# Supplementary material for: Investigating the use of physics informed neural networks for dam-break scenarios
Source: PLoS One. 2025 Sep 19;20(9):e0332694. doi: 10.1371/journal.pone.0332694 (PMC12449020; doi:10.1371/journal.pone.0332694)
Supplement: S1 File — Dataset for the 1D and 2D shallow water equations (SWE). Repository: https://github.com/kinzamumtaz/2D_SWE. (ZIP) [file pone.0332694.s001.zip]

Archive with 118 entries (103 files):
- 2D_SWE-main/
- 2D_SWE-main/1D_SWE/
- 2D_SWE-main/1D_SWE/benchmark.py
- 2D_SWE-main/1D_SWE/evolutionPlotter.py
- 2D_SWE-main/1D_SWE/lib/
- 2D_SWE-main/1D_SWE/lib/SWE1D.py
- 2D_SWE-main/1D_SWE/lib/layer.py
- 2D_SWE-main/1D_SWE/lib/network.py
- 2D_SWE-main/1D_SWE/lib/optimizer.py
- 2D_SWE-main/1D_SWE/lib/pinn.py
- 2D_SWE-main/1D_SWE/lib/readme
- 2D_SWE-main/1D_SWE/main.py
- 2D_SWE-main/1D_SWE/readme
- 2D_SWE-main/2D_postprocessing_results.ipynb
- 2D_SWE-main/Downloads/
- 2D_SWE-main/Downloads/readme
- 2D_SWE-main/Downloads/solution_outputs_2dstep/
- 2D_SWE-main/Downloads/solution_outputs_2dstep/2dstep_t0.00.csv
- 2D_SWE-main/Downloads/solution_outputs_2dstep/2dstep_t0.20.csv
- 2D_SWE-main/Downloads/solution_outputs_2dstep/2dstep_t0.50.csv
- 2D_SWE-main/Downloads/solution_outputs_2dstep/2dstep_t0.80.csv
- 2D_SWE-main/Downloads/solution_outputs_2dstep/2dstep_t0.90.csv
- 2D_SWE-main/Downloads/solution_outputs_2dstep/2dstep_t0000.csv
- 2D_SWE-main/Downloads/solution_outputs_2dstep/2dstep_t0050.csv
- 2D_SWE-main/Downloads/solution_outputs_2dstep/2dstep_t0090.csv
- 2D_SWE-main/Downloads/solution_outputs_2dstep/2dstep_t1.00.csv
- 2D_SWE-main/Downloads/solution_outputs_2dstep/readme
- 2D_SWE-main/Downloads/solution_outputs_2dstep/training_loss_2dstep.csv
- 2D_SWE-main/Downloads/solution_outputs_2dstep/training_loss_plot_2dstep.png
- 2D_SWE-main/Downloads/solution_outputs_circular/
- 2D_SWE-main/Downloads/solution_outputs_circular/height_circular_t0.00.csv
- 2D_SWE-main/Downloads/solution_outputs_circular/height_circular_t0.50.csv
- 2D_SWE-main/Downloads/solution_outputs_circular/height_circular_t0.80.csv
- 2D_SWE-main/Downloads/solution_outputs_circular/height_circular_t1.00.csv
- 2D_SWE-main/Downloads/solution_outputs_circular/height_circular_t1.50.csv
- 2D_SWE-main/Downloads/solution_outputs_circular/height_circular_t2.00.csv
- 2D_SWE-main/Downloads/solution_outputs_circular/read
- 2D_SWE-main/Downloads/solution_outputs_circular/training_loss_circular.csv
- 2D_SWE-main/Downloads/solution_outputs_circular/training_loss_circular.png
- 2D_SWE-main/Downloads/solution_outputs_circularNum/
- 2D_SWE-main/Downloads/solution_outputs_circularNum/height_circularNum_t0.00.csv
- 2D_SWE-main/Downloads/solution_outputs_circularNum/height_circularNum_t0.10.csv
- 2D_SWE-main/Downloads/solution_outputs_circularNum/height_circularNum_t0.30.csv
- 2D_SWE-main/Downloads/solution_outputs_circularNum/height_circularNum_t0.50.csv
- 2D_SWE-main/Downloads/solution_outputs_circularNum/height_circularNum_t0.70.csv
- 2D_SWE-main/Downloads/solution_outputs_circularNum/height_circularNum_t0.80.csv
- 2D_SWE-main/Downloads/solution_outputs_circularNum/height_circularNum_t1.00.csv
- 2D_SWE-main/Downloads/solution_outputs_circularNum/height_circularNum_t1.50.csv
- 2D_SWE-main/Downloads/solution_outputs_circularNum/height_circularNum_t2.00.csv
- 2D_SWE-main/Downloads/solution_outputs_circularNum/read
- 2D_SWE-main/Downloads/solution_outputs_circularNum/training_loss_circularNum.csv
- 2D_SWE-main/Downloads/solution_outputs_circularNum/training_loss_circularNum.png
- 2D_SWE-main/Downloads/solution_outputs_gaussian/
- 2D_SWE-main/Downloads/solution_outputs_gaussian/height_gaussian_t0.00.csv
- 2D_SWE-main/Downloads/solution_outputs_gaussian/height_gaussian_t0.50.csv
- 2D_SWE-main/Downloads/solution_outputs_gaussian/height_gaussian_t0.80.csv
- 2D_SWE-main/Downloads/solution_outputs_gaussian/height_gaussian_t1.00.csv
- 2D_SWE-main/Downloads/solution_outputs_gaussian/height_gaussian_t1.50.csv
- 2D_SWE-main/Downloads/solution_outputs_gaussian/height_gaussian_t2.00.csv
- 2D_SWE-main/Downloads/solution_outputs_gaussian/read
- 2D_SWE-main/Downloads/solution_outputs_gaussian/training_loss_gaussian.csv
- 2D_SWE-main/Downloads/solution_outputs_gaussian/training_loss_gaussian.png
- 2D_SWE-main/Downloads/solution_outputs_gaussian_numerical/
- 2D_SWE-main/Downloads/solution_outputs_gaussian_numerical/gaussian_t0.0000.csv
- 2D_SWE-main/Downloads/solution_outputs_gaussian_numerical/gaussian_t0.5000.csv
- 2D_SWE-main/Downloads/solution_outputs_gaussian_numerical/gaussian_t0.8000.csv
- 2D_SWE-main/Downloads/solution_outputs_gaussian_numerical/gaussian_t1.0000.csv
- 2D_SWE-main/Downloads/solution_outputs_gaussian_numerical/gaussian_t1.5000.csv
- 2D_SWE-main/Downloads/solution_outputs_gaussian_numerical/read
- 2D_SWE-main/Downloads/solution_outputs_numerical_circular/
- 2D_SWE-main/Downloads/solution_outputs_numerical_circular/h_numerical_0.7.npy
- 2D_SWE-main/Downloads/solution_outputs_numerical_circular/numerical_circular_t0.0000.csv
- 2D_SWE-main/Downloads/solution_outputs_numerical_circular/numerical_circular_t0.5000.csv
- 2D_SWE-main/Downloads/solution_outputs_numerical_circular/numerical_circular_t0.6999.csv
- 2D_SWE-main/Downloads/solution_outputs_numerical_circular/numerical_circular_t0.8000.csv
- 2D_SWE-main/Downloads/solution_outputs_numerical_circular/numerical_circular_t1.0000.csv
- 2D_SWE-main/Downloads/solution_outputs_numerical_circular/numerical_circular_t1.1999.csv
- 2D_SWE-main/Downloads/solution_outputs_numerical_circular/numerical_circular_t1.5000.csv
- 2D_SWE-main/Downloads/solution_outputs_numerical_circular/numerical_circular_t1.7000.csv
- 2D_SWE-main/Downloads/solution_outputs_numerical_circular/numerical_circular_t2.0000.csv
- 2D_SWE-main/Downloads/solution_outputs_numerical_circular/read
- 2D_SWE-main/Downloads/solution_outputs_rec/
- 2D_SWE-main/Downloads/solution_outputs_rec/height_rectangle_t0.00.csv
- 2D_SWE-main/Downloads/solution_outputs_rec/height_rectangle_t0.50.csv
- 2D_SWE-main/Downloads/solution_outputs_rec/height_rectangle_t0.80.csv
- 2D_SWE-main/Downloads/solution_outputs_rec/height_rectangle_t1.00.csv
- 2D_SWE-main/Downloads/solution_outputs_rec/height_rectangle_t1.50.csv
- 2D_SWE-main/Downloads/solution_outputs_rec/height_rectangle_t2.00.csv
- 2D_SWE-main/Downloads/solution_outputs_rec/read
- 2D_SWE-main/Downloads/solution_outputs_rec/training_loss_rec.csv
- 2D_SWE-main/Downloads/solution_outputs_rec/training_loss_rec.png
- 2D_SWE-main/Downloads/solution_outputs_rectangular_numerical/
- 2D_SWE-main/Downloads/solution_outputs_rectangular_numerical/read
- 2D_SWE-main/Downloads/solution_outputs_rectangular_numerical/rectangular_t0.0000.csv
- 2D_SWE-main/Downloads/solution_outputs_rectangular_numerical/rectangular_t0.5000.csv
- 2D_SWE-main/Downloads/solution_outputs_rectangular_numerical/rectangular_t0.8000.csv
- 2D_SWE-main/Downloads/solution_outputs_rectangular_numerical/rectangular_t1.0000.csv
- 2D_SWE-main/Downloads/solution_outputs_rectangular_numerical/rectangular_t1.5000.csv
- 2D_SWE-main/Downloads/solution_outputs_stepped_numerical/
- 2D_SWE-main/Downloads/solution_outputs_stepped_numerical/read
- 2D_SWE-main/Downloads/solution_outputs_stepped_numerical/stepped_numerical_t0.0000.csv
- 2D_SWE-main/Downloads/solution_outputs_stepped_numerical/stepped_numerical_t0.5000.csv
- 2D_SWE-main/Downloads/solution_outputs_stepped_numerical/stepped_numerical_t0.9000.csv
- 2D_SWE-main/Downloads/solution_outputs_stepped_numerical/stepped_numerical_t1.0000.csv
- 2D_SWE-main/NumericalCodes/
- 2D_SWE-main/NumericalCodes/2Dnumcircluar.py
- 2D_SWE-main/NumericalCodes/2dnumsimpledambreak.py
- 2D_SWE-main/NumericalCodes/README.md
- 2D_SWE-main/NumericalCodes/numgaussiandambreak.py
- 2D_SWE-main/NumericalCodes/numrecdambreak.py
- 2D_SWE-main/PinnsCode/
- 2D_SWE-main/PinnsCode/2dcirclewithnumerical.py
- 2D_SWE-main/PinnsCode/2dpinnsrectangular.py
- 2D_SWE-main/PinnsCode/README.md
- 2D_SWE-main/PinnsCode/h_numerical_0.7.npy
- 2D_SWE-main/PinnsCode/sw2dcicular.py
- 2D_SWE-main/PinnsCode/sw2dradial.py
- 2D_SWE-main/PinnsCode/sw2dsimpledambreak.py
