# Supplementary material for: Investigating the use of physics informed neural networks for dam-break scenarios
Source: PLoS One. 2025 Sep 19;20(9):e0332694. doi: 10.1371/journal.pone.0332694 (PMC12449020; doi:10.1371/journal.pone.0332694)
Supplement: S1 File — Dataset for the 1D and 2D shallow water equations (SWE). Repository: https://github.com/kinzamumtaz/2D_SWE. (ZIP) [file pone.0332694.s001.zip › 2D_SWE-main/1D_SWE/evolutionPlotter.py]

from benchmark import *
from keras.models import load_model
import matplotlib.pyplot as plt

Model = SWE()
benchmark = Model.benchmark

network_PINNs    = load_model('trained_networks/SWE_maxiter10000_b'+str(benchmark)+'_PINNs.h5')
network_data    = load_model('trained_networks/SWE_maxiter10000_b'+str(benchmark)+'_data.h5')
network_dataPINN = load_model('trained_networks/SWE_maxiter10000_b'+str(benchmark)+'_dataAndPhysics.h5')

plot = 3

save = True

if plot == 1:
    
    ModelInfo = InputVariables(tend = 1)

    T = np.linspace(ModelInfo.tstart, ModelInfo.tend, ModelInfo.num_test_samples)
    X = 0.5
    
    qua = len(ModelInfo.x_num) // 2
    
    tx = np.stack([T, np.full(T.shape, X)], axis=-1)
    
    h_pinns = network_PINNs.predict(tx)[..., 0]
    h_data= network_data.predict(tx)[..., 0]
    
    plt.plot(T, h_pinns, label = 'h PINNs', color = 'blue')
    plt.plot(T, h_data, label = 'h DDNN', color = 'orange')
    h_dPhys = network_dataPINN.predict(tx)[..., 0]
    plt.plot(T, h_dPhys, label = 'h HNN', color = 'green')
    plt.plot(ModelInfo.t_num, ModelInfo.h_num[qua, :], label = 'h numerical', color = 'red')
    plt.xlabel('Time (s)')
    plt.ylabel('Height (m)')
    plt.title('Evolution of height at x = 0.5')
    plt.ylim(0, 1)
    plt.legend()
    if save:
        plt.savefig('plots/h_evolution_plot_b'+ str(ModelInfo.benchmark) +'.png')
    plt.show()
    
    uh_pinns = network_PINNs.predict(tx)[..., 1] * network_PINNs.predict(tx)[..., 0]
    uh_data = network_data.predict(tx)[..., 1] 
    
    plt.plot(T, uh_pinns, label = 'uh PINNs', color = 'blue')
    plt.plot(T, uh_data, label = 'uh DDNN', color = 'orange')
    uh_dPhys = network_dataPINN.predict(tx)[..., 1] 
    plt.plot(T, uh_dPhys*h_dPhys, label = 'uh HNN', color = 'green')
    plt.plot(ModelInfo.t_num, ModelInfo.uh_num[qua, :], label = 'uh numerical', color = 'red')
    plt.xlabel('Time (s)')
    plt.ylabel('Velocity Density (m^2/s)')
    plt.title('Evolution of velocity density at x = 0.5')
    plt.legend()
    if save:
        plt.savefig('plots/uh_evolution_plot_b' + str(ModelInfo.benchmark)+'.png')
    plt.show()


if plot == 2:
    ModelInfo = InputVariables(tend = 0.4)
    
    h_num  = ModelInfo.h_num
    uh_num = ModelInfo.uh_num
    x_num  = ModelInfo.x_num
    t_num  = ModelInfo.t_num
    
    T = np.round(np.linspace(0, len(t_num) - 1, 6)).astype(int)
    t_cross_sections = t_num[T]
    fig = plt.figure(figsize=(9,8))
    fig.suptitle('Comparision of height', fontsize = 20, y =1.1)
    
    minH = np.min(h_num) - 0.5
    maxH = np.max(h_num) + 0.5
    
    uh_array = []

    for i, t_cs in enumerate(t_cross_sections):
        plt.subplot(331 + i)
        tx = np.stack([np.full(x_num.shape, t_cs), x_num], axis=-1)

        sol_pinn = network_PINNs.predict(tx, batch_size=len(tx))
        sol_data = network_data.predict(tx, batch_size=len(tx))
        
        h_pinn   = sol_pinn[..., 0]
        h_data   = sol_data[..., 0]
        
        uh_data  = sol_data[..., 1]
        uh_pinn  = sol_pinn[..., 1] * sol_pinn[..., 0]
        
        plt.ylim(minH, maxH)
        plt.plot(x_num, h_pinn, label = 'h PINNs', color = 'blue')
        plt.plot(x_num, h_data, label = 'h DDNN', color = 'orange')
        sol_dPhy = network_dataPINN.predict(tx, batch_size=len(tx))
        h_dPhy   = sol_dPhy[..., 0]
        uh_dPhy  = sol_dPhy[..., 1] 
        uh_array.append([uh_data, uh_pinn, uh_dPhy*h_dPhy])
        plt.plot(x_num, h_dPhy, label = 'h HNN', color = 'green')
        plt.plot(x_num, h_num[:, T[i]], label = 'h numerical', color='red')
        
        plt.title('t={}'.format(round(t_cs, 3)))
        plt.ylabel('h(t,x)')
        plt.xlabel('x (m)')
        plt.legend(loc = 1, prop = {'size' : 6})

    plt.tight_layout()
    
    if save:
        plt.savefig('plots/h_b' + str(ModelInfo.benchmark) +'.png')
    plt.show()
    
    # FOR UH
    
    fig = plt.figure(figsize=(9,8))
    fig.suptitle('Comparision of velocity density', fontsize = 20, y =1.1)
    
    minUH = np.min(uh_num) - 0.5
    maxUH = np.max(uh_num) + 0.5
    
    for i, t_cs in enumerate(t_cross_sections):
        plt.subplot(331 + i)
        uh_data, uh_pinn, uh_dPhy  = uh_array[i]
        
        plt.ylim(minUH, maxUH)

        plt.plot(x_num, uh_pinn, label = 'uh PINNs', color = 'blue')
        plt.plot(x_num, uh_data, label = 'uh DNN', color = 'orange')
        plt.plot(x_num, uh_dPhy, label = 'uh HNN', color = 'green')
        plt.plot(x_num, uh_num[:, T[i]], label = 'uh numerical', color = 'red')

        
        plt.title('t={}'.format(round(t_cs, 3)))
        plt.xlabel('x (m)')
        plt.ylabel('uh(t,x)')
        plt.legend(loc = 1, prop = {'size' : 6})

    plt.tight_layout()
    
    if save:
        plt.savefig('plots/uh_b'+ str(ModelInfo.benchmark)+'.png')
    plt.show()


        
if plot == 3:
    
    def heat_map_plot(sol_array, title_array, t, x, titlefile, label_plot, ymin = -1, ymax = 1, save = True,fitColorMap = True):
        fig = plt.figure(figsize=(9,6))
        gs = GridSpec(len(sol_array), 3)

        if fitColorMap:
            fit = 0.1
        else:
            fit = 0
        ymin = min(np.array(sol_array).reshape(-1, )) - fit
        ymax = max(np.array(sol_array).reshape(-1, )) + fit
        
        for i in range(len(sol_array)):
            plt.subplot(gs[i, :])
            plt.title(title_array[i])
            plt.xlabel('t')
            plt.ylabel('x')
            vmin, vmax = ymin, ymax
            plt.pcolormesh(t, x, sol_array[i], cmap='rainbow', norm=Normalize(vmin=vmin, vmax=vmax))

            cbar = plt.colorbar(pad=0.05, aspect=10)
            cbar.set_label(label_plot)
            cbar.mappable.set_clim(vmin, vmax)
        plt.tight_layout()
        if save:
            plt.savefig('plots/'+ titlefile + '.png')
        plt.show()
    
    # Starts here
    
    ModelInfo = InputVariables(tend = 0.4)
    
    # create meshgrid coordinates (x, y) for test plots
    h_num  = ModelInfo.h_num
    uh_num = ModelInfo.uh_num
    x_num  = ModelInfo.x_num
    t_num  = ModelInfo.t_num
    
    t, x = np.meshgrid(t_num, x_num)
    tx = np.stack([t.flatten(), x.flatten()], axis=-1)

    # predict (psi, p)
    sol_pinn = network_PINNs.predict(tx) 
    sol_data = network_data.predict(tx)
    
    h_pinn, u_pinn = [ sol_pinn[..., i].reshape(t.shape) for i in range(sol_pinn.shape[-1]) ]
    uh_pinn = h_pinn * u_pinn
    
    h_data, uh_data = [ sol_data[..., i].reshape(t.shape) for i in range(sol_data.shape[-1]) ]
    
    sol_dPhy = network_dataPINN.predict(tx)
    h_dPhy, uh_dPhy = [ sol_dPhy[..., i].reshape(t.shape) for i in range(sol_dPhy.shape[-1]) ]
    h_array = [h_num, h_data, h_pinn, h_dPhy]   
    title_array = [' h numerical', 'h DDNN', 'h PINNs','h HNN']

    uh_array = [uh_num, uh_data, uh_pinn, uh_dPhy*h_dPhy]   
    title_array_uh = [' uh numerical', 'uh DNN', 'uh PINNs', 'h HNN']
        
        
    heat_map_plot(h_array, title_array, t, x, 'h_colormap_b'+str(ModelInfo.benchmark), 'h(t, x)', save = save)
    heat_map_plot(uh_array, title_array_uh, t, x, 'uh_colormap_b'+str(ModelInfo.benchmark), 'uh(t, x)', save = save)
    heat_map_plot([abs(h_array[i] - h_num) for i in range(1, len(h_array))], title_array[1:], \
                  t, x, 'h_errorplot_b'+str(ModelInfo.benchmark), 'h(t, x)', save = save, fitColorMap=False)
        
    heat_map_plot([abs(uh_array[i] - uh_num) for i in range(1, len(uh_array))], title_array_uh[1:], \
                  t, x, 'uh_errorplot_b'+str(ModelInfo.benchmark), 'uh(t, x)', save = save, fitColorMap=False)

if plot == 4:
    l_d = pd.read_csv('losses/CSV/tanh_data.csv')
    l_p = pd.read_csv('losses/CSV/tanh_PINNs.csv')
    l_h = pd.read_csv('losses/CSV/tanh_dataAndPhysics.csv')
    
    plt.title('Losses for different networks')
    plt.xlabel('Iteration')
    plt.ylabel('Log loss')
    plt.plot(l_d.index, np.log(l_d), label = 'DNN', color = 'orange')
    plt.plot(l_p.index, np.log(l_p), label = 'PINNs', color = 'blue')
    plt.plot(l_h.index, np.log(l_h), label = 'DDPINNsNN', color = 'green')
    plt.legend()
    plt.savefig('losses/allNetworks.png')
    plt.show()
