# Supplementary material for: Investigating the use of physics informed neural networks for dam-break scenarios
Source: PLoS One. 2025 Sep 19;20(9):e0332694. doi: 10.1371/journal.pone.0332694 (PMC12449020; doi:10.1371/journal.pone.0332694)
Supplement: S1 File — Dataset for the 1D and 2D shallow water equations (SWE). Repository: https://github.com/kinzamumtaz/2D_SWE. (ZIP) [file pone.0332694.s001.zip › 2D_SWE-main/2D_postprocessing_results.ipynb]

# %% [code]
import pandas as pd
import matplotlib.pyplot as plt
import numpy as np
import seaborn as sns

# Optional: better visuals
sns.set(style="whitegrid")


# %% [markdown]
# 2D Pinns Stepped variant

# %% [code]
import numpy as np
import matplotlib.pyplot as plt

def func_IC_h(x):
    h_r = 10.0  # Height on the right side
    h_l = 1.0  # Height on the left side
    return np.where(x[:, 0:1] <= 50, h_r, h_l)

# Create grid
N = 500
X, Y = np.meshgrid(np.linspace(0, 100, N), np.linspace(0, 100, N))
XY = np.column_stack((X.ravel(), Y.ravel()))
T = np.zeros_like(XY[:, :1])
Q = np.hstack((XY, T))

# Evaluate initial condition
H = func_IC_h(Q).reshape(N, N)

# 3D surface plot
fig = plt.figure(figsize=(8, 5))
ax = fig.add_subplot(111, projection='3d')
ax.plot_surface(X, Y, H, cmap='gray', edgecolor='none')

ax.set_xlabel('X')
ax.set_ylabel('Y')
ax.set_zlabel('Water Height')
ax.set_title('Initial Condition: Stepped Dam Break')
plt.tight_layout()
plt.show()


# %% [markdown]
Load CSV Files

# %% [code]
df1 = pd.read_csv("Downloads/solution_outputs_2dstep/training_loss_2dstep.csv", header=None,names=["Step", "Loss"])


# %% [code]
plt.figure(figsize=(10, 6))

plt.plot(df1["Step"], df1["Loss"], label="Training Loss Stepped")

plt.xlabel("Epoch")
plt.ylabel("Loss")
plt.title("Loss History")
plt.legend()
plt.tight_layout()
plt.show()


# %% [code]
import pandas as pd
import numpy as np
import matplotlib.pyplot as plt
from mpl_toolkits.mplot3d import Axes3D

# List of file names and their corresponding time values (for titles)
files = [
    ("Downloads/solution_outputs_2dstep/2dstep_t0.00.csv", 0.0),
    ("Downloads/solution_outputs_2dstep/2dstep_t0.50.csv", 0.5),
    ("Downloads/solution_outputs_2dstep/2dstep_t1.00.csv", 1.0)
]

for file_path, time_val in files:
    Z = pd.read_csv(file_path).values
    N_y, N_x = Z.shape
    x = np.linspace(0, 100, N_x)
    y = np.linspace(0, 100, N_y)
    X, Y = np.meshgrid(x, y)

    center_y_idx = np.argmin(np.abs(y - 50))
    centerline = Z[center_y_idx, :]

    fig = plt.figure(figsize=(14, 6))

    # Surface
    ax1 = fig.add_subplot(121, projection='3d')
    surf = ax1.plot_surface(X, Y, Z, cmap='viridis', edgecolor='none')
    ax1.set_xlabel('X')
    ax1.set_ylabel('Y')
    ax1.set_zlabel('Water Height')
    ax1.set_title(f"3D Surface at t = {time_val:.1f} s")
    fig.colorbar(surf, ax=ax1, shrink=0.5, aspect=10)

    # Centerline
    ax2 = fig.add_subplot(122)
    ax2.plot(x, centerline, 'b', label=f"Y = 50 at t = {time_val:.1f} s")
    ax2.set_xlabel('X')
    ax2.set_ylabel('Water Height')
    ax2.set_title("Centerline Profile")
    ax2.grid(True)
    ax2.legend()

    plt.tight_layout()
    plt.show()

# %% [markdown]
# Stepped Numerical results

# %% [code]
# List of file names and their corresponding time values (for titles)
files = [
    ("Downloads/solution_outputs_stepped_numerical/stepped_numerical_t0.0000.csv", 0.0),
    ("Downloads/solution_outputs_stepped_numerical/stepped_numerical_t0.5000.csv", 0.5),
    ("Downloads/solution_outputs_stepped_numerical/stepped_numerical_t1.0000.csv", 1.0)
]

for file_path, time_val in files:
    Z = pd.read_csv(file_path).values
    N_y, N_x = Z.shape
    x = np.linspace(0, 100, N_x)
    y = np.linspace(0, 100, N_y)
    X, Y = np.meshgrid(x, y)

    center_y_idx = np.argmin(np.abs(y - 50))
    centerline = Z[center_y_idx, :]

    fig = plt.figure(figsize=(14, 6))

    # Surface
    ax1 = fig.add_subplot(121, projection='3d')
    surf = ax1.plot_surface(X, Y, Z, cmap='viridis', edgecolor='none')
    ax1.set_xlabel('X')
    ax1.set_ylabel('Y')
    ax1.set_zlabel('Water Height')
    ax1.set_title(f"3D Surface at t = {time_val:.1f} s")
    fig.colorbar(surf, ax=ax1, shrink=0.5, aspect=10)

    # Centerline
    ax2 = fig.add_subplot(122)
    ax2.plot(x, centerline, 'b', label=f"Y = 50 at t = {time_val:.1f} s")
    ax2.set_xlabel('X')
    ax2.set_ylabel('Water Height')
    ax2.set_title("Centerline Profile")
    ax2.grid(True)
    ax2.legend()

    plt.tight_layout()
    plt.show()

# %% [markdown]
# Stepped variant Error distribution

# %% [code]

import numpy as np
import pandas as pd
import matplotlib.pyplot as plt

# === Step 1: Load CSV files ===
pred = pd.read_csv("Downloads/solution_outputs_2dstep/2dstep_t0.50.csv", header=None).values
ref = pd.read_csv("Downloads/solution_outputs_stepped_numerical/stepped_numerical_t0.5000.csv", header=None).values

# === Step 2: Compute Relative Error ===
# Avoid division by zero
relative_error = np.where(ref != 0, (pred - ref) / ref, 0)
abs_error =  (pred - ref)

# === Step 4: Plot Histogram ===
plt.figure(figsize=(8, 5))
plt.hist(abs_error.flatten(), bins=50, edgecolor='black')
plt.title("Histogram of Absolute Error Variant 1 Stepped")
plt.xlabel("Absolute Error")
plt.ylabel("Frequency")
plt.grid(True)
plt.tight_layout()
plt.savefig("error_plot_variant1.png", dpi=300)
plt.show()

# === Step 5: Plot Color Heatmap ===
plt.figure(figsize=(6, 5))
plt.imshow(abs_error, cmap='seismic', aspect='auto')
plt.colorbar(label='Absolute Error')
plt.title("Absolute Error Heatmap")
plt.xlabel("X index")
plt.ylabel("Y index")
plt.tight_layout()
plt.show()


# %% [markdown]
# 2D Pinns Rectangular variant

# %% [code]
import numpy as np
import matplotlib.pyplot as plt

# Define rectangular dam initial condition
def func_IC_h(x):
    rect_x_min, rect_x_max = 30.0, 70.0
    rect_y_min, rect_y_max = 30.0, 70.0
    inside = (x[:, 0:1] >= rect_x_min) & (x[:, 0:1] <= rect_x_max) & \
             (x[:, 1:2] >= rect_y_min) & (x[:, 1:2] <= rect_y_max)
    return 5.0 * inside + 0.2 * ~inside

# Create grid
N = 500
X, Y = np.meshgrid(np.linspace(0, 100, N), np.linspace(0, 100, N))
XY = np.column_stack((X.ravel(), Y.ravel()))
T = np.zeros_like(XY[:, :1])
Q = np.hstack((XY, T))

# Evaluate initial condition
H = func_IC_h(Q).reshape(N, N)

# 3D surface plot
fig = plt.figure(figsize=(8, 5))
ax = fig.add_subplot(111, projection='3d')
ax.plot_surface(X, Y, H, cmap='gray', edgecolor='none')

ax.set_xlabel('X')
ax.set_ylabel('Y')
ax.set_zlabel('Water Height')
ax.set_title('Initial Condition: Rectangular Dam Break (3D Greyscale)')
plt.tight_layout()
plt.show()


# %% [markdown]
Training Loss

# %% [code]
df2 = pd.read_csv("Downloads/solution_outputs_rec/training_loss_rec.csv",header=None,names=["Step", "Loss"])
plt.figure(figsize=(10, 6))

plt.plot(df2["Step"], df2["Loss"], label="Training Loss Rectangular")

plt.xlabel("Epoch")
plt.ylabel("Loss")
plt.title("Loss History")
plt.legend()
plt.tight_layout()
plt.show()

# %% [code]
import pandas as pd
import numpy as np
import matplotlib.pyplot as plt
from mpl_toolkits.mplot3d import Axes3D

# List of file names and their corresponding time values (for titles)
files = [
    ("Downloads/solution_outputs_rec/height_rectangle_t0.00.csv", 0.0),
    ("Downloads/solution_outputs_rec/height_rectangle_t0.50.csv", 0.5),
    ("Downloads/solution_outputs_rec/height_rectangle_t1.00.csv", 1.0)
]

for file_path, time_val in files:
    Z = pd.read_csv(file_path).values
    N_y, N_x = Z.shape
    x = np.linspace(0, 100, N_x)
    y = np.linspace(0, 100, N_y)
    X, Y = np.meshgrid(x, y)

    center_y_idx = np.argmin(np.abs(y - 50))
    centerline = Z[center_y_idx, :]

    fig = plt.figure(figsize=(14, 6))

    # 3D surface plot
    ax1 = fig.add_subplot(121, projection='3d')
    surf = ax1.plot_surface(X, Y, Z, cmap='viridis', edgecolor='none')
    ax1.set_xlabel('X')
    ax1.set_ylabel('Y')
    ax1.set_zlabel('Water Height')
    ax1.set_title(f"3D Surface at t = {time_val:.1f} s")
    fig.colorbar(surf, ax=ax1, shrink=0.5, aspect=10)

    # 2D contour plot (heatmap)
    ax2 = fig.add_subplot(122)
    contour = ax2.contourf(X, Y, Z, levels=50, cmap='viridis')
    ax2.set_xlabel('X')
    ax2.set_ylabel('Y')
    ax2.set_title(f"Contour Plot at t = {time_val:.1f} s")
    fig.colorbar(contour, ax=ax2, label='Water Height')

    plt.tight_layout()
    plt.show()
    
    

# %% [markdown]
# Numerical Rectangular results

# %% [code]
 # List of file names and their corresponding time values (for titles)
files = [
    ("Downloads/solution_outputs_rectangular_numerical/rectangular_t0.0000.csv", 0.0),
    ("Downloads/solution_outputs_rectangular_numerical/rectangular_t0.5000.csv", 0.5),
    ("Downloads/solution_outputs_rectangular_numerical/rectangular_t1.0000.csv", 1.0)
]

for file_path, time_val in files:
    Z = pd.read_csv(file_path).values
    N_y, N_x = Z.shape
    x = np.linspace(0, 100, N_x)
    y = np.linspace(0, 100, N_y)
    X, Y = np.meshgrid(x, y)


    fig = plt.figure(figsize=(14, 6))

        # 3D Surface Plot
    ax1 = fig.add_subplot(1, 2, 1, projection='3d')
    ax1.plot_surface(X, Y, Z, cmap='viridis', edgecolor='none')
    ax1.set_title(f"3D Surface at t = {time_val:.1f} s")
    ax1.set_xlabel('X')
    ax1.set_ylabel('Y')
    ax1.set_zlabel('Water Height')

        # Heatmap Plot (with imshow)
    ax2 = fig.add_subplot(1, 2, 2)
    im = ax2.imshow(Z, extent=[0, 100, 0, 100], origin='lower',
                cmap='viridis', aspect='auto', interpolation='none')

    plt.colorbar(im, ax=ax2, label='Water Height')
    ax2.set_title(f"Contour Plot at t = {time_val:.1f} s")
    ax2.set_xlabel('X')
    ax2.set_ylabel('Y')
    ax2.grid(False)

    plt.tight_layout()

    plt.show()


# %% [code]
import pandas as pd
import numpy as np
import matplotlib.pyplot as plt

# Load predicted height from PINN
pred = pd.read_csv("Downloads/solution_outputs_rec/height_rectangle_t0.50.csv", header=None).values
# Check min/max
print("Pred shape:", pred.shape)
print("Min:", np.min(pred), "Max:", np.max(pred))
# Load reference solution
ref = pd.read_csv("Downloads/solution_outputs_rectangular_numerical/rectangular_t0.5000.csv", header=None).values

#relative_error = np.where(ref != 0, (pred - ref) / ref, 0)

abs_error =  (pred - ref)

# === Step 4: Plot Histogram ===
plt.figure(figsize=(8, 5))
plt.hist(abs_error.flatten(), bins=50, edgecolor='black')
plt.title("Histogram of Absolute Error Variant 2 Rectangular")
plt.xlabel("Absolute Error")
plt.ylabel("Frequency")
plt.grid(True)
plt.tight_layout()
plt.savefig("error_plot_variant2.png", dpi=300)
plt.show()

# === Step 5: Plot Color Heatmap ===
plt.figure(figsize=(6, 5))
plt.imshow(abs_error, cmap='seismic', aspect='auto')
plt.colorbar(label='Absolute Error')
plt.title("Absolute Error Heatmap")
plt.xlabel("X index")
plt.ylabel("Y index")
plt.tight_layout()
plt.show()


# %% [markdown]
# 2D Pinns Gaussian variant

# %% [code]
import numpy as np
import matplotlib.pyplot as plt

def func_IC_h(x):
    center_x, center_y = 50.0, 50.0
    sigma = 10.0
    return np.expand_dims(
        10.0 * np.exp(-((x[:, 0] - center_x)**2 + (x[:, 1] - center_y)**2) / (2 * sigma**2)),
        axis=1)

# Create grid
N = 500
X, Y = np.meshgrid(np.linspace(0, 100, N), np.linspace(0, 100, N))
XY = np.column_stack((X.ravel(), Y.ravel()))
T = np.zeros_like(XY[:, :1])
Q = np.hstack((XY, T))

# Evaluate initial condition
H = func_IC_h(Q).reshape(N, N)

# 3D surface plot
fig = plt.figure(figsize=(8, 5))
ax = fig.add_subplot(111, projection='3d')
ax.plot_surface(X, Y, H, cmap='gray', edgecolor='none')

ax.set_xlabel('X')
ax.set_ylabel('Y')
ax.set_zlabel('Water Height')
ax.set_title('Initial Condition: Gaussian Dam Break')
plt.tight_layout()
plt.show()


# %% [markdown]
Loss

# %% [code]
df3 = pd.read_csv("Downloads/solution_outputs_gaussian/training_loss_gaussian.csv",header=None,names=["Step", "Loss"])
plt.figure(figsize=(10, 6))

plt.plot(df3["Step"], df3["Loss"], label="Training Loss Gaussian")

plt.xlabel("Epoch")
plt.ylabel("Loss")
plt.title("Loss History")
plt.legend()
plt.tight_layout()
plt.show()

# %% [code]
import pandas as pd
import numpy as np
import matplotlib.pyplot as plt
from mpl_toolkits.mplot3d import Axes3D

# List of file names and their corresponding time values (for titles)
files = [
    ("Downloads/solution_outputs_gaussian/height_gaussian_t0.00.csv", 0.0),
    ("Downloads/solution_outputs_gaussian/height_gaussian_t0.50.csv", 0.5),
    ("Downloads/solution_outputs_gaussian/height_gaussian_t1.00.csv", 1.0)
]

for file_path, time_val in files:
    Z = pd.read_csv(file_path).values
    N_y, N_x = Z.shape
    x = np.linspace(0, 100, N_x)
    y = np.linspace(0, 100, N_y)
    X, Y = np.meshgrid(x, y)

    center_y_idx = np.argmin(np.abs(y - 50))
    centerline = Z[center_y_idx, :]

    fig = plt.figure(figsize=(14, 6))

    # 3D surface plot
    ax1 = fig.add_subplot(121, projection='3d')
    surf = ax1.plot_surface(X, Y, Z, cmap='viridis', edgecolor='none')
    ax1.set_xlabel('X')
    ax1.set_ylabel('Y')
    ax1.set_zlabel('Water Height')
    ax1.set_title(f"3D Surface at t = {time_val:.1f} s")
    fig.colorbar(surf, ax=ax1, shrink=0.5, aspect=10)

    # 2D contour plot (heatmap)
    ax2 = fig.add_subplot(122)
    contour = ax2.contourf(X, Y, Z, levels=50, cmap='viridis')
    ax2.set_xlabel('X')
    ax2.set_ylabel('Y')
    ax2.set_title(f"Contour Plot at t = {time_val:.1f} s")
    fig.colorbar(contour, ax=ax2, label='Water Height')

    plt.tight_layout()
    plt.show()

# %% [code]
import pandas as pd
import numpy as np
import matplotlib.pyplot as plt
from mpl_toolkits.mplot3d import Axes3D

# List of file names and their corresponding time values (for titles)
files = [
    ("Downloads/solution_outputs_gaussian/uh_gaussian_t0.00.csv", 0.0),
    ("Downloads/solution_outputs_gaussian/uh_gaussian_t0.50.csv", 0.5),
    ("Downloads/solution_outputs_gaussian/uh_gaussian_t1.00.csv", 1.0)
]

for file_path, time_val in files:
    Z = pd.read_csv(file_path).values
    N_y, N_x = Z.shape
    x = np.linspace(0, 100, N_x)
    y = np.linspace(0, 100, N_y)
    X, Y = np.meshgrid(x, y)

    center_y_idx = np.argmin(np.abs(y - 50))
    centerline = Z[center_y_idx, :]

    fig = plt.figure(figsize=(14, 6))

    # 3D surface plot
    ax1 = fig.add_subplot(121, projection='3d')
    surf = ax1.plot_surface(X, Y, Z, cmap='viridis', edgecolor='none')
    ax1.set_xlabel('X')
    ax1.set_ylabel('Y')
    ax1.set_zlabel('Water velocity uh')
    ax1.set_title(f"3D Surface at t = {time_val:.1f} s")
    fig.colorbar(surf, ax=ax1, shrink=0.5, aspect=10)

    # 2D contour plot (heatmap)
    ax2 = fig.add_subplot(122)
    contour = ax2.contourf(X, Y, Z, levels=50, cmap='viridis')
    ax2.set_xlabel('X')
    ax2.set_ylabel('Y')
    ax2.set_title(f"Contour Plot at t = {time_val:.1f} s")
    fig.colorbar(contour, ax=ax2, label='Water Velocity uh')

    plt.tight_layout()
    plt.show()

# %% [markdown]
# Numerical Gaussian results

# %% [code]
files = [
    ("Downloads/solution_outputs_gaussian_numerical/gaussian_t0.0000.csv", 0.0),
    ("Downloads/solution_outputs_gaussian_numerical/gaussian_t0.5000.csv", 0.5),
    ("Downloads/solution_outputs_gaussian_numerical/gaussian_t1.0000.csv", 1.0)
]

for file_path, time_val in files:
    Z = pd.read_csv(file_path).values
    N_y, N_x = Z.shape
    x = np.linspace(0, 100, N_x)
    y = np.linspace(0, 100, N_y)
    X, Y = np.meshgrid(x, y)

    center_y_idx = np.argmin(np.abs(y - 50))
    centerline = Z[center_y_idx, :]

    fig = plt.figure(figsize=(14, 6))

    # 3D surface plot
    ax1 = fig.add_subplot(121, projection='3d')
    surf = ax1.plot_surface(X, Y, Z, cmap='viridis', edgecolor='none')
    ax1.set_xlabel('X')
    ax1.set_ylabel('Y')
    ax1.set_zlabel('Water Height')
    ax1.set_title(f"3D Surface at t = {time_val:.1f} s")
    fig.colorbar(surf, ax=ax1, shrink=0.5, aspect=10)

    # 2D contour plot (heatmap)
    ax2 = fig.add_subplot(122)
    contour = ax2.contourf(X, Y, Z, levels=50, cmap='viridis')
    ax2.set_xlabel('X')
    ax2.set_ylabel('Y')
    ax2.set_title(f"Contour Plot at t = {time_val:.1f} s")
    fig.colorbar(contour, ax=ax2, label='Water Height')

    plt.tight_layout()
    plt.show()

# %% [code]
import pandas as pd
import numpy as np
import matplotlib.pyplot as plt

files = [
    ("Downloads/solution_outputs_gaussian_numerical/gaussian_uh_t0.0000.csv", 0.0),
    ("Downloads/solution_outputs_gaussian_numerical/gaussian_uh_t0.5000.csv", 0.5),
    ("Downloads/solution_outputs_gaussian_numerical/gaussian_uh_t1.0000.csv", 1.0),
]

for file_path, time_val in files:
    Z = pd.read_csv(file_path, header=None).values  # shape (Nx, Ny) from solver
    N_x, N_y = Z.shape

    x = np.linspace(0, 100, N_x)
    y = np.linspace(0, 100, N_y)

    # IMPORTANT: match solver's 'ij' layout
    X, Y = np.meshgrid(x, y, indexing='ij')

    # centerline at y=50 → fix: pick column (since columns are y)
    j_center = np.argmin(np.abs(y - 50))
    centerline = Z[:, j_center]  # across x

    fig = plt.figure(figsize=(14, 6))

    ax1 = fig.add_subplot(121, projection='3d')
    surf = ax1.plot_surface(X, Y, Z, cmap='viridis', edgecolor='none')
    ax1.set_xlabel('X'); ax1.set_ylabel('Y'); ax1.set_zlabel('uh')
    ax1.set_title(f"3D Surface at t = {time_val:.1f} s")
    fig.colorbar(surf, ax=ax1, shrink=0.5, aspect=10)

    ax2 = fig.add_subplot(122)
    contour = ax2.contourf(X, Y, Z, levels=50, cmap='viridis')
    ax2.set_xlabel('X'); ax2.set_ylabel('Y')
    ax2.set_title(f"Contour Plot at t = {time_val:.1f} s")
    fig.colorbar(contour, ax=ax2, label='uh')

    plt.tight_layout()
    plt.show()


# %% [markdown]
# Gaussian error distribution

# %% [code]
import pandas as pd
import numpy as np
import matplotlib.pyplot as plt
# Load predicted height from PINN
pred = pd.read_csv("Downloads/solution_outputs_gaussian/height_gaussian_t0.50.csv", header=None).values

# Check min/max
print("Pred shape:", pred.shape)
print("Min:", np.min(pred), "Max:", np.max(pred))
# Load reference solution
ref = pd.read_csv("Downloads/solution_outputs_gaussian_numerical/gaussian_t0.5000.csv", header=None).values


relative_error = np.where(ref != 0, (pred - ref) / ref, 0)
abs_error =  (pred - ref)

# === Step 4: Plot Histogram ===
plt.figure(figsize=(8, 5))
plt.hist(abs_error.flatten(), bins=50, edgecolor='black')
plt.title("Histogram of Absolute Error Variant 4 Gaussian")
plt.xlabel("Absolute Error")
plt.ylabel("Frequency")
plt.grid(True)
plt.tight_layout()
plt.savefig("error_plot_variant4.png", dpi=300)
plt.show()

# === Step 5: Plot Color Heatmap ===
plt.figure(figsize=(6, 5))
plt.imshow(abs_error, cmap='seismic', aspect='auto')
plt.colorbar(label='Absolute Error')
plt.title("Absolute Error Heatmap")
plt.xlabel("X index")
plt.ylabel("Y index")
plt.tight_layout()
plt.show()


# %% [code]
import pandas as pd
import numpy as np
import matplotlib.pyplot as plt
# Load predicted height from PINN
pred = pd.read_csv("Downloads/solution_outputs_gaussian/uh_gaussian_t0.50.csv", header=None).values

# Check min/max
print("Pred shape:", pred.shape)
print("Min:", np.min(pred), "Max:", np.max(pred))
# Load reference solution
ref = pd.read_csv("Downloads/solution_outputs_gaussian_numerical/gaussian_uh_t0.5000.csv", header=None).values


#relative_error = np.where(ref != 0, (pred - ref) / ref, 0)
abs_error =  (pred - ref)

# === Step 4: Plot Histogram ===
plt.figure(figsize=(8, 5))
plt.hist(abs_error.flatten(), bins=50, edgecolor='black')
plt.title("Histogram of Absolute Error Variant 4 Gaussian uh")
plt.xlabel("Absolute Error")
plt.ylabel("Frequency")
plt.grid(True)
plt.tight_layout()
plt.savefig("error_plot_variant4uh.png", dpi=300)
plt.show()

# === Step 5: Plot Color Heatmap ===
plt.figure(figsize=(6, 5))
plt.imshow(abs_error, cmap='seismic', aspect='auto')
plt.colorbar(label='Absolute Error')
plt.title("Absolute Error Heatmap uh")
plt.xlabel("X index")
plt.ylabel("Y index")
plt.tight_layout()
plt.show()


# %% [markdown]
# Pinns Circular variant

# %% [code]
import numpy as np
import matplotlib.pyplot as plt

def func_IC_h(x):
    center_x=50.0
    center_y=50.0
    radius=20
    return 10.0 * ((x[:, 0:1] - center_x) * (x[:, 0:1] - center_x) + \
                    (x[:, 1:2] - center_y) * (x[:, 1:2] - center_y) <= \
                        (radius*radius)) + \
            1.0 * ((x[:, 0:1] - center_x) * (x[:, 0:1] - center_x) + \
                  (x[:, 1:2] - center_y) * (x[:, 1:2] - center_y) > \
                      (radius*radius))

# Create grid
N = 500
X, Y = np.meshgrid(np.linspace(0, 100, N), np.linspace(0, 100, N))
XY = np.column_stack((X.ravel(), Y.ravel()))
T = np.zeros_like(XY[:, :1])
Q = np.hstack((XY, T))

# Evaluate initial condition
H = func_IC_h(Q).reshape(N, N)

# 3D surface plot
fig = plt.figure(figsize=(8, 5))
ax = fig.add_subplot(111, projection='3d')
ax.plot_surface(X, Y, H, cmap='gray', edgecolor='none')

ax.set_xlabel('X')
ax.set_ylabel('Y')
ax.set_zlabel('Water Height')
ax.set_title('Initial Condition: Circular Dam Break')
plt.tight_layout()
plt.show()


# %% [markdown]
Loss

# %% [code]
df4 = pd.read_csv("Downloads/solution_outputs_circular/training_loss_circular.csv",header=None, names=["Step", "Loss"])
plt.figure(figsize=(10, 6))

plt.plot(df4["Step"], df4["Loss"], label="Training Loss Circular")

plt.xlabel("Epoch")
plt.ylabel("Loss")
plt.title("Loss History")
plt.legend()
plt.tight_layout()
plt.show()

# %% [code]
import pandas as pd
import numpy as np
import matplotlib.pyplot as plt
from mpl_toolkits.mplot3d import Axes3D

# List of file names and their corresponding time values (for titles)
files = [
    ("Downloads/solution_outputs_circular/height_circular_t0.00.csv", 0.0),
    ("Downloads/solution_outputs_circular/height_circular_t0.50.csv", 0.5),
    ("Downloads/solution_outputs_circular/height_circular_t1.00.csv", 1.0)
]

for file_path, time_val in files:
    Z = pd.read_csv(file_path).values
    N_y, N_x = Z.shape
    x = np.linspace(0, 100, N_x)
    y = np.linspace(0, 100, N_y)
    X, Y = np.meshgrid(x, y)

    center_y_idx = np.argmin(np.abs(y - 50))
    centerline = Z[center_y_idx, :]

    fig = plt.figure(figsize=(14, 6))

    # 3D surface plot
    ax1 = fig.add_subplot(121, projection='3d')
    surf = ax1.plot_surface(X, Y, Z, cmap='viridis', edgecolor='none')
    ax1.set_xlabel('X')
    ax1.set_ylabel('Y')
    ax1.set_zlabel('Water Height')
    ax1.set_title(f"3D Surface at t = {time_val:.1f} s")
    fig.colorbar(surf, ax=ax1, shrink=0.5, aspect=10)

    # 2D contour plot (heatmap)
    ax2 = fig.add_subplot(122)
    contour = ax2.contourf(X, Y, Z, levels=50, cmap='viridis')
    ax2.set_xlabel('X')
    ax2.set_ylabel('Y')
    ax2.set_title(f"Contour Plot at t = {time_val:.1f} s")
    fig.colorbar(contour, ax=ax2, label='Water Height')

    plt.tight_layout()
    plt.show()

# %% [markdown]
# Circular Numerical results

# %% [code]
import pandas as pd
import numpy as np
import matplotlib.pyplot as plt
from mpl_toolkits.mplot3d import Axes3D

# List of file names and their corresponding time values (for titles)
files = [
    ("Downloads/solution_outputs_numerical_circular/numerical_circular_t0.0000.csv", 0.0),
    ("Downloads/solution_outputs_numerical_circular/numerical_circular_t0.5000.csv", 0.5),
    ("Downloads/solution_outputs_numerical_circular/numerical_circular_t1.0000.csv", 1.0)
]

for file_path, time_val in files:
    Z = pd.read_csv(file_path).values
    N_y, N_x = Z.shape
    x = np.linspace(0, 100, N_x)
    y = np.linspace(0, 100, N_y)
    X, Y = np.meshgrid(x, y)

    center_y_idx = np.argmin(np.abs(y - 50))
    centerline = Z[center_y_idx, :]

    fig = plt.figure(figsize=(14, 6))

    # 3D surface plot
    ax1 = fig.add_subplot(121, projection='3d')
    surf = ax1.plot_surface(X, Y, Z, cmap='viridis', edgecolor='none')
    ax1.set_xlabel('X')
    ax1.set_ylabel('Y')
    ax1.set_zlabel('Water Height')
    ax1.set_title(f"3D Surface at t = {time_val:.1f} s")
    fig.colorbar(surf, ax=ax1, shrink=0.5, aspect=10)

    # 2D contour plot (heatmap)
    ax2 = fig.add_subplot(122)
    contour = ax2.contourf(X, Y, Z, levels=50, cmap='viridis')
    ax2.set_xlabel('X')
    ax2.set_ylabel('Y')
    ax2.set_title(f"Contour Plot at t = {time_val:.1f} s")
    fig.colorbar(contour, ax=ax2, label='Water Height')

    plt.tight_layout()
    plt.show()

# %% [markdown]
# Circular error distribution

# %% [code]
import pandas as pd
import numpy as np
import matplotlib.pyplot as plt
from scipy.interpolate import RegularGridInterpolator
# Load predicted height from PINN
pred = pd.read_csv("Downloads/solution_outputs_circular/height_circular_t0.50.csv", header=None).values
# Check min/max
print("Pred shape:", pred.shape)
print("Min:", np.min(pred), "Max:", np.max(pred))
# Load reference solution
ref = pd.read_csv("Downloads/solution_outputs_numerical_circular/numerical_circular_t0.5000.csv", header=None).values

relative_error = np.where(ref != 0, (pred - ref) / ref, 0)
abs_error =  (pred - ref)

# === Step 4: Plot Histogram ===
plt.figure(figsize=(8, 5))
plt.hist(abs_error.flatten(), bins=50, edgecolor='black')
plt.title("Histogram of Absolute Error Variant 3 Circular")
plt.xlabel("Absolute Error")
plt.ylabel("Frequency")
plt.grid(True)
plt.tight_layout()
plt.savefig("error_plot_variant3.png", dpi=300)
plt.show()

# === Step 5: Plot Color Heatmap ===
plt.figure(figsize=(6, 5))
plt.imshow(abs_error, cmap='seismic', aspect='auto')
plt.colorbar(label='Absolute Error')
plt.title("Absolute Error Heatmap")
plt.xlabel("X index")
plt.ylabel("Y index")
plt.tight_layout()
plt.show()


# %% [markdown]
# Pinns circular with initial numerical data

# %% [code]
df5 = pd.read_csv("Downloads/solution_outputs_circularNum/training_loss_circularNum.csv",header=None,names=["Step", "Loss"])
plt.figure(figsize=(10, 6))

plt.plot(df5["Step"], df5["Loss"], label="Training Loss Circular with inital numerical data")

plt.xlabel("Epoch")
plt.ylabel("Loss")
plt.title("Loss History")
plt.legend()
plt.tight_layout()
plt.show()

# %% [code]
import pandas as pd
import numpy as np
import matplotlib.pyplot as plt
from mpl_toolkits.mplot3d import Axes3D

# List of file names and their corresponding time values (for titles)
files = [
    ("Downloads/solution_outputs_circularNum/height_circularNum_t0.00.csv", 0.0),
    ("Downloads/solution_outputs_circularNum/height_circularNum_t0.50.csv", 0.5),
    ("Downloads/solution_outputs_circularNum/height_circularNum_t1.00.csv", 1.0)
]

for file_path, time_val in files:
    Z = pd.read_csv(file_path).values
    N_y, N_x = Z.shape
    x = np.linspace(0, 100, N_x)
    y = np.linspace(0, 100, N_y)
    X, Y = np.meshgrid(x, y)

    center_y_idx = np.argmin(np.abs(y - 50))
    centerline = Z[center_y_idx, :]

    fig = plt.figure(figsize=(14, 6))

    # 3D surface plot
    ax1 = fig.add_subplot(121, projection='3d')
    surf = ax1.plot_surface(X, Y, Z, cmap='viridis', edgecolor='none')
    ax1.set_xlabel('X')
    ax1.set_ylabel('Y')
    ax1.set_zlabel('Water Height')
    ax1.set_title(f"3D Surface at t = {time_val:.1f} s")
    fig.colorbar(surf, ax=ax1, shrink=0.5, aspect=10)

    # 2D contour plot (heatmap)
    ax2 = fig.add_subplot(122)
    contour = ax2.contourf(X, Y, Z, levels=50, cmap='viridis')
    ax2.set_xlabel('X')
    ax2.set_ylabel('Y')
    ax2.set_title(f"Contour Plot at t = {time_val:.1f} s")
    fig.colorbar(contour, ax=ax2, label='Water Height')

    plt.tight_layout()
    plt.show()

# %% [markdown]
# Numerical results circular with initial at t=0.7

# %% [code]
import pandas as pd
import numpy as np
import matplotlib.pyplot as plt
from mpl_toolkits.mplot3d import Axes3D

# List of file names and their corresponding time values (for titles)
files = [
    ("Downloads/solution_outputs_numerical_circular/numerical_circular_t0.6999.csv", 0.0),
    ("Downloads/solution_outputs_numerical_circular/numerical_circular_t1.1999.csv", 0.5),
    ("Downloads/solution_outputs_numerical_circular/numerical_circular_t1.5000.csv", 1.0)
]

for file_path, time_val in files:
    Z = pd.read_csv(file_path).values
    N_y, N_x = Z.shape
    x = np.linspace(0, 100, N_x)
    y = np.linspace(0, 100, N_y)
    X, Y = np.meshgrid(x, y)

    center_y_idx = np.argmin(np.abs(y - 50))
    centerline = Z[center_y_idx, :]

    fig = plt.figure(figsize=(14, 6))

    # 3D surface plot
    ax1 = fig.add_subplot(121, projection='3d')
    surf = ax1.plot_surface(X, Y, Z, cmap='viridis', edgecolor='none')
    ax1.set_xlabel('X')
    ax1.set_ylabel('Y')
    ax1.set_zlabel('Water Height')
    ax1.set_title(f"3D Surface at t = {time_val:.1f} s")
    fig.colorbar(surf, ax=ax1, shrink=0.5, aspect=10)

    # 2D contour plot (heatmap)
    ax2 = fig.add_subplot(122)
    contour = ax2.contourf(X, Y, Z, levels=50, cmap='viridis')
    ax2.set_xlabel('X')
    ax2.set_ylabel('Y')
    ax2.set_title(f"Contour Plot at t = {time_val:.1f} s")
    fig.colorbar(contour, ax=ax2, label='Water Height')

    plt.tight_layout()
    plt.show()

# %% [markdown]
# Hybrid Circular error distribution

# %% [code]
import pandas as pd
import numpy as np
import matplotlib.pyplot as plt

# Load predicted height from PINN
pred = pd.read_csv("Downloads/solution_outputs_circularNum/height_circularNum_t0.50.csv", header=None).values
# Check min/max
print("Pred shape:", pred.shape)
print("Min:", np.min(pred), "Max:", np.max(pred))
# Load reference solution
ref = pd.read_csv("Downloads/solution_outputs_numerical_circular/numerical_circular_t1.1999.csv", header=None).values

relative_error = np.where(ref != 0, (pred - ref) / ref, 0)
abs_error =  (pred - ref)

# === Step 4: Plot Histogram ===
plt.figure(figsize=(8, 5))
plt.hist(abs_error.flatten(), bins=50, edgecolor='black')
plt.title("Histogram of Absolute Error Variant 3 Circular PG-PINN")
plt.xlabel("Absolute Error")
plt.ylabel("Frequency")
plt.grid(True)
plt.tight_layout()
plt.savefig("error_plot_variant3HNN.png", dpi=300)
plt.show()

# === Step 5: Plot Color Heatmap ===
plt.figure(figsize=(6, 5))
plt.imshow(abs_error, cmap='seismic', aspect='auto')
plt.colorbar(label='Absolute Error')
plt.title("Absolute Error Heatmap")
plt.xlabel("X index")
plt.ylabel("Y index")
plt.tight_layout()
plt.show()


# %% [code]
