# Supplementary material for: Investigating the use of physics informed neural networks for dam-break scenarios
Source: PLoS One. 2025 Sep 19;20(9):e0332694. doi: 10.1371/journal.pone.0332694 (PMC12449020; doi:10.1371/journal.pone.0332694)
Supplement: S1 File — Dataset for the 1D and 2D shallow water equations (SWE). Repository: https://github.com/kinzamumtaz/2D_SWE. (ZIP) [file pone.0332694.s001.zip › 2D_SWE-main/Downloads/solution_outputs_2dstep/2dstep_t0.00.csv]

9.984238	9.985928	9.987204	9.988188	9.98896	9.989582	9.990098	9.990535	9.990915	9.991258	9.9915695	9.991862	9.992137	9.992403	9.99266	9.992903	9.993139	9.993365	9.9935875	9.993798	9.994001	9.994197	9.994379	9.994554	9.994722	9.99488	9.9950285	9.995168	9.995298	9.995422	9.995542	9.9956455	9.995746	9.995838	9.995924	9.996003	9.996077	9.996142	9.996205	9.9962635	9.996313	9.996357	9.996403	9.99644	9.996472	9.996504	9.996529	9.996552	9.996571	9.99659
9.985565	9.9869795	9.988057	9.988893	9.9895525	9.990088	9.990538	9.990918	9.991259	9.991569	9.991854	9.992125	9.992386	9.992635	9.99288	9.9931135	9.993345	9.9935665	9.993775	9.993984	9.994178	9.994367	9.994545	9.994714	9.994874	9.995028	9.995173	9.995303	9.995431	9.995547	9.995658	9.99576	9.995855	9.995942	9.996021	9.996098	9.996164	9.996225	9.996282	9.996335	9.996383	9.996425	9.99646	9.996492	9.996523	9.99655	9.996571	9.996589	9.996604	9.996614
9.986606	9.987817	9.988747	9.9894705	9.9900465	9.990519	9.990915	9.99126	9.991567	9.991848	9.992118	9.9923725	9.9926195	9.99286	9.993091	9.993323	9.993542	9.993754	9.993958	9.994157	9.994346	9.994525	9.994699	9.9948635	9.995016	9.995165	9.9952965	9.995427	9.995544	9.995657	9.995759	9.995857	9.995947	9.996029	9.996105	9.996177	9.996241	9.996296	9.996348	9.996395	9.996438	9.996476	9.9965105	9.996538	9.996563	9.996588	9.996601	9.996619	9.996628	9.996636
9.987454	9.988508	9.989321	9.98996	9.990473	9.9908905	9.991246	9.991562	9.991845	9.992111	9.992363	9.992604	9.992843	9.9930725	9.993297	9.993516	9.993729	9.993933	9.99413	9.994321	9.994506	9.994677	9.994842	9.994996	9.995145	9.995283	9.995413	9.995534	9.995647	9.995754	9.995852	9.995941	9.996026	9.996101	9.996175	9.996239	9.996299	9.996351	9.996398	9.996443	9.996481	9.996516	9.996547	9.996571	9.996594	9.996613	9.996628	9.996637	9.996647	9.996651
9.988166	9.9891	9.989821	9.99039	9.990847	9.991224	9.9915495	9.991839	9.992105	9.992354	9.992597	9.992829	9.9930525	9.993277	9.993493	9.993705	9.993908	9.994106	9.994296	9.994476	9.99465	9.994816	9.99497	9.995119	9.995257	9.99539	9.995514	9.99563	9.995734	9.995835	9.995925	9.996014	9.996091	9.996162	9.996227	9.996289	9.996344	9.996393	9.996437	9.996481	9.996514	9.996545	9.996572	9.996593	9.996614	9.996629	9.996644	9.996652	9.996659	9.996663
9.988791	9.98962	9.990266	9.990773	9.991185	9.991531	9.99183	9.9921	9.992349	9.992586	9.992815	9.993039	9.993259	9.993474	9.99368	9.993882	9.994079	9.994267	9.99445	9.994624	9.994788	9.9949465	9.9950905	9.995232	9.995367	9.995487	9.9956	9.995708	9.99581	9.995902	9.995989	9.996068	9.996141	9.996209	9.996273	9.996327	9.996377	9.996426	9.996464	9.996503	9.996534	9.996564	9.99659	9.996611	9.99663	9.996641	9.996653	9.996659	9.996663	9.996663
9.989346	9.990088	9.990663	9.991119	9.991491	9.991807	9.992087	9.99234	9.992579	9.992811	9.993027	9.993243	9.993457	9.993663	9.993863	9.994055	9.994246	9.994424	9.9945965	9.99476	9.994916	9.995061	9.9952	9.995332	9.995452	9.995567	9.995679	9.995777	9.995872	9.995956	9.996041	9.99611	9.996181	9.996247	9.996301	9.996353	9.9964	9.996443	9.996482	9.996519	9.996548	9.9965725	9.996597	9.996615	9.99663	9.996646	9.996652	9.996658	9.996663	9.996665
9.989847	9.990507	9.991023	9.991437	9.991776	9.992069	9.99233	9.992572	9.992801	9.99302	9.993236	9.993441	9.993647	9.993844	9.994039	9.994222	9.994401	9.994571	9.994735	9.994886	9.995032	9.99517	9.995301	9.99542	9.995536	9.995643	9.995742	9.995833	9.995921	9.996006	9.9960785	9.996146	9.996211	9.996268	9.996324	9.99637	9.996416	9.996456	9.996493	9.996523	9.996552	9.996577	9.996596	9.996614	9.996628	9.996637	9.996648	9.996652	9.996655	9.9966545
9.990302	9.9908905	9.991355	9.991728	9.992041	9.9923115	9.9925585	9.992792	9.9930105	9.993223	9.99343	9.993635	9.993831	9.994022	9.994205	9.994382	9.994551	9.994712	9.994864	9.995009	9.995143	9.99527	9.995391	9.995504	9.995609	9.9957075	9.995799	9.995886	9.995966	9.996041	9.99611	9.996172	9.996236	9.996288	9.996332	9.996381	9.996424	9.996461	9.996492	9.996523	9.996548	9.996569	9.996589	9.996606	9.996617	9.996627	9.996636	9.996641	9.996642	9.996642
9.990714	9.991244	9.991658	9.991998	9.992287	9.992544	9.992776	9.993	9.993215	9.993422	9.993624	9.993819	9.994008	9.994193	9.994366	9.9945345	9.994694	9.994845	9.994989	9.995122	9.995245	9.995365	9.995476	9.995578	9.995673	9.995766	9.995851	9.995929	9.996004	9.996071	9.996133	9.996192	9.996245	9.996299	9.996343	9.996385	9.996425	9.996455	9.996485	9.996513	9.996536	9.996556	9.996575	9.996592	9.996605	9.99661	9.996617	9.996622	9.996625	9.996624
9.991096	9.991568	9.99194	9.992249	9.992518	9.992759	9.992986	9.993202	9.993409	9.993615	9.993807	9.993998	9.99418	9.994356	9.994522	9.994683	9.994835	9.994971	9.995108	9.995232	9.995343	9.995453	9.995553	9.995647	9.995736	9.995818	9.995894	9.995968	9.996034	9.996096	9.99615	9.996204	9.996254	9.9963	9.996342	9.99638	9.996412	9.996445	9.996474	9.9965	9.996518	9.99654	9.996554	9.996569	9.99658	9.996588	9.996593	9.996598	9.996601	9.996599
9.991439	9.991861	9.9922	9.992484	9.992739	9.992969	9.993189	9.993399	9.993598	9.993796	9.993985	9.994172	9.9943495	9.9945135	9.994672	9.994823	9.994963	9.995093	9.995218	9.995332	9.995438	9.995535	9.995628	9.995713	9.99579	9.995867	9.995936	9.995998	9.9960575	9.996116	9.996165	9.996214	9.996258	9.996301	9.996339	9.996371	9.996402	9.996431	9.996455	9.996478	9.996498	9.996516	9.996532	9.996541	9.996552	9.99656	9.996566	9.9965725	9.996572	9.996571
9.99176	9.992133	9.992446	9.992709	9.992946	9.993171	9.99338	9.993585	9.993783	9.993976	9.994161	9.994338	9.994509	9.994668	9.994819	9.994959	9.9950905	9.9952135	9.995323	9.995424	9.995525	9.995613	9.995695	9.995771	9.995841	9.995909	9.995972	9.996028	9.996078	9.996131	9.996175	9.99622	9.996258	9.996293	9.996327	9.99636	9.996385	9.996411	9.996435	9.996453	9.996471	9.996489	9.996501	9.9965105	9.996518	9.996529	9.996534	9.996536	9.996537	9.996535
9.992054	9.992393	9.992676	9.992922	9.99315	9.993364	9.9935665	9.993767	9.993961	9.994151	9.994329	9.994499	9.994663	9.994815	9.994955	9.995089	9.995209	9.995324	9.995427	9.99552	9.995606	9.995689	9.995763	9.995829	9.995893	9.995951	9.996004	9.996055	9.9961	9.996143	9.996185	9.996221	9.996256	9.996287	9.996316	9.996344	9.99637	9.99639	9.99641	9.996428	9.996444	9.996458	9.996469	9.996476	9.996485	9.9964905	9.996493	9.996498	9.996497	9.996498
9.992329	9.992633	9.992894	9.993126	9.993344	9.993547	9.993751	9.993943	9.994134	9.994318	9.994491	9.9946575	9.994814	9.994957	9.9950905	9.995214	9.995326	9.995426	9.995526	9.995609	9.995689	9.995762	9.995827	9.995885	9.995936	9.995989	9.996038	9.9960785	9.99612	9.996156	9.99619	9.996224	9.996251	9.99628	9.996304	9.996328	9.996348	9.9963665	9.996385	9.996401	9.996411	9.996426	9.996432	9.996441	9.996448	9.99645	9.996455	9.996454	9.996453	9.996454
9.992583	9.992861	9.993101	9.993318	9.993528	9.993727	9.993926	9.994115	9.994299	9.994478	9.994646	9.994808	9.994954	9.99509	9.995218	9.995333	9.995439	9.995532	9.995617	9.995695	9.995765	9.995828	9.995887	9.995938	9.995983	9.996028	9.996068	9.996105	9.996136	9.996169	9.996198	9.996224	9.99625	9.996272	9.996292	9.996311	9.996329	9.996343	9.996355	9.996369	9.996379	9.996388	9.996396	9.996401	9.996406	9.996409	9.99641	9.996412	9.996408	9.996409
9.992822	9.993075	9.993299	9.993506	9.993706	9.993902	9.994095	9.994282	9.994459	9.994634	9.994797	9.994949	9.995095	9.995221	9.995341	9.995448	9.995544	9.995631	9.995709	9.995776	9.995839	9.995894	9.995943	9.995987	9.996028	9.996063	9.996099	9.996128	9.996156	9.996181	9.996205	9.996225	9.996245	9.996263	9.996282	9.996295	9.996308	9.99632	9.996331	9.99634	9.9963455	9.996352	9.996357	9.996361	9.996364	9.996364	9.9963665	9.996362	9.996362	9.996359
9.993051	9.993279	9.993486	9.993687	9.993877	9.99407	9.994255	9.994438	9.994615	9.994781	9.994938	9.995088	9.995222	9.995345	9.995457	9.995557	9.9956455	9.995728	9.995794	9.995856	9.995907	9.995959	9.995998	9.99604	9.996072	9.996101	9.996129	9.996151	9.996173	9.996194	9.996211	9.99623	9.996243	9.996255	9.996267	9.996279	9.996288	9.996295	9.996304	9.996305	9.996312	9.996316	9.996317	9.996323	9.996321	9.996319	9.996317	9.996314	9.996312	9.996308
9.993266	9.993474	9.993669	9.993857	9.994041	9.994228	9.9944105	9.994589	9.994761	9.9949255	9.995075	9.995216	9.995344	9.995461	9.995566	9.995658	9.995742	9.995811	9.995875	9.995929	9.995979	9.996021	9.996055	9.996088	9.996115	9.996138	9.99616	9.996176	9.996195	9.996211	9.996222	9.996233	9.996243	9.996251	9.996259	9.996264	9.996269	9.996274	9.996278	9.996281	9.99628	9.996283	9.996278	9.996278	9.996275	9.996273	9.996269	9.996266	9.996259	9.996253
9.993464	9.993658	9.993842	9.9940195	9.994203	9.994381	9.994559	9.994732	9.994898	9.995056	9.995202	9.995337	9.99546	9.995572	9.995668	9.995757	9.99583	9.995896	9.995952	9.996002	9.996041	9.996075	9.996106	9.996135	9.996156	9.996175	9.996186	9.9962015	9.996215	9.9962225	9.996233	9.996238	9.9962435	9.996246	9.996249	9.996251	9.996251	9.996255	9.996251	9.996249	9.996246	9.996247	9.996241	9.996238	9.996233	9.996227	9.99622	9.996214	9.99621	9.996199
9.993655	9.993835	9.994004	9.994177	9.994353	9.994529	9.994702	9.99487	9.995029	9.995182	9.995323	9.995453	9.995571	9.995672	9.995764	9.995844	9.995914	9.995972	9.996025	9.996067	9.996104	9.996134	9.996158	9.996175	9.996192	9.996209	9.996219	9.99623	9.996234	9.996236	9.996244	9.996245	9.996246	9.996245	9.996243	9.996241	9.996239	9.996236	9.996228	9.996223	9.996219	9.996213	9.996205	9.996199	9.996191	9.996183	9.996173	9.996167	9.996153	9.996147
9.993838	9.994002	9.9941635	9.994331	9.994496	9.994665	9.994832	9.994996	9.995151	9.995298	9.995435	9.995557	9.9956665	9.995767	9.995853	9.995926	9.99599	9.996045	9.996088	9.996128	9.99616	9.996182	9.996202	9.996219	9.996233	9.996245	9.996249	9.996254	9.996255	9.996257	9.996256	9.996253	9.996251	9.9962435	9.99624	9.996233	9.996227	9.996217	9.996208	9.996201	9.996193	9.996184	9.996174	9.996162	9.996149	9.996139	9.996126	9.996115	9.996103	9.996094
9.994011	9.994162	9.994313	9.994471	9.994634	9.994798	9.994958	9.995115	9.995268	9.99541	9.995535	9.995653	9.995758	9.9958515	9.995933	9.996002	9.996062	9.996112	9.99615	9.996185	9.996209	9.996234	9.996246	9.996258	9.996268	9.996273	9.996279	9.996276	9.996274	9.996271	9.996268	9.996263	9.996254	9.996248	9.996236	9.996225	9.996216	9.996202	9.996194	9.996181	9.996169	9.996157	9.99614	9.996126	9.996114	9.996099	9.996084	9.996071	9.996054	9.996039
9.994173	9.994312	9.994456	9.994609	9.994763	9.994919	9.995077	9.995229	9.995372	9.995508	9.99563	9.995741	9.995842	9.995928	9.996003	9.99607	9.996123	9.996166	9.996203	9.996234	9.996258	9.996272	9.996287	9.996297	9.996302	9.996304	9.9963	9.996301	9.996294	9.99629	9.996282	9.996271	9.996262	9.996251	9.996238	9.996223	9.996208	9.996194	9.996179	9.996163	9.996146	9.996127	9.996112	9.996095	9.996078	9.996058	9.996041	9.996023	9.996006	9.995988
9.99433	9.994457	9.994593	9.994739	9.994884	9.995034	9.995185	9.99533	9.995471	9.995599	9.995716	9.995824	9.995918	9.995999	9.996069	9.996129	9.99618	9.996221	9.996251	9.996282	9.996299	9.99631	9.996323	9.996327	9.996328	9.996329	9.9963255	9.996322	9.996313	9.9963045	9.996296	9.996284	9.996269	9.996252	9.996238	9.99622	9.996205	9.996188	9.996166	9.996149	9.996127	9.996107	9.996085	9.996069	9.996043	9.996023	9.996	9.995979	9.99596	9.995941
9.994475	9.994594	9.99472	9.994857	9.994999	9.995145	9.995288	9.995427	9.995557	9.995682	9.995794	9.995895	9.995982	9.99606	9.996129	9.996183	9.996227	9.996266	9.996296	9.996316	9.996333	9.9963455	9.996352	9.996357	9.996356	9.996354	9.996346	9.996342	9.996331	9.996321	9.996307	9.99629	9.996277	9.996256	9.99624	9.996221	9.9962015	9.99618	9.996156	9.996134	9.996109	9.996085	9.996062	9.99604	9.996013	9.995991	9.995965	9.995945	9.995917	9.995894
9.994613	9.994722	9.994842	9.994975	9.995109	9.995246	9.995383	9.995515	9.995643	9.995755	9.995862	9.995956	9.996041	9.996114	9.996173	9.996227	9.99627	9.9963045	9.996328	9.996352	9.996365	9.996373	9.99638	9.996382	9.996379	9.996374	9.9963665	9.996358	9.996345	9.996333	9.996321	9.996303	9.996284	9.9962635	9.9962435	9.996222	9.996199	9.996172	9.996149	9.996123	9.996097	9.996069	9.996042	9.996014	9.995986	9.995958	9.995933	9.995906	9.995878	9.995854
9.994743	9.994845	9.994955	9.995077	9.995208	9.995337	9.995467	9.995593	9.995711	9.995823	9.995924	9.996012	9.996093	9.9961605	9.996217	9.996265	9.996303	9.996333	9.996355	9.996376	9.996386	9.996394	9.996398	9.996399	9.996395	9.99639	9.996383	9.996372	9.996358	9.996344	9.996326	9.996312	9.99629	9.996269	9.996245	9.996222	9.996196	9.99617	9.996142	9.996116	9.996084	9.996055	9.996024	9.995995	9.995964	9.995933	9.995902	9.995872	9.995842	9.995811
9.994866	9.99496	9.995066	9.995178	9.9953	9.995423	9.995545	9.9956665	9.995778	9.995883	9.9959755	9.99606	9.996134	9.996199	9.996251	9.996294	9.996328	9.996356	9.996378	9.996394	9.996404	9.996409	9.996413	9.996412	9.9964075	9.996401	9.996392	9.996383	9.996367	9.996353	9.996335	9.996318	9.996295	9.996272	9.996248	9.996222	9.996193	9.996167	9.996136	9.996106	9.996073	9.996042	9.99601	9.995976	9.995942	9.995907	9.995874	9.995841	9.995808	9.995772
9.994984	9.9950695	9.995167	9.9952755	9.995389	9.995504	9.995618	9.9957285	9.995836	9.995933	9.996024	9.996103	9.996168	9.996228	9.996277	9.996316	9.996348	9.996376	9.996392	9.996406	9.996417	9.99642	9.996423	9.996422	9.996415	9.9964075	9.996399	9.996385	9.996372	9.996359	9.996338	9.996322	9.996297	9.996273	9.996248	9.9962225	9.996195	9.996163	9.99613	9.996098	9.996065	9.996029	9.995997	9.99596	9.99592	9.995886	9.995848	9.995812	9.995777	9.995741
9.995096	9.995172	9.995262	9.995361	9.995468	9.995576	9.995686	9.995791	9.995889	9.995977	9.99606	9.996133	9.996199	9.996252	9.996297	9.996332	9.99636	9.996383	9.996399	9.996411	9.99642	9.996423	9.996425	9.996422	9.996416	9.996409	9.996398	9.996387	9.996376	9.996358	9.996338	9.996319	9.996297	9.996274	9.996247	9.996219	9.996191	9.996154	9.996125	9.99609	9.996055	9.996018	9.995983	9.995941	9.995907	9.995867	9.995828	9.995787	9.995746	9.99571
9.995198	9.995269	9.995351	9.995444	9.995542	9.995643	9.995747	9.995842	9.995936	9.996021	9.996093	9.99616	9.996218	9.996268	9.996307	9.996342	9.9963665	9.996386	9.9964	9.996411	9.996416	9.996421	9.996419	9.996419	9.996411	9.996405	9.996393	9.996383	9.99637	9.996352	9.996336	9.996316	9.996295	9.996267	9.99624	9.996215	9.996186	9.996153	9.996119	9.996082	9.996046	9.996009	9.995968	9.995928	9.995885	9.995849	9.995805	9.99576	9.995721	9.995681
9.995297	9.995361	9.995434	9.995521	9.99561	9.9957075	9.995799	9.995889	9.9959755	9.996054	9.99612	9.996183	9.996236	9.996279	9.996316	9.996345	9.996366	9.996383	9.996396	9.996403	9.99641	9.996411	9.996409	9.996407	9.996402	9.996393	9.996384	9.996372	9.996361	9.996346	9.996327	9.996307	9.996284	9.996263	9.996236	9.996208	9.996177	9.996144	9.996109	9.996073	9.996037	9.995996	9.9959545	9.995916	9.995872	9.9958315	9.995788	9.995741	9.995695	9.995652
9.995392	9.995448	9.995514	9.99559	9.995674	9.995763	9.99585	9.995931	9.996008	9.996083	9.996143	9.996199	9.996244	9.996285	9.996315	9.996342	9.996363	9.996375	9.996385	9.996391	9.996394	9.996398	9.996394	9.99639	9.996387	9.996378	9.996369	9.996358	9.996345	9.99633	9.996315	9.996295	9.996274	9.996251	9.996225	9.996197	9.996166	9.996136	9.9961	9.996065	9.996024	9.995987	9.995943	9.9959	9.995857	9.995813	9.995767	9.995721	9.995675	9.99563
9.995482	9.995526	9.99559	9.99566	9.995735	9.995815	9.995894	9.995969	9.996042	9.996106	9.9961605	9.99621	9.99625	9.996286	9.996309	9.99633	9.996348	9.996361	9.996367	9.996371	9.996376	9.996373	9.996371	9.996368	9.996361	9.996355	9.996346	9.996337	9.9963255	9.996308	9.996297	9.996279	9.996256	9.996233	9.996212	9.99618	9.996151	9.996117	9.996086	9.996049	9.996013	9.995971	9.99593	9.995888	9.995841	9.995796	9.995749	9.995703	9.995655	9.995606
9.9955635	9.995607	9.995659	9.995726	9.995792	9.995865	9.995936	9.996	9.996068	9.996123	9.996175	9.996216	9.996251	9.99628	9.996303	9.996319	9.996337	9.996341	9.996346	9.99635	9.996351	9.996348	9.9963455	9.996339	9.996335	9.996327	9.996319	9.996309	9.996298	9.996285	9.99627	9.996253	9.996231	9.99621	9.99619	9.996162	9.996137	9.996102	9.996068	9.996033	9.9959955	9.9959545	9.995915	9.995871	9.995823	9.995779	9.995728	9.995683	9.995632	9.995582
9.9956455	9.995681	9.995729	9.995784	9.995847	9.995909	9.995971	9.996033	9.99609	9.996138	9.996183	9.99622	9.996249	9.996271	9.99629	9.996305	9.996313	9.996319	9.996321	9.996321	9.996318	9.996315	9.996313	9.996306	9.996303	9.996295	9.996285	9.996276	9.996265	9.996256	9.996243	9.996224	9.996205	9.996185	9.996161	9.99614	9.996112	9.996079	9.996048	9.996013	9.995974	9.995934	9.9958935	9.995853	9.995807	9.99576	9.995711	9.99566	9.995612	9.995562
9.995724	9.99575	9.9957905	9.995842	9.9958935	9.995949	9.996006	9.996059	9.996106	9.99615	9.996187	9.996219	9.9962435	9.996263	9.996277	9.996284	9.996289	9.996292	9.996291	9.996288	9.996285	9.996279	9.996273	9.99627	9.996262	9.996257	9.996246	9.996238	9.996229	9.996218	9.996203	9.996189	9.996171	9.996156	9.996133	9.996108	9.996083	9.996055	9.996021	9.995986	9.995952	9.995911	9.995872	9.99583	9.995785	9.995736	9.9956875	9.995639	9.995589	9.99554
9.995802	9.995821	9.995852	9.995896	9.995942	9.995987	9.9960375	9.996081	9.996124	9.99616	9.996191	9.996217	9.996233	9.996246	9.996254	9.996263	9.996262	9.996262	9.99626	9.99625	9.996244	9.996241	9.996234	9.996224	9.996221	9.996214	9.996203	9.996197	9.996187	9.996175	9.996161	9.99615	9.996133	9.996116	9.996097	9.996074	9.996049	9.996022	9.995993	9.995959	9.995924	9.995886	9.995847	9.995806	9.995763	9.995715	9.995666	9.995619	9.995565	9.995516
9.995873	9.995884	9.995912	9.995945	9.995986	9.996026	9.996067	9.996101	9.99614	9.996166	9.996192	9.996208	9.996223	9.996231	9.996233	9.996234	9.99623	9.996226	9.99622	9.996212	9.996202	9.996192	9.996188	9.996179	9.996173	9.996163	9.996154	9.996143	9.996137	9.996129	9.996116	9.996102	9.996087	9.996072	9.996054	9.996035	9.996013	9.995984	9.995958	9.995922	9.9958935	9.995853	9.995815	9.995777	9.995733	9.995687	9.99564	9.995592	9.995539	9.995491
9.99594	9.995948	9.995969	9.995993	9.996025	9.996059	9.996092	9.996121	9.996152	9.996174	9.996192	9.9962015	9.996209	9.996213	9.996208	9.996205	9.996197	9.996192	9.9961815	9.996169	9.996159	9.996146	9.996138	9.996129	9.9961195	9.996108	9.996102	9.996094	9.996084	9.996072	9.996061	9.996051	9.996038	9.996024	9.996007	9.995989	9.995965	9.995941	9.995914	9.995888	9.995852	9.995819	9.995782	9.995744	9.995702	9.995657	9.995612	9.995563	9.995516	9.995463
9.996008	9.996007	9.996021	9.99604	9.996066	9.99609	9.996119	9.996144	9.9961605	9.996178	9.996189	9.996195	9.996194	9.996194	9.996183	9.996175	9.996167	9.996153	9.996139	9.996125	9.996111	9.9960985	9.996083	9.996074	9.996064	9.996052	9.996045	9.996033	9.996026	9.9960165	9.996006	9.995995	9.995983	9.995968	9.9959545	9.995936	9.995914	9.995892	9.995868	9.995841	9.995811	9.995781	9.995741	9.995707	9.9956665	9.995623	9.995577	9.995531	9.995481	9.995434
9.996073	9.996065	9.996072	9.996087	9.996103	9.996121	9.9961405	9.99616	9.99617	9.99618	9.996184	9.996182	9.996179	9.996173	9.996158	9.996144	9.99613	9.99611	9.996096	9.9960785	9.996058	9.996044	9.99603	9.996019	9.996005	9.995992	9.995983	9.995974	9.995964	9.995952	9.995945	9.995934	9.995923	9.995909	9.995895	9.995879	9.995859	9.995839	9.995814	9.9957905	9.995765	9.99573	9.995702	9.995661	9.995624	9.9955845	9.99554	9.995495	9.995446	9.9954
9.996133	9.996124	9.996122	9.99613	9.996139	9.996151	9.996162	9.996172	9.996177	9.99618	9.99618	9.99617	9.996163	9.996149	9.996132	9.996114	9.996091	9.996072	9.996051	9.99603	9.996009	9.995991	9.995977	9.995958	9.995944	9.99593	9.995915	9.995906	9.995898	9.995889	9.995876	9.995866	9.995858	9.995844	9.99583	9.995816	9.995799	9.995778	9.995759	9.995737	9.995708	9.99568	9.995649	9.995615	9.99558	9.99554	9.9955	9.995455	9.995411	9.995364
9.996196	9.99618	9.996171	9.996172	9.996176	9.9961815	9.996184	9.996186	9.996185	9.996182	9.996176	9.996163	9.996145	9.996126	9.996104	9.996082	9.996054	9.996032	9.996008	9.995978	9.995956	9.995935	9.9959135	9.995898	9.995884	9.995865	9.995854	9.99584	9.99583	9.995818	9.995809	9.995798	9.995788	9.995776	9.995767	9.995747	9.995732	9.995718	9.995698	9.995675	9.995648	9.995622	9.995595	9.995562	9.995528	9.995492	9.995453	9.995413	9.995367	9.995323
9.996256	9.996233	9.99622	9.996212	9.996208	9.996207	9.996203	9.996204	9.996193	9.996182	9.996168	9.99615	9.996128	9.996102	9.996075	9.996047	9.996018	9.995989	9.99596	9.995931	9.995904	9.99588	9.995858	9.995835	9.995816	9.995801	9.995784	9.9957695	9.995758	9.995745	9.995735	9.995725	9.995711	9.995704	9.995692	9.99568	9.9956665	9.9956455	9.995627	9.995608	9.995589	9.995563	9.995538	9.995505	9.995471	9.995438	9.9954	9.995362	9.99532	9.995276
9.996316	9.996286	9.996266	9.996252	9.996243	9.996231	9.996222	9.996214	9.996201	9.9961815	9.9961605	9.996139	9.996111	9.996079	9.996049	9.996017	9.995982	9.995947	9.995914	9.995881	9.99585	9.995822	9.995795	9.995773	9.995753	9.99573	9.995714	9.995696	9.995683	9.995672	9.995659	9.995648	9.995636	9.995624	9.995614	9.995604	9.995587	9.995575	9.995559	9.995539	9.995518	9.995493	9.995469	9.995443	9.995413	9.9953785	9.995346	9.99531	9.995271	9.995227
9.996371	9.99634	9.996311	9.996291	9.996277	9.996259	9.996242	9.996229	9.996207	9.996182	9.996155	9.996128	9.996093	9.9960575	9.996022	9.995986	9.995947	9.995906	9.9958725	9.995833	9.995798	9.995764	9.995738	9.995712	9.995686	9.995659	9.995643	9.9956255	9.995608	9.995595	9.995582	9.99557	9.995562	9.995546	9.995535	9.995523	9.995509	9.995497	9.995482	9.995462	9.995443	9.995421	9.995399	9.995374	9.995346	9.9953165	9.99528	9.995251	9.995211	9.995174
9.996427	9.996388	9.996355	9.99633	9.996306	9.996284	9.996261	9.996236	9.996214	9.996182	9.996152	9.996113	9.996076	9.996037	9.995993	9.995951	9.995909	9.995866	9.995822	9.995782	9.995744	9.995709	9.995677	9.995645	9.995616	9.995594	9.99557	9.995551	9.995532	9.995517	9.995502	9.99549	9.995475	9.995463	9.995452	9.995439	9.995428	9.995412	9.995396	9.995382	9.995365	9.995344	9.995325	9.995303	9.995276	9.99525	9.995215	9.995185	9.9951515	9.995115
9.996483	9.996438	9.996398	9.996366	9.996337	9.996307	9.99628	9.996251	9.996218	9.996183	9.996144	9.996104	9.996062	9.996017	9.995969	9.995921	9.995874	9.995828	9.995778	9.995735	9.995693	9.995651	9.995617	9.995582	9.995554	9.995523	9.995497	9.995476	9.995456	9.995439	9.995418	9.995407	9.995395	9.995381	9.995369	9.995354	9.995342	9.995332	9.995314	9.9953	9.995282	9.995265	9.995243	9.995226	9.995201	9.995173	9.995147	9.995113	9.995083	9.9950485
9.996537	9.996486	9.996442	9.996403	9.9963665	9.996333	9.996299	9.996263	9.996226	9.996186	9.99614	9.996095	9.996047	9.995997	9.995945	9.995895	9.995841	9.995791	9.99574	9.995689	9.995644	9.995599	9.995559	9.995521	9.995485	9.995456	9.995426	9.995401	9.9953785	9.995361	9.99534	9.995322	9.995307	9.995295	9.99528	9.99527	9.995254	9.995244	9.995227	9.9952135	9.995196	9.99518	9.995163	9.995143	9.995123	9.995098	9.995072	9.995042	9.995011	9.99498
9.996588	9.9965315	9.996485	9.99644	9.996394	9.996357	9.996316	9.996278	9.996231	9.996185	9.996138	9.996088	9.996035	9.995978	9.995922	9.995865	9.99581	9.995751	9.995701	9.995644	9.995596	9.995547	9.9955015	9.99546	9.995421	9.995386	9.995357	9.99533	9.995299	9.9952755	9.995259	9.995238	9.995224	9.995205	9.995191	9.995176	9.995165	9.995151	9.995139	9.995125	9.995107	9.995094	9.995075	9.995055	9.995038	9.995015	9.994991	9.9949665	9.994937	9.99491
9.996641	9.99658	9.996525	9.996474	9.996426	9.996381	9.996335	9.996287	9.996238	9.996189	9.996134	9.996078	9.996018	9.995961	9.9959	9.995836	9.995777	9.995717	9.995657	9.9956	9.995547	9.995496	9.995447	9.9954	9.995359	9.995321	9.995285	9.995254	9.995225	9.995198	9.995175	9.995155	9.995136	9.99512	9.995103	9.995089	9.995074	9.995058	9.995047	9.995029	9.995015	9.995001	9.9949875	9.994969	9.994951	9.99493	9.994908	9.994882	9.994859	9.994831
9.99669	9.996624	9.996564	9.996509	9.996456	9.996405	9.996353	9.996302	9.996248	9.996189	9.996129	9.996071	9.996007	9.995944	9.995878	9.995811	9.995748	9.995686	9.995619	9.995562	9.995501	9.995445	9.995392	9.995344	9.995298	9.9952545	9.995218	9.995182	9.995149	9.99512	9.995094	9.995072	9.995049	9.995032	9.995014	9.994995	9.99498	9.994968	9.994952	9.994939	9.994924	9.994909	9.994894	9.994877	9.994859	9.994839	9.99482	9.994797	9.994775	9.994749
9.99674	9.99667	9.996604	9.996543	9.996486	9.996428	9.996369	9.996316	9.996253	9.996193	9.996131	9.996064	9.995997	9.995931	9.995859	9.99579	9.995719	9.995654	9.9955845	9.995519	9.995458	9.995399	9.99534	9.995289	9.995237	9.995193	9.995151	9.995113	9.995077	9.995044	9.995015	9.9949875	9.994965	9.994942	9.994921	9.994904	9.99489	9.994872	9.994859	9.994845	9.99483	9.994816	9.994798	9.994784	9.994767	9.994747	9.99473	9.994707	9.994688	9.994665
9.996788	9.996715	9.996645	9.996576	9.996514	9.996455	9.99639	9.996327	9.996262	9.996196	9.99613	9.99606	9.99599	9.995915	9.995842	9.995769	9.995695	9.995623	9.995554	9.9954815	9.995417	9.995354	9.995292	9.995237	9.995183	9.995131	9.995085	9.995041	9.995002	9.994969	9.994937	9.994907	9.994879	9.994856	9.994833	9.994816	9.994799	9.99478	9.994761	9.994746	9.994733	9.994717	9.994701	9.994688	9.994669	9.994653	9.994636	9.994617	9.9945965	9.994577
9.996838	9.996757	9.996683	9.996613	9.996543	9.996477	9.996409	9.996341	9.996274	9.996205	9.996129	9.996055	9.995979	9.995902	9.995825	9.9957485	9.995671	9.995594	9.995521	9.995446	9.995378	9.99531	9.995244	9.995184	9.995128	9.995071	9.995025	9.994976	9.994934	9.994895	9.994859	9.994827	9.994799	9.994772	9.994744	9.994726	9.994701	9.994687	9.994669	9.99465	9.994639	9.994619	9.994603	9.99459	9.994574	9.994558	9.99454	9.994521	9.994504	9.994483
9.996885	9.9967985	9.996721	9.996647	9.996572	9.996501	9.996428	9.996355	9.996284	9.996206	9.99613	9.996053	9.995974	9.995894	9.995811	9.995728	9.995647	9.995569	9.995493	9.995413	9.99534	9.995271	9.995201	9.995135	9.995072	9.995016	9.994962	9.994916	9.994865	9.994824	9.994785	9.99475	9.994718	9.994688	9.994659	9.994634	9.994614	9.994591	9.9945755	9.994555	9.994539	9.994522	9.994507	9.994491	9.994476	9.994461	9.994442	9.994427	9.994407	9.99439
9.996931	9.996845	9.996757	9.996678	9.996602	9.996522	9.996447	9.996368	9.996291	9.996215	9.996132	9.996053	9.995968	9.995883	9.995799	9.995714	9.995631	9.995544	9.995465	9.995386	9.995309	9.995233	9.995158	9.995091	9.995025	9.994962	9.994905	9.994852	9.994802	9.994755	9.994713	9.994675	9.9946375	9.994604	9.9945755	9.99455	9.994521	9.994499	9.994477	9.994459	9.99444	9.994424	9.994406	9.994393	9.994376	9.994361	9.994343	9.9943285	9.99431	9.994294
9.996978	9.996883	9.996795	9.996709	9.996627	9.996548	9.996466	9.996385	9.9963045	9.996222	9.996137	9.996052	9.99596	9.995874	9.995786	9.995703	9.995615	9.995525	9.995438	9.9953575	9.995277	9.995197	9.995118	9.995046	9.99498	9.994913	9.994851	9.99479	9.99474	9.99469	9.994646	9.994601	9.994561	9.994525	9.994494	9.994462	9.994436	9.9944105	9.994384	9.994365	9.994345	9.994324	9.99431	9.994291	9.994278	9.99426	9.994245	9.994229	9.994212	9.994197
9.997024	9.996927	9.996831	9.996741	9.996654	9.996571	9.996485	9.996396	9.996314	9.996231	9.996142	9.996051	9.99596	9.995871	9.995777	9.995686	9.995596	9.995508	9.995417	9.995329	9.995247	9.995164	9.995084	9.995006	9.994933	9.994865	9.994799	9.9947405	9.99468	9.994627	9.994576	9.99453	9.994487	9.994447	9.994411	9.994382	9.994349	9.994323	9.994296	9.994272	9.994251	9.994231	9.994209	9.994192	9.994178	9.99416	9.994146	9.994128	9.994113	9.994098
9.997067	9.9969635	9.996868	9.996771	9.996682	9.996594	9.996505	9.996415	9.996325	9.996236	9.996143	9.99605	9.995958	9.995864	9.99577	9.995675	9.995583	9.99549	9.995398	9.995307	9.995217	9.9951315	9.995047	9.994972	9.994898	9.994822	9.994753	9.994689	9.994627	9.994567	9.9945135	9.994464	9.994416	9.994374	9.994335	9.994299	9.994267	9.994235	9.994205	9.994182	9.994159	9.994135	9.994115	9.994095	9.994078	9.9940605	9.994046	9.994031	9.994014	9.993998
9.997108	9.997002	9.996899	9.996803	9.996708	9.996617	9.996523	9.996429	9.996339	9.996244	9.996149	9.996056	9.995959	9.995862	9.995767	9.9956665	9.99557	9.995475	9.995377	9.995285	9.995195	9.995103	9.995017	9.994936	9.994857	9.994781	9.994706	9.9946375	9.994571	9.994512	9.994455	9.994399	9.99435	9.994303	9.994262	9.994222	9.994185	9.994153	9.99412	9.994091	9.99407	9.994044	9.994022	9.994002	9.993982	9.993965	9.993944	9.993931	9.993913	9.993897
9.99715	9.99704	9.996937	9.996834	9.9967375	9.99664	9.996542	9.996447	9.996351	9.996252	9.996157	9.996059	9.995958	9.99586	9.995761	9.99566	9.995559	9.9954605	9.995362	9.995266	9.995173	9.995078	9.994991	9.994906	9.994822	9.994742	9.994664	9.994593	9.994523	9.994458	9.994397	9.994343	9.994286	9.994236	9.994191	9.994146	9.994106	9.994068	9.994037	9.994005	9.993974	9.99395	9.993925	9.993905	9.993883	9.993866	9.993848	9.993829	9.993813	9.993797
9.99719	9.997077	9.996972	9.996866	9.996763	9.996663	9.996562	9.996465	9.996365	9.996265	9.996165	9.996062	9.99596	9.995858	9.995752	9.995654	9.995551	9.995448	9.995349	9.995252	9.995156	9.995058	9.994966	9.994875	9.994791	9.994706	9.994625	9.99455	9.994478	9.994408	9.994342	9.994283	9.994224	9.994172	9.994121	9.994077	9.994032	9.993996	9.993955	9.993921	9.993892	9.993865	9.993839	9.9938135	9.99379	9.993771	9.993752	9.993733	9.993717	9.993702
9.9972315	9.997117	9.997005	9.996897	9.996793	9.996686	9.996581	9.996479	9.996376	9.996276	9.996171	9.996065	9.995963	9.995858	9.995752	9.995648	9.995544	9.995438	9.995337	9.9952345	9.995135	9.99504	9.994944	9.994851	9.9947605	9.994676	9.994592	9.99451	9.994436	9.99436	9.994292	9.994229	9.994167	9.99411	9.994056	9.994007	9.993963	9.993917	9.993879	9.993843	9.99381	9.993777	9.993749	9.993724	9.993699	9.993676	9.993655	9.993637	9.99362	9.993603
9.997271	9.997154	9.997038	9.996926	9.996816	9.996713	9.996603	9.996496	9.996392	9.996287	9.99618	9.996073	9.995968	9.99586	9.995751	9.995644	9.995538	9.995431	9.995327	9.995226	9.995121	9.995023	9.994925	9.994827	9.994738	9.994645	9.994559	9.994476	9.994397	9.99432	9.9942465	9.994179	9.994113	9.994052	9.993996	9.993943	9.993894	9.993845	9.993804	9.993766	9.99373	9.993696	9.993665	9.993634	9.99361	9.993586	9.993565	9.993541	9.993522	9.993508
9.997313	9.997189	9.997072	9.996955	9.9968405	9.996732	9.996624	9.996516	9.9964075	9.996299	9.996188	9.99608	9.995971	9.995861	9.995752	9.995642	9.995538	9.995428	9.995321	9.995215	9.9951105	9.995009	9.994905	9.994808	9.994714	9.994621	9.994528	9.994442	9.994359	9.994281	9.9942045	9.99413	9.994064	9.993999	9.99394	9.993883	9.993831	9.993777	9.993733	9.9936905	9.99365	9.993616	9.993581	9.99355	9.993524	9.993496	9.993472	9.993449	9.993431	9.993412
9.997347	9.997224	9.9971	9.996984	9.99687	9.996757	9.996644	9.996532	9.996422	9.996309	9.9962	9.99609	9.995976	9.995866	9.995757	9.995643	9.995532	9.995423	9.995315	9.995205	9.995101	9.994995	9.994892	9.994793	9.994695	9.9945965	9.994506	9.994413	9.99433	9.994244	9.994165	9.994091	9.994018	9.993948	9.993888	9.993825	9.993769	9.993714	9.993668	9.993621	9.993577	9.993542	9.993504	9.993472	9.993439	9.993409	9.993383	9.9933605	9.993341	9.9933195
9.997387	9.997258	9.997133	9.997013	9.996895	9.9967785	9.996661	9.99655	9.996438	9.996324	9.996211	9.996097	9.995983	9.99587	9.995759	9.9956455	9.995534	9.995422	9.995309	9.9952	9.995091	9.994986	9.994882	9.994779	9.994678	9.994576	9.994482	9.994389	9.994301	9.994214	9.994131	9.994051	9.993974	9.993903	9.993835	9.99377	9.993713	9.993655	9.993601	9.993552	9.993511	9.993465	9.993427	9.993391	9.993358	9.993328	9.993299	9.993275	9.993251	9.993228
9.997425	9.997292	9.997166	9.997043	9.996922	9.996801	9.996684	9.996567	9.996451	9.996336	9.996224	9.996108	9.995995	9.995879	9.99576	9.995646	9.995535	9.995422	9.99531	9.995197	9.995087	9.99498	9.994869	9.994765	9.994662	9.994563	9.994463	9.994367	9.994272	9.994184	9.994097	9.994016	9.993938	9.993864	9.993793	9.993722	9.99366	9.993601	9.993544	9.993491	9.993443	9.993399	9.993356	9.993315	9.993281	9.993248	9.993218	9.99319	9.993165	9.993143
9.997458	9.997323	9.997194	9.997073	9.996947	9.996826	9.996705	9.996588	9.99647	9.996353	9.996234	9.99612	9.995998	9.995886	9.99577	9.995654	9.995534	9.995421	9.995309	9.995194	9.995084	9.99497	9.9948635	9.994758	9.994652	9.994548	9.994449	9.994346	9.994252	9.99416	9.994071	9.993984	9.993902	9.993823	9.993748	9.993677	9.993609	9.993547	9.993486	9.993434	9.993382	9.993334	9.993288	9.993245	9.993207	9.993171	9.99314	9.99311	9.993085	9.993059
9.997493	9.997359	9.997225	9.997096	9.99697	9.996847	9.996726	9.996602	9.996485	9.996366	9.996246	9.996129	9.996012	9.995893	9.995773	9.995656	9.995542	9.995426	9.99531	9.995193	9.995079	9.994967	9.994857	9.994749	9.994642	9.994536	9.994433	9.994331	9.994233	9.994138	9.994046	9.993958	9.993871	9.993789	9.993712	9.993637	9.993566	9.993499	9.993436	9.993376	9.993325	9.993274	9.993222	9.993176	9.993139	9.993101	9.993066	9.993035	9.993005	9.992979
9.997527	9.997392	9.997254	9.997126	9.996998	9.996872	9.996746	9.996622	9.996503	9.996384	9.996262	9.996143	9.996019	9.995899	9.995782	9.995663	9.995544	9.995428	9.99531	9.995196	9.995081	9.994967	9.994854	9.994743	9.994635	9.994526	9.994423	9.994318	9.994218	9.99412	9.994023	9.993932	9.993842	9.993756	9.993674	9.993599	9.993525	9.993456	9.993389	9.993324	9.99327	9.993215	9.993164	9.993117	9.993073	9.993033	9.992995	9.992963	9.992929	9.992903
9.997565	9.997423	9.997284	9.99715	9.997021	9.996893	9.996769	9.996641	9.99652	9.996398	9.996276	9.996155	9.996032	9.99591	9.995791	9.995671	9.995554	9.995435	9.9953165	9.995199	9.995085	9.994968	9.994854	9.994745	9.994633	9.99452	9.994413	9.994308	9.994206	9.994103	9.994006	9.993912	9.99382	9.993731	9.993646	9.993564	9.993491	9.993414	9.993342	9.99328	9.9932165	9.99316	9.993106	9.993057	9.993011	9.992969	9.9929285	9.992891	9.992859	9.992829
9.997595	9.997453	9.997314	9.997177	9.997046	9.996915	9.99679	9.996664	9.996536	9.996414	9.99629	9.996165	9.996043	9.995921	9.9958	9.995683	9.995561	9.995438	9.995322	9.995202	9.995088	9.994969	9.994857	9.994744	9.994631	9.994519	9.994408	9.9943	9.994195	9.994092	9.993992	9.993893	9.993797	9.993706	9.993617	9.993535	9.993457	9.993376	9.993301	9.993236	9.993171	9.993111	9.993055	9.993003	9.992953	9.992908	9.992863	9.992827	9.992791	9.992759
9.997629	9.997483	9.997344	9.997206	9.99707	9.996939	9.996811	9.996683	9.996556	9.996431	9.9963045	9.996181	9.996056	9.995934	9.99581	9.995689	9.995568	9.995448	9.995329	9.995211	9.995091	9.994976	9.994858	9.994744	9.99463	9.994517	9.994405	9.994295	9.994187	9.994083	9.99398	9.993881	9.993783	9.993688	9.993597	9.993509	9.993425	9.993344	9.993268	9.993197	9.99313	9.993067	9.993006	9.99295	9.992899	9.99285	9.992806	9.992764	9.992726	9.992693
9.997661	9.997514	9.997369	9.997232	9.997098	9.996959	9.996833	9.996702	9.996572	9.996444	9.996318	9.996199	9.996071	9.995945	9.995821	9.9957	9.995579	9.995458	9.995337	9.995218	9.9951	9.99498	9.994862	9.994746	9.994633	9.994516	9.994404	9.994292	9.994185	9.994077	9.993969	9.993868	9.993768	9.993667	9.993578	9.993487	9.993401	9.993316	9.993234	9.993162	9.993091	9.993024	9.992961	9.992904	9.992848	9.992795	9.99275	9.992704	9.992667	9.992629
9.997692	9.997543	9.997398	9.997258	9.997122	9.996986	9.996851	9.996722	9.996592	9.99646	9.996335	9.996209	9.996082	9.995958	9.995834	9.995713	9.995591	9.995467	9.99535	9.995227	9.995107	9.994988	9.99487	9.994751	9.9946375	9.994521	9.994408	9.994294	9.994182	9.994073	9.993966	9.99386	9.993756	9.993658	9.993557	9.993467	9.993378	9.993291	9.993209	9.993134	9.993058	9.992987	9.992922	9.992861	9.992804	9.99275	9.992697	9.992655	9.992613	9.992571
9.997723	9.997571	9.997425	9.997282	9.997144	9.997009	9.996873	9.9967375	9.996611	9.99648	9.996351	9.996227	9.996098	9.995972	9.99585	9.995723	9.995599	9.99548	9.995357	9.995235	9.995116	9.994996	9.994879	9.994758	9.994642	9.994526	9.9944105	9.994296	9.994182	9.994073	9.993962	9.993855	9.99375	9.993647	9.9935465	9.993452	9.993359	9.993273	9.993184	9.993104	9.993029	9.992955	9.992885	9.992822	9.992761	9.992704	9.992652	9.992605	9.9925585	9.9925165
9.997752	9.9976	9.997452	9.997309	9.997168	9.997029	9.996893	9.996759	9.996627	9.996495	9.996368	9.996241	9.996111	9.995985	9.995863	9.995737	9.995614	9.99549	9.995371	9.995246	9.995128	9.995006	9.994886	9.994768	9.994652	9.994534	9.994415	9.994302	9.994186	9.994072	9.993961	9.993855	9.993743	9.99364	9.993536	9.993439	9.993345	9.993254	9.993165	9.993079	9.993	9.992925	9.992851	9.992785	9.992722	9.992662	9.992607	9.992556	9.99251	9.992466
9.997781	9.997627	9.9974785	9.9973345	9.99719	9.997053	9.996914	9.9967785	9.996646	9.996514	9.996385	9.996257	9.996129	9.996003	9.995876	9.995751	9.995627	9.995504	9.99538	9.995261	9.995137	9.995018	9.994899	9.994778	9.994659	9.994538	9.994423	9.994307	9.994193	9.994076	9.993963	9.993855	9.993746	9.993636	9.993532	9.993431	9.993333	9.993238	9.993147	9.993063	9.99298	9.992899	9.992825	9.992754	9.992688	9.992628	9.992569	9.992516	9.992467	9.992419
9.997808	9.997656	9.997507	9.997359	9.997216	9.997074	9.996936	9.996799	9.996664	9.996534	9.996404	9.996271	9.996143	9.9960165	9.99589	9.995766	9.995641	9.995517	9.995398	9.995272	9.995151	9.995029	9.994911	9.994791	9.994672	9.994554	9.994434	9.994314	9.994201	9.994083	9.993968	9.993854	9.993744	9.993635	9.993529	9.993424	9.993322	9.993225	9.993134	9.993044	9.992958	9.992876	9.992798	9.992728	9.992659	9.992594	9.992533	9.992479	9.992424	9.992377
9.997838	9.997682	9.997529	9.997383	9.997239	9.997097	9.996958	9.99682	9.996685	9.996552	9.996421	9.996287	9.996161	9.996033	9.995905	9.995779	9.995654	9.99553	9.995406	9.995285	9.995162	9.995045	9.994925	9.994803	9.994682	9.994567	9.994446	9.994327	9.994211	9.994092	9.993976	9.993861	9.993749	9.993636	9.993529	9.993423	9.993321	9.99322	9.993124	9.993032	9.992945	9.992857	9.992779	9.9927025	9.992633	9.992563	9.992503	9.992445	9.992387	9.992338
9.997865	9.997711	9.997555	9.997406	9.997266	9.99712	9.996982	9.996842	9.996705	9.996571	9.996437	9.996308	9.996178	9.996049	9.995922	9.995797	9.995669	9.995546	9.995421	9.995299	9.99518	9.99506	9.994938	9.99482	9.994699	9.994577	9.994458	9.994339	9.994218	9.994102	9.993986	9.993868	9.993753	9.993642	9.99353	9.993422	9.993317	9.993213	9.993115	9.993024	9.992931	9.992845	9.992763	9.9926815	9.992607	9.992538	9.992475	9.992413	9.992355	9.992301
9.997895	9.997735	9.997582	9.997434	9.997286	9.997143	9.997002	9.99686	9.996727	9.996592	9.996458	9.996323	9.996197	9.996064	9.995939	9.995811	9.995687	9.995565	9.995439	9.995317	9.995197	9.995075	9.994954	9.994838	9.994714	9.994594	9.994472	9.994353	9.994231	9.994113	9.993997	9.993878	9.993759	9.993648	9.993535	9.993424	9.993317	9.993214	9.993113	9.993016	9.992921	9.992831	9.992748	9.992666	9.992593	9.992517	9.99245	9.992388	9.992325	9.992271
9.997918	9.997759	9.997606	9.997457	9.997311	9.997165	9.997022	9.996883	9.996744	9.996611	9.996474	9.996342	9.996213	9.996082	9.995955	9.995829	9.995704	9.995581	9.995458	9.995334	9.9952135	9.99509	9.994971	9.994852	9.994729	9.994607	9.994487	9.994369	9.9942465	9.994127	9.99401	9.993893	9.9937725	9.993657	9.993544	9.993432	9.993322	9.993217	9.99311	9.993011	9.992918	9.992825	9.992735	9.992651	9.992576	9.992497	9.99243	9.992362	9.9923	9.992244
9.997948	9.9977865	9.997631	9.997482	9.99733	9.997188	9.9970455	9.996902	9.996768	9.996629	9.996495	9.996362	9.996228	9.9961	9.995974	9.995845	9.995723	9.9956	9.995472	9.995352	9.995232	9.995109	9.994988	9.994869	9.994745	9.994625	9.994504	9.994387	9.994266	9.994143	9.994021	9.993906	9.99379	9.993668	9.993553	9.99344	9.993326	9.993219	9.993116	9.993011	9.992916	9.992819	9.992729	9.992644	9.992562	9.992485	9.9924135	9.992344	9.992275	9.99222
9.9979725	9.997814	9.997655	9.997506	9.997356	9.997211	9.997068	9.996924	9.996785	9.996647	9.996511	9.996379	9.996251	9.996119	9.995991	9.995865	9.995736	9.995617	9.995489	9.995369	9.995248	9.995126	9.9950075	9.994886	9.994763	9.994644	9.994524	9.994404	9.994282	9.99416	9.9940405	9.993917	9.9938	9.993681	9.993564	9.993449	9.993338	9.993226	9.99312	9.993015	9.992914	9.992817	9.992723	9.992635	9.992551	9.992474	9.992397	9.992329	9.99226	9.9922
9.997996	9.997837	9.997682	9.997529	9.997377	9.997232	9.997088	9.996946	9.996805	9.996668	9.996533	9.996399	9.996268	9.996139	9.99601	9.995881	9.995756	9.995636	9.99551	9.995387	9.995269	9.995145	9.995027	9.9949045	9.994787	9.994666	9.994544	9.994424	9.9943	9.994181	9.994059	9.993938	9.993816	9.993698	9.993579	9.9934635	9.993352	9.993235	9.993126	9.993022	9.992919	9.99282	9.992723	9.992633	9.992548	9.992464	9.992389	9.992315	9.992246	9.992182
9.998021	9.997862	9.997704	9.997549	9.997402	9.997252	9.997109	9.996968	9.996827	9.996689	9.996553	9.99642	9.9962845	9.996157	9.996028	9.995902	9.995778	9.995655	9.995529	9.995406	9.995284	9.995168	9.995046	9.9949255	9.994803	9.994681	9.994562	9.994443	9.99432	9.994201	9.994078	9.993956	9.9938345	9.993716	9.993598	9.993477	9.993361	9.993248	9.993138	9.99303	9.992923	9.992824	9.992725	9.992634	9.992544	9.992459	9.99238	9.992304	9.992234	9.992168
9.998048	9.997886	9.997729	9.997574	9.997425	9.997278	9.997132	9.996988	9.996847	9.99671	9.996573	9.996441	9.996306	9.996175	9.996046	9.99592	9.995794	9.995674	9.995547	9.995427	9.995304	9.995187	9.995065	9.994944	9.994827	9.994705	9.994586	9.994462	9.99434	9.994222	9.994099	9.993975	9.993854	9.993733	9.993612	9.993494	9.993377	9.993261	9.993151	9.993039	9.992934	9.99283	9.992731	9.992635	9.992547	9.992456	9.992375	9.992298	9.992226	9.992158
9.998073	9.997911	9.997751	9.997601	9.99745	9.997299	9.997154	9.997011	9.996871	9.996731	9.996593	9.996461	9.996327	9.996194	9.996067	9.995941	9.995814	9.99569	9.995568	9.995445	9.995324	9.995207	9.995087	9.994967	9.994848	9.994728	9.994607	9.994485	9.994363	9.994242	9.99412	9.9939995	9.993876	9.993754	9.993634	9.993515	9.993396	9.993278	9.993163	9.993053	9.992945	9.992841	9.992736	9.992639	9.992546	9.992458	9.992373	9.992294	9.99222	9.992151
9.998095	9.997933	9.997776	9.9976225	9.99747	9.997322	9.997176	9.997034	9.99689	9.996752	9.996614	9.99648	9.9963455	9.996213	9.996089	9.995958	9.995835	9.995709	9.995587	9.995468	9.995347	9.995228	9.995107	9.994988	9.99487	9.994748	9.99463	9.99451	9.994389	9.994268	9.994145	9.994021	9.993899	9.993777	9.993653	9.993536	9.993415	9.993297	9.993183	9.99307	9.992957	9.99285	9.992749	9.992648	9.992554	9.99246	9.992376	9.992294	9.992219	9.992148
9.99812	9.99796	9.997799	9.997645	9.997493	9.997344	9.9972	9.997054	9.996912	9.996772	9.9966345	9.9965	9.996366	9.996236	9.996106	9.995978	9.995854	9.995732	9.99561	9.995489	9.995368	9.995251	9.99513	9.995009	9.994892	9.994774	9.994656	9.994534	9.9944105	9.994288	9.994168	9.994044	9.993922	9.993801	9.993677	9.993557	9.993438	9.993317	9.993201	9.993087	9.992974	9.9928665	9.992761	9.992658	9.992559	9.99247	9.99238	9.992297	9.992219	9.9921465
9.998142	9.997979	9.997825	9.997669	9.997518	9.997368	9.997221	9.997076	9.996935	9.996796	9.9966545	9.996522	9.996387	9.996255	9.996129	9.995998	9.995875	9.995752	9.995634	9.99551	9.995388	9.995272	9.995153	9.995036	9.994915	9.994801	9.994678	9.994558	9.994436	9.994315	9.994192	9.994069	9.993949	9.993826	9.993704	9.993582	9.993461	9.9933405	9.993221	9.993104	9.9929905	9.992882	9.992775	9.992675	9.992573	9.992478	9.99239	9.992303	9.992222	9.992147
9.998167	9.998006	9.997847	9.997693	9.9975395	9.99739	9.997244	9.997099	9.996954	9.996818	9.996677	9.996543	9.996407	9.996275	9.996145	9.996022	9.995894	9.995772	9.995654	9.995531	9.995413	9.9952965	9.995176	9.995059	9.99494	9.9948225	9.994702	9.994582	9.994463	9.994342	9.994224	9.9941	9.993975	9.993852	9.993729	9.993606	9.993484	9.993362	9.993244	9.993126	9.993013	9.992901	9.992794	9.992689	9.992587	9.992492	9.992398	9.9923115	9.992229	9.992151
9.998191	9.99803	9.99787	9.997714	9.997565	9.997414	9.997267	9.997121	9.996977	9.996838	9.996699	9.996561	9.99643	9.996299	9.996168	9.996045	9.99592	9.995794	9.995671	9.995553	9.995436	9.995316	9.995198	9.995079	9.994964	9.994848	9.994727	9.994607	9.99449	9.994367	9.9942465	9.9941225	9.9939995	9.993877	9.993754	9.993632	9.993511	9.993388	9.993269	9.993154	9.993035	9.99292	9.992809	9.992705	9.992602	9.992504	9.992409	9.992319	9.992237	9.992157
9.998215	9.998053	9.997894	9.997738	9.997587	9.997437	9.99729	9.997141	9.997	9.996857	9.996719	9.996583	9.99645	9.996317	9.996191	9.996063	9.99594	9.995816	9.995695	9.995577	9.995457	9.995341	9.995222	9.995107	9.994988	9.994872	9.994756	9.994634	9.994516	9.994396	9.994273	9.994154	9.994031	9.993907	9.993784	9.993661	9.993536	9.993413	9.993295	9.9931755	9.993056	9.992944	9.992834	9.992727	9.99262	9.99252	9.992425	9.992336	9.992248	9.992168
9.998237	9.998075	9.997916	9.997762	9.997611	9.997459	9.997311	9.997164	9.99702	9.9968815	9.996741	9.996605	9.996471	9.996339	9.996213	9.996085	9.995959	9.995837	9.995715	9.995595	9.99548	9.995363	9.995245	9.995132	9.995015	9.994897	9.994779	9.994664	9.994543	9.994427	9.994302	9.994182	9.9940605	9.9939375	9.993813	9.993688	9.9935665	9.993442	9.993324	9.993202	9.993084	9.992969	9.992855	9.992746	9.99264	9.99254	9.992441	9.992348	9.992262	9.992179
9.99826	9.998097	9.997943	9.997786	9.99763	9.997483	9.997335	9.997189	9.997045	9.996902	9.996761	9.996628	9.996493	9.996362	9.996232	9.996107	9.995983	9.995862	9.995738	9.995621	9.995502	9.995387	9.995273	9.995156	9.99504	9.994922	9.994806	9.994688	9.994571	9.994452	9.994333	9.99421	9.994086	9.993965	9.993845	9.993719	9.993595	9.993476	9.99335	9.993231	9.993114	9.992995	9.992881	9.99277	9.992664	9.9925585	9.99246	9.992367	9.992277	9.992193
9.9982815	9.99812	9.997964	9.9978075	9.997657	9.997503	9.997357	9.99721	9.997064	9.996923	9.996786	9.996649	9.996516	9.996384	9.996256	9.996126	9.996004	9.995887	9.995763	9.995643	9.995525	9.995407	9.9952965	9.99518	9.995066	9.994949	9.994831	9.994718	9.994599	9.994481	9.994362	9.994241	9.994122	9.993998	9.993875	9.993748	9.993625	9.993503	9.9933815	9.993259	9.99314	9.993022	9.992907	9.992796	9.992686	9.992582	9.992483	9.992387	9.992295	9.992209
9.9983015	9.998144	9.997988	9.997828	9.99768	9.997527	9.9973755	9.997233	9.997088	9.996947	9.996805	9.996671	9.996536	9.996407	9.996277	9.996149	9.996027	9.995906	9.995784	9.995667	9.995551	9.995434	9.995321	9.995205	9.995091	9.994978	9.994861	9.994744	9.994629	9.994511	9.994391	9.994271	9.994151	9.994027	9.993905	9.993783	9.993658	9.993535	9.993412	9.99329	9.99317	9.993052	9.992933	9.992824	9.992716	9.992607	9.992506	9.992407	9.992316	9.9922285
9.998326	9.998166	9.998007	9.997853	9.997699	9.997549	9.9974	9.997252	9.997109	9.996967	9.996828	9.996692	9.996559	9.996429	9.996299	9.99617	9.996048	9.995928	9.995808	9.995691	9.995572	9.99546	9.995342	9.995231	9.995119	9.995003	9.99489	9.994774	9.994656	9.994541	9.994421	9.994302	9.994182	9.99406	9.9939375	9.993816	9.993692	9.993567	9.993443	9.993323	9.993201	9.993084	9.992967	9.992852	9.992741	9.992635	9.992531	9.992433	9.992338	9.992248
9.998348	9.998188	9.998032	9.997877	9.997723	9.997573	9.997425	9.997276	9.997132	9.99699	9.996852	9.996715	9.99658	9.996449	9.996322	9.996194	9.996071	9.99595	9.9958315	9.995712	9.995598	9.995483	9.99537	9.995255	9.995146	9.99503	9.994916	9.994803	9.994686	9.994571	9.9944515	9.994331	9.994214	9.994093	9.993969	9.993848	9.993726	9.993599	9.993476	9.993356	9.993236	9.993115	9.992995	9.992882	9.992768	9.992661	9.992557	9.992458	9.99236	9.9922695
9.998367	9.998211	9.998055	9.997898	9.997746	9.997595	9.997445	9.997298	9.997155	9.997014	9.996873	9.996736	9.996605	9.99647	9.996344	9.996216	9.996094	9.995972	9.995852	9.995735	9.995621	9.995507	9.995395	9.995282	9.995169	9.995056	9.994945	9.994832	9.994715	9.994599	9.994486	9.994369	9.9942465	9.994129	9.994004	9.99388	9.993758	9.993633	9.99351	9.993391	9.99327	9.993147	9.993029	9.992911	9.992798	9.992691	9.992584	9.992483	9.992388	9.992294
9.998392	9.998234	9.998076	9.997922	9.997768	9.997617	9.997469	9.997321	9.997178	9.997035	9.996897	9.9967575	9.996626	9.996494	9.996365	9.996242	9.996116	9.995996	9.995877	9.995759	9.9956455	9.995532	9.995419	9.995308	9.995197	9.995087	9.994971	9.994859	9.994746	9.99463	9.994517	9.994396	9.994279	9.99416	9.994036	9.993914	9.993792	9.993669	9.993548	9.993425	9.993303	9.993182	9.993064	9.992945	9.992832	9.992723	9.992614	9.992512	9.9924135	9.992319
9.998412	9.998256	9.998098	9.997944	9.997792	9.997641	9.997493	9.997346	9.997201	9.997063	9.996916	9.996782	9.996647	9.996518	9.9963875	9.9962635	9.9961405	9.996019	9.995901	9.995783	9.995669	9.995557	9.995446	9.995335	9.995224	9.995112	9.994999	9.994888	9.994773	9.994659	9.994545	9.994429	9.99431	9.994191	9.994071	9.993951	9.993828	9.993703	9.993581	9.99346	9.993336	9.993216	9.993095	9.992982	9.992864	9.992755	9.992648	9.992544	9.992442	9.992351
9.998434	9.998276	9.99812	9.997968	9.997814	9.997664	9.997516	9.997365	9.997222	9.997081	9.996942	9.996802	9.996672	9.996541	9.996409	9.996285	9.996161	9.996041	9.995925	9.9958105	9.995692	9.995581	9.995469	9.995361	9.995249	9.995139	9.995029	9.994916	9.994804	9.994693	9.994577	9.994461	9.994346	9.994227	9.994105	9.993982	9.993866	9.993739	9.993619	9.993495	9.993373	9.993254	9.993135	9.993014	9.992899	9.992787	9.992679	9.992575	9.992476	9.992377
9.998456	9.998301	9.998144	9.99799	9.997841	9.997687	9.997538	9.997392	9.997249	9.997103	9.996967	9.996827	9.996693	9.996563	9.996431	9.99631	9.996185	9.996065	9.995947	9.995831	9.995718	9.995606	9.995495	9.995384	9.9952755	9.995168	9.995056	9.994946	9.994833	9.994723	9.994611	9.9944935	9.994379	9.99426	9.994141	9.994022	9.9939	9.993776	9.993655	9.993534	9.99341	9.993293	9.993168	9.993052	9.992938	9.992823	9.992715	9.992609	9.992506	9.99241
9.998477	9.998322	9.998164	9.9980135	9.99786	9.997709	9.997563	9.997412	9.997272	9.997128	9.996986	9.996849	9.996716	9.996585	9.996455	9.99633	9.996207	9.996089	9.995972	9.995856	9.995742	9.995631	9.99552	9.995411	9.995301	9.995193	9.995085	9.994973	9.994864	9.994751	9.994638	9.994527	9.994407	9.994292	9.994174	9.994056	9.993937	9.9938135	9.993691	9.993569	9.993448	9.993327	9.993208	9.99309	9.992973	9.992858	9.992748	9.992644	9.99254	9.992442
9.998499	9.998341	9.998187	9.998034	9.997884	9.997731	9.997583	9.997437	9.997292	9.99715	9.997011	9.99687	9.996738	9.996608	9.996475	9.996354	9.996232	9.996112	9.995993	9.99588	9.995767	9.995654	9.995544	9.995436	9.995327	9.99522	9.995113	9.995	9.994893	9.994784	9.994671	9.99456	9.994444	9.9943285	9.99421	9.99409	9.993969	9.993851	9.99373	9.99361	9.993485	9.993365	9.993244	9.993127	9.993008	9.992897	9.992786	9.992679	9.992576	9.9924755
9.998521	9.998365	9.998209	9.998058	9.997904	9.997756	9.997606	9.997461	9.997315	9.997173	9.997032	9.996895	9.99676	9.99663	9.996503	9.996374	9.996255	9.996136	9.99602	9.995903	9.995793	9.995679	9.995572	9.995465	9.995354	9.995246	9.995139	9.995031	9.994924	9.994813	9.994703	9.99459	9.994478	9.994362	9.994245	9.994127	9.99401	9.99389	9.993767	9.993647	9.9935255	9.993404	9.993283	9.993166	9.993049	9.992933	9.992823	9.992714	9.992607	9.99251
9.998541	9.9983835	9.998233	9.998078	9.997928	9.997777	9.997629	9.997483	9.997339	9.997197	9.997057	9.996919	9.996782	9.996654	9.996524	9.9964	9.996279	9.996159	9.996042	9.99593	9.995815	9.995706	9.995595	9.995487	9.995382	9.995274	9.995169	9.995061	9.99495	9.994843	9.994734	9.994622	9.994511	9.994394	9.994282	9.9941635	9.994043	9.993923	9.993805	9.993686	9.993565	9.993443	9.993322	9.993205	9.993088	9.992972	9.992862	9.992753	9.992647	9.992545
9.998563	9.998407	9.998256	9.998102	9.99795	9.997799	9.997653	9.997505	9.997363	9.997219	9.997076	9.99694	9.996807	9.9966755	9.996544	9.996421	9.996301	9.996183	9.996067	9.995952	9.99584	9.995729	9.995624	9.995516	9.995408	9.995301	9.995194	9.99509	9.994982	9.994874	9.994767	9.994653	9.994544	9.994431	9.994317	9.994198	9.9940815	9.993964	9.993843	9.993723	9.993603	9.993482	9.993362	9.993244	9.99313	9.9930105	9.992897	9.992789	9.992682	9.992584
9.99858	9.99843	9.998276	9.998122	9.997973	9.997824	9.997675	9.997528	9.997387	9.997241	9.9971	9.9969635	9.996832	9.9967	9.996569	9.996446	9.996324	9.996206	9.996092	9.9959755	9.995864	9.995754	9.995643	9.995541	9.995435	9.99533	9.995225	9.995115	9.995012	9.994903	9.994797	9.994689	9.9945755	9.994464	9.99435	9.994234	9.994119	9.994	9.993881	9.993765	9.993643	9.993523	9.993403	9.993285	9.993167	9.993053	9.99294	9.992828	9.992722	9.9926195
9.998604	9.99845	9.998297	9.998146	9.997996	9.997846	9.997699	9.99755	9.997408	9.997266	9.997124	9.996986	9.996855	9.996721	9.9965925	9.9964695	9.996346	9.996231	9.996112	9.996	9.995891	9.995779	9.99567	9.995565	9.995459	9.9953575	9.995252	9.995147	9.99504	9.994936	9.994826	9.994721	9.994612	9.994499	9.994386	9.99427	9.994153	9.994039	9.993923	9.9938	9.993682	9.993564	9.993442	9.993328	9.993208	9.993094	9.992982	9.992868	9.992762	9.99266
9.998625	9.998471	9.998319	9.998169	9.99802	9.997869	9.997721	9.997578	9.99743	9.997289	9.997147	9.99701	9.99688	9.996744	9.996617	9.996492	9.996371	9.996253	9.996138	9.996022	9.995912	9.995803	9.995696	9.99559	9.995485	9.99538	9.995279	9.995174	9.99507	9.994964	9.994861	9.994751	9.994644	9.9945345	9.994422	9.994311	9.994193	9.994076	9.99396	9.99384	9.993723	9.993602	9.993487	9.993367	9.99325	9.993135	9.993022	9.992911	9.992804	9.992702
9.998645	9.998494	9.998343	9.998191	9.998041	9.997892	9.9977455	9.997598	9.997454	9.9973135	9.99717	9.997031	9.9969	9.996768	9.996639	9.996516	9.996393	9.996275	9.996159	9.996046	9.995939	9.995829	9.995722	9.995617	9.995513	9.995409	9.995307	9.995204	9.9951	9.994993	9.994888	9.994782	9.994675	9.994565	9.994457	9.994344	9.99423	9.994114	9.993999	9.993882	9.993763	9.993646	9.993524	9.993408	9.993291	9.993177	9.993064	9.992952	9.992845	9.99274
9.998665	9.998513	9.998363	9.998214	9.998062	9.997913	9.9977665	9.997622	9.997475	9.997334	9.997193	9.997058	9.996924	9.996791	9.996663	9.996539	9.996416	9.996299	9.996183	9.996071	9.99596	9.995853	9.995746	9.995641	9.995541	9.995435	9.995335	9.99523	9.995129	9.995024	9.99492	9.994817	9.994708	9.9946	9.994493	9.99438	9.994266	9.994154	9.994037	9.99392	9.993802	9.993686	9.993569	9.993449	9.993335	9.993219	9.993105	9.992994	9.9928875	9.992782
9.998689	9.998535	9.998384	9.998235	9.998084	9.997936	9.997789	9.997647	9.9974985	9.997358	9.997217	9.997081	9.996945	9.996814	9.996684	9.996558	9.996441	9.99632	9.996208	9.996095	9.995984	9.995873	9.99577	9.9956665	9.995562	9.995462	9.99536	9.995258	9.995158	9.995053	9.994949	9.994847	9.994741	9.994635	9.994525	9.994412	9.994302	9.994188	9.994073	9.99396	9.993842	9.993727	9.993609	9.993491	9.993375	9.993262	9.993147	9.993036	9.9929285	9.992824
9.998705	9.998556	9.998407	9.998257	9.998109	9.997961	9.99781	9.997664	9.99752	9.99738	9.99724	9.997102	9.99697	9.996836	9.996709	9.996587	9.996463	9.996344	9.99623	9.996119	9.996009	9.995902	9.995797	9.995693	9.99559	9.995487	9.995385	9.995287	9.995185	9.995086	9.994982	9.994875	9.994771	9.994667	9.994562	9.9944515	9.994341	9.994229	9.994114	9.9939995	9.993885	9.993768	9.993652	9.993536	9.993419	9.993304	9.99319	9.99308	9.992972	9.9928665
9.998728	9.998576	9.998428	9.998279	9.99813	9.997982	9.997837	9.997689	9.997542	9.997402	9.997261	9.997128	9.99699	9.996858	9.996731	9.996609	9.996487	9.996367	9.996254	9.9961405	9.996033	9.995924	9.995821	9.995717	9.995614	9.995514	9.995412	9.995315	9.995214	9.9951105	9.99501	9.994908	9.994806	9.994699	9.994592	9.994486	9.994374	9.994264	9.994152	9.994039	9.993924	9.993809	9.993691	9.993577	9.993462	9.993348	9.993237	9.993125	9.993015	9.99291
9.998746	9.998596	9.998451	9.998302	9.998152	9.998003	9.997858	9.99771	9.997565	9.997427	9.997282	9.9971485	9.997018	9.996882	9.996756	9.996632	9.996508	9.996393	9.996277	9.996162	9.996057	9.995948	9.995846	9.995744	9.995641	9.995541	9.995441	9.99534	9.995241	9.995141	9.995039	9.994941	9.994838	9.994734	9.994628	9.994516	9.9944105	9.994301	9.994188	9.994077	9.993963	9.99385	9.993733	9.993619	9.993505	9.993388	9.99328	9.993167	9.993059	9.992951
9.998768	9.998621	9.998475	9.998324	9.998176	9.99803	9.997878	9.997737	9.997592	9.997446	9.997309	9.99717	9.997038	9.996904	9.996777	9.996652	9.996531	9.996415	9.996299	9.996188	9.996079	9.995971	9.995872	9.995769	9.995667	9.995564	9.995465	9.995368	9.995268	9.99517	9.99507	9.994969	9.994867	9.994765	9.99466	9.994552	9.994447	9.994338	9.994229	9.994117	9.994004	9.99389	9.993777	9.993663	9.993547	9.993434	9.993322	9.993213	9.993102	9.992996
9.998789	9.998641	9.998495	9.998346	9.998198	9.998052	9.997904	9.997757	9.997614	9.997471	9.99733	9.997193	9.997058	9.996929	9.996802	9.996677	9.996558	9.996439	9.996324	9.996212	9.996103	9.9959955	9.995895	9.995793	9.99569	9.99559	9.995492	9.995394	9.9952965	9.995199	9.9951	9.995001	9.994899	9.994796	9.994693	9.994588	9.994483	9.994376	9.994266	9.994155	9.994043	9.993931	9.993819	9.993703	9.993588	9.993479	9.993368	9.993256	9.993149	9.993042
9.99881	9.998663	9.998514	9.998368	9.99822	9.998072	9.997926	9.99778	9.997637	9.997492	9.9973545	9.997216	9.997081	9.99695	9.996825	9.996696	9.996577	9.996461	9.996346	9.996235	9.996126	9.996024	9.995917	9.995817	9.995716	9.995617	9.995519	9.99542	9.995325	9.995227	9.995128	9.99503	9.994928	9.994829	9.994727	9.994623	9.994518	9.994411	9.994304	9.994192	9.994082	9.993972	9.99386	9.993748	9.99363	9.993521	9.993409	9.9932995	9.993193	9.993086
9.998827	9.998684	9.998537	9.998389	9.998241	9.998095	9.997948	9.997804	9.997659	9.997518	9.9973755	9.997238	9.997106	9.996972	9.996844	9.996725	9.996601	9.996482	9.996369	9.996257	9.996148	9.996043	9.995944	9.995839	9.995738	9.995641	9.9955435	9.995448	9.995351	9.995253	9.995158	9.99506	9.994963	9.994861	9.99476	9.994656	9.994553	9.994445	9.994338	9.994232	9.994121	9.994011	9.993898	9.993788	9.993676	9.993563	9.993454	9.993343	9.993238	9.993131
9.99885	9.998703	9.998558	9.998411	9.998264	9.9981165	9.997972	9.997823	9.997681	9.997537	9.997401	9.997261	9.9971285	9.996995	9.996869	9.996743	9.996623	9.996509	9.996392	9.996284	9.996175	9.996068	9.995965	9.995866	9.995765	9.995669	9.99557	9.995475	9.995378	9.995281	9.995185	9.995088	9.994991	9.994892	9.99479	9.994689	9.994587	9.994481	9.994374	9.994269	9.99416	9.994054	9.993939	9.993831	9.993718	9.99361	9.993498	9.99339	9.993281	9.9931755
9.998869	9.998722	9.998579	9.998433	9.998282	9.998139	9.997993	9.997848	9.9977045	9.997558	9.997421	9.997283	9.99715	9.997019	9.99689	9.996768	9.996647	9.9965315	9.996415	9.996305	9.996198	9.996093	9.995988	9.99589	9.99579	9.995692	9.995597	9.995501	9.995406	9.99531	9.9952135	9.995117	9.995018	9.99492	9.994823	9.994722	9.994621	9.994517	9.994411	9.994305	9.994199	9.994089	9.993981	9.993872	9.993762	9.9936495	9.993546	9.99343	9.993327	9.99322
9.99889	9.998746	9.998601	9.998455	9.998308	9.99816	9.9980135	9.99787	9.9977255	9.997585	9.997442	9.997307	9.997172	9.997042	9.996913	9.996789	9.996669	9.996553	9.99644	9.996327	9.996221	9.996116	9.996014	9.9959135	9.995813	9.995719	9.995622	9.995525	9.995431	9.9953375	9.99524	9.995145	9.995049	9.994951	9.994855	9.994757	9.994656	9.994552	9.994449	9.994345	9.994238	9.994127	9.994021	9.993914	9.993802	9.993693	9.9935875	9.993475	9.993371	9.993267
9.99891	9.998766	9.998621	9.998473	9.998332	9.998183	9.998037	9.997892	9.997746	9.997606	9.997463	9.997328	9.997195	9.997065	9.996936	9.996813	9.996691	9.996574	9.996459	9.996348	9.996243	9.99614	9.996037	9.995936	9.995841	9.99574	9.995646	9.995551	9.995457	9.995363	9.995271	9.995175	9.995079	9.994983	9.994886	9.994787	9.994687	9.994587	9.994484	9.99438	9.994274	9.994166	9.994064	9.993955	9.993845	9.993736	9.993631	9.993523	9.993419	9.993313
9.998926	9.998788	9.998643	9.998498	9.998351	9.998203	9.998059	9.997913	9.99777	9.99763	9.997486	9.99735	9.997216	9.997086	9.996958	9.996835	9.996714	9.996596	9.996482	9.996374	9.996265	9.996163	9.996058	9.995961	9.995862	9.995767	9.995671	9.995578	9.995483	9.995391	9.9952965	9.995203	9.995108	9.995014	9.994918	9.994819	9.9947195	9.99462	9.99452	9.994415	9.994311	9.994208	9.9941025	9.993997	9.99389	9.993779	9.993672	9.993567	9.9934635	9.993357
9.998949	9.998808	9.998662	9.998519	9.998374	9.998226	9.998084	9.997936	9.997797	9.99765	9.997511	9.997373	9.997236	9.997107	9.996982	9.996857	9.996737	9.99662	9.996508	9.996396	9.996287	9.996182	9.996081	9.995983	9.995888	9.9957905	9.995698	9.995604	9.995509	9.995416	9.995323	9.995229	9.995137	9.995043	9.994948	9.994852	9.994754	9.994655	9.9945545	9.99445	9.994351	9.9942465	9.994141	9.994036	9.993929	9.993826	9.993716	9.993612	9.993506	9.993404
9.998965	9.998829	9.998686	9.998542	9.998397	9.99825	9.998101	9.997959	9.997816	9.997675	9.997532	9.997397	9.997262	9.9971285	9.997003	9.996879	9.996759	9.996641	9.996528	9.996418	9.996309	9.996206	9.996106	9.996007	9.995908	9.995816	9.995719	9.995626	9.995533	9.9954405	9.995349	9.995258	9.995165	9.995072	9.994981	9.994886	9.994787	9.994687	9.99459	9.994489	9.994388	9.994285	9.994178	9.994077	9.993971	9.993866	9.993759	9.993655	9.993549	9.993447
9.998989	9.998848	9.998705	9.99856	9.99842	9.998271	9.998126	9.997982	9.997837	9.997698	9.997555	9.997417	9.997283	9.99715	9.997024	9.9969015	9.9967785	9.996663	9.99655	9.99644	9.996331	9.996229	9.996129	9.996031	9.995933	9.99584	9.995746	9.995651	9.99556	9.995467	9.995377	9.995284	9.995194	9.9951	9.995007	9.994912	9.994816	9.9947195	9.994623	9.994527	9.994426	9.994323	9.99422	9.994117	9.994012	9.993907	9.993805	9.993699	9.993596	9.993492
9.999007	9.99887	9.998726	9.998583	9.99844	9.998293	9.998148	9.998006	9.997861	9.997717	9.997578	9.997439	9.997306	9.997173	9.997045	9.996926	9.996804	9.996688	9.996569	9.996463	9.996353	9.996253	9.99615	9.996052	9.995957	9.99586	9.995768	9.995676	9.995586	9.995494	9.995402	9.995315	9.995224	9.995129	9.995036	9.994945	9.99485	9.994754	9.994657	9.994558	9.99446	9.994358	9.994256	9.994155	9.994051	9.99395	9.993846	9.993744	9.993641	9.99354
9.999026	9.998889	9.998747	9.998603	9.99846	9.998316	9.998172	9.998025	9.997882	9.997739	9.9976	9.997462	9.997326	9.997196	9.997069	9.996946	9.996825	9.996708	9.996596	9.996484	9.99638	9.996275	9.996174	9.996076	9.995979	9.995884	9.995793	9.995702	9.99561	9.995518	9.995428	9.995339	9.995248	9.995158	9.995066	9.994974	9.994883	9.994784	9.994693	9.994595	9.994495	9.994396	9.994296	9.994194	9.994093	9.993992	9.993887	9.993788	9.993685	9.993585
9.999044	9.998907	9.998769	9.998625	9.998483	9.998337	9.99819	9.998045	9.997903	9.997762	9.997623	9.997485	9.997348	9.997219	9.99709	9.996965	9.996848	9.996728	9.9966135	9.996506	9.9964	9.996298	9.996194	9.9960985	9.996002	9.995909	9.995816	9.995725	9.995634	9.995544	9.995457	9.995363	9.995274	9.995187	9.995095	9.995004	9.994912	9.994818	9.994722	9.994627	9.994534	9.994432	9.994335	9.994236	9.994134	9.99403	9.993932	9.99383	9.993727	9.9936285
9.999068	9.998928	9.998787	9.998645	9.998501	9.998358	9.998214	9.99807	9.997926	9.997783	9.9976425	9.997504	9.99737	9.997239	9.997113	9.996986	9.996867	9.996754	9.99664	9.99653	9.996421	9.996318	9.996218	9.99612	9.996025	9.995932	9.99584	9.995747	9.995658	9.995572	9.995481	9.995393	9.995302	9.9952135	9.995124	9.995034	9.994942	9.994851	9.994755	9.994663	9.994566	9.994469	9.994372	9.99427	9.994171	9.994074	9.993974	9.993871	9.9937725	9.993674
9.9990835	9.998946	9.998807	9.998669	9.998525	9.998378	9.998233	9.99809	9.997946	9.997801	9.9976635	9.997527	9.997392	9.997259	9.997134	9.997009	9.99689	9.996773	9.996661	9.99655	9.996443	9.996342	9.996243	9.996142	9.996047	9.9959545	9.995863	9.995772	9.995684	9.995593	9.995503	9.995418	9.995329	9.995242	9.995154	9.995064	9.99497	9.994883	9.994788	9.994695	9.994603	9.994505	9.994411	9.994309	9.994211	9.994111	9.994013	9.993916	9.993816	9.993718
9.999103	9.998969	9.998832	9.998688	9.998545	9.9984	9.998255	9.998111	9.997967	9.997825	9.997684	9.997549	9.997415	9.99728	9.997151	9.997031	9.99691	9.996797	9.996683	9.996572	9.996465	9.996363	9.9962635	9.996164	9.99607	9.995977	9.995885	9.995796	9.995707	9.995618	9.995533	9.995441	9.995356	9.995267	9.995181	9.9950905	9.995	9.994909	9.99482	9.994727	9.994632	9.994541	9.994443	9.994347	9.994251	9.994154	9.994053	9.993958	9.993858	9.993765
9.999125	9.998991	9.998849	9.998707	9.998569	9.998421	9.998273	9.998132	9.997989	9.997847	9.9977045	9.997566	9.997436	9.997305	9.997178	9.997051	9.996933	9.996819	9.996701	9.996595	9.996486	9.996385	9.996284	9.996185	9.996092	9.995999	9.99591	9.995819	9.99573	9.995644	9.995559	9.995466	9.995379	9.995294	9.995208	9.995118	9.9950285	9.994941	9.994852	9.994758	9.994667	9.9945755	9.994482	9.994387	9.994289	9.994191	9.994096	9.993999	9.993902	9.993804
9.999143	9.99901	9.99887	9.998728	9.998586	9.998441	9.998296	9.998153	9.998008	9.997866	9.997727	9.997591	9.997456	9.997324	9.997197	9.997073	9.996951	9.996837	9.996723	9.996614	9.996509	9.9964075	9.996306	9.996208	9.996114	9.996021	9.99593	9.995839	9.995752	9.995667	9.99558	9.995496	9.995408	9.995323	9.995236	9.995151	9.99506	9.994972	9.9948845	9.994792	9.994701	9.994611	9.994517	9.994425	9.994326	9.994232	9.994136	9.99404	9.993946	9.993848
9.999161	9.999026	9.998889	9.99875	9.998608	9.998462	9.998318	9.998173	9.998029	9.997888	9.997748	9.99761	9.997478	9.997346	9.997219	9.997092	9.996975	9.996859	9.996744	9.9966345	9.9965315	9.996429	9.996326	9.996231	9.996135	9.996045	9.995955	9.995865	9.995775	9.995688	9.995604	9.995517	9.995432	9.995346	9.99526	9.995175	9.995089	9.994999	9.994912	9.9948225	9.994734	9.994644	9.994553	9.99446	9.994364	9.994271	9.994176	9.994081	9.993987	9.993892
9.99918	9.999047	9.998911	9.998767	9.998626	9.998485	9.998341	9.998194	9.99805	9.997911	9.997768	9.99763	9.997498	9.997367	9.997239	9.997116	9.996995	9.99688	9.996767	9.996655	9.9965515	9.996447	9.996348	9.996252	9.996157	9.996067	9.9959755	9.995886	9.995802	9.995713	9.995628	9.995543	9.995457	9.995373	9.99529	9.995202	9.995117	9.99503	9.994945	9.994859	9.994765	9.994677	9.994585	9.994493	9.994402	9.9943075	9.994213	9.994122	9.99403	9.993935
9.999201	9.999066	9.998931	9.998789	9.998646	9.998503	9.99836	9.998215	9.998075	9.997932	9.997792	9.997653	9.997519	9.997386	9.997257	9.997134	9.997014	9.996901	9.996787	9.99668	9.9965725	9.9964695	9.996369	9.996273	9.996182	9.996087	9.995998	9.995911	9.995823	9.995737	9.995648	9.995568	9.995482	9.9953985	9.995315	9.99523	9.995146	9.995058	9.994969	9.994886	9.994798	9.994708	9.994621	9.994529	9.99444	9.994348	9.994252	9.994161	9.994068	9.993978
9.999219	9.999088	9.998951	9.99881	9.998666	9.998524	9.998379	9.998233	9.998094	9.997949	9.99781	9.997673	9.997539	9.997409	9.997279	9.997156	9.997039	9.996921	9.996808	9.9967	9.996594	9.9964905	9.996392	9.996295	9.996201	9.996108	9.996017	9.99593	9.995846	9.99576	9.995675	9.995593	9.995508	9.995423	9.995341	9.995257	9.995172	9.99509	9.995001	9.994915	9.994829	9.994742	9.994657	9.99456	9.9944725	9.994383	9.994291	9.994201	9.994111	9.9940195
9.999238	9.999103	9.998968	9.998831	9.998688	9.998545	9.998401	9.998257	9.998116	9.997972	9.997831	9.997692	9.9975605	9.997427	9.997301	9.997175	9.997057	9.996941	9.996827	9.99672	9.996611	9.996512	9.996411	9.996312	9.996223	9.996131	9.99604	9.995953	9.995866	9.995782	9.995698	9.995614	9.995533	9.995449	9.995367	9.995281	9.995199	9.995115	9.995032	9.994947	9.994861	9.994774	9.994686	9.994599	9.99451	9.99442	9.994329	9.99424	9.99415	9.994061
9.999255	9.999124	9.998986	9.99885	9.998705	9.998563	9.998421	9.998277	9.998134	9.997992	9.997851	9.997713	9.997581	9.997448	9.997323	9.997195	9.997078	9.996962	9.996847	9.996741	9.996636	9.9965315	9.996432	9.996338	9.996243	9.996152	9.996063	9.9959755	9.995891	9.995806	9.995721	9.995637	9.995556	9.995475	9.995392	9.995309	9.995226	9.995144	9.99506	9.994977	9.99489	9.994803	9.994719	9.994634	9.994544	9.994458	9.994368	9.994276	9.994191	9.994099
9.999275	9.999143	9.999008	9.998868	9.998723	9.998582	9.99844	9.998296	9.998155	9.998013	9.99787	9.997736	9.9976	9.997469	9.997341	9.997218	9.997098	9.99698	9.996868	9.996761	9.996655	9.996552	9.996451	9.996357	9.996264	9.996174	9.996084	9.995998	9.995912	9.995827	9.995743	9.995663	9.995582	9.9955	9.995416	9.995336	9.995254	9.995173	9.995087	9.995003	9.994923	9.994837	9.994754	9.994667	9.994581	9.9944935	9.994404	9.994319	9.99423	9.994143
9.999292	9.999164	9.999026	9.998887	9.998743	9.998603	9.998459	9.998316	9.998174	9.998033	9.99789	9.997753	9.9976225	9.997488	9.997361	9.997238	9.997115	9.997002	9.996889	9.996779	9.996675	9.996573	9.996474	9.996379	9.9962845	9.996195	9.996104	9.996017	9.995934	9.9958515	9.995767	9.995686	9.995602	9.9955225	9.9954405	9.99536	9.995281	9.995198	9.995117	9.995035	9.994952	9.994868	9.9947815	9.9946995	9.994615	9.994528	9.994442	9.994357	9.99427	9.994183
9.999309	9.999179	9.999045	9.998906	9.998765	9.998621	9.99848	9.998334	9.998194	9.998052	9.9979105	9.997774	9.997639	9.997508	9.997379	9.997258	9.997136	9.997022	9.996909	9.996799	9.996692	9.996591	9.996494	9.996399	9.996306	9.996216	9.996125	9.996039	9.9959545	9.9958725	9.99579	9.995708	9.995626	9.995547	9.995466	9.995388	9.995305	9.995225	9.995145	9.995063	9.994982	9.994898	9.994815	9.994731	9.994648	9.994564	9.994478	9.994396	9.994309	9.994225
9.999328	9.999197	9.999064	9.998925	9.998786	9.998642	9.998499	9.998358	9.998213	9.99807	9.997931	9.997795	9.997661	9.997527	9.997401	9.997276	9.997159	9.99704	9.996928	9.99682	9.996714	9.996613	9.996515	9.996418	9.9963255	9.996235	9.996149	9.99606	9.995978	9.995893	9.995811	9.995732	9.995649	9.99557	9.995493	9.995409	9.99533	9.995252	9.9951725	9.9950905	9.995011	9.994928	9.994847	9.994765	9.994681	9.9945965	9.9945135	9.99443	9.994345	9.994263
9.999346	9.999214	9.9990835	9.998944	9.998804	9.998664	9.998519	9.998374	9.998231	9.99809	9.9979515	9.997811	9.997679	9.997551	9.997421	9.997296	9.997175	9.997061	9.996947	9.9968405	9.996735	9.996633	9.996533	9.996438	9.9963455	9.996257	9.996166	9.996082	9.9959955	9.995916	9.995832	9.995752	9.995673	9.995594	9.995514	9.995433	9.995354	9.995278	9.995196	9.995119	9.995039	9.994958	9.994878	9.994795	9.994716	9.994634	9.994549	9.994464	9.994382	9.994302
9.999365	9.999235	9.999101	9.998963	9.998822	9.998681	9.998538	9.998395	9.998252	9.998113	9.997971	9.997832	9.997699	9.997568	9.997439	9.997317	9.997197	9.99708	9.996966	9.996859	9.996754	9.996652	9.996552	9.996458	9.996366	9.996275	9.996188	9.996101	9.996019	9.995937	9.995856	9.995775	9.995696	9.995617	9.995538	9.9954605	9.995384	9.995302	9.995225	9.995147	9.995069	9.994989	9.994909	9.994827	9.994745	9.994665	9.994582	9.994502	9.994421	9.994339
9.999382	9.999254	9.999119	9.998982	9.998842	9.998702	9.998552	9.998413	9.998271	9.99813	9.997989	9.997852	9.997718	9.997586	9.997459	9.9973345	9.997215	9.9971	9.996987	9.996878	9.996775	9.996674	9.996574	9.996479	9.996385	9.996298	9.996211	9.996124	9.99604	9.995958	9.995876	9.995798	9.995718	9.995638	9.995562	9.995485	9.995405	9.995328	9.995252	9.995171	9.995096	9.995016	9.994939	9.994859	9.99478	9.994699	9.994617	9.99454	9.994459	9.994378
9.999401	9.99927	9.999136	9.999	9.998861	9.998719	9.998576	9.998433	9.998289	9.998147	9.998009	9.997871	9.997738	9.997603	9.997477	9.9973545	9.997234	9.997117	9.9970045	9.996895	9.996792	9.996691	9.996593	9.996499	9.996406	9.996316	9.99623	9.996144	9.99606	9.995977	9.995897	9.995817	9.99574	9.995662	9.9955845	9.995509	9.995432	9.995353	9.995276	9.995202	9.995121	9.995044	9.994968	9.994889	9.994811	9.994731	9.994654	9.9945755	9.994495	9.994416
9.999417	9.999289	9.999157	9.999019	9.99888	9.998737	9.998595	9.998451	9.998307	9.998165	9.998026	9.99789	9.997752	9.997625	9.9974985	9.997374	9.997252	9.997136	9.997026	9.996918	9.996812	9.996711	9.996611	9.996515	9.996427	9.996338	9.99625	9.996167	9.996081	9.996	9.995919	9.995837	9.995763	9.995684	9.995608	9.99553	9.995455	9.995379	9.995303	9.995223	9.9951515	9.995074	9.994995	9.994919	9.994843	9.994765	9.994685	9.994609	9.994532	9.9944515
9.999435	9.999308	9.999178	9.999038	9.9988985	9.998755	9.998615	9.998469	9.998327	9.998184	9.998044	9.997909	9.997774	9.997643	9.997517	9.997391	9.997272	9.997155	9.997045	9.996934	9.996831	9.996728	9.996633	9.996535	9.996446	9.996356	9.996271	9.996184	9.9961	9.996019	9.995939	9.995861	9.995785	9.995706	9.995629	9.995555	9.9954815	9.995403	9.995326	9.995251	9.995177	9.995102	9.995027	9.99495	9.994872	9.994794	9.9947195	9.994642	9.994565	9.994489
9.999453	9.999327	9.999191	9.999057	9.998916	9.998778	9.9986315	9.998488	9.998346	9.998201	9.998063	9.997925	9.997792	9.997661	9.997533	9.997412	9.997291	9.997174	9.997062	9.996954	9.99685	9.996748	9.996652	9.996553	9.996464	9.996376	9.996289	9.996206	9.996121	9.996039	9.995961	9.995882	9.995806	9.995728	9.99565	9.995579	9.995504	9.995426	9.995351	9.995278	9.995204	9.995129	9.995053	9.994979	9.994903	9.994826	9.994751	9.994676	9.994601	9.994525
9.999471	9.999343	9.99921	9.999075	9.998935	9.998795	9.99865	9.998507	9.998366	9.998223	9.998083	9.997945	9.997811	9.997681	9.997552	9.997426	9.997307	9.99719	9.997081	9.996972	9.996868	9.996765	9.996667	9.996574	9.996485	9.996395	9.996307	9.996224	9.996142	9.99606	9.995979	9.995903	9.995826	9.99575	9.995674	9.9956	9.995524	9.995451	9.995377	9.995306	9.99523	9.995156	9.995078	9.9950075	9.994933	9.99486	9.994784	9.994709	9.994634	9.994558
9.999486	9.999358	9.999228	9.99909	9.998952	9.998811	9.998671	9.998525	9.99838	9.998239	9.9981	9.997962	9.9978285	9.997699	9.997569	9.997448	9.997329	9.9972105	9.997099	9.99699	9.996887	9.996785	9.996687	9.996592	9.996501	9.996412	9.9963255	9.996245	9.996163	9.996079	9.995999	9.995926	9.995847	9.995773	9.995698	9.995623	9.995548	9.995476	9.995402	9.995329	9.9952545	9.995184	9.995108	9.995037	9.994963	9.99489	9.994817	9.9947405	9.994667	9.9945965
9.999503	9.999375	9.999244	9.999108	9.99897	9.998833	9.998685	9.998544	9.998402	9.998258	9.998118	9.997978	9.997848	9.997716	9.997589	9.997463	9.997343	9.997227	9.997119	9.997007	9.996904	9.996804	9.996707	9.9966135	9.99652	9.996433	9.996344	9.996262	9.996183	9.9961	9.996021	9.995944	9.995871	9.995794	9.995721	9.995645	9.995573	9.9955	9.995428	9.995353	9.995278	9.995209	9.995136	9.995065	9.994993	9.99492	9.994846	9.994775	9.994703	9.994631
9.99952	9.999393	9.999263	9.999126	9.998988	9.998847	9.998705	9.998561	9.99842	9.998277	9.998137	9.997998	9.997863	9.997735	9.997607	9.997485	9.997362	9.997248	9.997135	9.997026	9.996921	9.996821	9.996723	9.996633	9.996541	9.996449	9.996365	9.996282	9.996199	9.996122	9.996042	9.995966	9.99589	9.995813	9.99574	9.995667	9.995594	9.995522	9.995451	9.9953785	9.995304	9.9952345	9.995162	9.995091	9.995021	9.99495	9.994879	9.994804	9.994737	9.994665
9.9995365	9.999413	9.999279	9.999145	9.999004	9.998863	9.998722	9.998578	9.998434	9.998295	9.998153	9.998015	9.99788	9.997749	9.997624	9.997497	9.997382	9.997266	9.997153	9.9970455	9.99694	9.9968405	9.996742	9.996651	9.996559	9.99647	9.996384	9.996301	9.996222	9.99614	9.996064	9.995983	9.995911	9.995839	9.99576	9.995689	9.995617	9.995543	9.995473	9.995401	9.995331	9.995258	9.995188	9.995119	9.995049	9.994982	9.994907	9.994838	9.994769	9.994698
9.999555	9.999426	9.999297	9.999162	9.999023	9.99888	9.998735	9.998594	9.998452	9.998311	9.998174	9.998034	9.997899	9.997768	9.997642	9.9975195	9.997397	9.997282	9.99717	9.997062	9.996956	9.996858	9.996758	9.996664	9.996575	9.996489	9.996404	9.99632	9.996239	9.9961605	9.996082	9.996005	9.995931	9.995857	9.995783	9.995708	9.995639	9.995567	9.995496	9.995427	9.995357	9.995285	9.995217	9.995144	9.995078	9.995009	9.99494	9.994867	9.9948	9.994731
9.99957	9.999442	9.999311	9.999178	9.999037	9.9988985	9.9987545	9.998612	9.998469	9.998329	9.998191	9.998054	9.997917	9.997784	9.99766	9.997533	9.997415	9.997297	9.997188	9.997079	9.996973	9.996875	9.996779	9.996685	9.996594	9.996506	9.99642	9.996338	9.996258	9.996179	9.996102	9.996024	9.995949	9.995876	9.995802	9.995731	9.99566	9.99559	9.995521	9.995451	9.995379	9.99531	9.995241	9.995174	9.995104	9.995034	9.99497	9.9949	9.994829	9.994765
9.999583	9.999462	9.99933	9.999196	9.999057	9.998917	9.998774	9.998629	9.998485	9.998344	9.998206	9.998069	9.997933	9.997803	9.997677	9.997553	9.997433	9.997319	9.997206	9.997096	9.996994	9.996894	9.996796	9.9967	9.996611	9.996526	9.996438	9.996357	9.996278	9.996198	9.9961195	9.996046	9.995971	9.995898	9.995823	9.995754	9.995681	9.995612	9.995541	9.995474	9.995403	9.995336	9.995268	9.995199	9.995132	9.995066	9.994997	9.99493	9.994864	9.994798
9.999602	9.999479	9.999348	9.999212	9.999074	9.998933	9.99879	9.998648	9.998506	9.998361	9.998223	9.998085	9.9979515	9.99782	9.997691	9.997567	9.997449	9.997334	9.997221	9.997113	9.997012	9.99691	9.996816	9.996719	9.996629	9.996541	9.996459	9.996375	9.996297	9.996216	9.9961405	9.996062	9.995991	9.995915	9.995845	9.995774	9.995702	9.995636	9.995564	9.995497	9.995428	9.995359	9.995292	9.995226	9.995156	9.995092	9.9950285	9.994961	9.994897	9.994827
9.999618	9.999494	9.999364	9.999228	9.999092	9.998949	9.998804	9.998661	9.998519	9.998378	9.998238	9.998103	9.997967	9.997835	9.997711	9.997587	9.997464	9.997352	9.997243	9.99713	9.9970255	9.996927	9.996831	9.996737	9.996648	9.996559	9.996475	9.99639	9.996311	9.996235	9.996157	9.996083	9.996009	9.995936	9.995864	9.995792	9.995724	9.995653	9.995585	9.995519	9.99545	9.995384	9.995315	9.99525	9.995186	9.995119	9.995054	9.994988	9.9949255	9.994861
9.999634	9.999512	9.99938	9.999246	9.999108	9.998964	9.998821	9.998682	9.99854	9.998396	9.998257	9.998118	9.997984	9.997852	9.9977255	9.9976015	9.997484	9.997366	9.997257	9.997148	9.997043	9.996945	9.996848	9.996757	9.996665	9.996575	9.996491	9.99641	9.99633	9.996252	9.996177	9.996102	9.996028	9.9959545	9.995884	9.995815	9.995745	9.995674	9.995609	9.995543	9.995474	9.995409	9.995341	9.9952755	9.995212	9.995148	9.995084	9.995016	9.994954	9.994893
9.999651	9.999525	9.999395	9.999263	9.999125	9.9989805	9.998839	9.998695	9.998554	9.998411	9.998273	9.998135	9.997999	9.997867	9.997742	9.99762	9.997499	9.997385	9.997273	9.997166	9.99706	9.996961	9.996865	9.996775	9.996683	9.996593	9.996509	9.996429	9.996347	9.99627	9.996197	9.99612	9.996047	9.9959755	9.995906	9.995834	9.995766	9.995698	9.995632	9.995562	9.995499	9.995433	9.995365	9.995301	9.995237	9.995169	9.995109	9.995046	9.994985	9.994922
9.999667	9.999541	9.999412	9.999277	9.99914	9.998999	9.998855	9.9987135	9.9985695	9.998428	9.998287	9.998152	9.998017	9.997885	9.997757	9.997633	9.997515	9.997398	9.997289	9.99718	9.997077	9.99698	9.996883	9.996789	9.996698	9.99661	9.996526	9.996444	9.996366	9.996291	9.996215	9.9961405	9.996067	9.995994	9.995925	9.995857	9.995787	9.995721	9.99565	9.9955845	9.995522	9.995455	9.995393	9.995325	9.995262	9.9952	9.995138	9.995075	9.995013	9.994954
9.999683	9.9995575	9.999427	9.999296	9.999157	9.999014	9.99887	9.998729	9.998587	9.998443	9.998302	9.998167	9.998032	9.997901	9.997775	9.997652	9.997532	9.997416	9.997308	9.997199	9.997095	9.996996	9.996899	9.996806	9.996717	9.996627	9.996544	9.996462	9.996386	9.9963045	9.996232	9.996157	9.996086	9.996015	9.995946	9.995873	9.995808	9.995741	9.995673	9.995609	9.995542	9.995481	9.995415	9.995349	9.995289	9.995226	9.995164	9.995106	9.995043	9.994982
9.999696	9.999575	9.999442	9.9993105	9.999173	9.999029	9.998888	9.998743	9.998601	9.998459	9.998321	9.998183	9.99805	9.997919	9.997791	9.997667	9.997549	9.997432	9.997321	9.997213	9.997112	9.99701	9.996917	9.996823	9.996735	9.996645	9.996562	9.996482	9.9964	9.9963255	9.99625	9.996174	9.996105	9.996035	9.995965	9.9958935	9.995827	9.995759	9.995694	9.99563	9.995564	9.995498	9.995438	9.995376	9.995314	9.99525	9.995192	9.995129	9.995071	9.995013
9.999712	9.99959	9.999457	9.999326	9.9991865	9.999044	9.998903	9.998761	9.998618	9.998476	9.998333	9.998198	9.998063	9.997933	9.997805	9.997684	9.997563	9.99745	9.997339	9.9972315	9.9971285	9.997027	9.996931	9.996838	9.996748	9.996661	9.996579	9.996497	9.996419	9.996343	9.996268	9.996195	9.996122	9.996053	9.995986	9.995915	9.995848	9.995782	9.995719	9.995651	9.995589	9.995525	9.995461	9.995401	9.9953375	9.995279	9.9952135	9.995159	9.995097	9.995042
9.999727	9.999602	9.999472	9.999339	9.999202	9.999062	9.9989195	9.998777	9.998633	9.998492	9.998352	9.998215	9.998078	9.997946	9.99782	9.997696	9.997578	9.997465	9.997353	9.997246	9.997141	9.997042	9.996947	9.996852	9.996767	9.996682	9.996596	9.996517	9.996435	9.99636	9.996287	9.99621	9.9961405	9.996071	9.996003	9.9959345	9.995867	9.995801	9.995737	9.995675	9.995611	9.995547	9.995484	9.995427	9.995363	9.995302	9.995243	9.995186	9.995127	9.995071
9.999739	9.999618	9.999491	9.999356	9.999217	9.999075	9.998936	9.998791	9.998649	9.998505	9.998368	9.998229	9.998095	9.997961	9.997834	9.997714	9.997594	9.997481	9.997368	9.997259	9.997159	9.997059	9.996962	9.99687	9.996781	9.996695	9.99661	9.996533	9.996452	9.996378	9.996304	9.996229	9.99616	9.996088	9.996021	9.995954	9.995888	9.995822	9.995756	9.995697	9.99563	9.995569	9.995509	9.995446	9.995386	9.995327	9.99527	9.995213	9.995155	9.995097
9.999753	9.999631	9.999505	9.99937	9.999232	9.999091	9.998947	9.998806	9.998665	9.998522	9.998382	9.998243	9.998111	9.997981	9.997854	9.997728	9.997612	9.997493	9.997384	9.997274	9.997173	9.997073	9.996978	9.996885	9.9967985	9.996713	9.996629	9.99655	9.996469	9.996392	9.996321	9.996246	9.996179	9.996107	9.99604	9.995975	9.995907	9.995841	9.995777	9.995714	9.995652	9.995592	9.99553	9.995472	9.99541	9.995352	9.995295	9.995236	9.99518	9.995125
9.999772	9.999648	9.999518	9.999386	9.999247	9.999106	9.998964	9.99882	9.99868	9.998536	9.998399	9.99826	9.998127	9.997996	9.997869	9.9977455	9.997627	9.997511	9.997401	9.9972925	9.997189	9.99709	9.996998	9.996903	9.996814	9.996728	9.996644	9.996565	9.996488	9.996413	9.996336	9.996268	9.996196	9.996125	9.996058	9.99599	9.995926	9.995861	9.995798	9.995733	9.995672	9.99561	9.995552	9.995492	9.995434	9.995377	9.995317	9.995263	9.995209	9.995155
9.9997835	9.999663	9.999534	9.999401	9.999264	9.999119	9.998978	9.998835	9.9986925	9.998549	9.998414	9.998273	9.998139	9.998009	9.997881	9.997759	9.997642	9.997526	9.997416	9.99731	9.997205	9.9971075	9.997011	9.996918	9.996829	9.996745	9.996662	9.996583	9.996501	9.996426	9.996355	9.996283	9.99621	9.996144	9.996076	9.996011	9.995945	9.995878	9.995819	9.995755	9.995691	9.995634	9.995572	9.995516	9.995458	9.9954	9.995344	9.995288	9.9952345	9.995181
9.999798	9.999677	9.999547	9.999416	9.999275	9.999136	9.998994	9.998853	9.998708	9.998568	9.998427	9.99829	9.998156	9.998022	9.997895	9.997775	9.997655	9.997537	9.99743	9.997324	9.99722	9.997119	9.9970255	9.996936	9.996845	9.99676	9.996677	9.996598	9.996518	9.996444	9.99637	9.9963	9.99623	9.996164	9.996094	9.996027	9.995964	9.9959	9.995838	9.995776	9.995714	9.995656	9.995594	9.995539	9.99548	9.995425	9.99537	9.995312	9.995259	9.995209
9.999813	9.999693	9.999562	9.99943	9.999291	9.99915	9.999007	9.998865	9.998721	9.99858	9.998439	9.998303	9.998169	9.998039	9.997912	9.99779	9.997671	9.997554	9.997445	9.997339	9.997236	9.997135	9.997042	9.996949	9.996859	9.996776	9.996696	9.996612	9.996536	9.996462	9.996386	9.996318	9.996248	9.996181	9.996111	9.996047	9.995983	9.99592	9.995856	9.995795	9.995737	9.995678	9.995616	9.99556	9.995504	9.995449	9.995393	9.9953375	9.995288	9.9952345
9.999827	9.999704	9.999579	9.999442	9.999306	9.999164	9.999023	9.998878	9.998734	9.998593	9.998454	9.998319	9.998184	9.998053	9.997926	9.997802	9.9976845	9.99757	9.997458	9.997354	9.99725	9.997149	9.997057	9.996964	9.996876	9.996792	9.996708	9.996632	9.9965515	9.996479	9.996403	9.996337	9.9962635	9.996197	9.996132	9.996065	9.996001	9.995937	9.995874	9.995817	9.995756	9.995696	9.995637	9.995584	9.995526	9.99547	9.995419	9.995364	9.995311	9.99526
9.999842	9.999722	9.99959	9.999457	9.999319	9.999178	9.999037	9.998893	9.998751	9.998608	9.998469	9.998333	9.9981985	9.998066	9.997942	9.997817	9.997698	9.997585	9.997472	9.99737	9.997264	9.997166	9.99707	9.996981	9.996891	9.996806	9.996724	9.996645	9.996568	9.996491	9.996423	9.99635	9.996281	9.996217	9.996148	9.996084	9.99602	9.995957	9.995894	9.995834	9.995776	9.995718	9.995658	9.995606	9.995551	9.995495	9.995441	9.995389	9.995336	9.995287
9.999855	9.999736	9.999605	9.99947	9.999332	9.999192	9.999051	9.998909	9.998765	9.998622	9.998484	9.998346	9.998213	9.998082	9.997955	9.997829	9.997712	9.997598	9.997488	9.997379	9.997279	9.997179	9.997086	9.996995	9.996905	9.996822	9.996739	9.996661	9.996584	9.9965105	9.996439	9.996367	9.996299	9.99623	9.996167	9.996101	9.9960375	9.995977	9.995915	9.995855	9.995796	9.995739	9.995681	9.995625	9.995572	9.995519	9.995464	9.995415	9.995361	9.995314
9.999866	9.999747	9.99962	9.999485	9.999347	9.999205	9.999064	9.998921	9.998779	9.998635	9.998497	9.998361	9.998224	9.9980955	9.997966	9.997846	9.9977255	9.997614	9.997501	9.9973955	9.997293	9.997196	9.997098	9.997008	9.996921	9.99684	9.996753	9.996677	9.996599	9.996524	9.996454	9.996384	9.996313	9.99625	9.996184	9.99612	9.9960575	9.9959955	9.995936	9.995875	9.995816	9.99576	9.995702	9.995646	9.995592	9.995539	9.995489	9.99544	9.995387	9.995338
9.999881	9.999761	9.999631	9.9995	9.999361	9.99922	9.999078	9.998934	9.998791	9.9986515	9.99851	9.998373	9.99824	9.998109	9.997984	9.997859	9.997742	9.997626	9.997517	9.99741	9.997307	9.997208	9.997113	9.997024	9.996938	9.996851	9.996769	9.996692	9.9966135	9.996542	9.99647	9.9964	9.996331	9.996267	9.996201	9.996135	9.996075	9.996011	9.995955	9.9958935	9.995836	9.995777	9.995723	9.995669	9.995614	9.995563	9.995513	9.9954605	9.995409	9.995363
9.999894	9.999771	9.999645	9.999513	9.999375	9.999233	9.999092	9.99895	9.998805	9.998667	9.998524	9.998386	9.998253	9.998124	9.997996	9.99787	9.997754	9.997639	9.997527	9.997422	9.997322	9.997223	9.997129	9.997039	9.996952	9.996866	9.996785	9.996706	9.996631	9.996557	9.996486	9.996415	9.996348	9.9962845	9.996218	9.996154	9.996094	9.99603	9.995974	9.995912	9.995856	9.995799	9.995741	9.995688	9.995634	9.995584	9.995536	9.9954815	9.995435	9.995389
9.9999075	9.999785	9.99966	9.999526	9.999388	9.999248	9.9991045	9.99896	9.998819	9.99868	9.998535	9.998401	9.998264	9.998135	9.998012	9.997888	9.997769	9.997652	9.997544	9.997436	9.997336	9.997238	9.997141	9.997052	9.996966	9.996881	9.996801	9.996722	9.996645	9.996572	9.996501	9.996432	9.996364	9.996299	9.996235	9.99617	9.996109	9.996048	9.995993	9.995932	9.995875	9.995816	9.995764	9.99571	9.995658	9.995607	9.995556	9.995507	9.9954605	9.995413
9.999921	9.999801	9.999671	9.999537	9.9994	9.999262	9.999117	9.998974	9.998831	9.998692	9.99855	9.998413	9.998281	9.998148	9.998019	9.997899	9.99778	9.997667	9.997557	9.997449	9.997347	9.997252	9.997156	9.997064	9.996978	9.996896	9.996815	9.996738	9.996659	9.996589	9.996516	9.996449	9.99638	9.996316	9.996254	9.996187	9.996129	9.996068	9.99601	9.995952	9.995891	9.995839	9.995784	9.99573	9.99568	9.995626	9.995579	9.99553	9.995485	9.995437
9.999935	9.999813	9.999685	9.999553	9.999413	9.999271	9.999128	9.998987	9.998845	9.998703	9.998565	9.998426	9.99829	9.99816	9.998037	9.997914	9.997794	9.997677	9.99757	9.997466	9.997362	9.997262	9.997172	9.997081	9.996996	9.996909	9.996828	9.996751	9.9966755	9.996605	9.9965315	9.996463	9.996396	9.996332	9.99627	9.996204	9.996143	9.996083	9.996026	9.995969	9.995912	9.995858	9.995803	9.995751	9.995699	9.995648	9.995601	9.995552	9.995507	9.9954605
9.9999485	9.999825	9.999697	9.999562	9.999425	9.999283	9.999143	9.998998	9.998857	9.998715	9.998576	9.99844	9.998305	9.998175	9.998048	9.997927	9.9978075	9.997693	9.997583	9.997476	9.997377	9.997278	9.997187	9.997092	9.997005	9.996924	9.996844	9.996766	9.996691	9.996618	9.996548	9.996479	9.996414	9.996347	9.996285	9.996221	9.996162	9.996101	9.996044	9.995991	9.995933	9.995877	9.995824	9.995771	9.995719	9.995668	9.995623	9.995578	9.99553	9.995485
9.999958	9.999835	9.999711	9.999576	9.999438	9.999294	9.999152	9.999013	9.998872	9.998731	9.9985895	9.998451	9.998318	9.998187	9.99806	9.997939	9.997821	9.997706	9.997595	9.997489	9.997389	9.997291	9.997197	9.9971075	9.997022	9.996938	9.996859	9.996781	9.996704	9.996632	9.996562	9.996496	9.99643	9.996366	9.996303	9.996243	9.996178	9.9961195	9.996062	9.996005	9.995953	9.995898	9.995845	9.995792	9.995741	9.995693	9.995644	9.995599	9.995553	9.995509
9.999972	9.999851	9.9997225	9.99959	9.999451	9.99931	9.999168	9.999023	9.998881	9.998741	9.998599	9.998465	9.998331	9.998201	9.998074	9.9979515	9.997832	9.997719	9.997608	9.997503	9.997401	9.997303	9.997213	9.997122	9.997037	9.996952	9.996871	9.996796	9.996721	9.996649	9.996576	9.9965105	9.996443	9.996379	9.996316	9.996255	9.996195	9.996138	9.996082	9.996024	9.995971	9.995914	9.995863	9.9958105	9.995761	9.995712	9.995667	9.995622	9.995575	9.995533
9.999984	9.999865	9.999733	9.999601	9.999462	9.999321	9.99918	9.999036	9.998893	9.998754	9.998613	9.998477	9.998344	9.998211	9.998083	9.99796	9.997846	9.99773	9.997622	9.997518	9.997415	9.997317	9.997226	9.997137	9.997046	9.996964	9.996883	9.996806	9.996734	9.996662	9.996591	9.996525	9.996458	9.996396	9.996333	9.996272	9.996213	9.996154	9.996097	9.996041	9.99599	9.995934	9.995884	9.995832	9.995782	9.995734	9.995688	9.99564	9.995598	9.995557
9.999995	9.999874	9.999744	9.999615	9.999474	9.999335	9.999192	9.999048	9.998905	9.998763	9.998625	9.998488	9.998353	9.998225	9.998097	9.997973	9.997858	9.997744	9.997634	9.997527	9.997429	9.99733	9.997236	9.997149	9.997062	9.996978	9.996899	9.996823	9.996749	9.996678	9.996608	9.996537	9.996476	9.99641	9.996349	9.996287	9.996227	9.996173	9.996116	9.996061	9.996007	9.995954	9.995902	9.995852	9.995801	9.995752	9.99571	9.995665	9.995622	9.99558
10.000009	9.999884	9.999758	9.999623	9.999486	9.999347	9.999203	9.999062	9.998916	9.9987755	9.998637	9.9985	9.998366	9.998237	9.99811	9.997988	9.99787	9.997756	9.997645	9.997541	9.99744	9.997346	9.9972515	9.997162	9.997074	9.996991	9.996913	9.996838	9.996764	9.996692	9.996623	9.996554	9.996491	9.996428	9.996366	9.996304	9.996246	9.996188	9.996134	9.996078	9.996023	9.995974	9.995922	9.99587	9.995822	9.995776	9.9957285	9.995687	9.995643	9.995603
10.00002	9.999898	9.999769	9.999639	9.999497	9.999358	9.999214	9.999072	9.998932	9.998787	9.998649	9.998515	9.998377	9.998248	9.998122	9.998001	9.997882	9.997769	9.99766	9.997551	9.997453	9.997355	9.997263	9.997172	9.9970875	9.9970045	9.996926	9.996851	9.996776	9.996707	9.9966345	9.996569	9.996503	9.996441	9.99638	9.99632	9.996262	9.996203	9.996149	9.996096	9.996043	9.995991	9.995939	9.99589	9.995841	9.995794	9.995751	9.9957075	9.995665	9.995625
10.000031	9.999911	9.999783	9.999649	9.999511	9.999369	9.999226	9.999083	9.998941	9.998798	9.998659	9.998523	9.998392	9.99826	9.9981365	9.99801	9.99789	9.997782	9.99767	9.997562	9.997465	9.997371	9.997274	9.997187	9.997101	9.997018	9.996942	9.996862	9.996789	9.996718	9.996649	9.996584	9.996517	9.996459	9.996394	9.996341	9.99628	9.9962225	9.996168	9.996113	9.99606	9.99601	9.995956	9.995911	9.995863	9.995816	9.995772	9.995728	9.995686	9.995647
10.000043	9.999924	9.999795	9.99966	9.999521	9.999383	9.99924	9.999096	9.998954	9.998814	9.998672	9.998536	9.998405	9.998273	9.998144	9.998021	9.997903	9.997791	9.9976845	9.997576	9.997478	9.997381	9.997288	9.997198	9.997113	9.997031	9.99695	9.996878	9.996803	9.996736	9.996664	9.9966	9.996533	9.996472	9.996412	9.996351	9.996293	9.99624	9.996183	9.996131	9.996077	9.996028	9.995977	9.995928	9.995882	9.995834	9.9957905	9.995749	9.995709	9.99567
10.000052	9.999933	9.999805	9.999672	9.999533	9.999393	9.99925	9.999107	9.998963	9.998823	9.998682	9.998548	9.998412	9.9982815	9.998157	9.998034	9.997917	9.997801	9.997695	9.997588	9.997487	9.997392	9.997302	9.997213	9.997125	9.9970455	9.996966	9.996891	9.996819	9.996748	9.996677	9.996613	9.996548	9.996488	9.996428	9.996371	9.996309	9.996257	9.9962	9.996147	9.996096	9.996043	9.995996	9.995951	9.9959	9.995853	9.995815	9.9957695	9.9957285	9.99569
10.000069	9.999947	9.999816	9.999682	9.999543	9.999405	9.999263	9.999119	9.998975	9.9988365	9.998693	9.998555	9.998425	9.998298	9.998167	9.998045	9.997928	9.997812	9.997706	9.9976	9.9975	9.997405	9.997312	9.997223	9.997141	9.997055	9.996978	9.996903	9.99683	9.996758	9.996692	9.996627	9.996563	9.996501	9.996442	9.996385	9.996327	9.996272	9.996217	9.996161	9.996113	9.996063	9.996013	9.995966	9.995919	9.995875	9.995832	9.995791	9.995752	9.995712
10.000077	9.999955	9.999828	9.999695	9.999555	9.9994135	9.999271	9.999129	9.998986	9.998845	9.998707	9.998566	9.998434	9.998305	9.998179	9.998055	9.997938	9.997828	9.997719	9.997613	9.997512	9.997418	9.997325	9.997235	9.9971485	9.997072	9.99699	9.996914	9.996842	9.996772	9.996706	9.996639	9.996578	9.996516	9.996457	9.9964	9.996343	9.996286	9.996233	9.996181	9.996129	9.996081	9.996033	9.995987	9.995938	9.995895	9.9958515	9.995813	9.99577	9.995735
10.000088	9.999968	9.999837	9.999704	9.999569	9.999427	9.999283	9.99914	9.998997	9.998856	9.998717	9.998581	9.998446	9.998315	9.99819	9.998068	9.9979515	9.997839	9.9977255	9.997623	9.997524	9.997429	9.997335	9.997246	9.997165	9.997083	9.997005	9.996927	9.996858	9.996788	9.996719	9.9966545	9.996592	9.996531	9.99647	9.996414	9.99636	9.996302	9.996247	9.9962	9.996146	9.996099	9.996052	9.996002	9.995961	9.995915	9.995874	9.995832	9.995793	9.995757
10.000097	9.999976	9.999848	9.999713	9.999577	9.999437	9.999295	9.999152	9.999006	9.998867	9.99873	9.998593	9.998454	9.998327	9.998202	9.998082	9.997957	9.997846	9.997738	9.997636	9.997536	9.997438	9.997347	9.997261	9.997172	9.997093	9.997014	9.996943	9.996868	9.996801	9.996735	9.996669	9.996606	9.996546	9.996487	9.99643	9.996375	9.996317	9.996266	9.996216	9.996165	9.996117	9.996068	9.996025	9.995979	9.995936	9.995893	9.995853	9.995814	9.99578
10.000109	9.999989	9.999862	9.999724	9.999587	9.999446	9.999303	9.99916	9.999018	9.9988785	9.99874	9.998602	9.998466	9.998337	9.998211	9.998089	9.9979725	9.99786	9.997751	9.997647	9.997547	9.997452	9.997358	9.997272	9.997187	9.997108	9.99703	9.996953	9.9968815	9.996814	9.996746	9.996682	9.996621	9.996558	9.9965	9.996443	9.996388	9.996336	9.996283	9.996233	9.9961815	9.996133	9.996086	9.996041	9.995997	9.9959545	9.9959135	9.995873	9.995836	9.995799
10.00012	9.999998	9.99987	9.999735	9.999598	9.999457	9.999315	9.99917	9.999026	9.998891	9.998748	9.998612	9.998478	9.998347	9.998222	9.998098	9.997983	9.9978695	9.997761	9.997659	9.9975605	9.997463	9.997371	9.997281	9.997197	9.997117	9.99704	9.996966	9.996897	9.996825	9.996761	9.996698	9.9966345	9.9965725	9.996514	9.99646	9.996403	9.99635	9.996299	9.996249	9.996199	9.996149	9.996103	9.99606	9.996016	9.995975	9.995933	9.9958935	9.9958515	9.995819
10.00013	10.0000105	9.999881	9.999747	9.999605	9.999467	9.999327	9.999183	9.999041	9.9988985	9.998755	9.998621	9.998487	9.99836	9.998234	9.99811	9.997995	9.99788	9.997772	9.997668	9.997568	9.997473	9.99738	9.997293	9.99721	9.997131	9.997055	9.996979	9.996907	9.996839	9.996772	9.996709	9.996647	9.996587	9.996526	9.996473	9.996418	9.996366	9.996314	9.996264	9.996217	9.996168	9.996121	9.996079	9.996034	9.995993	9.995953	9.9959135	9.995876	9.995843
10.000141	10.000018	9.999891	9.999756	9.999619	9.999476	9.999335	9.999191	9.99905	9.998908	9.998766	9.998631	9.998501	9.998369	9.998243	9.998121	9.998004	9.9978895	9.997786	9.997678	9.997581	9.997486	9.997393	9.997304	9.99722	9.99714	9.997064	9.996989	9.99692	9.996851	9.996785	9.996723	9.996661	9.996601	9.996541	9.996488	9.996431	9.996383	9.996329	9.99628	9.996228	9.996186	9.99614	9.996095	9.99605	9.996013	9.99597	9.995932	9.995896	9.995861
10.000151	10.000029	9.9999	9.999766	9.999629	9.999487	9.999346	9.999203	9.99906	9.998919	9.998778	9.998642	9.998511	9.998377	9.998254	9.998135	9.998014	9.997903	9.997795	9.997689	9.99759	9.997494	9.997407	9.997317	9.9972315	9.997154	9.997075	9.997001	9.996932	9.9968605	9.996798	9.996732	9.996674	9.996617	9.996555	9.996501	9.996449	9.996395	9.9963455	9.996294	9.996249	9.9962015	9.996156	9.996111	9.996071	9.996029	9.995989	9.995952	9.995916	9.995884
10.000162	10.000042	9.999911	9.999777	9.999636	9.999498	9.999353	9.999212	9.999071	9.99893	9.998788	9.998652	9.99852	9.998389	9.998262	9.998141	9.998022	9.997913	9.997804	9.997701	9.997601	9.997507	9.997417	9.997329	9.997243	9.997162	9.997085	9.997016	9.9969425	9.996877	9.996808	9.996745	9.996688	9.99663	9.9965725	9.996514	9.996463	9.996411	9.996362	9.996311	9.996264	9.996218	9.996172	9.996131	9.996089	9.996046	9.99601	9.995973	9.9959345	9.9959
10.000176	10.00005	9.999921	9.999786	9.999648	9.999509	9.999364	9.999221	9.999081	9.998938	9.998798	9.998662	9.998528	9.998401	9.998274	9.998152	9.998036	9.997922	9.997814	9.997713	9.997611	9.997517	9.997425	9.997336	9.997254	9.997176	9.997099	9.997025	9.996955	9.996887	9.996824	9.99676	9.996701	9.996641	9.996586	9.99653	9.996478	9.996425	9.996377	9.99633	9.996279	9.996236	9.996193	9.996147	9.996105	9.996066	9.996029	9.995992	9.995956	9.995922
10.000182	10.000056	9.999929	9.999797	9.999659	9.999517	9.999373	9.999233	9.99909	9.998947	9.998807	9.998672	9.998538	9.998409	9.998282	9.998161	9.998043	9.997932	9.997823	9.99772	9.997622	9.997526	9.9974375	9.99735	9.997265	9.997189	9.99711	9.997038	9.996968	9.996901	9.996835	9.996773	9.996714	9.996655	9.996599	9.996546	9.996489	9.996443	9.996391	9.996342	9.996295	9.996252	9.996208	9.996164	9.996121	9.996082	9.996048	9.996009	9.995975	9.995943
10.000192	10.000069	9.999938	9.999805	9.999666	9.999525	9.999383	9.999241	9.999096	9.998956	9.9988165	9.99868	9.998548	9.998419	9.998293	9.998172	9.998056	9.997943	9.997835	9.997731	9.997633	9.997538	9.997446	9.99736	9.997275	9.997198	9.997121	9.99705	9.996978	9.996912	9.996845	9.996786	9.996725	9.996667	9.996609	9.996558	9.996507	9.996455	9.996406	9.996359	9.996313	9.996269	9.996225	9.996183	9.996142	9.996101	9.996066	9.996031	9.995996	9.995962
10.000202	10.000077	9.9999485	9.999814	9.999676	9.999535	9.999393	9.999249	9.999108	9.998964	9.998827	9.998689	9.998558	9.998427	9.998302	9.99818	9.998067	9.997953	9.997846	9.997739	9.997641	9.997546	9.9974575	9.997373	9.997289	9.997208	9.997132	9.997061	9.996991	9.996924	9.9968605	9.9967985	9.996737	9.99668	9.996623	9.99657	9.99652	9.996472	9.996422	9.996374	9.9963255	9.9962845	9.996242	9.996198	9.99616	9.9961195	9.996084	9.996049	9.996016	9.995983
10.000211	10.000086	9.999957	9.999825	9.999686	9.999543	9.999403	9.999259	9.999116	9.998975	9.998834	9.998697	9.998565	9.998436	9.998311	9.998191	9.998074	9.997961	9.997853	9.99775	9.997651	9.997559	9.997466	9.997383	9.997298	9.997219	9.997143	9.997071	9.997002	9.996935	9.996869	9.996811	9.996751	9.9966955	9.996639	9.996584	9.996533	9.996486	9.996437	9.99639	9.9963455	9.996301	9.996258	9.996217	9.996177	9.99614	9.996102	9.996067	9.996034	9.996004
10.00022	10.000096	9.999968	9.999832	9.999696	9.999554	9.999412	9.999269	9.999125	9.998983	9.998846	9.998707	9.998576	9.998446	9.998322	9.998199	9.998084	9.997971	9.997866	9.997761	9.997661	9.997567	9.997477	9.997391	9.997309	9.997229	9.997154	9.997081	9.99701	9.996946	9.996883	9.996823	9.99676	9.996706	9.996652	9.996598	9.996549	9.996496	9.996451	9.996404	9.996359	9.996315	9.996273	9.996234	9.996195	9.996156	9.996121	9.996088	9.996056	9.996023
10.000227	10.000105	9.999976	9.999843	9.999703	9.999562	9.999419	9.999277	9.999134	9.998991	9.998854	9.998717	9.998583	9.998453	9.99833	9.99821	9.998093	9.99798	9.997872	9.997768	9.997673	9.997575	9.997486	9.997401	9.997317	9.99724	9.997165	9.997093	9.997025	9.996961	9.996895	9.996835	9.996776	9.99672	9.996661	9.996613	9.996561	9.996512	9.996466	9.996418	9.996373	9.996333	9.996287	9.99625	9.99621	9.996174	9.996139	9.996105	9.996072	9.996044
10.000236	10.0001135	9.999985	9.999851	9.999712	9.999571	9.999428	9.999289	9.999142	9.999	9.998861	9.998725	9.998593	9.998463	9.99834	9.998217	9.998103	9.997989	9.997881	9.997777	9.99768	9.997585	9.997498	9.99741	9.997329	9.9972515	9.997174	9.997105	9.997036	9.99697	9.996909	9.996847	9.996786	9.996731	9.996677	9.996624	9.996576	9.996524	9.996478	9.996434	9.996391	9.996346	9.9963045	9.996267	9.996227	9.996191	9.996158	9.996123	9.99609	9.996062
10.000245	10.000124	9.999994	9.999858	9.999721	9.999581	9.999437	9.999294	9.999151	9.99901	9.998871	9.998736	9.998604	9.998473	9.998348	9.998228	9.998115	9.997999	9.997891	9.997788	9.997692	9.997596	9.997505	9.997419	9.99734	9.99726	9.997187	9.997115	9.997046	9.996981	9.996917	9.996859	9.996799	9.996741	9.996692	9.996636	9.996589	9.996539	9.996493	9.9964485	9.996404	9.996363	9.996323	9.996284	9.996245	9.99621	9.996176	9.9961405	9.996109	9.99608
10.000256	10.000131	10.000002	9.999867	9.999729	9.999588	9.999446	9.999302	9.999158	9.999018	9.9988785	9.998744	9.9986105	9.998482	9.998358	9.998238	9.998122	9.998007	9.997899	9.997798	9.997701	9.997603	9.997516	9.997432	9.997348	9.997269	9.997196	9.997127	9.997059	9.996992	9.99693	9.996869	9.996811	9.9967575	9.996702	9.996653	9.996601	9.9965515	9.996508	9.996464	9.99642	9.996376	9.99634	9.996298	9.996263	9.996228	9.996196	9.99616	9.996131	9.9961
10.000263	10.00014	10.0000105	9.999876	9.999738	9.999598	9.999454	9.9993105	9.999167	9.999028	9.998888	9.998752	9.998619	9.99849	9.998366	9.998246	9.99813	9.998018	9.99791	9.997807	9.997709	9.997617	9.997525	9.997439	9.997359	9.99728	9.997205	9.997134	9.9970665	9.9970045	9.996941	9.996881	9.996822	9.99677	9.996714	9.996665	9.9966135	9.996567	9.996524	9.996478	9.996436	9.996394	9.996353	9.996315	9.996278	9.996244	9.99621	9.996178	9.99615	9.99612
10.000271	10.000149	10.000021	9.999886	9.999747	9.999605	9.999465	9.999321	9.999176	9.999035	9.998899	9.99876	9.998628	9.9985	9.998374	9.998255	9.998142	9.998024	9.997917	9.997817	9.997715	9.997625	9.997537	9.997451	9.997369	9.997292	9.997217	9.997146	9.997078	9.997014	9.996949	9.996891	9.996834	9.9967785	9.996728	9.996672	9.996628	9.996581	9.996535	9.9964905	9.996449	9.996409	9.99637	9.996334	9.996297	9.996263	9.996229	9.996198	9.996165	9.99614
10.00028	10.000158	10.000028	9.999895	9.999755	9.999615	9.99947	9.99933	9.999184	9.999044	9.998903	9.99877	9.998634	9.998507	9.998383	9.99826	9.998147	9.998034	9.997927	9.997824	9.9977255	9.997635	9.997547	9.997458	9.997378	9.997301	9.997228	9.997155	9.997089	9.997022	9.996961	9.9969015	9.996845	9.996792	9.996739	9.996689	9.996641	9.9965925	9.996548	9.996506	9.996464	9.996427	9.996385	9.996346	9.996311	9.996278	9.996247	9.996216	9.996184	9.9961605
10.00029	10.000164	10.000039	9.999901	9.999763	9.999622	9.999478	9.999338	9.999191	9.999054	9.998912	9.998778	9.998644	9.998514	9.99839	9.998272	9.998154	9.998043	9.997936	9.997835	9.997735	9.997643	9.997552	9.997468	9.997387	9.99731	9.997235	9.997165	9.997098	9.997032	9.996971	9.996913	9.996856	9.996803	9.996753	9.996699	9.996654	9.996606	9.996561	9.99652	9.996477	9.996441	9.9964	9.996366	9.996328	9.996296	9.996262	9.996235	9.996204	9.996177
10.0002985	10.0001745	10.000048	9.999912	9.999771	9.99963	9.999485	9.999344	9.999201	9.999063	9.99892	9.998784	9.998653	9.998523	9.998397	9.998277	9.998164	9.99805	9.997947	9.997843	9.997745	9.997651	9.997562	9.997474	9.997397	9.997321	9.997244	9.997176	9.997108	9.997045	9.996982	9.996924	9.996869	9.996816	9.996762	9.996714	9.996665	9.996618	9.996575	9.996532	9.996492	9.996453	9.996415	9.99638	9.996345	9.996311	9.99628	9.99625	9.9962225	9.996195
10.000304	10.000182	10.000052	9.999918	9.999782	9.999639	9.999494	9.999353	9.999208	9.999069	9.998928	9.998791	9.99866	9.998532	9.998405	9.998286	9.998173	9.998059	9.997955	9.997849	9.997755	9.997661	9.997571	9.997487	9.997405	9.99733	9.997255	9.997183	9.997119	9.997054	9.996994	9.996934	9.996881	9.996823	9.996776	9.996725	9.996676	9.996632	9.996587	9.996549	9.996507	9.9964695	9.99643	9.996394	9.996361	9.996328	9.9963	9.996267	9.996242	9.996212
10.000316	10.00019	10.000059	9.999926	9.999789	9.999647	9.999503	9.99936	9.999217	9.999076	9.998939	9.998801	9.99867	9.998539	9.998418	9.998297	9.998181	9.998068	9.997964	9.997859	9.997763	9.997667	9.9975815	9.997498	9.997414	9.997337	9.997266	9.997195	9.997127	9.997065	9.997002	9.996947	9.99689	9.996839	9.996788	9.996738	9.996691	9.996646	9.996601	9.99656	9.996522	9.996481	9.996447	9.99641	9.996376	9.996345	9.996312	9.996285	9.996258	9.996234
10.000321	10.000198	10.000068	9.999937	9.999794	9.999654	9.999509	9.99937	9.999226	9.9990835	9.998943	9.998809	9.998676	9.998547	9.998425	9.998302	9.998189	9.998077	9.997971	9.997868	9.997771	9.997678	9.997588	9.997504	9.997426	9.997346	9.997277	9.997206	9.997137	9.997074	9.997012	9.996954	9.9969015	9.99685	9.996797	9.996749	9.996701	9.996658	9.996615	9.996573	9.996535	9.996497	9.99646	9.996426	9.996393	9.996361	9.996333	9.996304	9.996274	9.99625
10.000329	10.000208	10.000074	9.999943	9.999803	9.999663	9.999519	9.999375	9.99923	9.999091	9.99895	9.998817	9.998682	9.998554	9.998429	9.998309	9.998196	9.998083	9.997978	9.997876	9.997779	9.997685	9.997598	9.997516	9.997435	9.9973545	9.997284	9.997212	9.997147	9.997084	9.997025	9.996966	9.996912	9.9968605	9.996808	9.996758	9.996715	9.996669	9.99663	9.99659	9.996548	9.996512	9.996474	9.99644	9.996407	9.996378	9.996348	9.996321	9.996293	9.996273
10.000338	10.000215	10.000085	9.999949	9.999812	9.999669	9.999525	9.999382	9.99924	9.999101	9.998962	9.998827	9.998692	9.998562	9.998437	9.998319	9.998204	9.998093	9.997986	9.997886	9.997786	9.997694	9.997604	9.997524	9.997442	9.997365	9.9972925	9.997222	9.997156	9.997094	9.997034	9.996975	9.996923	9.996869	9.9968195	9.996773	9.996727	9.996683	9.99664	9.996601	9.996561	9.996528	9.9964905	9.996455	9.996421	9.996392	9.996366	9.996337	9.99631	9.996287
10.000348	10.000223	10.000093	9.999957	9.99982	9.999677	9.999535	9.999391	9.999247	9.9991045	9.998967	9.99883	9.998698	9.9985695	9.9984455	9.998324	9.998211	9.998099	9.997996	9.99789	9.997795	9.997704	9.997616	9.997533	9.997451	9.997376	9.997304	9.997234	9.997166	9.997104	9.997044	9.996985	9.996932	9.996882	9.996828	9.996784	9.996738	9.996695	9.996654	9.996614	9.996574	9.996539	9.996504	9.996471	9.99644	9.996409	9.996381	9.996353	9.996331	9.996307
10.000355	10.000231	10.000102	9.999964	9.9998255	9.999682	9.999541	9.999396	9.999254	9.999114	9.998974	9.99884	9.998708	9.998579	9.998455	9.998336	9.99822	9.99811	9.998001	9.9979	9.997803	9.997713	9.997623	9.997538	9.997459	9.997384	9.99731	9.997242	9.997177	9.997113	9.997053	9.996995	9.996943	9.996891	9.9968405	9.996795	9.996751	9.996707	9.996666	9.996626	9.996591	9.996554	9.996519	9.996486	9.996454	9.996427	9.996398	9.99637	9.9963455	9.996324
10.000362	10.0002365	10.000108	9.999972	9.999831	9.99969	9.999548	9.999406	9.999262	9.99912	9.998982	9.998846	9.9987135	9.998584	9.998464	9.998343	9.998227	9.998116	9.998011	9.9979105	9.997813	9.99772	9.997629	9.997547	9.99747	9.997393	9.997318	9.99725	9.997184	9.997122	9.997062	9.997006	9.996951	9.996901	9.996856	9.996807	9.99676	9.996719	9.996681	9.996639	9.996602	9.996567	9.9965315	9.996502	9.9964695	9.996442	9.996413	9.996388	9.996363	9.996343
10.000369	10.000244	10.000115	9.99998	9.999842	9.999696	9.999553	9.99941	9.999267	9.999127	9.998988	9.998854	9.99872	9.998593	9.998471	9.998352	9.998235	9.998123	9.998018	9.997913	9.99782	9.997726	9.997637	9.997557	9.997477	9.997402	9.997329	9.997257	9.997193	9.997129	9.997072	9.997016	9.996962	9.996912	9.996863	9.996816	9.996776	9.996731	9.99669	9.996654	9.996618	9.99658	9.996549	9.996515	9.996482	9.996456	9.996428	9.996405	9.99638	9.996359
10.000378	10.000251	10.000123	9.999986	9.999846	9.999703	9.999561	9.999417	9.999273	9.999137	9.998994	9.99886	9.998729	9.998604	9.998477	9.998359	9.998243	9.998132	9.998025	9.997922	9.997828	9.997736	9.997647	9.997563	9.997483	9.99741	9.997337	9.997269	9.997205	9.99714	9.997084	9.9970255	9.996972	9.9969225	9.996874	9.996829	9.996785	9.996744	9.996701	9.996664	9.996628	9.9965925	9.996559	9.9965315	9.996501	9.9964695	9.996446	9.99642	9.996396	9.996378
10.000382	10.000258	10.000128	9.999994	9.99985	9.999708	9.999566	9.999425	9.999282	9.999143	9.999004	9.998867	9.998735	9.998609	9.998484	9.998363	9.998249	9.998139	9.998033	9.997931	9.997836	9.997743	9.997656	9.997573	9.997493	9.997421	9.997345	9.997277	9.997213	9.9971485	9.997091	9.997036	9.996983	9.996932	9.996884	9.996839	9.996798	9.996756	9.99671	9.9966755	9.996641	9.996607	9.996573	9.996546	9.996515	9.996486	9.996461	9.996438	9.996415	9.996392
10.000389	10.000267	10.000134	9.999999	9.999861	9.999716	9.999574	9.99943	9.999289	9.999148	9.999009	9.998872	9.998743	9.998614	9.998489	9.998373	9.998255	9.998145	9.998039	9.997941	9.997844	9.997752	9.997663	9.9975815	9.997501	9.997424	9.997354	9.997286	9.997219	9.99716	9.9971	9.997044	9.996995	9.9969425	9.996893	9.996849	9.996806	9.996766	9.996726	9.996689	9.996654	9.996618	9.996587	9.996557	9.996528	9.996503	9.996476	9.996451	9.996431	9.996409
10.000399	10.000274	10.000144	10.000007	9.999867	9.999723	9.999582	9.999438	9.999297	9.999156	9.999017	9.998884	9.998749	9.998622	9.998498	9.998377	9.998264	9.998154	9.998048	9.997947	9.9978485	9.997759	9.997672	9.997589	9.997509	9.997435	9.99736	9.9972925	9.997229	9.99717	9.997108	9.997054	9.997002	9.996952	9.996904	9.9968605	9.996816	9.996776	9.996737	9.9967	9.996668	9.9966345	9.9966	9.996572	9.996545	9.996518	9.9964905	9.996469	9.9964485	9.996428
10.0004015	10.000282	10.000151	10.000013	9.999874	9.99973	9.999587	9.999444	9.999302	9.999162	9.999025	9.998889	9.998755	9.998629	9.998505	9.998386	9.998271	9.998164	9.998056	9.997955	9.997857	9.997766	9.99768	9.997597	9.997518	9.997441	9.997368	9.997305	9.997238	9.997177	9.997119	9.997064	9.99701	9.996963	9.996915	9.996869	9.996828	9.996787	9.996749	9.996711	9.996677	9.996646	9.9966135	9.996588	9.996558	9.996532	9.996505	9.996485	9.996462	9.996444
10.000412	10.000289	10.000157	10.00002	9.99988	9.999738	9.999596	9.999451	9.999309	9.999168	9.999028	9.998898	9.998763	9.998633	9.998511	9.998392	9.99828	9.998169	9.998062	9.997961	9.997865	9.997775	9.997686	9.997604	9.997528	9.99745	9.99738	9.997311	9.997248	9.997187	9.9971285	9.997073	9.997025	9.996974	9.9969225	9.996879	9.9968405	9.9967985	9.996758	9.996726	9.996694	9.996658	9.99663	9.996601	9.996574	9.996546	9.996523	9.996501	9.99648	9.996461
10.000417	10.000294	10.000163	10.000025	9.9998865	9.999743	9.9996	9.999456	9.999315	9.999176	9.999037	9.998903	9.998772	9.998642	9.998517	9.998401	9.998285	9.998176	9.998067	9.99797	9.997873	9.997782	9.997694	9.997612	9.997535	9.997457	9.997388	9.997319	9.997256	9.997193	9.997136	9.997081	9.997031	9.996982	9.996934	9.99689	9.996851	9.996809	9.996772	9.9967375	9.996701	9.996671	9.996641	9.996612	9.996585	9.996561	9.996538	9.996516	9.996496	9.996476
10.000424	10.000302	10.00017	10.000033	9.999893	9.999749	9.999607	9.999466	9.999322	9.999182	9.999044	9.998908	9.998778	9.998648	9.998525	9.998406	9.998292	9.998182	9.998077	9.997977	9.997882	9.997787	9.997705	9.997619	9.99754	9.997468	9.997395	9.99733	9.997264	9.997202	9.997145	9.997091	9.997041	9.996991	9.996946	9.996899	9.9968605	9.99682	9.996785	9.996747	9.996715	9.99668	9.996653	9.996627	9.996598	9.996577	9.996555	9.99653	9.9965105	9.996495
10.000432	10.000307	10.000175	10.000038	9.999899	9.999755	9.999616	9.999469	9.99933	9.9991865	9.999048	9.998915	9.998782	9.998656	9.99853	9.998416	9.998301	9.99819	9.998083	9.997984	9.997888	9.997798	9.997711	9.997627	9.997551	9.997474	9.997404	9.997335	9.997271	9.997208	9.997156	9.9971	9.997048	9.996999	9.996954	9.99691	9.996871	9.996831	9.996793	9.996759	9.996727	9.9966955	9.996664	9.996642	9.9966135	9.996586	9.996569	9.996545	9.996528	9.996512
10.000441	10.000313	10.000181	10.000044	9.999904	9.9997635	9.9996195	9.999477	9.999336	9.999196	9.999058	9.99892	9.998789	9.998663	9.998542	9.998421	9.998305	9.998197	9.99809	9.99799	9.997895	9.997806	9.997717	9.997635	9.997558	9.997481	9.997411	9.997345	9.997283	9.99722	9.997164	9.997109	9.997059	9.99701	9.996964	9.996921	9.9968815	9.996841	9.996804	9.996771	9.996736	9.996706	9.996679	9.99665	9.996628	9.996603	9.996583	9.996564	9.996544	9.996527
10.000444	10.0003195	10.000189	10.000052	9.999912	9.999769	9.999627	9.999484	9.99934	9.999199	9.9990635	9.998927	9.9987955	9.998668	9.998546	9.998425	9.998312	9.998203	9.998099	9.997999	9.997901	9.99781	9.9977255	9.997643	9.997563	9.997492	9.9974165	9.99735	9.99729	9.99723	9.997171	9.997118	9.9970665	9.997018	9.996975	9.99693	9.996889	9.996851	9.996815	9.996782	9.996751	9.99672	9.996693	9.996667	9.996641	9.996616	9.996596	9.996577	9.996562	9.996543
10.00045	10.000327	10.0001955	10.000058	9.999918	9.999779	9.999635	9.999489	9.999348	9.9992075	9.999071	9.998936	9.998801	9.998675	9.998551	9.998434	9.99832	9.998209	9.998108	9.998007	9.99791	9.997819	9.997732	9.997649	9.997569	9.997497	9.997427	9.997359	9.997298	9.997237	9.997182	9.997127	9.997077	9.997027	9.996982	9.996942	9.9969	9.996862	9.996824	9.996795	9.996761	9.996731	9.996705	9.996678	9.996655	9.9966345	9.996611	9.9965925	9.996575	9.99656
10.000459	10.000333	10.000203	10.000065	9.999924	9.999783	9.99964	9.999496	9.999355	9.999212	9.999076	9.998943	9.998808	9.998682	9.99856	9.99844	9.998326	9.998215	9.998113	9.998013	9.997917	9.997825	9.997737	9.997657	9.997579	9.997504	9.997434	9.997367	9.997305	9.997243	9.997187	9.997134	9.997086	9.997037	9.996991	9.996949	9.996911	9.996872	9.99684	9.996802	9.996774	9.996743	9.9967165	9.99669	9.996669	9.996647	9.996627	9.996609	9.996589	9.996577
10.000465	10.000338	10.000208	10.000071	9.999932	9.999789	9.999648	9.999502	9.999359	9.999218	9.999081	9.998948	9.998817	9.998688	9.998564	9.998446	9.998332	9.998224	9.998121	9.998019	9.997923	9.997832	9.997748	9.997662	9.997587	9.997515	9.997439	9.9973755	9.997311	9.9972515	9.997198	9.997144	9.997094	9.997047	9.997001	9.996959	9.996921	9.9968815	9.996848	9.996815	9.996784	9.996754	9.996732	9.996702	9.99668	9.99666	9.996641	9.996621	9.996607	9.99659
10.000471	10.000342	10.000214	10.000075	9.999937	9.999794	9.999654	9.999511	9.999366	9.999226	9.999088	9.998953	9.998819	9.998694	9.998571	9.998452	9.998339	9.998229	9.998124	9.998026	9.9979315	9.99784	9.997752	9.99767	9.99759	9.9975195	9.997448	9.997383	9.997319	9.99726	9.997207	9.997153	9.997103	9.997054	9.997009	9.996969	9.996928	9.996893	9.996859	9.996825	9.996797	9.996765	9.996739	9.996716	9.996695	9.996674	9.996655	9.996637	9.996622	9.99661
10.000479	10.000352	10.00022	10.000082	9.999945	9.999799	9.999659	9.9995165	9.999371	9.999232	9.999094	9.998958	9.998827	9.998701	9.998579	9.998461	9.998345	9.998237	9.998131	9.998033	9.997936	9.997846	9.99776	9.997676	9.997601	9.997525	9.997456	9.997392	9.997327	9.99727	9.997211	9.997158	9.99711	9.997063	9.997023	9.996977	9.996938	9.996899	9.996867	9.996839	9.996805	9.996776	9.996752	9.99673	9.996706	9.996688	9.996668	9.996652	9.996636	9.996623
10.0004835	10.000359	10.000228	10.00009	9.999949	9.999807	9.999663	9.999521	9.999378	9.999237	9.999099	9.998964	9.998835	9.998709	9.998583	9.998466	9.998352	9.998242	9.9981365	9.998038	9.997944	9.997855	9.9977665	9.997685	9.997605	9.997535	9.997463	9.997398	9.997335	9.997278	9.997219	9.997168	9.997117	9.99707	9.997027	9.996986	9.996948	9.996912	9.996875	9.996847	9.996816	9.996788	9.996762	9.99674	9.996719	9.996701	9.996682	9.996668	9.996653	9.996638
10.000492	10.000363	10.000232	10.000094	9.999954	9.999811	9.99967	9.999527	9.999386	9.999243	9.999107	9.998972	9.998841	9.9987135	9.99859	9.998472	9.998358	9.998248	9.998146	9.998046	9.9979515	9.997859	9.997775	9.997693	9.997613	9.9975395	9.997472	9.997405	9.997342	9.997284	9.997231	9.997175	9.997126	9.997079	9.997038	9.996998	9.996956	9.996921	9.996888	9.996857	9.996827	9.996801	9.996776	9.996754	9.99673	9.996713	9.9966955	9.996683	9.996668	9.996656
10.000496	10.000369	10.000239	10.0001	9.99996	9.999818	9.999677	9.999533	9.999391	9.999251	9.999112	9.998978	9.998845	9.99872	9.998596	9.998477	9.998366	9.998255	9.99815	9.998051	9.997957	9.997866	9.997782	9.997699	9.99762	9.997548	9.99748	9.997414	9.997352	9.997291	9.997238	9.997182	9.997135	9.997086	9.997045	9.9970045	9.996968	9.996929	9.996896	9.996867	9.996836	9.996812	9.996788	9.996765	9.996742	9.996726	9.996711	9.9966955	9.996682	9.996671
10.000503	10.000375	10.000244	10.000105	9.999967	9.999824	9.999678	9.999541	9.999396	9.999254	9.999119	9.998981	9.998854	9.998726	9.998603	9.998484	9.998372	9.998264	9.998159	9.998057	9.997964	9.997872	9.997787	9.997704	9.997629	9.997554	9.997485	9.997418	9.997358	9.997299	9.997245	9.997191	9.997144	9.997097	9.997055	9.997014	9.996977	9.9969425	9.996907	9.996877	9.996848	9.996823	9.996798	9.996778	9.996757	9.996741	9.996723	9.996709	9.996694	9.996684
10.000509	10.000382	10.00025	10.0001135	9.999973	9.999827	9.999684	9.999545	9.9994	9.99926	9.999124	9.998989	9.998858	9.99873	9.998609	9.998488	9.998378	9.998267	9.998163	9.998063	9.997968	9.99788	9.997794	9.997713	9.997634	9.997562	9.997492	9.997429	9.997364	9.997304	9.997251	9.9972	9.997151	9.997105	9.997063	9.997021	9.996983	9.99695	9.996916	9.996888	9.9968605	9.996832	9.99681	9.996787	9.996766	9.996752	9.996736	9.996723	9.99671	9.996698
10.000513	10.000387	10.000256	10.000118	9.999977	9.999836	9.99969	9.999548	9.999408	9.999266	9.999128	9.998994	9.998862	9.998736	9.998613	9.998496	9.9983835	9.998273	9.998172	9.998071	9.997975	9.997885	9.9978	9.997719	9.997641	9.997569	9.9974985	9.997437	9.997371	9.9973135	9.997257	9.997208	9.997159	9.997111	9.99707	9.997032	9.996993	9.996958	9.996926	9.996897	9.996869	9.996844	9.996821	9.9968	9.996779	9.996762	9.99675	9.996736	9.996723	9.996713
10.000522	10.000393	10.000264	10.000125	9.999984	9.999841	9.999699	9.999556	9.9994135	9.999271	9.999134	9.999	9.99887	9.998747	9.998622	9.998504	9.998388	9.998282	9.998177	9.998076	9.997984	9.99789	9.997808	9.997726	9.997647	9.997575	9.997506	9.997443	9.997379	9.997322	9.997267	9.997215	9.997166	9.997119	9.997081	9.997037	9.997003	9.996969	9.996934	9.996906	9.99688	9.996855	9.996831	9.996808	9.996792	9.996776	9.996763	9.996748	9.9967375	9.99673
10.000527	10.000398	10.000266	10.000132	9.9999895	9.999846	9.999704	9.999561	9.99942	9.999277	9.999141	9.999005	9.998877	9.998751	9.99863	9.998508	9.998394	9.998287	9.998182	9.998083	9.997987	9.997898	9.997815	9.997732	9.997654	9.997582	9.997512	9.997448	9.997387	9.99733	9.9972725	9.997224	9.997174	9.9971285	9.997085	9.997047	9.997011	9.996976	9.996945	9.996916	9.996891	9.996863	9.9968405	9.9968195	9.996804	9.996787	9.996772	9.996761	9.996751	9.996742
10.000531	10.000405	10.00027	10.000136	9.999994	9.99985	9.999707	9.999567	9.999423	9.999283	9.999149	9.999012	9.998881	9.9987545	9.998633	9.998515	9.998402	9.998292	9.998189	9.99809	9.997995	9.997906	9.997821	9.997737	9.997663	9.997589	9.99752	9.997455	9.997395	9.997335	9.997279	9.997228	9.99718	9.997137	9.997093	9.997057	9.997022	9.996984	9.996953	9.996926	9.996898	9.996875	9.996855	9.996834	9.996817	9.996799	9.996787	9.996776	9.996766	9.9967575
10.000539	10.000411	10.000276	10.000141	10.000001	9.999857	9.999714	9.999569	9.999427	9.999287	9.999151	9.999019	9.998889	9.998763	9.998638	9.998522	9.998409	9.998301	9.998195	9.9980955	9.997998	9.997912	9.997826	9.997744	9.997671	9.997593	9.997529	9.99746	9.997401	9.997346	9.99729	9.997238	9.99719	9.997145	9.997104	9.997064	9.997029	9.996993	9.996964	9.996934	9.99691	9.996884	9.996861	9.996845	9.996828	9.996813	9.996798	9.996788	9.996778	9.996774
10.000545	10.000417	10.000285	10.000145	10.000005	9.999864	9.999719	9.999577	9.999434	9.999294	9.999154	9.999021	9.998893	9.998763	9.998644	9.998526	9.998413	9.998305	9.998204	9.998101	9.998008	9.997917	9.997834	9.99775	9.997675	9.997603	9.997536	9.997468	9.99741	9.997349	9.997296	9.997245	9.997196	9.997152	9.99711	9.99707	9.997034	9.997004	9.996973	9.9969425	9.996917	9.996895	9.996874	9.996855	9.996838	9.996825	9.996812	9.9967985	9.996793	9.996787
10.00055	10.000422	10.00029	10.00015	10.0000105	9.999867	9.999726	9.999581	9.99944	9.999299	9.999162	9.999029	9.998898	9.998772	9.998651	9.998531	9.998422	9.998312	9.998207	9.998108	9.998015	9.997924	9.997838	9.997759	9.997684	9.997609	9.9975395	9.997474	9.997414	9.997355	9.997305	9.997251	9.997204	9.997158	9.997117	9.997078	9.997046	9.997012	9.996981	9.996954	9.996929	9.996904	9.996887	9.996865	9.996851	9.996836	9.996822	9.996813	9.996806	9.996802
10.000558	10.000426	10.000294	10.000156	10.000016	9.999873	9.999733	9.999587	9.999443	9.999304	9.999165	9.999033	9.998903	9.9987755	9.998654	9.998539	9.998427	9.998317	9.998216	9.998115	9.99802	9.997928	9.997845	9.997763	9.997688	9.997616	9.997546	9.997481	9.997422	9.997363	9.997312	9.997258	9.997208	9.997167	9.997126	9.9970875	9.997056	9.997023	9.996988	9.9969635	9.996938	9.996916	9.996896	9.996877	9.9968605	9.996847	9.996839	9.996826	9.9968195	9.996813
10.000561	10.000432	10.0002985	10.000163	10.000021	9.999878	9.999733	9.999592	9.999451	9.99931	9.99917	9.999039	9.998909	9.998782	9.998661	9.998546	9.998431	9.998323	9.99822	9.998119	9.998027	9.997936	9.997851	9.997768	9.997693	9.997621	9.997553	9.997489	9.997428	9.997372	9.997317	9.997266	9.997219	9.997174	9.997136	9.997096	9.997061	9.997028	9.997	9.996973	9.996948	9.996924	9.996904	9.996889	9.996873	9.996859	9.996848	9.996839	9.996833	9.996827
10.000566	10.00044	10.000307	10.000169	10.000029	9.999884	9.99974	9.999598	9.9994545	9.999316	9.999177	9.999046	9.998914	9.998788	9.998667	9.998549	9.998437	9.998329	9.998225	9.998127	9.99803	9.997941	9.997859	9.997775	9.997701	9.997628	9.997559	9.997494	9.997434	9.997378	9.997323	9.997272	9.997226	9.997183	9.997141	9.997102	9.997069	9.997036	9.997006	9.99698	9.996957	9.996937	9.996915	9.996898	9.996883	9.99687	9.996858	9.996849	9.996842	9.99684
10.000574	10.000445	10.000312	10.000173	10.000032	9.999888	9.999743	9.999601	9.99946	9.999319	9.999183	9.999053	9.99892	9.998793	9.9986725	9.998556	9.998444	9.998334	9.998231	9.998132	9.998038	9.997948	9.997864	9.997782	9.997706	9.997635	9.997568	9.997501	9.997442	9.997383	9.997329	9.99728	9.997234	9.997187	9.997149	9.99711	9.997076	9.997045	9.997014	9.996989	9.996968	9.996945	9.996926	9.996911	9.99689	9.996879	9.996872	9.996863	9.996857	9.996853
10.000579	10.00045	10.000316	10.000175	10.000036	9.999893	9.999749	9.999608	9.999468	9.999325	9.999187	9.999052	9.998927	9.9988	9.998678	9.998559	9.998448	9.998341	9.9982395	9.998139	9.998044	9.997953	9.9978695	9.997787	9.997712	9.99764	9.997573	9.997508	9.997449	9.997392	9.997335	9.997286	9.99724	9.997197	9.997158	9.997119	9.997087	9.997054	9.997023	9.996999	9.996974	9.996952	9.996937	9.996919	9.996902	9.996892	9.9968815	9.996874	9.996867	9.996866
10.00058	10.000456	10.0003195	10.000184	10.000042	9.9999	9.999756	9.999614	9.999473	9.999334	9.999193	9.999061	9.998928	9.998804	9.99868	9.998566	9.998453	9.998347	9.998244	9.998144	9.998052	9.997959	9.997875	9.997794	9.997718	9.997647	9.99758	9.997516	9.997453	9.997396	9.997344	9.997293	9.997248	9.997203	9.997164	9.997128	9.997093	9.997062	9.997032	9.9970045	9.996985	9.9969635	9.996946	9.996929	9.996913	9.996904	9.996893	9.996888	9.9968815	9.996881
10.000588	10.00046	10.000328	10.000189	10.000046	9.999905	9.9997635	9.999618	9.999475	9.999335	9.999199	9.999065	9.998938	9.998812	9.998688	9.9985695	9.998459	9.998351	9.998248	9.998152	9.998058	9.997967	9.997881	9.9978	9.9977255	9.997653	9.997586	9.99752	9.997459	9.997403	9.99735	9.997299	9.997255	9.997212	9.997173	9.997132	9.997098	9.997068	9.99704	9.997015	9.996995	9.996971	9.996952	9.99694	9.996926	9.996914	9.996905	9.9969	9.996892	9.996892
10.000592	10.000467	10.000334	10.000192	10.0000515	9.999908	9.999766	9.999626	9.999482	9.99934	9.999204	9.999069	9.998941	9.998816	9.998695	9.998579	9.998464	9.998358	9.998255	9.998155	9.99806	9.9979725	9.997887	9.9978075	9.997732	9.997661	9.997592	9.997528	9.997466	9.99741	9.997355	9.997307	9.997262	9.99722	9.997175	9.997141	9.997109	9.997077	9.997047	9.997023	9.997002	9.996981	9.996961	9.996949	9.996936	9.9969225	9.996915	9.996908	9.996907	9.996903
10.000601	10.000473	10.000339	10.000199	10.000057	9.999914	9.999771	9.99963	9.999486	9.999347	9.999209	9.999076	9.998945	9.99882	9.998699	9.998583	9.998471	9.998364	9.998259	9.998161	9.99807	9.997981	9.997895	9.997813	9.997737	9.997664	9.997597	9.997533	9.997475	9.997416	9.997365	9.997316	9.997268	9.997223	9.997186	9.99715	9.997117	9.997084	9.997059	9.997032	9.997009	9.996988	9.99697	9.996959	9.996944	9.996933	9.996924	9.996923	9.996919	9.996917
10.0006075	10.000476	10.000342	10.000203	10.000061	9.99992	9.999778	9.999633	9.99949	9.999352	9.999215	9.999083	9.998955	9.998827	9.998707	9.9985895	9.998479	9.998368	9.998264	9.998169	9.998075	9.997985	9.997901	9.997818	9.997742	9.997671	9.997606	9.997538	9.99748	9.997423	9.99737	9.99732	9.997275	9.9972315	9.99719	9.997158	9.997124	9.99709	9.997065	9.997038	9.997015	9.997	9.996983	9.996968	9.996956	9.996945	9.996937	9.996932	9.996929	9.996932
10.000611	10.000485	10.000347	10.000209	10.000067	9.999924	9.999783	9.99964	9.9994955	9.999356	9.999219	9.999088	9.998959	9.998833	9.998712	9.998596	9.998483	9.998375	9.998269	9.998174	9.99808	9.997992	9.997907	9.997826	9.997748	9.997678	9.997611	9.997549	9.997487	9.997429	9.997374	9.997328	9.997281	9.997238	9.997198	9.997163	9.997129	9.997099	9.997071	9.997048	9.997026	9.997007	9.996991	9.996974	9.996964	9.996955	9.996947	9.996946	9.996944	9.996941
10.000616	10.000487	10.000355	10.000213	10.000072	9.999928	9.999787	9.999644	9.999502	9.999361	9.999227	9.999092	9.998966	9.998837	9.998714	9.9986	9.998489	9.99838	9.998278	9.998178	9.998084	9.997997	9.997911	9.99783	9.997755	9.997683	9.997612	9.997553	9.997492	9.997436	9.997384	9.9973345	9.997288	9.997246	9.997205	9.9971695	9.997137	9.997108	9.997079	9.997058	9.997035	9.997014	9.997	9.996985	9.996977	9.996967	9.996958	9.996955	9.996953	9.996955
10.000623	10.000491	10.000358	10.00022	10.000078	9.999934	9.999791	9.99965	9.999505	9.999367	9.999231	9.999098	9.99897	9.998845	9.998722	9.998606	9.998495	9.998387	9.998282	9.998186	9.99809	9.998004	9.997915	9.997836	9.997764	9.997689	9.997622	9.997559	9.9974985	9.997442	9.997391	9.997339	9.997296	9.997253	9.997211	9.997178	9.997146	9.997113	9.997089	9.997062	9.997041	9.997023	9.99701	9.996995	9.996986	9.996977	9.996969	9.996968	9.996965	9.996964
10.000626	10.0005	10.000363	10.000224	10.000081	9.999939	9.999796	9.999653	9.999513	9.9993725	9.999236	9.999102	9.998974	9.998849	9.99873	9.998612	9.998496	9.998391	9.998287	9.998192	9.998096	9.99801	9.997925	9.997843	9.997767	9.997695	9.997628	9.997562	9.997503	9.997449	9.997395	9.997345	9.997301	9.997259	9.997218	9.997183	9.997154	9.997123	9.997095	9.997069	9.997049	9.997033	9.997019	9.997005	9.996993	9.996986	9.99698	9.996976	9.996976	9.996981
10.000635	10.000505	10.000368	10.000228	10.000091	9.999944	9.999803	9.999656	9.9995165	9.999377	9.999241	9.999106	9.998976	9.998854	9.9987335	9.998616	9.998504	9.998399	9.998295	9.998196	9.998101	9.998014	9.997929	9.997848	9.997773	9.997704	9.997634	9.997571	9.997511	9.9974575	9.997402	9.997354	9.997308	9.997264	9.997226	9.997191	9.997161	9.997129	9.997102	9.99708	9.997059	9.99704	9.997027	9.997015	9.997003	9.996998	9.996991	9.996988	9.996987	9.99699
10.000642	10.000507	10.000374	10.000232	10.000093	9.99995	9.999806	9.999663	9.999522	9.999384	9.999246	9.999115	9.998982	9.998859	9.998738	9.998624	9.99851	9.998405	9.9983	9.998201	9.998108	9.998018	9.997934	9.997855	9.99778	9.997709	9.99764	9.997575	9.997519	9.997462	9.99741	9.997361	9.9973135	9.9972725	9.997233	9.997198	9.997164	9.997136	9.997109	9.997086	9.997063	9.997049	9.997034	9.997022	9.997012	9.997006	9.997001	9.997002	9.997	9.997002
10.000644	10.000513	10.000379	10.00024	10.000095	9.999954	9.999813	9.999669	9.999525	9.999389	9.99925	9.999118	9.99899	9.998867	9.998747	9.998626	9.998514	9.998409	9.998306	9.998209	9.998114	9.998025	9.997941	9.997863	9.997788	9.997713	9.997647	9.997582	9.997521	9.997468	9.997416	9.997366	9.997321	9.99728	9.997239	9.997206	9.997173	9.997145	9.997117	9.997095	9.997075	9.997057	9.997042	9.99703	9.99702	9.997014	9.997011	9.997008	9.997008	9.997011
10.000647	10.000517	10.000381	10.000244	10.000102	9.999958	9.999816	9.999673	9.999533	9.9993925	9.999255	9.999125	9.998996	9.99887	9.998748	9.998634	9.998521	9.998416	9.998309	9.998214	9.998119	9.99803	9.997949	9.9978695	9.99779	9.997718	9.99765	9.997589	9.997529	9.997475	9.99742	9.997373	9.997327	9.997285	9.997247	9.997214	9.99718	9.997151	9.997126	9.9971	9.99708	9.997065	9.997049	9.997042	9.99703	9.997025	9.997021	9.997019	9.99702	9.997025
10.000655	10.0005245	10.000389	10.000249	10.000105	9.999966	9.999821	9.99968	9.999536	9.999398	9.999263	9.99913	9.999	9.998873	9.9987545	9.998637	9.998526	9.998421	9.998317	9.9982195	9.998124	9.998038	9.9979515	9.997873	9.997797	9.997726	9.997658	9.997597	9.997535	9.997479	9.997429	9.99738	9.9973345	9.997291	9.997252	9.997219	9.997186	9.997158	9.997133	9.9971075	9.9970875	9.997073	9.99706	9.997049	9.997042	9.997033	9.997032	9.997029	9.997032	9.997035
10.000661	10.00053	10.000394	10.000255	10.000113	9.999969	9.999827	9.999683	9.999542	9.999404	9.999268	9.999134	9.999006	9.9988785	9.998758	9.998642	9.99853	9.998428	9.998321	9.998226	9.998131	9.998043	9.997958	9.997879	9.997805	9.997731	9.997665	9.997602	9.9975395	9.997486	9.997435	9.997385	9.997339	9.997297	9.997262	9.997224	9.99719	9.997163	9.997141	9.997116	9.997098	9.997079	9.997066	9.997055	9.997047	9.997042	9.997042	9.99704	9.997042	9.997042
10.000665	10.000533	10.000397	10.000261	10.00012	9.999975	9.99983	9.999687	9.999549	9.999407	9.999271	9.999138	9.999012	9.998886	9.998765	9.99865	9.998536	9.99843	9.998326	9.998231	9.998138	9.998048	9.997966	9.997884	9.997809	9.997738	9.99767	9.997607	9.997549	9.997492	9.997439	9.997391	9.997346	9.997306	9.997266	9.997233	9.9972	9.99717	9.997147	9.997124	9.997106	9.997087	9.997074	9.997064	9.997057	9.997053	9.997048	9.997049	9.997051	9.997057
10.000667	10.000539	10.000404	10.000265	10.000121	9.99998	9.999837	9.999693	9.999551	9.999412	9.999275	9.9991455	9.999018	9.998889	9.998771	9.998653	9.998542	9.998437	9.998333	9.998236	9.998142	9.998053	9.99797	9.997891	9.997815	9.997744	9.997674	9.997615	9.997555	9.997498	9.997445	9.997397	9.997354	9.997311	9.997272	9.997239	9.99721	9.997178	9.997152	9.997131	9.99711	9.997095	9.997084	9.997072	9.997066	9.997061	9.99706	9.997059	9.997061	9.997068
10.000674	10.0005455	10.000409	10.000269	10.000126	9.999984	9.999841	9.9997	9.999558	9.999418	9.999282	9.999152	9.999021	9.998898	9.9987755	9.998658	9.99855	9.998443	9.998339	9.99824	9.998149	9.99806	9.997975	9.997896	9.997819	9.997749	9.997681	9.99762	9.997561	9.997501	9.99745	9.997404	9.997357	9.99732	9.997279	9.997246	9.997213	9.997186	9.997159	9.997139	9.99712	9.997104	9.99709	9.997082	9.997075	9.997069	9.997068	9.99707	9.997071	9.997077
10.000681	10.000551	10.000413	10.000276	10.0001335	9.999989	9.9998455	9.999703	9.999561	9.999422	9.999288	9.999154	9.999024	9.998899	9.998782	9.998664	9.998554	9.998446	9.998343	9.998247	9.998154	9.998065	9.997981	9.997901	9.997825	9.997757	9.997689	9.997625	9.997564	9.99751	9.997458	9.99741	9.997363	9.997323	9.997286	9.997252	9.997218	9.997188	9.997166	9.997144	9.997126	9.997111	9.997097	9.9970875	9.997083	9.997078	9.997075	9.997079	9.997085	9.997087
10.000685	10.000554	10.000421	10.000279	10.000137	9.999996	9.999849	9.999707	9.999567	9.999429	9.999293	9.99916	9.99903	9.998905	9.998788	9.998672	9.99856	9.998452	9.998351	9.998253	9.998159	9.99807	9.997987	9.997909	9.997835	9.997761	9.997695	9.997631	9.997572	9.997515	9.997462	9.9974165	9.997373	9.99733	9.997291	9.997256	9.997226	9.997199	9.997174	9.997149	9.997135	9.99712	9.997106	9.997099	9.99709	9.997087	9.997088	9.9970875	9.997091	9.9971
10.000689	10.000564	10.000424	10.000284	10.000142	9.999998	9.999857	9.999716	9.999572	9.999433	9.9993	9.9991665	9.999038	9.998911	9.998792	9.998675	9.998565	9.99846	9.998354	9.998257	9.998167	9.998079	9.997994	9.997914	9.99784	9.997767	9.997701	9.997639	9.99758	9.99752	9.997466	9.997422	9.997376	9.997335	9.997299	9.997263	9.997233	9.997208	9.99718	9.997158	9.997142	9.997124	9.997113	9.997104	9.997098	9.997093	9.997094	9.997095	9.997101	9.997107
10.000695	10.000566	10.00043	10.00029	10.000149	10.000005	9.999862	9.99972	9.9995775	9.999437	9.999303	9.999171	9.999043	9.998918	9.998797	9.998682	9.998571	9.998465	9.998362	9.998262	9.998172	9.998084	9.997996	9.997918	9.997846	9.997773	9.9977045	9.9976425	9.997584	9.997526	9.997477	9.997426	9.997385	9.997344	9.997306	9.997269	9.997239	9.997211	9.997184	9.997165	9.997146	9.997132	9.997122	9.997111	9.9971075	9.9971	9.997101	9.997106	9.997112	9.997118
10.000701	10.000571	10.000433	10.000293	10.000152	10.000009	9.999867	9.999724	9.999582	9.999443	9.999307	9.999175	9.999047	9.998922	9.998803	9.998688	9.998576	9.998469	9.998365	9.998268	9.998178	9.998089	9.998005	9.997924	9.99785	9.99778	9.997713	9.99765	9.997588	9.997535	9.997483	9.997433	9.99739	9.997349	9.997311	9.997276	9.997245	9.997215	9.997192	9.99717	9.997153	9.997141	9.9971285	9.997121	9.997116	9.99711	9.99711	9.997115	9.997119	9.997129
10.000706	10.000576	10.000441	10.0002985	10.000157	10.000013	9.99987	9.999727	9.999587	9.999447	9.999312	9.999183	9.999051	9.99893	9.998808	9.998694	9.998581	9.998474	9.998372	9.998277	9.998182	9.998094	9.99801	9.997932	9.997857	9.997783	9.997719	9.997656	9.997593	9.997541	9.997488	9.997438	9.997395	9.9973545	9.997316	9.997283	9.9972515	9.997223	9.9972	9.997176	9.997163	9.997146	9.997137	9.9971285	9.997123	9.997117	9.997119	9.997123	9.99713	9.997135
10.000712	10.00058	10.000443	10.000305	10.000164	10.00002	9.999878	9.999733	9.999593	9.999452	9.999318	9.999186	9.999057	9.998934	9.998814	9.998698	9.998586	9.998483	9.998378	9.998281	9.998189	9.998098	9.998014	9.997935	9.997862	9.99779	9.997723	9.997663	9.997602	9.997546	9.997493	9.997447	9.997404	9.997358	9.997323	9.997287	9.997258	9.9972315	9.997205	9.997184	9.997166	9.997154	9.997141	9.997134	9.997131	9.997127	9.99713	9.997132	9.997139	9.9971485
10.000717	10.0005865	10.000448	10.00031	10.000169	10.000026	9.999883	9.999739	9.9995985	9.999459	9.999324	9.999192	9.999063	9.99894	9.99882	9.998704	9.99859	9.998485	9.998384	9.998285	9.998193	9.998104	9.998022	9.997942	9.997867	9.997795	9.997728	9.997668	9.997608	9.997551	9.9974985	9.997451	9.997404	9.997366	9.997328	9.997294	9.997264	9.997236	9.997212	9.997192	9.997174	9.997161	9.997152	9.997142	9.997137	9.997137	9.997138	9.997142	9.997146	9.99716
10.000721	10.000592	10.000456	10.000316	10.000172	10.000027	9.999887	9.999744	9.999603	9.999465	9.999328	9.999197	9.99907	9.998943	9.998823	9.998709	9.998598	9.998492	9.99839	9.998294	9.9982	9.998111	9.998027	9.997947	9.997873	9.997802	9.997735	9.997673	9.997613	9.997558	9.997504	9.997457	9.997413	9.997375	9.9973345	9.997299	9.997271	9.997243	9.997217	9.997199	9.997182	9.997169	9.997156	9.9971485	9.997144	9.997142	9.997144	9.99715	9.997159	9.997169
10.000729	10.000594	10.00046	10.0003195	10.000179	10.000033	9.999891	9.999749	9.999608	9.99947	9.999332	9.999204	9.999073	9.998948	9.998829	9.998715	9.998604	9.998497	9.998396	9.998298	9.998207	9.998117	9.9980345	9.997953	9.997879	9.997808	9.997742	9.997678	9.99762	9.997563	9.99751	9.997463	9.997418	9.997378	9.997341	9.997307	9.997278	9.997248	9.997225	9.997207	9.997188	9.997172	9.997164	9.997158	9.997153	9.997151	9.997153	9.997159	9.997164	9.997175
10.000735	10.000603	10.000467	10.000324	10.000182	10.000039	9.999896	9.999755	9.999613	9.999474	9.999336	9.999206	9.999078	9.998956	9.998835	9.998717	9.9986105	9.998502	9.998403	9.998302	9.998212	9.998122	9.99804	9.997962	9.997885	9.997814	9.997747	9.997685	9.997625	9.997569	9.997517	9.997467	9.997425	9.997384	9.997348	9.997311	9.997283	9.997255	9.997231	9.997213	9.997193	9.997182	9.99717	9.997164	9.997158	9.997159	9.99716	9.997166	9.997175	9.997185
10.000738	10.0006075	10.000473	10.000329	10.000187	10.000044	9.999901	9.999758	9.999617	9.999479	9.999345	9.999211	9.9990835	9.99896	9.998838	9.998723	9.998615	9.998508	9.998407	9.998309	9.998218	9.998127	9.998048	9.997965	9.997892	9.997821	9.99775	9.997689	9.997632	9.997575	9.997523	9.997477	9.997432	9.997387	9.997354	9.997318	9.99729	9.997263	9.997241	9.997219	9.997203	9.9971895	9.997179	9.9971695	9.997167	9.997165	9.99717	9.997176	9.997183	9.997193
10.000743	10.000613	10.000473	10.000336	10.000193	10.000051	9.999907	9.999765	9.999623	9.999485	9.999351	9.999219	9.99909	9.998964	9.998845	9.998732	9.99862	9.998513	9.998413	9.998317	9.998222	9.998134	9.99805	9.9979725	9.997898	9.997827	9.997759	9.997697	9.997637	9.997582	9.997527	9.997481	9.997437	9.997395	9.997362	9.997327	9.997294	9.997265	9.997245	9.997225	9.997211	9.997193	9.997185	9.997179	9.997172	9.997173	9.997178	9.99718	9.997191	9.997204
10.000748	10.000617	10.000482	10.000341	10.000195	10.000054	9.999911	9.999769	9.999629	9.999488	9.999353	9.999221	9.999094	9.998969	9.998853	9.998735	9.998626	9.99852	9.998417	9.998322	9.998227	9.998139	9.998058	9.997977	9.997902	9.99783	9.997765	9.997701	9.9976425	9.997587	9.997535	9.997486	9.997443	9.997402	9.997365	9.9973345	9.997302	9.997274	9.99725	9.997233	9.997213	9.997199	9.997194	9.997186	9.997181	9.997181	9.997185	9.997191	9.997201	9.9972105
10.000753	10.000622	10.000487	10.000349	10.000202	10.000062	9.999917	9.999775	9.999633	9.9994955	9.999358	9.999228	9.999099	9.998977	9.9988575	9.998742	9.9986315	9.998524	9.998423	9.998328	9.998236	9.998146	9.998062	9.997985	9.997907	9.997835	9.997768	9.997705	9.997648	9.997592	9.997542	9.997495	9.997449	9.997408	9.997371	9.99734	9.99731	9.997279	9.997259	9.99724	9.99722	9.997209	9.997198	9.997191	9.9971895	9.9971895	9.997191	9.997197	9.99721	9.997222
10.000759	10.000628	10.000491	10.000349	10.000208	10.000066	9.999925	9.999783	9.999636	9.999499	9.999367	9.999232	9.999106	9.998981	9.998862	9.99875	9.998636	9.998529	9.998429	9.998333	9.9982395	9.998151	9.998071	9.99799	9.997911	9.997843	9.997776	9.997712	9.997653	9.997599	9.997548	9.9975	9.9974575	9.997415	9.997381	9.997343	9.997314	9.997286	9.997264	9.997244	9.99723	9.997216	9.997201	9.997199	9.997195	9.997195	9.9972	9.997208	9.997216	9.997229
10.000766	10.000635	10.000496	10.000355	10.000216	10.000071	9.999925	9.9997835	9.9996395	9.999503	9.999371	9.999239	9.999112	9.998987	9.998866	9.998754	9.998644	9.998532	9.998435	9.998339	9.998244	9.998158	9.998075	9.997997	9.997921	9.997849	9.997783	9.99772	9.997659	9.997605	9.997555	9.997507	9.997464	9.997419	9.997382	9.997352	9.997321	9.997292	9.997269	9.997249	9.997236	9.997222	9.997212	9.997208	9.997204	9.997203	9.99721	9.997214	9.997225	9.997239
10.000771	10.000639	10.000504	10.000363	10.000218	10.000075	9.999932	9.999789	9.999647	9.999512	9.999375	9.999244	9.999117	9.998993	9.998872	9.998758	9.998647	9.998541	9.99844	9.998345	9.998252	9.998162	9.998081	9.998001	9.997928	9.997857	9.997787	9.997725	9.997666	9.997612	9.997559	9.997511	9.997469	9.997428	9.997387	9.9973545	9.997325	9.997301	9.997275	9.997256	9.997242	9.997229	9.997216	9.997211	9.9972105	9.997211	9.997216	9.997222	9.9972315	9.997247
10.000776	10.000647	10.000507	10.000366	10.000221	10.000079	9.999938	9.999793	9.999653	9.999515	9.999381	9.9992485	9.999123	9.998998	9.9988785	9.998763	9.998653	9.998549	9.998446	9.998349	9.998256	9.998169	9.998086	9.998011	9.997933	9.997864	9.997794	9.99773	9.99767	9.997618	9.997567	9.997519	9.997472	9.997435	9.9973955	9.997361	9.997332	9.997308	9.997281	9.997263	9.997247	9.997235	9.997223	9.997217	9.997218	9.997217	9.997222	9.997232	9.997239	9.997251
10.000781	10.000652	10.000514	10.000371	10.000229	10.000084	9.999945	9.9998	9.99966	9.99952	9.999385	9.999255	9.999126	9.999003	9.998885	9.998771	9.998658	9.998553	9.998452	9.998357	9.998261	9.998176	9.9980955	9.9980135	9.997937	9.997868	9.9978	9.997736	9.997678	9.997624	9.997573	9.997521	9.997479	9.99744	9.997401	9.997366	9.997338	9.997311	9.997288	9.997269	9.997254	9.997241	9.997227	9.997225	9.997223	9.997225	9.997231	9.997237	9.997247	9.997261
10.000788	10.000654	10.000518	10.000376	10.000235	10.000091	9.999949	9.999805	9.999665	9.999523	9.999392	9.999258	9.999132	9.999007	9.99889	9.998775	9.998666	9.998558	9.998458	9.998362	9.998267	9.99818	9.9981	9.99802	9.997943	9.997873	9.997807	9.997741	9.997682	9.997627	9.997578	9.997531	9.997486	9.997443	9.997407	9.997371	9.997344	9.997319	9.997296	9.997275	9.997258	9.997248	9.997236	9.997232	9.997229	9.997231	9.997237	9.997244	9.997254	9.997271
10.000794	10.000661	10.000523	10.0003805	10.000239	10.000095	9.999954	9.999809	9.999671	9.999531	9.999395	9.999264	9.999137	9.999015	9.998896	9.998783	9.998671	9.998566	9.998462	9.998367	9.998276	9.998185	9.998105	9.998025	9.997951	9.997879	9.997813	9.997748	9.997689	9.997635	9.997582	9.997537	9.997492	9.997449	9.997413	9.997378	9.99735	9.997324	9.9973	9.99728	9.997264	9.997254	9.997242	9.997239	9.997239	9.99724	9.997244	9.9972515	9.997261	9.997279
10.000802	10.000669	10.00053	10.00039	10.000246	10.000104	9.99996	9.999815	9.999676	9.9995365	9.999403	9.999271	9.999141	9.99902	9.998901	9.998788	9.998676	9.9985695	9.998469	9.998371	9.998281	9.998195	9.998109	9.998032	9.997954	9.997884	9.997818	9.997753	9.997694	9.997639	9.997589	9.997541	9.997495	9.997457	9.997418	9.997386	9.997357	9.997329	9.997306	9.997286	9.997271	9.997261	9.997251	9.997248	9.997245	9.997245	9.99725	9.997257	9.997272	9.997286
10.000806	10.0006695	10.000533	10.000392	10.000251	10.000105	9.999964	9.999822	9.9996805	9.999544	9.99941	9.999276	9.999152	9.999025	9.998907	9.998792	9.998683	9.998575	9.998477	9.998379	9.998286	9.9982	9.998117	9.998038	9.997961	9.997893	9.997826	9.997762	9.997703	9.997645	9.997593	9.997546	9.997501	9.997462	9.997423	9.997388	9.99736	9.997334	9.997313	9.997293	9.997276	9.997267	9.997256	9.997251	9.99725	9.9972515	9.99726	9.997265	9.997278	9.9972925
10.00081	10.000675	10.000539	10.0004	10.000254	10.000111	9.999966	9.999823	9.999684	9.999548	9.9994135	9.999279	9.999154	9.999031	9.998913	9.998799	9.99869	9.998583	9.998481	9.9983835	9.998293	9.998205	9.998125	9.998045	9.99797	9.997898	9.99783	9.997768	9.997707	9.997652	9.997601	9.997551	9.997507	9.997466	9.997433	9.9973955	9.997367	9.997344	9.997319	9.9973	9.997283	9.997272	9.997264	9.997256	9.997256	9.997259	9.997266	9.997274	9.997285	9.997301
10.000817	10.000683	10.0005455	10.000405	10.000263	10.000117	9.999973	9.999831	9.999691	9.999553	9.999419	9.999289	9.99916	9.999039	9.998919	9.998804	9.998694	9.998591	9.9984865	9.998388	9.9983	9.998209	9.998128	9.998047	9.997974	9.997902	9.997835	9.997773	9.997716	9.997661	9.997607	9.99756	9.997517	9.997472	9.997437	9.997404	9.997375	9.997345	9.997321	9.997307	9.99729	9.997278	9.997268	9.997265	9.997263	9.997267	9.997272	9.99728	9.997291	9.99731
10.000821	10.000687	10.000552	10.000409	10.000268	10.000121	9.999977	9.999838	9.999698	9.999559	9.999424	9.999295	9.999166	9.9990425	9.998924	9.998811	9.998698	9.998595	9.998495	9.998397	9.998305	9.998217	9.998136	9.998055	9.99798	9.9979105	9.997842	9.997781	9.997722	9.997667	9.997614	9.997564	9.9975195	9.997479	9.997444	9.99741	9.997376	9.997353	9.997329	9.99731	9.997294	9.997281	9.997274	9.9972725	9.997266	9.997271	9.997279	9.997288	9.9973	9.997317
10.000826	10.000694	10.000558	10.000416	10.000273	10.00013	9.999984	9.999842	9.999701	9.999564	9.99943	9.999301	9.999172	9.999049	9.99893	9.9988165	9.998705	9.9986	9.998502	9.998403	9.998311	9.998224	9.998138	9.99806	9.997987	9.997917	9.997849	9.9977865	9.997725	9.99767	9.99762	9.997569	9.997526	9.997486	9.99745	9.997417	9.997386	9.997357	9.997337	9.997315	9.997305	9.997289	9.997284	9.997278	9.997274	9.997276	9.997287	9.997293	9.997307	9.997326
10.000834	10.000703	10.000562	10.000421	10.000277	10.0001335	9.9999895	9.999849	9.99971	9.999573	9.9994335	9.999304	9.999178	9.999055	9.998935	9.998821	9.998712	9.998605	9.998507	9.99841	9.998319	9.99823	9.998145	9.998067	9.997992	9.997922	9.997855	9.997792	9.997732	9.997676	9.997624	9.997578	9.997534	9.99749	9.997454	9.99742	9.997392	9.997364	9.997339	9.99732	9.997309	9.997297	9.997289	9.997282	9.997279	9.997285	9.997291	9.9973	9.997314	9.997332
10.000836	10.000705	10.000568	10.000425	10.000284	10.000138	9.999994	9.999853	9.999713	9.999576	9.99944	9.999309	9.999185	9.999061	9.998945	9.998826	9.998717	9.998614	9.998512	9.998414	9.998325	9.998237	9.998152	9.998072	9.997998	9.997928	9.997861	9.9978	9.997738	9.997682	9.997631	9.997583	9.997536	9.997497	9.997459	9.997427	9.997397	9.997369	9.997346	9.99733	9.997313	9.997302	9.9972925	9.997287	9.997291	9.997291	9.997298	9.997308	9.997321	9.997336
10.000844	10.000711	10.000575	10.00043	10.000288	10.000146	9.999999	9.999859	9.999719	9.999582	9.999449	9.999316	9.999189	9.999066	9.998952	9.998833	9.998724	9.998619	9.998516	9.998422	9.998329	9.998242	9.998159	9.998081	9.998003	9.997933	9.997868	9.997804	9.997744	9.997689	9.997638	9.997588	9.997542	9.997502	9.997466	9.997433	9.997403	9.997375	9.997352	9.997336	9.997318	9.997307	9.997299	9.997294	9.997293	9.997297	9.997305	9.9973135	9.997326	9.997346
10.000853	10.000722	10.000577	10.000436	10.000295	10.000152	10.000007	9.999866	9.9997225	9.999587	9.999453	9.999323	9.999198	9.999074	9.998954	9.99884	9.998731	9.998625	9.998525	9.998428	9.998335	9.99825	9.998164	9.998086	9.998011	9.997938	9.997871	9.997811	9.99775	9.997696	9.9976425	9.997595	9.997551	9.997509	9.997472	9.997439	9.997407	9.997382	9.9973545	9.997339	9.997325	9.997312	9.997305	9.9973	9.9973	9.997305	9.99731	9.997321	9.997333	9.99735
10.000855	10.000723	10.000583	10.000442	10.0002985	10.000158	10.000014	9.999869	9.999728	9.999591	9.999459	9.999329	9.9992	9.999078	9.998959	9.998845	9.998736	9.99863	9.998529	9.998435	9.9983425	9.998254	9.998171	9.998094	9.998016	9.997947	9.997883	9.997816	9.997756	9.9977	9.997647	9.9976	9.997555	9.997516	9.997476	9.997443	9.997414	9.997386	9.997364	9.997344	9.997332	9.997318	9.99731	9.997305	9.997307	9.997313	9.997316	9.997328	9.99734	9.997361
10.000862	10.0007305	10.00059	10.000449	10.000302	10.000162	10.000017	9.99988	9.999738	9.9996	9.999463	9.999334	9.999207	9.999085	9.998967	9.998852	9.998741	9.998638	9.998538	9.998442	9.998348	9.99826	9.99818	9.998098	9.998024	9.997954	9.997886	9.997824	9.997765	9.997705	9.997655	9.997608	9.997561	9.997521	9.997482	9.997449	9.99742	9.997394	9.997369	9.99735	9.997334	9.997326	9.997317	9.997313	9.997314	9.997315	9.997322	9.997334	9.997346	9.997367
10.000871	10.000736	10.000596	10.000454	10.000314	10.000167	10.000025	9.999881	9.9997425	9.999604	9.999469	9.999338	9.999212	9.99909	9.99897	9.998858	9.998751	9.998644	9.998544	9.9984455	9.998352	9.998268	9.998185	9.998103	9.998032	9.997959	9.99789	9.997829	9.997769	9.997713	9.997662	9.99761	9.997566	9.997527	9.99749	9.9974575	9.997424	9.9974	9.9973755	9.997358	9.997342	9.997333	9.997322	9.997317	9.997317	9.997323	9.997331	9.997338	9.997355	9.997374
10.000875	10.000742	10.000603	10.000461	10.000317	10.000174	10.000027	9.999886	9.999748	9.999613	9.999474	9.999346	9.999218	9.999095	9.99898	9.998863	9.9987545	9.998649	9.9985485	9.99845	9.998362	9.998274	9.998191	9.99811	9.998036	9.997964	9.997895	9.997835	9.997777	9.997719	9.997669	9.99762	9.997575	9.997534	9.997495	9.997461	9.997433	9.997405	9.997381	9.997361	9.997351	9.997337	9.997329	9.997323	9.997325	9.997328	9.9973345	9.997344	9.997362	9.99738
10.000883	10.000748	10.0006075	10.000465	10.000323	10.000179	10.000034	9.999896	9.999753	9.999616	9.999484	9.99935	9.999226	9.999104	9.998982	9.99887	9.998762	9.998656	9.998555	9.998459	9.998366	9.99828	9.998195	9.998117	9.998041	9.997971	9.997903	9.99784	9.997782	9.997725	9.997673	9.997624	9.997579	9.997538	9.9975	9.997466	9.9974375	9.997411	9.997388	9.997366	9.9973545	9.997344	9.997334	9.997331	9.997329	9.997335	9.997342	9.997353	9.997368	9.997387
10.000889	10.000753	10.000612	10.000475	10.000326	10.000186	10.000041	9.999898	9.99976	9.999623	9.999488	9.999357	9.99923	9.999108	9.99899	9.998877	9.998768	9.998663	9.998562	9.9984665	9.998373	9.998286	9.998204	9.998123	9.998049	9.997978	9.997908	9.997847	9.99779	9.997732	9.99768	9.997633	9.997585	9.997546	9.997507	9.997473	9.997444	9.997416	9.997394	9.997374	9.997359	9.99735	9.99734	9.9973345	9.997336	9.997342	9.997347	9.997358	9.997373	9.997395
10.000895	10.000759	10.000618	10.00048	10.000331	10.000192	10.000048	9.999907	9.999765	9.999628	9.999496	9.999365	9.999238	9.999113	9.998997	9.998884	9.998772	9.998668	9.9985695	9.998472	9.99838	9.998293	9.998208	9.998131	9.998056	9.997983	9.997916	9.997854	9.997794	9.997736	9.997686	9.997638	9.997593	9.997552	9.997513	9.99748	9.997448	9.997423	9.997398	9.997381	9.997366	9.997354	9.997349	9.997343	9.997342	9.997347	9.997353	9.997363	9.997379	9.997399
10.0009	10.000765	10.000627	10.000486	10.0003395	10.000196	10.000052	9.99991	9.999771	9.999635	9.9995	9.999369	9.999244	9.999121	9.999	9.99889	9.998779	9.998677	9.998575	9.998475	9.998386	9.998301	9.998218	9.998138	9.998062	9.997991	9.997922	9.997862	9.997801	9.9977455	9.997692	9.997643	9.997599	9.997556	9.997522	9.997484	9.9974575	9.997429	9.997406	9.997385	9.997372	9.997359	9.997355	9.997349	9.997349	9.997351	9.99736	9.997369	9.997388	9.997409
10.000904	10.000771	10.000633	10.00049	10.000345	10.000203	10.000061	9.999919	9.999779	9.999642	9.999509	9.999375	9.999251	9.999126	9.999008	9.998894	9.998785	9.998682	9.998583	9.998486	9.998393	9.998305	9.998223	9.998146	9.998067	9.997998	9.9979315	9.997866	9.997807	9.99775	9.997698	9.99765	9.997604	9.997563	9.997526	9.99749	9.997461	9.997438	9.99741	9.997393	9.997379	9.997363	9.997357	9.997353	9.9973545	9.997356	9.997369	9.997375	9.997393	9.997413
10.000915	10.000777	10.000637	10.000495	10.000351	10.000209	10.000062	9.999922	9.9997835	9.999645	9.999512	9.999384	9.999256	9.999134	9.999014	9.998904	9.998794	9.998689	9.998588	9.99849	9.998401	9.998311	9.99823	9.998151	9.998073	9.998005	9.997937	9.997872	9.997816	9.997756	9.997706	9.997656	9.997611	9.997571	9.997534	9.997498	9.997467	9.997441	9.9974165	9.997399	9.997386	9.997373	9.997365	9.997361	9.997359	9.997365	9.997374	9.997381	9.997401	9.997418
10.000918	10.000782	10.000645	10.000501	10.000357	10.000215	10.000071	9.9999275	9.999788	9.999653	9.999518	9.99939	9.999259	9.99914	9.999024	9.99891	9.998798	9.998695	9.998592	9.998498	9.998407	9.998318	9.998237	9.9981575	9.998078	9.998011	9.997944	9.99788	9.997822	9.997765	9.99771	9.997663	9.997616	9.997576	9.9975395	9.997505	9.997476	9.997449	9.997425	9.997405	9.99739	9.997378	9.997371	9.997366	9.997365	9.997369	9.997376	9.99739	9.997405	9.997421
10.000925	10.000789	10.0006485	10.000506	10.000363	10.000221	10.00008	9.999933	9.999794	9.999659	9.999523	9.999393	9.999269	9.999146	9.999028	9.998914	9.998806	9.998699	9.998599	9.998504	9.998413	9.998325	9.998243	9.998165	9.998087	9.998017	9.9979515	9.997886	9.997826	9.997772	9.997719	9.997669	9.997624	9.9975815	9.997545	9.997509	9.997481	9.997456	9.997431	9.997412	9.997397	9.997385	9.997375	9.997372	9.997372	9.9973755	9.997384	9.997396	9.997412	9.997432
10.000932	10.000797	10.000656	10.000511	10.000368	10.000226	10.000081	9.999942	9.999803	9.999666	9.99953	9.999401	9.999273	9.999152	9.999035	9.998922	9.998811	9.998706	9.998608	9.998511	9.99842	9.998332	9.998249	9.998171	9.998094	9.998022	9.997954	9.997892	9.997836	9.997779	9.9977255	9.997676	9.997629	9.997587	9.997549	9.997515	9.997484	9.9974575	9.9974375	9.997417	9.997403	9.997388	9.997382	9.997379	9.9973755	9.997382	9.997391	9.997401	9.997417	9.997436
10.000938	10.000802	10.000665	10.000518	10.000378	10.000233	10.00009	9.999948	9.999809	9.999671	9.999538	9.999407	9.999282	9.999161	9.9990425	9.998928	9.998818	9.998715	9.998613	9.998518	9.9984255	9.99834	9.998257	9.9981785	9.9981	9.998033	9.997963	9.997896	9.997839	9.997783	9.997731	9.997683	9.997637	9.997592	9.997558	9.99752	9.997492	9.997466	9.997442	9.997422	9.997408	9.997394	9.997387	9.997384	9.997385	9.997387	9.997396	9.997408	9.997422	9.997443
10.000944	10.000809	10.000668	10.000523	10.000381	10.000238	10.000098	9.999955	9.999815	9.999678	9.999543	9.999415	9.999287	9.999165	9.999046	9.998933	9.998824	9.99872	9.99862	9.998528	9.998434	9.998344	9.998262	9.998184	9.998111	9.998035	9.99797	9.997907	9.997846	9.997788	9.997736	9.997689	9.997643	9.997601	9.997562	9.99753	9.997497	9.997471	9.997448	9.99743	9.997413	9.9974	9.997393	9.99739	9.997388	9.997393	9.997401	9.997414	9.997429	9.997451
10.000951	10.000814	10.000672	10.00053	10.000389	10.000243	10.000101	9.999962	9.99982	9.999685	9.99955	9.999418	9.999295	9.999174	9.999054	9.998941	9.998834	9.998727	9.998627	9.998531	9.99844	9.998354	9.99827	9.998191	9.9981165	9.998043	9.997977	9.997913	9.997851	9.997795	9.997745	9.997697	9.99765	9.997609	9.997569	9.997538	9.997503	9.997477	9.997455	9.997434	9.997418	9.997406	9.997398	9.9973955	9.997396	9.997397	9.997407	9.997419	9.997435	9.997454
10.000958	10.000822	10.000684	10.000537	10.000393	10.000251	10.000108	9.999968	9.999828	9.99969	9.9995575	9.999428	9.9993	9.999181	9.999062	9.998947	9.998839	9.998734	9.998633	9.998538	9.998449	9.998362	9.998277	9.9981985	9.998122	9.99805	9.997985	9.997919	9.997858	9.997804	9.99775	9.997702	9.997656	9.997614	9.997575	9.997541	9.997511	9.997481	9.997458	9.997439	9.997426	9.997414	9.997404	9.997401	9.997401	9.997404	9.997413	9.997424	9.997441	9.997461
10.000965	10.000829	10.000688	10.000544	10.0004015	10.000258	10.000114	9.999973	9.999834	9.999698	9.999563	9.9994335	9.999307	9.999188	9.999068	9.998956	9.998847	9.998744	9.998641	9.998547	9.998454	9.998366	9.998282	9.998205	9.99813	9.998057	9.997991	9.997924	9.997865	9.997808	9.997755	9.997707	9.9976635	9.997622	9.997582	9.997548	9.997515	9.997489	9.997467	9.997443	9.997433	9.99742	9.99741	9.997406	9.997408	9.997412	9.997419	9.99743	9.997447	9.997466
10.000973	10.000834	10.000695	10.000553	10.000409	10.000262	10.000123	9.999978	9.99984	9.999703	9.99957	9.99944	9.999312	9.999194	9.999075	9.998963	9.998854	9.998747	9.998648	9.998554	9.99846	9.998371	9.99829	9.99821	9.9981365	9.998065	9.997998	9.997932	9.997872	9.997815	9.997765	9.997714	9.997668	9.997628	9.997589	9.997556	9.997523	9.997494	9.997473	9.99745	9.997436	9.997426	9.997412	9.997412	9.997414	9.997417	9.997424	9.997437	9.997455	9.997471
10.000978	10.000843	10.000702	10.00056	10.000414	10.00027	10.000128	9.999986	9.9998455	9.999709	9.999574	9.999446	9.999321	9.999197	9.999082	9.998969	9.998859	9.998756	9.998655	9.998561	9.998468	9.998381	9.998298	9.998217	9.998144	9.998073	9.998005	9.997941	9.997882	9.997824	9.997771	9.99772	9.997677	9.997636	9.997596	9.9975605	9.997527	9.997499	9.997476	9.997458	9.997441	9.997431	9.997421	9.997417	9.9974165	9.997422	9.997431	9.997442	9.997459	9.9974785
10.000984	10.000849	10.000709	10.000565	10.000421	10.000279	10.0001335	9.999992	9.999853	9.999716	9.999582	9.999452	9.999327	9.999206	9.99909	9.998976	9.998869	9.99876	9.998663	9.998567	9.998474	9.998387	9.998306	9.998225	9.998149	9.998079	9.99801	9.997946	9.9978895	9.997831	9.99778	9.997727	9.997682	9.997641	9.997602	9.997568	9.997536	9.997508	9.997482	9.997464	9.997449	9.997436	9.997429	9.997423	9.997421	9.997428	9.997437	9.997447	9.997463	9.997485
10.000992	10.0008545	10.000714	10.000571	10.000428	10.000284	10.000141	10.0	9.999858	9.999723	9.999589	9.999461	9.999336	9.999213	9.999097	9.998984	9.998873	9.99877	9.998671	9.998576	9.998483	9.998395	9.998311	9.998236	9.99816	9.998084	9.998016	9.997953	9.997894	9.997839	9.9977865	9.997733	9.997687	9.997646	9.997609	9.997573	9.997541	9.997518	9.997489	9.997469	9.997454	9.997441	9.997436	9.997428	9.997432	9.997434	9.99744	9.997453	9.997468	9.99749
10.000999	10.000861	10.00072	10.000578	10.000432	10.00029	10.000148	10.000004	9.999867	9.999729	9.9995985	9.999465	9.999339	9.999219	9.999103	9.998989	9.998879	9.9987755	9.998676	9.998582	9.99849	9.998404	9.998319	9.998238	9.998163	9.9980955	9.998023	9.997962	9.997902	9.997846	9.997792	9.997743	9.997695	9.997653	9.997616	9.997579	9.997549	9.997521	9.997497	9.997476	9.997459	9.997447	9.99744	9.997435	9.997435	9.997438	9.997446	9.997458	9.997477	9.997496
10.001006	10.000869	10.000728	10.000587	10.000439	10.000297	10.000155	10.000011	9.999874	9.999736	9.999604	9.999473	9.999346	9.999228	9.999109	9.998996	9.998885	9.998785	9.99868	9.998589	9.998498	9.998408	9.998326	9.998246	9.998172	9.998101	9.998032	9.997967	9.997908	9.997851	9.997799	9.997749	9.997701	9.997659	9.997621	9.997585	9.997554	9.997524	9.997502	9.997482	9.997463	9.997454	9.997445	9.997441	9.99744	9.997443	9.997455	9.997466	9.997481	9.997503
10.001013	10.000875	10.000735	10.000591	10.000448	10.000304	10.00016	10.000018	9.999881	9.999741	9.999611	9.999479	9.999353	9.999235	9.999117	9.9990015	9.998895	9.998791	9.99869	9.998593	9.998505	9.998417	9.998334	9.998253	9.9981785	9.998107	9.99804	9.997976	9.997915	9.997858	9.997806	9.997754	9.997708	9.997666	9.997626	9.997593	9.99756	9.997532	9.997508	9.997488	9.997471	9.997458	9.997452	9.997446	9.997444	9.99745	9.99746	9.99747	9.997489	9.997505
10.001019	10.000882	10.000743	10.000596	10.000454	10.000312	10.000168	10.000026	9.999887	9.999751	9.999617	9.999487	9.999365	9.999241	9.999122	9.999011	9.9989	9.998798	9.998698	9.9986	9.99851	9.998423	9.998342	9.998262	9.998188	9.998114	9.998048	9.997983	9.997923	9.997866	9.997812	9.997762	9.997716	9.997673	9.997636	9.997601	9.997568	9.997539	9.997512	9.997494	9.997477	9.997465	9.997457	9.997455	9.99745	9.9974575	9.997465	9.997477	9.997495	9.997514
10.001027	10.000892	10.000748	10.0006075	10.000462	10.000317	10.000173	10.000032	9.999896	9.999758	9.999622	9.999494	9.999369	9.999248	9.999129	9.999016	9.998908	9.998807	9.998704	9.998608	9.998517	9.998432	9.998348	9.998269	9.998195	9.99812	9.998053	9.997991	9.99793	9.997871	9.997818	9.997768	9.997724	9.99768	9.997641	9.997605	9.997575	9.997545	9.99752	9.997499	9.997484	9.997472	9.997462	9.997457	9.997459	9.997464	9.99747	9.997483	9.997499	9.997521
10.001036	10.000896	10.000755	10.000613	10.000467	10.000326	10.000181	10.000039	9.999899	9.999764	9.999629	9.999502	9.999375	9.999252	9.999137	9.999023	9.998917	9.998812	9.9987135	9.998616	9.998526	9.998438	9.998354	9.998277	9.998199	9.998131	9.99806	9.997997	9.997937	9.997882	9.997827	9.997775	9.997728	9.997684	9.997647	9.997612	9.99758	9.997553	9.997526	9.997506	9.997491	9.997477	9.997467	9.997461	9.997465	9.997469	9.997476	9.99749	9.997508	9.997526
10.001042	10.000905	10.000762	10.000621	10.000474	10.000331	10.000188	10.000047	9.999908	9.99977	9.999638	9.99951	9.999383	9.999261	9.999144	9.999033	9.998923	9.99882	9.99872	9.998624	9.998531	9.998445	9.998364	9.998285	9.998208	9.998137	9.998067	9.998003	9.997943	9.997888	9.997831	9.997781	9.997735	9.997692	9.997652	9.997616	9.997585	9.997557	9.997535	9.997512	9.997497	9.997484	9.997475	9.997468	9.997472	9.997476	9.99748	9.997495	9.997512	9.997532
10.001049	10.000909	10.000769	10.000626	10.000483	10.0003395	10.000196	10.0000515	9.999914	9.999781	9.999644	9.9995165	9.99939	9.999268	9.999152	9.999039	9.998932	9.998828	9.998726	9.998631	9.998543	9.998451	9.99837	9.99829	9.998217	9.998144	9.9980755	9.998013	9.9979515	9.997891	9.99784	9.997788	9.997745	9.997699	9.99766	9.9976225	9.997593	9.997565	9.997538	9.997519	9.997503	9.99749	9.997481	9.997477	9.997475	9.997479	9.997486	9.9974985	9.997516	9.997535
10.001058	10.000918	10.000775	10.000634	10.000487	10.000343	10.0002	10.00006	9.999923	9.999786	9.999653	9.999523	9.999395	9.999273	9.999161	9.999048	9.998938	9.998835	9.998735	9.998638	9.9985485	9.998461	9.998375	9.9983	9.998223	9.998155	9.998082	9.998018	9.997961	9.997902	9.997847	9.997796	9.99775	9.9977045	9.997667	9.997631	9.997599	9.99757	9.997548	9.997525	9.997509	9.997496	9.997485	9.997481	9.99748	9.997484	9.997491	9.997507	9.99752	9.997543
10.001065	10.000927	10.000785	10.00064	10.000498	10.000354	10.000211	10.000068	9.999928	9.999791	9.99966	9.999531	9.999404	9.999284	9.999165	9.999053	9.998947	9.998841	9.998742	9.998648	9.998555	9.998468	9.998383	9.998306	9.998231	9.99816	9.998093	9.998026	9.997966	9.99791	9.997853	9.997805	9.997758	9.997713	9.997673	9.997635	9.997606	9.997577	9.997552	9.997532	9.997515	9.9975	9.997494	9.997489	9.997488	9.997489	9.997499	9.997512	9.997529	9.997547
10.001071	10.000933	10.000792	10.0006485	10.000504	10.0003605	10.000216	10.000075	9.999936	9.999799	9.999666	9.999537	9.9994135	9.999291	9.999174	9.999061	9.998952	9.998848	9.998751	9.998654	9.998564	9.998476	9.998392	9.998313	9.9982395	9.998168	9.9981	9.9980345	9.9979725	9.997917	9.997862	9.99781	9.997764	9.997722	9.99768	9.997644	9.997613	9.997582	9.99756	9.997538	9.99752	9.997509	9.997497	9.997495	9.997495	9.997498	9.997502	9.997517	9.997534	9.997554
10.00108	10.000939	10.000799	10.000655	10.000509	10.000365	10.000226	10.000082	9.999945	9.999807	9.999673	9.999545	9.99942	9.999299	9.999182	9.999068	9.9989605	9.998856	9.998756	9.998663	9.998571	9.998484	9.998402	9.998321	9.998244	9.998176	9.998104	9.99804	9.997982	9.997925	9.997867	9.997817	9.997771	9.997728	9.997685	9.99765	9.99762	9.997589	9.997563	9.997544	9.997527	9.997515	9.997505	9.997499	9.9975	9.997502	9.997509	9.997523	9.997538	9.997561
10.001087	10.000948	10.000806	10.000664	10.000517	10.000376	10.000233	10.000092	9.9999485	9.999817	9.999681	9.999553	9.999425	9.999304	9.999191	9.999076	9.99897	9.998863	9.998767	9.998671	9.998581	9.998491	9.998409	9.998324	9.998255	9.998182	9.998113	9.99805	9.997988	9.99793	9.997877	9.997826	9.99778	9.997736	9.997695	9.997654	9.997626	9.997599	9.997574	9.997551	9.997534	9.997521	9.997511	9.997506	9.997505	9.997509	9.997515	9.99753	9.997542	9.997565
10.001095	10.000958	10.000815	10.00067	10.000524	10.000383	10.00024	10.000098	9.999958	9.99982	9.99969	9.999561	9.999434	9.999314	9.999197	9.999085	9.998976	9.998872	9.998771	9.99868	9.998585	9.998501	9.998417	9.998336	9.9982605	9.998189	9.998122	9.998055	9.997996	9.997937	9.997882	9.997834	9.9977865	9.997744	9.997701	9.997664	9.997632	9.997604	9.997579	9.997559	9.9975395	9.997528	9.997516	9.997511	9.99751	9.997516	9.997522	9.997534	9.997548	9.997571
10.001103	10.000965	10.000824	10.000676	10.000533	10.00039	10.000243	10.000105	9.999967	9.999828	9.999695	9.999566	9.99944	9.999322	9.999203	9.999091	9.998982	9.9988785	9.998779	9.998686	9.998592	9.9985075	9.998424	9.9983425	9.998273	9.998197	9.998129	9.998063	9.998002	9.997947	9.997891	9.997842	9.997793	9.997748	9.997708	9.99767	9.99764	9.997613	9.997586	9.997563	9.997546	9.997533	9.997522	9.997517	9.997518	9.9975195	9.997527	9.9975395	9.997556	9.997575
10.00111	10.000973	10.00083	10.000684	10.000541	10.000396	10.000255	10.000113	9.999973	9.999835	9.999702	9.999574	9.999451	9.999328	9.999211	9.9991	9.998992	9.998889	9.998788	9.998693	9.998602	9.998516	9.998431	9.998352	9.998279	9.998205	9.998139	9.998072	9.998012	9.997956	9.9979	9.9978485	9.9978	9.997756	9.997716	9.997677	9.997644	9.997618	9.997592	9.997571	9.997553	9.9975395	9.99753	9.997523	9.997523	9.997528	9.997533	9.997544	9.9975605	9.997583
10.001119	10.0009775	10.000835	10.000692	10.000547	10.000406	10.000259	10.00012	9.999982	9.999842	9.999711	9.999582	9.999458	9.999336	9.999219	9.999106	9.999	9.998896	9.998796	9.9987	9.998611	9.998522	9.99844	9.998358	9.998284	9.998214	9.998144	9.998078	9.99802	9.997962	9.997906	9.997853	9.9978075	9.997762	9.997724	9.997687	9.997655	9.997627	9.997599	9.997575	9.99756	9.997545	9.997537	9.99753	9.997528	9.997534	9.997539	9.997549	9.997565	9.997587
10.001126	10.000986	10.000844	10.000703	10.000553	10.000413	10.000269	10.000128	9.999987	9.999852	9.999718	9.999591	9.999465	9.999342	9.99923	9.999114	9.999008	9.998902	9.998806	9.99871	9.998617	9.998531	9.998448	9.998368	9.998294	9.998221	9.998152	9.998087	9.998027	9.997971	9.997916	9.997863	9.997813	9.99777	9.997731	9.997694	9.99766	9.997633	9.997603	9.997586	9.997567	9.997554	9.997545	9.997536	9.997537	9.997539	9.997544	9.997558	9.997571	9.997593
10.001133	10.000997	10.000853	10.00071	10.000564	10.00042	10.000275	10.000134	9.999994	9.999858	9.999726	9.999598	9.999473	9.99935	9.999236	9.999125	9.999016	9.998912	9.998813	9.998718	9.998626	9.998541	9.998455	9.998375	9.9983015	9.998229	9.998162	9.998096	9.998034	9.997978	9.99792	9.99787	9.997823	9.997776	9.99774	9.997702	9.997666	9.997638	9.997612	9.997594	9.997575	9.997558	9.997549	9.997542	9.997542	9.997543	9.997553	9.997561	9.997579	9.9976
10.001144	10.001005	10.00086	10.000716	10.000572	10.000428	10.000285	10.000141	10.000007	9.999867	9.999736	9.999606	9.999481	9.999359	9.999245	9.999132	9.999025	9.998921	9.998818	9.998727	9.998634	9.998549	9.998464	9.998384	9.998307	9.998239	9.998168	9.998102	9.998042	9.997985	9.997931	9.997882	9.997831	9.9977865	9.9977455	9.997708	9.997676	9.997643	9.99762	9.9976	9.997581	9.997565	9.997556	9.997547	9.997547	9.997548	9.997559	9.997566	9.997584	9.997603
10.001151	10.001013	10.000868	10.000724	10.000581	10.000436	10.00029	10.000151	10.0000105	9.999876	9.999742	9.999613	9.999489	9.999368	9.999251	9.99914	9.999033	9.998927	9.99883	9.998733	9.998642	9.998555	9.998472	9.998393	9.998317	9.998245	9.998176	9.998112	9.998051	9.997992	9.997939	9.997885	9.997839	9.997794	9.997751	9.997716	9.997681	9.997652	9.997624	9.997603	9.997586	9.997572	9.997561	9.997556	9.997555	9.997555	9.997565	9.997574	9.997589	9.99761
10.001159	10.0010195	10.000876	10.000734	10.000588	10.0004425	10.0002985	10.000158	10.000018	9.999883	9.999749	9.999621	9.999497	9.999377	9.999261	9.999149	9.999041	9.998938	9.998837	9.998741	9.9986515	9.998563	9.998482	9.998404	9.998324	9.998255	9.998186	9.998119	9.99806	9.998002	9.997948	9.997894	9.997847	9.997802	9.99776	9.997724	9.99769	9.997659	9.997632	9.99761	9.997593	9.997581	9.997567	9.99756	9.99756	9.997561	9.997567	9.997581	9.997598	9.997617
10.001167	10.001028	10.000884	10.000739	10.000594	10.00045	10.000307	10.000167	10.000028	9.99989	9.999757	9.999627	9.999506	9.999384	9.999269	9.999157	9.999048	9.998947	9.998844	9.99875	9.998661	9.998572	9.998489	9.998409	9.998334	9.998262	9.998192	9.998128	9.998066	9.998011	9.9979515	9.997901	9.997853	9.9978075	9.997767	9.997731	9.997696	9.997665	9.997641	9.997621	9.997599	9.997586	9.997575	9.997568	9.997566	9.997567	9.997574	9.997586	9.997602	9.9976225
10.001176	10.001033	10.000894	10.000749	10.000603	10.000458	10.000319	10.000174	10.000036	9.9999	9.999765	9.999639	9.999512	9.9993925	9.999276	9.999166	9.999056	9.998954	9.998855	9.998759	9.998666	9.998579	9.998497	9.998419	9.998343	9.99827	9.998201	9.9981365	9.998074	9.998015	9.997961	9.997909	9.997861	9.997817	9.997776	9.997737	9.997703	9.997672	9.997645	9.997624	9.997607	9.997591	9.99758	9.997573	9.99757	9.997575	9.997581	9.997592	9.997606	9.997626
10.001182	10.001041	10.000898	10.000754	10.000613	10.000466	10.000325	10.000184	10.000045	9.999907	9.999774	9.999642	9.999522	9.999401	9.999285	9.999173	9.9990635	9.998961	9.998863	9.998767	9.998676	9.9985895	9.998507	9.998427	9.99835	9.99828	9.998211	9.998142	9.99808	9.998025	9.99797	9.997918	9.9978695	9.997826	9.997784	9.9977455	9.997711	9.997677	9.997655	9.997632	9.997612	9.997597	9.997585	9.99758	9.997577	9.99758	9.997587	9.997597	9.997611	9.997634
10.00119	10.001051	10.000911	10.000767	10.000618	10.000475	10.000331	10.000191	10.0000515	9.999916	9.9997835	9.999655	9.999528	9.99941	9.999293	9.999183	9.999074	9.998969	9.998872	9.998776	9.998684	9.998598	9.998515	9.998435	9.998357	9.998286	9.9982195	9.998152	9.998092	9.998033	9.997977	9.997927	9.997878	9.997832	9.99779	9.997751	9.997718	9.997686	9.997662	9.997638	9.997622	9.997603	9.997592	9.997586	9.9975815	9.997585	9.997589	9.997603	9.997618	9.997639
10.0012	10.00106	10.000915	10.0007715	10.000629	10.000483	10.000339	10.0002	10.000061	9.999922	9.999791	9.999663	9.999537	9.999417	9.999301	9.99919	9.999082	9.998978	9.99888	9.998786	9.998693	9.998605	9.998525	9.998444	9.998367	9.998295	9.998228	9.998159	9.998099	9.99804	9.997984	9.9979315	9.997885	9.997838	9.9978	9.997761	9.997725	9.997695	9.997668	9.997646	9.997626	9.997611	9.9976	9.997593	9.997589	9.997591	9.997599	9.997608	9.9976225	9.9976425
10.001209	10.001068	10.000924	10.000782	10.000635	10.000491	10.000349	10.000207	10.000069	9.999932	9.999801	9.999671	9.999547	9.999424	9.999311	9.999198	9.999092	9.998988	9.998889	9.998795	9.998703	9.998614	9.998532	9.998453	9.998376	9.998305	9.998235	9.998167	9.99811	9.998048	9.9979925	9.997941	9.997895	9.997848	9.997807	9.997769	9.997732	9.997702	9.997676	9.997655	9.997632	9.997618	9.997608	9.997601	9.997596	9.997599	9.997604	9.997614	9.997631	9.997647
10.001217	10.001077	10.000933	10.00079	10.000644	10.000502	10.000356	10.000214	10.000077	9.999938	9.999805	9.9996805	9.999555	9.999436	9.99932	9.999208	9.9991	9.998994	9.998898	9.998804	9.998711	9.998623	9.998543	9.99846	9.9983835	9.998312	9.998244	9.998177	9.9981165	9.998055	9.998003	9.997951	9.997901	9.997855	9.997812	9.997777	9.997739	9.997709	9.997683	9.99766	9.997639	9.997625	9.997613	9.997606	9.997603	9.997604	9.997611	9.997621	9.997635	9.997654
10.0012245	10.001085	10.000945	10.000794	10.000652	10.000507	10.000364	10.000223	10.000082	9.999948	9.999816	9.999688	9.999564	9.999443	9.999328	9.999216	9.999107	9.999004	9.998904	9.998812	9.998718	9.9986315	9.99855	9.99847	9.998393	9.99832	9.998253	9.998187	9.998124	9.998066	9.998009	9.997959	9.997908	9.997865	9.997821	9.997785	9.997748	9.997716	9.997691	9.997665	9.997648	9.997631	9.997621	9.997615	9.997609	9.997611	9.997617	9.997623	9.9976425	9.997663
10.001236	10.001095	10.000953	10.000807	10.000661	10.000517	10.000372	10.000231	10.0000925	9.999955	9.999825	9.999697	9.999574	9.999454	9.999337	9.999225	9.999117	9.999012	9.998914	9.998819	9.998731	9.998642	9.998557	9.99848	9.998404	9.99833	9.998261	9.998196	9.998134	9.9980755	9.998018	9.997966	9.997919	9.997872	9.997831	9.997791	9.997756	9.997726	9.997699	9.997672	9.997654	9.99764	9.997627	9.997621	9.997618	9.997617	9.997623	9.997635	9.997645	9.997666
10.001245	10.001106	10.00096	10.000814	10.00067	10.0005245	10.000383	10.000241	10.000102	9.999966	9.999833	9.999703	9.999582	9.999462	9.999346	9.999235	9.999126	9.9990225	9.998923	9.998826	9.998738	9.998651	9.998567	9.998487	9.99841	9.998341	9.998269	9.998204	9.99814	9.998081	9.998028	9.997976	9.997927	9.997878	9.997838	9.997798	9.997765	9.997734	9.997708	9.997681	9.997661	9.997645	9.997635	9.997627	9.997624	9.997623	9.997627	9.99764	9.997653	9.997672
10.001253	10.001111	10.000968	10.000823	10.00068	10.000535	10.000389	10.000247	10.000111	9.999973	9.999843	9.999714	9.99959	9.99947	9.999356	9.999241	9.999136	9.99903	9.998931	9.998837	9.998747	9.99866	9.998579	9.998499	9.99842	9.998349	9.99828	9.998211	9.998151	9.998093	9.998035	9.997981	9.997933	9.997891	9.997847	9.9978075	9.99777	9.997742	9.997715	9.99769	9.997669	9.997651	9.9976425	9.997633	9.997633	9.997631	9.997636	9.997643	9.99766	9.997679
10.001263	10.001122	10.0009775	10.000833	10.000686	10.000544	10.000397	10.00026	10.000117	9.99998	9.999851	9.9997225	9.9995985	9.999477	9.999364	9.999249	9.999144	9.99904	9.998941	9.998847	9.998757	9.998667	9.998584	9.998504	9.99843	9.998356	9.998287	9.998221	9.9981575	9.9981	9.998042	9.997991	9.997941	9.997898	9.997856	9.997815	9.997781	9.997749	9.997722	9.997696	9.997678	9.99766	9.99765	9.997639	9.997638	9.997636	9.997642	9.997651	9.997665	9.997684
10.001271	10.001129	10.000985	10.00084	10.000695	10.000551	10.000405	10.000267	10.000128	9.999993	9.999861	9.999732	9.999607	9.999488	9.999372	9.999262	9.999152	9.99905	9.998951	9.9988575	9.998766	9.998676	9.998593	9.998515	9.998439	9.998366	9.998298	9.998231	9.998167	9.998109	9.998051	9.997998	9.997952	9.997906	9.997863	9.997824	9.997787	9.997756	9.997728	9.997707	9.9976845	9.997666	9.997655	9.997648	9.997643	9.997642	9.997649	9.997656	9.997672	9.997687
10.00128	10.001139	10.000998	10.00085	10.000704	10.00056	10.000417	10.000277	10.000134	10.000001	9.999867	9.999739	9.999617	9.9994955	9.999379	9.999268	9.999161	9.99906	9.998959	9.998865	9.998774	9.998685	9.998604	9.998525	9.998449	9.998373	9.998309	9.998239	9.998176	9.9981165	9.99806	9.998009	9.997959	9.997912	9.997871	9.99783	9.997796	9.997764	9.997733	9.99771	9.997691	9.997674	9.997662	9.997652	9.997649	9.997649	9.997656	9.997664	9.997677	9.997696
10.001288	10.001147	10.001004	10.000859	10.000715	10.0005665	10.000424	10.000285	10.000142	10.000007	9.999881	9.999747	9.999625	9.999503	9.999389	9.999278	9.999172	9.999067	9.998969	9.998873	9.998785	9.998695	9.9986105	9.998534	9.998457	9.9983835	9.998315	9.998248	9.998186	9.998124	9.998069	9.998018	9.997968	9.997923	9.997879	9.997841	9.997802	9.997771	9.997743	9.997717	9.997698	9.997683	9.99767	9.997659	9.997657	9.997657	9.997662	9.99767	9.9976845	9.997702
10.001299	10.001158	10.001015	10.000869	10.000722	10.000578	10.000435	10.000295	10.000156	10.000017	9.999889	9.999759	9.999632	9.999513	9.999399	9.999287	9.99918	9.999075	9.998979	9.998882	9.998793	9.998704	9.998622	9.998542	9.998468	9.998393	9.998324	9.998257	9.998196	9.9981365	9.998078	9.998026	9.997977	9.997929	9.997888	9.997849	9.99781	9.997784	9.997751	9.9977255	9.997705	9.997689	9.997673	9.997665	9.997664	9.997665	9.997669	9.997679	9.99769	9.997708
10.001306	10.001166	10.001021	10.000876	10.000731	10.000585	10.000444	10.000303	10.000162	10.000026	9.999896	9.999767	9.999644	9.999523	9.999409	9.999294	9.999189	9.999085	9.99899	9.998892	9.9988	9.998716	9.998633	9.998551	9.998475	9.998402	9.998333	9.998265	9.998204	9.998147	9.998089	9.9980345	9.997985	9.99794	9.997897	9.997853	9.99782	9.997789	9.99776	9.997734	9.997713	9.997695	9.997684	9.997676	9.997671	9.997669	9.997674	9.997681	9.997699	9.997713
10.001318	10.001175	10.001033	10.000889	10.00074	10.000594	10.000453	10.000311	10.000174	10.000036	9.999905	9.999776	9.999652	9.999533	9.999419	9.999305	9.999199	9.999097	9.998998	9.998902	9.998811	9.998723	9.998643	9.99856	9.998484	9.998413	9.998343	9.998273	9.998213	9.998154	9.998095	9.998044	9.997994	9.997948	9.997905	9.997864	9.997828	9.997796	9.997768	9.997745	9.997719	9.997703	9.997691	9.99768	9.997677	9.997677	9.997683	9.99769	9.997703	9.99772
10.001327	10.001184	10.00104	10.0008955	10.00075	10.000607	10.000462	10.0003195	10.000183	10.000044	9.999911	9.999784	9.999661	9.999542	9.999427	9.999314	9.999207	9.9991045	9.999006	9.998913	9.998818	9.998734	9.998651	9.998568	9.998495	9.99842	9.99835	9.998284	9.99822	9.998163	9.998106	9.998053	9.998002	9.997954	9.997914	9.997874	9.997839	9.997804	9.997775	9.997749	9.997731	9.997713	9.997698	9.997687	9.997684	9.997685	9.997687	9.997699	9.997712	9.997728
10.00134	10.001195	10.001052	10.000904	10.000758	10.000614	10.000471	10.000326	10.00019	10.000056	9.999923	9.999797	9.999671	9.999552	9.999436	9.999325	9.999219	9.999115	9.999014	9.99892	9.998829	9.998742	9.998659	9.998583	9.998505	9.99843	9.998362	9.998295	9.998231	9.998172	9.998113	9.99806	9.998013	9.997966	9.997921	9.997884	9.997846	9.997812	9.997784	9.997757	9.997737	9.99772	9.997705	9.997698	9.99769	9.997691	9.997695	9.997702	9.997716	9.997732
10.001347	10.0012045	10.0010605	10.000914	10.000769	10.000625	10.000482	10.000339	10.000199	10.000061	9.999931	9.999805	9.9996805	9.999562	9.999446	9.999332	9.999226	9.999125	9.999024	9.998929	9.998841	9.998752	9.998671	9.998591	9.998512	9.99844	9.998368	9.998302	9.998239	9.998181	9.998124	9.998072	9.998021	9.997973	9.997931	9.99789	9.997853	9.997821	9.99779	9.997766	9.997744	9.997728	9.997711	9.997702	9.997699	9.997698	9.997702	9.99771	9.997721	9.99774
10.001358	10.001215	10.001072	10.000925	10.000775	10.000632	10.000487	10.000347	10.000207	10.000074	9.999944	9.999816	9.999689	9.99957	9.999454	9.999344	9.999236	9.999134	9.999034	9.998941	9.998853	9.998763	9.998679	9.998598	9.998523	9.998449	9.998379	9.998313	9.998251	9.998191	9.998134	9.998078	9.99803	9.997979	9.997939	9.997898	9.997865	9.997828	9.997799	9.997773	9.99775	9.997734	9.99772	9.997711	9.997707	9.997705	9.997707	9.997714	9.997731	9.997744
10.001365	10.001224	10.00108	10.000933	10.000786	10.000641	10.000501	10.000357	10.000217	10.000083	9.999951	9.999824	9.9997	9.999582	9.999465	9.999353	9.999248	9.999144	9.999043	9.99895	9.998858	9.998772	9.99869	9.9986105	9.998533	9.99846	9.998389	9.9983225	9.998258	9.998201	9.998143	9.998089	9.998035	9.997991	9.997947	9.997907	9.99787	9.997836	9.997808	9.997783	9.997758	9.99774	9.997727	9.997718	9.997711	9.997712	9.997717	9.997723	9.997734	9.997754
10.001377	10.001234	10.00109	10.000943	10.000794	10.000651	10.000507	10.000364	10.000228	10.000092	9.999959	9.999832	9.999709	9.999589	9.999474	9.999363	9.999254	9.999154	9.999055	9.9989605	9.998867	9.998781	9.998696	9.998618	9.998542	9.998469	9.998399	9.998332	9.998267	9.998207	9.998152	9.998098	9.998047	9.998	9.997955	9.997917	9.997881	9.997845	9.997817	9.997791	9.997768	9.997751	9.997735	9.997727	9.997719	9.997719	9.997723	9.997729	9.997743	9.997757
10.001389	10.001245	10.001097	10.000953	10.000805	10.000661	10.000517	10.000374	10.000238	10.0001	9.999971	9.999842	9.99972	9.999599	9.999483	9.9993725	9.999266	9.999163	9.999063	9.998971	9.99888	9.998791	9.998708	9.998629	9.99855	9.998479	9.998408	9.998341	9.998279	9.99822	9.99816	9.998108	9.998058	9.998009	9.997965	9.997927	9.9978895	9.997856	9.997824	9.997798	9.997775	9.997758	9.997744	9.997733	9.9977255	9.997724	9.997728	9.997737	9.997746	9.997764
10.001398	10.001253	10.001109	10.000962	10.000816	10.00067	10.000527	10.000386	10.000246	10.000108	9.999979	9.999851	9.999728	9.999608	9.999494	9.999383	9.999276	9.999172	9.999075	9.9989805	9.998887	9.998801	9.998719	9.99864	9.998563	9.998488	9.998421	9.998351	9.998288	9.998228	9.998168	9.998117	9.998067	9.998017	9.997972	9.997935	9.997899	9.997864	9.997832	9.997806	9.997782	9.9977665	9.99775	9.997742	9.997734	9.997734	9.997737	9.997744	9.997753	9.99777
10.001405	10.00126	10.001119	10.000972	10.000826	10.000679	10.000536	10.000394	10.000256	10.000121	9.9999895	9.999861	9.999739	9.999619	9.999503	9.999394	9.999284	9.999184	9.9990835	9.99899	9.998901	9.998812	9.998725	9.998648	9.998573	9.998498	9.998428	9.99836	9.998296	9.998238	9.998183	9.998128	9.998076	9.998028	9.997982	9.997942	9.997908	9.997873	9.997843	9.997817	9.997791	9.997773	9.997762	9.997748	9.997743	9.997741	9.997743	9.997751	9.997762	9.997777
10.001416	10.001275	10.001127	10.000982	10.000836	10.000688	10.0005455	10.000407	10.000264	10.000128	9.999997	9.999871	9.999747	9.99963	9.999512	9.999403	9.999295	9.999193	9.999095	9.999001	9.998908	9.998823	9.998736	9.998658	9.998583	9.998508	9.998438	9.998373	9.998306	9.998248	9.99819	9.998135	9.998083	9.998039	9.9979925	9.997952	9.997918	9.997879	9.997851	9.997823	9.9978	9.997784	9.9977665	9.997756	9.99775	9.997746	9.99775	9.997757	9.997767	9.997784
10.001425	10.001285	10.001138	10.00099	10.000846	10.000699	10.000555	10.000414	10.000275	10.000141	10.0000105	9.999882	9.99976	9.9996395	9.99952	9.999414	9.999304	9.999204	9.9991045	9.999011	9.998919	9.998829	9.998748	9.998667	9.99859	9.998519	9.998448	9.998383	9.998319	9.998258	9.9982	9.998147	9.998091	9.998047	9.998001	9.99796	9.997922	9.997889	9.99786	9.997832	9.99781	9.997789	9.997771	9.997763	9.997755	9.997755	9.997757	9.997766	9.997777	9.997792
10.001436	10.001293	10.001148	10.001001	10.000856	10.000709	10.0005665	10.000423	10.000285	10.00015	10.000019	9.999889	9.99977	9.999649	9.999536	9.999423	9.999316	9.999214	9.999115	9.99902	9.998929	9.998841	9.998757	9.99868	9.998604	9.998528	9.998457	9.998391	9.998327	9.998269	9.998208	9.998155	9.998102	9.998055	9.998011	9.997969	9.9979315	9.997897	9.997869	9.99784	9.997819	9.997795	9.997782	9.997771	9.997765	9.997763	9.9977665	9.99777	9.997784	9.997798
10.001446	10.001302	10.001156	10.001012	10.000866	10.000719	10.000575	10.000436	10.000296	10.000161	10.00003	9.999902	9.999779	9.999657	9.999544	9.999431	9.999326	9.999226	9.9991255	9.999032	9.998939	9.998853	9.99877	9.998688	9.998612	9.998541	9.998465	9.998404	9.998336	9.998277	9.998218	9.998165	9.998112	9.998064	9.998022	9.997979	9.997941	9.997907	9.997877	9.9978485	9.997824	9.997807	9.997791	9.997779	9.997773	9.997768	9.997769	9.997777	9.997787	9.997803
10.001456	10.001313	10.001167	10.001022	10.0008745	10.000727	10.0005865	10.0004425	10.000303	10.00017	10.000039	9.999911	9.999786	9.999668	9.999556	9.999442	9.999335	9.999232	9.999137	9.999041	9.998948	9.998862	9.99878	9.9987	9.998624	9.9985485	9.998478	9.998413	9.998348	9.998287	9.998229	9.998175	9.998122	9.998074	9.998032	9.997989	9.997952	9.997915	9.997886	9.997856	9.997835	9.997816	9.997801	9.9977865	9.99778	9.997777	9.997778	9.997784	9.997795	9.997812
10.001467	10.001323	10.001178	10.001031	10.000884	10.000736	10.000596	10.000454	10.000316	10.00018	10.000049	9.99992	9.999798	9.9996805	9.999567	9.999453	9.999346	9.999243	9.9991455	9.999052	9.9989605	9.998873	9.998787	9.998708	9.9986315	9.998559	9.998489	9.998424	9.99836	9.998296	9.998239	9.998184	9.998133	9.998084	9.998041	9.997995	9.997958	9.997924	9.997895	9.997867	9.997842	9.997824	9.997808	9.997796	9.99779	9.997786	9.997785	9.997789	9.997803	9.997818
10.001478	10.001334	10.001189	10.001043	10.000894	10.00075	10.000607	10.000462	10.000329	10.00019	10.000061	9.999932	9.99981	9.999688	9.999575	9.999463	9.999356	9.999255	9.999154	9.999062	9.998971	9.998883	9.998798	9.998721	9.998645	9.9985695	9.998498	9.998431	9.998368	9.998307	9.998248	9.998196	9.998144	9.9980955	9.998047	9.998009	9.997971	9.997934	9.997901	9.997874	9.997853	9.997833	9.997816	9.997803	9.997798	9.997791	9.997792	9.9978	9.9978075	9.997825
10.001487	10.001343	10.001197	10.00105	10.000906	10.00076	10.000617	10.000475	10.000336	10.000201	10.000069	9.999941	9.999819	9.9997	9.999585	9.9994755	9.999368	9.999265	9.999168	9.999072	9.9989805	9.998896	9.998812	9.998729	9.998654	9.998581	9.998508	9.998441	9.99838	9.998318	9.99826	9.998204	9.998149	9.998103	9.998058	9.998016	9.997979	9.997942	9.997912	9.997885	9.997862	9.997841	9.997825	9.99781	9.997806	9.9978	9.9978	9.997806	9.997818	9.997832
10.001499	10.001357	10.001211	10.001062	10.000915	10.00077	10.0006275	10.0004835	10.000346	10.000212	10.000079	9.999952	9.999828	9.99971	9.999597	9.999485	9.999376	9.999275	9.999175	9.999083	9.998992	9.998905	9.998822	9.998742	9.998666	9.998591	9.998522	9.998452	9.998389	9.998329	9.998269	9.998214	9.99816	9.998114	9.998068	9.998027	9.997987	9.997952	9.997922	9.997893	9.997869	9.997847	9.99783	9.997821	9.997811	9.9978075	9.9978075	9.997814	9.997824	9.997841
10.001512	10.001365	10.00122	10.001073	10.000928	10.000779	10.00064	10.000494	10.000358	10.000222	10.000092	9.999962	9.99984	9.999718	9.999608	9.999496	9.999391	9.999286	9.999186	9.999094	9.9990015	9.998914	9.998834	9.998752	9.998675	9.998599	9.998531	9.998464	9.998399	9.998337	9.99828	9.998224	9.99817	9.998123	9.998079	9.998035	9.997998	9.99796	9.997931	9.997901	9.997877	9.997856	9.99784	9.997827	9.997821	9.997814	9.997818	9.997824	9.99783	9.997848
10.001522	10.001377	10.001229	10.001083	10.000936	10.0007925	10.000648	10.0005045	10.000366	10.000231	10.0001	9.999973	9.999849	9.99973	9.9996195	9.999506	9.9994	9.999295	9.999202	9.999105	9.999012	9.998925	9.998842	9.998763	9.998685	9.9986105	9.99854	9.998477	9.998411	9.998347	9.998292	9.998233	9.998182	9.998135	9.998088	9.998045	9.998009	9.997971	9.99794	9.997908	9.997889	9.997866	9.9978485	9.997838	9.997828	9.997822	9.997822	9.9978285	9.997838	9.997852
10.001532	10.001386	10.001242	10.001093	10.000948	10.000802	10.00066	10.000513	10.000378	10.000241	10.000112	9.999982	9.999862	9.999743	9.999627	9.999517	9.99941	9.999307	9.99921	9.999115	9.999025	9.998935	9.998855	9.998775	9.998697	9.99862	9.998554	9.998485	9.998421	9.998359	9.9983	9.998244	9.99819	9.998143	9.998099	9.998055	9.998015	9.997981	9.99795	9.997918	9.997897	9.997875	9.997856	9.997847	9.997835	9.997833	9.997832	9.997838	9.997845	9.997858
10.001542	10.001398	10.001251	10.001101	10.000957	10.000813	10.000668	10.000527	10.000388	10.000253	10.000121	9.999995	9.99987	9.999754	9.999636	9.999527	9.999423	9.999318	9.999222	9.999125	9.999035	9.998947	9.998865	9.998783	9.998707	9.998633	9.998562	9.998495	9.998433	9.998367	9.998311	9.998255	9.9982	9.998154	9.998107	9.998063	9.998025	9.997991	9.997959	9.99793	9.997906	9.997882	9.997867	9.997855	9.997841	9.997839	9.997843	9.997846	9.997854	9.997866
10.001555	10.001409	10.001263	10.001114	10.000967	10.000823	10.00068	10.000536	10.000399	10.000263	10.000132	10.000006	9.999882	9.999764	9.99965	9.999538	9.999431	9.999331	9.999232	9.999139	9.999045	9.998956	9.998875	9.998795	9.998717	9.998645	9.998572	9.998507	9.99844	9.998379	9.998321	9.998266	9.998213	9.998164	9.998118	9.998074	9.998036	9.997998	9.997968	9.997938	9.997913	9.997892	9.997875	9.997863	9.997852	9.997849	9.9978485	9.997852	9.99786	9.997874
10.001567	10.001421	10.001274	10.001126	10.0009775	10.0008335	10.0006895	10.000549	10.00041	10.000277	10.000143	10.000016	9.999893	9.999774	9.9996605	9.999548	9.999442	9.99934	9.999245	9.999147	9.999055	9.998969	9.998886	9.998804	9.998728	9.998654	9.998583	9.998517	9.998453	9.99839	9.998331	9.998278	9.998224	9.998176	9.998128	9.998083	9.998046	9.998009	9.997978	9.997949	9.997924	9.997902	9.997886	9.9978695	9.997861	9.997858	9.997857	9.99786	9.99787	9.99788
10.0015745	10.00143	10.001284	10.001136	10.000992	10.000842	10.000699	10.00056	10.000422	10.000285	10.0001545	10.000027	9.999903	9.999786	9.999671	9.999561	9.999454	9.999352	9.999253	9.999162	9.999065	9.998981	9.998898	9.998816	9.998741	9.998667	9.998596	9.998528	9.998464	9.998404	9.9983425	9.998286	9.998235	9.998185	9.998138	9.998095	9.998056	9.998019	9.997987	9.997956	9.99793	9.99791	9.99789	9.997879	9.997871	9.997866	9.997864	9.997867	9.997878	9.99789
10.001589	10.001443	10.001294	10.001148	10.001	10.0008545	10.0007105	10.00057	10.000432	10.000297	10.000164	10.000038	9.999914	9.999796	9.999681	9.99957	9.999463	9.999361	9.999264	9.999169	9.999078	9.998991	9.998908	9.998827	9.998751	9.998676	9.998605	9.998538	9.998474	9.998412	9.998353	9.998297	9.998243	9.998196	9.99815	9.998106	9.998065	9.998029	9.997992	9.997965	9.99794	9.99792	9.9979	9.997888	9.997878	9.997874	9.997875	9.997875	9.997884	9.997896
10.001601	10.001454	10.001305	10.001159	10.00101	10.000865	10.000722	10.000583	10.0004425	10.000307	10.000178	10.0000515	9.999925	9.999806	9.999694	9.999583	9.999475	9.9993725	9.999276	9.999179	9.999091	9.999005	9.9989195	9.99884	9.998763	9.998688	9.998617	9.99855	9.998484	9.998422	9.998365	9.998307	9.998256	9.998205	9.998157	9.998117	9.9980755	9.998037	9.998004	9.997976	9.99795	9.99793	9.99791	9.997895	9.997889	9.997884	9.997881	9.997886	9.997892	9.997903
10.001611	10.001463	10.001318	10.001169	10.001022	10.000876	10.000732	10.00059	10.00045	10.000317	10.000186	10.000058	9.999936	9.999819	9.999703	9.999594	9.999489	9.999386	9.999287	9.999191	9.999102	9.999017	9.998929	9.998853	9.998773	9.998698	9.998629	9.998561	9.998497	9.998433	9.998375	9.998318	9.998264	9.998216	9.998169	9.998125	9.998086	9.998051	9.998016	9.997985	9.997957	9.997935	9.997918	9.997904	9.997895	9.997891	9.997889	9.997891	9.997899	9.997911
10.001621	10.001475	10.00133	10.001182	10.001031	10.000889	10.000743	10.000603	10.000463	10.000329	10.0002	10.000071	9.999948	9.999831	9.999716	9.999606	9.999499	9.999396	9.999298	9.999203	9.999113	9.999025	9.998943	9.998863	9.998785	9.998713	9.998641	9.998571	9.9985075	9.998444	9.998385	9.998329	9.998277	9.998227	9.998178	9.998137	9.998096	9.998057	9.998025	9.997994	9.99797	9.997949	9.997929	9.997915	9.997907	9.997899	9.997896	9.997898	9.997906	9.99792
10.001634	10.001487	10.00134	10.001192	10.001045	10.000899	10.000755	10.000612	10.000474	10.000341	10.00021	10.000083	9.999959	9.999839	9.999724	9.999615	9.999512	9.999408	9.999308	9.999216	9.999123	9.999039	9.998951	9.998873	9.998793	9.998724	9.9986515	9.998581	9.99852	9.998456	9.998398	9.998342	9.998286	9.998237	9.998191	9.998147	9.998105	9.998069	9.998036	9.998007	9.997978	9.997956	9.997937	9.997924	9.997913	9.997906	9.997904	9.997908	9.997916	9.997929
10.001645	10.001499	10.00135	10.001204	10.001055	10.000908	10.000766	10.000622	10.000486	10.000353	10.00022	10.000092	9.999971	9.999851	9.999739	9.999627	9.999523	9.999417	9.99932	9.999226	9.999134	9.999049	9.998965	9.998886	9.998808	9.998735	9.998662	9.998593	9.998531	9.998465	9.998408	9.99835	9.998295	9.998248	9.9982	9.998157	9.998116	9.99808	9.998045	9.998016	9.997989	9.997966	9.997948	9.997932	9.997921	9.997914	9.997911	9.997916	9.997924	9.997935
10.001656	10.001512	10.001363	10.001212	10.001066	10.000921	10.000776	10.000635	10.000499	10.000361	10.000232	10.000105	9.999983	9.999864	9.999749	9.999639	9.999533	9.999433	9.9993305	9.999239	9.9991455	9.99906	9.998975	9.998897	9.998818	9.998744	9.998673	9.998603	9.998542	9.998476	9.99842	9.99836	9.998309	9.9982605	9.998212	9.998165	9.998128	9.998088	9.9980545	9.998023	9.997999	9.997975	9.997956	9.997944	9.997933	9.997925	9.997921	9.997926	9.9979315	9.997943
10.001669	10.001524	10.001376	10.001225	10.001078	10.000934	10.000788	10.000644	10.000508	10.000374	10.000242	10.000115	9.999993	9.999873	9.999762	9.999651	9.999544	9.999442	9.999345	9.99925	9.999158	9.999072	9.998985	9.99891	9.998832	9.998756	9.998685	9.998616	9.998552	9.9984865	9.99843	9.998374	9.998321	9.99827	9.998222	9.9981785	9.998138	9.998099	9.998065	9.998035	9.998007	9.997984	9.997965	9.997952	9.99794	9.997934	9.997931	9.997933	9.99794	9.997953
10.00168	10.001535	10.001386	10.001238	10.001091	10.000946	10.000801	10.000658	10.00052	10.000385	10.000254	10.000126	10.000007	9.999886	9.999773	9.999663	9.999555	9.999455	9.999354	9.99926	9.999169	9.999082	9.998999	9.9989195	9.99884	9.998767	9.998695	9.99863	9.998565	9.998502	9.998443	9.998383	9.998331	9.99828	9.998233	9.998189	9.998148	9.998111	9.9980755	9.998046	9.998018	9.997994	9.997976	9.99796	9.99795	9.997944	9.997941	9.997941	9.997945	9.997959
10.001692	10.001545	10.001397	10.001248	10.0011015	10.0009575	10.000812	10.000669	10.000531	10.000397	10.000264	10.000139	10.000016	9.999895	9.999786	9.999676	9.999567	9.999464	9.999365	9.999274	9.999183	9.999093	9.999012	9.998931	9.998853	9.998777	9.998708	9.99864	9.998574	9.998509	9.998452	9.998395	9.9983425	9.998293	9.998243	9.9982	9.998158	9.99812	9.998087	9.998055	9.998029	9.998005	9.997984	9.997972	9.997957	9.997951	9.99795	9.99795	9.997958	9.997969
10.001703	10.001559	10.001409	10.001263	10.001112	10.000969	10.000822	10.000681	10.000543	10.000408	10.000278	10.00015	10.000028	9.999909	9.999797	9.999684	9.9995775	9.999478	9.999377	9.999284	9.999195	9.999102	9.999023	9.998941	9.998865	9.998791	9.99872	9.9986515	9.998588	9.998524	9.998464	9.998405	9.998354	9.998303	9.998255	9.99821	9.99817	9.998131	9.9980955	9.998067	9.998037	9.998015	9.997994	9.997978	9.997969	9.997959	9.997957	9.997957	9.997967	9.997975
10.001717	10.00157	10.001421	10.001271	10.001125	10.000979	10.0008335	10.000693	10.000553	10.000418	10.000287	10.000161	10.000039	9.99992	9.999809	9.999696	9.999593	9.999489	9.999391	9.999295	9.999206	9.999119	9.999035	9.998956	9.998876	9.998803	9.998733	9.998662	9.998598	9.998535	9.998474	9.99842	9.998364	9.998314	9.998265	9.998221	9.9981785	9.998143	9.998105	9.9980755	9.998049	9.998024	9.998004	9.997989	9.997978	9.997968	9.997967	9.997967	9.997974	9.997985
10.001729	10.001582	10.001432	10.001286	10.001138	10.000991	10.000844	10.000704	10.000566	10.000431	10.000301	10.0001745	10.000051	9.999933	9.999819	9.999708	9.999602	9.9995	9.999403	9.99931	9.999217	9.999129	9.999045	9.998966	9.998892	9.998816	9.998744	9.998673	9.9986105	9.998548	9.998488	9.998429	9.998376	9.998324	9.998278	9.998233	9.998193	9.998154	9.998117	9.998086	9.998059	9.998035	9.998014	9.998	9.997988	9.997978	9.997973	9.997977	9.997982	9.997995
10.001739	10.001594	10.001446	10.001295	10.001149	10.001004	10.000857	10.000717	10.000579	10.000442	10.000313	10.000185	10.000064	9.999945	9.999831	9.99972	9.999614	9.999513	9.999415	9.99932	9.99923	9.999143	9.999059	9.998978	9.998902	9.998826	9.998754	9.998687	9.998622	9.99856	9.998497	9.998441	9.998385	9.998338	9.998288	9.998242	9.998201	9.998161	9.998128	9.998096	9.99807	9.998045	9.998024	9.998008	9.997996	9.99799	9.997986	9.997984	9.997991	9.998003
10.001752	10.001605	10.001455	10.001308	10.001162	10.001016	10.00087	10.000726	10.000589	10.000453	10.000324	10.0002	10.000076	9.999956	9.999841	9.999733	9.999626	9.999523	9.999428	9.999331	9.999242	9.999154	9.999071	9.998991	9.998915	9.998838	9.998767	9.998699	9.998632	9.99857	9.998508	9.998452	9.998398	9.998349	9.998301	9.998254	9.998214	9.998173	9.998139	9.998108	9.998081	9.9980545	9.998033	9.998016	9.998006	9.997998	9.997993	9.997994	9.998003	9.998011
10.001763	10.001619	10.001469	10.001322	10.001174	10.001025	10.00088	10.00074	10.000603	10.000466	10.000336	10.00021	10.000089	9.999969	9.999855	9.999746	9.99964	9.999538	9.999438	9.999345	9.999253	9.9991665	9.999082	9.9990015	9.998926	9.998851	9.998776	9.99871	9.998646	9.998583	9.99852	9.9984665	9.998409	9.998358	9.998311	9.998265	9.998223	9.998182	9.99815	9.998117	9.99809	9.998066	9.998044	9.998029	9.998014	9.998007	9.998005	9.998008	9.99801	9.998018
10.001779	10.001629	10.001483	10.001334	10.0011835	10.001039	10.000895	10.0007515	10.000612	10.00048	10.000347	10.000223	10.000101	9.999979	9.999865	9.999757	9.999651	9.999551	9.999453	9.999356	9.999266	9.999177	9.999095	9.999016	9.998938	9.998863	9.998793	9.998723	9.998655	9.998591	9.998531	9.998474	9.998424	9.998373	9.998323	9.998276	9.998237	9.998194	9.99816	9.998127	9.998101	9.998075	9.998055	9.998038	9.998026	9.998017	9.998012	9.998013	9.998017	9.998026
10.00179	10.001642	10.001493	10.001346	10.001196	10.00105	10.000907	10.000764	10.000625	10.00049	10.000361	10.000233	10.00011	9.999993	9.999878	9.999767	9.999665	9.99956	9.999462	9.99937	9.999275	9.999192	9.999107	9.999024	9.998948	9.998875	9.998802	9.998735	9.998671	9.998608	9.998547	9.998488	9.998435	9.998381	9.998335	9.998289	9.998246	9.998208	9.99817	9.998141	9.99811	9.998084	9.998065	9.998049	9.998033	9.998027	9.99802	9.998024	9.998026	9.998036
10.001802	10.001656	10.001507	10.001358	10.001208	10.001063	10.000918	10.000774	10.000635	10.0005	10.000372	10.000244	10.000124	10.000005	9.999893	9.999782	9.999676	9.999573	9.999475	9.999384	9.999291	9.999204	9.999122	9.999039	9.998962	9.998888	9.998816	9.998745	9.998681	9.998617	9.998557	9.998498	9.9984455	9.998394	9.998345	9.9983015	9.998258	9.998217	9.998183	9.998152	9.998121	9.9980955	9.998072	9.998057	9.998045	9.9980345	9.99803	9.998034	9.998037	9.998046
10.001817	10.001668	10.001517	10.001371	10.001221	10.001075	10.000931	10.000787	10.0006485	10.000512	10.000384	10.000257	10.000134	10.000018	9.999902	9.999791	9.999688	9.999584	9.999488	9.999392	9.999303	9.999217	9.999132	9.999052	9.998973	9.9988985	9.998829	9.998758	9.998692	9.9986315	9.998568	9.998509	9.998457	9.9984045	9.998358	9.998311	9.998267	9.998232	9.998192	9.99816	9.998133	9.998109	9.998087	9.998068	9.998053	9.998045	9.998039	9.998041	9.998045	9.998053
10.001828	10.00168	10.001532	10.001382	10.001233	10.001086	10.000942	10.000802	10.000661	10.000527	10.000396	10.000267	10.000148	10.0000305	9.999915	9.999804	9.9997	9.999599	9.999501	9.999407	9.999314	9.9992285	9.999145	9.999065	9.998986	9.99891	9.99884	9.998774	9.998704	9.998643	9.998584	9.998525	9.998469	9.998419	9.998369	9.9983225	9.99828	9.998239	9.998203	9.998174	9.998142	9.998119	9.998096	9.99808	9.998065	9.998055	9.998049	9.998052	9.998056	9.998061
10.00184	10.001693	10.001543	10.001393	10.001246	10.001099	10.000955	10.000813	10.000675	10.00054	10.000409	10.000284	10.00016	10.000043	9.9999275	9.999817	9.999713	9.999611	9.999512	9.999417	9.99933	9.999238	9.999158	9.999078	9.9990015	9.998923	9.998852	9.998784	9.998716	9.998655	9.998592	9.998534	9.998481	9.99843	9.998381	9.998337	9.99829	9.998253	9.998213	9.998184	9.998154	9.998129	9.998105	9.998089	9.998074	9.998067	9.998059	9.998059	9.998065	9.998069
10.001854	10.001703	10.001555	10.001406	10.001257	10.001111	10.000968	10.000827	10.000687	10.000552	10.000421	10.000295	10.000173	10.000056	9.99994	9.99983	9.999725	9.999623	9.999525	9.99943	9.999342	9.999254	9.999169	9.999088	9.999013	9.998937	9.998865	9.998796	9.998732	9.998667	9.998607	9.99855	9.998493	9.998442	9.998393	9.998347	9.998304	9.998265	9.998227	9.998195	9.998163	9.998137	9.9981165	9.998098	9.998084	9.998074	9.99807	9.998069	9.998073	9.998079
10.001866	10.001719	10.001567	10.001418	10.001272	10.001125	10.000979	10.00084	10.000699	10.000565	10.000434	10.000308	10.000187	10.000067	9.999951	9.999845	9.999738	9.999636	9.999536	9.999443	9.999352	9.999267	9.99918	9.999104	9.999025	9.998951	9.998876	9.998808	9.998741	9.998678	9.998617	9.99856	9.998506	9.998455	9.998406	9.998357	9.998312	9.998276	9.9982395	9.998206	9.998177	9.99815	9.998127	9.99811	9.998094	9.998084	9.998079	9.99808	9.998081	9.998088
10.001882	10.001731	10.00158	10.001431	10.001283	10.001138	10.000992	10.000853	10.000712	10.000577	10.000446	10.00032	10.000198	10.000079	9.999964	9.999857	9.999754	9.99965	9.999551	9.999457	9.999365	9.999277	9.999193	9.999116	9.999036	9.998961	9.99889	9.998819	9.9987545	9.998691	9.9986315	9.998573	9.998517	9.9984665	9.998417	9.99837	9.998325	9.998288	9.99825	9.998216	9.998186	9.9981575	9.9981365	9.998119	9.998106	9.998094	9.998089	9.99809	9.998092	9.998099
10.001892	10.001746	10.001594	10.001446	10.001296	10.001151	10.001004	10.000861	10.000724	10.000591	10.000458	10.000331	10.000209	10.000093	9.99998	9.999868	9.9997635	9.99966	9.99956	9.999469	9.999379	9.9992895	9.9992075	9.999126	9.999048	9.998974	9.998902	9.998835	9.998766	9.998703	9.998642	9.998588	9.9985285	9.998478	9.998428	9.998382	9.99834	9.998298	9.998261	9.998229	9.9981985	9.998172	9.998148	9.998132	9.998115	9.998105	9.998098	9.998098	9.9981	9.998108
10.001906	10.001758	10.001607	10.001456	10.001308	10.001164	10.001015	10.0008745	10.000737	10.000601	10.000471	10.000346	10.000226	10.000106	9.999991	9.999882	9.999776	9.999676	9.999577	9.999482	9.999391	9.999304	9.999221	9.999139	9.99906	9.998988	9.998912	9.998845	9.99878	9.998717	9.998652	9.998597	9.998544	9.998488	9.998443	9.998393	9.998349	9.998311	9.998272	9.998238	9.998208	9.998181	9.998159	9.998137	9.998127	9.998115	9.99811	9.998109	9.998112	9.998117
10.001917	10.001769	10.001619	10.00147	10.001323	10.001176	10.001029	10.000887	10.000748	10.000614	10.0004835	10.000357	10.000234	10.00012	10.000004	9.999892	9.999788	9.999685	9.999589	9.999497	9.999403	9.999316	9.999233	9.999151	9.999075	9.999	9.998927	9.9988575	9.998794	9.998731	9.998667	9.9986105	9.998555	9.998502	9.998452	9.998406	9.99836	9.998323	9.998285	9.99825	9.998221	9.998196	9.998169	9.998152	9.998136	9.998125	9.99812	9.998118	9.998121	9.998127
10.001933	10.001781	10.001631	10.001483	10.001334	10.001187	10.001043	10.000901	10.000763	10.000626	10.000494	10.000369	10.000249	10.000131	10.000019	9.9999075	9.999802	9.9997	9.999602	9.999507	9.999418	9.99933	9.999248	9.999165	9.999087	9.999014	9.998941	9.998872	9.998807	9.998743	9.998681	9.998622	9.998569	9.998514	9.998465	9.998418	9.998374	9.998333	9.998295	9.998262	9.998231	9.998205	9.998182	9.998164	9.998147	9.998136	9.998132	9.998128	9.998129	9.9981365
10.0019455	10.001794	10.001645	10.001498	10.001348	10.0012	10.001053	10.000915	10.000775	10.000639	10.00051	10.000384	10.000259	10.000144	10.000031	9.999921	9.999815	9.999712	9.999617	9.999518	9.999431	9.999342	9.99926	9.999178	9.9991	9.999025	9.998954	9.998883	9.998817	9.998755	9.9986925	9.998634	9.99858	9.998525	9.998477	9.998431	9.998386	9.998344	9.998308	9.998274	9.998244	9.998217	9.998193	9.998175	9.998158	9.998144	9.99814	9.998139	9.998138	9.998148
10.001961	10.001811	10.0016575	10.00151	10.001362	10.001212	10.001068	10.000927	10.000789	10.000655	10.000522	10.000396	10.000275	10.000158	10.000047	9.999932	9.999827	9.999724	9.999627	9.999533	9.999444	9.999356	9.999271	9.999192	9.999112	9.99904	9.998964	9.998897	9.99883	9.998768	9.998707	9.998646	9.998591	9.998541	9.99849	9.998442	9.998396	9.99836	9.99832	9.998286	9.998256	9.998228	9.998207	9.998185	9.99817	9.9981575	9.998153	9.998149	9.99815	9.9981575
10.001972	10.0018215	10.001673	10.001525	10.001371	10.001225	10.001082	10.00094	10.000803	10.000665	10.000537	10.000409	10.000286	10.000172	10.000058	9.999946	9.999843	9.999741	9.99964	9.999548	9.999455	9.999368	9.999286	9.9992075	9.9991255	9.999053	9.99898	9.998914	9.998844	9.99878	9.998719	9.998661	9.998606	9.99855	9.998505	9.998455	9.99841	9.998368	9.998332	9.998297	9.998266	9.9982395	9.998215	9.998196	9.99818	9.998168	9.998162	9.998156	9.998159	9.998165
10.001987	10.001837	10.001685	10.001538	10.001388	10.001239	10.001094	10.000952	10.000814	10.00068	10.00055	10.000424	10.000301	10.000181	10.000072	9.999958	9.999855	9.999751	9.999654	9.999561	9.999469	9.999384	9.999299	9.999218	9.99914	9.999064	9.998992	9.998924	9.998857	9.998792	9.998733	9.998673	9.998617	9.998568	9.998516	9.998466	9.998423	9.998381	9.998343	9.998309	9.998279	9.998249	9.998228	9.998209	9.998193	9.998178	9.998174	9.998168	9.998169	9.998174
10.001998	10.001851	10.001699	10.001549	10.001398	10.001251	10.001107	10.000966	10.000827	10.000694	10.000562	10.000435	10.000314	10.000195	10.000083	9.999973	9.9998665	9.999766	9.999667	9.999571	9.99948	9.999399	9.999311	9.99923	9.999153	9.999077	9.999003	9.998936	9.998869	9.998807	9.998745	9.998687	9.998631	9.998576	9.9985285	9.998481	9.998435	9.998394	9.998358	9.998323	9.998292	9.998262	9.998236	9.998217	9.998202	9.998191	9.998183	9.9981785	9.99818	9.998186
10.002015	10.001864	10.001713	10.001562	10.001413	10.001266	10.00112	10.000979	10.00084	10.000706	10.000575	10.000451	10.000328	10.00021	10.000095	9.999987	9.999881	9.999779	9.999682	9.999588	9.9994955	9.999411	9.999327	9.999245	9.9991665	9.999092	9.99902	9.99895	9.998884	9.99882	9.998758	9.998698	9.998644	9.998591	9.998542	9.998493	9.998446	9.998409	9.998368	9.998335	9.9983015	9.998275	9.998251	9.998229	9.998214	9.998202	9.998194	9.998188	9.99819	9.9981985
10.0020275	10.001878	10.001726	10.001576	10.001429	10.00128	10.001134	10.000991	10.000853	10.000716	10.00059	10.0004635	10.00034	10.00022	10.000109	10.000001	9.999893	9.999794	9.999694	9.999599	9.999507	9.999424	9.999337	9.999257	9.999182	9.999105	9.999031	9.998963	9.998897	9.998832	9.998771	9.9987135	9.998655	9.998603	9.998555	9.998505	9.998462	9.998418	9.998382	9.998344	9.998314	9.998286	9.998261	9.998241	9.998225	9.998212	9.998205	9.998199	9.998199	9.998207
10.002043	10.00189	10.001739	10.001587	10.001441	10.001293	10.001147	10.001007	10.000866	10.000732	10.000601	10.000477	10.000355	10.000234	10.000122	10.000014	9.9999075	9.999807	9.999709	9.999614	9.999522	9.999436	9.999352	9.999272	9.999194	9.999118	9.999043	9.998978	9.998911	9.998844	9.998785	9.998724	9.998671	9.998616	9.998566	9.998517	9.998472	9.99843	9.998391	9.998356	9.998324	9.998298	9.998275	9.998253	9.998236	9.998223	9.998217	9.998211	9.998212	9.998216
10.002055	10.001905	10.001752	10.001602	10.001453	10.001307	10.001159	10.001018	10.000878	10.000745	10.000616	10.000489	10.000368	10.000249	10.000135	10.000029	9.999921	9.999819	9.999721	9.999626	9.9995365	9.999449	9.999365	9.999285	9.9992075	9.999131	9.999059	9.998987	9.998923	9.998859	9.998796	9.998739	9.998685	9.998631	9.998579	9.998532	9.998486	9.998446	9.998404	9.998368	9.998338	9.998311	9.998286	9.998262	9.998248	9.998234	9.998229	9.9982195	9.99822	9.998227
10.002067	10.001919	10.001766	10.001617	10.001468	10.001319	10.001173	10.001031	10.000893	10.000757	10.00063	10.000503	10.00038	10.000263	10.000149	10.00004	9.999937	9.999834	9.999737	9.9996395	9.999549	9.999463	9.999378	9.999299	9.99922	9.999144	9.999073	9.999002	9.998939	9.998873	9.998812	9.998751	9.998697	9.998643	9.99859	9.998545	9.998499	9.998457	9.998419	9.998382	9.998351	9.998321	9.998299	9.998275	9.998259	9.998247	9.9982395	9.998232	9.998232	9.998238
10.002082	10.001934	10.001776	10.001629	10.00148	10.001334	10.001189	10.001045	10.000909	10.000773	10.000643	10.000516	10.000396	10.000277	10.000162	10.000052	9.999949	9.999846	9.999747	9.999654	9.999564	9.999474	9.999391	9.999313	9.999235	9.999161	9.999087	9.999015	9.998951	9.998882	9.998822	9.998763	9.99871	9.998655	9.998602	9.998558	9.998511	9.998469	9.998431	9.998396	9.9983635	9.998336	9.998309	9.998288	9.998271	9.998258	9.998249	9.998242	9.998244	9.998247
10.002098	10.0019455	10.001794	10.001643	10.001493	10.001347	10.001199	10.001058	10.000922	10.000783	10.000655	10.000528	10.000409	10.000293	10.000178	10.000066	9.999963	9.999859	9.999763	9.999665	9.9995775	9.999489	9.999408	9.999326	9.999249	9.999172	9.999102	9.999027	9.998961	9.998899	9.998838	9.998777	9.99872	9.99867	9.998617	9.99857	9.998524	9.998482	9.998443	9.998409	9.998376	9.998346	9.998322	9.9983	9.998281	9.99827	9.99826	9.998254	9.998253	9.998258
10.002114	10.001959	10.001808	10.001658	10.001508	10.001359	10.001214	10.001072	10.000935	10.000798	10.0006695	10.0005455	10.000421	10.000305	10.000189	10.000082	9.999975	9.999874	9.999776	9.999682	9.999595	9.999503	9.999419	9.999341	9.999261	9.999184	9.999113	9.9990425	9.998976	9.998914	9.998851	9.998792	9.998739	9.998681	9.998631	9.998585	9.998535	9.998494	9.998457	9.998421	9.998387	9.998361	9.998334	9.998311	9.998292	9.998281	9.998271	9.998265	9.998263	9.998268
10.002127	10.001972	10.00182	10.001672	10.001523	10.001374	10.001226	10.001085	10.000946	10.0008135	10.000684	10.000558	10.000435	10.000318	10.000204	10.000096	9.999991	9.9998865	9.99979	9.999696	9.999605	9.999517	9.999436	9.999355	9.999275	9.9992	9.999128	9.999056	9.99899	9.998927	9.998868	9.998807	9.99875	9.998696	9.998644	9.998594	9.998551	9.9985075	9.99847	9.998435	9.998399	9.998371	9.998345	9.998323	9.998303	9.998294	9.998281	9.998274	9.998275	9.998279
10.002139	10.001988	10.001835	10.001683	10.001536	10.001387	10.001242	10.001099	10.000962	10.00083	10.000698	10.000572	10.00045	10.00033	10.000218	10.000107	10.000003	9.999902	9.9998045	9.999707	9.99962	9.999533	9.999449	9.999371	9.999289	9.999214	9.999142	9.99907	9.999005	9.998941	9.9988785	9.99882	9.998764	9.998708	9.998658	9.998608	9.998562	9.99852	9.998479	9.9984455	9.998414	9.998382	9.998356	9.998337	9.998317	9.998302	9.998294	9.998288	9.998284	9.99829
10.002153	10.002002	10.001847	10.0017	10.001551	10.001404	10.001255	10.001113	10.000976	10.000842	10.0007105	10.000586	10.000462	10.000345	10.000232	10.000123	10.000016	9.999917	9.999818	9.9997225	9.999634	9.999547	9.999463	9.999382	9.999306	9.999229	9.999157	9.999085	9.999018	9.998953	9.998891	9.998834	9.998776	9.998723	9.9986725	9.998623	9.998575	9.998534	9.998492	9.998461	9.9984255	9.998395	9.998365	9.998347	9.998327	9.998314	9.998304	9.9983	9.998296	9.9983015
10.002168	10.002016	10.001863	10.001716	10.001565	10.001416	10.00127	10.001128	10.00099	10.0008545	10.000727	10.000599	10.000477	10.00036	10.000245	10.000137	10.0000305	9.99993	9.999832	9.999739	9.999649	9.999559	9.999478	9.999395	9.999319	9.999239	9.99917	9.999099	9.999032	9.998966	9.998906	9.998848	9.99879	9.998736	9.998685	9.998635	9.99859	9.998546	9.9985075	9.998472	9.998436	9.998406	9.998381	9.998358	9.998342	9.998325	9.998316	9.998313	9.998308	9.998315
10.002183	10.002031	10.001879	10.001728	10.001579	10.001431	10.001285	10.001141	10.001002	10.000867	10.000738	10.000611	10.000493	10.000375	10.00026	10.000154	10.000046	9.999947	9.999845	9.999753	9.999661	9.999575	9.999491	9.999409	9.999331	9.999254	9.999184	9.999114	9.999048	9.998981	9.9989195	9.998861	9.998803	9.998748	9.998696	9.998649	9.998602	9.99856	9.998522	9.998482	9.998452	9.99842	9.998395	9.998372	9.998353	9.998341	9.998326	9.998323	9.99832	9.998325
10.002196	10.002045	10.001893	10.001742	10.001594	10.001444	10.001297	10.001156	10.001016	10.000881	10.0007515	10.000628	10.000505	10.000389	10.000273	10.000164	10.000058	9.99996	9.999859	9.999767	9.999677	9.99959	9.999507	9.999425	9.999349	9.999271	9.999196	9.999127	9.9990635	9.998997	9.998934	9.998875	9.9988165	9.998762	9.998712	9.998663	9.998618	9.998573	9.998532	9.998496	9.998465	9.998433	9.998405	9.998385	9.998364	9.998351	9.99834	9.998334	9.998329	9.998332
10.002212	10.002058	10.001907	10.001757	10.001606	10.001456	10.001312	10.001171	10.001031	10.000897	10.000766	10.00064	10.00052	10.000401	10.000289	10.00018	10.0000725	9.999972	9.999871	9.999782	9.99969	9.999603	9.99952	9.999439	9.999361	9.999286	9.999212	9.999142	9.999077	9.99901	9.998946	9.998889	9.998834	9.998778	9.998725	9.998676	9.998631	9.998589	9.998545	9.998509	9.998478	9.998447	9.998421	9.998398	9.998377	9.998364	9.998352	9.998345	9.998341	9.998347
10.002227	10.002073	10.001923	10.001769	10.001621	10.0014715	10.001325	10.0011835	10.001046	10.000911	10.000782	10.000656	10.000532	10.000418	10.000301	10.000195	10.000087	9.999986	9.999888	9.999797	9.999705	9.999619	9.999536	9.999453	9.999375	9.999298	9.9992285	9.999156	9.99909	9.999022	9.998961	9.998902	9.998844	9.99879	9.998739	9.998689	9.998644	9.998601	9.99856	9.998525	9.998491	9.998459	9.998434	9.998408	9.99839	9.998374	9.9983635	9.998359	9.998354	9.998355
10.002242	10.00209	10.001939	10.001782	10.001633	10.001487	10.001339	10.001198	10.0010605	10.000925	10.000795	10.000669	10.000546	10.000429	10.000319	10.000208	10.000107	10.000002	9.999905	9.99981	9.999719	9.999631	9.999549	9.999466	9.999387	9.999314	9.99924	9.999169	9.999103	9.999038	9.998975	9.998918	9.998859	9.998806	9.998751	9.998703	9.998656	9.998612	9.998574	9.998536	9.998503	9.998475	9.9984455	9.998422	9.998404	9.998389	9.998377	9.99837	9.998364	9.998368
10.002256	10.002104	10.001948	10.001799	10.001649	10.001502	10.001352	10.001214	10.001077	10.000942	10.000809	10.000685	10.000561	10.000444	10.000331	10.000223	10.000116	10.000017	9.999916	9.999824	9.999732	9.999648	9.999563	9.999481	9.999404	9.99933	9.999258	9.999184	9.999119	9.999052	9.998989	9.998932	9.998872	9.9988165	9.998766	9.998719	9.99867	9.998626	9.998586	9.99855	9.998517	9.998485	9.998459	9.998435	9.998415	9.998398	9.998387	9.998382	9.998378	9.998381
10.002271	10.00212	10.001965	10.001816	10.001666	10.001516	10.001368	10.001226	10.00109	10.000954	10.000823	10.000699	10.000577	10.000458	10.000345	10.0002365	10.000132	10.000031	9.999933	9.999839	9.999746	9.9996605	9.999575	9.999498	9.99942	9.999343	9.999269	9.999198	9.999133	9.999067	9.999002	9.998943	9.99889	9.998832	9.998781	9.99873	9.998681	9.998638	9.9986	9.998566	9.998529	9.998496	9.998472	9.998447	9.998427	9.998413	9.9984	9.998393	9.998388	9.998391
10.002286	10.002133	10.001981	10.001828	10.001678	10.00153	10.001382	10.001242	10.001102	10.000971	10.000838	10.000713	10.000593	10.000475	10.000361	10.000247	10.000147	10.000044	9.999947	9.999851	9.999765	9.999674	9.999591	9.999511	9.999433	9.999356	9.999285	9.999213	9.999146	9.9990835	9.999017	9.99896	9.998899	9.998847	9.998794	9.998747	9.998697	9.998655	9.998615	9.998576	9.998543	9.998512	9.998481	9.99846	9.998443	9.998425	9.998411	9.998404	9.998403	9.998402
10.002302	10.002146	10.001998	10.001843	10.001693	10.001542	10.001399	10.001256	10.001118	10.000984	10.000852	10.000729	10.000605	10.000487	10.000375	10.000265	10.000162	10.000057	9.999963	9.999867	9.999778	9.999692	9.999606	9.999525	9.999446	9.999371	9.9993	9.999228	9.999159	9.999098	9.999032	9.998973	9.998916	9.998861	9.99881	9.998759	9.998711	9.998667	9.998628	9.9985895	9.998554	9.998524	9.998496	9.998473	9.998452	9.998438	9.998426	9.998418	9.99841	9.998417
10.002319	10.002163	10.0020075	10.001856	10.001706	10.001559	10.001414	10.001272	10.001133	10.000997	10.000868	10.000742	10.00062	10.000502	10.000388	10.000281	10.000177	10.0000725	9.999975	9.999881	9.999794	9.999705	9.999622	9.999542	9.999462	9.999385	9.999314	9.999243	9.999175	9.999111	9.999048	9.998988	9.998931	9.998877	9.998819	9.998775	9.998727	9.998681	9.998641	9.998604	9.9985695	9.998537	9.9985075	9.998485	9.9984665	9.998449	9.998438	9.998429	9.998425	9.998425
10.00233	10.002179	10.002024	10.001873	10.001721	10.0015745	10.00143	10.0012865	10.001144	10.001013	10.000883	10.000755	10.000632	10.000519	10.000404	10.000298	10.000192	10.000088	9.9999895	9.999898	9.999805	9.9997225	9.999636	9.999555	9.999477	9.999399	9.999328	9.999259	9.99919	9.999125	9.999061	9.999002	9.998944	9.998888	9.998837	9.99879	9.998741	9.998696	9.998656	9.998619	9.998583	9.99855	9.998523	9.998499	9.998478	9.998464	9.998449	9.998441	9.998439	9.99844
10.002348	10.002193	10.00204	10.001888	10.001737	10.001592	10.001441	10.001301	10.001162	10.001029	10.000896	10.000769	10.0006485	10.000534	10.000419	10.000312	10.000205	10.000103	10.000006	9.999915	9.999823	9.999738	9.99965	9.999571	9.999491	9.999414	9.999342	9.999274	9.999204	9.999138	9.999076	9.999018	9.998956	9.998903	9.998853	9.998801	9.9987545	9.998711	9.99867	9.998633	9.998596	9.998566	9.998538	9.998511	9.998494	9.998476	9.998464	9.998457	9.998448	9.998448
10.00236	10.002206	10.002056	10.001904	10.001752	10.001604	10.001455	10.001317	10.001176	10.00104	10.000913	10.000784	10.000664	10.000547	10.000435	10.000326	10.000219	10.000119	10.000022	9.9999275	9.999838	9.999751	9.999666	9.999586	9.999506	9.999432	9.999358	9.999288	9.999219	9.999152	9.999093	9.999032	9.998972	9.998919	9.998866	9.998817	9.99877	9.998722	9.998684	9.998645	9.998612	9.998578	9.998552	9.998527	9.998507	9.998491	9.998476	9.9984665	9.998461	9.998462
10.0023775	10.002222	10.0020685	10.001919	10.001767	10.001619	10.0014715	10.001332	10.001189	10.001056	10.000928	10.000799	10.000677	10.000562	10.000449	10.000341	10.000237	10.0001335	10.000036	9.999945	9.999851	9.999766	9.999681	9.9996	9.999521	9.999447	9.9993725	9.999301	9.999234	9.999169	9.999106	9.999046	9.99899	9.998933	9.99888	9.998832	9.998784	9.998738	9.998698	9.99866	9.998625	9.998592	9.998564	9.99854	9.998515	9.9985	9.998488	9.998481	9.998475	9.998473
10.002394	10.002238	10.002087	10.001933	10.001782	10.001634	10.001487	10.001343	10.001206	10.001071	10.000941	10.000816	10.000693	10.000579	10.000464	10.000356	10.000249	10.00015	10.000051	9.999955	9.9998665	9.999783	9.999696	9.999617	9.999537	9.999462	9.999386	9.999316	9.9992485	9.999185	9.99912	9.999061	9.9990015	9.998946	9.998895	9.998844	9.998797	9.998752	9.998711	9.998675	9.998638	9.998608	9.998576	9.998551	9.998531	9.998514	9.998502	9.998492	9.998488	9.998486
10.002408	10.0022545	10.0021	10.0019455	10.001796	10.001648	10.001501	10.001359	10.001223	10.001085	10.000956	10.000832	10.00071	10.000594	10.000479	10.000369	10.000264	10.000164	10.000065	9.999973	9.999883	9.999798	9.999713	9.999631	9.999551	9.999478	9.999403	9.999332	9.999264	9.999199	9.999136	9.999077	9.999017	9.998961	9.998908	9.99886	9.998812	9.998767	9.998725	9.998688	9.998652	9.998618	9.998591	9.998566	9.998547	9.998528	9.998513	9.998505	9.998499	9.998496
10.002424	10.002269	10.002118	10.001961	10.00181	10.001665	10.001514	10.001373	10.001234	10.0011015	10.00097	10.000847	10.000726	10.0006075	10.000493	10.000384	10.000281	10.000179	10.000081	9.999987	9.999898	9.999813	9.999726	9.999643	9.999566	9.999492	9.999417	9.999348	9.999279	9.999217	9.999152	9.999091	9.999031	9.998975	9.998925	9.998874	9.998827	9.99878	9.998739	9.998704	9.998665	9.998632	9.998604	9.998579	9.998558	9.99854	9.9985285	9.998516	9.998513	9.998511
10.002439	10.002286	10.0021305	10.001977	10.001825	10.001681	10.001532	10.00139	10.001249	10.001119	10.000984	10.000862	10.000738	10.000623	10.000507	10.0004	10.000298	10.000194	10.000096	10.000004	9.999912	9.999827	9.999743	9.999661	9.999582	9.999509	9.9994335	9.999362	9.999293	9.99923	9.999166	9.999105	9.999046	9.998991	9.99894	9.998888	9.998841	9.998795	9.9987545	9.998715	9.998679	9.998647	9.998617	9.998593	9.998571	9.998553	9.998541	9.998528	9.998527	9.998526
10.002455	10.0023	10.002145	10.00199	10.001843	10.001693	10.001546	10.001405	10.001267	10.001131	10.001	10.0008745	10.000752	10.000636	10.0005245	10.000416	10.000312	10.00021	10.000111	10.000016	9.9999275	9.999842	9.999756	9.999673	9.999599	9.999523	9.999448	9.999376	9.999311	9.999246	9.999182	9.999121	9.999062	9.999005	9.998953	9.998903	9.998855	9.998811	9.99877	9.998731	9.998694	9.998661	9.9986315	9.998609	9.998586	9.998568	9.998552	9.998542	9.998536	9.998536
10.00247	10.002318	10.002161	10.002009	10.001858	10.00171	10.001564	10.00142	10.001279	10.001146	10.001019	10.000891	10.000771	10.000652	10.000541	10.000432	10.000325	10.000225	10.000128	10.000034	9.999945	9.999857	9.999774	9.999693	9.999612	9.999538	9.999463	9.999392	9.999327	9.99926	9.999195	9.999135	9.999075	9.9990225	9.998967	9.998917	9.99887	9.998826	9.998785	9.998745	9.998709	9.998674	9.998646	9.99862	9.9986	9.998579	9.998565	9.998556	9.998551	9.9985485
10.002488	10.002331	10.002174	10.002026	10.001874	10.001722	10.001576	10.001434	10.001298	10.001163	10.001029	10.000905	10.000785	10.000667	10.000556	10.000447	10.000341	10.000238	10.000143	10.00005	9.99996	9.999871	9.999788	9.999707	9.999628	9.999553	9.999477	9.999411	9.999341	9.999275	9.999211	9.99915	9.999093	9.999038	9.998983	9.998932	9.998887	9.998839	9.998801	9.99876	9.998721	9.998688	9.998658	9.998634	9.9986105	9.998593	9.998581	9.998569	9.998562	9.99856
10.002503	10.002348	10.0021925	10.002039	10.001886	10.001739	10.001593	10.001452	10.001312	10.001177	10.001043	10.000921	10.000799	10.000683	10.000569	10.000463	10.000358	10.000256	10.000158	10.000064	9.999976	9.9998865	9.999802	9.999724	9.999642	9.999567	9.9994955	9.999424	9.999358	9.999292	9.9992285	9.9991665	9.999106	9.999053	9.998998	9.998946	9.998901	9.998856	9.998815	9.998775	9.998735	9.998705	9.998674	9.998648	9.998628	9.998609	9.998595	9.99858	9.998579	9.998572
10.002519	10.002366	10.002211	10.002055	10.0019045	10.001756	10.001608	10.001466	10.0013275	10.001191	10.001061	10.000936	10.000818	10.000698	10.000586	10.000477	10.000372	10.000272	10.000174	10.000079	9.999992	9.999902	9.999819	9.99974	9.99966	9.999583	9.999511	9.999439	9.999372	9.999306	9.999243	9.999181	9.999122	9.999068	9.999013	9.9989605	9.998915	9.998868	9.998827	9.998787	9.998751	9.998718	9.99869	9.998662	9.998639	9.998621	9.998608	9.998596	9.9985895	9.998585
10.002534	10.00238	10.002224	10.002071	10.001918	10.001771	10.001622	10.001483	10.001341	10.001207	10.001076	10.000954	10.0008335	10.000713	10.0006	10.000494	10.000388	10.000286	10.00019	10.000095	10.000006	9.999918	9.999836	9.999755	9.999675	9.999601	9.999527	9.999456	9.999387	9.999321	9.99926	9.999196	9.999136	9.999083	9.999026	9.99898	9.99893	9.998881	9.998842	9.998802	9.998765	9.998732	9.998705	9.998678	9.998653	9.998636	9.998621	9.99861	9.998602	9.9986
10.00255	10.002396	10.002242	10.002087	10.001936	10.001786	10.001639	10.001496	10.001356	10.001223	10.001095	10.000969	10.000845	10.00073	10.000614	10.000508	10.000403	10.000302	10.000205	10.000112	10.00002	9.999937	9.99985	9.99977	9.999689	9.999614	9.999541	9.999471	9.999406	9.999335	9.999274	9.99921	9.999155	9.999098	9.999045	9.998993	9.998944	9.9988985	9.998856	9.998816	9.998779	9.998747	9.998716	9.998692	9.998669	9.998652	9.998633	9.998624	9.998616	9.998613
10.002565	10.002411	10.002255	10.002103	10.001949	10.001802	10.001655	10.00151	10.001372	10.001238	10.001108	10.000985	10.00086	10.000744	10.000632	10.000525	10.000421	10.000317	10.000219	10.000127	10.000039	9.99995	9.999865	9.999785	9.999706	9.999631	9.999556	9.999487	9.999419	9.99935	9.999289	9.999229	9.999169	9.999113	9.999059	9.999008	9.9989605	9.998914	9.998872	9.998833	9.998795	9.998763	9.998731	9.998705	9.998682	9.998664	9.998649	9.998636	9.998631	9.998629
10.0025835	10.002428	10.002273	10.002117	10.0019655	10.001818	10.001672	10.001528	10.00139	10.001254	10.001126	10.0009985	10.000876	10.000762	10.000648	10.000542	10.000435	10.000336	10.000235	10.000143	10.000053	9.999966	9.999881	9.999801	9.9997225	9.999645	9.999574	9.999503	9.999433	9.999366	9.999306	9.999243	9.999185	9.999127	9.999075	9.999022	9.998975	9.998929	9.998887	9.998849	9.998811	9.998776	9.998746	9.998719	9.998695	9.998678	9.998662	9.998651	9.998642	9.998638
10.002602	10.002443	10.002286	10.002133	10.001984	10.001832	10.001688	10.001543	10.001406	10.001269	10.001139	10.001015	10.000891	10.000775	10.000665	10.000555	10.000451	10.000351	10.000252	10.00016	10.000069	9.99998	9.999898	9.999816	9.99974	9.999662	9.99959	9.999517	9.999447	9.999384	9.99932	9.999259	9.999201	9.999144	9.999088	9.999038	9.998989	9.998943	9.998903	9.998862	9.998822	9.998791	9.998762	9.9987335	9.998711	9.998692	9.998676	9.998664	9.998655	9.998652
10.002616	10.0024605	10.002304	10.00215	10.001998	10.001849	10.001703	10.001559	10.001422	10.001286	10.001157	10.001031	10.000909	10.000793	10.000677	10.000572	10.000466	10.000366	10.000266	10.000174	10.000085	9.999997	9.999913	9.999832	9.999753	9.999676	9.999606	9.999534	9.999466	9.999399	9.999336	9.999273	9.999215	9.999158	9.999105	9.999052	9.999004	9.99896	9.998919	9.998875	9.998837	9.998806	9.998775	9.998749	9.998723	9.998705	9.998691	9.998675	9.99867	9.998667
10.00263	10.002476	10.002319	10.002169	10.002012	10.001863	10.0017185	10.001575	10.001435	10.001304	10.001175	10.001044	10.000926	10.000808	10.000696	10.0005865	10.000484	10.000382	10.000282	10.00019	10.0001	10.000015	9.999929	9.999849	9.99977	9.999694	9.99962	9.999549	9.999484	9.999414	9.999352	9.9992895	9.99923	9.999174	9.999119	9.999069	9.999021	9.998977	9.998933	9.998893	9.998852	9.998821	9.998789	9.998762	9.998739	9.998719	9.998705	9.998689	9.998685	9.998679
10.002648	10.002492	10.002335	10.002184	10.002031	10.00188	10.001734	10.001592	10.001453	10.001319	10.001186	10.0010605	10.000945	10.000825	10.0007105	10.000602	10.000497	10.000398	10.000297	10.000205	10.000116	10.0000305	9.999947	9.999864	9.999785	9.999709	9.999636	9.999565	9.9995	9.99943	9.999366	9.999307	9.999247	9.9991865	9.999136	9.9990835	9.999037	9.998991	9.998947	9.998908	9.998868	9.998835	9.998803	9.998778	9.998753	9.9987335	9.998717	9.998705	9.998699	9.998694
10.002664	10.002507	10.002352	10.002199	10.002046	10.001896	10.001751	10.001604	10.001467	10.001331	10.001204	10.001079	10.0009575	10.000842	10.000728	10.00062	10.000513	10.000412	10.000315	10.000222	10.0001335	10.000047	9.999962	9.99988	9.999802	9.999725	9.999652	9.999581	9.999516	9.999448	9.999388	9.999321	9.999263	9.999205	9.999151	9.9991	9.999052	9.999007	9.998963	9.998922	9.998883	9.998852	9.998819	9.998793	9.998768	9.99875	9.998731	9.998719	9.998711	9.998706
10.002682	10.002524	10.002369	10.002215	10.002063	10.001911	10.001767	10.001621	10.001482	10.00135	10.001223	10.001094	10.000972	10.000856	10.000743	10.000635	10.000529	10.000431	10.000331	10.00024	10.000151	10.000062	9.999979	9.999896	9.999821	9.999742	9.999669	9.999597	9.999531	9.999463	9.999402	9.999337	9.999277	9.999222	9.999167	9.999116	9.999068	9.999021	9.998979	9.998936	9.998899	9.998868	9.998835	9.998807	9.998783	9.998763	9.998748	9.998733	9.998724	9.998719
10.002697	10.0025425	10.002385	10.002229	10.00208	10.001929	10.001785	10.00164	10.0015	10.001367	10.001238	10.001111	10.000989	10.000873	10.00076	10.000649	10.000547	10.000446	10.000348	10.000253	10.000164	10.000078	9.999996	9.999913	9.999836	9.999759	9.999684	9.999614	9.999547	9.999479	9.999414	9.999352	9.999294	9.999239	9.999185	9.999131	9.999082	9.999037	9.998993	9.998951	9.998916	9.99888	9.998849	9.998822	9.998797	9.998776	9.998763	9.998749	9.998739	9.9987335
10.002714	10.002558	10.002401	10.002247	10.002095	10.0019455	10.0018	10.001657	10.001516	10.001383	10.00125	10.001129	10.001004	10.000889	10.000774	10.000666	10.000565	10.000464	10.000363	10.000271	10.00018	10.000095	10.0000105	9.999929	9.99985	9.999775	9.999702	9.999628	9.999563	9.999496	9.999432	9.999367	9.999311	9.999252	9.9992	9.999146	9.999097	9.999051	9.999008	9.998969	9.998929	9.998895	9.998864	9.998838	9.998813	9.998795	9.998774	9.998761	9.998752	9.998746
10.002732	10.002575	10.0024185	10.002266	10.00211	10.001962	10.001813	10.00167	10.001532	10.001398	10.001269	10.001143	10.001022	10.000904	10.00079	10.000684	10.00058	10.000479	10.000382	10.000287	10.000198	10.000112	10.000028	9.999945	9.999867	9.999791	9.999717	9.999645	9.9995775	9.999514	9.999445	9.999385	9.999329	9.999268	9.999215	9.999163	9.999114	9.999066	9.999025	9.998985	9.998945	9.99891	9.9988785	9.998852	9.998825	9.998809	9.99879	9.998776	9.998767	9.998763
10.002747	10.002593	10.002434	10.002279	10.00213	10.001978	10.001832	10.001688	10.001547	10.001414	10.001285	10.00116	10.001038	10.000919	10.000806	10.000699	10.000596	10.000494	10.000399	10.000304	10.000214	10.000127	10.000045	9.999962	9.999886	9.999806	9.999734	9.999661	9.999595	9.999528	9.999462	9.999403	9.999344	9.999287	9.999232	9.999178	9.999131	9.999082	9.999041	9.998998	9.99896	9.998925	9.998893	9.998867	9.998841	9.998819	9.998804	9.99879	9.998782	9.998776
10.002765	10.002606	10.002451	10.0022955	10.002145	10.001992	10.001847	10.001702	10.001564	10.001429	10.001299	10.001174	10.001053	10.000938	10.000824	10.000719	10.000612	10.000511	10.000414	10.000321	10.000231	10.000144	10.000061	9.999977	9.999902	9.999825	9.999751	9.999677	9.999613	9.999545	9.999482	9.999421	9.999358	9.999301	9.999248	9.999194	9.9991455	9.999099	9.999055	9.999013	9.998975	9.99894	9.99891	9.99888	9.9988575	9.998836	9.998819	9.998803	9.998795	9.998789
10.002784	10.002625	10.002467	10.002312	10.002162	10.002009	10.0018635	10.00172	10.001581	10.001446	10.001316	10.001192	10.001071	10.000952	10.000841	10.000734	10.000628	10.000527	10.00043	10.000337	10.000248	10.000159	10.000076	9.999996	9.999916	9.999843	9.999768	9.999695	9.999627	9.999562	9.999497	9.999436	9.999376	9.999315	9.999264	9.999212	9.999162	9.999115	9.999072	9.99903	9.998989	9.998956	9.998925	9.998896	9.998873	9.998849	9.998831	9.998819	9.99881	9.998804
10.002799	10.002641	10.002484	10.002328	10.002175	10.002026	10.00188	10.001737	10.001597	10.001461	10.00133	10.001207	10.001085	10.00097	10.000855	10.0007515	10.000647	10.000545	10.000446	10.000355	10.000264	10.000176	10.000093	10.000011	9.999933	9.999857	9.999784	9.999711	9.999644	9.9995775	9.999513	9.999451	9.999392	9.999336	9.999279	9.999226	9.999178	9.999133	9.999088	9.999047	9.999007	9.998975	9.998941	9.998912	9.998887	9.998865	9.998848	9.998834	9.998822	9.99882
10.002816	10.002661	10.002499	10.002345	10.002194	10.002042	10.001895	10.001753	10.001614	10.00148	10.001349	10.001223	10.001104	10.000986	10.000871	10.000765	10.000661	10.00056	10.000462	10.000372	10.000281	10.000194	10.00011	10.000028	9.99995	9.999874	9.999801	9.99973	9.999661	9.999594	9.99953	9.999467	9.999407	9.999349	9.999297	9.999243	9.999195	9.999146	9.999103	9.9990635	9.999022	9.998989	9.998956	9.998927	9.998903	9.998881	9.998861	9.998846	9.998838	9.998834
10.002833	10.002674	10.002517	10.002362	10.00221	10.002061	10.001911	10.001767	10.001629	10.001496	10.001363	10.001239	10.001119	10.001003	10.000889	10.000784	10.00068	10.000577	10.000482	10.000388	10.000298	10.00021	10.000125	10.000044	9.999966	9.99989	9.999818	9.999746	9.999677	9.999609	9.999547	9.999483	9.999423	9.999365	9.999312	9.999261	9.99921	9.999164	9.999118	9.999078	9.99904	9.999004	9.998972	9.998941	9.99892	9.998898	9.998879	9.998863	9.998854	9.998848
10.002852	10.002689	10.002534	10.002378	10.002227	10.002076	10.00193	10.001786	10.001645	10.001512	10.001382	10.001256	10.001137	10.0010195	10.000905	10.000799	10.000694	10.000593	10.000497	10.000404	10.000317	10.000226	10.000144	10.000063	9.999984	9.999907	9.999836	9.999762	9.999696	9.999625	9.999564	9.999499	9.999439	9.999384	9.999331	9.999278	9.999227	9.999181	9.999136	9.999094	9.999053	9.99902	9.998989	9.998959	9.998935	9.998914	9.998893	9.9988785	9.998867	9.998862
10.002871	10.002707	10.002554	10.002397	10.002243	10.00209	10.001946	10.001803	10.001666	10.00153	10.001396	10.001271	10.00115	10.001038	10.000923	10.000815	10.000712	10.000613	10.000516	10.00042	10.00033	10.000245	10.00016	10.000079	10.0	9.999924	9.99985	9.999778	9.999712	9.999643	9.999578	9.9995165	9.999458	9.9994	9.999348	9.999293	9.999243	9.999197	9.99915	9.999109	9.999072	9.999037	9.999002	9.998973	9.99895	9.998927	9.998912	9.998897	9.998883	9.998877
10.002887	10.002726	10.002569	10.002413	10.00226	10.002109	10.001961	10.00182	10.001682	10.001547	10.001417	10.001292	10.001169	10.001053	10.000938	10.0008335	10.00073	10.000628	10.00053	10.000439	10.000346	10.000263	10.000177	10.000097	10.000016	9.99994	9.999869	9.999797	9.999728	9.9996605	9.999598	9.999533	9.999474	9.999417	9.999363	9.999309	9.999258	9.999212	9.999166	9.999128	9.999087	9.999051	9.999018	9.99899	9.998964	9.998943	9.998922	9.998909	9.998897	9.998891
10.002903	10.002742	10.002586	10.00243	10.002277	10.002126	10.001977	10.001836	10.0016985	10.001563	10.001432	10.001308	10.001186	10.00107	10.000958	10.000848	10.000746	10.000646	10.000547	10.000454	10.000363	10.0002775	10.000194	10.000114	10.000033	9.999956	9.999884	9.999812	9.999745	9.999678	9.999614	9.99955	9.999489	9.9994335	9.999381	9.999326	9.999275	9.999228	9.999183	9.999142	9.999103	9.999067	9.999034	9.999005	9.99898	9.99896	9.9989395	9.998922	9.998913	9.998904
10.00292	10.00276	10.002602	10.002446	10.002295	10.002143	10.001996	10.001851	10.001715	10.001579	10.00145	10.001325	10.001203	10.001086	10.000974	10.000867	10.000762	10.000662	10.000565	10.000471	10.000382	10.000296	10.00021	10.00013	10.000051	9.999976	9.999901	9.99983	9.999761	9.999692	9.999628	9.999567	9.999508	9.999449	9.999397	9.999344	9.999292	9.999244	9.999199	9.999159	9.999119	9.999084	9.99905	9.999021	9.998995	9.998973	9.998954	9.998939	9.998929	9.9989195
10.002937	10.002777	10.002622	10.002463	10.002309	10.002158	10.002013	10.001871	10.001732	10.001596	10.001465	10.001341	10.001219	10.001104	10.000993	10.000884	10.000777	10.000679	10.000582	10.000486	10.0004	10.000316	10.000228	10.000146	10.000067	9.999992	9.99992	9.999846	9.999777	9.999711	9.999646	9.999583	9.999525	9.999466	9.999413	9.99936	9.999309	9.99926	9.999216	9.999175	9.999135	9.999099	9.999067	9.999035	9.999011	9.998986	9.998968	9.998956	9.998943	9.998937
[truncated: 451 more columns]
