# Supplementary material for: Investigating the use of physics informed neural networks for dam-break scenarios
Source: PLoS One. 2025 Sep 19;20(9):e0332694. doi: 10.1371/journal.pone.0332694 (PMC12449020; doi:10.1371/journal.pone.0332694)
Supplement: S1 File — Dataset for the 1D and 2D shallow water equations (SWE). Repository: https://github.com/kinzamumtaz/2D_SWE. (ZIP) [file pone.0332694.s001.zip › 2D_SWE-main/Downloads/solution_outputs_2dstep/2dstep_t0.20.csv]

9.993965	9.994003	9.994067	9.994153	9.994259	9.994376	9.9945	9.994621	9.994748	9.994874	9.994994	9.995114	9.995232	9.995347	9.995458	9.995567	9.995672	9.995774	9.99587	9.995961	9.99605	9.996129	9.996206	9.996276	9.996343	9.996404	9.996461	9.9965105	9.99656	9.996603	9.996639	9.996676	9.996708	9.996734	9.996756	9.996778	9.996797	9.996807	9.996823	9.996832	9.996839	9.996842	9.996843	9.996842	9.996838	9.996832	9.996828	9.996817	9.996809	9.996793
9.993961	9.994057	9.9941635	9.994281	9.994405	9.99453	9.994653	9.994776	9.994898	9.995017	9.99513	9.995247	9.995358	9.995468	9.995577	9.995679	9.995777	9.995873	9.995967	9.996051	9.996135	9.996211	9.9962845	9.99635	9.996413	9.996471	9.996523	9.996572	9.996614	9.996654	9.99669	9.996724	9.996751	9.996775	9.996796	9.996813	9.996832	9.996842	9.996852	9.996858	9.99686	9.996863	9.996861	9.9968605	9.996855	9.996843	9.99684	9.996826	9.996813	9.996798
9.993965	9.99411	9.994256	9.994398	9.9945345	9.994664	9.994792	9.994914	9.995028	9.995144	9.995256	9.995364	9.995474	9.995576	9.995682	9.995778	9.995875	9.995965	9.996052	9.996133	9.996209	9.99628	9.996346	9.99641	9.996469	9.99652	9.996569	9.99661	9.9966545	9.996688	9.996719	9.996751	9.996777	9.996797	9.996815	9.996832	9.996841	9.996858	9.996862	9.996865	9.996868	9.996869	9.996864	9.996861	9.996855	9.996843	9.996833	9.996821	9.996808	9.99679
9.993992	9.994179	9.994351	9.994509	9.994655	9.99479	9.994916	9.995035	9.995151	9.995262	9.995372	9.995476	9.995578	9.99568	9.995776	9.995868	9.995957	9.99604	9.996123	9.996197	9.996269	9.996338	9.996399	9.996452	9.996508	9.996552	9.9966	9.996636	9.996673	9.996707	9.996737	9.99676	9.996783	9.996802	9.9968195	9.996833	9.996843	9.996851	9.996855	9.99686	9.9968605	9.996856	9.996855	9.996849	9.99684	9.996829	9.996815	9.996803	9.996789	9.996771
9.994051	9.994266	9.9944515	9.99462	9.994771	9.994906	9.99503	9.995151	9.995261	9.99537	9.995476	9.995575	9.995674	9.9957695	9.995859	9.995947	9.99603	9.99611	9.996187	9.996254	9.996319	9.996378	9.996434	9.996485	9.996531	9.996573	9.996613	9.99665	9.996678	9.996709	9.996733	9.996758	9.996778	9.996791	9.996809	9.996819	9.996829	9.996835	9.99684	9.996842	9.99684	9.996837	9.996834	9.996824	9.996818	9.996805	9.996792	9.996779	9.996765	9.996745
9.994133	9.994365	9.994558	9.994729	9.99488	9.995014	9.995141	9.995255	9.995366	9.995469	9.995571	9.995667	9.995765	9.995853	9.99594	9.996021	9.9960985	9.99617	9.996237	9.9963	9.996356	9.996408	9.996459	9.996504	9.996545	9.996581	9.996616	9.996646	9.996675	9.996698	9.99672	9.996741	9.996757	9.99677	9.996782	9.996794	9.9968	9.996808	9.996808	9.996808	9.996809	9.996806	9.996799	9.996791	9.996783	9.996778	9.996758	9.996746	9.996727	9.996712
9.994238	9.994471	9.994664	9.994834	9.994985	9.995116	9.995239	9.995354	9.99546	9.995562	9.99566	9.995756	9.995845	9.995931	9.996012	9.996085	9.996159	9.9962225	9.996282	9.996338	9.9963875	9.996433	9.996474	9.996514	9.996549	9.996582	9.996609	9.9966345	9.996657	9.996678	9.996696	9.996713	9.996728	9.996741	9.99675	9.9967575	9.996765	9.996768	9.996769	9.996769	9.996767	9.996765	9.996756	9.996753	9.996743	9.996729	9.996717	9.996705	9.996688	9.99667
9.994352	9.994579	9.994772	9.994938	9.995084	9.995211	9.99533	9.995442	9.995549	9.995648	9.995746	9.995837	9.995925	9.996002	9.996076	9.996147	9.99621	9.996266	9.99632	9.996369	9.99641	9.99645	9.996488	9.996516	9.996546	9.996573	9.996594	9.996615	9.996632	9.996651	9.996667	9.996677	9.996688	9.9967	9.996705	9.996714	9.996718	9.99672	9.996724	9.996722	9.996718	9.996715	9.996711	9.996703	9.996694	9.99668	9.996672	9.9966545	9.996641	9.996623
9.994469	9.994689	9.994874	9.995031	9.995172	9.995298	9.995418	9.995532	9.995634	9.99573	9.995826	9.995913	9.995995	9.996069	9.996139	9.9962015	9.996257	9.99631	9.996355	9.996395	9.996432	9.996463	9.996489	9.996514	9.996537	9.996557	9.996574	9.996591	9.996605	9.996617	9.99663	9.996637	9.996646	9.996655	9.996659	9.996667	9.996671	9.996668	9.996668	9.996669	9.996668	9.996665	9.9966545	9.996647	9.99664	9.99663	9.996615	9.996602	9.996587	9.99657
9.994587	9.994793	9.994968	9.995122	9.995257	9.995384	9.995502	9.995609	9.995714	9.995809	9.995902	9.995984	9.996059	9.996133	9.996197	9.996252	9.996302	9.9963455	9.996384	9.996419	9.996443	9.99647	9.996492	9.9965105	9.996528	9.996539	9.996551	9.996561	9.9965725	9.99658	9.996586	9.996594	9.9966	9.996602	9.996608	9.996613	9.996613	9.9966135	9.996611	9.996611	9.996608	9.996605	9.996599	9.996589	9.996578	9.996569	9.996557	9.996544	9.996529	9.996513
9.9947	9.994894	9.995062	9.995205	9.995339	9.995462	9.99558	9.995686	9.99579	9.995883	9.995973	9.996055	9.99613	9.996193	9.996252	9.9963	9.9963455	9.99638	9.996412	9.996439	9.996458	9.996476	9.99649	9.996504	9.996512	9.99652	9.996527	9.996533	9.996538	9.996541	9.996546	9.99655	9.9965515	9.996553	9.996554	9.996555	9.996554	9.996556	9.996553	9.99655	9.996545	9.996541	9.996534	9.996528	9.996518	9.996507	9.996497	9.996484	9.996467	9.996449
9.994809	9.994988	9.995145	9.995286	9.995417	9.995537	9.995654	9.995765	9.995863	9.995956	9.996044	9.9961195	9.996186	9.996251	9.996304	9.996347	9.996385	9.996414	9.99644	9.996458	9.996471	9.996482	9.996492	9.996494	9.996495	9.9965	9.9965	9.996502	9.996503	9.996505	9.9965	9.9965	9.996502	9.9965	9.996499	9.996499	9.996497	9.996494	9.996493	9.996489	9.996483	9.996475	9.996468	9.99646	9.996453	9.996442	9.996429	9.996419	9.996403	9.996387
9.994909	9.995079	9.995227	9.995363	9.995491	9.995612	9.995724	9.995833	9.995938	9.996026	9.996112	9.996189	9.996252	9.99631	9.996358	9.996397	9.996425	9.996448	9.996466	9.996476	9.996484	9.996489	9.996491	9.996487	9.996487	9.996483	9.996476	9.996474	9.996468	9.996464	9.996461	9.996457	9.996453	9.9964485	9.996447	9.996441	9.996437	9.996435	9.9964285	9.996423	9.996417	9.996412	9.996403	9.996398	9.996388	9.996377	9.996364	9.996353	9.996339	9.99632
9.995005	9.995166	9.995303	9.995437	9.995565	9.995684	9.995797	9.995906	9.996007	9.996099	9.99618	9.996252	9.996316	9.996365	9.9964075	9.996442	9.996464	9.996478	9.996492	9.996498	9.996498	9.996498	9.9964905	9.996482	9.996475	9.996465	9.996458	9.996446	9.996439	9.996429	9.996421	9.996413	9.996405	9.996399	9.996392	9.996387	9.996383	9.996375	9.99637	9.996362	9.996356	9.996347	9.996338	9.996329	9.99632	9.996308	9.996295	9.996282	9.996269	9.996252
9.995097	9.995242	9.995381	9.99551	9.995635	9.995754	9.995871	9.995977	9.996077	9.99617	9.99625	9.996317	9.996373	9.996423	9.99646	9.996489	9.996506	9.996517	9.99652	9.996522	9.996511	9.996506	9.996494	9.99648	9.996468	9.996451	9.99644	9.996424	9.996409	9.996394	9.996383	9.996377	9.996364	9.996354	9.996344	9.996333	9.996326	9.996317	9.996308	9.996301	9.996292	9.996283	9.996272	9.9962635	9.996254	9.996242	9.996229	9.996216	9.9962	9.996185
9.995186	9.995319	9.995452	9.995582	9.995706	9.995824	9.99594	9.996048	9.996145	9.996236	9.996313	9.99638	9.996436	9.996477	9.99651	9.996529	9.996546	9.99655	9.996549	9.996543	9.996532	9.996515	9.996498	9.99648	9.996462	9.996443	9.996419	9.996404	9.996386	9.996367	9.996351	9.996337	9.996322	9.996312	9.996296	9.996287	9.996276	9.996263	9.996254	9.996244	9.996233	9.996224	9.99621	9.996197	9.996189	9.996177	9.996161	9.996144	9.996132	9.996116
9.995268	9.9953985	9.995525	9.995652	9.995774	9.995895	9.99601	9.996116	9.996215	9.996303	9.996377	9.996443	9.996492	9.996532	9.996561	9.996577	9.996585	9.996586	9.996576	9.996568	9.996551	9.9965315	9.996509	9.996485	9.99646	9.996436	9.996412	9.996388	9.996367	9.9963455	9.996326	9.996307	9.996288	9.996272	9.996257	9.996241	9.996229	9.996214	9.9962	9.996189	9.996175	9.996162	9.996152	9.996139	9.996122	9.996112	9.996095	9.9960785	9.996063	9.996047
9.995349	9.995476	9.995596	9.995722	9.995844	9.995964	9.996079	9.996186	9.996282	9.996367	9.996442	9.996503	9.996549	9.996583	9.996608	9.996622	9.99663	9.99662	9.996612	9.996592	9.996573	9.996546	9.996522	9.996491	9.996462	9.996431	9.996405	9.996376	9.99635	9.996325	9.996303	9.996278	9.996257	9.996238	9.99622	9.9962015	9.996186	9.996169	9.996155	9.996139	9.996123	9.996108	9.996094	9.99608	9.996063	9.99605	9.996034	9.996014	9.995996	9.995981
9.995427	9.995547	9.995668	9.995788	9.9959135	9.99603	9.996144	9.996255	9.996346	9.996434	9.996503	9.99656	9.996605	9.996637	9.996655	9.996666	9.996666	9.996655	9.996639	9.996619	9.996595	9.996565	9.996533	9.996501	9.996468	9.996435	9.996403	9.99637	9.996342	9.996312	9.996284	9.996255	9.996232	9.996208	9.996189	9.996167	9.996146	9.996126	9.996114	9.996094	9.996074	9.996058	9.996039	9.996023	9.996008	9.99599	9.995974	9.995952	9.995931	9.995916
9.995507	9.995619	9.995738	9.995859	9.995981	9.9960985	9.996213	9.996317	9.996413	9.996494	9.996561	9.996618	9.99666	9.996688	9.996704	9.996706	9.996704	9.996693	9.996671	9.996646	9.996615	9.996588	9.996551	9.9965105	9.996479	9.996442	9.996405	9.996367	9.996336	9.996302	9.996271	9.996243	9.996212	9.996188	9.996162	9.996136	9.996113	9.996095	9.996072	9.996054	9.996031	9.99601	9.995992	9.995973	9.9959545	9.995934	9.995914	9.995895	9.995874	9.9958515
9.995581	9.995691	9.995806	9.995926	9.996046	9.996164	9.996277	9.996381	9.996471	9.996552	9.996616	9.996669	9.996708	9.996735	9.996748	9.996748	9.99674	9.996727	9.996699	9.996675	9.996641	9.996606	9.996568	9.996529	9.996489	9.996448	9.99641	9.996369	9.996331	9.996296	9.9962635	9.996228	9.996198	9.996167	9.9961405	9.996115	9.996088	9.996063	9.9960375	9.996014	9.995993	9.99597	9.995948	9.99593	9.995906	9.995883	9.995862	9.995839	9.995818	9.995792
9.995657	9.995761	9.9958725	9.995993	9.996109	9.996228	9.996338	9.996438	9.996529	9.996607	9.996673	9.996718	9.996753	9.996778	9.996787	9.996788	9.996776	9.996757	9.996735	9.996697	9.996664	9.996627	9.996587	9.996545	9.996501	9.996456	9.996415	9.996373	9.996336	9.996295	9.996259	9.996222	9.996188	9.996159	9.996124	9.996095	9.996065	9.996039	9.996013	9.995984	9.995959	9.995935	9.995912	9.995887	9.995861	9.995837	9.995812	9.99579	9.995763	9.995738
9.995729	9.9958315	9.995941	9.996058	9.996174	9.996288	9.996397	9.996495	9.996585	9.996657	9.996721	9.996767	9.996799	9.996818	9.996824	9.996821	9.996808	9.996788	9.996758	9.996726	9.99669	9.996646	9.996603	9.99656	9.996517	9.996468	9.996423	9.996381	9.996337	9.996295	9.996259	9.996218	9.996184	9.996145	9.996114	9.996081	9.996049	9.996019	9.995986	9.995959	9.995933	9.995905	9.995876	9.995851	9.995821	9.995795	9.995769	9.995742	9.995713	9.9956875
9.995802	9.995901	9.996009	9.996119	9.996236	9.996348	9.996453	9.996548	9.996636	9.996705	9.996764	9.99681	9.996837	9.996859	9.996859	9.996853	9.996837	9.996814	9.996784	9.99675	9.996709	9.996668	9.996619	9.996576	9.99653	9.996482	9.996436	9.996388	9.996343	9.996302	9.99626	9.996221	9.996182	9.996144	9.996107	9.99607	9.996038	9.996006	9.995973	9.995939	9.995907	9.995879	9.995847	9.99582	9.995787	9.995759	9.995729	9.9957	9.995672	9.995641
9.995871	9.995966	9.996074	9.996182	9.996294	9.996404	9.996505	9.996601	9.996684	9.996751	9.996804	9.996843	9.996874	9.996886	9.996892	9.996883	9.996864	9.996838	9.996808	9.996771	9.996727	9.996685	9.996639	9.99659	9.996542	9.996494	9.996448	9.996397	9.996355	9.996308	9.996266	9.996223	9.996183	9.99614	9.996102	9.996066	9.996029	9.995993	9.995959	9.995926	9.995892	9.995858	9.995823	9.995792	9.995762	9.9957285	9.995695	9.995662	9.995631	9.9956
9.995938	9.996032	9.996132	9.996243	9.996351	9.996459	9.996558	9.996648	9.996725	9.996791	9.9968405	9.99688	9.996906	9.996914	9.996915	9.996904	9.996884	9.9968605	9.996824	9.996787	9.996744	9.996699	9.996653	9.996606	9.996555	9.996508	9.996458	9.996408	9.996363	9.99632	9.996271	9.996225	9.996185	9.996146	9.996106	9.996063	9.996025	9.995986	9.995954	9.9959135	9.995877	9.995841	9.995808	9.99577	9.995738	9.995702	9.9956665	9.99563	9.995595	9.995564
9.996005	9.996093	9.996194	9.996295	9.996404	9.996508	9.996603	9.996687	9.996765	9.996826	9.996875	9.996908	9.99693	9.99694	9.996939	9.996927	9.996906	9.996876	9.996841	9.996802	9.99676	9.996714	9.996667	9.996618	9.996567	9.99652	9.996469	9.996421	9.996373	9.996323	9.996279	9.996235	9.996187	9.996146	9.996107	9.996064	9.996023	9.995986	9.995945	9.995909	9.995867	9.995829	9.995793	9.995756	9.995716	9.995679	9.995643	9.995605	9.995567	9.995533
9.996069	9.996158	9.996249	9.996353	9.996455	9.996553	9.996646	9.996728	9.9967985	9.9968605	9.9969015	9.996934	9.996953	9.996961	9.996958	9.996941	9.996919	9.996889	9.996857	9.996813	9.99677	9.996725	9.9966755	9.996627	9.996577	9.99653	9.996477	9.99643	9.996382	9.996332	9.996286	9.996242	9.996196	9.996155	9.996111	9.996068	9.996025	9.995986	9.995944	9.995901	9.995864	9.995825	9.995783	9.995743	9.995703	9.995663	9.995623	9.995584	9.995546	9.995504
9.99613	9.996216	9.996307	9.996403	9.996502	9.996596	9.996685	9.996764	9.996833	9.996884	9.996924	9.996956	9.996971	9.996974	9.996969	9.996951	9.99693	9.996897	9.99686	9.99682	9.996778	9.996733	9.996681	9.9966345	9.996584	9.996537	9.996485	9.996437	9.996388	9.996342	9.996296	9.996249	9.996204	9.996158	9.996114	9.996071	9.996028	9.995987	9.995943	9.995902	9.995861	9.995817	9.995775	9.995732	9.99569	9.995647	9.995609	9.995564	9.995523	9.99548
9.996192	9.99627	9.996354	9.996454	9.996546	9.996635	9.996722	9.996794	9.996859	9.996909	9.996944	9.99697	9.9969845	9.996987	9.996977	9.996958	9.996933	9.9969015	9.996866	9.996822	9.996781	9.996736	9.996686	9.996638	9.996584	9.996537	9.996488	9.996441	9.996391	9.996345	9.996301	9.996253	9.996206	9.996164	9.99612	9.996076	9.996032	9.995988	9.995945	9.995903	9.99586	9.995813	9.995772	9.995726	9.995683	9.995641	9.995596	9.995552	9.995504	9.995463
9.996252	9.996325	9.996411	9.996497	9.996587	9.996672	9.99675	9.9968195	9.9968815	9.996929	9.996963	9.996983	9.996991	9.996988	9.996982	9.996963	9.996932	9.996903	9.996864	9.996821	9.996779	9.996734	9.996684	9.996636	9.996588	9.99654	9.9964905	9.996442	9.996395	9.996346	9.996303	9.996258	9.996213	9.996168	9.996123	9.996078	9.996034	9.995989	9.995947	9.995899	9.995858	9.995812	9.995768	9.995724	9.995681	9.995634	9.995586	9.995538	9.995495	9.995449
9.996308	9.996377	9.996456	9.99654	9.996624	9.996705	9.996781	9.996847	9.9969015	9.9969425	9.99697	9.99699	9.996999	9.996993	9.996979	9.99696	9.996931	9.996894	9.996856	9.996817	9.996774	9.996726	9.996677	9.996633	9.996583	9.996534	9.996488	9.996441	9.996393	9.996348	9.996304	9.996257	9.996214	9.996167	9.996126	9.996084	9.9960375	9.995993	9.995947	9.995903	9.995861	9.995815	9.99577	9.995722	9.995673	9.995629	9.995583	9.995534	9.995486	9.995436
9.99636	9.996428	9.996503	9.996585	9.996662	9.9967375	9.996805	9.996867	9.996915	9.996955	9.996979	9.996994	9.996998	9.996994	9.996976	9.996953	9.996922	9.996887	9.996847	9.996805	9.996759	9.996717	9.99667	9.996619	9.9965725	9.996525	9.996481	9.996434	9.996388	9.996345	9.9963	9.996254	9.996213	9.996167	9.996123	9.996082	9.9960375	9.995995	9.995948	9.995904	9.995859	9.995814	9.995767	9.995721	9.995672	9.9956255	9.995577	9.995526	9.99548	9.995427
9.996414	9.996476	9.996547	9.996618	9.9966955	9.996765	9.996829	9.996884	9.996928	9.996962	9.996983	9.996995	9.996996	9.996985	9.996966	9.9969425	9.996908	9.996874	9.996836	9.996792	9.996746	9.996699	9.996653	9.996608	9.99656	9.996513	9.9964695	9.996422	9.996376	9.996334	9.996291	9.996247	9.996206	9.996162	9.99612	9.9960785	9.9960375	9.995992	9.995947	9.995905	9.995857	9.995814	9.995767	9.995721	9.995669	9.995624	9.995571	9.995523	9.995472	9.99542
9.996466	9.996525	9.99659	9.996657	9.996726	9.996792	9.99685	9.9969	9.996939	9.996967	9.996986	9.996994	9.996988	9.996977	9.996956	9.996927	9.996894	9.996857	9.996817	9.996773	9.996726	9.996682	9.996632	9.996587	9.996544	9.996499	9.996451	9.9964075	9.996365	9.996323	9.996277	9.996237	9.996197	9.996156	9.996117	9.996073	9.996031	9.995988	9.995944	9.9959	9.995855	9.995809	9.995763	9.995719	9.995667	9.995619	9.995571	9.995517	9.995466	9.995415
9.996517	9.996568	9.996632	9.996692	9.996754	9.996814	9.996869	9.996912	9.996947	9.996969	9.996983	9.996988	9.996978	9.996964	9.9969425	9.996909	9.996877	9.996836	9.996795	9.996749	9.996707	9.996659	9.996612	9.996563	9.99652	9.996476	9.996431	9.9963875	9.996346	9.996306	9.9962635	9.996222	9.996184	9.996142	9.996102	9.996063	9.996021	9.995979	9.995936	9.995894	9.99585	9.995808	9.995761	9.995712	9.995665	9.995616	9.995567	9.995516	9.9954605	9.99541
9.996561	9.996611	9.996666	9.996727	9.996784	9.996839	9.996885	9.996922	9.996952	9.99697	9.996979	9.996977	9.996968	9.996947	9.996923	9.99689	9.996854	9.996812	9.996769	9.996724	9.99668	9.996632	9.996585	9.996538	9.996493	9.9964485	9.996406	9.996362	9.996321	9.996284	9.996244	9.9962015	9.996166	9.996128	9.996087	9.996047	9.996007	9.995969	9.995928	9.995885	9.99584	9.995797	9.99575	9.995707	9.99566	9.995609	9.995561	9.99551	9.995456	9.995402
9.99661	9.996653	9.996704	9.9967575	9.996808	9.996856	9.996898	9.996929	9.996955	9.996969	9.996972	9.996965	9.996953	9.99693	9.996903	9.996869	9.996828	9.996786	9.996742	9.9966955	9.996651	9.996603	9.996553	9.996509	9.996463	9.996418	9.996376	9.996335	9.996294	9.996254	9.996218	9.996177	9.9961405	9.996106	9.996066	9.99603	9.995991	9.995951	9.995912	9.995871	9.995828	9.995786	9.995743	9.995698	9.995651	9.995603	9.995553	9.9955015	9.99545	9.9953985
9.996651	9.996694	9.996739	9.996787	9.996832	9.996876	9.996908	9.996938	9.996955	9.996966	9.996964	9.996959	9.996936	9.99691	9.99688	9.996843	9.996801	9.996758	9.996711	9.996664	9.996615	9.996567	9.996519	9.996472	9.996429	9.996384	9.996345	9.996302	9.996263	9.996226	9.996187	9.996149	9.996112	9.9960785	9.996039	9.996006	9.995967	9.995932	9.995891	9.9958515	9.995812	9.99577	9.995728	9.995687	9.99564	9.995591	9.995543	9.995493	9.995442	9.99539
9.996696	9.996731	9.996772	9.996817	9.996856	9.99689	9.9969225	9.996943	9.996957	9.996962	9.996957	9.996942	9.99692	9.996889	9.996858	9.996816	9.996774	9.996729	9.996678	9.99663	9.996577	9.996533	9.996484	9.996433	9.996389	9.996348	9.9963045	9.996263	9.996222	9.996185	9.996149	9.996115	9.99608	9.996043	9.996009	9.9959755	9.995939	9.995905	9.99587	9.99583	9.9957905	9.995754	9.995712	9.995667	9.995623	9.995576	9.99553	9.99548	9.995431	9.995378
9.996738	9.996771	9.996804	9.996841	9.996875	9.996906	9.996933	9.996946	9.996957	9.996954	9.996945	9.996928	9.996901	9.996871	9.996828	9.996787	9.996743	9.996692	9.996644	9.996591	9.996538	9.996492	9.996443	9.996394	9.996348	9.996306	9.996262	9.996224	9.996185	9.996146	9.996112	9.9960785	9.996044	9.996008	9.995976	9.995942	9.995909	9.995875	9.99584	9.995804	9.995766	9.99573	9.995686	9.995649	9.9956045	9.99556	9.995513	9.995465	9.995417	9.995365
9.99678	9.996805	9.996837	9.996866	9.996897	9.9969225	9.996939	9.996949	9.996951	9.996947	9.996934	9.996911	9.996882	9.996844	9.996803	9.9967575	9.996709	9.996659	9.996608	9.996552	9.996503	9.996451	9.996402	9.996349	9.9963045	9.996261	9.996218	9.996177	9.9961405	9.996101	9.996066	9.996032	9.995998	9.995966	9.9959345	9.995906	9.99587	9.995837	9.995805	9.995769	9.995733	9.995695	9.995662	9.995622	9.995583	9.995536	9.995494	9.995447	9.9953985	9.99535
9.9968195	9.996841	9.996864	9.996889	9.996914	9.996933	9.996945	9.996953	9.99695	9.99694	9.996921	9.996895	9.996861	9.99682	9.996777	9.996729	9.996676	9.996625	9.996568	9.996513	9.996459	9.996406	9.996354	9.9963045	9.996258	9.996214	9.996169	9.99613	9.996092	9.996055	9.99602	9.995986	9.995953	9.995921	9.9958935	9.995859	9.99583	9.995796	9.995765	9.995731	9.995696	9.995663	9.995625	9.995586	9.995548	9.99551	9.995464	9.995421	9.995376	9.995329
9.99686	9.996876	9.996894	9.996915	9.996931	9.996948	9.996955	9.996952	9.996944	9.996929	9.996907	9.996878	9.99684	9.996796	9.996746	9.996694	9.996642	9.996586	9.996529	9.996473	9.996416	9.996361	9.996307	9.996258	9.996212	9.996165	9.9961195	9.996079	9.99604	9.996004	9.995971	9.9959345	9.995903	9.995872	9.99584	9.995811	9.995784	9.995754	9.995721	9.995689	9.995657	9.995622	9.995586	9.995551	9.995517	9.995479	9.995435	9.995395	9.995351	9.995303
9.996897	9.99691	9.9969225	9.996937	9.996949	9.996959	9.99696	9.996955	9.9969425	9.9969225	9.996893	9.996859	9.996818	9.996773	9.996722	9.996665	9.996608	9.996549	9.996487	9.996431	9.996374	9.996316	9.99626	9.99621	9.99616	9.996113	9.99607	9.996022	9.995989	9.995949	9.995914	9.995879	9.995849	9.995817	9.995787	9.995756	9.995729	9.9957	9.995673	9.99564	9.995609	9.995578	9.995547	9.995509	9.995475	9.99544	9.995399	9.995359	9.995319	9.995275
9.996934	9.996942	9.996951	9.996957	9.996965	9.996967	9.996965	9.996953	9.996937	9.996912	9.99688	9.9968405	9.996795	9.996745	9.996689	9.996633	9.996572	9.9965105	9.996447	9.9963875	9.996329	9.996271	9.996213	9.996157	9.99611	9.99606	9.996014	9.995969	9.99593	9.995893	9.995859	9.995822	9.995792	9.995762	9.995731	9.995701	9.995673	9.995645	9.995618	9.995586	9.995557	9.995526	9.995496	9.995464	9.995429	9.995396	9.9953575	9.995318	9.995278	9.995238
9.996973	9.996977	9.996976	9.996981	9.996983	9.996977	9.99697	9.996956	9.996932	9.996903	9.996862	9.996821	9.996776	9.99672	9.996663	9.996602	9.996536	9.996472	9.996411	9.996347	9.996285	9.996223	9.996164	9.996107	9.996057	9.996005	9.995958	9.995914	9.995871	9.995833	9.995797	9.995764	9.995729	9.995701	9.995674	9.995644	9.995613	9.995586	9.99556	9.99553	9.9955015	9.995476	9.995443	9.995413	9.995379	9.995344	9.995315	9.995278	9.995236	9.9952
9.997007	9.997005	9.997002	9.997003	9.996997	9.99699	9.996975	9.996953	9.996927	9.996895	9.99685	9.996806	9.996754	9.9966955	9.996635	9.996566	9.996501	9.996436	9.99637	9.996304	9.996239	9.996177	9.996113	9.9960575	9.996003	9.995952	9.995902	9.995856	9.995812	9.995772	9.995736	9.995701	9.995667	9.995638	9.995608	9.995578	9.995554	9.995522	9.995498	9.995469	9.9954405	9.995414	9.995387	9.995354	9.995326	9.995295	9.995262	9.995228	9.99519	9.995152
9.997045	9.997035	9.99703	9.997022	9.997009	9.996999	9.99698	9.996954	9.996922	9.996884	9.996838	9.996788	9.996735	9.996671	9.996608	9.996538	9.996471	9.996397	9.996328	9.996263	9.996192	9.99613	9.996065	9.996004	9.995949	9.995897	9.995844	9.995795	9.995752	9.995712	9.995675	9.995639	9.995601	9.995573	9.995544	9.995514	9.995487	9.99546	9.995432	9.995408	9.9953785	9.995351	9.995325	9.995295	9.995268	9.9952345	9.995209	9.9951725	9.995139	9.995106
9.997081	9.997065	9.997053	9.997043	9.997027	9.997008	9.996984	9.996955	9.996918	9.996873	9.996825	9.996773	9.996709	9.996646	9.996578	9.996508	9.996434	9.996365	9.996292	9.996222	9.996151	9.996084	9.996019	9.995956	9.995897	9.995843	9.995789	9.99574	9.995689	9.995652	9.99561	9.995575	9.995539	9.995507	9.995475	9.995445	9.995417	9.995389	9.995364	9.995337	9.995311	9.995284	9.995258	9.995232	9.995203	9.995174	9.995144	9.995111	9.995082	9.995049
9.997111	9.997096	9.997077	9.99706	9.997038	9.997017	9.996987	9.996953	9.996912	9.996864	9.996811	9.996755	9.99669	9.99662	9.9965515	9.996475	9.996403	9.996327	9.996257	9.9961815	9.996106	9.996036	9.995969	9.995905	9.995846	9.995787	9.995732	9.995676	9.99563	9.995587	9.995548	9.995507	9.995471	9.995438	9.995407	9.995375	9.995344	9.995318	9.995294	9.995267	9.99524	9.9952135	9.99519	9.995161	9.995135	9.9951105	9.995082	9.995051	9.995021	9.994989
9.997147	9.997126	9.997103	9.997079	9.997054	9.997025	9.996993	9.996955	9.996908	9.996857	9.9968	9.996738	9.996673	9.996598	9.996524	9.996449	9.996371	9.996295	9.996219	9.9961405	9.996067	9.995994	9.995923	9.995856	9.995794	9.995731	9.995673	9.995621	9.995572	9.9955225	9.9954815	9.995441	9.995404	9.995367	9.9953375	9.995304	9.995275	9.995247	9.995217	9.995193	9.995169	9.995141	9.995117	9.9950905	9.995063	9.995036	9.995012	9.994984	9.994956	9.9949255
9.99718	9.997153	9.997126	9.997097	9.997068	9.997032	9.996996	9.996953	9.996905	9.996851	9.996789	9.996722	9.996652	9.996578	9.996501	9.996423	9.996344	9.996263	9.996182	9.996101	9.996024	9.995951	9.995877	9.99581	9.995743	9.99568	9.99562	9.995565	9.995511	9.995461	9.99542	9.995376	9.9953375	9.995297	9.995266	9.995232	9.995202	9.995175	9.995147	9.995119	9.99509	9.995066	9.995038	9.995016	9.994988	9.994965	9.994938	9.99491	9.994884	9.994856
9.99721	9.997182	9.997148	9.997115	9.997083	9.997042	9.997003	9.996952	9.9969	9.9968405	9.996777	9.996709	9.996634	9.996557	9.996474	9.996396	9.996312	9.99623	9.996146	9.996068	9.995984	9.995908	9.995832	9.995761	9.995692	9.995626	9.9955635	9.995507	9.995452	9.9954	9.995356	9.99531	9.995268	9.995229	9.995196	9.995161	9.995127	9.995098	9.99507	9.995046	9.995015	9.994989	9.994964	9.994939	9.994912	9.994888	9.994861	9.994836	9.994812	9.994785
9.997243	9.997209	9.9971695	9.997135	9.997095	9.997051	9.997004	9.996953	9.996899	9.996831	9.996763	9.996692	9.996616	9.996538	9.996454	9.996372	9.996286	9.996198	9.996113	9.99603	9.99595	9.995867	9.995788	9.995716	9.9956455	9.995577	9.995513	9.99545	9.995396	9.995341	9.995295	9.995243	9.995203	9.995163	9.995125	9.995087	9.995055	9.995025	9.994996	9.994964	9.994934	9.994911	9.994884	9.994859	9.994835	9.994808	9.994786	9.9947605	9.994733	9.99471
9.997274	9.997232	9.997193	9.997151	9.997108	9.997058	9.997009	9.996953	9.996891	9.996825	9.996754	9.996677	9.996598	9.996518	9.996433	9.996347	9.996255	9.996172	9.996082	9.995998	9.995913	9.995828	9.99575	9.995674	9.995601	9.995528	9.995461	9.9954	9.995341	9.995285	9.99523	9.995183	9.995135	9.995095	9.995053	9.995019	9.994981	9.994951	9.994917	9.994887	9.994859	9.994832	9.994804	9.994779	9.994754	9.994729	9.994702	9.994678	9.994657	9.994628
9.997305	9.997258	9.997214	9.997169	9.99712	9.997069	9.997014	9.996954	9.996889	9.996819	9.996743	9.996669	9.996584	9.996499	9.996412	9.996321	9.996231	9.996144	9.996056	9.995965	9.995879	9.995792	9.99571	9.99563	9.995556	9.995483	9.995412	9.995346	9.995288	9.995227	9.995171	9.995121	9.995074	9.995029	9.994985	9.994947	9.994909	9.994876	9.994842	9.994809	9.994781	9.994752	9.994724	9.994698	9.994672	9.994647	9.994619	9.994597	9.994573	9.99455
9.997336	9.997287	9.997236	9.997186	9.997132	9.997077	9.997019	9.996958	9.996888	9.996815	9.996738	9.996654	9.996571	9.996485	9.996393	9.996301	9.99621	9.996118	9.996023	9.9959345	9.995844	9.995758	9.99567	9.995589	9.995512	9.995439	9.995366	9.995299	9.995233	9.9951725	9.995119	9.995062	9.995011	9.994966	9.994919	9.99488	9.994838	9.994802	9.994767	9.994735	9.994702	9.994673	9.994643	9.994617	9.99459	9.994565	9.994541	9.994514	9.994491	9.994465
9.997365	9.99731	9.997256	9.997201	9.997146	9.997086	9.997024	9.996955	9.996886	9.996808	9.996729	9.996645	9.996559	9.996466	9.996375	9.996284	9.996185	9.996092	9.996	9.995904	9.995812	9.995726	9.995636	9.995556	9.995474	9.995395	9.995323	9.995253	9.995187	9.99512	9.99506	9.995006	9.99495	9.994901	9.994856	9.994809	9.994768	9.994728	9.994694	9.9946575	9.994626	9.994596	9.994562	9.994535	9.994509	9.994479	9.994455	9.994428	9.994402	9.994381
9.997392	9.9973345	9.997281	9.997219	9.997157	9.997096	9.997026	9.996959	9.996885	9.996804	9.996719	9.9966345	9.996544	9.996452	9.996358	9.9962635	9.996167	9.99607	9.995975	9.995877	9.995784	9.995694	9.9956045	9.995519	9.995437	9.995356	9.99528	9.995207	9.995137	9.995073	9.995009	9.994948	9.994891	9.99484	9.994791	9.994744	9.9947	9.994659	9.994623	9.994585	9.994548	9.9945135	9.994484	9.994454	9.994426	9.994398	9.994372	9.994346	9.994321	9.994295
9.997422	9.997359	9.997295	9.997235	9.997169	9.997103	9.997033	9.996959	9.996881	9.9967985	9.996714	9.996625	9.996534	9.996439	9.996342	9.996246	9.996147	9.996046	9.995952	9.995854	9.995758	9.995665	9.995574	9.995486	9.9954	9.9953165	9.99524	9.99516	9.9950905	9.995023	9.994958	9.994894	9.994839	9.9947815	9.994732	9.994682	9.994636	9.994592	9.994553	9.99451	9.994474	9.994437	9.994403	9.994372	9.994342	9.994315	9.994287	9.994261	9.994238	9.99421
9.997449	9.997384	9.997319	9.997252	9.997184	9.997115	9.997042	9.996962	9.9968815	9.996796	9.996709	9.996616	9.996524	9.996424	9.996329	9.996231	9.996127	9.996028	9.995929	9.9958315	9.995734	9.995639	9.995545	9.995455	9.995365	9.995282	9.995198	9.995124	9.995049	9.994976	9.994909	9.994844	9.994786	9.994728	9.994674	9.994621	9.994572	9.994526	9.994482	9.994441	9.9944	9.994367	9.99433	9.994296	9.994265	9.994233	9.9942045	9.994178	9.994151	9.994123
9.997476	9.997405	9.997337	9.997267	9.997195	9.997123	9.997044	9.9969635	9.9968815	9.996795	9.996702	9.996611	9.996511	9.996415	9.996316	9.996214	9.99611	9.996009	9.99591	9.995813	9.995712	9.995613	9.995517	9.995429	9.995336	9.995252	9.995166	9.995085	9.995008	9.994934	9.994866	9.994797	9.994736	9.994673	9.9946165	9.994564	9.994512	9.994465	9.994414	9.994372	9.994331	9.994293	9.994255	9.994218	9.9941845	9.994157	9.994122	9.994094	9.994068	9.99404
9.997505	9.997431	9.997357	9.997285	9.99721	9.997129	9.997051	9.996966	9.996881	9.996794	9.9967	9.996604	9.996504	9.996407	9.9963045	9.996201	9.996099	9.995994	9.995893	9.9957905	9.995692	9.995588	9.995497	9.9954	9.995309	9.995217	9.995133	9.995051	9.994972	9.994896	9.99482	9.994752	9.994689	9.994625	9.994567	9.994508	9.994454	9.994405	9.994352	9.9943075	9.994262	9.994221	9.994183	9.994148	9.994109	9.994077	9.994041	9.994015	9.993983	9.993957
9.99753	9.997451	9.997377	9.9973	9.997221	9.997142	9.997058	9.996971	9.996881	9.996787	9.996697	9.996596	9.996498	9.996398	9.996291	9.996189	9.996084	9.995981	9.995873	9.995772	9.995672	9.99557	9.995472	9.995376	9.995282	9.995193	9.995105	9.99502	9.994938	9.994858	9.9947815	9.99471	9.994644	9.994576	9.994515	9.994455	9.994398	9.994344	9.994292	9.994245	9.994198	9.994155	9.994112	9.994073	9.994035	9.9939995	9.993966	9.993934	9.993902	9.993874
9.997557	9.997474	9.9973955	9.9973135	9.997232	9.997151	9.997066	9.996975	9.99688	9.996789	9.996694	9.996593	9.9964905	9.996389	9.996284	9.996178	9.996072	9.995967	9.99586	9.995756	9.995657	9.995553	9.99545	9.995357	9.995261	9.995167	9.995075	9.994988	9.994905	9.994827	9.994746	9.994673	9.994599	9.9945345	9.994469	9.994406	9.994348	9.994292	9.994233	9.9941845	9.994135	9.994091	9.994047	9.994004	9.993964	9.993927	9.993889	9.993855	9.993823	9.993795
9.99758	9.997496	9.997415	9.99733	9.997245	9.997161	9.997072	9.996978	9.996884	9.996789	9.996689	9.996591	9.996484	9.996381	9.996275	9.996169	9.996061	9.9959545	9.995849	9.995741	9.995639	9.995535	9.995436	9.995337	9.995238	9.995146	9.995052	9.994963	9.994878	9.994797	9.994713	9.994637	9.994564	9.994493	9.994424	9.994361	9.994299	9.994239	9.994184	9.994131	9.994077	9.994028	9.993981	9.9939375	9.993895	9.993855	9.993816	9.99378	9.993747	9.993714
9.997602	9.997519	9.997433	9.997344	9.997257	9.9971695	9.99708	9.996982	9.996886	9.99679	9.996692	9.996588	9.996482	9.996375	9.996268	9.9961605	9.996053	9.995943	9.995837	9.995731	9.9956255	9.995522	9.995418	9.995318	9.99522	9.995123	9.995029	9.994938	9.99485	9.994767	9.994683	9.994603	9.994528	9.994455	9.994384	9.994317	9.994255	9.994189	9.994133	9.994078	9.994022	9.993971	9.993918	9.993873	9.993832	9.993787	9.993748	9.9937105	9.993672	9.993637
9.997627	9.997536	9.997449	9.997361	9.99727	9.997179	9.997084	9.996989	9.99689	9.996789	9.99669	9.996586	9.996477	9.996371	9.996261	9.996154	9.996044	9.995935	9.995827	9.995721	9.995612	9.99551	9.995406	9.995301	9.995202	9.995106	9.99501	9.994917	9.994826	9.99474	9.994656	9.994573	9.994494	9.994421	9.994347	9.994278	9.99421	9.9941435	9.994085	9.994026	9.993967	9.993914	9.993866	9.993814	9.993769	9.993721	9.993679	9.993642	9.993603	9.993566
9.997648	9.997559	9.997467	9.997376	9.997284	9.997188	9.99709	9.996994	9.996894	9.996792	9.99669	9.996582	9.996475	9.9963665	9.996259	9.996147	9.996037	9.995928	9.995818	9.995711	9.9956045	9.995494	9.995393	9.995291	9.995187	9.995089	9.994994	9.994899	9.994807	9.9947195	9.994631	9.994547	9.994468	9.994389	9.994315	9.994242	9.99417	9.994107	9.9940405	9.993979	9.99392	9.993864	9.993813	9.993759	9.993709	9.993662	9.993618	9.993573	9.993533	9.993496
9.997673	9.9975815	9.997484	9.997389	9.997297	9.997197	9.997101	9.997001	9.996898	9.996794	9.996688	9.996581	9.99647	9.996364	9.996254	9.996141	9.996032	9.995922	9.9958105	9.995704	9.995598	9.99549	9.995383	9.995278	9.995174	9.995074	9.994977	9.994881	9.99479	9.9946995	9.99461	9.994526	9.994441	9.994361	9.994285	9.994208	9.994138	9.994067	9.993998	9.9939375	9.9938755	9.993816	9.993759	9.993706	9.993656	9.993605	9.993559	9.993512	9.993467	9.993428
9.997693	9.9976015	9.997502	9.997406	9.997307	9.99721	9.997108	9.997006	9.996903	9.996796	9.996687	9.996581	9.996471	9.996359	9.996251	9.99614	9.996027	9.995917	9.995807	9.995697	9.995588	9.995485	9.995372	9.995271	9.995165	9.995066	9.994964	9.994866	9.994774	9.994681	9.994591	9.994503	9.994418	9.994336	9.994255	9.99418	9.994104	9.994034	9.993962	9.993898	9.993833	9.9937725	9.993712	9.993658	9.993602	9.993551	9.993504	9.993454	9.993408	9.993368
9.997719	9.997618	9.997521	9.997421	9.99732	9.99722	9.997116	9.997013	9.996908	9.996799	9.996692	9.996582	9.99647	9.996359	9.996249	9.996138	9.996023	9.995913	9.995802	9.995691	9.995583	9.995477	9.995368	9.995261	9.995157	9.995056	9.994956	9.994858	9.994761	9.994667	9.9945755	9.994484	9.994397	9.994313	9.99423	9.994151	9.994077	9.994003	9.993929	9.993861	9.993794	9.9937315	9.993672	9.993613	9.993558	9.993498	9.99345	9.993398	9.993352	9.993306
9.997738	9.99764	9.997538	9.997434	9.997334	9.997229	9.997124	9.99702	9.996914	9.996803	9.996695	9.996581	9.99647	9.996362	9.99625	9.996136	9.996022	9.995909	9.9958	9.995688	9.995581	9.995469	9.995361	9.995256	9.995152	9.995049	9.994947	9.994845	9.994749	9.994654	9.99456	9.99447	9.994383	9.994294	9.994211	9.994129	9.994049	9.993972	9.993903	9.993828	9.993761	9.993694	9.9936285	9.993567	9.993509	9.993456	9.9934025	9.993348	9.993298	9.99325
9.997763	9.997658	9.997554	9.997452	9.997345	9.997239	9.997135	9.997027	9.996917	9.996811	9.9966955	9.996588	9.996475	9.996362	9.996247	9.996136	9.996022	9.995909	9.995797	9.995687	9.995574	9.99547	9.995358	9.995254	9.995148	9.995042	9.994941	9.994842	9.994743	9.994643	9.99455	9.994455	9.994365	9.994278	9.994192	9.99411	9.994029	9.993949	9.993874	9.9938	9.993731	9.993662	9.993596	9.993528	9.993469	9.993412	9.993354	9.993303	9.993248	9.993198
9.997786	9.997678	9.997573	9.997465	9.997358	9.997252	9.997144	9.997035	9.996927	9.996815	9.996701	9.996588	9.996475	9.996363	9.996247	9.996133	9.996023	9.995909	9.995797	9.995687	9.995577	9.995466	9.995357	9.995249	9.995145	9.995039	9.994937	9.994836	9.994736	9.994638	9.994542	9.994448	9.994355	9.994266	9.994178	9.994093	9.994008	9.993929	9.993849	9.993776	9.993701	9.99363	9.993563	9.993495	9.993435	9.993376	9.993316	9.9932575	9.993204	9.99315
9.997801	9.997693	9.99759	9.997476	9.997369	9.997265	9.997152	9.997045	9.996931	9.99682	9.996706	9.99659	9.996477	9.9963665	9.996251	9.996135	9.996025	9.995912	9.995798	9.995686	9.995575	9.995468	9.9953575	9.99525	9.995147	9.995039	9.994934	9.994833	9.994733	9.994633	9.994538	9.994442	9.994348	9.994255	9.994168	9.994078	9.993996	9.993909	9.993833	9.993753	9.993678	9.993605	9.993535	9.993467	9.9934025	9.993339	9.993278	9.993218	9.99316	9.993107
9.997823	9.997713	9.997606	9.997493	9.99738	9.997275	9.997161	9.997051	9.996939	9.996827	9.996709	9.996596	9.996481	9.996367	9.996252	9.996138	9.996025	9.995912	9.9958	9.995688	9.995577	9.995465	9.995359	9.995252	9.995147	9.995041	9.994936	9.994832	9.99473	9.994632	9.994534	9.994436	9.994339	9.994247	9.994155	9.994067	9.99398	9.993894	9.9938135	9.993734	9.993657	9.993585	9.99351	9.993439	9.993371	9.993306	9.993242	9.993184	9.993124	9.993069
9.997846	9.997732	9.99762	9.997508	9.9974	9.997284	9.997172	9.99706	9.996946	9.996829	9.996718	9.9966	9.996485	9.99637	9.996256	9.996141	9.996025	9.995914	9.995803	9.9956875	9.995579	9.995469	9.995362	9.995255	9.995146	9.995042	9.994936	9.994835	9.994733	9.99463	9.994529	9.994433	9.994335	9.994242	9.994153	9.9940605	9.993971	9.993884	9.993799	9.993719	9.993642	9.993563	9.99349	9.993417	9.993343	9.993276	9.993214	9.993153	9.993092	9.99303
9.997867	9.99775	9.997638	9.997521	9.997409	9.997299	9.997185	9.99707	9.996953	9.996838	9.996721	9.996607	9.9964905	9.996376	9.996262	9.996148	9.996034	9.995917	9.995807	9.995693	9.9955845	9.995475	9.995368	9.995258	9.9951515	9.995045	9.994939	9.994839	9.994734	9.994632	9.994532	9.994432	9.994337	9.994239	9.994146	9.994055	9.993964	9.993875	9.993789	9.993707	9.993626	9.993547	9.99347	9.993396	9.993325	9.993255	9.993187	9.993121	9.993059	9.992999
9.997882	9.997767	9.99765	9.997538	9.997424	9.997307	9.997194	9.997079	9.996963	9.996844	9.996728	9.996609	9.996498	9.996383	9.996265	9.996153	9.996038	9.995922	9.995811	9.995702	9.99559	9.99548	9.995371	9.995265	9.995155	9.99505	9.994944	9.99484	9.99474	9.994636	9.994534	9.994435	9.994338	9.994238	9.994145	9.994052	9.9939575	9.993871	9.993783	9.993698	9.993613	9.993532	9.993459	9.993381	9.993303	9.993234	9.993164	9.993098	9.993035	9.992973
9.997903	9.9977865	9.997665	9.997553	9.997438	9.997321	9.997205	9.997089	9.996969	9.996852	9.996737	9.996619	9.996501	9.996386	9.996271	9.996155	9.996042	9.995928	9.995817	9.995707	9.995595	9.995484	9.995378	9.995271	9.995167	9.995058	9.99495	9.994845	9.994742	9.994642	9.994539	9.994438	9.994338	9.994244	9.994147	9.99405	9.9939575	9.993868	9.993778	9.99369	9.993609	9.993525	9.993441	9.993369	9.993291	9.993217	9.993145	9.993076	9.993012	9.992948
9.997922	9.997806	9.9976845	9.997569	9.997452	9.9973345	9.997219	9.997099	9.99698	9.996863	9.996744	9.996625	9.996508	9.996393	9.996279	9.996162	9.996048	9.995937	9.995824	9.995714	9.9956045	9.995494	9.995387	9.995277	9.99517	9.995066	9.994959	9.994857	9.994751	9.994649	9.994546	9.994447	9.994345	9.994247	9.994149	9.994055	9.993957	9.993867	9.993776	9.993687	9.993601	9.993518	9.993436	9.993356	9.993279	9.993203	9.993133	9.993061	9.992994	9.9929285
9.997941	9.99782	9.997702	9.997583	9.997466	9.997346	9.99723	9.99711	9.99699	9.996874	9.996753	9.9966345	9.996514	9.996398	9.9962845	9.996168	9.996057	9.995944	9.9958315	9.99572	9.995609	9.9955015	9.995392	9.995285	9.99518	9.995075	9.99497	9.994863	9.994761	9.994656	9.9945545	9.994452	9.994353	9.994253	9.994153	9.994058	9.993962	9.993866	9.993778	9.993687	9.993599	9.993511	9.99343	9.993348	9.993268	9.993191	9.993117	9.993048	9.992978	9.99291
9.997958	9.997838	9.997719	9.997601	9.99748	9.99736	9.997241	9.997119	9.997002	9.996882	9.996763	9.996645	9.996527	9.99641	9.996291	9.996178	9.996063	9.995951	9.995838	9.9957285	9.995621	9.995509	9.9954	9.9952965	9.995191	9.995085	9.994982	9.994874	9.99477	9.994667	9.994564	9.994462	9.994362	9.994262	9.994163	9.994065	9.993969	9.993874	9.993779	9.993688	9.993598	9.993514	9.993428	9.993346	9.993264	9.993188	9.993113	9.993036	9.992964	9.992897
9.997976	9.997858	9.997733	9.997615	9.997493	9.997374	9.9972515	9.99713	9.997011	9.996892	9.996774	9.996652	9.996535	9.996417	9.996301	9.996184	9.996073	9.995959	9.995849	9.995737	9.99563	9.99552	9.995414	9.995306	9.9952	9.995096	9.994988	9.994886	9.994783	9.9946785	9.994576	9.994473	9.994373	9.994271	9.994173	9.994075	9.9939785	9.993879	9.993784	9.993695	9.993603	9.993513	9.993428	9.993343	9.993262	9.993181	9.993104	9.993031	9.992956	9.992886
9.997996	9.997874	9.997749	9.99763	9.997508	9.997387	9.997265	9.997144	9.997024	9.996904	9.996782	9.996662	9.996544	9.996424	9.996309	9.996196	9.996079	9.995967	9.995857	9.995747	9.99564	9.995533	9.995424	9.995317	9.995214	9.995109	9.995005	9.994899	9.994794	9.994693	9.994589	9.994487	9.994387	9.994284	9.994184	9.994082	9.993987	9.993888	9.9937935	9.993699	9.993607	9.993519	9.993433	9.993347	9.993263	9.993182	9.993103	9.993025	9.992952	9.99288
9.998014	9.997892	9.9977665	9.997643	9.997522	9.997403	9.997276	9.997157	9.997036	9.996915	9.996792	9.996674	9.996552	9.996435	9.996318	9.996203	9.996093	9.995978	9.99587	9.995758	9.995653	9.995544	9.995438	9.99533	9.995227	9.995122	9.995016	9.994913	9.994811	9.994708	9.994603	9.9945	9.994398	9.994295	9.994199	9.994096	9.993997	9.993902	9.993805	9.9937105	9.993618	9.9935255	9.993436	9.99335	9.993265	9.993184	9.993103	9.993025	9.992948	9.992873
9.998033	9.9979105	9.997782	9.99766	9.997538	9.997415	9.997291	9.99717	9.997046	9.9969225	9.996802	9.996681	9.996566	9.996446	9.99633	9.996214	9.9961	9.995991	9.995877	9.99577	9.995661	9.995556	9.995451	9.995344	9.99524	9.995135	9.995031	9.994929	9.994824	9.9947195	9.99462	9.994518	9.994414	9.994311	9.994208	9.994112	9.994013	9.993912	9.993817	9.993718	9.993628	9.993535	9.993445	9.993356	9.993272	9.993188	9.993103	9.993029	9.992949	9.992874
9.998051	9.997925	9.997801	9.997676	9.997554	9.997429	9.997305	9.997183	9.997059	9.996935	9.996814	9.996694	9.9965725	9.996456	9.996339	9.996227	9.996113	9.996	9.995892	9.995782	9.995671	9.995567	9.995463	9.9953575	9.995254	9.995151	9.995047	9.994943	9.994839	9.994738	9.994637	9.994533	9.9944315	9.9943285	9.994227	9.994129	9.994025	9.993928	9.993829	9.993733	9.993639	9.9935465	9.993455	9.993366	9.99328	9.993193	9.993114	9.993031	9.992952	9.992879
9.998068	9.997944	9.997819	9.997691	9.997566	9.997442	9.997318	9.997194	9.997072	9.996947	9.996826	9.996705	9.996586	9.996467	9.996351	9.996237	9.996123	9.996015	9.995905	9.995795	9.995689	9.995584	9.995477	9.995375	9.99527	9.995165	9.995064	9.994962	9.994861	9.994757	9.994655	9.994552	9.994449	9.99435	9.994245	9.994144	9.994043	9.993943	9.993844	9.993749	9.993654	9.993561	9.993469	9.993378	9.99329	9.993205	9.993122	9.993036	9.992959	9.992881
9.998084	9.997961	9.997834	9.997708	9.997584	9.9974575	9.997334	9.997209	9.997084	9.99696	9.996838	9.996717	9.996599	9.99648	9.996363	9.996248	9.996136	9.996028	9.995915	9.995809	9.995702	9.995596	9.995491	9.995389	9.995287	9.995183	9.995081	9.994981	9.994877	9.994773	9.994675	9.994574	9.994469	9.994365	9.994265	9.9941635	9.994065	9.993964	9.993866	9.993765	9.99367	9.993575	9.993483	9.99339	9.993301	9.993215	9.993132	9.993048	9.9929695	9.992888
9.998102	9.997977	9.99785	9.997723	9.997601	9.997474	9.997349	9.997221	9.997096	9.996974	9.996851	9.99673	9.996609	9.996493	9.996377	9.9962635	9.996149	9.996038	9.99593	9.99582	9.995717	9.99561	9.995504	9.995406	9.995301	9.995199	9.995098	9.994998	9.994896	9.994793	9.994694	9.99459	9.994493	9.994388	9.9942875	9.994185	9.994083	9.993982	9.993885	9.993786	9.9936905	9.993592	9.9935	9.993408	9.993316	9.99323	9.993145	9.99306	9.992976	9.9929
9.998122	9.997994	9.997869	9.997742	9.997617	9.99749	9.997364	9.997236	9.99711	9.996986	9.996865	9.996743	9.996625	9.996506	9.996389	9.996276	9.996163	9.996052	9.995942	9.995835	9.995727	9.995629	9.995523	9.995422	9.995322	9.995218	9.995119	9.995017	9.994917	9.994815	9.994716	9.9946165	9.994511	9.994409	9.994306	9.994206	9.994106	9.994002	9.993906	9.993806	9.99371	9.993613	9.993521	9.993426	9.993336	9.993245	9.993161	9.993074	9.992991	9.992912
9.998138	9.99801	9.997886	9.997758	9.997629	9.997504	9.997376	9.997252	9.997125	9.997	9.996879	9.996758	9.996636	9.996518	9.996403	9.996287	9.996175	9.996067	9.995955	9.995851	9.995747	9.99564	9.995541	9.995437	9.995337	9.995237	9.995136	9.995035	9.994937	9.994838	9.994736	9.994636	9.994534	9.994432	9.9943285	9.994228	9.994128	9.994025	9.993928	9.993829	9.99373	9.993632	9.993538	9.993444	9.993355	9.993263	9.993178	9.993089	9.99301	9.992929
9.998157	9.998029	9.997902	9.997774	9.997648	9.9975195	9.997394	9.997269	9.997142	9.997016	9.996893	9.99677	9.996651	9.9965315	9.996416	9.996302	9.996188	9.99608	9.995973	9.995865	9.995762	9.99566	9.995558	9.99546	9.995357	9.995256	9.995155	9.995056	9.994958	9.994857	9.99476	9.994658	9.994559	9.994455	9.994356	9.994252	9.994152	9.994051	9.993954	9.993851	9.993753	9.993659	9.993563	9.993467	9.993377	9.993287	9.993195	9.99311	9.993025	9.992946
9.998176	9.998048	9.99792	9.99779	9.997664	9.997538	9.997409	9.997283	9.997155	9.99703	9.996905	9.996785	9.996664	9.996548	9.996431	9.996316	9.996203	9.996095	9.995989	9.99588	9.995776	9.995676	9.995575	9.995474	9.995376	9.995276	9.995176	9.995077	9.99498	9.994884	9.994781	9.994682	9.994581	9.994479	9.99438	9.99428	9.994176	9.994079	9.993977	9.993876	9.993779	9.993681	9.993584	9.993488	9.993398	9.993306	9.993217	9.993131	9.993047	9.992966
9.998192	9.998063	9.997934	9.997807	9.997682	9.997549	9.997423	9.997296	9.9971695	9.997044	9.996921	9.996799	9.996678	9.996559	9.996446	9.996329	9.996218	9.99611	9.996002	9.995896	9.995794	9.995692	9.995591	9.995492	9.995395	9.995294	9.995198	9.9951	9.995001	9.994903	9.994804	9.994706	9.994606	9.994505	9.994404	9.994304	9.994202	9.994104	9.994004	9.993903	9.993806	9.993707	9.99361	9.993515	9.993422	9.993329	9.9932375	9.993151	9.993069	9.992984
9.99821	9.998082	9.9979515	9.997826	9.997696	9.997569	9.997439	9.9973135	9.997186	9.997059	9.996936	9.996814	9.996694	9.996574	9.996459	9.996345	9.996236	9.996125	9.996018	9.995915	9.995812	9.995709	9.995611	9.995512	9.995413	9.995314	9.995218	9.995125	9.995023	9.994927	9.994828	9.99473	9.994631	9.994529	9.994433	9.994329	9.994231	9.994129	9.994031	9.99393	9.993832	9.993732	9.993636	9.993541	9.993449	9.993357	9.993262	9.9931755	9.993092	9.9930105
9.998228	9.998098	9.997971	9.997842	9.997714	9.997585	9.9974575	9.997328	9.997202	9.997076	9.996951	9.99683	9.996707	9.996592	9.996473	9.996363	9.996249	9.9961405	9.9960375	9.995934	9.9958315	9.9957285	9.99563	9.995534	9.995437	9.995339	9.99524	9.995146	9.995046	9.994949	9.994852	9.994758	9.994657	9.994559	9.99446	9.99436	9.994258	9.994159	9.994057	9.99396	9.993858	9.993764	9.993662	9.993568	9.993476	9.993381	9.993292	9.993202	9.993119	9.993031
9.998246	9.998118	9.997989	9.99786	9.99773	9.997603	9.997472	9.997344	9.997218	9.997092	9.996969	9.996845	9.996726	9.996606	9.996491	9.996377	9.996266	9.996159	9.996052	9.995948	9.995847	9.995746	9.995648	9.99555	9.995455	9.995358	9.995262	9.995168	9.995072	9.994976	9.994879	9.994782	9.994684	9.994586	9.994486	9.994388	9.9942875	9.994186	9.994088	9.993988	9.993891	9.993792	9.993693	9.993599	9.993501	9.99341	9.993322	9.993231	9.993143	9.99306
9.998262	9.998134	9.998006	9.997876	9.997749	9.997619	9.99749	9.997363	9.997234	9.997108	9.996985	9.9968605	9.996741	9.996622	9.996508	9.996394	9.996284	9.996175	9.99607	9.995965	9.995864	9.995765	9.995667	9.995569	9.995476	9.99538	9.995285	9.995191	9.995097	9.994999	9.9949045	9.994807	9.994711	9.994612	9.994515	9.994415	9.994317	9.994215	9.994116	9.994019	9.993918	9.993823	9.993723	9.9936285	9.993532	9.993441	9.993349	9.993259	9.993173	9.993086
9.99828	9.998151	9.998023	9.997894	9.997765	9.997636	9.997506	9.997378	9.997252	9.997124	9.997001	9.996876	9.996755	9.996636	9.996523	9.996409	9.9963	9.996193	9.996087	9.995984	9.995882	9.995785	9.995686	9.99559	9.995494	9.995402	9.995307	9.995216	9.99512	9.995027	9.994928	9.994835	9.99474	9.994642	9.994545	9.994447	9.994348	9.9942465	9.994147	9.994046	9.993948	9.993852	9.993755	9.993658	9.993565	9.993469	9.993378	9.99329	9.9932	9.993115
9.998297	9.99817	9.998041	9.997913	9.997786	9.997654	9.997522	9.997397	9.997267	9.997143	9.997018	9.996893	9.996772	9.996654	9.996538	9.996428	9.996316	9.996208	9.996103	9.996003	9.995901	9.995804	9.995704	9.99561	9.995516	9.995422	9.995329	9.995239	9.995144	9.995048	9.994957	9.994862	9.994769	9.994669	9.994575	9.994475	9.994374	9.994275	9.994182	9.9940815	9.993982	9.993883	9.993786	9.99369	9.993593	9.993503	9.99341	9.99332	9.993233	9.993149
9.998317	9.998187	9.998062	9.99793	9.9978	9.997669	9.997541	9.997412	9.997286	9.997158	9.997031	9.996912	9.99679	9.996671	9.996555	9.996444	9.996333	9.996225	9.996122	9.996023	9.995919	9.995824	9.995724	9.995631	9.99554	9.995445	9.995352	9.995259	9.995169	9.995075	9.994984	9.994891	9.994791	9.994697	9.994603	9.994505	9.994408	9.994309	9.994208	9.994114	9.994013	9.99392	9.993821	9.993723	9.993627	9.993532	9.9934435	9.993352	9.993266	9.993176
9.998335	9.998207	9.998076	9.99795	9.997818	9.997688	9.997559	9.997431	9.997303	9.997177	9.997049	9.996926	9.996806	9.99669	9.996573	9.996462	9.996351	9.9962435	9.996139	9.996038	9.995937	9.995841	9.995746	9.995652	9.995562	9.995469	9.995377	9.995283	9.995193	9.995103	9.995008	9.994918	9.994822	9.994725	9.994632	9.994538	9.99444	9.994342	9.994243	9.994146	9.994049	9.993951	9.993854	9.993759	9.993659	9.99357	9.993475	9.993386	9.993298	9.993212
9.998351	9.998223	9.998098	9.997968	9.997838	9.997705	9.99758	9.997449	9.99732	9.997192	9.997068	9.996945	9.996823	9.996706	9.996591	9.996478	9.99637	9.996262	9.99616	9.9960575	9.995959	9.995862	9.995767	9.995673	9.995583	9.995489	9.995399	9.995308	9.995215	9.995125	9.995033	9.994943	9.994849	9.994755	9.994664	9.994568	9.994472	9.994373	9.994278	9.994179	9.994085	9.993983	9.993889	9.993793	9.993697	9.993605	9.99351	9.993421	9.993334	9.993245
9.998371	9.998244	9.998113	9.997985	9.997857	9.9977255	9.997598	9.997468	9.997337	9.997212	9.997085	9.996962	9.9968405	9.996726	9.996613	9.996498	9.9963875	9.996282	9.996179	9.9960785	9.99598	9.99588	9.99579	9.995694	9.995603	9.99551	9.995423	9.995334	9.995243	9.995155	9.995061	9.994971	9.994881	9.994787	9.994691	9.994598	9.994502	9.99441	9.994308	9.994212	9.994115	9.994018	9.993921	9.993827	9.993732	9.993637	9.9935465	9.993454	9.99337	9.9932785
9.998387	9.998259	9.998133	9.998003	9.997874	9.997745	9.997615	9.997483	9.9973545	9.997228	9.997102	9.996981	9.9968605	9.996744	9.996627	9.996517	9.996407	9.996301	9.996195	9.996095	9.995997	9.995898	9.995806	9.995716	9.995626	9.995535	9.995446	9.995356	9.995268	9.995177	9.9950905	9.995001	9.994909	9.994818	9.994722	9.994629	9.994536	9.994437	9.994344	9.9942465	9.994149	9.994056	9.993956	9.993864	9.993768	9.993675	9.993583	9.993491	9.993403	9.993316
9.998408	9.998278	9.998151	9.998021	9.997893	9.997763	9.997633	9.997502	9.997375	9.997249	9.997123	9.996999	9.996879	9.99676	9.996646	9.996533	9.996425	9.996319	9.996214	9.996117	9.9960165	9.995924	9.995831	9.995736	9.995646	9.995559	9.995467	9.995381	9.995294	9.995204	9.995116	9.995027	9.994938	9.994847	9.994755	9.99466	9.994569	9.994475	9.994376	9.994278	9.994185	9.994091	9.993996	9.993899	9.993805	9.9937105	9.993619	9.993527	9.99344	9.993356
9.998423	9.998299	9.99817	9.998041	9.997914	9.997781	9.997652	9.997522	9.997392	9.997267	9.99714	9.997017	9.996897	9.9967785	9.996665	9.9965515	9.996443	9.996337	9.996234	9.996136	9.996037	9.995944	9.995848	9.995758	9.995669	9.995582	9.995493	9.995403	9.995318	9.995231	9.995145	9.995054	9.994965	9.994877	9.994783	9.994695	9.994602	9.994506	9.994412	9.994318	9.994223	9.994124	9.99403	9.993935	9.993842	9.99375	9.993655	9.993565	9.993479	9.993391
9.998443	9.998316	9.998189	9.99806	9.9979315	9.997801	9.997669	9.997542	9.997411	9.997285	9.997159	9.997035	9.996916	9.9967985	9.996683	9.996572	9.996461	9.996356	9.996255	9.996154	9.996057	9.995963	9.995872	9.995782	9.995689	9.995601	9.995517	9.995429	9.995342	9.995258	9.9951725	9.995084	9.994996	9.994906	9.994814	9.994725	9.994636	9.99454	9.994449	9.994352	9.994255	9.9941635	9.994067	9.993974	9.993881	9.993786	9.993695	9.993604	9.993514	9.993428
9.998458	9.998336	9.998206	9.998078	9.997947	9.99782	9.997689	9.997559	9.997431	9.997302	9.997177	9.997054	9.996933	9.996816	9.996699	9.996589	9.996477	9.996376	9.996273	9.996174	9.9960785	9.995985	9.995893	9.995802	9.995713	9.9956255	9.99554	9.995456	9.995368	9.995283	9.995198	9.995111	9.995025	9.994935	9.994847	9.994759	9.994664	9.994574	9.99448	9.994389	9.994294	9.994198	9.994105	9.994012	9.9939165	9.993826	9.9937315	9.993644	9.993553	9.993469
9.99848	9.998353	9.998224	9.998099	9.99797	9.99784	9.997711	9.997579	9.99745	9.997325	9.997199	9.997073	9.996953	9.996835	9.996719	9.996606	9.996499	9.996395	9.996293	9.996195	9.9960985	9.996005	9.9959135	9.995822	9.995736	9.995648	9.995563	9.995477	9.995397	9.995311	9.995226	9.99514	9.995052	9.994966	9.994877	9.994788	9.994699	9.994606	9.994515	9.994424	9.9943285	9.994237	9.994142	9.994049	9.993955	9.993864	9.993772	9.993683	9.993593	9.993509
9.998496	9.99837	9.998246	9.998119	9.997989	9.99786	9.997727	9.997599	9.997467	9.997341	9.997217	9.997093	9.996972	9.996853	9.996738	9.996627	9.996516	9.996416	9.996314	9.996215	9.996116	9.996024	9.995935	9.995848	9.995756	9.995671	9.995587	9.995504	9.995421	9.995336	9.995252	9.995168	9.995087	9.994997	9.99491	9.994821	9.994732	9.994641	9.994552	9.994459	9.994368	9.994273	9.99418	9.994084	9.993994	9.993901	9.9938135	9.993721	9.993634	9.993549
9.998517	9.998389	9.998263	9.998136	9.998009	9.997876	9.99775	9.997617	9.997489	9.997362	9.997235	9.997113	9.996992	9.996874	9.996757	9.996646	9.996538	9.996432	9.996333	9.996236	9.996139	9.996045	9.995953	9.995866	9.995778	9.995693	9.99561	9.995526	9.995443	9.995361	9.995279	9.995194	9.995113	9.995026	9.99494	9.994853	9.994763	9.994678	9.994586	9.994494	9.994403	9.994309	9.994219	9.994125	9.994034	9.99394	9.993854	9.993762	9.993674	9.993587
9.998531	9.998408	9.998282	9.998158	9.998029	9.997898	9.9977665	9.997637	9.997507	9.997379	9.997254	9.997131	9.99701	9.996893	9.996777	9.996667	9.99656	9.996455	9.996353	9.996254	9.99616	9.996065	9.995978	9.995889	9.995802	9.995717	9.995636	9.995554	9.995471	9.995389	9.995307	9.995223	9.995138	9.995057	9.994974	9.994884	9.994796	9.994709	9.994621	9.994526	9.994438	9.99435	9.994255	9.994163	9.994072	9.993982	9.993894	9.993802	9.993715	9.993628
9.998554	9.998427	9.998301	9.998178	9.998048	9.997918	9.997787	9.997658	9.997528	9.9974	9.997273	9.997149	9.997032	9.996913	9.996795	9.996687	9.996579	9.996475	9.996372	9.996273	9.99618	9.996088	9.995997	9.995911	9.995824	9.995743	9.995659	9.995578	9.995496	9.995414	9.995332	9.995251	9.99517	9.995085	9.995002	9.994916	9.99483	9.994743	9.994654	9.994567	9.994473	9.994386	9.994292	9.9942	9.99411	9.99402	9.993931	9.993843	9.993756	9.99367
9.99857	9.998448	9.998323	9.998196	9.998068	9.997936	9.997807	9.997679	9.997548	9.997418	9.997295	9.997169	9.997049	9.996933	9.996819	9.996707	9.9966	9.996493	9.996394	9.996295	9.996201	9.996109	9.996021	9.995932	9.99585	9.995765	9.995682	9.995601	9.995519	9.995441	9.995358	9.995277	9.995198	9.995116	9.995032	9.99495	9.99486	9.994777	9.994691	9.9946	9.994511	9.994421	9.994331	9.994243	9.994151	9.99406	9.993971	9.993886	9.993798	9.993711
9.9985895	9.998465	9.998342	9.998217	9.998088	9.997957	9.9978285	9.997698	9.997567	9.997439	9.997313	9.99719	9.997069	9.996951	9.996837	9.996728	9.996619	9.996516	9.996415	9.996317	9.996221	9.996129	9.996041	9.995955	9.995871	9.995787	9.995707	9.9956255	9.9955435	9.995465	9.995387	9.995304	9.995227	9.995146	9.995064	9.994979	9.994894	9.994808	9.994725	9.994637	9.994549	9.994461	9.994371	9.994278	9.99419	9.994103	9.994013	9.993927	9.993838	9.993753
9.99861	9.9984865	9.998361	9.998238	9.998106	9.997978	9.997847	9.997716	9.997587	9.9974575	9.997334	9.99721	9.997091	9.99697	9.996861	9.996746	9.996642	9.996536	9.996435	9.996336	9.996241	9.996151	9.996062	9.995976	9.995896	9.995812	9.995729	9.99565	9.995571	9.995492	9.995412	9.995335	9.995255	9.9951725	9.995093	9.995013	9.994926	9.994843	9.994758	9.994671	9.994584	9.994495	9.994406	9.99432	9.994229	9.994141	9.994053	9.993965	9.993881	9.993797
9.998628	9.998507	9.998383	9.998254	9.998125	9.997998	9.997869	9.997736	9.997607	9.99748	9.997354	9.997231	9.99711	9.99699	9.996877	9.996765	9.996659	9.996554	9.996454	9.996358	9.9962635	9.996173	9.996087	9.996001	9.995916	9.995835	9.995752	9.995675	9.995594	9.995519	9.995438	9.99536	9.995283	9.995204	9.995123	9.995042	9.994962	9.994876	9.994793	9.994707	9.994619	9.994531	9.994446	9.994359	9.99427	9.994183	9.994095	9.994007	9.993922	9.993839
9.998647	9.998526	9.998404	9.998273	9.998146	9.998018	9.997889	9.99776	9.997628	9.997503	9.997375	9.997251	9.997129	9.997011	9.996897	9.996786	9.996679	9.996575	9.996474	9.996377	9.996285	9.996196	9.996107	9.99602	9.995936	9.995856	9.995777	9.995698	9.995621	9.995543	9.995465	9.995388	9.99531	9.995232	9.995154	9.995071	9.994991	9.994909	9.994828	9.994742	9.994656	9.994572	9.994482	9.994395	9.9943075	9.99422	9.994137	9.99405	9.993964	9.993882
9.998668	9.998545	9.998421	9.998294	9.998166	9.998038	9.997907	9.997778	9.997648	9.997519	9.997395	9.997269	9.997152	9.997029	9.996916	9.996805	9.996701	9.996594	9.996493	9.996399	9.9963045	9.996216	9.996127	9.996043	9.995962	9.99588	9.995801	9.995726	9.995645	9.995569	9.995492	9.995416	9.9953375	9.99526	9.995183	9.995103	9.995023	9.994941	9.994861	9.994775	9.994694	9.994605	9.994519	9.994435	9.9943495	9.994261	9.994176	9.994092	9.994007	9.993924
9.998685	9.998566	9.998443	9.998315	9.998186	9.998059	9.997928	9.997797	9.997672	9.997541	9.997416	9.9972925	9.997169	9.997052	9.996937	9.996826	9.99672	9.996617	9.996518	9.99642	9.996327	9.996236	9.996148	9.996065	9.995983	9.995903	9.995824	9.995746	9.995671	9.995593	9.995519	9.995439	9.995363	9.995291	9.995211	9.995132	9.995054	9.994975	9.994894	9.994809	9.994728	9.994642	9.994556	9.994473	9.994387	9.994301	9.994217	9.994134	9.994048	9.993965
9.998704	9.998587	9.998463	9.998335	9.998209	9.998078	9.997949	9.997816	9.997689	9.997561	9.997437	9.997312	9.9971895	9.997072	9.996959	9.99685	9.996738	9.996636	9.996536	9.99644	9.99635	9.996257	9.99617	9.996087	9.996003	9.995925	9.995845	9.995769	9.995695	9.995619	9.9955435	9.995468	9.995392	9.995317	9.995241	9.995163	9.995086	9.995007	9.994928	9.994845	9.9947605	9.994679	9.994597	9.99451	9.994426	9.994342	9.994256	9.994172	9.994092	9.994008
9.998725	9.998604	9.99848	9.998356	9.998229	9.9980955	9.997969	9.99784	9.997709	9.997581	9.997457	9.997333	9.99721	9.997091	9.996978	9.996866	9.99676	9.996658	9.996559	9.996462	9.996371	9.996281	9.996192	9.996108	9.996025	9.995946	9.995869	9.995794	9.995717	9.995644	9.995568	9.995495	9.9954195	9.995343	9.995269	9.9951935	9.995116	9.995039	9.99496	9.994878	9.994799	9.994717	9.994633	9.99455	9.994465	9.994383	9.994299	9.994214	9.994134	9.994052
9.998742	9.998623	9.998502	9.998376	9.998251	9.998118	9.997988	9.99786	9.997727	9.9976	9.997477	9.99735	9.997231	9.997112	9.996998	9.996887	9.9967785	9.99668	9.996577	9.996483	9.996389	9.996302	9.996215	9.996132	9.99605	9.995972	9.9958935	9.99582	9.995742	9.995668	9.995596	9.995522	9.995448	9.995375	9.995298	9.995224	9.995148	9.995071	9.994991	9.994913	9.994832	9.99475	9.994671	9.994588	9.994505	9.994422	9.994339	9.994256	9.994173	9.994091
9.998762	9.998642	9.998521	9.998395	9.998271	9.998139	9.998008	9.997879	9.997747	9.997622	9.997495	9.997373	9.9972515	9.997133	9.997021	9.996908	9.9968	9.996698	9.996599	9.996503	9.996412	9.99632	9.996236	9.996152	9.996072	9.995993	9.995916	9.995841	9.995766	9.995694	9.99562	9.995547	9.995473	9.995401	9.995329	9.995254	9.995178	9.995102	9.995027	9.9949465	9.994866	9.994787	9.994707	9.994623	9.994541	9.99446	9.994377	9.994294	9.994216	9.994136
9.998784	9.998665	9.998541	9.998418	9.998289	9.998161	9.998028	9.997901	9.99777	9.99764	9.997516	9.997391	9.997271	9.997154	9.997041	9.996931	9.996821	9.996718	9.996618	9.996524	9.996432	9.996342	9.996259	9.996172	9.996097	9.9960165	9.995939	9.995863	9.9957905	9.995718	9.995646	9.995573	9.9955015	9.995428	9.995357	9.995285	9.995208	9.995134	9.995061	9.994979	9.994903	9.994822	9.994742	9.994661	9.99458	9.994501	9.99442	9.994339	9.994258	9.99418
9.998803	9.998683	9.998562	9.998435	9.998306	9.998181	9.998047	9.997922	9.997789	9.9976635	9.997534	9.997412	9.997292	9.997174	9.99706	9.996948	9.996844	9.996738	9.99664	9.996544	9.996454	9.996362	9.996281	9.996196	9.996115	9.996037	9.995962	9.995888	9.995813	9.995741	9.995667	9.995598	9.995527	9.995454	9.995382	9.995313	9.9952345	9.995163	9.995088	9.995012	9.994934	9.994859	9.99478	9.994701	9.9946165	9.994539	9.994458	9.994379	9.994298	9.99422
9.99882	9.998701	9.998581	9.998456	9.998329	9.9982	9.99807	9.997939	9.997811	9.997683	9.997558	9.997434	9.997313	9.997195	9.99708	9.996968	9.996862	9.99676	9.996661	9.996565	9.996471	9.996387	9.996301	9.996217	9.996138	9.996059	9.995986	9.995909	9.995834	9.995768	9.995695	9.995623	9.995553	9.995483	9.995413	9.995339	9.995265	9.995194	9.99512	9.995045	9.99497	9.99489	9.994818	9.994737	9.9946575	9.994576	9.994496	9.994421	9.994341	9.994261
9.998842	9.998722	9.998602	9.998476	9.998349	9.998221	9.998092	9.997963	9.997833	9.997702	9.997576	9.997456	9.9973345	9.997214	9.997102	9.996991	9.996883	9.996781	9.99668	9.996587	9.996494	9.996406	9.996321	9.996241	9.99616	9.996082	9.996007	9.995931	9.995859	9.995791	9.995719	9.995651	9.995578	9.99551	9.99544	9.995368	9.995297	9.995223	9.995152	9.995076	9.995004	9.994927	9.994851	9.994772	9.994692	9.994616	9.994536	9.994459	9.99438	9.994303
9.998859	9.998743	9.998622	9.9985	9.998371	9.9982395	9.998112	9.997982	9.997852	9.997724	9.997599	9.997475	9.997354	9.997236	9.997121	9.997013	9.996902	9.9968	9.996701	9.996607	9.996516	9.996428	9.996342	9.99626	9.996184	9.996104	9.99603	9.995957	9.995885	9.995813	9.995744	9.995676	9.995606	9.995535	9.995463	9.995397	9.995326	9.9952545	9.99518	9.995112	9.995034	9.994961	9.994886	9.994808	9.994732	9.994654	9.9945755	9.9945	9.994421	9.994346
9.9988785	9.998765	9.99864	9.998516	9.99839	9.998262	9.998134	9.998003	9.997873	9.997745	9.99762	9.997492	9.997375	9.997256	9.997143	9.997031	9.996922	9.996822	9.996722	9.996629	9.996537	9.996448	9.996365	9.996282	9.996202	9.996124	9.996052	9.995978	9.995908	9.995836	9.995769	9.995699	9.995632	9.9955635	9.995491	9.995425	9.995356	9.995285	9.995212	9.995142	9.995068	9.994995	9.99492	9.994845	9.994768	9.994689	9.994616	9.99454	9.994463	9.994387
9.9988985	9.998781	9.998662	9.998538	9.998412	9.9982815	9.998151	9.998023	9.997893	9.997766	9.99764	9.997515	9.997395	9.997276	9.997163	9.997052	9.996946	9.996841	9.996743	9.99665	9.996557	9.996469	9.996384	9.996303	9.996224	9.996149	9.996075	9.996001	9.99593	9.995862	9.995793	9.995725	9.995659	9.995589	9.995522	9.995452	9.995382	9.995314	9.995243	9.9951725	9.995099	9.9950285	9.994955	9.994881	9.994804	9.99473	9.994652	9.994581	9.994501	9.994428
9.998917	9.998803	9.99868	9.998558	9.998431	9.998302	9.998172	9.998042	9.9979105	9.9977865	9.997661	9.997538	9.997416	9.997297	9.997183	9.997071	9.996964	9.996862	9.996765	9.99667	9.996577	9.99649	9.996406	9.996325	9.996247	9.996171	9.996096	9.996024	9.995952	9.995884	9.995814	9.99575	9.99568	9.995613	9.995545	9.995481	9.995415	9.995342	9.995273	9.995202	9.995132	9.995061	9.994988	9.994913	9.994841	9.994765	9.994693	9.994617	9.994542	9.994467
9.998939	9.998822	9.9987	9.998578	9.998451	9.998322	9.998193	9.998065	9.997933	9.997805	9.99768	9.997558	9.997436	9.997318	9.997204	9.997092	9.9969845	9.996883	9.996785	9.996689	9.9966	9.996512	9.9964285	9.996346	9.996266	9.99619	9.9961195	9.996047	9.995976	9.995905	9.995841	9.995773	9.995704	9.995641	9.995571	9.995505	9.99544	9.995373	9.995303	9.995234	9.995163	9.995091	9.995022	9.994949	9.994876	9.994803	9.99473	9.994658	9.994582	9.994511
9.998957	9.998839	9.99872	9.998599	9.998472	9.9983425	9.998212	9.998083	9.997956	9.9978285	9.997701	9.997578	9.997458	9.997338	9.997226	9.997112	9.9970045	9.996904	9.996805	9.99671	9.996618	9.9965315	9.996447	9.996366	9.996287	9.996213	9.996139	9.99607	9.995997	9.99593	9.995863	9.995794	9.995731	9.995665	9.9956	9.995533	9.995466	9.995398	9.995334	9.995265	9.995192	9.995127	9.995054	9.994987	9.99491	9.994839	9.994769	9.994694	9.994621	9.99455
9.998977	9.99886	9.998741	9.998619	9.998491	9.998364	9.998234	9.998103	9.997974	9.997849	9.99772	9.997595	9.997475	9.997357	9.997243	9.997135	9.997028	9.996924	9.996828	9.99673	9.996644	9.996553	9.996468	9.9963875	9.996308	9.996234	9.996162	9.996092	9.996019	9.9959545	9.995886	9.995818	9.995753	9.995689	9.9956255	9.99556	9.995495	9.995429	9.995363	9.995293	9.995228	9.995158	9.995089	9.995018	9.994946	9.994874	9.994803	9.994732	9.99466	9.994591
9.998994	9.998879	9.998761	9.998638	9.998511	9.9983835	9.998251	9.998125	9.997995	9.997867	9.997744	9.997617	9.997496	9.99738	9.997264	9.997152	9.997045	9.996944	9.996846	9.996752	9.996659	9.996572	9.99649	9.996408	9.99633	9.996258	9.996183	9.996111	9.996042	9.995976	9.995912	9.995845	9.995781	9.995713	9.995649	9.995587	9.995523	9.995457	9.995391	9.995322	9.995257	9.995187	9.995121	9.995051	9.994984	9.994912	9.994842	9.994771	9.994702	9.994627
9.999015	9.998899	9.998783	9.998657	9.998531	9.9984045	9.998277	9.998147	9.998014	9.997888	9.99776	9.997637	9.997518	9.997397	9.997284	9.997173	9.9970665	9.996964	9.996865	9.99677	9.99668	9.9965925	9.99651	9.996428	9.996353	9.996279	9.996205	9.996133	9.996066	9.995997	9.995931	9.995867	9.995803	9.995739	9.995675	9.995609	9.995548	9.995485	9.995417	9.995353	9.995284	9.99522	9.995153	9.995083	9.995016	9.994947	9.994877	9.994806	9.994739	9.994668
9.999032	9.998919	9.998799	9.998677	9.998549	9.9984255	9.998296	9.998165	9.998036	9.997907	9.997782	9.997656	9.997536	9.997417	9.997303	9.997194	9.9970875	9.9969845	9.996886	9.996794	9.996701	9.996615	9.996531	9.996451	9.996374	9.996298	9.996227	9.996156	9.996087	9.996021	9.995955	9.995892	9.995828	9.995764	9.995702	9.99564	9.995573	9.995509	9.995445	9.99538	9.995315	9.995254	9.995185	9.995119	9.99505	9.99498	9.994912	9.9948435	9.994776	9.994706
9.999056	9.998939	9.99882	9.998696	9.9985695	9.998444	9.998315	9.998186	9.998055	9.997927	9.997799	9.997677	9.997554	9.9974375	9.997323	9.997212	9.997107	9.997004	9.996906	9.996813	9.996719	9.996635	9.996551	9.9964695	9.996391	9.99632	9.996247	9.996177	9.996109	9.996041	9.995976	9.9959135	9.995851	9.995787	9.995726	9.995662	9.9956	9.995541	9.995476	9.995409	9.995349	9.995281	9.995214	9.995151	9.995085	9.995016	9.994948	9.994882	9.994815	9.994743
9.999071	9.99896	9.998842	9.998719	9.998591	9.998464	9.998336	9.998204	9.998076	9.997947	9.99782	9.997697	9.997579	9.9974575	9.997341	9.997236	9.997127	9.9970255	9.996925	9.99683	9.996741	9.996656	9.996573	9.9964905	9.996411	9.996341	9.996267	9.9962	9.99613	9.996065	9.996	9.995936	9.995873	9.9958105	9.995747	9.995687	9.9956255	9.9955635	9.995502	9.995437	9.995377	9.99531	9.995247	9.995181	9.995118	9.995051	9.994984	9.994918	9.99485	9.994783
9.99909	9.998978	9.99886	9.998736	9.998612	9.998484	9.998355	9.998225	9.998096	9.997967	9.997843	9.997718	9.997597	9.9974785	9.997364	9.997253	9.997148	9.9970455	9.996946	9.996852	9.996759	9.9966755	9.996591	9.996514	9.996435	9.99636	9.99629	9.996222	9.996153	9.996085	9.996021	9.995957	9.995896	9.995832	9.995775	9.995712	9.995651	9.995589	9.99553	9.995467	9.995404	9.995339	9.9952755	9.9952135	9.995148	9.995083	9.99502	9.994951	9.994886	9.994822
9.999109	9.998998	9.99888	9.998757	9.9986315	9.998503	9.998378	9.998245	9.998112	9.997989	9.997861	9.997736	9.997617	9.997495	9.997384	9.9972725	9.997168	9.997064	9.996966	9.996872	9.996782	9.996694	9.996611	9.996532	9.996455	9.996381	9.996308	9.996241	9.996174	9.996108	9.996046	9.995982	9.995919	9.995857	9.995798	9.995739	9.995679	9.995615	9.995556	9.995497	9.995433	9.995371	9.995308	9.995244	9.995182	9.995118	9.995055	9.994987	9.994923	9.994861
9.999129	9.999017	9.9989	9.998776	9.998651	9.998525	9.998397	9.998264	9.998135	9.998006	9.997878	9.997758	9.997637	9.9975195	9.997402	9.997291	9.997185	9.997086	9.9969845	9.996891	9.996801	9.996715	9.996631	9.99655	9.996476	9.996404	9.996331	9.996262	9.996196	9.996131	9.996067	9.996001	9.995941	9.995885	9.995822	9.995761	9.995705	9.995645	9.995583	9.995523	9.995459	9.9954	9.9953375	9.9952755	9.995212	9.995151	9.995088	9.995021	9.994958	9.994895
9.999149	9.999035	9.998919	9.9988	9.998671	9.998544	9.998413	9.998288	9.998153	9.998028	9.997901	9.997777	9.997655	9.997538	9.997424	9.99731	9.997206	9.997102	9.997005	9.996912	9.99682	9.996732	9.996651	9.9965725	9.996497	9.996422	9.99635	9.996279	9.996218	9.996152	9.996086	9.996024	9.995964	9.995905	9.995846	9.995785	9.995725	9.995666	9.995608	9.995546	9.995486	9.995426	9.995367	9.995308	9.995245	9.995182	9.995121	9.995058	9.994994	9.994931
9.9991665	9.999057	9.998938	9.998818	9.99869	9.998563	9.998436	9.998305	9.998173	9.998048	9.997918	9.997796	9.997674	9.997555	9.997443	9.997332	9.997223	9.99712	9.9970255	9.996928	9.99684	9.996754	9.996671	9.996592	9.996518	9.996442	9.996374	9.996302	9.996237	9.996174	9.996111	9.996048	9.995986	9.995927	9.995868	9.99581	9.995749	9.995691	9.995632	9.995573	9.995516	9.995456	9.995396	9.995336	9.9952755	9.995216	9.995154	9.995092	9.995029	9.99497
9.999187	9.999076	9.9989605	9.998835	9.998712	9.998585	9.998454	9.998324	9.998195	9.998066	9.997939	9.997816	9.997693	9.997578	9.99746	9.99735	9.997246	9.997142	9.997045	9.996949	9.996859	9.996773	9.99669	9.996611	9.996539	9.996463	9.996391	9.996325	9.996258	9.996197	9.996132	9.99607	9.996007	9.99595	9.995891	9.995832	9.995776	9.995719	9.995661	9.995603	9.995543	9.995483	9.995426	9.995366	9.995307	9.995244	9.995186	9.995127	9.995066	9.995002
9.999206	9.999095	9.998977	9.9988575	9.998731	9.998604	9.998473	9.9983425	9.998213	9.998085	9.997959	9.997835	9.997714	9.997598	9.997479	9.997372	9.997264	9.997162	9.997063	9.996969	9.996881	9.996796	9.996714	9.996629	9.996555	9.996482	9.996412	9.996343	9.99628	9.996216	9.996152	9.996093	9.996032	9.9959755	9.995916	9.995853	9.995799	9.995741	9.995686	9.995629	9.995569	9.995513	9.995454	9.995395	9.995339	9.995276	9.995217	9.995159	9.9951	9.99504
9.999223	9.999113	9.998997	9.998875	9.99875	9.998623	9.998491	9.998363	9.998234	9.998102	9.997975	9.997852	9.99773	9.997616	9.9975	9.99739	9.997284	9.997182	9.997082	9.996987	9.996897	9.996816	9.996731	9.996653	9.996575	9.996501	9.996434	9.996366	9.9963	9.996234	9.996174	9.996112	9.996051	9.995997	9.995938	9.995881	9.995821	9.995767	9.995708	9.995653	9.995597	9.995539	9.995481	9.995423	9.995366	9.995308	9.995251	9.995191	9.995132	9.995074
9.999245	9.999131	9.999016	9.998894	9.998769	9.998643	9.99851	9.998382	9.998253	9.998123	9.997998	9.997876	9.997756	9.997633	9.997517	9.99741	9.997303	9.997201	9.997104	9.997007	9.996917	9.996832	9.996749	9.99667	9.996593	9.996522	9.996453	9.996385	9.99632	9.996257	9.996194	9.996133	9.996074	9.996017	9.99596	9.995904	9.995847	9.9957905	9.995734	9.995679	9.995623	9.995565	9.995511	9.995455	9.995395	9.9953375	9.995282	9.995226	9.995167	9.995109
9.999261	9.999149	9.999033	9.998914	9.99879	9.998662	9.99853	9.998403	9.998274	9.998143	9.998018	9.997891	9.997771	9.997653	9.997541	9.997429	9.997319	9.99722	9.99712	9.997026	9.996939	9.996847	9.996767	9.996688	9.996614	9.996542	9.9964695	9.996406	9.996339	9.996276	9.996213	9.996154	9.996097	9.996038	9.99598	9.995926	9.995872	9.995815	9.995759	9.995704	9.995647	9.995592	9.995535	9.9954815	9.995425	9.995368	9.995313	9.995255	9.9952	9.995144
9.99928	9.99917	9.999053	9.99893	9.998809	9.998679	9.998548	9.998421	9.99829	9.998163	9.998034	9.997911	9.997788	9.997671	9.99756	9.997448	9.997339	9.997237	9.997139	9.9970455	9.996957	9.99687	9.996787	9.996711	9.996634	9.996564	9.996492	9.996424	9.99636	9.996298	9.996237	9.996177	9.996118	9.996059	9.996003	9.995948	9.995892	9.995835	9.995782	9.995728	9.995673	9.99562	9.995564	9.995508	9.995454	9.995398	9.995343	9.995288	9.995233	9.995178
9.999297	9.99919	9.999069	9.998951	9.998824	9.998698	9.998567	9.998439	9.99831	9.998181	9.998055	9.99793	9.997809	9.997688	9.997577	9.997465	9.997357	9.997255	9.997161	9.997064	9.996978	9.996888	9.996806	9.99673	9.996655	9.996579	9.99651	9.996444	9.996379	9.996317	9.996259	9.996196	9.99614	9.99608	9.996026	9.995972	9.995916	9.995858	9.995808	9.995752	9.995698	9.995647	9.995592	9.995538	9.9954815	9.995428	9.995374	9.99532	9.995266	9.99521
9.999322	9.999207	9.99909	9.998968	9.998842	9.998718	9.998587	9.998457	9.998328	9.998201	9.998073	9.99795	9.997828	9.997706	9.997596	9.997484	9.9973755	9.997275	9.997174	9.997086	9.996996	9.996908	9.996826	9.996748	9.996671	9.9966	9.996531	9.996462	9.996394	9.996336	9.996275	9.996218	9.99616	9.996101	9.996048	9.995992	9.995935	9.995885	9.9958315	9.995779	9.995723	9.99567	9.995618	9.995564	9.99551	9.995456	9.995404	9.99535	9.995295	9.995244
9.999336	9.999225	9.999111	9.998987	9.998863	9.998735	9.998608	9.998476	9.998346	9.998216	9.998091	9.997965	9.997847	9.9977255	9.997612	9.9975	9.997397	9.997293	9.997196	9.997105	9.997013	9.996926	9.996844	9.996767	9.996691	9.996617	9.9965515	9.996484	9.996417	9.996357	9.996296	9.99624	9.996181	9.996123	9.996067	9.996013	9.995958	9.995908	9.995854	9.995802	9.9957485	9.995697	9.995641	9.995591	9.995535	9.995483	9.995432	9.9953785	9.995327	9.9952755
9.999354	9.999243	9.999128	9.999007	9.99888	9.998753	9.998627	9.998494	9.998366	9.998235	9.998107	9.997987	9.997863	9.997744	9.99763	9.997519	9.997414	9.997311	9.997214	9.997122	9.997033	9.996944	9.996863	9.996784	9.99671	9.996636	9.996568	9.996503	9.996438	9.996377	9.996316	9.996259	9.996201	9.996143	9.996089	9.996037	9.995982	9.995929	9.995876	9.995824	9.995772	9.995723	9.995669	9.995617	9.995566	9.995513	9.9954605	9.995408	9.995359	9.995307
9.999371	9.999263	9.999146	9.999024	9.998899	9.998774	9.998644	9.998512	9.998383	9.998252	9.99813	9.998003	9.997883	9.997762	9.997647	9.997538	9.997431	9.99733	9.997233	9.997137	9.997048	9.996964	9.996882	9.996805	9.996729	9.996656	9.996586	9.996521	9.996457	9.996396	9.996336	9.996279	9.996221	9.996167	9.99611	9.996058	9.996006	9.995952	9.995901	9.995849	9.995798	9.995746	9.995696	9.995643	9.995594	9.995541	9.99549	9.9954405	9.99539	9.9953375
9.999391	9.999279	9.999164	9.999044	9.998918	9.998792	9.998662	9.998531	9.998402	9.998274	9.998145	9.998019	9.997899	9.997782	9.997667	9.997559	9.997451	9.997348	9.997252	9.99716	9.997069	9.996982	9.9969015	9.996822	9.996748	9.996677	9.996606	9.996542	9.996475	9.996413	9.996355	9.996297	9.996241	9.996183	9.996133	9.996078	9.996025	9.995973	9.995921	9.9958725	9.99582	9.99577	9.99572	9.995669	9.995618	9.99557	9.995519	9.995468	9.995419	9.995368
9.999408	9.9993	9.999183	9.9990635	9.998938	9.99881	9.998679	9.998552	9.998421	9.998291	9.998161	9.998039	9.997917	9.9978	9.997689	9.997576	9.997468	9.997367	9.997271	9.997176	9.997087	9.997002	9.99692	9.996841	9.996768	9.996694	9.996627	9.996559	9.996496	9.996434	9.996373	9.996316	9.996261	9.996205	9.996153	9.996099	9.996047	9.9959955	9.995946	9.9958935	9.995843	9.995797	9.995747	9.995697	9.995645	9.995596	9.995548	9.995497	9.995449	9.995401
9.999426	9.999315	9.999202	9.999079	9.998954	9.998827	9.998699	9.998568	9.998438	9.998307	9.998181	9.998055	9.997936	9.997819	9.997704	9.997594	9.997487	9.997384	9.997284	9.997192	9.997104	9.99702	9.996936	9.996859	9.996785	9.996716	9.996644	9.996578	9.996514	9.996453	9.996395	9.996337	9.99628	9.996227	9.996173	9.996121	9.996071	9.996021	9.995969	9.995916	9.995867	9.995818	9.995769	9.995721	9.995671	9.995625	9.995574	9.995524	9.995479	9.995431
9.999443	9.999335	9.999221	9.9991	9.998974	9.998846	9.998716	9.998586	9.998453	9.998326	9.998201	9.998073	9.997952	9.997833	9.997722	9.997609	9.997504	9.997403	9.997303	9.997211	9.997124	9.997039	9.996954	9.996876	9.996801	9.99673	9.996661	9.996596	9.996535	9.996472	9.996413	9.996353	9.996299	9.996246	9.996191	9.9961405	9.99609	9.99604	9.99599	9.995941	9.995891	9.995843	9.995793	9.995745	9.9957	9.995651	9.995603	9.995556	9.995507	9.995459
9.999462	9.999352	9.999236	9.999115	9.998991	9.998866	9.998732	9.998603	9.998474	9.998343	9.998217	9.998091	9.997971	9.997852	9.997738	9.997628	9.997521	9.99742	9.997321	9.997229	9.997139	9.997053	9.996973	9.996894	9.996823	9.99675	9.996683	9.996615	9.996552	9.996492	9.996432	9.996376	9.996322	9.996266	9.996212	9.996163	9.996109	9.996058	9.996012	9.995962	9.995914	9.995866	9.995819	9.99577	9.995724	9.995677	9.99563	9.995583	9.995535	9.995491
9.999479	9.999371	9.999257	9.999134	9.99901	9.998882	9.99875	9.998621	9.99849	9.998362	9.998235	9.99811	9.997988	9.99787	9.997756	9.997645	9.997538	9.9974375	9.997339	9.997246	9.997158	9.997069	9.996991	9.996915	9.99684	9.996767	9.9967	9.996634	9.996572	9.996509	9.996452	9.996393	9.99634	9.9962845	9.996235	9.996182	9.996133	9.996082	9.996034	9.995984	9.9959345	9.995887	9.995842	9.995794	9.995748	9.995703	9.995657	9.995608	9.9955635	9.995521
9.999496	9.999387	9.999272	9.99915	9.999025	9.998901	9.99877	9.998638	9.998508	9.99838	9.998252	9.998126	9.998003	9.9978895	9.997772	9.997663	9.997557	9.997454	9.997356	9.997264	9.997174	9.997089	9.997006	9.99693	9.996856	9.996785	9.996718	9.996653	9.996588	9.99653	9.9964695	9.996411	9.996359	9.9963045	9.996253	9.996204	9.996154	9.996104	9.996056	9.996007	9.995958	9.99591	9.995866	9.995818	9.995773	9.9957285	9.995685	9.995635	9.995593	9.995547
9.999514	9.999407	9.999289	9.999168	9.9990425	9.998914	9.998784	9.998657	9.998524	9.998396	9.998268	9.998146	9.998022	9.997905	9.99779	9.997681	9.997573	9.997471	9.997374	9.997282	9.997191	9.9971075	9.9970255	9.996948	9.996873	9.996804	9.996736	9.996672	9.996608	9.996547	9.996488	9.996431	9.996375	9.996325	9.996273	9.996221	9.996173	9.996123	9.996075	9.996028	9.99598	9.995934	9.995888	9.995844	9.995796	9.995751	9.9957075	9.995667	9.99562	9.995577
9.999531	9.99942	9.999306	9.999186	9.99906	9.998934	9.998802	9.9986725	9.998541	9.998412	9.998285	9.998163	9.99804	9.99792	9.997808	9.997697	9.997589	9.997488	9.997393	9.9973	9.99721	9.997126	9.997043	9.996964	9.996891	9.996821	9.996754	9.996691	9.996625	9.996564	9.996506	9.99645	9.996396	9.9963455	9.996291	9.996241	9.996193	9.9961405	9.996096	9.996049	9.996003	9.995955	9.995914	9.995868	9.995821	9.995777	9.995735	9.995692	9.995649	9.995606
9.99955	9.99944	9.999322	9.999203	9.999076	9.998949	9.998819	9.998688	9.998558	9.99843	9.998302	9.998181	9.998057	9.997937	9.997825	9.997718	9.997606	9.997507	9.997407	9.997315	9.997228	9.99714	9.99706	9.996983	9.99691	9.996839	9.996771	9.996705	9.996642	9.996584	9.996529	9.99647	9.996415	9.996363	9.99631	9.996263	9.996212	9.996163	9.9961195	9.996072	9.996027	9.995978	9.995933	9.99589	9.995847	9.9958	9.99576	9.995717	9.995676	9.995632
9.999566	9.999459	9.999343	9.999217	9.999095	9.998965	9.9988365	9.998708	9.998575	9.998447	9.998318	9.998195	9.998072	9.997957	9.997841	9.997733	9.997624	9.997522	9.997425	9.997332	9.997242	9.997158	9.997075	9.997001	9.996926	9.996854	9.996787	9.996721	9.996662	9.9966	9.996544	9.996486	9.996434	9.996384	9.99633	9.996282	9.996231	9.996184	9.99614	9.996092	9.996045	9.996004	9.995955	9.995913	9.99587	9.995828	9.995785	9.995741	9.995701	9.99566
9.999582	9.999473	9.999358	9.999236	9.999112	9.998982	9.998855	9.998723	9.998592	9.998464	9.998336	9.99821	9.998093	9.997972	9.997858	9.997746	9.997642	9.99754	9.997442	9.997348	9.997259	9.997173	9.997091	9.997018	9.996942	9.996873	9.996805	9.996742	9.996679	9.996621	9.996561	9.996507	9.996452	9.996398	9.996349	9.9963	9.996251	9.996203	9.996159	9.99611	9.996066	9.996023	9.995981	9.995936	9.995893	9.9958515	9.99581	9.995767	9.995727	9.995688
9.999603	9.999491	9.999375	9.999256	9.999129	9.999	9.998871	9.998737	9.998609	9.998482	9.998352	9.998226	9.998105	9.997986	9.997872	9.997766	9.997658	9.997555	9.997456	9.997367	9.997274	9.99719	9.997111	9.997035	9.996961	9.996891	9.996822	9.996757	9.9966955	9.996637	9.996581	9.996523	9.996471	9.996418	9.996367	9.996322	9.996271	9.996224	9.996177	9.996135	9.996087	9.996046	9.996002	9.995958	9.995915	9.995877	9.995833	9.995792	9.995751	9.995711
9.999618	9.999507	9.999391	9.99927	9.999144	9.999017	9.998888	9.998756	9.998624	9.998495	9.998368	9.998244	9.99812	9.998001	9.99789	9.99778	9.997673	9.997573	9.997473	9.997381	9.997294	9.997207	9.997128	9.997051	9.996976	9.996904	9.996839	9.996774	9.996715	9.996655	9.996598	9.996545	9.996489	9.996438	9.9963875	9.996339	9.99629	9.996244	9.996201	9.996155	9.99611	9.996066	9.996022	9.99598	9.995938	9.9959	9.995857	9.995819	9.99578	9.995741
9.999634	9.999527	9.999409	9.999289	9.999163	9.999033	9.998902	9.998772	9.998641	9.998512	9.998385	9.99826	9.998139	9.998022	9.997908	9.997796	9.997693	9.997586	9.997491	9.997397	9.997311	9.997225	9.997144	9.997067	9.996994	9.996923	9.996858	9.996791	9.996732	9.996671	9.996617	9.99656	9.996508	9.996458	9.996405	9.996358	9.99631	9.996263	9.996219	9.996174	9.996131	9.996088	9.996045	9.996	9.995961	9.995921	9.995882	9.995843	9.995802	9.995768
9.99965	9.999541	9.999425	9.999302	9.999179	9.999049	9.9989195	9.998789	9.998658	9.998529	9.998403	9.998275	9.998155	9.998035	9.997925	9.997813	9.997705	9.997606	9.997507	9.997413	9.997328	9.99724	9.997159	9.997085	9.997011	9.996941	9.996873	9.996811	9.996748	9.996689	9.996634	9.996579	9.996524	9.996473	9.996424	9.996375	9.99633	9.996283	9.996238	9.996194	9.99615	9.996107	9.996068	9.996024	9.995985	9.995945	9.995905	9.995867	9.99583	9.995795
9.999668	9.999558	9.999441	9.999317	9.999194	9.999065	9.998933	9.998804	9.998673	9.998544	9.998416	9.998294	9.998169	9.998053	9.997933	9.99783	9.997721	9.997619	9.99752	9.997429	9.997343	9.997255	9.997176	9.997098	9.997029	9.996956	9.996889	9.996827	9.996765	9.996707	9.99665	9.996596	9.996541	9.996491	9.996442	9.996396	9.996346	9.996304	9.996257	9.996215	9.996173	9.996131	9.99609	9.996044	9.996005	9.995966	9.99593	9.995893	9.995853	9.995821
9.999681	9.999572	9.999459	9.999336	9.9992075	9.99908	9.998948	9.998819	9.998689	9.998559	9.998434	9.998311	9.998187	9.998068	9.997953	9.997843	9.997735	9.997636	9.997538	9.997448	9.997357	9.997272	9.997191	9.997115	9.997045	9.996973	9.996906	9.996843	9.996783	9.996723	9.996666	9.996613	9.996561	9.99651	9.996461	9.996413	9.996368	9.996323	9.996277	9.996236	9.996191	9.99615	9.99611	9.996067	9.996028	9.995992	9.995952	9.995915	9.995879	9.995843
9.9997	9.99959	9.999474	9.999354	9.999226	9.999094	9.998965	9.998836	9.998702	9.998575	9.998448	9.998322	9.998201	9.998084	9.997968	9.997859	9.99775	9.997651	9.997555	9.997459	9.997374	9.997289	9.997207	9.997131	9.997058	9.99699	9.996923	9.996858	9.996799	9.996741	9.996684	9.99663	9.996581	9.996527	9.996478	9.996431	9.996384	9.99634	9.996297	9.996253	9.996209	9.996169	9.99613	9.996091	9.996052	9.996012	9.995976	9.99594	9.995901	9.995869
9.999718	9.999604	9.999489	9.999367	9.99924	9.999113	9.998983	9.998852	9.998721	9.99859	9.998461	9.998337	9.998217	9.998098	9.997982	9.997872	9.997766	9.997669	9.997568	9.997477	9.997386	9.997303	9.997226	9.997148	9.997076	9.997005	9.99694	9.996877	9.996816	9.996756	9.9967	9.996647	9.996595	9.996546	9.996498	9.99645	9.996403	9.99636	9.996315	9.996272	9.99623	9.996193	9.99615	9.996112	9.996072	9.996035	9.995999	9.995965	9.995926	9.9958935
9.999732	9.999621	9.999505	9.999384	9.999258	9.999128	9.998995	9.998867	9.998735	9.998606	9.99848	9.998354	9.998229	9.998116	9.998001	9.99789	9.997784	9.997682	9.997583	9.997494	9.997405	9.997318	9.99724	9.997163	9.99709	9.997021	9.996954	9.996892	9.996834	9.996774	9.996717	9.996664	9.996611	9.996561	9.996513	9.996468	9.996423	9.996377	9.996334	9.996292	9.996251	9.996209	9.996171	9.996132	9.996095	9.996058	9.996019	9.995986	9.995952	9.995915
9.999747	9.999637	9.999522	9.999397	9.99927	9.999144	9.999015	9.998881	9.998752	9.998622	9.998494	9.99837	9.998247	9.998128	9.9980135	9.997903	9.997797	9.997696	9.997601	9.997507	9.997419	9.997336	9.997256	9.997178	9.997107	9.997036	9.996971	9.996909	9.996847	9.996788	9.996737	9.996682	9.99663	9.996581	9.996532	9.996487	9.996443	9.996396	9.996352	9.996311	9.996269	9.996231	9.996191	9.996152	9.996119	9.9960785	9.996043	9.996007	9.995975	9.995941
9.9997635	9.999655	9.999535	9.999413	9.999288	9.999159	9.999027	9.998896	9.998767	9.998636	9.998509	9.9983835	9.998262	9.998143	9.998029	9.997921	9.997814	9.997714	9.997616	9.997524	9.997432	9.997351	9.997271	9.997193	9.997121	9.997051	9.996985	9.996923	9.996863	9.996806	9.996752	9.996697	9.996645	9.9966	9.99655	9.996502	9.996457	9.996415	9.996372	9.996329	9.996288	9.996247	9.996211	9.996174	9.996137	9.996099	9.996062	9.996031	9.995997	9.995966
9.99978	9.99967	9.999553	9.999428	9.9993	9.999175	9.999042	9.99891	9.998779	9.998651	9.998523	9.998397	9.998274	9.998156	9.998042	9.997936	9.997827	9.997726	9.99763	9.997538	9.997449	9.997363	9.997286	9.997209	9.997136	9.997069	9.997002	9.996942	9.996878	9.996821	9.996767	9.996715	9.996663	9.996614	9.996567	9.99652	9.996477	9.996434	9.996388	9.996349	9.996308	9.996267	9.996231	9.996193	9.996158	9.996123	9.996085	9.996055	9.996021	9.995988
9.999792	9.999684	9.999565	9.999443	9.999316	9.999188	9.999056	9.998928	9.9987955	9.998666	9.998537	9.998412	9.998292	9.998171	9.99806	9.997949	9.997845	9.997741	9.997644	9.997553	9.997463	9.997381	9.997301	9.997225	9.99715	9.997083	9.997018	9.996954	9.996894	9.9968405	9.996784	9.996732	9.996678	9.99663	9.996583	9.996538	9.996495	9.996449	9.996408	9.996368	9.996329	9.996289	9.996253	9.996214	9.996177	9.996144	9.99611	9.996076	9.996044	9.996013
9.999809	9.999698	9.999581	9.999458	9.999332	9.999201	9.999071	9.9989395	9.998808	9.998679	9.998551	9.9984255	9.998304	9.998188	9.99807	9.997962	9.997857	9.997754	9.997658	9.997568	9.99748	9.9973955	9.997318	9.997239	9.997166	9.997102	9.997031	9.99697	9.996911	9.996855	9.996798	9.996747	9.996696	9.996649	9.996601	9.996555	9.99651	9.996468	9.996427	9.996386	9.996348	9.996307	9.996268	9.996232	9.996199	9.996163	9.996131	9.9960985	9.996067	9.996037
9.999825	9.999713	9.999598	9.9994755	9.999347	9.999218	9.999087	9.998955	9.998826	9.998693	9.998566	9.998443	9.998317	9.9981985	9.998089	9.997977	9.997871	9.99777	9.997671	9.997581	9.997493	9.99741	9.997332	9.997253	9.997183	9.997115	9.997048	9.996984	9.996927	9.996868	9.996815	9.996761	9.996712	9.996666	9.996619	9.996572	9.996528	9.996487	9.996446	9.996404	9.996366	9.996327	9.996289	9.996252	9.996219	9.996185	9.996152	9.996119	9.996086	9.9960575
9.99984	9.99973	9.999611	9.999489	9.999363	9.999231	9.999099	9.998968	9.998837	9.998711	9.998582	9.998454	9.998334	9.998216	9.998099	9.997993	9.997887	9.997786	9.997688	9.997596	9.997507	9.997426	9.997347	9.997268	9.997198	9.9971285	9.997066	9.997002	9.996944	9.996887	9.99683	9.9967785	9.996729	9.99668	9.9966345	9.996591	9.996546	9.996503	9.996463	9.996421	9.996384	9.996347	9.99631	9.996274	9.996241	9.996204	9.996171	9.996139	9.996108	9.9960785
9.999853	9.999742	9.999626	9.999503	9.999377	9.999246	9.999116	9.998983	9.998853	9.998725	9.998595	9.99847	9.998348	9.998227	9.998116	9.998006	9.997899	9.997801	9.997704	9.997612	9.997523	9.99744	9.997358	9.997284	9.997212	9.997146	9.997079	9.997015	9.996957	9.9969015	9.996848	9.996796	9.996742	9.996697	9.996652	9.996607	9.996561	9.996521	9.996481	9.996442	9.9964	9.996365	9.996328	9.996295	9.99626	9.996229	9.996194	9.996162	9.996135	9.996102
9.999868	9.999758	9.9996395	9.999516	9.999392	9.999262	9.999129	9.998999	9.998867	9.998735	9.998608	9.998484	9.99836	9.998243	9.998129	9.998018	9.997914	9.997812	9.997715	9.997624	9.997539	9.997453	9.997373	9.9973	9.997228	9.997162	9.997095	9.997031	9.996975	9.996917	9.996865	9.99681	9.996758	9.996715	9.996668	9.996624	9.996582	9.996541	9.996497	9.996459	9.99642	9.996385	9.996347	9.996312	9.996277	9.996245	9.996214	9.996184	9.996155	9.996127
9.999883	9.999771	9.999653	9.999529	9.999404	9.999273	9.999142	9.99901	9.998879	9.998748	9.998623	9.998495	9.998374	9.998258	9.998144	9.998035	9.997928	9.997828	9.997733	9.997639	9.997552	9.997468	9.997387	9.997314	9.997241	9.997173	9.997107	9.997046	9.996988	9.996929	9.996879	9.996828	9.996778	9.996728	9.996686	9.996639	9.996595	9.996555	9.996517	9.996478	9.996439	9.9964	9.9963665	9.996331	9.996298	9.996268	9.996235	9.996205	9.996177	9.996148
9.999896	9.999785	9.999669	9.999546	9.999417	9.9992895	9.999157	9.999025	9.998894	9.998761	9.998637	9.998509	9.998388	9.998271	9.998157	9.998048	9.997941	9.997842	9.997744	9.997653	9.997566	9.99748	9.997402	9.997327	9.997255	9.997187	9.997122	9.99706	9.997004	9.996946	9.996895	9.996842	9.996793	9.996746	9.996702	9.996657	9.996613	9.996572	9.996531	9.996495	9.996458	9.996421	9.9963875	9.996351	9.996318	9.996286	9.996256	9.996225	9.996198	9.99617
9.99991	9.999799	9.9996805	9.9995575	9.999433	9.9993	9.999169	9.999039	9.998909	9.998778	9.99865	9.998523	9.998403	9.998285	9.998171	9.998059	9.997954	9.997853	9.997761	9.997667	9.997578	9.997495	9.997416	9.997341	9.99727	9.997204	9.997137	9.997075	9.997015	9.996961	9.996909	9.996857	9.99681	9.996761	9.9967165	9.9966755	9.996632	9.996591	9.996551	9.99651	9.996477	9.99644	9.996404	9.996369	9.996339	9.996307	9.996277	9.996245	9.996218	9.996191
9.999927	9.999814	9.999696	9.999575	9.999444	9.999314	9.999183	9.999053	9.998922	9.998791	9.998662	9.998537	9.998415	9.998296	9.998185	9.998074	9.997967	9.99787	9.997773	9.997682	9.997594	9.997508	9.99743	9.997356	9.997284	9.997216	9.997153	9.997091	9.997031	9.996977	9.996924	9.996873	9.996825	9.996776	9.996731	9.996689	9.996648	9.996605	9.996567	9.996529	9.996491	9.996457	9.99642	9.996387	9.996358	9.9963255	9.996295	9.996268	9.99624	9.996212
9.999939	9.999827	9.999711	9.999587	9.999459	9.999329	9.999199	9.999065	9.998933	9.998804	9.998675	9.998549	9.998428	9.998312	9.998194	9.99809	9.997983	9.997883	9.997787	9.997695	9.997607	9.997523	9.997446	9.997369	9.9973	9.997229	9.997166	9.997104	9.997046	9.996991	9.996937	9.996887	9.99684	9.996795	9.99675	9.996706	9.996662	9.996625	9.996585	9.996548	9.99651	9.996475	9.996441	9.9964075	9.996378	9.996346	9.996313	9.996288	9.996261	9.996232
9.999953	9.999842	9.999723	9.999599	9.999472	9.999343	9.999213	9.99908	9.998948	9.9988165	9.998688	9.998567	9.998441	9.998322	9.998212	9.998099	9.997996	9.997893	9.997797	9.997706	9.99762	9.997535	9.997459	9.997382	9.9973135	9.99724	9.99718	9.99712	9.997059	9.997007	9.996952	9.996903	9.996853	9.996809	9.996762	9.996721	9.996681	9.99664	9.996602	9.996562	9.996528	9.996493	9.996458	9.996426	9.996394	9.996364	9.996334	9.996306	9.996281	9.996255
9.999966	9.999857	9.999737	9.999613	9.999485	9.999355	9.999225	9.999092	9.998959	9.998829	9.9987	9.998576	9.998454	9.998334	9.998223	9.998112	9.998008	9.997907	9.997809	9.997719	9.997632	9.997552	9.997471	9.9973955	9.997328	9.997256	9.997194	9.997133	9.997076	9.997022	9.996965	9.996917	9.996867	9.996823	9.996778	9.996735	9.996696	9.996656	9.996617	9.996584	9.996546	9.9965105	9.996476	9.996447	9.996415	9.996385	9.996356	9.996327	9.996301	9.996279
9.999979	9.999868	9.999752	9.999625	9.999498	9.999367	9.999239	9.9991045	9.998971	9.998841	9.998715	9.9985895	9.998468	9.998348	9.998237	9.998126	9.99802	9.997919	9.997827	9.997734	9.997646	9.997564	9.997483	9.997408	9.99734	9.997273	9.99721	9.9971485	9.99709	9.997035	9.996983	9.996934	9.996885	9.996839	9.996795	9.996752	9.996712	9.996672	9.996635	9.996596	9.996564	9.996529	9.996496	9.996464	9.996434	9.996404	9.996375	9.996348	9.99632	9.996299
9.999992	9.999884	9.999762	9.999639	9.999512	9.999381	9.9992485	9.99912	9.998988	9.998856	9.998726	9.998604	9.99848	9.998361	9.998248	9.998139	9.998034	9.997933	9.997836	9.997746	9.997659	9.997575	9.9975	9.997424	9.997353	9.997286	9.997222	9.997162	9.997103	9.997047	9.996996	9.996947	9.9969	9.996855	9.996809	9.996768	9.996727	9.99669	9.996652	9.996614	9.996582	9.996546	9.996513	9.996484	9.996451	9.996423	9.996392	9.996368	9.996344	9.99632
10.000006	9.999894	9.999777	9.999652	9.999524	9.999393	9.999261	9.999129	9.999	9.998864	9.998739	9.998616	9.99849	9.998376	9.99826	9.998152	9.998045	9.997944	9.997847	9.997762	9.997672	9.997586	9.997511	9.997437	9.997365	9.9973	9.997233	9.997177	9.997115	9.997062	9.99701	9.99696	9.996913	9.99687	9.996826	9.996782	9.996742	9.996703	9.996665	9.996634	9.996597	9.996561	9.9965315	9.996501	9.99647	9.99644	9.996413	9.996386	9.996361	9.99634
10.000022	9.99991	9.999788	9.999664	9.999535	9.999408	9.999272	9.999142	9.999011	9.998878	9.998752	9.998625	9.998506	9.998388	9.998275	9.998162	9.998059	9.997958	9.997862	9.997772	9.997685	9.997603	9.997524	9.997447	9.997381	9.997314	9.997249	9.997188	9.997131	9.997078	9.9970255	9.996977	9.99693	9.996886	9.996839	9.996797	9.9967575	9.996719	9.996686	9.996649	9.996614	9.996581	9.996546	9.996518	9.996489	9.996461	9.996432	9.996405	9.996383	9.996358
10.000032	9.999922	9.999801	9.99968	9.999551	9.999418	9.999287	9.999155	9.9990225	9.998892	9.998765	9.998638	9.998519	9.998399	9.998284	9.998178	9.998072	9.997972	9.997876	9.997782	9.997699	9.997617	9.997534	9.99746	9.997393	9.997326	9.997261	9.997201	9.997142	9.997092	9.997038	9.996987	9.996943	9.996895	9.996855	9.996815	9.996774	9.996737	9.996699	9.996663	9.996631	9.996599	9.996565	9.996537	9.996508	9.996478	9.996451	9.996427	9.996401	9.996378
10.000046	9.999931	9.999815	9.999692	9.999561	9.999432	9.9993	9.999165	9.999037	9.998902	9.998778	9.9986515	9.998531	9.99841	9.998296	9.998189	9.998082	9.997983	9.997889	9.997796	9.997709	9.997625	9.997551	9.997473	9.997404	9.997337	9.997274	9.997214	9.997157	9.997104	9.997053	9.997005	9.996959	9.996911	9.996871	9.996826	9.996789	9.996752	9.9967165	9.996681	9.996648	9.996616	9.996584	9.996553	9.996526	9.996498	9.9964695	9.996443	9.996419	9.996401
10.00006	9.999945	9.999828	9.999705	9.999573	9.999444	9.99931	9.999178	9.999046	9.998916	9.998788	9.998664	9.998543	9.998423	9.998312	9.998199	9.998096	9.997993	9.9979	9.997807	9.997722	9.997639	9.99756	9.997487	9.997418	9.997352	9.997288	9.997229	9.9971695	9.997118	9.997066	9.997019	9.99697	9.996926	9.996885	9.996845	9.996805	9.996768	9.996732	9.996698	9.996664	9.996631	9.996601	9.996572	9.996546	9.996516	9.996488	9.996466	9.996441	9.996419
10.0000725	9.999961	9.999841	9.999717	9.999587	9.999458	9.999321	9.99919	9.999059	9.998925	9.998797	9.998673	9.998555	9.998435	9.998322	9.998213	9.99811	9.998008	9.997913	9.997822	9.997734	9.997652	9.997574	9.997501	9.99743	9.997365	9.997301	9.997241	9.997185	9.997132	9.997082	9.997031	9.996985	9.996941	9.9969	9.9968605	9.996819	9.996782	9.996749	9.996714	9.996679	9.996648	9.996619	9.996589	9.99656	9.996535	9.996507	9.996485	9.996463	9.996438
10.000085	9.999973	9.999854	9.999728	9.9995985	9.999469	9.999332	9.999201	9.99907	9.998939	9.998813	9.998686	9.998566	9.9984455	9.998335	9.998222	9.998119	9.998017	9.997926	9.997833	9.997745	9.997662	9.997585	9.997514	9.997444	9.997377	9.997313	9.997254	9.997198	9.997143	9.997095	9.997047	9.997001	9.996954	9.996915	9.996871	9.996837	9.996799	9.996761	9.99673	9.996696	9.996663	9.996637	9.996603	9.996578	9.9965515	9.996527	9.996503	9.996479	9.996459
10.000096	9.999985	9.999866	9.999739	9.999611	9.999481	9.999344	9.999212	9.999083	9.998951	9.998822	9.998698	9.998576	9.99846	9.998346	9.998234	9.998132	9.99803	9.997934	9.997845	9.997758	9.997677	9.997596	9.997523	9.997455	9.99739	9.997326	9.997266	9.9972105	9.997158	9.997105	9.997058	9.997013	9.996967	9.996927	9.996887	9.996851	9.996813	9.996778	9.996748	9.996715	9.996683	9.996651	9.996623	9.996594	9.996571	9.996545	9.996519	9.9965	9.996478
10.000109	9.999998	9.999878	9.999752	9.999623	9.999491	9.999359	9.999223	9.999094	9.998962	9.9988365	9.998711	9.9985895	9.99847	9.998357	9.998246	9.998141	9.998043	9.997945	9.997858	9.997768	9.99769	9.997611	9.997538	9.997465	9.9974	9.997339	9.997277	9.997224	9.997172	9.99712	9.997071	9.9970255	9.996985	9.996942	9.996902	9.996863	9.996828	9.996794	9.99676	9.996731	9.996697	9.996668	9.99664	9.996612	9.996587	9.996564	9.99654	9.996519	9.996498
10.000122	10.0000105	9.999889	9.999762	9.999635	9.999503	9.999369	9.999237	9.999104	9.998978	9.998847	9.998722	9.998599	9.998482	9.998368	9.998257	9.998157	9.998055	9.997958	9.997866	9.997782	9.9977	9.997623	9.997549	9.997479	9.997412	9.99735	9.997293	9.997235	9.997185	9.997134	9.997085	9.997037	9.996996	9.996958	9.996917	9.996878	9.996843	9.996806	9.996777	9.996745	9.996713	9.996686	9.996659	9.996633	9.996607	9.996583	9.996558	9.996537	9.996518
10.000135	10.000021	9.999898	9.999774	9.999645	9.999516	9.999381	9.999249	9.999116	9.998988	9.998861	9.998733	9.99861	9.998493	9.998376	9.998268	9.998166	9.998063	9.997969	9.997878	9.997792	9.997712	9.997634	9.99756	9.997492	9.997423	9.997367	9.997304	9.997248	9.997197	9.997147	9.9971	9.997055	9.997012	9.996971	9.996931	9.996894	9.996859	9.996823	9.99679	9.99676	9.99673	9.996701	9.996675	9.996648	9.996623	9.996599	9.996577	9.996556	9.996537
10.000147	10.000032	9.999911	9.999785	9.9996605	9.999526	9.999394	9.99926	9.999126	9.999	9.99887	9.998744	9.998623	9.998503	9.998391	9.998281	9.998175	9.998077	9.997982	9.9978895	9.997805	9.997722	9.997646	9.997574	9.997502	9.9974375	9.997376	9.997318	9.997263	9.99721	9.99716	9.997113	9.9970665	9.9970255	9.996983	9.996944	9.996907	9.996874	9.996839	9.996806	9.996777	9.996746	9.996717	9.996691	9.996667	9.99664	9.996618	9.996595	9.996574	9.996555
10.000159	10.000043	9.999924	9.999795	9.99967	9.999537	9.999403	9.999271	9.999138	9.999009	9.9988785	9.998758	9.998634	9.998514	9.9984	9.99829	9.998189	9.998088	9.9979925	9.997901	9.997815	9.997732	9.997656	9.997582	9.997517	9.99745	9.997388	9.99733	9.997273	9.997221	9.997173	9.997127	9.997081	9.997037	9.996998	9.996961	9.996923	9.996885	9.996857	9.996824	9.996794	9.996762	9.996737	9.996708	9.996683	9.99666	9.996635	9.996613	9.996596	9.996576
10.000171	10.000055	9.999935	9.999809	9.99968	9.999548	9.999415	9.999279	9.999149	9.999019	9.998891	9.998765	9.998645	9.998528	9.998411	9.998304	9.9981985	9.998097	9.998002	9.997914	9.9978285	9.997746	9.997668	9.997597	9.997527	9.99746	9.9974	9.99734	9.997287	9.997234	9.997184	9.997137	9.997093	9.99705	9.997013	9.996975	9.996937	9.9969015	9.996872	9.996837	9.996804	9.99678	9.996749	9.996726	9.996701	9.9966755	9.996651	9.996631	9.9966135	9.996593
10.000182	10.000068	9.999947	9.999819	9.999689	9.999558	9.999426	9.999291	9.999159	9.999031	9.998901	9.998774	9.998654	9.998537	9.998424	9.998312	9.99821	9.998108	9.998018	9.997924	9.997839	9.997759	9.99768	9.997609	9.997539	9.997473	9.99741	9.997355	9.997299	9.997246	9.997198	9.997151	9.997105	9.997065	9.9970255	9.996986	9.996953	9.996918	9.996882	9.996851	9.996824	9.996796	9.996767	9.996738	9.996713	9.996692	9.996671	9.99665	9.99663	9.996612
10.000192	10.000078	9.999958	9.999829	9.999702	9.999569	9.999437	9.999302	9.999171	9.999041	9.998913	9.998788	9.998665	9.998548	9.998435	9.998326	9.99822	9.998118	9.998025	9.997933	9.997849	9.997768	9.997692	9.997621	9.997551	9.997487	9.997421	9.997367	9.997312	9.99726	9.99721	9.997163	9.997119	9.997079	9.997039	9.997002	9.996967	9.996932	9.996896	9.996866	9.996837	9.99681	9.996782	9.996757	9.99673	9.99671	9.996688	9.996666	9.99665	9.996633
10.000205	10.000091	9.9999695	9.999842	9.999713	9.999581	9.999447	9.999311	9.99918	9.99905	9.998923	9.998796	9.998676	9.998557	9.998447	9.998335	9.99823	9.998133	9.998038	9.997946	9.997861	9.997779	9.997701	9.997631	9.997561	9.997499	9.997436	9.9973755	9.997323	9.9972725	9.997223	9.997178	9.99713	9.997091	9.997049	9.997014	9.996978	9.996943	9.996915	9.996882	9.996853	9.996826	9.9967985	9.996773	9.996748	9.996727	9.996707	9.996687	9.996666	9.99665
10.0002165	10.000101	9.99998	9.999853	9.999723	9.999591	9.999457	9.999326	9.99919	9.999062	9.998936	9.99881	9.998685	9.9985695	9.998455	9.998347	9.998241	9.998139	9.998046	9.997956	9.997869	9.997792	9.997711	9.99764	9.997572	9.997508	9.997447	9.99739	9.997334	9.997281	9.997237	9.997189	9.997146	9.997103	9.997066	9.997027	9.996993	9.996961	9.996927	9.996896	9.996868	9.9968405	9.996813	9.996791	9.996768	9.996743	9.996722	9.996702	9.996685	9.99667
10.000227	10.000109	9.999989	9.999866	9.999734	9.999599	9.999468	9.999334	9.999203	9.999071	9.998944	9.998818	9.998698	9.998578	9.998465	9.998357	9.998252	9.998153	9.998056	9.997964	9.997883	9.997802	9.997723	9.997654	9.997584	9.99752	9.997458	9.997402	9.997345	9.997294	9.997249	9.997202	9.997158	9.997116	9.997078	9.99704	9.997006	9.996974	9.996942	9.996912	9.996883	9.996857	9.996828	9.996804	9.996782	9.996759	9.996739	9.996721	9.996704	9.996685
10.000239	10.000121	10.0	9.999875	9.999744	9.999612	9.999479	9.999343	9.999212	9.999084	9.998953	9.998827	9.998706	9.998589	9.998476	9.998366	9.998263	9.998161	9.998069	9.997977	9.997893	9.997811	9.997736	9.997662	9.997596	9.997529	9.997469	9.997415	9.997359	9.997307	9.99726	9.997212	9.997171	9.99713	9.997092	9.997055	9.997022	9.996985	9.996956	9.996926	9.996897	9.996871	9.996844	9.99682	9.9968	9.9967785	9.996758	9.996738	9.99672	9.996706
10.00025	10.0001335	10.00001	9.999885	9.999756	9.999621	9.999487	9.999352	9.999222	9.999093	9.998963	9.99884	9.998717	9.9986	9.998485	9.998374	9.998274	9.998173	9.998079	9.997986	9.997903	9.997821	9.997745	9.997674	9.997605	9.99754	9.9974785	9.997424	9.997368	9.997319	9.997272	9.997226	9.997184	9.997141	9.997105	9.997067	9.997035	9.997	9.996968	9.996942	9.996914	9.996885	9.996859	9.996839	9.996817	9.996795	9.996774	9.996755	9.996738	9.996724
10.000259	10.000144	10.000023	9.999895	9.999765	9.999634	9.999498	9.999365	9.999232	9.9991045	9.998971	9.998848	9.998728	9.998608	9.998495	9.998389	9.99828	9.998179	9.99809	9.997999	9.997914	9.997833	9.997759	9.997686	9.997615	9.997553	9.997491	9.997433	9.99738	9.997332	9.997283	9.997237	9.997194	9.997154	9.997117	9.997082	9.9970455	9.997014	9.996983	9.996956	9.996927	9.9969	9.996877	9.996855	9.99683	9.996811	9.99679	9.996773	9.996756	9.99674
10.00027	10.0001545	10.000031	9.9999075	9.999777	9.999643	9.999505	9.999373	9.99924	9.99911	9.998981	9.9988575	9.998736	9.998619	9.998507	9.998397	9.998294	9.998195	9.998098	9.998009	9.997923	9.997845	9.997768	9.997698	9.997628	9.997562	9.997503	9.997447	9.99739	9.99734	9.997296	9.997249	9.997209	9.997168	9.997127	9.997091	9.997057	9.997028	9.996998	9.996967	9.996941	9.996918	9.996894	9.996868	9.996846	9.996825	9.996809	9.996792	9.996773	9.99676
10.000279	10.000165	10.000043	9.999916	9.999786	9.999652	9.999518	9.999385	9.999253	9.999121	9.998994	9.998868	9.998746	9.99863	9.998516	9.998406	9.998304	9.998205	9.998109	9.998018	9.997935	9.997853	9.997777	9.997707	9.997639	9.997574	9.997512	9.997453	9.997404	9.997354	9.997306	9.997261	9.997219	9.99718	9.997142	9.997107	9.997069	9.997041	9.997011	9.996983	9.996958	9.996929	9.996905	9.996884	9.996863	9.996844	9.996825	9.996808	9.996791	9.996777
10.000292	10.0001745	10.000052	9.999928	9.999795	9.999661	9.999528	9.999395	9.999263	9.999133	9.999003	9.998875	9.998757	9.99864	9.998525	9.99842	9.998313	9.998214	9.99812	9.99803	9.997947	9.997865	9.997787	9.997716	9.997646	9.997584	9.997521	9.997465	9.997412	9.997363	9.997316	9.997273	9.9972315	9.99719	9.997152	9.997118	9.997087	9.997053	9.9970255	9.996995	9.996969	9.996944	9.996922	9.996899	9.99688	9.9968605	9.99684	9.996824	9.996807	9.996795
10.000302	10.000185	10.000065	9.999937	9.999807	9.999672	9.9995365	9.999407	9.999273	9.99914	9.999012	9.998885	9.998766	9.998648	9.998534	9.9984255	9.998323	9.998223	9.998129	9.998039	9.997955	9.997871	9.997797	9.9977255	9.997659	9.997592	9.997533	9.997478	9.997423	9.997374	9.997326	9.997283	9.997242	9.997203	9.997167	9.997129	9.997099	9.997067	9.997038	9.997007	9.9969845	9.996958	9.996936	9.996916	9.996893	9.996874	9.99686	9.996841	9.996828	9.996818
10.000315	10.000194	10.000074	9.999948	9.999817	9.9996805	9.999548	9.999414	9.999282	9.999148	9.999024	9.998895	9.998778	9.99866	9.998542	9.998435	9.998333	9.998233	9.998139	9.998049	9.997964	9.997886	9.997808	9.997737	9.997669	9.9976015	9.997545	9.997488	9.997433	9.997385	9.997335	9.997294	9.9972515	9.997214	9.997177	9.997143	9.99711	9.997079	9.99705	9.997024	9.996998	9.996976	9.99695	9.996929	9.99691	9.996887	9.996875	9.996858	9.996842	9.996832
10.000325	10.00021	10.000084	9.999956	9.999825	9.999691	9.999558	9.999424	9.999291	9.99916	9.99903	9.998906	9.998783	9.998671	9.998554	9.998447	9.998342	9.998244	9.998148	9.99806	9.997973	9.997895	9.99782	9.997747	9.997679	9.997613	9.997555	9.997498	9.997445	9.997395	9.997349	9.997306	9.997265	9.997225	9.997189	9.997157	9.997122	9.997089	9.997064	9.997035	9.997012	9.996991	9.996966	9.996944	9.996926	9.996908	9.99689	9.996872	9.996859	9.996848
10.000333	10.000218	10.0000925	9.999965	9.999835	9.9997015	9.999568	9.9994335	9.999299	9.999168	9.99904	9.998915	9.998793	9.998677	9.998564	9.998454	9.998351	9.998256	9.998159	9.998068	9.997983	9.997904	9.997827	9.997756	9.997688	9.997625	9.997565	9.997509	9.997454	9.997408	9.99736	9.997316	9.997275	9.997238	9.997201	9.9971695	9.997136	9.997106	9.997078	9.99705	9.997025	9.997004	9.996981	9.99696	9.996943	9.996921	9.996907	9.99689	9.996877	9.996866
10.000343	10.000226	10.000102	9.999976	9.999844	9.999711	9.999577	9.999442	9.999308	9.999177	9.99905	9.998926	9.998803	9.998688	9.9985695	9.998464	9.998361	9.9982605	9.998168	9.998079	9.997993	9.997914	9.997839	9.9977665	9.997699	9.997633	9.997576	9.9975195	9.997469	9.9974165	9.99737	9.997329	9.997289	9.997248	9.997214	9.997177	9.997148	9.997117	9.99709	9.997066	9.997039	9.997016	9.996996	9.996974	9.996957	9.996939	9.9969225	9.996907	9.996895	9.996882
10.000354	10.0002365	10.000113	9.999984	9.999854	9.99972	9.999584	9.999451	9.999319	9.999189	9.999059	9.998935	9.998813	9.998695	9.998584	9.998475	9.99837	9.998273	9.998176	9.998088	9.998003	9.997924	9.997848	9.997775	9.997711	9.997643	9.997585	9.997531	9.9974785	9.997429	9.997382	9.99734	9.997299	9.997262	9.997223	9.99719	9.99716	9.99713	9.997103	9.997076	9.99705	9.997031	9.99701	9.996989	9.996972	9.996957	9.996939	9.996925	9.996913	9.996901
10.000362	10.000245	10.000124	9.999993	9.999861	9.999728	9.999596	9.99946	9.999327	9.999197	9.999067	9.998943	9.998823	9.998706	9.998592	9.998485	9.99838	9.998281	9.998186	9.998098	9.998012	9.997931	9.997858	9.997785	9.997716	9.997658	9.997596	9.99754	9.997488	9.997439	9.997393	9.99735	9.99731	9.9972725	9.997235	9.997201	9.997172	9.997142	9.997116	9.99709	9.9970665	9.997044	9.997023	9.9970045	9.996986	9.996968	9.996953	9.99694	9.996927	9.996916
10.000374	10.000256	10.000133	10.000005	9.99987	9.999734	9.9996	9.999471	9.999338	9.999207	9.999078	9.998953	9.998833	9.998713	9.998602	9.998492	9.998387	9.99829	9.998198	9.998108	9.998022	9.997942	9.997867	9.997794	9.9977255	9.997667	9.997606	9.99755	9.997499	9.997448	9.997403	9.997356	9.997321	9.997284	9.997247	9.997215	9.997184	9.997153	9.997126	9.997102	9.997081	9.997057	9.997036	9.997019	9.997003	9.9969845	9.996969	9.996957	9.996944	9.996934
10.000382	10.000264	10.000141	10.000014	9.99988	9.9997425	9.999614	9.99948	9.999346	9.999214	9.999086	9.998961	9.998838	9.998721	9.998608	9.998501	9.998399	9.9983015	9.998205	9.998116	9.998032	9.9979515	9.997877	9.997804	9.997742	9.997675	9.997616	9.99756	9.997506	9.997458	9.997415	9.997371	9.99733	9.997293	9.99726	9.997225	9.997196	9.997168	9.997141	9.997117	9.997092	9.997068	9.997051	9.997032	9.997015	9.996999	9.9969845	9.996971	9.996964	9.996948
10.000394	10.000275	10.000152	10.000021	9.999892	9.999755	9.999622	9.999487	9.999352	9.999222	9.999096	9.998969	9.998849	9.998731	9.998621	9.99851	9.998408	9.998307	9.998215	9.998128	9.998043	9.997961	9.997886	9.997815	9.997747	9.997684	9.997626	9.997573	9.997518	9.997469	9.997421	9.997381	9.997341	9.997303	9.99727	9.997237	9.997207	9.997178	9.997154	9.997127	9.997106	9.997085	9.997065	9.9970455	9.997026	9.997015	9.997001	9.99699	9.996975	9.996967
10.0004015	10.000285	10.00016	10.0000305	9.999898	9.999763	9.999631	9.999496	9.999364	9.999233	9.999106	9.998979	9.998857	9.998741	9.998629	9.998518	9.998417	9.998317	9.998225	9.9981365	9.998052	9.997973	9.997897	9.997826	9.997757	9.997694	9.997639	9.997581	9.99753	9.997479	9.997433	9.997392	9.9973545	9.997314	9.99728	9.997251	9.997218	9.997192	9.997165	9.997141	9.997119	9.997099	9.997078	9.997061	9.997045	9.99703	9.997016	9.997004	9.996994	9.9969845
10.000413	10.000295	10.00017	10.000038	9.999908	9.999773	9.9996395	9.999504	9.9993725	9.999239	9.999113	9.998987	9.998864	9.998748	9.998635	9.998531	9.998428	9.998326	9.998234	9.998143	9.998058	9.997979	9.997904	9.997834	9.997766	9.997705	9.997644	9.997591	9.997536	9.997489	9.997443	9.997402	9.997364	9.997327	9.997292	9.99726	9.997231	9.997203	9.997175	9.997154	9.997131	9.997111	9.997093	9.997074	9.99706	9.997044	9.997031	9.997019	9.99701	9.997
10.00042	10.000302	10.00018	10.000051	9.999916	9.999782	9.999647	9.999512	9.999382	9.99925	9.99912	9.998996	9.998874	9.998757	9.998644	9.99854	9.998433	9.998334	9.998242	9.998154	9.998068	9.99799	9.997914	9.997843	9.997776	9.997716	9.997655	9.9976	9.997545	9.997501	9.997455	9.997413	9.997374	9.997335	9.997305	9.9972725	9.997241	9.997213	9.997189	9.997164	9.997145	9.997125	9.997106	9.997091	9.997075	9.99706	9.997047	9.997035	9.9970255	9.997021
10.00043	10.000312	10.000187	10.000057	9.999926	9.999792	9.999655	9.999523	9.99939	9.99926	9.999128	9.999003	9.998879	9.998765	9.998652	9.998545	9.998442	9.9983425	9.998252	9.998162	9.998077	9.997999	9.997923	9.997851	9.9977865	9.997722	9.997663	9.997607	9.997558	9.997511	9.997465	9.997425	9.997383	9.997345	9.997316	9.997282	9.997253	9.997227	9.997202	9.997181	9.997155	9.997136	9.99712	9.997104	9.9970875	9.997074	9.997062	9.997049	9.99704	9.997035
10.000439	10.00032	10.0001955	10.000068	9.999934	9.999802	9.999665	9.999528	9.999395	9.999266	9.99914	9.999015	9.998892	9.998774	9.99866	9.998554	9.998453	9.998351	9.998263	9.998169	9.998086	9.998005	9.9979315	9.997862	9.997794	9.997731	9.997673	9.997621	9.997568	9.9975195	9.997475	9.997432	9.997395	9.997357	9.997325	9.997293	9.997262	9.997238	9.997211	9.9971895	9.9971695	9.9971485	9.997135	9.997115	9.997101	9.997089	9.997077	9.997067	9.997058	9.997051
10.000451	10.000327	10.000205	10.000076	9.999943	9.999806	9.999675	9.999538	9.999407	9.999275	9.999149	9.999021	9.998899	9.998783	9.998673	9.998563	9.99846	9.99836	9.998268	9.998178	9.9980955	9.9980135	9.997939	9.997869	9.997803	9.997742	9.997683	9.997629	9.997577	9.997528	9.997483	9.997441	9.997403	9.997367	9.997335	9.997304	9.9972725	9.997248	9.997223	9.997204	9.997182	9.997163	9.997144	9.997131	9.997116	9.997105	9.997092	9.997081	9.997076	9.997067
10.00046	10.000339	10.000213	10.000085	9.999951	9.999816	9.999684	9.999548	9.999414	9.999282	9.999155	9.999027	9.99891	9.998792	9.998679	9.998571	9.99847	9.998371	9.998276	9.998188	9.998103	9.998024	9.99795	9.997879	9.99781	9.997748	9.997692	9.997641	9.997586	9.997539	9.997493	9.997455	9.997413	9.997378	9.997345	9.997316	9.997286	9.99726	9.997236	9.997211	9.997193	9.997177	9.997157	9.997141	9.997129	9.997118	9.997105	9.997098	9.997089	9.997084
10.000467	10.000348	10.000221	10.0000925	9.99996	9.999827	9.999691	9.999556	9.999424	9.999292	9.999161	9.99904	9.998918	9.998801	9.998687	9.998582	9.99848	9.998379	9.998283	9.998196	9.998111	9.998034	9.997958	9.997887	9.997821	9.997761	9.997699	9.997646	9.997596	9.997547	9.997502	9.997463	9.997424	9.997388	9.997352	9.997325	9.997298	9.9972725	9.997246	9.997228	9.997206	9.997188	9.997172	9.997155	9.997142	9.997133	9.997122	9.997111	9.997106	9.997098
10.000476	10.000358	10.00023	10.000102	9.999969	9.999836	9.999699	9.999565	9.99943	9.999298	9.999172	9.999045	9.998926	9.998807	9.998695	9.998589	9.998487	9.998386	9.998292	9.998206	9.998121	9.99804	9.997966	9.997894	9.997828	9.9977665	9.99771	9.997657	9.997606	9.997557	9.997514	9.997475	9.997433	9.997399	9.997366	9.9973345	9.997308	9.997282	9.99726	9.997237	9.997219	9.997201	9.997187	9.997169	9.997158	9.997145	9.997136	9.9971285	9.997122	9.997116
10.0004835	10.000367	10.000241	10.000109	9.999976	9.999841	9.999705	9.999572	9.999437	9.999309	9.999177	9.999057	9.998934	9.9988165	9.998704	9.998597	9.998494	9.998396	9.998303	9.998215	9.998129	9.998052	9.997974	9.997905	9.99784	9.99778	9.997718	9.997665	9.997615	9.997568	9.997522	9.997483	9.997445	9.997411	9.997375	9.997344	9.997317	9.997294	9.997271	9.997251	9.997232	9.9972105	9.997197	9.997181	9.99717	9.997158	9.997151	9.99714	9.997137	9.9971285
10.000492	10.000372	10.000252	10.000115	9.999984	9.99985	9.999717	9.999579	9.999449	9.999315	9.9991865	9.9990635	9.998941	9.998825	9.998714	9.998605	9.998503	9.998406	9.998312	9.998221	9.9981365	9.998059	9.997986	9.997915	9.997849	9.9977865	9.99773	9.997674	9.997625	9.997576	9.997533	9.997492	9.997454	9.997417	9.997386	9.997357	9.997331	9.997305	9.99728	9.99726	9.99724	9.997226	9.9972105	9.997197	9.997183	9.997174	9.997163	9.997156	9.997149	9.997146
10.0005045	10.000381	10.000259	10.000127	9.9999895	9.999855	9.999723	9.999591	9.999456	9.999324	9.999198	9.999069	9.99895	9.998834	9.998722	9.998612	9.998509	9.998415	9.99832	9.99823	9.998147	9.998068	9.997994	9.997925	9.997856	9.997796	9.997738	9.997684	9.997634	9.997586	9.997542	9.997499	9.997464	9.997428	9.997395	9.997369	9.997337	9.997316	9.997292	9.997272	9.99725	9.997235	9.997221	9.99721	9.997195	9.997186	9.997181	9.99717	9.997166	9.997162
10.000512	10.000392	10.000265	10.0001335	10.000001	9.9998665	9.99973	9.999596	9.999462	9.999331	9.999205	9.999079	9.99896	9.99884	9.998729	9.998621	9.998518	9.998422	9.998329	9.99824	9.998155	9.998076	9.998003	9.997932	9.997868	9.997804	9.997748	9.997695	9.997641	9.997595	9.99755	9.997513	9.997474	9.997438	9.997405	9.997375	9.997352	9.997328	9.997301	9.997281	9.997266	9.997248	9.997236	9.99722	9.997211	9.997201	9.997192	9.997184	9.99718	9.997176
10.00052	10.000398	10.000273	10.000141	10.000008	9.999876	9.999739	9.999605	9.999471	9.999339	9.999211	9.999089	9.998967	9.998851	9.998737	9.9986315	9.998526	9.99843	9.998336	9.998247	9.998162	9.998084	9.998013	9.997943	9.997874	9.997813	9.997754	9.997702	9.997651	9.997603	9.997561	9.997521	9.997483	9.997447	9.997417	9.997388	9.99736	9.997336	9.9973135	9.997295	9.997277	9.99726	9.997247	9.997235	9.997223	9.997216	9.997207	9.997199	9.997194	9.997193
10.00053	10.000409	10.00028	10.00015	10.000019	9.999883	9.999745	9.99961	9.999477	9.999347	9.999222	9.999095	9.998975	9.9988575	9.998744	9.998638	9.998535	9.998435	9.998345	9.998254	9.998172	9.998094	9.998017	9.997948	9.997885	9.997823	9.997762	9.997711	9.997659	9.997613	9.997572	9.99753	9.997491	9.997457	9.997426	9.9973955	9.99737	9.997344	9.997326	9.997303	9.997288	9.9972725	9.997257	9.997248	9.997236	9.997227	9.997223	9.997217	9.99721	9.997207
10.000537	10.000417	10.000291	10.000156	10.000024	9.999889	9.999753	9.99962	9.999484	9.999356	9.9992285	9.9991045	9.998982	9.998865	9.9987545	9.998644	9.998541	9.998445	9.998353	9.998263	9.998181	9.9981	9.998028	9.99796	9.9978895	9.99783	9.997773	9.997721	9.997669	9.997621	9.997578	9.997539	9.997499	9.997466	9.997436	9.997404	9.997381	9.997357	9.997334	9.997318	9.997295	9.997284	9.997271	9.997259	9.997248	9.99724	9.997233	9.997227	9.997225	9.997222
10.000545	10.000424	10.000299	10.000166	10.000031	9.999896	9.999762	9.999624	9.9994955	9.999364	9.999236	9.999111	9.998987	9.998873	9.998759	9.998654	9.99855	9.998452	9.99836	9.99827	9.998186	9.998109	9.998035	9.997965	9.9979	9.997838	9.997783	9.997727	9.997678	9.997628	9.997586	9.997547	9.997511	9.997477	9.997446	9.997417	9.997388	9.997368	9.997345	9.997328	9.997309	9.997297	9.997282	9.997271	9.997262	9.9972515	9.997248	9.997241	9.997241	9.997236
10.000555	10.000433	10.000305	10.000173	10.000043	9.9999075	9.99977	9.999633	9.999502	9.999371	9.999245	9.999117	9.999	9.998881	9.99877	9.998663	9.998561	9.998461	9.998366	9.998281	9.998198	9.998118	9.998042	9.997975	9.997911	9.9978485	9.997791	9.997736	9.997687	9.99764	9.997595	9.997556	9.99752	9.997487	9.997457	9.997427	9.997399	9.997377	9.997356	9.997338	9.997322	9.997304	9.997294	9.997281	9.9972725	9.997266	9.997258	9.997259	9.9972515	9.997251
10.000564	10.000441	10.000316	10.000183	10.00005	9.999914	9.999777	9.999643	9.99951	9.999379	9.99925	9.999127	9.999003	9.998888	9.998778	9.998671	9.998567	9.998467	9.998376	9.99829	9.998204	9.998125	9.998052	9.997981	9.997918	9.997853	9.997801	9.997744	9.997695	9.997648	9.997604	9.997563	9.997528	9.997495	9.997461	9.997437	9.997409	9.997389	9.997367	9.997347	9.997332	9.997319	9.997307	9.997294	9.997287	9.99728	9.997275	9.997271	9.997269	9.997267
10.000572	10.000448	10.000322	10.000191	10.000055	9.999921	9.999785	9.999651	9.999515	9.999384	9.999258	9.999132	9.999011	9.998898	9.998785	9.998677	9.998576	9.998476	9.9983835	9.998298	9.998213	9.998135	9.998059	9.997991	9.997926	9.997863	9.9978075	9.997752	9.997704	9.997656	9.997614	9.997574	9.9975395	9.997506	9.997472	9.99745	9.997419	9.9973955	9.997378	9.997356	9.997341	9.997329	9.997316	9.997308	9.9973	9.99729	9.997288	9.997284	9.997284	9.997283
10.000579	10.000457	10.00033	10.000197	10.000064	9.999928	9.999792	9.99966	9.999526	9.999391	9.999267	9.999141	9.999022	9.998901	9.998794	9.998686	9.998583	9.998485	9.998392	9.998302	9.99822	9.998142	9.99807	9.998001	9.997932	9.997873	9.997815	9.997762	9.997709	9.997664	9.997623	9.9975815	9.997545	9.997513	9.99748	9.997454	9.997429	9.997408	9.997387	9.997371	9.997354	9.99734	9.99733	9.997316	9.997313	9.997303	9.997298	9.997297	9.997299	9.997295
10.000588	10.000466	10.0003395	10.0002	10.000071	9.999937	9.9998	9.999664	9.999532	9.9994	9.999276	9.999147	9.999029	9.998911	9.998801	9.998694	9.9985895	9.998493	9.998401	9.998312	9.998232	9.998151	9.998079	9.998006	9.997943	9.99788	9.997824	9.997767	9.99772	9.997674	9.997629	9.997592	9.997555	9.997522	9.99749	9.997463	9.99744	9.9974165	9.997399	9.997379	9.997364	9.997348	9.99734	9.997329	9.997322	9.997315	9.997313	9.997309	9.997311	9.997309
10.000596	10.000475	10.000345	10.000213	10.000076	9.999945	9.999808	9.999671	9.999537	9.999408	9.99928	9.999154	9.999036	9.99892	9.998808	9.998703	9.998597	9.9985	9.99841	9.99832	9.998239	9.9981575	9.998084	9.998017	9.997951	9.997889	9.997831	9.997777	9.997726	9.997681	9.99764	9.997598	9.997564	9.997531	9.997502	9.997472	9.99745	9.997426	9.997406	9.997392	9.997375	9.997361	9.99735	9.997342	9.997337	9.997333	9.997326	9.997325	9.997329	9.997325
10.000603	10.00048	10.000354	10.000221	10.000085	9.99995	9.999814	9.999681	9.999546	9.999416	9.99929	9.999165	9.999042	9.998929	9.998814	9.99871	9.998605	9.998508	9.998415	9.998329	9.998244	9.998167	9.998094	9.998023	9.997958	9.997896	9.997841	9.997784	9.997739	9.997691	9.997649	9.99761	9.997572	9.997539	9.997509	9.997482	9.997458	9.997435	9.9974165	9.997398	9.997387	9.997371	9.997361	9.997354	9.997347	9.997341	9.99734	9.997337	9.997336	9.997337
10.00061	10.000489	10.00036	10.00023	10.000093	9.999958	9.999821	9.999686	9.999553	9.999425	9.999295	9.99917	9.99905	9.998933	9.998823	9.998716	9.998614	9.998516	9.998421	9.998337	9.998255	9.998175	9.998102	9.998031	9.997965	9.997906	9.9978485	9.997794	9.997746	9.997699	9.997659	9.997617	9.997581	9.997549	9.9975195	9.997492	9.997466	9.997447	9.997427	9.997412	9.997395	9.997384	9.997375	9.997364	9.997357	9.997353	9.99735	9.997351	9.997351	9.997354
10.000621	10.000495	10.000368	10.0002365	10.000102	9.999966	9.999831	9.999693	9.999562	9.999431	9.999304	9.999177	9.999056	9.998943	9.998833	9.998724	9.998622	9.998524	9.998433	9.998344	9.9982605	9.998182	9.998109	9.998038	9.997973	9.997913	9.997856	9.997804	9.997752	9.997707	9.9976635	9.997627	9.997589	9.997558	9.997529	9.997503	9.997478	9.9974575	9.997437	9.99742	9.997407	9.997395	9.997384	9.997376	9.997371	9.997367	9.997367	9.997362	9.997366	9.99737
10.000627	10.000503	10.000376	10.000244	10.0001135	9.999973	9.999837	9.999702	9.99957	9.999439	9.9993105	9.999186	9.999065	9.998952	9.99884	9.998733	9.998629	9.998529	9.998442	9.998352	9.998267	9.998188	9.998118	9.99805	9.997981	9.997921	9.997863	9.997812	9.997762	9.997716	9.997675	9.997635	9.997599	9.997567	9.997537	9.997511	9.997489	9.997465	9.997448	9.997433	9.997417	9.997402	9.9973955	9.997389	9.997381	9.99738	9.997377	9.997376	9.99738	9.997378
10.000637	10.000512	10.000382	10.000253	10.000118	9.999981	9.9998455	9.99971	9.999577	9.999446	9.999317	9.999193	9.999074	9.998957	9.998847	9.998738	9.998638	9.998537	9.998444	9.998361	9.998276	9.9981985	9.998123	9.998056	9.99799	9.99793	9.9978695	9.997817	9.997769	9.9977255	9.997682	9.997642	9.997607	9.997576	9.997545	9.997519	9.997495	9.997473	9.997454	9.997439	9.997427	9.997415	9.997409	9.997398	9.997395	9.99739	9.99739	9.997391	9.99739	9.997395
10.000644	10.000521	10.000389	10.00026	10.000127	9.999988	9.999852	9.999716	9.999583	9.999454	9.999325	9.9992	9.999079	9.998964	9.998855	9.998746	9.998644	9.998546	9.998453	9.998368	9.998283	9.998205	9.998131	9.998066	9.997997	9.997936	9.99788	9.997828	9.99778	9.997731	9.997691	9.997654	9.997618	9.997584	9.997556	9.997528	9.997506	9.997484	9.997467	9.997449	9.997438	9.997426	9.997414	9.99741	9.997405	9.997399	9.997402	9.997403	9.997405	9.997409
10.00065	10.000531	10.000398	10.000266	10.000132	9.999993	9.999857	9.999724	9.999592	9.999462	9.999332	9.999207	9.999088	9.998975	9.99886	9.998753	9.998652	9.998555	9.998461	9.998375	9.998292	9.998215	9.998138	9.998069	9.998007	9.997944	9.997888	9.997836	9.9977865	9.99774	9.997703	9.997661	9.997624	9.997593	9.997563	9.997536	9.997515	9.997493	9.997475	9.997461	9.997446	9.997435	9.997427	9.997419	9.997418	9.997414	9.997414	9.997412	9.997416	9.997421
10.00066	10.000536	10.000406	10.000276	10.00014	10.0	9.9998665	9.999732	9.999596	9.999467	9.99934	9.999214	9.999095	9.99898	9.998869	9.998763	9.998659	9.998563	9.99847	9.9983835	9.998301	9.99822	9.998148	9.998076	9.9980135	9.997953	9.997894	9.997842	9.997794	9.997747	9.997707	9.997666	9.997632	9.997599	9.997572	9.997547	9.997523	9.997501	9.997483	9.99747	9.997456	9.997446	9.997439	9.99743	9.997428	9.997426	9.997426	9.997425	9.997431	9.997435
10.000669	10.000545	10.000412	10.000283	10.000143	10.000008	9.999871	9.999739	9.999605	9.999474	9.999345	9.999223	9.999103	9.998987	9.998875	9.998769	9.998667	9.99857	9.998478	9.998389	9.998308	9.998232	9.9981575	9.998087	9.998023	9.997961	9.997905	9.99785	9.997801	9.997758	9.997715	9.99768	9.997642	9.997607	9.997581	9.997556	9.997532	9.99751	9.997493	9.9974785	9.997466	9.997454	9.997449	9.997443	9.997437	9.997438	9.9974375	9.997438	9.997443	9.997446
10.000677	10.000551	10.00042	10.000289	10.000153	10.000017	9.999879	9.999744	9.999612	9.99948	9.999353	9.99923	9.99911	9.998992	9.998881	9.9987755	9.998674	9.998578	9.998484	9.998396	9.998314	9.998236	9.998162	9.998095	9.998032	9.997968	9.9979105	9.997859	9.997809	9.997763	9.997725	9.997686	9.99765	9.997615	9.997587	9.997562	9.99754	9.997522	9.997502	9.997488	9.997476	9.997466	9.997459	9.997454	9.997452	9.997449	9.997448	9.99745	9.997456	9.997462
10.000683	10.000555	10.00043	10.000298	10.000159	10.000023	9.9998865	9.999753	9.9996195	9.999491	9.999359	9.999236	9.999116	9.999002	9.998891	9.998783	9.998683	9.998586	9.998493	9.998405	9.998323	9.998242	9.998169	9.998102	9.998036	9.997976	9.997919	9.997865	9.997818	9.99777	9.997732	9.997694	9.997657	9.997628	9.997596	9.997573	9.997546	9.997529	9.997513	9.997498	9.997485	9.997476	9.997467	9.997463	9.997462	9.997458	9.997458	9.997462	9.997469	9.997474
10.000691	10.000567	10.000435	10.000304	10.000168	10.000031	9.999894	9.99976	9.999625	9.9994955	9.999367	9.999244	9.999124	9.999008	9.998897	9.99879	9.998688	9.998593	9.998501	9.998414	9.99833	9.998252	9.99818	9.998109	9.998045	9.997984	9.997927	9.997874	9.997827	9.99778	9.99774	9.997701	9.997665	9.997635	9.997606	9.9975815	9.997559	9.9975395	9.997521	9.997508	9.997496	9.997485	9.99748	9.997471	9.997471	9.99747	9.997473	9.997474	9.99748	9.997486
10.000699	10.00057	10.000441	10.000312	10.000178	10.000038	9.999902	9.999768	9.999634	9.999504	9.999373	9.999252	9.999131	9.999018	9.998905	9.998797	9.998698	9.9986	9.998508	9.99842	9.998338	9.998261	9.998187	9.998117	9.998052	9.997992	9.997935	9.997879	9.997832	9.997787	9.9977455	9.997709	9.997673	9.9976425	9.997615	9.997589	9.997566	9.997544	9.99753	9.997518	9.997504	9.997495	9.997489	9.997486	9.997482	9.997482	9.997485	9.997484	9.997493	9.997499
10.000706	10.00058	10.000451	10.00032	10.000184	10.000045	9.999909	9.999774	9.99964	9.99951	9.999382	9.999259	9.999141	9.9990225	9.99891	9.998807	9.998705	9.998609	9.998519	9.998427	9.998344	9.998265	9.998195	9.998126	9.99806	9.997998	9.997945	9.99789	9.997841	9.997796	9.997755	9.997718	9.997682	9.997651	9.997619	9.997597	9.997573	9.997556	9.997538	9.997527	9.997513	9.997505	9.9974985	9.997495	9.997491	9.997492	9.997496	9.997497	9.997503	9.997514
10.000712	10.000587	10.000457	10.000325	10.000189	10.000052	9.999916	9.999781	9.999648	9.999518	9.999388	9.999264	9.999146	9.999032	9.998922	9.998812	9.998714	9.998613	9.998525	9.998436	9.998355	9.998276	9.998201	9.998134	9.998067	9.998008	9.9979515	9.997898	9.99785	9.997805	9.997764	9.9977255	9.99769	9.997657	9.997631	9.997604	9.997584	9.997564	9.997547	9.997534	9.997523	9.997514	9.997508	9.997502	9.997502	9.997502	9.997503	9.997508	9.997518	9.997525
10.000721	10.000595	10.000465	10.000335	10.0001955	10.000059	9.999923	9.999789	9.999657	9.999527	9.999397	9.999274	9.999153	9.999041	9.998926	9.99882	9.998722	9.998625	9.998531	9.998445	9.99836	9.998284	9.99821	9.998141	9.998075	9.998015	9.997957	9.997905	9.997858	9.997814	9.99777	9.997732	9.997698	9.997667	9.997641	9.997616	9.997592	9.997573	9.997554	9.9975395	9.997531	9.997522	9.997519	9.997514	9.997513	9.997515	9.997517	9.9975195	9.997527	9.997537
10.000727	10.0006	10.000475	10.000342	10.000205	10.000065	9.999929	9.999796	9.999663	9.999533	9.999403	9.999279	9.99916	9.999045	9.998935	9.998829	9.998727	9.9986315	9.998537	9.998451	9.998368	9.998288	9.998217	9.998149	9.998085	9.998022	9.997965	9.997912	9.997864	9.997819	9.997778	9.99774	9.997707	9.997673	9.997648	9.997621	9.997601	9.9975815	9.997563	9.997553	9.99754	9.997532	9.997527	9.997524	9.997523	9.997523	9.997527	9.997535	9.997539	9.997548
10.000737	10.000609	10.000482	10.000346	10.000212	10.0000725	9.999938	9.999803	9.99967	9.999539	9.999411	9.999289	9.9991665	9.999053	9.998941	9.998834	9.998733	9.998637	9.998545	9.998457	9.998374	9.998297	9.998226	9.998156	9.99809	9.998032	9.997972	9.997921	9.997872	9.997829	9.997786	9.997746	9.997713	9.997684	9.997657	9.99763	9.997607	9.997591	9.997575	9.997563	9.99755	9.997543	9.997538	9.997534	9.997534	9.997537	9.997537	9.997543	9.997554	9.997561
10.000745	10.00062	10.000489	10.000356	10.00022	10.000083	9.999946	9.999811	9.999678	9.999545	9.999417	9.999296	9.999175	9.999061	9.998951	9.998843	9.998742	9.998644	9.998555	9.998466	9.9983835	9.998304	9.998233	9.998163	9.998099	9.998037	9.997982	9.997928	9.997881	9.997837	9.997794	9.997756	9.997723	9.99769	9.997665	9.99764	9.997621	9.997597	9.997581	9.997568	9.99756	9.99755	9.997545	9.997544	9.997542	9.997544	9.997549	9.997555	9.997561	9.997572
10.000753	10.000626	10.000497	10.000361	10.000228	10.000088	9.999952	9.999819	9.999683	9.999553	9.999428	9.999303	9.999182	9.999066	9.998958	9.998852	9.99875	9.998652	9.998564	9.998472	9.998391	9.998312	9.998242	9.998169	9.998107	9.998042	9.997989	9.997934	9.997889	9.997845	9.997801	9.997764	9.997729	9.9977	9.997671	9.997647	9.997624	9.997605	9.99759	9.997581	9.997566	9.9975605	9.997557	9.997552	9.997553	9.997555	9.9975605	9.997567	9.997575	9.997587
10.000758	10.000634	10.000505	10.000369	10.000233	10.000097	9.999961	9.999825	9.999692	9.999561	9.999433	9.99931	9.999189	9.999073	9.998962	9.99886	9.9987545	9.99866	9.998566	9.998481	9.998398	9.998321	9.998248	9.998178	9.998114	9.998053	9.997997	9.997945	9.997894	9.997851	9.997811	9.997772	9.997737	9.997705	9.997677	9.997654	9.997632	9.997615	9.997599	9.997587	9.997576	9.997569	9.997565	9.997564	9.997565	9.997568	9.99757	9.997576	9.997586	9.997599
10.000766	10.000639	10.00051	10.000376	10.000241	10.000102	9.999965	9.999831	9.999697	9.999567	9.99944	9.999315	9.999198	9.999081	9.99897	9.998866	9.998761	9.998667	9.998574	9.998489	9.998404	9.99833	9.998254	9.998185	9.998121	9.998058	9.998004	9.997952	9.997902	9.997861	9.997818	9.997779	9.997746	9.997713	9.997686	9.9976635	9.997641	9.997623	9.997607	9.997593	9.997586	9.997576	9.997574	9.997572	9.997574	9.997573	9.99758	9.997587	9.997599	9.997611
10.000772	10.000646	10.000521	10.000384	10.000247	10.000108	9.999973	9.999836	9.999704	9.999574	9.999449	9.999325	9.999205	9.999091	9.998979	9.998874	9.998773	9.998674	9.998583	9.998497	9.998416	9.998335	9.998264	9.998194	9.998126	9.998068	9.99801	9.997961	9.997911	9.997865	9.997824	9.997788	9.997752	9.997723	9.997695	9.99767	9.997651	9.997631	9.997616	9.997603	9.997591	9.997588	9.997582	9.997581	9.997581	9.997585	9.997592	9.9976	9.997611	9.997622
10.000783	10.000654	10.000526	10.000393	10.000256	10.000116	9.999981	9.999844	9.999712	9.99958	9.999454	9.9993305	9.999209	9.999094	9.998983	9.998882	9.998782	9.99868	9.99859	9.998503	9.998422	9.998344	9.998271	9.9981985	9.998138	9.9980755	9.998017	9.997969	9.997919	9.997873	9.997832	9.997795	9.997761	9.99773	9.997703	9.997678	9.997656	9.997639	9.997625	9.99761	9.997604	9.997596	9.997592	9.997589	9.997593	9.997595	9.997603	9.997611	9.99762	9.997633
10.00079	10.000662	10.000532	10.000397	10.000261	10.000124	9.999988	9.999853	9.999718	9.999586	9.99946	9.999337	9.999219	9.999103	9.998993	9.998889	9.998786	9.998689	9.998597	9.99851	9.998428	9.998352	9.998277	9.998209	9.998146	9.998083	9.998024	9.9979725	9.997925	9.997881	9.99784	9.997803	9.997768	9.997738	9.997711	9.997685	9.997663	9.997645	9.997635	9.99762	9.997607	9.997605	9.9976	9.9976	9.9976015	9.997606	9.997611	9.997621	9.997629	9.997643
10.000796	10.000671	10.00054	10.000406	10.000269	10.000132	9.999996	9.999859	9.999725	9.999593	9.99947	9.999346	9.999227	9.999111	9.999002	9.998896	9.998793	9.998697	9.998605	9.998517	9.998435	9.99836	9.998286	9.998216	9.998153	9.99809	9.998034	9.997982	9.997932	9.997887	9.9978485	9.997812	9.997776	9.997744	9.997718	9.997694	9.997671	9.997653	9.99764	9.997627	9.997619	9.997614	9.997609	9.997609	9.997611	9.997616	9.997622	9.997631	9.997641	9.997656
10.000805	10.000679	10.000545	10.000411	10.000275	10.000139	10.000002	9.999866	9.999734	9.999602	9.999476	9.9993515	9.999235	9.999118	9.999006	9.998901	9.998801	9.998703	9.998613	9.998525	9.998444	9.998366	9.998294	9.998224	9.99816	9.998098	9.998042	9.99799	9.997941	9.997895	9.997855	9.997816	9.997785	9.997754	9.997725	9.997703	9.997679	9.997663	9.997648	9.997638	9.997627	9.997623	9.99762	9.997618	9.997622	9.997626	9.997632	9.997641	9.997649	9.997665
10.000809	10.000685	10.000554	10.000421	10.000282	10.000145	10.000009	9.999873	9.999741	9.999608	9.999481	9.999357	9.99924	9.999125	9.999016	9.998909	9.998807	9.9987135	9.998619	9.998535	9.998449	9.998374	9.9983015	9.998232	9.998167	9.998107	9.99805	9.997998	9.997951	9.997905	9.997862	9.997826	9.997792	9.997762	9.997729	9.997706	9.997688	9.99767	9.997658	9.997646	9.997637	9.997628	9.997628	9.997624	9.99763	9.997634	9.9976425	9.997651	9.9976635	9.997676
10.00082	10.000692	10.00056	10.000427	10.000289	10.000152	10.000015	9.99988	9.999745	9.999617	9.999491	9.999366	9.9992485	9.999131	9.9990225	9.998915	9.998816	9.998721	9.998628	9.998542	9.998461	9.998379	9.998308	9.99824	9.998176	9.998114	9.998056	9.998006	9.997956	9.997912	9.9978695	9.997834	9.9978	9.99777	9.997741	9.997718	9.997696	9.997678	9.997664	9.997654	9.997644	9.997639	9.997634	9.997637	9.997639	9.997643	9.997652	9.997662	9.997674	9.997688
10.000826	10.000698	10.000571	10.000432	10.000296	10.00016	10.000022	9.999887	9.999756	9.999624	9.999498	9.999374	9.999255	9.99914	9.999028	9.998925	9.998824	9.998729	9.998633	9.998551	9.998466	9.998387	9.998315	9.998245	9.998183	9.998121	9.998066	9.998014	9.997964	9.997919	9.997877	9.997841	9.997806	9.997776	9.997747	9.997725	9.997705	9.997687	9.99767	9.997663	9.997653	9.997647	9.997644	9.997644	9.997649	9.997652	9.997661	9.997671	9.997684	9.997699
10.000836	10.000707	10.000575	10.000441	10.000305	10.000168	10.00003	9.999892	9.999762	9.999633	9.999505	9.99938	9.999262	9.999146	9.999035	9.998931	9.998831	9.998735	9.998641	9.998556	9.998474	9.998395	9.9983225	9.998254	9.99819	9.998129	9.998072	9.998018	9.997972	9.997928	9.997887	9.997847	9.997813	9.997784	9.997754	9.997732	9.997713	9.997694	9.997681	9.997668	9.9976635	9.997655	9.997654	9.997653	9.997658	9.997663	9.997671	9.997682	9.997692	9.99771
10.000842	10.000713	10.000583	10.000448	10.000311	10.0001745	10.000036	9.999902	9.99977	9.999637	9.999513	9.999389	9.999268	9.999154	9.999043	9.9989395	9.9988365	9.998742	9.998649	9.998563	9.99848	9.9984045	9.99833	9.9982605	9.998198	9.998136	9.998081	9.998028	9.99798	9.997934	9.997893	9.997854	9.997821	9.997789	9.99776	9.997741	9.997719	9.997702	9.9976845	9.997677	9.99767	9.997665	9.997663	9.997661	9.997664	9.997674	9.997682	9.997691	9.997704	9.997722
10.000848	10.000721	10.000591	10.000454	10.000318	10.000183	10.000044	9.999909	9.999776	9.999645	9.99952	9.999395	9.999276	9.999162	9.99905	9.998946	9.998847	9.998749	9.998658	9.998573	9.998489	9.998415	9.998337	9.998267	9.998204	9.998144	9.998089	9.9980345	9.997984	9.997943	9.997903	9.997862	9.9978285	9.997798	9.997769	9.997747	9.997729	9.997712	9.997695	9.997689	9.997678	9.997676	9.997668	9.997669	9.997672	9.99768	9.99769	9.997702	9.997717	9.997732
10.000856	10.000731	10.000599	10.0004635	10.000327	10.00019	10.000051	9.999916	9.9997835	9.999652	9.999527	9.999403	9.999285	9.99917	9.999058	9.998953	9.998854	9.998755	9.998665	9.998581	9.9985	9.998419	9.998346	9.998279	9.998212	9.99815	9.998097	9.998044	9.997996	9.997951	9.99791	9.997872	9.997835	9.997805	9.997778	9.997753	9.997735	9.997718	9.997702	9.997692	9.9976845	9.997681	9.99768	9.997678	9.997683	9.997688	9.997697	9.997711	9.997724	9.997739
10.000864	10.000734	10.000604	10.000468	10.000334	10.0001955	10.000058	9.999922	9.999791	9.99966	9.999532	9.999412	9.999292	9.999174	9.999066	9.998961	9.998861	9.998764	9.998673	9.998584	9.998505	9.998426	9.998353	9.998282	9.998218	9.9981575	9.998101	9.998052	9.998002	9.997956	9.99792	9.997879	9.997844	9.99781	9.997785	9.99776	9.997743	9.9977255	9.997712	9.9977	9.997692	9.997687	9.997688	9.997687	9.997689	9.9977	9.997712	9.99772	9.997732	9.99775
10.000873	10.000745	10.000611	10.000476	10.000339	10.000201	10.000067	9.99993	9.999797	9.999667	9.999541	9.999416	9.999299	9.999185	9.999074	9.998968	9.998869	9.998772	9.998679	9.998592	9.998511	9.998434	9.998361	9.99829	9.998225	9.998163	9.998109	9.99806	9.99801	9.997965	9.997922	9.997886	9.997851	9.997821	9.997795	9.997768	9.997751	9.99773	9.997718	9.997707	9.997701	9.997695	9.997695	9.997695	9.997699	9.997706	9.997718	9.997728	9.997744	9.997763
10.000881	10.000753	10.00062	10.0004835	10.000348	10.000208	10.000071	9.999936	9.999806	9.999674	9.999548	9.999425	9.999308	9.99919	9.999078	9.998976	9.998878	9.998778	9.998688	9.998602	9.998519	9.998442	9.998368	9.998299	9.998235	9.998174	9.998118	9.998068	9.998016	9.9979725	9.99793	9.997893	9.997859	9.997828	9.997803	9.997777	9.997758	9.997739	9.9977255	9.997718	9.997709	9.997704	9.997702	9.997705	9.99771	9.997717	9.997725	9.997738	9.997755	9.997769
10.000886	10.000757	10.000626	10.000491	10.000353	10.000215	10.000078	9.999944	9.999812	9.99968	9.999553	9.99943	9.999313	9.9992	9.999087	9.998985	9.998884	9.998789	9.998694	9.9986105	9.998525	9.998449	9.998378	9.998306	9.998245	9.998182	9.998126	9.998073	9.998025	9.997975	9.997937	9.997901	9.997867	9.997835	9.997808	9.997786	9.997765	9.997748	9.997732	9.997723	9.997716	9.997711	9.997712	9.99771	9.997717	9.997724	9.997737	9.997748	9.997761	9.99778
10.000895	10.000766	10.000633	10.000497	10.0003605	10.000221	10.000088	9.999951	9.99982	9.999687	9.999561	9.999439	9.999323	9.9992075	9.999096	9.99899	9.998891	9.998792	9.998702	9.998618	9.998534	9.998459	9.998384	9.998315	9.99825	9.998191	9.998133	9.998082	9.998032	9.997988	9.997945	9.997909	9.997873	9.997842	9.997818	9.997793	9.997773	9.997756	9.997741	9.99773	9.997725	9.99772	9.997717	9.997718	9.9977255	9.997734	9.997745	9.997754	9.997772	9.997791
10.000905	10.000775	10.000641	10.000505	10.000368	10.000233	10.000095	9.99996	9.9998255	9.999694	9.999569	9.999445	9.9993305	9.999213	9.9991045	9.999001	9.998897	9.998804	9.998714	9.998626	9.998543	9.998466	9.998391	9.9983225	9.9982605	9.998198	9.99814	9.998088	9.998039	9.9979925	9.997952	9.997915	9.997881	9.997852	9.997825	9.997801	9.997778	9.997765	9.997749	9.997735	9.997732	9.997727	9.997725	9.997727	9.997734	9.997744	9.997753	9.997766	9.99778	9.997801
10.000911	10.000781	10.000649	10.000515	10.000374	10.000239	10.0001	9.999968	9.999834	9.999703	9.999575	9.999455	9.999336	9.999221	9.999111	9.999005	9.998905	9.998809	9.998718	9.998632	9.9985485	9.998475	9.998401	9.998328	9.998267	9.998205	9.99815	9.998095	9.998047	9.998001	9.997959	9.997922	9.99789	9.997858	9.997829	9.9978075	9.997786	9.997773	9.997756	9.997746	9.997738	9.997735	9.997735	9.997738	9.997743	9.997749	9.997764	9.997776	9.997792	9.99781
10.000916	10.000789	10.000656	10.000518	10.000382	10.000247	10.000109	9.999972	9.999841	9.999711	9.999586	9.999461	9.999343	9.999228	9.99912	9.999014	9.998915	9.998818	9.998727	9.998639	9.998557	9.998479	9.998407	9.998338	9.998272	9.998213	9.998156	9.998103	9.998055	9.998011	9.997968	9.9979315	9.997896	9.997866	9.997838	9.997814	9.997789	9.997779	9.997763	9.997753	9.997745	9.997744	9.997743	9.997745	9.99775	9.997758	9.997769	9.997784	9.997801	9.997822
10.000925	10.000796	10.000663	10.000526	10.00039	10.000255	10.000116	9.999981	9.999848	9.999718	9.99959	9.999466	9.999349	9.999236	9.999127	9.999023	9.99892	9.998826	9.998735	9.998648	9.998566	9.998488	9.998414	9.998347	9.99828	9.9982195	9.998163	9.998113	9.998063	9.998017	9.997975	9.997937	9.997904	9.997873	9.997847	9.997823	9.997802	9.9977865	9.997771	9.997763	9.997754	9.99775	9.99775	9.997752	9.997759	9.997767	9.997779	9.997793	9.997808	9.9978285
10.000935	10.000802	10.0006695	10.000536	10.000396	10.00026	10.000125	9.999988	9.999854	9.999726	9.999597	9.9994755	9.999358	9.999242	9.999134	9.999031	9.998926	9.998833	9.998744	9.998656	9.998573	9.998495	9.998422	9.998356	9.998288	9.998228	9.99817	9.998119	9.998071	9.998024	9.997984	9.997945	9.9979105	9.99788	9.997851	9.99783	9.997811	9.997791	9.997776	9.997768	9.997763	9.997758	9.997758	9.997762	9.9977665	9.997773	9.99779	9.997802	9.997819	9.997837
10.000938	10.000813	10.000679	10.000542	10.000404	10.000265	10.000129	9.999994	9.999864	9.999731	9.999604	9.999483	9.999365	9.999251	9.999141	9.999038	9.998936	9.998841	9.99875	9.998662	9.998582	9.998505	9.99843	9.998362	9.998293	9.998236	9.998179	9.998128	9.99808	9.998031	9.997991	9.997953	9.997917	9.997888	9.99786	9.997837	9.99782	9.997804	9.997787	9.997776	9.997769	9.9977665	9.997766	9.997769	9.997777	9.997784	9.997795	9.997809	9.997827	9.997848
10.000946	10.000818	10.000685	10.000551	10.000414	10.000274	10.000138	10.000004	9.999867	9.99974	9.999613	9.999491	9.999372	9.999256	9.999149	9.999044	9.998945	9.998848	9.998756	9.99867	9.9985895	9.998514	9.99844	9.99837	9.998303	9.998245	9.998188	9.998135	9.998083	9.998039	9.997998	9.99796	9.997926	9.997895	9.997869	9.997845	9.997825	9.9978075	9.997793	9.997784	9.997777	9.997774	9.997772	9.997774	9.997781	9.997793	9.997805	9.997819	9.997837	9.997855
10.000954	10.000827	10.000695	10.000555	10.000419	10.000282	10.000144	10.00001	9.999877	9.999746	9.99962	9.999498	9.999381	9.999268	9.999159	9.999051	9.998952	9.998857	9.998766	9.998678	9.998596	9.998518	9.998446	9.998377	9.998313	9.99825	9.998196	9.99814	9.998094	9.998046	9.998005	9.997967	9.997932	9.997902	9.997878	9.997852	9.997833	9.997814	9.997804	9.997792	9.997784	9.997782	9.997782	9.997785	9.997788	9.997801	9.997813	9.9978285	9.997844	9.997865
10.000965	10.000832	10.0007	10.000566	10.000426	10.000289	10.000153	10.000017	9.999884	9.999755	9.999627	9.999506	9.999391	9.999271	9.999163	9.99906	9.998959	9.998864	9.998773	9.998689	9.998604	9.998527	9.998455	9.998384	9.99832	9.9982605	9.998201	9.99815	9.998103	9.998056	9.998013	9.997975	9.997941	9.9979105	9.997883	9.997859	9.997839	9.997822	9.997808	9.9978	9.997793	9.9977865	9.997788	9.997792	9.997796	9.997807	9.997823	9.997838	9.997852	9.997876
10.00097	10.00084	10.000709	10.000571	10.000434	10.000296	10.000163	10.000025	9.999889	9.999762	9.999638	9.999514	9.999395	9.999284	9.99917	9.999068	9.998966	9.998873	9.99878	9.998694	9.998614	9.998536	9.998462	9.998391	9.998328	9.998267	9.998214	9.9981575	9.998108	9.998065	9.99802	9.997982	9.997951	9.997916	9.997889	9.997865	9.997845	9.997829	9.997816	9.997807	9.997801	9.997795	9.997796	9.9978	9.997807	9.997813	9.997828	9.997843	9.997863	9.997886
10.000982	10.000848	10.000717	10.000579	10.000442	10.000305	10.000168	10.000031	9.9999	9.99977	9.999643	9.999521	9.999405	9.9992895	9.99918	9.999075	9.998974	9.99888	9.998788	9.998702	9.998619	9.998544	9.99847	9.998399	9.998336	9.998275	9.998219	9.998164	9.9981165	9.998071	9.998029	9.997992	9.997957	9.997924	9.997899	9.997874	9.997853	9.997837	9.997824	9.997816	9.997807	9.997805	9.997803	9.99781	9.997816	9.997824	9.997837	9.997854	9.997869	9.997892
10.00099	10.000859	10.000723	10.000587	10.000451	10.000311	10.0001745	10.000037	9.9999075	9.999778	9.999649	9.99953	9.999411	9.999298	9.999187	9.999082	9.998983	9.998887	9.998798	9.998709	9.99863	9.998551	9.998478	9.998408	9.998345	9.998285	9.998229	9.998176	9.998124	9.99808	9.998036	9.997998	9.997964	9.997932	9.997906	9.997882	9.99786	9.997845	9.99783	9.997822	9.997814	9.99781	9.997811	9.997817	9.997821	9.99783	9.997847	9.997864	9.99788	9.997903
10.000995	10.000865	10.0007305	10.000595	10.000454	10.000318	10.000184	10.00005	9.999914	9.999786	9.999659	9.999536	9.999417	9.999306	9.999194	9.99909	9.998991	9.998897	9.998805	9.99872	9.998637	9.99856	9.998486	9.998418	9.99835	9.998293	9.998234	9.998181	9.998128	9.998086	9.998045	9.998004	9.997973	9.99794	9.997911	9.997889	9.9978695	9.997852	9.99784	9.997829	9.997822	9.997819	9.997819	9.997823	9.99783	9.997841	9.997852	9.997866	9.997888	9.9979105
10.001002	10.000873	10.000737	10.000604	10.000466	10.000327	10.000192	10.000055	9.999921	9.999795	9.999665	9.999545	9.999426	9.999314	9.999204	9.9991	9.999	9.998901	9.998813	9.998725	9.998647	9.998567	9.998494	9.9984255	9.998359	9.998297	9.998244	9.998189	9.9981365	9.998095	9.998053	9.998012	9.997979	9.997948	9.99792	9.997897	9.997875	9.99786	9.997847	9.997836	9.997829	9.997826	9.997827	9.99783	9.997838	9.997849	9.99786	9.997876	9.997897	9.997922
10.001011	10.00088	10.000746	10.00061	10.000472	10.000335	10.000198	10.000063	9.9999275	9.9998	9.999674	9.999552	9.9994335	9.999322	9.999214	9.999107	9.999004	9.998914	9.998822	9.998734	9.9986515	9.998575	9.998502	9.998431	9.998369	9.998306	9.998252	9.998196	9.998148	9.998099	9.998062	9.998019	9.997987	9.997953	9.997928	9.997901	9.997885	9.997866	9.997852	9.997845	9.997839	9.997835	9.997835	9.997838	9.997845	9.997853	9.9978695	9.997888	9.997904	9.99793
10.0010195	10.000887	10.000757	10.000619	10.000479	10.000342	10.000205	10.000069	9.999936	9.999808	9.999682	9.999559	9.999442	9.999329	9.999223	9.999116	9.999015	9.99892	9.998827	9.998741	9.99866	9.998583	9.998509	9.998442	9.998379	9.998315	9.998258	9.998206	9.998156	9.998108	9.998069	9.99803	9.997993	9.997964	9.997936	9.997911	9.997893	9.997876	9.99786	9.997852	9.997844	9.997841	9.997841	9.997844	9.99785	9.997864	9.997877	9.997894	9.997913	9.997937
10.001027	10.000898	10.000762	10.000623	10.000486	10.000351	10.000212	10.000078	9.999944	9.999815	9.99969	9.999566	9.999451	9.999337	9.9992285	9.999121	9.999024	9.998929	9.998836	9.99875	9.998669	9.998591	9.998517	9.998447	9.998385	9.998323	9.998267	9.998211	9.998163	9.9981165	9.9980755	9.998039	9.998002	9.9979725	9.997943	9.99792	9.997898	9.997884	9.997869	9.99786	9.997853	9.9978485	9.99785	9.997852	9.997861	9.9978695	9.997886	9.997903	9.997923	9.997945
10.001034	10.000903	10.0007715	10.000633	10.000494	10.000359	10.000218	10.000085	9.99995	9.9998255	9.999696	9.999575	9.999456	9.999345	9.999235	9.999131	9.999032	9.998937	9.998845	9.998757	9.998675	9.998598	9.998527	9.998455	9.998391	9.998331	9.998274	9.99822	9.998172	9.998122	9.998081	9.998046	9.998012	9.997977	9.9979515	9.997928	9.997906	9.997891	9.997874	9.997868	9.99786	9.997856	9.997856	9.997861	9.997868	9.997877	9.997892	9.99791	9.997929	9.997953
10.001044	10.000913	10.000779	10.000639	10.000502	10.000364	10.000229	10.000093	9.999962	9.999829	9.9997015	9.999583	9.999466	9.999353	9.999246	9.99914	9.99904	9.998943	9.998855	9.998767	9.998685	9.998606	9.998535	9.998464	9.998403	9.99834	9.998281	9.998228	9.998179	9.998131	9.99809	9.998052	9.998015	9.997984	9.997958	9.997934	9.997914	9.997897	9.997881	9.997875	9.997867	9.997865	9.997867	9.997869	9.997877	9.997887	9.9979	9.997915	9.997937	9.997961
10.001052	10.00092	10.000785	10.000648	10.000509	10.00037	10.000235	10.000099	9.999968	9.999839	9.999712	9.999592	9.999472	9.99936	9.999251	9.999149	9.999047	9.998954	9.99886	9.9987755	9.998694	9.998613	9.998543	9.998472	9.998408	9.998348	9.99829	9.998234	9.998187	9.998141	9.998098	9.99806	9.998025	9.997993	9.997965	9.997941	9.997922	9.997905	9.997889	9.997881	9.997875	9.997871	9.997872	9.997876	9.997883	9.997896	9.997906	9.997924	9.997946	9.997972
10.001061	10.000926	10.0007925	10.000655	10.000517	10.00038	10.000246	10.000108	9.999977	9.999846	9.999722	9.9995985	9.99948	9.999369	9.99926	9.999157	9.999056	9.9989605	9.998871	9.998785	9.9987	9.998624	9.99855	9.998483	9.998415	9.998354	9.998297	9.998245	9.998192	9.99815	9.998107	9.998068	9.998034	9.998001	9.997974	9.997948	9.997929	9.997911	9.997897	9.997886	9.997882	9.997883	9.997881	9.997883	9.99789	9.997903	9.997915	9.997934	9.997955	9.997977
10.001067	10.000935	10.0008	10.000664	10.0005245	10.00039	10.000253	10.000116	9.999984	9.999854	9.999727	9.999606	9.999486	9.999379	9.999266	9.999164	9.999063	9.998968	9.998878	9.998794	9.99871	9.9986315	9.998558	9.998492	9.998423	9.9983635	9.998304	9.998251	9.998203	9.9981575	9.998113	9.9980755	9.99804	9.998007	9.99798	9.997957	9.997939	9.997918	9.997906	9.997897	9.997888	9.997887	9.997889	9.997892	9.997898	9.997911	9.997925	9.99794	9.99796	9.997985
10.001075	10.000942	10.000808	10.00067	10.000533	10.000395	10.00026	10.000126	9.9999895	9.999862	9.999736	9.999616	9.999501	9.999386	9.999275	9.999171	9.999071	9.998978	9.998887	9.998803	9.998718	9.998639	9.998567	9.998499	9.998429	9.998368	9.998315	9.998261	9.998209	9.998163	9.998122	9.998082	9.998047	9.998018	9.997989	9.997963	9.997946	9.997928	9.997911	9.997904	9.997895	9.997893	9.997894	9.997899	9.997907	9.997919	9.9979315	9.997949	9.997969	9.997993
10.001084	10.000952	10.000815	10.000677	10.00054	10.000403	10.000266	10.000133	9.999999	9.999868	9.999743	9.999624	9.999506	9.999394	9.999283	9.999178	9.999079	9.998984	9.998894	9.998808	9.998728	9.998648	9.998574	9.998507	9.998441	9.998376	9.998322	9.998271	9.998219	9.99817	9.998132	9.998089	9.9980545	9.998023	9.997996	9.997973	9.997952	9.997933	9.997919	9.99791	9.997905	9.997901	9.997902	9.997905	9.997913	9.997925	9.997938	9.997959	9.997978	9.998003
10.001092	10.000959	10.000823	10.000689	10.000548	10.000412	10.000275	10.00014	10.000006	9.999878	9.999751	9.999633	9.999514	9.999404	9.99929	9.9991865	9.999088	9.998996	9.998904	9.9988165	9.998736	9.998657	9.998583	9.998514	9.998449	9.998387	9.99833	9.998276	9.998224	9.998179	9.9981365	9.998099	9.998064	9.9980345	9.998005	9.997977	9.997958	9.997941	9.997929	9.997919	9.9979105	9.997907	9.99791	9.997913	9.99792	9.997932	9.997947	9.997967	9.997983	9.99801
10.001098	10.000967	10.000832	10.000696	10.000559	10.000419	10.000281	10.000148	10.000016	9.9998865	9.999762	9.999642	9.999522	9.99941	9.999301	9.999198	9.999097	9.999004	9.998911	9.998825	9.998746	9.998666	9.998591	9.998523	9.998458	9.998398	9.998336	9.998284	9.998236	9.998188	9.998146	9.998107	9.998071	9.998041	9.998013	9.997986	9.997968	9.997948	9.997936	9.997926	9.997919	9.997916	9.997914	9.99792	9.997929	9.997941	9.997954	9.997971	9.997994	9.998017
10.001106	10.000974	10.00084	10.000705	10.000565	10.000426	10.000288	10.000155	10.000024	9.999896	9.999769	9.999646	9.99953	9.999418	9.99931	9.999206	9.9991045	9.999009	9.99892	9.998832	9.998752	9.998674	9.998601	9.99853	9.998466	9.998403	9.998346	9.998294	9.998243	9.998197	9.998155	9.998116	9.998079	9.998049	9.998019	9.997994	9.997975	9.997957	9.997941	9.997933	9.997928	9.997923	9.997925	9.997928	9.997934	9.997948	9.99796	9.997979	9.998003	9.998024
10.001114	10.000985	10.000848	10.000714	10.000575	10.000437	10.000299	10.000165	10.000031	9.999903	9.999777	9.999655	9.99954	9.999427	9.999316	9.999215	9.999113	9.999021	9.998928	9.998841	9.99876	9.998682	9.99861	9.998541	9.998475	9.998412	9.998355	9.9983	9.998252	9.998203	9.998162	9.998123	9.998088	9.998055	9.998029	9.998003	9.997982	9.997965	9.997948	9.997939	9.997933	9.9979315	9.9979315	9.997936	9.997943	9.997957	9.997969	9.997987	9.998009	9.998034
10.001123	10.000991	10.000857	10.000719	10.000582	10.000444	10.000309	10.000171	10.000038	9.999908	9.999785	9.999665	9.999546	9.999435	9.999325	9.999223	9.999123	9.999028	9.998939	9.998848	9.998769	9.998689	9.998618	9.998549	9.998482	9.998422	9.998365	9.998311	9.99826	9.998214	9.998171	9.99813	9.998095	9.998063	9.998036	9.998009	9.997991	9.9979725	9.997959	9.997947	9.99794	9.99794	9.997937	9.997942	9.99795	9.99796	9.997978	9.997993	9.998015	9.998042
10.001133	10.001001	10.000864	10.000726	10.000588	10.000451	10.000316	10.000179	10.000048	9.999919	9.999793	9.99967	9.999557	9.999444	9.999336	9.99923	9.999131	9.999036	9.998948	9.998859	9.998777	9.998699	9.998627	9.998557	9.998491	9.998429	9.998374	9.998318	9.998267	9.998221	9.998177	9.99814	9.998103	9.998072	9.998043	9.998017	9.997998	9.997979	9.997965	9.997955	9.997947	9.997947	9.997946	9.997951	9.997957	9.997969	9.997986	9.998	9.998024	9.998051
10.001141	10.00101	10.000872	10.000736	10.000597	10.000462	10.000322	10.000189	10.000056	9.9999275	9.999803	9.999681	9.999566	9.999451	9.999345	9.999239	9.999141	9.999046	9.998954	9.998868	9.998786	9.998708	9.998634	9.998567	9.9985	9.998439	9.998382	9.998325	9.998277	9.99823	9.998184	9.998149	9.998112	9.998079	9.99805	9.998025	9.998004	9.997986	9.997971	9.997964	9.997957	9.9979515	9.997953	9.997958	9.997967	9.997977	9.9979925	9.998011	9.998031	9.998057
10.00115	10.001019	10.000882	10.000745	10.000605	10.000467	10.000332	10.000196	10.000064	9.999936	9.999812	9.99969	9.999571	9.999457	9.9993515	9.999247	9.999149	9.999054	9.998961	9.998878	9.9987955	9.998717	9.998642	9.998574	9.99851	9.9984455	9.998389	9.998334	9.9982815	9.998238	9.998197	9.998156	9.998121	9.998087	9.998059	9.998035	9.998013	9.997994	9.99798	9.9979725	9.997965	9.997959	9.997959	9.997967	9.997974	9.997984	9.997999	9.998016	9.998039	9.998067
10.00116	10.001026	10.000888	10.000752	10.000611	10.000476	10.0003395	10.000202	10.000074	9.999945	9.999816	9.999698	9.999581	9.999469	9.999359	9.999257	9.999156	9.9990635	9.998971	9.998884	9.998805	9.998725	9.998653	9.998584	9.998518	9.998456	9.998397	9.9983425	9.998291	9.998244	9.998204	9.998165	9.998131	9.998097	9.998066	9.998043	9.99802	9.998003	9.997988	9.997978	9.997973	9.997967	9.997966	9.99797	9.997981	9.9979925	9.998003	9.998026	9.998049	9.998075
10.001167	10.001036	10.000898	10.000761	10.000621	10.000483	10.000346	10.000213	10.000081	9.99995	9.999825	9.999705	9.999589	9.999476	9.999368	9.999266	9.999166	9.999072	9.9989805	9.998896	9.998813	9.998733	9.998659	9.998591	9.998527	9.998466	9.998407	9.998352	9.9983	9.998255	9.998214	9.998171	9.998138	9.998104	9.998075	9.998049	9.998029	9.99801	9.997996	9.997988	9.99798	9.997976	9.997974	9.997981	9.997988	9.997997	9.9980135	9.998033	9.998056	9.998079
10.001177	10.001042	10.000907	10.00077	10.000629	10.000493	10.000357	10.000223	10.000091	9.99996	9.999834	9.999714	9.999598	9.999486	9.999375	9.999273	9.999175	9.999081	9.998991	9.998903	9.998819	9.998742	9.998671	9.998599	9.998534	9.998474	9.998416	9.998362	9.998312	9.998263	9.998219	9.998179	9.998144	9.998112	9.998083	9.998056	9.998036	9.998019	9.998004	9.997992	9.997985	9.997982	9.997984	9.997987	9.9979925	9.998007	9.998018	9.998037	9.998064	9.998088
10.001184	10.001051	10.000916	10.000776	10.000639	10.000501	10.000364	10.00023	10.000099	9.99997	9.9998455	9.999723	9.999607	9.999491	9.999385	9.99928	9.999186	9.999091	9.998998	9.998912	9.998832	9.99875	9.998678	9.998608	9.998544	9.998482	9.998422	9.998367	9.998318	9.998274	9.99823	9.998189	9.998152	9.998119	9.998091	9.998066	9.998043	9.998025	9.998009	9.998	9.997991	9.997988	9.997991	9.9979925	9.998	9.9980135	9.998028	9.998044	9.998068	9.9980955
10.001196	10.0010605	10.000924	10.000787	10.0006485	10.000509	10.000373	10.000238	10.000107	9.999979	9.999853	9.999733	9.999615	9.999503	9.999395	9.999291	9.999192	9.999097	9.999007	9.998921	9.998838	9.998761	9.998689	9.998619	9.998551	9.998489	9.998432	9.99838	9.998326	9.9982815	9.998239	9.9981985	9.99816	9.998129	9.998099	9.998073	9.998052	9.998033	9.998018	9.998008	9.997997	9.997997	9.997997	9.998003	9.998007	9.998018	9.9980345	9.998053	9.998076	9.998101
10.001202	10.001071	10.000934	10.0007925	10.000654	10.000519	10.000382	10.000248	10.000117	9.999985	9.999863	9.99974	9.999624	9.999512	9.999403	9.999298	9.9992	9.999105	9.999018	9.998928	9.998849	9.998769	9.998697	9.998628	9.998563	9.9985	9.998441	9.998385	9.998334	9.998291	9.998245	9.998203	9.998168	9.998135	9.998106	9.998083	9.998057	9.99804	9.998026	9.998015	9.998008	9.998004	9.998006	9.998009	9.998016	9.998025	9.998044	9.998061	9.998083	9.99811
10.001213	10.001079	10.000938	10.000801	10.000664	10.000525	10.000391	10.000253	10.000125	9.999994	9.999868	9.999749	9.999633	9.999518	9.9994135	9.999308	9.999211	9.999115	9.999026	9.998937	9.9988575	9.998779	9.998708	9.998635	9.998571	9.99851	9.998449	9.998396	9.998345	9.998298	9.998252	9.998213	9.998178	9.998145	9.998112	9.998088	9.998064	9.998049	9.9980345	9.99802	9.998017	9.998011	9.998012	9.998016	9.998022	9.9980345	9.998049	9.998069	9.99809	9.998118
10.001222	10.001086	10.000949	10.000811	10.000673	10.000536	10.000399	10.000262	10.000131	10.000003	9.999878	9.999759	9.999643	9.99953	9.999422	9.999318	9.999219	9.999124	9.999035	9.998946	9.998867	9.998789	9.998716	9.998647	9.998578	9.998516	9.998461	9.9984045	9.998356	9.998307	9.998262	9.998221	9.998185	9.998152	9.998121	9.9980955	9.998074	9.998056	9.998041	9.998032	9.998023	9.99802	9.998019	9.998024	9.99803	9.998042	9.998055	9.9980755	9.998099	9.998124
10.00123	10.001094	10.0009575	10.000817	10.000681	10.000543	10.000405	10.000272	10.000141	10.000011	9.999887	9.999767	9.99965	9.99954	9.99943	9.999328	9.999229	9.999134	9.999045	9.998955	9.998875	9.998796	9.998723	9.998653	9.998591	9.998527	9.998468	9.99841	9.998363	9.998317	9.998271	9.99823	9.998195	9.998162	9.998132	9.998104	9.998083	9.998064	9.998048	9.998036	9.99803	9.998026	9.998027	9.998029	9.998038	9.998049	9.998065	9.998082	9.998107	9.998132
10.001237	10.0011015	10.000967	10.000827	10.0006895	10.000552	10.000416	10.000281	10.000151	10.000022	9.999899	9.999776	9.999663	9.999548	9.999438	9.999336	9.999237	9.999143	9.999055	9.998966	9.998885	9.998805	9.998731	9.998664	9.998598	9.998533	9.998478	9.998422	9.99837	9.998324	9.99828	9.998241	9.998204	9.99817	9.998139	9.998114	9.99809	9.998072	9.998056	9.998045	9.998038	9.9980345	9.998035	9.998037	9.998046	9.998056	9.998072	9.998091	9.998115	9.998141
10.0012455	10.001112	10.000978	10.000837	10.000701	10.000562	10.000425	10.000293	10.00016	10.000028	9.999903	9.999787	9.999671	9.9995575	9.999447	9.999345	9.999248	9.999152	9.999062	9.998975	9.998893	9.9988165	9.998742	9.998674	9.998607	9.998547	9.998486	9.998433	9.998381	9.998331	9.998291	9.998247	9.998211	9.998178	9.998147	9.998123	9.998101	9.99808	9.998063	9.998055	9.998047	9.998043	9.998043	9.998045	9.998053	9.998066	9.998078	9.998098	9.998119	9.99815
10.001254	10.001121	10.000983	10.000848	10.000709	10.000569	10.000435	10.000298	10.000166	10.000039	9.999914	9.999793	9.999677	9.999565	9.999458	9.999355	9.999258	9.999161	9.999072	9.998982	9.998903	9.998826	9.998752	9.998683	9.998613	9.998554	9.998495	9.998438	9.998389	9.998343	9.998299	9.998257	9.998221	9.998184	9.998155	9.998129	9.998108	9.998089	9.99807	9.99806	9.998055	9.998049	9.99805	9.998052	9.99806	9.998072	9.998086	9.998105	9.998128	9.998155
10.0012665	10.00113	10.000994	10.000853	10.000715	10.000578	10.00044	10.000307	10.000177	10.000047	9.999923	9.999804	9.999688	9.999575	9.999468	9.999362	9.999266	9.999169	9.999081	9.998992	9.998911	9.998836	9.998762	9.9986925	9.998623	9.998563	9.998505	9.99845	9.998397	9.998351	9.998306	9.998265	9.998229	9.998194	9.998163	9.998138	9.998116	9.9980955	9.998081	9.998068	9.998061	9.998055	9.998056	9.99806	9.998067	9.998078	9.998093	9.998112	9.998134	9.998161
10.001271	10.00114	10.001003	10.000862	10.000725	10.000588	10.000451	10.0003195	10.000186	10.000058	9.999933	9.99981	9.999696	9.999586	9.999477	9.999373	9.999274	9.999181	9.999089	9.999002	9.99892	9.998843	9.998774	9.998698	9.998634	9.998571	9.998513	9.998457	9.998406	9.99836	9.998315	9.998276	9.998235	9.998203	9.99817	9.998145	9.998122	9.998104	9.998091	9.998078	9.99807	9.998067	9.998064	9.998068	9.998073	9.998085	9.998101	9.998119	9.998142	9.998168
10.001283	10.001148	10.001014	10.000873	10.000734	10.000598	10.000461	10.000326	10.000194	10.000068	9.999941	9.999821	9.999706	9.999595	9.999488	9.99938	9.999282	9.99919	9.999099	9.999013	9.998932	9.998854	9.998781	9.998712	9.998644	9.99858	9.998522	9.998467	9.998416	9.99837	9.998323	9.998282	9.998246	9.998213	9.99818	9.998155	9.998131	9.998115	9.998098	9.998085	9.998078	9.998073	9.998073	9.9980755	9.998082	9.998095	9.998109	9.998128	9.998149	9.998176
10.001291	10.001159	10.001022	10.00088	10.000744	10.000604	10.000467	10.000335	10.000202	10.000074	9.999949	9.999832	9.999714	9.999603	9.999495	9.999392	9.999293	9.999198	9.999107	9.999023	9.998941	9.998863	9.998791	9.998719	9.998655	9.99859	9.998531	9.998476	9.9984255	9.998378	9.998331	9.998292	9.998253	9.9982195	9.998188	9.998163	9.998139	9.99812	9.998106	9.998094	9.998085	9.998082	9.998078	9.998084	9.998091	9.998101	9.998114	9.998135	9.998153	9.998183
10.001303	10.001165	10.00103	10.000891	10.000751	10.000614	10.000476	10.000341	10.000213	10.000084	9.99996	9.99984	9.9997225	9.999613	9.999506	9.999402	9.999303	9.999209	9.999117	9.99903	9.99895	9.998874	9.9988	9.998732	9.998663	9.998599	9.998541	9.998484	9.998436	9.998385	9.998342	9.9983	9.998262	9.998227	9.9982	9.998174	9.998149	9.998131	9.998114	9.9981	9.998094	9.998086	9.998088	9.998091	9.998097	9.998108	9.998123	9.998142	9.998165	9.99819
10.001312	10.001176	10.001038	10.000902	10.00076	10.000623	10.000486	10.000354	10.000224	10.000095	9.999968	9.999849	9.999733	9.999621	9.999515	9.99941	9.999313	9.999219	9.999127	9.99904	9.998959	9.99888	9.99881	9.998737	9.998672	9.998609	9.998552	9.998496	9.9984455	9.998397	9.998352	9.998311	9.998272	9.998241	9.998207	9.998182	9.998158	9.998137	9.998122	9.99811	9.998099	9.998094	9.9980955	9.998096	9.998105	9.998116	9.99813	9.998148	9.998172	9.998199
10.00132	10.001184	10.00105	10.000911	10.000771	10.000631	10.000498	10.000361	10.000232	10.000105	9.999978	9.999858	9.999742	9.999632	9.999525	9.99942	9.999324	9.9992285	9.999138	9.999052	9.998969	9.998893	9.998819	9.998749	9.99868	9.998618	9.99856	9.998507	9.998456	9.9984045	9.99836	9.998318	9.9982815	9.998246	9.998214	9.998189	9.998166	9.998146	9.99813	9.998116	9.998107	9.998103	9.998104	9.998105	9.998113	9.998125	9.998138	9.998156	9.9981785	9.998205
10.001328	10.001196	10.001058	10.000918	10.000779	10.000643	10.000505	10.00037	10.000241	10.000112	9.999988	9.999867	9.99975	9.99964	9.999533	9.999429	9.999331	9.999238	9.999146	9.999061	9.99898	9.998899	9.998827	9.998758	9.998691	9.99863	9.9985695	9.998516	9.998464	9.998412	9.998369	9.998326	9.998292	9.998255	9.998225	9.998196	9.998174	9.998155	9.998138	9.998124	9.998114	9.998112	9.99811	9.998114	9.998119	9.99813	9.998146	9.998164	9.998188	9.998213
10.001336	10.0012045	10.001065	10.000926	10.000787	10.000651	10.000514	10.000381	10.000251	10.000122	9.999997	9.999877	9.999762	9.999649	9.999542	9.999437	9.999343	9.999247	9.999155	9.999072	9.99899	9.998911	9.998838	9.998766	9.998699	9.998639	9.998577	9.998525	9.998471	9.998423	9.998378	9.998338	9.998299	9.998264	9.998232	9.998207	9.998181	9.998163	9.998143	9.998131	9.998124	9.998118	9.9981165	9.99812	9.998126	9.998137	9.998154	9.998173	9.998196	9.9982195
10.0013485	10.001215	10.001077	10.000936	10.000798	10.00066	10.000526	10.000391	10.00026	10.0001335	10.000007	9.9998865	9.999771	9.9996605	9.999554	9.99945	9.9993515	9.999258	9.9991665	9.999081	9.998999	9.99892	9.998847	9.998779	9.99871	9.998648	9.99859	9.998532	9.998481	9.998432	9.998388	9.998346	9.998307	9.998272	9.998245	9.998216	9.998192	9.99817	9.998153	9.998142	9.998133	9.998128	9.998128	9.998128	9.998134	9.998144	9.998159	9.99818	9.998202	9.998227
10.001359	10.001224	10.001088	10.000946	10.000808	10.0006695	10.000533	10.0004	10.000266	10.00014	10.000015	9.999896	9.999782	9.999668	9.999562	9.99946	9.999363	9.999268	9.999179	9.999089	9.999009	9.998929	9.998857	9.998789	9.998723	9.998656	9.9986	9.998542	9.998491	9.998442	9.998398	9.998357	9.998317	9.9982815	9.998252	9.998224	9.998201	9.998179	9.998161	9.998151	9.998139	9.9981365	9.998136	9.998136	9.998144	9.998153	9.998167	9.998185	9.998208	9.998236
10.001368	10.001233	10.001096	10.000956	10.000817	10.000677	10.0005455	10.000411	10.000278	10.000152	10.000028	9.999909	9.999792	9.99968	9.99957	9.99947	9.999373	9.999277	9.999187	9.9991	9.999019	9.998942	9.998869	9.9987955	9.99873	9.998666	9.99861	9.998552	9.998499	9.998451	9.998406	9.998364	9.998325	9.998292	9.99826	9.998231	9.998207	9.998187	9.99817	9.998156	9.998149	9.998143	9.99814	9.998145	9.998149	9.99816	9.998175	9.998192	9.998214	9.998241
10.001376	10.001243	10.001105	10.000966	10.000824	10.000688	10.000553	10.000422	10.000286	10.000164	10.000035	9.999915	9.999802	9.99969	9.999581	9.999479	9.999381	9.999286	9.999196	9.99911	9.999028	9.998951	9.9988785	9.998806	9.99874	9.99868	9.998618	9.998563	9.99851	9.998461	9.998415	9.998375	9.998336	9.998301	9.998268	9.998241	9.998216	9.998195	9.9981785	9.998166	9.9981575	9.998153	9.998149	9.998153	9.99816	9.99817	9.998179	9.998201	9.998223	9.998248
10.001387	10.001252	10.001115	10.000977	10.000837	10.000699	10.000563	10.00043	10.000298	10.000171	10.000046	9.999927	9.999812	9.999701	9.999593	9.999489	9.99939	9.999295	9.999207	9.99912	9.999039	9.9989605	9.998888	9.998815	9.998748	9.998687	9.998628	9.998573	9.99852	9.99847	9.9984255	9.9983835	9.998343	9.998312	9.998278	9.998251	9.998225	9.998207	9.998187	9.998175	9.998161	9.998159	9.998158	9.998159	9.998168	9.998176	9.99819	9.998207	9.998231	9.998255
10.001396	10.001261	10.001124	10.000985	10.000846	10.000708	10.000576	10.000442	10.00031	10.000177	10.000054	9.999937	9.99982	9.99971	9.9996	9.9995	9.999402	9.99931	9.999218	9.999131	9.999049	9.998969	9.998898	9.998826	9.998759	9.9987	9.998636	9.998583	9.99853	9.99848	9.998435	9.998392	9.998352	9.998319	9.998288	9.99826	9.998234	9.998213	9.998196	9.998181	9.998173	9.998167	9.998166	9.998164	9.998173	9.998182	9.998195	9.998215	9.998236	9.998263
10.001405	10.00127	10.001134	10.000995	10.0008545	10.000717	10.000582	10.000447	10.000316	10.000188	10.000066	9.999946	9.999831	9.999719	9.999614	9.999509	9.99941	9.999318	9.999227	9.999142	9.99906	9.99898	9.998907	9.998836	9.998769	9.998708	9.998646	9.998591	9.99854	9.998487	9.998444	9.998401	9.998362	9.998327	9.998297	9.99827	9.998244	9.998222	9.998203	9.998191	9.998179	9.998174	9.998172	9.998175	9.9981785	9.998188	9.998203	9.9982195	9.998242	9.99827
10.001416	10.00128	10.001144	10.001003	10.000864	10.000727	10.000592	10.00046	10.000328	10.0002	10.000076	9.999956	9.999841	9.999729	9.999621	9.999519	9.999421	9.9993305	9.999235	9.999152	9.999071	9.998991	9.99892	9.998847	9.998778	9.998717	9.998657	9.998604	9.99855	9.9985	9.998454	9.998411	9.998373	9.998336	9.998306	9.998276	9.99825	9.998231	9.998215	9.9982	9.998189	9.998182	9.998179	9.998181	9.998189	9.9981985	9.998211	9.99823	9.998249	9.998278
10.001426	10.001292	10.001154	10.001014	10.0008745	10.000737	10.000601	10.000466	10.000337	10.000211	10.000087	9.999966	9.999851	9.999739	9.999635	9.999529	9.99943	9.999339	9.999246	9.999161	9.999081	9.999001	9.998929	9.998858	9.998793	9.998727	9.998668	9.998609	9.998557	9.998508	9.998463	9.998421	9.998382	9.998347	9.998315	9.998286	9.99826	9.998243	9.99822	9.99821	9.998198	9.998192	9.99819	9.99819	9.998198	9.998204	9.998218	9.998234	9.998257	9.998286
10.001436	10.001301	10.001165	10.001026	10.000883	10.000749	10.000611	10.000479	10.000347	10.00022	10.0000925	9.999977	9.999861	9.999748	9.999643	9.999541	9.999444	9.999349	9.99926	9.99917	9.999089	9.999011	9.998938	9.998869	9.998799	9.998737	9.998678	9.998622	9.998567	9.998521	9.998472	9.998431	9.998391	9.998356	9.998324	9.998293	9.998272	9.998251	9.99823	9.998216	9.998206	9.998201	9.9981985	9.998199	9.998204	9.998215	9.998226	9.998243	9.998267	9.998291
10.001447	10.00131	10.001174	10.001034	10.000895	10.000755	10.00062	10.000488	10.000356	10.000232	10.000107	9.999987	9.99987	9.99976	9.999653	9.99955	9.999454	9.999361	9.999268	9.999183	9.999101	9.999022	9.998948	9.9988785	9.998811	9.998748	9.998689	9.998633	9.998578	9.998533	9.998483	9.99844	9.998399	9.998365	9.998333	9.998304	9.998279	9.998258	9.998238	9.998222	9.998216	9.998209	9.998205	9.998207	9.998213	9.998221	9.998233	9.998252	9.99827	9.9983
10.001457	10.00132	10.001182	10.001045	10.000905	10.000769	10.000631	10.000497	10.000367	10.000241	10.000115	9.999997	9.999881	9.999769	9.999662	9.999562	9.999465	9.999372	9.999279	9.999193	9.999111	9.999034	9.998959	9.998886	9.998822	9.998759	9.998701	9.998641	9.9985895	9.99854	9.998492	9.99845	9.998411	9.998374	9.998342	9.998313	9.998287	9.998265	9.998248	9.998233	9.998223	9.998218	9.998214	9.998214	9.998221	9.998229	9.998245	9.99826	9.998279	9.998307
10.001468	10.001331	10.001196	10.001056	10.000915	10.000777	10.000643	10.000508	10.000378	10.000252	10.000125	10.000007	9.999892	9.999781	9.999672	9.999571	9.999473	9.999381	9.999289	9.999204	9.999122	9.999043	9.998968	9.998901	9.998831	9.998767	9.998708	9.998653	9.9986	9.998549	9.998503	9.998459	9.998421	9.998383	9.99835	9.9983225	9.998298	9.998274	9.998256	9.998244	9.998233	9.998225	9.998221	9.998223	9.998228	9.998236	9.99825	9.998267	9.998287	9.998313
10.001478	10.001341	10.001204	10.001063	10.000928	10.000788	10.000651	10.000518	10.000387	10.00026	10.000135	10.000016	9.999903	9.999791	9.999685	9.999583	9.999482	9.9993925	9.9993	9.999213	9.999132	9.999055	9.998981	9.998907	9.998843	9.998782	9.998719	9.998665	9.998607	9.998561	9.998512	9.99847	9.99843	9.998396	9.99836	9.998331	9.998304	9.998282	9.998261	9.998252	9.998241	9.998231	9.998229	9.998228	9.998235	9.998243	9.998256	9.998275	9.998296	9.998319
10.001489	10.001352	10.001211	10.001077	10.0009365	10.000796	10.000661	10.000526	10.000396	10.000269	10.000145	10.000028	9.999911	9.999803	9.999694	9.999593	9.999495	9.999401	9.999309	9.999226	9.999142	9.999066	9.998991	9.998921	9.998851	9.998792	9.998727	9.9986725	9.99862	9.998569	9.998523	9.998479	9.998442	9.998406	9.998371	9.998342	9.998316	9.998293	9.998273	9.998261	9.998248	9.998242	9.998239	9.998236	9.99824	9.99825	9.998266	9.998285	9.998303	9.998328
10.001501	10.001365	10.001224	10.001084	10.000945	10.000806	10.000672	10.00054	10.000408	10.000282	10.000158	10.000038	9.999925	9.999813	9.999708	9.999604	9.999506	9.999411	9.999323	9.999236	9.999155	9.999075	9.9990015	9.998931	9.998864	9.9988	9.998738	9.998686	9.9986315	9.998582	9.998534	9.998489	9.998451	9.998413	9.99838	9.99835	9.998323	9.998301	9.998284	9.998269	9.998259	9.99825	9.998245	9.998245	9.998252	9.9982605	9.998274	9.998289	9.998312	9.998337
10.001511	10.001373	10.001232	10.001097	10.0009575	10.000818	10.000683	10.000548	10.000419	10.00029	10.000169	10.000046	9.999934	9.999823	9.999716	9.999616	9.999518	9.999424	9.999331	9.999247	9.9991665	9.999085	9.999011	9.998941	9.998876	9.998811	9.998751	9.998695	9.998639	9.99859	9.998545	9.998501	9.998461	9.998425	9.998389	9.998362	9.998333	9.99831	9.998292	9.99828	9.998264	9.998259	9.998252	9.998254	9.99826	9.998268	9.9982815	9.998297	9.998318	9.998345
10.001518	10.001384	10.001246	10.001108	10.000967	10.000828	10.00069	10.000559	10.000429	10.000302	10.000177	10.000059	9.999943	9.999833	9.999727	9.999622	9.999527	9.999433	9.99934	9.999256	9.999175	9.999097	9.999022	9.998952	9.998884	9.998821	9.99876	9.998703	9.998651	9.998602	9.998554	9.998509	9.998471	9.998432	9.9984	9.99837	9.998342	9.998321	9.998303	9.998288	9.998276	9.998265	9.998264	9.998263	9.998268	9.998276	9.998287	9.998304	9.998326	9.998354
10.00153	10.001395	10.001256	10.001114	10.000977	10.000838	10.000702	10.00057	10.000442	10.000312	10.000189	10.000072	9.999957	9.999845	9.999737	9.999633	9.999538	9.999444	9.999354	9.999268	9.999188	9.999108	9.999036	9.998963	9.998894	9.998833	9.998772	9.998716	9.998661	9.998611	9.998564	9.998519	9.99848	9.998445	9.99841	9.998381	9.998352	9.998333	9.998311	9.998296	9.998283	9.998276	9.998272	9.998271	9.998276	9.998283	9.998296	9.998312	9.998332	9.998361
10.00154	10.001404	10.001265	10.001129	10.000988	10.000846	10.000712	10.000579	10.000453	10.000324	10.000198	10.000084	9.999966	9.999855	9.999749	9.999648	9.999549	9.999455	9.999365	9.999279	9.999196	9.99912	9.999043	9.998974	9.998907	9.998843	9.998783	9.998723	9.9986725	9.998622	9.998575	9.99853	9.99849	9.998452	9.998419	9.998389	9.9983635	9.998342	9.99832	9.998302	9.998293	9.998284	9.99828	9.9982815	9.998285	9.998291	9.998303	9.998322	9.998339	9.998367
10.001551	10.001415	10.001276	10.001135	10.0009985	10.000858	10.000723	10.00059	10.000461	10.000334	10.00021	10.000092	9.999976	9.9998665	9.99976	9.999656	9.99956	9.999466	9.999376	9.9992895	9.999207	9.99913	9.999056	9.998985	9.998917	9.998855	9.9987955	9.998735	9.998683	9.998633	9.998586	9.998541	9.998501	9.998461	9.998427	9.998397	9.998371	9.998349	9.99833	9.998312	9.9983015	9.998294	9.998288	9.99829	9.998293	9.998298	9.998311	9.998327	9.998349	9.998374
10.001563	10.001423	10.001287	10.001147	10.001009	10.000869	10.000735	10.000601	10.000471	10.000341	10.000221	10.000104	9.999988	9.999877	9.999772	9.999666	9.999572	9.999477	9.999388	9.999301	9.999219	9.999143	9.999067	9.998997	9.998931	9.998865	9.998806	9.998748	9.998693	9.998643	9.998595	9.99855	9.998509	9.998472	9.998439	9.998408	9.998382	9.998357	9.998338	9.998322	9.998309	9.998302	9.998297	9.998297	9.9983	9.998308	9.998319	9.998335	9.998357	9.998383
10.001572	10.001436	10.0013	10.001161	10.001019	10.000881	10.000746	10.000612	10.000481	10.000354	10.000232	10.000113	9.999997	9.999887	9.999782	9.999679	9.999583	9.99949	9.999399	9.999312	9.99923	9.999155	9.999076	9.999008	9.99894	9.9988785	9.998816	9.998759	9.998702	9.998655	9.998607	9.998562	9.99852	9.998485	9.998449	9.998419	9.998389	9.998368	9.998347	9.99833	9.998322	9.998312	9.998308	9.998305	9.99831	9.998316	9.998327	9.998343	9.998364	9.998391
10.001585	10.001448	10.0013075	10.001168	10.001033	10.000891	10.000756	10.000623	10.000492	10.000364	10.000243	10.000122	10.0000105	9.9999	9.999794	9.99969	9.999591	9.9995	9.999409	9.999322	9.999242	9.999164	9.999091	9.999021	9.998952	9.998888	9.998824	9.99877	9.998714	9.998668	9.998619	9.998572	9.998532	9.998493	9.99846	9.998428	9.998401	9.998378	9.998359	9.998339	9.998328	9.998319	9.998315	9.998313	9.998317	9.998327	9.998335	9.998352	9.998372	9.998398
10.001595	10.00146	10.00132	10.001181	10.001042	10.000904	10.000766	10.000637	10.000504	10.000377	10.000255	10.000136	10.00002	9.99991	9.9998045	9.9997015	9.999604	9.999509	9.999418	9.999335	9.999252	9.999175	9.9991	9.99903	9.998962	9.998898	9.998835	9.99878	9.998727	9.998675	9.99863	9.998585	9.998542	9.998504	9.998469	9.998438	9.998412	9.998388	9.998367	9.99835	9.99834	9.998327	9.998322	9.998322	9.998326	9.998332	9.998345	9.99836	9.998381	9.998405
10.001607	10.001468	10.001332	10.001191	10.001053	10.000914	10.000776	10.000645	10.000514	10.000386	10.000265	10.000147	10.0000305	9.999921	9.999816	9.999712	9.999617	9.999522	9.999433	9.999349	9.999265	9.999186	9.999113	9.999043	9.998971	9.998909	9.998848	9.998791	9.998738	9.998685	9.998639	9.998595	9.99855	9.998512	9.998482	9.99845	9.998422	9.998397	9.998377	9.998359	9.998347	9.99834	9.998332	9.998332	9.998334	9.998341	9.99835	9.998368	9.998387	9.998412
10.001616	10.001479	10.001341	10.001201	10.001064	10.000923	10.000787	10.000655	10.000525	10.000399	10.0002775	10.000158	10.000043	9.999931	9.999827	9.999723	9.999628	9.999534	9.999441	9.999359	9.999278	9.999201	9.999125	9.999054	9.998985	9.99892	9.998861	9.998802	9.998749	9.998697	9.998651	9.998607	9.998564	9.998524	9.99849	9.998459	9.99843	9.998409	9.998384	9.998369	9.998357	9.998347	9.998341	9.998341	9.998344	9.998348	9.998362	9.998373	9.998394	9.998421
10.00163	10.001491	10.001352	10.001213	10.001072	10.000935	10.000798	10.000664	10.000536	10.00041	10.000288	10.000168	10.000053	9.999942	9.999838	9.999737	9.999639	9.999544	9.999455	9.999371	9.999287	9.999209	9.999135	9.9990635	9.998999	9.998932	9.998872	9.998813	9.998757	9.998709	9.99866	9.998617	9.998576	9.998534	9.998499	9.998468	9.998442	9.998418	9.998396	9.998378	9.998365	9.998356	9.99835	9.998347	9.998352	9.998358	9.998368	9.998384	9.998404	9.998426
10.00164	10.001502	10.001366	10.0012245	10.001084	10.000946	10.00081	10.000679	10.000547	10.0004225	10.000301	10.000181	10.000064	9.999957	9.99985	9.999749	9.99965	9.999555	9.999467	9.999381	9.9993	9.999223	9.999146	9.999076	9.999008	9.998943	9.998882	9.998825	9.998768	9.99872	9.998672	9.998628	9.998585	9.998546	9.99851	9.998477	9.99845	9.998428	9.998405	9.998387	9.998377	9.998365	9.998361	9.998358	9.998361	9.998366	9.998375	9.998391	9.998413	9.998436
10.001652	10.0015135	10.001375	10.001236	10.001096	10.00096	10.000823	10.000689	10.000558	10.000433	10.00031	10.000192	10.000079	9.999966	9.999859	9.99976	9.999662	9.999567	9.999479	9.999392	9.999312	9.999234	9.999159	9.999086	9.999022	9.998956	9.998895	9.998838	9.99878	9.998733	9.998682	9.998639	9.998596	9.998559	9.998521	9.998488	9.998461	9.998437	9.998417	9.998399	9.998384	9.998374	9.998368	9.998364	9.99837	9.998374	9.998387	9.998402	9.998421	9.998443
10.001664	10.001523	10.001388	10.001247	10.001107	10.000969	10.000834	10.000701	10.00057	10.000446	10.000322	10.000203	10.000088	9.999979	9.999871	9.99977	9.999675	9.999578	9.99949	9.999406	9.999323	9.999245	9.999171	9.9991	9.999032	9.998964	9.998906	9.99885	9.998792	9.998742	9.998693	9.998648	9.998606	9.998568	9.998534	9.998499	9.998471	9.998445	9.998424	9.998407	9.998396	9.998385	9.998377	9.998377	9.998377	9.998381	9.998393	9.99841	9.998431	9.998453
10.001674	10.001539	10.001397	10.001257	10.001118	10.000982	10.000846	10.0007105	10.000582	10.000455	10.000335	10.000214	10.000099	9.99999	9.999884	9.9997835	9.999687	9.999592	9.999502	9.999418	9.999335	9.999256	9.999182	9.999112	9.999043	9.998977	9.998918	9.998858	9.998804	9.998754	9.998704	9.998661	9.998614	9.998578	9.998543	9.998509	9.998483	9.998455	9.998433	9.998416	9.998404	9.998393	9.998387	9.998384	9.998385	9.998391	9.9984	9.998418	9.998436	9.99846
10.001688	10.001549	10.001411	10.00127	10.001132	10.000991	10.000853	10.000722	10.000592	10.000465	10.000343	10.000225	10.0001135	10.000002	9.999894	9.999795	9.999697	9.999603	9.999513	9.999426	9.999347	9.999271	9.999194	9.999123	9.999056	9.998991	9.998928	9.998871	9.998817	9.998766	9.998715	9.998671	9.998628	9.998591	9.998553	9.998522	9.998493	9.998466	9.998443	9.998428	9.998413	9.998404	9.998399	9.998392	9.998394	9.998402	9.998412	9.998426	9.998445	9.998469
10.0016985	10.001559	10.001419	10.00128	10.001141	10.001003	10.000867	10.000736	10.000603	10.000479	10.000356	10.000237	10.000124	10.000013	9.999907	9.999804	9.999709	9.999616	9.999525	9.99944	9.999359	9.999282	9.999205	9.999136	9.9990635	9.9990015	9.998941	9.998883	9.998828	9.998777	9.998727	9.998681	9.99864	9.998601	9.998564	9.998531	9.998501	9.998477	9.998457	9.998435	9.998422	9.998414	9.998404	9.9984045	9.9984045	9.998412	9.99842	9.998433	9.998453	9.998475
10.001711	10.001572	10.001433	10.001293	10.001153	10.001013	10.000879	10.000748	10.000615	10.00049	10.000368	10.000249	10.000134	10.000027	9.999921	9.999818	9.9997225	9.999629	9.999537	9.999453	9.999371	9.999293	9.999219	9.999146	9.999077	9.999015	9.998953	9.998895	9.998838	9.998786	9.998739	9.998694	9.99865	9.998611	9.998576	9.998541	9.998514	9.998488	9.998466	9.99845	9.998433	9.998423	9.998412	9.99841	9.998415	9.99842	9.998428	9.99844	9.99846	9.998486
10.00172	10.001582	10.001443	10.001304	10.001162	10.001024	10.000889	10.000754	10.00063	10.000504	10.0003805	10.000262	10.000148	10.000038	9.999932	9.999831	9.999733	9.99964	9.999551	9.999462	9.999385	9.999305	9.99923	9.99916	9.999091	9.999026	9.998962	9.998906	9.99885	9.998798	9.998747	9.998703	9.998659	9.998621	9.998587	9.998553	9.998525	9.998498	9.998477	9.998457	9.998444	9.998432	9.998425	9.998422	9.998422	9.998428	9.998436	9.998451	9.998468	9.998492
10.001735	10.001595	10.001456	10.001317	10.001173	10.001038	10.000902	10.000768	10.000639	10.000515	10.000388	10.000275	10.00016	10.00005	9.999942	9.999841	9.999746	9.999653	9.999563	9.9994755	9.999395	9.99932	9.999242	9.999171	9.999101	9.999037	9.998976	9.998917	9.998863	9.99881	9.998762	9.998715	9.998672	9.998631	9.998596	9.998563	9.998533	9.9985075	9.998487	9.998468	9.998454	9.998442	9.998433	9.99843	9.998431	9.998437	9.9984455	9.998458	9.998477	9.998501
10.001746	10.001606	10.001466	10.0013275	10.001186	10.001048	10.000914	10.000781	10.00065	10.000525	10.000401	10.000285	10.000171	10.000061	9.999956	9.999854	9.999756	9.999665	9.999575	9.999491	9.999406	9.999329	9.999255	9.999182	9.999115	9.999049	9.998987	9.998931	9.998874	9.998821	9.998772	9.998727	9.998682	9.998647	9.998606	9.998573	9.998544	9.998517	9.998497	9.998478	9.998464	9.998451	9.998443	9.99844	9.998441	9.9984455	9.998456	9.9984665	9.998485	9.99851
10.001756	10.001617	10.001478	10.001338	10.0012	10.001061	10.000925	10.000794	10.000662	10.000536	10.000416	10.000298	10.000184	10.000074	9.999967	9.999867	9.999766	9.999675	9.999586	9.999499	9.999418	9.999343	9.999267	9.999196	9.999128	9.999062	9.999	9.998942	9.998885	9.998836	9.998786	9.998738	9.998694	9.998657	9.998619	9.998587	9.998559	9.998528	9.998507	9.998488	9.998474	9.99846	9.998451	9.99845	9.998452	9.998453	9.998464	9.998476	9.998495	9.998516
10.001769	10.001631	10.001489	10.00135	10.001212	10.001073	10.0009365	10.000805	10.000676	10.000549	10.000427	10.00031	10.000197	10.000084	9.999978	9.999879	9.999783	9.999688	9.9995985	9.999513	9.999431	9.999354	9.99928	9.999206	9.999139	9.999073	9.999011	9.998953	9.998898	9.998848	9.998794	9.99875	9.998708	9.998669	9.998629	9.998595	9.998566	9.99854	9.998517	9.998499	9.998484	9.998469	9.998461	9.998457	9.99846	9.998465	9.99847	9.998485	9.998504	9.998526
10.0017805	10.001642	10.0015	10.001362	10.001223	10.001085	10.000949	10.000815	10.000688	10.00056	10.00044	10.000322	10.000205	10.000096	9.999994	9.99989	9.999795	9.9997015	9.999613	9.999526	9.999444	9.999365	9.99929	9.999218	9.999151	9.999088	9.999023	9.998965	9.998906	9.998857	9.998807	9.998762	9.998718	9.998679	9.99864	9.998608	9.998575	9.998549	9.998529	9.998508	9.998492	9.998481	9.998472	9.998467	9.998469	9.998474	9.998479	9.998494	9.998511	9.998534
10.001794	10.001655	10.001513	10.001375	10.001236	10.001097	10.00096	10.000829	10.000699	10.000571	10.000452	10.000334	10.000219	10.00011	10.000004	9.999903	9.9998045	9.999713	9.999624	9.999538	9.999455	9.999379	9.999306	9.999234	9.999164	9.999101	9.999035	9.998979	9.998924	9.998871	9.99882	9.998774	9.998728	9.998691	9.998652	9.99862	9.998588	9.998562	9.998537	9.998519	9.998503	9.998489	9.998483	9.998478	9.998478	9.998479	9.998491	9.998503	9.998521	9.99854
10.001805	10.001668	10.001524	10.001386	10.001247	10.001106	10.000973	10.000841	10.000712	10.000586	10.000463	10.000344	10.000232	10.00012	10.000016	9.999915	9.999818	9.999726	9.999635	9.999552	9.999471	9.999389	9.999315	9.999247	9.999177	9.999112	9.999048	9.99899	9.998936	9.998882	9.998831	9.998783	9.998741	9.998702	9.998662	9.99863	9.9986	9.998572	9.998549	9.9985285	9.998513	9.998502	9.998492	9.998489	9.998487	9.99849	9.9985	9.998512	9.998529	9.998551
10.001819	10.001678	10.001535	10.001396	10.00126	10.001119	10.000986	10.000854	10.000722	10.000597	10.000478	10.000358	10.000244	10.0001335	10.00003	9.999928	9.999832	9.99974	9.999652	9.999563	9.999483	9.999402	9.999327	9.999259	9.999189	9.999125	9.999062	9.9990015	9.998945	9.998895	9.998842	9.998796	9.998753	9.998716	9.998676	9.998639	9.998609	9.998582	9.99856	9.998541	9.998522	9.998509	9.998503	9.998498	9.9985	9.998499	9.998508	9.998522	9.998537	9.998559
10.001831	10.001691	10.001551	10.00141	10.00127	10.001132	10.000998	10.000865	10.000735	10.00061	10.000489	10.000371	10.000256	10.000146	10.000044	9.999943	9.9998455	9.99975	9.99966	9.999577	9.999495	9.999415	9.999343	9.9992695	9.999201	9.999137	9.999071	9.999015	9.9989605	9.998907	9.998857	9.998808	9.998765	9.998724	9.998687	9.998652	9.998622	9.998595	9.99857	9.998551	9.998535	9.998519	9.998512	9.998508	9.998506	9.99851	9.998518	9.9985285	9.998547	9.998568
10.001842	10.001701	10.001564	10.001421	10.001281	10.001144	10.001008	10.000875	10.000748	10.00062	10.000502	10.000383	10.000266	10.000158	10.000055	9.999954	9.999859	9.999764	9.999673	9.999588	9.999507	9.999428	9.999353	9.999283	9.999215	9.999148	9.999086	9.999026	9.998972	9.998917	9.998869	9.998821	9.998778	9.998736	9.998698	9.998663	9.9986315	9.998607	9.998583	9.998562	9.998547	9.99853	9.998524	9.998516	9.998518	9.998519	9.998527	9.99854	9.998556	9.998578
10.001857	10.001716	10.001573	10.001432	10.001295	10.001157	10.001023	10.000888	10.000758	10.000635	10.000513	10.000398	10.000281	10.000173	10.000068	9.999967	9.99987	9.999778	9.999686	9.9996	9.99952	9.999442	9.999368	9.999293	9.999225	9.999161	9.999098	9.99904	9.998983	9.998931	9.998881	9.998835	9.998787	9.998749	9.998711	9.998676	9.998644	9.998617	9.998592	9.998571	9.998555	9.99854	9.998532	9.998528	9.998525	9.998528	9.998537	9.998548	9.998563	9.998586
10.001867	10.001728	10.001587	10.001446	10.001308	10.001172	10.001037	10.000902	10.0007715	10.000648	10.000526	10.00041	10.000293	10.000185	10.000079	9.99998	9.999881	9.999789	9.999701	9.999613	9.999534	9.9994545	9.999379	9.999308	9.999243	9.999175	9.999111	9.999053	9.998998	9.998944	9.998893	9.998846	9.9988	9.998761	9.998721	9.998688	9.998654	9.998626	9.998603	9.998586	9.998566	9.99855	9.998544	9.998537	9.998535	9.998537	9.998546	9.998555	9.998573	9.998594
10.00188	10.001742	10.001599	10.001459	10.001319	10.001183	10.001048	10.000915	10.000784	10.000659	10.000539	10.000421	10.000306	10.000199	10.000092	9.9999895	9.999895	9.999802	9.999712	9.999628	9.999546	9.99947	9.999391	9.999321	9.999252	9.999186	9.9991255	9.999066	9.999007	9.998954	9.998905	9.998858	9.998813	9.998774	9.9987335	9.998701	9.998667	9.998639	9.998616	9.998595	9.998577	9.998561	9.998555	9.998546	9.998546	9.998547	9.998554	9.998569	9.998584	9.998603
10.001895	10.001754	10.001611	10.001472	10.001333	10.001196	10.001059	10.000925	10.000795	10.00067	10.000549	10.000432	10.00032	10.000212	10.000106	10.000006	9.999908	9.999816	9.999725	9.99964	9.999558	9.999481	9.999406	9.999333	9.999265	9.999201	9.999136	9.99908	9.999021	9.998966	9.998917	9.998867	9.998824	9.998785	9.998742	9.998711	9.998678	9.998649	9.998627	9.998608	9.998585	9.998572	9.998563	9.998557	9.998555	9.998561	9.998564	9.998576	9.998591	9.998611
10.0019045	10.001765	10.001622	10.001485	10.001347	10.001207	10.00107	10.000937	10.00081	10.000686	10.000564	10.000446	10.000333	10.000223	10.00012	10.000016	9.999923	9.999828	9.999738	9.999654	9.999571	9.999494	9.999419	9.999347	9.999282	9.999213	9.999152	9.99909	9.999033	9.998982	9.998932	9.99888	9.998837	9.998797	9.998757	9.998724	9.998689	9.99866	9.998638	9.998616	9.998599	9.998583	9.998575	9.998567	9.998565	9.998568	9.998573	9.998584	9.998602	9.99862
10.00192	10.001779	10.001638	10.001498	10.001358	10.001221	10.001082	10.000948	10.00082	10.000697	10.000576	10.000459	10.000345	10.0002365	10.000133	10.000028	9.999934	9.999841	9.999751	9.999665	9.999584	9.999507	9.999433	9.99936	9.999293	9.999227	9.999162	9.999104	9.999046	9.998994	9.998942	9.998894	9.99885	9.998808	9.998771	9.998735	9.998701	9.9986725	9.998648	9.998627	9.99861	9.998593	9.998585	9.998575	9.998573	9.998577	9.998584	9.998596	9.9986105	9.998628
10.00193	10.001792	10.00165	10.001509	10.00137	10.001232	10.001098	10.000965	10.000834	10.000711	10.000588	10.000471	10.000359	10.000251	10.000145	10.000043	9.9999485	9.999856	9.9997635	9.99968	9.9995985	9.999519	9.999446	9.999372	9.999306	9.999239	9.999177	9.999118	9.99906	9.999007	9.998954	9.998905	9.998863	9.99882	9.998784	9.998747	9.9987135	9.998683	9.998662	9.998639	9.99862	9.998605	9.998593	9.998588	9.998588	9.998586	9.998594	9.998603	9.998619	9.998636
10.001945	10.001806	10.001664	10.001521	10.001382	10.0012455	10.001108	10.000976	10.000847	10.000724	10.000603	10.000485	10.000373	10.000261	10.000157	10.000057	9.999961	9.999868	9.999778	9.999693	9.999611	9.999532	9.999459	9.999385	9.999317	9.999251	9.99919	9.999129	9.999075	9.99902	9.998968	9.9989195	9.998874	9.998834	9.998794	9.998758	9.998723	9.998696	9.998673	9.998651	9.998631	9.998617	9.998606	9.9986	9.998597	9.998595	9.998603	9.998612	9.998631	9.998647
10.001958	10.001818	10.0016775	10.001535	10.001394	10.001257	10.0011215	10.000985	10.000863	10.000737	10.000616	10.000498	10.000383	10.000274	10.000171	10.00007	9.999973	9.999883	9.99979	9.999706	9.999627	9.999547	9.999473	9.999399	9.999329	9.999264	9.999203	9.99914	9.999087	9.99903	9.998982	9.998933	9.998887	9.998846	9.998808	9.99877	9.998737	9.998709	9.998686	9.998662	9.99864	9.998625	9.998616	9.998609	9.998607	9.998608	9.998612	9.998621	9.998639	9.998656
10.00197	10.001831	10.00169	10.001548	10.001408	10.00127	10.001137	10.001005	10.0008745	10.000751	10.000627	10.000512	10.000399	10.000289	10.000185	10.000083	9.999986	9.999895	9.9998045	9.99972	9.999639	9.999563	9.999484	9.999414	9.999344	9.999277	9.999218	9.999155	9.999097	9.999043	9.998992	9.998946	9.9988985	9.998857	9.998819	9.998781	9.998748	9.99872	9.998696	9.9986725	9.998653	9.99864	9.998626	9.998617	9.998617	9.998616	9.998622	9.998634	9.998647	9.998667
10.001985	10.001844	10.001699	10.001561	10.00142	10.001284	10.00115	10.001016	10.000887	10.000763	10.000641	10.000525	10.000413	10.000302	10.000198	10.000099	10.000001	9.999908	9.999819	9.999734	9.999651	9.999573	9.999497	9.999428	9.999358	9.999291	9.999229	9.999172	9.999111	9.99906	9.999004	9.9989605	9.998912	9.998871	9.998832	9.998793	9.998761	9.998735	9.998706	9.998684	9.998664	9.998649	9.998639	9.998629	9.998626	9.998626	9.998633	9.998641	9.998655	9.998677
10.001995	10.001856	10.001714	10.001573	10.001434	10.001297	10.001162	10.001027	10.0009	10.000777	10.000653	10.000539	10.000425	10.000314	10.000208	10.00011	10.000012	9.999925	9.999833	9.999745	9.999664	9.999589	9.999513	9.999441	9.999371	9.999304	9.999242	9.999183	9.999124	9.99907	9.999019	9.998969	9.998926	9.998881	9.998843	9.998808	9.998773	9.998745	9.998716	9.998695	9.998678	9.99866	9.998648	9.99864	9.998636	9.998638	9.998644	9.998653	9.998664	9.998684
10.0020075	10.00187	10.001728	10.001584	10.001447	10.00131	10.001175	10.001041	10.000916	10.00079	10.000667	10.00055	10.000437	10.000328	10.000224	10.000122	10.00003	9.999936	9.999845	9.999761	9.999678	9.999601	9.999528	9.999453	9.999385	9.999318	9.999255	9.999195	9.999135	9.999084	9.999031	9.998985	9.998939	9.998898	9.998856	9.998819	9.998785	9.998756	9.99873	9.998706	9.998686	9.998671	9.99866	9.9986515	9.998649	9.998649	9.998654	9.998663	9.998674	9.998695
10.002024	10.001885	10.00174	10.0016	10.001458	10.001323	10.001188	10.001054	10.000927	10.000803	10.000682	10.000565	10.000449	10.000343	10.0002365	10.000138	10.000043	9.9999485	9.999859	9.999775	9.999692	9.999616	9.999537	9.999468	9.999401	9.999331	9.999269	9.999208	9.999152	9.9991	9.999044	9.998997	9.99895	9.998906	9.998868	9.998834	9.998798	9.998768	9.998741	9.998719	9.998699	9.998684	9.9986725	9.998664	9.998658	9.99866	9.998662	9.998671	9.998686	9.998704
10.002037	10.001896	10.001754	10.001614	10.001472	10.001335	10.001202	10.001066	10.000941	10.000816	10.000696	10.000578	10.000465	10.000356	10.000253	10.000151	10.000056	9.999963	9.999873	9.999789	9.999706	9.999629	9.999554	9.999481	9.999413	9.999346	9.999285	9.999224	9.999165	9.999111	9.99906	9.99901	9.998962	9.99892	9.99888	9.998843	9.99881	9.998779	9.998753	9.99873	9.99871	9.998697	9.998683	9.9986725	9.99867	9.998669	9.9986725	9.998682	9.998696	9.998713
10.0020485	10.001908	10.001766	10.001626	10.001486	10.001349	10.001214	10.001081	10.000953	10.000827	10.000708	10.000588	10.000479	10.000369	10.000266	10.000166	10.0000725	9.999974	9.999889	9.999802	9.999719	9.999642	9.999567	9.999494	9.999427	9.999358	9.999296	9.999235	9.999179	9.999124	9.999071	9.99902	9.998976	9.998932	9.998895	9.9988575	9.998821	9.998794	9.998766	9.998741	9.998723	9.998706	9.998694	9.998687	9.998679	9.998681	9.998683	9.998691	9.998705	9.998723
10.002064	10.001923	10.001781	10.00164	10.0015	10.001363	10.001226	10.001094	10.000966	10.00084	10.00072	10.000605	10.000492	10.000382	10.000279	10.000179	10.000083	9.999991	9.999901	9.999815	9.999732	9.999655	9.999582	9.999509	9.999439	9.999372	9.9993105	9.99925	9.999191	9.999138	9.9990835	9.999037	9.998989	9.998948	9.998906	9.998869	9.998836	9.998804	9.998779	9.998755	9.9987335	9.998717	9.998707	9.998696	9.998691	9.998691	9.998694	9.9987	9.998716	9.998732
10.002078	10.001937	10.001794	10.001654	10.001514	10.001376	10.001242	10.001109	10.000979	10.000856	10.000735	10.000619	10.000505	10.000396	10.000292	10.000192	10.000098	10.000007	9.999916	9.999828	9.999746	9.999669	9.999595	9.999522	9.999455	9.999389	9.999326	9.999265	9.999205	9.999151	9.999098	9.999049	9.999002	9.99896	9.998919	9.998881	9.998846	9.998817	9.998789	9.998766	9.998745	9.998731	9.998714	9.998707	9.998701	9.998703	9.998702	9.998711	9.998728	9.998745
10.002089	10.001948	10.00181	10.001669	10.001526	10.00139	10.001253	10.001125	10.000994	10.000872	10.000748	10.000633	10.000522	10.000408	10.000306	10.000203	10.00011	10.000018	9.99993	9.999841	9.9997635	9.999684	9.999608	9.999536	9.999468	9.999401	9.999337	9.999278	9.999221	9.999167	9.999111	9.9990635	9.999017	9.998971	9.998933	9.998895	9.998859	9.998832	9.998802	9.998779	9.998756	9.998739	9.998727	9.998719	9.9987135	9.998713	9.998715	9.99872	9.998737	9.998753
10.002104	10.001963	10.001822	10.00168	10.001543	10.001404	10.001267	10.001138	10.001006	10.00088	10.000761	10.000648	10.000533	10.000424	10.000319	10.000221	10.000126	10.000031	9.999942	9.999858	9.999776	9.999697	9.999623	9.999552	9.999483	9.9994135	9.999352	9.999291	9.999234	9.999179	9.999124	9.99908	9.999029	9.998984	9.998946	9.998907	9.998873	9.99884	9.998814	9.998791	9.99877	9.99875	9.998735	9.998728	9.998723	9.998724	9.998724	9.998734	9.998748	9.99876
10.002116	10.001978	10.001836	10.001694	10.001556	10.001415	10.001282	10.001151	10.001021	10.0008955	10.000776	10.00066	10.000547	10.000438	10.000335	10.0002365	10.000137	10.000046	9.99996	9.999872	9.999792	9.999712	9.999637	9.999564	9.999495	9.999428	9.999366	9.999307	9.9992485	9.999191	9.999139	9.99909	9.999043	9.9990015	9.998958	9.998919	9.998884	9.998856	9.998826	9.998801	9.998781	9.998764	9.998752	9.998742	9.998733	9.998735	9.998736	9.998744	9.998757	9.998773
10.002132	10.00199	10.00185	10.001707	10.001568	10.0014305	10.001296	10.001164	10.001036	10.000911	10.00079	10.000675	10.000561	10.000453	10.000347	10.000248	10.000153	10.000058	9.999972	9.999887	9.999804	9.999724	9.999649	9.99958	9.999511	9.999442	9.999379	9.99932	9.999261	9.999205	9.999153	9.999103	9.999055	9.999013	9.998973	9.998932	9.9988985	9.998868	9.99884	9.998815	9.998794	9.9987755	9.998761	9.998752	9.998744	9.998744	9.998748	9.9987545	9.998766	9.998782
10.002146	10.002004	10.001862	10.001722	10.001583	10.001446	10.001311	10.001177	10.001049	10.000924	10.000803	10.0006895	10.000575	10.000466	10.000361	10.000263	10.000166	10.000075	9.999987	9.999898	9.999821	9.999739	9.999664	9.999593	9.999527	9.999457	9.999393	9.999333	9.999274	9.999221	9.999165	9.999116	9.999071	9.999026	9.998985	9.998945	9.998913	9.998879	9.998853	9.998825	9.998805	9.998788	9.998772	9.998762	9.998755	9.998756	9.998759	9.998765	9.998777	9.998793
10.002158	10.002018	10.001877	10.001735	10.001595	10.001458	10.001322	10.001191	10.001062	10.000937	10.000818	10.000703	10.000587	10.000481	10.000377	10.000277	10.000181	10.000089	10.000001	9.999912	9.999832	9.999756	9.9996805	9.999608	9.999539	9.999472	9.999407	9.999348	9.99929	9.999238	9.999181	9.99913	9.9990835	9.99904	9.998997	9.99896	9.998925	9.998895	9.998864	9.998839	9.998817	9.998802	9.998786	9.998774	9.998768	9.998767	9.998769	9.998775	9.998788	9.998802
10.002173	10.002034	10.001888	10.001752	10.001611	10.001471	10.001337	10.0012045	10.001077	10.000952	10.0008335	10.000717	10.000603	10.000495	10.000392	10.000292	10.000196	10.000104	10.000016	9.999927	9.999846	9.99977	9.999694	9.99962	9.999554	9.999486	9.999421	9.999361	9.999304	9.999249	9.999194	9.9991455	9.999097	9.999052	9.99901	9.998974	9.998936	9.998907	9.998878	9.998853	9.99883	9.998811	9.998797	9.998788	9.998778	9.998777	9.99878	9.998786	9.9988	9.998814
10.002187	10.002047	10.001905	10.001763	10.001623	10.001488	10.001351	10.001219	10.001089	10.000966	10.000844	10.0007305	10.000619	10.000508	10.000403	10.000304	10.000211	10.000116	10.0000305	9.999946	9.999863	9.999785	9.99971	9.999636	9.999569	9.9995	9.999436	9.999374	9.999316	9.999261	9.9992075	9.999155	9.999112	9.999066	9.999025	9.998987	9.99895	9.99892	9.998891	9.998865	9.998841	9.998824	9.99881	9.998799	9.998794	9.998791	9.99879	9.998796	9.998808	9.998824
10.002203	10.002061	10.001921	10.001778	10.001638	10.0015	10.001363	10.001235	10.001104	10.000982	10.000858	10.000744	10.000633	10.000523	10.00042	10.000323	10.000224	10.000132	10.000043	9.999961	9.999876	9.999797	9.999723	9.999652	9.999582	9.999515	9.999451	9.999389	9.9993305	9.999277	9.999223	9.999171	9.9991255	9.999081	9.999039	9.999	9.998964	9.998933	9.998905	9.998878	9.998857	9.998836	9.998822	9.998812	9.998805	9.998802	9.998803	9.99881	9.99882	9.998834
10.002216	10.002073	10.001933	10.001792	10.001651	10.001513	10.001378	10.001247	10.001118	10.000995	10.000875	10.000759	10.000647	10.000537	10.000433	10.000337	10.000239	10.000148	10.000061	9.999972	9.999892	9.999812	9.999737	9.999668	9.999598	9.999529	9.999467	9.999403	9.999345	9.99929	9.999237	9.999185	9.999137	9.999094	9.999052	9.999013	9.998979	9.998948	9.998919	9.998892	9.998868	9.99885	9.998833	9.998822	9.998815	9.998813	9.998812	9.99882	9.99883	9.998843
10.002233	10.002088	10.001948	10.001805	10.001664	10.001527	10.001392	10.001262	10.001131	10.001011	10.000891	10.000773	10.000663	10.000553	10.000449	10.000352	10.000252	10.000164	10.000073	9.999988	9.999907	9.999828	9.999751	9.99968	9.999613	9.999542	9.999481	9.999418	9.999362	9.999307	9.99925	9.9992	9.999153	9.99911	9.999066	9.999027	9.998989	9.9989605	9.998931	9.998903	9.99888	9.99886	9.998846	9.998836	9.998829	9.998823	9.998825	9.998834	9.998843	9.998856
10.002247	10.002104	10.001963	10.001819	10.00168	10.001543	10.001407	10.001276	10.001148	10.001024	10.000905	10.000789	10.000677	10.000567	10.000464	10.000364	10.000267	10.000179	10.000086	10.000003	9.999922	9.999843	9.999769	9.999696	9.999626	9.9995575	9.999494	9.999431	9.999373	9.999317	9.999265	9.999215	9.999167	9.999124	9.999078	9.999041	9.999006	9.998973	9.998944	9.998916	9.998893	9.998873	9.998856	9.998848	9.99884	9.998837	9.998836	9.998842	9.998851	9.998867
10.002258	10.002118	10.001977	10.001833	10.001693	10.001555	10.001423	10.001289	10.0011635	10.001038	10.00092	10.000802	10.0006895	10.000581	10.00048	10.000379	10.000284	10.000194	10.000104	10.000015	9.999935	9.999858	9.999782	9.999711	9.999641	9.99957	9.999507	9.999446	9.999391	9.999334	9.99928	9.9992285	9.999179	9.999137	9.999092	9.999055	9.999019	9.998984	9.998957	9.998929	9.998905	9.998887	9.998869	9.9988575	9.998853	9.998846	9.998849	9.998853	9.998861	9.998877
10.0022745	10.002134	10.001988	10.001847	10.001709	10.001571	10.001436	10.001304	10.001174	10.001052	10.000934	10.000815	10.000706	10.000597	10.000493	10.000394	10.000298	10.000207	10.000117	10.000032	9.999949	9.999874	9.999797	9.999723	9.999659	9.999589	9.999523	9.999462	9.999403	9.99935	9.99929	9.999243	9.999196	9.999151	9.999107	9.999068	9.999032	9.999	9.998969	9.99894	9.998918	9.9989	9.998881	9.998871	9.998864	9.998859	9.998859	9.998865	9.998871	9.998888
10.002288	10.002145	10.002006	10.0018635	10.001722	10.001584	10.0014515	10.00132	10.001193	10.001066	10.000946	10.000829	10.00072	10.000614	10.000508	10.000411	10.000313	10.000222	10.000134	10.000051	9.999967	9.999889	9.999813	9.999742	9.999671	9.999603	9.999539	9.999478	9.999417	9.999363	9.999307	9.999259	9.99921	9.999164	9.999122	9.99908	9.999045	9.99901	9.9989805	9.998956	9.998932	9.998914	9.998896	9.998882	9.998876	9.99887	9.99887	9.998876	9.998881	9.998898
10.002304	10.00216	10.00202	10.001877	10.001736	10.001601	10.001465	10.001335	10.001205	10.001081	10.000961	10.000845	10.000733	10.0006275	10.000524	10.000423	10.000326	10.000238	10.00015	10.000061	9.999982	9.999903	9.999827	9.999757	9.999683	9.999617	9.999556	9.999493	9.999434	9.999379	9.999323	9.999272	9.999224	9.999179	9.999134	9.999094	9.999059	9.999026	9.998995	9.99897	9.998947	9.998925	9.998908	9.998896	9.998887	9.998881	9.9988785	9.998887	9.998894	9.998907
10.002318	10.002177	10.002033	10.001893	10.001751	10.001614	10.00148	10.0013485	10.001219	10.001096	10.000977	10.000862	10.00075	10.000641	10.000538	10.000439	10.000343	10.000251	10.00016	10.000077	9.999996	9.999918	9.999843	9.999772	9.999698	9.999635	9.999569	9.999508	9.999447	9.999393	9.999339	9.999288	9.999239	9.99919	9.999147	9.999108	9.999072	9.99904	9.999011	9.99898	9.998959	9.998939	9.99892	9.998908	9.9988985	9.998893	9.998894	9.998897	9.998908	9.998918
10.002334	10.002192	10.002048	10.001906	10.001765	10.001628	10.001495	10.001363	10.001238	10.001112	10.00099	10.0008745	10.000763	10.000655	10.000553	10.000452	10.000359	10.000268	10.000177	10.000093	10.00001	9.999932	9.999859	9.999786	9.999716	9.999647	9.999584	9.999523	9.999462	9.999407	9.999353	9.999302	9.999254	9.9992075	9.999162	9.999122	9.999086	9.999053	9.999023	9.998995	9.998972	9.99895	9.998932	9.9989195	9.998913	9.998906	9.998905	9.99891	9.998919	9.998931
10.002348	10.002206	10.002064	10.0019245	10.0017805	10.001642	10.00151	10.001377	10.001249	10.001125	10.001006	10.000892	10.00078	10.000671	10.000566	10.000468	10.000375	10.000281	10.000193	10.000109	10.000027	9.999948	9.999874	9.999801	9.999729	9.999662	9.999598	9.999536	9.999478	9.999421	9.999367	9.999315	9.999266	9.999222	9.999178	9.999138	9.999103	9.99907	9.999038	9.999007	9.998983	9.998963	9.998944	9.998932	9.998923	9.998917	9.998919	9.99892	9.99893	9.9989395
10.002362	10.002223	10.002077	10.001938	10.001794	10.001656	10.001524	10.001394	10.001266	10.001142	10.00102	10.000903	10.0007925	10.000685	10.000581	10.000483	10.000389	10.000296	10.000208	10.000121	10.000044	9.999963	9.99989	9.999816	9.999748	9.999676	9.999614	9.999553	9.999495	9.999435	9.999382	9.99933	9.999282	9.999235	9.999192	9.999151	9.999116	9.999082	9.999049	9.999022	9.998997	9.998974	9.998957	9.998945	9.998935	9.998929	9.99893	9.998932	9.99894	9.998954
10.002377	10.002234	10.002092	10.001952	10.00181	10.001673	10.001537	10.001408	10.001281	10.001155	10.001036	10.00092	10.00081	10.000701	10.000597	10.000499	10.000403	10.000313	10.000223	10.00014	10.000057	9.99998	9.999906	9.999833	9.999761	9.999696	9.999631	9.999569	9.999508	9.999453	9.999396	9.999345	9.999296	9.999251	9.999207	9.9991665	9.999129	9.999095	9.9990635	9.999036	9.999012	9.998987	9.998971	9.998955	9.998948	9.998941	9.998943	9.998945	9.998954	9.998963
10.002394	10.002252	10.002106	10.001967	10.001827	10.001686	10.001553	10.001423	10.001294	10.001171	10.001049	10.000936	10.000824	10.000718	10.000613	10.000516	10.000419	10.000327	10.000238	10.0001545	10.000073	9.999993	9.999921	9.99985	9.999776	9.999709	9.999645	9.999583	9.999521	9.999467	9.999411	9.999362	9.9993105	9.999265	9.999221	9.99918	9.999143	9.999107	9.999081	9.999051	9.999024	9.998999	9.998986	9.998973	9.998962	9.998954	9.998955	9.998957	9.998965	9.998975
10.002406	10.002265	10.002122	10.001982	10.001842	10.001702	10.001569	10.001438	10.001309	10.001184	10.001064	10.000951	10.000838	10.000732	10.000629	10.00053	10.000436	10.000343	10.000256	10.000171	10.00009	10.000009	9.999935	9.999864	9.99979	9.999723	9.9996605	9.999597	9.999539	9.999481	9.999426	9.999377	9.999327	9.99928	9.999234	9.999196	9.999158	9.999125	9.999091	9.9990635	9.999037	9.999013	9.998998	9.998984	9.998976	9.998966	9.998966	9.998969	9.998976	9.998988
10.002423	10.002281	10.002137	10.001996	10.001856	10.001718	10.001582	10.0014515	10.001325	10.001202	10.001081	10.000968	10.000855	10.000747	10.000642	10.000545	10.000452	10.000359	10.000271	10.000184	10.000107	10.000027	9.99995	9.999878	9.9998045	9.999739	9.999678	9.999613	9.999554	9.999498	9.999441	9.999391	9.99934	9.999296	9.99925	9.999211	9.999172	9.999139	9.9991045	9.999076	9.999054	9.999027	9.999013	9.998998	9.998988	9.9989805	9.99898	9.9989805	9.998989	9.998999
10.002438	10.002294	10.002152	10.002009	10.001869	10.001732	10.001597	10.001468	10.001338	10.001215	10.001097	10.000983	10.000872	10.000763	10.00066	10.000564	10.000466	10.000376	10.000284	10.000201	10.000118	10.000039	9.999965	9.999893	9.999825	9.999756	9.999691	9.99963	9.999571	9.999513	9.999458	9.999407	9.999358	9.9993105	9.999263	9.999224	9.999187	9.999153	9.999119	9.999089	9.9990635	9.9990425	9.999025	9.999008	9.9990015	9.998991	9.998993	9.998994	9.999	9.999011
10.002458	10.00231	10.002168	10.002027	10.001887	10.001746	10.001614	10.001484	10.001355	10.001231	10.001111	10.000996	10.000885	10.000779	10.000675	10.000577	10.000482	10.000389	10.000301	10.000216	10.000137	10.000059	9.999983	9.999909	9.999842	9.99977	9.999706	9.999643	9.999584	9.999527	9.999473	9.99942	9.999373	9.999325	9.999278	9.99924	9.999202	9.999166	9.999134	9.999105	9.99908	9.999058	9.99904	9.999024	9.999013	9.999004	9.999003	9.999008	9.99901	9.999023
10.002469	10.002327	10.002182	10.002043	10.001903	10.001762	10.001629	10.001497	10.001373	10.001247	10.001126	10.001014	10.000901	10.000795	10.00069	10.000592	10.000498	10.000403	10.0003195	10.000234	10.000152	10.0000725	9.999999	9.999927	9.999856	9.999785	9.999725	9.9996605	9.999602	9.999544	9.999489	9.999435	9.999385	9.999338	9.999293	9.999251	9.999215	9.999177	9.999147	9.999119	9.999092	9.99907	9.999052	9.999037	9.999026	9.999019	9.999015	9.999018	9.9990225	9.999035
10.002485	10.002342	10.002197	10.002057	10.001917	10.001779	10.001646	10.0015135	10.001386	10.001262	10.001142	10.001027	10.00092	10.000811	10.000709	10.00061	10.000513	10.000422	10.000335	10.000247	10.000169	10.000089	10.000012	9.999942	9.999872	9.999803	9.999736	9.999677	9.999617	9.999557	9.999502	9.999453	9.999401	9.999355	9.999309	9.9992695	9.999229	9.999192	9.999163	9.999132	9.999106	9.9990835	9.999067	9.999049	9.999038	9.999031	9.999028	9.999031	9.999034	9.999047
10.002501	10.0023575	10.0022135	10.002072	10.001934	10.001795	10.0016575	10.001526	10.001401	10.001278	10.001158	10.001043	10.000933	10.000826	10.000722	10.000624	10.000528	10.000438	10.000349	10.000264	10.000184	10.000103	10.000029	9.999958	9.999887	9.999822	9.999751	9.999691	9.999631	9.999574	9.999518	9.999469	9.999418	9.999371	9.999326	9.999284	9.999244	9.99921	9.999177	9.999146	9.99912	9.999098	9.999079	9.999063	9.999055	9.999045	9.999042	9.999041	9.999048	9.999059
10.002515	10.002373	10.002229	10.0020895	10.001948	10.00181	10.001675	10.001542	10.001417	10.001291	10.001177	10.001061	10.000948	10.000842	10.000738	10.00064	10.000545	10.000451	10.000365	10.000279	10.000201	10.000122	10.000046	9.999973	9.999901	9.999834	9.999767	9.999706	9.999648	9.999591	9.999534	9.999485	9.999431	9.999385	9.999339	9.999299	9.99926	9.999224	9.99919	9.999163	9.999134	9.99911	9.999091	9.999076	9.999065	9.999058	9.999055	9.999056	9.999061	9.99907
10.00253	10.002388	10.002244	10.002104	10.001964	10.001823	10.001691	10.001558	10.001431	10.001307	10.00119	10.001077	10.000966	10.000855	10.0007515	10.000655	10.000562	10.000468	10.0003805	10.000297	10.000215	10.000136	10.000058	9.99999	9.999919	9.99985	9.999785	9.9997225	9.999665	9.999605	9.999551	9.999497	9.999445	9.999402	9.999356	9.999314	9.999273	9.99924	9.999206	9.999175	9.999147	9.999122	9.9991045	9.999089	9.999077	9.99907	9.999066	9.999067	9.999072	9.999083
10.002548	10.002404	10.002259	10.002115	10.001976	10.001839	10.001705	10.001575	10.00145	10.001323	10.001206	10.001088	10.000981	10.000874	10.00077	10.000674	10.000577	10.000484	10.000397	10.000311	10.000229	10.000152	10.000076	10.000006	9.999935	9.999868	9.999801	9.999738	9.999679	9.99962	9.999565	9.999512	9.999461	9.999416	9.999371	9.999326	9.9992895	9.999256	9.999221	9.999188	9.999162	9.999139	9.999119	9.999103	9.999092	9.999083	9.99908	9.99908	9.999084	9.999096
10.0025625	10.002419	10.002275	10.002133	10.001993	10.001856	10.001721	10.001591	10.001463	10.00134	10.001223	10.001107	10.000996	10.00089	10.000785	10.000689	10.000593	10.000502	10.000413	10.000329	10.000246	10.000171	10.000094	10.000021	9.999951	9.999881	9.999818	9.999754	9.999695	9.999638	9.999582	9.999527	9.999479	9.999432	9.999385	9.999343	9.999302	9.999268	9.999235	9.999204	9.999178	9.999151	9.999132	9.999121	9.9991045	9.999097	9.999094	9.999089	9.999099	9.999105
10.002577	10.002433	10.00229	10.002146	10.0020075	10.00187	10.001737	10.001605	10.001479	10.001357	10.001236	10.0011215	10.001011	10.000905	10.000802	10.000702	10.000608	10.000517	10.000429	10.000346	10.000263	10.000187	10.00011	10.000037	9.999967	9.999897	9.999834	9.99977	9.999711	9.999654	9.9995985	9.999547	9.9994955	9.999446	9.999399	9.999357	9.99932	9.999285	9.9992485	9.99922	9.999191	9.999166	9.999147	9.99913	9.999118	9.99911	9.999105	9.999107	9.999109	9.99912
10.002595	10.00245	10.002306	10.002163	10.002025	10.001888	10.00175	10.001622	10.001494	10.001371	10.001253	10.001137	10.001028	10.00092	10.000818	10.000718	10.000626	10.000534	10.000445	10.0003605	10.000277	10.000201	10.000126	10.000055	9.999986	9.999913	9.999848	9.999786	9.999728	9.999671	9.999613	9.999559	9.999511	9.999462	9.999416	9.999376	9.999335	9.999297	9.999263	9.999231	9.9992075	9.999182	9.99916	9.999147	9.999132	9.999125	9.999119	9.99912	9.999122	9.999131
10.002613	10.002467	10.002324	10.002181	10.002037	10.001899	10.001768	10.001637	10.001509	10.001388	10.001268	10.001156	10.001041	10.0009365	10.000833	10.000736	10.00064	10.000551	10.000461	10.000375	10.000294	10.0002165	10.000144	10.00007	10.000001	9.999932	9.9998665	9.999802	9.999744	9.999686	9.999628	9.999575	9.999526	9.999478	9.999432	9.999388	9.99935	9.999311	9.999279	9.999248	9.999222	9.999194	9.999176	9.999162	9.9991455	9.999137	9.999131	9.999132	9.999134	9.999144
10.002627	10.002482	10.0023365	10.002198	10.002055	10.001917	10.001783	10.001654	10.001526	10.001405	10.001285	10.001171	10.00106	10.000953	10.00085	10.000753	10.000658	10.000566	10.000479	10.000393	10.000312	10.000236	10.00016	10.000087	10.000018	9.999948	9.999883	9.99982	9.999761	9.9997015	9.999643	9.999594	9.999542	9.999495	9.999447	9.999405	9.999365	9.9993305	9.999293	9.999264	9.999237	9.999209	9.99919	9.999174	9.999159	9.999152	9.9991455	9.999146	9.999146	9.999157
10.0026455	10.002498	10.002354	10.002213	10.00207	10.001934	10.0018015	10.001668	10.001543	10.001418	10.001304	10.001186	10.001075	10.000969	10.000866	10.000769	10.000674	10.000583	10.000494	10.00041	10.000331	10.000251	10.000175	10.000104	10.000033	9.999966	9.999898	9.999838	9.999777	9.999717	9.999661	9.999609	9.999555	9.99951	9.99946	9.99942	9.999378	9.999343	9.99931	9.999278	9.999249	9.999226	9.999204	9.999187	9.999172	9.999165	9.999157	9.999159	9.999161	9.999167
10.002658	10.002513	10.002372	10.002229	10.0020895	10.001949	10.001816	10.001688	10.001559	10.001435	10.001316	10.001203	10.001093	10.000984	10.000884	10.000788	10.000692	10.0006	10.00051	10.000428	10.000346	10.000264	10.00019	10.00012	10.0000515	9.99998	9.999916	9.999852	9.999791	9.999736	9.999677	9.999623	9.999572	9.999528	9.999476	9.999435	9.999394	9.999357	9.999324	9.999293	9.999266	9.999237	9.999219	9.999202	9.999185	9.99918	9.999171	9.999173	9.999175	9.999182
10.002674	10.002533	10.002385	10.002243	10.002108	10.001966	10.001833	10.001703	10.0015745	10.001452	10.001331	10.001219	10.00111	10.001003	10.000899	10.000802	10.000709	10.000617	10.000527	10.000444	10.000363	10.000285	10.000208	10.000137	10.000067	9.999997	9.999935	9.999868	9.999807	9.99975	9.999694	9.999639	9.999591	9.99954	9.999493	9.999452	9.999412	9.999375	9.99934	9.999308	9.999279	9.999251	9.999232	9.999216	9.9992	9.999193	9.999184	9.999185	9.9991865	9.999196
10.002692	10.002548	10.002402	10.002259	10.002121	10.001983	10.001847	10.001719	10.00159	10.00147	10.001349	10.001236	10.001122	10.001019	10.000916	10.000817	10.000722	10.000632	10.0005455	10.000461	10.000378	10.000301	10.000225	10.0001545	10.000084	10.000015	9.9999485	9.9998865	9.999824	9.999766	9.999712	9.999656	9.999605	9.9995575	9.999509	9.99947	9.999425	9.999391	9.999357	9.999322	9.999295	9.999268	9.9992485	9.999229	9.999216	9.999206	9.999201	9.999197	9.999201	9.999208
10.002707	10.002563	10.002418	10.002276	10.002138	10.002002	10.001866	10.001734	10.001607	10.001483	10.001368	10.00125	10.001142	10.001037	10.000935	10.000835	10.000739	10.000648	10.000562	10.000477	10.000394	10.000319	10.000241	10.000171	10.000101	10.000033	9.999966	9.999902	9.999842	9.999784	9.999727	9.999672	9.999622	9.999572	9.999526	9.999485	9.999441	9.999406	9.999371	9.999336	9.99931	9.999284	9.999261	9.999246	9.999229	9.999221	9.999215	9.999209	9.999213	9.999221
10.002723	10.002581	10.002433	10.002293	10.002154	10.002013	10.001881	10.001751	10.001622	10.0015	10.001382	10.001267	10.00116	10.001051	10.00095	10.000853	10.000757	10.000667	10.000581	10.000495	10.000412	10.000334	10.000258	10.000188	10.000116	10.000047	9.999983	9.99992	9.999858	9.999801	9.999743	9.999688	9.999639	9.99959	9.999542	9.999498	9.999459	9.99942	9.999387	9.999352	9.999325	9.999297	9.999277	9.999258	9.999244	9.999235	9.999228	9.999225	9.999225	9.999233
10.002738	10.002596	10.00245	10.002309	10.002169	10.002031	10.001896	10.001769	10.001639	10.00152	10.001398	10.001285	10.001174	10.001069	10.000965	10.000869	10.000771	10.000684	10.000597	10.00051	10.00043	10.000354	10.000276	10.000206	10.000134	10.000068	9.999996	9.999937	9.999875	9.999816	9.999761	9.999706	9.999656	9.999605	9.999559	9.999515	9.9994755	9.999438	9.9994	9.999368	9.999339	9.999311	9.999293	9.999274	9.999259	9.999247	9.99924	9.999239	9.999241	9.9992485
10.002756	10.002612	10.002465	10.002324	10.002185	10.002047	10.001912	10.001782	10.001658	10.001533	10.001414	10.001301	10.001192	10.001084	10.000982	10.000885	10.000791	10.000701	10.000611	10.000527	10.000447	10.000368	10.000294	10.00022	10.000152	10.000084	10.000015	9.999951	9.999891	9.999832	9.999776	9.999722	9.999671	9.999622	9.999577	9.999531	9.999489	9.999453	9.999415	9.999385	9.999353	9.999328	9.999307	9.999289	9.999272	9.99926	9.999253	9.999252	9.999254	9.999259
10.002774	10.002631	10.002483	10.002343	10.002201	10.002066	10.001928	10.0018015	10.001674	10.001549	10.00143	10.001318	10.001207	10.0011015	10.000999	10.000901	10.000808	10.000715	10.000626	10.000543	10.0004635	10.000385	10.000312	10.000238	10.000167	10.000099	10.000034	9.999968	9.999909	9.999849	9.999792	9.999741	9.999686	9.999637	9.999592	9.999546	9.999508	9.999467	9.999433	9.999398	9.99937	9.999345	9.99932	9.999304	9.999288	9.999273	9.999268	9.999267	9.999269	9.999271
10.00279	10.002646	10.0025015	10.002357	10.002216	10.002081	10.001944	10.001815	10.001689	10.001567	10.001448	10.001333	10.0012245	10.00112	10.001014	10.0009165	10.000825	10.000733	10.000648	10.000564	10.000481	10.000403	10.000327	10.000253	10.000184	10.000115	10.000052	9.999988	9.999927	9.999867	9.999809	9.999757	9.999705	9.999657	9.999608	9.999562	9.999522	9.999483	9.999448	9.999414	9.999386	9.999358	9.999339	9.999319	9.999302	9.9992895	9.999281	9.999279	9.999281	9.999283
10.002807	10.002664	10.002517	10.002376	10.0022335	10.002098	10.001962	10.001831	10.001706	10.001583	10.001465	10.001349	10.00124	10.001136	10.001033	10.000934	10.000842	10.000751	10.000664	10.000579	10.000498	10.00042	10.000345	10.000271	10.0002	10.000133	10.000069	10.000003	9.999941	9.999884	9.9998255	9.999771	9.999722	9.999675	9.999622	9.99958	9.999537	9.999498	9.999463	9.99943	9.9994	9.999373	9.9993515	9.9993305	9.999316	9.999306	9.999297	9.99929	9.999297	9.999298
10.002823	10.002678	10.002533	10.00239	10.00225	10.002116	10.001979	10.001849	10.001722	10.001602	10.001478	10.001368	10.001258	10.001153	10.00105	10.000952	10.000857	10.00077	10.000679	10.000594	10.000515	10.000437	10.000362	10.000288	10.000219	10.000151	10.000085	10.00002	9.999959	9.9999	9.999842	9.999789	9.999737	9.999687	9.99964	9.999594	9.999554	9.999516	9.999479	9.999448	9.999417	9.999391	9.999368	9.99935	9.999331	9.999321	9.9993105	9.999309	9.9993105	9.999314
10.00284	10.002696	10.002549	10.002409	10.002269	10.002132	10.001996	10.001866	10.001738	10.001617	10.001498	10.001385	10.001276	10.001169	10.001066	10.00097	10.000875	10.000787	10.000698	10.000613	10.000532	10.000453	10.000378	10.000305	10.000236	10.000169	10.000099	10.000037	9.999975	9.999916	9.99986	9.9998045	9.999751	9.999705	9.999655	9.999614	9.999569	9.999531	9.999495	9.999461	9.999433	9.999403	9.999382	9.999361	9.999346	9.999335	9.999325	9.999321	9.999324	9.999327
10.002857	10.002712	10.002566	10.002425	10.002283	10.002147	10.002012	10.001883	10.001755	10.0016365	10.001514	10.001402	10.001291	10.001186	10.001084	10.000987	10.000894	10.000802	10.000716	10.000632	10.000547	10.000469	10.000395	10.000322	10.000253	10.000183	10.000122	10.000055	9.99999	9.999935	9.999877	9.999822	9.999773	9.999722	9.999673	9.999629	9.999587	9.999546	9.999513	9.999477	9.999447	9.999418	9.999397	9.999377	9.999358	9.999347	9.99934	9.999336	9.999337	9.99934
10.002875	10.0027275	10.002584	10.002443	10.002301	10.002165	10.00203	10.0019	10.001774	10.001652	10.001533	10.001417	10.001311	10.001203	10.001104	10.001006	10.000911	10.000819	10.000733	10.000649	10.0005665	10.000489	10.000417	10.00034	10.00027	10.000202	10.000134	10.000074	10.000011	9.99995	9.999895	9.99984	9.99979	9.999738	9.999687	9.999646	9.999603	9.999565	9.999527	9.999493	9.999462	9.999435	9.999413	9.999391	9.999374	9.999362	9.999353	9.999351	9.999349	9.999352
10.0028925	10.002744	10.0026	10.002457	10.002318	10.002181	10.002044	10.001917	10.00179	10.001666	10.00155	10.001435	10.001327	10.001222	10.001117	10.001022	10.000928	10.000836	10.000749	10.000666	10.000585	10.000507	10.00043	10.000359	10.000289	10.000218	10.000152	10.0000925	10.000028	9.999969	9.999913	9.999856	9.999805	9.999754	9.999709	9.999663	9.99962	9.99958	9.999543	9.999508	9.999479	9.99945	9.999428	9.999408	9.999387	9.999378	9.999368	9.999366	9.999365	9.999368
10.002909	10.002765	10.002616	10.002476	10.002334	10.002198	10.002061	10.001932	10.001806	10.001684	10.001566	10.001452	10.001344	10.001237	10.001135	10.001038	10.000943	10.0008545	10.000768	10.000685	10.000605	10.000524	10.000449	10.000375	10.000306	10.000236	10.000168	10.000106	10.000047	9.999989	9.999929	9.999874	9.999823	9.999774	9.999726	9.99968	9.999637	9.9996	9.99956	9.999525	9.999496	9.999465	9.999442	9.999423	9.999404	9.9993925	9.999383	9.999378	9.999381	9.999381
10.002924	10.002782	10.002636	10.002493	10.002352	10.002214	10.002077	10.00195	10.001824	10.001701	10.001581	10.001471	10.001361	10.001256	10.001153	10.001054	10.000963	10.000871	10.000783	10.000702	10.00062	10.000542	10.000464	10.000394	10.000322	10.0002575	10.000187	10.000125	10.000062	10.000004	9.999948	9.99989	9.999841	9.999791	9.999741	9.999697	9.999654	9.999613	9.999576	9.999542	9.999513	9.999484	9.99946	9.999439	9.99942	9.999406	9.999399	9.999395	9.999392	9.999396
10.002941	10.002798	10.002652	10.002511	10.002368	10.002233	10.002097	10.001966	10.00184	10.001718	10.001599	10.001489	10.001378	10.001273	10.00117	10.001075	10.00098	10.000889	10.000804	10.000719	10.000638	10.000561	10.000484	10.000411	10.000342	10.000274	10.000207	10.000142	10.000079	10.000022	9.999963	9.9999075	9.999859	9.999806	9.999755	9.999713	9.999671	9.999629	9.999592	9.999558	9.999528	9.999497	9.999474	9.999454	9.999435	9.999422	9.999413	9.999408	9.999409	9.999408
10.002956	10.002812	10.002669	10.002526	10.002382	10.002247	10.002117	10.001984	10.001858	10.001736	10.001618	10.001505	10.001397	10.001292	10.001189	10.00109	10.000996	10.000907	10.00082	10.000734	10.000654	10.000579	10.000502	10.00043	10.000359	10.00029	10.000223	10.00016	10.000098	10.000039	9.999982	9.999927	9.999875	9.999823	9.999772	9.99973	9.999685	9.999647	9.999608	9.999575	9.999545	9.999515	9.999491	9.99947	9.999451	9.999437	9.99943	9.999424	9.999423	9.999422
10.002977	10.002832	10.002686	10.0025425	10.002401	10.002264	10.00213	10.002003	10.001874	10.001754	10.001634	10.001523	10.001412	10.001308	10.001206	10.001108	10.001013	10.000926	10.000839	10.000753	10.000672	10.000594	10.00052	10.000447	10.000379	10.000307	10.000242	10.000178	10.000117	10.000058	9.999999	9.999941	9.999891	9.999843	9.999791	9.999745	9.999702	9.999663	9.999623	9.999592	9.99956	9.999531	9.999509	9.999485	9.999465	9.999454	9.999442	9.999438	9.999436	9.999438
10.002995	10.002848	10.002702	10.002562	10.002418	10.00228	10.002148	10.002017	10.001894	10.001771	10.001652	10.001538	10.0014305	10.001327	10.0012245	10.001127	10.001032	10.000942	10.0008545	10.000772	10.000692	10.000615	10.000538	10.000463	10.000394	10.000326	10.000259	10.000197	10.0001335	10.000073	10.000016	9.99996	9.999908	9.99986	9.999808	9.999763	9.999721	9.999678	9.999642	9.999607	9.999576	9.999547	9.99952	9.999502	9.999483	9.99947	9.999457	9.999452	9.999451	9.999451
10.003014	10.002868	10.002719	10.002578	10.002438	10.0023	10.002164	10.002035	10.001911	10.001787	10.00167	10.001556	10.00145	10.001344	10.001243	10.001143	10.001051	10.000959	10.0008745	10.00079	10.000709	10.000631	10.000555	10.000481	10.000414	10.000342	10.000277	10.000214	10.00015	10.000091	10.000036	9.999979	9.999926	9.999876	9.999825	9.999781	9.999737	9.999698	9.999659	9.999623	9.999593	9.999562	9.999538	9.999517	9.999498	9.999486	9.9994755	9.999466	9.999466	9.999467
10.003026	10.002883	10.002738	10.002594	10.002456	10.002316	10.002184	10.002049	10.001928	10.001805	10.001688	10.001575	10.001467	10.001359	10.001258	10.001161	10.00107	10.000979	10.000892	10.000808	10.000725	10.00065	10.000573	10.0005	10.000431	10.000361	10.000296	10.000231	10.000168	10.000109	10.000052	9.999996	9.999943	9.999892	9.999842	9.999797	9.999753	9.999714	9.999676	9.99964	9.999608	9.9995775	9.999556	9.999532	9.999513	9.999501	9.999488	9.999481	9.999478	9.999481
10.003044	10.0029	10.002753	10.002612	10.002472	10.002334	10.0022	10.002069	10.001945	10.001823	10.001703	10.001592	10.001483	10.001379	10.001276	10.001179	10.001088	10.000998	10.000909	10.000827	10.000745	10.000668	10.000591	10.000517	10.000449	10.00038	10.000312	10.00025	10.00019	10.000127	10.000071	10.000014	9.99996	9.99991	9.999858	9.999816	9.99977	9.999729	9.999693	9.999659	9.999623	9.999594	9.99957	9.99955	9.999529	9.999515	9.999502	9.999496	9.999495	9.999496
10.003065	10.002919	10.002774	10.00263	10.002487	10.002353	10.002219	10.00209	10.001962	10.001841	10.001724	10.001609	10.001501	10.001395	10.001294	10.001198	10.001105	10.001015	10.000929	10.000842	10.000763	10.000686	10.000609	10.000536	10.000466	10.000399	10.00033	10.000267	10.000204	10.000145	10.000088	10.000033	9.99998	9.999927	9.999877	9.999832	9.999789	9.999746	9.999709	9.999672	9.99964	9.999614	9.999585	9.999567	9.999543	9.999531	9.99952	9.999512	9.99951	9.999511
10.003082	10.002934	10.002791	10.002645	10.002507	10.00237	10.002234	10.002107	10.001978	10.001856	10.00174	10.001626	10.001518	10.001414	10.001312	10.001217	10.001123	10.001032	10.000944	10.00086	10.000781	10.000703	10.000629	10.000556	10.000484	10.000416	10.000351	10.000285	10.000222	10.000163	10.000104	10.000051	9.999994	9.999945	9.999896	9.999849	9.999806	9.999766	9.999726	9.999688	9.999658	9.999629	9.999602	9.99958	9.99956	9.999547	9.999535	9.999527	9.999526	9.999524
10.0030985	10.002954	10.002808	10.0026655	10.002523	10.002388	10.002254	10.002123	10.001995	10.001873	10.00176	10.001648	10.001536	10.0014305	10.001331	10.001234	10.001141	10.001051	10.000964	10.000881	10.000796	10.000721	10.000646	10.000575	10.000503	10.000433	10.000367	10.000303	10.00024	10.000182	10.000125	10.000066	10.000012	9.999962	9.999912	9.9998665	9.999821	9.9997835	9.999743	9.999707	9.999673	9.999645	9.999619	9.999595	9.999577	9.999559	9.999549	9.99954	9.999537	9.999539
10.003118	10.002971	10.002826	10.002684	10.002542	10.002405	10.002269	10.00214	10.002016	10.001891	10.001778	10.001665	10.0015545	10.001451	10.001348	10.001253	10.00116	10.001069	10.000983	10.000899	10.000817	10.00074	10.000662	10.000592	10.000522	10.000451	10.000385	10.000322	10.000259	10.000199	10.00014	10.000084	10.000031	9.999981	9.999929	9.999883	9.99984	9.999802	9.999761	9.999723	9.999692	9.999661	9.999637	9.999614	9.99959	9.999575	9.999564	9.999558	9.999556	9.999554
10.003135	10.002989	10.002843	10.0027	10.002557	10.002422	10.002288	10.002159	10.002033	10.001913	10.001793	10.001681	10.001572	10.001468	10.001367	10.00127	10.001178	10.001086	10.001	10.0009165	10.000835	10.000757	10.000683	10.00061	10.00054	10.000471	10.000403	10.0003395	10.000277	10.000217	10.000158	10.000104	10.000052	9.999998	9.999948	9.999902	9.999857	9.999818	9.999777	9.999741	9.999707	9.999677	9.999652	9.999631	9.999607	9.999591	9.999581	9.999573	9.999572	9.99957
10.003152	10.003005	10.002861	10.002718	10.002576	10.00244	10.002304	10.002174	10.002049	10.001932	10.001812	10.001701	10.001591	10.001484	10.001387	10.001287	10.001196	10.001106	10.001019	10.000935	10.000853	10.000775	10.0007	10.00063	10.000559	10.000487	10.000423	10.000358	10.000293	10.000236	10.000175	10.000123	10.00007	10.000016	9.999967	9.999919	9.999874	9.999834	9.999795	9.999757	9.999727	9.999693	9.999668	9.999645	9.999625	9.999608	9.999597	9.999588	9.999586	9.999584
10.003171	10.003023	10.002879	10.002734	10.002597	10.002458	10.002322	10.0021925	10.0020685	10.001948	10.001829	10.0017185	10.001609	10.001503	10.001404	10.0013075	10.001216	10.001123	10.001038	10.000953	10.000874	10.000795	10.000719	10.000648	10.000578	10.000504	10.00044	10.000378	10.000313	10.000257	10.000197	10.000138	10.000085	10.000033	9.999983	9.999939	9.999894	9.999853	9.999811	9.999775	9.999744	9.999713	9.999683	9.999663	9.999641	9.999628	9.999614	9.999605	9.999601	9.9995985
10.003187	10.00304	10.002895	10.002752	10.002614	10.002475	10.002341	10.002212	10.002085	10.0019655	10.001846	10.001734	10.001627	10.001521	10.001421	10.001325	10.001233	10.001139	10.001057	10.000971	10.000891	10.0008135	10.000737	10.000665	10.000594	10.000526	10.000459	10.000396	10.000334	10.000274	10.0002165	10.000157	10.000105	10.00005	10.000003	9.999954	9.999909	9.99987	9.999828	9.999793	9.99976	9.99973	9.9997015	9.99968	9.999658	9.99964	9.999626	9.99962	9.999617	9.999616
10.003208	10.00306	10.002913	10.0027685	10.00263	10.002491	10.0023575	10.002228	10.002105	10.001986	10.001864	10.001753	10.001644	10.00154	10.001441	10.001344	10.001251	10.001162	10.001074	10.00099	10.000908	10.000833	10.000758	10.000685	10.000615	10.000544	10.000478	10.000415	10.000352	10.000293	10.000232	10.000177	10.000122	10.000069	10.00002	9.99997	9.9999275	9.999886	9.999848	9.99981	9.999778	9.999745	9.999718	9.999694	9.999675	9.999659	9.999643	9.999635	9.999633	9.999632
10.003225	10.003075	10.002933	10.002785	10.002648	10.002512	10.002377	10.002247	10.00212	10.002001	10.001884	10.00177	10.001661	10.001558	10.001459	10.001361	10.001267	10.001178	10.001091	10.001008	10.00093	10.00085	10.000774	10.000705	10.000632	10.000563	10.000499	10.000432	10.000371	10.00031	10.000249	10.0001955	10.000141	10.000088	10.000039	9.99999	9.9999485	9.999903	9.999865	9.999827	9.999796	9.999764	9.999735	9.999711	9.99969	9.999675	9.999661	9.999651	9.999646	9.999645
10.003242	10.003098	10.00295	10.002807	10.0026655	10.002529	10.002395	10.002267	10.00214	10.00202	10.0019045	10.001788	10.001681	10.0015745	10.001477	10.001378	10.0012865	10.001196	10.001109	10.001026	10.000948	10.000867	10.0007925	10.000721	10.00065	10.000581	10.000517	10.000452	10.000388	10.000327	10.000271	10.000213	10.000158	10.000108	10.000054	10.00001	9.999965	9.999926	9.99988	9.999847	9.999811	9.99978	9.999752	9.999728	9.999708	9.999689	9.999676	9.999668	9.9996605	9.999662
10.00326	10.003115	10.002969	10.002825	10.002684	10.002547	10.002413	10.002285	10.002158	10.002036	10.00192	10.001807	10.0016985	10.0015955	10.001494	10.001397	10.001306	10.001215	10.00113	10.001047	10.000965	10.000887	10.000813	10.000741	10.00067	10.000601	10.000533	10.000472	10.000407	10.000348	10.00029	10.000231	10.000176	10.000124	10.0000725	10.000028	9.999981	9.999941	9.999897	9.999863	9.999829	9.999798	9.99977	9.999743	9.9997225	9.999705	9.999693	9.999683	9.999679	9.999678
10.00328	10.003134	10.002985	10.002845	10.002703	10.002567	10.002431	10.002301	10.002178	10.002055	10.001939	10.001827	10.001717	10.001613	10.001515	10.001417	10.001325	10.001234	10.001148	10.001065	10.000986	10.000906	10.000831	10.000762	10.0006895	10.00062	10.000553	10.000489	10.000426	10.000367	10.000307	10.000248	10.000195	10.000142	10.0000925	10.000048	10.000001	9.999958	9.99992	9.999881	9.999845	9.999812	9.999786	9.9997635	9.999738	9.999723	9.999711	9.999699	9.999694	9.999691
10.003298	10.003152	10.003006	10.00286	10.002721	10.002585	10.002451	10.00232	10.002194	10.002073	10.001957	10.001845	10.001736	10.001633	10.001533	10.001434	10.001343	10.001254	10.001168	10.001085	10.001004	10.000927	10.000851	10.000778	10.000707	10.000635	10.000572	10.000508	10.000444	10.000384	10.000324	10.00027	10.000216	10.000162	10.000113	10.000065	10.000019	9.999976	9.999936	9.999895	9.999864	9.999831	9.999803	9.99978	9.999756	9.999741	9.999727	9.999714	9.999712	9.999707
10.003317	10.003169	10.003022	10.002876	10.002738	10.002602	10.002466	10.002339	10.002213	10.002091	10.001975	10.001862	10.001753	10.001649	10.001552	10.001456	10.001361	10.001272	10.001186	10.001102	10.001023	10.000943	10.000869	10.000797	10.000727	10.000656	10.00059	10.000525	10.000462	10.000403	10.000342	10.000288	10.000233	10.000179	10.000131	10.000083	10.000036	9.999994	9.999953	9.999916	9.999883	9.99985	9.999821	9.999799	9.999773	9.999756	9.999743	9.999732	9.999726	9.999724
10.003333	10.003188	10.003042	10.002898	10.002756	10.002621	10.002484	10.0023575	10.002231	10.0021105	10.001995	10.00188	10.001776	10.001669	10.001569	10.001474	10.001383	10.001289	10.001204	10.001122	10.001043	10.000963	10.000887	10.000816	10.000747	10.000675	10.00061	10.000544	10.000481	10.0004225	10.000363	10.000303	10.000251	10.0002	10.000148	10.000101	10.000055	10.000012	9.9999695	9.999934	9.999898	9.999866	9.999839	9.999814	9.999791	9.999773	9.999759	9.999749	9.999741	9.999737
10.003353	10.003205	10.00306	10.002917	10.002775	10.002639	10.002503	10.002377	10.002249	10.00213	10.002013	10.001901	10.001793	10.001688	10.00159	10.0014925	10.001399	10.001309	10.001224	10.001143	10.001061	10.000983	10.000909	10.000835	10.000765	10.000695	10.000629	10.000565	10.000502	10.0004425	10.000382	10.000323	10.00027	10.000217	10.000167	10.000119	10.000073	10.0000305	9.999988	9.999952	9.999916	9.999883	9.999857	9.99983	9.999809	9.999787	9.999774	9.999764	9.999761	9.999754
10.003371	10.003226	10.0030775	10.002933	10.002794	10.002657	10.002522	10.002394	10.002266	10.002149	10.002029	10.001918	10.00181	10.001706	10.001607	10.001512	10.001418	10.0013275	10.001242	10.001161	10.0010805	10.001001	10.000928	10.000856	10.000785	10.000715	10.0006485	10.000584	10.00052	10.00046	10.0004	10.000342	10.00029	10.000237	10.000184	10.000137	10.000091	10.000049	10.000008	9.9999695	9.999934	9.999903	9.999874	9.999849	9.999823	9.999808	9.99979	9.999782	9.999775	9.99977
10.003389	10.003242	10.003097	10.002954	10.002811	10.002676	10.002541	10.00241	10.002288	10.002165	10.002049	10.001939	10.001829	10.001725	10.001626	10.001532	10.001436	10.0013485	10.001262	10.001179	10.0011	10.001022	10.000945	10.000873	10.000801	10.000732	10.000667	10.000603	10.00054	10.000478	10.000418	10.000364	10.000308	10.000256	10.000202	10.000155	10.000109	10.000067	10.000026	9.999987	9.999953	9.999919	9.999891	9.999867	9.999841	9.999825	9.999807	9.999795	9.99979	9.999788
10.0034075	10.003262	10.003114	10.002971	10.00283	10.002693	10.00256	10.00243	10.002302	10.002182	10.002068	10.001957	10.001847	10.001743	10.001647	10.001549	10.001454	10.001366	10.001281	10.001201	10.001119	10.001041	10.000966	10.000891	10.000822	10.000752	10.000686	10.00062	10.000558	10.000499	10.000439	10.0003805	10.000328	10.000273	10.00022	10.0001745	10.000127	10.000087	10.000044	10.000007	9.999972	9.999939	9.999907	9.999882	9.999858	9.999841	9.9998255	9.999814	9.999808	9.999803
10.0034275	10.003278	10.003133	10.00299	10.002851	10.00271	10.002578	10.00245	10.002322	10.002203	10.002089	10.001976	10.001865	10.001763	10.001662	10.001569	10.001473	10.001387	10.001301	10.001217	10.001139	10.001059	10.000985	10.000913	10.00084	10.000772	10.000706	10.000639	10.00058	10.00052	10.000457	10.000402	10.000344	10.000293	10.000242	10.000195	10.00015	10.000101	10.000061	10.000024	9.999989	9.999956	9.999923	9.999899	9.999876	9.999861	9.999844	9.999831	9.999825	9.999819
10.003447	10.003297	10.003151	10.003006	10.002866	10.002729	10.002598	10.002466	10.002342	10.002222	10.002105	10.001992	10.0018835	10.001782	10.001684	10.001585	10.001494	10.001405	10.001318	10.001239	10.001158	10.00108	10.001005	10.00093	10.000862	10.000792	10.000725	10.000661	10.000599	10.000537	10.000475	10.000422	10.000364	10.000312	10.000259	10.000213	10.000166	10.000122	10.000077	10.000043	10.000006	9.999973	9.999945	9.999917	9.999896	9.999877	9.999859	9.999847	9.999842	9.999837
10.003463	10.003315	10.00317	10.003024	10.002884	10.002746	10.002616	10.002487	10.00236	10.002239	10.002125	10.002012	10.001905	10.0018	10.001699	10.001608	10.001513	10.001425	10.001338	10.001254	10.001176	10.001098	10.001024	10.000951	10.000878	10.000812	10.000745	10.00068	10.000617	10.000555	10.000496	10.00044	10.000385	10.000332	10.00028	10.000232	10.000184	10.000139	10.000097	10.00006	10.000026	9.9999895	9.999964	9.999935	9.999911	9.999892	9.999877	9.999866	9.999856	9.999851
10.003483	10.003334	10.003188	10.003047	10.002901	10.0027685	10.002632	10.002506	10.002378	10.002257	10.002144	10.002032	10.001924	10.001821	10.001722	10.001626	10.00153	10.001444	10.001357	10.001274	10.001196	10.001118	10.001043	10.000971	10.000897	10.000831	10.000762	10.000698	10.000635	10.000578	10.000515	10.000461	10.000403	10.000348	10.000299	10.000249	10.0002	10.00016	10.000116	10.000079	10.000044	10.000009	9.99998	9.999953	9.999928	9.999908	9.999893	9.999883	9.999874	9.999867
10.003499	10.003352	10.003205	10.003064	10.002923	10.002787	10.002653	10.002523	10.002398	10.002279	10.002162	10.002052	10.001945	10.001839	10.0017395	10.001643	10.00155	10.00146	10.001377	10.001293	10.001215	10.00114	10.001064	10.000992	10.000921	10.000848	10.000785	10.000718	10.000654	10.000594	10.000535	10.000478	10.000422	10.00037	10.000317	10.000268	10.000223	10.00018	10.000137	10.000097	10.000058	10.000029	9.999996	9.999972	9.999947	9.999927	9.999909	9.999899	9.999891	9.999886
[truncated: 451 more columns]
