# Supplementary material for: Investigating the use of physics informed neural networks for dam-break scenarios
Source: PLoS One. 2025 Sep 19;20(9):e0332694. doi: 10.1371/journal.pone.0332694 (PMC12449020; doi:10.1371/journal.pone.0332694)
Supplement: S1 File — Dataset for the 1D and 2D shallow water equations (SWE). Repository: https://github.com/kinzamumtaz/2D_SWE. (ZIP) [file pone.0332694.s001.zip › 2D_SWE-main/Downloads/solution_outputs_2dstep/2dstep_t0.80.csv]

9.991709	9.991679	9.991619	9.99155	9.991487	9.991429	9.9913845	9.991345	9.991311	9.991278	9.991249	9.99122	9.991191	9.991159	9.99113	9.991099	9.991069	9.991039	9.99101	9.990985	9.990961	9.99094	9.99092	9.990903	9.9908905	9.990881	9.990873	9.990869	9.990866	9.990866	9.990868	9.990873	9.990877	9.990883	9.99089	9.990896	9.990905	9.990908	9.990915	9.99092	9.990927	9.990928	9.990928	9.99093	9.990928	9.990924	9.99092	9.990913	9.990906	9.990898
9.991757	9.991705	9.991639	9.991573	9.99152	9.991473	9.991434	9.991395	9.9913645	9.991336	9.991306	9.991272	9.9912405	9.991208	9.991172	9.991137	9.9911	9.991068	9.991032	9.991001	9.990973	9.990948	9.990924	9.990906	9.990891	9.990875	9.990868	9.990863	9.990858	9.99086	9.990862	9.990866	9.990873	9.990879	9.99089	9.990897	9.990905	9.990915	9.990923	9.990928	9.990935	9.990943	9.990945	9.99095	9.990948	9.990947	9.990947	9.990942	9.990937	9.990928
9.99178	9.991722	9.991666	9.991607	9.991564	9.991524	9.991489	9.991459	9.991427	9.991397	9.991362	9.991329	9.991287	9.991248	9.991208	9.991164	9.991123	9.991082	9.991044	9.991008	9.990976	9.990943	9.990915	9.990893	9.990875	9.990859	9.990851	9.990842	9.990839	9.990836	9.990838	9.990846	9.990851	9.990862	9.990869	9.99088	9.9908905	9.990901	9.99091	9.990922	9.99093	9.99094	9.990946	9.9909525	9.990954	9.990957	9.990955	9.990954	9.990951	9.990948
9.991801	9.991748	9.991698	9.991655	9.991615	9.991584	9.991552	9.991523	9.991491	9.991453	9.991416	9.991378	9.991333	9.991286	9.99124	9.99119	9.99114	9.991094	9.99105	9.991005	9.990966	9.990931	9.990898	9.990872	9.990849	9.990831	9.990818	9.990811	9.990803	9.990806	9.990806	9.990809	9.990816	9.990827	9.990839	9.990851	9.990864	9.990877	9.990889	9.9909	9.990911	9.990921	9.9909315	9.99094	9.990946	9.990952	9.990954	9.990955	9.990954	9.990952
9.991841	9.991792	9.99175	9.991712	9.99168	9.991647	9.991618	9.99159	9.991552	9.991511	9.99147	9.991423	9.991369	9.991315	9.991261	9.991206	9.991152	9.991098	9.991045	9.990994	9.990948	9.9909115	9.990875	9.990844	9.990817	9.990797	9.99078	9.990769	9.990761	9.990761	9.990761	9.990767	9.990775	9.990784	9.990796	9.99081	9.990826	9.990841	9.990855	9.990868	9.990882	9.990894	9.990909	9.99092	9.990931	9.990933	9.990941	9.990942	9.990948	9.990946
9.991895	9.991851	9.991812	9.991777	9.991748	9.9917145	9.991682	9.991646	9.991609	9.991565	9.991515	9.991462	9.991405	9.991343	9.9912815	9.991219	9.991157	9.991096	9.9910345	9.990982	9.990929	9.990884	9.990844	9.9908085	9.990778	9.990753	9.990737	9.990725	9.990715	9.990713	9.99071	9.99072	9.9907255	9.990735	9.990748	9.990765	9.990781	9.990795	9.990812	9.9908285	9.990845	9.990863	9.990876	9.990889	9.990901	9.99091	9.990917	9.990923	9.99093	9.990931
9.991959	9.991916	9.991882	9.991843	9.991814	9.991782	9.991745	9.991703	9.99166	9.9916115	9.991556	9.991494	9.991431	9.9913645	9.991295	9.991225	9.991156	9.991087	9.991025	9.990962	9.990907	9.990855	9.990813	9.990771	9.990738	9.990711	9.99069	9.990676	9.990667	9.99066	9.990661	9.990664	9.990675	9.990684	9.990698	9.990715	9.990731	9.990746	9.9907675	9.990786	9.990803	9.990818	9.990835	9.990851	9.990868	9.990878	9.9908905	9.990896	9.990905	9.990908
9.992031	9.991986	9.99195	9.991915	9.991877	9.991842	9.991803	9.991757	9.991709	9.991651	9.9915905	9.991526	9.991453	9.991381	9.991304	9.99123	9.991154	9.991081	9.991012	9.990945	9.990883	9.990827	9.990779	9.990732	9.990699	9.990667	9.9906435	9.990627	9.990616	9.990608	9.990609	9.990614	9.99062	9.990631	9.990644	9.99066	9.990677	9.9907	9.990718	9.990738	9.990755	9.990776	9.990791	9.990811	9.9908285	9.990839	9.990853	9.990863	9.990872	9.990881
9.992102	9.992057	9.992014	9.991975	9.991937	9.991896	9.991852	9.991803	9.99175	9.991689	9.991623	9.9915495	9.991474	9.991394	9.991312	9.99123	9.991153	9.991074	9.990995	9.990926	9.99086	9.990799	9.990745	9.990703	9.990659	9.990627	9.9906	9.990583	9.990568	9.990562	9.990559	9.990561	9.99057	9.9905815	9.990593	9.990611	9.990625	9.990647	9.990667	9.990689	9.990709	9.990729	9.990751	9.990768	9.990787	9.990801	9.990818	9.990828	9.99084	9.990849
9.992177	9.992126	9.992078	9.992034	9.991989	9.991943	9.991897	9.99184	9.991783	9.991715	9.991647	9.99157	9.99149	9.991407	9.99132	9.991234	9.991151	9.991066	9.990985	9.990911	9.990842	9.990777	9.990721	9.990669	9.990628	9.99059	9.9905615	9.990543	9.990526	9.990518	9.990513	9.990516	9.9905205	9.990534	9.990546	9.990561	9.990579	9.9906	9.99062	9.990642	9.990663	9.990682	9.990706	9.990725	9.990744	9.990761	9.990777	9.99079	9.990803	9.990816
9.992245	9.9921875	9.99213	9.992084	9.992036	9.991984	9.991934	9.991875	9.991814	9.991744	9.991672	9.99159	9.991506	9.991421	9.99133	9.991238	9.991149	9.99106	9.990979	9.990899	9.990827	9.99076	9.9907	9.990645	9.9906	9.990563	9.990531	9.990509	9.990488	9.990479	9.990475	9.990475	9.990482	9.990486	9.990499	9.990516	9.990533	9.990555	9.990575	9.990596	9.990618	9.99064	9.990663	9.990682	9.990702	9.99072	9.990735	9.99075	9.990766	9.990775
9.992306	9.992242	9.992183	9.992128	9.992075	9.992021	9.991968	9.991906	9.991837	9.991767	9.9916935	9.991609	9.99152	9.991431	9.991339	9.991245	9.991151	9.991061	9.990974	9.990896	9.990819	9.990749	9.990685	9.99063	9.9905815	9.990541	9.990509	9.99048	9.99046	9.990449	9.990441	9.990443	9.990446	9.990452	9.990464	9.9904785	9.990495	9.990512	9.990536	9.990556	9.990578	9.990598	9.990622	9.990641	9.9906645	9.990677	9.990699	9.990712	9.990728	9.990742
9.992361	9.992286	9.992224	9.992166	9.992106	9.992052	9.991993	9.99193	9.991865	9.991791	9.99171	9.991627	9.99154	9.991446	9.99135	9.991257	9.991162	9.991069	9.99098	9.990897	9.990817	9.990745	9.990679	9.990624	9.990569	9.990531	9.990491	9.990467	9.99044	9.990428	9.9904175	9.990416	9.990418	9.990422	9.990436	9.990447	9.990463	9.990482	9.990501	9.990521	9.990543	9.990564	9.990585	9.990606	9.990625	9.9906435	9.990661	9.990678	9.990692	9.990702
9.992406	9.992326	9.992261	9.992195	9.992134	9.992077	9.992018	9.991955	9.991885	9.991809	9.991733	9.991647	9.991557	9.991464	9.991365	9.991271	9.991174	9.991081	9.99099	9.990906	9.990823	9.990751	9.9906845	9.9906225	9.990572	9.990526	9.99049	9.990458	9.990432	9.990417	9.990405	9.990401	9.990402	9.990405	9.990415	9.990427	9.990441	9.990456	9.990476	9.990495	9.990515	9.990535	9.990555	9.990575	9.990595	9.990612	9.99063	9.9906435	9.990658	9.990671
9.992443	9.99236	9.992289	9.992223	9.992165	9.992104	9.992043	9.991978	9.991909	9.9918375	9.991754	9.991666	9.991579	9.991483	9.991386	9.991288	9.991195	9.991099	9.991008	9.990921	9.990841	9.990763	9.990695	9.990634	9.99058	9.990532	9.990494	9.99046	9.990437	9.9904175	9.990405	9.9903965	9.990395	9.990398	9.990404	9.990414	9.990427	9.990439	9.990456	9.990475	9.990494	9.990512	9.990531	9.990549	9.990566	9.9905815	9.990599	9.990616	9.990627	9.990641
9.992477	9.992391	9.992315	9.992249	9.992186	9.9921255	9.992065	9.992001	9.991931	9.991857	9.991777	9.991691	9.991601	9.991509	9.991411	9.991314	9.9912195	9.991124	9.991031	9.990945	9.990863	9.990786	9.990718	9.990655	9.990601	9.990552	9.990507	9.990474	9.990446	9.990426	9.990411	9.990401	9.990397	9.9903965	9.990403	9.99041	9.990422	9.990431	9.990449	9.990461	9.990479	9.990499	9.990514	9.990532	9.990545	9.990561	9.990575	9.990591	9.9906025	9.990616
9.992505	9.992415	9.992339	9.99227	9.9922085	9.992148	9.992089	9.992025	9.991957	9.991881	9.991804	9.991719	9.991629	9.991537	9.991441	9.9913435	9.991247	9.991155	9.991063	9.990973	9.990893	9.990816	9.990745	9.990682	9.990625	9.990576	9.990533	9.990498	9.99047	9.990443	9.990431	9.9904175	9.99041	9.99041	9.990412	9.9904175	9.990426	9.990437	9.990448	9.9904585	9.990472	9.990489	9.990505	9.990521	9.990531	9.990547	9.99056	9.99057	9.990582	9.990591
9.99253	9.992439	9.992361	9.99229	9.99223	9.99217	9.992111	9.992047	9.99198	9.991907	9.991831	9.991748	9.991657	9.991568	9.991473	9.991376	9.991283	9.991189	9.991098	9.991011	9.99093	9.990854	9.990784	9.99072	9.990664	9.990611	9.990567	9.990533	9.990502	9.990476	9.990458	9.990445	9.990436	9.99043	9.99043	9.990433	9.990437	9.990446	9.990454	9.990463	9.99048	9.990492	9.990503	9.990517	9.990527	9.99054	9.990551	9.99056	9.990566	9.990577
9.992556	9.992461	9.992382	9.992316	9.992254	9.992196	9.992137	9.992071	9.992008	9.991935	9.99186	9.991777	9.99169	9.9916	9.9915085	9.991415	9.9913225	9.991232	9.991138	9.991055	9.9909725	9.990897	9.990828	9.990764	9.990707	9.990655	9.99061	9.990573	9.990543	9.990518	9.990493	9.990477	9.990468	9.990464	9.9904585	9.990458	9.990461	9.990467	9.990474	9.990482	9.990493	9.990504	9.990512	9.990522	9.990532	9.99054	9.990547	9.990557	9.990562	9.990567
9.992576	9.992482	9.992405	9.99234	9.992276	9.992219	9.992163	9.992102	9.992037	9.991967	9.991889	9.991813	9.991726	9.991636	9.991548	9.991456	9.991366	9.991274	9.991185	9.991105	9.991023	9.990949	9.990879	9.990815	9.990759	9.990709	9.990661	9.990622	9.99059	9.990562	9.990543	9.990522	9.990511	9.9905	9.990495	9.990496	9.990495	9.990498	9.990504	9.990507	9.990515	9.990521	9.99053	9.990534	9.990543	9.990549	9.990553	9.990559	9.990562	9.990565
9.992596	9.992507	9.992426	9.99236	9.9923	9.992249	9.992187	9.992126	9.9920635	9.991998	9.991926	9.991843	9.991764	9.991676	9.9915905	9.991501	9.991412	9.991324	9.991238	9.991154	9.991075	9.991005	9.990935	9.990871	9.990816	9.990762	9.990717	9.99068	9.990646	9.990621	9.990596	9.990575	9.990564	9.990552	9.990545	9.990539	9.990537	9.990535	9.990542	9.990543	9.990546	9.990549	9.990552	9.990557	9.990562	9.990566	9.990569	9.990569	9.99057	9.990572
9.992617	9.992525	9.99245	9.992384	9.992327	9.9922695	9.992214	9.992157	9.992094	9.992028	9.991959	9.991882	9.991805	9.991717	9.991635	9.991546	9.991462	9.991374	9.99129	9.991211	9.991135	9.991061	9.990996	9.990935	9.990878	9.9908285	9.990782	9.990743	9.990709	9.990682	9.990658	9.990636	9.99062	9.990609	9.990602	9.990593	9.990589	9.990587	9.990585	9.990582	9.990584	9.990589	9.990587	9.990589	9.990593	9.99059	9.990589	9.99059	9.990586	9.990586
9.992639	9.99255	9.992478	9.992411	9.992353	9.992298	9.992246	9.992189	9.992127	9.9920635	9.991992	9.9919195	9.991843	9.991761	9.99168	9.991594	9.991512	9.991427	9.991346	9.991267	9.991194	9.991123	9.99106	9.990998	9.990944	9.990895	9.99085	9.990811	9.990777	9.99075	9.990726	9.990705	9.990684	9.990673	9.990664	9.990655	9.990646	9.990642	9.99064	9.990637	9.990636	9.990632	9.990632	9.990631	9.990626	9.990624	9.99062	9.990617	9.990614	9.990605
9.992662	9.992575	9.992501	9.99244	9.992382	9.992326	9.992272	9.99222	9.992162	9.992098	9.992031	9.99196	9.991882	9.991807	9.991726	9.991645	9.991563	9.991482	9.991403	9.991329	9.991258	9.991187	9.991125	9.991067	9.991017	9.990965	9.990924	9.990885	9.990852	9.99082	9.990797	9.990775	9.990757	9.990743	9.990731	9.990722	9.990713	9.990705	9.9907	9.990697	9.99069	9.990685	9.990684	9.990676	9.99067	9.990666	9.990659	9.990655	9.990645	9.990639
9.992689	9.9925995	9.992527	9.992465	9.99241	9.992357	9.992306	9.992254	9.992193	9.992132	9.992066	9.991997	9.991922	9.991851	9.991772	9.991693	9.991614	9.991534	9.991458	9.991391	9.991318	9.991254	9.991194	9.991138	9.991084	9.99104	9.990997	9.990959	9.990928	9.990896	9.990873	9.99085	9.990835	9.990816	9.990807	9.990795	9.990783	9.990777	9.990767	9.990763	9.990754	9.990749	9.990737	9.990733	9.9907255	9.990718	9.990707	9.990696	9.990686	9.990675
9.992713	9.992626	9.992557	9.992496	9.992441	9.99239	9.992336	9.992286	9.992229	9.99217	9.992106	9.992039	9.991967	9.991894	9.991817	9.991743	9.991668	9.9915905	9.99152	9.99145	9.991383	9.991321	9.991261	9.991209	9.991157	9.991114	9.991073	9.991037	9.991003	9.990975	9.990952	9.9909315	9.990912	9.990895	9.990881	9.99087	9.990863	9.9908495	9.990841	9.990831	9.990823	9.990814	9.990804	9.990795	9.990786	9.990775	9.990762	9.990749	9.990738	9.990722
9.992738	9.992656	9.992585	9.992525	9.992473	9.992425	9.992371	9.992317	9.992264	9.992204	9.992145	9.992079	9.992008	9.991937	9.991862	9.991791	9.991717	9.991644	9.991573	9.991509	9.991445	9.991385	9.991327	9.991276	9.991228	9.991186	9.991148	9.991115	9.991082	9.9910555	9.991033	9.991011	9.990993	9.990978	9.990964	9.99095	9.990941	9.990928	9.990918	9.990907	9.990899	9.990887	9.990873	9.990865	9.990851	9.990838	9.990823	9.9908085	9.990793	9.990773
9.992766	9.992683	9.992617	9.992556	9.992505	9.992455	9.992406	9.992352	9.992302	9.992245	9.992183	9.992121	9.992051	9.991981	9.991909	9.991839	9.991769	9.991699	9.9916315	9.991567	9.991507	9.99145	9.991396	9.9913435	9.9913	9.99126	9.991225	9.991191	9.99116	9.991137	9.991114	9.991093	9.991076	9.991061	9.991046	9.9910345	9.991021	9.99101	9.990996	9.990986	9.990976	9.990961	9.990952	9.990939	9.990925	9.990909	9.990891	9.990874	9.990856	9.990838
9.992795	9.992714	9.992648	9.992591	9.992538	9.992488	9.992436	9.992389	9.992334	9.992281	9.992219	9.992157	9.992091	9.992024	9.991955	9.991887	9.991817	9.991752	9.991685	9.991624	9.991567	9.991509	9.99146	9.991413	9.991369	9.991331	9.991298	9.991268	9.991238	9.991216	9.991192	9.991174	9.991158	9.991145	9.99113	9.991116	9.991104	9.991092	9.991082	9.991072	9.991056	9.991042	9.991031	9.991015	9.990998	9.990984	9.990964	9.990945	9.990923	9.990905
9.992824	9.9927435	9.992679	9.992622	9.992571	9.992523	9.992473	9.992422	9.992371	9.992315	9.992255	9.992194	9.992129	9.992065	9.991999	9.991932	9.991864	9.991803	9.991738	9.99168	9.991623	9.99157	9.991524	9.991476	9.991439	9.991401	9.991368	9.99134	9.991314	9.991292	9.991273	9.991257	9.991239	9.991225	9.991213	9.9912	9.99119	9.991179	9.991168	9.991154	9.991142	9.991128	9.991113	9.991096	9.991079	9.991061	9.991041	9.991022	9.990998	9.990976
9.992853	9.992776	9.992711	9.992657	9.992603	9.9925585	9.992508	9.992457	9.992405	9.9923525	9.992292	9.992233	9.992172	9.992109	9.9920435	9.991974	9.991911	9.99185	9.99179	9.991732	9.991681	9.991629	9.991582	9.991538	9.9915	9.991467	9.991437	9.991408	9.991385	9.991366	9.991346	9.991331	9.991318	9.991305	9.991296	9.991282	9.991269	9.9912615	9.991248	9.99124	9.991226	9.991214	9.991199	9.991182	9.991163	9.991146	9.991124	9.991102	9.991077	9.991054
9.992885	9.992807	9.992746	9.992691	9.992638	9.992592	9.992544	9.992492	9.992441	9.99239	9.99233	9.99227	9.992211	9.9921465	9.992084	9.99202	9.991957	9.991896	9.991838	9.991782	9.991732	9.991682	9.991638	9.991597	9.991562	9.991531	9.991502	9.991477	9.991457	9.991438	9.991422	9.991408	9.991393	9.991382	9.991372	9.991363	9.991354	9.991344	9.991335	9.991323	9.991309	9.991298	9.991284	9.991267	9.991249	9.991229	9.991206	9.991186	9.991159	9.991132
9.992914	9.992844	9.992781	9.992724	9.992674	9.992627	9.992578	9.99253	9.992478	9.992425	9.992368	9.992308	9.9922495	9.992186	9.992124	9.992062	9.992001	9.9919405	9.991883	9.99183	9.991781	9.9917345	9.991693	9.991655	9.991619	9.9915905	9.991562	9.991541	9.99152	9.991505	9.991491	9.991478	9.991467	9.991456	9.991448	9.991442	9.991432	9.991425	9.991416	9.991405	9.991395	9.991381	9.991368	9.991351	9.991337	9.991315	9.991294	9.99127	9.991246	9.99122
9.992947	9.992874	9.992815	9.992758	9.99271	9.992661	9.992614	9.992565	9.992511	9.992461	9.992402	9.992342	9.992286	9.992225	9.992164	9.992102	9.992044	9.991983	9.99193	9.991876	9.991828	9.991781	9.991743	9.991706	9.9916725	9.991645	9.991619	9.991599	9.991583	9.991566	9.991555	9.991546	9.991535	9.991528	9.99152	9.991517	9.991508	9.991501	9.991493	9.991485	9.991476	9.991466	9.991452	9.991437	9.991418	9.991401	9.99138	9.991357	9.991335	9.991305
9.992978	9.992907	9.992848	9.992794	9.9927435	9.992695	9.992647	9.9925995	9.992547	9.992494	9.992438	9.992379	9.992318	9.99226	9.992201	9.992141	9.992084	9.992026	9.99197	9.991923	9.991871	9.99183	9.991792	9.991754	9.991727	9.991699	9.991676	9.991656	9.991641	9.991625	9.991616	9.991608	9.9916	9.991596	9.99159	9.991589	9.991582	9.991577	9.99157	9.991564	9.991554	9.991545	9.991535	9.991519	9.991501	9.991485	9.991465	9.991443	9.991419	9.991391
9.99301	9.992941	9.992881	9.992827	9.992778	9.992731	9.992682	9.992636	9.992582	9.992528	9.992473	9.992417	9.992357	9.992294	9.992236	9.992176	9.992119	9.992064	9.99201	9.9919615	9.991914	9.991873	9.991835	9.991798	9.991772	9.991744	9.991724	9.991706	9.9916935	9.99168	9.991671	9.991665	9.991659	9.991656	9.991653	9.99165	9.99165	9.991643	9.99164	9.991636	9.991629	9.991622	9.991613	9.9916	9.991585	9.9915695	9.99155	9.991528	9.991505	9.99148
9.993042	9.992975	9.992915	9.992861	9.992812	9.9927635	9.992718	9.992668	9.992616	9.992563	9.992508	9.992449	9.992393	9.992333	9.992271	9.992212	9.992154	9.992102	9.992048	9.991999	9.991954	9.991911	9.991875	9.991842	9.991813	9.991789	9.991769	9.991753	9.99174	9.991728	9.991721	9.991715	9.9917145	9.9917145	9.991714	9.991711	9.991711	9.99171	9.991707	9.991706	9.9917	9.991696	9.991685	9.991677	9.991664	9.991648	9.991631	9.991613	9.991588	9.991564
9.9930725	9.99301	9.992948	9.992895	9.992845	9.992801	9.99275	9.992701	9.99265	9.992598	9.99254	9.992483	9.992426	9.992364	9.992305	9.992248	9.992191	9.992137	9.9920845	9.992034	9.991989	9.991949	9.991914	9.991881	9.991854	9.991828	9.991812	9.991794	9.991782	9.991774	9.991766	9.991764	9.991763	9.991764	9.991762	9.991763	9.991769	9.991768	9.99177	9.991766	9.991766	9.991761	9.991756	9.991747	9.991738	9.991724	9.99171	9.991693	9.991672	9.99165
9.99311	9.993042	9.992983	9.9929285	9.992879	9.992833	9.992784	9.992732	9.992682	9.99263	9.992576	9.9925165	9.992457	9.992398	9.99234	9.992282	9.992227	9.99217	9.992118	9.992071	9.9920225	9.991983	9.991947	9.991916	9.991891	9.991867	9.991847	9.991832	9.991824	9.9918165	9.991809	9.991807	9.99181	9.991811	9.99181	9.991815	9.9918165	9.991821	9.991822	9.991825	9.991826	9.991825	9.991823	9.9918165	9.99181	9.991797	9.991784	9.991769	9.991753	9.991729
9.993138	9.993073	9.993016	9.992961	9.992911	9.992864	9.992816	9.992766	9.992713	9.992662	9.992607	9.99255	9.992488	9.992432	9.9923725	9.992312	9.992257	9.992207	9.99215	9.992102	9.992055	9.992018	9.991982	9.99195	9.991922	9.991899	9.99188	9.991867	9.991858	9.991851	9.991846	9.991847	9.991845	9.991849	9.991853	9.9918585	9.991864	9.991868	9.991874	9.991876	9.991881	9.991881	9.991879	9.9918785	9.991875	9.991866	9.991855	9.991844	9.991826	9.99181
9.993175	9.993105	9.993046	9.992994	9.992945	9.992896	9.992847	9.992797	9.992746	9.992694	9.992636	9.992581	9.99252	9.992463	9.992403	9.992348	9.99229	9.992235	9.992184	9.992135	9.992089	9.992048	9.992011	9.99198	9.991951	9.991932	9.991911	9.9919	9.991889	9.991884	9.9918785	9.9918785	9.991879	9.991883	9.991891	9.991893	9.991901	9.991911	9.991915	9.991923	9.991929	9.991933	9.991936	9.991934	9.991931	9.991928	9.9919195	9.99191	9.991896	9.991881
9.9932	9.9931345	9.993079	9.993027	9.992977	9.992928	9.99288	9.992829	9.992779	9.9927225	9.992668	9.992613	9.992554	9.992493	9.9924345	9.992376	9.992319	9.992265	9.992209	9.992161	9.992116	9.992077	9.992041	9.992009	9.991979	9.991959	9.99194	9.991923	9.991914	9.991908	9.991904	9.991906	9.991908	9.991914	9.99192	9.991927	9.991935	9.991947	9.991955	9.991962	9.991971	9.991979	9.991979	9.991984	9.991984	9.991984	9.991978	9.991972	9.991962	9.991949
9.993233	9.993166	9.993111	9.993058	9.993008	9.992959	9.99291	9.992861	9.992807	9.992751	9.992699	9.9926405	9.992583	9.992522	9.992464	9.992406	9.99235	9.992292	9.992241	9.992191	9.992145	9.9921055	9.992064	9.992034	9.992007	9.9919815	9.991962	9.991949	9.991939	9.991932	9.99193	9.991931	9.991934	9.991937	9.991946	9.991955	9.991966	9.991976	9.991985	9.991998	9.992009	9.992014	9.992022	9.992027	9.992032	9.992029	9.992033	9.992027	9.992019	9.992012
9.993259	9.993196	9.993141	9.993089	9.993039	9.992991	9.99294	9.992888	9.992839	9.9927845	9.992727	9.99267	9.992611	9.992553	9.992496	9.992434	9.992374	9.992323	9.99227	9.992218	9.99217	9.992128	9.992092	9.992059	9.99203	9.992006	9.991984	9.991969	9.991959	9.991954	9.991949	9.991951	9.991954	9.99196	9.991966	9.991977	9.991987	9.992002	9.992009	9.992025	9.992037	9.992044	9.992057	9.992064	9.992069	9.992074	9.992078	9.992077	9.992072	9.992068
9.99329	9.993225	9.993173	9.99312	9.993068	9.993018	9.9929695	9.992919	9.992866	9.992811	9.992756	9.992697	9.992641	9.992582	9.99252	9.992462	9.992403	9.992344	9.992294	9.992244	9.992199	9.992153	9.992114	9.992082	9.992052	9.992026	9.992006	9.991988	9.991979	9.99197	9.991967	9.991967	9.99197	9.991976	9.991986	9.991996	9.992007	9.992018	9.992032	9.992048	9.99206	9.992072	9.992085	9.992098	9.992105	9.99211	9.992119	9.992117	9.99212	9.992118
9.99332	9.993256	9.993199	9.993149	9.993097	9.993049	9.992996	9.992947	9.992893	9.992842	9.992784	9.992725	9.992668	9.992607	9.992547	9.992488	9.992431	9.9923725	9.992321	9.992269	9.992222	9.992178	9.992137	9.992102	9.992073	9.992044	9.992024	9.992007	9.991993	9.991985	9.991982	9.991981	9.991982	9.991989	9.991997	9.992011	9.992021	9.992033	9.992047	9.992064	9.992078	9.992093	9.992108	9.992122	9.992132	9.992142	9.99215	9.992156	9.992159	9.99216
9.993346	9.993284	9.993226	9.993178	9.993127	9.993076	9.993025	9.992973	9.992922	9.992867	9.992809	9.992753	9.992696	9.992635	9.992575	9.992512	9.992456	9.9924	9.992347	9.992293	9.992243	9.992201	9.992157	9.992124	9.992091	9.9920635	9.992039	9.992022	9.992011	9.992	9.991994	9.991994	9.991994	9.991999	9.992007	9.992019	9.992028	9.992045	9.992059	9.992075	9.992091	9.992108	9.992126	9.992139	9.992152	9.992165	9.992175	9.992186	9.992192	9.992196
9.993372	9.993311	9.993254	9.993201	9.993154	9.993102	9.993051	9.992999	9.992945	9.992892	9.992835	9.992777	9.99272	9.99266	9.992602	9.992541	9.99248	9.992423	9.992369	9.992317	9.9922695	9.992223	9.992178	9.992143	9.99211	9.992081	9.992057	9.992037	9.992022	9.992011	9.992006	9.992003	9.992003	9.992004	9.992014	9.992024	9.992034	9.992051	9.992064	9.992084	9.992101	9.992115	9.992135	9.992154	9.992167	9.992183	9.992197	9.99221	9.99222	9.992227
9.993397	9.993336	9.993281	9.993227	9.993177	9.993127	9.993077	9.993027	9.992973	9.992918	9.992858	9.992804	9.992746	9.992685	9.992626	9.992567	9.992502	9.992447	9.992391	9.992341	9.992291	9.992243	9.992202	9.992163	9.992129	9.992098	9.992071	9.992052	9.992033	9.992022	9.992011	9.99201	9.992009	9.992009	9.99202	9.992028	9.99204	9.99205	9.992067	9.992089	9.992106	9.992121	9.992142	9.992161	9.992179	9.992193	9.99221	9.992227	9.99224	9.99225
9.993422	9.9933605	9.993304	9.993251	9.993201	9.993149	9.993103	9.993048	9.992996	9.992941	9.992883	9.992826	9.992768	9.992709	9.992647	9.99259	9.992531	9.992473	9.992418	9.992364	9.9923115	9.992264	9.99222	9.992181	9.992145	9.992111	9.992087	9.992063	9.9920435	9.99203	9.9920225	9.992014	9.992013	9.992015	9.992021	9.992029	9.992039	9.992054	9.992068	9.992089	9.992103	9.992124	9.992145	9.992163	9.99218	9.992204	9.992223	9.992237	9.992254	9.992269
9.993445	9.993385	9.993327	9.993276	9.993226	9.993176	9.993124	9.993072	9.993019	9.992966	9.992908	9.992851	9.992794	9.992734	9.992674	9.992615	9.992554	9.9924965	9.992439	9.992387	9.992334	9.992285	9.99224	9.992199	9.992162	9.992126	9.992098	9.992078	9.992054	9.992039	9.99203	9.992019	9.992017	9.992017	9.992022	9.992025	9.992038	9.99205	9.992064	9.992082	9.992101	9.99212	9.992142	9.992162	9.992183	9.992204	9.992224	9.992245	9.992263	9.992277
9.993468	9.993407	9.993352	9.993296	9.993246	9.993196	9.993146	9.993094	9.993039	9.992985	9.992928	9.992874	9.992813	9.992755	9.992696	9.992637	9.9925785	9.992518	9.99246	9.992406	9.992355	9.992305	9.992262	9.992216	9.992178	9.992146	9.992113	9.992086	9.992063	9.992048	9.992035	9.992025	9.992022	9.992019	9.992021	9.992028	9.992035	9.992045	9.99206	9.992073	9.992095	9.992116	9.992136	9.992155	9.992179	9.992202	9.992226	9.992246	9.992266	9.992284
9.993489	9.993429	9.993372	9.993317	9.993267	9.9932165	9.993164	9.9931135	9.993061	9.993006	9.992952	9.992893	9.992838	9.992777	9.992717	9.99266	9.9926	9.992541	9.992485	9.992427	9.992376	9.992327	9.992279	9.992234	9.992196	9.992162	9.992126	9.992101	9.992076	9.992056	9.99204	9.992028	9.9920225	9.992021	9.992019	9.992024	9.992031	9.992043	9.992055	9.992071	9.99209	9.992106	9.992125	9.992149	9.992172	9.992193	9.992221	9.992239	9.992265	9.992284
9.993511	9.993449	9.993393	9.993339	9.993286	9.993237	9.993185	9.993134	9.993081	9.993026	9.9929695	9.992914	9.992854	9.992797	9.992739	9.992681	9.99262	9.992562	9.992504	9.99245	9.992397	9.992346	9.992299	9.992252	9.992214	9.992174	9.992141	9.992113	9.992087	9.992066	9.992046	9.992031	9.992025	9.992021	9.99202	9.99202	9.992024	9.992035	9.992045	9.992062	9.992077	9.992096	9.992118	9.992137	9.992163	9.992186	9.99221	9.992231	9.992258	9.992278
9.993529	9.993469	9.99341	9.993357	9.993308	9.993256	9.993203	9.993155	9.9931	9.993046	9.992991	9.992936	9.992876	9.992819	9.99276	9.9927	9.99264	9.992584	9.992526	9.992471	9.992417	9.992367	9.992319	9.992273	9.9922285	9.992191	9.992155	9.992125	9.992094	9.992073	9.992054	9.992037	9.992026	9.992021	9.992018	9.992018	9.992021	9.99203	9.992037	9.992048	9.992065	9.992083	9.992105	9.992125	9.992145	9.99217	9.992195	9.992221	9.992247	9.992273
9.993548	9.993488	9.99343	9.993376	9.993326	9.993274	9.993221	9.99317	9.993118	9.993062	9.993009	9.992952	9.992893	9.992838	9.992778	9.992721	9.992663	9.992603	9.992545	9.99249	9.992438	9.992386	9.992338	9.9922905	9.992246	9.992206	9.992171	9.99214	9.992109	9.992084	9.992062	9.992044	9.992031	9.992022	9.992018	9.992013	9.992015	9.992022	9.992029	9.992039	9.992053	9.992069	9.992089	9.992112	9.992131	9.992153	9.992182	9.992207	9.992232	9.992263
9.993564	9.993505	9.993446	9.993391	9.993341	9.99329	9.9932375	9.993186	9.993135	9.993081	9.993025	9.992972	9.992916	9.992856	9.992798	9.99274	9.992681	9.992624	9.992566	9.992513	9.992458	9.992409	9.992357	9.992311	9.992266	9.992224	9.992185	9.992147	9.992122	9.992094	9.99207	9.99205	9.992033	9.9920225	9.992017	9.99201	9.992011	9.992014	9.992021	9.992028	9.992041	9.992056	9.992076	9.992096	9.992114	9.992138	9.9921665	9.992192	9.992219	9.992246
9.993584	9.99352	9.993462	9.993405	9.993356	9.993304	9.993252	9.993204	9.993153	9.993095	9.993043	9.992989	9.9929285	9.992876	9.992814	9.992759	9.992702	9.992644	9.992588	9.992533	9.992477	9.992428	9.992375	9.992331	9.992283	9.99224	9.992203	9.9921665	9.992134	9.992106	9.992079	9.992058	9.992042	9.992025	9.992018	9.992006	9.992004	9.992007	9.992011	9.992019	9.992029	9.992043	9.992059	9.992078	9.992097	9.992121	9.992146	9.99217	9.992198	9.9922285
9.993598	9.993534	9.993477	9.993422	9.993371	9.993318	9.99327	9.993215	9.993164	9.993112	9.993058	9.993005	9.992947	9.992891	9.992836	9.992777	9.992721	9.992664	9.992608	9.992551	9.992496	9.992447	9.992395	9.992347	9.992302	9.99226	9.992219	9.992182	9.992145	9.992116	9.992089	9.992066	9.992045	9.992029	9.992018	9.992005	9.992003	9.9920025	9.9920025	9.992011	9.992017	9.99203	9.992044	9.992061	9.992081	9.992102	9.9921255	9.99215	9.992179	9.992207
9.993613	9.993551	9.993492	9.993436	9.993383	9.993335	9.99328	9.993227	9.993176	9.993125	9.993072	9.993017	9.992962	9.992908	9.99285	9.992794	9.99274	9.992682	9.992626	9.992572	9.992518	9.992466	9.992414	9.992366	9.992321	9.992276	9.992236	9.992197	9.992163	9.992129	9.9921	9.992075	9.992054	9.992034	9.992022	9.992011	9.9920025	9.992	9.991998	9.992001	9.992007	9.992017	9.99203	9.992044	9.9920635	9.992084	9.992108	9.992129	9.992159	9.992186
9.993627	9.993564	9.993504	9.993446	9.993397	9.993345	9.993291	9.993242	9.99319	9.993136	9.993087	9.993034	9.992979	9.992923	9.992868	9.99281	9.992754	9.9927	9.992644	9.992592	9.9925375	9.992487	9.992435	9.992387	9.992339	9.992296	9.992254	9.992216	9.992178	9.992144	9.992116	9.992087	9.992063	9.992044	9.992024	9.992012	9.991999	9.991997	9.991992	9.991993	9.991996	9.992004	9.992016	9.992028	9.992044	9.992064	9.992085	9.992112	9.992136	9.992165
9.99364	9.993577	9.993517	9.993462	9.993406	9.993358	9.993305	9.993255	9.993203	9.993155	9.9931	9.993044	9.992992	9.992937	9.992883	9.992826	9.992773	9.992718	9.992666	9.99261	9.992558	9.992506	9.992456	9.992408	9.992362	9.992317	9.99227	9.992231	9.992195	9.992161	9.992128	9.992098	9.992074	9.992051	9.992029	9.992017	9.9920025	9.991993	9.991989	9.991987	9.991991	9.991995	9.9920025	9.992015	9.992029	9.992046	9.992067	9.99209	9.992115	9.992138
9.993651	9.9935875	9.993526	9.993471	9.993418	9.993369	9.993315	9.993263	9.993218	9.993165	9.99311	9.993059	9.993006	9.992951	9.992898	9.992845	9.99279	9.992739	9.992684	9.992629	9.992577	9.992524	9.9924755	9.992428	9.99238	9.992336	9.992292	9.992252	9.992212	9.992176	9.992142	9.992111	9.992086	9.99206	9.992036	9.992022	9.992008	9.991996	9.991988	9.991985	9.991984	9.991985	9.991991	9.992003	9.992016	9.992031	9.992047	9.992068	9.992094	9.99212
9.993665	9.993598	9.993538	9.993484	9.993429	9.993378	9.993327	9.993277	9.993225	9.9931755	9.993121	9.993071	9.993016	9.992964	9.992912	9.992862	9.992806	9.992753	9.9927	9.992648	9.992599	9.992544	9.992498	9.992448	9.992402	9.992356	9.9923115	9.9922695	9.9922285	9.992192	9.992162	9.992127	9.992097	9.992072	9.992047	9.992028	9.99201	9.991998	9.991986	9.991982	9.99198	9.991979	9.991983	9.991992	9.992002	9.992016	9.992028	9.99205	9.992074	9.992096
9.993675	9.993607	9.993549	9.993493	9.993439	9.993388	9.993336	9.993284	9.993237	9.993185	9.993132	9.993083	9.993031	9.992979	9.992925	9.992875	9.992825	9.992767	9.992717	9.992668	9.992617	9.992564	9.992518	9.992467	9.992422	9.992378	9.992334	9.992291	9.992251	9.992215	9.992178	9.992144	9.992112	9.9920845	9.99206	9.992036	9.992018	9.992005	9.991992	9.9919815	9.991975	9.991975	9.991977	9.99198	9.991989	9.992002	9.992016	9.992033	9.992052	9.992078
9.993682	9.993619	9.993559	9.993502	9.993448	9.993395	9.993343	9.993295	9.993244	9.993195	9.993141	9.993091	9.993044	9.992993	9.992943	9.99289	9.992836	9.992788	9.992737	9.992688	9.992638	9.992586	9.992538	9.992491	9.992443	9.992399	9.992357	9.992313	9.9922695	9.992232	9.992195	9.992163	9.992129	9.992099	9.992072	9.992048	9.992027	9.992011	9.991996	9.991983	9.991976	9.991973	9.991971	9.991974	9.9919815	9.991989	9.992002	9.992017	9.992036	9.992056
9.993692	9.9936285	9.993567	9.993509	9.993456	9.993404	9.993353	9.993301	9.993254	9.993204	9.993156	9.993102	9.9930525	9.993001	9.992952	9.992904	9.992854	9.992804	9.992755	9.992705	9.992655	9.992604	9.99256	9.992512	9.992466	9.99242	9.992375	9.992333	9.992292	9.992254	9.992215	9.992181	9.992146	9.992115	9.99209	9.992061	9.99204	9.992022	9.992003	9.991992	9.9919815	9.991974	9.99197	9.991967	9.991971	9.991979	9.991992	9.992003	9.992021	9.992038
9.993702	9.993639	9.993577	9.99352	9.993462	9.993411	9.993361	9.993312	9.993258	9.993209	9.993161	9.993112	9.993064	9.993016	9.992967	9.992917	9.992868	9.99282	9.992771	9.9927225	9.992674	9.992624	9.99258	9.992534	9.992489	9.992442	9.9924	9.992359	9.992315	9.992276	9.992238	9.992203	9.9921665	9.992134	9.992105	9.992078	9.992051	9.992032	9.992012	9.992	9.991983	9.991974	9.991973	9.991968	9.991965	9.991975	9.991982	9.991991	9.992006	9.992025
9.9937105	9.993644	9.993583	9.9935255	9.993471	9.99342	9.993367	9.993318	9.993268	9.99322	9.993171	9.993121	9.993074	9.993027	9.992978	9.99293	9.992882	9.992835	9.992786	9.992742	9.992693	9.992645	9.992599	9.992557	9.99251	9.992466	9.992425	9.992381	9.992339	9.992299	9.992261	9.992223	9.992187	9.992152	9.992124	9.992094	9.992068	9.992044	9.992025	9.992003	9.991991	9.991982	9.991973	9.991968	9.991967	9.991969	9.991974	9.991983	9.991993	9.992009
9.993714	9.9936495	9.99359	9.993534	9.99348	9.993425	9.993376	9.993325	9.993276	9.993227	9.993179	9.993132	9.993087	9.993037	9.99299	9.992943	9.992892	9.992849	9.992805	9.992758	9.992709	9.992667	9.992621	9.992577	9.992533	9.99249	9.992444	9.992406	9.992363	9.992323	9.992281	9.992245	9.992209	9.992175	9.992142	9.992113	9.992085	9.992061	9.992038	9.992018	9.992002	9.991989	9.991978	9.991972	9.991967	9.991966	9.991971	9.991977	9.991988	9.992001
9.993725	9.993656	9.993596	9.993541	9.993484	9.993433	9.99338	9.993331	9.993283	9.993236	9.993187	9.993137	9.993093	9.993048	9.993003	9.992954	9.992909	9.992865	9.992822	9.992774	9.992731	9.992686	9.992644	9.992598	9.992556	9.992514	9.992471	9.992427	9.992387	9.992349	9.992306	9.992269	9.992231	9.992197	9.992165	9.992131	9.9921055	9.992077	9.992054	9.992032	9.992012	9.992	9.991986	9.991976	9.991969	9.991966	9.991967	9.991972	9.9919815	9.991991
9.9937315	9.993666	9.993604	9.993545	9.993492	9.993437	9.993387	9.993339	9.993288	9.993242	9.993194	9.993146	9.993101	9.993053	9.993012	9.992965	9.99292	9.992876	9.992835	9.992792	9.99275	9.992705	9.992662	9.99262	9.9925785	9.992534	9.992494	9.992452	9.99241	9.992371	9.99233	9.992294	9.992258	9.992223	9.992189	9.992156	9.992126	9.992097	9.992071	9.992049	9.992026	9.992009	9.991996	9.991985	9.991978	9.991969	9.99197	9.99197	9.991976	9.991986
9.993736	9.9936695	9.99361	9.993551	9.993494	9.993444	9.993393	9.993343	9.993296	9.993246	9.993199	9.993154	9.99311	9.993066	9.993022	9.992977	9.992935	9.992892	9.992847	9.992809	9.992766	9.992724	9.992682	9.992641	9.9925995	9.9925585	9.992517	9.992479	9.992438	9.992396	9.992358	9.99232	9.992283	9.992248	9.992212	9.992178	9.992148	9.992121	9.992092	9.992065	9.992045	9.992025	9.992011	9.991999	9.991986	9.991979	9.991974	9.991977	9.991976	9.991984
9.993743	9.993676	9.993615	9.993558	9.993502	9.993447	9.993398	9.993348	9.9932995	9.993254	9.993209	9.993164	9.99312	9.993076	9.993032	9.99299	9.992948	9.992906	9.992866	9.9928255	9.9927845	9.992744	9.992705	9.9926605	9.992622	9.992583	9.992541	9.9925	9.992465	9.992426	9.992387	9.992349	9.992311	9.992271	9.99224	9.992205	9.992173	9.992144	9.992114	9.992088	9.9920635	9.992044	9.992024	9.992011	9.991995	9.991985	9.9919815	9.991977	9.99198	9.991984
9.99375	9.993682	9.993621	9.993563	9.993508	9.993454	9.9934025	9.993355	9.993307	9.993259	9.993214	9.993173	9.993124	9.993085	9.993041	9.993001	9.992961	9.992922	9.99288	9.992839	9.992801	9.992762	9.992724	9.992684	9.992644	9.992606	9.992568	9.992528	9.992493	9.992454	9.992415	9.992375	9.992337	9.992302	9.992267	9.992234	9.992201	9.992169	9.992139	9.99211	9.992084	9.992063	9.992042	9.992029	9.992014	9.992002	9.991994	9.991989	9.991987	9.991987
9.993756	9.993688	9.993625	9.993568	9.993511	9.99346	9.993409	9.99336	9.993312	9.993266	9.993222	9.993178	9.993136	9.9930935	9.9930525	9.993011	9.992975	9.992932	9.992896	9.992855	9.99282	9.992781	9.992743	9.992704	9.992667	9.992629	9.992594	9.992555	9.992516	9.992478	9.992438	9.992403	9.992366	9.992332	9.992294	9.992261	9.992225	9.992194	9.992165	9.992138	9.99211	9.992086	9.992064	9.992045	9.99203	9.992016	9.992006	9.991998	9.991997	9.991997
9.99376	9.993694	9.99363	9.993574	9.993516	9.993465	9.993416	9.993368	9.993319	9.993272	9.993226	9.993188	9.993141	9.993102	9.993063	9.993021	9.992985	9.992948	9.992909	9.992872	9.992837	9.9928	9.992764	9.992726	9.992691	9.992654	9.992618	9.99258	9.992545	9.992508	9.992468	9.992432	9.992396	9.992362	9.992327	9.992291	9.992255	9.992223	9.992192	9.992162	9.992135	9.992112	9.992087	9.992065	9.992048	9.992034	9.992023	9.992016	9.992008	9.992008
9.993766	9.993697	9.993635	9.993578	9.993524	9.993472	9.993422	9.99337	9.993325	9.993279	9.993237	9.993195	9.993153	9.993112	9.9930725	9.993034	9.992995	9.992962	9.992923	9.99289	9.992854	9.99282	9.992785	9.992748	9.992716	9.9926815	9.992643	9.992607	9.992573	9.9925375	9.992499	9.992462	9.992427	9.992392	9.992353	9.99232	9.992286	9.992252	9.992221	9.992191	9.992166	9.992137	9.992113	9.99209	9.992069	9.992058	9.992042	9.992031	9.9920225	9.99202
9.993772	9.993702	9.993645	9.993582	9.993526	9.993477	9.993425	9.993377	9.993331	9.993285	9.993242	9.993201	9.99316	9.99312	9.993084	9.993045	9.993008	9.992972	9.992939	9.992906	9.992872	9.99284	9.992804	9.99277	9.992739	9.9927025	9.992669	9.992635	9.9926	9.992565	9.992527	9.992495	9.992458	9.992423	9.992388	9.992352	9.992317	9.992285	9.992252	9.99222	9.992193	9.9921665	9.99214	9.992117	9.992098	9.992077	9.992062	9.99205	9.992041	9.992036
9.993775	9.9937105	9.993649	9.993587	9.993534	9.993483	9.993432	9.993384	9.993336	9.993292	9.993249	9.993206	9.993169	9.993131	9.993092	9.993054	9.993023	9.992987	9.992952	9.992922	9.9928875	9.992854	9.992824	9.992793	9.992759	9.992727	9.992695	9.9926605	9.992627	9.992593	9.992561	9.992525	9.992489	9.992453	9.992417	9.992384	9.992351	9.992317	9.992284	9.992252	9.992224	9.992195	9.992167	9.992144	9.992125	9.992105	9.992086	9.992074	9.992063	9.992054
9.99378	9.993714	9.99365	9.993594	9.993542	9.993485	9.993438	9.993387	9.993343	9.993298	9.993258	9.993215	9.993176	9.993136	9.9931	9.993066	9.993032	9.993	9.992967	9.992936	9.992904	9.992874	9.992843	9.992815	9.992782	9.99275	9.99272	9.992686	9.992653	9.992623	9.992588	9.992554	9.992519	9.992487	9.992453	9.992419	9.992382	9.99235	9.992316	9.992285	9.99226	9.992227	9.992201	9.992174	9.992152	9.992131	9.992114	9.9921	9.992086	9.992076
9.993786	9.99372	9.993659	9.993601	9.993546	9.993492	9.993443	9.993392	9.99335	9.993306	9.993264	9.993222	9.993185	9.993147	9.99311	9.993078	9.993044	9.993013	9.992982	9.99295	9.99292	9.992889	9.992863	9.992834	9.9928055	9.992774	9.992745	9.992716	9.9926815	9.992651	9.9926195	9.992585	9.992553	9.992517	9.992487	9.992453	9.992418	9.992388	9.9923525	9.992318	9.9922905	9.992263	9.992234	9.9922085	9.992181	9.992161	9.992142	9.992123	9.992113	9.9921
9.993793	9.993726	9.993666	9.9936075	9.993551	9.9935	9.99345	9.9934025	9.993358	9.99331	9.993272	9.993228	9.993193	9.993158	9.993121	9.99309	9.993056	9.993025	9.992994	9.992969	9.992939	9.992912	9.99288	9.992857	9.992827	9.992799	9.992769	9.99274	9.992712	9.992681	9.99265	9.992616	9.992584	9.992553	9.99252	9.992486	9.992451	9.992423	9.992385	9.992355	9.992327	9.992296	9.992267	9.99224	9.992212	9.992193	9.992173	9.992155	9.992139	9.992129
9.993797	9.993731	9.993671	9.993613	9.99356	9.993504	9.993455	9.993408	9.993361	9.993318	9.993279	9.993239	9.993198	9.993165	9.993131	9.993098	9.993067	9.993038	9.993007	9.992982	9.992953	9.992928	9.992901	9.992875	9.992848	9.992822	9.992796	9.992766	9.992739	9.992709	9.99268	9.992647	9.9926195	9.992587	9.992554	9.992521	9.992489	9.992458	9.992424	9.99239	9.99236	9.9923315	9.992305	9.992276	9.992248	9.992226	9.992207	9.992188	9.992171	9.992157
9.993803	9.993738	9.993677	9.99362	9.993565	9.993511	9.9934635	9.993415	9.99337	9.993324	9.993285	9.993249	9.993209	9.9931755	9.993142	9.99311	9.993079	9.993051	9.993022	9.992997	9.992971	9.992948	9.992922	9.992898	9.992869	9.992845	9.992819	9.992794	9.992765	9.992738	9.99271	9.992678	9.99265	9.9926195	9.992589	9.9925585	9.992526	9.992494	9.992461	9.992427	9.992396	9.9923725	9.992342	9.9923115	9.99229	9.992266	9.992242	9.992221	9.992205	9.992189
9.99381	9.993746	9.993684	9.993628	9.99357	9.993518	9.993471	9.9934225	9.993376	9.993335	9.993295	9.993254	9.993218	9.993183	9.993151	9.99312	9.993091	9.993065	9.993038	9.993012	9.992988	9.992964	9.992941	9.992918	9.992891	9.992868	9.992845	9.99282	9.992793	9.992768	9.992743	9.992714	9.992684	9.992652	9.992625	9.992592	9.992561	9.992534	9.992499	9.99247	9.992437	9.992409	9.992379	9.99235	9.992328	9.9923	9.992281	9.992254	9.99224	9.992222
9.9938135	9.99375	9.9936905	9.993633	9.993579	9.993527	9.993476	9.993429	9.993387	9.993345	9.993304	9.993266	9.99323	9.993197	9.993162	9.99313	9.993105	9.993076	9.9930525	9.993028	9.993003	9.99298	9.992958	9.992937	9.992912	9.992894	9.99287	9.992845	9.992822	9.992797	9.992769	9.992745	9.992715	9.992688	9.9926605	9.99263	9.9926	9.99257	9.992536	9.992505	9.992477	9.992448	9.992419	9.992392	9.992366	9.992338	9.992315	9.992295	9.992275	9.99226
9.993824	9.993759	9.993698	9.993639	9.993586	9.993534	9.993485	9.993439	9.993393	9.993351	9.993312	9.993273	9.993236	9.993204	9.993175	9.993144	9.993118	9.993093	9.993066	9.993043	9.99302	9.992999	9.992975	9.99296	9.992937	9.992916	9.992893	9.992871	9.99285	9.9928255	9.992803	9.992775	9.992749	9.992722	9.992693	9.992664	9.992636	9.992608	9.992575	9.992548	9.992518	9.992487	9.992458	9.992432	9.992403	9.992379	9.992356	9.992333	9.992316	9.992296
9.99383	9.993768	9.993706	9.9936495	9.993596	9.993543	9.993492	9.993447	9.993401	9.9933605	9.9933195	9.993283	9.993248	9.9932165	9.993186	9.993157	9.993129	9.993102	9.993082	9.99306	9.993033	9.993018	9.992997	9.992978	9.992958	9.99294	9.992919	9.992898	9.992878	9.992853	9.992834	9.992806	9.992784	9.992756	9.992729	9.992701	9.992672	9.992644	9.992616	9.992588	9.992557	9.992528	9.9925	9.992475	9.992446	9.992422	9.992397	9.992377	9.992357	9.992339
9.993836	9.993773	9.993713	9.993656	9.993603	9.993552	9.993501	9.993457	9.993411	9.993369	9.99333	9.99329	9.993258	9.993227	9.993195	9.993168	9.993142	9.993119	9.993096	9.993075	9.993057	9.993034	9.993016	9.993	9.992981	9.992962	9.992945	9.992924	9.992905	9.992882	9.992863	9.992839	9.992814	9.99279	9.992767	9.992739	9.992713	9.992686	9.992656	9.992626	9.992598	9.992569	9.992542	9.992516	9.992489	9.992464	9.992437	9.992416	9.992396	9.992379
9.993844	9.993785	9.993721	9.993668	9.993612	9.99356	9.993511	9.993465	9.993422	9.993379	9.993341	9.993301	9.99327	9.9932375	9.993209	9.99318	9.993155	9.993132	9.993113	9.993091	9.993072	9.993054	9.993036	9.993018	9.992999	9.992987	9.992968	9.99295	9.992933	9.99291	9.992889	9.99287	9.992846	9.9928255	9.992801	9.992776	9.992748	9.9927225	9.992696	9.992668	9.99264	9.992612	9.992583	9.992556	9.992531	9.992508	9.992484	9.99246	9.992442	9.992422
9.993854	9.99379	9.993732	9.993675	9.993621	9.993568	9.993522	9.993475	9.993432	9.99339	9.993352	9.993315	9.993282	9.993248	9.993218	9.993196	9.993166	9.993147	9.993125	9.993107	9.993089	9.993072	9.993055	9.993039	9.993026	9.993008	9.9929905	9.992976	9.992957	9.992939	9.992921	9.992904	9.99288	9.992856	9.992835	9.992812	9.992786	9.992761	9.992734	9.992708	9.99268	9.992654	9.992627	9.9926	9.992576	9.992553	9.992528	9.992507	9.992484	9.992468
9.993864	9.993799	9.993739	9.993684	9.993631	9.99358	9.993533	9.993485	9.9934435	9.993401	9.993361	9.993324	9.993291	9.993262	9.993234	9.993205	9.993183	9.993162	9.993141	9.993124	9.993105	9.99309	9.993072	9.993062	9.993045	9.99303	9.993016	9.993001	9.992988	9.992969	9.992951	9.992935	9.992913	9.992893	9.992873	9.992847	9.9928255	9.992801	9.992776	9.992752	9.992722	9.992697	9.992673	9.992645	9.99262	9.992597	9.992575	9.992551	9.992532	9.992513
9.993872	9.993809	9.993749	9.993692	9.993641	9.993591	9.993545	9.993497	9.993455	9.993414	9.993373	9.993337	9.993305	9.993274	9.993244	9.99322	9.993197	9.993175	9.993155	9.993139	9.993124	9.993107	9.993095	9.993078	9.993067	9.9930525	9.993042	9.993027	9.993011	9.992997	9.99298	9.992965	9.992946	9.992928	9.992906	9.992885	9.992863	9.992839	9.992816	9.992789	9.992764	9.99274	9.992715	9.992687	9.992666	9.992641	9.9926195	9.992598	9.992579	9.9925585
9.993882	9.993819	9.99376	9.993706	9.993652	9.993603	9.993554	9.993506	9.993465	9.993425	9.993386	9.993351	9.993318	9.993287	9.993262	9.993235	9.99321	9.993193	9.993171	9.993155	9.993141	9.993125	9.99311	9.993099	9.993088	9.993077	9.993064	9.993051	9.99304	9.993026	9.993008	9.992992	9.992978	9.992959	9.99294	9.992923	9.992901	9.992876	9.992854	9.99283	9.992806	9.992784	9.992759	9.992732	9.992712	9.992688	9.992668	9.992646	9.992625	9.992608
9.993889	9.99383	9.9937725	9.993717	9.993663	9.993614	9.993566	9.993519	9.993477	9.993436	9.993399	9.993362	9.99333	9.993301	9.993274	9.99325	9.993226	9.993205	9.993188	9.993168	9.993157	9.993142	9.993129	9.993118	9.993111	9.9931	9.993088	9.993074	9.993065	9.993055	9.993037	9.993024	9.993008	9.992992	9.992975	9.992958	9.992937	9.992914	9.992896	9.992869	9.992848	9.9928255	9.992802	9.992781	9.992758	9.992735	9.992713	9.992693	9.992674	9.992654
9.993899	9.99384	9.993784	9.993725	9.993675	9.993628	9.993577	9.99353	9.993488	9.99345	9.993411	9.993377	9.993343	9.993317	9.993288	9.993264	9.99324	9.993224	9.993204	9.993189	9.993176	9.993164	9.993152	9.993141	9.993132	9.993123	9.99311	9.9931	9.993093	9.993079	9.993069	9.993053	9.993041	9.993027	9.99301	9.992992	9.992972	9.992955	9.992934	9.992913	9.992891	9.992869	9.99285	9.992826	9.992805	9.992782	9.992762	9.99274	9.99272	9.9927025
9.993914	9.993853	9.9937935	9.99374	9.993687	9.99364	9.993591	9.9935465	9.993504	9.993461	9.993424	9.99339	9.993359	9.993329	9.993302	9.993279	9.993255	9.993237	9.993219	9.993204	9.993191	9.99318	9.993168	9.993161	9.993153	9.993144	9.993134	9.993125	9.993117	9.993105	9.993096	9.993083	9.993071	9.993058	9.993043	9.993026	9.99301	9.992994	9.992975	9.992952	9.992933	9.992913	9.992893	9.992871	9.992853	9.992826	9.992806	9.992787	9.99277	9.992754
9.993924	9.993864	9.993807	9.99375	9.9937	9.993653	9.993604	9.993559	9.993516	9.993476	9.99344	9.993405	9.993371	9.993343	9.993316	9.993295	9.993273	9.993255	9.993237	9.993225	9.99321	9.993201	9.99319	9.993181	9.993175	9.993166	9.993156	9.993152	9.993144	9.993135	9.993123	9.9931135	9.993102	9.99309	9.993077	9.993065	9.993048	9.993029	9.993012	9.992994	9.992973	9.992956	9.992934	9.992915	9.992895	9.992876	9.992856	9.992838	9.992819	9.992803
9.993937	9.993878	9.993821	9.993769	9.993714	9.993665	9.993618	9.993573	9.99353	9.993493	9.993454	9.993418	9.993388	9.993359	9.993332	9.993305	9.993289	9.993272	9.993255	9.993242	9.993229	9.993218	9.993211	9.993201	9.993193	9.993187	9.993183	9.993176	9.993169	9.993164	9.993155	9.993142	9.993132	9.993124	9.993113	9.993099	9.993083	9.993069	9.9930525	9.993035	9.993016	9.992998	9.992979	9.992958	9.992939	9.992921	9.992904	9.992885	9.992867	9.992852
9.993947	9.99389	9.9938345	9.993777	9.993728	9.993681	9.993632	9.993586	9.9935465	9.9935055	9.993467	9.993433	9.993402	9.993373	9.993344	9.993325	9.993305	9.993287	9.993271	9.993257	9.99325	9.993237	9.993234	9.993223	9.993216	9.993212	9.993207	9.993201	9.993193	9.993189	9.99318	9.993175	9.993167	9.993155	9.993144	9.993132	9.993118	9.993104	9.99309	9.993074	9.993054	9.993039	9.993023	9.993004	9.992986	9.992969	9.992952	9.992935	9.992919	9.992903
9.993958	9.993902	9.993848	9.993795	9.993742	9.993693	9.993648	9.993603	9.993559	9.993519	9.993484	9.99345	9.993417	9.993389	9.993363	9.993341	9.993322	9.993304	9.993291	9.99328	9.993266	9.993256	9.993251	9.993244	9.99324	9.993234	9.993228	9.993222	9.993219	9.993216	9.993212	9.993204	9.9931965	9.993187	9.993174	9.993167	9.993155	9.993142	9.993129	9.993113	9.993097	9.993082	9.993065	9.993052	9.99303	9.993013	9.992998	9.992981	9.992969	9.992953
9.993973	9.993916	9.993862	9.99381	9.993759	9.99371	9.993662	9.993617	9.993577	9.993536	9.9935	9.993466	9.993433	9.993406	9.993381	9.993358	9.993338	9.993323	9.993308	9.993296	9.993285	9.9932785	9.993272	9.993264	9.993261	9.9932575	9.993255	9.993247	9.993242	9.993242	9.993234	9.99323	9.993223	9.993218	9.993208	9.993199	9.99319	9.993177	9.993167	9.993152	9.993137	9.993122	9.993108	9.993095	9.993076	9.993061	9.993049	9.99303	9.993017	9.993004
9.993985	9.993932	9.9938755	9.993824	9.993774	9.993726	9.993678	9.993634	9.993591	9.993553	9.993514	9.993481	9.993451	9.993423	9.993399	9.993377	9.993356	9.993341	9.993326	9.993314	9.993305	9.9932995	9.993288	9.993288	9.993281	9.993279	9.993277	9.993269	9.993272	9.993266	9.993264	9.993258	9.993255	9.993248	9.993242	9.993232	9.993224	9.993214	9.993201	9.993191	9.993177	9.993162	9.993151	9.993137	9.993122	9.99311	9.993093	9.993079	9.993067	9.993053
9.994001	9.993944	9.993893	9.99384	9.99379	9.993742	9.993696	9.993651	9.993608	9.993569	9.993533	9.993497	9.99347	9.99344	9.993415	9.993393	9.993375	9.993359	9.993344	9.993331	9.993322	9.993318	9.993312	9.99331	9.993305	9.9933	9.993301	9.993296	9.993294	9.993291	9.99329	9.993289	9.993284	9.993278	9.993275	9.993265	9.993258	9.99325	9.993241	9.993229	9.993215	9.993206	9.993192	9.99318	9.993169	9.993152	9.993141	9.993128	9.9931135	9.993102
9.994015	9.993962	9.993909	9.993857	9.993807	9.993757	9.993712	9.9936695	9.993625	9.993588	9.993552	9.993516	9.993486	9.993459	9.993434	9.993414	9.993393	9.993379	9.993365	9.993352	9.993345	9.993338	9.993333	9.993328	9.993326	9.993324	9.993321	9.9933195	9.99332	9.9933195	9.993319	9.993314	9.993312	9.993309	9.993304	9.993298	9.993294	9.993286	9.993277	9.993266	9.993256	9.993245	9.993232	9.99322	9.993211	9.993199	9.993184	9.9931755	9.99316	9.993155
9.994035	9.993975	9.993926	9.993873	9.993825	9.993776	9.9937315	9.993687	9.993645	9.993605	9.993569	9.993535	9.9935055	9.993477	9.993454	9.993431	9.993412	9.993398	9.993383	9.993373	9.993362	9.993359	9.993353	9.993347	9.993349	9.993348	9.993345	9.993349	9.993344	9.993346	9.993343	9.993344	9.993341	9.99334	9.993339	9.993332	9.993325	9.99332	9.993312	9.993304	9.993294	9.993286	9.993273	9.993262	9.993253	9.993242	9.993234	9.993222	9.993213	9.9932
9.994047	9.993994	9.993942	9.993892	9.99384	9.9937935	9.993751	9.993706	9.993663	9.993624	9.99359	9.993554	9.993524	9.993495	9.993471	9.993449	9.993431	9.993415	9.9934025	9.993393	9.993385	9.99338	9.993376	9.99337	9.993372	9.99337	9.993371	9.99337	9.993371	9.993373	9.993372	9.993373	9.993368	9.993369	9.993367	9.993365	9.993359	9.993355	9.993348	9.9933405	9.993332	9.993323	9.993314	9.993306	9.993298	9.993287	9.993278	9.993268	9.993259	9.993252
9.994064	9.994012	9.993959	9.993912	9.993859	9.9938135	9.993767	9.993723	9.99368	9.993644	9.9936075	9.993574	9.993545	9.993516	9.993489	9.993471	9.993453	9.993435	9.993424	9.993415	9.993404	9.993401	9.993394	9.993393	9.993393	9.993393	9.993392	9.993396	9.993394	9.993396	9.9934	9.9934	9.993399	9.993398	9.993395	9.993395	9.993393	9.993385	9.9933815	9.993377	9.993372	9.9933605	9.993354	9.993347	9.99334	9.993331	9.993324	9.993315	9.993304	9.993301
9.9940815	9.994028	9.993977	9.993928	9.993877	9.993832	9.993786	9.993743	9.993701	9.993662	9.993624	9.993593	9.993563	9.993535	9.99351	9.993491	9.993474	9.993459	9.993445	9.993434	9.993426	9.9934225	9.993418	9.993414	9.993416	9.993415	9.993416	9.993419	9.99342	9.993423	9.993429	9.993428	9.993425	9.993425	9.993425	9.993427	9.993423	9.993421	9.993417	9.993412	9.993408	9.993401	9.993395	9.993388	9.9933815	9.993372	9.993364	9.993358	9.993355	9.993347
9.994097	9.994045	9.993996	9.993947	9.993898	9.993852	9.993809	9.993762	9.993721	9.993684	9.993648	9.993614	9.993586	9.993556	9.993531	9.99351	9.993492	9.993477	9.993467	9.993456	9.993448	9.9934435	9.99344	9.993438	9.99344	9.99344	9.99344	9.9934435	9.993444	9.993447	9.993449	9.993453	9.993455	9.993458	9.993458	9.993458	9.993457	9.993452	9.993452	9.993447	9.9934435	9.993437	9.993434	9.993427	9.993423	9.993414	9.993411	9.993405	9.9934	9.993396
9.994118	9.994065	9.994017	9.993967	9.9939165	9.993872	9.993826	9.993782	9.993744	9.993704	9.99367	9.993635	9.993603	9.993577	9.993554	9.993534	9.993516	9.993499	9.993489	9.993476	9.993471	9.9934635	9.993462	9.993462	9.993461	9.993461	9.993465	9.993465	9.993469	9.993472	9.993477	9.993478	9.993481	9.993485	9.9934845	9.993486	9.993489	9.993486	9.993485	9.993483	9.99348	9.993476	9.993473	9.993467	9.993463	9.993458	9.99345	9.993449	9.993445	9.993441
9.994135	9.994085	9.994035	9.993986	9.993941	9.993892	9.993848	9.993805	9.993764	9.993721	9.99369	9.993654	9.993625	9.993599	9.993575	9.993555	9.993534	9.99352	9.993508	9.993498	9.993492	9.993486	9.9934845	9.993483	9.993485	9.9934845	9.993488	9.993492	9.993496	9.993498	9.993503	9.993508	9.99351	9.993515	9.993517	9.993516	9.99352	9.993518	9.99352	9.993516	9.993514	9.993513	9.993514	9.993506	9.993504	9.9935	9.993495	9.993493	9.99349	9.993488
9.994154	9.994105	9.994056	9.994005	9.993959	9.993913	9.99387	9.993823	9.993785	9.993747	9.993712	9.993677	9.993648	9.993622	9.993598	9.993576	9.993556	9.993543	9.993528	9.993522	9.993515	9.993507	9.993506	9.9935055	9.993507	9.993507	9.993512	9.993514	9.993518	9.993525	9.993527	9.993534	9.993537	9.993544	9.993545	9.9935465	9.99355	9.993549	9.993551	9.993552	9.993548	9.993548	9.993548	9.993545	9.993542	9.993539	9.993539	9.993536	9.993538	9.993533
9.994174	9.994125	9.99408	9.99403	9.99398	9.993934	9.993891	9.993847	9.993807	9.993768	9.993735	9.993701	9.993673	9.993642	9.993618	9.993599	9.993579	9.993565	9.993552	9.993545	9.993535	9.993532	9.99353	9.993531	9.993531	9.993532	9.993536	9.993539	9.993546	9.993552	9.993554	9.993561	9.993566	9.993569	9.993574	9.993576	9.993579	9.99358	9.993586	9.993585	9.993585	9.993585	9.993586	9.993582	9.993582	9.993583	9.993582	9.99358	9.99358	9.993578
9.994194	9.994146	9.994097	9.994051	9.994005	9.993955	9.993913	9.993871	9.993829	9.993792	9.993755	9.993722	9.993694	9.993668	9.993643	9.993621	9.993603	9.9935875	9.993576	9.993566	9.99356	9.993557	9.993554	9.993552	9.993554	9.993557	9.99356	9.993566	9.99357	9.993574	9.993578	9.993587	9.993592	9.993596	9.993602	9.993606	9.993609	9.993614	9.993614	9.993617	9.993618	9.99362	9.993619	9.99362	9.993619	9.99362	9.99362	9.993621	9.993622	9.993624
9.994217	9.994166	9.994121	9.994072	9.994025	9.993983	9.993936	9.993894	9.993854	9.993815	9.993779	9.993747	9.993716	9.99369	9.993665	9.993646	9.993628	9.993611	9.993599	9.993591	9.993584	9.993579	9.993576	9.993577	9.993579	9.993584	9.993586	9.993589	9.993594	9.993599	9.993607	9.993613	9.993618	9.993626	9.993632	9.993635	9.99364	9.993644	9.993647	9.993649	9.993653	9.993655	9.993654	9.993656	9.993656	9.993658	9.993661	9.993663	9.993666	9.993669
9.994236	9.994186	9.9941435	9.994094	9.994048	9.994004	9.993959	9.993917	9.993877	9.993837	9.993802	9.993771	9.99374	9.993712	9.99369	9.993668	9.9936495	9.993634	9.993625	9.993616	9.993607	9.993604	9.9936	9.993601	9.993604	9.993605	9.9936075	9.993616	9.993617	9.993625	9.993631	9.993638	9.993646	9.993651	9.993657	9.993665	9.99367	9.993673	9.993679	9.993682	9.993684	9.993687	9.99369	9.993692	9.993697	9.993697	9.9937	9.993702	9.993707	9.993711
9.994258	9.994211	9.994165	9.994119	9.994072	9.994028	9.993986	9.993942	9.993901	9.993862	9.99383	9.9937935	9.993762	9.993738	9.993711	9.993692	9.993674	9.99366	9.993648	9.993639	9.993629	9.993627	9.993625	9.993624	9.993626	9.9936285	9.993632	9.99364	9.993646	9.993653	9.993658	9.993665	9.993671	9.99368	9.993686	9.993694	9.993698	9.993704	9.993708	9.993714	9.993718	9.993722	9.993727	9.99373	9.993733	9.993737	9.993739	9.993743	9.993751	9.993753
9.994278	9.994234	9.994187	9.994142	9.994095	9.994053	9.994009	9.993966	9.993925	9.993889	9.99385	9.993821	9.993788	9.993762	9.993736	9.993715	9.993698	9.993684	9.993669	9.993659	9.993655	9.9936495	9.993649	9.993648	9.9936495	9.993654	9.993659	9.993667	9.99367	9.993678	9.993686	9.993691	9.993697	9.993707	9.993715	9.993723	9.993726	9.993733	9.993739	9.993747	9.993752	9.993754	9.99376	9.993766	9.993769	9.993772	9.993777	9.993784	9.993791	9.993796
9.994304	9.994258	9.994212	9.994167	9.994122	9.994077	9.994034	9.993991	9.993951	9.993911	9.9938755	9.993843	9.993813	9.993786	9.993766	9.993739	9.993725	9.993706	9.993693	9.993688	9.993678	9.993675	9.993673	9.993672	9.993671	9.993678	9.993682	9.993689	9.993694	9.993703	9.9937105	9.993715	9.993726	9.993736	9.993742	9.99375	9.993756	9.993763	9.993771	9.993777	9.993782	9.993788	9.993795	9.993802	9.993806	9.993809	9.993813	9.993822	9.993831	9.993838
9.994324	9.994282	9.994235	9.99419	9.994145	9.9941	9.994057	9.994016	9.993975	9.993938	9.993901	9.993869	9.99384	9.993811	9.993788	9.993764	9.993746	9.993732	9.993722	9.993709	9.993705	9.993699	9.993698	9.993697	9.9937	9.993701	9.993707	9.993711	9.99372	9.993731	9.993735	9.993745	9.993751	9.993763	9.993769	9.993779	9.993785	9.9937935	9.993801	9.993808	9.993814	9.993821	9.993829	9.9938345	9.993839	9.993845	9.993853	9.993859	9.993869	9.993877
9.994349	9.994306	9.994259	9.994215	9.99417	9.994128	9.994082	9.994043	9.994	9.993964	9.993926	9.993895	9.993866	9.993835	9.993811	9.993791	9.993773	9.993759	9.993746	9.993736	9.99373	9.993724	9.993722	9.993723	9.993725	9.993728	9.9937315	9.993738	9.993748	9.9937525	9.993761	9.993768	9.99378	9.993789	9.993795	9.993806	9.993815	9.993822	9.993831	9.993836	9.993844	9.993851	9.993859	9.993865	9.993876	9.993881	9.993887	9.993895	9.993907	9.9939165
9.99437	9.9943285	9.994283	9.994241	9.994196	9.994154	9.99411	9.994069	9.994029	9.99399	9.993954	9.993919	9.993891	9.993864	9.993838	9.993815	9.993798	9.993781	9.9937725	9.993761	9.993756	9.993752	9.993752	9.993748	9.993751	9.993753	9.993758	9.993761	9.993768	9.993779	9.993787	9.993798	9.993806	9.993814	9.993824	9.993834	9.993842	9.993851	9.993858	9.993868	9.9938755	9.993885	9.99389	9.993899	9.99391	9.993917	9.993925	9.993933	9.993942	9.993957
9.994398	9.994355	9.994312	9.994265	9.994222	9.99418	9.994137	9.994096	9.994056	9.994016	9.993981	9.993948	9.9939165	9.993889	9.993863	9.993843	9.993826	9.993809	9.993796	9.993785	9.993781	9.99378	9.9937725	9.993773	9.993774	9.993778	9.993783	9.993789	9.993794	9.993804	9.993812	9.993822	9.993829	9.993837	9.993851	9.993858	9.99387	9.993878	9.993889	9.993897	9.993906	9.993914	9.993925	9.993934	9.993941	9.99395	9.9939575	9.993969	9.993979	9.993992
9.99442	9.99438	9.994337	9.99429	9.994252	9.994206	9.9941635	9.994122	9.994082	9.994042	9.994008	9.993975	9.993943	9.993915	9.993892	9.993871	9.99385	9.993835	9.993823	9.993813	9.993805	9.9938	9.993799	9.9938	9.9938	9.993803	9.993811	9.993815	9.993822	9.993831	9.993838	9.993848	9.993857	9.993866	9.993879	9.993888	9.9938965	9.993907	9.9939165	9.993925	9.9939375	9.993944	9.993955	9.993964	9.993976	9.993983	9.993994	9.994007	9.994018	9.994031
9.994448	9.994409	9.994365	9.99432	9.994277	9.994233	9.994189	9.994148	9.99411	9.99407	9.994035	9.994	9.993972	9.993942	9.993917	9.993896	9.993877	9.993862	9.993848	9.993839	9.993835	9.993828	9.993826	9.993826	9.993827	9.993831	9.993834	9.993841	9.99385	9.993855	9.993862	9.993872	9.993883	9.993893	9.993903	9.993916	9.993925	9.993936	9.993944	9.993956	9.993966	9.993976	9.993987	9.993997	9.994001	9.994016	9.994026	9.9940405	9.994052	9.994067
9.994473	9.994435	9.9943905	9.994348	9.994303	9.994258	9.994215	9.994176	9.994135	9.994099	9.994061	9.994029	9.993998	9.993971	9.993947	9.993921	9.993904	9.993889	9.993877	9.993864	9.993858	9.993855	9.993853	9.99385	9.993852	9.993855	9.993862	9.993865	9.9938755	9.993879	9.993893	9.9939	9.993909	9.993917	9.99393	9.993942	9.993954	9.993961	9.993974	9.993984	9.993994	9.994006	9.994019	9.994025	9.994037	9.994047	9.994062	9.994074	9.994089	9.994104
9.9945	9.994461	9.994418	9.994375	9.99433	9.9942875	9.9942465	9.994205	9.994167	9.994127	9.99409	9.994057	9.994026	9.994	9.993972	9.993953	9.993931	9.993915	9.993903	9.993892	9.993886	9.993881	9.993876	9.993878	9.993878	9.993879	9.993888	9.993894	9.9939	9.993909	9.993918	9.993923	9.993937	9.993944	9.993957	9.993969	9.993978	9.993993	9.994001	9.99401	9.994023	9.994034	9.994046	9.994057	9.99407	9.9940815	9.994095	9.994108	9.994121	9.994139
9.994526	9.994484	9.994447	9.994403	9.994357	9.994317	9.994276	9.994233	9.994193	9.994154	9.994117	9.994084	9.994053	9.994027	9.994	9.9939785	9.99396	9.993942	9.99393	9.993921	9.993912	9.993906	9.993905	9.993904	9.993909	9.993908	9.993913	9.993917	9.993926	9.993935	9.993942	9.993954	9.993962	9.993976	9.993985	9.993993	9.994007	9.994019	9.99403	9.99404	9.994051	9.994064	9.994077	9.994086	9.9941	9.994113	9.994125	9.994145	9.994159	9.994175
9.994553	9.994514	9.994473	9.994429	9.994387	9.994344	9.9943	9.994259	9.994222	9.994184	9.994146	9.994112	9.994082	9.994057	9.99403	9.994007	9.993987	9.993974	9.993957	9.993947	9.993939	9.993935	9.993932	9.99393	9.99393	9.993937	9.993939	9.993945	9.993952	9.993963	9.993971	9.9939785	9.99399	9.993999	9.99401	9.994022	9.994033	9.994044	9.99406	9.994067	9.994082	9.994094	9.994105	9.994117	9.994135	9.994146	9.994159	9.994174	9.994193	9.994208
9.994579	9.994542	9.9945	9.994459	9.994418	9.994373	9.994332	9.994288	9.99425	9.994211	9.994176	9.994143	9.994111	9.994085	9.994059	9.994037	9.994019	9.994	9.993984	9.993975	9.993967	9.993961	9.99396	9.993956	9.993958	9.993961	9.993969	9.993974	9.993977	9.993987	9.993996	9.994006	9.994014	9.994024	9.994038	9.994047	9.99406	9.994074	9.994086	9.994097	9.99411	9.994122	9.994136	9.994148	9.99416	9.994175	9.994191	9.994206	9.994223	9.994242
9.994609	9.994568	9.994528	9.994489	9.994444	9.994402	9.994358	9.994318	9.994279	9.994242	9.994206	9.994171	9.99414	9.994114	9.994087	9.994064	9.994044	9.994028	9.994014	9.994	9.993994	9.993989	9.993986	9.993987	9.993984	9.993989	9.993994	9.993997	9.994004	9.994013	9.994021	9.994031	9.994041	9.994052	9.994062	9.994074	9.994086	9.9941	9.994111	9.994124	9.994138	9.994151	9.994163	9.994176	9.994192	9.994206	9.994221	9.994237	9.994256	9.994274
9.994635	9.994598	9.994556	9.994517	9.994475	9.994431	9.994392	9.994349	9.9943075	9.994269	9.994235	9.994203	9.994169	9.99414	9.994118	9.994094	9.994077	9.994058	9.994043	9.994031	9.994024	9.994016	9.994014	9.994012	9.994013	9.994013	9.9940195	9.994025	9.994032	9.9940405	9.994048	9.994058	9.994069	9.9940815	9.99409	9.9941	9.994112	9.994126	9.99414	9.994153	9.994164	9.994179	9.994193	9.994205	9.994222	9.994235	9.994255	9.994272	9.994288	9.994308
9.994662	9.994627	9.994588	9.994544	9.994503	9.994462	9.994419	9.994379	9.994339	9.994299	9.994264	9.994229	9.994199	9.994169	9.994146	9.99412	9.994102	9.994085	9.994075	9.99406	9.994051	9.994045	9.9940405	9.994041	9.99404	9.994042	9.994045	9.994051	9.99406	9.994065	9.994075	9.994084	9.994095	9.994104	9.994116	9.994128	9.994143	9.994152	9.994165	9.99418	9.994192	9.994206	9.994218	9.994235	9.994251	9.994267	9.994282	9.994303	9.994321	9.994339
9.994693	9.994654	9.994616	9.994576	9.994534	9.994491	9.994451	9.994409	9.9943695	9.9943285	9.994295	9.994262	9.994228	9.994201	9.994175	9.994153	9.994131	9.994113	9.994102	9.994092	9.994078	9.994073	9.994069	9.994064	9.994068	9.994068	9.994077	9.994077	9.994084	9.99409	9.9941025	9.994113	9.99412	9.994133	9.9941435	9.994156	9.994168	9.994177	9.994191	9.994206	9.994222	9.994234	9.994249	9.994264	9.994281	9.994296	9.994311	9.99433	9.99435	9.994372
9.994721	9.994683	9.994646	9.994607	9.994564	9.994524	9.994483	9.994439	9.9944	9.994361	9.994327	9.994291	9.994258	9.99423	9.9942045	9.994181	9.994162	9.994143	9.994129	9.994118	9.99411	9.994099	9.994099	9.994095	9.994095	9.994096	9.994101	9.994106	9.994114	9.994119	9.994126	9.994136	9.99415	9.994159	9.994169	9.994181	9.994195	9.994203	9.994222	9.994233	9.9942465	9.99426	9.994281	9.99429	9.9943075	9.994326	9.994342	9.994363	9.994381	9.994405
9.994751	9.994714	9.994676	9.994636	9.994595	9.994553	9.99451	9.99447	9.994429	9.9943905	9.994354	9.994321	9.994289	9.994261	9.994236	9.994211	9.994191	9.994172	9.99416	9.994147	9.994139	9.994131	9.994124	9.9941225	9.994123	9.994125	9.99413	9.994134	9.99414	9.994145	9.994155	9.994163	9.994174	9.9941845	9.994197	9.994207	9.994223	9.994232	9.994247	9.994261	9.994274	9.9942875	9.994304	9.994318	9.994337	9.994353	9.994371	9.994391	9.994411	9.994434
9.994782	9.994745	9.994707	9.994669	9.994625	9.994584	9.994542	9.9945	9.994461	9.994425	9.994385	9.994353	9.994321	9.994292	9.994266	9.994241	9.994221	9.994204	9.994187	9.994178	9.994167	9.994159	9.994156	9.994152	9.994148	9.994151	9.994158	9.994162	9.994166	9.994173	9.994181	9.994191	9.994204	9.99421	9.994222	9.994234	9.9942465	9.994258	9.994272	9.9942875	9.994301	9.994315	9.994334	9.994347	9.994362	9.99438	9.9944	9.99442	9.99444	9.994465
9.994812	9.994775	9.994739	9.994696	9.994658	9.994614	9.994572	9.99453	9.994492	9.994454	9.994419	9.994385	9.99435	9.994321	9.994296	9.99427	9.994251	9.994233	9.99422	9.994206	9.994195	9.994189	9.994184	9.994182	9.99418	9.994181	9.994185	9.994189	9.994195	9.994198	9.994209	9.994217	9.9942255	9.994237	9.994251	9.994261	9.994273	9.994286	9.9943	9.994313	9.9943285	9.994343	9.99436	9.994372	9.9943905	9.99441	9.99443	9.994447	9.994471	9.994492
9.994841	9.994807	9.994769	9.994727	9.994687	9.994644	9.994607	9.994565	9.994521	9.994485	9.994448	9.994414	9.99438	9.994351	9.994327	9.994302	9.994282	9.994262	9.994249	9.994234	9.994226	9.994218	9.994211	9.994208	9.99421	9.994208	9.994212	9.994214	9.994222	9.994228	9.994234	9.994246	9.994253	9.994265	9.994279	9.994287	9.994299	9.994311	9.994326	9.99434	9.994353	9.99437	9.994384	9.994399	9.994419	9.994437	9.994456	9.994476	9.9945	9.994523
9.994872	9.994837	9.994798	9.99476	9.9947195	9.994677	9.994634	9.994594	9.994554	9.994513	9.994482	9.994445	9.994412	9.994384	9.994356	9.994332	9.994312	9.994289	9.994278	9.9942665	9.994256	9.994247	9.994244	9.994237	9.994236	9.99424	9.994242	9.994245	9.994248	9.994257	9.994263	9.994271	9.994279	9.99429	9.994303	9.994315	9.994327	9.99434	9.994354	9.994366	9.994382	9.994396	9.9944105	9.994431	9.994446	9.994467	9.994484	9.994503	9.994526	9.99455
9.994903	9.994867	9.994829	9.99479	9.994749	9.994708	9.994666	9.994627	9.994585	9.994549	9.99451	9.994477	9.994445	9.994416	9.9943905	9.994362	9.994343	9.994324	9.994308	9.994296	9.994284	9.994276	9.99427	9.994267	9.994267	9.994265	9.994269	9.994275	9.994278	9.994281	9.994289	9.994298	9.994307	9.994317	9.9943285	9.994341	9.994353	9.994366	9.99438	9.994395	9.994407	9.994421	9.994438	9.994453	9.994471	9.994491	9.994513	9.994534	9.994555	9.99458
9.994934	9.994898	9.994862	9.994821	9.994782	9.994739	9.9947	9.994659	9.9946165	9.994577	9.994544	9.994508	9.994476	9.994448	9.994417	9.994395	9.994375	9.994355	9.994338	9.994328	9.994315	9.994306	9.994302	9.994297	9.994294	9.994296	9.994296	9.994301	9.994307	9.99431	9.994318	9.994328	9.994335	9.994345	9.994354	9.994367	9.994379	9.994392	9.994404	9.994421	9.994436	9.99445	9.994463	9.994483	9.994501	9.994519	9.994539	9.994559	9.994584	9.994609
9.994966	9.994928	9.994892	9.994855	9.994815	9.994771	9.99473	9.994689	9.994649	9.994611	9.994574	9.994541	9.994509	9.994475	9.9944515	9.994426	9.994406	9.994383	9.99437	9.994357	9.994345	9.994338	9.99433	9.994326	9.994326	9.994322	9.994326	9.994328	9.99433	9.994338	9.994346	9.994351	9.994363	9.99437	9.994382	9.994391	9.994406	9.994418	9.9944315	9.994443	9.994463	9.9944725	9.994492	9.99451	9.994529	9.994544	9.994568	9.99459	9.994613	9.994636
9.994997	9.994962	9.994927	9.9948845	9.994846	9.994805	9.994765	9.994723	9.994681	9.994646	9.994607	9.994572	9.994542	9.99451	9.994483	9.994458	9.994437	9.994416	9.994399	9.994386	9.994377	9.994366	9.994359	9.994353	9.994351	9.994355	9.994353	9.994356	9.994361	9.994368	9.994376	9.994383	9.9943905	9.994398	9.994409	9.99442	9.99443	9.994443	9.994459	9.99447	9.994487	9.994501	9.994518	9.994536	9.9945545	9.994572	9.994593	9.994618	9.99464	9.994665
9.995029	9.994994	9.994959	9.994917	9.994882	9.99484	9.994797	9.994756	9.994715	9.994676	9.99464	9.994605	9.994572	9.994543	9.994515	9.99449	9.994469	9.994447	9.994432	9.99442	9.994403	9.994398	9.99439	9.994387	9.994385	9.994383	9.994383	9.994385	9.99439	9.994394	9.994402	9.994408	9.99442	9.994424	9.994436	9.994448	9.99446	9.9944725	9.994485	9.994495	9.994513	9.994528	9.994544	9.994562	9.99458	9.994597	9.99462	9.994643	9.994666	9.994692
9.995061	9.995027	9.994992	9.994951	9.994911	9.994871	9.994827	9.994788	9.994746	9.99471	9.994674	9.994638	9.994602	9.994575	9.994545	9.994521	9.994496	9.994477	9.994462	9.994447	9.994436	9.99443	9.994418	9.994413	9.994412	9.994411	9.994412	9.994414	9.994416	9.994422	9.994428	9.994434	9.994443	9.994451	9.994464	9.994473	9.994485	9.994498	9.99451	9.994525	9.994537	9.994555	9.994572	9.994591	9.994608	9.994623	9.994644	9.994669	9.994694	9.994718
9.995095	9.995058	9.995024	9.994985	9.994944	9.994902	9.9948635	9.994819	9.994781	9.9947405	9.994704	9.994668	9.994635	9.994605	9.994576	9.994554	9.994531	9.99451	9.994492	9.994479	9.994467	9.994457	9.994449	9.994445	9.994442	9.99444	9.994442	9.994441	9.994447	9.9944515	9.994455	9.994464	9.9944725	9.994481	9.994491	9.994498	9.99451	9.994524	9.994536	9.994551	9.994564	9.994578	9.994597	9.994616	9.994633	9.994651	9.994672	9.994695	9.9947195	9.994744
9.995126	9.99509	9.995057	9.995018	9.994977	9.994939	9.994896	9.994852	9.994813	9.994776	9.994738	9.994703	9.994669	9.994638	9.994611	9.994586	9.994563	9.994543	9.994526	9.994511	9.994498	9.994488	9.994483	9.994477	9.9944725	9.994471	9.994469	9.994472	9.994472	9.994479	9.994483	9.994493	9.994499	9.99451	9.994518	9.994528	9.994536	9.994553	9.994563	9.994577	9.994592	9.994606	9.994625	9.994638	9.994658	9.994678	9.994701	9.994722	9.994747	9.994773
9.995159	9.995126	9.995089	9.99505	9.99501	9.99497	9.994926	9.994887	9.994845	9.994808	9.994768	9.994735	9.994699	9.994673	9.994643	9.994618	9.994595	9.9945755	9.994557	9.994542	9.994527	9.99452	9.99451	9.994503	9.994499	9.994499	9.994499	9.994498	9.994504	9.994509	9.9945135	9.994519	9.994526	9.994536	9.994544	9.994554	9.994568	9.994576	9.994593	9.994604	9.9946165	9.994633	9.994651	9.994667	9.994687	9.994704	9.994728	9.994747	9.994771	9.994798
9.995192	9.995157	9.995122	9.995085	9.995044	9.995002	9.994961	9.994917	9.99488	9.99484	9.994802	9.994768	9.994735	9.994701	9.994677	9.994653	9.994628	9.994603	9.994586	9.994572	9.994558	9.994548	9.994542	9.994536	9.994534	9.99453	9.99453	9.994529	9.994533	9.9945345	9.99454	9.994546	9.9945545	9.994567	9.994569	9.994583	9.994595	9.994604	9.9946165	9.994631	9.994644	9.994659	9.994675	9.994692	9.994708	9.994731	9.994753	9.994776	9.9948	9.994827
9.995224	9.99519	9.995155	9.995116	9.995078	9.995038	9.994995	9.994952	9.994913	9.994873	9.994836	9.994801	9.994769	9.994738	9.994705	9.994682	9.994659	9.994637	9.994619	9.994604	9.994591	9.994583	9.994575	9.994565	9.99456	9.994559	9.994557	9.994559	9.994563	9.994566	9.994568	9.994576	9.994581	9.99459	9.9946	9.994606	9.99462	9.994629	9.994641	9.9946575	9.994669	9.994683	9.994699	9.99472	9.994736	9.994757	9.994777	9.994799	9.994823	9.994851
9.995258	9.995225	9.995187	9.995151	9.995111	9.995069	9.995027	9.994986	9.994948	9.994905	9.994868	9.994837	9.9948015	9.994769	9.994739	9.994713	9.994692	9.994668	9.99465	9.994636	9.994626	9.994611	9.994601	9.994596	9.994595	9.994589	9.994588	9.994586	9.994588	9.994592	9.9945965	9.994606	9.994608	9.9946165	9.994625	9.994637	9.994648	9.994656	9.994668	9.994683	9.994697	9.994711	9.994725	9.994744	9.994762	9.99478	9.9948015	9.994826	9.994852	9.994879
9.995293	9.995258	9.995221	9.995186	9.995145	9.995103	9.995061	9.99502	9.99498	9.994937	9.994902	9.994867	9.99483	9.994804	9.994773	9.994746	9.994724	9.9946995	9.994685	9.994669	9.994655	9.994642	9.994633	9.994628	9.994624	9.994618	9.994617	9.994619	9.994618	9.994622	9.994624	9.994631	9.994638	9.994645	9.994655	9.99466	9.994673	9.994682	9.994695	9.994709	9.994723	9.994736	9.994753	9.994771	9.994787	9.994805	9.994828	9.994853	9.994877	9.994902
9.995324	9.995289	9.995258	9.995218	9.995179	9.995136	9.995094	9.995056	9.995017	9.994975	9.994936	9.994901	9.994865	9.994834	9.994804	9.99478	9.994759	9.994736	9.994717	9.9947	9.994686	9.994677	9.994666	9.994658	9.994652	9.994648	9.994646	9.994647	9.994649	9.994651	9.994656	9.994659	9.994668	9.994674	9.99468	9.994688	9.994699	9.99471	9.99472	9.994736	9.99475	9.994764	9.99478	9.994795	9.994815	9.994834	9.994853	9.994878	9.994903	9.994928
9.995359	9.995329	9.995291	9.995254	9.995215	9.995171	9.99513	9.99509	9.9950485	9.995007	9.994969	9.994932	9.994899	9.994865	9.994839	9.99481	9.994788	9.994768	9.994747	9.994732	9.9947195	9.994708	9.994697	9.994691	9.994684	9.994681	9.9946785	9.994676	9.9946785	9.99468	9.994684	9.994687	9.994693	9.9947	9.994708	9.994718	9.994729	9.994738	9.994749	9.9947605	9.994773	9.994788	9.994805	9.994821	9.994841	9.994859	9.994879	9.994904	9.994931	9.994952
9.995392	9.995358	9.995327	9.995291	9.995247	9.995203	9.995161	9.995123	9.99508	9.995042	9.995007	9.994964	9.994933	9.994903	9.994872	9.994843	9.99482	9.9948	9.994782	9.994765	9.994749	9.994739	9.994728	9.99472	9.994715	9.994708	9.994709	9.994706	9.994708	9.994708	9.994711	9.994717	9.994724	9.994727	9.994737	9.994745	9.994754	9.994768	9.994777	9.994788	9.9948015	9.994816	9.994829	9.994846	9.994864	9.9948845	9.9949045	9.994929	9.994954	9.99498
9.995424	9.995395	9.995358	9.995321	9.995282	9.995239	9.995198	9.995156	9.995116	9.995076	9.995036	9.994999	9.994966	9.994936	9.994905	9.994879	9.994854	9.994832	9.994812	9.994797	9.994781	9.994771	9.994759	9.994754	9.994744	9.99474	9.994738	9.994738	9.994738	9.994738	9.9947405	9.994746	9.99475	9.994754	9.994763	9.99477	9.9947815	9.994791	9.994802	9.994813	9.994828	9.99484	9.994856	9.994872	9.99489	9.994911	9.994932	9.994955	9.994979	9.995006
9.9954605	9.99543	9.995392	9.995356	9.995317	9.995274	9.995229	9.99519	9.995151	9.99511	9.99507	9.995036	9.995001	9.994967	9.994937	9.994911	9.994888	9.994865	9.994845	9.994828	9.994814	9.9948015	9.99479	9.9947815	9.994776	9.994772	9.994768	9.994766	9.994767	9.994768	9.994771	9.994776	9.99478	9.994783	9.994792	9.9948	9.994807	9.99482	9.994828	9.99484	9.994852	9.994869	9.994881	9.994899	9.994915	9.994937	9.994957	9.994982	9.995006	9.99503
9.995495	9.995462	9.995429	9.995391	9.995349	9.995308	9.995267	9.995225	9.995183	9.995143	9.995105	9.995069	9.995033	9.995001	9.994971	9.994946	9.994922	9.994897	9.994881	9.99486	9.994844	9.994835	9.9948225	9.994811	9.994808	9.9948015	9.9948	9.994799	9.994793	9.994799	9.994801	9.994802	9.99481	9.994813	9.994821	9.994824	9.994835	9.994845	9.994856	9.994868	9.994881	9.994897	9.994907	9.9949255	9.994943	9.994962	9.994982	9.995005	9.995031	9.995056
9.995531	9.995499	9.99546	9.995424	9.995384	9.995345	9.995299	9.995259	9.995217	9.995177	9.995137	9.995101	9.995067	9.995035	9.995006	9.994979	9.994953	9.994929	9.994909	9.99489	9.994878	9.994864	9.994852	9.994847	9.994837	9.994833	9.994831	9.994828	9.994828	9.994825	9.994828	9.994832	9.994836	9.994842	9.994848	9.994858	9.994863	9.994874	9.994881	9.994897	9.994907	9.994922	9.994935	9.994951	9.994968	9.9949875	9.9950075	9.99503	9.995057	9.995082
9.995564	9.99553	9.995498	9.995456	9.995419	9.995376	9.995337	9.995292	9.995249	9.995209	9.995171	9.995136	9.995102	9.9950695	9.995039	9.995011	9.994987	9.994964	9.994944	9.994926	9.994909	9.994896	9.9948845	9.994876	9.994868	9.994863	9.994859	9.994858	9.994855	9.994855	9.994858	9.994861	9.994863	9.99487	9.994876	9.994884	9.994889	9.994901	9.994909	9.994922	9.994934	9.994947	9.994959	9.994978	9.994996	9.995012	9.995034	9.995056	9.995082	9.995109
9.995599	9.995567	9.995534	9.995495	9.995455	9.995413	9.995367	9.995328	9.995285	9.995245	9.995206	9.99517	9.995133	9.995102	9.995071	9.995045	9.995019	9.994998	9.994974	9.994958	9.994943	9.994926	9.994917	9.994908	9.994904	9.994893	9.99489	9.994887	9.994889	9.994885	9.994887	9.994891	9.994893	9.994898	9.9949045	9.994912	9.994917	9.994927	9.994937	9.994948	9.99496	9.994973	9.994988	9.995004	9.99502	9.995039	9.99506	9.995082	9.995106	9.9951315
9.99563	9.995601	9.995569	9.995525	9.995486	9.995444	9.995405	9.995362	9.99532	9.995279	9.995241	9.995204	9.995167	9.995135	9.995105	9.995078	9.995053	9.995029	9.995008	9.994991	9.994975	9.994961	9.994949	9.994938	9.994932	9.994926	9.994922	9.99492	9.994915	9.994916	9.994916	9.994922	9.994922	9.994925	9.994931	9.994942	9.994946	9.994956	9.994965	9.994975	9.994985	9.995001	9.995014	9.995029	9.995043	9.995065	9.995084	9.995105	9.99513	9.995155
9.995668	9.995634	9.995602	9.995565	9.995524	9.995479	9.995438	9.995395	9.9953575	9.995316	9.9952755	9.995237	9.995202	9.99517	9.995139	9.995113	9.995084	9.995064	9.995041	9.995023	9.995007	9.994991	9.994981	9.99497	9.994963	9.994957	9.994952	9.994948	9.994947	9.9949465	9.994946	9.9949465	9.994952	9.994953	9.99496	9.9949665	9.994975	9.994982	9.994991	9.995001	9.995013	9.995025	9.995039	9.995052	9.995071	9.99509	9.995111	9.995132	9.995156	9.995181
9.995702	9.995673	9.995634	9.995596	9.995557	9.995514	9.995473	9.995433	9.995388	9.995348	9.995309	9.995272	9.995236	9.995203	9.995174	9.995143	9.995117	9.995096	9.995073	9.995056	9.995039	9.995026	9.995012	9.995002	9.994994	9.994987	9.994983	9.994977	9.994975	9.994978	9.994977	9.994978	9.994979	9.994983	9.994989	9.994994	9.995002	9.99501	9.995019	9.995029	9.995037	9.995053	9.995066	9.995078	9.995096	9.995115	9.995136	9.995156	9.995181	9.995209
9.995734	9.995708	9.99567	9.995632	9.995593	9.99555	9.995507	9.995462	9.995424	9.995381	9.995341	9.995306	9.995269	9.995239	9.995206	9.995179	9.995151	9.995127	9.995107	9.995089	9.995073	9.995058	9.995044	9.995035	9.995025	9.995016	9.995016	9.9950075	9.995005	9.995007	9.995006	9.995006	9.995008	9.995014	9.995016	9.995025	9.99503	9.995035	9.995046	9.995055	9.995068	9.995079	9.995093	9.995109	9.995124	9.995142	9.995159	9.995184	9.995208	9.995233
9.995774	9.995742	9.995708	9.995668	9.995628	9.995583	9.995543	9.995497	9.995456	9.995416	9.995376	9.99534	9.995305	9.995273	9.99524	9.995209	9.995188	9.995159	9.995138	9.995124	9.995107	9.995089	9.995077	9.995066	9.995058	9.995051	9.995043	9.995042	9.995035	9.995037	9.995038	9.995035	9.995038	9.995045	9.995046	9.995053	9.995056	9.995063	9.995072	9.995083	9.995093	9.995106	9.995121	9.9951315	9.9951515	9.995169	9.995185	9.995207	9.99523	9.995257
9.995809	9.995775	9.99574	9.995704	9.995664	9.995621	9.995577	9.995533	9.995493	9.995453	9.99541	9.995374	9.995338	9.995304	9.995274	9.995245	9.99522	9.9951935	9.9951725	9.9951515	9.995138	9.995122	9.9951105	9.995099	9.995088	9.995081	9.995075	9.9950695	9.995069	9.995066	9.995068	9.995069	9.995067	9.995072	9.995075	9.995078	9.995088	9.9950905	9.995099	9.99511	9.995119	9.995132	9.995144	9.995159	9.995174	9.995195	9.995212	9.9952345	9.9952545	9.995283
9.995843	9.995813	9.995777	9.995739	9.995696	9.995654	9.995614	9.995571	9.995525	9.995485	9.995446	9.995408	9.995372	9.995338	9.995307	9.995277	9.995251	9.995229	9.995206	9.995187	9.995169	9.995154	9.995142	9.99513	9.99512	9.995113	9.995107	9.995102	9.995095	9.995098	9.995097	9.995096	9.995098	9.995099	9.995101	9.9951105	9.995112	9.995119	9.995127	9.995138	9.995149	9.995159	9.995172	9.995186	9.9952	9.995219	9.995239	9.99526	9.995282	9.995309
9.995878	9.995846	9.995813	9.995773	9.995732	9.995689	9.995647	9.995604	9.995559	9.99552	9.995479	9.9954405	9.995406	9.995373	9.995339	9.995311	9.995286	9.995262	9.99524	9.995221	9.995203	9.995185	9.995173	9.995161	9.995152	9.995145	9.995139	9.9951315	9.995129	9.995125	9.995127	9.995126	9.995127	9.995129	9.995133	9.995135	9.99514	9.99515	9.995157	9.995163	9.9951725	9.995183	9.995197	9.995213	9.995228	9.995248	9.995264	9.995285	9.99531	9.995332
9.995914	9.995881	9.995848	9.995808	9.995767	9.995725	9.99568	9.995637	9.995595	9.995552	9.995513	9.995474	9.995441	9.995407	9.995374	9.995344	9.995319	9.995296	9.995271	9.995253	9.995234	9.995218	9.995207	9.9951935	9.995184	9.995177	9.995169	9.99516	9.995159	9.995156	9.9951515	9.995154	9.995155	9.995158	9.995161	9.995163	9.995169	9.995175	9.995183	9.995193	9.9952	9.9952135	9.995224	9.995237	9.995254	9.995269	9.995292	9.99531	9.995331	9.995358
9.995951	9.995916	9.995881	9.995844	9.995803	9.995759	9.995713	9.995673	9.995629	9.995588	9.99555	9.99551	9.995475	9.9954405	9.995409	9.99538	9.995351	9.995325	9.995307	9.995283	9.995267	9.995252	9.9952345	9.995225	9.995217	9.995207	9.995202	9.9951935	9.995192	9.995188	9.995186	9.995185	9.995186	9.995185	9.995189	9.995193	9.995198	9.995206	9.995209	9.995217	9.995229	9.995239	9.995253	9.995265	9.99528	9.995294	9.9953165	9.9953375	9.995359	9.995383
9.995985	9.995952	9.995917	9.995878	9.995835	9.995793	9.995753	9.9957075	9.995663	9.99562	9.9955845	9.995542	9.995508	9.995473	9.9954405	9.995412	9.995384	9.995359	9.995338	9.995317	9.9953	9.995281	9.99527	9.995259	9.995246	9.995236	9.99523	9.995226	9.99522	9.995217	9.995217	9.995216	9.9952135	9.995216	9.995219	9.995223	9.99523	9.995234	9.995237	9.995248	9.9952545	9.995266	9.995276	9.995292	9.995306	9.995321	9.995339	9.995362	9.995382	9.995407
9.996021	9.995989	9.995952	9.995913	9.995871	9.995829	9.995787	9.995744	9.995699	9.995657	9.995618	9.995578	9.995541	9.995509	9.995477	9.995446	9.99542	9.995392	9.995372	9.995351	9.995334	9.9953165	9.995302	9.995291	9.995276	9.99527	9.995263	9.9952545	9.995253	9.995248	9.995244	9.995244	9.995245	9.995247	9.99525	9.995249	9.995255	9.995258	9.995266	9.995274	9.995283	9.995296	9.995306	9.995318	9.995335	9.995349	9.99537	9.99539	9.995408	9.995435
9.996054	9.996025	9.995988	9.995948	9.995907	9.995866	9.995818	9.995777	9.995733	9.995691	9.995651	9.995613	9.995576	9.995543	9.995509	9.99548	9.995452	9.995426	9.995401	9.995383	9.995365	9.995346	9.995337	9.995323	9.995313	9.995303	9.995295	9.995286	9.99528	9.995277	9.995277	9.9952755	9.995275	9.9952755	9.995276	9.995281	9.995285	9.995292	9.995296	9.995301	9.995311	9.995319	9.995332	9.995344	9.9953575	9.995376	9.995393	9.995414	9.995434	9.995457
9.99609	9.996064	9.996024	9.995982	9.995943	9.995901	9.995858	9.99581	9.995769	9.995726	9.995686	9.995648	9.99561	9.995575	9.995542	9.995512	9.995484	9.995461	9.995438	9.995416	9.995398	9.995381	9.995366	9.995354	9.995341	9.995332	9.995324	9.9953165	9.995312	9.995308	9.995304	9.995305	9.995305	9.995304	9.995307	9.99531	9.995311	9.995317	9.995323	9.995329	9.995339	9.995349	9.995358	9.995373	9.995387	9.9954	9.995419	9.995439	9.9954605	9.995483
9.996127	9.996094	9.996059	9.996018	9.9959755	9.9959345	9.995891	9.995845	9.995803	9.995761	9.995719	9.99568	9.995643	9.995607	9.995578	9.995547	9.995519	9.995493	9.99547	9.995448	9.995431	9.995412	9.9953985	9.995385	9.995374	9.995362	9.995353	9.995349	9.995342	9.9953375	9.995337	9.995334	9.995334	9.995333	9.995336	9.9953375	9.995341	9.995344	9.99535	9.995356	9.995365	9.995374	9.995386	9.995399	9.995411	9.995427	9.995447	9.995466	9.995486	9.995511
9.996161	9.996128	9.996093	9.996056	9.996013	9.995968	9.995926	9.995881	9.995836	9.995793	9.995754	9.995716	9.995677	9.995643	9.99561	9.99558	9.995551	9.995527	9.9955015	9.99548	9.995463	9.995445	9.99543	9.995417	9.995403	9.995398	9.995387	9.9953785	9.995374	9.995372	9.995368	9.995366	9.995363	9.995364	9.995364	9.995363	9.995368	9.995374	9.9953785	9.995387	9.995392	9.995404	9.995415	9.995426	9.995439	9.995454	9.995471	9.995492	9.995513	9.995538
9.996198	9.996165	9.996131	9.996089	9.99605	9.996003	9.995959	9.995915	9.99587	9.995829	9.995788	9.995752	9.995711	9.995677	9.995644	9.995613	9.995585	9.99556	9.995531	9.995515	9.995496	9.995478	9.995463	9.99545	9.995437	9.995427	9.995417	9.995413	9.995405	9.9953985	9.995397	9.995394	9.995395	9.995395	9.995395	9.995396	9.9953985	9.995402	9.995407	9.995413	9.99542	9.99543	9.995441	9.995453	9.995465	9.995481	9.995499	9.995518	9.99554	9.995563
9.996234	9.996201	9.996164	9.996122	9.996082	9.9960375	9.995996	9.995951	9.995905	9.995861	9.995822	9.995785	9.995746	9.995709	9.995678	9.995647	9.995618	9.99559	9.99557	9.995548	9.995528	9.995509	9.995496	9.99548	9.99547	9.995457	9.995448	9.9954405	9.995435	9.995429	9.995426	9.995423	9.995421	9.995423	9.995422	9.995424	9.995427	9.995431	9.995437	9.995442	9.995453	9.99546	9.995468	9.995479	9.995492	9.995508	9.9955225	9.995541	9.995564	9.995586
9.996268	9.996237	9.996199	9.996158	9.996117	9.996072	9.996031	9.995983	9.995941	9.995897	9.995856	9.995819	9.995778	9.995744	9.99571	9.995678	9.995651	9.995625	9.995603	9.995583	9.995555	9.995543	9.995525	9.995513	9.995499	9.995488	9.995479	9.995473	9.995464	9.995461	9.995456	9.995453	9.995451	9.99545	9.995451	9.995454	9.995455	9.99546	9.995464	9.995466	9.995478	9.995485	9.995495	9.995504	9.995519	9.995532	9.995552	9.995572	9.995592	9.995612
9.996303	9.99627	9.996231	9.996194	9.996153	9.996106	9.996061	9.996017	9.995976	9.995931	9.995889	9.995851	9.995813	9.995778	9.995744	9.995713	9.995684	9.995657	9.995633	9.995615	9.995592	9.995572	9.99556	9.995545	9.99553	9.995522	9.995513	9.995502	9.995497	9.995494	9.995485	9.995484	9.9954815	9.995482	9.9954815	9.995482	9.995485	9.995488	9.995494	9.995498	9.995507	9.995511	9.995524	9.995532	9.995545	9.995561	9.995576	9.995593	9.995619	9.99564
9.996341	9.996306	9.996269	9.996228	9.996187	9.9961405	9.996098	9.996054	9.99601	9.995968	9.995924	9.995887	9.995848	9.995809	9.995779	9.995745	9.99572	9.995692	9.995668	9.995644	9.995626	9.9956045	9.995591	9.995577	9.995562	9.995554	9.995543	9.995535	9.995527	9.995523	9.995518	9.995513	9.99551	9.99551	9.99551	9.995512	9.995514	9.995516	9.995521	9.995525	9.995534	9.995542	9.99555	9.995563	9.995572	9.995587	9.995606	9.995624	9.99564	9.995666
9.996377	9.996343	9.996303	9.996265	9.996222	9.996177	9.996133	9.996086	9.996043	9.995999	9.995956	9.995918	9.99588	9.995845	9.995811	9.99578	9.99575	9.995724	9.995701	9.995677	9.995658	9.995637	9.995622	9.995608	9.995594	9.9955845	9.995574	9.995564	9.995559	9.995552	9.995549	9.995545	9.995541	9.995543	9.995537	9.995537	9.995543	9.995545	9.995549	9.995555	9.99556	9.995567	9.995579	9.99559	9.995601	9.995614	9.995629	9.995646	9.995671	9.995691
9.996413	9.99638	9.99634	9.996298	9.996255	9.996213	9.996166	9.996122	9.996077	9.996033	9.995993	9.995954	9.995915	9.995877	9.995845	9.995814	9.995781	9.995758	9.995734	9.99571	9.995692	9.995669	9.995652	9.99564	9.995626	9.995617	9.9956045	9.995595	9.995589	9.995584	9.995578	9.995575	9.995572	9.995572	9.99557	9.995572	9.995572	9.995575	9.995576	9.995584	9.995589	9.995595	9.9956045	9.995617	9.995628	9.995642	9.995656	9.995675	9.995692	9.995716
9.996448	9.996413	9.996375	9.996334	9.996289	9.996245	9.9962015	9.996156	9.996112	9.996069	9.996025	9.995985	9.99595	9.995912	9.995878	9.995848	9.995817	9.995791	9.995765	9.995742	9.995723	9.995704	9.995686	9.995673	9.995659	9.995644	9.995636	9.995626	9.995621	9.995616	9.995611	9.995605	9.995603	9.995597	9.9956	9.9956	9.995601	9.995604	9.995609	9.995611	9.995617	9.995623	9.995634	9.995644	9.995658	9.995669	9.995684	9.995701	9.995723	9.995745
9.996481	9.99645	9.996408	9.99637	9.996326	9.996284	9.996235	9.996188	9.996146	9.996105	9.996058	9.996018	9.995983	9.995943	9.995911	9.995879	9.995849	9.995824	9.995799	9.995776	9.995754	9.995736	9.995718	9.995704	9.995691	9.995679	9.995667	9.99566	9.995651	9.995643	9.995638	9.995636	9.995629	9.99563	9.995627	9.995628	9.995627	9.995631	9.995636	9.995641	9.995645	9.99565	9.995661	9.995669	9.995681	9.995698	9.99571	9.9957285	9.995747	9.99577
9.996517	9.996484	9.996449	9.996404	9.996362	9.996312	9.996269	9.996225	9.996179	9.996138	9.996093	9.996052	9.996016	9.995981	9.995945	9.995912	9.995882	9.995855	9.99583	9.995808	9.995786	9.995767	9.995749	9.995734	9.995722	9.995709	9.995701	9.995686	9.995682	9.995675	9.995668	9.995665	9.99566	9.995659	9.99566	9.995657	9.99566	9.995659	9.995664	9.9956665	9.995673	9.995683	9.995687	9.995697	9.99571	9.995722	9.995736	9.995753	9.995774	9.995796
9.996553	9.996519	9.996483	9.996439	9.996396	9.99635	9.9963045	9.996257	9.996213	9.996167	9.996128	9.996087	9.996048	9.996014	9.995978	9.995945	9.995915	9.995891	9.995863	9.995839	9.995819	9.9958	9.995781	9.995769	9.995754	9.995741	9.995731	9.995719	9.995714	9.995705	9.9957	9.995695	9.995693	9.9956875	9.995688	9.9956875	9.995689	9.995688	9.99569	9.995694	9.995703	9.9957075	9.995717	9.995724	9.995736	9.99575	9.995763	9.995782	9.995802	9.995822
9.99659	9.996553	9.996515	9.996473	9.996432	9.996384	9.996338	9.996294	9.996248	9.996204	9.996161	9.9961195	9.996082	9.996042	9.996012	9.995977	9.995949	9.995922	9.995894	9.995871	9.9958515	9.995834	9.995815	9.995797	9.995784	9.9957695	9.995762	9.995752	9.995742	9.995736	9.995729	9.995728	9.995722	9.995721	9.995716	9.995716	9.995716	9.995718	9.995722	9.995727	9.995729	9.995738	9.995747	9.995752	9.995765	9.995778	9.995792	9.995808	9.995827	9.995848
9.996625	9.99659	9.996549	9.996508	9.996467	9.996418	9.996374	9.9963255	9.996282	9.996238	9.996191	9.996158	9.996116	9.996079	9.996044	9.99601	9.995981	9.995954	9.99593	9.995906	9.995885	9.995864	9.995847	9.99583	9.995816	9.995805	9.995792	9.995783	9.995775	9.995767	9.99576	9.995757	9.995752	9.9957485	9.995745	9.995746	9.995745	9.995747	9.995751	9.995755	9.995759	9.995766	9.995772	9.995781	9.995791	9.995802	9.99582	9.995833	9.995853	9.995877
9.996658	9.996623	9.996588	9.996544	9.996502	9.996454	9.996405	9.996361	9.996318	9.996271	9.99623	9.996186	9.996148	9.996114	9.996075	9.996045	9.996016	9.995986	9.995957	9.995936	9.995917	9.995894	9.995875	9.995861	9.995846	9.995836	9.995824	9.995813	9.995806	9.995798	9.995794	9.995788	9.995781	9.99578	9.995777	9.995775	9.995776	9.995777	9.995779	9.995781	9.995787	9.9957905	9.995799	9.995809	9.99582	9.9958315	9.995844	9.995862	9.995878	9.995901
9.996694	9.996658	9.99662	9.996576	9.996533	9.99649	9.996443	9.996399	9.996349	9.9963045	9.99626	9.996222	9.996182	9.996144	9.996111	9.996078	9.996046	9.996018	9.995995	9.995972	9.99595	9.995926	9.995912	9.995893	9.995878	9.995867	9.995854	9.995843	9.995834	9.99583	9.995819	9.995815	9.995813	9.995807	9.995805	9.995805	9.995804	9.995806	9.995809	9.9958105	9.995817	9.995821	9.995827	9.995834	9.995848	9.995861	9.995873	9.995891	9.995905	9.995928
9.99673	9.996694	9.996655	9.9966135	9.99657	9.996522	9.996477	9.99643	9.996384	9.996339	9.996294	9.996255	9.996213	9.996179	9.996144	9.99611	9.99608	9.996051	9.996025	9.996001	9.99598	9.99596	9.995941	9.995923	9.99591	9.9959	9.995886	9.995875	9.995866	9.995857	9.995851	9.995845	9.995842	9.995838	9.995834	9.995832	9.995832	9.995833	9.995838	9.995841	9.995844	9.9958515	9.995854	9.995865	9.995876	9.995887	9.995902	9.995918	9.995933	9.995957
9.996765	9.99673	9.996691	9.996649	9.996603	9.996557	9.99651	9.996463	9.996416	9.996373	9.99633	9.996288	9.996247	9.996211	9.996176	9.996144	9.996114	9.996085	9.996056	9.996036	9.996014	9.995991	9.995972	9.995958	9.995943	9.995927	9.995918	9.995908	9.995896	9.995889	9.99588	9.995877	9.995873	9.995866	9.995865	9.995863	9.995861	9.99586	9.995868	9.995869	9.995872	9.995878	9.995884	9.99589	9.995902	9.995913	9.99593	9.995943	9.995961	9.99598
9.996799	9.996766	9.996724	9.996682	9.996639	9.996589	9.996545	9.996497	9.996453	9.996405	9.996362	9.996325	9.996281	9.996244	9.99621	9.996178	9.996145	9.996116	9.996085	9.996064	9.996045	9.996021	9.996003	9.995988	9.995975	9.995957	9.995949	9.995937	9.99593	9.995918	9.995913	9.995907	9.9959	9.995899	9.995895	9.995894	9.995891	9.995892	9.995894	9.995897	9.995902	9.995906	9.9959135	9.995916	9.99593	9.99594	9.995955	9.99597	9.995989	9.996007
9.996836	9.996798	9.9967575	9.996719	9.996673	9.996627	9.996577	9.996532	9.996486	9.99644	9.996396	9.996358	9.996316	9.996277	9.996242	9.996208	9.99618	9.996147	9.996123	9.9960985	9.996076	9.996055	9.996035	9.996022	9.996005	9.995992	9.995976	9.995966	9.995956	9.995952	9.99594	9.995936	9.995931	9.995925	9.995924	9.995921	9.995919	9.995921	9.995924	9.995925	9.99593	9.995934	9.995939	9.995949	9.995957	9.995971	9.995984	9.995997	9.996016	9.996036
9.996871	9.996835	9.996796	9.996753	9.996709	9.996661	9.9966135	9.996567	9.99652	9.996476	9.9964285	9.996388	9.996347	9.996311	9.996276	9.996239	9.99621	9.9961815	9.996154	9.99613	9.996105	9.996087	9.996069	9.99605	9.996037	9.99602	9.996007	9.9959955	9.995988	9.995981	9.995972	9.995965	9.995962	9.995956	9.995953	9.995953	9.995951	9.995951	9.995952	9.995955	9.995957	9.995964	9.995969	9.995977	9.995984	9.995997	9.996011	9.996028	9.996042	9.99606
9.996904	9.99687	9.99683	9.996786	9.99674	9.996694	9.996647	9.996599	9.996552	9.996506	9.996463	9.996421	9.996379	9.996343	9.996309	9.996273	9.996245	9.996213	9.996186	9.9961605	9.99614	9.9961195	9.9960985	9.996082	9.996067	9.996053	9.996042	9.996028	9.996018	9.996012	9.996003	9.9959955	9.995992	9.995986	9.995982	9.995981	9.99598	9.995978	9.995982	9.995981	9.995986	9.995991	9.995995	9.996005	9.996014	9.996025	9.9960375	9.996054	9.996071	9.996089
9.99694	9.996906	9.996865	9.9968195	9.996775	9.996729	9.996678	9.996633	9.996583	9.996543	9.996497	9.996454	9.996417	9.996378	9.996341	9.996306	9.996275	9.996246	9.996219	9.996195	9.996171	9.996149	9.99613	9.996115	9.996098	9.996083	9.996071	9.99606	9.99605	9.996042	9.996034	9.996028	9.996018	9.996015	9.996014	9.996011	9.996012	9.996008	9.996009	9.996012	9.996016	9.996017	9.996025	9.996033	9.996044	9.996053	9.996066	9.99608	9.9960985	9.996116
9.996976	9.996938	9.9969	9.996856	9.996808	9.996763	9.996714	9.996667	9.996619	9.996574	9.996531	9.996487	9.996446	9.99641	9.996371	9.996339	9.996307	9.996281	9.996251	9.996227	9.9962015	9.99618	9.9961605	9.996145	9.996129	9.996113	9.996104	9.99609	9.9960785	9.996071	9.996064	9.996055	9.99605	9.996045	9.996041	9.996041	9.99604	9.9960375	9.996038	9.996041	9.996043	9.996047	9.996053	9.996061	9.996072	9.996081	9.996093	9.996108	9.996122	9.996144
9.99701	9.99697	9.996931	9.996887	9.996842	9.996795	9.996749	9.996698	9.996651	9.996608	9.996562	9.996521	9.996477	9.996443	9.9964075	9.996373	9.99634	9.996313	9.996283	9.996259	9.996235	9.996214	9.996196	9.996177	9.99616	9.996145	9.996132	9.996121	9.996111	9.9961	9.99609	9.996086	9.99608	9.996076	9.996071	9.996068	9.99607	9.996067	9.996067	9.996068	9.996072	9.996077	9.99608	9.996087	9.996097	9.996107	9.996122	9.996135	9.996151	9.996169
9.997047	9.997009	9.996966	9.996923	9.996878	9.99683	9.99678	9.996734	9.996685	9.996641	9.996596	9.996555	9.996512	9.996472	9.996439	9.996403	9.996372	9.996343	9.996314	9.996289	9.996265	9.996246	9.996224	9.996207	9.996192	9.996177	9.996164	9.996152	9.9961405	9.996131	9.996124	9.996117	9.99611	9.996104	9.996101	9.9960985	9.996097	9.996096	9.996098	9.9960985	9.996102	9.996105	9.996111	9.9961195	9.996125	9.996137	9.99615	9.996164	9.996181	9.996198
9.997078	9.997043	9.997002	9.996959	9.99691	9.996862	9.996815	9.996767	9.996719	9.996674	9.996631	9.996587	9.996545	9.996507	9.996471	9.996437	9.996406	9.996377	9.9963455	9.996322	9.996301	9.996278	9.996257	9.996242	9.996223	9.996204	9.996194	9.996182	9.996172	9.996162	9.996153	9.996145	9.996141	9.996135	9.996133	9.996129	9.996126	9.996126	9.996125	9.996126	9.996129	9.996133	9.996139	9.996146	9.996154	9.996165	9.996175	9.996193	9.996207	9.996224
9.997115	9.997076	9.997037	9.99699	9.996947	9.996897	9.996846	9.9967985	9.996753	9.996709	9.996661	9.996618	9.996579	9.996539	9.996503	9.9964695	9.996437	9.996406	9.996378	9.996356	9.996328	9.996308	9.99629	9.996268	9.996254	9.996239	9.9962225	9.996214	9.996202	9.996192	9.996184	9.996177	9.996172	9.996165	9.99616	9.996157	9.996156	9.996157	9.996156	9.996157	9.996159	9.996162	9.996168	9.996175	9.996182	9.996194	9.996206	9.996218	9.996233	9.996254
9.997152	9.997112	9.997072	9.997026	9.996976	9.996929	9.996883	9.996833	9.996785	9.996738	9.996697	9.996652	9.996612	9.9965725	9.996536	9.996502	9.9964695	9.99644	9.996411	9.996381	9.996363	9.996338	9.99632	9.996301	9.996284	9.996267	9.996256	9.996244	9.996231	9.9962225	9.996217	9.996207	9.9962	9.996192	9.996189	9.996189	9.996184	9.996183	9.996184	9.996183	9.996186	9.996191	9.996197	9.996203	9.996214	9.9962225	9.996232	9.996246	9.996262	9.996282
9.997184	9.997147	9.997105	9.997059	9.997011	9.996965	9.996915	9.996866	9.996817	9.996775	9.996727	9.996683	9.996645	9.996605	9.99657	9.996532	9.996503	9.996472	9.996446	9.996416	9.996393	9.996371	9.996356	9.996333	9.996315	9.996301	9.996285	9.996273	9.996262	9.996252	9.996242	9.996237	9.996228	9.996223	9.99622	9.996218	9.996214	9.996213	9.996211	9.996214	9.996217	9.996218	9.996228	9.996231	9.99624	9.996249	9.996262	9.996275	9.99629	9.99631
9.99722	9.99718	9.997138	9.997095	9.997046	9.996998	9.99695	9.996901	9.996853	9.996807	9.99676	9.996717	9.9966755	9.996636	9.9966	9.996563	9.996533	9.996502	9.996476	9.9964485	9.996425	9.996402	9.996382	9.996366	9.996344	9.996331	9.996315	9.996303	9.996293	9.996283	9.996275	9.996267	9.996259	9.996252	9.996249	9.996247	9.9962435	9.996241	9.996242	9.996243	9.996246	9.99625	9.996253	9.99626	9.996268	9.996276	9.99629	9.9963	9.996317	9.996335
9.997253	9.997217	9.997174	9.9971285	9.997082	9.997028	9.99698	9.996933	9.996884	9.996836	9.996793	9.996751	9.996708	9.996671	9.996634	9.996597	9.996564	9.996535	9.996505	9.996479	9.996456	9.996434	9.996412	9.996393	9.996378	9.996362	9.996347	9.996335	9.996325	9.99631	9.996302	9.996297	9.996288	9.996284	9.996278	9.996275	9.996272	9.99627	9.99627	9.996271	9.996273	9.996277	9.996282	9.996288	9.996297	9.996305	9.996315	9.996328	9.996345	9.996364
9.997291	9.997248	9.997208	9.99716	9.997114	9.997063	9.997012	9.996964	9.99692	9.99687	9.996827	9.996782	9.99674	9.996703	9.996663	9.996628	9.996596	9.996565	9.996535	9.996511	9.996487	9.996468	9.996441	9.996426	9.996408	9.996394	9.996376	9.996363	9.996353	9.996345	9.996333	9.996325	9.996321	9.996314	9.996305	9.996303	9.996301	9.996302	9.996299	9.996302	9.996301	9.996306	9.99631	9.996317	9.996323	9.996334	9.9963455	9.996358	9.996375	9.996394
9.997322	9.997284	9.997242	9.997196	9.997148	9.997098	9.997047	9.997	9.996951	9.996903	9.99686	9.996815	9.996773	9.996733	9.996696	9.99666	9.99663	9.996598	9.996569	9.996542	9.996518	9.996496	9.996477	9.996454	9.996438	9.996422	9.996407	9.996395	9.996385	9.996372	9.996363	9.996354	9.996346	9.996343	9.996339	9.996332	9.99633	9.996328	9.996327	9.996331	9.996331	9.996335	9.996339	9.996343	9.996354	9.996363	9.996376	9.996387	9.996404	9.996421
9.997357	9.997316	9.997275	9.997227	9.99718	9.997132	9.99708	9.997032	9.996986	9.996937	9.996891	9.996847	9.996805	9.996764	9.996726	9.996693	9.996661	9.99663	9.9966	9.996573	9.996551	9.996525	9.996505	9.996485	9.996469	9.996452	9.996437	9.996424	9.996415	9.996404	9.996393	9.996382	9.996378	9.99637	9.996365	9.996362	9.996361	9.996358	9.996357	9.99636	9.99636	9.996363	9.9963665	9.996375	9.996382	9.996391	9.996403	9.996414	9.996429	9.9964485
9.99739	9.997351	9.997309	9.997259	9.997214	9.997164	9.997114	9.997065	9.997017	9.996969	9.996924	9.9968815	9.996838	9.996796	9.996758	9.996725	9.996692	9.99666	9.99663	9.996604	9.996581	9.996554	9.996535	9.996515	9.996499	9.996482	9.996467	9.996454	9.996444	9.996432	9.996422	9.996413	9.996406	9.996402	9.996396	9.996391	9.9963875	9.9963875	9.996387	9.996387	9.996388	9.996392	9.996397	9.996404	9.99641	9.996421	9.99643	9.996444	9.996459	9.996476
9.997426	9.997382	9.997343	9.997296	9.997248	9.997198	9.9971485	9.997095	9.997048	9.997003	9.996955	9.996913	9.99687	9.996829	9.996792	9.996756	9.996722	9.996692	9.996664	9.996633	9.9966135	9.996589	9.996568	9.996547	9.9965315	9.996514	9.996498	9.996485	9.996474	9.996462	9.996452	9.996445	9.996435	9.996432	9.996424	9.99642	9.996416	9.996416	9.996415	9.996417	9.996417	9.996421	9.996428	9.996431	9.996438	9.996448	9.99646	9.99647	9.996489	9.996505
9.997458	9.997419	9.997373	9.99733	9.997281	9.997231	9.997183	9.997131	9.997083	9.997036	9.996987	9.996941	9.9969015	9.996862	9.996824	9.996786	9.996757	9.996723	9.996693	9.996667	9.996645	9.996619	9.996597	9.99658	9.996561	9.996545	9.996531	9.996517	9.996504	9.9964905	9.996483	9.996474	9.996467	9.996459	9.996454	9.996449	9.996448	9.996447	9.996444	9.996446	9.996445	9.99645	9.996452	9.996462	9.996468	9.996476	9.996489	9.9965	9.996515	9.996534
9.997494	9.997454	9.997409	9.997361	9.997312	9.997264	9.997215	9.997164	9.997114	9.997065	9.997021	9.996976	9.996931	9.996892	9.996856	9.9968195	9.996785	9.996756	9.996725	9.9966955	9.996674	9.996651	9.996629	9.996611	9.99659	9.9965725	9.996557	9.996545	9.996531	9.996523	9.996511	9.996502	9.996494	9.996489	9.996483	9.99648	9.996476	9.996473	9.996473	9.996474	9.996473	9.996479	9.996485	9.99649	9.996498	9.996504	9.996517	9.99653	9.996544	9.996558
9.99753	9.997487	9.997443	9.997397	9.997346	9.997298	9.997247	9.997197	9.997146	9.9971	9.997053	9.997008	9.996965	9.996926	9.996886	9.996854	9.996819	9.996787	9.9967575	9.99673	9.996705	9.996677	9.996661	9.996639	9.99662	9.996605	9.996587	9.996574	9.996565	9.996552	9.996541	9.996533	9.996525	9.996517	9.996513	9.99651	9.996504	9.996506	9.996503	9.996504	9.996504	9.996507	9.996511	9.996519	9.996525	9.996534	9.996546	9.996558	9.996572	9.996591
9.997561	9.9975195	9.997475	9.997429	9.997377	9.997331	9.997278	9.997227	9.997178	9.997132	9.997084	9.997039	9.996996	9.996957	9.996917	9.996883	9.996848	9.996816	9.99679	9.99676	9.996732	9.996714	9.996688	9.996668	9.996652	9.996633	9.996621	9.996603	9.996593	9.996582	9.9965725	9.996562	9.996553	9.996547	9.996542	9.996538	9.996534	9.996531	9.996531	9.9965315	9.996533	9.996536	9.99654	9.996547	9.996554	9.996564	9.996574	9.996586	9.996601	9.996618
9.997596	9.997555	9.997508	9.997462	9.997414	9.997362	9.997312	9.997262	9.9972105	9.997162	9.997116	9.997071	9.997028	9.996989	9.996949	9.996915	9.996878	9.996845	9.9968195	9.99679	9.996764	9.99674	9.996721	9.996697	9.99668	9.996663	9.996649	9.996635	9.996622	9.996611	9.9966	9.99659	9.996583	9.996576	9.99657	9.996568	9.996563	9.99656	9.996559	9.99656	9.996561	9.996566	9.996567	9.996573	9.996581	9.996592	9.996604	9.996613	9.996631	9.996645
9.997629	9.997587	9.997543	9.997495	9.997445	9.997398	9.997343	9.997294	9.997248	9.997195	9.997149	9.997103	9.997061	9.99702	9.996982	9.996944	9.996909	9.996876	9.996851	9.996824	9.996796	9.996772	9.996753	9.99673	9.996711	9.996693	9.996678	9.996663	9.996653	9.996638	9.996631	9.996624	9.996613	9.996606	9.996599	9.996595	9.996591	9.9965925	9.996589	9.996588	9.996591	9.996595	9.996599	9.9966	9.996608	9.996617	9.99663	9.996645	9.996658	9.996673
9.997663	9.997619	9.997574	9.99753	9.997479	9.997427	9.997376	9.997324	9.997278	9.997229	9.997179	9.997134	9.997093	9.997052	9.997014	9.996978	9.9969425	9.996909	9.99688	9.996852	9.996825	9.996802	9.996782	9.996759	9.996741	9.996723	9.996711	9.996694	9.99668	9.996672	9.996659	9.996651	9.99664	9.9966345	9.996628	9.996626	9.996622	9.996617	9.996618	9.99662	9.996622	9.996623	9.996624	9.996632	9.996637	9.996648	9.996657	9.996673	9.996686	9.996703
9.997696	9.997654	9.997609	9.997561	9.997512	9.997458	9.997409	9.997355	9.997307	9.99726	9.997213	9.997165	9.997123	9.997084	9.997044	9.997009	9.996976	9.99694	9.99691	9.996883	9.996858	9.996832	9.996812	9.996792	9.996772	9.996757	9.996739	9.996722	9.996711	9.996698	9.996688	9.996679	9.996672	9.996664	9.996659	9.9966545	9.99665	9.996648	9.996647	9.996647	9.996649	9.996652	9.9966545	9.996661	9.996668	9.996678	9.996689	9.996698	9.996715	9.996733
9.997729	9.997687	9.9976425	9.997595	9.997544	9.997492	9.99744	9.997388	9.997341	9.997291	9.997245	9.997199	9.997156	9.997116	9.997075	9.99704	9.997004	9.99697	9.99694	9.996914	9.996888	9.996865	9.996843	9.99682	9.996801	9.996784	9.996768	9.996756	9.99674	9.99673	9.996717	9.996706	9.9967	9.996692	9.996688	9.99668	9.996677	9.996677	9.996675	9.9966755	9.99668	9.996677	9.996682	9.996687	9.996695	9.996705	9.996714	9.996727	9.996743	9.996759
9.997762	9.997723	9.997676	9.997626	9.997578	9.997524	9.997473	9.997422	9.997372	9.997322	9.997275	9.997229	9.997188	9.997145	9.997107	9.997069	9.997037	9.997002	9.996974	9.996944	9.996918	9.996894	9.996873	9.996851	9.996832	9.996816	9.9967985	9.996782	9.99677	9.996758	9.996748	9.996738	9.996731	9.996724	9.996714	9.996712	9.996707	9.996707	9.996705	9.996704	9.996705	9.996708	9.996712	9.996718	9.996726	9.996736	9.996744	9.996758	9.996773	9.99679
9.997796	9.997753	9.997707	9.997662	9.997611	9.997559	9.997505	9.997454	9.997404	9.997357	9.997309	9.997261	9.997219	9.997177	9.997135	9.997101	9.997068	9.997032	9.997003	9.996974	9.996948	9.996924	9.996903	9.996882	9.996861	9.996844	9.996827	9.996816	9.9968	9.996787	9.996772	9.996767	9.99676	9.996752	9.996746	9.996741	9.9967375	9.996735	9.996731	9.996733	9.996734	9.9967375	9.996738	9.996747	9.996755	9.996762	9.99677	9.996786	9.996801	9.996818
9.9978285	9.997787	9.997743	9.997694	9.997642	9.997589	9.997537	9.997488	9.997435	9.997389	9.997339	9.997293	9.997251	9.997208	9.997168	9.99713	9.9971	9.997064	9.997034	9.997005	9.996979	9.996953	9.996929	9.996913	9.996892	9.996876	9.996857	9.996843	9.99683	9.996819	9.996805	9.996798	9.996787	9.996779	9.996775	9.996767	9.996767	9.996766	9.996758	9.996764	9.996762	9.996764	9.996768	9.996774	9.996783	9.99679	9.996801	9.996813	9.99683	9.996843
9.997866	9.997822	9.997772	9.9977255	9.997676	9.9976225	9.997571	9.997517	9.997467	9.9974165	9.997371	9.997324	9.997281	9.997238	9.997202	9.997162	9.997127	9.997095	9.997065	9.997036	9.997009	9.9969845	9.996962	9.99694	9.996923	9.996905	9.996885	9.996872	9.99686	9.996846	9.996833	9.996826	9.996819	9.996809	9.996802	9.996798	9.996794	9.996791	9.99679	9.996788	9.996792	9.996795	9.9967985	9.996803	9.99681	9.996821	9.996831	9.996842	9.99686	9.996875
9.997896	9.997855	9.997805	9.997759	9.997705	9.997653	9.997599	9.997551	9.9974985	9.997451	9.997403	9.997357	9.997312	9.997271	9.99723	9.997193	9.997157	9.997126	9.997096	9.9970665	9.997038	9.997016	9.996991	9.996971	9.996951	9.996933	9.996917	9.9969015	9.996888	9.996875	9.996863	9.996857	9.996844	9.996839	9.996832	9.996828	9.996824	9.9968195	9.9968195	9.9968195	9.996822	9.996822	9.996826	9.996833	9.996842	9.996849	9.9968605	9.996872	9.996889	9.996903
9.997932	9.997888	9.99784	9.99779	9.997738	9.997688	9.997635	9.9975815	9.99753	9.99748	9.997433	9.997386	9.997344	9.9973	9.997264	9.997225	9.997189	9.997156	9.997127	9.997097	9.997069	9.9970455	9.997022	9.997001	9.996981	9.996963	9.996944	9.996931	9.996918	9.996903	9.996891	9.996884	9.996874	9.996867	9.996861	9.996855	9.99685	9.996845	9.996847	9.996846	9.996848	9.996851	9.996858	9.996862	9.996869	9.996877	9.996887	9.9969	9.996913	9.996931
9.997964	9.997919	9.997872	9.997823	9.997773	9.997717	9.997665	9.997611	9.997561	9.997514	9.997463	9.997418	9.997373	9.997334	9.9972925	9.997255	9.99722	9.997187	9.997157	9.997128	9.997101	9.997074	9.99705	9.997029	9.997009	9.996991	9.996973	9.996961	9.996945	9.996932	9.996924	9.996913	9.996901	9.996897	9.996889	9.996883	9.996881	9.996877	9.996877	9.996878	9.996876	9.99688	9.9968815	9.996892	9.996898	9.996904	9.996916	9.996929	9.996943	9.99696
9.997996	9.997951	9.997906	9.997852	9.9978075	9.997752	9.997696	9.9976425	9.997595	9.997544	9.997498	9.997449	9.997407	9.997363	9.997325	9.997285	9.9972515	9.997218	9.997186	9.997157	9.997131	9.997105	9.997081	9.997058	9.997041	9.997023	9.997004	9.996988	9.996975	9.996963	9.996952	9.99694	9.996932	9.996924	9.996919	9.996913	9.996907	9.996907	9.996904	9.996904	9.996906	9.996909	9.99691	9.996921	9.996926	9.996935	9.996944	9.996959	9.996973	9.996989
9.998029	9.997985	9.997939	9.997887	9.997833	9.997783	9.997726	9.997676	9.997625	9.997575	9.997527	9.997481	9.997436	9.997394	9.9973545	9.997316	9.997283	9.997249	9.997217	9.997189	9.997161	9.997135	9.997108	9.9970875	9.997068	9.997053	9.997032	9.997021	9.9970045	9.996988	9.996982	9.99697	9.99696	9.996952	9.996945	9.996941	9.996937	9.996933	9.996934	9.996932	9.996935	9.996937	9.996942	9.996946	9.996955	9.996964	9.996974	9.996988	9.997003	9.997019
9.998061	9.99802	9.997971	9.997919	9.997867	9.997813	9.997763	9.997709	9.997658	9.997605	9.997559	9.997514	9.997466	9.997426	9.997384	9.997345	9.997312	9.997277	9.997246	9.997216	9.99719	9.997164	9.997141	9.997119	9.9971	9.997078	9.997063	9.997046	9.997034	9.997021	9.997006	9.996998	9.996988	9.996982	9.996974	9.996969	9.996964	9.9969635	9.9969635	9.99696	9.9969635	9.996965	9.99697	9.996976	9.996984	9.996989	9.997001	9.997015	9.997028	9.997048
9.998093	9.998048	9.998002	9.997951	9.997897	9.997846	9.99779	9.997741	9.997687	9.99764	9.997586	9.99754	9.997498	9.997457	9.997414	9.997381	9.997344	9.997308	9.997277	9.997247	9.997221	9.997193	9.997172	9.9971485	9.997131	9.997109	9.997092	9.997076	9.997064	9.997048	9.997037	9.997028	9.997018	9.997009	9.997004	9.996997	9.996995	9.99699	9.996989	9.996989	9.996991	9.996993	9.996999	9.9970045	9.99701	9.997023	9.997033	9.997044	9.99706	9.997077
9.998127	9.998081	9.998034	9.997985	9.997933	9.997879	9.997826	9.99777	9.997719	9.99767	9.997622	9.997573	9.997529	9.997489	9.997448	9.997405	9.997372	9.997338	9.997307	9.997279	9.997251	9.997223	9.997201	9.99718	9.997157	9.997138	9.997122	9.997106	9.99709	9.997077	9.9970665	9.997055	9.997047	9.997037	9.997032	9.997028	9.997021	9.997021	9.997015	9.997018	9.997018	9.997022	9.997026	9.997034	9.997042	9.99705	9.997059	9.997073	9.99709	9.997105
9.998161	9.9981165	9.998068	9.998015	9.997964	9.997911	9.997856	9.997803	9.997751	9.9977	9.997649	9.997602	9.9975605	9.997518	9.997479	9.997438	9.997401	9.997368	9.997337	9.997306	9.997281	9.997253	9.9972315	9.997207	9.997189	9.997169	9.997152	9.997135	9.99712	9.9971075	9.997094	9.997085	9.997074	9.997068	9.997062	9.997056	9.99705	9.997047	9.9970455	9.997047	9.997048	9.997048	9.997053	9.99706	9.997069	9.997077	9.997089	9.997101	9.99712	9.997134
9.998194	9.998147	9.9981	9.998048	9.9979925	9.997942	9.997887	9.997834	9.997783	9.99773	9.997681	9.997635	9.99759	9.997547	9.997508	9.99747	9.997433	9.997399	9.997368	9.997337	9.997309	9.997283	9.99726	9.997238	9.997216	9.997198	9.997178	9.997163	9.997149	9.997136	9.997125	9.99711	9.997105	9.997092	9.997088	9.997082	9.997079	9.997077	9.997075	9.997076	9.997076	9.997077	9.997085	9.997088	9.997099	9.9971075	9.997118	9.997129	9.997144	9.997162
9.998225	9.998182	9.998132	9.998081	9.998027	9.997973	9.997918	9.997866	9.997815	9.997761	9.99771	9.997664	9.99762	9.997578	9.9975395	9.997498	9.997461	9.997431	9.997397	9.997366	9.997338	9.997312	9.997286	9.997265	9.997245	9.997227	9.997209	9.997193	9.997179	9.997163	9.997153	9.997142	9.99713	9.997124	9.997116	9.997112	9.997109	9.997104	9.997104	9.997103	9.997104	9.997107	9.997111	9.997118	9.997126	9.997136	9.997147	9.997159	9.997172	9.997192
9.99826	9.998213	9.99816	9.998113	9.998058	9.998006	9.997949	9.997897	9.997845	9.997792	9.997745	9.997696	9.997651	9.997607	9.997567	9.997529	9.997493	9.997459	9.997428	9.997397	9.997369	9.997341	9.99732	9.997296	9.997276	9.997254	9.997235	9.997222	9.997207	9.997193	9.997184	9.997171	9.997162	9.997152	9.997146	9.997138	9.997137	9.997134	9.997132	9.997131	9.997132	9.997138	9.997141	9.997144	9.997153	9.997163	9.997174	9.9971895	9.997203	9.997218
9.998292	9.998243	9.998193	9.998141	9.998091	9.998036	9.997979	9.997931	9.997877	9.997823	9.997775	9.997727	9.997683	9.997641	9.9976	9.997559	9.997522	9.997489	9.997458	9.997426	9.997398	9.997371	9.997347	9.997325	9.997303	9.997284	9.997265	9.997249	9.997235	9.997221	9.99721	9.997197	9.9971895	9.997181	9.997174	9.997169	9.997165	9.997158	9.99716	9.997159	9.997162	9.997164	9.9971695	9.997174	9.997181	9.9971895	9.997204	9.997217	9.9972315	9.997252
9.998324	9.998276	9.998229	9.998172	9.998121	9.998068	9.9980135	9.99796	9.997906	9.997855	9.9978075	9.997758	9.997712	9.99767	9.997627	9.997588	9.997552	9.9975195	9.997486	9.997458	9.997426	9.997402	9.997377	9.997355	9.997333	9.997313	9.997296	9.997278	9.997265	9.99725	9.997239	9.997227	9.997216	9.9972105	9.997202	9.997195	9.997192	9.9971895	9.9971895	9.997189	9.9971895	9.997192	9.997197	9.997202	9.9972105	9.99722	9.997233	9.997249	9.99726	9.997276
9.998355	9.998308	9.998258	9.998207	9.998153	9.998098	9.998044	9.997992	9.997934	9.997888	9.997834	9.997788	9.997745	9.997698	9.99766	9.997622	9.997582	9.997546	9.997519	9.997486	9.997456	9.997432	9.997407	9.997382	9.997361	9.997342	9.997324	9.997307	9.9972925	9.997278	9.997266	9.997254	9.997247	9.99724	9.997231	9.997226	9.997219	9.997217	9.997217	9.997217	9.997217	9.997222	9.997226	9.997231	9.997239	9.997251	9.99726	9.997274	9.997291	9.997306
9.998387	9.998342	9.998289	9.998238	9.998183	9.998131	9.998076	9.998019	9.997967	9.997919	9.997867	9.99782	9.997772	9.997728	9.997688	9.99765	9.997611	9.997576	9.997548	9.9975195	9.997488	9.997461	9.997437	9.997412	9.997389	9.997373	9.997351	9.997336	9.997324	9.997308	9.997295	9.997287	9.997273	9.997265	9.997257	9.9972515	9.997251	9.997245	9.997245	9.997246	9.997245	9.997246	9.997253	9.99726	9.99727	9.997277	9.997289	9.997304	9.997318	9.997335
9.998421	9.998374	9.998321	9.998271	9.998215	9.998162	9.998108	9.998051	9.998	9.997946	9.997896	9.997849	9.997803	9.99776	9.997717	9.997679	9.997641	9.997606	9.997575	9.997544	9.997516	9.997488	9.997464	9.997442	9.997422	9.997399	9.997383	9.997364	9.997351	9.997335	9.997323	9.997311	9.997303	9.997293	9.997288	9.997282	9.997277	9.997275	9.997272	9.99727	9.997273	9.997277	9.997283	9.997289	9.997295	9.997304	9.997319	9.997332	9.997349	9.997365
9.998452	9.998406	9.998354	9.9983	9.998247	9.998193	9.9981365	9.998083	9.998033	9.997978	9.997927	9.99788	9.997834	9.997789	9.9977455	9.997709	9.997673	9.997636	9.997604	9.997575	9.997545	9.9975195	9.997495	9.997472	9.997452	9.99743	9.997413	9.997394	9.99738	9.997365	9.997351	9.997338	9.997328	9.99732	9.997315	9.997309	9.997305	9.997302	9.997299	9.997299	9.997302	9.997304	9.99731	9.997316	9.997326	9.997335	9.997346	9.997358	9.997374	9.997392
9.998485	9.998438	9.998387	9.998332	9.998277	9.998223	9.998166	9.998116	9.998059	9.998009	9.997958	9.997909	9.997868	9.997822	9.997779	9.997739	9.997702	9.997667	9.997633	9.997602	9.997575	9.99755	9.997524	9.997501	9.997478	9.9974575	9.997438	9.99742	9.997405	9.997393	9.99738	9.997369	9.997358	9.997349	9.997344	9.997334	9.997334	9.99733	9.997331	9.997328	9.99733	9.997331	9.997337	9.997344	9.997354	9.997364	9.997374	9.99739	9.997404	9.997422
9.998516	9.998467	9.998418	9.998364	9.998308	9.998255	9.998197	9.998145	9.99809	9.998039	9.997987	9.997944	9.997899	9.997851	9.9978075	9.997768	9.997731	9.997698	9.9976635	9.997632	9.997605	9.997576	9.997553	9.997529	9.997507	9.997487	9.997468	9.997449	9.997434	9.997419	9.997407	9.997395	9.997384	9.997376	9.99737	9.997365	9.997363	9.997359	9.997355	9.9973545	9.997357	9.997359	9.997363	9.997374	9.997378	9.997393	9.997402	9.997418	9.997433	9.997452
9.9985485	9.9985	9.99845	9.998395	9.998342	9.998285	9.998229	9.998176	9.998122	9.998069	9.998017	9.997972	9.997923	9.99788	9.997839	9.997799	9.997762	9.9977255	9.997693	9.99766	9.997633	9.997606	9.9975815	9.997558	9.997535	9.997516	9.997493	9.997479	9.997464	9.997449	9.997436	9.997425	9.997413	9.997405	9.997399	9.997393	9.997388	9.997389	9.997383	9.997384	9.997384	9.99739	9.997393	9.997399	9.997409	9.997419	9.997433	9.997446	9.997462	9.997481
9.99858	9.99853	9.998481	9.998426	9.998372	9.998316	9.9982605	9.998205	9.998147	9.998099	9.99805	9.997999	9.997955	9.9979105	9.997868	9.99783	9.99779	9.997755	9.997723	9.997693	9.997663	9.997634	9.997611	9.997586	9.997565	9.997542	9.997525	9.997506	9.997492	9.997476	9.997464	9.997454	9.997439	9.997435	9.997427	9.99742	9.997418	9.997413	9.99741	9.99741	9.997413	9.9974165	9.997423	9.997427	9.997437	9.997446	9.997461	9.997474	9.99749	9.997509
9.998612	9.998566	9.998511	9.998458	9.998403	9.998346	9.998293	9.998236	9.998182	9.998131	9.99808	9.998031	9.997985	9.997941	9.997898	9.997858	9.997821	9.997785	9.997752	9.997722	9.99769	9.997664	9.99764	9.997617	9.997593	9.997573	9.997553	9.997535	9.997519	9.997505	9.997493	9.9974785	9.997472	9.997462	9.997457	9.997449	9.997445	9.997443	9.997439	9.997441	9.997441	9.997445	9.99745	9.997456	9.997465	9.997477	9.997485	9.997501	9.9975195	9.997537
9.998642	9.998594	9.998544	9.998489	9.998432	9.998378	9.998323	9.998267	9.998213	9.998158	9.998109	9.998061	9.998015	9.997968	9.997927	9.997887	9.997852	9.997815	9.997784	9.99775	9.99772	9.997693	9.997667	9.997644	9.997622	9.997601	9.997581	9.997566	9.997546	9.997533	9.997519	9.997509	9.997499	9.997493	9.997481	9.997475	9.997471	9.997468	9.997467	9.997469	9.99747	9.997472	9.9974785	9.997484	9.997494	9.997503	9.997517	9.997529	9.997548	9.997566
9.998674	9.998627	9.998575	9.998521	9.9984665	9.99841	9.998352	9.998296	9.998243	9.998188	9.998139	9.998089	9.998045	9.998002	9.997957	9.997917	9.997879	9.997842	9.997809	9.997779	9.997749	9.997719	9.997696	9.997673	9.997649	9.997628	9.99761	9.997591	9.997576	9.997559	9.997548	9.997536	9.997525	9.997518	9.997511	9.997505	9.997499	9.997498	9.997494	9.997496	9.997497	9.997501	9.997507	9.997513	9.99752	9.997532	9.997544	9.997561	9.997576	9.997593
9.998707	9.998658	9.998605	9.998554	9.998495	9.998437	9.998382	9.998327	9.998276	9.998219	9.99817	9.998119	9.998075	9.998031	9.997987	9.997946	9.997908	9.997874	9.997839	9.9978075	9.997778	9.997749	9.9977255	9.9977	9.997678	9.99766	9.997638	9.997621	9.997603	9.997588	9.997576	9.997564	9.997555	9.997544	9.997538	9.997532	9.997528	9.997523	9.997521	9.997522	9.997524	9.997529	9.997534	9.997539	9.997551	9.997561	9.997572	9.997588	9.997603	9.997623
9.998739	9.99869	9.998636	9.998582	9.998527	9.99847	9.998415	9.99836	9.998303	9.998251	9.998199	9.998152	9.998103	9.998059	9.998016	9.997975	9.997937	9.997902	9.9978695	9.997837	9.9978075	9.997781	9.997752	9.997729	9.997706	9.997685	9.997664	9.997649	9.997632	9.997618	9.997605	9.997593	9.99758	9.997574	9.997566	9.997557	9.997554	9.997553	9.99755	9.99755	9.997554	9.997557	9.997562	9.997568	9.997577	9.997591	9.997601	9.997617	9.997632	9.997651
9.99877	9.998718	9.99867	9.998612	9.998556	9.998502	9.998444	9.998388	9.998333	9.998279	9.998232	9.998181	9.998133	9.998091	9.998047	9.998003	9.997971	9.997933	9.997898	9.997868	9.997836	9.997807	9.997783	9.997758	9.997736	9.997714	9.997695	9.997677	9.997659	9.997648	9.997632	9.997623	9.99761	9.9976015	9.99759	9.997586	9.997583	9.997579	9.997579	9.997578	9.997578	9.997584	9.997587	9.997596	9.997606	9.997618	9.997629	9.997647	9.997662	9.99768
9.998801	9.99875	9.9987	9.998645	9.998587	9.99853	9.998473	9.998417	9.998365	9.998309	9.998261	9.998209	9.998164	9.998119	9.998076	9.998035	9.997999	9.997961	9.99793	9.997896	9.997865	9.997835	9.99781	9.997787	9.997763	9.997742	9.9977255	9.997705	9.997689	9.997671	9.997658	9.997647	9.997637	9.997628	9.99762	9.997615	9.997611	9.997606	9.997604	9.997604	9.997608	9.99761	9.997617	9.997624	9.997634	9.997643	9.997658	9.997672	9.99769	9.997707
9.998835	9.998782	9.99873	9.998674	9.998621	9.998562	9.998506	9.998449	9.998394	9.99834	9.998289	9.998242	9.998194	9.998149	9.998105	9.998065	9.998025	9.9979925	9.997958	9.997926	9.997896	9.997867	9.997838	9.997814	9.997792	9.997769	9.997749	9.997734	9.997717	9.997699	9.997689	9.997674	9.997665	9.997656	9.997649	9.997643	9.997637	9.997634	9.997634	9.997635	9.997637	9.997638	9.9976425	9.997652	9.997664	9.997673	9.9976845	9.9977	9.997719	9.997738
9.998862	9.998815	9.99876	9.998705	9.99865	9.998592	9.998533	9.998483	9.9984255	9.998371	9.998319	9.998269	9.998223	9.9981785	9.998136	9.998095	9.998053	9.998019	9.997986	9.997954	9.997925	9.997896	9.99787	9.99784	9.997822	9.9978	9.997783	9.997761	9.9977455	9.997728	9.997715	9.9977045	9.997694	9.997684	9.997676	9.99767	9.997664	9.997663	9.997663	9.99766	9.9976635	9.997665	9.997673	9.997679	9.997691	9.997701	9.997714	9.99773	9.997746	9.997767
9.998896	9.998844	9.998791	9.998737	9.998678	9.998622	9.998569	9.99851	9.998454	9.998399	9.998349	9.998299	9.998253	9.998208	9.998163	9.998121	9.998086	9.998048	9.998015	9.997983	9.997953	9.997924	9.997896	9.997873	9.9978485	9.997827	9.9978075	9.997791	9.99777	9.997756	9.997742	9.997728	9.997719	9.997711	9.997703	9.997699	9.997691	9.997687	9.997686	9.997688	9.99769	9.997694	9.9977	9.997707	9.997716	9.997727	9.99774	9.997757	9.997775	9.997798
9.998925	9.998874	9.998822	9.998765	9.99871	9.998652	9.998594	9.998539	9.998485	9.998431	9.998379	9.998331	9.998283	9.998237	9.998195	9.998153	9.998113	9.9980755	9.998044	9.998013	9.997983	9.997952	9.997926	9.9979	9.997878	9.997854	9.997836	9.99782	9.9978	9.997785	9.997772	9.99776	9.997744	9.997738	9.997729	9.997725	9.997718	9.997716	9.997715	9.997717	9.99772	9.997721	9.997726	9.997735	9.997743	9.997757	9.997768	9.997784	9.997804	9.997824
9.99896	9.998905	9.998853	9.998798	9.99874	9.998684	9.998626	9.99857	9.998512	9.998462	9.998407	9.998359	9.998312	9.998267	9.998222	9.998184	9.998141	9.998108	9.998072	9.998041	9.998008	9.997983	9.997955	9.997931	9.997905	9.997883	9.997866	9.997843	9.997828	9.997813	9.997796	9.997785	9.997772	9.997768	9.997757	9.997751	9.997747	9.997742	9.997743	9.997744	9.997746	9.997747	9.997755	9.997762	9.997772	9.997785	9.997795	9.997814	9.997833	9.997852
9.998988	9.998938	9.998882	9.998827	9.998771	9.9987135	9.998656	9.998601	9.998544	9.99849	9.998439	9.998389	9.998341	9.998295	9.998254	9.998212	9.998173	9.998137	9.998104	9.99807	9.998038	9.998013	9.997981	9.997958	9.997935	9.997912	9.997892	9.997872	9.997854	9.997838	9.997827	9.997811	9.997805	9.997793	9.997784	9.997778	9.997772	9.997771	9.997771	9.997773	9.997774	9.997775	9.997782	9.997789	9.997801	9.997812	9.997826	9.997843	9.997863	9.997882
9.999021	9.998968	9.998914	9.998858	9.998803	9.998741	9.998686	9.99863	9.998575	9.998521	9.998468	9.998419	9.998372	9.998324	9.998281	9.998241	9.998201	9.998163	9.99813	9.998097	9.998067	9.998037	9.998008	9.997985	9.997959	9.997937	9.997921	9.997901	9.997884	9.997868	9.997854	9.99784	9.997827	9.997821	9.997812	9.997806	9.9978	9.997799	9.997797	9.997798	9.997801	9.997803	9.997809	9.997817	9.997828	9.997842	9.997857	9.997872	9.997889	9.997911
9.99905	9.998999	9.998945	9.99889	9.998831	9.9987755	9.998715	9.998661	9.998606	9.9985485	9.998497	9.99845	9.998402	9.998355	9.998312	9.998271	9.998231	9.998194	9.9981575	9.998127	9.998095	9.998067	9.998038	9.998015	9.997991	9.997969	9.997949	9.997929	9.997911	9.997895	9.99788	9.9978695	9.997857	9.997848	9.997839	9.997832	9.997828	9.997826	9.997825	9.997825	9.997827	9.997831	9.997839	9.997845	9.997855	9.997866	9.997883	9.9979	9.997919	9.997938
9.9990835	9.99903	9.998975	9.9989195	9.99886	9.998802	9.998748	9.998692	9.998635	9.998579	9.998528	9.998476	9.99843	9.998386	9.998341	9.9983015	9.99826	9.998224	9.998187	9.998158	9.998127	9.998096	9.998068	9.998043	9.998018	9.997996	9.997976	9.997956	9.997939	9.997922	9.997909	9.997897	9.997884	9.997874	9.997868	9.997859	9.997856	9.997852	9.997851	9.997852	9.997854	9.997859	9.997863	9.997874	9.997886	9.997895	9.9979105	9.997927	9.997945	9.997966
9.999114	9.999061	9.999007	9.99895	9.998893	9.998833	9.998776	9.998723	9.998664	9.99861	9.998559	9.998508	9.998458	9.998416	9.998368	9.998331	9.99829	9.998251	9.998218	9.998186	9.998154	9.998124	9.998096	9.99807	9.998049	9.998023	9.998003	9.997982	9.997969	9.997951	9.997933	9.997921	9.997912	9.9979	9.997895	9.997887	9.997882	9.99788	9.997879	9.997878	9.997881	9.997887	9.997891	9.997901	9.997909	9.997921	9.997939	9.997953	9.9979725	9.997993
9.999144	9.999093	9.999039	9.998981	9.99892	9.998863	9.998806	9.99875	9.9986925	9.998636	9.998587	9.998535	9.998486	9.998445	9.998399	9.998357	9.998318	9.998283	9.998246	9.998212	9.998179	9.99815	9.998125	9.9981	9.9980755	9.998052	9.998029	9.998012	9.997994	9.99798	9.997963	9.997951	9.997941	9.997931	9.997921	9.997914	9.9979105	9.997907	9.997905	9.997907	9.99791	9.997914	9.997919	9.997928	9.99794	9.9979515	9.997965	9.997982	9.998001	9.998023
9.999177	9.999124	9.999066	9.99901	9.998951	9.998895	9.9988365	9.998781	9.998723	9.99867	9.998616	9.998565	9.998517	9.998474	9.998428	9.998388	9.998349	9.998311	9.998276	9.998242	9.998211	9.998183	9.998153	9.998127	9.998104	9.998079	9.998057	9.998039	9.99802	9.998005	9.997989	9.997978	9.997966	9.997956	9.997949	9.997941	9.997934	9.997933	9.9979315	9.997932	9.997937	9.99794	9.997944	9.9979515	9.997967	9.997978	9.997995	9.998009	9.99803	9.99805
9.999207	9.999153	9.999098	9.999041	9.998984	9.998924	9.998867	9.99881	9.998752	9.9987	9.998647	9.998595	9.998548	9.998502	9.998458	9.998415	9.998376	9.99834	9.998303	9.998268	9.998236	9.998211	9.998181	9.998154	9.99813	9.998108	9.998084	9.998069	9.998049	9.998034	9.998018	9.998005	9.997993	9.997983	9.9979725	9.997968	9.997961	9.997965	9.99796	9.997962	9.997962	9.997966	9.9979725	9.997981	9.997993	9.998005	9.998021	9.998038	9.998057	9.998078
9.999238	9.999186	9.999129	9.999071	9.999014	9.998955	9.998896	9.998839	9.998784	9.998726	9.998676	9.998624	9.998577	9.998532	9.998486	9.998445	9.9984045	9.998364	9.998329	9.998299	9.998264	9.998239	9.998209	9.998184	9.998158	9.998135	9.998114	9.998093	9.998079	9.998061	9.998046	9.998034	9.998019	9.998012	9.998002	9.997996	9.997988	9.997987	9.997987	9.997986	9.997991	9.997993	9.998001	9.998007	9.998019	9.998032	9.998048	9.998064	9.998086	9.998108
9.999268	9.999215	9.999157	9.999101	9.999044	9.998986	9.998926	9.998869	9.998813	9.998756	9.998706	9.998654	9.998605	9.998559	9.998515	9.998473	9.998436	9.998397	9.998363	9.998325	9.998296	9.998266	9.998237	9.998212	9.998186	9.998163	9.99814	9.998121	9.998105	9.998088	9.998072	9.998059	9.998047	9.998035	9.998027	9.998022	9.998017	9.998013	9.99801	9.998015	9.998014	9.998021	9.998027	9.998037	9.998049	9.998059	9.998076	9.998094	9.998116	9.998134
9.999301	9.999244	9.999189	9.999131	9.999075	9.999013	9.998956	9.9988985	9.998841	9.998785	9.9987335	9.998683	9.998637	9.9985895	9.998544	9.998504	9.998463	9.998426	9.998391	9.998356	9.998323	9.998295	9.998266	9.998236	9.998212	9.998194	9.998168	9.998151	9.998129	9.998116	9.998099	9.998087	9.998076	9.998066	9.9980545	9.998047	9.998044	9.99804	9.99804	9.998038	9.998044	9.998048	9.998055	9.998065	9.998075	9.998088	9.998104	9.998121	9.998139	9.998161
9.999329	9.999275	9.99922	9.999162	9.999103	9.999042	9.998984	9.998927	9.99887	9.998818	9.998762	9.9987135	9.998664	9.998619	9.998571	9.998534	9.998488	9.998453	9.998419	9.998383	9.998351	9.998321	9.998295	9.998266	9.9982395	9.998218	9.998198	9.9981785	9.998158	9.998142	9.998127	9.998114	9.998101	9.998093	9.998082	9.998077	9.99807	9.998068	9.998067	9.998067	9.99807	9.9980755	9.998081	9.998093	9.998103	9.998114	9.998134	9.998149	9.998168	9.998189
9.99936	9.999307	9.999251	9.999192	9.999133	9.999073	9.999016	9.998957	9.998901	9.998847	9.998791	9.998741	9.998693	9.99865	9.998602	9.99856	9.998522	9.998485	9.9984455	9.998413	9.998381	9.998349	9.998322	9.998295	9.998269	9.998247	9.998224	9.998204	9.998188	9.998169	9.998153	9.998142	9.998129	9.998118	9.998109	9.998102	9.998097	9.9980955	9.99809	9.998095	9.998097	9.9981	9.99811	9.998117	9.99813	9.998144	9.9981575	9.998175	9.998198	9.998219
9.999391	9.999336	9.999279	9.999219	9.999162	9.999103	9.999046	9.998986	9.998931	9.998877	9.998821	9.998771	9.998723	9.998676	9.998631	9.998589	9.998549	9.998511	9.998476	9.998438	9.998408	9.998378	9.998351	9.9983225	9.998297	9.998275	9.998252	9.998234	9.998212	9.998198	9.99818	9.99817	9.998155	9.998147	9.9981365	9.998129	9.998125	9.998122	9.998121	9.998118	9.998125	9.998128	9.998137	9.998144	9.998156	9.998169	9.998185	9.9982	9.998223	9.998245
9.99942	9.999368	9.99931	9.99925	9.999194	9.999134	9.999077	9.999015	9.9989605	9.998905	9.998853	9.998799	9.998752	9.998706	9.998661	9.998617	9.99858	9.99854	9.998502	9.998467	9.998437	9.998406	9.998377	9.998348	9.9983225	9.9983015	9.9982815	9.998258	9.9982395	9.998224	9.998208	9.998193	9.998184	9.998173	9.998164	9.998156	9.998151	9.99815	9.998146	9.998147	9.99815	9.998154	9.998162	9.998173	9.998183	9.998197	9.998212	9.998232	9.998253	9.998275
9.999451	9.999397	9.999342	9.999283	9.999222	9.999163	9.9991045	9.999046	9.998988	9.998932	9.998881	9.998829	9.99878	9.998735	9.99869	9.998646	9.998609	9.99857	9.998532	9.998498	9.998466	9.998434	9.998406	9.998378	9.998353	9.998327	9.998307	9.998284	9.99827	9.998252	9.998236	9.9982195	9.998211	9.998198	9.998192	9.998182	9.998178	9.998177	9.998173	9.998173	9.998178	9.998181	9.998189	9.998198	9.998209	9.998223	9.998242	9.998258	9.99828	9.998302
9.99948	9.999424	9.999372	9.9993105	9.999251	9.999194	9.999133	9.999072	9.999021	9.9989605	9.998911	9.9988575	9.998813	9.998761	9.998719	9.998675	9.998636	9.998599	9.99856	9.998525	9.998494	9.998464	9.998434	9.998407	9.998381	9.998357	9.998333	9.998316	9.998296	9.998278	9.998263	9.998248	9.998236	9.998224	9.998216	9.998208	9.998205	9.998201	9.998198	9.998199	9.998202	9.998207	9.998215	9.998227	9.998236	9.99825	9.998267	9.998287	9.998308	9.998332
9.999512	9.999456	9.9994	9.99934	9.99928	9.999222	9.999163	9.999106	9.999047	9.998993	9.99894	9.998889	9.998839	9.998793	9.998747	9.998706	9.998664	9.998626	9.998589	9.998553	9.998524	9.998491	9.998463	9.998435	9.998407	9.998384	9.998364	9.99834	9.998323	9.998304	9.998289	9.998274	9.998261	9.998254	9.998244	9.998237	9.998233	9.998229	9.998228	9.998228	9.99823	9.998236	9.998244	9.998253	9.998264	9.998278	9.998294	9.998314	9.998334	9.998361
9.999543	9.999486	9.99943	9.999372	9.999311	9.999252	9.999191	9.999135	9.999077	9.9990225	9.998967	9.998916	9.998869	9.998823	9.9987755	9.998735	9.998693	9.998655	9.998617	9.998584	9.99855	9.998517	9.998491	9.998462	9.998434	9.998409	9.998389	9.998369	9.99835	9.998331	9.998318	9.9983015	9.99829	9.99828	9.998269	9.998262	9.998258	9.998254	9.998252	9.998256	9.998258	9.998263	9.998269	9.99828	9.998292	9.998305	9.998323	9.998338	9.99836	9.998387
9.999572	9.999516	9.999459	9.999403	9.999338	9.999281	9.999221	9.999166	9.999106	9.999051	9.998999	9.998946	9.998898	9.998848	9.998807	9.998763	9.99872	9.998684	9.998646	9.9986105	9.998578	9.998547	9.998518	9.998489	9.998464	9.998441	9.998417	9.998397	9.998376	9.998359	9.998343	9.99833	9.998319	9.998306	9.998298	9.998289	9.998283	9.998281	9.99828	9.998282	9.998283	9.998289	9.998294	9.998304	9.998317	9.998333	9.998346	9.998366	9.998389	9.998414
9.999604	9.999545	9.99949	9.999433	9.99937	9.999311	9.99925	9.999193	9.999138	9.99908	9.999023	9.998978	9.998926	9.9988785	9.998837	9.998791	9.998749	9.998713	9.998674	9.998638	9.998608	9.998575	9.998546	9.998517	9.998492	9.998467	9.998447	9.998424	9.998403	9.998384	9.998372	9.998354	9.998342	9.998333	9.998322	9.998317	9.998311	9.998307	9.998307	9.998306	9.99831	9.998315	9.9983225	9.998332	9.998344	9.998358	9.998376	9.998394	9.998417	9.998441
9.999633	9.999577	9.999519	9.999459	9.9994	9.999342	9.999282	9.999222	9.999166	9.999109	9.999054	9.999006	9.998956	9.998906	9.998861	9.998819	9.9987755	9.998741	9.998706	9.998667	9.998636	9.998603	9.99857	9.998545	9.998518	9.998496	9.998472	9.998451	9.99843	9.998412	9.998398	9.998384	9.99837	9.998361	9.998351	9.998343	9.998338	9.998332	9.998333	9.998334	9.998335	9.9983425	9.99835	9.998361	9.998369	9.9983835	9.998401	9.998423	9.998442	9.998469
9.999663	9.999607	9.999549	9.999489	9.999429	9.999371	9.999309	9.999252	9.999197	9.999141	9.999085	9.999033	9.998986	9.998938	9.998893	9.998849	9.998808	9.99877	9.998731	9.998695	9.998665	9.998632	9.998602	9.998572	9.998546	9.998523	9.998501	9.998478	9.998457	9.998439	9.998423	9.998408	9.998397	9.998387	9.998378	9.99837	9.998364	9.99836	9.99836	9.99836	9.9983635	9.998366	9.998377	9.998384	9.998399	9.998411	9.998427	9.998448	9.99847	9.998497
9.999693	9.999638	9.9995775	9.999518	9.999459	9.999401	9.99934	9.999282	9.999226	9.99917	9.999116	9.999062	9.999015	9.998966	9.99892	9.998876	9.998834	9.998796	9.99876	9.998725	9.998691	9.998657	9.998631	9.998603	9.998571	9.9985485	9.998527	9.998507	9.998485	9.9984665	9.998449	9.998437	9.998424	9.998413	9.998403	9.998397	9.998391	9.998386	9.998386	9.998387	9.998387	9.998394	9.9984	9.998411	9.998425	9.99844	9.998456	9.998475	9.9985	9.99852
9.9997225	9.999666	9.999607	9.999549	9.99949	9.999429	9.99937	9.999311	9.999252	9.999197	9.999144	9.999091	9.999042	9.998997	9.998951	9.998903	9.998865	9.998824	9.998789	9.998752	9.998716	9.998685	9.998656	9.998629	9.998602	9.998577	9.998558	9.998531	9.998512	9.998495	9.998477	9.998462	9.998449	9.99844	9.99843	9.998425	9.998416	9.998415	9.998411	9.998414	9.998415	9.99842	9.99843	9.998438	9.99845	9.9984665	9.998484	9.998504	9.998526	9.99855
9.999755	9.999698	9.999639	9.9995775	9.9995165	9.999458	9.999397	9.999338	9.999284	9.999227	9.999174	9.999121	9.99907	9.999023	9.998976	9.998935	9.998894	9.998852	9.998815	9.998779	9.998742	9.998715	9.998685	9.998656	9.998629	9.998607	9.998582	9.99856	9.998539	9.998522	9.998506	9.99849	9.998478	9.998466	9.998457	9.998451	9.998444	9.998442	9.998441	9.99844	9.998441	9.998448	9.998453	9.998466	9.998475	9.998491	9.99851	9.998529	9.998552	9.998577
9.999785	9.999725	9.999665	9.999609	9.999547	9.999487	9.999427	9.999367	9.999312	9.999255	9.999201	9.999147	9.9991	9.999053	9.999004	9.998964	9.99892	9.998882	9.998844	9.998807	9.998773	9.99874	9.9987135	9.998686	9.998658	9.998632	9.99861	9.998586	9.998567	9.998549	9.99853	9.998516	9.998503	9.998492	9.998484	9.998475	9.998473	9.998469	9.998463	9.998465	9.998468	9.998472	9.998482	9.998488	9.998505	9.998519	9.998537	9.998557	9.998578	9.998603
9.999815	9.999755	9.999697	9.999637	9.999577	9.999517	9.999459	9.999399	9.999342	9.999285	9.999232	9.999178	9.999128	9.999081	9.999033	9.998991	9.998948	9.998908	9.99887	9.998837	9.998804	9.998771	9.998738	9.998712	9.998684	9.998659	9.998635	9.998613	9.998593	9.998575	9.99856	9.998545	9.998529	9.998518	9.998508	9.9985	9.998494	9.998491	9.99849	9.99849	9.998494	9.998501	9.998508	9.998521	9.998529	9.998542	9.998563	9.998584	9.998606	9.998631
9.9998455	9.999788	9.999728	9.999666	9.999607	9.999544	9.999487	9.999428	9.999372	9.999313	9.99926	9.9992075	9.999159	9.99911	9.999064	9.99902	9.998979	9.998939	9.998902	9.998866	9.998832	9.998798	9.99877	9.99874	9.998712	9.998688	9.998665	9.99864	9.998621	9.998603	9.998585	9.9985695	9.998554	9.998545	9.998535	9.998527	9.998523	9.99852	9.998515	9.998519	9.99852	9.998524	9.998533	9.998545	9.998556	9.998572	9.9985895	9.99861	9.998633	9.998657
9.999873	9.999816	9.999758	9.999697	9.999634	9.999573	9.999517	9.999455	9.999399	9.999342	9.99929	9.999233	9.999189	9.99914	9.999091	9.999047	9.999005	9.998966	9.99893	9.998892	9.998858	9.998826	9.9987955	9.998766	9.998739	9.998716	9.99869	9.998669	9.998649	9.99863	9.998613	9.998596	9.998585	9.998571	9.998562	9.998555	9.99855	9.998545	9.998544	9.998544	9.9985485	9.998553	9.998561	9.998569	9.998583	9.998598	9.998615	9.998637	9.998663	9.998684
9.999902	9.999848	9.999786	9.999726	9.999666	9.999603	9.999544	9.999487	9.999429	9.999371	9.999319	9.999266	9.999217	9.999165	9.999122	9.999078	9.999034	9.998994	9.998957	9.998922	9.998889	9.998854	9.998823	9.998794	9.998769	9.998743	9.998719	9.998693	9.998673	9.998655	9.99864	9.998625	9.99861	9.998597	9.998589	9.99858	9.998575	9.9985695	9.99857	9.998572	9.998574	9.99858	9.998586	9.998594	9.998607	9.998627	9.998644	9.998664	9.998687	9.998712
9.999933	9.999875	9.999818	9.999756	9.999695	9.999635	9.999573	9.999514	9.9994545	9.999402	9.999346	9.999295	9.999244	9.999196	9.999151	9.999108	9.9990635	9.9990225	9.998987	9.998952	9.998919	9.998884	9.99885	9.998822	9.998796	9.998767	9.998745	9.998721	9.998703	9.998684	9.998665	9.99865	9.998634	9.998625	9.998616	9.998609	9.9986	9.998598	9.998593	9.998596	9.998599	9.998604	9.998612	9.998622	9.998636	9.99865	9.998672	9.99869	9.998714	9.99874
9.999963	9.999904	9.999846	9.9997835	9.999724	9.999662	9.999605	9.999544	9.999486	9.999429	9.999377	9.999322	9.99927	9.999226	9.999177	9.999135	9.999093	9.999053	9.999013	9.998978	9.998943	9.998911	9.998879	9.998849	9.998823	9.998797	9.998772	9.998752	9.998727	9.998712	9.9986925	9.998677	9.998664	9.998651	9.998641	9.998632	9.998627	9.998624	9.998622	9.998624	9.998626	9.9986315	9.998638	9.998649	9.998659	9.998677	9.998696	9.998716	9.99874	9.998767
9.999991	9.999937	9.999874	9.999816	9.999756	9.999691	9.999635	9.999573	9.999515	9.999457	9.999404	9.9993515	9.999301	9.999251	9.999206	9.999162	9.999122	9.999081	9.9990425	9.999006	9.998971	9.998939	9.998904	9.998877	9.998849	9.998824	9.998804	9.998776	9.998755	9.998736	9.99872	9.998705	9.998688	9.998677	9.998667	9.998658	9.998654	9.998652	9.998648	9.9986515	9.9986515	9.998656	9.998665	9.998673	9.998688	9.998704	9.998721	9.998743	9.998764	9.998793
10.000021	9.999966	9.999905	9.999845	9.999783	9.999722	9.999661	9.999603	9.999543	9.999487	9.999431	9.999379	9.9993305	9.999279	9.999235	9.999191	9.999148	9.999109	9.99907	9.999034	9.9990015	9.998966	9.998934	9.998905	9.998878	9.99885	9.998827	9.998804	9.998781	9.998766	9.998746	9.99873	9.998715	9.998704	9.998694	9.998686	9.99868	9.998674	9.998673	9.998674	9.998677	9.998684	9.998691	9.998702	9.9987135	9.998732	9.998745	9.998769	9.998795	9.998823
10.000051	9.999994	9.999935	9.999875	9.999814	9.999751	9.999689	9.999631	9.999574	9.999519	9.999465	9.99941	9.999359	9.999311	9.999263	9.999218	9.999178	9.999137	9.999098	9.999063	9.999028	9.998993	9.998965	9.998931	9.998904	9.998878	9.998855	9.99883	9.998808	9.998793	9.998772	9.998756	9.998739	9.99873	9.998719	9.998713	9.998706	9.998701	9.9987	9.9987	9.998703	9.998708	9.998716	9.998729	9.998742	9.998755	9.998774	9.998797	9.998821	9.998848
10.000081	10.000023	9.999964	9.999899	9.999841	9.999782	9.999717	9.99966	9.999603	9.999545	9.999488	9.999439	9.999388	9.99934	9.999291	9.999248	9.999206	9.999162	9.9991255	9.999088	9.999054	9.999023	9.998993	9.998959	9.998933	9.998905	9.998882	9.998857	9.998836	9.998816	9.998798	9.998784	9.998768	9.998756	9.998744	9.998736	9.998732	9.998724	9.998724	9.998728	9.998726	9.998734	9.998742	9.998752	9.998766	9.998783	9.998802	9.998825	9.99885	9.998875
10.000111	10.000053	9.999991	9.999931	9.999871	9.999809	9.999747	9.999692	9.99963	9.999577	9.999518	9.999468	9.999415	9.999369	9.999322	9.999278	9.999234	9.999192	9.999153	9.999118	9.999083	9.999049	9.999018	9.998988	9.99896	9.998933	9.998908	9.998886	9.998862	9.998841	9.998826	9.998809	9.998794	9.998781	9.998771	9.998764	9.998758	9.998752	9.998751	9.99875	9.9987545	9.99876	9.99877	9.998779	9.998792	9.998806	9.998831	9.998847	9.998875	9.9989
10.000143	10.000082	10.000024	9.999963	9.999902	9.999837	9.999777	9.999721	9.99966	9.999604	9.999549	9.999496	9.999444	9.999396	9.99935	9.999304	9.999263	9.999221	9.999183	9.9991455	9.99911	9.999078	9.999044	9.999015	9.998988	9.998961	9.998935	9.998912	9.998889	9.99887	9.998852	9.9988365	9.998821	9.998808	9.998798	9.99879	9.998783	9.99878	9.998776	9.99878	9.998782	9.998787	9.998795	9.998805	9.998816	9.998836	9.998852	9.998877	9.998902	9.998928
10.000168	10.000113	10.000053	9.999991	9.9999275	9.999866	9.999807	9.999747	9.999689	9.999631	9.999577	9.999523	9.999475	9.999427	9.999377	9.999333	9.999292	9.999249	9.999211	9.999176	9.99914	9.999107	9.999074	9.999042	9.999015	9.998987	9.998964	9.99894	9.998917	9.998898	9.998878	9.998862	9.998844	9.9988365	9.998823	9.998818	9.998809	9.998807	9.998803	9.998805	9.998806	9.998814	9.998823	9.998829	9.998846	9.998858	9.9988785	9.9989	9.998926	9.998956
10.000199	10.000142	10.000083	10.000019	9.999961	9.999897	9.999837	9.999776	9.999719	9.999661	9.999607	9.999553	9.9995	9.999454	9.999405	9.999363	9.999319	9.999279	9.999238	9.999202	9.999167	9.999134	9.999101	9.999071	9.999041	9.999016	9.998992	9.998966	9.998942	9.998923	9.998903	9.99889	9.998873	9.998861	9.99885	9.998843	9.998837	9.998831	9.998828	9.998829	9.998831	9.998838	9.998849	9.998857	9.998869	9.998887	9.998904	9.998928	9.998951	9.998979
10.000232	10.000173	10.0001135	10.000049	9.999988	9.9999275	9.9998665	9.999806	9.999744	9.99969	9.999635	9.999582	9.999529	9.999484	9.999435	9.99939	9.999349	9.999306	9.999265	9.99923	9.999194	9.999164	9.9991255	9.999097	9.999067	9.999042	9.999017	9.998989	9.99897	9.998949	9.998933	9.998915	9.998901	9.998887	9.998875	9.998868	9.998861	9.998855	9.998856	9.998856	9.998858	9.998865	9.998872	9.998884	9.998895	9.998913	9.998931	9.998953	9.99898	9.999005
10.000261	10.000199	10.000143	10.00008	10.000016	9.999955	9.999893	9.999836	9.999776	9.99972	9.999665	9.999609	9.999558	9.999511	9.999465	9.999416	9.999377	9.999335	9.999294	9.999259	9.999221	9.999189	9.999155	9.9991255	9.999093	9.999071	9.999045	9.999018	9.998998	9.998978	9.998959	9.998943	9.998925	9.998913	9.998901	9.998894	9.998889	9.998885	9.998883	9.998881	9.998883	9.99889	9.998897	9.998909	9.998922	9.998938	9.998958	9.99898	9.999004	9.999034
10.00029	10.000232	10.000171	10.000107	10.000045	9.999986	9.999923	9.999861	9.999807	9.999748	9.999693	9.99964	9.999587	9.99954	9.999489	9.999445	9.999402	9.999362	9.999324	9.999287	9.999251	9.999216	9.999184	9.999156	9.999123	9.9991	9.999071	9.999047	9.999026	9.999004	9.998986	9.998967	9.998953	9.998943	9.998928	9.998921	9.998912	9.99891	9.998909	9.998907	9.998909	9.998915	9.998925	9.998935	9.998948	9.998965	9.998982	9.999004	9.999031	9.999061
10.0003195	10.00026	10.000196	10.000138	10.000076	10.000013	9.99995	9.999895	9.999834	9.999777	9.99972	9.999671	9.999618	9.999567	9.99952	9.9994755	9.999434	9.999392	9.999349	9.999311	9.999278	9.999245	9.999211	9.999182	9.99915	9.999127	9.999096	9.999075	9.999052	9.999033	9.99901	9.998995	9.9989805	9.998965	9.998955	9.998944	9.998939	9.998933	9.998931	9.998933	9.998937	9.998943	9.998949	9.99896	9.998974	9.998992	9.999011	9.999033	9.999058	9.999089
10.000348	10.000289	10.000229	10.000163	10.000105	10.000041	9.99998	9.999922	9.999863	9.999805	9.99975	9.999695	9.999646	9.999596	9.999548	9.999502	9.99946	9.99942	9.999379	9.99934	9.999307	9.999274	9.999239	9.9992075	9.999179	9.999152	9.999123	9.999102	9.999076	9.999058	9.999038	9.999023	9.999008	9.998993	9.9989805	9.998972	9.998965	9.998961	9.99896	9.99896	9.99896	9.998965	9.998973	9.998987	9.999	9.999015	9.999036	9.999058	9.9990835	9.999111
10.000377	10.000319	10.000257	10.000197	10.000135	10.0000725	10.000011	9.9999485	9.999891	9.999832	9.999779	9.999724	9.999673	9.999625	9.999579	9.999533	9.99949	9.999451	9.999409	9.999371	9.999333	9.9993	9.999268	9.999233	9.999206	9.99918	9.999152	9.999127	9.9991045	9.999082	9.999065	9.999047	9.999031	9.99902	9.999008	9.998999	9.998991	9.998986	9.998984	9.998984	9.998986	9.998991	9.999001	9.999013	9.999023	9.999043	9.999062	9.9990835	9.99911	9.999139
10.000408	10.000347	10.000288	10.000224	10.000163	10.000099	10.000041	9.99998	9.99992	9.999864	9.999807	9.999752	9.999706	9.999652	9.999605	9.999558	9.999518	9.9994755	9.999434	9.999396	9.999362	9.999329	9.999295	9.999265	9.999232	9.999205	9.99918	9.999156	9.99913	9.999111	9.999091	9.999073	9.99906	9.999045	9.999033	9.999025	9.999015	9.999014	9.99901	9.999008	9.999015	9.999018	9.999026	9.999038	9.999051	9.999069	9.999086	9.99911	9.999136	9.999163
10.000438	10.00038	10.000319	10.000254	10.000191	10.000132	10.000069	10.000011	9.99995	9.999892	9.999838	9.999782	9.999732	9.99968	9.999635	9.999587	9.999546	9.999501	9.999463	9.999425	9.999392	9.999355	9.999322	9.999289	9.999261	9.999232	9.999203	9.999181	9.999159	9.999136	9.999116	9.999102	9.9990835	9.99907	9.999058	9.999049	9.999045	9.999039	9.999038	9.999036	9.999039	9.9990425	9.99905	9.999063	9.999076	9.999096	9.999109	9.999136	9.99916	9.99919
10.000468	10.000407	10.000346	10.000283	10.000222	10.000158	10.000097	10.000037	9.999978	9.999921	9.9998665	9.999812	9.999758	9.999711	9.999663	9.999616	9.999574	9.999531	9.999494	9.9994545	9.999416	9.999384	9.999348	9.999317	9.999288	9.999262	9.999233	9.999208	9.999185	9.999162	9.9991455	9.999126	9.999111	9.999099	9.999086	9.999077	9.999066	9.999062	9.999063	9.999062	9.999064	9.999068	9.999079	9.999088	9.999103	9.99912	9.99914	9.999162	9.999188	9.999218
10.000496	10.000436	10.000375	10.000312	10.00025	10.000187	10.000125	10.000066	10.00001	9.9999485	9.999895	9.99984	9.999791	9.999738	9.999691	9.999645	9.9996	9.999559	9.999518	9.999482	9.999447	9.999412	9.999377	9.999346	9.999315	9.9992895	9.999262	9.999237	9.999211	9.99919	9.999171	9.999153	9.999139	9.999123	9.999111	9.999101	9.999093	9.999087	9.999086	9.999088	9.999089	9.999095	9.999104	9.999113	9.999129	9.999144	9.999164	9.999188	9.999213	9.999242
10.000526	10.000464	10.000404	10.000344	10.000279	10.000219	10.000154	10.000096	10.000036	9.999976	9.999923	9.9998665	9.999817	9.999767	9.9997225	9.999672	9.99963	9.999587	9.999545	9.999508	9.999474	9.999438	9.999405	9.999373	9.999343	9.999316	9.999287	9.999263	9.999238	9.999215	9.999197	9.999181	9.999163	9.999148	9.999136	9.999128	9.999121	9.999116	9.999114	9.999112	9.999114	9.999122	9.999128	9.999138	9.999154	9.99917	9.999189	9.999212	9.999241	9.999268
10.000556	10.000498	10.000434	10.00037	10.000307	10.000246	10.000183	10.000124	10.000066	10.000009	9.999952	9.999897	9.999846	9.999794	9.999748	9.9997015	9.999656	9.9996195	9.999577	9.9995365	9.999502	9.999467	9.999431	9.999399	9.999369	9.999343	9.999316	9.9992895	9.999265	9.999244	9.999227	9.9992075	9.999188	9.999174	9.999164	9.999153	9.999146	9.99914	9.999138	9.999137	9.999141	9.9991455	9.999155	9.999165	9.999179	9.999195	9.999216	9.999239	9.999264	9.999296
10.0005865	10.000525	10.000463	10.000402	10.000336	10.000276	10.000212	10.000153	10.000095	10.000034	9.99998	9.999924	9.999876	9.999822	9.999778	9.99973	9.999686	9.999647	9.999605	9.999565	9.999528	9.999494	9.99946	9.999431	9.999395	9.999369	9.999343	9.999315	9.999291	9.999271	9.999252	9.999231	9.999216	9.999201	9.999188	9.999179	9.99917	9.999168	9.999164	9.999165	9.999166	9.99917	9.999181	9.999192	9.9992075	9.999222	9.999244	9.999266	9.999292	9.999321
10.000615	10.000554	10.000489	10.000429	10.000367	10.000304	10.00024	10.000182	10.000122	10.000064	10.00001	9.999952	9.999904	9.999849	9.999806	9.999759	9.999714	9.999673	9.999631	9.999595	9.999557	9.999521	9.999486	9.999455	9.999424	9.999396	9.99937	9.999341	9.999318	9.999297	9.999278	9.999258	9.999241	9.999227	9.999212	9.999204	9.999197	9.999194	9.999187	9.999187	9.999191	9.999197	9.999204	9.999213	9.999231	9.9992485	9.999266	9.9992895	9.999316	9.99935
10.000644	10.000582	10.000523	10.000458	10.000395	10.000333	10.00027	10.00021	10.000153	10.000095	10.000037	9.999983	9.999932	9.999882	9.999834	9.999785	9.999741	9.9997	9.99966	9.999621	9.999582	9.999547	9.999516	9.99948	9.999453	9.999427	9.999395	9.99937	9.999344	9.999323	9.999304	9.999285	9.999269	9.999254	9.999241	9.999231	9.999223	9.999219	9.999214	9.999213	9.999215	9.999225	9.999232	9.999242	9.999257	9.999273	9.999293	9.999314	9.999342	9.99937
10.000673	10.000611	10.00055	10.000487	10.000424	10.000361	10.000299	10.000238	10.000178	10.000121	10.000068	10.000011	9.999959	9.99991	9.999863	9.999815	9.999771	9.999728	9.999688	9.999648	9.999613	9.999576	9.999545	9.999508	9.999479	9.999452	9.999422	9.999394	9.999372	9.999349	9.99933	9.999309	9.999294	9.999278	9.999268	9.999256	9.999249	9.999244	9.999241	9.999241	9.999242	9.999246	9.999255	9.999267	9.999283	9.999296	9.999318	9.999345	9.999367	9.999398
10.000702	10.00064	10.000581	10.000514	10.000451	10.000392	10.000328	10.000267	10.000211	10.00015	10.000095	10.000041	9.999989	9.999938	9.99989	9.999845	9.999798	9.999756	9.999715	9.999676	9.9996395	9.999604	9.999572	9.999536	9.999508	9.999478	9.999449	9.999426	9.999399	9.999377	9.999356	9.999338	9.99932	9.999306	9.999292	9.999285	9.999275	9.999269	9.999266	9.999266	9.999269	9.999274	9.999278	9.999291	9.999306	9.999323	9.999343	9.999369	9.999393	9.999422
10.000732	10.000671	10.000607	10.0005455	10.000483	10.000421	10.000359	10.000296	10.000237	10.000178	10.000127	10.000068	10.000015	9.999967	9.999921	9.999875	9.999824	9.999785	9.999743	9.999706	9.999668	9.99963	9.9995985	9.999563	9.999534	9.999507	9.999476	9.999454	9.999427	9.999403	9.999383	9.999362	9.999345	9.999331	9.999319	9.9993105	9.999299	9.999294	9.99929	9.999293	9.999291	9.999297	9.999306	9.999315	9.999331	9.999348	9.999369	9.999394	9.999419	9.999448
10.000761	10.000699	10.000638	10.000576	10.000512	10.000449	10.000386	10.000327	10.000265	10.00021	10.000154	10.000098	10.000044	9.999996	9.9999485	9.999901	9.999856	9.999813	9.999775	9.999734	9.999697	9.999659	9.999628	9.999592	9.99956	9.999533	9.999503	9.999477	9.999453	9.999429	9.999411	9.999392	9.999372	9.999359	9.999345	9.999334	9.999327	9.999322	9.999316	9.999316	9.99932	9.999323	9.9993305	9.999341	9.999356	9.999374	9.999392	9.999417	9.999448	9.999475
10.000792	10.000728	10.000667	10.000603	10.000539	10.000478	10.000418	10.000355	10.000296	10.0002365	10.000181	10.000126	10.000073	10.000025	9.999976	9.999929	9.999885	9.999842	9.999803	9.999763	9.999723	9.999687	9.999654	9.99962	9.999588	9.999558	9.99953	9.999506	9.999479	9.999455	9.999436	9.999414	9.999398	9.999382	9.999371	9.999362	9.999351	9.999343	9.999342	9.999342	9.999342	9.999348	9.999357	9.999371	9.999382	9.999401	9.999421	9.999442	9.999472	9.999502
10.000821	10.000761	10.000696	10.000631	10.00057	10.000507	10.000445	10.000383	10.000322	10.000264	10.000213	10.000156	10.000101	10.0000515	10.000003	9.999959	9.999912	9.999869	9.999829	9.999788	9.999751	9.999715	9.9996805	9.999648	9.999619	9.999587	9.9995575	9.999529	9.999508	9.999483	9.999464	9.99944	9.999424	9.99941	9.999399	9.999386	9.999375	9.999373	9.999369	9.999367	9.999368	9.999373	9.999382	9.999394	9.999407	9.999425	9.999446	9.99947	9.999494	9.999528
10.000851	10.000789	10.000723	10.000661	10.000594	10.000537	10.000474	10.000412	10.000353	10.000295	10.000238	10.000184	10.00013	10.000081	10.000031	9.999984	9.999939	9.9999	9.999857	9.999818	9.99978	9.999742	9.999709	9.999675	9.999646	9.999617	9.999587	9.999558	9.999534	9.999511	9.999488	9.999469	9.9994545	9.999436	9.999424	9.999411	9.999404	9.999396	9.999394	9.999395	9.999393	9.9994	9.999406	9.99942	9.999433	9.999451	9.99947	9.999494	9.999521	9.999551
10.000879	10.000818	10.000753	10.0006895	10.000627	10.000565	10.000501	10.0004425	10.000382	10.000321	10.000267	10.000212	10.00016	10.00011	10.00006	10.000014	9.9999695	9.999928	9.999884	9.999844	9.999808	9.999773	9.999734	9.999703	9.999672	9.99964	9.999613	9.999584	9.999561	9.99954	9.9995165	9.9994955	9.999479	9.999463	9.999448	9.999438	9.999429	9.999423	9.99942	9.999419	9.999419	9.999425	9.999432	9.999444	9.999457	9.9994755	9.999498	9.99952	9.999545	9.999578
10.000911	10.000845	10.000785	10.000721	10.000654	10.000595	10.000533	10.000469	10.000411	10.000352	10.000295	10.000241	10.000186	10.000137	10.000088	10.000042	10.0	9.999955	9.999911	9.999873	9.999834	9.999802	9.999761	9.999731	9.999699	9.99967	9.9996395	9.999613	9.999588	9.999563	9.99954	9.999523	9.999503	9.999488	9.9994755	9.999464	9.999455	9.999448	9.999444	9.999445	9.999445	9.999449	9.999459	9.999468	9.999483	9.999498	9.999521	9.999546	9.999574	9.999604
10.000937	10.000876	10.0008135	10.000749	10.000685	10.000624	10.000561	10.0005	10.000439	10.0003805	10.000325	10.00027	10.0002165	10.000168	10.000116	10.000072	10.000027	9.999983	9.999939	9.999902	9.999863	9.999828	9.99979	9.999757	9.999728	9.999696	9.999666	9.99964	9.999613	9.999591	9.999568	9.99955	9.999529	9.9995165	9.999502	9.99949	9.99948	9.9994755	9.999472	9.999469	9.99947	9.9994755	9.999483	9.999493	9.999509	9.999524	9.999546	9.999573	9.999596	9.999628
10.000968	10.000903	10.000843	10.000778	10.000712	10.000651	10.00059	10.000528	10.000469	10.000409	10.000355	10.000299	10.000245	10.000196	10.000149	10.0001	10.000056	10.00001	9.99997	9.999932	9.999893	9.999855	9.999818	9.9997835	9.999753	9.999722	9.999694	9.999667	9.999641	9.999618	9.999595	9.999575	9.999557	9.999542	9.999526	9.999513	9.999507	9.9995	9.9994955	9.9994955	9.999497	9.9995	9.999508	9.999519	9.999534	9.999551	9.999572	9.999595	9.999622	9.999655
10.000998	10.000934	10.000871	10.000806	10.000743	10.000681	10.000618	10.000557	10.000498	10.00044	10.000383	10.000329	10.000276	10.000224	10.000175	10.000126	10.000082	10.00004	10.0	9.999957	9.999918	9.999884	9.9998455	9.999813	9.99978	9.999751	9.9997225	9.999694	9.999668	9.999647	9.999623	9.999601	9.999584	9.999568	9.999553	9.999537	9.999531	9.999523	9.999522	9.999519	9.999521	9.999524	9.999532	9.999543	9.9995575	9.999575	9.999598	9.9996195	9.999648	9.999678
10.001025	10.000961	10.000897	10.000837	10.000771	10.000711	10.000647	10.000586	10.000526	10.000467	10.000413	10.000356	10.000303	10.000253	10.000203	10.000155	10.000112	10.000069	10.000026	9.999987	9.999944	9.999911	9.999874	9.999841	9.999807	9.999778	9.999747	9.999721	9.999693	9.999671	9.999648	9.999627	9.99961	9.999592	9.999578	9.999567	9.999556	9.999551	9.999545	9.999546	9.99955	9.999553	9.999559	9.999569	9.999584	9.9996	9.9996195	9.999648	9.999673	9.999705
10.001054	10.000993	10.000929	10.000865	10.000801	10.000737	10.000676	10.000612	10.000553	10.000496	10.000442	10.000386	10.00033	10.000279	10.000232	10.000185	10.000138	10.000095	10.000053	10.000011	9.999973	9.999939	9.999904	9.999866	9.999838	9.9998045	9.999775	9.999747	9.999722	9.999698	9.999677	9.999655	9.999633	9.999621	9.999605	9.999591	9.99958	9.999576	9.999573	9.999569	9.999572	9.9995775	9.999585	9.999593	9.999611	9.999626	9.999647	9.99967	9.9997015	9.999729
10.001083	10.001023	10.000958	10.000896	10.000831	10.000769	10.000706	10.000643	10.000585	10.000526	10.000466	10.000414	10.0003605	10.00031	10.000258	10.000214	10.000169	10.000126	10.000079	10.00004	10.000002	9.999966	9.999931	9.999894	9.99986	9.999833	9.9998	9.999776	9.999748	9.999722	9.9997	9.99968	9.999661	9.999644	9.99963	9.999619	9.99961	9.999601	9.9995985	9.999597	9.999596	9.999602	9.999608	9.999621	9.999635	9.999651	9.999671	9.999694	9.999721	9.999755
10.001115	10.00105	10.000987	10.000922	10.000859	10.000797	10.000733	10.00067	10.000614	10.000556	10.000494	10.000444	10.000386	10.0003395	10.000289	10.00024	10.000195	10.000156	10.000111	10.00007	10.000029	9.999991	9.999956	9.999924	9.99989	9.99986	9.999826	9.999801	9.999775	9.999748	9.999728	9.999707	9.999687	9.999671	9.999658	9.999643	9.999635	9.999627	9.999623	9.99962	9.999622	9.999627	9.999635	9.999645	9.99966	9.999675	9.999696	9.99972	9.999747	9.999779
10.001142	10.0010805	10.001018	10.000952	10.000886	10.000824	10.000763	10.000699	10.000643	10.000584	10.000525	10.00047	10.000417	10.000366	10.000318	10.00027	10.000225	10.000181	10.000137	10.000098	10.000058	10.00002	9.999985	9.999953	9.999917	9.999887	9.999857	9.99983	9.999801	9.99978	9.999755	9.999733	9.999714	9.999697	9.999684	9.999669	9.999661	9.999653	9.999648	9.999646	9.999644	9.999651	9.999659	9.999669	9.9996805	9.999701	9.999721	9.999745	9.999772	9.9998045
10.001173	10.001112	10.001044	10.00098	10.000919	10.0008545	10.000791	10.000728	10.000673	10.000612	10.000555	10.000498	10.000445	10.000397	10.000348	10.000298	10.000252	10.000212	10.000165	10.000125	10.000087	10.000048	10.000013	9.999978	9.999946	9.999917	9.999882	9.999855	9.999829	9.999805	9.999783	9.99976	9.999741	9.999722	9.999709	9.999697	9.999686	9.999678	9.999676	9.999672	9.999673	9.999679	9.999685	9.999695	9.999709	9.999726	9.999744	9.99977	9.9998	9.999829
10.001203	10.001142	10.001076	10.001013	10.000948	10.000882	10.00082	10.000756	10.000697	10.000641	10.000584	10.000528	10.000476	10.000425	10.000375	10.000325	10.000278	10.000239	10.000195	10.000154	10.000116	10.000078	10.000041	10.000009	9.999971	9.999942	9.999909	9.999881	9.999857	9.999832	9.999806	9.999785	9.999769	9.999745	9.999732	9.999723	9.99971	9.999702	9.9997	9.999698	9.999695	9.999702	9.999707	9.999722	9.999734	9.999753	9.999774	9.999797	9.999824	9.999857
10.00123	10.00117	10.0011015	10.0010395	10.000976	10.000915	10.000852	10.000788	10.000728	10.0006695	10.000613	10.000557	10.000503	10.000452	10.0004015	10.000354	10.000308	10.000267	10.000223	10.000182	10.000141	10.000106	10.000069	10.000036	9.999998	9.9999695	9.999937	9.999909	9.999883	9.999857	9.999834	9.999811	9.999793	9.999776	9.99976	9.999746	9.999735	9.999731	9.999725	9.9997225	9.999723	9.999726	9.999733	9.999744	9.99976	9.999777	9.999798	9.999821	9.999848	9.999878
10.001261	10.001198	10.001132	10.001068	10.001004	10.000941	10.000878	10.000818	10.000754	10.000698	10.000639	10.000586	10.000535	10.000482	10.000433	10.000384	10.000339	10.000293	10.000252	10.000208	10.000171	10.000133	10.000096	10.000063	10.000027	9.999995	9.999965	9.999935	9.999909	9.999882	9.999862	9.999837	9.999819	9.999804	9.999784	9.999772	9.999764	9.999756	9.999751	9.999748	9.999748	9.99975	9.99976	9.999768	9.999783	9.999798	9.999823	9.999846	9.999874	9.999907
10.001288	10.001228	10.001158	10.001098	10.001035	10.000969	10.00091	10.000847	10.000784	10.000728	10.0006695	10.000614	10.000563	10.000508	10.000462	10.000414	10.000366	10.000321	10.0002775	10.0002365	10.000198	10.00016	10.000122	10.000089	10.000055	10.000022	9.999992	9.999964	9.999935	9.99991	9.999888	9.999865	9.9998455	9.999827	9.999814	9.999798	9.99979	9.99978	9.999777	9.999776	9.999773	9.999776	9.9997835	9.999796	9.99981	9.9998255	9.999845	9.999872	9.999897	9.999929
10.001318	10.001257	10.001191	10.001128	10.001062	10.001	10.0009365	10.000875	10.000813	10.000754	10.0007	10.000642	10.00059	10.000538	10.000489	10.000442	10.000393	10.000349	10.000308	10.000266	10.000227	10.000191	10.0001545	10.000113	10.000083	10.000051	10.000018	9.9999895	9.999962	9.999936	9.999914	9.999893	9.999871	9.999856	9.999839	9.9998255	9.999813	9.999807	9.9998	9.9998	9.999799	9.999804	9.99981	9.999822	9.999834	9.99985	9.99987	9.999898	9.999924	9.999956
10.001349	10.001285	10.00122	10.001159	10.001093	10.001027	10.000963	10.000903	10.000841	10.000784	10.000728	10.000671	10.000619	10.0005665	10.000517	10.00047	10.000422	10.000381	10.000338	10.000294	10.000254	10.000219	10.000178	10.000146	10.000109	10.000077	10.000047	10.000019	9.99999	9.999963	9.999939	9.999918	9.999897	9.999881	9.999863	9.999846	9.999841	9.999833	9.9998255	9.999826	9.999823	9.9998255	9.999835	9.999843	9.999857	9.999877	9.999895	9.999921	9.9999485	9.999981
10.001376	10.001313	10.00125	10.001186	10.00112	10.001055	10.000995	10.000933	10.000872	10.000813	10.000755	10.000701	10.000648	10.000595	10.000546	10.0005	10.000452	10.000407	10.000365	10.000322	10.000281	10.000246	10.000209	10.000171	10.000138	10.000103	10.000074	10.000045	10.000018	9.99999	9.999966	9.999941	9.999926	9.999905	9.999889	9.999877	9.9998665	9.999855	9.999855	9.999849	9.999851	9.999852	9.999859	9.9998665	9.999886	9.999902	9.999922	9.999945	9.999973	10.000003
10.001406	10.001343	10.001278	10.001215	10.001148	10.001082	10.001023	10.000961	10.000899	10.000841	10.000786	10.000729	10.000678	10.000624	10.000576	10.000526	10.000479	10.000435	10.000393	10.000352	10.00031	10.000273	10.000236	10.000199	10.000164	10.0001335	10.000099	10.000072	10.000044	10.000017	9.999995	9.99997	9.999952	9.99993	9.999913	9.999902	9.999889	9.999882	9.999878	9.999872	9.999873	9.999877	9.999884	9.999894	9.9999075	9.999926	9.999947	9.99997	9.999998	10.000029
10.001435	10.001375	10.001308	10.001242	10.001179	10.001116	10.001053	10.000988	10.00093	10.00087	10.000814	10.000758	10.000703	10.00065	10.000605	10.000556	10.00051	10.0004635	10.00042	10.0003805	10.000338	10.000302	10.000262	10.000225	10.000192	10.000162	10.00013	10.000098	10.000071	10.000049	10.00002	9.999999	9.999981	9.999959	9.999943	9.999927	9.999917	9.99991	9.999903	9.999902	9.999899	9.999904	9.99991	9.99992	9.999932	9.99995	9.999968	9.999994	10.000022	10.000055
10.001467	10.001403	10.001335	10.001272	10.001208	10.001143	10.0010805	10.001019	10.0009575	10.000899	10.000842	10.000785	10.000732	10.000683	10.000632	10.000582	10.000538	10.000491	10.000449	10.000408	10.000368	10.000329	10.000291	10.000255	10.000219	10.000188	10.000157	10.000125	10.000098	10.0000725	10.000046	10.000024	10.000006	9.999985	9.999968	9.999955	9.999942	9.999932	9.999928	9.999926	9.999925	9.999928	9.999934	9.999947	9.999956	9.999973	9.999995	10.000022	10.000047	10.000078
10.001494	10.0014305	10.001367	10.001303	10.001238	10.001174	10.001109	10.001047	10.000987	10.00093	10.000873	10.000816	10.000763	10.0007105	10.000661	10.000613	10.000566	10.000523	10.000478	10.000436	10.000394	10.000357	10.000319	10.000282	10.000246	10.0002165	10.000185	10.000154	10.000126	10.0001	10.000075	10.0000515	10.000031	10.000011	9.999992	9.999983	9.999969	9.999961	9.999955	9.999953	9.999949	9.999951	9.99996	9.999972	9.999981	10.0	10.000022	10.000043	10.0000725	10.000105
10.001525	10.001461	10.001395	10.001329	10.001267	10.001204	10.00114	10.001076	10.001016	10.000959	10.0009	10.000844	10.000791	10.000738	10.0006895	10.000639	10.000593	10.000549	10.000506	10.000463	10.000422	10.000385	10.000347	10.00031	10.000275	10.000242	10.000212	10.000179	10.000154	10.000126	10.000101	10.000075	10.000055	10.000038	10.000022	10.000006	9.999994	9.999989	9.999979	9.999976	9.999975	9.99998	9.999987	9.999995	10.000008	10.000024	10.000046	10.000066	10.000095	10.00013
10.001552	10.001488	10.001427	10.00136	10.001295	10.001233	10.001166	10.001105	10.001043	10.000986	10.000929	10.000874	10.000819	10.000767	10.000718	10.000668	10.000623	10.000575	10.000535	10.000492	10.00045	10.000413	10.000375	10.0003395	10.000302	10.000272	10.000239	10.000206	10.00018	10.0001545	10.000128	10.000102	10.000084	10.000063	10.000047	10.000032	10.00002	10.00001	10.000003	10.000003	10.000002	10.000004	10.00001	10.00002	10.0000305	10.000049	10.000073	10.000094	10.000121	10.000152
10.001583	10.00152	10.001453	10.001389	10.001325	10.001261	10.001197	10.001134	10.001074	10.001018	10.000958	10.000901	10.000847	10.000795	10.000745	10.000698	10.00065	10.000604	10.000562	10.000521	10.000479	10.0004425	10.000403	10.000369	10.000331	10.0002985	10.000269	10.000234	10.000206	10.00018	10.000155	10.000131	10.000109	10.000092	10.000072	10.000059	10.000048	10.000035	10.000032	10.000028	10.000027	10.000031	10.000034	10.000044	10.000056	10.000073	10.000093	10.000118	10.000149	10.00018
10.00161	10.001549	10.001484	10.001417	10.001353	10.001288	10.001226	10.001161	10.0011015	10.001044	10.000988	10.000929	10.00088	10.000826	10.000773	10.000728	10.00068	10.000634	10.00059	10.000549	10.000506	10.000467	10.000429	10.000392	10.00036	10.000326	10.000293	10.000259	10.000233	10.000203	10.000181	10.000156	10.000136	10.0001135	10.000098	10.000084	10.000069	10.000062	10.000055	10.000052	10.000049	10.0000515	10.000059	10.000067	10.000084	10.000099	10.000121	10.000141	10.000172	10.000203
10.001642	10.00158	10.001512	10.001448	10.001382	10.001319	10.001254	10.001192	10.00113	10.001073	10.001018	10.00096	10.000907	10.000854	10.000804	10.000755	10.000707	10.000663	10.000619	10.000578	10.000534	10.000499	10.000461	10.000419	10.000384	10.000352	10.000323	10.000288	10.000258	10.000232	10.000208	10.000183	10.000162	10.000144	10.000126	10.000109	10.000097	10.000088	10.000083	10.000079	10.000075	10.000081	10.000085	10.000093	10.000108	10.000124	10.000144	10.000167	10.000197	10.000228
10.00167	10.001606	10.001541	10.001474	10.001412	10.001347	10.001283	10.001223	10.001158	10.0011015	10.001044	10.00099	10.000936	10.000881	10.00083	10.000781	10.000736	10.00069	10.000649	10.000606	10.000563	10.000525	10.000487	10.000449	10.000414	10.00038	10.00035	10.000317	10.000286	10.000259	10.000235	10.00021	10.000188	10.000169	10.00015	10.000136	10.000123	10.0001135	10.000107	10.000105	10.000102	10.000105	10.000107	10.000118	10.000132	10.000149	10.000167	10.000191	10.000219	10.000255
10.001699	10.001636	10.001569	10.001505	10.00144	10.001374	10.001312	10.001252	10.001188	10.00113	10.001074	10.001017	10.000965	10.000911	10.000858	10.0008135	10.000766	10.000719	10.000675	10.000633	10.00059	10.000552	10.000514	10.000479	10.000439	10.000409	10.000374	10.000341	10.000312	10.000287	10.000261	10.0002365	10.000217	10.000196	10.000177	10.000163	10.000149	10.000136	10.000134	10.00013	10.000129	10.000129	10.000133	10.000143	10.000156	10.0001745	10.000195	10.0002165	10.000243	10.0002775
10.00173	10.001662	10.001599	10.001536	10.001471	10.001405	10.00134	10.001279	10.00122	10.001159	10.001103	10.001046	10.000995	10.000939	10.000888	10.000841	10.000794	10.000747	10.000703	10.000662	10.00062	10.00058	10.000542	10.000507	10.000471	10.000434	10.000403	10.000372	10.000343	10.000313	10.000288	10.000263	10.000242	10.000221	10.000206	10.00019	10.0001745	10.000167	10.000157	10.000155	10.000152	10.0001545	10.00016	10.000168	10.000183	10.000198	10.0002165	10.000241	10.000272	10.000302
10.001759	10.001694	10.00163	10.001563	10.001499	10.001431	10.001372	10.001309	10.001247	10.001188	10.00113	10.001076	10.001023	10.00097	10.000918	10.000871	10.000823	10.000776	10.0007305	10.000689	10.000646	10.00061	10.000569	10.000534	10.000499	10.000461	10.000431	10.000398	10.000369	10.00034	10.000314	10.00029	10.000268	10.000248	10.000229	10.000213	10.000201	10.000192	10.000183	10.00018	10.000176	10.00018	10.000185	10.000193	10.000205	10.000223	10.000241	10.000266	10.000296	10.000326
10.001787	10.001722	10.001658	10.001594	10.001529	10.001463	10.0014	10.001338	10.001274	10.001216	10.00116	10.001102	10.001051	10.000999	10.000947	10.000897	10.000851	10.000804	10.000761	10.00072	10.000676	10.000639	10.000596	10.000561	10.0005245	10.00049	10.00046	10.000425	10.000395	10.000371	10.000339	10.0003195	10.000293	10.000275	10.000256	10.000238	10.000229	10.000216	10.000212	10.000205	10.000204	10.000206	10.000211	10.000217	10.000231	10.000248	10.000268	10.000293	10.000319	10.000354
10.001816	10.001753	10.001688	10.001621	10.0015545	10.0014925	10.001428	10.001367	10.001306	10.0012455	10.001189	10.001132	10.001079	10.001027	10.000977	10.000928	10.000881	10.000834	10.000789	10.000748	10.000704	10.000665	10.000628	10.000591	10.000552	10.000517	10.000485	10.000453	10.000423	10.000396	10.000368	10.000341	10.000321	10.0003	10.000282	10.000265	10.000252	10.000243	10.000235	10.00023	10.000228	10.000229	10.0002365	10.000243	10.0002575	10.000273	10.000293	10.000316	10.000343	10.000376
10.0018425	10.001781	10.001717	10.00165	10.001584	10.00152	10.001459	10.001395	10.001334	10.001277	10.001219	10.001163	10.001109	10.001058	10.001003	10.000955	10.000909	10.000863	10.000819	10.000774	10.000734	10.000692	10.000657	10.000617	10.000582	10.000546	10.000513	10.00048	10.00045	10.000421	10.000394	10.000369	10.000349	10.000327	10.000309	10.000292	10.000279	10.000267	10.0002575	10.000256	10.000254	10.000256	10.000259	10.000266	10.000282	10.000295	10.000316	10.0003395	10.000368	10.0004
10.001873	10.001813	10.001745	10.001682	10.001616	10.001551	10.001486	10.001426	10.001363	10.001307	10.001248	10.00119	10.001137	10.001085	10.001031	10.000982	10.0009365	10.000893	10.000846	10.000801	10.000762	10.00072	10.000684	10.000643	10.00061	10.000572	10.000542	10.000505	10.000479	10.000449	10.0004225	10.0004	10.000374	10.000352	10.000336	10.000319	10.000305	10.000291	10.000284	10.000282	10.000279	10.000282	10.000285	10.000291	10.000303	10.0003195	10.00034	10.000363	10.000394	10.000425
10.001906	10.001841	10.001775	10.001707	10.001643	10.001579	10.001514	10.001454	10.001392	10.001334	10.001278	10.001221	10.001165	10.001112	10.0010605	10.001012	10.000966	10.000918	10.0008745	10.000833	10.00079	10.000748	10.0007105	10.00067	10.000635	10.000601	10.000569	10.000535	10.0005045	10.000476	10.000448	10.000423	10.000398	10.000378	10.000361	10.000343	10.000332	10.000318	10.000312	10.000307	10.000304	10.000305	10.00031	10.000318	10.000329	10.000344	10.000366	10.000389	10.000417	10.000449
10.001935	10.001867	10.001803	10.001739	10.001675	10.001609	10.001543	10.001482	10.001423	10.001362	10.001307	10.001248	10.001194	10.0011425	10.001091	10.00104	10.000995	10.000946	10.000903	10.000859	10.000817	10.000777	10.000738	10.000702	10.000665	10.000629	10.000595	10.000561	10.000531	10.000503	10.000479	10.00045	10.000425	10.000405	10.000386	10.000369	10.000357	10.000345	10.000339	10.000331	10.000327	10.000332	10.000337	10.000342	10.000353	10.000369	10.000387	10.000414	10.000441	10.000473
10.001963	10.0019	10.001833	10.001768	10.001702	10.001637	10.001575	10.001512	10.00145	10.001392	10.001335	10.00128	10.0012245	10.001171	10.0011215	10.001073	10.001023	10.000976	10.000931	10.000889	10.000846	10.000807	10.000767	10.00073	10.000691	10.000656	10.000624	10.000588	10.000557	10.000527	10.000502	10.000477	10.000453	10.000431	10.000412	10.000393	10.000381	10.000373	10.000363	10.000358	10.000355	10.00036	10.000359	10.000367	10.00038	10.000397	10.000415	10.000439	10.000465	10.000498
10.001991	10.001927	10.0018635	10.001797	10.00173	10.001667	10.001605	10.001538	10.001477	10.001422	10.001364	10.001306	10.001253	10.001199	10.001148	10.001099	10.001052	10.001007	10.000958	10.000917	10.000874	10.000834	10.000794	10.000756	10.000718	10.000683	10.000649	10.000615	10.000586	10.000557	10.000526	10.000505	10.000479	10.000458	10.000438	10.000421	10.000409	10.000398	10.000387	10.000382	10.000379	10.000383	10.000386	10.000392	10.000404	10.00042	10.00044	10.000461	10.00049	10.000524
10.002023	10.001959	10.001892	10.001827	10.0017605	10.001696	10.001633	10.00157	10.001508	10.001449	10.001393	10.001336	10.001283	10.001228	10.001177	10.001127	10.0010805	10.001035	10.000989	10.000945	10.000903	10.000864	10.000822	10.000783	10.000749	10.000711	10.000675	10.000644	10.000611	10.000584	10.000554	10.000531	10.000508	10.000484	10.000464	10.000446	10.000436	10.000423	10.000413	10.000409	10.000405	10.000406	10.000408	10.000417	10.00043	10.000445	10.000463	10.000487	10.000513	10.000549
10.002049	10.001985	10.001922	10.001856	10.001788	10.001726	10.001661	10.0016	10.001538	10.001479	10.001423	10.001363	10.001308	10.001257	10.0012045	10.001158	10.001109	10.001061	10.001018	10.000974	10.000934	10.000894	10.000851	10.0008135	10.000774	10.000743	10.000707	10.00067	10.00064	10.000612	10.000583	10.000557	10.000531	10.000512	10.000493	10.000473	10.000461	10.000445	10.00044	10.000436	10.00043	10.000433	10.000436	10.0004425	10.000454	10.000472	10.000488	10.00051	10.000541	10.000573
10.00208	10.002016	10.00195	10.001886	10.001819	10.001755	10.001693	10.001626	10.001568	10.00151	10.001453	10.001394	10.001337	10.0012865	10.001235	10.001184	10.001137	10.001092	10.001045	10.001003	10.000959	10.000923	10.00088	10.00084	10.000803	10.00077	10.000732	10.000697	10.0006695	10.000638	10.000609	10.000584	10.000561	10.000536	10.000517	10.0005	10.000486	10.000475	10.000466	10.000461	10.000456	10.000458	10.00046	10.000467	10.000482	10.000493	10.000512	10.000536	10.000565	10.000596
10.00211	10.002045	10.00198	10.001913	10.001848	10.001782	10.00172	10.001656	10.001597	10.001537	10.001481	10.001423	10.00137	10.001318	10.001261	10.001214	10.001164	10.001119	10.001074	10.001029	10.000987	10.000949	10.000909	10.000869	10.000832	10.000794	10.000761	10.000725	10.000692	10.000666	10.000636	10.000612	10.0005865	10.000565	10.000545	10.000524	10.00051	10.000497	10.000489	10.000484	10.00048	10.000482	10.000485	10.000494	10.000504	10.00052	10.000536	10.000562	10.000588	10.00062
10.002139	10.002072	10.002009	10.001944	10.001879	10.001811	10.001748	10.001686	10.001624	10.001566	10.001511	10.0014515	10.001398	10.001345	10.001293	10.001244	10.001197	10.001147	10.001102	10.00106	10.001018	10.000978	10.0009365	10.000897	10.000858	10.000823	10.000789	10.000756	10.000723	10.000692	10.000663	10.000637	10.000612	10.000589	10.000571	10.000553	10.000539	10.000524	10.000516	10.000508	10.000505	10.000509	10.000512	10.000518	10.000527	10.000543	10.000561	10.000586	10.000613	10.000644
10.00217	10.002104	10.002038	10.001974	10.00191	10.001839	10.001777	10.001716	10.001654	10.001597	10.001535	10.001481	10.001427	10.001372	10.00132	10.001271	10.001225	10.001178	10.00113	10.001088	10.001044	10.001005	10.000964	10.000924	10.000888	10.00085	10.000816	10.000781	10.000749	10.000719	10.00069	10.000665	10.000639	10.000616	10.000598	10.000581	10.000565	10.00055	10.000542	10.000531	10.000529	10.000533	10.000534	10.000541	10.000555	10.000567	10.0005865	10.000607	10.000636	10.000669
10.002196	10.002133	10.002066	10.002003	10.001936	10.00187	10.001806	10.001745	10.001686	10.001624	10.001567	10.001512	10.001456	10.001402	10.001349	10.001302	10.001253	10.001206	10.001159	10.001116	10.001073	10.001034	10.000994	10.000951	10.000915	10.000878	10.000843	10.00081	10.000774	10.000746	10.000716	10.0006895	10.000668	10.000643	10.000623	10.000604	10.000588	10.000575	10.000569	10.000561	10.000555	10.000556	10.000562	10.0005665	10.000579	10.000592	10.000613	10.000633	10.000663	10.000692
10.002226	10.002164	10.002096	10.002033	10.001967	10.001897	10.001837	10.001777	10.001713	10.001652	10.001596	10.001538	10.001485	10.001431	10.001379	10.001328	10.00128	10.001234	10.001188	10.001145	10.0011	10.001062	10.001019	10.000981	10.000944	10.000908	10.000871	10.00084	10.000805	10.000772	10.000742	10.000718	10.000691	10.00067	10.000648	10.000634	10.000618	10.000603	10.000593	10.000588	10.000583	10.000582	10.000585	10.000589	10.000605	10.000619	10.000637	10.000658	10.000687	10.000717
10.002258	10.002191	10.002125	10.002059	10.001995	10.001928	10.001866	10.001803	10.001742	10.001683	10.001626	10.001566	10.0015135	10.001462	10.001407	10.001357	10.00131	10.001262	10.001217	10.001174	10.001129	10.001089	10.001048	10.001011	10.00097	10.000935	10.0009	10.000865	10.0008335	10.0008	10.0007715	10.000744	10.000719	10.000696	10.000675	10.000656	10.000642	10.000629	10.00062	10.000613	10.0006075	10.000608	10.0006075	10.000616	10.0006275	10.000645	10.000663	10.000684	10.000709	10.000743
10.002285	10.002221	10.002156	10.002091	10.002023	10.001958	10.001894	10.001835	10.001773	10.001714	10.001653	10.001596	10.001543	10.00149	10.001438	10.001389	10.00134	10.00129	10.001246	10.001201	10.00116	10.001118	10.001076	10.001038	10.0009985	10.000962	10.00093	10.000892	10.000858	10.000828	10.000796	10.0007715	10.000746	10.000723	10.000703	10.000683	10.000666	10.000655	10.000645	10.000636	10.000632	10.000631	10.000636	10.000642	10.000652	10.000667	10.000689	10.000707	10.000736	10.000768
10.0023155	10.002252	10.002183	10.002119	10.002052	10.0019865	10.0019245	10.001863	10.0018	10.001741	10.001683	10.001627	10.001572	10.001521	10.001467	10.001418	10.001367	10.00132	10.001272	10.001232	10.001188	10.001146	10.001103	10.001066	10.001025	10.000989	10.000955	10.000919	10.000887	10.0008545	10.000827	10.000797	10.000773	10.00075	10.000728	10.0007105	10.000694	10.000679	10.000671	10.000663	10.00066	10.000658	10.00066	10.000667	10.000676	10.000689	10.0007105	10.000735	10.00076	10.000792
10.002346	10.002279	10.002214	10.002148	10.002083	10.002016	10.001952	10.001891	10.001828	10.00177	10.001711	10.001657	10.001602	10.001549	10.001497	10.001446	10.001399	10.001349	10.001305	10.00126	10.001216	10.001176	10.001134	10.001094	10.001056	10.001018	10.000982	10.000948	10.000914	10.000883	10.0008545	10.000826	10.000799	10.000775	10.000754	10.000737	10.00072	10.000705	10.000696	10.000689	10.000685	10.000685	10.000685	10.000693	10.000703	10.000716	10.000735	10.000759	10.000784	10.000815
10.002375	10.00231	10.002244	10.002175	10.002112	10.002046	10.001982	10.00192	10.001857	10.0018	10.001744	10.001683	10.001629	10.001576	10.001526	10.001473	10.001426	10.001378	10.001334	10.001286	10.001244	10.0012045	10.001161	10.001122	10.001084	10.001046	10.001009	10.000975	10.000941	10.000911	10.000881	10.000854	10.000827	10.000805	10.00078	10.000765	10.000745	10.000731	10.000722	10.000711	10.000709	10.00071	10.000711	10.000718	10.000726	10.00074	10.000761	10.000781	10.000809	10.000839
10.002405	10.002338	10.002272	10.002206	10.002142	10.002077	10.002013	10.001948	10.001887	10.001828	10.001771	10.001713	10.001657	10.001604	10.001554	10.001502	10.001457	10.001408	10.00136	10.001314	10.001272	10.001231	10.001187	10.001148	10.001113	10.001074	10.001039	10.001002	10.000968	10.000938	10.000908	10.000879	10.000855	10.00083	10.000809	10.000788	10.000771	10.000757	10.000747	10.000737	10.000735	10.000733	10.000733	10.000741	10.000751	10.000763	10.000785	10.000806	10.000832	10.000863
10.002434	10.002368	10.002301	10.002234	10.002169	10.002106	10.002041	10.00198	10.001916	10.001858	10.0018	10.001743	10.001686	10.001636	10.001586	10.001532	10.001482	10.001435	10.001392	10.001348	10.001302	10.00126	10.00122	10.001179	10.001139	10.0011015	10.001065	10.001033	10.000997	10.000965	10.000936	10.000908	10.000879	10.000855	10.000834	10.000815	10.000802	10.000785	10.000772	10.000766	10.000759	10.000759	10.000762	10.000767	10.000777	10.00079	10.00081	10.000832	10.000859	10.000885
10.002462	10.002398	10.002331	10.002266	10.002201	10.002132	10.002072	10.002008	10.0019455	10.001886	10.001829	10.001771	10.001718	10.001666	10.001612	10.00156	10.001514	10.001466	10.001419	10.001374	10.001329	10.0012865	10.001247	10.001205	10.001168	10.001127	10.001094	10.001059	10.001024	10.000993	10.000964	10.000933	10.000908	10.000883	10.000861	10.000841	10.000824	10.000809	10.000798	10.000792	10.000786	10.000787	10.000784	10.000793	10.000801	10.000815	10.000833	10.000856	10.000881	10.000913
10.002492	10.002428	10.002359	10.002294	10.002229	10.002165	10.002099	10.002036	10.001974	10.001916	10.001861	10.001802	10.001748	10.001692	10.001641	10.001591	10.001542	10.001495	10.001448	10.001405	10.001357	10.001315	10.001274	10.001236	10.001196	10.001159	10.001122	10.001088	10.001053	10.001019	10.000989	10.00096	10.000934	10.000911	10.000887	10.000867	10.000849	10.000835	10.000824	10.000816	10.000812	10.000811	10.00081	10.000816	10.000828	10.00084	10.000855	10.000878	10.000905	10.000938
10.0025215	10.002457	10.002392	10.002325	10.002259	10.0021925	10.00213	10.002067	10.002006	10.001944	10.001887	10.00183	10.001777	10.001721	10.001669	10.001619	10.00157	10.001524	10.001477	10.00143	10.001387	10.001342	10.001304	10.001262	10.001224	10.001187	10.00115	10.001113	10.001079	10.00105	10.001016	10.000989	10.00096	10.0009365	10.000915	10.000895	10.000876	10.000862	10.00085	10.000844	10.000837	10.0008335	10.000837	10.000844	10.000853	10.000864	10.000882	10.000906	10.000927	10.000963
10.002552	10.002486	10.002419	10.002354	10.002289	10.002223	10.002159	10.002096	10.002034	10.001974	10.001919	10.00186	10.001806	10.00175	10.001701	10.001649	10.001601	10.001551	10.001504	10.001459	10.001415	10.001371	10.001332	10.00129	10.001254	10.001212	10.001179	10.001141	10.001106	10.001074	10.001045	10.001016	10.000991	10.000964	10.00094	10.000919	10.000903	10.000887	10.000876	10.000869	10.000861	10.000862	10.00086	10.000868	10.0008745	10.000888	10.000909	10.000928	10.000954	10.000987
10.002581	10.002516	10.002449	10.002383	10.002317	10.002252	10.002188	10.002124	10.002066	10.002005	10.001948	10.001889	10.001835	10.00178	10.001729	10.0016775	10.001628	10.001581	10.001534	10.00149	10.001445	10.001404	10.001361	10.00132	10.001281	10.001242	10.001206	10.001171	10.001132	10.0011015	10.001072	10.001041	10.001015	10.000989	10.000967	10.000946	10.00093	10.000914	10.0009	10.0008955	10.000887	10.000886	10.000887	10.000892	10.000902	10.0009165	10.000933	10.000952	10.00098	10.001009
10.002609	10.002546	10.0024805	10.002416	10.002347	10.002282	10.002218	10.002154	10.002091	10.002031	10.001976	10.001919	10.0018635	10.001811	10.001758	10.001708	10.001658	10.00161	10.001562	10.001516	10.0014715	10.001431	10.001391	10.0013485	10.001309	10.001269	10.001234	10.001195	10.00116	10.001127	10.001099	10.00107	10.001041	10.001019	10.000994	10.000974	10.000957	10.000943	10.000928	10.000922	10.000914	10.000913	10.000912	10.0009165	10.000925	10.000938	10.0009575	10.000978	10.001004	10.001034
10.00264	10.002574	10.002509	10.002443	10.0023775	10.002309	10.002247	10.002185	10.002121	10.002063	10.002005	10.001949	10.001892	10.00184	10.001789	10.001737	10.001687	10.001639	10.001592	10.001547	10.001501	10.001459	10.001419	10.001376	10.001337	10.001297	10.00126	10.001224	10.001185	10.001155	10.001127	10.001098	10.001066	10.001045	10.001018	10.000997	10.00098	10.000967	10.000955	10.000945	10.000939	10.000935	10.0009365	10.000941	10.000952	10.000966	10.000984	10.001003	10.001028	10.001057
10.00267	10.002603	10.002537	10.002471	10.002405	10.00234	10.002274	10.002213	10.0021515	10.002093	10.002034	10.001981	10.001921	10.001867	10.001818	10.001764	10.001717	10.001669	10.00162	10.001575	10.001529	10.001486	10.001446	10.001406	10.001366	10.001327	10.001289	10.001253	10.00122	10.001181	10.001153	10.001122	10.001094	10.001071	10.001047	10.001028	10.001009	10.000993	10.000979	10.00097	10.000963	10.000962	10.000961	10.000966	10.000976	10.000987	10.001005	10.001026	10.001053	10.001082
10.002699	10.002633	10.002566	10.002501	10.002436	10.002371	10.002307	10.002244	10.002181	10.002122	10.002064	10.0020075	10.00195	10.001899	10.001844	10.001794	10.001744	10.0016985	10.001651	10.001604	10.00156	10.001516	10.001473	10.001433	10.001392	10.001355	10.001317	10.001279	10.001244	10.001212	10.00118	10.001148	10.0011215	10.001096	10.001075	10.001054	10.001035	10.0010195	10.001004	10.000995	10.00099	10.000986	10.000986	10.000991	10.000999	10.001011	10.001028	10.00105	10.001075	10.001106
10.002727	10.002664	10.002596	10.00253	10.002461	10.002399	10.002336	10.00227	10.00221	10.002151	10.002094	10.002033	10.001977	10.00193	10.001875	10.0018215	10.001773	10.00173	10.001678	10.001634	10.001588	10.001546	10.001506	10.001465	10.001419	10.001381	10.001345	10.001308	10.00127	10.00124	10.001206	10.00118	10.001149	10.001124	10.001099	10.0010805	10.0010605	10.001047	10.00103	10.001021	10.001016	10.001014	10.001011	10.001019	10.001024	10.001036	10.001055	10.001076	10.0011015	10.001129
10.002758	10.002693	10.002625	10.002561	10.002492	10.002428	10.002364	10.002301	10.002241	10.00218	10.002122	10.002066	10.00201	10.00196	10.001905	10.001852	10.001803	10.00176	10.001709	10.001661	10.001616	10.0015745	10.001534	10.001491	10.0014515	10.001411	10.001372	10.001336	10.001305	10.001266	10.001236	10.001206	10.001175	10.001152	10.001128	10.001103	10.001086	10.001073	10.001056	10.001048	10.001037	10.001035	10.001038	10.001042	10.00105	10.001061	10.0010805	10.0011015	10.001126	10.001155
10.002789	10.002722	10.002656	10.002589	10.0025215	10.002459	10.002395	10.002333	10.002269	10.00221	10.002152	10.002092	10.002041	10.0019865	10.001935	10.001881	10.001834	10.001786	10.001738	10.001693	10.001645	10.0016	10.001561	10.001519	10.001479	10.00144	10.001401	10.001364	10.001327	10.001295	10.001263	10.001234	10.001205	10.001177	10.001154	10.001132	10.001113	10.001097	10.001083	10.001074	10.001064	10.001063	10.001064	10.001065	10.001075	10.001087	10.001104	10.001126	10.001151	10.001183
10.002818	10.002752	10.002686	10.002617	10.002554	10.002488	10.002422	10.002361	10.002299	10.002239	10.002182	10.002124	10.0020685	10.002016	10.001964	10.001911	10.001863	10.001815	10.001767	10.001721	10.001674	10.001629	10.00159	10.001547	10.001507	10.001467	10.00143	10.001394	10.001355	10.001323	10.001291	10.001261	10.001232	10.001204	10.001179	10.001159	10.001141	10.001122	10.001109	10.001099	10.001091	10.001087	10.001087	10.001093	10.0011	10.001112	10.001129	10.001149	10.001173	10.001203
10.002849	10.00278	10.002714	10.00265	10.002582	10.002517	10.002454	10.00239	10.00233	10.002268	10.00221	10.002154	10.002095	10.002046	10.001993	10.001941	10.001889	10.001843	10.001796	10.001749	10.001705	10.001659	10.001618	10.001575	10.001536	10.001497	10.001457	10.00142	10.001383	10.001349	10.001318	10.0012865	10.001259	10.001231	10.001207	10.0011835	10.001164	10.001152	10.001136	10.001124	10.00112	10.001116	10.001114	10.001116	10.001124	10.001137	10.001155	10.001172	10.001199	10.001227
10.002878	10.002812	10.002742	10.002677	10.002611	10.002545	10.002483	10.002419	10.002358	10.002296	10.00224	10.002184	10.002128	10.002072	10.002022	10.001969	10.00192	10.001874	10.001824	10.001779	10.001734	10.001689	10.001647	10.001604	10.001562	10.001524	10.001485	10.001448	10.001413	10.001377	10.001345	10.001316	10.001286	10.001258	10.001234	10.00121	10.001191	10.001177	10.001162	10.001152	10.001143	10.001141	10.001141	10.0011425	10.00115	10.001161	10.001177	10.001198	10.001225	10.001252
10.002909	10.002841	10.002772	10.002706	10.002643	10.002578	10.002512	10.002448	10.002389	10.002327	10.002272	10.002212	10.002158	10.002104	10.002052	10.001997	10.001949	10.001902	10.001852	10.001808	10.001761	10.001718	10.001674	10.001634	10.001592	10.001554	10.001513	10.001475	10.001438	10.001405	10.001372	10.001341	10.00131	10.0012865	10.001261	10.001236	10.00122	10.001202	10.001187	10.001179	10.00117	10.001166	10.001164	10.0011635	10.001177	10.001187	10.001201	10.0012245	10.001248	10.001276
10.002934	10.0028715	10.002805	10.002739	10.002671	10.002603	10.002541	10.002481	10.002417	10.002357	10.002299	10.00224	10.002186	10.002133	10.00208	10.002027	10.001979	10.001932	10.0018835	10.001836	10.001789	10.001748	10.001704	10.001662	10.00162	10.00158	10.001542	10.001503	10.001469	10.001432	10.001399	10.001369	10.00134	10.001311	10.001287	10.001263	10.001247	10.001227	10.001214	10.001202	10.001196	10.001192	10.001188	10.001193	10.001202	10.001212	10.001225	10.001247	10.001271	10.0013
10.002965	10.0029	10.002833	10.002765	10.002701	10.002635	10.002571	10.002507	10.002446	10.002385	10.002329	10.002271	10.002214	10.002163	10.0021105	10.002059	10.002006	10.001959	10.001912	10.001864	10.00182	10.001775	10.001731	10.001691	10.00165	10.001608	10.001571	10.001532	10.001495	10.001461	10.001428	10.001397	10.001364	10.001336	10.001314	10.001293	10.00127	10.001254	10.001243	10.001229	10.001221	10.001217	10.001217	10.001218	10.0012245	10.001237	10.001253	10.001272	10.001296	10.001326
10.0029955	10.002929	10.00286	10.002794	10.002731	10.002665	10.002601	10.002538	10.002475	10.002416	10.002358	10.0023	10.002245	10.002192	10.00214	10.002088	10.002038	10.0019865	10.001943	10.001896	10.001846	10.001804	10.001761	10.001721	10.001678	10.001636	10.001596	10.00156	10.001523	10.001487	10.001458	10.001425	10.001394	10.001366	10.001341	10.00132	10.001298	10.001281	10.001265	10.001255	10.001246	10.00124	10.00124	10.001246	10.001249	10.001261	10.001275	10.001295	10.001322	10.00135
10.003024	10.002959	10.002891	10.002824	10.002761	10.002692	10.00263	10.002565	10.002505	10.002445	10.002385	10.002332	10.002274	10.002221	10.002166	10.002116	10.002068	10.002017	10.001971	10.001924	10.001878	10.001833	10.001789	10.001748	10.001705	10.001666	10.001623	10.001588	10.001552	10.001515	10.001485	10.001451	10.001421	10.001392	10.001369	10.001346	10.001326	10.001308	10.001293	10.001281	10.001273	10.001269	10.001266	10.001267	10.001275	10.001287	10.001299	10.001324	10.001348	10.001373
10.0030575	10.00299	10.00292	10.002856	10.002787	10.002724	10.002661	10.002596	10.002534	10.002477	10.002416	10.002359	10.002303	10.00225	10.002196	10.002146	10.002093	10.002046	10.002	10.001953	10.0019045	10.001863	10.001818	10.001776	10.001735	10.001695	10.001652	10.001616	10.001579	10.001544	10.00151	10.001479	10.001449	10.001421	10.001395	10.001372	10.001352	10.001335	10.00132	10.001306	10.001298	10.001294	10.001291	10.001295	10.001301	10.00131	10.001326	10.001347	10.001369	10.001398
10.003087	10.003018	10.002952	10.002887	10.002817	10.002754	10.0026865	10.002627	10.002565	10.002504	10.002448	10.00239	10.002332	10.002281	10.002229	10.002174	10.002126	10.002076	10.002027	10.001982	10.001933	10.00189	10.001848	10.001805	10.001762	10.001722	10.001681	10.001643	10.00161	10.001571	10.001538	10.001507	10.001472	10.001447	10.001425	10.001396	10.001378	10.00136	10.001344	10.001331	10.001324	10.001318	10.001317	10.00132	10.001327	10.001334	10.001349	10.001369	10.001395	10.001423
10.003114	10.003049	10.00298	10.002913	10.002849	10.002781	10.00272	10.002656	10.002594	10.002535	10.002477	10.002419	10.002362	10.002309	10.002257	10.002204	10.0021515	10.002104	10.002057	10.002012	10.001963	10.001919	10.001877	10.001832	10.00179	10.001751	10.001712	10.001673	10.001636	10.001598	10.001568	10.0015335	10.001504	10.001474	10.0014515	10.001425	10.001407	10.001387	10.001371	10.001358	10.00135	10.001343	10.001343	10.001344	10.001351	10.00136	10.001375	10.001393	10.001421	10.001447
10.003145	10.0030775	10.003012	10.002943	10.002877	10.0028105	10.0027485	10.002684	10.002622	10.002564	10.002507	10.002449	10.002393	10.002339	10.002287	10.002234	10.002183	10.002134	10.002088	10.002039	10.001994	10.001949	10.0019045	10.001863	10.00182	10.001777	10.001741	10.0017	10.001663	10.001627	10.001593	10.001562	10.00153	10.001502	10.001476	10.001452	10.001431	10.001413	10.001399	10.001382	10.001374	10.001372	10.0013685	10.0013685	10.001375	10.001385	10.0014	10.001421	10.001442	10.001471
10.003176	10.003107	10.003042	10.002973	10.002908	10.002841	10.002777	10.002714	10.002651	10.002593	10.002535	10.002478	10.002422	10.002366	10.002315	10.002262	10.002214	10.002164	10.002117	10.0020685	10.002022	10.001979	10.001933	10.001891	10.00185	10.001806	10.001768	10.001729	10.00169	10.001651	10.001621	10.001589	10.001556	10.00153	10.001503	10.001481	10.001456	10.001437	10.001424	10.001409	10.001402	10.001397	10.0013895	10.001394	10.001399	10.00141	10.001425	10.001443	10.001468	10.001497
10.003204	10.003137	10.003069	10.003003	10.002937	10.0028715	10.002807	10.002744	10.002683	10.0026245	10.002563	10.002509	10.002453	10.002397	10.002345	10.002294	10.002244	10.002193	10.002146	10.002097	10.002052	10.0020075	10.001965	10.00192	10.001878	10.001838	10.001794	10.001759	10.0017185	10.00168	10.001649	10.001618	10.001587	10.001555	10.001532	10.001506	10.001484	10.001465	10.0014515	10.001435	10.001429	10.00142	10.00142	10.00142	10.001425	10.001434	10.001448	10.001468	10.001491	10.001521
10.003238	10.00317	10.003099	10.003034	10.002967	10.002901	10.002836	10.002774	10.002712	10.002653	10.002594	10.002538	10.0024805	10.002426	10.002374	10.002324	10.002273	10.002224	10.002174	10.002128	10.002081	10.002034	10.001992	10.001947	10.001905	10.0018635	10.001827	10.001784	10.00175	10.001715	10.001677	10.001643	10.001613	10.001586	10.0015545	10.001533	10.00151	10.001492	10.001477	10.001462	10.001454	10.001448	10.001447	10.001444	10.00145	10.001459	10.001474	10.001495	10.001516	10.001543
10.003264	10.003197	10.003129	10.003062	10.002996	10.002932	10.002867	10.002803	10.002744	10.00268	10.0026245	10.002568	10.002509	10.002454	10.002402	10.002353	10.002304	10.002253	10.002202	10.002156	10.002109	10.002064	10.00202	10.001978	10.001934	10.001893	10.001853	10.001815	10.001775	10.001739	10.001704	10.001673	10.001638	10.001614	10.001583	10.001558	10.001537	10.001518	10.001498	10.001486	10.00148	10.001476	10.00147	10.001472	10.001476	10.001484	10.001501	10.001517	10.00154	10.00157
10.003294	10.003226	10.00316	10.003092	10.003028	10.002958	10.002897	10.002834	10.002772	10.00271	10.002654	10.002596	10.00254	10.002484	10.002433	10.002381	10.00233	10.002281	10.0022335	10.002185	10.002139	10.002094	10.002051	10.002007	10.001962	10.001924	10.001882	10.0018425	10.001806	10.001768	10.001734	10.001699	10.001667	10.001637	10.001611	10.001587	10.001566	10.001547	10.001529	10.001515	10.001506	10.0015	10.001494	10.001496	10.001502	10.001511	10.001526	10.001543	10.001568	10.0015955
10.003323	10.003256	10.00319	10.003122	10.003055	10.002992	10.002925	10.002863	10.002803	10.002741	10.002685	10.002626	10.002569	10.002516	10.002465	10.002412	10.002362	10.002311	10.002265	10.002215	10.002168	10.002124	10.002081	10.002036	10.001991	10.001951	10.001911	10.001871	10.001833	10.001796	10.0017605	10.001727	10.001696	10.001666	10.001639	10.001614	10.001592	10.001572	10.0015545	10.00154	10.0015335	10.001523	10.00152	10.001521	10.001527	10.001536	10.001549	10.001568	10.00159	10.001617
10.003352	10.003285	10.003218	10.003151	10.003087	10.003019	10.0029545	10.002892	10.002832	10.00277	10.002714	10.002657	10.002599	10.002548	10.002496	10.002444	10.002391	10.002339	10.002294	10.002245	10.002197	10.002153	10.002107	10.002066	10.002021	10.00198	10.001939	10.001901	10.001862	10.001822	10.001788	10.001756	10.001723	10.001693	10.001665	10.001638	10.001618	10.001598	10.001581	10.001569	10.001557	10.001548	10.001546	10.00155	10.0015545	10.001563	10.001574	10.001593	10.001614	10.001643
10.003382	10.003316	10.003248	10.0031805	10.003113	10.003049	10.002982	10.002923	10.002863	10.002802	10.002742	10.002689	10.002631	10.002575	10.002524	10.002472	10.00242	10.002369	10.002325	10.002274	10.002227	10.002181	10.002137	10.002092	10.00205	10.002009	10.001968	10.001927	10.001891	10.001849	10.001818	10.001782	10.00175	10.001718	10.001692	10.001669	10.001644	10.001624	10.001605	10.001595	10.001585	10.001576	10.001573	10.001572	10.001577	10.001586	10.0016	10.001616	10.00164	10.001668
10.003411	10.0033455	10.003282	10.003209	10.003145	10.003081	10.003014	10.002953	10.002893	10.0028305	10.00277	10.002717	10.002658	10.0026045	10.002552	10.0025	10.002448	10.002399	10.002351	10.002303	10.002256	10.002212	10.002165	10.002121	10.002079	10.002036	10.001996	10.001956	10.001916	10.001882	10.001845	10.001811	10.001778	10.001748	10.001721	10.001695	10.001672	10.001649	10.001635	10.001621	10.001611	10.001602	10.001597	10.001597	10.001604	10.001611	10.001623	10.001641	10.001665	10.001691
10.003443	10.003374	10.003308	10.003241	10.003175	10.003111	10.003044	10.002983	10.002923	10.00286	10.002803	10.002746	10.002689	10.002633	10.002581	10.002528	10.002478	10.002428	10.00238	10.002334	10.002286	10.00224	10.002195	10.002151	10.002108	10.002066	10.002027	10.001984	10.0019455	10.001909	10.001873	10.001838	10.001807	10.001776	10.001746	10.001719	10.001698	10.001678	10.001662	10.001648	10.0016365	10.001625	10.001622	10.001624	10.001631	10.001635	10.001649	10.001667	10.001688	10.001716
10.003471	10.003407	10.00334	10.00327	10.003205	10.003138	10.003076	10.003012	10.0029545	10.00289	10.00283	10.002774	10.002719	10.002664	10.00261	10.002559	10.002506	10.002458	10.002412	10.002361	10.002315	10.002271	10.002225	10.002179	10.002135	10.002092	10.002054	10.002013	10.001974	10.001936	10.001901	10.001867	10.001836	10.001801	10.001774	10.00175	10.001725	10.001702	10.001686	10.001673	10.001661	10.001654	10.00165	10.001649	10.001654	10.001661	10.001671	10.001693	10.001714	10.00174
10.003505	10.003436	10.003366	10.003299	10.003234	10.003172	10.003107	10.003042	10.00298	10.00292	10.002859	10.002805	10.002749	10.002696	10.002642	10.002589	10.002537	10.002487	10.002439	10.002391	10.002344	10.002298	10.002252	10.002208	10.002165	10.002123	10.002082	10.002041	10.002004	10.0019655	10.001929	10.001893	10.001861	10.001829	10.001802	10.001776	10.001751	10.00173	10.001714	10.001699	10.001688	10.001678	10.001674	10.001676	10.001678	10.001685	10.001697	10.001716	10.001739	10.001765
10.003532	10.003467	10.003398	10.00333	10.003263	10.0032	10.003135	10.003072	10.003008	10.00295	10.002891	10.002835	10.00278	10.002724	10.002671	10.002623	10.002566	10.002518	10.002467	10.002422	10.002373	10.002327	10.002281	10.002238	10.002194	10.002152	10.002111	10.00207	10.002031	10.001993	10.001956	10.001921	10.001887	10.001858	10.001833	10.001802	10.00178	10.001755	10.001738	10.001726	10.001713	10.001707	10.0017	10.001699	10.001705	10.00171	10.001722	10.001741	10.001762	10.001788
10.003559	10.003495	10.003429	10.00336	10.003294	10.003229	10.003165	10.003101	10.003039	10.002979	10.002918	10.002866	10.002808	10.002753	10.002702	10.002651	10.002598	10.002549	10.0025	10.002452	10.002403	10.0023575	10.002311	10.002268	10.002223	10.002181	10.00214	10.002097	10.002059	10.00202	10.001986	10.001949	10.001916	10.001885	10.001856	10.001829	10.001805	10.001785	10.001763	10.00175	10.0017395	10.001732	10.001728	10.001724	10.001728	10.001738	10.001748	10.001764	10.001787	10.001811
10.003594	10.003526	10.003458	10.003387	10.003324	10.003259	10.003196	10.00313	10.00307	10.00301	10.002954	10.002895	10.002836	10.002785	10.002731	10.002679	10.002627	10.002577	10.002528	10.002481	10.002433	10.002388	10.002339	10.0022955	10.002254	10.002208	10.002169	10.00213	10.002087	10.00205	10.002011	10.001979	10.001945	10.001911	10.001885	10.001857	10.001833	10.001809	10.001795	10.001778	10.001766	10.001757	10.001755	10.001751	10.001755	10.001761	10.001774	10.001789	10.00181	10.00184
10.003624	10.003556	10.003486	10.00342	10.003353	10.003288	10.003224	10.0031595	10.003098	10.003037	10.002982	10.002925	10.002869	10.002813	10.002759	10.002708	10.002656	10.002606	10.002556	10.002511	10.00246	10.002416	10.00237	10.002324	10.002283	10.002237	10.002196	10.002156	10.002115	10.002078	10.002042	10.002005	10.001971	10.001939	10.001913	10.0018835	10.001858	10.001837	10.001821	10.001805	10.001792	10.001782	10.001778	10.001779	10.001781	10.001788	10.001798	10.001814	10.001836	10.001861
10.003652	10.003585	10.003517	10.003449	10.003384	10.003319	10.003254	10.003193	10.003129	10.003072	10.00301	10.002953	10.002896	10.002844	10.0027895	10.002739	10.002687	10.002637	10.002586	10.002541	10.002491	10.002444	10.002398	10.002355	10.00231	10.002269	10.002226	10.002183	10.002145	10.002104	10.00207	10.002035	10.001998	10.001968	10.001941	10.001912	10.001885	10.001865	10.001846	10.001829	10.00182	10.00181	10.001803	10.001802	10.001804	10.001811	10.0018215	10.001839	10.001861	10.001888
10.003683	10.003615	10.003549	10.003482	10.003414	10.003347	10.003283	10.003222	10.003158	10.003099	10.003039	10.002984	10.002925	10.002872	10.002821	10.002768	10.002713	10.002666	10.002617	10.002569	10.002521	10.002473	10.002429	10.002383	10.002337	10.002296	10.002255	10.00221	10.0021715	10.002134	10.002096	10.002062	10.002027	10.001994	10.0019655	10.00194	10.001912	10.001891	10.001873	10.001857	10.001845	10.001835	10.00183	10.001829	10.001832	10.001838	10.001845	10.001865	10.001884	10.001912
10.003714	10.003641	10.003578	10.00351	10.003444	10.00338	10.003314	10.003253	10.00319	10.00313	10.003067	10.003014	10.002958	10.002901	10.002849	10.002799	10.002743	10.002696	10.002647	10.0026	10.002548	10.002502	10.002456	10.002412	10.002368	10.002324	10.002282	10.00224	10.002201	10.002163	10.002126	10.00209	10.002055	10.002023	10.001993	10.0019655	10.00194	10.00192	10.001899	10.001883	10.001871	10.001863	10.001855	10.001854	10.001855	10.001864	10.001872	10.001888	10.001907	10.001938
10.003743	10.003674	10.003607	10.00354	10.003472	10.003406	10.003345	10.003283	10.0032215	10.0031595	10.003102	10.003047	10.00299	10.002934	10.002879	10.002826	10.002773	10.002726	10.002676	10.00263	10.002579	10.002531	10.002486	10.002441	10.002397	10.002352	10.00231	10.00227	10.00223	10.002191	10.002153	10.002118	10.002081	10.002053	10.002024	10.001995	10.001969	10.001946	10.0019245	10.001908	10.001898	10.001889	10.0018835	10.001879	10.001881	10.001887	10.001898	10.001913	10.001934	10.001959
10.003773	10.003706	10.003635	10.003571	10.003503	10.003437	10.003374	10.003312	10.003252	10.003188	10.003131	10.003076	10.003016	10.002963	10.00291	10.002855	10.002804	10.002755	10.002705	10.002659	10.002608	10.002563	10.002518	10.002472	10.002427	10.002382	10.002338	10.0023	10.002258	10.002217	10.002181	10.002146	10.0021105	10.002079	10.002047	10.002016	10.001997	10.001972	10.001954	10.001938	10.001922	10.001914	10.001905	10.001902	10.001907	10.001911	10.001923	10.001937	10.001962	10.001985
10.003801	10.003736	10.003667	10.003599	10.003534	10.0034685	10.003404	10.003342	10.003279	10.003219	10.00316	10.003102	10.003048	10.002994	10.002935	10.00289	10.002838	10.002783	10.002734	10.002689	10.002638	10.002589	10.002544	10.0025	10.002456	10.002413	10.002367	10.002326	10.002286	10.002248	10.00221	10.002173	10.002138	10.002106	10.002076	10.002049	10.002024	10.002002	10.00198	10.001964	10.001946	10.001939	10.001933	10.001928	10.001931	10.00194	10.001948	10.001965	10.001988	10.002009
10.003831	10.003764	10.003697	10.003632	10.003563	10.003496	10.003433	10.00337	10.003311	10.003248	10.003191	10.003135	10.0030775	10.003024	10.002968	10.002916	10.002865	10.002816	10.002765	10.002716	10.002667	10.002618	10.002574	10.002529	10.002482	10.00244	10.002399	10.002356	10.002315	10.002276	10.002237	10.002201	10.002168	10.002135	10.002103	10.002075	10.00205	10.002027	10.002006	10.0019865	10.001974	10.0019655	10.001959	10.001958	10.001957	10.001965	10.001973	10.001987	10.00201	10.002034
10.003863	10.003794	10.003729	10.003658	10.003596	10.003528	10.003465	10.003403	10.003341	10.003282	10.00322	10.003163	10.003108	10.003053	10.002999	10.002946	10.002894	10.002843	10.002792	10.002748	10.002698	10.002646	10.002604	10.002559	10.002514	10.00247	10.002426	10.002384	10.002342	10.002306	10.002265	10.002231	10.002195	10.002161	10.00213	10.002101	10.002074	10.002053	10.002034	10.002016	10.002005	10.001994	10.001986	10.001982	10.001986	10.001989	10.002001	10.002012	10.002035	10.002058
10.003893	10.003825	10.003757	10.003687	10.003625	10.003558	10.003494	10.003431	10.003369	10.003308	10.003251	10.003193	10.003139	10.003083	10.003029	10.002975	10.002927	10.002873	10.002823	10.002776	10.002727	10.00268	10.002633	10.002591	10.0025425	10.0025	10.002455	10.002415	10.002374	10.002333	10.002295	10.002257	10.002223	10.00219	10.002161	10.0021305	10.002104	10.002082	10.00206	10.002042	10.002027	10.00202	10.00201	10.0020075	10.00201	10.002015	10.002023	10.002041	10.002059	10.002083
10.0039215	10.003856	10.003789	10.00372	10.003654	10.003589	10.003523	10.003461	10.0034	10.003338	10.00328	10.003222	10.003167	10.003114	10.003058	10.003009	10.0029545	10.002903	10.002854	10.002807	10.002755	10.0027075	10.002664	10.002619	10.002569	10.002524	10.002484	10.002444	10.0024	10.002362	10.002324	10.002285	10.002251	10.002218	10.00219	10.002156	10.002133	10.002107	10.002087	10.002068	10.002055	10.002046	10.002034	10.002032	10.002032	10.002043	10.002049	10.002063	10.002085	10.002109
10.003954	10.003886	10.003818	10.00375	10.003683	10.003618	10.003553	10.003492	10.00343	10.003368	10.003309	10.003253	10.0032	10.003142	10.003089	10.003037	10.002985	10.002935	10.002883	10.002834	10.002787	10.002739	10.002694	10.002648	10.002602	10.002556	10.002512	10.002471	10.002429	10.00239	10.002352	10.002315	10.002278	10.002246	10.002214	10.002185	10.002158	10.002136	10.002114	10.002094	10.002086	10.00207	10.002065	10.002058	10.002063	10.002068	10.002074	10.002089	10.00211	10.002132
10.003982	10.003916	10.003849	10.0037775	10.003714	10.003649	10.003584	10.003522	10.00346	10.0034	10.003339	10.003285	10.003228	10.003172	10.0031185	10.003067	10.003015	10.002965	10.002915	10.002862	10.002816	10.0027685	10.00272	10.002676	10.002631	10.002586	10.002543	10.002502	10.002456	10.0024185	10.002381	10.002345	10.002306	10.0022745	10.002243	10.0022135	10.002186	10.002162	10.00214	10.002122	10.00211	10.002097	10.002089	10.002085	10.002088	10.002091	10.0021	10.002112	10.002133	10.002156
10.004014	10.003945	10.003876	10.00381	10.003743	10.003677	10.003613	10.00355	10.003491	10.003427	10.003368	10.003314	10.003255	10.003201	10.003147	10.003097	10.003045	10.002992	10.002942	10.002894	10.002847	10.002796	10.002749	10.002707	10.002659	10.002615	10.002572	10.002529	10.002485	10.002448	10.002407	10.002371	10.002334	10.002302	10.00227	10.002239	10.0022135	10.002189	10.00217	10.002149	10.002136	10.002123	10.002115	10.002112	10.002111	10.002113	10.002126	10.002137	10.002157	10.002183
10.004043	10.003977	10.003907	10.0038395	10.003773	10.003707	10.003645	10.00358	10.003521	10.003457	10.0034	10.0033455	10.003287	10.003232	10.00318	10.003129	10.003074	10.003024	10.002974	10.002923	10.002874	10.002826	10.00278	10.002732	10.002687	10.002645	10.002601	10.002557	10.002514	10.002477	10.002434	10.002399	10.002361	10.00233	10.002297	10.002266	10.002239	10.002215	10.002195	10.002176	10.002163	10.00215	10.002142	10.002136	10.002139	10.002142	10.0021515	10.002164	10.002184	10.002208
10.004074	10.004005	10.003938	10.003871	10.003803	10.003739	10.003675	10.003612	10.00355	10.003489	10.003432	10.003371	10.003315	10.003263	10.003209	10.003157	10.003105	10.003053	10.003001	10.0029545	10.002904	10.002857	10.0028105	10.002763	10.002716	10.002672	10.002628	10.002588	10.002545	10.002502	10.002463	10.002426	10.00239	10.002356	10.002325	10.002295	10.002267	10.002243	10.002222	10.002203	10.002188	10.002175	10.002166	10.002163	10.002164	10.00217	10.002177	10.002191	10.002209	10.002231
10.004102	10.004035	10.003967	10.0039	10.003832	10.003769	10.003702	10.003641	10.003577	10.00352	10.003459	10.003403	10.003346	10.003293	10.00324	10.003185	10.003135	10.003083	10.003034	10.002987	10.002934	10.002888	10.002838	10.002795	10.002748	10.002702	10.00266	10.002617	10.002574	10.002534	10.002494	10.002453	10.002418	10.002385	10.002352	10.002324	10.002296	10.002273	10.002249	10.002229	10.002214	10.002202	10.002193	10.002191	10.002189	10.0021925	10.002204	10.002214	10.0022335	10.002257
10.004132	10.0040655	10.003997	10.003928	10.003862	10.003798	10.003735	10.003673	10.003611	10.003551	10.003489	10.003435	10.00338	10.0033245	10.003269	10.003218	10.003167	10.003112	10.003062	10.003015	10.002962	10.002917	10.002868	10.002823	10.002778	10.002732	10.002688	10.0026455	10.002602	10.0025625	10.002521	10.002486	10.002443	10.002413	10.00238	10.002352	10.002322	10.002298	10.002276	10.002256	10.002243	10.002228	10.00222	10.002215	10.002214	10.002219	10.002227	10.00224	10.002257	10.002279
10.004163	10.004095	10.004027	10.00396	10.003895	10.00383	10.003766	10.003701	10.00364	10.00358	10.003519	10.003467	10.003408	10.003355	10.003299	10.003247	10.003194	10.003143	10.003092	10.003044	10.0029955	10.002947	10.002897	10.002854	10.002805	10.002761	10.002716	10.002672	10.002631	10.00259	10.002551	10.002513	10.002475	10.002441	10.002407	10.002378	10.00235	10.002327	10.002305	10.002282	10.002265	10.002256	10.002245	10.002239	10.002239	10.002245	10.002253	10.002263	10.002285	10.002306
10.004193	10.004125	10.004058	10.003989	10.003922	10.003858	10.003795	10.003732	10.003669	10.003609	10.003551	10.003494	10.003437	10.003384	10.003329	10.003278	10.003225	10.003172	10.003123	10.003073	10.003024	10.0029745	10.002926	10.002881	10.002836	10.00279	10.002745	10.002702	10.002661	10.002618	10.002578	10.002541	10.0025015	10.00247	10.002436	10.002406	10.002378	10.002351	10.002329	10.002309	10.002295	10.002282	10.002272	10.002267	10.002267	10.00227	10.002279	10.002293	10.002306	10.00233
10.004225	10.004156	10.004087	10.004018	10.003955	10.00389	10.003825	10.003762	10.0037	10.003641	10.003581	10.003525	10.003467	10.003414	10.003359	10.003309	10.003253	10.003202	10.003153	10.003103	10.003053	10.003005	10.002958	10.002911	10.002865	10.002818	10.002776	10.002732	10.00269	10.002648	10.002605	10.002571	10.002532	10.002498	10.002465	10.002435	10.002405	10.002377	10.0023575	10.002337	10.002324	10.002307	10.002298	10.002295	10.002293	10.002295	10.002303	10.0023155	10.002332	10.002357
10.004253	10.004189	10.00412	10.004053	10.003986	10.003918	10.003855	10.003794	10.003731	10.003672	10.003612	10.003556	10.003498	10.003443	10.00339	10.003338	10.003283	10.003234	10.003183	10.003137	10.003084	10.003036	10.002986	10.002942	10.002894	10.00285	10.002805	10.002764	10.002719	10.002676	10.002636	10.002598	10.00256	10.002525	10.002493	10.0024605	10.002434	10.002407	10.002383	10.002364	10.002346	10.0023365	10.002323	10.002321	10.002322	10.002322	10.00233	10.00234	10.002359	10.002378
10.004287	10.004217	10.004148	10.004082	10.004015	10.003949	10.003886	10.003822	10.003759	10.003701	10.003642	10.003583	10.003529	10.003475	10.003419	10.003368	10.003315	10.003263	10.003211	10.003164	10.003113	10.003065	10.003017	10.00297	10.002924	10.002876	10.002834	10.0027895	10.002746	10.002706	10.002663	10.0026245	10.002589	10.002554	10.002521	10.002489	10.00246	10.002436	10.002409	10.00239	10.002377	10.002361	10.002351	10.002349	10.002344	10.002345	10.002354	10.002367	10.00238	10.002403
10.004315	10.004248	10.004178	10.004111	10.004047	10.00398	10.003916	10.003852	10.003789	10.003733	10.003671	10.003614	10.003558	10.003503	10.003449	10.003398	10.003344	10.003292	10.0032425	10.003194	10.003141	10.003095	10.003046	10.003001	10.0029545	10.002909	10.002862	10.002818	10.002774	10.002733	10.002694	10.002655	10.002616	10.002582	10.002547	10.002516	10.002488	10.0024605	10.002439	10.0024185	10.002402	10.002387	10.002377	10.002374	10.00237	10.002372	10.002378	10.002391	10.002409	10.002429
10.004345	10.004278	10.00421	10.004144	10.004079	10.004008	10.003944	10.003884	10.003821	10.003763	10.0037	10.003648	10.00359	10.003535	10.00348	10.003428	10.003374	10.003324	10.003275	10.003223	10.003173	10.003126	10.003077	10.003031	10.002983	10.002937	10.0028925	10.002849	10.002805	10.002762	10.002723	10.002684	10.0026455	10.002609	10.002576	10.002545	10.002517	10.002489	10.002466	10.002445	10.00243	10.002417	10.002404	10.002398	10.002396	10.0024	10.002406	10.002418	10.002431	10.002454
10.004377	10.004307	10.004239	10.004172	10.0041065	10.00404	10.003975	10.003914	10.003851	10.003792	10.003731	10.0036745	10.00362	10.003565	10.0035095	10.003459	10.003404	10.003354	10.003303	10.003252	10.0032015	10.003156	10.003106	10.003059	10.003012	10.002967	10.002922	10.002877	10.002832	10.002792	10.00275	10.002711	10.002673	10.002636	10.002606	10.002572	10.002543	10.002517	10.002493	10.002472	10.002457	10.0024395	10.00243	10.002424	10.002422	10.002424	10.002432	10.00244	10.002459	10.002478
10.004404	10.004338	10.004269	10.004204	10.004133	10.00407	10.0040045	10.003945	10.003883	10.003822	10.00376	10.003706	10.003652	10.003595	10.003541	10.00349	10.003436	10.003384	10.003333	10.0032835	10.003236	10.003186	10.003135	10.00309	10.003041	10.002996	10.002952	10.002906	10.002863	10.00282	10.00278	10.00274	10.002702	10.002666	10.002631	10.002602	10.002569	10.002543	10.0025215	10.0025015	10.002482	10.002465	10.00246	10.002449	10.002448	10.002451	10.002457	10.002466	10.002483	10.002502
10.004433	10.004365	10.0043	10.0042305	10.004164	10.004097	10.004035	10.003974	10.003913	10.003853	10.003792	10.003736	10.00368	10.003625	10.0035715	10.003517	10.003466	10.003413	10.003364	10.003312	10.003264	10.003217	10.003165	10.00312	10.003071	10.003025	10.00298	10.002935	10.002892	10.00285	10.002809	10.002767	10.00273	10.002694	10.002658	10.002627	10.002596	10.002573	10.002547	10.002527	10.002509	10.002494	10.002484	10.002478	10.002474	10.002477	10.002482	10.002491	10.002505	10.002527
10.004465	10.004398	10.00433	10.004264	10.004198	10.0041275	10.0040655	10.004003	10.003943	10.003883	10.003822	10.003768	10.003713	10.0036545	10.0036	10.003548	10.003496	10.003445	10.003393	10.003342	10.003294	10.003244	10.003196	10.003147	10.0031	10.0030575	10.003009	10.002965	10.002921	10.002878	10.002836	10.002795	10.002758	10.002725	10.002688	10.002653	10.002625	10.002597	10.002575	10.002553	10.002538	10.002521	10.00251	10.0025015	10.0025	10.0025015	10.002503	10.002518	10.002534	10.002553
10.004496	10.004427	10.00436	10.0042925	10.004228	10.004161	10.004096	10.004035	10.003971	10.003911	10.003852	10.003798	10.00374	10.003686	10.00363	10.003579	10.003525	10.003473	10.003423	10.003372	10.003323	10.003273	10.003225	10.003177	10.003131	10.003083	10.003039	10.002994	10.002953	10.002908	10.002868	10.002827	10.002787	10.002749	10.002715	10.002685	10.002654	10.002627	10.002603	10.002582	10.002562	10.002549	10.002537	10.002528	10.002526	10.002528	10.002533	10.0025425	10.002559	10.00258
10.004527	10.004459	10.00439	10.004324	10.004257	10.0041895	10.004127	10.004064	10.004004	10.003942	10.003884	10.00383	10.003772	10.003713	10.003663	10.003611	10.003557	10.003506	10.003455	10.003403	10.003352	10.003304	10.003255	10.003207	10.003161	10.003113	10.00307	10.003024	10.002982	10.002934	10.002894	10.002855	10.002813	10.002778	10.002746	10.002712	10.002682	10.002654	10.002627	10.002609	10.002588	10.002576	10.002565	10.002557	10.00255	10.002554	10.00256	10.002567	10.002584	10.002603
10.004556	10.004488	10.004421	10.004355	10.004289	10.004221	10.004157	10.004094	10.004035	10.003972	10.003913	10.003858	10.003799	10.003745	10.003692	10.003637	10.003584	10.003534	10.003483	10.003434	10.003384	10.003335	10.003285	10.003239	10.003193	10.003141	10.0030985	10.003054	10.003008	10.002964	10.002923	10.002884	10.002844	10.002806	10.002772	10.002742	10.002708	10.002682	10.002657	10.002636	10.002618	10.002601	10.002591	10.002583	10.002578	10.002578	10.0025835	10.002594	10.00261	10.002629
10.004587	10.0045185	10.00445	10.004384	10.004317	10.004253	10.004185	10.004125	10.004063	10.004004	10.0039425	10.003889	10.003832	10.0037775	10.003724	10.00367	10.003615	10.003566	10.003512	10.003464	10.003414	10.003363	10.003314	10.003264	10.0032215	10.003173	10.003125	10.003082	10.003038	10.0029955	10.002952	10.002913	10.002873	10.002836	10.002801	10.00277	10.002737	10.002709	10.002685	10.002664	10.002642	10.002626	10.002617	10.002608	10.002605	10.002607	10.002609	10.002621	10.002636	10.002658
10.004619	10.004549	10.004482	10.004412	10.004346	10.004279	10.004217	10.004155	10.004093	10.004033	10.003972	10.003918	10.00386	10.003807	10.003755	10.003699	10.003647	10.003595	10.003546	10.003493	10.003444	10.003394	10.003345	10.003295	10.00325	10.003202	10.003157	10.003112	10.003067	10.003025	10.002981	10.002939	10.002902	10.002863	10.002829	10.002796	10.002764	10.002737	10.002711	10.002687	10.00267	10.002656	10.002643	10.002634	10.002632	10.002632	10.002636	10.0026455	10.002659	10.002681
10.004648	10.0045805	10.004512	10.004444	10.004378	10.004312	10.004249	10.004185	10.004124	10.004064	10.004005	10.003949	10.003893	10.003836	10.003785	10.00373	10.003676	10.003624	10.003573	10.003524	10.003473	10.003422	10.003375	10.0033245	10.00328	10.003233	10.003186	10.003139	10.003097	10.003052	10.00301	10.00297	10.002929	10.002895	10.002857	10.002825	10.002793	10.002765	10.002739	10.002719	10.002699	10.002685	10.002669	10.002661	10.002656	10.002657	10.002661	10.00267	10.002686	10.002703
10.00468	10.004609	10.004544	10.004475	10.004409	10.004342	10.004279	10.004217	10.004156	10.004095	10.004035	10.003979	10.003923	10.003867	10.003815	10.00376	10.003706	10.003657	10.003604	10.003557	10.003506	10.003455	10.003404	10.003354	10.00331	10.0032625	10.003217	10.003168	10.003126	10.003079	10.003039	10.002997	10.002959	10.002919	10.002886	10.002852	10.002823	10.002792	10.002765	10.002747	10.002723	10.00271	10.002697	10.0026865	10.002684	10.002683	10.002687	10.002696	10.002711	10.002729
10.004712	10.00464	10.004574	10.004505	10.004438	10.004373	10.004312	10.004248	10.004185	10.004126	10.004067	10.004011	10.003955	10.003897	10.003844	10.003789	10.00374	10.003688	10.003633	10.003584	10.003531	10.003484	10.003431	10.0033865	10.003341	10.003293	10.003245	10.003199	10.003156	10.00311	10.003069	10.003028	10.002987	10.002949	10.002917	10.002881	10.002849	10.002819	10.002792	10.002772	10.00275	10.002735	10.002723	10.002714	10.002708	10.002708	10.002713	10.002721	10.002734	10.002757
10.00474	10.004672	10.004604	10.004534	10.00447	10.004405	10.004341	10.004276	10.004215	10.004157	10.004099	10.004039	10.003984	10.003927	10.003876	10.0038185	10.003768	10.0037155	10.003665	10.003613	10.003564	10.003512	10.003464	10.003417	10.003368	10.003322	10.003277	10.00323	10.003183	10.003138	10.003096	10.003056	10.003015	10.0029745	10.002942	10.002911	10.002878	10.002847	10.00282	10.002799	10.00278	10.002764	10.00275	10.002742	10.002735	10.002737	10.002738	10.0027485	10.002761	10.002777
10.00477	10.0047	10.004632	10.004564	10.0045	10.004436	10.004369	10.004307	10.004246	10.004185	10.004128	10.004069	10.004016	10.003958	10.003903	10.003853	10.003797	10.003747	10.003697	10.003645	10.003595	10.003546	10.003496	10.003444	10.003397	10.003351	10.0033045	10.00326	10.003213	10.003169	10.003125	10.003085	10.003044	10.003006	10.002972	10.002936	10.002906	10.002877	10.002847	10.002827	10.002805	10.002789	10.002779	10.002767	10.002764	10.002762	10.002766	10.002773	10.002786	10.002806
10.004801	10.004728	10.004664	10.004596	10.00453	10.004466	10.004398	10.004335	10.004276	10.004218	10.004159	10.0041	10.004047	10.00399	10.003938	10.003882	10.003829	10.0037775	10.003723	10.003674	10.003625	10.003573	10.003526	10.003477	10.0034275	10.00338	10.003333	10.003289	10.0032425	10.0032	10.003156	10.003114	10.003074	10.003035	10.002999	10.002965	10.0029335	10.002905	10.002875	10.002854	10.002835	10.002815	10.002804	10.002794	10.0027895	10.002788	10.002792	10.002796	10.002812	10.002831
10.004831	10.004761	10.004692	10.004627	10.00456	10.004493	10.004431	10.004366	10.004307	10.004248	10.004189	10.004128	10.004078	10.00402	10.003966	10.003912	10.003861	10.003807	10.0037565	10.003703	10.003657	10.003604	10.003556	10.003507	10.003459	10.003412	10.003362	10.003316	10.003273	10.003226	10.003186	10.003141	10.003102	10.003062	10.003026	10.002995	10.00296	10.002933	10.002904	10.002883	10.00286	10.002842	10.0028305	10.002822	10.002814	10.002815	10.002819	10.002824	10.002839	10.002857
10.00486	10.004792	10.0047245	10.004658	10.00459	10.004524	10.00446	10.004398	10.004338	10.004279	10.004218	10.004162	10.004107	10.00405	10.003996	10.003945	10.003889	10.003838	10.003786	10.003733	10.003686	10.003633	10.003585	10.003536	10.003485	10.003443	10.003392	10.003345	10.003302	10.003256	10.003215	10.003172	10.003133	10.003092	10.003057	10.00302	10.002991	10.002958	10.002931	10.002909	10.00289	10.002871	10.002856	10.002848	10.002843	10.002838	10.002845	10.002849	10.002863	10.00288
10.00489	10.004822	10.004756	10.00469	10.004621	10.004555	10.004493	10.004426	10.004367	10.00431	10.004248	10.004194	10.004135	10.004081	10.004028	10.003976	10.003922	10.003867	10.003816	10.003764	10.003715	10.003662	10.003614	10.003563	10.003515	10.003471	10.003421	10.003378	10.00333	10.003284	10.003243	10.0032015	10.003159	10.003119	10.003084	10.00305	10.003016	10.002989	10.002959	10.002937	10.002916	10.002896	10.002884	10.002873	10.002869	10.002866	10.002871	10.002877	10.002886	10.002906
10.004922	10.004853	10.004786	10.004719	10.00465	10.004586	10.004522	10.004459	10.004398	10.004337	10.00428	10.004223	10.004167	10.004109	10.00406	10.004004	10.00395	10.003895	10.003845	10.0037985	10.003743	10.003693	10.003646	10.003596	10.003545	10.003503	10.003452	10.003406	10.00336	10.003315	10.003271	10.003228	10.003188	10.00315	10.003114	10.003078	10.003044	10.003015	10.002987	10.002963	10.002943	10.002924	10.002912	10.0029	10.002893	10.002893	10.002893	10.002903	10.002917	10.002932
10.004954	10.004883	10.004815	10.004749	10.004684	10.004616	10.004552	10.004491	10.004428	10.004368	10.004309	10.004253	10.004198	10.004143	10.004088	10.004035	10.003983	10.003931	10.003876	10.003827	10.003774	10.003724	10.003675	10.003626	10.003576	10.003529	10.00348	10.003437	10.003391	10.003344	10.003301	10.00326	10.003219	10.003175	10.0031395	10.003106	10.003072	10.003042	10.003016	10.002991	10.002969	10.002953	10.002937	10.002928	10.00292	10.002917	10.002922	10.002926	10.002939	10.0029545
10.004983	10.004913	10.004845	10.004777	10.004712	10.004646	10.004582	10.004521	10.004459	10.004398	10.004342	10.004284	10.004228	10.004172	10.00412	10.0040655	10.004011	10.003958	10.003905	10.003859	10.003806	10.003756	10.003707	10.003658	10.003607	10.003561	10.003511	10.003465	10.00342	10.003373	10.003328	10.003285	10.003248	10.003206	10.003168	10.003134	10.003101	10.003071	10.003043	10.003018	10.002997	10.002979	10.002963	10.0029545	10.00295	10.002943	10.002948	10.002951	10.002965	10.002982
10.005014	10.004943	10.004875	10.004809	10.0047455	10.004677	10.004614	10.00455	10.004486	10.00443	10.004371	10.004315	10.004258	10.004204	10.004148	10.004095	10.004043	10.003991	10.00394	10.003887	10.003834	10.003786	10.003733	10.003686	10.003636	10.00359	10.003541	10.003496	10.003449	10.003402	10.003359	10.003317	10.003277	10.003234	10.003195	10.003162	10.003132	10.0030985	10.003072	10.003046	10.003024	10.003007	10.002988	10.00298	10.002975	10.002971	10.002973	10.002979	10.002992	10.003009
10.005045	10.004973	10.0049095	10.00484	10.004774	10.004707	10.004643	10.004583	10.0045185	10.00446	10.0044	10.004345	10.004289	10.004233	10.004179	10.004124	10.004073	10.004022	10.003967	10.003918	10.003866	10.003814	10.003767	10.003718	10.003666	10.003621	10.0035715	10.003524	10.003478	10.003431	10.003387	10.003345	10.003305	10.003266	10.003227	10.003192	10.003159	10.003126	10.0030985	10.003074	10.00305	10.003034	10.003018	10.003009	10.003	10.002995	10.002998	10.003003	10.003015	10.003032
10.0050745	10.005006	10.004939	10.0048685	10.004805	10.004739	10.004674	10.004613	10.00455	10.00449	10.004431	10.004375	10.004321	10.004263	10.004208	10.004157	10.004105	10.004052	10.003999	10.003945	10.003898	10.003848	10.003796	10.003745	10.003698	10.003649	10.003601	10.003555	10.003509	10.00346	10.003416	10.003374	10.003333	10.003293	10.003255	10.003219	10.003188	10.003155	10.003125	10.003101	10.0030775	10.00306	10.003046	10.003034	10.003029	10.003026	10.003023	10.003031	10.00304	10.0030575
10.005104	10.0050335	10.004967	10.0049	10.004835	10.004769	10.0047035	10.004643	10.004582	10.00452	10.004463	10.004405	10.004349	10.004292	10.004242	10.004187	10.004132	10.004081	10.004029	10.003976	10.003926	10.003876	10.003827	10.003775	10.003728	10.003679	10.00363	10.003586	10.003539	10.003494	10.003447	10.003405	10.003363	10.003323	10.0032835	10.003245	10.003217	10.003183	10.003154	10.003128	10.003109	10.003087	10.003073	10.003064	10.003055	10.003052	10.003052	10.003057	10.003069	10.003084
10.005133	10.005064	10.004997	10.004932	10.004864	10.004799	10.004738	10.004673	10.004614	10.004551	10.004493	10.004436	10.00438	10.004325	10.004271	10.004217	10.004164	10.004109	10.004059	10.004009	10.003957	10.003906	10.003858	10.003805	10.003758	10.003708	10.003661	10.003613	10.003568	10.00352	10.003476	10.003434	10.003392	10.003352	10.00331	10.003278	10.0032425	10.003211	10.003183	10.003157	10.003133	10.003115	10.0030985	10.00309	10.003078	10.003079	10.003077	10.003084	10.003094	10.003108
10.005165	10.0050955	10.00503	10.004963	10.004894	10.00483	10.004767	10.0047035	10.0046425	10.004581	10.004524	10.004468	10.004414	10.004356	10.004302	10.004246	10.004194	10.00414	10.004087	10.004041	10.003987	10.003937	10.003884	10.003835	10.003787	10.003738	10.00369	10.003645	10.003595	10.003551	10.003506	10.003463	10.003421	10.003378	10.003341	10.003305	10.00327	10.003241	10.003212	10.003186	10.003161	10.00314	10.003126	10.003116	10.003109	10.003105	10.003102	10.00311	10.0031185	10.003137
10.005197	10.005127	10.005058	10.004993	10.004926	10.00486	10.004796	10.004734	10.004673	10.004613	10.004555	10.004497	10.004443	10.004386	10.004332	10.004278	10.004227	10.004173	10.004119	10.004068	10.004018	10.003966	10.003916	10.003867	10.0038185	10.003767	10.003719	10.003674	10.003622	10.003581	10.003534	10.00349	10.003448	10.003408	10.003368	10.003334	10.0033	10.003267	10.003238	10.003212	10.003188	10.00317	10.003155	10.003144	10.003133	10.003129	10.003131	10.003137	10.003145	10.003162
10.005227	10.005158	10.005087	10.005022	10.004957	10.004891	10.0048275	10.004765	10.0047035	10.0046425	10.004586	10.004531	10.004472	10.004415	10.004361	10.004308	10.004257	10.004206	10.00415	10.004101	10.004046	10.003998	10.003946	10.003897	10.00385	10.003799	10.00375	10.003704	10.003653	10.003609	10.003566	10.003518	10.003481	10.00344	10.003396	10.003361	10.003328	10.003299	10.003264	10.003242	10.003217	10.003198	10.003181	10.003168	10.00316	10.003156	10.003156	10.00316	10.003172	10.003185
10.005258	10.005189	10.005119	10.005054	10.004986	10.004922	10.004859	10.004798	10.004735	10.004673	10.004617	10.0045595	10.004505	10.004446	10.004395	10.004338	10.004288	10.004232	10.004183	10.004129	10.004079	10.004027	10.003978	10.003927	10.003877	10.00383	10.003779	10.003732	10.003684	10.003639	10.003594	10.003552	10.003507	10.003466	10.003429	10.00339	10.003359	10.003322	10.003293	10.003267	10.003245	10.003223	10.003211	10.003197	10.003186	10.003186	10.003184	10.003187	10.003197	10.003212
10.005286	10.005219	10.005151	10.005084	10.005016	10.004951	10.004888	10.0048275	10.004765	10.004704	10.004647	10.00459	10.004535	10.004477	10.004422	10.004371	10.00432	10.004267	10.004211	10.004162	10.004109	10.004059	10.004006	10.003958	10.003905	10.003858	10.003808	10.003764	10.003716	10.003669	10.003623	10.003578	10.003536	10.003493	10.003455	10.003421	10.0033865	10.003351	10.003324	10.003296	10.003271	10.00325	10.003237	10.003221	10.003215	10.003211	10.003208	10.003213	10.003223	10.003239
10.005318	10.005248	10.005184	10.0051155	10.00505	10.004981	10.004918	10.004856	10.004796	10.004736	10.004677	10.004621	10.004565	10.004508	10.004457	10.0044	10.004349	10.004295	10.004242	10.004189	10.00414	10.004089	10.004038	10.003987	10.003937	10.003886	10.0038395	10.003793	10.003744	10.003696	10.003653	10.003609	10.003565	10.003522	10.003486	10.003448	10.003411	10.003381	10.003353	10.003324	10.003301	10.003282	10.003264	10.003249	10.003242	10.003238	10.003237	10.00324	10.003248	10.003261
10.005348	10.005279	10.005213	10.005145	10.005078	10.005013	10.004949	10.004889	10.004826	10.004768	10.004709	10.00465	10.004596	10.004542	10.004487	10.004431	10.004378	10.004326	10.004273	10.004222	10.0041685	10.00412	10.004068	10.004017	10.003965	10.003918	10.00387	10.003821	10.003773	10.003726	10.003682	10.003637	10.003596	10.003552	10.003513	10.003477	10.003444	10.003408	10.003379	10.003352	10.003328	10.003305	10.003291	10.003277	10.003267	10.003262	10.003261	10.003265	10.003275	10.003289
10.005382	10.005312	10.005243	10.005175	10.00511	10.005043	10.004982	10.004916	10.004857	10.004797	10.004739	10.00468	10.004627	10.004573	10.004517	10.004462	10.004408	10.004355	10.004304	10.004252	10.004202	10.0041485	10.004097	10.004048	10.003996	10.003948	10.0039	10.003851	10.003803	10.003757	10.003712	10.003666	10.003624	10.003582	10.003542	10.003506	10.00347	10.003438	10.003407	10.003379	10.003356	10.003338	10.003319	10.0033045	10.003293	10.00329	10.003289	10.003291	10.003302	10.003313
10.005411	10.00534	10.005273	10.005207	10.005138	10.005074	10.005012	10.004946	10.004888	10.0048275	10.004769	10.004713	10.004658	10.004602	10.004546	10.004493	10.004441	10.004388	10.0043335	10.004283	10.004231	10.00418	10.004126	10.004077	10.004028	10.003976	10.003926	10.00388	10.003836	10.003789	10.003741	10.0036955	10.003652	10.003611	10.0035715	10.003534	10.003499	10.003468	10.003435	10.003407	10.003384	10.003363	10.003344	10.003331	10.003321	10.003315	10.003316	10.003318	10.003325	10.003338
10.005443	10.005372	10.005303	10.005239	10.00517	10.005106	10.00504	10.004978	10.004918	10.004858	10.004798	10.004743	10.004688	10.004634	10.004577	10.004523	10.004474	10.004416	10.004363	10.004313	10.004262	10.004211	10.004158	10.004108	10.00406	10.004009	10.003959	10.003911	10.003864	10.003816	10.003769	10.003725	10.003681	10.00364	10.003602	10.003564	10.003527	10.003495	10.003462	10.003436	10.003409	10.00339	10.003372	10.003358	10.003346	10.003343	10.003343	10.003343	10.003353	10.003364
10.005472	10.005403	10.005334	10.005267	10.005199	10.005137	10.005074	10.005008	10.004949	10.004889	10.004832	10.004775	10.004719	10.004663	10.004609	10.004554	10.004503	10.004446	10.004396	10.004343	10.004293	10.004241	10.0041895	10.004141	10.00409	10.004039	10.00399	10.0039425	10.003893	10.003848	10.0037985	10.003757	10.00371	10.003669	10.00363	10.003592	10.003555	10.003521	10.00349	10.003463	10.003437	10.003417	10.003399	10.003384	10.003374	10.003369	10.003366	10.003369	10.003378	10.003391
10.005504	10.005431	10.005365	10.005298	10.005233	10.005166	10.005101	10.005042	10.00498	10.004918	10.004864	10.004805	10.004748	10.004694	10.004638	10.004584	10.004532	10.004479	10.004422	10.004374	10.004324	10.00427	10.00422	10.004169	10.004118	10.004069	10.00402	10.003973	10.003922	10.003876	10.003828	10.003785	10.003739	10.003697	10.003657	10.003623	10.003583	10.003551	10.003518	10.00349	10.003469	10.003445	10.003427	10.003412	10.003402	10.003396	10.003394	10.003393	10.003405	10.003417
10.005534	10.005462	10.005396	10.005326	10.00526	10.005198	10.005133	10.005072	10.005011	10.0049515	10.004891	10.004835	10.004779	10.004726	10.004669	10.004613	10.004562	10.004512	10.004454	10.004404	10.004353	10.004304	10.004251	10.0042	10.0041485	10.0041	10.00405	10.004002	10.003953	10.003904	10.003859	10.003813	10.00377	10.003726	10.003687	10.003651	10.003613	10.003578	10.003547	10.003519	10.003493	10.003472	10.003453	10.003438	10.003429	10.003422	10.003418	10.003421	10.003432	10.003441
10.005566	10.005494	10.005427	10.005359	10.005294	10.005229	10.005164	10.0051	10.005041	10.004981	10.004924	10.004866	10.004809	10.004756	10.004699	10.004645	10.004592	10.00454	10.004485	10.004435	10.004384	10.004335	10.00428	10.004227	10.004181	10.004129	10.004079	10.004032	10.0039835	10.003937	10.003886	10.003844	10.003801	10.0037565	10.003716	10.003678	10.003642	10.003607	10.003576	10.00355	10.003521	10.0035	10.003484	10.003467	10.003455	10.003448	10.003448	10.003448	10.003458	10.003469
10.005594	10.005525	10.005458	10.00539	10.005322	10.005259	10.005198	10.005135	10.005073	10.005012	10.004955	10.004896	10.004841	10.004786	10.00473	10.004676	10.004623	10.004573	10.00452	10.004468	10.0044155	10.004363	10.004311	10.00426	10.004211	10.004158	10.004108	10.004059	10.004013	10.003964	10.003919	10.003872	10.003829	10.003786	10.003744	10.00371	10.00367	10.003635	10.003603	10.003576	10.003548	10.003526	10.003509	10.003494	10.003481	10.003474	10.003474	10.003474	10.003482	10.003494
10.005627	10.005556	10.005486	10.005422	10.005355	10.00529	10.005226	10.005163	10.005102	10.005043	10.004984	10.004929	10.004871	10.004816	10.004763	10.004708	10.004655	10.004602	10.00455	10.004497	10.004445	10.004395	10.00434	10.004292	10.00424	10.00419	10.00414	10.004088	10.004042	10.003994	10.00395	10.0039015	10.003859	10.003814	10.003774	10.003735	10.003701	10.003663	10.003632	10.003604	10.003578	10.003554	10.003536	10.003518	10.0035095	10.003501	10.003502	10.003502	10.0035095	10.003522
10.005655	10.005586	10.005518	10.00545	10.005383	10.005321	10.005256	10.005195	10.005133	10.005075	10.005015	10.004957	10.004903	10.004848	10.004791	10.004742	10.004687	10.004633	10.00458	10.004526	10.004477	10.004426	10.004373	10.004321	10.004271	10.004221	10.004171	10.004119	10.004073	10.0040245	10.003977	10.003931	10.003885	10.003845	10.003803	10.003765	10.003728	10.003694	10.00366	10.0036335	10.003606	10.003583	10.003563	10.003548	10.003537	10.003529	10.003526	10.00353	10.003534	10.003547
10.005687	10.005616	10.005549	10.005482	10.005416	10.00535	10.005286	10.005227	10.005163	10.005106	10.005047	10.00499	10.004933	10.00488	10.004825	10.00477	10.004716	10.004664	10.00461	10.004558	10.004507	10.004456	10.0044	10.004353	10.0043	10.00425	10.004201	10.004151	10.004104	10.004056	10.004006	10.003961	10.003917	10.003873	10.00383	10.003796	10.003757	10.003719	10.003691	10.003659	10.0036335	10.003611	10.003593	10.003576	10.003565	10.003556	10.003553	10.003554	10.003562	10.0035715
10.005717	10.005648	10.005579	10.005512	10.005446	10.005382	10.005317	10.005257	10.005196	10.0051365	10.005077	10.00502	10.004965	10.0049095	10.004853	10.004802	10.004749	10.004695	10.0046425	10.004586	10.004534	10.004484	10.004432	10.004384	10.004332	10.00428	10.0042305	10.004183	10.004131	10.004085	10.004037	10.003992	10.003946	10.003902	10.003862	10.003825	10.003786	10.00375	10.003717	10.00369	10.003662	10.003638	10.00362	10.003605	10.003592	10.003585	10.003577	10.003581	10.003588	10.003597
10.005748	10.005679	10.0056095	10.005543	10.005477	10.005412	10.005348	10.005285	10.005226	10.005168	10.005107	10.005053	10.004995	10.00494	10.004886	10.00483	10.004781	10.004726	10.004672	10.0046215	10.004566	10.004517	10.004463	10.004414	10.004361	10.004312	10.004259	10.004211	10.004163	10.004114	10.0040655	10.004018	10.003977	10.003931	10.003889	10.003853	10.003814	10.003778	10.003749	10.003717	10.003689	10.003666	10.003646	10.003632	10.00362	10.00361	10.003607	10.003609	10.003612	10.003625
10.005778	10.005709	10.005641	10.005573	10.00551	10.005443	10.005381	10.005317	10.005254	10.0051985	10.005139	10.00508	10.005024	10.004972	10.004917	10.004861	10.004808	10.004756	10.004703	10.00465	10.0046	10.004547	10.004493	10.004445	10.004393	10.004341	10.00429	10.00424	10.004194	10.004145	10.004095	10.00405	10.004007	10.003961	10.00392	10.003882	10.003842	10.003806	10.003777	10.003747	10.003716	10.003694	10.0036745	10.003657	10.003646	10.003636	10.0036335	10.003636	10.003642	10.003649
10.005811	10.00574	10.005671	10.005606	10.005541	10.005473	10.00541	10.005347	10.005287	10.005225	10.005172	10.005112	10.005058	10.005002	10.004948	10.004891	10.004839	10.004789	10.004734	10.004683	10.00463	10.00458	10.004525	10.004476	10.004423	10.004375	10.004321	10.0042715	10.004222	10.004175	10.004128	10.004081	10.004035	10.003991	10.003948	10.00391	10.003871	10.003835	10.003801	10.003773	10.003747	10.003721	10.003701	10.003686	10.003673	10.003663	10.00366	10.003661	10.003663	10.0036745
10.005841	10.005772	10.005704	10.005637	10.005569	10.005506	10.005441	10.005378	10.005317	10.005259	10.0051985	10.005143	10.005089	10.0050335	10.004976	10.004921	10.004872	10.004817	10.004765	10.004711	10.004661	10.004609	10.004556	10.004505	10.004453	10.004403	10.004352	10.0043	10.004252	10.004203	10.004155	10.004107	10.004065	10.00402	10.00398	10.003936	10.003901	10.003867	10.003828	10.003799	10.003774	10.003749	10.00373	10.003714	10.003701	10.003692	10.003686	10.003687	10.003693	10.003702
10.005872	10.005803	10.005733	10.005667	10.005601	10.005537	10.005469	10.005411	10.005348	10.005289	10.005232	10.005174	10.005119	10.005061	10.005011	10.004955	10.004905	10.00485	10.004797	10.004745	10.00469	10.004639	10.004585	10.004537	10.004483	10.004431	10.004382	10.004331	10.004281	10.004233	10.004187	10.004138	10.004094	10.00405	10.004006	10.003969	10.00393	10.003893	10.00386	10.003831	10.003805	10.003777	10.0037565	10.003744	10.003729	10.00372	10.003714	10.003714	10.003718	10.003728
10.005905	10.005832	10.005763	10.005696	10.005633	10.005567	10.005502	10.005441	10.005377	10.005322	10.005261	10.005204	10.005149	10.005095	10.005038	10.004985	10.004933	10.00488	10.004828	10.004771	10.004722	10.004671	10.004616	10.004566	10.004514	10.004462	10.004413	10.004365	10.004313	10.004264	10.004217	10.004171	10.004125	10.00408	10.004039	10.003998	10.003959	10.0039215	10.003888	10.0038595	10.00383	10.003804	10.003786	10.00377	10.003755	10.003749	10.00374	10.003738	10.003748	10.003755
10.005932	10.005864	10.005797	10.005727	10.005661	10.005597	10.005534	10.005473	10.00541	10.005352	10.005292	10.005236	10.0051775	10.005127	10.005072	10.005016	10.004964	10.004911	10.004855	10.004804	10.004754	10.004701	10.004649	10.004593	10.004543	10.004495	10.004441	10.0043955	10.004344	10.004293	10.004246	10.0042	10.004155	10.004107	10.004067	10.004029	10.003986	10.003952	10.003917	10.003887	10.003858	10.003834	10.003812	10.003795	10.003781	10.003775	10.003766	10.003767	10.003775	10.003781
10.005963	10.005896	10.005823	10.005759	10.0056925	10.005627	10.005564	10.005503	10.005441	10.005381	10.005324	10.005266	10.00521	10.005156	10.005102	10.005045	10.004994	10.004943	10.00489	10.004835	10.004784	10.00473	10.004679	10.004625	10.004575	10.004522	10.004474	10.004423	10.004374	10.004325	10.004276	10.004229	10.004185	10.004137	10.004097	10.004055	10.004017	10.00398	10.003947	10.003915	10.003887	10.003862	10.003841	10.003823	10.00381	10.0037985	10.003795	10.003793	10.0038	10.003806
10.005996	10.005924	10.0058565	10.005787	10.005722	10.005657	10.005596	10.005533	10.005469	10.005415	10.005354	10.005297	10.005244	10.005188	10.005132	10.005075	10.005026	10.004974	10.004918	10.004866	10.004813	10.004763	10.004711	10.00466	10.004604	10.004554	10.004502	10.004453	10.004405	10.004354	10.004304	10.004258	10.004213	10.0041685	10.004126	10.004083	10.004045	10.004011	10.003974	10.003942	10.003914	10.003887	10.003869	10.003851	10.003836	10.003827	10.003821	10.00382	10.003826	10.003834
10.006025	10.005954	10.005886	10.005818	10.005752	10.005687	10.005623	10.005562	10.005506	10.005444	10.005384	10.005328	10.005273	10.005218	10.005165	10.005107	10.005054	10.005002	10.0049515	10.004896	10.004845	10.004791	10.004739	10.004687	10.004635	10.004586	10.004535	10.004483	10.004433	10.004383	10.004337	10.00429	10.004242	10.004194	10.004155	10.004111	10.004073	10.004037	10.0040045	10.003971	10.003944	10.003917	10.003898	10.003881	10.003863	10.003854	10.003846	10.003846	10.003854	10.003859
10.006056	10.005986	10.0059185	10.00585	10.005785	10.005718	10.005655	10.005596	10.005538	10.005476	10.005416	10.005362	10.005303	10.005249	10.005196	10.005139	10.005088	10.005034	10.00498	10.004927	10.004876	10.004823	10.004771	10.004721	10.004668	10.004616	10.004566	10.004514	10.004463	10.004414	10.004367	10.004318	10.004273	10.004225	10.004183	10.004143	10.004104	10.004064	10.004032	10.003999	10.003971	10.003943	10.003922	10.003906	10.003891	10.0038805	10.003874	10.003875	10.003878	10.003889
10.006087	10.006017	10.005948	10.005879	10.0058155	10.005751	10.005687	10.005625	10.005567	10.0055065	10.005447	10.005393	10.005333	10.005279	10.005225	10.005172	10.005117	10.005065	10.00501	10.004959	10.004907	10.004853	10.004801	10.004752	10.0047	10.004647	10.004596	10.004544	10.004492	10.004443	10.0043955	10.00435	10.004302	10.004256	10.004212	10.004172	10.004132	10.004094	10.004062	10.004027	10.003999	10.003974	10.003953	10.003931	10.003918	10.00391	10.0039015	10.0039015	10.003905	10.003911
[truncated: 451 more columns]
