# Supplementary material for: Investigating the use of physics informed neural networks for dam-break scenarios
Source: PLoS One. 2025 Sep 19;20(9):e0332694. doi: 10.1371/journal.pone.0332694 (PMC12449020; doi:10.1371/journal.pone.0332694)
Supplement: S1 File — Dataset for the 1D and 2D shallow water equations (SWE). Repository: https://github.com/kinzamumtaz/2D_SWE. (ZIP) [file pone.0332694.s001.zip › 2D_SWE-main/Downloads/solution_outputs_2dstep/2dstep_t0.90.csv]

9.9911375	9.991085	9.99099	9.990889	9.99079	9.9907	9.990621	9.990547	9.9904785	9.990419	9.990357	9.990294	9.990233	9.990176	9.990111	9.990048	9.989989	9.989928	9.989871	9.989816	9.989763	9.9897175	9.989672	9.9896345	9.989601	9.989569	9.989546	9.989525	9.989509	9.989497	9.989492	9.989487	9.989486	9.9894905	9.989495	9.989502	9.989513	9.989523	9.989536	9.989549	9.989566	9.989583	9.989599	9.989616	9.9896345	9.9896555	9.989677	9.9896965	9.989718	9.989741
9.99116	9.991078	9.990978	9.990877	9.990787	9.990708	9.990639	9.990572	9.990513	9.990453	9.990393	9.990332	9.990271	9.990205	9.990142	9.990074	9.990006	9.9899435	9.9898815	9.9898205	9.989762	9.989713	9.989664	9.989623	9.989586	9.989553	9.989525	9.989506	9.989489	9.989475	9.9894705	9.989466	9.989465	9.989465	9.989475	9.989483	9.989497	9.989509	9.989525	9.989539	9.989557	9.989577	9.989595	9.9896145	9.989638	9.989661	9.98968	9.989703	9.989729	9.989754
9.991154	9.991062	9.990965	9.99088	9.990803	9.99073	9.99067	9.990611	9.990551	9.990497	9.9904375	9.990371	9.990304	9.990237	9.990163	9.990095	9.990022	9.989951	9.989883	9.989818	9.9897585	9.989699	9.989649	9.989601	9.98956	9.989528	9.989498	9.989471	9.989455	9.989441	9.989433	9.989429	9.9894285	9.989432	9.989441	9.989449	9.989464	9.989479	9.989494	9.989512	9.9895315	9.989554	9.989577	9.989598	9.989621	9.989645	9.989668	9.9896965	9.989723	9.98975
9.991151	9.991063	9.990976	9.990898	9.99083	9.990769	9.990713	9.990656	9.990604	9.990542	9.990478	9.99041	9.99034	9.990264	9.990187	9.990109	9.990031	9.989954	9.989878	9.989807	9.989742	9.989679	9.98962	9.989571	9.989527	9.989487	9.989455	9.989429	9.98941	9.989393	9.989385	9.98938	9.989381	9.989386	9.989393	9.989404	9.98942	9.989435	9.989455	9.989475	9.989494	9.989519	9.989544	9.989569	9.989594	9.989621	9.989649	9.989676	9.989703	9.989735
9.991164	9.991079	9.991001	9.990932	9.990873	9.990819	9.990765	9.990711	9.99065	9.990591	9.990519	9.990448	9.990371	9.990289	9.990204	9.990121	9.990035	9.989952	9.989869	9.98979	9.98972	9.989654	9.989588	9.9895315	9.989485	9.989442	9.989405	9.989378	9.989356	9.989343	9.98933	9.989323	9.989321	9.989329	9.989339	9.98935	9.989364	9.989385	9.989403	9.989427	9.989451	9.989475	9.989503	9.989532	9.989558	9.989587	9.989617	9.989649	9.98968	9.989712
9.991195	9.991115	9.991043	9.990982	9.990927	9.990871	9.990819	9.990762	9.990702	9.990631	9.990561	9.990482	9.9903965	9.990308	9.990217	9.990126	9.990036	9.989945	9.989856	9.989773	9.989691	9.989618	9.9895525	9.989493	9.989439	9.989392	9.989354	9.989325	9.989296	9.989281	9.98927	9.9892645	9.989264	9.989267	9.989277	9.989289	9.989305	9.9893265	9.9893465	9.989373	9.989398	9.989426	9.989456	9.989483	9.989514	9.989547	9.989579	9.989611	9.989645	9.989679
9.991243	9.991163	9.991096	9.991038	9.99098	9.990926	9.990874	9.990814	9.990747	9.990675	9.990597	9.990511	9.990419	9.990326	9.990229	9.99013	9.990029	9.989934	9.989839	9.989751	9.989664	9.989587	9.989512	9.989451	9.989391	9.989341	9.9893	9.989268	9.98924	9.989223	9.989207	9.989201	9.9892	9.989203	9.989214	9.989229	9.989244	9.9892645	9.989286	9.989313	9.989343	9.989369	9.989399	9.989433	9.989466	9.9895	9.989537	9.98957	9.989604	9.989641
9.991295	9.991219	9.991155	9.9910965	9.991037	9.990983	9.990923	9.990862	9.99079	9.990711	9.990628	9.990539	9.990442	9.990341	9.990232	9.990129	9.990025	9.9899235	9.98982	9.989726	9.9896345	9.989549	9.989478	9.989407	9.9893465	9.989294	9.989246	9.989211	9.9891815	9.989161	9.989147	9.989138	9.989136	9.9891405	9.989151	9.989162	9.989183	9.989201	9.989227	9.989252	9.9892845	9.989315	9.989349	9.989383	9.989414	9.989451	9.989489	9.989525	9.989563	9.9896
9.991356	9.991281	9.991214	9.99115	9.991093	9.991033	9.990971	9.990902	9.9908285	9.990746	9.990654	9.990561	9.990457	9.99035	9.990243	9.990129	9.990019	9.989911	9.989806	9.989706	9.989609	9.989523	9.989439	9.9893675	9.989302	9.989246	9.9892	9.989159	9.989127	9.989104	9.989089	9.989079	9.989078	9.989082	9.989089	9.989102	9.989122	9.98914	9.989168	9.989195	9.989227	9.989258	9.98929	9.989328	9.989363	9.9894	9.989437	9.989477	9.989519	9.989559
9.991417	9.991338	9.991264	9.991202	9.991141	9.991076	9.991014	9.990939	9.990859	9.990774	9.990681	9.990581	9.990474	9.990361	9.990248	9.990132	9.990015	9.989905	9.989793	9.989688	9.989589	9.989495	9.989411	9.989332	9.989266	9.989204	9.989155	9.989112	9.989078	9.989056	9.989038	9.989025	9.989022	9.989027	9.989032	9.989049	9.989064	9.989086	9.989112	9.989138	9.989172	9.989204	9.989242	9.989274	9.989313	9.989352	9.98939	9.98943	9.989471	9.989513
9.991477	9.991393	9.991317	9.991249	9.991182	9.991118	9.99105	9.9909725	9.990891	9.990799	9.990702	9.990599	9.990488	9.990372	9.990253	9.990134	9.990016	9.989894	9.989783	9.989674	9.989569	9.989474	9.989385	9.989308	9.989235	9.989172	9.9891205	9.989076	9.989039	9.98901	9.988991	9.988979	9.988975	9.988977	9.988982	9.9889965	9.989015	9.989037	9.989061	9.989091	9.98912	9.989152	9.98919	9.989225	9.989265	9.989305	9.989344	9.989384	9.989428	9.98947
9.9915285	9.99144	9.991361	9.991291	9.99122	9.991152	9.991079	9.991003	9.990919	9.990826	9.990725	9.990617	9.990504	9.990386	9.990263	9.99014	9.990018	9.989898	9.98978	9.98967	9.989563	9.989463	9.98937	9.989287	9.989211	9.989149	9.989093	9.989046	9.989008	9.9889765	9.988959	9.988943	9.988937	9.988938	9.988946	9.988954	9.988972	9.988995	9.989018	9.989042	9.989074	9.98911	9.989144	9.9891815	9.989222	9.989258	9.989302	9.989344	9.989385	9.989427
9.991575	9.991481	9.991405	9.991326	9.991256	9.991184	9.991109	9.991027	9.990942	9.990846	9.990744	9.990637	9.990521	9.990398	9.990275	9.990153	9.990024	9.9899025	9.989784	9.989671	9.989558	9.989457	9.989365	9.989279	9.989201	9.989135	9.9890785	9.989028	9.988985	9.988957	9.988934	9.988915	9.988906	9.988909	9.988914	9.988921	9.988938	9.988958	9.988979	9.989008	9.989037	9.989068	9.989103	9.989141	9.98918	9.98922	9.989259	9.989304	9.989344	9.989388
9.991615	9.99152	9.991435	9.991359	9.991286	9.991212	9.991135	9.991052	9.990965	9.9908695	9.990767	9.990655	9.990539	9.990416	9.9902935	9.990168	9.990038	9.989916	9.989794	9.989676	9.989566	9.989464	9.989366	9.989281	9.989202	9.989133	9.989073	9.989019	9.988979	9.988944	9.98892	9.988899	9.988891	9.988889	9.988891	9.988898	9.988912	9.988928	9.988953	9.988977	9.989006	9.989037	9.989073	9.989108	9.989143	9.989184	9.989225	9.989264	9.989309	9.989355
9.991649	9.991552	9.991463	9.991386	9.991311	9.991238	9.991161	9.991079	9.990989	9.990892	9.9907875	9.990676	9.99056	9.990438	9.990313	9.990185	9.990058	9.989931	9.989809	9.989692	9.989584	9.989476	9.989378	9.989288	9.989209	9.98914	9.989077	9.989022	9.98898	9.988946	9.988917	9.988895	9.988883	9.988879	9.988879	9.988888	9.988894	9.988912	9.988933	9.988958	9.988986	9.9890175	9.989048	9.989083	9.989119	9.989154	9.989195	9.989237	9.989277	9.989321
9.991681	9.991577	9.991492	9.991411	9.991334	9.9912615	9.991183	9.991098	9.991011	9.990916	9.990811	9.990699	9.990582	9.990463	9.990336	9.990212	9.990082	9.989956	9.989836	9.989719	9.989605	9.989499	9.9894	9.989311	9.98923	9.989158	9.989095	9.9890375	9.988992	9.988956	9.988925	9.988902	9.98889	9.988879	9.988881	9.988885	9.9888935	9.988907	9.988924	9.988948	9.988974	9.988998	9.989028	9.989062	9.989096	9.989137	9.989173	9.989215	9.989253	9.989297
9.991705	9.991606	9.991515	9.991435	9.99136	9.991284	9.991206	9.991125	9.991036	9.99094	9.990839	9.990728	9.990612	9.990492	9.990366	9.990238	9.990115	9.989988	9.989868	9.989749	9.989637	9.98953	9.989431	9.989343	9.989258	9.989186	9.98912	9.989064	9.989018	9.988977	9.988948	9.988922	9.988907	9.988893	9.988892	9.9888935	9.9889	9.988913	9.98893	9.988946	9.988969	9.9889965	9.989024	9.989057	9.989086	9.989122	9.989159	9.989199	9.989238	9.989278
9.99173	9.991625	9.991536	9.991456	9.991382	9.991308	9.991229	9.991148	9.991061	9.990968	9.990865	9.990757	9.990642	9.9905205	9.990398	9.990272	9.990148	9.990024	9.989904	9.989787	9.9896755	9.989571	9.989471	9.98938	9.989298	9.989223	9.989158	9.9890995	9.98905	9.98901	9.9889765	9.98895	9.988931	9.98892	9.9889145	9.9889145	9.988919	9.988929	9.98894	9.988957	9.988978	9.989001	9.989027	9.989057	9.989087	9.9891205	9.989153	9.989189	9.989227	9.989265
9.991749	9.991649	9.99156	9.991478	9.991403	9.99133	9.991253	9.991174	9.991089	9.990996	9.990894	9.990787	9.990674	9.990559	9.990437	9.9903145	9.990189	9.9900675	9.989946	9.989832	9.989723	9.989616	9.989518	9.989427	9.989346	9.989268	9.989204	9.989146	9.989096	9.989055	9.9890175	9.988992	9.98897	9.9889555	9.988948	9.988946	9.988946	9.988954	9.988964	9.988977	9.988997	9.9890175	9.989041	9.989066	9.989095	9.989125	9.989157	9.989191	9.989225	9.989264
9.99177	9.991667	9.99158	9.991501	9.991426	9.991354	9.991281	9.991201	9.9911175	9.991025	9.990924	9.990821	9.99071	9.990593	9.990475	9.990353	9.990232	9.990115	9.989994	9.989881	9.989773	9.989671	9.989573	9.989485	9.9894	9.989324	9.98926	9.989201	9.989148	9.989105	9.989072	9.989042	9.989019	9.989003	9.988993	9.98899	9.988988	9.988991	9.989	9.989012	9.989028	9.989044	9.989064	9.989088	9.989112	9.9891405	9.98917	9.989202	9.989232	9.989268
9.99179	9.991688	9.991602	9.991524	9.991451	9.99138	9.991306	9.991227	9.991144	9.991058	9.990958	9.990853	9.990748	9.990632	9.990517	9.990398	9.990281	9.990163	9.990049	9.989937	9.989829	9.989727	9.989633	9.989543	9.989461	9.989389	9.989322	9.989263	9.989212	9.989168	9.989132	9.9891	9.989079	9.989059	9.989048	9.98904	9.989037	9.989039	9.989045	9.989054	9.989066	9.989081	9.989096	9.98912	9.98914	9.989166	9.989191	9.989217	9.989249	9.98928
9.991809	9.991712	9.991623	9.991546	9.991475	9.991404	9.991333	9.991258	9.991176	9.991089	9.990992	9.990892	9.990786	9.990674	9.9905615	9.990445	9.990331	9.990218	9.990102	9.989995	9.98989	9.989789	9.989696	9.989609	9.989531	9.989458	9.989391	9.989333	9.9892845	9.989239	9.989199	9.989168	9.989142	9.989124	9.98911	9.9890995	9.989097	9.989095	9.989098	9.989104	9.989113	9.989126	9.989143	9.989159	9.98918	9.989201	9.989222	9.989245	9.989276	9.989305
9.991826	9.99173	9.991643	9.99157	9.991498	9.991431	9.991359	9.991284	9.991205	9.99112	9.991029	9.99093	9.990827	9.990718	9.990607	9.990495	9.990384	9.99027	9.990161	9.990056	9.98995	9.989856	9.989764	9.989681	9.989602	9.98953	9.989468	9.98941	9.989358	9.989316	9.989276	9.989244	9.98922	9.9892	9.989182	9.98917	9.989164	9.989161	9.98916	9.989165	9.989172	9.989181	9.989197	9.989209	9.989225	9.9892435	9.989263	9.989284	9.989309	9.989335
9.99185	9.991752	9.991667	9.991594	9.991526	9.991459	9.991388	9.991314	9.99124	9.991155	9.991063	9.990967	9.990866	9.990763	9.990654	9.990542	9.990434	9.99033	9.990221	9.990118	9.990019	9.989926	9.989837	9.989751	9.989678	9.989608	9.989546	9.9894905	9.989439	9.989395	9.989358	9.9893265	9.989299	9.989279	9.989258	9.989247	9.989241	9.989236	9.989235	9.989235	9.98924	9.989248	9.989256	9.989266	9.989281	9.989296	9.989312	9.989332	9.989354	9.989376
9.991868	9.991773	9.9916935	9.991619	9.991556	9.991486	9.991419	9.991348	9.991272	9.991189	9.991099	9.991007	9.990906	9.990806	9.990703	9.990595	9.990489	9.990383	9.99028	9.990181	9.990086	9.989997	9.989909	9.98983	9.989757	9.989689	9.989628	9.989572	9.989522	9.989482	9.989441	9.989409	9.989385	9.989362	9.989346	9.989331	9.98932	9.989316	9.989309	9.989311	9.989315	9.989321	9.989325	9.989332	9.9893465	9.989357	9.989371	9.9893875	9.989407	9.989425
9.991892	9.991795	9.991718	9.991649	9.991581	9.991514	9.991449	9.991382	9.991305	9.99122	9.991137	9.991046	9.990951	9.990851	9.9907465	9.990646	9.990541	9.990441	9.990343	9.990248	9.990151	9.990067	9.989983	9.989907	9.989833	9.989769	9.989712	9.989657	9.989609	9.989567	9.9895315	9.989499	9.989474	9.9894495	9.989434	9.989421	9.9894085	9.989402	9.989399	9.989394	9.989398	9.9894	9.989405	9.989412	9.98942	9.989428	9.989439	9.989453	9.989467	9.989483
9.991913	9.991821	9.991742	9.991674	9.991607	9.991542	9.991483	9.991412	9.991333	9.991259	9.991173	9.991083	9.990993	9.990896	9.990797	9.990696	9.990597	9.990499	9.990402	9.99031	9.990218	9.990137	9.990057	9.989982	9.989915	9.989853	9.989794	9.989742	9.989697	9.989654	9.989622	9.989591	9.989567	9.989543	9.989527	9.9895115	9.989501	9.989491	9.989488	9.989484	9.989483	9.989485	9.989489	9.989492	9.989496	9.989506	9.989514	9.989528	9.989536	9.989551
9.991932	9.991846	9.991773	9.991701	9.991637	9.991575	9.991511	9.9914465	9.991371	9.991293	9.991208	9.991123	9.991034	9.990939	9.990842	9.9907465	9.990653	9.990555	9.990462	9.990374	9.990285	9.990205	9.990127	9.990057	9.989991	9.98993	9.989877	9.989832	9.989785	9.989747	9.989713	9.989684	9.989661	9.989638	9.98962	9.989607	9.989597	9.989587	9.989586	9.989576	9.989574	9.989575	9.989576	9.989578	9.989583	9.98959	9.989597	9.989604	9.989615	9.989625
9.991955	9.991871	9.9917965	9.99173	9.991668	9.991607	9.99154	9.991474	9.991405	9.991327	9.991245	9.991162	9.991074	9.990983	9.9908905	9.990796	9.990703	9.990609	9.990521	9.990434	9.990353	9.990272	9.990201	9.990134	9.990069	9.99001	9.989961	9.989913	9.989872	9.989832	9.989802	9.9897785	9.989753	9.989732	9.9897175	9.989704	9.989692	9.989684	9.989679	9.9896755	9.989675	9.98967	9.989671	9.989672	9.9896755	9.989679	9.989686	9.989691	9.9897	9.989708
9.9919815	9.991899	9.991823	9.991758	9.991697	9.991636	9.991574	9.991508	9.991437	9.991361	9.991282	9.991201	9.991115	9.991025	9.990935	9.990844	9.990754	9.990664	9.990578	9.990495	9.9904175	9.990337	9.990271	9.990204	9.990141	9.990087	9.990042	9.989999	9.989957	9.989923	9.989892	9.989869	9.989847	9.989827	9.989813	9.989801	9.989793	9.989782	9.989779	9.98977	9.989771	9.989767	9.989771	9.989773	9.989773	9.989775	9.989779	9.98978	9.989788	9.989798
9.992004	9.991921	9.991852	9.991786	9.991726	9.991665	9.991604	9.991539	9.991469	9.9914	9.99132	9.991237	9.991155	9.991067	9.990981	9.990891	9.990804	9.990718	9.990633	9.990553	9.990477	9.990401	9.990333	9.990273	9.990215	9.990166	9.990117	9.990079	9.99004	9.990009	9.989981	9.989959	9.989939	9.989922	9.989909	9.9899	9.989888	9.9898815	9.989878	9.989876	9.989869	9.989869	9.989868	9.989873	9.989868	9.989872	9.989874	9.98988	9.989883	9.989888
9.99203	9.99195	9.99188	9.9918165	9.991756	9.991694	9.991635	9.9915695	9.991504	9.991432	9.991358	9.991276	9.991191	9.991109	9.991022	9.990937	9.990851	9.990768	9.9906845	9.990607	9.990534	9.990463	9.9904	9.990341	9.990285	9.990239	9.990193	9.990156	9.990121	9.990092	9.9900675	9.990046	9.990027	9.990014	9.99	9.989992	9.9899845	9.989981	9.989974	9.989973	9.989971	9.989971	9.989971	9.989971	9.989972	9.989973	9.989976	9.989978	9.989983	9.989986
9.992054	9.991974	9.991908	9.991844	9.991787	9.991729	9.99167	9.991604	9.991537	9.991466	9.991392	9.991314	9.991232	9.991149	9.991064	9.990981	9.990897	9.990817	9.990738	9.990663	9.990592	9.990523	9.99046	9.990405	9.990353	9.990307	9.990264	9.9902315	9.990198	9.990171	9.990149	9.9901285	9.990114	9.9901	9.990094	9.990083	9.990078	9.990077	9.990072	9.990071	9.990068	9.99007	9.99007	9.990073	9.990073	9.990076	9.990079	9.990081	9.990083	9.9900875
9.992077	9.992003	9.991938	9.991875	9.991816	9.991759	9.991698	9.991636	9.9915695	9.991499	9.991425	9.991348	9.991268	9.991189	9.991107	9.991023	9.990942	9.990864	9.990787	9.990709	9.9906435	9.99058	9.99052	9.990467	9.990415	9.990372	9.990334	9.990299	9.99027	9.990247	9.990227	9.990208	9.990196	9.990187	9.990177	9.990173	9.99017	9.990167	9.990168	9.990166	9.990169	9.99017	9.990171	9.990173	9.990176	9.990178	9.990184	9.990186	9.990188	9.990192
9.992102	9.992028	9.9919615	9.991904	9.991845	9.991789	9.991729	9.991668	9.991601	9.991534	9.991462	9.991387	9.991305	9.991227	9.991147	9.991066	9.990986	9.990909	9.990834	9.990764	9.990695	9.990634	9.990575	9.990522	9.990474	9.990434	9.9903965	9.990365	9.990337	9.9903145	9.990299	9.990286	9.990273	9.990266	9.99026	9.990257	9.990256	9.990256	9.990256	9.99026	9.990265	9.990266	9.990271	9.990273	9.990275	9.990282	9.990286	9.99029	9.990293	9.990295
9.992126	9.992054	9.991992	9.991933	9.991876	9.991817	9.991756	9.991697	9.991634	9.991566	9.991495	9.991419	9.991342	9.991265	9.991185	9.991104	9.991027	9.9909525	9.990879	9.990809	9.990744	9.990682	9.990628	9.990577	9.990531	9.990491	9.9904585	9.990427	9.990402	9.990381	9.990369	9.990353	9.990348	9.99034	9.990336	9.990337	9.990338	9.990342	9.990346	9.990348	9.990355	9.990358	9.990366	9.99037	9.990377	9.990382	9.990389	9.99039	9.9903965	9.990401
9.992152	9.992084	9.992019	9.991961	9.991902	9.991849	9.991788	9.99173	9.991665	9.991598	9.991525	9.991456	9.991378	9.991301	9.991222	9.991146	9.99107	9.9909935	9.990919	9.990853	9.9907875	9.990731	9.990676	9.990628	9.990584	9.990546	9.990513	9.990484	9.990461	9.990444	9.990431	9.99042	9.990415	9.990408	9.990411	9.990412	9.990417	9.99042	9.990427	9.990433	9.990439	9.99045	9.990457	9.990466	9.990472	9.99048	9.990484	9.990493	9.9905	9.990505
9.992176	9.992108	9.992046	9.991987	9.991931	9.9918785	9.991818	9.991759	9.991694	9.991628	9.991561	9.9914875	9.991412	9.991334	9.991257	9.991181	9.991106	9.991032	9.990963	9.990895	9.990833	9.990777	9.990719	9.990677	9.990635	9.990595	9.990563	9.99054	9.990516	9.9904995	9.990489	9.990484	9.990478	9.9904785	9.990476	9.990481	9.990487	9.990497	9.990505	9.990508	9.990523	9.990536	9.990543	9.990552	9.990562	9.990575	9.9905815	9.990592	9.990601	9.990608
9.992199	9.992131	9.992073	9.992016	9.991962	9.991906	9.991847	9.991788	9.991726	9.991662	9.9915905	9.991518	9.991445	9.99137	9.991294	9.991218	9.991143	9.991072	9.991005	9.990936	9.990873	9.990818	9.990768	9.990721	9.99068	9.990643	9.99061	9.990588	9.990567	9.990553	9.990543	9.990537	9.990533	9.990535	9.9905405	9.990544	9.990553	9.990564	9.990576	9.990584	9.990601	9.990615	9.990625	9.990641	9.99065	9.990664	9.990674	9.990685	9.990698	9.990706
9.99222	9.992157	9.992098	9.992042	9.991985	9.991935	9.9918785	9.991819	9.991754	9.991693	9.991622	9.99155	9.991478	9.991404	9.991328	9.991254	9.99118	9.991107	9.991042	9.990975	9.990912	9.990858	9.990806	9.99076	9.990719	9.990685	9.990655	9.990633	9.990612	9.9906025	9.990591	9.990587	9.990584	9.990588	9.990597	9.990601	9.990614	9.990627	9.990644	9.990657	9.990671	9.990689	9.9907	9.990719	9.990732	9.990747	9.990763	9.990777	9.9907875	9.990805
9.992247	9.992182	9.992121	9.992068	9.992016	9.991962	9.991904	9.991844	9.991784	9.99172	9.991651	9.99158	9.991509	9.991436	9.991363	9.991288	9.991214	9.991145	9.991076	9.991011	9.990952	9.990894	9.990846	9.990802	9.990762	9.990727	9.990697	9.990674	9.990657	9.990642	9.990635	9.990634	9.990633	9.990638	9.990646	9.990657	9.990669	9.990684	9.990701	9.990718	9.990734	9.990755	9.990772	9.990791	9.990808	9.990826	9.990844	9.99086	9.99088	9.990893
9.992266	9.992204	9.992147	9.992095	9.99204	9.991986	9.991931	9.991875	9.991814	9.991747	9.991682	9.991609	9.991541	9.991467	9.991394	9.991321	9.991248	9.991177	9.991113	9.991048	9.990989	9.990931	9.990884	9.990836	9.990801	9.990766	9.990735	9.990713	9.990694	9.990683	9.990675	9.990675	9.990676	9.990679	9.990693	9.990705	9.990715	9.990734	9.990752	9.990774	9.990792	9.990815	9.990836	9.990859	9.990879	9.990901	9.990923	9.990945	9.990963	9.990983
9.992288	9.992226	9.992169	9.992119	9.992065	9.992011	9.991957	9.9918995	9.991838	9.991774	9.991709	9.991641	9.991572	9.991499	9.991425	9.991353	9.991281	9.99121	9.991145	9.991082	9.991022	9.990967	9.990915	9.990871	9.990834	9.990801	9.99077	9.990747	9.99073	9.990719	9.990712	9.990711	9.990714	9.99072	9.990729	9.990746	9.990761	9.990777	9.990798	9.990821	9.990846	9.99087	9.990893	9.990919	9.990944	9.990968	9.990991	9.991017	9.99104	9.991061
9.99231	9.992248	9.992193	9.992139	9.992089	9.992035	9.991982	9.991924	9.991867	9.991801	9.991738	9.991671	9.991599	9.991527	9.991455	9.991386	9.991314	9.991242	9.9911785	9.991117	9.991053	9.991	9.990952	9.990908	9.990868	9.990833	9.990803	9.99078	9.990764	9.99075	9.9907465	9.990744	9.990748	9.990755	9.990766	9.990782	9.990797	9.990819	9.990839	9.990868	9.9908905	9.990918	9.990949	9.990973	9.990999	9.991031	9.991057	9.991084	9.991109	9.991137
9.99233	9.99227	9.992216	9.992163	9.99211	9.99206	9.992007	9.99195	9.991894	9.99183	9.991762	9.991695	9.991629	9.991555	9.991486	9.991417	9.991344	9.991277	9.991208	9.991144	9.991087	9.991034	9.990981	9.990935	9.990895	9.990863	9.990832	9.99081	9.990793	9.99078	9.990775	9.990771	9.990776	9.990785	9.990796	9.990812	9.990831	9.990855	9.990878	9.990904	9.99093	9.990959	9.990991	9.99102	9.991054	9.991083	9.991115	9.991144	9.991178	9.991204
9.992349	9.99229	9.992236	9.992186	9.992133	9.992083	9.992029	9.991974	9.991915	9.991856	9.99179	9.991723	9.9916525	9.991582	9.991513	9.991443	9.991373	9.991306	9.991239	9.9911785	9.99112	9.991063	9.991013	9.990965	9.990926	9.990892	9.990861	9.990839	9.990821	9.99081	9.990801	9.990801	9.990804	9.990813	9.990824	9.990843	9.990861	9.990883	9.990908	9.990934	9.990965	9.990996	9.991029	9.991063	9.991097	9.991131	9.991163	9.9911995	9.991234	9.991267
9.992365	9.99231	9.992256	9.992204	9.992152	9.992103	9.992051	9.991997	9.991938	9.991877	9.991814	9.991749	9.991678	9.9916115	9.991543	9.991472	9.9914	9.991332	9.99127	9.991206	9.991147	9.991092	9.991041	9.990996	9.990954	9.99092	9.9908905	9.990866	9.990845	9.990835	9.990825	9.990824	9.9908285	9.990835	9.990847	9.990865	9.990884	9.990907	9.990935	9.990963	9.990994	9.991027	9.991062	9.9910965	9.9911375	9.991171	9.99121	9.991244	9.991284	9.991322
9.992382	9.992324	9.992275	9.992222	9.992175	9.992125	9.992073	9.992016	9.99196	9.9918995	9.9918375	9.991774	9.991703	9.991636	9.991569	9.9915	9.991429	9.991364	9.991298	9.991235	9.991176	9.99112	9.991069	9.991021	9.990983	9.990946	9.990915	9.990891	9.9908695	9.990859	9.99085	9.990846	9.9908495	9.990854	9.990868	9.990883	9.990903	9.990926	9.990955	9.990985	9.991017	9.991054	9.991089	9.991128	9.991168	9.991207	9.991246	9.991289	9.99133	9.991367
9.992397	9.992341	9.9922905	9.992241	9.992191	9.992144	9.992088	9.992035	9.9919815	9.99192	9.99186	9.991794	9.991728	9.991661	9.991593	9.991524	9.991458	9.991392	9.991325	9.991264	9.991204	9.991149	9.9910965	9.991052	9.991008	9.9909725	9.990941	9.990913	9.990893	9.990879	9.99087	9.990866	9.990866	9.990871	9.990881	9.990902	9.990921	9.990946	9.9909725	9.991004	9.991036	9.991072	9.991114	9.991153	9.991195	9.991234	9.99128	9.9913225	9.991368	9.991411
9.992412	9.992357	9.992309	9.992257	9.9922085	9.992158	9.99211	9.992056	9.991999	9.991942	9.9918785	9.99182	9.991751	9.991684	9.991618	9.991551	9.991484	9.991417	9.991352	9.991291	9.991232	9.991174	9.991124	9.991077	9.991034	9.990998	9.990962	9.990937	9.990916	9.9909	9.99089	9.990881	9.990886	9.99089	9.990897	9.990913	9.990937	9.990962	9.990988	9.991018	9.991053	9.99109	9.99113	9.991173	9.991215	9.99126	9.991305	9.991351	9.9914	9.9914465
9.992426	9.992369	9.992321	9.992273	9.992223	9.992175	9.992129	9.992072	9.992019	9.991959	9.991902	9.991838	9.991776	9.991707	9.99164	9.991577	9.991509	9.991443	9.991381	9.991318	9.991258	9.991201	9.99115	9.991101	9.991057	9.991021	9.990987	9.99096	9.990937	9.990916	9.990909	9.990899	9.990898	9.990905	9.990914	9.990929	9.990947	9.990973	9.990998	9.991028	9.991062	9.991101	9.991142	9.991184	9.991231	9.991274	9.991324	9.991373	9.991424	9.991475
9.992437	9.992384	9.992334	9.992284	9.992241	9.992189	9.992138	9.992088	9.992033	9.991979	9.99192	9.991859	9.9917965	9.991732	9.991665	9.991599	9.991533	9.991469	9.991408	9.991343	9.991283	9.99123	9.991179	9.991128	9.991084	9.991047	9.991011	9.99098	9.990959	9.990935	9.990924	9.990918	9.990914	9.990918	9.990928	9.990939	9.990955	9.99098	9.991007	9.991038	9.991073	9.99111	9.99115	9.991194	9.9912405	9.991288	9.99134	9.991391	9.991446	9.991497
9.992451	9.992397	9.992348	9.9923	9.992253	9.992207	9.992156	9.992105	9.992048	9.991993	9.991938	9.991874	9.9918165	9.991753	9.991685	9.991622	9.991557	9.991493	9.991431	9.991366	9.991309	9.991256	9.991202	9.991151	9.991107	9.991069	9.991029	9.991003	9.990978	9.990956	9.990943	9.990934	9.990929	9.990931	9.990938	9.990951	9.990968	9.990988	9.991015	9.991043	9.991078	9.9911175	9.991158	9.991204	9.991248	9.991301	9.991351	9.991404	9.991458	9.991513
9.992463	9.992407	9.992358	9.9923115	9.992264	9.992217	9.992167	9.992118	9.992065	9.99201	9.991954	9.991894	9.991834	9.991772	9.991708	9.991643	9.99158	9.991516	9.991455	9.991396	9.991336	9.991278	9.991227	9.991178	9.991134	9.991091	9.991054	9.991024	9.990997	9.990975	9.99096	9.99095	9.990944	9.990942	9.990948	9.990959	9.990974	9.990994	9.991021	9.99105	9.991082	9.991122	9.991159	9.991207	9.991255	9.9913025	9.991357	9.991412	9.991468	9.991527
9.99247	9.992417	9.992367	9.992322	9.992277	9.9922285	9.99218	9.99213	9.992078	9.9920225	9.991972	9.991914	9.99185	9.991791	9.991729	9.991665	9.991599	9.991542	9.991479	9.991417	9.991359	9.9913025	9.991251	9.991204	9.991156	9.991117	9.991078	9.991045	9.991017	9.9909935	9.990978	9.990967	9.990954	9.990957	9.990959	9.990969	9.990984	9.990999	9.991024	9.991054	9.991085	9.991122	9.991162	9.991208	9.991256	9.991306	9.991362	9.991417	9.991473	9.991534
9.992481	9.992428	9.992376	9.992334	9.992286	9.992238	9.992194	9.99214	9.992088	9.992037	9.991982	9.991927	9.991868	9.991808	9.991747	9.991685	9.991621	9.991562	9.9915	9.991442	9.9913845	9.991328	9.991276	9.991227	9.991182	9.991139	9.991102	9.991067	9.991039	9.9910145	9.990994	9.990979	9.990973	9.990969	9.990971	9.990977	9.99099	9.991008	9.991028	9.991056	9.991087	9.991126	9.991162	9.991209	9.991255	9.991306	9.991362	9.991417	9.991477	9.991538
9.992486	9.992435	9.992387	9.992338	9.992293	9.992248	9.992199	9.992151	9.992101	9.992047	9.991996	9.991941	9.991882	9.991823	9.991765	9.991704	9.991644	9.99158	9.991524	9.991466	9.991408	9.991351	9.991303	9.991253	9.991203	9.991163	9.991126	9.991089	9.991062	9.9910345	9.991013	9.990998	9.990987	9.990979	9.99098	9.990987	9.990996	9.99101	9.991033	9.991061	9.991087	9.991122	9.991161	9.991207	9.991251	9.9913025	9.991358	9.991413	9.991475	9.991537
9.992492	9.992442	9.992394	9.992346	9.992299	9.992258	9.992208	9.992159	9.992111	9.992062	9.992007	9.991954	9.991896	9.991838	9.991781	9.991723	9.991663	9.991604	9.991548	9.991488	9.991431	9.991378	9.991325	9.991275	9.991231	9.991187	9.991146	9.991111	9.991079	9.991055	9.991031	9.991016	9.991003	9.9909935	9.990994	9.990995	9.991005	9.991018	9.991037	9.99106	9.99109	9.991122	9.991161	9.991203	9.991252	9.991298	9.991355	9.99141	9.991471	9.991532
9.992499	9.992446	9.9924	9.992354	9.992307	9.992262	9.992216	9.992167	9.992121	9.992071	9.992018	9.991964	9.991908	9.991854	9.991798	9.99174	9.991682	9.991621	9.991568	9.991509	9.991456	9.991404	9.99135	9.9913	9.991255	9.991213	9.991171	9.991135	9.991103	9.991075	9.991051	9.9910345	9.991021	9.99101	9.991007	9.991005	9.991014	9.991024	9.991041	9.991065	9.991093	9.991121	9.991161	9.9911995	9.991247	9.991296	9.991347	9.9914055	9.991466	9.99153
9.992505	9.992454	9.992406	9.992358	9.992313	9.992269	9.992226	9.992177	9.99213	9.992079	9.992027	9.991976	9.991923	9.991867	9.991813	9.991758	9.991699	9.991644	9.991585	9.991532	9.991477	9.991426	9.991374	9.991327	9.991281	9.991236	9.991196	9.991159	9.991124	9.991097	9.991073	9.991054	9.991038	9.991026	9.991019	9.991019	9.991025	9.9910345	9.991048	9.99107	9.991092	9.991123	9.991157	9.991197	9.991241	9.99129	9.9913435	9.9914	9.991461	9.991523
9.99251	9.9924555	9.992411	9.992363	9.992319	9.992274	9.9922285	9.992185	9.992135	9.992088	9.992034	9.991984	9.991932	9.99188	9.991825	9.991774	9.991718	9.991661	9.991607	9.991552	9.991499	9.991448	9.991399	9.991347	9.9913025	9.9912615	9.991221	9.991182	9.99115	9.9911175	9.991096	9.991072	9.991055	9.991041	9.991035	9.991033	9.9910345	9.99104	9.991055	9.991074	9.991097	9.991125	9.991156	9.991195	9.991238	9.991285	9.991337	9.991391	9.991453	9.991517
9.992512	9.992462	9.992414	9.99237	9.992323	9.992278	9.992233	9.99219	9.992143	9.992094	9.992044	9.991998	9.991946	9.991892	9.991838	9.991785	9.991732	9.991678	9.991623	9.991573	9.991525	9.991471	9.99142	9.991374	9.991329	9.991286	9.991244	9.991209	9.991176	9.991144	9.9911175	9.991095	9.991074	9.991061	9.991051	9.991048	9.991047	9.991052	9.991065	9.991077	9.991098	9.991126	9.9911585	9.991194	9.991235	9.99128	9.99133	9.991385	9.991446	9.991508
9.992515	9.992464	9.992416	9.992372	9.992328	9.992281	9.992238	9.992193	9.992147	9.9921	9.992051	9.9920025	9.991954	9.991904	9.991852	9.9918	9.99175	9.991695	9.991643	9.991592	9.991545	9.991493	9.991445	9.991399	9.991352	9.99131	9.991271	9.991232	9.991198	9.991166	9.991142	9.991116	9.991094	9.99108	9.991071	9.991064	9.991063	9.991064	9.991074	9.991086	9.991106	9.99113	9.991158	9.991193	9.991234	9.991278	9.991325	9.99138	9.991436	9.991499
9.992517	9.992467	9.992417	9.992372	9.992328	9.992285	9.992242	9.992198	9.992152	9.992108	9.992059	9.99201	9.991962	9.991915	9.991864	9.991813	9.991765	9.991714	9.991664	9.991614	9.991564	9.991516	9.9914665	9.991422	9.991377	9.991338	9.991297	9.99126	9.991224	9.991193	9.991164	9.991138	9.991118	9.9911	9.991088	9.991081	9.991076	9.991076	9.991084	9.991096	9.991116	9.991135	9.991162	9.991197	9.991229	9.991272	9.991322	9.991374	9.991427	9.99149
9.992517	9.992465	9.992419	9.992374	9.992331	9.992286	9.992242	9.992199	9.992154	9.99211	9.9920635	9.992017	9.991972	9.991922	9.991875	9.991826	9.991778	9.991729	9.991683	9.991632	9.991582	9.991538	9.991491	9.9914465	9.9914055	9.991361	9.991322	9.991286	9.99125	9.991218	9.991188	9.991163	9.991142	9.991124	9.99111	9.991099	9.991095	9.991094	9.991099	9.99111	9.991121	9.99114	9.991168	9.991196	9.991229	9.991269	9.991318	9.991367	9.991421	9.991483
9.992517	9.99247	9.992419	9.992375	9.992333	9.992286	9.992243	9.992199	9.992157	9.992112	9.992068	9.9920225	9.991979	9.991931	9.991884	9.991837	9.991792	9.991745	9.991697	9.991651	9.991604	9.991558	9.991515	9.991469	9.991429	9.991388	9.991347	9.991312	9.991277	9.991243	9.991214	9.991189	9.991167	9.991146	9.991133	9.991119	9.991112	9.991112	9.991114	9.991121	9.991131	9.99115	9.991175	9.991201	9.991233	9.991272	9.991315	9.991364	9.991416	9.991477
9.992517	9.992469	9.99242	9.992375	9.992331	9.992289	9.992247	9.992203	9.992161	9.992117	9.992073	9.99203	9.991985	9.991938	9.991894	9.991849	9.991802	9.99176	9.9917145	9.991668	9.991621	9.991578	9.991535	9.991497	9.991453	9.991413	9.991373	9.991338	9.991303	9.99127	9.9912405	9.991217	9.991192	9.991172	9.991156	9.991142	9.991136	9.991129	9.99113	9.991138	9.991147	9.991164	9.991181	9.991211	9.991238	9.991273	9.991314	9.991362	9.991413	9.991471
9.992517	9.992466	9.992418	9.992374	9.99233	9.992289	9.992247	9.992205	9.992166	9.99212	9.992077	9.992035	9.99199	9.991947	9.991905	9.991859	9.991816	9.991773	9.991728	9.991686	9.991645	9.991601	9.991558	9.991518	9.991478	9.991439	9.991402	9.991365	9.991332	9.9913	9.991269	9.991242	9.991219	9.991199	9.991181	9.991166	9.991157	9.991151	9.99115	9.991156	9.991161	9.991177	9.991192	9.991216	9.991247	9.991281	9.991318	9.991364	9.991411	9.991469
9.9925165	9.992468	9.992419	9.992373	9.992331	9.992286	9.992247	9.992205	9.992163	9.992124	9.992082	9.992041	9.991997	9.991954	9.991913	9.99187	9.991829	9.991784	9.991743	9.991702	9.991662	9.99162	9.99158	9.991542	9.991504	9.991465	9.991428	9.991394	9.991359	9.991329	9.991298	9.991272	9.991246	9.991226	9.991207	9.991192	9.991183	9.991175	9.991172	9.991175	9.9911785	9.99119	9.991208	9.991228	9.991255	9.991287	9.991324	9.991365	9.991415	9.991466
9.9925165	9.992467	9.992423	9.992371	9.992329	9.992288	9.992248	9.992204	9.992164	9.992122	9.9920845	9.992045	9.9920025	9.991962	9.99192	9.99188	9.99184	9.991797	9.99176	9.991718	9.99168	9.991642	9.991601	9.991564	9.991526	9.991491	9.991453	9.991421	9.991388	9.991357	9.991327	9.991302	9.991276	9.991254	9.991236	9.9912195	9.991207	9.9912	9.991194	9.991198	9.991199	9.991207	9.9912195	9.991243	9.991265	9.991297	9.991329	9.99137	9.991415	9.991467
9.992516	9.992465	9.992419	9.992371	9.992328	9.992284	9.992244	9.992205	9.992165	9.992125	9.992086	9.992046	9.992006	9.991967	9.991928	9.991889	9.991849	9.991813	9.991776	9.991736	9.991697	9.991659	9.991621	9.991588	9.991551	9.991518	9.991482	9.991449	9.991418	9.991387	9.99136	9.991329	9.991306	9.991284	9.991264	9.991249	9.991239	9.991228	9.991221	9.991221	9.991222	9.991228	9.99124	9.991259	9.991281	9.991306	9.991342	9.991376	9.991421	9.991469
9.992515	9.992464	9.992415	9.992371	9.992328	9.992286	9.992243	9.992205	9.992166	9.992127	9.992086	9.99205	9.992011	9.991973	9.99194	9.991899	9.991859	9.991825	9.991786	9.991754	9.9917145	9.991679	9.991644	9.991611	9.991577	9.991544	9.991511	9.991478	9.991449	9.991418	9.99139	9.99136	9.991338	9.991316	9.991295	9.99128	9.991263	9.991255	9.991248	9.991245	9.991245	9.991254	9.9912615	9.991279	9.991297	9.991322	9.991354	9.99139	9.991429	9.991475
9.992513	9.992461	9.992414	9.992371	9.992326	9.992282	9.992243	9.992204	9.992166	9.992126	9.992091	9.992052	9.992015	9.991979	9.991941	9.991904	9.991872	9.991837	9.991798	9.991768	9.991732	9.991698	9.991666	9.991632	9.991601	9.991568	9.991537	9.991506	9.991476	9.991449	9.99142	9.991394	9.991369	9.99135	9.991324	9.991311	9.991296	9.991282	9.991277	9.991273	9.991271	9.991276	9.991284	9.9913	9.991315	9.991339	9.991369	9.991401	9.99144	9.991482
9.992511	9.992461	9.992411	9.992369	9.992325	9.992284	9.992241	9.992203	9.992166	9.992127	9.99209	9.992057	9.99202	9.991982	9.991948	9.991915	9.991882	9.991848	9.991815	9.991781	9.991751	9.991718	9.991685	9.991654	9.991625	9.991596	9.991566	9.991534	9.991507	9.991478	9.991453	9.9914255	9.991402	9.99138	9.99136	9.991343	9.991327	9.991316	9.991308	9.991303	9.991303	9.991301	9.991308	9.991321	9.991341	9.991359	9.991385	9.991416	9.991456	9.991496
9.99251	9.992459	9.992412	9.992366	9.992323	9.992283	9.992242	9.992203	9.9921665	9.992129	9.992091	9.992058	9.992023	9.991988	9.991954	9.991923	9.991887	9.9918585	9.991828	9.991796	9.991766	9.991735	9.991709	9.991675	9.991651	9.991619	9.991592	9.991566	9.991536	9.991509	9.991485	9.991457	9.991433	9.991413	9.991394	9.991376	9.991362	9.991349	9.99134	9.991334	9.991329	9.99133	9.99134	9.991347	9.991363	9.991381	9.991406	9.991433	9.991467	9.991511
9.992509	9.992458	9.992411	9.992366	9.992321	9.992278	9.992239	9.992203	9.992166	9.99213	9.992094	9.99206	9.992026	9.991993	9.991958	9.991929	9.991899	9.991866	9.99184	9.991809	9.991783	9.991755	9.991728	9.991699	9.991671	9.991644	9.991618	9.991592	9.991563	9.991538	9.991517	9.991493	9.9914665	9.991448	9.991429	9.991413	9.991396	9.991385	9.991372	9.991366	9.991364	9.991364	9.991366	9.991377	9.991389	9.991405	9.991427	9.991457	9.9914875	9.9915285
9.992507	9.992457	9.992406	9.992362	9.992321	9.99228	9.99224	9.992201	9.992166	9.992131	9.992095	9.992062	9.992028	9.991996	9.991967	9.991937	9.991908	9.9918785	9.99185	9.991824	9.991797	9.991773	9.991744	9.99172	9.991694	9.991671	9.991645	9.991618	9.991594	9.99157	9.9915495	9.991526	9.991503	9.991484	9.991464	9.991447	9.991434	9.991419	9.99141	9.991401	9.991396	9.991395	9.991402	9.991406	9.991419	9.991433	9.991454	9.991481	9.99151	9.991548
9.992505	9.992455	9.992404	9.992361	9.992317	9.992277	9.992238	9.992203	9.992163	9.99213	9.992097	9.992066	9.992031	9.9920025	9.991974	9.991943	9.991917	9.991888	9.991861	9.991837	9.991814	9.991789	9.991765	9.991742	9.991718	9.991697	9.991673	9.991647	9.991625	9.991602	9.991581	9.99156	9.991538	9.991518	9.991503	9.991483	9.991468	9.991456	9.991447	9.991437	9.991433	9.99143	9.991433	9.991439	9.991448	9.991464	9.991483	9.991506	9.991538	9.9915695
9.992503	9.992452	9.992406	9.99236	9.992316	9.992279	9.992239	9.992199	9.992165	9.99213	9.992096	9.992066	9.992036	9.992005	9.991979	9.991949	9.991925	9.991898	9.991876	9.991852	9.991827	9.991805	9.991785	9.991761	9.991739	9.99172	9.991699	9.991674	9.991655	9.991634	9.991614	9.991594	9.991573	9.991555	9.99154	9.991523	9.991506	9.991495	9.991485	9.991475	9.991468	9.991466	9.991469	9.991473	9.991481	9.991494	9.991513	9.991535	9.991563	9.991594
9.992502	9.99245	9.992406	9.992359	9.992317	9.992279	9.99224	9.992201	9.9921665	9.992131	9.9921	9.992068	9.992036	9.992012	9.991981	9.991959	9.991933	9.991909	9.991887	9.991862	9.991841	9.991824	9.991804	9.991784	9.991765	9.991744	9.991724	9.991707	9.991685	9.991667	9.991647	9.991627	9.99161	9.991592	9.991574	9.99156	9.991543	9.991533	9.991524	9.991514	9.991509	9.991505	9.991507	9.991511	9.991516	9.9915285	9.991547	9.991565	9.991593	9.991623
9.992502	9.99245	9.992403	9.99236	9.992316	9.992276	9.992239	9.9922	9.992166	9.992132	9.992102	9.992071	9.9920435	9.992016	9.99199	9.991965	9.99194	9.991919	9.991901	9.9918785	9.9918585	9.99184	9.99182	9.991803	9.991786	9.991768	9.99175	9.991733	9.9917145	9.991698	9.991679	9.991663	9.991644	9.9916315	9.9916115	9.991596	9.991585	9.991572	9.991564	9.991552	9.991549	9.991546	9.991545	9.991549	9.991555	9.991564	9.99158	9.9916	9.991625	9.991653
9.992501	9.992452	9.992403	9.992359	9.992317	9.992275	9.992239	9.992205	9.992166	9.992134	9.992103	9.992072	9.992045	9.9920225	9.991993	9.991974	9.991952	9.991928	9.99191	9.991891	9.991873	9.991857	9.991839	9.991825	9.991808	9.991792	9.991776	9.991761	9.991745	9.991732	9.991714	9.991696	9.99168	9.991665	9.9916525	9.991634	9.991624	9.991612	9.991605	9.991594	9.9915905	9.991585	9.991588	9.99159	9.991594	9.991602	9.991618	9.991637	9.991658	9.991689
9.992499	9.992451	9.992402	9.992358	9.992317	9.992276	9.992239	9.992203	9.992168	9.992137	9.992106	9.992078	9.992051	9.992022	9.9920025	9.991979	9.991958	9.99194	9.9919195	9.991906	9.99189	9.991874	9.991858	9.991845	9.991828	9.991817	9.991804	9.991789	9.991773	9.99176	9.991747	9.991731	9.991716	9.991703	9.99169	9.991677	9.991664	9.991654	9.991648	9.991634	9.991632	9.991625	9.991629	9.991629	9.991637	9.991649	9.991657	9.991676	9.991696	9.991724
9.992501	9.992447	9.992402	9.99236	9.992317	9.992277	9.992241	9.992204	9.992173	9.992141	9.992108	9.992081	9.992053	9.992029	9.992006	9.991984	9.991968	9.991947	9.991932	9.991916	9.991903	9.991891	9.991877	9.991865	9.991853	9.99184	9.991829	9.991814	9.991803	9.99179	9.991778	9.991764	9.991753	9.991741	9.99173	9.9917145	9.991706	9.991697	9.991687	9.991679	9.991673	9.9916725	9.99167	9.991671	9.991675	9.991685	9.991701	9.991715	9.991738	9.99176
9.9925	9.992452	9.992405	9.99236	9.992314	9.992279	9.99224	9.992206	9.992172	9.992142	9.992113	9.992084	9.992059	9.992035	9.992014	9.991992	9.991977	9.991958	9.991945	9.99193	9.991916	9.991907	9.991893	9.991883	9.991872	9.991865	9.991855	9.991842	9.99183	9.991822	9.99181	9.991797	9.991789	9.991777	9.991766	9.9917555	9.991747	9.991738	9.991733	9.991723	9.991718	9.9917145	9.991715	9.991718	9.991724	9.991732	9.991742	9.991754	9.991776	9.991802
9.992499	9.992451	9.992403	9.992359	9.992319	9.992281	9.992244	9.992208	9.992178	9.992146	9.992114	9.992089	9.992062	9.992041	9.99202	9.992001	9.991986	9.991971	9.991953	9.991943	9.991932	9.991921	9.991909	9.9919	9.991895	9.991886	9.9918785	9.991867	9.991862	9.991852	9.991844	9.991831	9.991823	9.991815	9.991805	9.991797	9.991788	9.991779	9.991775	9.991768	9.991764	9.991763	9.99176	9.991763	9.991765	9.991777	9.991786	9.9918	9.991818	9.991844
9.9925	9.992452	9.992405	9.992363	9.992319	9.992281	9.992247	9.992212	9.992181	9.992147	9.992119	9.992095	9.992069	9.992045	9.992027	9.992007	9.991991	9.99198	9.991966	9.991955	9.991948	9.991938	9.99193	9.991922	9.991916	9.991909	9.991901	9.991897	9.991889	9.991883	9.991876	9.991867	9.991857	9.991851	9.991842	9.991837	9.991828	9.991823	9.991817	9.991811	9.991809	9.991805	9.991805	9.99181	9.991816	9.991824	9.991832	9.991846	9.991866	9.991886
9.992504	9.992457	9.992407	9.992366	9.992324	9.992286	9.992247	9.992213	9.992183	9.992149	9.992124	9.992097	9.992075	9.992053	9.992035	9.992018	9.992002	9.991989	9.991978	9.991968	9.9919615	9.991953	9.991948	9.991942	9.991936	9.991933	9.991924	9.991921	9.991918	9.991914	9.991909	9.991903	9.991899	9.991886	9.991884	9.991878	9.991871	9.991865	9.99186	9.991856	9.991855	9.991853	9.991854	9.991857	9.991859	9.991868	9.991881	9.991895	9.991911	9.991933
9.992506	9.9924555	9.99241	9.992369	9.992324	9.992288	9.992253	9.992219	9.992185	9.992154	9.992126	9.992103	9.99208	9.992059	9.992041	9.992023	9.992011	9.992001	9.991987	9.991982	9.991975	9.991969	9.991964	9.991961	9.991959	9.991953	9.991953	9.991949	9.991945	9.991943	9.991939	9.991935	9.991931	9.991925	9.9919195	9.991919	9.991912	9.991907	9.991902	9.9919	9.9919	9.991899	9.991901	9.991904	9.991909	9.991917	9.99193	9.9919405	9.991957	9.9919815
9.992506	9.99246	9.992416	9.992371	9.992331	9.992292	9.992256	9.992221	9.992191	9.99216	9.992133	9.992109	9.992086	9.992066	9.992048	9.992031	9.9920225	9.99201	9.992002	9.991995	9.991989	9.991984	9.9919815	9.991981	9.991976	9.991977	9.991974	9.991974	9.991971	9.991972	9.991969	9.991969	9.991963	9.991962	9.991961	9.991955	9.991952	9.991954	9.991948	9.991949	9.991945	9.991947	9.991949	9.991954	9.991959	9.991966	9.991977	9.991993	9.99201	9.992031
9.99251	9.992462	9.992418	9.992375	9.992336	9.992296	9.992261	9.992226	9.992195	9.992165	9.992141	9.992117	9.992092	9.992073	9.992058	9.9920435	9.992032	9.9920225	9.992014	9.99201	9.992004	9.992001	9.991997	9.992	9.991998	9.991998	9.991998	9.992002	9.991998	9.992002	9.992001	9.992002	9.992	9.992002	9.991995	9.991997	9.991996	9.991992	9.991991	9.991992	9.991993	9.991996	9.991998	9.9920025	9.992007	9.992017	9.992027	9.9920435	9.99206	9.99208
9.992512	9.992467	9.992422	9.992378	9.99234	9.9923	9.992266	9.992233	9.9922	9.992172	9.992147	9.992121	9.992104	9.992083	9.992066	9.992051	9.9920435	9.992034	9.992024	9.99202	9.992018	9.992018	9.992016	9.992017	9.992018	9.992019	9.9920225	9.992027	9.992026	9.992029	9.99203	9.992033	9.992033	9.992034	9.992036	9.992036	9.992037	9.992035	9.992035	9.992036	9.992041	9.992043	9.992047	9.99205	9.992057	9.992064	9.99208	9.992094	9.992111	9.992131
9.992516	9.99247	9.992426	9.992384	9.992346	9.992309	9.99227	9.992238	9.992207	9.992178	9.992151	9.992128	9.992109	9.992091	9.992077	9.99206	9.992051	9.992044	9.992039	9.992034	9.992035	9.992032	9.992034	9.992038	9.992036	9.992043	9.992046	9.992049	9.992053	9.992058	9.99206	9.992064	9.992068	9.992069	9.992073	9.992073	9.992076	9.99208	9.99208	9.992083	9.992086	9.992087	9.992095	9.992101	9.992109	9.992116	9.99213	9.9921465	9.992164	9.992185
9.99252	9.9924755	9.992433	9.992391	9.99235	9.99231	9.99228	9.992246	9.992211	9.992184	9.99216	9.992138	9.992116	9.992099	9.9920845	9.992073	9.992061	9.992059	9.992052	9.992048	9.992045	9.992047	9.992053	9.992056	9.992058	9.9920635	9.992068	9.992074	9.992081	9.992087	9.992092	9.992094	9.992101	9.992106	9.99211	9.992112	9.992116	9.992121	9.992124	9.992126	9.992132	9.992135	9.992145	9.99215	9.99216	9.992169	9.992184	9.992199	9.992218	9.992238
9.992528	9.992481	9.99244	9.992399	9.992358	9.99232	9.992286	9.992252	9.992222	9.992195	9.992168	9.992145	9.992126	9.99211	9.992095	9.9920845	9.992073	9.992067	9.992064	9.992064	9.992062	9.992065	9.992068	9.992072	9.992075	9.992086	9.992091	9.992099	9.992107	9.992112	9.992121	9.992128	9.992133	9.99214	9.9921465	9.992151	9.992156	9.992161	9.9921665	9.992171	9.992178	9.992186	9.992191	9.992201	9.99221	9.992223	9.992236	9.9922495	9.9922695	9.992291
9.992534	9.99249	9.992445	9.992406	9.992364	9.992327	9.992291	9.99226	9.992232	9.992203	9.992179	9.992155	9.992136	9.992119	9.992103	9.992094	9.992086	9.992079	9.992075	9.992076	9.992077	9.992083	9.992086	9.992092	9.992099	9.992104	9.992114	9.992124	9.992133	9.992142	9.99215	9.992158	9.9921665	9.992176	9.992182	9.99219	9.992195	9.992205	9.9922085	9.992215	9.992225	9.992231	9.992242	9.992248	9.992262	9.992274	9.992288	9.992304	9.992327	9.992346
9.992538	9.992495	9.992451	9.992413	9.992374	9.992338	9.992301	9.992271	9.992242	9.992212	9.9921875	9.992166	9.992146	9.99213	9.992116	9.992104	9.992098	9.992093	9.992091	9.99209	9.992091	9.992099	9.992101	9.99211	9.99212	9.992127	9.992135	9.992146	9.992158	9.992168	9.992179	9.992188	9.992197	9.992211	9.99222	9.992228	9.992238	9.992244	9.992251	9.992261	9.99227	9.992279	9.992287	9.992299	9.992313	9.992325	9.99234	9.992356	9.992377	9.992403
9.992547	9.992502	9.99246	9.992418	9.99238	9.992344	9.992309	9.992276	9.992249	9.992221	9.992197	9.992174	9.992157	9.992141	9.992126	9.992118	9.99211	9.992108	9.992105	9.992107	9.992109	9.99211	9.992119	9.992129	9.99214	9.992149	9.99216	9.992172	9.992186	9.992195	9.992208	9.992222	9.992231	9.99224	9.992254	9.992263	9.992273	9.992286	9.992294	9.992308	9.992313	9.992322	9.992336	9.992348	9.992364	9.992378	9.9923935	9.992412	9.992433	9.992455
9.992551	9.992512	9.992472	9.992429	9.992389	9.992354	9.992318	9.992286	9.992258	9.992229	9.992206	9.992187	9.992167	9.99215	9.99214	9.992131	9.992124	9.992122	9.992119	9.992121	9.9921255	9.992132	9.992136	9.992147	9.99216	9.992169	9.992184	9.992196	9.99221	9.992224	9.992237	9.99225	9.992264	9.992275	9.99229	9.992301	9.992313	9.992326	9.992335	9.992349	9.992361	9.99237	9.992387	9.992399	9.992412	9.99243	9.992448	9.992469	9.992488	9.992512
9.992562	9.99252	9.992477	9.992436	9.992401	9.992364	9.992331	9.992298	9.9922695	9.992242	9.992218	9.992198	9.992179	9.992165	9.992152	9.992144	9.99214	9.992133	9.992135	9.992137	9.992141	9.992149	9.992154	9.992167	9.99218	9.99219	9.992205	9.992222	9.992235	9.992251	9.992265	9.99228	9.992293	9.992307	9.992322	9.992336	9.99235	9.992365	9.992378	9.992392	9.992405	9.992416	9.992434	9.992449	9.992464	9.992482	9.992499	9.99252	9.992544	9.992566
9.992573	9.992529	9.992489	9.99245	9.99241	9.992374	9.992343	9.992311	9.99228	9.992257	9.992229	9.992211	9.992191	9.992175	9.992166	9.992158	9.992151	9.992149	9.992149	9.992151	9.992159	9.992163	9.992174	9.992185	9.992199	9.992214	9.992226	9.992245	9.992259	9.992275	9.992292	9.992308	9.992327	9.992341	9.992357	9.9923725	9.99239	9.992405	9.992416	9.992433	9.992448	9.992464	9.992479	9.992494	9.992515	9.992533	9.992553	9.992573	9.992599	9.992625
9.992581	9.99254	9.992501	9.99246	9.992422	9.992384	9.992354	9.992324	9.992292	9.992268	9.992241	9.992223	9.992205	9.99219	9.992178	9.99217	9.992165	9.992164	9.9921665	9.992169	9.992175	9.992184	9.992191	9.992208	9.992221	9.992234	9.99225	9.992267	9.992284	9.992302	9.992319	9.992336	9.992355	9.992373	9.992393	9.992408	9.992424	9.992442	9.992458	9.9924755	9.992491	9.992508	9.992526	9.992546	9.992563	9.992584	9.992606	9.992628	9.992653	9.992679
9.992591	9.99255	9.992511	9.992472	9.992436	9.992398	9.992365	9.992334	9.992305	9.992279	9.992256	9.992235	9.992218	9.992205	9.992194	9.992185	9.99218	9.99218	9.992181	9.992185	9.99219	9.9922	9.992211	9.992224	9.99224	9.992254	9.992272	9.992287	9.99231	9.992329	9.992346	9.992369	9.992388	9.992405	9.992422	9.992442	9.992462	9.992481	9.992498	9.992519	9.992534	9.992553	9.992572	9.992592	9.992614	9.992634	9.992658	9.992682	9.992707	9.992734
9.992603	9.992562	9.992522	9.992483	9.992447	9.992414	9.99238	9.992349	9.992319	9.992295	9.9922695	9.9922495	9.992231	9.992219	9.992209	9.992201	9.992198	9.992194	9.992197	9.992201	9.9922085	9.99222	9.99223	9.992244	9.992258	9.992276	9.992292	9.992312	9.992333	9.992355	9.992375	9.9923935	9.992415	9.992438	9.992457	9.992479	9.9924965	9.992518	9.992537	9.9925585	9.9925785	9.992599	9.992619	9.99264	9.992661	9.992683	9.992709	9.992734	9.99276	9.992788
9.992617	9.992575	9.992536	9.992497	9.992462	9.992428	9.992394	9.992363	9.992334	9.992307	9.992285	9.992263	9.992247	9.992233	9.992222	9.992216	9.992211	9.99221	9.992213	9.992221	9.992226	9.992238	9.992248	9.992264	9.992281	9.992298	9.992315	9.992336	9.992359	9.99238	9.992401	9.992422	9.992445	9.992466	9.99249	9.992513	9.992529	9.992554	9.992576	9.9925995	9.992619	9.992643	9.992665	9.992686	9.992709	9.992735	9.992759	9.992785	9.992814	9.992846
9.992627	9.992587	9.992551	9.99251	9.992475	9.992442	9.99241	9.992377	9.992349	9.992321	9.992299	9.992278	9.992264	9.992248	9.99224	9.992231	9.992228	9.992228	9.9922285	9.992237	9.992245	9.992257	9.9922695	9.992285	9.9923	9.992321	9.99234	9.99236	9.99238	9.992405	9.99243	9.992452	9.992475	9.9924965	9.992522	9.992546	9.992567	9.992591	9.992614	9.992636	9.992661	9.992683	9.992708	9.992732	9.992754	9.992784	9.99281	9.992837	9.9928665	9.9929
9.9926405	9.992601	9.992564	9.992526	9.992488	9.992455	9.992425	9.9923935	9.992365	9.992339	9.992315	9.992295	9.99228	9.992268	9.992256	9.992248	9.992248	9.992245	9.992248	9.992255	9.992261	9.992273	9.992286	9.992304	9.992326	9.992339	9.992363	9.99238	9.992406	9.992431	9.9924555	9.99248	9.992505	9.992525	9.992555	9.992577	9.992602	9.992628	9.992651	9.992672	9.9927	9.992725	9.992753	9.992778	9.992805	9.99283	9.992858	9.992889	9.99292	9.992953
9.992655	9.992615	9.9925785	9.99254	9.992506	9.992473	9.992441	9.992411	9.992381	9.992353	9.992332	9.9923115	9.992295	9.99228	9.992272	9.992267	9.992262	9.99226	9.992265	9.992273	9.99228	9.9922905	9.992308	9.992324	9.992342	9.992363	9.992385	9.992407	9.992432	9.992454	9.992479	9.992505	9.992533	9.992556	9.992584	9.99261	9.992636	9.992664	9.992688	9.992713	9.992742	9.992768	9.992793	9.992822	9.992849	9.99288	9.9929085	9.992943	9.992972	9.993008
9.992669	9.992631	9.992591	9.992557	9.992521	9.99249	9.992456	9.992429	9.992398	9.992371	9.9923525	9.992331	9.992312	9.992301	9.992291	9.992282	9.99228	9.992279	9.992283	9.9922905	9.9923	9.992314	9.992329	9.992345	9.992362	9.992383	9.992407	9.992431	9.992457	9.99248	9.992505	9.992534	9.99256	9.992586	9.992613	9.992643	9.992669	9.992696	9.992722	9.992755	9.992779	9.992809	9.992836	9.992867	9.992898	9.992926	9.99296	9.992991	9.993026	9.993061
9.992685	9.992646	9.992609	9.992576	9.992538	9.992504	9.992472	9.992445	9.992416	9.992391	9.992368	9.992348	9.992331	9.992318	9.99231	9.992302	9.9923	9.992299	9.992306	9.99231	9.992319	9.992334	9.99235	9.992365	9.992386	9.992408	9.992432	9.992453	9.992479	9.992505	9.992534	9.992559	9.99259	9.9926195	9.992644	9.992671	9.992701	9.992733	9.992761	9.99279	9.992819	9.992848	9.992882	9.99291	9.99294	9.992972	9.993005	9.993041	9.993078	9.993113
9.992698	9.992662	9.992625	9.992591	9.992556	9.992523	9.992491	9.99246	9.992435	9.99241	9.992386	9.992362	9.992349	9.992337	9.992327	9.992322	9.992317	9.992319	9.992321	9.992328	9.992338	9.992354	9.992369	9.992389	9.992406	9.992428	9.99245	9.992476	9.9925	9.99253	9.9925585	9.992586	9.992619	9.992645	9.992674	9.992704	9.992736	9.992765	9.992795	9.992828	9.992855	9.992889	9.99292	9.992955	9.992987	9.993018	9.993053	9.993088	9.993128	9.993166
9.992716	9.992679	9.992643	9.992608	9.992574	9.992541	9.992509	9.992479	9.992452	9.992427	9.992404	9.992382	9.992369	9.992353	9.992346	9.99234	9.992337	9.992338	9.992342	9.992351	9.99236	9.992374	9.99239	9.992406	9.99243	9.992447	9.992473	9.9925	9.992528	9.992554	9.992583	9.992614	9.992646	9.992676	9.992705	9.992734	9.992769	9.992801	9.992831	9.992862	9.992894	9.992927	9.992963	9.992995	9.993029	9.993061	9.993097	9.993136	9.9931755	9.993216
9.992735	9.992699	9.99266	9.992626	9.992593	9.99256	9.992529	9.9925	9.992474	9.992448	9.992424	9.992404	9.992388	9.992373	9.992366	9.992358	9.992359	9.992357	9.992363	9.992371	9.992379	9.992394	9.992411	9.992431	9.99245	9.992473	9.9924965	9.992522	9.992555	9.992579	9.992608	9.992641	9.99267	9.992704	9.992736	9.992767	9.992802	9.992835	9.992866	9.992897	9.992933	9.992967	9.992999	9.993035	9.99307	9.993106	9.993146	9.993185	9.993226	9.993267
9.992749	9.992716	9.9926815	9.992643	9.992611	9.9925785	9.992548	9.992518	9.992491	9.992467	9.992444	9.992424	9.992409	9.992394	9.992388	9.992381	9.992382	9.99238	9.992384	9.99239	9.992401	9.9924135	9.992431	9.992452	9.992472	9.992494	9.99252	9.992548	9.992576	9.992604	9.992636	9.992666	9.992698	9.992732	9.9927635	9.992797	9.992833	9.992863	9.9929	9.99293	9.992969	9.993004	9.993039	9.993078	9.993112	9.993151	9.993193	9.993231	9.993274	9.993317
9.992767	9.992733	9.992699	9.992665	9.992633	9.9925995	9.99257	9.992538	9.992512	9.992485	9.992466	9.992445	9.992428	9.992417	9.992409	9.992401	9.992398	9.992399	9.992405	9.992414	9.992422	9.992437	9.992455	9.992472	9.992496	9.992517	9.992543	9.992573	9.9925995	9.992631	9.99266	9.992692	9.992726	9.992758	9.992794	9.992827	9.992861	9.992896	9.992932	9.992967	9.993004	9.99304	9.993079	9.993116	9.9931555	9.9931965	9.993236	9.993276	9.9933195	9.993366
9.992786	9.992753	9.992718	9.992686	9.992654	9.99262	9.992589	9.99256	9.992533	9.992506	9.992486	9.992468	9.992453	9.992435	9.99243	9.992423	9.99242	9.992421	9.992426	9.992434	9.992444	9.992459	9.992476	9.992495	9.992515	9.992542	9.992567	9.992595	9.992624	9.992656	9.992686	9.99272	9.992753	9.992786	9.992823	9.992857	9.99289	9.992929	9.992965	9.993001	9.99304	9.993079	9.993116	9.993157	9.9931965	9.993236	9.993278	9.993324	9.993366	9.993414
9.992806	9.992774	9.992742	9.992705	9.992674	9.992641	9.992613	9.992583	9.992554	9.992532	9.992507	9.992488	9.992472	9.99246	9.99245	9.992443	9.992441	9.992443	9.992449	9.992457	9.992469	9.992479	9.992497	9.99252	9.992539	9.992565	9.992589	9.992619	9.99265	9.992679	9.992711	9.992744	9.992779	9.992813	9.992851	9.992884	9.992921	9.992961	9.992996	9.993036	9.993073	9.9931135	9.993156	9.993196	9.993236	9.993279	9.993321	9.993364	9.993411	9.993461
9.9928255	9.992792	9.992759	9.992727	9.992697	9.992662	9.992634	9.992605	9.992576	9.992553	9.992532	9.992514	9.992496	9.992483	9.992474	9.992468	9.992463	9.992469	9.992471	9.992478	9.992491	9.992505	9.992521	9.992539	9.992565	9.992587	9.992613	9.992643	9.992674	9.992703	9.992738	9.99277	9.992806	9.992843	9.992877	9.992915	9.99295	9.992991	9.993028	9.993069	9.993107	9.993148	9.993191	9.993234	9.993277	9.9933195	9.993364	9.99341	9.993458	9.993507
9.992845	9.992815	9.992782	9.992749	9.992718	9.992687	9.992656	9.992625	9.992599	9.992576	9.992555	9.992536	9.992517	9.992506	9.9924965	9.992492	9.992485	9.992489	9.992493	9.992501	9.992516	9.992527	9.992543	9.992567	9.992587	9.99261	9.992639	9.992669	9.992698	9.992731	9.992761	9.992797	9.992831	9.992868	9.992907	9.992944	9.992983	9.993022	9.993061	9.993098	9.993144	9.993184	9.993226	9.99327	9.993314	9.99336	9.993405	9.993452	9.993502	9.993548
9.992866	9.992836	9.992803	9.992771	9.992742	9.99271	9.99268	9.99265	9.992621	9.9925995	9.992578	9.992558	9.992542	9.992529	9.992518	9.992515	9.992511	9.992511	9.992517	9.992525	9.992538	9.99255	9.992569	9.992587	9.992609	9.992636	9.9926605	9.992693	9.992721	9.992753	9.992788	9.992824	9.99286	9.992895	9.992932	9.992974	9.99301	9.993052	9.9930935	9.9931345	9.993174	9.993217	9.993261	9.993306	9.993351	9.9934	9.993444	9.993495	9.993543	9.993595
9.99289	9.992857	9.992826	9.992796	9.9927635	9.992732	9.992703	9.992672	9.992647	9.992625	9.992601	9.992581	9.992564	9.992552	9.992543	9.9925375	9.992535	9.992536	9.992539	9.992547	9.99256	9.992573	9.992593	9.992611	9.992636	9.992659	9.992685	9.992717	9.992746	9.99278	9.992814	9.992847	9.992886	9.992922	9.992962	9.993003	9.993038	9.993081	9.993123	9.993166	9.993208	9.993253	9.993296	9.993342	9.993387	9.993437	9.9934845	9.993532	9.993585	9.993641
9.99291	9.992881	9.99285	9.99282	9.992788	9.992756	9.992726	9.992697	9.992671	9.992645	9.992623	9.992608	9.992589	9.992577	9.992569	9.992561	9.9925585	9.992561	9.992563	9.992576	9.992583	9.992599	9.992615	9.992638	9.99266	9.992685	9.99271	9.992741	9.992772	9.992805	9.992839	9.992874	9.992912	9.992949	9.992989	9.993028	9.993067	9.993111	9.993153	9.993197	9.993239	9.993283	9.993331	9.993379	9.993426	9.993472	9.993524	9.993575	9.99363	9.993686
9.992931	9.992904	9.992873	9.992842	9.992812	9.99278	9.992752	9.992723	9.992699	9.992672	9.992651	9.992634	9.992614	9.9925995	9.992592	9.992588	9.992585	9.992586	9.99259	9.992599	9.992611	9.992624	9.9926405	9.992661	9.992683	9.992709	9.992737	9.992765	9.992797	9.99283	9.992866	9.992899	9.992935	9.992976	9.993015	9.993056	9.993098	9.993139	9.993184	9.993228	9.993272	9.9933195	9.993366	9.993413	9.99346	9.993512	9.993562	9.993615	9.9936695	9.993726
9.992957	9.992928	9.992897	9.992868	9.992836	9.992806	9.992777	9.992749	9.9927225	9.992699	9.992676	9.992658	9.992641	9.992628	9.992617	9.992613	9.992607	9.99261	9.992614	9.992625	9.992635	9.992648	9.992665	9.992686	9.992704	9.992735	9.992761	9.992791	9.992822	9.992854	9.992891	9.992927	9.992964	9.993005	9.993043	9.993085	9.993129	9.993167	9.993214	9.9932575	9.993304	9.99335	9.9934	9.993447	9.9935	9.993546	9.9936	9.993653	9.99371	9.993767
9.992981	9.992951	9.992923	9.992894	9.992862	9.992831	9.992804	9.992774	9.992746	9.992724	9.9927	9.992683	9.992665	9.992653	9.992643	9.992639	9.992636	9.992636	9.9926405	9.99265	9.992659	9.992674	9.992691	9.992711	9.992736	9.992758	9.992787	9.992814	9.9928465	9.992881	9.992914	9.992952	9.9929905	9.99303	9.993072	9.9931135	9.993155	9.993197	9.993245	9.993287	9.993336	9.9933815	9.993432	9.993481	9.993532	9.993583	9.993637	9.993691	9.993749	9.993808
9.993007	9.992977	9.99295	9.99292	9.992889	9.992857	9.992826	9.992803	9.992775	9.992749	9.99273	9.992707	9.992692	9.992681	9.99267	9.992665	9.992663	9.992661	9.992665	9.992677	9.992686	9.992698	9.992717	9.992737	9.992758	9.992784	9.992813	9.992845	9.992871	9.992907	9.99294	9.992979	9.993016	9.993053	9.993097	9.99314	9.993182	9.993231	9.993273	9.993317	9.993364	9.993416	9.993463	9.993514	9.993567	9.993622	9.993677	9.993731	9.993787	9.993848
9.993029	9.993003	9.992971	9.992945	9.992913	9.9928875	9.992856	9.992828	9.9928	9.992776	9.992757	9.992737	9.992719	9.992707	9.992697	9.99269	9.992689	9.992688	9.992691	9.9927025	9.99271	9.992723	9.992743	9.992763	9.992784	9.992811	9.992838	9.992868	9.9929	9.992935	9.992966	9.993006	9.993044	9.99308	9.993124	9.99317	9.993211	9.993257	9.9932995	9.993347	9.993397	9.9934435	9.993493	9.993547	9.993599	9.993654	9.993707	9.993766	9.993826	9.993884
9.993057	9.99303	9.993	9.992971	9.992939	9.992913	9.99288	9.992852	9.992827	9.9928055	9.992782	9.9927635	9.992748	9.992733	9.992724	9.992721	9.992716	9.992717	9.99272	9.992727	9.992739	9.992751	9.992766	9.992788	9.99281	9.992837	9.992866	9.992893	9.992923	9.992959	9.992992	9.993033	9.993068	9.993113	9.993152	9.993195	9.99324	9.993286	9.993329	9.993377	9.993425	9.993476	9.993526	9.993578	9.993632	9.99369	9.993744	9.993802	9.993863	9.993926
9.993079	9.993058	9.993026	9.992998	9.992967	9.992938	9.9929085	9.992882	9.992856	9.992833	9.992811	9.992789	9.992776	9.992761	9.992751	9.992747	9.992742	9.992743	9.992746	9.992755	9.9927635	9.99278	9.992794	9.992814	9.992839	9.992863	9.9928875	9.992919	9.992951	9.992987	9.993022	9.993057	9.993096	9.993135	9.993177	9.993221	9.993267	9.993313	9.99336	9.993406	9.993458	9.993506	9.993557	9.993611	9.993665	9.993721	9.993779	9.993836	9.993897	9.993962
9.993105	9.99308	9.993053	9.993024	9.992996	9.992966	9.992939	9.992911	9.992885	9.992859	9.992839	9.992818	9.992805	9.992788	9.992781	9.992773	9.992769	9.99277	9.992775	9.992779	9.992789	9.9928055	9.99282	9.99284	9.992863	9.9928875	9.992914	9.992945	9.992978	9.9930105	9.993047	9.993085	9.993121	9.993163	9.993203	9.993249	9.993294	9.993341	9.993385	9.993435	9.993487	9.993536	9.993589	9.993642	9.993697	9.993754	9.993813	9.993872	9.993935	9.993998
9.993135	9.99311	9.993081	9.9930525	9.993022	9.992994	9.992969	9.992942	9.992913	9.992888	9.992867	9.992849	9.992831	9.992817	9.992806	9.992801	9.992798	9.992797	9.992801	9.992808	9.99282	9.992831	9.992849	9.992869	9.992891	9.992916	9.992942	9.992971	9.993005	9.993037	9.9930725	9.99311	9.99315	9.993192	9.993232	9.993274	9.99332	9.993366	9.993417	9.993464	9.993513	9.993566	9.993616	9.993673	9.993728	9.993786	9.993845	9.993907	9.993969	9.994036
9.993163	9.993136	9.99311	9.99308	9.993054	9.993025	9.992995	9.992967	9.992943	9.992918	9.992899	9.992876	9.992858	9.992846	9.992838	9.99283	9.992824	9.992827	9.992829	9.992838	9.992846	9.992859	9.992875	9.992895	9.992917	9.992942	9.992969	9.992996	9.99303	9.993063	9.993096	9.993136	9.9931755	9.993218	9.993259	9.993301	9.993347	9.993394	9.993444	9.993494	9.993542	9.993595	9.993647	9.993705	9.993764	9.99382	9.993881	9.993943	9.994004	9.994071
9.993189	9.993168	9.993136	9.993112	9.993081	9.993054	9.993024	9.992999	9.99297	9.992948	9.992925	9.992906	9.9928875	9.992875	9.992867	9.992861	9.992854	9.992854	9.992858	9.992865	9.992875	9.992887	9.992904	9.992923	9.992942	9.992968	9.992995	9.993025	9.993058	9.99309	9.993127	9.993166	9.993203	9.993245	9.993285	9.99333	9.993376	9.993423	9.993472	9.993522	9.993572	9.993622	9.993679	9.993735	9.993792	9.99385	9.99391	9.993973	9.994039	9.994107
9.993217	9.993194	9.993168	9.993139	9.993109	9.993084	9.993056	9.99303	9.992998	9.992977	9.992954	9.992933	9.992918	9.992905	9.992895	9.9928875	9.992887	9.992883	9.9928875	9.992895	9.992906	9.992917	9.992932	9.992951	9.992971	9.992994	9.993022	9.993051	9.993084	9.993117	9.993154	9.993192	9.99323	9.993271	9.993313	9.993359	9.993402	9.993451	9.993499	9.993548	9.9936	9.993652	9.993708	9.993764	9.993822	9.99388	9.993941	9.994008	9.994072	9.99414
9.993245	9.993222	9.993198	9.993167	9.99314	9.993112	9.993085	9.993058	9.993029	9.993007	9.992984	9.992965	9.99295	9.992934	9.992925	9.992918	9.992914	9.992913	9.992918	9.992923	9.992934	9.992947	9.992958	9.99298	9.993	9.993026	9.993051	9.993081	9.99311	9.993145	9.993177	9.99322	9.993257	9.993298	9.99334	9.993385	9.99343	9.993478	9.993527	9.993575	9.9936285	9.993682	9.993738	9.9937935	9.993853	9.993913	9.993976	9.994038	9.994104	9.994177
9.993276	9.993254	9.993225	9.993197	9.99317	9.993143	9.9931135	9.993088	9.993061	9.993036	9.993014	9.992996	9.992977	9.992967	9.992953	9.9929495	9.992945	9.992942	9.992945	9.992953	9.992961	9.992975	9.9929905	9.993007	9.993027	9.9930525	9.993076	9.993107	9.993138	9.993173	9.993206	9.993246	9.993284	9.993324	9.993368	9.99341	9.993459	9.993506	9.993554	9.993606	9.993656	9.993711	9.993768	9.993822	9.993882	9.993943	9.994008	9.994072	9.99414	9.994207
9.993303	9.993282	9.993258	9.993229	9.993201	9.9931755	9.993148	9.993119	9.993092	9.99307	9.993046	9.993026	9.99301	9.992995	9.992985	9.992979	9.992975	9.992972	9.992977	9.992982	9.99299	9.993003	9.993016	9.993037	9.993054	9.99308	9.993104	9.993134	9.993165	9.993197	9.993235	9.993272	9.99331	9.99335	9.993394	9.993439	9.993485	9.993532	9.993585	9.993634	9.993685	9.993739	9.993798	9.993851	9.993912	9.993972	9.994036	9.994104	9.99417	9.994238
9.993334	9.993312	9.993285	9.993259	9.993233	9.993206	9.993176	9.993152	9.993124	9.993098	9.993077	9.993057	9.99304	9.993026	9.993014	9.993007	9.993004	9.993003	9.993007	9.993011	9.99302	9.9930315	9.993047	9.993066	9.993086	9.993108	9.993135	9.993164	9.993196	9.993225	9.993262	9.993299	9.993338	9.993377	9.9934225	9.993466	9.993514	9.993559	9.993611	9.993662	9.993712	9.993768	9.993823	9.993879	9.993941	9.994002	9.994065	9.994129	9.994202	9.994274
9.993368	9.993344	9.993318	9.993289	9.993263	9.9932375	9.99321	9.99318	9.993153	9.993131	9.993109	9.993088	9.993072	9.993057	9.993046	9.993038	9.993034	9.993034	9.993037	9.993041	9.99305	9.993061	9.993075	9.993093	9.993114	9.993136	9.993162	9.99319	9.99322	9.993254	9.993288	9.993327	9.993363	9.993407	9.993448	9.993492	9.993541	9.993588	9.993638	9.993689	9.99374	9.993797	9.99385	9.993908	9.993972	9.994031	9.994096	9.994162	9.994233	9.994304
9.993396	9.993376	9.993348	9.993322	9.993296	9.993269	9.993239	9.993214	9.993186	9.993162	9.993139	9.99312	9.993105	9.993088	9.993079	9.993071	9.993067	9.993066	9.993068	9.993073	9.993077	9.993093	9.993108	9.993126	9.993142	9.993165	9.993192	9.99322	9.993252	9.993283	9.993317	9.993356	9.993394	9.993435	9.993474	9.993517	9.993567	9.993612	9.993666	9.993716	9.993768	9.993822	9.993881	9.993938	9.993998	9.994063	9.994125	9.994195	9.994262	9.994336
9.993429	9.993403	9.993381	9.993353	9.993329	9.9933	9.993271	9.993244	9.993218	9.993195	9.993172	9.993154	9.993136	9.993123	9.993109	9.993102	9.993095	9.993094	9.993096	9.993102	9.993112	9.993122	9.993135	9.993154	9.993173	9.993196	9.993221	9.993248	9.993279	9.99331	9.993344	9.993384	9.993419	9.99346	9.993505	9.99355	9.993596	9.993641	9.993691	9.993744	9.993795	9.993852	9.993909	9.993966	9.994029	9.994091	9.994158	9.994225	9.994292	9.994366
9.993458	9.993438	9.993414	9.993386	9.993359	9.99333	9.993303	9.993276	9.993251	9.993227	9.993203	9.993185	9.993168	9.993154	9.993144	9.9931345	9.993128	9.993126	9.993127	9.993133	9.99314	9.993154	9.993165	9.993185	9.993203	9.993222	9.99325	9.993277	9.993309	9.9933405	9.993374	9.993409	9.993447	9.99349	9.993531	9.993575	9.993625	9.993669	9.99372	9.99377	9.993823	9.993877	9.993937	9.993997	9.994058	9.9941225	9.994183	9.994253	9.994323	9.994395
9.993492	9.993469	9.993444	9.993419	9.993391	9.993363	9.993337	9.99331	9.993283	9.993259	9.9932375	9.993219	9.993199	9.993187	9.993172	9.993165	9.99316	9.993158	9.993161	9.99316	9.993173	9.993182	9.9931965	9.99321	9.993233	9.993256	9.99328	9.993305	9.993337	9.993368	9.9934025	9.99344	9.993474	9.993518	9.993559	9.993604	9.9936495	9.993697	9.993746	9.993798	9.993852	9.993905	9.993963	9.994023	9.994085	9.994148	9.994214	9.99428	9.994351	9.994427
9.993522	9.993502	9.993478	9.993452	9.993426	9.993398	9.993369	9.993342	9.993316	9.993292	9.99327	9.993249	9.993231	9.993218	9.993204	9.993198	9.993195	9.993189	9.99319	9.993197	9.993204	9.993214	9.99323	9.993242	9.993262	9.993285	9.993308	9.993336	9.993364	9.993398	9.99343	9.993467	9.993505	9.993546	9.993587	9.993632	9.993678	9.993727	9.993773	9.993826	9.99388	9.993935	9.99399	9.99405	9.994115	9.994178	9.994241	9.994309	9.994384	9.994456
9.993553	9.993532	9.993508	9.9934845	9.993458	9.99343	9.993402	9.993374	9.993349	9.993325	9.993303	9.993281	9.993266	9.99325	9.993239	9.993231	9.993223	9.993223	9.993224	9.993228	9.993236	9.993245	9.993258	9.993274	9.993294	9.993317	9.993342	9.993366	9.993394	9.993426	9.99346	9.993495	9.993532	9.993571	9.993614	9.993657	9.993705	9.9937525	9.993802	9.993851	9.993905	9.993962	9.994021	9.994076	9.994142	9.994204	9.994269	9.99434	9.994414	9.994486
9.993586	9.993567	9.993543	9.993518	9.99349	9.993463	9.993439	9.993411	9.9933815	9.993358	9.993335	9.993314	9.9932995	9.993285	9.993271	9.99326	9.9932575	9.993255	9.9932575	9.993258	9.993265	9.993278	9.993289	9.993306	9.993324	9.993345	9.99337	9.993396	9.993425	9.993456	9.993488	9.993523	9.993561	9.993602	9.993644	9.993686	9.993731	9.993778	9.99383	9.99388	9.993933	9.99399	9.994048	9.994106	9.994167	9.994232	9.994299	9.994369	9.994441	9.994515
9.993618	9.993598	9.993576	9.99355	9.993524	9.993495	9.99347	9.99344	9.993417	9.993391	9.993369	9.993351	9.993331	9.993316	9.993306	9.993296	9.993291	9.993286	9.993288	9.993292	9.9932995	9.993309	9.99332	9.993336	9.993354	9.993378	9.993396	9.993426	9.993453	9.9934845	9.993518	9.993553	9.993589	9.993631	9.9936695	9.993715	9.99376	9.993806	9.993855	9.993906	9.993961	9.994017	9.994073	9.994134	9.994196	9.99426	9.994328	9.994398	9.994468	9.994547
9.993653	9.993631	9.993609	9.993585	9.993559	9.993527	9.993505	9.993475	9.993449	9.993427	9.993403	9.9933815	9.993365	9.99335	9.993337	9.99333	9.993325	9.993319	9.99332	9.993324	9.99333	9.993338	9.99335	9.993367	9.993385	9.993407	9.993428	9.993454	9.993482	9.993513	9.993546	9.99358	9.993619	9.993658	9.9937	9.993742	9.993789	9.993834	9.993884	9.993936	9.993989	9.994045	9.994102	9.994162	9.994225	9.9942875	9.994356	9.994425	9.994498	9.994574
9.993687	9.993666	9.993644	9.993617	9.993592	9.993565	9.993535	9.993508	9.993484	9.99346	9.993437	9.993417	9.9934	9.993382	9.993371	9.9933605	9.993357	9.993352	9.993353	9.993356	9.9933605	9.99337	9.993382	9.993398	9.993417	9.993439	9.99346	9.9934845	9.993512	9.9935465	9.993577	9.993608	9.993649	9.993685	9.993726	9.993768	9.993814	9.993862	9.993913	9.993962	9.994018	9.994072	9.99413	9.994192	9.99425	9.994315	9.994386	9.994453	9.994526	9.9946
9.993721	9.9937	9.993676	9.993656	9.993625	9.993599	9.993572	9.993544	9.993519	9.993495	9.99347	9.993451	9.993433	9.993417	9.993403	9.993396	9.993391	9.993387	9.993387	9.99339	9.993395	9.9934025	9.993415	9.99343	9.993448	9.993466	9.993492	9.993518	9.9935465	9.993576	9.993606	9.993639	9.993676	9.993716	9.993757	9.993798	9.993845	9.993892	9.99394	9.993991	9.994044	9.994097	9.994156	9.994217	9.994278	9.994344	9.994411	9.994479	9.994554	9.994627
9.993755	9.993733	9.993711	9.993686	9.993661	9.993632	9.993606	9.993579	9.993552	9.99353	9.993505	9.993483	9.993467	9.993451	9.993439	9.99343	9.993423	9.993421	9.993421	9.993422	9.993426	9.993437	9.99345	9.993463	9.993481	9.9935	9.993521	9.9935465	9.993576	9.993604	9.993633	9.99367	9.993707	9.993743	9.993788	9.993828	9.993871	9.993919	9.993968	9.994019	9.99407	9.994125	9.9941845	9.994243	9.994306	9.994371	9.994439	9.994507	9.994582	9.9946575
9.993787	9.993766	9.993746	9.993718	9.993694	9.993669	9.993638	9.99361	9.993588	9.993565	9.993541	9.993518	9.9935	9.9934845	9.993472	9.993464	9.993459	9.993453	9.993452	9.993454	9.993463	9.993469	9.993481	9.993492	9.993513	9.993532	9.993555	9.993578	9.993607	9.993632	9.993665	9.993701	9.993737	9.993771	9.993815	9.993856	9.993899	9.993947	9.993997	9.994046	9.9941	9.994155	9.99421	9.994273	9.994333	9.9944	9.994467	9.994536	9.994609	9.994684
9.993822	9.9938	9.99378	9.993756	9.993727	9.993702	9.993673	9.993649	9.993624	9.993595	9.993574	9.993551	9.993533	9.993521	9.993507	9.993498	9.99349	9.993489	9.993485	9.993489	9.993491	9.993501	9.993513	9.993528	9.993544	9.993564	9.993584	9.993609	9.993636	9.993666	9.993696	9.993729	9.993763	9.993803	9.993843	9.993884	9.993927	9.993976	9.994022	9.994073	9.994125	9.994183	9.994239	9.994298	9.99436	9.994427	9.994494	9.994563	9.994637	9.994712
9.993855	9.9938345	9.993815	9.99379	9.993763	9.993737	9.993709	9.993684	9.993655	9.993633	9.99361	9.993588	9.993569	9.993554	9.993539	9.993532	9.993526	9.993522	9.993521	9.993522	9.993527	9.993535	9.993546	9.993559	9.993579	9.993595	9.993615	9.993643	9.993667	9.993695	9.993726	9.993758	9.9937935	9.993833	9.993874	9.993916	9.993955	9.994002	9.994052	9.9941025	9.994155	9.994209	9.994266	9.994326	9.99439	9.994455	9.994523	9.994594	9.994665	9.994739
9.993889	9.993871	9.993852	9.993826	9.993799	9.993772	9.993744	9.993717	9.993691	9.993666	9.993641	9.993624	9.993604	9.99359	9.993576	9.993566	9.993558	9.993555	9.993552	9.993559	9.993562	9.9935665	9.993578	9.993593	9.9936075	9.993628	9.993649	9.993671	9.993697	9.993725	9.993757	9.993789	9.993824	9.993863	9.993901	9.993944	9.993986	9.99403	9.994081	9.994129	9.994183	9.994238	9.994295	9.994353	9.994414	9.994482	9.994548	9.994618	9.99469	9.994768
9.993925	9.993905	9.993882	9.993862	9.993834	9.993807	9.993779	9.9937525	9.993728	9.9937	9.993679	9.993658	9.993642	9.993624	9.993611	9.993602	9.993593	9.99359	9.993587	9.99359	9.993596	9.993602	9.993612	9.993625	9.99364	9.99366	9.993678	9.993704	9.993729	9.993755	9.993788	9.99382	9.9938545	9.993891	9.99393	9.993971	9.994014	9.994061	9.994107	9.994159	9.994209	9.994264	9.994321	9.99438	9.99444	9.994509	9.994575	9.994645	9.994719	9.994796
9.99396	9.993939	9.993922	9.993897	9.993871	9.993843	9.993813	9.993785	9.993763	9.993737	9.993714	9.993693	9.993674	9.993658	9.993645	9.993633	9.993629	9.993623	9.993623	9.993625	9.993628	9.993634	9.993644	9.993657	9.993673	9.9936905	9.993711	9.993736	9.993762	9.993786	9.993817	9.993851	9.993885	9.993922	9.99396	9.994002	9.994043	9.994089	9.994138	9.994185	9.994238	9.994294	9.994349	9.99441	9.9944725	9.994536	9.994604	9.994673	9.994747	9.994821
9.993994	9.993976	9.993957	9.99393	9.993904	9.993877	9.993851	9.993823	9.993799	9.993771	9.993748	9.993729	9.9937105	9.993693	9.993678	9.99367	9.993662	9.99366	9.993658	9.993655	9.993663	9.993669	9.99368	9.9936905	9.993706	9.993723	9.993743	9.993764	9.9937935	9.99382	9.993851	9.993881	9.993916	9.993951	9.993993	9.994031	9.994073	9.994117	9.994163	9.994216	9.994265	9.994321	9.994377	9.994437	9.994498	9.994561	9.99463	9.9946995	9.994773	9.994852
9.994031	9.994013	9.993991	9.993967	9.993939	9.993912	9.993886	9.993859	9.9938345	9.993806	9.993786	9.993763	9.993745	9.993728	9.993714	9.993703	9.993695	9.993695	9.993693	9.993691	9.993696	9.993701	9.993709	9.993723	9.993737	9.993755	9.993776	9.993799	9.993826	9.993851	9.993879	9.993914	9.993945	9.993982	9.9940195	9.994059	9.994101	9.994147	9.994195	9.994243	9.994294	9.9943495	9.994405	9.994466	9.994528	9.994593	9.994659	9.994725	9.9948015	9.994877
9.994068	9.994048	9.994027	9.994004	9.993977	9.993951	9.993923	9.993896	9.993866	9.993844	9.993819	9.993799	9.99378	9.993763	9.993749	9.993739	9.993731	9.993727	9.993726	9.993725	9.993729	9.993737	9.993749	9.993757	9.993774	9.99379	9.993808	9.99383	9.993855	9.993885	9.99391	9.993945	9.993976	9.994009	9.994051	9.99409	9.99413	9.994178	9.994222	9.994273	9.994323	9.994377	9.994434	9.994492	9.9945545	9.99462	9.994683	9.994756	9.994827	9.994903
9.9941025	9.994085	9.994062	9.994039	9.994009	9.993985	9.993958	9.993931	9.993902	9.99388	9.993856	9.993835	9.9938135	9.993799	9.993786	9.993774	9.993768	9.993761	9.993758	9.993761	9.993764	9.993769	9.993779	9.993792	9.993803	9.993822	9.99384	9.993863	9.993887	9.993914	9.993942	9.993974	9.994007	9.994042	9.994079	9.994121	9.994162	9.994204	9.994253	9.994301	9.994354	9.994404	9.994462	9.99452	9.994581	9.994647	9.994713	9.9947815	9.994857	9.99493
9.994137	9.994121	9.994098	9.994077	9.994046	9.994021	9.993993	9.993965	9.9939375	9.993916	9.993892	9.993869	9.99385	9.993834	9.993823	9.993808	9.993802	9.993796	9.9937935	9.9937935	9.993797	9.993804	9.993814	9.993824	9.993837	9.9938545	9.993873	9.993895	9.993919	9.993946	9.993975	9.994005	9.99404	9.994076	9.994109	9.994149	9.994188	9.994236	9.994283	9.99433	9.99438	9.994435	9.994489	9.994549	9.994609	9.994675	9.994741	9.994809	9.994883	9.994959
9.994176	9.994157	9.994135	9.994109	9.994084	9.994057	9.994029	9.994	9.993978	9.993952	9.993925	9.993906	9.993886	9.993869	9.993857	9.993844	9.993837	9.993833	9.99383	9.993827	9.993833	9.993836	9.993847	9.993857	9.993873	9.993888	9.993907	9.993929	9.993953	9.993975	9.994003	9.994037	9.994071	9.994103	9.99414	9.994181	9.994221	9.994265	9.994311	9.994358	9.9944105	9.994463	9.994518	9.9945755	9.9946375	9.994703	9.994768	9.994837	9.99491	9.994987
9.994211	9.994193	9.994172	9.994148	9.994121	9.994095	9.994066	9.994038	9.99401	9.993986	9.993964	9.993943	9.993922	9.993902	9.993893	9.993879	9.993872	9.993868	9.993863	9.993865	9.993868	9.993874	9.993882	9.993893	9.993907	9.993922	9.993942	9.993962	9.993984	9.99401	9.994038	9.994069	9.994101	9.994134	9.994171	9.994208	9.994251	9.994292	9.994342	9.994386	9.994438	9.994488	9.994547	9.994603	9.994665	9.994728	9.994796	9.994863	9.994938	9.995013
9.9942465	9.994227	9.994208	9.9941845	9.994156	9.99413	9.994101	9.994076	9.994049	9.994022	9.993998	9.993976	9.9939575	9.993943	9.993929	9.993914	9.993908	9.993901	9.993899	9.993898	9.9939	9.993907	9.9939165	9.993926	9.993941	9.993954	9.993973	9.993993	9.994017	9.994041	9.99407	9.9941	9.994134	9.994165	9.994202	9.99424	9.994282	9.994322	9.99437	9.994417	9.994468	9.994519	9.994573	9.994631	9.994693	9.994756	9.994821	9.994893	9.994964	9.995041
9.994285	9.994266	9.994243	9.994219	9.994195	9.994165	9.994138	9.994111	9.994083	9.994059	9.994035	9.994013	9.993996	9.993979	9.993963	9.993951	9.993942	9.993938	9.993933	9.993935	9.993937	9.993942	9.993947	9.993959	9.993975	9.99399	9.994007	9.994026	9.994051	9.994075	9.9941025	9.994132	9.994162	9.994197	9.99423	9.99427	9.994309	9.994351	9.994397	9.994448	9.994496	9.994549	9.994604	9.994659	9.99472	9.994782	9.994848	9.994918	9.994991	9.995069
9.994319	9.994304	9.994282	9.994258	9.99423	9.9942045	9.994176	9.994146	9.994122	9.994095	9.994071	9.99405	9.994031	9.994017	9.994	9.993989	9.993978	9.993976	9.993968	9.993968	9.993972	9.9939785	9.993985	9.993994	9.994006	9.994021	9.994038	9.994058	9.99408	9.994107	9.994132	9.9941635	9.994194	9.994227	9.994261	9.9943	9.994341	9.994384	9.994431	9.994473	9.994526	9.994577	9.994632	9.994689	9.994747	9.994809	9.994877	9.994945	9.995017	9.995096
9.994356	9.994342	9.994318	9.994292	9.994267	9.994238	9.994209	9.994182	9.994156	9.994131	9.994107	9.994084	9.994066	9.99405	9.994037	9.994021	9.994015	9.994007	9.994005	9.994005	9.994007	9.99401	9.994018	9.994026	9.994042	9.994057	9.994073	9.994091	9.994114	9.99414	9.994166	9.994193	9.994224	9.994261	9.994293	9.994329	9.99437	9.994414	9.994456	9.994505	9.994551	9.994606	9.994661	9.994717	9.99478	9.99484	9.994906	9.994973	9.995047	9.99512
9.994393	9.994375	9.994351	9.994331	9.994305	9.994275	9.994247	9.994219	9.994194	9.994167	9.994142	9.994122	9.994102	9.994085	9.994069	9.994059	9.994049	9.994042	9.9940405	9.994041	9.994042	9.994046	9.994054	9.994064	9.994075	9.99409	9.994108	9.994127	9.994149	9.994171	9.9942	9.994229	9.994259	9.994287	9.994323	9.994363	9.9944	9.994442	9.994487	9.9945345	9.994583	9.994636	9.994687	9.994745	9.994806	9.994867	9.994932	9.995001	9.995074	9.995148
9.9944315	9.994412	9.9943905	9.994365	9.99434	9.994312	9.994286	9.994256	9.994228	9.994203	9.994178	9.994159	9.994139	9.99412	9.994107	9.994095	9.994083	9.994079	9.994075	9.994076	9.994077	9.99408	9.994087	9.994099	9.99411	9.994125	9.9941435	9.994161	9.994183	9.994206	9.994231	9.99426	9.994289	9.994321	9.994356	9.994393	9.9944315	9.9944725	9.994517	9.994563	9.994612	9.994664	9.99472	9.994776	9.994837	9.994896	9.994961	9.995031	9.995102	9.995177
9.994468	9.9944515	9.994428	9.994403	9.994378	9.994349	9.994321	9.994293	9.994267	9.99424	9.994215	9.994193	9.994173	9.994155	9.9941435	9.994129	9.99412	9.994114	9.994109	9.99411	9.994109	9.994115	9.994123	9.994133	9.9941435	9.994159	9.994174	9.994195	9.994214	9.994237	9.994264	9.994291	9.994322	9.994353	9.994388	9.994424	9.994462	9.994504	9.994549	9.994594	9.994642	9.994691	9.994748	9.994803	9.9948635	9.994924	9.99499	9.995055	9.995131	9.995206
9.994506	9.994485	9.994466	9.994439	9.994412	9.994388	9.99436	9.994328	9.994306	9.994279	9.994252	9.99423	9.994213	9.994193	9.994178	9.994166	9.994155	9.994149	9.994144	9.994145	9.994145	9.994152	9.994156	9.994167	9.994176	9.99419	9.994208	9.9942255	9.994249	9.994269	9.994298	9.994327	9.994353	9.994388	9.994421	9.994457	9.994494	9.994537	9.994576	9.994623	9.994674	9.994724	9.994776	9.994832	9.99489	9.994951	9.995016	9.995087	9.995156	9.995233
9.994542	9.994523	9.9945	9.994474	9.9944515	9.994423	9.994392	9.994368	9.994338	9.994312	9.9942875	9.994265	9.994247	9.99423	9.994216	9.994203	9.994192	9.9941845	9.99418	9.99418	9.994183	9.994182	9.994191	9.9942	9.994213	9.994226	9.994244	9.994258	9.99428	9.994307	9.994329	9.994357	9.994384	9.994417	9.994453	9.994487	9.994526	9.994565	9.994612	9.994653	9.9947	9.994751	9.994803	9.994861	9.994922	9.994981	9.995044	9.995114	9.995185	9.995258
9.994578	9.994561	9.994537	9.994514	9.994487	9.994459	9.9944315	9.994402	9.994376	9.99435	9.994325	9.994304	9.994284	9.994265	9.994249	9.994238	9.99423	9.99422	9.994218	9.994217	9.994218	9.994221	9.994227	9.994235	9.994246	9.994258	9.994274	9.994292	9.994317	9.994337	9.994362	9.994389	9.994418	9.99445	9.994483	9.994517	9.994555	9.9945965	9.994639	9.994684	9.994731	9.994781	9.994834	9.994889	9.99495	9.995008	9.995073	9.99514	9.995214	9.995286
9.9946165	9.994598	9.9945755	9.99455	9.994523	9.994498	9.994467	9.99444	9.994414	9.994387	9.994363	9.99434	9.994322	9.994303	9.994286	9.994274	9.994265	9.994256	9.99425	9.99425	9.994251	9.994253	9.994258	9.994271	9.994279	9.994294	9.994311	9.994329	9.994347	9.994371	9.994393	9.994424	9.9944515	9.994482	9.994514	9.994552	9.994587	9.994627	9.994669	9.994716	9.994763	9.994811	9.994863	9.99492	9.994976	9.995039	9.995104	9.995169	9.995239	9.995313
9.994655	9.994638	9.994613	9.994588	9.994562	9.994533	9.994505	9.994474	9.994449	9.994421	9.994399	9.994376	9.994355	9.994336	9.99432	9.994308	9.994301	9.994291	9.994287	9.994287	9.9942875	9.994292	9.994295	9.9943075	9.994313	9.9943285	9.994344	9.994363	9.994381	9.994402	9.994428	9.994456	9.994483	9.994514	9.994547	9.994583	9.994617	9.994658	9.9946995	9.994743	9.994791	9.994843	9.994895	9.994951	9.995007	9.995069	9.995131	9.995197	9.995268	9.995341
9.99469	9.994671	9.994652	9.994626	9.994597	9.99457	9.99454	9.9945135	9.994487	9.994459	9.994436	9.994411	9.99439	9.994375	9.994359	9.994346	9.994335	9.994327	9.994323	9.994321	9.994321	9.994324	9.994332	9.99434	9.994349	9.994363	9.994379	9.994397	9.994415	9.994436	9.994462	9.994487	9.994516	9.994545	9.994578	9.994613	9.99465	9.994689	9.994731	9.994776	9.994822	9.994871	9.994925	9.994979	9.995033	9.995097	9.995161	9.995227	9.9952965	9.995369
9.994728	9.994709	9.99469	9.994662	9.994636	9.994606	9.994576	9.994551	9.994523	9.994497	9.9944725	9.99445	9.994428	9.994412	9.994395	9.994381	9.994371	9.994365	9.994361	9.994357	9.994359	9.994362	9.994366	9.994374	9.994384	9.994398	9.994413	9.99443	9.994449	9.994472	9.994493	9.994521	9.994547	9.994579	9.99461	9.994645	9.994681	9.9947195	9.9947605	9.994804	9.994852	9.9949	9.994954	9.995008	9.995066	9.995123	9.995189	9.995253	9.995323	9.995402
9.994768	9.994748	9.994724	9.9947	9.994671	9.994646	9.994614	9.994586	9.994559	9.9945345	9.994508	9.994483	9.994465	9.994448	9.9944315	9.994419	9.994408	9.994398	9.994393	9.994393	9.994393	9.994396	9.994402	9.994409	9.994419	9.994432	9.994448	9.994465	9.994484	9.994503	9.994528	9.994555	9.994578	9.994612	9.994643	9.9946785	9.994714	9.994751	9.994795	9.994837	9.994884	9.994931	9.994984	9.995038	9.995092	9.995152	9.995218	9.995284	9.995356	9.99543
9.994803	9.994784	9.994763	9.994736	9.99471	9.99468	9.994651	9.994625	9.994596	9.994568	9.994542	9.994522	9.994501	9.994482	9.994467	9.994454	9.994444	9.994434	9.9944315	9.994429	9.994429	9.99443	9.994435	9.994442	9.994452	9.994466	9.99448	9.994497	9.994516	9.994536	9.994564	9.994589	9.994613	9.994642	9.994673	9.994708	9.994745	9.994785	9.994824	9.994869	9.994914	9.994963	9.995014	9.995066	9.995124	9.995184	9.995247	9.995313	9.995383	9.995454
9.994841	9.994822	9.9948015	9.994773	9.994744	9.994719	9.994689	9.994658	9.994633	9.994605	9.994581	9.994558	9.994539	9.994521	9.994503	9.994493	9.99448	9.99447	9.994468	9.994463	9.994464	9.994467	9.994472	9.99448	9.994488	9.994498	9.994514	9.994532	9.994551	9.99457	9.994593	9.994618	9.994646	9.994676	9.994708	9.994741	9.994777	9.994816	9.994856	9.994898	9.994945	9.994993	9.995043	9.995098	9.995152	9.9952135	9.9952755	9.995341	9.995408	9.995484
9.994879	9.99486	9.994833	9.994813	9.994785	9.994755	9.994728	9.9946995	9.994671	9.994642	9.994616	9.994595	9.9945755	9.994553	9.994539	9.994526	9.994517	9.994509	9.994503	9.994499	9.994501	9.994501	9.994506	9.994512	9.994524	9.994534	9.99455	9.994566	9.994584	9.994604	9.994628	9.994653	9.99468	9.994709	9.99474	9.994774	9.994809	9.994847	9.994887	9.994928	9.994974	9.995023	9.995074	9.995126	9.995184	9.995244	9.995304	9.995371	9.995438	9.99551
9.994915	9.994898	9.994873	9.994846	9.994822	9.994792	9.994762	9.994735	9.994706	9.994679	9.994653	9.994632	9.994613	9.994593	9.994576	9.994563	9.994553	9.994543	9.994538	9.9945345	9.9945345	9.994536	9.994541	9.994551	9.994561	9.994572	9.994585	9.9946	9.99462	9.994639	9.994662	9.994685	9.994713	9.99474	9.994771	9.994805	9.994841	9.99488	9.994918	9.994961	9.995006	9.995054	9.995105	9.995156	9.995213	9.995273	9.995333	9.9953985	9.995468	9.99554
9.994952	9.994934	9.994914	9.994887	9.994858	9.99483	9.994801	9.994769	9.994742	9.994717	9.994689	9.994666	9.994647	9.994627	9.994614	9.994598	9.994589	9.994578	9.994572	9.99457	9.994571	9.994571	9.994576	9.994582	9.994596	9.994605	9.994617	9.994635	9.994651	9.994673	9.994696	9.994719	9.994748	9.994773	9.994804	9.99484	9.994872	9.994912	9.994951	9.994991	9.995035	9.995083	9.995136	9.995189	9.995241	9.995299	9.995363	9.995429	9.995497	9.995568
9.99499	9.994972	9.9949465	9.994925	9.994898	9.994864	9.994838	9.994807	9.99478	9.994751	9.994726	9.994705	9.994683	9.994664	9.994649	9.994633	9.994622	9.994615	9.994612	9.994606	9.994606	9.994609	9.994613	9.994619	9.994626	9.994638	9.994654	9.994668	9.994686	9.994707	9.994729	9.994754	9.994778	9.994806	9.994838	9.994872	9.994904	9.994944	9.994982	9.995024	9.995069	9.995117	9.995166	9.995219	9.995275	9.995334	9.995392	9.995457	9.995526	9.995598
9.995028	9.995008	9.994985	9.994961	9.994933	9.994902	9.994875	9.9948435	9.994815	9.994788	9.994763	9.994741	9.994721	9.994699	9.994682	9.99467	9.994661	9.994651	9.994645	9.994646	9.994641	9.994642	9.994646	9.994655	9.994663	9.994673	9.994685	9.994703	9.99472	9.99474	9.994763	9.994786	9.994812	9.994843	9.99487	9.9949045	9.99494	9.994974	9.995013	9.995058	9.9951	9.995148	9.995196	9.99525	9.995302	9.99536	9.995421	9.995487	9.995557	9.99563
9.995065	9.995046	9.995023	9.994997	9.994967	9.994942	9.99491	9.99488	9.994851	9.994825	9.9948	9.994776	9.994754	9.994736	9.994722	9.994705	9.994695	9.994687	9.994681	9.994676	9.994677	9.994678	9.994683	9.994689	9.994699	9.994709	9.994721	9.994739	9.994753	9.994775	9.994795	9.994822	9.994844	9.994873	9.994905	9.994936	9.99497	9.9950075	9.995047	9.995089	9.995133	9.995178	9.995227	9.995281	9.995335	9.995392	9.995452	9.995518	9.995585	9.995655
9.995102	9.995084	9.99506	9.995033	9.995006	9.994976	9.9949465	9.994917	9.994887	9.994862	9.994837	9.994815	9.994791	9.994773	9.994754	9.994743	9.99473	9.994722	9.994716	9.994716	9.994712	9.994714	9.994719	9.994723	9.994733	9.994743	9.994755	9.994771	9.994786	9.994808	9.994829	9.994852	9.994878	9.994905	9.994935	9.994967	9.995005	9.99504	9.99508	9.995119	9.995162	9.995211	9.995259	9.995311	9.995364	9.995422	9.995484	9.995548	9.995616	9.995686
9.99514	9.995121	9.995099	9.99507	9.995043	9.995014	9.994985	9.994954	9.9949255	9.9949	9.994872	9.99485	9.994827	9.994808	9.994791	9.994779	9.994766	9.994757	9.994754	9.994747	9.99475	9.994749	9.99475	9.99476	9.994764	9.994778	9.994791	9.994806	9.9948225	9.9948435	9.994865	9.994886	9.994914	9.994942	9.994972	9.995002	9.995036	9.99507	9.99511	9.995153	9.9951935	9.995239	9.995287	9.995339	9.995395	9.995452	9.995514	9.995578	9.995645	9.995712
9.995178	9.995158	9.995138	9.995106	9.995083	9.995049	9.995021	9.994992	9.994962	9.994935	9.994909	9.994885	9.994864	9.9948435	9.994825	9.994817	9.994802	9.994795	9.994788	9.994784	9.9947815	9.994783	9.994787	9.994794	9.9948015	9.994812	9.994826	9.994843	9.994856	9.994877	9.994901	9.994924	9.994947	9.994972	9.995003	9.995034	9.995068	9.995104	9.995141	9.995181	9.995228	9.995271	9.995321	9.995371	9.995425	9.9954815	9.995545	9.995607	9.995674	9.9957485
9.995214	9.995197	9.995171	9.995146	9.995118	9.9950905	9.995058	9.995027	9.994999	9.994972	9.994945	9.994924	9.994899	9.994879	9.994865	9.994848	9.994837	9.994829	9.994823	9.994821	9.99482	9.99482	9.9948225	9.994826	9.994836	9.994845	9.994861	9.994876	9.994892	9.994911	9.99493	9.994955	9.994979	9.995006	9.995035	9.995067	9.995102	9.995138	9.995173	9.995214	9.995259	9.995302	9.995353	9.995403	9.995455	9.995512	9.995576	9.995638	9.995706	9.995773
9.995253	9.995235	9.995209	9.995181	9.9951515	9.995125	9.995093	9.995066	9.995037	9.995008	9.994979	9.994959	9.994936	9.994917	9.994901	9.994885	9.994875	9.9948635	9.994857	9.994855	9.994856	9.994856	9.994859	9.994864	9.994871	9.9948845	9.994894	9.99491	9.9949255	9.994945	9.994966	9.994988	9.995014	9.995042	9.995071	9.995101	9.995134	9.99517	9.995205	9.995246	9.995291	9.995336	9.995383	9.995434	9.995487	9.995545	9.995604	9.995669	9.995731	9.995802
9.995292	9.99527	9.995248	9.99522	9.995191	9.995159	9.99513	9.995101	9.9950695	9.995043	9.995019	9.994991	9.994971	9.994954	9.994935	9.994921	9.994909	9.994901	9.994895	9.99489	9.99489	9.994889	9.994893	9.9949	9.994905	9.994919	9.994926	9.994943	9.994959	9.994979	9.994999	9.99502	9.995046	9.995076	9.995102	9.995133	9.995167	9.995203	9.995242	9.995279	9.995323	9.995365	9.995416	9.995466	9.995518	9.995575	9.995635	9.995697	9.995766	9.995833
9.995327	9.995309	9.995281	9.995257	9.995227	9.995198	9.995166	9.995136	9.995107	9.99508	9.995053	9.9950285	9.995009	9.994989	9.994971	9.994959	9.9949465	9.994937	9.994929	9.9949255	9.994924	9.994925	9.994929	9.994935	9.994941	9.994955	9.994965	9.994978	9.994995	9.995015	9.995035	9.995056	9.995079	9.995108	9.995135	9.995165	9.9952	9.995236	9.995273	9.995313	9.995355	9.995398	9.995445	9.995498	9.99555	9.995608	9.995666	9.995727	9.995793	9.995863
9.995367	9.995346	9.995322	9.995294	9.995264	9.995236	9.995203	9.995174	9.995143	9.995115	9.99509	9.995067	9.995046	9.995024	9.9950075	9.994992	9.994979	9.994972	9.9949665	9.994961	9.99496	9.994959	9.994961	9.99497	9.994978	9.994985	9.994998	9.995012	9.995027	9.995047	9.995066	9.9950905	9.995115	9.995141	9.995169	9.995198	9.995233	9.995266	9.995304	9.995345	9.995388	9.995429	9.995479	9.995531	9.995581	9.99564	9.995696	9.995759	9.995822	9.995893
9.995405	9.995383	9.995358	9.995331	9.995302	9.995271	9.995241	9.99521	9.99518	9.995155	9.995128	9.9951	9.995081	9.99506	9.995045	9.9950285	9.995017	9.995007	9.995001	9.994996	9.994993	9.994995	9.995	9.995003	9.995009	9.995021	9.995031	9.995048	9.99506	9.995081	9.9951	9.995123	9.99515	9.995173	9.995201	9.995235	9.995266	9.995297	9.995336	9.995376	9.9954195	9.995462	9.995509	9.995558	9.995613	9.995668	9.9957285	9.99579	9.995856	9.995924
9.9954405	9.9954195	9.995394	9.995366	9.995339	9.995308	9.995277	9.995247	9.995219	9.99519	9.995161	9.99514	9.995116	9.995096	9.99508	9.995064	9.99505	9.995043	9.995034	9.995033	9.995029	9.99503	9.995035	9.995038	9.995048	9.995056	9.995068	9.995081	9.995097	9.995115	9.995132	9.995157	9.995183	9.995207	9.995235	9.995265	9.995297	9.995334	9.995369	9.995407	9.995451	9.995495	9.995543	9.995593	9.995644	9.9957	9.995757	9.99582	9.995887	9.995956
9.9954815	9.995457	9.995434	9.995405	9.995375	9.995343	9.995313	9.995283	9.995253	9.995226	9.995196	9.9951725	9.995153	9.99513	9.995114	9.9951	9.995088	9.995079	9.995071	9.995067	9.995064	9.995062	9.995069	9.995073	9.995081	9.99509	9.995102	9.995116	9.995133	9.9951515	9.995169	9.995192	9.995214	9.99524	9.995267	9.9953	9.995333	9.995365	9.9954	9.995442	9.995484	9.995528	9.995574	9.995625	9.995676	9.995732	9.9957905	9.995853	9.995916	9.995984
9.995515	9.995494	9.99547	9.9954405	9.995412	9.995379	9.99535	9.995317	9.995288	9.995259	9.9952345	9.995209	9.995186	9.995165	9.9951515	9.995135	9.995124	9.995114	9.995107	9.995103	9.995099	9.995101	9.995102	9.99511	9.995114	9.995128	9.995137	9.99515	9.995164	9.995183	9.995203	9.995225	9.995247	9.995275	9.995304	9.995334	9.995367	9.995398	9.995436	9.995474	9.995514	9.99556	9.995606	9.995655	9.995708	9.995763	9.995823	9.995881	9.995948	9.9960165
9.995555	9.995534	9.995506	9.995477	9.995445	9.995417	9.995383	9.995354	9.995324	9.995295	9.995271	9.995248	9.995224	9.995201	9.995186	9.995173	9.995159	9.995151	9.995141	9.995137	9.995133	9.995132	9.995138	9.995142	9.9951515	9.99516	9.995172	9.995185	9.995197	9.99522	9.995237	9.99526	9.995283	9.995306	9.995336	9.995363	9.995396	9.99543	9.995467	9.995507	9.995547	9.995595	9.995642	9.995688	9.99574	9.995793	9.9958515	9.9959135	9.995977	9.996047
9.995591	9.99557	9.9955435	9.995516	9.995485	9.995453	9.995421	9.99539	9.995361	9.995333	9.995305	9.995283	9.995257	9.995236	9.995223	9.995207	9.995192	9.995183	9.995179	9.995174	9.995172	9.995171	9.995173	9.995179	9.995186	9.995194	9.995205	9.99522	9.995235	9.995251	9.995272	9.995292	9.995316	9.995342	9.995368	9.995398	9.995432	9.995463	9.9955015	9.99554	9.995579	9.995624	9.995672	9.99572	9.995772	9.995825	9.995883	9.995945	9.996008	9.996079
9.995626	9.995608	9.995581	9.995553	9.9955225	9.995491	9.99546	9.995426	9.9953985	9.995372	9.995341	9.995317	9.995295	9.995275	9.995255	9.995242	9.995228	9.995218	9.995213	9.995208	9.995203	9.995206	9.99521	9.995212	9.995217	9.995228	9.995238	9.995253	9.995269	9.995287	9.995303	9.995324	9.995351	9.995375	9.995402	9.995432	9.995461	9.9955	9.995534	9.995572	9.995611	9.995659	9.995703	9.99575	9.995801	9.995858	9.995914	9.995978	9.996039	9.996108
9.9956665	9.995644	9.995616	9.99559	9.995557	9.995523	9.995492	9.9954605	9.995433	9.995405	9.995379	9.995354	9.995329	9.995308	9.995295	9.995276	9.995262	9.9952545	9.995248	9.995244	9.995237	9.995241	9.995243	9.995245	9.995254	9.995263	9.995274	9.99529	9.995302	9.995319	9.99534	9.995361	9.995385	9.995405	9.995437	9.995463	9.995498	9.99553	9.995565	9.995605	9.995646	9.995691	9.995737	9.995783	9.995834	9.995888	9.995947	9.99601	9.996072	9.99614
9.995705	9.995679	9.995653	9.995624	9.995593	9.9955635	9.995528	9.995497	9.995472	9.995441	9.995413	9.995388	9.995365	9.995347	9.995327	9.995312	9.995301	9.995289	9.995282	9.9952755	9.995275	9.995278	9.995277	9.995283	9.995287	9.995296	9.995309	9.995319	9.995337	9.995354	9.995374	9.995395	9.995417	9.995442	9.995469	9.995499	9.99553	9.995564	9.995603	9.995636	9.995682	9.995721	9.995768	9.995816	9.995867	9.995921	9.995978	9.996038	9.996103	9.99617
9.99574	9.995719	9.99569	9.995664	9.995631	9.995599	9.995566	9.995535	9.995505	9.995477	9.995449	9.995425	9.9954	9.995381	9.995365	9.995349	9.995335	9.995328	9.995316	9.995312	9.995309	9.99531	9.995311	9.995316	9.995323	9.995333	9.995343	9.995356	9.995371	9.995388	9.995407	9.995428	9.995451	9.995477	9.9955015	9.995534	9.995564	9.995598	9.995633	9.99567	9.995711	9.995754	9.995802	9.995849	9.995899	9.995953	9.99601	9.996071	9.996137	9.9962015
9.995778	9.995752	9.9957285	9.995698	9.995668	9.995637	9.995603	9.995569	9.995543	9.995512	9.995483	9.995458	9.995438	9.995415	9.995399	9.995384	9.99537	9.995359	9.995352	9.995347	9.995344	9.995345	9.995346	9.995351	9.9953575	9.995366	9.995377	9.995391	9.995405	9.995422	9.9954405	9.995462	9.995485	9.995509	9.995537	9.995566	9.995595	9.99563	9.995666	9.995703	9.995745	9.99579	9.99583	9.995882	9.995929	9.995986	9.996043	9.996102	9.996166	9.996233
9.995812	9.995791	9.995763	9.995733	9.995705	9.995669	9.995638	9.995606	9.995577	9.995546	9.99552	9.995493	9.995474	9.99545	9.995434	9.995418	9.995404	9.995395	9.995387	9.995382	9.995379	9.9953785	9.995382	9.995386	9.995392	9.995401	9.99541	9.995423	9.99544	9.995456	9.995474	9.995494	9.995517	9.9955435	9.99557	9.995601	9.995632	9.995665	9.995703	9.995736	9.995779	9.99582	9.995865	9.995914	9.995965	9.996016	9.996073	9.996137	9.996199	9.996263
9.995849	9.995829	9.995799	9.99577	9.995741	9.9957075	9.995674	9.995645	9.995613	9.9955845	9.995556	9.995529	9.995507	9.995486	9.99547	9.995453	9.995441	9.995428	9.995422	9.995416	9.995415	9.995415	9.995416	9.995419	9.995426	9.995433	9.995447	9.995458	9.995472	9.995489	9.995508	9.99553	9.995552	9.995576	9.9956045	9.995633	9.995666	9.995697	9.995734	9.99577	9.9958105	9.995852	9.995897	9.995945	9.995995	9.996048	9.996107	9.996167	9.99623	9.996296
9.995887	9.995862	9.995837	9.995805	9.995777	9.995741	9.99571	9.995679	9.995647	9.995621	9.995591	9.995567	9.995543	9.995522	9.995503	9.995487	9.995474	9.995468	9.995459	9.995451	9.995449	9.995451	9.995449	9.995458	9.995462	9.995469	9.995482	9.995491	9.995507	9.995523	9.995543	9.995562	9.995586	9.995608	9.995638	9.9956665	9.995696	9.995728	9.995766	9.995802	9.995844	9.995885	9.995932	9.995979	9.996029	9.996081	9.996138	9.996198	9.996263	9.996327
9.995924	9.9959	9.9958725	9.995843	9.995811	9.995777	9.9957485	9.995713	9.995685	9.995652	9.995626	9.995601	9.995578	9.995558	9.995541	9.995523	9.99551	9.995501	9.995492	9.995487	9.995483	9.995482	9.995484	9.99549	9.995494	9.995505	9.995515	9.995527	9.995538	9.995559	9.995576	9.995598	9.995619	9.995643	9.995669	9.9957	9.995729	9.995765	9.995799	9.995834	9.995876	9.995917	9.995964	9.996012	9.996063	9.996113	9.99617	9.996231	9.996293	9.996359
9.99596	9.995935	9.995908	9.995879	9.995847	9.995814	9.995781	9.99575	9.99572	9.9956875	9.995662	9.995634	9.995614	9.995594	9.995576	9.995559	9.995545	9.995533	9.995526	9.995521	9.995519	9.995517	9.995517	9.995522	9.995528	9.995537	9.995548	9.995559	9.995574	9.995594	9.99561	9.995631	9.995653	9.995679	9.995705	9.995732	9.995763	9.995796	9.995833	9.995869	9.995909	9.995953	9.995997	9.996044	9.996094	9.996147	9.9962015	9.996262	9.996326	9.996395
9.995997	9.995974	9.995949	9.995913	9.995884	9.995849	9.995819	9.995786	9.995754	9.995723	9.995699	9.995672	9.995649	9.995626	9.995609	9.995593	9.995579	9.995567	9.995561	9.995556	9.995551	9.995553	9.995554	9.995556	9.995561	9.99557	9.995582	9.995593	9.995608	9.995625	9.995644	9.995664	9.995687	9.995709	9.995739	9.995768	9.995796	9.995828	9.995865	9.995902	9.995941	9.995982	9.996026	9.996077	9.996127	9.99618	9.996237	9.996297	9.996356	9.996425
9.996036	9.996011	9.995983	9.995952	9.995916	9.995889	9.995853	9.995821	9.99579	9.995761	9.995732	9.9957075	9.995682	9.995663	9.995644	9.995627	9.995615	9.995603	9.995594	9.995592	9.995586	9.995587	9.995586	9.99559	9.995595	9.995607	9.995617	9.995629	9.995642	9.99566	9.995678	9.995697	9.995721	9.995744	9.99577	9.9958	9.9958315	9.995864	9.995897	9.9959345	9.995974	9.9960165	9.996058	9.996109	9.996161	9.996215	9.996268	9.996329	9.996392	9.996456
9.996072	9.996047	9.996019	9.995988	9.995954	9.995922	9.995891	9.995857	9.995827	9.995795	9.995769	9.995742	9.99572	9.995698	9.99568	9.995661	9.995651	9.995637	9.995633	9.9956255	9.99562	9.995623	9.99562	9.995626	9.995632	9.995638	9.99565	9.995662	9.995677	9.995695	9.99571	9.995732	9.995755	9.995779	9.995803	9.995832	9.995864	9.995896	9.995931	9.995969	9.996009	9.99605	9.996095	9.996143	9.996193	9.996247	9.996299	9.996361	9.996422	9.99649
9.996109	9.996082	9.996051	9.996024	9.995991	9.995957	9.995924	9.995889	9.99586	9.995831	9.995805	9.995777	9.995751	9.995732	9.995712	9.995699	9.995687	9.995674	9.995666	9.995657	9.995657	9.995654	9.995656	9.99566	9.995665	9.995674	9.995684	9.995697	9.995711	9.995727	9.995746	9.995765	9.995786	9.9958105	9.995839	9.995866	9.995894	9.99593	9.995962	9.996001	9.996041	9.996082	9.996129	9.996175	9.996224	9.996281	9.996333	9.996393	9.996454	9.996518
9.996144	9.9961195	9.996091	9.996059	9.996025	9.995992	9.995957	9.995928	9.995895	9.995866	9.995838	9.9958105	9.995787	9.995768	9.995749	9.99573	9.995717	9.995709	9.995699	9.995692	9.995692	9.995687	9.995689	9.995695	9.995699	9.995708	9.995718	9.995732	9.995744	9.995762	9.99578	9.995798	9.995823	9.995846	9.995872	9.9959	9.995931	9.995965	9.995998	9.996036	9.996076	9.996115	9.9961605	9.996209	9.99626	9.996309	9.996365	9.996425	9.996485	9.9965515
9.9961815	9.996157	9.996126	9.996096	9.996064	9.996029	9.995995	9.995963	9.995931	9.995903	9.995872	9.995846	9.995822	9.995802	9.995783	9.995768	9.995752	9.995739	9.995733	9.995728	9.995725	9.995722	9.995724	9.995727	9.995733	9.995739	9.995751	9.995763	9.995779	9.995795	9.995811	9.995832	9.995855	9.995877	9.995905	9.995932	9.995962	9.995995	9.99603	9.996068	9.996107	9.99615	9.996195	9.99624	9.996291	9.996342	9.996398	9.996456	9.996517	9.996584
9.996219	9.996191	9.996161	9.996131	9.9960985	9.996062	9.99603	9.995996	9.995967	9.995937	9.995906	9.99588	9.995855	9.995836	9.995819	9.995803	9.995789	9.995777	9.995767	9.995764	9.995757	9.995755	9.995758	9.995763	9.995767	9.995776	9.995788	9.995799	9.995811	9.99583	9.995842	9.995866	9.995889	9.9959135	9.995939	9.995965	9.995998	9.996029	9.996065	9.996102	9.99614	9.996181	9.996226	9.996274	9.996324	9.996378	9.996432	9.996489	9.996551	9.996615
9.996253	9.996231	9.996198	9.996166	9.996131	9.9960985	9.996066	9.996034	9.996001	9.995972	9.995942	9.995914	9.995893	9.9958725	9.9958515	9.995836	9.995822	9.995811	9.995799	9.995797	9.9957905	9.995792	9.995792	9.995793	9.995802	9.99581	9.99582	9.99583	9.995845	9.99586	9.99588	9.995899	9.995921	9.995945	9.995971	9.996001	9.99603	9.996063	9.996097	9.996135	9.996177	9.996214	9.996262	9.996309	9.996359	9.996409	9.996466	9.996524	9.996583	9.99665
9.99629	9.9962635	9.996236	9.996203	9.996168	9.996137	9.9961	9.996068	9.996035	9.996006	9.9959755	9.99595	9.995926	9.995905	9.995887	9.99587	9.995853	9.995843	9.995836	9.995829	9.995824	9.995827	9.995828	9.995831	9.995835	9.995842	9.995853	9.995866	9.995879	9.995895	9.9959135	9.995932	9.9959545	9.995981	9.996005	9.996034	9.996063	9.996094	9.996132	9.996166	9.996208	9.996249	9.996295	9.996339	9.996389	9.996442	9.996496	9.996556	9.996617	9.996685
9.996327	9.9963	9.996273	9.996239	9.996206	9.996171	9.996137	9.996102	9.996072	9.99604	9.996013	9.995986	9.99596	9.99594	9.99592	9.995904	9.995891	9.995878	9.99587	9.995863	9.99586	9.995858	9.995862	9.995862	9.995867	9.995875	9.995886	9.9959	9.995912	9.99593	9.995946	9.995965	9.995988	9.996013	9.9960375	9.996068	9.996097	9.996131	9.996165	9.996203	9.996242	9.996282	9.996327	9.996374	9.996426	9.996474	9.996529	9.996586	9.996648	9.996714
9.996362	9.996336	9.996303	9.996274	9.996239	9.996205	9.99617	9.99614	9.996106	9.996078	9.996047	9.996017	9.995996	9.995974	9.995955	9.995938	9.995925	9.995914	9.995903	9.995899	9.995894	9.995892	9.995894	9.995898	9.995901	9.995912	9.99592	9.995931	9.995945	9.995964	9.995978	9.995999	9.996023	9.996045	9.996074	9.996096	9.996129	9.996162	9.996198	9.996237	9.996274	9.996315	9.996358	9.996407	9.996455	9.99651	9.996565	9.996623	9.996681	9.996748
9.996398	9.99637	9.99634	9.996308	9.996275	9.996242	9.996206	9.996173	9.99614	9.996107	9.996081	9.996053	9.99603	9.996009	9.995992	9.995973	9.995957	9.995945	9.995939	9.995931	9.99593	9.995927	9.995927	9.995932	9.995935	9.995944	9.995954	9.995966	9.995978	9.995998	9.996015	9.996035	9.996056	9.996079	9.996105	9.996135	9.996163	9.996199	9.996231	9.996267	9.9963045	9.99635	9.996393	9.996438	9.996489	9.99654	9.996596	9.9966545	9.996716	9.99678
9.996435	9.9964075	9.996378	9.9963455	9.99631	9.996275	9.99624	9.996207	9.996177	9.996143	9.996115	9.99609	9.996065	9.996043	9.996025	9.996008	9.995993	9.99598	9.995974	9.995967	9.99596	9.995963	9.995961	9.995963	9.995971	9.995979	9.99599	9.995999	9.996015	9.996027	9.996047	9.996066	9.996086	9.996113	9.996137	9.996165	9.996196	9.996227	9.996264	9.996302	9.996342	9.996384	9.996428	9.99647	9.996523	9.996573	9.996629	9.996686	9.996747	9.996815
9.9964695	9.996446	9.996411	9.996381	9.996346	9.996311	9.996275	9.996243	9.99621	9.996181	9.99615	9.99612	9.996099	9.996077	9.996058	9.99604	9.996028	9.996012	9.996006	9.995999	9.995994	9.995994	9.995996	9.995997	9.996002	9.996009	9.99602	9.996034	9.996045	9.996061	9.996079	9.9961	9.996122	9.996145	9.996173	9.996201	9.996231	9.996263	9.996295	9.996335	9.996374	9.996416	9.996459	9.996507	9.9965515	9.996609	9.996661	9.996718	9.996782	9.996845
9.996507	9.996481	9.996451	9.996413	9.996381	9.9963455	9.99631	9.996279	9.9962435	9.996214	9.996184	9.996155	9.996131	9.996111	9.996092	9.996075	9.996061	9.996045	9.99604	9.996035	9.996027	9.996028	9.996027	9.996031	9.996035	9.996045	9.996052	9.996067	9.996081	9.996096	9.996114	9.996133	9.996157	9.99618	9.996205	9.996232	9.9962635	9.996297	9.99633	9.996366	9.9964075	9.9964485	9.996492	9.996541	9.996589	9.996639	9.996695	9.996756	9.996818	9.996881
9.996545	9.996514	9.996484	9.996451	9.996418	9.996379	9.996347	9.996314	9.996279	9.996248	9.996219	9.996192	9.996168	9.996147	9.996128	9.996106	9.996095	9.996081	9.996074	9.996066	9.996062	9.996062	9.996061	9.996064	9.996072	9.996077	9.996087	9.996099	9.996113	9.996129	9.996146	9.996165	9.996189	9.996211	9.996238	9.996269	9.996294	9.996327	9.996363	9.996401	9.99644	9.996481	9.996527	9.996572	9.99662	9.996673	9.996728	9.996788	9.996846	9.996913
9.996578	9.9965515	9.996519	9.996486	9.99645	9.996417	9.996381	9.996345	9.996314	9.996282	9.996255	9.996227	9.996202	9.996179	9.99616	9.996143	9.996128	9.996118	9.996108	9.996099	9.996096	9.996095	9.996094	9.9960985	9.996104	9.996108	9.996122	9.99613	9.996146	9.9961605	9.996179	9.996198	9.996222	9.9962435	9.996269	9.996301	9.996327	9.996362	9.996397	9.996432	9.996474	9.996515	9.996561	9.996605	9.996655	9.996708	9.996761	9.9968195	9.99688	9.996943
9.996612	9.996587	9.996555	9.996522	9.996486	9.996452	9.996416	9.996381	9.996348	9.996317	9.996285	9.99626	9.996234	9.996212	9.996195	9.996175	9.996163	9.99615	9.996142	9.996135	9.996128	9.996126	9.996131	9.996134	9.996136	9.996144	9.996155	9.996165	9.996179	9.996195	9.996213	9.996231	9.99625	9.996277	9.996305	9.996331	9.996363	9.996394	9.996431	9.996468	9.996505	9.996548	9.9965925	9.996637	9.996687	9.996739	9.996796	9.996853	9.996912	9.996977
9.996653	9.99662	9.996591	9.996554	9.996518	9.996487	9.99645	9.996415	9.996384	9.99635	9.996321	9.996296	9.996269	9.996245	9.996225	9.99621	9.996197	9.9961815	9.996175	9.996167	9.996164	9.996161	9.996161	9.996165	9.99617	9.996177	9.996187	9.996197	9.996212	9.996227	9.9962435	9.996267	9.996286	9.996312	9.996338	9.9963665	9.996395	9.996429	9.996463	9.996498	9.99654	9.996581	9.996627	9.996672	9.996722	9.996774	9.996827	9.996886	9.996948	9.997011
9.996687	9.996655	9.996623	9.99659	9.996553	9.996518	9.996485	9.996451	9.996417	9.996384	9.996354	9.996326	9.996304	9.99628	9.996262	9.9962435	9.996231	9.996219	9.996207	9.996203	9.996197	9.996194	9.996195	9.996199	9.996205	9.996212	9.99622	9.996233	9.996245	9.996259	9.996276	9.996298	9.996322	9.9963455	9.99637	9.996398	9.996428	9.99646	9.996495	9.996533	9.996572	9.996614	9.996657	9.996703	9.996754	9.996806	9.996862	9.996919	9.996984	9.997046
9.99672	9.996692	9.996659	9.996626	9.996591	9.996554	9.99652	9.996485	9.996451	9.996417	9.996389	9.996362	9.99634	9.996314	9.996294	9.996278	9.996262	9.99625	9.996242	9.996238	9.996228	9.996228	9.99623	9.996229	9.996235	9.996245	9.996253	9.996264	9.996278	9.996294	9.99631	9.99633	9.996353	9.996376	9.996403	9.996432	9.996458	9.996493	9.9965315	9.996568	9.996605	9.996645	9.996692	9.996739	9.996787	9.9968405	9.996896	9.996951	9.997013	9.99708
9.9967575	9.996727	9.996695	9.996659	9.996626	9.996591	9.996552	9.996518	9.996484	9.996454	9.996422	9.996396	9.996372	9.996349	9.996328	9.99631	9.996299	9.996285	9.996273	9.996267	9.996263	9.99626	9.996262	9.9962635	9.996267	9.996276	9.996285	9.996297	9.996313	9.996326	9.996343	9.996366	9.996386	9.996409	9.996435	9.996464	9.996492	9.996528	9.99656	9.996599	9.996638	9.996681	9.996725	9.996774	9.9968195	9.996874	9.996928	9.996987	9.997046	9.997112
9.996794	9.996764	9.99673	9.9966955	9.99666	9.996623	9.996589	9.996553	9.99652	9.996488	9.996457	9.996431	9.996404	9.996381	9.996361	9.996343	9.99633	9.996318	9.996305	9.996302	9.996298	9.996294	9.996296	9.996297	9.996301	9.996311	9.99632	9.99633	9.996339	9.99636	9.996376	9.996394	9.996419	9.996444	9.996469	9.996497	9.996529	9.996559	9.996593	9.996633	9.996671	9.996712	9.996757	9.996806	9.996854	9.996906	9.99696	9.99702	9.99708	9.997147
9.996828	9.996799	9.996767	9.996731	9.996692	9.996656	9.996622	9.996588	9.996552	9.996522	9.996489	9.996464	9.99644	9.996416	9.996398	9.996378	9.996364	9.99635	9.996342	9.996334	9.996328	9.996326	9.996325	9.99633	9.996336	9.996345	9.996354	9.996362	9.996374	9.996392	9.99641	9.9964285	9.996454	9.996475	9.996503	9.996531	9.99656	9.996593	9.996627	9.996665	9.996702	9.996746	9.996793	9.996838	9.996887	9.996939	9.996994	9.997049	9.997114	9.997179
9.996863	9.996834	9.9967985	9.996766	9.996729	9.996692	9.996656	9.996622	9.996587	9.996554	9.996526	9.996496	9.996474	9.99645	9.9964285	9.996412	9.996397	9.996385	9.996375	9.996367	9.996362	9.996359	9.996362	9.996361	9.996368	9.996373	9.996384	9.996395	9.996408	9.996424	9.996441	9.996463	9.996486	9.996508	9.996534	9.996562	9.996595	9.996626	9.99666	9.996698	9.996737	9.996778	9.996822	9.996872	9.99692	9.996972	9.997029	9.9970875	9.997148	9.997214
9.996898	9.996868	9.996832	9.996799	9.996759	9.996728	9.99669	9.996655	9.996621	9.99659	9.996562	9.9965315	9.996507	9.996484	9.996464	9.996443	9.996429	9.996417	9.996408	9.9964	9.996396	9.996393	9.996394	9.996397	9.996401	9.9964075	9.996416	9.996428	9.996442	9.996458	9.996476	9.996496	9.996514	9.996537	9.996569	9.996595	9.996626	9.996659	9.996693	9.996731	9.996768	9.996815	9.996857	9.996904	9.996954	9.997005	9.997063	9.997121	9.997182	9.997245
9.996932	9.996901	9.996867	9.996835	9.996799	9.99676	9.996722	9.996689	9.996655	9.996621	9.996593	9.996561	9.996541	9.996516	9.996494	9.996475	9.996462	9.996451	9.996438	9.996433	9.996429	9.996426	9.996426	9.99643	9.996434	9.99644	9.996449	9.996461	9.996473	9.996489	9.996507	9.996527	9.996547	9.996576	9.9966	9.996629	9.996661	9.996692	9.996728	9.996763	9.996803	9.996844	9.996888	9.996938	9.996987	9.997041	9.997094	9.997153	9.997211	9.997277
9.99697	9.996937	9.996903	9.996867	9.996833	9.996794	9.996759	9.996723	9.996688	9.996656	9.996626	9.9966	9.996574	9.99655	9.996529	9.996512	9.996498	9.996487	9.996473	9.996468	9.996462	9.996459	9.996459	9.996465	9.996465	9.996472	9.996484	9.996493	9.996504	9.996523	9.996541	9.996561	9.996584	9.996605	9.9966345	9.996661	9.996692	9.996722	9.996759	9.996797	9.996837	9.996878	9.996926	9.99697	9.99702	9.997073	9.997129	9.997186	9.997247	9.997314
9.997002	9.996973	9.996938	9.996902	9.996865	9.996827	9.996794	9.996758	9.996723	9.99669	9.996661	9.996631	9.996605	9.996584	9.996564	9.996543	9.99653	9.996517	9.996507	9.996499	9.996495	9.996492	9.99649	9.996493	9.996498	9.996507	9.996516	9.996524	9.996539	9.996554	9.996573	9.996594	9.996614	9.996638	9.996665	9.996695	9.996723	9.996757	9.996792	9.996829	9.996865	9.996911	9.996955	9.997004	9.997052	9.997106	9.997162	9.997218	9.997282	9.99735
9.997039	9.997008	9.996969	9.996936	9.9969015	9.996862	9.996827	9.996792	9.996756	9.996722	9.996692	9.996665	9.996639	9.996616	9.996593	9.996576	9.996565	9.9965515	9.996538	9.996531	9.996527	9.996526	9.996525	9.996529	9.996531	9.996538	9.996548	9.996558	9.9965725	9.996586	9.996604	9.996626	9.996649	9.996669	9.996697	9.996725	9.996755	9.996791	9.996823	9.996859	9.9969015	9.996943	9.996987	9.997039	9.997089	9.997139	9.997195	9.997253	9.997314	9.99738
9.997074	9.997042	9.997006	9.996969	9.996934	9.996897	9.99686	9.996824	9.996788	9.9967575	9.996725	9.996701	9.996675	9.996648	9.996629	9.996612	9.996597	9.996584	9.996573	9.996567	9.996559	9.996558	9.996555	9.99656	9.996565	9.99657	9.99658	9.996591	9.996606	9.99662	9.996638	9.996657	9.996678	9.996702	9.996729	9.996758	9.996789	9.996821	9.996857	9.996896	9.996932	9.996977	9.997021	9.997069	9.997119	9.997171	9.99723	9.997289	9.997346	9.997413
9.99711	9.997077	9.997042	9.997006	9.996968	9.996931	9.996893	9.996859	9.996823	9.996792	9.996761	9.996732	9.996705	9.996683	9.996661	9.996645	9.996628	9.996616	9.996605	9.996597	9.996593	9.996591	9.99659	9.9965925	9.996596	9.996603	9.996614	9.996623	9.996636	9.996652	9.996671	9.996687	9.996711	9.996737	9.996763	9.99679	9.99682	9.996855	9.996889	9.996927	9.996968	9.99701	9.997053	9.997102	9.997153	9.997208	9.997262	9.99732	9.99738	9.997449
9.997145	9.997112	9.997075	9.99704	9.997002	9.996964	9.996927	9.996888	9.996857	9.996825	9.996794	9.996765	9.9967375	9.9967165	9.9966955	9.996678	9.996661	9.996649	9.996638	9.996632	9.996626	9.996622	9.996622	9.996624	9.99663	9.9966345	9.996644	9.9966545	9.996668	9.996684	9.996703	9.99672	9.996743	9.996768	9.996795	9.996822	9.996855	9.996889	9.996922	9.996959	9.996999	9.997044	9.997089	9.997136	9.997187	9.997241	9.997293	9.997354	9.997416	9.997481
9.997178	9.997145	9.997109	9.997075	9.997034	9.997001	9.996962	9.996926	9.99689	9.996859	9.996827	9.996797	9.996774	9.996749	9.996727	9.996711	9.996693	9.996681	9.996672	9.996662	9.996659	9.996654	9.996655	9.996658	9.99666	9.996669	9.996678	9.996689	9.996702	9.9967165	9.996735	9.996754	9.996776	9.9967985	9.996824	9.996859	9.996888	9.99692	9.996955	9.996992	9.997034	9.997074	9.99712	9.9971695	9.997218	9.997274	9.99733	9.997388	9.99745	9.997516
9.997212	9.997182	9.997146	9.997109	9.99707	9.997033	9.996996	9.99696	9.996924	9.996889	9.9968605	9.99683	9.996808	9.996781	9.99676	9.996739	9.996726	9.996715	9.996703	9.996695	9.996691	9.996685	9.996687	9.99669	9.996694	9.996698	9.996708	9.996717	9.996733	9.996748	9.996766	9.996784	9.996808	9.996833	9.996858	9.996887	9.996921	9.996953	9.996985	9.997025	9.997064	9.9971075	9.997152	9.997204	9.997252	9.997306	9.997364	9.997419	9.997483	9.997549
9.997247	9.997215	9.997178	9.99714	9.997107	9.997065	9.997027	9.996991	9.996958	9.9969225	9.996895	9.996865	9.996839	9.996813	9.996794	9.996772	9.99676	9.996747	9.9967375	9.996727	9.996722	9.996719	9.996717	9.996721	9.996725	9.996734	9.99674	9.996752	9.996766	9.996781	9.9967985	9.996818	9.996841	9.996861	9.996891	9.996922	9.996953	9.996984	9.997021	9.997059	9.997096	9.997141	9.997188	9.997235	9.997286	9.997339	9.997394	9.997455	9.997517	9.99758
9.99728	9.997249	9.997214	9.997174	9.99714	9.997099	9.997063	9.997026	9.99699	9.99696	9.996926	9.996898	9.99687	9.996848	9.996827	9.996808	9.996793	9.996778	9.996768	9.996759	9.996755	9.996753	9.996753	9.996755	9.996757	9.996766	9.996775	9.996784	9.9967985	9.996812	9.99683	9.99685	9.996871	9.996898	9.996923	9.996951	9.996985	9.997018	9.997051	9.99709	9.997129	9.997174	9.997218	9.997268	9.997315	9.997373	9.997428	9.997488	9.99755	9.997614
9.997315	9.997283	9.997248	9.997209	9.997174	9.997132	9.997094	9.997059	9.997025	9.99699	9.996958	9.996932	9.9969015	9.996882	9.99686	9.9968405	9.996824	9.99681	9.9968	9.996792	9.996787	9.996783	9.996784	9.996789	9.996789	9.996798	9.996804	9.996815	9.996828	9.996847	9.9968605	9.996882	9.996904	9.996928	9.996955	9.9969845	9.997013	9.997047	9.997086	9.997122	9.997162	9.997208	9.997251	9.997301	9.997353	9.997405	9.997464	9.997521	9.997583	9.997649
9.99735	9.997315	9.997281	9.997244	9.997204	9.997166	9.9971285	9.997091	9.997058	9.9970255	9.996991	9.996965	9.996935	9.996912	9.996891	9.996872	9.996859	9.996844	9.996836	9.996826	9.99682	9.996819	9.996813	9.996817	9.996824	9.996831	9.996839	9.996847	9.9968605	9.996877	9.996894	9.996914	9.996937	9.99696	9.996989	9.997015	9.997049	9.997082	9.997116	9.997155	9.997196	9.997238	9.997285	9.997333	9.997383	9.9974375	9.997494	9.997554	9.997616	9.997681
9.997385	9.99735	9.997314	9.997277	9.997239	9.997199	9.997163	9.997127	9.997089	9.997056	9.997025	9.996997	9.99697	9.996945	9.9969225	9.996904	9.996889	9.996875	9.996865	9.996856	9.996852	9.996849	9.996849	9.99685	9.996854	9.9968605	9.996866	9.996881	9.996894	9.996907	9.996924	9.996943	9.996968	9.996994	9.997018	9.9970455	9.99708	9.997112	9.997147	9.997187	9.997229	9.997271	9.997317	9.997367	9.997416	9.997471	9.99753	9.997587	9.99765	9.997714
9.997421	9.997385	9.997348	9.997313	9.997273	9.997232	9.997196	9.997157	9.997124	9.997088	9.99706	9.997027	9.997001	9.996978	9.996957	9.996938	9.996922	9.996906	9.996897	9.996891	9.996881	9.996879	9.9968815	9.996884	9.996886	9.996892	9.9969	9.996913	9.996927	9.996942	9.996961	9.996978	9.996999	9.997024	9.997049	9.997082	9.997112	9.997143	9.997181	9.99722	9.997262	9.997302	9.997353	9.997398	9.99745	9.997505	9.997561	9.9976225	9.997682	9.997749
9.997453	9.997418	9.997384	9.997348	9.997306	9.997269	9.997228	9.997191	9.997156	9.997122	9.997091	9.99706	9.997036	9.99701	9.996986	9.99697	9.996955	9.996941	9.996929	9.9969225	9.996917	9.996911	9.996913	9.996914	9.996918	9.996923	9.996932	9.9969425	9.996956	9.996974	9.996989	9.997009	9.997032	9.997054	9.997083	9.997112	9.997141	9.997175	9.997214	9.997251	9.997292	9.997338	9.997382	9.997432	9.997483	9.997539	9.997594	9.997651	9.997714	9.997782
9.997487	9.997455	9.997418	9.997378	9.997341	9.9973	9.997262	9.997223	9.997188	9.997154	9.997123	9.997097	9.997069	9.997041	9.997022	9.997004	9.996986	9.996973	9.996961	9.996954	9.996947	9.996944	9.996944	9.996945	9.996949	9.996955	9.9969635	9.996977	9.996988	9.997004	9.997021	9.997041	9.997063	9.997088	9.997114	9.997145	9.997174	9.997208	9.997243	9.997282	9.997322	9.99737	9.997414	9.997465	9.997515	9.99757	9.997628	9.997688	9.997748	9.997815
9.997521	9.997489	9.997452	9.997411	9.997374	9.997333	9.997294	9.997258	9.997223	9.997189	9.997155	9.997128	9.997101	9.997078	9.997055	9.997036	9.997017	9.9970045	9.996994	9.996986	9.996979	9.996977	9.996976	9.996976	9.996982	9.996986	9.996996	9.997006	9.997019	9.997034	9.997052	9.99707	9.997095	9.997122	9.997149	9.997175	9.997208	9.997241	9.997276	9.997316	9.997358	9.997402	9.997448	9.997496	9.997547	9.997602	9.997663	9.997722	9.997783	9.99785
9.997555	9.997521	9.997483	9.997446	9.997405	9.997368	9.997329	9.997293	9.997254	9.997222	9.997189	9.99716	9.997131	9.997108	9.997087	9.9970665	9.99705	9.997037	9.997026	9.99702	9.997012	9.997008	9.997005	9.997007	9.997015	9.99702	9.997028	9.997038	9.997051	9.997068	9.997083	9.997104	9.997126	9.997151	9.997176	9.997207	9.997238	9.9972725	9.99731	9.997347	9.99739	9.997433	9.997479	9.997529	9.997581	9.997637	9.997693	9.997752	9.997815	9.997882
9.997589	9.997557	9.997518	9.997479	9.997441	9.9974	9.997361	9.997323	9.997287	9.997254	9.997222	9.997193	9.997165	9.997141	9.99712	9.997101	9.997085	9.997068	9.997058	9.997048	9.997044	9.997042	9.997039	9.997041	9.9970455	9.99705	9.997057	9.99707	9.997083	9.997101	9.997116	9.997136	9.997158	9.997183	9.9972105	9.997237	9.997272	9.997303	9.99734	9.997379	9.997423	9.997465	9.997511	9.997561	9.997617	9.997671	9.997727	9.997785	9.997851	9.997917
9.997623	9.997587	9.997553	9.997515	9.997472	9.997435	9.997395	9.997357	9.997323	9.997286	9.997254	9.997224	9.997198	9.997175	9.997152	9.9971285	9.997117	9.997102	9.99709	9.997081	9.997077	9.99707	9.997071	9.997074	9.997075	9.99708	9.997091	9.997099	9.997114	9.9971285	9.9971485	9.997168	9.997189	9.997216	9.997242	9.99727	9.997301	9.997336	9.997373	9.997412	9.997453	9.997499	9.997544	9.997592	9.997646	9.997702	9.99776	9.997821	9.997885	9.99795
9.99766	9.997622	9.997585	9.997547	9.997507	9.997469	9.997428	9.997389	9.9973545	9.997318	9.997287	9.997256	9.997231	9.997206	9.997187	9.997166	9.997146	9.997133	9.997122	9.997113	9.9971075	9.997104	9.997104	9.997104	9.9971075	9.997115	9.997122	9.997133	9.9971485	9.997162	9.997178	9.997198	9.997223	9.997245	9.997273	9.997301	9.997334	9.997368	9.997405	9.997444	9.997485	9.99753	9.997579	9.997627	9.997678	9.997736	9.997791	9.997854	9.997917	9.997983
9.997693	9.997655	9.997621	9.99758	9.997539	9.997499	9.997461	9.997424	9.997387	9.99735	9.997319	9.997291	9.997265	9.997238	9.997216	9.997196	9.99718	9.997167	9.997152	9.997147	9.997139	9.997135	9.997135	9.997135	9.997139	9.997142	9.997153	9.997163	9.997177	9.997192	9.997211	9.99723	9.9972515	9.997277	9.997305	9.997333	9.997365	9.997399	9.997436	9.997476	9.9975195	9.997563	9.997609	9.997659	9.997712	9.997766	9.997823	9.997889	9.99795	9.998016
9.997726	9.997692	9.997652	9.997614	9.997571	9.997532	9.99749	9.9974575	9.997417	9.997386	9.997352	9.997324	9.997294	9.997271	9.997247	9.997228	9.997211	9.997198	9.997185	9.997177	9.9971695	9.997167	9.997165	9.997168	9.99717	9.997176	9.997187	9.997195	9.99721	9.997225	9.997242	9.99726	9.997283	9.997309	9.997337	9.997365	9.997395	9.99743	9.997467	9.997505	9.99755	9.997594	9.99764	9.997689	9.9977455	9.997802	9.99786	9.997922	9.997985	9.99805
9.997761	9.997725	9.9976845	9.997647	9.997604	9.997564	9.997524	9.997487	9.997452	9.9974165	9.997384	9.997357	9.997328	9.997305	9.997278	9.99726	9.997246	9.997229	9.997216	9.997209	9.997202	9.997198	9.997196	9.997196	9.997202	9.997207	9.997216	9.997229	9.997239	9.997255	9.997273	9.997292	9.997313	9.997341	9.997367	9.9973955	9.997428	9.997462	9.9974985	9.997538	9.9975815	9.997625	9.997672	9.997722	9.997776	9.997831	9.99789	9.997951	9.998016	9.998083
9.997793	9.997758	9.997719	9.99768	9.997639	9.997597	9.997559	9.99752	9.997484	9.99745	9.997416	9.997388	9.997359	9.997334	9.997313	9.9972925	9.997275	9.997262	9.997249	9.997239	9.997231	9.997228	9.997229	9.99723	9.997234	9.997238	9.997248	9.997257	9.9972725	9.997286	9.997302	9.997324	9.997346	9.997372	9.9974	9.997428	9.997458	9.997493	9.99753	9.99757	9.997612	9.997659	9.997708	9.997755	9.9978075	9.997865	9.997925	9.997985	9.998051	9.998117
9.997825	9.99779	9.997753	9.997712	9.997673	9.997631	9.997593	9.997554	9.997517	9.99748	9.997449	9.997419	9.997391	9.997366	9.997344	9.997324	9.997303	9.997295	9.997283	9.997272	9.997266	9.997262	9.997261	9.997261	9.997265	9.997269	9.99728	9.997289	9.9973	9.997318	9.9973345	9.997353	9.9973755	9.997402	9.997428	9.9974575	9.997489	9.997524	9.997561	9.9976015	9.997647	9.997689	9.997738	9.9977865	9.99784	9.997896	9.997956	9.998017	9.998083	9.99815
9.997861	9.997824	9.997787	9.997746	9.997704	9.9976635	9.997624	9.997586	9.997551	9.997513	9.997482	9.997449	9.997423	9.997397	9.997375	9.997358	9.99734	9.997326	9.9973135	9.997305	9.997298	9.997293	9.9972925	9.9972925	9.997293	9.997304	9.997309	9.99732	9.997331	9.997346	9.997365	9.997386	9.997407	9.997435	9.99746	9.997491	9.9975195	9.997557	9.997593	9.997635	9.997675	9.997721	9.997769	9.99782	9.997871	9.997931	9.997988	9.99805	9.998116	9.998184
9.997895	9.997857	9.997817	9.99778	9.997741	9.997695	9.997657	9.997617	9.9975815	9.997548	9.997514	9.997484	9.997455	9.997431	9.997408	9.997387	9.997371	9.997356	9.997345	9.997336	9.997328	9.997323	9.997323	9.997322	9.997327	9.997332	9.997338	9.997352	9.997365	9.997379	9.9973955	9.997418	9.997442	9.997464	9.99749	9.997522	9.997551	9.99759	9.997626	9.997664	9.997708	9.997754	9.997804	9.997853	9.997904	9.997962	9.998022	9.998083	9.998148	9.998217
9.997929	9.997891	9.997849	9.997815	9.997771	9.99773	9.99769	9.997649	9.997612	9.997579	9.997542	9.997514	9.997488	9.997463	9.997441	9.997417	9.997404	9.997389	9.9973755	9.997369	9.99736	9.997356	9.997351	9.997355	9.997357	9.997364	9.997372	9.997381	9.9973955	9.99741	9.997429	9.997447	9.997471	9.997494	9.997521	9.997553	9.997581	9.997618	9.997658	9.997699	9.997738	9.997786	9.997832	9.997885	9.997936	9.997993	9.998051	9.998115	9.998182	9.998247
9.997965	9.997926	9.997883	9.997846	9.997804	9.997764	9.997722	9.997684	9.997646	9.997611	9.997578	9.997546	9.9975195	9.997492	9.997472	9.997452	9.997435	9.997418	9.997407	9.997398	9.997392	9.997389	9.997385	9.997388	9.997388	9.997395	9.997405	9.997414	9.997426	9.997442	9.997459	9.99748	9.997501	9.997526	9.997554	9.9975815	9.997613	9.997651	9.997687	9.9977255	9.997772	9.997816	9.997866	9.997916	9.99797	9.998027	9.998087	9.998148	9.998213	9.998282
9.997993	9.997961	9.99792	9.997877	9.997834	9.997794	9.997755	9.997714	9.997679	9.997644	9.997609	9.99758	9.997551	9.997527	9.997503	9.997483	9.997467	9.997451	9.9974375	9.99743	9.997423	9.99742	9.997417	9.997417	9.99742	9.997426	9.997434	9.997444	9.997457	9.997471	9.997489	9.997511	9.99753	9.997558	9.997586	9.997616	9.997644	9.997682	9.997718	9.997759	9.997802	9.997848	9.997898	9.997948	9.998	9.998057	9.998118	9.998181	9.998246	9.998315
9.998029	9.997991	9.9979515	9.9979105	9.997869	9.997829	9.9977865	9.997748	9.99771	9.997675	9.997644	9.997613	9.997583	9.99756	9.997536	9.997516	9.9974985	9.997483	9.997471	9.997459	9.997455	9.997452	9.997446	9.997447	9.997452	9.9974575	9.997465	9.997477	9.997488	9.997501	9.99752	9.99754	9.997562	9.997589	9.997615	9.9976425	9.997675	9.997711	9.99775	9.997789	9.997833	9.997879	9.997929	9.99798	9.998035	9.998092	9.998147	9.998213	9.99828	9.99835
9.99806	9.998026	9.997984	9.997941	9.997901	9.997859	9.997819	9.997781	9.997744	9.997707	9.997675	9.997644	9.997615	9.99759	9.997565	9.997548	9.99753	9.997514	9.997503	9.997494	9.997485	9.997479	9.997479	9.997481	9.997481	9.997487	9.997497	9.997505	9.997519	9.997533	9.997551	9.99757	9.997592	9.99762	9.997645	9.997677	9.997706	9.997743	9.997781	9.997824	9.997867	9.997911	9.997961	9.998011	9.998066	9.998126	9.998183	9.998247	9.998312	9.998381
9.998095	9.998057	9.998018	9.997975	9.997932	9.997894	9.997851	9.997814	9.997774	9.997741	9.997709	9.997676	9.997648	9.9976225	9.997599	9.997578	9.997561	9.997546	9.997533	9.997524	9.997517	9.997509	9.997512	9.99751	9.997512	9.997517	9.997527	9.9975395	9.997548	9.997565	9.997581	9.997602	9.997623	9.997651	9.997675	9.997707	9.997739	9.997774	9.997812	9.997852	9.997895	9.997942	9.997992	9.998041	9.998098	9.998157	9.998216	9.9982815	9.998345	9.998414
9.998128	9.998092	9.998051	9.998012	9.997967	9.997926	9.997883	9.997846	9.99781	9.997772	9.997736	9.997708	9.997681	9.997653	9.997629	9.997608	9.997592	9.997577	9.997565	9.997555	9.997547	9.997541	9.9975395	9.997541	9.997542	9.99755	9.997557	9.997568	9.997578	9.997596	9.997612	9.997633	9.997657	9.997683	9.997708	9.997735	9.997767	9.997805	9.997841	9.997884	9.997926	9.997973	9.998023	9.998075	9.99813	9.998189	9.998248	9.998312	9.998378	9.998446
9.99816	9.998122	9.998085	9.998041	9.997997	9.997958	9.997916	9.997877	9.997842	9.997805	9.99777	9.997741	9.997713	9.9976845	9.997663	9.997639	9.997623	9.99761	9.997596	9.997585	9.997578	9.997571	9.99757	9.997572	9.997574	9.99758	9.997588	9.997598	9.99761	9.997624	9.997641	9.9976635	9.997685	9.997709	9.997739	9.997767	9.997801	9.997834	9.997875	9.997912	9.99796	9.998005	9.9980545	9.998107	9.998161	9.998218	9.998279	9.9983425	9.99841	9.998483
9.998196	9.9981575	9.998116	9.998074	9.998032	9.997991	9.99795	9.997912	9.997873	9.997836	9.997802	9.997773	9.997743	9.997715	9.997695	9.997673	9.997652	9.997642	9.99763	9.997615	9.997609	9.997604	9.997604	9.997605	9.997605	9.997609	9.997616	9.997629	9.997641	9.997656	9.997673	9.997694	9.997718	9.997742	9.997768	9.997798	9.997831	9.997865	9.997906	9.997946	9.9979925	9.998038	9.998085	9.998138	9.998192	9.998251	9.998312	9.998377	9.998442	9.998513
9.99823	9.998189	9.998149	9.998107	9.998066	9.998022	9.997983	9.997942	9.997904	9.99787	9.997834	9.997804	9.997775	9.997748	9.9977255	9.9977045	9.997686	9.997671	9.997659	9.997647	9.997641	9.997637	9.997632	9.997632	9.997636	9.997641	9.997647	9.997657	9.997672	9.997685	9.997704	9.997724	9.9977455	9.997772	9.997799	9.9978285	9.99786	9.997897	9.997935	9.997978	9.998021	9.998066	9.998117	9.998171	9.998225	9.998284	9.998343	9.998408	9.998477	9.998545
9.998261	9.998224	9.998181	9.99814	9.9980955	9.998057	9.998014	9.997971	9.997934	9.9979	9.997869	9.997836	9.997805	9.997782	9.997755	9.997737	9.99772	9.997704	9.997688	9.997678	9.99767	9.997665	9.997664	9.997665	9.997665	9.99767	9.99768	9.997687	9.997703	9.997716	9.997737	9.997754	9.997776	9.997802	9.9978285	9.997857	9.997891	9.99793	9.997966	9.998011	9.99805	9.998098	9.998147	9.9982	9.998256	9.998315	9.998375	9.998441	9.9985075	9.998576
9.998295	9.998255	9.998213	9.998173	9.99813	9.998086	9.998046	9.998004	9.997968	9.997931	9.997899	9.997868	9.997837	9.997809	9.997786	9.9977665	9.99775	9.997735	9.99772	9.997711	9.9977045	9.997698	9.997695	9.997698	9.997696	9.997702	9.997705	9.997723	9.997733	9.997746	9.997763	9.997785	9.9978075	9.99783	9.997858	9.9978895	9.997921	9.997959	9.997996	9.998039	9.998082	9.998127	9.998178	9.99823	9.998286	9.998345	9.998407	9.998469	9.998542	9.998611
9.998327	9.998287	9.998243	9.998203	9.998163	9.998119	9.9980755	9.998037	9.998001	9.997963	9.997929	9.997901	9.9978695	9.997844	9.99782	9.9978	9.997781	9.997766	9.99775	9.997744	9.997734	9.99773	9.997725	9.997725	9.997728	9.997731	9.997742	9.997751	9.997765	9.997777	9.997794	9.997816	9.997837	9.997861	9.9978895	9.99792	9.997954	9.99799	9.998027	9.99807	9.998111	9.998159	9.998211	9.998263	9.99832	9.998378	9.998441	9.998504	9.998573	9.998643
9.998362	9.998321	9.998281	9.998236	9.998197	9.998151	9.99811	9.99807	9.998033	9.997993	9.997961	9.9979315	9.997901	9.997874	9.9978485	9.997829	9.997809	9.997799	9.997783	9.997773	9.997763	9.997762	9.997756	9.997758	9.997758	9.997764	9.997771	9.997781	9.997792	9.9978075	9.997826	9.997846	9.997868	9.997893	9.99792	9.9979515	9.997983	9.998018	9.998057	9.998102	9.998143	9.998191	9.998241	9.998295	9.998349	9.998409	9.998471	9.998537	9.998606	9.998674
9.998393	9.998355	9.998313	9.998268	9.998224	9.998184	9.998141	9.998104	9.998063	9.998025	9.9979925	9.997962	9.997932	9.997906	9.997883	9.99786	9.997844	9.997828	9.997815	9.997804	9.997795	9.99779	9.997787	9.9977865	9.99779	9.997794	9.997802	9.997812	9.997822	9.997837	9.997854	9.997875	9.997898	9.997922	9.99795	9.997982	9.998014	9.998049	9.998086	9.99813	9.998174	9.998221	9.998273	9.998325	9.998382	9.998441	9.998503	9.998569	9.998635	9.998707
9.998428	9.998385	9.998343	9.998302	9.998259	9.998217	9.998178	9.998133	9.998096	9.998057	9.998024	9.997993	9.997966	9.997936	9.997913	9.997892	9.997874	9.997858	9.997847	9.997832	9.997826	9.997819	9.997817	9.997815	9.997817	9.997824	9.997831	9.997841	9.997854	9.997869	9.997887	9.997906	9.997928	9.997957	9.99798	9.998009	9.998042	9.99808	9.998118	9.998159	9.998205	9.998253	9.9983015	9.998356	9.998411	9.998472	9.998534	9.998599	9.998669	9.99874
9.998462	9.998424	9.998376	9.998333	9.998291	9.998247	9.998207	9.998165	9.998128	9.998092	9.998057	9.998026	9.997995	9.99797	9.997946	9.997924	9.997905	9.997889	9.997875	9.997865	9.997857	9.997851	9.997847	9.997847	9.997851	9.997854	9.997861	9.99787	9.997883	9.9979	9.997917	9.997935	9.997957	9.997981	9.99801	9.99804	9.998071	9.99811	9.998149	9.998188	9.998235	9.998283	9.998332	9.998387	9.9984455	9.998504	9.998567	9.998631	9.998701	9.998773
9.998493	9.998452	9.998412	9.998366	9.998324	9.9982815	9.998238	9.9982	9.998158	9.998123	9.998087	9.998055	9.998028	9.998	9.997977	9.997955	9.997938	9.99792	9.997908	9.997897	9.997887	9.997883	9.997875	9.997877	9.997881	9.997885	9.997892	9.997901	9.997913	9.997929	9.997944	9.997965	9.997988	9.998013	9.998041	9.998073	9.998103	9.998143	9.99818	9.998222	9.998265	9.998313	9.998364	9.998419	9.998477	9.998535	9.998597	9.998663	9.998729	9.998805
9.998524	9.998484	9.998444	9.998399	9.998353	9.998313	9.99827	9.998232	9.998193	9.998152	9.998121	9.998086	9.998059	9.998032	9.998005	9.997988	9.997966	9.9979515	9.997937	9.997927	9.997918	9.997912	9.997909	9.997906	9.997911	9.997917	9.997921	9.997931	9.997947	9.997956	9.997974	9.997998	9.998018	9.998042	9.99807	9.9981	9.99813	9.998172	9.99821	9.998253	9.998294	9.998343	9.998395	9.998452	9.998507	9.998565	9.998629	9.998694	9.998763	9.998835
9.998559	9.998517	9.998475	9.998433	9.998389	9.998342	9.998303	9.998263	9.998223	9.998186	9.998151	9.99812	9.998091	9.998063	9.998038	9.998018	9.997999	9.997981	9.99797	9.997958	9.997948	9.997945	9.99794	9.99794	9.997939	9.997945	9.997952	9.997962	9.997973	9.997985	9.998005	9.998026	9.99805	9.998073	9.998098	9.998131	9.998165	9.998202	9.99824	9.998282	9.998326	9.998376	9.9984255	9.998479	9.998537	9.998595	9.998661	9.998726	9.998795	9.998869
9.998592	9.998551	9.998507	9.998463	9.998419	9.998376	9.998334	9.998294	9.998256	9.998218	9.998182	9.998151	9.998121	9.998097	9.998069	9.99805	9.998031	9.9980135	9.997999	9.997989	9.997977	9.997974	9.997969	9.997969	9.997972	9.997978	9.997981	9.997992	9.998004	9.998017	9.9980345	9.998057	9.998079	9.998101	9.998131	9.998158	9.998193	9.998229	9.99827	9.998312	9.998356	9.9984045	9.998458	9.998509	9.998567	9.99863	9.998693	9.998759	9.99883	9.998899
9.998622	9.998582	9.99854	9.998496	9.998452	9.998408	9.998364	9.998324	9.998289	9.998251	9.998216	9.998183	9.998153	9.998127	9.998099	9.99808	9.998062	9.998044	9.998033	9.998018	9.998011	9.998005	9.998002	9.997999	9.998002	9.998009	9.998013	9.998023	9.998034	9.998047	9.998065	9.998084	9.998108	9.998131	9.998159	9.998191	9.998222	9.99826	9.998299	9.998343	9.998387	9.998434	9.9984865	9.99854	9.998599	9.998659	9.998725	9.99879	9.998859	9.998934
9.998657	9.998615	9.998572	9.9985285	9.998483	9.99844	9.9984	9.998357	9.998319	9.998279	9.998246	9.998214	9.998185	9.9981575	9.998134	9.998112	9.998092	9.998075	9.998062	9.998052	9.998043	9.998036	9.9980345	9.99803	9.998031	9.998035	9.998044	9.998052	9.998065	9.998076	9.998095	9.9981165	9.998138	9.998161	9.99819	9.998221	9.998255	9.998289	9.998329	9.998373	9.998418	9.998466	9.998518	9.998571	9.99863	9.998691	9.9987545	9.998821	9.998892	9.998964
9.998688	9.998648	9.998603	9.998561	9.998516	9.998473	9.998431	9.998389	9.998351	9.998312	9.998279	9.998243	9.998218	9.998189	9.998163	9.998143	9.998122	9.998107	9.998093	9.998081	9.998073	9.998065	9.998063	9.99806	9.998061	9.998066	9.998075	9.99808	9.998094	9.998109	9.998125	9.998146	9.998168	9.998191	9.998222	9.998251	9.998285	9.99832	9.99836	9.998403	9.998446	9.998495	9.998549	9.998602	9.998662	9.998721	9.998785	9.998851	9.998922	9.998996
9.998723	9.998681	9.998635	9.998593	9.998547	9.998505	9.998461	9.998421	9.998383	9.998345	9.998309	9.9982815	9.998245	9.998221	9.998195	9.998176	9.998153	9.998138	9.998123	9.99811	9.998103	9.9980955	9.998094	9.99809	9.998094	9.998097	9.998104	9.998112	9.998122	9.998137	9.998157	9.998173	9.9981985	9.99822	9.99825	9.998278	9.998314	9.998351	9.99839	9.998433	9.998478	9.998527	9.998577	9.998632	9.998691	9.998752	9.998817	9.998884	9.998954	9.999029
9.998754	9.998711	9.99867	9.998624	9.998581	9.998538	9.998495	9.998452	9.998413	9.998379	9.99834	9.998309	9.998278	9.998252	9.998226	9.998206	9.998184	9.998167	9.998153	9.998142	9.998133	9.998125	9.998124	9.998121	9.998122	9.998127	9.998136	9.998141	9.998154	9.998169	9.998185	9.998205	9.998228	9.998251	9.9982815	9.998306	9.998343	9.998382	9.998419	9.998463	9.998508	9.998557	9.998609	9.998663	9.99872	9.998783	9.99885	9.998917	9.998984	9.99906
9.998786	9.998747	9.9987	9.998656	9.998612	9.998569	9.998526	9.998483	9.998445	9.998407	9.998371	9.99834	9.99831	9.998283	9.998259	9.998234	9.998214	9.9982	9.998185	9.998172	9.998165	9.9981575	9.998153	9.998152	9.998155	9.998156	9.998164	9.99817	9.998183	9.998198	9.998216	9.998234	9.998258	9.9982815	9.99831	9.998337	9.998374	9.998412	9.99845	9.998493	9.998539	9.998588	9.998637	9.9986925	9.998752	9.998816	9.998877	9.998945	9.999015	9.99909
9.998818	9.998776	9.998734	9.998689	9.998645	9.998601	9.998559	9.998515	9.998477	9.998438	9.998404	9.99837	9.998342	9.998314	9.998289	9.998263	9.998246	9.998232	9.998215	9.998201	9.998194	9.998188	9.998184	9.998183	9.998184	9.998187	9.998192	9.9981985	9.998212	9.998228	9.998244	9.998264	9.998285	9.998308	9.998337	9.998367	9.998402	9.998441	9.998481	9.998522	9.998569	9.998617	9.998669	9.998721	9.998782	9.998843	9.998908	9.998978	9.999047	9.99912
9.998853	9.998811	9.998767	9.998721	9.998676	9.998633	9.9985895	9.998549	9.998506	9.998469	9.998435	9.998404	9.998372	9.998345	9.998321	9.998297	9.998278	9.99826	9.998244	9.998233	9.998224	9.998217	9.998213	9.998212	9.998212	9.998217	9.998225	9.99823	9.998244	9.998259	9.998275	9.998294	9.998315	9.998339	9.998366	9.998398	9.998432	9.99847	9.99851	9.998553	9.998597	9.998645	9.9987	9.9987545	9.998813	9.998875	9.9989395	9.999008	9.99908	9.999154
9.998885	9.998842	9.998799	9.998754	9.99871	9.998663	9.998622	9.998581	9.998542	9.998502	9.9984665	9.998436	9.9984045	9.998375	9.998352	9.998329	9.998305	9.998289	9.998278	9.998264	9.998257	9.998249	9.998243	9.998243	9.99824	9.998246	9.998252	9.9982605	9.998272	9.998288	9.9983015	9.998325	9.998343	9.998368	9.998398	9.9984255	9.998462	9.998495	9.998537	9.998581	9.998627	9.998676	9.99873	9.998787	9.998843	9.998906	9.998971	9.999036	9.999109	9.9991865
9.998918	9.998873	9.998832	9.998785	9.99874	9.998695	9.998653	9.998611	9.99857	9.998533	9.998497	9.998466	9.998436	9.998406	9.99838	9.998359	9.998337	9.9983225	9.998309	9.998296	9.998288	9.998276	9.998274	9.998274	9.998274	9.998277	9.9982815	9.99829	9.998301	9.998318	9.998333	9.998352	9.998376	9.998399	9.998426	9.998456	9.998491	9.998529	9.998568	9.9986105	9.998657	9.998703	9.998758	9.998815	9.998875	9.998935	9.9990015	9.999068	9.999144	9.999214
9.99895	9.998906	9.998863	9.998817	9.998774	9.998728	9.998683	9.998646	9.998604	9.998566	9.998529	9.998493	9.998464	9.998437	9.998412	9.998389	9.99837	9.998354	9.998337	9.998324	9.998316	9.99831	9.998305	9.998304	9.9983015	9.998306	9.998312	9.99832	9.998331	9.998346	9.998363	9.998381	9.9984045	9.998426	9.998456	9.998488	9.998522	9.998557	9.998597	9.998641	9.998686	9.998736	9.998793	9.998846	9.998903	9.998966	9.999032	9.999099	9.999173	9.999248
9.998983	9.998937	9.998894	9.998851	9.998805	9.998758	9.998719	9.998675	9.998632	9.998595	9.99856	9.998528	9.998496	9.998468	9.998443	9.998419	9.998402	9.998384	9.998369	9.998356	9.998348	9.998339	9.998335	9.998333	9.998332	9.998336	9.998342	9.998352	9.998361	9.998375	9.998391	9.99841	9.998432	9.998459	9.998485	9.998517	9.998549	9.998589	9.998629	9.998671	9.998716	9.998767	9.998819	9.998874	9.998933	9.998996	9.999061	9.999132	9.999202	9.999278
9.999015	9.998972	9.998924	9.998881	9.998837	9.998791	9.998749	9.998705	9.998667	9.998629	9.998591	9.99856	9.998527	9.998499	9.998472	9.998452	9.998432	9.998416	9.998398	9.998387	9.998377	9.99837	9.998364	9.9983635	9.998363	9.998365	9.99837	9.99838	9.998393	9.998407	9.998424	9.998441	9.998462	9.998487	9.998515	9.998546	9.99858	9.998615	9.998655	9.9987	9.998748	9.998795	9.998848	9.998904	9.998962	9.999027	9.999093	9.999162	9.999232	9.9993105
9.999049	9.999001	9.998957	9.998912	9.99887	9.998823	9.998777	9.998739	9.998698	9.99866	9.998624	9.998591	9.998558	9.998531	9.998502	9.998481	9.998463	9.998446	9.998428	9.998418	9.998407	9.9984	9.998396	9.998393	9.998392	9.998397	9.998404	9.998406	9.998419	9.998437	9.99845	9.998469	9.998492	9.998517	9.998542	9.998575	9.9986105	9.998647	9.998686	9.998728	9.998777	9.998825	9.998878	9.998935	9.998994	9.999056	9.999122	9.999193	9.999266	9.999341
9.99908	9.999036	9.998991	9.998944	9.998901	9.998853	9.998811	9.998769	9.99873	9.998691	9.998653	9.99862	9.998591	9.998563	9.998537	9.998512	9.998493	9.998477	9.998461	9.998446	9.99844	9.998429	9.998426	9.998422	9.998424	9.9984255	9.998432	9.998442	9.998446	9.998466	9.998481	9.998497	9.99852	9.9985485	9.998573	9.998606	9.998638	9.998675	9.998717	9.998759	9.998803	9.998856	9.998906	9.998962	9.999022	9.999087	9.999152	9.999223	9.999294	9.999372
9.999112	9.999067	9.999022	9.998978	9.998933	9.998887	9.998843	9.998801	9.998761	9.998722	9.998685	9.998652	9.998622	9.998593	9.998568	9.998546	9.998524	9.998505	9.99849	9.998478	9.998468	9.99846	9.998456	9.998453	9.998452	9.998454	9.99846	9.998467	9.998481	9.998492	9.99851	9.9985285	9.998551	9.998572	9.998601	9.998632	9.99867	9.998704	9.998747	9.998788	9.998835	9.998885	9.998938	9.998995	9.999053	9.999116	9.999184	9.999254	9.999327	9.999401
9.999144	9.999101	9.999054	9.999007	9.998963	9.99892	9.998874	9.998832	9.998794	9.998755	9.998717	9.998684	9.9986515	9.998625	9.998597	9.998574	9.998556	9.998539	9.99852	9.9985075	9.998498	9.998491	9.998485	9.998485	9.998484	9.9984865	9.998491	9.998498	9.998508	9.998523	9.998538	9.998559	9.998578	9.998605	9.998633	9.998662	9.998695	9.998733	9.998774	9.998816	9.998863	9.998912	9.998965	9.999022	9.999083	9.999145	9.999214	9.999283	9.999354	9.999433
9.999177	9.999132	9.999086	9.99904	9.998994	9.998952	9.998905	9.998864	9.998825	9.998783	9.99875	9.998717	9.998681	9.998655	9.99863	9.998607	9.998587	9.998566	9.998552	9.998536	9.998529	9.99852	9.998513	9.998514	9.998511	9.998515	9.998521	9.9985285	9.998537	9.998552	9.998568	9.998589	9.998609	9.998634	9.99866	9.9986925	9.998723	9.998762	9.998801	9.998845	9.998892	9.998946	9.998998	9.999055	9.999115	9.999176	9.999243	9.999315	9.999388	9.999464
9.999207	9.999163	9.999118	9.999074	9.999027	9.998981	9.998936	9.998897	9.998857	9.998816	9.99878	9.998746	9.998714	9.998686	9.998659	9.998635	9.998618	9.998599	9.998583	9.998569	9.99856	9.99855	9.998545	9.998544	9.998542	9.998544	9.9985485	9.998558	9.998568	9.99858	9.998595	9.998616	9.998636	9.998661	9.99869	9.998719	9.998753	9.998793	9.99883	9.998877	9.998921	9.998973	9.999026	9.999081	9.999141	9.999203	9.999271	9.999344	9.999418	9.999494
9.999241	9.999195	9.999149	9.999103	9.99906	9.999012	9.998969	9.998925	9.998885	9.998848	9.998812	9.998777	9.998746	9.998717	9.998692	9.99867	9.998648	9.998629	9.998614	9.998601	9.998588	9.998582	9.998572	9.998572	9.998573	9.998574	9.998577	9.998587	9.998598	9.998611	9.998625	9.998645	9.998665	9.998691	9.998719	9.99875	9.998785	9.998818	9.99886	9.998903	9.998951	9.9990015	9.999054	9.999113	9.999172	9.999233	9.999302	9.999375	9.999451	9.999524
9.999272	9.9992285	9.999183	9.999136	9.99909	9.999043	9.999	9.998958	9.998917	9.9988785	9.998842	9.998809	9.998776	9.998748	9.998721	9.998698	9.998679	9.998661	9.998645	9.998629	9.99862	9.998612	9.998606	9.998602	9.998601	9.998606	9.998609	9.998618	9.998628	9.99864	9.998655	9.998676	9.9986925	9.998723	9.998745	9.998779	9.998813	9.998849	9.998893	9.998934	9.99898	9.999031	9.999083	9.999142	9.999201	9.999265	9.999333	9.999402	9.9994755	9.999554
9.999307	9.99926	9.999214	9.999167	9.999121	9.99908	9.999034	9.99899	9.99895	9.998912	9.998874	9.99884	9.998808	9.998779	9.998753	9.998731	9.998709	9.998692	9.998673	9.99866	9.998651	9.998643	9.998636	9.998632	9.998631	9.998634	9.99864	9.998646	9.998656	9.998669	9.998685	9.998704	9.998724	9.998751	9.9987755	9.998807	9.998841	9.998877	9.998916	9.998964	9.999008	9.99906	9.999112	9.999169	9.99923	9.999294	9.999362	9.9994335	9.999507	9.999585
9.999337	9.999291	9.999248	9.999199	9.999153	9.999109	9.999065	9.999021	9.998982	9.99894	9.998905	9.998873	9.99884	9.998811	9.998783	9.99876	9.998738	9.99872	9.998708	9.9986925	9.998679	9.9986725	9.998664	9.998663	9.998663	9.998665	9.998668	9.998674	9.998687	9.998698	9.9987135	9.998734	9.998752	9.998777	9.998805	9.998836	9.998872	9.998907	9.998947	9.998994	9.999039	9.999088	9.999143	9.999199	9.999259	9.999325	9.999393	9.999462	9.999537	9.999618
9.999372	9.999326	9.999278	9.999233	9.999183	9.99914	9.999097	9.999052	9.999011	9.998973	9.998936	9.998902	9.998871	9.998839	9.998814	9.998793	9.99877	9.998754	9.9987335	9.998724	9.998709	9.998702	9.998695	9.9986925	9.99869	9.998695	9.998699	9.998703	9.998715	9.998727	9.998741	9.998763	9.998779	9.998807	9.998835	9.998864	9.9988985	9.998936	9.998978	9.999022	9.999067	9.999117	9.999172	9.99923	9.99929	9.999356	9.99942	9.999495	9.999568	9.999647
9.999402	9.999356	9.9993105	9.999265	9.999217	9.999172	9.999127	9.999083	9.9990425	9.999003	9.998966	9.998933	9.998902	9.998873	9.998843	9.998821	9.998803	9.998782	9.998764	9.998752	9.998742	9.998733	9.998725	9.998723	9.99872	9.998724	9.99873	9.998734	9.998745	9.998756	9.998775	9.998792	9.998813	9.9988365	9.998864	9.998895	9.998927	9.998965	9.999006	9.999048	9.999098	9.999146	9.999201	9.999259	9.999319	9.999386	9.999452	9.999523	9.999596	9.999675
9.999435	9.99939	9.999344	9.999296	9.999247	9.999203	9.999157	9.999116	9.999077	9.999036	9.998999	9.998963	9.998933	9.998903	9.998876	9.998853	9.998835	9.998811	9.9987955	9.998784	9.998771	9.998762	9.998755	9.9987545	9.998752	9.998751	9.998758	9.998763	9.998774	9.998784	9.998802	9.998821	9.998839	9.998866	9.998893	9.998923	9.998957	9.998993	9.999033	9.999079	9.999126	9.999178	9.999228	9.999285	9.999349	9.999411	9.999481	9.999552	9.999627	9.999705
9.999466	9.99942	9.999374	9.999329	9.999281	9.999233	9.999189	9.999147	9.999107	9.999066	9.999028	9.998996	9.998963	9.998933	9.998908	9.998884	9.998862	9.99884	9.998824	9.998814	9.998802	9.998792	9.998786	9.998781	9.998783	9.998783	9.998787	9.998794	9.998805	9.998814	9.99883	9.998851	9.998868	9.998894	9.998922	9.998953	9.998984	9.999022	9.999064	9.999108	9.999154	9.999206	9.999258	9.999315	9.999377	9.999443	9.999513	9.99958	9.999657	9.999737
9.999496	9.999453	9.999408	9.999358	9.9993105	9.999262	9.999223	9.999182	9.999139	9.9991	9.999062	9.999024	9.998996	9.998967	9.998938	9.998914	9.998894	9.998874	9.998856	9.998842	9.998832	9.998822	9.998814	9.998809	9.998812	9.998815	9.998818	9.998824	9.998834	9.998843	9.998858	9.998878	9.9988985	9.998922	9.998949	9.9989805	9.999015	9.999053	9.99909	9.999134	9.999182	9.999233	9.9992895	9.999345	9.999407	9.999472	9.999539	9.999612	9.999688	9.999767
9.99953	9.999486	9.999437	9.999391	9.999344	9.999297	9.999251	9.999211	9.999168	9.99913	9.999091	9.999058	9.999027	9.998996	9.998969	9.998946	9.998925	9.998905	9.998887	9.998875	9.998862	9.998854	9.998845	9.998843	9.99884	9.998841	9.998843	9.998853	9.998863	9.998873	9.998889	9.998907	9.998927	9.998949	9.998979	9.99901	9.9990425	9.99908	9.999117	9.999162	9.999211	9.999263	9.999316	9.999374	9.999434	9.999504	9.99957	9.9996395	9.999717	9.999797
9.99956	9.999518	9.99947	9.999422	9.999374	9.999329	9.999285	9.999242	9.999198	9.999162	9.999125	9.999086	9.999057	9.999029	9.999	9.998978	9.998956	9.998933	9.998916	9.998903	9.998892	9.998882	9.998875	9.998872	9.998872	9.998873	9.998877	9.99888	9.998891	9.998902	9.998918	9.998935	9.998954	9.99898	9.999006	9.999038	9.99907	9.999111	9.999147	9.999191	9.999241	9.99929	9.999347	9.999404	9.999466	9.999529	9.9995985	9.99967	9.999746	9.9998255
9.999595	9.999549	9.999502	9.999453	9.999407	9.99936	9.999317	9.999274	9.999231	9.999191	9.999155	9.999119	9.999088	9.999058	9.999032	9.999007	9.998985	9.998965	9.998948	9.998935	9.998922	9.998914	9.998904	9.998901	9.998899	9.998899	9.998904	9.998911	9.998919	9.998931	9.998947	9.998964	9.998986	9.999008	9.999036	9.999064	9.9991	9.999135	9.999176	9.999223	9.99927	9.999319	9.999374	9.999432	9.999493	9.999556	9.999626	9.9997015	9.999776	9.999856
9.999627	9.999581	9.999533	9.999484	9.999438	9.9993925	9.99935	9.999307	9.999263	9.999224	9.999185	9.999151	9.999118	9.999089	9.999061	9.999039	9.999016	9.998994	9.9989805	9.998964	9.998953	9.998944	9.998936	9.998932	9.998929	9.998931	9.998933	9.99894	9.998946	9.9989605	9.998977	9.998993	9.999013	9.999039	9.9990635	9.999094	9.999127	9.999165	9.999207	9.9992485	9.999297	9.999348	9.999402	9.999459	9.999523	9.999588	9.999657	9.999731	9.9998045	9.999886
9.999659	9.999611	9.999564	9.999518	9.999471	9.999428	9.999379	9.999336	9.999294	9.999254	9.999217	9.999183	9.99915	9.999122	9.999093	9.999068	9.999046	9.999026	9.999008	9.998995	9.998982	9.998972	9.998967	9.998961	9.99896	9.998959	9.998962	9.998967	9.998978	9.998989	9.999004	9.999023	9.9990425	9.999066	9.999093	9.999124	9.999157	9.999193	9.999234	9.999279	9.999325	9.999375	9.999431	9.999488	9.999551	9.999617	9.999684	9.999758	9.999834	9.999918
9.999689	9.999644	9.999599	9.999551	9.999502	9.999457	9.999411	9.999366	9.999326	9.999285	9.999246	9.99921	9.999181	9.999152	9.999125	9.999098	9.999076	9.999055	9.99904	9.9990225	9.999011	9.9990015	9.998997	9.998989	9.998989	9.99899	9.998991	9.999	9.999008	9.999017	9.999032	9.99905	9.999071	9.999092	9.99912	9.99915	9.999185	9.999221	9.999262	9.999306	9.999355	9.999406	9.99946	9.999519	9.999579	9.999646	9.999716	9.99979	9.999863	9.999946
9.9997225	9.999677	9.99963	9.999582	9.999536	9.999487	9.999442	9.9994	9.999355	9.999317	9.99928	9.999244	9.999209	9.999182	9.999155	9.999129	9.999105	9.999088	9.999068	9.999055	9.9990425	9.999034	9.999027	9.999019	9.999018	9.999019	9.9990225	9.999027	9.999037	9.999048	9.999063	9.99908	9.999097	9.999122	9.999149	9.999179	9.999214	9.999247	9.99929	9.999337	9.999381	9.999435	9.999487	9.999546	9.999608	9.999672	9.999742	9.999816	9.999893	9.999974
9.999753	9.999707	9.999661	9.999611	9.999566	9.999518	9.999475	9.999429	9.99939	9.999349	9.999311	9.999276	9.999243	9.99921	9.999186	9.999162	9.999137	9.999115	9.9991	9.999084	9.999071	9.999065	9.999055	9.999049	9.999049	9.999048	9.999051	9.999057	9.999066	9.999077	9.999091	9.999107	9.999128	9.999153	9.999178	9.999207	9.99924	9.999279	9.999318	9.999364	9.999412	9.99946	9.9995165	9.999574	9.9996395	9.999701	9.999772	9.9998455	9.999924	10.000004
9.999788	9.999739	9.999692	9.999646	9.999597	9.999553	9.999504	9.99946	9.999421	9.99938	9.999342	9.999306	9.999271	9.999246	9.999215	9.99919	9.9991665	9.999148	9.999131	9.999116	9.999104	9.999091	9.999085	9.999079	9.999078	9.999079	9.999078	9.999084	9.999096	9.999106	9.999121	9.999136	9.999158	9.999183	9.999208	9.999238	9.9992695	9.999308	9.999348	9.999393	9.999437	9.999491	9.999546	9.999605	9.999667	9.999731	9.999803	9.999875	9.999951	10.000031
9.999816	9.999773	9.999723	9.999677	9.999629	9.999582	9.999536	9.999492	9.999451	9.999409	9.999374	9.999337	9.999305	9.999273	9.9992485	9.999221	9.999198	9.999178	9.999161	9.999146	9.999133	9.999123	9.999115	9.999111	9.99911	9.999107	9.99911	9.999116	9.999124	9.999134	9.999148	9.9991665	9.9991865	9.999206	9.999236	9.999267	9.999298	9.999334	9.999378	9.999422	9.999467	9.999519	9.999573	9.999634	9.999695	9.99976	9.999829	9.999903	9.999979	10.00006
9.99985	9.999804	9.999757	9.999707	9.999662	9.999615	9.999566	9.999523	9.99948	9.999443	9.999403	9.999371	9.999333	9.999304	9.999276	9.999252	9.999228	9.999208	9.99919	9.999177	9.999163	9.999152	9.999143	9.999138	9.999136	9.999135	9.99914	9.999145	9.99915	9.999164	9.999178	9.999197	9.999212	9.999238	9.999263	9.999294	9.999326	9.999364	9.999405	9.999448	9.999495	9.999548	9.999601	9.999661	9.999722	9.99979	9.999861	9.999934	10.00001	10.000089
9.999883	9.999836	9.999784	9.99974	9.999693	9.999642	9.9995985	9.999554	9.999511	9.999473	9.9994335	9.999399	9.999367	9.999336	9.999308	9.999282	9.99926	9.999238	9.999221	9.999206	9.999194	9.999183	9.999174	9.999168	9.999167	9.999165	9.99917	9.999176	9.999178	9.99919	9.999206	9.999225	9.999242	9.999266	9.999292	9.999322	9.999354	9.9993925	9.999431	9.999477	9.999526	9.999576	9.99963	9.999689	9.999751	9.999816	9.999888	9.999962	10.000036	10.000118
9.999913	9.999867	9.999818	9.999771	9.9997225	9.999677	9.999631	9.999586	9.999542	9.999507	9.999468	9.999432	9.999397	9.999369	9.999337	9.999313	9.99929	9.999268	9.999251	9.999236	9.999223	9.999213	9.999204	9.999197	9.999195	9.999195	9.999197	9.999203	9.999208	9.999221	9.999234	9.999251	9.99927	9.999293	9.999323	9.99935	9.999384	9.999417	9.999462	9.999506	9.999551	9.9996	9.999659	9.999717	9.99978	9.9998455	9.999917	9.999989	10.000068	10.000148
9.999946	9.999899	9.99985	9.999803	9.999756	9.999707	9.9996605	9.999617	9.999576	9.999535	9.999498	9.999463	9.99943	9.999397	9.999371	9.999346	9.999324	9.999298	9.999283	9.999268	9.999252	9.999244	9.999233	9.999227	9.999224	9.999226	9.999227	9.999232	9.999238	9.99925	9.999264	9.999279	9.9993	9.999322	9.99935	9.999382	9.999412	9.999449	9.999489	9.99953	9.999582	9.99963	9.999686	9.999747	9.999807	9.999875	9.999944	10.000017	10.000096	10.000177
9.999979	9.999933	9.999883	9.999834	9.999789	9.99974	9.999695	9.99965	9.999608	9.99957	9.999528	9.999494	9.999462	9.999429	9.999403	9.999374	9.999352	9.9993305	9.999313	9.999295	9.999284	9.999271	9.999267	9.999257	9.999255	9.999252	9.999254	9.99926	9.999269	9.99928	9.999294	9.99931	9.999327	9.999351	9.999378	9.999408	9.999442	9.9994755	9.999516	9.99956	9.999611	9.999657	9.999716	9.999772	9.999836	9.999902	9.999974	10.00005	10.000126	10.000207
10.0000105	9.999959	9.999914	9.999864	9.999818	9.999767	9.999724	9.999682	9.999638	9.9995985	9.99956	9.999524	9.999492	9.999459	9.999431	9.999405	9.999382	9.999361	9.999343	9.999325	9.999311	9.999302	9.999294	9.999288	9.999284	9.999281	9.999286	9.999291	9.999298	9.9993105	9.999322	9.99934	9.999354	9.999381	9.999406	9.999435	9.999472	9.999506	9.999544	9.999589	9.999638	9.99969	9.999741	9.9998	9.999864	9.99993	10.000001	10.000076	10.000153	10.000235
10.000043	9.999994	9.999946	9.999898	9.999852	9.999803	9.999753	9.999712	9.999671	9.99963	9.999592	9.9995575	9.999523	9.999492	9.999463	9.999435	9.9994135	9.999392	9.999372	9.999356	9.999344	9.999333	9.999321	9.999318	9.999314	9.999314	9.999316	9.999318	9.999326	9.999336	9.999352	9.999368	9.999384	9.999407	9.999433	9.999462	9.9994955	9.999533	9.999571	9.999616	9.999666	9.999717	9.999771	9.999828	9.999893	9.999959	10.000028	10.000105	10.000182	10.000262
10.000074	10.000026	9.999979	9.999929	9.999881	9.999832	9.999787	9.999744	9.999701	9.9996605	9.999621	9.999585	9.999553	9.999521	9.999495	9.999466	9.999443	9.999424	9.999402	9.999386	9.9993725	9.999361	9.999353	9.999348	9.999344	9.999343	9.999344	9.999348	9.999355	9.999366	9.999378	9.999398	9.9994135	9.999436	9.999462	9.999493	9.999525	9.999562	9.999599	9.999645	9.999689	9.999744	9.999797	9.999858	9.999924	9.999989	10.000059	10.00013	10.00021	10.000292
10.000106	10.000059	10.00001	9.999961	9.999911	9.999865	9.999818	9.999774	9.999732	9.999691	9.999652	9.999619	9.999585	9.999551	9.999524	9.999499	9.999473	9.999455	9.999435	9.999416	9.999402	9.9993925	9.999383	9.999376	9.9993725	9.9993725	9.999374	9.999375	9.999384	9.999392	9.999408	9.999425	9.999443	9.999463	9.999495	9.99952	9.999556	9.999589	9.999628	9.999675	9.999719	9.999772	9.999826	9.999885	9.999952	10.000017	10.000086	10.000158	10.000239	10.00032
10.000139	10.00009	10.000042	9.999991	9.999943	9.999897	9.999848	9.999807	9.999764	9.999723	9.999686	9.999648	9.999617	9.999585	9.999556	9.999528	9.999506	9.999485	9.999464	9.999445	9.9994335	9.999422	9.999414	9.999406	9.999401	9.999401	9.999406	9.999406	9.999413	9.999423	9.999436	9.999452	9.999471	9.999495	9.999519	9.999548	9.999583	9.999616	9.999658	9.999702	9.99975	9.9998	9.999856	9.999914	9.999977	10.000045	10.000114	10.000191	10.000266	10.000351
10.000169	10.000123	10.0000725	10.000027	9.999974	9.99993	9.99988	9.99984	9.999796	9.999755	9.999715	9.99968	9.999646	9.999615	9.999584	9.999559	9.9995365	9.999513	9.999498	9.999476	9.999464	9.999453	9.999442	9.999437	9.999433	9.999433	9.999434	9.999434	9.99944	9.999454	9.999465	9.99948	9.999499	9.999522	9.999545	9.999576	9.99961	9.999646	9.999683	9.999726	9.999776	9.99983	9.999882	9.999941	10.000007	10.000071	10.000142	10.000217	10.000295	10.000377
10.000201	10.0001545	10.000105	10.000056	10.000008	9.99996	9.999913	9.999869	9.999827	9.999786	9.999747	9.99971	9.999678	9.999645	9.999617	9.999589	9.999566	9.999543	9.999526	9.999507	9.999493	9.999482	9.999471	9.999465	9.999461	9.99946	9.999462	9.999465	9.999471	9.999483	9.999496	9.999509	9.999526	9.999552	9.999574	9.999605	9.999638	9.999672	9.999714	9.999755	9.999804	9.999856	9.999909	9.999971	10.000034	10.0001	10.000172	10.000243	10.000324	10.000403
10.000235	10.000186	10.000135	10.000089	10.000038	9.999992	9.999945	9.999897	9.999855	9.999817	9.999776	9.9997425	9.999709	9.999677	9.999646	9.99962	9.999597	9.999577	9.999555	9.9995365	9.999522	9.999511	9.999501	9.9994955	9.999491	9.999491	9.99949	9.999493	9.999499	9.999512	9.999524	9.999539	9.999555	9.999579	9.999606	9.999633	9.999668	9.9997015	9.999741	9.999784	9.999832	9.999885	9.999938	9.999996	10.00006	10.000128	10.0002	10.000275	10.000351	10.000434
10.000267	10.000217	10.000167	10.000118	10.000071	10.000023	9.999974	9.999929	9.999893	9.999849	9.999807	9.999773	9.999739	9.99971	9.9996805	9.99965	9.999628	9.999603	9.999588	9.999567	9.999554	9.99954	9.999532	9.999526	9.99952	9.999518	9.999519	9.99952	9.999529	9.999539	9.99955	9.999568	9.999584	9.999608	9.99963	9.99966	9.999695	9.999727	9.999768	9.999813	9.999859	9.999911	9.999966	10.000025	10.000089	10.000156	10.000225	10.0003	10.0003805	10.000465
10.000297	10.000251	10.000198	10.000151	10.000101	10.000054	10.000007	9.999962	9.999922	9.99988	9.999842	9.999805	9.999773	9.999739	9.999708	9.999681	9.999659	9.999638	9.999617	9.999599	9.999585	9.999573	9.999562	9.999555	9.99955	9.999548	9.999549	9.999551	9.9995575	9.999565	9.99958	9.999597	9.999613	9.999634	9.9996605	9.999688	9.999719	9.999755	9.999798	9.99984	9.9998865	9.999937	9.999995	10.000054	10.000116	10.000184	10.000256	10.000331	10.000408	10.00049
10.00033	10.000283	10.000233	10.000184	10.0001335	10.000085	10.00004	9.999991	9.999953	9.999912	9.999872	9.999835	9.999802	9.999772	9.999739	9.999712	9.999686	9.999664	9.999648	9.99963	9.999614	9.999602	9.999594	9.999584	9.9995775	9.999578	9.999578	9.99958	9.999588	9.999597	9.999607	9.999625	9.999641	9.999663	9.999689	9.999715	9.999748	9.999787	9.9998255	9.999868	9.999914	9.999968	10.000023	10.000077	10.000143	10.000213	10.000281	10.000356	10.000435	10.00052
10.000362	10.000313	10.000263	10.000213	10.000168	10.000119	10.000071	10.000025	9.999986	9.999942	9.9999	9.999869	9.999832	9.999801	9.999772	9.9997425	9.999717	9.999697	9.999676	9.999658	9.999645	9.999633	9.99962	9.999611	9.999606	9.999608	9.999609	9.999608	9.999616	9.999626	9.999635	9.999652	9.999668	9.999693	9.999717	9.999743	9.999779	9.99981	9.999854	9.999896	9.999942	9.999992	10.0000515	10.000109	10.000172	10.000239	10.000312	10.000385	10.000464	10.000547
10.000394	10.000344	10.000297	10.000246	10.000197	10.000149	10.000103	10.000058	10.000015	9.999974	9.999934	9.999896	9.999864	9.999833	9.999803	9.999777	9.99975	9.999728	9.999707	9.999692	9.999673	9.999661	9.999652	9.999644	9.9996395	9.999634	9.999635	9.9996395	9.999641	9.999656	9.999664	9.9996805	9.999698	9.999719	9.999745	9.999774	9.999805	9.99984	9.999881	9.999924	9.999971	10.000021	10.000078	10.000137	10.000198	10.000267	10.000338	10.000414	10.000494	10.000577
10.000424	10.000376	10.000327	10.000277	10.00023	10.000181	10.0001335	10.000089	10.00005	10.000006	9.999965	9.999927	9.999893	9.999861	9.999831	9.999806	9.999781	9.999757	9.99974	9.99972	9.999705	9.999692	9.9996805	9.999672	9.999668	9.999666	9.999664	9.999665	9.999672	9.999681	9.999693	9.99971	9.999725	9.99975	9.999773	9.999801	9.999833	9.999866	9.999907	9.99995	10.000001	10.00005	10.000103	10.000163	10.000227	10.000296	10.000366	10.000441	10.000524	10.000604
10.000459	10.000411	10.00036	10.000306	10.00026	10.000211	10.000164	10.000121	10.000075	10.000035	9.999997	9.999958	9.999927	9.999893	9.999863	9.999836	9.99981	9.999786	9.999769	9.999748	9.999737	9.9997225	9.99971	9.999703	9.999698	9.999694	9.999696	9.999696	9.9997	9.999712	9.9997225	9.999737	9.999754	9.999774	9.999798	9.999828	9.999862	9.999895	9.999936	9.99998	10.000025	10.000077	10.000133	10.00019	10.000257	10.000321	10.000394	10.00047	10.000552	10.000629
10.00049	10.000441	10.00039	10.0003395	10.000293	10.000242	10.000196	10.000153	10.000109	10.00007	10.000029	9.999993	9.999955	9.999926	9.999896	9.999866	9.999842	9.999818	9.999801	9.999782	9.9997635	9.999751	9.999741	9.999734	9.999728	9.999724	9.999725	9.999726	9.999732	9.999742	9.99975	9.999766	9.999783	9.999806	9.999828	9.999857	9.9998865	9.999923	9.999961	10.000006	10.000054	10.000104	10.000159	10.000219	10.00028	10.000349	10.000422	10.000498	10.000575	10.000661
10.000522	10.000472	10.0004225	10.000373	10.000326	10.000276	10.000224	10.000183	10.000138	10.000101	10.000057	10.000022	9.999988	9.999957	9.999923	9.999896	9.999873	9.99985	9.999828	9.99981	9.999795	9.999782	9.999774	9.999762	9.999758	9.999755	9.999754	9.999756	9.999758	9.999769	9.999781	9.999793	9.999811	9.999833	9.999858	9.999884	9.999915	9.999951	9.999991	10.000031	10.000082	10.000132	10.000186	10.000245	10.000311	10.000376	10.000451	10.000524	10.000604	10.0006895
10.000553	10.000506	10.000455	10.000402	10.000355	10.000307	10.000261	10.000214	10.000174	10.000132	10.000091	10.0000515	10.000021	9.999987	9.999955	9.999929	9.999903	9.99988	9.99986	9.999841	9.999825	9.999813	9.999801	9.999793	9.999787	9.999785	9.999782	9.999785	9.999789	9.9998	9.999808	9.999823	9.999839	9.99986	9.999886	9.999912	9.999943	9.99998	10.000019	10.000061	10.000111	10.000157	10.000214	10.000272	10.000337	10.000405	10.000475	10.000551	10.000631	10.000714
10.000585	10.000537	10.000486	10.000436	10.000387	10.0003395	10.000294	10.000247	10.000202	10.000161	10.000123	10.000082	10.000049	10.000016	9.9999895	9.999959	9.999933	9.999911	9.999889	9.99987	9.999856	9.999842	9.999831	9.999823	9.999816	9.999812	9.999813	9.999813	9.999819	9.999827	9.999837	9.99985	9.999868	9.999888	9.999914	9.999941	9.999973	10.000006	10.000045	10.000089	10.000134	10.000189	10.000242	10.000301	10.000364	10.000433	10.000504	10.00058	10.00066	10.000743
10.000617	10.0005665	10.000518	10.000467	10.000419	10.00037	10.000321	10.000277	10.000234	10.000195	10.0001545	10.000116	10.000079	10.000049	10.00002	9.9999895	9.999962	9.999942	9.999921	9.9999	9.999886	9.99987	9.99986	9.999847	9.999846	9.99984	9.999841	9.999841	9.999848	9.999857	9.999865	9.999878	9.999897	9.999916	9.999942	9.999971	9.999999	10.000033	10.000076	10.000116	10.000165	10.000216	10.000267	10.000329	10.000392	10.000457	10.000531	10.000607	10.000686	10.00077
10.0006485	10.0006	10.000549	10.000498	10.000451	10.000399	10.000355	10.00031	10.000267	10.000224	10.000185	10.000148	10.000113	10.00008	10.000051	10.000018	9.999993	9.99997	9.999951	9.999929	9.999915	9.999899	9.999889	9.999882	9.999874	9.999869	9.99987	9.999872	9.999877	9.999884	9.999895	9.999905	9.999924	9.999946	9.999969	9.999997	10.000027	10.000063	10.000102	10.000144	10.00019	10.000242	10.000297	10.000358	10.000421	10.000488	10.000559	10.000636	10.000715	10.000799
10.000682	10.000633	10.000582	10.00053	10.0004835	10.000434	10.000387	10.0003395	10.000297	10.0002575	10.000217	10.000176	10.000141	10.000109	10.000077	10.000053	10.000026	10.000004	9.99998	9.999961	9.999946	9.999931	9.99992	9.99991	9.999906	9.9999	9.999903	9.999901	9.999904	9.99991	9.999923	9.999936	9.999952	9.999973	9.999998	10.000023	10.000054	10.000089	10.000128	10.000171	10.000219	10.00027	10.000323	10.0003805	10.000446	10.000515	10.000588	10.000659	10.000741	10.000825
10.000712	10.000663	10.000614	10.000563	10.000514	10.000465	10.00042	10.000372	10.00033	10.000286	10.000249	10.000208	10.0001745	10.000141	10.00011	10.000086	10.000059	10.000032	10.00001	9.999991	9.999975	9.999962	9.99995	9.999941	9.999933	9.99993	9.999928	9.999928	9.999934	9.999941	9.99995	9.999964	9.999983	9.999998	10.000028	10.000052	10.000083	10.000118	10.000156	10.0002	10.000246	10.000295	10.000352	10.000409	10.000474	10.000542	10.000612	10.000689	10.00077	10.000855
10.000747	10.000693	10.000648	10.000594	10.000545	10.000497	10.00045	10.0004015	10.0003605	10.000318	10.000279	10.000241	10.000203	10.000174	10.000143	10.0001135	10.000089	10.000064	10.000041	10.000023	10.000008	9.999991	9.999979	9.999968	9.999962	9.999959	9.999955	9.999958	9.999962	9.99997	9.999979	9.999992	10.000009	10.000027	10.000055	10.000079	10.000112	10.000145	10.000185	10.000228	10.000275	10.000324	10.000378	10.000438	10.000499	10.00057	10.000641	10.000717	10.000796	10.000882
10.000777	10.000729	10.000677	10.000626	10.000577	10.000528	10.000482	10.000435	10.000393	10.000348	10.000309	10.000272	10.000235	10.000203	10.000173	10.000145	10.000118	10.000095	10.000072	10.000052	10.000038	10.00002	10.000009	9.999998	9.999993	9.999988	9.999988	9.999988	9.9999895	9.999998	10.000011	10.000022	10.000038	10.000056	10.000083	10.000108	10.000137	10.0001745	10.00021	10.000254	10.000299	10.000354	10.000405	10.000466	10.000529	10.000597	10.000668	10.000743	10.000824	10.000909
10.000809	10.000759	10.000709	10.000655	10.0006075	10.000557	10.000514	10.000466	10.000422	10.000381	10.000341	10.000304	10.000267	10.000234	10.000205	10.000175	10.000149	10.000126	10.000101	10.000083	10.000068	10.000052	10.000041	10.00003	10.000023	10.000017	10.000015	10.000016	10.000019	10.000028	10.000037	10.00005	10.000063	10.000084	10.000109	10.000135	10.000164	10.0002	10.000237	10.000281	10.000328	10.000378	10.000435	10.000494	10.000557	10.000623	10.000695	10.000776	10.000848	10.000936
10.000844	10.00079	10.000741	10.000689	10.000639	10.000591	10.000545	10.000497	10.000456	10.00041	10.000374	10.000336	10.0003	10.000265	10.000235	10.000207	10.000179	10.0001545	10.000133	10.0001135	10.000095	10.00008	10.000072	10.000059	10.000051	10.000048	10.000045	10.000048	10.0000515	10.000055	10.000067	10.000077	10.000092	10.0001135	10.000137	10.000162	10.000194	10.000227	10.000264	10.000308	10.000354	10.000404	10.000459	10.000519	10.000583	10.00065	10.000723	10.000798	10.000881	10.000963
10.000874	10.000821	10.000772	10.000723	10.000672	10.000622	10.000576	10.000527	10.000485	10.000445	10.0004015	10.000364	10.00033	10.000294	10.000265	10.000237	10.000208	10.000187	10.000162	10.000145	10.000127	10.000112	10.0001	10.000088	10.000081	10.000076	10.000075	10.000073	10.000079	10.000086	10.000094	10.000107	10.000123	10.000142	10.000165	10.000195	10.00022	10.000256	10.000293	10.000336	10.00038	10.000434	10.000487	10.000545	10.000609	10.000677	10.000746	10.000826	10.000905	10.00099
10.000905	10.000855	10.000802	10.000754	10.000703	10.000654	10.0006075	10.000561	10.000517	10.000475	10.000436	10.000399	10.00036	10.000325	10.000295	10.000268	10.000241	10.0002165	10.000194	10.000173	10.000155	10.000142	10.000128	10.000116	10.00011	10.000106	10.000104	10.000103	10.000108	10.000113	10.000126	10.000134	10.000151	10.000172	10.000193	10.000219	10.00025	10.000283	10.00032	10.000363	10.000411	10.000459	10.000515	10.000573	10.00064	10.000704	10.000777	10.000852	10.000931	10.001016
10.000936	10.000887	10.000835	10.000785	10.000736	10.000688	10.00064	10.000593	10.000547	10.000505	10.000462	10.000429	10.000392	10.00036	10.000325	10.000297	10.00027	10.000247	10.000225	10.000203	10.000188	10.000172	10.000157	10.000148	10.000141	10.000136	10.000134	10.000134	10.000136	10.000143	10.000152	10.000163	10.000177	10.000198	10.000219	10.000246	10.000276	10.000312	10.000351	10.000391	10.000437	10.000486	10.000542	10.000599	10.000663	10.000732	10.000806	10.000878	10.000959	10.001044
10.000969	10.000919	10.000869	10.000816	10.000767	10.000719	10.0006695	10.000623	10.000581	10.000539	10.000499	10.000459	10.000424	10.00039	10.000357	10.000331	10.000305	10.0002775	10.000256	10.000236	10.000218	10.000201	10.000189	10.000178	10.000169	10.000167	10.000165	10.000165	10.000164	10.000173	10.000179	10.000191	10.000205	10.000224	10.000247	10.000274	10.000303	10.000337	10.000377	10.000419	10.0004635	10.000513	10.00057	10.000629	10.0006895	10.000758	10.00083	10.000906	10.000986	10.001073
10.001001	10.000953	10.000901	10.000848	10.000799	10.000749	10.000702	10.000655	10.00061	10.000569	10.000529	10.00049	10.000455	10.000421	10.000388	10.000361	10.000331	10.000306	10.000287	10.000267	10.000248	10.000229	10.000217	10.000206	10.000197	10.0001955	10.000195	10.000193	10.000192	10.000201	10.000212	10.000219	10.000234	10.000254	10.000275	10.000304	10.000332	10.000363	10.000405	10.000446	10.000492	10.000539	10.000595	10.000655	10.000716	10.000786	10.000858	10.000933	10.001016	10.0011
10.001034	10.000985	10.000931	10.000879	10.00083	10.000782	10.000733	10.000685	10.000644	10.000601	10.000561	10.000523	10.000486	10.000453	10.00042	10.000392	10.000362	10.00034	10.000317	10.0002985	10.000278	10.000261	10.00025	10.000238	10.000229	10.000223	10.000219	10.00022	10.000221	10.000231	10.000237	10.00025	10.000262	10.000281	10.000306	10.000329	10.000359	10.000396	10.000431	10.000472	10.000518	10.000568	10.000623	10.000681	10.000743	10.000813	10.000882	10.000959	10.001043	10.001126
10.001065	10.001015	10.000965	10.000913	10.000862	10.0008135	10.000764	10.000721	10.000674	10.000631	10.000592	10.000555	10.000517	10.000483	10.000452	10.000421	10.000394	10.00037	10.000345	10.000326	10.00031	10.000292	10.000278	10.00027	10.00026	10.000254	10.000251	10.00025	10.00025	10.000258	10.000266	10.000277	10.000291	10.000311	10.000333	10.000358	10.000386	10.000422	10.00046	10.000498	10.0005455	10.000596	10.000649	10.000711	10.0007715	10.000841	10.000913	10.000987	10.001068	10.001151
10.001096	10.001046	10.000995	10.000943	10.000892	10.000847	10.000795	10.000752	10.000706	10.000665	10.000625	10.000586	10.000547	10.000512	10.000482	10.000451	10.000423	10.000399	10.000378	10.000356	10.0003395	10.000321	10.00031	10.0002985	10.000288	10.000285	10.000279	10.0002775	10.000279	10.000285	10.000295	10.000304	10.000317	10.000339	10.000362	10.000386	10.000415	10.000448	10.000489	10.000526	10.000572	10.000622	10.000676	10.000737	10.000798	10.000867	10.000939	10.001013	10.001095	10.001182
10.001128	10.001078	10.001029	10.000976	10.000928	10.000877	10.000828	10.000784	10.000738	10.000694	10.000655	10.000615	10.000581	10.000544	10.000514	10.000483	10.000454	10.000431	10.000411	10.000389	10.000371	10.000353	10.000339	10.000326	10.000319	10.000315	10.00031	10.000309	10.000309	10.000316	10.000322	10.000334	10.000348	10.000367	10.000389	10.000414	10.000443	10.000478	10.000512	10.000557	10.000599	10.000649	10.000706	10.000762	10.000824	10.000893	10.000962	10.0010395	10.001122	10.001206
10.00116	10.001109	10.001061	10.001006	10.0009575	10.000909	10.000858	10.000813	10.000768	10.000728	10.000685	10.000645	10.00061	10.000575	10.000545	10.000513	10.000486	10.000462	10.00044	10.000419	10.0004	10.000382	10.000369	10.000359	10.000346	10.000341	10.0003395	10.000338	10.000338	10.000344	10.000353	10.000361	10.000376	10.000393	10.000417	10.000442	10.000471	10.000503	10.000541	10.000581	10.000627	10.000676	10.0007305	10.00079	10.00085	10.0009165	10.00099	10.001069	10.001143	10.001235
10.001193	10.001143	10.001091	10.001038	10.00099	10.000939	10.000892	10.000846	10.0008	10.000759	10.000717	10.00068	10.000643	10.000607	10.000574	10.000546	10.00052	10.000491	10.000467	10.000448	10.000429	10.000413	10.000399	10.000386	10.00038	10.000372	10.000367	10.000367	10.000365	10.000372	10.0003805	10.000392	10.000405	10.000424	10.000446	10.000468	10.000497	10.00053	10.000568	10.000607	10.000655	10.000703	10.000757	10.0008135	10.000879	10.000945	10.0010195	10.001093	10.001176	10.001262
10.001224	10.001174	10.001123	10.001071	10.00102	10.000973	10.000922	10.000879	10.00083	10.00079	10.000747	10.00071	10.000674	10.000639	10.000607	10.000576	10.000548	10.000524	10.000498	10.000479	10.00046	10.000444	10.00043	10.000419	10.000406	10.000403	10.000399	10.000395	10.000396	10.000403	10.00041	10.000418	10.000433	10.000451	10.000472	10.000498	10.000525	10.000557	10.000598	10.000635	10.000681	10.0007305	10.000784	10.000843	10.000906	10.000974	10.001044	10.0011215	10.001201	10.0012865
10.001257	10.001207	10.001155	10.0011015	10.001053	10.001004	10.000955	10.000908	10.000863	10.000823	10.000782	10.000739	10.000707	10.000671	10.000637	10.000609	10.00058	10.000552	10.00053	10.000507	10.00049	10.000473	10.000461	10.000445	10.000436	10.000432	10.000429	10.000423	10.000424	10.000431	10.000438	10.000446	10.000462	10.000479	10.000501	10.000524	10.000553	10.000586	10.000623	10.000662	10.000706	10.000757	10.000811	10.000871	10.000933	10.001001	10.001071	10.001147	10.00123	10.001316
10.001288	10.001238	10.001187	10.001135	10.001085	10.001033	10.000985	10.00094	10.000895	10.000851	10.00081	10.000772	10.000737	10.000702	10.0006695	10.000639	10.000609	10.000584	10.000561	10.000539	10.000522	10.000504	10.00049	10.000477	10.000467	10.000462	10.000456	10.000454	10.000454	10.000462	10.000466	10.000477	10.000485	10.000506	10.000529	10.000551	10.000582	10.000613	10.000651	10.0006895	10.000734	10.000785	10.000838	10.0008955	10.000959	10.001026	10.001096	10.001174	10.001254	10.00134
10.001321	10.001272	10.001218	10.001166	10.001115	10.001067	10.001016	10.000971	10.000927	10.000884	10.000842	10.000801	10.000768	10.0007305	10.000699	10.000669	10.000639	10.000616	10.000592	10.000569	10.000549	10.000533	10.00052	10.000508	10.000495	10.000489	10.0004835	10.000481	10.000483	10.000488	10.000498	10.000503	10.000516	10.000537	10.000557	10.000581	10.000608	10.000638	10.000676	10.000718	10.000762	10.00081	10.000866	10.00092	10.000987	10.001054	10.001123	10.001203	10.001284	10.001366
10.001353	10.001303	10.001251	10.001199	10.001146	10.001099	10.001049	10.001005	10.0009575	10.000916	10.000874	10.000834	10.000798	10.000766	10.0007305	10.000701	10.000673	10.000644	10.000623	10.000601	10.000579	10.000564	10.000549	10.000537	10.000526	10.000518	10.000514	10.000513	10.000512	10.000516	10.0005245	10.000533	10.000546	10.000566	10.000583	10.000609	10.000635	10.000666	10.000706	10.000745	10.00079	10.000837	10.000892	10.000949	10.001013	10.00108	10.001152	10.001227	10.001306	10.001394
10.001383	10.001333	10.001285	10.001229	10.00118	10.001131	10.0010805	10.001034	10.000991	10.000947	10.000907	10.000866	10.000831	10.000795	10.000762	10.00073	10.000701	10.000677	10.000652	10.000629	10.000611	10.000595	10.000582	10.000567	10.000555	10.000547	10.000542	10.000543	10.000543	10.0005455	10.000553	10.000562	10.000573	10.00059	10.000612	10.000636	10.000662	10.000694	10.000731	10.000772	10.000818	10.000866	10.000917	10.000975	10.0010395	10.001107	10.001178	10.001254	10.001333	10.00142
10.001418	10.001367	10.001314	10.001263	10.001214	10.0011635	10.001115	10.001066	10.0010195	10.000979	10.000938	10.000899	10.000863	10.000827	10.0007925	10.000763	10.000732	10.000709	10.000687	10.000664	10.000643	10.000624	10.0006075	10.000597	10.000586	10.000578	10.000575	10.000571	10.000569	10.000574	10.000581	10.000589	10.000601	10.000619	10.00064	10.000665	10.000691	10.000725	10.000759	10.000798	10.000843	10.000892	10.000945	10.000999	10.001066	10.001134	10.001204	10.00128	10.00136	10.001446
10.001451	10.001398	10.001348	10.001293	10.001243	10.001193	10.001143	10.001099	10.001053	10.00101	10.00097	10.00093	10.000892	10.000856	10.000824	10.0007925	10.000764	10.000739	10.000716	10.000693	10.000672	10.000654	10.00064	10.000625	10.000616	10.000608	10.000604	10.000599	10.000598	10.000604	10.000611	10.000617	10.000629	10.0006485	10.000668	10.00069	10.000717	10.00075	10.000787	10.000827	10.000869	10.00092	10.00097	10.00103	10.001092	10.001162	10.00123	10.001307	10.001388	10.001472
10.001481	10.001431	10.001378	10.001328	10.001276	10.001226	10.001177	10.00113	10.001085	10.001043	10.000999	10.000964	10.000922	10.00089	10.000855	10.000824	10.000797	10.000769	10.000745	10.000722	10.000705	10.000684	10.000668	10.000656	10.000645	10.000636	10.000631	10.0006275	10.000632	10.000631	10.00064	10.000647	10.000659	10.000673	10.000695	10.00072	10.000746	10.000777	10.0008135	10.000854	10.000897	10.000946	10.0009985	10.001055	10.00112	10.001186	10.001256	10.001332	10.001416	10.001499
10.001515	10.001461	10.001411	10.00136	10.0013075	10.001258	10.001208	10.0011635	10.001116	10.001076	10.001031	10.000994	10.000955	10.000921	10.000886	10.000856	10.000827	10.000802	10.000775	10.000753	10.000734	10.000715	10.0007	10.000687	10.000675	10.000668	10.000662	10.00066	10.00066	10.000662	10.000669	10.000674	10.000688	10.000704	10.000722	10.000751	10.000773	10.000804	10.000842	10.00088	10.000925	10.000975	10.001024	10.001083	10.001148	10.00121	10.001284	10.00136	10.001442	10.001525
10.001546	10.001493	10.001442	10.001391	10.001338	10.001289	10.001242	10.001193	10.00115	10.001104	10.001064	10.001023	10.000987	10.000954	10.000917	10.000886	10.000858	10.0008335	10.000805	10.000786	10.000763	10.000745	10.0007305	10.000716	10.000706	10.000697	10.0006895	10.000689	10.000688	10.0006895	10.000694	10.000702	10.000717	10.000731	10.000752	10.000775	10.000801	10.000834	10.000868	10.000909	10.000953	10.001	10.001052	10.001111	10.001172	10.001237	10.001309	10.001388	10.001467	10.001553
10.0015745	10.001526	10.001474	10.001422	10.001371	10.001322	10.001272	10.0012245	10.001181	10.001135	10.001096	10.001057	10.001018	10.000985	10.00095	10.000916	10.000888	10.000862	10.000836	10.000814	10.000795	10.000775	10.000761	10.000746	10.000734	10.000728	10.00072	10.000714	10.000717	10.000717	10.000728	10.000732	10.000745	10.000757	10.000781	10.000803	10.00083	10.00086	10.000897	10.0009365	10.000977	10.001026	10.0010805	10.001138	10.001199	10.001266	10.001335	10.001411	10.001493	10.001576
10.001608	10.001559	10.001505	10.001454	10.001402	10.001353	10.001304	10.001258	10.00121	10.001168	10.001126	10.001088	10.001046	10.001015	10.000978	10.000947	10.000919	10.000893	10.000867	10.000845	10.000825	10.000805	10.00079	10.000773	10.000766	10.000756	10.000751	10.000745	10.000746	10.000745	10.000754	10.000761	10.000771	10.000787	10.000805	10.000831	10.000856	10.000886	10.000921	10.000962	10.001005	10.001053	10.001102	10.001163	10.001227	10.001291	10.001363	10.001435	10.001519	10.001604
10.00164	10.00159	10.001541	10.001486	10.001436	10.001385	10.001336	10.001289	10.001245	10.0012	10.00116	10.001121	10.001081	10.001043	10.001012	10.000979	10.000954	10.000925	10.000898	10.000875	10.000856	10.000836	10.000822	10.000807	10.000794	10.000785	10.00078	10.000775	10.000777	10.000777	10.000783	10.00079	10.000803	10.000816	10.0008335	10.000855	10.000885	10.000916	10.00095	10.000987	10.001031	10.00108	10.001132	10.00119	10.001252	10.001318	10.001389	10.001464	10.001544	10.00163
10.001672	10.001622	10.001569	10.001517	10.001465	10.001417	10.001368	10.001321	10.001275	10.00123	10.001189	10.001152	10.001111	10.001078	10.001043	10.001011	10.000982	10.000956	10.00093	10.000905	10.000886	10.000865	10.000852	10.000835	10.000825	10.000815	10.000809	10.000806	10.000805	10.000806	10.000812	10.000815	10.00083	10.000846	10.000864	10.000886	10.000911	10.000941	10.0009775	10.001016	10.001059	10.001107	10.001158	10.001218	10.001278	10.001345	10.001414	10.001492	10.0015745	10.001657
10.001704	10.001657	10.001601	10.001549	10.001499	10.001447	10.001399	10.001352	10.001305	10.001264	10.001221	10.001184	10.001145	10.001107	10.001074	10.001045	10.001014	10.000985	10.000959	10.000936	10.000915	10.0008955	10.000882	10.000867	10.000855	10.000847	10.000836	10.0008335	10.000833	10.000835	10.000838	10.000847	10.000856	10.000874	10.000889	10.000914	10.00094	10.000969	10.001003	10.001043	10.001089	10.001133	10.001187	10.0012455	10.001305	10.0013685	10.001445	10.001519	10.001598	10.001682
10.001737	10.001687	10.001633	10.001582	10.001531	10.001478	10.0014305	10.001382	10.001338	10.001295	10.001251	10.001214	10.001175	10.001141	10.001105	10.001075	10.001044	10.001017	10.000994	10.000969	10.000946	10.00093	10.000913	10.000897	10.000883	10.000873	10.00087	10.000864	10.000862	10.000864	10.000867	10.000875	10.000886	10.000901	10.000919	10.000941	10.000969	10.000995	10.001031	10.001071	10.001114	10.001162	10.001213	10.001269	10.00133	10.001396	10.001469	10.001545	10.001623	10.001709
10.001768	10.001719	10.001666	10.001613	10.001561	10.001513	10.001464	10.001416	10.0013685	10.001325	10.001285	10.001244	10.001206	10.001174	10.001138	10.001103	10.001075	10.001049	10.001022	10.0009985	10.000978	10.0009575	10.000942	10.000928	10.000916	10.000901	10.000899	10.000891	10.000891	10.000893	10.000896	10.000902	10.0009165	10.00093	10.000949	10.000969	10.000995	10.001023	10.0010605	10.001097	10.0011425	10.001185	10.001237	10.001295	10.001355	10.001422	10.001494	10.001569	10.00165	10.001734
10.001804	10.001749	10.001697	10.001646	10.001593	10.001543	10.001496	10.001447	10.001403	10.001358	10.001317	10.00128	10.001237	10.001202	10.001169	10.001137	10.001107	10.001079	10.00105	10.001031	10.001008	10.000989	10.000972	10.000957	10.000945	10.000936	10.000926	10.000923	10.00092	10.000921	10.000925	10.000935	10.000944	10.000957	10.000976	10.000999	10.001023	10.00105	10.00109	10.001123	10.001168	10.001214	10.001267	10.001322	10.001383	10.00145	10.00152	10.001596	10.001679	10.001762
10.001833	10.001783	10.001729	10.001678	10.001626	10.001575	10.001529	10.001478	10.001433	10.00139	10.0013485	10.0013075	10.001269	10.001235	10.001201	10.001168	10.001139	10.001113	10.001084	10.00106	10.00104	10.0010195	10.001002	10.000985	10.000975	10.000962	10.000958	10.000952	10.00095	10.000949	10.000954	10.000958	10.000973	10.000984	10.001002	10.001025	10.00105	10.001079	10.001113	10.00115	10.001193	10.001242	10.001292	10.001349	10.001411	10.001476	10.001548	10.001623	10.001702	10.001789
10.001866	10.001815	10.0017605	10.00171	10.0016575	10.001609	10.001559	10.00151	10.001465	10.00142	10.001381	10.001341	10.001303	10.0012665	10.00123	10.001201	10.001169	10.001142	10.001115	10.001091	10.001069	10.001048	10.001032	10.001015	10.001003	10.000993	10.000986	10.00098	10.000978	10.00098	10.000984	10.000989	10.001	10.001013	10.00103	10.001053	10.001078	10.001106	10.001142	10.001178	10.001222	10.0012665	10.001317	10.001378	10.001437	10.001502	10.001573	10.001649	10.00173	10.001813
10.001899	10.001848	10.001794	10.001742	10.001689	10.001639	10.001591	10.00154	10.001497	10.001455	10.001412	10.00137	10.001334	10.001297	10.001264	10.001231	10.0012	10.001176	10.001147	10.001122	10.001098	10.001079	10.001062	10.001047	10.001033	10.001025	10.001016	10.00101	10.00101	10.001006	10.001011	10.001019	10.001029	10.0010395	10.001058	10.00108	10.001106	10.001134	10.001167	10.001206	10.001249	10.001293	10.001347	10.001402	10.001465	10.001529	10.001599	10.001676	10.001754	10.001841
10.001931	10.001881	10.001826	10.001774	10.001721	10.001673	10.001623	10.001577	10.001525	10.001485	10.001443	10.001406	10.001366	10.001328	10.001296	10.001264	10.00123	10.001205	10.001176	10.001151	10.001129	10.001108	10.001092	10.001079	10.001064	10.001056	10.001045	10.001039	10.001037	10.001035	10.001041	10.001046	10.001057	10.001069	10.001088	10.001105	10.001133	10.001161	10.001195	10.001231	10.001275	10.001323	10.001371	10.001428	10.001488	10.001555	10.001627	10.001701	10.00178	10.001866
10.001963	10.001911	10.001859	10.001808	10.001752	10.001703	10.001656	10.001606	10.001561	10.001516	10.001473	10.001431	10.001395	10.001359	10.001327	10.001293	10.001264	10.001234	10.001208	10.0011835	10.00116	10.001141	10.0011215	10.001107	10.001094	10.001085	10.001079	10.00107	10.001067	10.001065	10.00107	10.001075	10.001088	10.001097	10.001116	10.001134	10.001158	10.001189	10.00122	10.001259	10.001301	10.001349	10.001399	10.001453	10.0015135	10.001581	10.001652	10.001729	10.001805	10.001892
10.001994	10.001945	10.001891	10.001838	10.001786	10.001736	10.001688	10.00164	10.001592	10.001547	10.001506	10.001465	10.001429	10.00139	10.001355	10.001326	10.001295	10.0012665	10.001238	10.001215	10.001193	10.00117	10.001152	10.001136	10.001124	10.001115	10.001105	10.001098	10.001097	10.001096	10.001099	10.001106	10.001114	10.001125	10.0011425	10.001164	10.001187	10.001217	10.00125	10.001286	10.001328	10.001375	10.001425	10.001482	10.001539	10.001606	10.001677	10.001752	10.001834	10.00192
10.0020275	10.00198	10.001924	10.001871	10.001819	10.001768	10.001719	10.001671	10.001624	10.001579	10.001537	10.001497	10.001461	10.001423	10.001389	10.001358	10.001324	10.001298	10.001269	10.0012455	10.001223	10.0012	10.0011835	10.001166	10.001154	10.001144	10.001135	10.001127	10.001125	10.001125	10.001127	10.001131	10.001142	10.001153	10.001173	10.001192	10.001214	10.001245	10.001276	10.001312	10.001357	10.0014	10.0014515	10.001507	10.001569	10.001634	10.001706	10.001776	10.001857	10.001944
10.00206	10.00201	10.001955	10.001903	10.00185	10.001798	10.001752	10.001701	10.001657	10.001612	10.00157	10.00153	10.001491	10.001453	10.00142	10.001387	10.001355	10.001329	10.001302	10.001274	10.001252	10.001232	10.001216	10.001198	10.001185	10.001172	10.001163	10.001156	10.001153	10.001156	10.001157	10.00116	10.001171	10.001183	10.0012	10.001219	10.001245	10.00127	10.001305	10.00134	10.001383	10.00143	10.001481	10.001534	10.001595	10.0016575	10.001728	10.001804	10.001882	10.001969
10.002093	10.002039	10.001989	10.001935	10.001882	10.001833	10.001781	10.001736	10.001687	10.001643	10.001601	10.001564	10.001524	10.001487	10.00145	10.001421	10.001388	10.00136	10.001332	10.0013075	10.001284	10.001262	10.0012455	10.001229	10.001216	10.001203	10.001193	10.001186	10.001183	10.001183	10.001185	10.001193	10.001199	10.00121	10.001227	10.001246	10.001272	10.001299	10.001333	10.001368	10.001409	10.001454	10.001503	10.001562	10.001621	10.001684	10.001756	10.001832	10.001911	10.001994
10.002127	10.002071	10.002019	10.0019655	10.001917	10.001863	10.001815	10.001765	10.00172	10.001677	10.001633	10.001593	10.001554	10.001517	10.001482	10.0014515	10.001418	10.00139	10.001364	10.001339	10.001312	10.001293	10.001276	10.001258	10.001245	10.001234	10.001225	10.001217	10.001213	10.001213	10.001213	10.001221	10.001225	10.001239	10.001255	10.001274	10.0013	10.001327	10.00136	10.001395	10.001438	10.00148	10.001531	10.001585	10.001647	10.001713	10.0017805	10.001858	10.001936	10.00202
10.002156	10.002107	10.002051	10.001998	10.0019455	10.001895	10.001849	10.001799	10.001751	10.001708	10.001664	10.001626	10.001586	10.001549	10.001513	10.00148	10.00145	10.001421	10.001392	10.0013685	10.001346	10.001324	10.001306	10.00129	10.001276	10.001266	10.001254	10.001245	10.001243	10.001241	10.001243	10.001248	10.001257	10.001267	10.001282	10.001301	10.001326	10.001355	10.001386	10.001421	10.001466	10.001508	10.001558	10.001615	10.001674	10.0017395	10.00181	10.001882	10.001962	10.002048
10.002189	10.002138	10.002081	10.002031	10.00198	10.001928	10.001879	10.001829	10.001783	10.001738	10.001697	10.001657	10.001617	10.00158	10.001545	10.001511	10.001481	10.001452	10.001427	10.001401	10.001374	10.001354	10.001335	10.001318	10.001306	10.001294	10.001283	10.001277	10.001271	10.001272	10.001272	10.001278	10.001285	10.001298	10.001309	10.001332	10.001357	10.001382	10.001414	10.00145	10.001489	10.001536	10.001587	10.001639	10.001699	10.001764	10.001836	10.001907	10.001988	10.002072
10.002223	10.002168	10.002113	10.002062	10.002013	10.001959	10.001912	10.0018635	10.001814	10.001771	10.001729	10.001689	10.00165	10.001613	10.001576	10.001542	10.001513	10.001483	10.001458	10.0014305	10.001405	10.001387	10.001368	10.001348	10.001333	10.001322	10.001313	10.001305	10.001299	10.0013	10.001301	10.001307	10.001312	10.001327	10.00134	10.001358	10.001383	10.0014105	10.001439	10.001476	10.001517	10.001564	10.001613	10.001665	10.001726	10.001789	10.00186	10.001934	10.00201	10.002098
10.0022545	10.002201	10.002149	10.002094	10.002043	10.00199	10.001945	10.001896	10.001845	10.001803	10.001759	10.001719	10.001681	10.001644	10.001608	10.001576	10.001544	10.001514	10.001489	10.001459	10.001437	10.001415	10.001397	10.00138	10.001366	10.001355	10.001346	10.001333	10.001328	10.001328	10.001329	10.001334	10.001341	10.001353	10.001368	10.001386	10.001409	10.001437	10.001469	10.001503	10.001545	10.001588	10.001637	10.001692	10.001755	10.001817	10.001886	10.00196	10.002042	10.002126
10.002288	10.002233	10.002178	10.002129	10.002076	10.002023	10.001974	10.001927	10.00188	10.001838	10.001791	10.001751	10.001714	10.0016775	10.001643	10.001608	10.001575	10.001546	10.001519	10.0014925	10.001469	10.001448	10.00143	10.00141	10.001392	10.001385	10.001372	10.001365	10.00136	10.001359	10.001358	10.001363	10.00137	10.001381	10.001397	10.001414	10.001438	10.001464	10.001495	10.00153	10.001572	10.001617	10.001666	10.00172	10.001779	10.001843	10.001912	10.001985	10.002067	10.002149
10.002318	10.002267	10.002213	10.002158	10.002108	10.002055	10.002009	10.001957	10.001912	10.001866	10.0018215	10.001782	10.001742	10.001711	10.001674	10.001643	10.001606	10.00158	10.001548	10.001527	10.001501	10.001476	10.001459	10.001442	10.001424	10.001414	10.001401	10.001391	10.001388	10.001388	10.001387	10.001393	10.001398	10.001408	10.001423	10.001441	10.001466	10.0014925	10.001524	10.001557	10.001599	10.001642	10.001693	10.001747	10.001804	10.001868	10.00194	10.002012	10.002093	10.002173
10.00235	10.0023	10.002246	10.002192	10.002139	10.002086	10.002039	10.001989	10.001945	10.001899	10.001859	10.001813	10.001776	10.00174	10.001704	10.001672	10.0016365	10.001611	10.001581	10.001556	10.00153	10.001511	10.001489	10.00147	10.001457	10.001442	10.00143	10.001425	10.001418	10.001417	10.001416	10.00142	10.001429	10.001439	10.001452	10.001469	10.001491	10.001518	10.00155	10.001585	10.001623	10.00167	10.001719	10.001772	10.001831	10.001896	10.001964	10.002038	10.002116	10.0022
10.002383	10.002331	10.002277	10.002223	10.0021715	10.002119	10.002071	10.002021	10.001975	10.001931	10.001888	10.001845	10.001808	10.001769	10.001737	10.001702	10.001668	10.001641	10.001611	10.001585	10.00156	10.001539	10.00152	10.001503	10.001488	10.001473	10.001461	10.001454	10.001447	10.001446	10.001447	10.001449	10.001457	10.001467	10.00148	10.001496	10.001521	10.001546	10.001576	10.001613	10.001652	10.001694	10.001746	10.001799	10.001858	10.001923	10.001988	10.002065	10.002144	10.002227
10.002415	10.002363	10.00231	10.002255	10.002202	10.002151	10.002106	10.002055	10.002007	10.001964	10.00192	10.00188	10.001839	10.001804	10.001768	10.001735	10.001701	10.00167	10.001642	10.0016165	10.001593	10.00157	10.001548	10.0015335	10.001517	10.001503	10.0014925	10.001481	10.001478	10.001475	10.001476	10.001477	10.001486	10.001493	10.001508	10.001529	10.001546	10.001574	10.001604	10.001638	10.001679	10.001721	10.001771	10.001824	10.001884	10.001948	10.002018	10.002089	10.002168	10.002254
10.002447	10.002398	10.002342	10.002289	10.002235	10.002186	10.002137	10.002089	10.002042	10.001996	10.001955	10.001912	10.00187	10.001837	10.0018	10.001766	10.001734	10.0016985	10.001676	10.001647	10.001623	10.001599	10.001582	10.001563	10.001549	10.0015335	10.001522	10.001513	10.001509	10.001508	10.001503	10.001508	10.001512	10.001524	10.001536	10.001556	10.001577	10.001602	10.001631	10.001666	10.001708	10.001748	10.001802	10.001851	10.001909	10.001971	10.002042	10.002116	10.002195	10.002277
10.002481	10.00243	10.00237	10.002319	10.00227	10.002218	10.002167	10.002121	10.002072	10.002026	10.001986	10.001943	10.0019045	10.001867	10.001831	10.0018	10.001764	10.001734	10.001704	10.001678	10.001654	10.001633	10.001613	10.001594	10.001578	10.001563	10.001551	10.001541	10.001537	10.001534	10.001533	10.001535	10.001543	10.001551	10.001565	10.001582	10.001604	10.001629	10.001659	10.001691	10.001733	10.001774	10.001826	10.001878	10.001938	10.001998	10.0020685	10.002142	10.002219	10.002302
10.002514	10.0024605	10.002405	10.002352	10.0023	10.002249	10.002197	10.002151	10.002103	10.002058	10.002017	10.001974	10.001936	10.001899	10.001862	10.001828	10.001796	10.001766	10.001735	10.001712	10.001683	10.001663	10.001642	10.001623	10.001606	10.001594	10.001581	10.001571	10.001567	10.001561	10.001562	10.001564	10.001571	10.001582	10.001591	10.001609	10.001631	10.0016575	10.001687	10.001723	10.00176	10.0018015	10.001851	10.001904	10.001965	10.002025	10.002094	10.002166	10.002246	10.002329
10.002548	10.002492	10.0024395	10.002386	10.002335	10.00228	10.002229	10.002182	10.002137	10.002093	10.00205	10.0020075	10.001969	10.001926	10.001894	10.001858	10.001822	10.001795	10.001768	10.001741	10.001716	10.001694	10.001672	10.001654	10.001637	10.001624	10.00161	10.001602	10.0015955	10.001593	10.001592	10.001593	10.001598	10.001609	10.001622	10.001637	10.001658	10.001683	10.001713	10.001747	10.001787	10.001831	10.001878	10.001929	10.001989	10.002051	10.002119	10.002196	10.002271	10.002353
10.002582	10.002522	10.00247	10.002418	10.002365	10.002314	10.002263	10.002215	10.002167	10.002123	10.002081	10.002038	10.001999	10.001963	10.001926	10.001892	10.001857	10.001826	10.001798	10.001772	10.001748	10.001723	10.001701	10.001686	10.001669	10.001655	10.00164	10.001632	10.001626	10.001622	10.00162	10.001621	10.001631	10.001637	10.001649	10.001668	10.001687	10.001713	10.00174	10.001776	10.001815	10.001856	10.0019045	10.001954	10.002016	10.002075	10.002146	10.00222	10.002296	10.002378
10.00261	10.002557	10.002503	10.002449	10.002397	10.002347	10.002297	10.002249	10.002202	10.002155	10.002111	10.00207	10.00203	10.001993	10.001959	10.001923	10.001889	10.001859	10.00183	10.0018015	10.001778	10.001755	10.001737	10.001715	10.0017	10.001681	10.001672	10.001661	10.001654	10.001653	10.001651	10.001652	10.001657	10.001665	10.0016775	10.001695	10.001715	10.001739	10.001769	10.001802	10.001841	10.0018835	10.001932	10.0019865	10.002044	10.002101	10.0021715	10.002247	10.002323	10.002405
10.002645	10.00259	10.002534	10.002481	10.002429	10.0023775	10.002327	10.00228	10.002231	10.002189	10.002145	10.002101	10.002065	10.002027	10.0019865	10.001956	10.001924	10.001893	10.00186	10.001834	10.00181	10.001786	10.001766	10.001745	10.001731	10.001715	10.0017	10.001692	10.001683	10.001678	10.00168	10.001681	10.001684	10.001694	10.001705	10.001722	10.001742	10.001767	10.001797	10.001832	10.001867	10.00191	10.001955	10.002012	10.0020685	10.002131	10.002197	10.002272	10.002349	10.002432
10.002676	10.002622	10.00257	10.002515	10.002461	10.00241	10.002358	10.002312	10.002263	10.00222	10.002178	10.002133	10.002096	10.002056	10.00202	10.0019865	10.001951	10.0019245	10.00189	10.001866	10.00184	10.001817	10.001796	10.001776	10.00176	10.001744	10.001731	10.00172	10.001711	10.00171	10.001706	10.001708	10.001714	10.001725	10.001733	10.00175	10.001771	10.001794	10.001823	10.00186	10.001894	10.001936	10.001983	10.002037	10.002094	10.002156	10.002223	10.002297	10.002374	10.002458
10.002709	10.002653	10.0026	10.002544	10.002492	10.002442	10.002391	10.002343	10.002298	10.002253	10.00221	10.002167	10.002126	10.002088	10.002052	10.002019	10.001984	10.001953	10.001923	10.001898	10.00187	10.001849	10.001826	10.001807	10.001789	10.001775	10.0017605	10.00175	10.001743	10.001742	10.001738	10.001738	10.001744	10.001751	10.001762	10.001779	10.001799	10.0018215	10.001853	10.001883	10.001919	10.001965	10.002009	10.002063	10.002119	10.00218	10.002247	10.002323	10.002397	10.002481
10.002743	10.002686	10.002635	10.00258	10.002525	10.002475	10.002425	10.002378	10.00233	10.002283	10.002238	10.002199	10.00216	10.00212	10.002085	10.002049	10.002016	10.0019865	10.001957	10.001929	10.001904	10.001878	10.001858	10.00184	10.00182	10.001806	10.001792	10.0017805	10.001774	10.001771	10.001767	10.001764	10.001771	10.0017805	10.001793	10.001807	10.001823	10.00185	10.00188	10.001912	10.001947	10.001992	10.002036	10.002089	10.002147	10.002206	10.002275	10.002348	10.002422	10.002509
10.002774	10.002723	10.0026655	10.002608	10.002557	10.002504	10.002457	10.00241	10.002361	10.002317	10.002274	10.002231	10.002192	10.002153	10.002116	10.002082	10.00205	10.002015	10.001987	10.001959	10.001933	10.00191	10.001891	10.001867	10.001852	10.001834	10.0018215	10.001811	10.001805	10.001799	10.001797	10.001795	10.001799	10.00181	10.0018215	10.001836	10.001855	10.001878	10.001907	10.00194	10.001975	10.002018	10.002063	10.002116	10.002172	10.002235	10.002302	10.002374	10.002449	10.002532
10.002807	10.002749	10.002697	10.002642	10.002592	10.002538	10.002491	10.002439	10.002396	10.002349	10.002305	10.00226	10.002223	10.002187	10.002148	10.002113	10.002082	10.002049	10.002018	10.00199	10.001963	10.001942	10.00192	10.0019	10.0018835	10.0018635	10.001854	10.001842	10.001833	10.001828	10.001826	10.001828	10.00183	10.001837	10.001847	10.001862	10.001883	10.0019045	10.001934	10.0019655	10.002	10.002044	10.00209	10.002142	10.002196	10.00226	10.002326	10.0024	10.002479	10.002557
10.002837	10.002782	10.00273	10.002674	10.002621	10.002571	10.0025215	10.002472	10.002427	10.002379	10.002337	10.002295	10.002255	10.002216	10.002181	10.002147	10.002111	10.002082	10.00205	10.002023	10.001996	10.00197	10.001951	10.00193	10.001911	10.001897	10.001883	10.001869	10.001861	10.001855	10.001856	10.001855	10.001859	10.001867	10.001875	10.001891	10.001909	10.001934	10.001962	10.001992	10.002029	10.002071	10.002117	10.002169	10.002223	10.002286	10.002351	10.002426	10.002502	10.0025835
10.0028715	10.002815	10.002762	10.002707	10.002653	10.002605	10.002555	10.002506	10.002459	10.002413	10.002368	10.002327	10.002288	10.002249	10.002212	10.002178	10.002143	10.002111	10.002083	10.002052	10.002028	10.002003	10.001983	10.001959	10.001943	10.001927	10.001911	10.0019	10.001892	10.001886	10.0018835	10.001882	10.001888	10.001894	10.001906	10.001919	10.001938	10.001962	10.001986	10.002021	10.002056	10.002096	10.002143	10.002197	10.002252	10.002311	10.0023775	10.002451	10.002524	10.002606
10.002904	10.002848	10.002795	10.002738	10.002688	10.002636	10.002586	10.002538	10.00249	10.002444	10.0024	10.002359	10.002318	10.002277	10.002243	10.002212	10.002174	10.002142	10.002112	10.002086	10.002057	10.002034	10.002012	10.001989	10.001971	10.001957	10.001942	10.001929	10.001924	10.001916	10.001913	10.00191	10.001919	10.001925	10.001932	10.001949	10.001966	10.0019865	10.002016	10.002048	10.002081	10.002124	10.002172	10.002221	10.002277	10.002338	10.002403	10.002477	10.002552	10.002634
10.002934	10.00288	10.002827	10.002772	10.002722	10.002666	10.002619	10.00257	10.002523	10.002476	10.002432	10.002392	10.00235	10.002312	10.002276	10.002242	10.002208	10.002175	10.002143	10.002114	10.00209	10.002064	10.002044	10.002021	10.002007	10.001986	10.001974	10.001962	10.001951	10.0019455	10.001942	10.001941	10.001947	10.00195	10.001962	10.001976	10.001994	10.002017	10.002042	10.002075	10.002112	10.0021515	10.002197	10.002248	10.002303	10.002366	10.00243	10.002502	10.002581	10.002661
10.002969	10.002914	10.002859	10.002805	10.002754	10.002703	10.00265	10.002603	10.002556	10.00251	10.002464	10.002422	10.002381	10.002344	10.002306	10.002273	10.002239	10.002206	10.002174	10.002145	10.00212	10.002098	10.002075	10.002053	10.002033	10.002015	10.002002	10.001989	10.001982	10.001977	10.001974	10.001971	10.001975	10.001978	10.001989	10.002003	10.002025	10.002043	10.00207	10.002101	10.002139	10.002178	10.002225	10.002276	10.002329	10.002392	10.002453	10.002528	10.0026045	10.0026865
10.003	10.002945	10.002891	10.002839	10.002786	10.002733	10.002683	10.002633	10.002587	10.00254	10.002495	10.002456	10.002416	10.002377	10.002342	10.002306	10.002272	10.002242	10.002206	10.00218	10.0021515	10.002129	10.002104	10.002082	10.002066	10.002047	10.002034	10.002022	10.002011	10.002006	10.002002	10.002001	10.002003	10.00201	10.002017	10.002032	10.002049	10.002074	10.002102	10.002129	10.002167	10.002208	10.00225	10.002299	10.002355	10.002417	10.002482	10.002553	10.002629	10.00271
10.003032	10.002977	10.002925	10.002873	10.002819	10.002767	10.002718	10.002666	10.00262	10.002577	10.00253	10.002487	10.002447	10.002407	10.002372	10.002336	10.002301	10.002271	10.002239	10.002212	10.002185	10.00216	10.002134	10.002113	10.002095	10.002078	10.002064	10.002049	10.002042	10.002035	10.002029	10.00203	10.002032	10.002039	10.002048	10.002061	10.002077	10.002098	10.002127	10.002158	10.0021925	10.002232	10.002277	10.002328	10.002384	10.002444	10.002506	10.002578	10.002655	10.002736
10.003067	10.003013	10.002957	10.002903	10.0028515	10.002799	10.002748	10.002699	10.002651	10.002607	10.002563	10.002521	10.0024805	10.0024395	10.002403	10.002366	10.002335	10.002301	10.002271	10.002243	10.0022135	10.002192	10.002166	10.002144	10.002127	10.002109	10.002091	10.00208	10.002072	10.002065	10.002061	10.002058	10.002063	10.002067	10.002075	10.0020895	10.002107	10.002129	10.002154	10.002183	10.002217	10.002257	10.002304	10.002352	10.002411	10.002468	10.002534	10.0026045	10.00268	10.002764
10.0031	10.003047	10.00299	10.002936	10.002883	10.0028305	10.002779	10.002731	10.002684	10.002639	10.002593	10.002552	10.002509	10.002474	10.002434	10.002398	10.002365	10.002337	10.002302	10.0022745	10.002246	10.002222	10.002195	10.002173	10.002157	10.00214	10.002124	10.002109	10.002102	10.002094	10.002088	10.002088	10.00209	10.002093	10.002105	10.002118	10.002134	10.002154	10.002184	10.002211	10.002249	10.002285	10.002331	10.002382	10.002435	10.002496	10.002561	10.00263	10.002706	10.002789
10.003131	10.003077	10.00302	10.002969	10.002914	10.002864	10.002811	10.002764	10.002717	10.002671	10.002625	10.0025835	10.002541	10.002506	10.002468	10.002431	10.0024	10.002364	10.002334	10.002303	10.002276	10.002253	10.00223	10.002209	10.002188	10.002168	10.002153	10.002143	10.0021305	10.002124	10.00212	10.002117	10.002118	10.002123	10.002133	10.002145	10.002162	10.002185	10.002211	10.002239	10.0022745	10.002315	10.002356	10.002406	10.002462	10.0025215	10.002586	10.002656	10.002732	10.002813
10.003163	10.00311	10.003056	10.002999	10.00295	10.002896	10.002845	10.002795	10.002749	10.002705	10.002658	10.002616	10.002576	10.002537	10.002501	10.002466	10.00243	10.002398	10.002367	10.002335	10.002308	10.002283	10.002259	10.002236	10.002218	10.0022	10.002184	10.0021715	10.002159	10.0021515	10.00215	10.002148	10.002147	10.002152	10.002163	10.002173	10.00219	10.002213	10.002237	10.002266	10.002303	10.002341	10.002383	10.002435	10.002487	10.002548	10.002611	10.002682	10.002757	10.002839
10.003198	10.003142	10.003089	10.003032	10.00298	10.002929	10.002875	10.002828	10.002778	10.002734	10.002691	10.002648	10.002609	10.002568	10.002532	10.002494	10.002463	10.002428	10.002397	10.002368	10.00234	10.002313	10.002289	10.002267	10.002246	10.002232	10.002214	10.002201	10.00219	10.002183	10.002177	10.002176	10.00218	10.00218	10.002192	10.002202	10.002218	10.002239	10.002263	10.0022955	10.002328	10.002367	10.002411	10.002461	10.002515	10.002574	10.002639	10.002706	10.002785	10.002864
10.00323	10.003175	10.0031185	10.003066	10.003012	10.00296	10.00291	10.002863	10.002813	10.00277	10.002723	10.002681	10.002641	10.002601	10.002563	10.002528	10.002494	10.00246	10.00243	10.002399	10.002373	10.002345	10.002319	10.002299	10.002278	10.002259	10.002246	10.002232	10.002222	10.002213	10.002209	10.002204	10.002206	10.002211	10.002217	10.002233	10.002248	10.002267	10.002293	10.00232	10.002356	10.002395	10.002438	10.002487	10.002538	10.002601	10.002664	10.002731	10.0028105	10.002889
10.003262	10.003208	10.003153	10.003098	10.003044	10.002995	10.002943	10.002892	10.002845	10.002801	10.002757	10.002713	10.002672	10.00263	10.002597	10.002559	10.002522	10.002494	10.002462	10.00243	10.002404	10.002377	10.002354	10.002331	10.002308	10.002293	10.002275	10.002261	10.002249	10.002241	10.002238	10.002234	10.002234	10.002239	10.002247	10.002259	10.002276	10.002295	10.00232	10.002349	10.002381	10.002419	10.002463	10.002514	10.002567	10.002623	10.00269	10.002756	10.002834	10.002913
10.003294	10.003239	10.003182	10.00313	10.003078	10.003025	10.002976	10.002925	10.002879	10.002832	10.002788	10.002745	10.002704	10.002665	10.002627	10.00259	10.002554	10.002525	10.002494	10.002462	10.002435	10.002408	10.002384	10.002362	10.002341	10.002323	10.002307	10.002294	10.002282	10.002273	10.002267	10.002264	10.002265	10.002268	10.002275	10.002288	10.002305	10.002322	10.002345	10.002377	10.00241	10.002449	10.002491	10.00254	10.002592	10.002653	10.002715	10.002784	10.002858	10.002938
10.003326	10.003273	10.003217	10.003163	10.003109	10.0030575	10.003008	10.002957	10.00291	10.002867	10.002818	10.002776	10.002735	10.002696	10.00266	10.002624	10.002587	10.002555	10.002525	10.002494	10.002463	10.00244	10.002417	10.002394	10.002372	10.002355	10.0023365	10.002322	10.00231	10.0023	10.002294	10.002293	10.002294	10.002296	10.002304	10.002316	10.002331	10.002351	10.002373	10.002403	10.002438	10.002474	10.00252	10.002565	10.002617	10.002678	10.002743	10.002811	10.002884	10.002966
10.003359	10.0033045	10.003249	10.003193	10.003142	10.003093	10.003038	10.002988	10.002941	10.002898	10.002851	10.0028105	10.0027685	10.0027275	10.002693	10.002658	10.002619	10.002588	10.002556	10.002526	10.002499	10.002471	10.002446	10.002423	10.0024	10.002383	10.002363	10.002351	10.002339	10.002332	10.002326	10.002319	10.002322	10.002328	10.002333	10.002342	10.002359	10.002379	10.002402	10.00243	10.002464	10.002501	10.002544	10.002592	10.002645	10.002702	10.002768	10.002836	10.00291	10.002993
10.003391	10.003336	10.003284	10.003228	10.003175	10.003123	10.00307	10.003023	10.0029745	10.002932	10.002884	10.002842	10.002802	10.002761	10.002725	10.002687	10.002652	10.002619	10.002586	10.002558	10.00253	10.002504	10.002477	10.002454	10.002432	10.002416	10.002396	10.002381	10.002373	10.00236	10.002355	10.002351	10.002353	10.0023575	10.002363	10.002371	10.002388	10.002405	10.00243	10.002458	10.00249	10.002527	10.002573	10.00262	10.002673	10.002732	10.002792	10.002861	10.002934	10.003016
10.003425	10.003371	10.003316	10.0032625	10.00321	10.003159	10.003103	10.003056	10.003006	10.00296	10.002918	10.002872	10.002832	10.002791	10.002756	10.002719	10.002686	10.00265	10.002622	10.00259	10.002562	10.002532	10.002508	10.002483	10.002463	10.002445	10.002425	10.002411	10.0024	10.002392	10.002385	10.00238	10.002383	10.002383	10.00239	10.0023985	10.002416	10.002435	10.002459	10.002485	10.002519	10.002557	10.002599	10.002647	10.002699	10.002757	10.002821	10.002889	10.00296	10.003041
10.003456	10.003404	10.003347	10.003292	10.003242	10.003188	10.003138	10.003086	10.00304	10.002992	10.002949	10.002907	10.002864	10.002826	10.002788	10.0027485	10.002715	10.002684	10.00265	10.002621	10.002592	10.002565	10.00254	10.002515	10.002496	10.002477	10.002459	10.002443	10.002431	10.002421	10.002414	10.002411	10.002411	10.002411	10.002418	10.002429	10.002445	10.002463	10.002486	10.002513	10.002547	10.0025835	10.002627	10.002673	10.002726	10.002782	10.002845	10.002913	10.002986	10.003067
10.003489	10.003436	10.003378	10.003325	10.003271	10.003219	10.003169	10.0031185	10.003074	10.003025	10.002984	10.002941	10.002895	10.002857	10.002819	10.002781	10.0027485	10.002714	10.002683	10.00265	10.002624	10.002597	10.002573	10.002544	10.002525	10.002504	10.002489	10.002472	10.002462	10.00245	10.002444	10.00244	10.002441	10.00244	10.002449	10.002458	10.002472	10.002489	10.002513	10.0025425	10.002576	10.002611	10.002654	10.0027	10.00275	10.002809	10.0028715	10.002942	10.003012	10.003091
10.003526	10.003468	10.003413	10.003357	10.003305	10.003252	10.003202	10.003153	10.003106	10.003059	10.0030155	10.00297	10.002933	10.002892	10.002852	10.002816	10.002783	10.002747	10.002716	10.002686	10.002655	10.002629	10.002604	10.002577	10.002555	10.002537	10.002521	10.002504	10.002489	10.00248	10.002473	10.002472	10.002469	10.00247	10.002478	10.002485	10.0025	10.002521	10.002542	10.002568	10.002602	10.002638	10.002679	10.002726	10.002778	10.002835	10.002897	10.002967	10.0030365	10.003117
10.003557	10.003499	10.003446	10.00339	10.003337	10.003285	10.003235	10.003185	10.003139	10.003094	10.003046	10.003004	10.002961	10.002923	10.002882	10.002849	10.002812	10.002779	10.002746	10.002716	10.0026865	10.002657	10.002634	10.002606	10.002587	10.002564	10.002547	10.002534	10.00252	10.00251	10.002501	10.0025015	10.002499	10.0025015	10.002507	10.002515	10.00253	10.002546	10.002571	10.002598	10.002629	10.0026655	10.002707	10.002753	10.002806	10.002862	10.002923	10.002994	10.003062	10.00314
10.003586	10.003533	10.003478	10.003423	10.00337	10.003315	10.003267	10.003217	10.003167	10.003124	10.003081	10.003036	10.002994	10.002954	10.002916	10.002883	10.002845	10.002808	10.00278	10.0027485	10.002718	10.00269	10.002666	10.002641	10.002617	10.002599	10.002579	10.002563	10.00255	10.002541	10.002535	10.00253	10.00253	10.002528	10.002536	10.002545	10.002557	10.002576	10.002597	10.002624	10.002654	10.002689	10.002733	10.002779	10.00283	10.002889	10.00295	10.003018	10.003091	10.003167
10.00362	10.003568	10.00351	10.003455	10.003403	10.003353	10.003302	10.003251	10.003203	10.003156	10.003113	10.003067	10.003027	10.002986	10.002948	10.002912	10.002876	10.002843	10.002809	10.00278	10.002748	10.002721	10.002694	10.00267	10.002649	10.002628	10.002608	10.002592	10.002581	10.002571	10.002563	10.002562	10.002558	10.002558	10.002564	10.002574	10.002584	10.002604	10.002625	10.002651	10.002681	10.002719	10.002759	10.002808	10.002856	10.002913	10.002977	10.003044	10.003117	10.003197
10.003652	10.003599	10.003543	10.003489	10.003436	10.003384	10.003333	10.0032835	10.003236	10.003186	10.003144	10.003099	10.003059	10.003017	10.002981	10.002944	10.002907	10.002874	10.002841	10.0028105	10.002781	10.002754	10.002727	10.002705	10.002683	10.002659	10.002642	10.002627	10.002612	10.002602	10.002592	10.00259	10.002586	10.002587	10.002594	10.002601	10.002614	10.00263	10.002653	10.00268	10.002711	10.002745	10.002788	10.002831	10.002885	10.002941	10.003001	10.00307	10.0031395	10.003219
10.003687	10.003631	10.003576	10.003523	10.003468	10.003415	10.0033655	10.003314	10.003265	10.003221	10.003177	10.003133	10.003091	10.003051	10.003011	10.002977	10.002944	10.002907	10.002873	10.002841	10.002811	10.002784	10.00276	10.002735	10.002711	10.002689	10.002671	10.002657	10.002643	10.00263	10.002622	10.002621	10.002616	10.002616	10.00262	10.00263	10.002641	10.002658	10.002682	10.002707	10.002739	10.002773	10.002814	10.002861	10.00291	10.002963	10.003026	10.003095	10.003167	10.003242
10.00372	10.003663	10.003608	10.003555	10.003505	10.0034485	10.003399	10.003347	10.0033	10.003255	10.00321	10.003163	10.003124	10.003085	10.003047	10.003007	10.002975	10.002941	10.002903	10.002876	10.002845	10.002815	10.002791	10.002766	10.002741	10.00272	10.002701	10.0026865	10.002672	10.002663	10.002651	10.002648	10.0026455	10.002645	10.00265	10.002658	10.002669	10.002686	10.002709	10.002734	10.002764	10.002799	10.002842	10.002886	10.002936	10.002991	10.003052	10.00312	10.003192	10.003267
10.003753	10.003694	10.00364	10.003586	10.003533	10.003484	10.003429	10.00338	10.003332	10.003286	10.0032425	10.003197	10.003157	10.003115	10.0030775	10.003041	10.003006	10.002973	10.002937	10.002909	10.002874	10.002847	10.00282	10.002794	10.00277	10.002751	10.00273	10.002716	10.002704	10.002689	10.002683	10.002677	10.002673	10.002673	10.002678	10.002688	10.002702	10.002717	10.002737	10.002759	10.00279	10.002828	10.002867	10.002912	10.002963	10.003016	10.003079	10.003144	10.003219	10.003293
10.003784	10.003729	10.003673	10.003619	10.003566	10.003512	10.003462	10.003413	10.003363	10.003318	10.003276	10.003229	10.00319	10.003147	10.003111	10.003074	10.003037	10.002999	10.00297	10.002937	10.002908	10.002879	10.002852	10.002827	10.002803	10.002782	10.002763	10.002746	10.002733	10.00272	10.002711	10.002707	10.002704	10.002703	10.002709	10.002717	10.002729	10.002744	10.002766	10.00279	10.002819	10.002855	10.002895	10.00294	10.002991	10.003045	10.003106	10.003173	10.003244	10.00332
10.003817	10.003761	10.003708	10.003652	10.003598	10.003546	10.003495	10.003447	10.003397	10.003351	10.003305	10.003262	10.003222	10.0031805	10.003141	10.003104	10.003069	10.003036	10.003002	10.00297	10.002939	10.002912	10.002884	10.002858	10.002834	10.002812	10.002796	10.002775	10.002762	10.002751	10.002742	10.002739	10.002732	10.002733	10.002738	10.002747	10.002757	10.002771	10.002795	10.00282	10.002845	10.002881	10.002921	10.002965	10.003017	10.00307	10.003133	10.003198	10.003268	10.003346
10.003848	10.003797	10.003739	10.003685	10.003632	10.003578	10.00353	10.003478	10.003428	10.003383	10.003339	10.003294	10.003253	10.003214	10.003174	10.003136	10.0031	10.003067	10.003035	10.003002	10.002971	10.002942	10.002915	10.002892	10.002865	10.002845	10.002828	10.002808	10.002792	10.002782	10.00277	10.002768	10.00276	10.002764	10.002766	10.002775	10.002785	10.002799	10.00282	10.002848	10.002876	10.002912	10.002949	10.0029955	10.003042	10.003099	10.003157	10.003224	10.003295	10.003372
10.003884	10.003829	10.003773	10.003717	10.003663	10.003608	10.003561	10.003508	10.003463	10.003418	10.00337	10.003326	10.003289	10.003245	10.003206	10.003169	10.003135	10.0030985	10.003068	10.003034	10.003001	10.002974	10.002948	10.00292	10.002895	10.002875	10.002856	10.002838	10.002824	10.002811	10.002801	10.002796	10.002791	10.002793	10.002795	10.0028	10.002811	10.002829	10.002849	10.002872	10.002903	10.002935	10.002975	10.003019	10.003069	10.003123	10.003181	10.003248	10.003319	10.003396
10.003914	10.00386	10.003804	10.003749	10.003698	10.003645	10.003593	10.003543	10.003495	10.0034485	10.003405	10.003362	10.003319	10.003278	10.003242	10.003202	10.003166	10.003131	10.003098	10.003066	10.003033	10.003005	10.002977	10.002952	10.002929	10.002908	10.002889	10.00287	10.002855	10.002842	10.002831	10.002828	10.002821	10.002821	10.002825	10.002833	10.002842	10.002855	10.002879	10.002901	10.00293	10.002962	10.003002	10.003044	10.003098	10.003148	10.003207	10.003274	10.003344	10.003423
10.003948	10.003893	10.003838	10.003783	10.00373	10.003675	10.003624	10.003576	10.003528	10.003481	10.003434	10.003395	10.003351	10.003309	10.003274	10.003235	10.003198	10.003161	10.003128	10.003097	10.003066	10.003036	10.003009	10.002983	10.002958	10.002936	10.002917	10.002898	10.002887	10.00287	10.00286	10.002855	10.002851	10.002851	10.002853	10.002861	10.0028715	10.002885	10.002907	10.002929	10.002956	10.002992	10.003028	10.003073	10.003122	10.003177	10.003236	10.003304	10.00337	10.003447
10.003977	10.003923	10.003873	10.003816	10.003761	10.003709	10.003659	10.003608	10.003563	10.003515	10.003469	10.003427	10.003385	10.0033455	10.003305	10.003264	10.003231	10.003195	10.003162	10.003129	10.0030985	10.003067	10.003043	10.003015	10.002992	10.002969	10.002947	10.002931	10.002916	10.0029	10.0028925	10.002886	10.002879	10.00288	10.002884	10.002891	10.002899	10.002915	10.002932	10.002955	10.002986	10.00302	10.0030575	10.003099	10.003151	10.003203	10.003262	10.003329	10.003398	10.003472
10.004013	10.003957	10.003904	10.003849	10.003796	10.003743	10.003694	10.00364	10.003594	10.003546	10.0035	10.00346	10.003416	10.003376	10.003338	10.003298	10.003262	10.003227	10.003193	10.0031595	10.003131	10.003102	10.003073	10.003047	10.00302	10.002999	10.00298	10.002959	10.002948	10.002933	10.002919	10.002916	10.002911	10.002911	10.002912	10.002917	10.002928	10.002944	10.00296	10.002987	10.003015	10.003046	10.003082	10.003126	10.003176	10.003232	10.003286	10.003352	10.003424	10.003498
10.004045	10.003991	10.003936	10.0038805	10.003826	10.003775	10.003726	10.003676	10.003628	10.003579	10.003536	10.003491	10.003449	10.003408	10.003368	10.003331	10.003292	10.00326	10.003226	10.003192	10.003163	10.003134	10.003105	10.00308	10.003054	10.003031	10.003012	10.00299	10.002978	10.002965	10.002953	10.002948	10.002939	10.002937	10.002941	10.002946	10.002955	10.002971	10.00299	10.003014	10.003041	10.003071	10.003111	10.003154	10.0032015	10.003254	10.00331	10.003377	10.003447	10.003523
10.004078	10.004023	10.003969	10.003913	10.0038595	10.003805	10.003757	10.003706	10.003659	10.003611	10.003568	10.003524	10.003481	10.003442	10.003402	10.003363	10.003326	10.003291	10.003258	10.003224	10.003194	10.003162	10.003138	10.003111	10.003085	10.003064	10.003039	10.003023	10.003007	10.002995	10.002979	10.002975	10.00297	10.002967	10.002971	10.002974	10.002984	10.002997	10.003018	10.003041	10.003069	10.0031	10.003138	10.00318	10.003229	10.003283	10.003339	10.003404	10.003473	10.00355
10.004112	10.004056	10.004	10.003948	10.003892	10.003839	10.003792	10.00374	10.003693	10.003643	10.0036	10.003558	10.003514	10.003473	10.003436	10.003398	10.003357	10.003322	10.003288	10.003257	10.003225	10.003194	10.003168	10.003141	10.003117	10.003096	10.003072	10.003053	10.003037	10.003023	10.003012	10.003007	10.002998	10.002998	10.002998	10.003005	10.003015	10.003029	10.003046	10.003069	10.003094	10.003129	10.003165	10.003207	10.003254	10.003309	10.003365	10.003432	10.003501	10.003573
10.004145	10.004087	10.004035	10.003977	10.003924	10.003874	10.003822	10.003772	10.003724	10.003678	10.003632	10.003588	10.003546	10.003506	10.003467	10.0034275	10.003391	10.003355	10.003324	10.003289	10.003257	10.003229	10.003201	10.003173	10.003147	10.003124	10.003104	10.00308	10.003067	10.003051	10.003041	10.003036	10.00303	10.003027	10.003027	10.003033	10.003042	10.003056	10.003074	10.0031	10.003125	10.003158	10.003192	10.003236	10.003282	10.003333	10.003393	10.003456	10.003525	10.003601
10.004177	10.004123	10.004067	10.004012	10.003959	10.003905	10.003855	10.003804	10.0037565	10.00371	10.003667	10.003621	10.003577	10.003536	10.003499	10.003461	10.003422	10.003388	10.003356	10.003323	10.00329	10.00326	10.003231	10.003203	10.00318	10.003156	10.003135	10.003115	10.003099	10.003082	10.003074	10.003065	10.00306	10.0030575	10.0030575	10.003061	10.003072	10.003084	10.0031	10.003124	10.003151	10.003181	10.003221	10.0032625	10.003308	10.003361	10.003417	10.003481	10.003551	10.003625
10.004212	10.004155	10.004101	10.004045	10.003989	10.003939	10.003887	10.003835	10.003788	10.003743	10.003698	10.003653	10.0036125	10.00357	10.003531	10.003491	10.003456	10.00342	10.003387	10.003353	10.003321	10.00329	10.003263	10.003234	10.003208	10.003184	10.003164	10.003143	10.00313	10.003114	10.003102	10.003096	10.003088	10.003087	10.003088	10.003089	10.0031	10.003112	10.00313	10.003153	10.00318	10.003211	10.003247	10.003289	10.003334	10.003387	10.003444	10.003508	10.003576	10.003652
10.004243	10.004188	10.004132	10.004077	10.004024	10.003971	10.0039215	10.00387	10.003821	10.003775	10.00373	10.003687	10.003645	10.003604	10.003564	10.003523	10.003487	10.003449	10.00342	10.003385	10.003353	10.003323	10.003296	10.003264	10.003241	10.003218	10.003195	10.003177	10.003163	10.003147	10.003133	10.003126	10.003117	10.003114	10.003115	10.003119	10.003128	10.003143	10.003158	10.0031805	10.003205	10.003237	10.003275	10.003316	10.003363	10.003414	10.0034685	10.003531	10.003602	10.003676
10.004278	10.004222	10.004166	10.00411	10.004058	10.004002	10.003954	10.003902	10.003854	10.003808	10.003762	10.00372	10.003675	10.003634	10.003596	10.003559	10.003521	10.003483	10.003451	10.003417	10.003386	10.003354	10.003326	10.003299	10.003271	10.00325	10.003226	10.003209	10.003191	10.003176	10.003164	10.003157	10.003148	10.003144	10.003145	10.003149	10.003157	10.003168	10.003186	10.003209	10.003234	10.003266	10.0033	10.003342	10.003387	10.003441	10.003498	10.003561	10.003628	10.003702
10.00431	10.004253	10.004197	10.004146	10.0040865	10.004035	10.003986	10.003939	10.003887	10.0038395	10.003795	10.003753	10.003711	10.003666	10.003628	10.003592	10.003553	10.003515	10.003483	10.00345	10.003417	10.0033865	10.003359	10.003327	10.003302	10.003283	10.003257	10.003236	10.003222	10.003205	10.003192	10.003186	10.003174	10.003175	10.003176	10.003179	10.003186	10.003199	10.003215	10.003236	10.003261	10.003295	10.003329	10.00337	10.003418	10.0034685	10.003524	10.003587	10.0036545	10.003728
10.004342	10.004288	10.004232	10.004175	10.004121	10.004068	10.004021	10.003968	10.003922	10.003873	10.003828	10.003784	10.003742	10.0037	10.00366	10.003622	10.003585	10.003549	10.003516	10.003482	10.0034485	10.003418	10.00339	10.00336	10.003336	10.003311	10.003289	10.003269	10.003252	10.003237	10.003222	10.003214	10.003207	10.003203	10.003204	10.003206	10.003215	10.003225	10.003244	10.003264	10.003288	10.003321	10.003358	10.003397	10.00344	10.003494	10.003551	10.003611	10.003679	10.003753
10.004375	10.004318	10.004264	10.00421	10.004155	10.004102	10.004051	10.004002	10.003953	10.003906	10.0038595	10.003819	10.003776	10.003732	10.003694	10.0036545	10.003617	10.003581	10.003545	10.003514	10.003481	10.003453	10.003422	10.003393	10.003368	10.003343	10.003322	10.003299	10.003283	10.003267	10.003252	10.003243	10.003237	10.003233	10.003235	10.003235	10.0032425	10.003258	10.003273	10.003292	10.003318	10.003347	10.003383	10.003424	10.00347	10.003519	10.003576	10.003637	10.003706	10.003778
10.00441	10.004353	10.004298	10.004243	10.004188	10.004133	10.004085	10.004034	10.003986	10.003939	10.003895	10.00385	10.003809	10.003766	10.003725	10.003686	10.00365	10.003615	10.003578	10.003548	10.003514	10.003483	10.003454	10.003424	10.0034	10.003374	10.00335	10.00333	10.003313	10.003296	10.003284	10.003272	10.003269	10.003264	10.0032625	10.003266	10.003271	10.003284	10.0033	10.003321	10.003344	10.003376	10.003411	10.003449	10.003496	10.003546	10.003603	10.003665	10.003731	10.003804
10.004442	10.004388	10.004331	10.004275	10.004218	10.004167	10.004119	10.0040655	10.00402	10.003969	10.003927	10.003883	10.0038395	10.003797	10.003757	10.003718	10.003683	10.003648	10.0036125	10.003578	10.003546	10.003513	10.003486	10.003455	10.003428	10.0034075	10.003384	10.003362	10.003344	10.003328	10.003314	10.003305	10.003295	10.003292	10.003293	10.003293	10.003301	10.003311	10.003328	10.003348	10.003373	10.003403	10.003437	10.003476	10.003521	10.0035715	10.003629	10.003691	10.003758	10.003829
10.004474	10.004417	10.004363	10.004308	10.004253	10.004202	10.004151	10.0041	10.004052	10.004003	10.00396	10.003916	10.003873	10.00383	10.003791	10.003751	10.003716	10.003678	10.003645	10.003611	10.003576	10.003546	10.003517	10.003488	10.003461	10.003436	10.003415	10.003392	10.003375	10.003358	10.0033455	10.003337	10.003327	10.0033245	10.003322	10.003323	10.00333	10.003341	10.003359	10.00338	10.003401	10.00343	10.003464	10.003505	10.00355	10.003601	10.003656	10.0037155	10.003781	10.003857
10.004505	10.004451	10.0043955	10.004344	10.004289	10.004234	10.004183	10.004133	10.004086	10.004036	10.003991	10.003948	10.003906	10.003862	10.003824	10.003786	10.003749	10.003711	10.003675	10.003643	10.00361	10.003576	10.003547	10.003518	10.003494	10.003468	10.003446	10.003424	10.003407	10.003389	10.003375	10.003365	10.003358	10.003352	10.003352	10.003354	10.003361	10.003369	10.003387	10.003406	10.003429	10.003458	10.003493	10.0035305	10.003577	10.003625	10.003682	10.003742	10.00381	10.003881
10.00454	10.004485	10.00443	10.004376	10.004319	10.004266	10.004215	10.004165	10.004117	10.004071	10.004025	10.003983	10.003939	10.003896	10.003858	10.003817	10.00378	10.003741	10.003708	10.003676	10.003642	10.003609	10.003579	10.003551	10.003523	10.003498	10.003479	10.003454	10.003439	10.00342	10.003406	10.003394	10.003387	10.003382	10.00338	10.003381	10.003387	10.003399	10.003417	10.003436	10.003458	10.003486	10.00352	10.003559	10.003604	10.003652	10.003706	10.003767	10.003832	10.003905
10.004573	10.0045185	10.004464	10.004407	10.004354	10.004299	10.004248	10.004197	10.004151	10.004104	10.004059	10.004015	10.003969	10.003927	10.003889	10.003849	10.003814	10.003777	10.00374	10.003709	10.003673	10.003643	10.003612	10.003583	10.003558	10.00353	10.003507	10.003487	10.003467	10.003449	10.003435	10.003425	10.00342	10.003411	10.003412	10.003411	10.003418	10.0034275	10.003443	10.003461	10.003486	10.003515	10.003549	10.003587	10.00363	10.00368	10.003736	10.003793	10.003862	10.003933
10.004608	10.004551	10.004496	10.004438	10.004385	10.004333	10.004283	10.004231	10.004184	10.004135	10.00409	10.0040455	10.004002	10.003962	10.003922	10.00388	10.003846	10.003809	10.003773	10.00374	10.003705	10.003674	10.003644	10.003616	10.003589	10.003562	10.003538	10.003517	10.003498	10.003482	10.003467	10.003453	10.003448	10.00344	10.00344	10.00344	10.003446	10.003456	10.00347	10.003492	10.003513	10.003543	10.003576	10.003612	10.003657	10.003706	10.00376	10.00382	10.003888	10.003959
10.004639	10.004581	10.004526	10.004474	10.004418	10.004364	10.0043125	10.004263	10.004217	10.004169	10.004124	10.004078	10.004037	10.003995	10.003955	10.003913	10.003876	10.003843	10.003805	10.003771	10.003739	10.003705	10.003675	10.003647	10.003619	10.003593	10.003569	10.003548	10.00353	10.003511	10.003496	10.003486	10.003479	10.003472	10.0034685	10.003469	10.003476	10.003484	10.003498	10.003518	10.003543	10.003568	10.0036	10.003638	10.003684	10.003735	10.003789	10.003847	10.003913	10.0039835
10.004672	10.004615	10.00456	10.004506	10.004449	10.004401	10.004348	10.004294	10.004249	10.0042	10.004157	10.00411	10.004069	10.004027	10.003986	10.003945	10.003908	10.003871	10.0038395	10.003803	10.00377	10.003736	10.003708	10.003678	10.00365	10.003625	10.0036	10.00358	10.003562	10.003543	10.003529	10.003518	10.0035095	10.003501	10.003499	10.003497	10.003504	10.003513	10.003528	10.003546	10.00357	10.003596	10.00363	10.003667	10.003711	10.003758	10.003814	10.003872	10.003938	10.004008
10.004704	10.004648	10.004594	10.004538	10.004484	10.004432	10.004381	10.0043335	10.004281	10.004233	10.00419	10.004144	10.004101	10.004056	10.00402	10.00398	10.003942	10.003908	10.003869	10.003836	10.003803	10.003766	10.0037365	10.00371	10.003682	10.003655	10.003632	10.003611	10.00359	10.0035715	10.003557	10.003549	10.003538	10.003532	10.0035305	10.00353	10.003534	10.003541	10.003557	10.003573	10.003595	10.003625	10.003655	10.003695	10.003738	10.003787	10.0038395	10.003899	10.003963	10.004036
10.004737	10.004681	10.004625	10.004572	10.004518	10.004464	10.004413	10.004364	10.004315	10.004269	10.004221	10.004174	10.004132	10.004092	10.00405	10.004014	10.003974	10.003938	10.003903	10.003867	10.003834	10.0038	10.00377	10.003742	10.003713	10.003687	10.003663	10.003642	10.003621	10.003603	10.003588	10.003577	10.003568	10.00356	10.003556	10.00356	10.003565	10.003572	10.003587	10.003603	10.003626	10.003653	10.003685	10.003721	10.003764	10.003813	10.003868	10.003925	10.003991	10.004061
10.004772	10.004714	10.004658	10.004606	10.004552	10.004497	10.004444	10.004395	10.00435	10.004297	10.004254	10.0042095	10.004168	10.004124	10.0040865	10.004047	10.004007	10.003968	10.003936	10.003899	10.003865	10.003835	10.003803	10.003775	10.003745	10.003719	10.003695	10.003674	10.003651	10.003634	10.00362	10.003607	10.003599	10.003591	10.003586	10.003588	10.0035925	10.003601	10.0036125	10.003632	10.003653	10.00368	10.003711	10.003748	10.00379	10.0038395	10.003895	10.003952	10.004021	10.004086
10.004804	10.004746	10.004692	10.004636	10.004584	10.004529	10.004483	10.00443	10.00438	10.004332	10.004287	10.004245	10.0042	10.004155	10.004118	10.004079	10.004039	10.004003	10.003965	10.003932	10.003898	10.003866	10.003836	10.003805	10.0037775	10.003751	10.003727	10.003702	10.003682	10.003665	10.00365	10.003637	10.003629	10.003618	10.003617	10.003614	10.003624	10.003629	10.003642	10.003662	10.003683	10.003708	10.003738	10.0037775	10.003817	10.003866	10.003919	10.003976	10.004042	10.004111
10.004839	10.00478	10.004724	10.004669	10.004615	10.004562	10.004514	10.004461	10.004412	10.004366	10.004317	10.004275	10.004232	10.004187	10.004149	10.00411	10.004072	10.004035	10.004001	10.003965	10.003933	10.003899	10.003867	10.003838	10.003809	10.003782	10.0037565	10.0037365	10.003715	10.003694	10.00368	10.003668	10.003658	10.003649	10.003647	10.003644	10.003652	10.003657	10.003671	10.003687	10.003709	10.003735	10.003765	10.003803	10.003844	10.003894	10.003946	10.004001	10.004068	10.004138
10.004873	10.004815	10.004758	10.004703	10.004649	10.004595	10.004544	10.004494	10.004445	10.004398	10.004355	10.00431	10.004265	10.004223	10.004183	10.004144	10.004105	10.0040655	10.004035	10.003998	10.0039625	10.003928	10.003899	10.003869	10.003841	10.003814	10.003791	10.003766	10.003743	10.003728	10.00371	10.003696	10.003689	10.00368	10.003678	10.003675	10.003682	10.003686	10.0037	10.003713	10.003738	10.003764	10.003794	10.003832	10.003873	10.003922	10.003973	10.004028	10.004094	10.004164
10.004905	10.004848	10.004791	10.004736	10.004679	10.004627	10.004578	10.004526	10.004479	10.004434	10.004386	10.004342	10.004296	10.004256	10.004216	10.004174	10.004136	10.004099	10.004063	10.00403	10.003994	10.003962	10.00393	10.0039	10.003873	10.003845	10.003819	10.003797	10.003777	10.003757	10.003739	10.003729	10.003719	10.003709	10.003705	10.003708	10.00371	10.003717	10.003728	10.003745	10.003766	10.003793	10.003824	10.0038595	10.003898	10.003946	10.004	10.004056	10.004123	10.004188
10.004937	10.00488	10.004825	10.004766	10.004713	10.004661	10.00461	10.004559	10.004513	10.004463	10.004419	10.004375	10.004333	10.00429	10.004249	10.004209	10.004169	10.004131	10.004096	10.004064	10.004027	10.003992	10.003962	10.003932	10.003903	10.003876	10.003853	10.003828	10.003806	10.003788	10.003771	10.003762	10.003749	10.003741	10.0037365	10.003737	10.003737	10.003749	10.003758	10.003772	10.003795	10.003821	10.003851	10.003885	10.003927	10.003974	10.0040245	10.004084	10.004145	10.004213
10.00497	10.004911	10.004856	10.004799	10.004746	10.004694	10.004642	10.004594	10.004545	10.004496	10.004452	10.004405	10.004363	10.004322	10.004281	10.004241	10.0042	10.004165	10.00413	10.004095	10.004063	10.004027	10.003995	10.003966	10.003937	10.003907	10.003885	10.0038595	10.003839	10.00382	10.003803	10.00379	10.003779	10.003772	10.003767	10.003762	10.003768	10.003776	10.003784	10.003803	10.003819	10.00385	10.003879	10.003912	10.003954	10.004002	10.004052	10.004109	10.004169	10.004241
10.005003	10.004945	10.00489	10.004833	10.004778	10.004727	10.004676	10.004624	10.004579	10.004528	10.004482	10.004437	10.004399	10.0043545	10.004313	10.004272	10.004234	10.004195	10.004162	10.004126	10.004092	10.004058	10.004026	10.003998	10.003968	10.003941	10.003914	10.003891	10.003871	10.003851	10.003835	10.003822	10.003808	10.0038	10.003795	10.003795	10.003798	10.003804	10.003817	10.003831	10.003852	10.003877	10.003903	10.00394	10.0039835	10.004028	10.004078	10.004134	10.004198	10.004266
10.0050335	10.004976	10.004925	10.004869	10.004812	10.004759	10.004708	10.004658	10.004613	10.004563	10.004519	10.004473	10.00443	10.004387	10.004346	10.004308	10.004266	10.0042305	10.004194	10.004161	10.004126	10.004091	10.004059	10.004029	10.003999	10.003971	10.003944	10.003923	10.0039015	10.00388	10.003864	10.003849	10.003838	10.003831	10.003825	10.003822	10.003826	10.003833	10.003842	10.003859	10.003879	10.003903	10.003934	10.003967	10.004011	10.004053	10.0041065	10.00416	10.004225	10.0042925
10.00507	10.005011	10.004956	10.004901	10.004846	10.004791	10.004743	10.004691	10.0046425	10.004599	10.004551	10.004506	10.004462	10.00442	10.004381	10.004339	10.004299	10.004261	10.004228	10.004192	10.004157	10.004126	10.00409	10.004061	10.00403	10.004003	10.003975	10.003953	10.00393	10.00391	10.003895	10.003881	10.003869	10.003861	10.003856	10.003853	10.003856	10.003861	10.003872	10.003889	10.003905	10.003931	10.003961	10.003995	10.004037	10.004081	10.00413	10.004188	10.004248	10.004318
10.005102	10.005045	10.004992	10.004932	10.004878	10.0048275	10.004774	10.004725	10.004679	10.00463	10.0045805	10.004539	10.004494	10.004455	10.004412	10.004374	10.004333	10.004293	10.004259	10.004225	10.004189	10.004156	10.004122	10.004091	10.004063	10.004033	10.004006	10.003987	10.003963	10.003945	10.003927	10.003911	10.0039015	10.003891	10.003888	10.003884	10.003886	10.003893	10.003901	10.003919	10.003935	10.00396	10.003986	10.004023	10.004064	10.004109	10.004157	10.004212	10.004276	10.004344
10.005133	10.005077	10.005021	10.004966	10.004912	10.004859	10.004807	10.004758	10.004708	10.004662	10.004617	10.004571	10.004528	10.004486	10.004446	10.004404	10.004368	10.004329	10.004291	10.004259	10.00422	10.004189	10.004156	10.004124	10.004094	10.004066	10.004039	10.004016	10.003993	10.003975	10.003958	10.003941	10.00393	10.003921	10.003917	10.003913	10.003918	10.003921	10.00393	10.003946	10.003965	10.003987	10.004015	10.00405	10.004094	10.004136	10.004184	10.004242	10.004302	10.00437
10.005168	10.00511	10.005054	10.005	10.004945	10.004893	10.004838	10.004791	10.004741	10.004694	10.004648	10.004603	10.004561	10.004518	10.0044775	10.004437	10.004399	10.004361	10.004325	10.004287	10.0042515	10.004223	10.004187	10.004157	10.0041275	10.004098	10.004071	10.004049	10.004026	10.0040045	10.003988	10.003973	10.003962	10.003954	10.003945	10.003945	10.003944	10.003948	10.003959	10.003972	10.003992	10.004017	10.004043	10.004076	10.004117	10.004161	10.004213	10.004269	10.004328	10.004394
10.005202	10.005145	10.005088	10.005032	10.004981	10.004927	10.004875	10.004822	10.004774	10.004725	10.004682	10.004636	10.004596	10.004551	10.00451	10.004469	10.004433	10.0043955	10.004356	10.004321	10.004286	10.004253	10.00422	10.00419	10.004159	10.00413	10.004104	10.00408	10.004055	10.004037	10.004017	10.0040045	10.003989	10.003983	10.003975	10.003972	10.003974	10.003978	10.003986	10.004003	10.004022	10.0040455	10.004073	10.004104	10.004144	10.0041895	10.004239	10.004296	10.004355	10.004421
10.005233	10.005177	10.00512	10.005068	10.005012	10.00496	10.004908	10.004857	10.004807	10.004761	10.004715	10.00467	10.004627	10.004585	10.004541	10.004502	10.004461	10.004426	10.004389	10.004353	10.004318	10.004284	10.0042515	10.004222	10.00419	10.004161	10.004133	10.004111	10.004089	10.004068	10.004048	10.004033	10.004021	10.004013	10.004006	10.004003	10.004004	10.004007	10.004016	10.004031	10.004048	10.004073	10.004101	10.004133	10.004172	10.004217	10.004264	10.004319	10.004382	10.004447
10.005265	10.005206	10.005154	10.0051	10.005046	10.004991	10.00494	10.00489	10.004841	10.004793	10.004747	10.004703	10.004661	10.004617	10.004576	10.004537	10.004497	10.004459	10.004421	10.004387	10.004351	10.004316	10.004285	10.004252	10.004223	10.004192	10.004168	10.004141	10.004119	10.0041	10.004078	10.004064	10.004055	10.004041	10.004035	10.004031	10.004033	10.004037	10.0040455	10.004059	10.004079	10.0041	10.004128	10.004163	10.004201	10.004244	10.004292	10.004345	10.004407	10.004474
10.005298	10.005244	10.005185	10.005135	10.005078	10.005024	10.004972	10.004923	10.004875	10.004826	10.004781	10.004736	10.004691	10.00465	10.00461	10.004571	10.00453	10.004491	10.004455	10.00442	10.004383	10.004349	10.004315	10.004285	10.004253	10.004226	10.004197	10.004174	10.004152	10.004128	10.004107	10.004094	10.004082	10.004072	10.0040655	10.004061	10.004063	10.0040655	10.004076	10.0040865	10.0041065	10.00413	10.004155	10.0041895	10.004228	10.004271	10.004317	10.0043745	10.004434	10.004498
10.005331	10.005273	10.005219	10.005163	10.005109	10.005058	10.005005	10.004956	10.004908	10.004856	10.004815	10.00477	10.0047245	10.004682	10.0046425	10.004602	10.004564	10.004524	10.004488	10.004449	10.0044155	10.00438	10.004349	10.004316	10.004286	10.004258	10.004231	10.004204	10.004183	10.004162	10.004143	10.004125	10.004113	10.004103	10.004096	10.004091	10.004092	10.004095	10.004105	10.004117	10.004136	10.004157	10.004185	10.004219	10.004254	10.004298	10.004346	10.004399	10.004461	10.004525
10.005366	10.005309	10.005253	10.005198	10.005142	10.00509	10.005039	10.00499	10.004941	10.004895	10.004846	10.004803	10.00476	10.004717	10.004675	10.004634	10.004596	10.004557	10.004517	10.004484	10.004447	10.004413	10.00438	10.00435	10.004317	10.00429	10.004262	10.004236	10.004215	10.004193	10.004174	10.004156	10.004144	10.004132	10.004127	10.004121	10.004121	10.004127	10.004134	10.004148	10.004163	10.004188	10.004212	10.004247	10.004282	10.004324	10.004374	10.004426	10.004486	10.004552
10.005398	10.00534	10.005286	10.005229	10.0051775	10.005121	10.005073	10.005023	10.004972	10.004928	10.004879	10.004833	10.004791	10.004749	10.004707	10.004666	10.004628	10.004589	10.004555	10.004517	10.004478	10.004445	10.004411	10.004381	10.00435	10.004322	10.004294	10.004269	10.004245	10.004224	10.004204	10.004186	10.004173	10.004163	10.004155	10.004152	10.0041485	10.004152	10.004163	10.004174	10.004193	10.004213	10.00424	10.004272	10.004311	10.004351	10.004401	10.004453	10.004512	10.004578
10.005432	10.005377	10.005317	10.00526	10.005209	10.0051565	10.005105	10.005053	10.005005	10.004958	10.004914	10.004865	10.004825	10.004781	10.004742	10.004704	10.004662	10.0046215	10.004585	10.004547	10.004513	10.004478	10.004446	10.004413	10.004382	10.004353	10.004326	10.0043	10.004277	10.004252	10.004231	10.004218	10.004204	10.004193	10.004187	10.004181	10.004181	10.004182	10.004191	10.004203	10.004219	10.004241	10.004267	10.004298	10.004336	10.004377	10.004426	10.004478	10.004539	10.004603
10.0054655	10.005409	10.005352	10.005294	10.005241	10.00519	10.005138	10.005088	10.005039	10.004991	10.004947	10.004899	10.004857	10.004814	10.004772	10.004733	10.004694	10.004653	10.004618	10.004581	10.004546	10.004511	10.004476	10.004445	10.004415	10.004386	10.004356	10.004332	10.004308	10.004283	10.004264	10.004248	10.004234	10.004224	10.004216	10.00421	10.004209	10.004213	10.004222	10.0042305	10.00425	10.00427	10.004295	10.004328	10.004364	10.004405	10.004454	10.004505	10.004567	10.004627
10.005498	10.005443	10.005385	10.005328	10.005276	10.005222	10.005174	10.005119	10.005073	10.005024	10.004978	10.004933	10.004891	10.004848	10.004806	10.004765	10.004726	10.004685	10.00465	10.004616	10.004578	10.004546	10.004508	10.004477	10.004446	10.0044155	10.004387	10.004361	10.004339	10.004313	10.004296	10.004276	10.004265	10.004253	10.004246	10.00424	10.004241	10.004239	10.00425	10.004262	10.004276	10.0043	10.004325	10.004356	10.00439	10.004435	10.00448	10.004533	10.004591	10.004656
10.005529	10.005473	10.00542	10.005364	10.005309	10.005256	10.005204	10.005155	10.005104	10.0050535	10.0050125	10.004968	10.004924	10.004881	10.004839	10.004799	10.004759	10.004721	10.004683	10.004647	10.004611	10.004575	10.004542	10.004509	10.0044775	10.004445	10.004421	10.004393	10.004372	10.004347	10.004329	10.004308	10.004293	10.004284	10.004274	10.00427	10.00427	10.004271	10.00428	10.0042925	10.004308	10.004327	10.004351	10.004385	10.004421	10.004457	10.004507	10.004558	10.004617	10.004682
[truncated: 451 more columns]
