# Supplementary material for: Investigating the use of physics informed neural networks for dam-break scenarios
Source: PLoS One. 2025 Sep 19;20(9):e0332694. doi: 10.1371/journal.pone.0332694 (PMC12449020; doi:10.1371/journal.pone.0332694)
Supplement: S1 File — Dataset for the 1D and 2D shallow water equations (SWE). Repository: https://github.com/kinzamumtaz/2D_SWE. (ZIP) [file pone.0332694.s001.zip › 2D_SWE-main/Downloads/solution_outputs_2dstep/training_loss_2dstep.csv]

1	53.75894
2	2.848458
3	1.1241215
4	0.7086751
5	0.6015877
6	0.538696
7	0.49939543
8	0.47814745
9	0.46226457
10	0.44734904
11	0.43343124
12	0.42922384
13	0.4167651
14	0.41513377
15	0.40980357
16	0.40842915
17	0.40198943
18	0.39405963
19	0.39506045
20	0.39772525
21	0.38633126
