# Supplementary material for: Investigating the use of physics informed neural networks for dam-break scenarios
Source: PLoS One. 2025 Sep 19;20(9):e0332694. doi: 10.1371/journal.pone.0332694 (PMC12449020; doi:10.1371/journal.pone.0332694)
Supplement: S1 File — Dataset for the 1D and 2D shallow water equations (SWE). Repository: https://github.com/kinzamumtaz/2D_SWE. (ZIP) [file pone.0332694.s001.zip › 2D_SWE-main/Downloads/solution_outputs_circular/height_circular_t0.00.csv]

0.98158324	0.981607	0.9821909	0.9830613	0.98405397	0.9850778	0.98609143	0.9870795	0.98803645	0.98896444	0.98986787	0.99075025	0.99161327	0.99245775	0.9932839	0.9940912	0.99487793	0.99564344	0.9963884	0.99711215	0.9978133	0.99849355	0.99915195	0.9997892	1.000405	1.0010002	1.0015746	1.0021278	1.0026609	1.0031722	1.003663	1.0041333	1.0045835	1.0050125	1.0054193	1.0058063	1.0061718	1.006518	1.0068427	1.0071502	1.0074384	1.0077085	1.0079613	1.008198	1.0084213	1.0086312	1.0088291	1.0090175	1.009197	1.0093704
0.9815825	0.98161024	0.98212993	0.9829149	0.983824	0.9847815	0.98575133	0.9867191	0.98767835	0.988632	0.98957866	0.990519	0.99145144	0.99237555	0.99328387	0.9941755	0.99504715	0.99589425	0.99671423	0.9975061	0.99826914	0.999001	0.9997024	1.0003747	1.0010192	1.001635	1.0022246	1.0027878	1.0033274	1.003843	1.004335	1.0048051	1.0052537	1.0056803	1.0060877	1.0064747	1.0068407	1.0071872	1.0075152	1.0078235	1.0081143	1.0083852	1.0086398	1.0088776	1.0091003	1.0093087	1.0095024	1.0096842	1.0098562	1.0100183
0.98143715	0.98150724	0.9820123	0.98275566	0.9836176	0.9845335	0.9854686	0.98641115	0.9873564	0.98830473	0.98925585	0.9902103	0.9911666	0.9921186	0.99306613	0.9939987	0.99491453	0.9958061	0.99667186	0.99750704	0.9983088	0.9990772	0.9998115	1.0005115	1.001178	1.0018123	1.0024158	1.0029886	1.0035353	1.0040535	1.0045493	1.0050195	1.0054693	1.0058969	1.006304	1.0066924	1.0070587	1.007409	1.0077403	1.0080534	1.0083486	1.0086261	1.0088874	1.0091318	1.0093594	1.0095712	1.0097692	1.0099528	1.0101246	1.0102842
0.9812336	0.9813705	0.9818926	0.9826309	0.9834776	0.98437387	0.98529017	0.98621297	0.98714155	0.9880756	0.98901486	0.9899612	0.9909126	0.99186695	0.99281806	0.9937609	0.99469036	0.9956002	0.99648553	0.99734217	0.99816614	0.9989549	0.99971026	1.0004277	1.0011092	1.001755	1.0023679	1.0029494	1.0034996	1.0040214	1.0045174	1.004988	1.0054355	1.0058609	1.006267	1.0066534	1.0070215	1.0073713	1.0077039	1.0080208	1.0083183	1.0086005	1.0088665	1.0091176	1.0093508	1.0095698	1.0097733	1.009961	1.0101362	1.0102983
0.9810123	0.9812274	0.98178905	0.98254454	0.9833978	0.9842939	0.9852077	0.9861224	0.98703957	0.9879594	0.98888284	0.98981297	0.9907479	0.99168634	0.99262536	0.99356043	0.9944845	0.99539286	0.9962804	0.99714255	0.99797326	0.9987717	0.9995347	1.0002606	1.0009496	1.0016031	1.0022206	1.002805	1.0033565	1.0038784	1.0043736	1.004841	1.0052848	1.0057073	1.0061083	1.0064901	1.0068545	1.0072019	1.0075328	1.0078464	1.0081458	1.0084292	1.0086974	1.0089504	1.0091875	1.0094103	1.0096173	1.0098103	1.0099889	1.0101534
0.98079896	0.9810965	0.98170507	0.98249125	0.98336655	0.9842764	0.9851978	0.98611605	0.98702943	0.98793906	0.9888488	0.98976064	0.99067634	0.9915948	0.9925138	0.9934298	0.99434006	0.9952356	0.99611425	0.996969	0.99779695	0.9985946	0.9993571	1.0000861	1.0007771	1.0014327	1.0020511	1.0026367	1.0031872	1.003707	1.0041971	1.0046612	1.0050994	1.0055152	1.0059091	1.0062838	1.0066411	1.0069814	1.0073063	1.007615	1.0079094	1.0081899	1.0084562	1.0087075	1.0089453	1.0091683	1.0093772	1.0095723	1.0097512	1.0099173
0.980606	0.98098415	0.9816462	0.9824685	0.9833714	0.98430437	0.9852416	0.9861702	0.98708576	0.98799324	0.9888924	0.9897895	0.9906853	0.99158204	0.99247885	0.99337447	0.99426293	0.99514073	0.996004	0.99684733	0.9976653	0.9984551	0.9992139	0.9999386	1.0006281	1.0012826	1.0018991	1.0024824	1.0030307	1.0035461	1.0040315	1.00449	1.0049204	1.0053289	1.0057131	1.0060798	1.0064274	1.0067575	1.0070726	1.0073731	1.0076593	1.0079325	1.0081924	1.0084397	1.0086726	1.0088924	1.0090984	1.0092914	1.0094701	1.0096343
0.980451	0.9809025	0.98161525	0.98247516	0.9834092	0.9843683	0.9853257	0.98626685	0.9871912	0.98809767	0.9889909	0.9898759	0.9907573	0.9916346	0.9925101	0.9933825	0.9942504	0.995108	0.9959532	0.9967796	0.9975861	0.99836475	0.99911463	0.99983263	1.0005174	1.0011665	1.0017812	1.0023597	1.0029047	1.0034158	1.0038966	1.0043473	1.0047708	1.0051701	1.005545	1.0059013	1.006237	1.0065562	1.0068593	1.0071491	1.0074233	1.0076867	1.0079356	1.0081744	1.0083991	1.008612	1.008812	1.0090001	1.0091735	1.009334
0.98034614	0.980863	0.9816216	0.982516	0.9834791	0.9844635	0.98544055	0.98639804	0.9873308	0.98824066	0.98913085	0.9900074	0.9908746	0.9917352	0.9925908	0.99344224	0.9942887	0.99512666	0.99595106	0.9967617	0.9975521	0.99831975	0.9990591	0.9997692	1.0004463	1.0010903	1.0016999	1.0022746	1.0028147	1.0033212	1.0037961	1.0042404	1.0046574	1.0050472	1.0054134	1.0057577	1.0060816	1.0063883	1.006679	1.0069547	1.0072168	1.0074658	1.0077039	1.007929	1.0081426	1.0083452	1.0085365	1.0087166	1.0088825	1.0090356
0.9803012	0.9808761	0.9816729	0.98259777	0.9835859	0.9845912	0.98558617	0.98655874	0.98749995	0.9884133	0.98930067	0.9901698	0.99102545	0.99186987	0.992709	0.9935409	0.99436593	0.99518377	0.9959911	0.99678403	0.99755865	0.9983117	0.9990415	0.9997416	1.0004123	1.0010496	1.0016532	1.0022229	1.0027585	1.0032629	1.0037302	1.0041696	1.0045787	1.0049604	1.0053173	1.0056502	1.0059634	1.006258	1.0065348	1.0067965	1.0070437	1.0072788	1.0075006	1.0077144	1.0079141	1.0081046	1.0082829	1.008452	1.0086074	1.0087515
0.98032635	0.98095006	0.98177683	0.9827258	0.9837322	0.9847548	0.9857637	0.98674583	0.9876952	0.98861015	0.98949605	0.9903574	0.9912014	0.99203205	0.9928527	0.9936663	0.99447304	0.9952722	0.99605983	0.99683553	0.9975956	0.99833417	0.99905235	0.99974436	1.0004063	1.0010364	1.0016358	1.0022008	1.0027324	1.0032299	1.0036956	1.0041287	1.0045316	1.0049069	1.0052544	1.0055784	1.0058801	1.0061625	1.0064257	1.0066737	1.0069064	1.0071267	1.0073351	1.0075307	1.0077163	1.0078925	1.0080571	1.0082116	1.0083565	1.008489
0.980427	0.98108935	0.9819392	0.98290473	0.9839237	0.9849564	0.98597556	0.9869632	0.9879151	0.98883015	0.9897111	0.99056476	0.9913979	0.99221337	0.99301726	0.9938139	0.99460125	0.99538016	0.9961506	0.9969092	0.9976526	0.99837923	0.999085	0.99976665	1.0004191	1.0010443	1.0016371	1.002199	1.0027258	1.0032209	1.0036812	1.004111	1.0045093	1.0048778	1.0052197	1.0055354	1.0058274	1.0060991	1.0063503	1.0065849	1.0068046	1.0070086	1.0072006	1.0073818	1.0075521	1.0077121	1.0078629	1.0080025	1.0081329	1.0082536
0.9806038	0.9812951	0.98216295	0.9831362	0.98416215	0.9851993	0.98622024	0.9872102	0.9881605	0.98907053	0.9899449	0.9907878	0.99160826	0.9924086	0.99319476	0.99397254	0.9947413	0.9955022	0.9962545	0.99699545	0.99772394	0.9984361	0.9991291	0.9998006	1.0004464	1.0010643	1.0016526	1.002209	1.0027333	1.0032248	1.0036834	1.0041084	1.0045037	1.004869	1.0052048	1.0055131	1.0057985	1.0060606	1.0063018	1.006524	1.0067306	1.0069215	1.0070993	1.0072654	1.0074201	1.0075643	1.0076987	1.0078247	1.0079404	1.0080467
0.98085165	0.9815674	0.98244447	0.98342067	0.9844462	0.98548084	0.9864992	0.9874835	0.9884287	0.9893313	0.99019533	0.9910254	0.9918293	0.9926122	0.99338096	0.99413776	0.9948881	0.99562967	0.9963628	0.99708676	0.9977998	0.998498	0.9991794	0.9998407	1.0004765	1.0010886	1.0016717	1.0022258	1.002747	1.0032364	1.0036929	1.0041174	1.00451	1.004872	1.0052035	1.0055083	1.0057868	1.0060414	1.0062746	1.0064877	1.0066828	1.0068619	1.0070257	1.0071781	1.0073183	1.0074475	1.007567	1.0076779	1.0077789	1.0078721
0.9811695	0.98190194	0.98278326	0.9837553	0.98477405	0.985801	0.9868099	0.98778564	0.9887193	0.9896087	0.99045783	0.9912717	0.99205804	0.99282235	0.99357086	0.99430746	0.9950364	0.9957576	0.99647176	0.997178	0.99787414	0.99855787	0.9992273	0.9998775	1.0005063	1.0011119	1.0016901	1.0022398	1.0027595	1.0032467	1.0037032	1.004126	1.0045177	1.004879	1.0052102	1.0055121	1.0057863	1.0060359	1.0062639	1.0064688	1.0066553	1.0068235	1.0069772	1.0071161	1.0072438	1.0073597	1.0074656	1.0075617	1.0076493	1.0077277
0.98154706	0.98229134	0.9831701	0.9841345	0.9851413	0.98615474	0.98714954	0.9881096	0.98902756	0.9899006	0.9907308	0.9915259	0.99229074	0.9930333	0.9937599	0.9944749	0.9951819	0.9958813	0.99657655	0.9972626	0.9979436	0.9986117	0.99926776	0.99990755	1.0005273	1.0011257	1.0016987	1.002247	1.0027632	1.0032498	1.0037066	1.0041316	1.004524	1.0048848	1.0052159	1.005518	1.0057913	1.006038	1.0062606	1.0064613	1.006642	1.0068015	1.0069469	1.0070764	1.0071917	1.0072963	1.0073894	1.0074733	1.0075475	1.0076134
0.9819729	0.9827253	0.98359907	0.9845514	0.9855413	0.98653615	0.9875119	0.9884526	0.9893491	0.9902013	0.99101067	0.991783	0.9925248	0.99324316	0.9939452	0.9946363	0.99531937	0.995998	0.9966699	0.9973375	0.99800026	0.9986535	0.9992963	0.9999231	1.000535	1.0011275	1.0016949	1.0022386	1.0027543	1.0032419	1.0036993	1.0041258	1.004519	1.0048836	1.0052149	1.0055195	1.0057929	1.0060402	1.0062625	1.0064595	1.0066363	1.0067922	1.0069304	1.0070529	1.0071602	1.0072547	1.0073372	1.0074104	1.0074737	1.0075272
0.9824361	0.9831946	0.9840608	0.9849966	0.98596567	0.9869389	0.98789006	0.98880714	0.9896794	0.99050653	0.9912903	0.9920373	0.9927538	0.99344707	0.9941237	0.9947879	0.9954468	0.9961014	0.9967508	0.9973993	0.9980422	0.99867886	0.99930716	0.9999227	1.0005255	1.0011096	1.0016725	1.0022131	1.0027289	1.0032156	1.0036744	1.0041032	1.004501	1.0048668	1.0052046	1.0055103	1.0057881	1.0060366	1.0062598	1.0064582	1.0066333	1.006788	1.0069232	1.0070406	1.0071412	1.0072292	1.0073047	1.0073688	1.0074216	1.0074672
0.9829263	0.98368645	0.9845436	0.98546106	0.98640704	0.98735315	0.98827684	0.98916656	0.99001133	0.99081063	0.99156636	0.9922858	0.9929757	0.99364007	0.9942894	0.99492687	0.9955595	0.99618846	0.99681616	0.99744165	0.99806535	0.998685	0.9992981	0.9999025	1.0004939	1.0010709	1.0016289	1.002167	1.0026804	1.0031679	1.0036293	1.0040604	1.004463	1.0048338	1.0051757	1.0054867	1.0057689	1.0060234	1.0062505	1.0064511	1.0066284	1.0067829	1.006918	1.007033	1.0071325	1.0072157	1.0072862	1.0073436	1.0073906	1.0074283
0.9834285	0.98419136	0.9850357	0.98593265	0.9868524	0.9877701	0.98866504	0.9895234	0.9903381	0.9911075	0.99183506	0.99252313	0.9931829	0.9938185	0.9944382	0.9950489	0.9956543	0.99625736	0.9968611	0.9974641	0.9980678	0.9986686	0.9992671	0.9998581	1.0004408	1.001008	1.0015608	1.0020952	1.0026067	1.0030955	1.0035583	1.0039935	1.0044001	1.0047772	1.0051249	1.0054439	1.0057331	1.0059922	1.0062255	1.0064331	1.0066146	1.006773	1.0069096	1.007027	1.0071262	1.0072093	1.0072769	1.0073314	1.0073752	1.0074073
0.98393047	0.98469466	0.98552656	0.98640263	0.9872952	0.9881826	0.9890449	0.9898705	0.9906527	0.99139017	0.99208564	0.9927438	0.99337196	0.9939788	0.99456894	0.99515134	0.99572885	0.9963057	0.9968842	0.9974648	0.9980474	0.9986301	0.99921113	0.99978876	1.0003599	1.0009193	1.001465	1.0019954	1.0025066	1.0029956	1.00346	1.0038998	1.0043119	1.0046962	1.0050517	1.005377	1.0056746	1.0059433	1.0061846	1.0063986	1.0065875	1.0067526	1.0068944	1.0070161	1.0071181	1.0072025	1.0072716	1.0073268	1.0073682	1.0073985
0.9844223	0.98518664	0.98600674	0.98685956	0.98772365	0.9885787	0.9894089	0.99019986	0.9909494	0.9916537	0.992316	0.9929437	0.9935412	0.9941165	0.99467736	0.99523026	0.9957803	0.9963304	0.9968827	0.99744093	0.99800205	0.99856544	0.9991301	0.9996924	1.0002519	1.0008017	1.0013422	1.0018674	1.0023776	1.0028675	1.0033342	1.0037773	1.0041956	1.0045865	1.0049492	1.0052851	1.0055907	1.0058693	1.0061214	1.0063448	1.0065432	1.006716	1.0068663	1.0069948	1.007103	1.0071936	1.0072665	1.0073236	1.0073674	1.0073986
0.984891	0.98565644	0.9864641	0.9872948	0.9881308	0.9889524	0.98974776	0.99050504	0.99121916	0.9918914	0.99252033	0.9931156	0.99368244	0.9942281	0.99475944	0.99528325	0.9958054	0.9963289	0.9968573	0.99739075	0.99793005	0.9984744	0.99902165	0.999569	1.0001162	1.0006568	1.0011897	1.0017116	1.0022188	1.0027078	1.0031778	1.0036247	1.0040495	1.004447	1.0048186	1.0051638	1.0054811	1.0057693	1.0060315	1.0062667	1.0064764	1.0066606	1.0068209	1.0069588	1.0070754	1.0071733	1.007254	1.0073173	1.0073656	1.0074008
0.98532736	0.98609495	0.9868896	0.9876986	0.9885054	0.989296	0.9900574	0.9907794	0.9914585	0.99209523	0.99269253	0.9932574	0.99379313	0.99430865	0.9948119	0.9953084	0.9958036	0.9963014	0.996804	0.99731404	0.9978331	0.9983567	0.9988868	0.9994205	0.9999535	1.0004846	1.0010102	1.0015252	1.0020305	1.0025192	1.0029906	1.0034417	1.0038718	1.0042776	1.0046581	1.005012	1.0053396	1.0056407	1.0059156	1.0061636	1.0063852	1.0065817	1.0067554	1.0069057	1.0070324	1.0071408	1.00723	1.0073019	1.0073589	1.0074003
0.98572433	0.98649275	0.98727566	0.9880626	0.9888429	0.98960066	0.9903275	0.9910149	0.99166125	0.9922653	0.99283177	0.9933641	0.9938707	0.9943582	0.9948327	0.9953025	0.9957718	0.996245	0.9967237	0.9972112	0.99770737	0.99821347	0.9987251	0.9992428	0.9997633	1.0002851	1.0008014	1.0013121	1.0018127	1.0023022	1.0027739	1.0032294	1.003665	1.0040767	1.0044658	1.0048301	1.0051697	1.0054833	1.0057706	1.0060316	1.0062671	1.0064778	1.0066643	1.0068276	1.0069696	1.00709	1.0071911	1.0072742	1.0073402	1.0073925
0.9860717	0.9868421	0.9876144	0.98838204	0.98913467	0.98986214	0.9905553	0.9912096	0.99182224	0.99239343	0.9929297	0.9934325	0.99391115	0.99437124	0.9948216	0.9952652	0.9957091	0.99615836	0.99661475	0.9970804	0.99755543	0.99804246	0.9985372	0.9990412	0.9995477	1.000057	1.0005673	1.0010709	1.0015686	1.002054	1.0025293	1.0029861	1.0034262	1.003846	1.0042437	1.0046175	1.004969	1.0052938	1.0055948	1.0058697	1.0061206	1.006346	1.0065475	1.0067266	1.0068825	1.0070176	1.0071324	1.0072289	1.0073081	1.0073719
0.9863659	0.9871378	0.9879013	0.9886498	0.989377	0.99007285	0.9907354	0.99135786	0.9919383	0.9924781	0.99298453	0.9934607	0.9939129	0.9943465	0.994772	0.99519306	0.995614	0.9960404	0.9964758	0.9969204	0.9973778	0.9978449	0.99832374	0.99881196	0.99930656	0.99980557	1.0003048	1.0008035	1.0012964	1.0017815	1.0022553	1.0027155	1.0031602	1.0035851	1.0039915	1.0043758	1.0047368	1.005075	1.005389	1.0056783	1.0059439	1.006185	1.0064023	1.006597	1.006769	1.0069205	1.0070516	1.0071628	1.0072566	1.0073345
0.98660076	0.98737603	0.98812926	0.9888593	0.98956335	0.9902319	0.99086326	0.99145466	0.99200517	0.99251664	0.99299437	0.99344414	0.9938717	0.99428326	0.9946845	0.99508417	0.9954849	0.9958914	0.9963068	0.99673265	0.9971711	0.9976225	0.99808556	0.9985594	0.99904114	0.99952924	1.0000205	1.0005118	1.0010004	1.0014833	1.001956	1.0024171	1.002866	1.0032972	1.0037107	1.0041043	1.0044761	1.004827	1.0051522	1.0054572	1.0057366	1.0059943	1.0062288	1.006439	1.0066279	1.0067967	1.0069437	1.0070738	1.0071826	1.0072765
0.98677385	0.9875514	0.98829687	0.98901093	0.98969156	0.99033505	0.9909387	0.9915006	0.9920224	0.9925073	0.99295866	0.99338305	0.9937878	0.9941781	0.99456024	0.9949394	0.9953217	0.99570954	0.99610794	0.9965162	0.99693906	0.9973744	0.99782276	0.99828225	0.99875265	0.99922997	0.99971205	1.0001967	1.0006796	1.0011593	1.0016333	1.002096	1.0025473	1.0029832	1.0034041	1.0038047	1.004187	1.0045484	1.0048877	1.0052066	1.005501	1.005773	1.0060241	1.0062522	1.0064589	1.006644	1.0068097	1.0069559	1.0070838	1.0071955
0.986882	0.98766315	0.9884012	0.9891005	0.9897612	0.99038076	0.9909575	0.9914919	0.9919867	0.992446	0.99287355	0.9932774	0.99366015	0.99402946	0.9943947	0.99475676	0.995122	0.9954948	0.99587697	0.9962715	0.9966791	0.9971001	0.9975354	0.99798363	0.99844277	0.99891	0.9993842	0.99986094	1.0003405	1.0008162	1.001287	1.0017507	1.0022043	1.0026444	1.003071	1.0034808	1.0038712	1.0042431	1.0045948	1.0049257	1.0052363	1.0055236	1.0057902	1.0060347	1.0062588	1.0064626	1.0066463	1.0068105	1.006957	1.0070871
0.98692626	0.98770976	0.98844206	0.9891273	0.98976946	0.99036574	0.9909192	0.9914289	0.9919007	0.99233496	0.99274045	0.99312377	0.99348736	0.99384135	0.99418944	0.99453646	0.9948867	0.9952464	0.99561495	0.99599797	0.99639213	0.9968026	0.9972255	0.9976626	0.99811035	0.9985693	0.9990355	0.99950683	0.9999805	1.0004529	1.0009227	1.0013865	1.0018413	1.0022854	1.0027168	1.0031322	1.0035317	1.0039139	1.0042763	1.0046206	1.0049427	1.0052453	1.0055275	1.0057884	1.0060301	1.0062511	1.0064532	1.0066364	1.006801	1.0069495
0.98690486	0.98769164	0.98841625	0.9890918	0.98971593	0.9902932	0.99082434	0.9913119	0.9917605	0.992174	0.9925607	0.9929242	0.9932713	0.9936103	0.99394304	0.9942787	0.99461687	0.9949653	0.99532366	0.99569416	0.9960799	0.9964793	0.9968927	0.9973201	0.99776083	0.9982106	0.99866915	0.99913424	0.99960303	1.0000718	1.0005391	1.0010018	1.0014592	1.0019062	1.0023409	1.0027633	1.0031698	1.0035603	1.0039333	1.0042886	1.0046246	1.0049397	1.0052371	1.0055146	1.0057713	1.0060099	1.0062308	1.0064319	1.0066159	1.0067836
0.9868204	0.9876083	0.9883288	0.98899376	0.98960257	0.9901624	0.9906736	0.9911417	0.99157095	0.99196607	0.9923328	0.99268055	0.9930129	0.99333733	0.9936585	0.9939826	0.994312	0.9946502	0.99499977	0.9953639	0.99574035	0.9961322	0.99653786	0.9969586	0.9973911	0.9978339	0.99828625	0.9987465	0.9992101	0.9996772	1.0001425	1.0006042	1.0010613	1.001509	1.0019488	1.0023754	1.0027885	1.0031871	1.0035689	1.0039337	1.004281	1.0046105	1.0049206	1.005213	1.0054876	1.0057411	1.005978	1.0061983	1.0064003	1.0065863
0.9866747	0.9874637	0.98818016	0.98883516	0.98943144	0.98997504	0.9904699	0.9909194	0.9913303	0.9917095	0.9920614	0.99239314	0.99271196	0.9930241	0.9933356	0.99364996	0.993971	0.99430335	0.9946468	0.9950038	0.99537516	0.99576163	0.99616253	0.9965761	0.9970029	0.99744105	0.997888	0.9983428	0.99880373	0.99926645	0.9997303	1.0001916	1.0006492	1.0010992	1.0015402	1.0019718	1.0023903	1.0027949	1.0031849	1.0035597	1.0039173	1.0042577	1.0045813	1.0048869	1.0051744	1.0054454	1.0056984	1.0059354	1.006157	1.0063605
0.9864711	0.9872598	0.9879721	0.98861825	0.98920316	0.989733	0.9902127	0.9906479	0.9910436	0.99140733	0.9917439	0.9920634	0.9923701	0.99267405	0.9929758	0.9932834	0.9935981	0.9939247	0.9942632	0.99461675	0.99498475	0.9953677	0.9957649	0.99617463	0.99659747	0.9970326	0.99747556	0.9979279	0.99838555	0.99884534	0.99930674	0.99976766	1.0002244	1.000676	1.0011191	1.0015545	1.001977	1.002388	1.0027845	1.0031675	1.0035336	1.003885	1.0042197	1.0045375	1.0048399	1.0051247	1.0053936	1.0056462	1.0058826	1.0061057
0.98621273	0.9870009	0.98771024	0.9883471	0.9889231	0.9894404	0.9899079	0.9903291	0.99071115	0.99106073	0.99138653	0.99169487	0.99199253	0.99228555	0.99258083	0.9928823	0.9931916	0.99351597	0.9938511	0.99420154	0.9945689	0.9949509	0.9953468	0.99575466	0.9961767	0.996609	0.99705046	0.99749964	0.997955	0.9984141	0.9988733	0.99933416	0.9997904	1.0002425	1.0006878	1.0011252	1.0015521	1.0019677	1.0023707	1.0027595	1.0031337	1.0034945	1.0038391	1.0041685	1.0044817	1.0047799	1.0050629	1.0053301	1.0055833	1.0058216
0.98590446	0.98669195	0.98739636	0.98802596	0.98859215	0.98910105	0.98955727	0.9899669	0.9903378	0.9906765	0.99099284	0.9912896	0.99157876	0.99186444	0.99215317	0.9924492	0.9927556	0.9930769	0.993412	0.9937625	0.99412966	0.99451154	0.99490786	0.99531746	0.99573994	0.99617094	0.99661237	0.99706143	0.9975148	0.99797326	0.99843293	0.99889183	0.99934864	0.99980146	1.000249	1.0006877	1.0011172	1.0015374	1.0019449	1.00234	1.0027207	1.0030887	1.003442	1.0037812	1.0041059	1.0044158	1.00471	1.0049909	1.0052571	1.0055115
0.9855521	0.9863376	0.987035	0.9876593	0.988218	0.9887181	0.9891634	0.98956496	0.98992574	0.99025524	0.9905619	0.99085253	0.9911329	0.99141175	0.991695	0.9919881	0.992292	0.99261063	0.99294615	0.9932975	0.99366623	0.99405104	0.99445015	0.99486256	0.9952866	0.9957211	0.9961633	0.99661255	0.9970674	0.9975251	0.99798477	0.9984446	0.9989021	0.999356	0.99980253	1.0002435	1.0006763	1.0010991	1.0015101	1.0019106	1.0022975	1.0026704	1.003032	1.0033786	1.0037137	1.0040314	1.0043377	1.0046293	1.0049107	1.0051768
0.9851609	0.98594046	0.9866343	0.9872519	0.9878031	0.9882936	0.9887328	0.98912656	0.9894784	0.98980224	0.9901001	0.99038315	0.9906574	0.99093115	0.991211	0.99150026	0.9918024	0.99212086	0.9924575	0.9928112	0.9931829	0.99357104	0.99397445	0.99438965	0.9948184	0.99525625	0.9957015	0.9961544	0.996611	0.99707085	0.9975323	0.9979924	0.99845046	0.9989055	0.99935424	0.99979645	1.0002306	1.0006555	1.0010691	1.001473	1.0018648	1.0022432	1.0026101	1.0029633	1.003304	1.0036323	1.0039476	1.0042514	1.004542	1.0048198
0.9847358	0.98551005	0.9861965	0.9868084	0.9873531	0.98783666	0.98826855	0.98865527	0.9890017	0.98931754	0.9896106	0.9898882	0.9901583	0.9904268	0.99070287	0.99098915	0.9912901	0.9916079	0.9919458	0.9923025	0.99267876	0.99307066	0.9934801	0.99390227	0.9943362	0.99477977	0.99523026	0.9956868	0.99614793	0.99661046	0.99707335	0.9975365	0.9979963	0.99845254	0.9989032	0.99934644	0.9997822	1.0002084	1.0006253	1.0010313	1.0014261	1.0018091	1.0021809	1.0025393	1.0028855	1.0032214	1.0035425	1.0038555	1.0041555	1.004444
0.9842832	0.9850492	0.98572844	0.9863329	0.9868707	0.98734957	0.9877756	0.9881573	0.98849905	0.9888091	0.989097	0.98937047	0.9896352	0.9899018	0.9901731	0.99045694	0.99075645	0.9910759	0.9914149	0.99177533	0.99215496	0.99255425	0.9929706	0.9933991	0.9938402	0.99429226	0.9947491	0.9952122	0.99567777	0.99614674	0.9966137	0.99707806	0.9975405	0.9979993	0.9984513	0.9988961	0.99933296	0.9997609	1.0001802	1.0005875	1.0009842	1.0013701	1.001745	1.0021076	1.0024594	1.0027994	1.0031284	1.0034466	1.0037528	1.0040509
0.9838082	0.9845646	0.98523587	0.9858333	0.9863637	0.98683685	0.9872584	0.98763525	0.9879727	0.9882797	0.9885644	0.98883307	0.9890957	0.98935664	0.9896263	0.98990893	0.9902078	0.99052674	0.9908675	0.9912311	0.9916166	0.9920221	0.9924441	0.9928824	0.99333245	0.99379224	0.99425936	0.9947293	0.99520236	0.9956764	0.9961491	0.99661934	0.9970848	0.9975454	0.99800014	0.99844676	0.9988854	0.99931544	0.9997351	1.000144	1.0005424	1.00093	1.0013076	1.0016731	1.0020273	1.0023702	1.0027041	1.0030276	1.0033406	1.0036446
0.9833192	0.98406386	0.9847245	0.9853139	0.985838	0.9863048	0.9867217	0.98709416	0.9874296	0.9877332	0.9880145	0.9882814	0.98853993	0.9888006	0.98906714	0.9893477	0.989644	0.989965	0.9903069	0.9906747	0.99106413	0.99147564	0.99190676	0.9923543	0.9928131	0.9932817	0.9937585	0.9942401	0.9947213	0.99520385	0.9956831	0.9961572	0.99662906	0.9970931	0.9975516	0.998	0.9984407	0.99887156	0.9992928	0.9997026	1.0001016	1.0004904	1.0008687	1.0012358	1.0015917	1.0019382	1.0022742	1.0026006	1.0029179	1.0032269
0.9828198	0.9835503	0.9842	0.9847789	0.98529595	0.98575836	0.98617095	0.9865404	0.98687184	0.987174	0.98745346	0.9877176	0.9879751	0.9882324	0.9884979	0.98877573	0.9890731	0.98939186	0.9897364	0.9901049	0.99050015	0.99091846	0.99135673	0.99181324	0.9922831	0.99276364	0.9932514	0.9937429	0.99423546	0.9947262	0.9952151	0.99569803	0.99617445	0.99664414	0.9971059	0.99755764	0.9980013	0.9984332	0.99885476	0.99926555	0.9996659	1.0000548	1.000433	1.0008	1.0011572	1.0015035	1.0018412	1.0021693	1.0024884	1.0027994
0.98231626	0.98303133	0.98366755	0.9842365	0.98474574	0.9852015	0.9856097	0.9859758	0.9863055	0.9866057	0.98688364	0.98714644	0.987403	0.98765814	0.98792183	0.9881983	0.98849416	0.9888125	0.98915774	0.9895295	0.98992795	0.9903512	0.99079883	0.9912647	0.9917455	0.992237	0.99273574	0.99324006	0.993745	0.9942478	0.99474686	0.995238	0.995722	0.996198	0.99666405	0.9971196	0.9975662	0.99800044	0.99842316	0.99883544	0.9992349	0.9996237	1.0000021	1.0003687	1.0007243	1.0010709	1.0014079	1.0017357	1.0020565	1.0023682
0.9818157	0.98251134	0.9831341	0.98368955	0.9841903	0.9846393	0.98504263	0.985406	0.9857332	0.9860332	0.9863092	0.98657197	0.98682684	0.98708177	0.98734266	0.9876179	0.98791254	0.98823106	0.9885745	0.988949	0.98935056	0.9897796	0.9902323	0.99070764	0.9911991	0.9917035	0.9922161	0.99273443	0.99325097	0.99376553	0.99427575	0.99477893	0.9952715	0.9957554	0.9962279	0.99668956	0.99713874	0.99757516	0.9979998	0.99841225	0.9988128	0.99920005	0.9995765	0.99994224	1.0002972	1.000642	1.0009778	1.0013045	1.0016234	1.0019355
0.9813209	0.98199624	0.98260164	0.9831452	0.9836347	0.98407626	0.98447514	0.9848343	0.9851601	0.9854584	0.98573554	0.9859974	0.98625165	0.986505	0.9867643	0.98703754	0.9873314	0.9876471	0.98799187	0.9883664	0.9887698	0.98920316	0.98966295	0.9901463	0.9906495	0.99116427	0.991691	0.9922215	0.99275255	0.9932822	0.993806	0.99431986	0.99482405	0.9953168	0.99579775	0.996265	0.99671876	0.9971594	0.9975858	0.9979991	0.99839973	0.9987855	0.99916124	0.99952507	0.9998764	1.0002197	1.0005529	1.0008771	1.0011932	1.0015023
0.980837	0.9814906	0.9820769	0.98260546	0.9830848	0.98351806	0.98391056	0.9842659	0.9845899	0.98488694	0.9851629	0.9854248	0.9856786	0.9859316	0.98619086	0.9864618	0.9867519	0.9870678	0.9874113	0.9877848	0.9881895	0.988627	0.9890916	0.9895825	0.9900946	0.99062294	0.9911603	0.99170655	0.9922534	0.99279666	0.99333483	0.99386233	0.9943802	0.99488395	0.9953736	0.9958477	0.99630827	0.99675226	0.99718136	0.99759656	0.9979974	0.99838334	0.9987566	0.9991174	0.9994674	0.99980587	1.0001353	1.0004554	1.0007684	1.0010732
0.98036987	0.9809984	0.981564	0.9820771	0.98254323	0.9829667	0.9833518	0.98370475	0.9840265	0.98432237	0.9845977	0.98485947	0.9851124	0.98536474	0.98562133	0.98589236	0.98618037	0.98649406	0.9868352	0.9872084	0.9876141	0.988052	0.98852205	0.9890188	0.9895394	0.9900794	0.99063104	0.99119157	0.99175155	0.99231213	0.9928647	0.9934084	0.99393845	0.9944545	0.994955	0.9954383	0.99590564	0.9963561	0.9967885	0.9972043	0.99760675	0.9979925	0.99836475	0.9987224	0.99906874	0.9994031	0.99972856	1.000043	1.0003514	1.0006509
0.97992337	0.9805251	0.9810675	0.98156273	0.98201436	0.9824282	0.98280674	0.9831525	0.98347116	0.9837664	0.98404163	0.98430294	0.98455644	0.98480815	0.985064	0.98533213	0.98561895	0.98592865	0.9862679	0.9866398	0.98704445	0.9874824	0.98795676	0.98845816	0.98898655	0.98953503	0.9900998	0.9906733	0.99125075	0.9918261	0.9923959	0.9929555	0.9935006	0.9940308	0.994543	0.99503756	0.9955138	0.99596965	0.9964078	0.9968264	0.99722934	0.9976156	0.9979854	0.9983414	0.99868387	0.99901265	0.9993332	0.9996426	0.9999442	1.0002378
0.9794998	0.9800731	0.98059213	0.981067	0.98150337	0.98190445	0.98227435	0.982616	0.9829297	0.9832231	0.9834985	0.98375934	0.98401195	0.98426306	0.9845193	0.9847856	0.9850685	0.9853772	0.9857132	0.9860814	0.9864838	0.9869226	0.9873967	0.98790246	0.98843646	0.98899466	0.98957026	0.9901579	0.9907494	0.99134284	0.9919297	0.9925041	0.9930666	0.9936118	0.99413866	0.99464494	0.9951303	0.99559486	0.9960377	0.9964632	0.99686694	0.997253	0.99762285	0.99797547	0.9983147	0.99863946	0.9989528	0.99925625	0.99955046	0.9998364
0.9791041	0.9796455	0.980139	0.98059314	0.9810125	0.98140055	0.9817598	0.9820946	0.9824059	0.98269534	0.9829688	0.98323035	0.9834826	0.9837334	0.98398864	0.9842535	0.9845346	0.9848395	0.9851721	0.9855368	0.9859364	0.98637307	0.9868461	0.98735464	0.98789376	0.9884585	0.98904425	0.989644	0.9902511	0.9908599	0.9914631	0.99205774	0.99263525	0.9931979	0.9937409	0.9942603	0.9947574	0.99523175	0.99568313	0.99611217	0.99651873	0.9969072	0.99727464	0.9976258	0.9979603	0.99828124	0.99858826	0.99888414	0.9991701	0.9994491
0.97873694	0.9792468	0.9797125	0.9801443	0.98054475	0.9809185	0.9812673	0.98159295	0.9818989	0.98218644	0.9824581	0.98271793	0.9829718	0.983221	0.9834753	0.9837387	0.9840176	0.98431826	0.98464644	0.9850076	0.9854032	0.9858372	0.9863089	0.98681754	0.9873597	0.98792964	0.98852444	0.98913556	0.9897563	0.99038	0.99100125	0.99161273	0.9922107	0.99279004	0.99334925	0.993884	0.99439394	0.9948792	0.99533975	0.995776	0.99618727	0.99657756	0.996945	0.99729514	0.997625	0.99794126	0.99824184	0.9985302	0.9988084	0.99907756
0.97840166	0.97887653	0.97931427	0.97972053	0.980102	0.9804597	0.9807971	0.9811144	0.98141414	0.98169816	0.9819683	0.9822271	0.98247796	0.9827278	0.982981	0.983243	0.98352003	0.9838163	0.98414075	0.9844963	0.9848881	0.9853176	0.98578656	0.9862927	0.98683614	0.9874113	0.98801136	0.98863375	0.98926735	0.9899055	0.9905439	0.99117255	0.99179	0.99238807	0.99296474	0.9935161	0.99404156	0.9945391	0.9950096	0.9954529	0.99587184	0.99626386	0.9966334	0.99698204	0.99731046	0.9976194	0.99791527	0.9981964	0.9984647	0.9987239
0.97810084	0.97854006	0.9789463	0.97932756	0.97968733	0.98002905	0.98035187	0.98066	0.9809526	0.98123235	0.9814985	0.9817563	0.9820083	0.98225796	0.9825086	0.98276913	0.98304343	0.98333585	0.9836564	0.98400754	0.9843924	0.98481727	0.98528117	0.985785	0.98632705	0.9869033	0.98751086	0.9881392	0.98878413	0.9894369	0.9900909	0.9907385	0.9913743	0.9919916	0.9925859	0.9931565	0.99369776	0.9942093	0.99469316	0.99514556	0.99557155	0.99596834	0.99634016	0.99668735	0.99701476	0.99732137	0.9976087	0.9978825	0.9981414	0.9983901
0.9778353	0.9782367	0.9786115	0.9789662	0.9793025	0.97962564	0.9799342	0.9802312	0.9805168	0.9807902	0.981054	0.9813098	0.98155975	0.981808	0.9820584	0.98231715	0.9825887	0.9828797	0.9831933	0.98353916	0.9839181	0.9843363	0.9847944	0.9852951	0.9858354	0.98641163	0.9870208	0.9876567	0.98830974	0.9889759	0.9896449	0.99030995	0.99096495	0.99160147	0.99221617	0.99280477	0.99336344	0.9938927	0.99438876	0.99485344	0.9952872	0.99569064	0.99606645	0.996415	0.99673843	0.997043	0.99732465	0.9975909	0.9978412	0.9980792
0.9776052	0.9779687	0.97831076	0.9786362	0.97894967	0.97925293	0.97954607	0.97983056	0.9801064	0.9803745	0.9806339	0.9808882	0.9811371	0.9813843	0.9816333	0.9818907	0.9821599	0.9824456	0.9827555	0.98309535	0.98346776	0.9838798	0.9843315	0.9848248	0.9853614	0.9859359	0.98654634	0.98718566	0.98784816	0.9885246	0.98920745	0.98988867	0.99056184	0.991218	0.9918529	0.99246216	0.9930402	0.9935856	0.9940972	0.9945748	0.9950189	0.99543	0.9958101	0.9961616	0.99648565	0.9967853	0.9970641	0.9973227	0.99756306	0.9977906
0.97741205	0.9777363	0.97804403	0.97833985	0.9786284	0.9789109	0.9791878	0.9794599	0.97972506	0.979986	0.98024094	0.98049164	0.98073816	0.9809848	0.98123354	0.9814886	0.9817556	0.9820388	0.9823427	0.9826771	0.9830427	0.98344684	0.983891	0.98437816	0.98490787	0.985479	0.9860886	0.9867305	0.9873974	0.988083	0.98877907	0.9894762	0.9901661	0.9908422	0.9914978	0.99212694	0.9927248	0.9932882	0.99381834	0.99431056	0.99476683	0.9951875	0.99557453	0.99592924	0.99625385	0.9965516	0.99682635	0.99707747	0.99731004	0.9975269
0.9772571	0.97754157	0.97781295	0.97807837	0.97834074	0.9786021	0.9788606	0.97911865	0.97937435	0.97962683	0.9798762	0.9801232	0.9803678	0.98061246	0.98086	0.9811139	0.9813777	0.9816566	0.981958	0.98228437	0.9826431	0.9830389	0.98347515	0.983955	0.9844774	0.98504364	0.9856501	0.9862912	0.9869618	0.9876555	0.98836154	0.9890715	0.9897794	0.9904747	0.9911501	0.9917999	0.99241877	0.9930034	0.9935501	0.99405986	0.9945297	0.9949616	0.99535674	0.99571663	0.99604434	0.9963415	0.99661106	0.996858	0.9970819	0.99728775
0.9771392	0.97738206	0.97761804	0.97785074	0.97808737	0.9783252	0.97856724	0.9788092	0.97905326	0.9792971	0.97954	0.97978204	0.98002505	0.9802685	0.98051375	0.9807655	0.9810283	0.98130417	0.98159933	0.9819203	0.98227185	0.98265976	0.98308617	0.9835569	0.9840712	0.9846309	0.98523146	0.98587096	0.9865436	0.9872415	0.9879568	0.9886804	0.989403	0.990115	0.99081135	0.9914819	0.99212205	0.992728	0.99329525	0.99382114	0.9943072	0.99475217	0.9951578	0.9955253	0.9958564	0.99615383	0.9964226	0.9966632	0.99688125	0.997077
0.9770586	0.9772591	0.9774575	0.97766024	0.9778674	0.9780806	0.97830313	0.97853035	0.9787615	0.9789967	0.9792327	0.97947174	0.9797099	0.9799511	0.980196	0.9804459	0.98070484	0.98097795	0.98126954	0.98158437	0.9819288	0.9823078	0.9827265	0.9831862	0.98369247	0.9842416	0.98483765	0.9854717	0.9861436	0.9868445	0.9875655	0.9883003	0.9890357	0.9897664	0.99048126	0.9911732	0.99183565	0.992463	0.99305034	0.99359673	0.99409974	0.99455965	0.99497694	0.99535155	0.9956888	0.9959895	0.996258	0.99649495	0.996705	0.9968926
0.9770129	0.9771728	0.9773336	0.97750205	0.97768193	0.9778716	0.9780722	0.97828335	0.9785024	0.97872716	0.9789558	0.9791881	0.97942376	0.9796621	0.97990537	0.9801543	0.9804107	0.98068196	0.9809679	0.98127747	0.98161584	0.98198575	0.9823938	0.9828441	0.9833377	0.9838799	0.98446614	0.98509616	0.985764	0.9864657	0.98719126	0.9879339	0.98868144	0.98942727	0.9901605	0.9908728	0.99155754	0.99220705	0.9928167	0.993384	0.9939061	0.9943816	0.9948121	0.9951994	0.995543	0.9958486	0.9961162	0.9963515	0.99655783	0.9967358
0.9770044	0.9771213	0.97724396	0.9773795	0.9775298	0.977694	0.9778748	0.97806776	0.9782734	0.97848725	0.9787076	0.978935	0.97916687	0.979402	0.9796424	0.97988933	0.9801443	0.9804121	0.9806955	0.98100066	0.9813309	0.98169136	0.98209125	0.98253095	0.9830143	0.9835445	0.98412186	0.9847436	0.98540634	0.9861062	0.9868342	0.9875821	0.9883412	0.98910016	0.9898515	0.9905836	0.9912886	0.9919617	0.9925934	0.9931824	0.99372536	0.9942192	0.99466556	0.99506414	0.99541855	0.99572843	0.99600077	0.996234	0.996436	0.99660754
0.9770304	0.97710323	0.97718894	0.97729063	0.97741157	0.97755057	0.97770876	0.9778842	0.97807443	0.9782777	0.97849005	0.9787108	0.9789383	0.97917056	0.97940964	0.9796542	0.9799077	0.98017174	0.9804518	0.9807518	0.98107594	0.981429	0.9818184	0.98224694	0.98271906	0.983238	0.9838043	0.98441684	0.98507285	0.985767	0.9864965	0.98724794	0.98801476	0.9887859	0.9895526	0.9903036	0.99103075	0.9917258	0.9923802	0.9929914	0.9935558	0.9940704	0.99453515	0.9949476	0.9953128	0.9956312	0.9959071	0.9961422	0.99634165	0.9965082
0.97708875	0.97712	0.97716653	0.9772344	0.9773236	0.9774385	0.97757494	0.9777325	0.9779069	0.9780974	0.97830176	0.9785153	0.97873867	0.97896683	0.97920346	0.9794468	0.9796987	0.9799606	0.98023856	0.98053306	0.9808499	0.98119587	0.9815752	0.98199356	0.982454	0.98295987	0.98351413	0.984117	0.9847642	0.9854532	0.9861795	0.98693234	0.98770475	0.9884861	0.9892666	0.9900354	0.9907821	0.9914985	0.9921771	0.9928129	0.99339974	0.9939354	0.99441874	0.9948484	0.99522746	0.995556	0.9958376	0.9960764	0.99627316	0.99643505
0.9771815	0.9771678	0.97717625	0.97720903	0.97726905	0.97735655	0.97747153	0.9776098	0.97776955	0.9779475	0.97814274	0.9783489	0.9785667	0.97879314	0.9790265	0.9792677	0.9795179	0.9797778	0.9800528	0.98034215	0.98065466	0.98099244	0.9813628	0.98177046	0.9822178	0.98271185	0.9832548	0.9838449	0.9844817	0.98516417	0.985884	0.9866367	0.98741186	0.988202	0.988993	0.9897779	0.9905447	0.99128157	0.99198467	0.99264383	0.9932539	0.9938136	0.9943178	0.9947658	0.9951586	0.9954998	0.99578905	0.99603283	0.9962313	0.996391
0.9773025	0.97724676	0.9772172	0.97721386	0.9772448	0.97730595	0.9773981	0.97751695	0.9776618	0.97782797	0.97801125	0.9782112	0.9784234	0.97864467	0.97887605	0.9791166	0.97936493	0.9796225	0.97989434	0.9801805	0.9804876	0.9808194	0.98118025	0.98157775	0.9820141	0.982496	0.9830237	0.98360074	0.9842273	0.98489946	0.98561245	0.98636186	0.9871384	0.9879343	0.98873603	0.9895336	0.9903176	0.99107623	0.9918024	0.99248564	0.9931207	0.99370277	0.99422973	0.9946978	0.99510837	0.99546325	0.9957643	0.9960132	0.996216	0.99637425
0.9774539	0.9773548	0.9772855	0.97725034	0.9772498	0.97728455	0.97735304	0.97745395	0.9775816	0.9777338	0.9779084	0.9781006	0.97830546	0.9785248	0.97875285	0.97899103	0.9792385	0.9794958	0.97976434	0.9800485	0.98034996	0.98067474	0.98102885	0.9814147	0.98184013	0.98230815	0.98282355	0.98338693	0.9839995	0.98466134	0.98536575	0.9861105	0.9868857	0.98768383	0.9884925	0.9893029	0.9901031	0.99088264	0.99163014	0.9923366	0.9929978	0.99360406	0.99415386	0.9946444	0.99507433	0.9954454	0.99575883	0.99601746	0.9962242	0.9963839
0.977632	0.9774912	0.9773833	0.9773136	0.9772835	0.97729176	0.9773371	0.977417	0.9775283	0.97766846	0.9778315	0.9780157	0.9782164	0.9784307	0.9786559	0.9788925	0.97913814	0.9793935	0.9796612	0.9799412	0.9802408	0.9805603	0.9809056	0.9812828	0.98169625	0.98215187	0.9826534	0.9832026	0.9838021	0.98445016	0.98514515	0.98588234	0.9866544	0.98745275	0.98826694	0.9890873	0.9899024	0.99069804	0.99146706	0.99219954	0.99288374	0.9935157	0.9940902	0.9946041	0.9950565	0.9954452	0.99577254	0.9960424	0.9962565	0.9964194
0.97783566	0.97765297	0.9775071	0.9774035	0.9773431	0.9773241	0.97734684	0.97740704	0.9775024	0.9776283	0.9777818	0.9779573	0.9781517	0.97836095	0.97858477	0.9788197	0.9790635	0.9793194	0.97958404	0.9798621	0.980158	0.9804719	0.98081124	0.9811804	0.9815824	0.9820267	0.98251414	0.9830488	0.9836336	0.9842678	0.98495156	0.98567766	0.98644483	0.9872416	0.9880589	0.98888665	0.98971313	0.99052733	0.9913163	0.99207014	0.99278015	0.99343824	0.9940388	0.9945778	0.99505097	0.99546146	0.9958059	0.99608874	0.99631184	0.99648046
0.97806394	0.9778388	0.9776556	0.977518	0.97742707	0.9773825	0.97738194	0.97742295	0.9775015	0.97761375	0.9777553	0.9779236	0.97811127	0.97831786	0.9785379	0.97877055	0.979014	0.9792665	0.9795323	0.9798095	0.9801013	0.9804118	0.98074526	0.98110557	0.98149854	0.9819299	0.98240376	0.98292446	0.983494	0.9841146	0.9847842	0.98550147	0.98625916	0.9870524	0.98787034	0.9887035	0.9895401	0.9903686	0.99117583	0.99195194	0.9926862	0.993371	0.9939975	0.9945608	0.9950601	0.99549097	0.99585533	0.9961541	0.9963895	0.9965652
0.9783133	0.97804666	0.9778269	0.9776563	0.97753483	0.97746426	0.9774411	0.97746176	0.9775243	0.97762287	0.9777546	0.9779124	0.9780946	0.9782955	0.9785142	0.9787437	0.9789869	0.9792409	0.9795053	0.9797809	0.980071	0.980378	0.98070735	0.9810599	0.9814436	0.9818638	0.9823242	0.9828302	0.98338497	0.9839896	0.9846453	0.9853504	0.9860987	0.98688495	0.987702	0.9885379	0.9893829	0.99022263	0.99104744	0.99184376	0.9926029	0.9933116	0.99396545	0.9945568	0.9950808	0.9955359	0.99592173	0.99623746	0.99648714	0.99667376
0.9785835	0.97827655	0.97801983	0.97781545	0.9776655	0.97756726	0.97752154	0.9775239	0.9775696	0.9776533	0.97777444	0.97792494	0.9780998	0.9782983	0.9785123	0.978741	0.97898346	0.9792383	0.97950137	0.979776	0.98006505	0.9803691	0.98069286	0.9810394	0.9814161	0.98182434	0.9822729	0.98276526	0.98330516	0.98389477	0.98453534	0.985226	0.9859636	0.98674196	0.9875541	0.988391	0.9892408	0.99009156	0.9909312	0.9917466	0.9925277	0.99326307	0.99394333	0.9945619	0.9951124	0.99559414	0.9960018	0.99633867	0.9966049	0.99680257
0.97887135	0.9785249	0.97823155	0.9779948	0.9778154	0.9776919	0.9776235	0.97760534	0.97763515	0.97770673	0.9778154	0.9779577	0.9781261	0.9783195	0.97853214	0.9787595	0.9790011	0.97925574	0.9795184	0.9797952	0.98008263	0.9803848	0.9807047	0.98104596	0.9814149	0.98181427	0.98225147	0.9827304	0.9832553	0.9838283	0.9844539	0.98513037	0.98585474	0.98662287	0.9874295	0.98826414	0.98911595	0.98997563	0.9908286	0.99166054	0.9924638	0.9932237	0.99392986	0.99457693	0.99515516	0.99566233	0.99609625	0.99645525	0.99674034	0.99695283
0.9791764	0.9787901	0.9784617	0.97819257	0.97798437	0.9778363	0.97774535	0.97770774	0.97772074	0.9777789	0.97787696	0.9780095	0.97817236	0.978361	0.9785706	0.97879815	0.9790388	0.9792932	0.9795581	0.9798336	0.9801206	0.9804221	0.98074055	0.98107713	0.9814397	0.981831	0.9822566	0.9827227	0.9832328	0.9837916	0.98440087	0.985062	0.98577183	0.98652875	0.9873273	0.98815775	0.98901	0.98987454	0.99073803	0.99158657	0.99240905	0.993193	0.9939257	0.9946005	0.9952079	0.99574375	0.9962031	0.9965847	0.99689215	0.99712205
0.9794958	0.97907156	0.9787075	0.97840637	0.97817	0.97799706	0.97788364	0.9778277	0.97782403	0.9778691	0.97795576	0.97808075	0.97823787	0.97842103	0.9786282	0.9788541	0.9790954	0.97935	0.9796156	0.9798926	0.98018175	0.980482	0.98079836	0.9811323	0.98148924	0.9818737	0.9822893	0.9827438	0.9832413	0.9837838	0.9843764	0.9850212	0.98571616	0.98646086	0.9872481	0.988072	0.98892355	0.9897919	0.9906629	0.991525	0.9923662	0.9931711	0.9939308	0.9946331	0.9952689	0.9958325	0.99632096	0.9967288	0.99705845	0.99730915
0.9798274	0.9793656	0.97896713	0.9786364	0.9783722	0.97817373	0.9780397	0.97796506	0.9779454	0.97797626	0.97805315	0.9781689	0.9783191	0.9784988	0.9787029	0.97892773	0.9791695	0.97942454	0.9796931	0.97997135	0.98025995	0.9805621	0.98087806	0.9812099	0.9815619	0.98194003	0.9823479	0.98279	0.9832733	0.98380166	0.9843795	0.98500776	0.9856875	0.9864178	0.9871929	0.9880092	0.98885715	0.9897251	0.9906035	0.99147695	0.9923335	0.9931597	0.9939432	0.99467206	0.99533784	0.995933	0.9964485	0.9968847	0.9972398	0.9975123
0.9801709	0.97967196	0.9792403	0.97887886	0.97858804	0.97836536	0.9782097	0.9781161	0.9780814	0.97809947	0.97816545	0.9782728	0.9784163	0.978592	0.97879297	0.9790173	0.9792589	0.97951627	0.9797854	0.98006636	0.98035777	0.9806605	0.9809758	0.9813066	0.98165715	0.9820287	0.9824285	0.9828626	0.9833334	0.9838491	0.98441094	0.98502254	0.985686	0.9864009	0.98716336	0.9879688	0.98881125	0.9896784	0.9905595	0.99144155	0.9923128	0.9931582	0.99396515	0.9947198	0.99541515	0.9960395	0.99658597	0.99705136	0.9974326	0.9977298
0.9805244	0.9799884	0.9795241	0.9791333	0.9788155	0.97857016	0.9783932	0.9782815	0.9782317	0.9782362	0.9782909	0.97839046	0.97852796	0.97869885	0.9788984	0.97912127	0.97936434	0.97962177	0.97989386	0.98017776	0.9804719	0.9807764	0.98109305	0.9814238	0.98177195	0.98214006	0.98253405	0.98295873	0.9834188	0.9839214	0.9844678	0.9850641	0.9857122	0.9864105	0.98715997	0.9879535	0.9887864	0.98964983	0.99053174	0.9914211	0.99230427	0.993167	0.9939949	0.99477583	0.99549973	0.99615365	0.996732	0.99722725	0.9976378	0.99796027
0.98088557	0.980315	0.9798182	0.9793987	0.9790551	0.9787855	0.97858906	0.9784594	0.97839445	0.9783865	0.9784302	0.9785216	0.97865343	0.9788205	0.9790166	0.979239	0.9794827	0.9797428	0.98001647	0.9803027	0.98060113	0.9809083	0.981227	0.981558	0.9819053	0.98227197	0.98266065	0.98307824	0.98352873	0.98401874	0.9845517	0.98513216	0.9857636	0.98644537	0.9871799	0.9879605	0.9887844	0.9896408	0.9905224	0.99141717	0.992309	0.99318564	0.9940342	0.9948402	0.99559087	0.9962743	0.9968835	0.9974108	0.9978512	0.9982035
0.98125446	0.98064834	0.9801203	0.9796727	0.9793024	0.97901154	0.97879475	0.9786486	0.9785684	0.9785475	0.97858083	0.97866374	0.9787894	0.97895205	0.9791476	0.97936904	0.979612	0.97987413	0.98015225	0.9804416	0.980743	0.98105353	0.9813756	0.9817087	0.9820566	0.9824217	0.9828066	0.9832181	0.9836616	0.9841401	0.98465955	0.9852263	0.9858405	0.98650795	0.9872262	0.9879921	0.9888041	0.98965317	0.99053067	0.9914268	0.99232715	0.9932165	0.99408275	0.9949114	0.9956884	0.9964019	0.997043	0.9976017	0.9980746	0.9984558
0.9816256	0.980987	0.980428	0.97995263	0.97955936	0.9792465	0.9790096	0.9788468	0.9787513	0.978718	0.97874236	0.97881705	0.9789366	0.97909606	0.97928786	0.9795086	0.9797537	0.9800182	0.9802982	0.9805931	0.9808972	0.9812125	0.9815376	0.98187447	0.9822237	0.9825882	0.98297197	0.9833791	0.9838147	0.984283	0.98479235	0.98534405	0.9859442	0.98659474	0.98729616	0.98804927	0.98884684	0.9896868	0.9905595	0.99145424	0.9923583	0.9932596	0.99414104	0.9949902	0.9957927	0.9965363	0.9972081	0.9977997	0.99830556	0.9987184
0.9820021	0.98133045	0.9807429	0.98024035	0.9798227	0.97948813	0.97923315	0.9790529	0.97894406	0.9788985	0.97891223	0.9789794	0.9790937	0.97924775	0.97943777	0.97965866	0.9799046	0.9801715	0.9804546	0.98075306	0.9810624	0.98138267	0.9817128	0.9820518	0.9824044	0.98277026	0.9831527	0.98355764	0.9839875	0.9844488	0.9849474	0.9854859	0.9860705	0.9867059	0.98739135	0.9881276	0.988913	0.98974186	0.9906071	0.99149907	0.99240553	0.9933148	0.99420995	0.99507827	0.9959047	0.99667555	0.99737805	0.99800324	0.99854183	0.9989879
0.9823811	0.98167783	0.9810615	0.98053205	0.98009264	0.9797372	0.9794627	0.97926706	0.9791432	0.97908574	0.9790906	0.97915024	0.97925794	0.97940814	0.9795963	0.97981685	0.98006254	0.98033196	0.9806201	0.98092216	0.98123676	0.9815612	0.98189753	0.9822424	0.98259753	0.98296624	0.9833492	0.98375237	0.9841788	0.9846331	0.9851222	0.9856497	0.9862222	0.9868422	0.9875111	0.9882312	0.98900265	0.9898184	0.99067396	0.99156153	0.992468	0.993383	0.9942899	0.9951748	0.9960235	0.9968216	0.9975539	0.9982121	0.99878484	0.9992635
0.98276144	0.98202753	0.98138267	0.9808288	0.98036546	0.97998905	0.9796987	0.97948635	0.97934896	0.97928053	0.9792751	0.9793262	0.9794296	0.9795762	0.9797614	0.9799822	0.98022896	0.9805002	0.98079216	0.9810983	0.98141843	0.9817509	0.9820904	0.98244184	0.98280185	0.98317325	0.9835589	0.9839612	0.9843864	0.984837	0.9853178	0.98583525	0.98639375	0.98699987	0.987654	0.98835933	0.98911387	0.98991597	0.990762	0.9916423	0.99254715	0.9934641	0.99438053	0.9952806	0.9961491	0.9969725	0.99773496	0.99842453	0.99903125	0.9995464
0.983141	0.98237735	0.9817056	0.981128	0.980643	0.98024774	0.97993684	0.97971076	0.9795601	0.97948134	0.9794661	0.97950983	0.9796063	0.9797495	0.9799338	0.9801528	0.9804021	0.9806748	0.98096967	0.9812816	0.98160756	0.9819455	0.98229223	0.9826484	0.9830153	0.98339224	0.9837797	0.9841841	0.9846079	0.9850541	0.9855304	0.9860397	0.98658663	0.9871797	0.9878193	0.98850864	0.9892481	0.9900373	0.9908704	0.9917427	0.9926433	0.9935605	0.9944828	0.99539584	0.99628323	0.99712884	0.99791956	0.998641	0.99928164	0.99983245
0.98352	0.98272735	0.9820305	0.9814292	0.9809215	0.980508	0.9801823	0.97993916	0.9797766	0.9796852	0.97966194	0.9796984	0.9797892	0.9799283	0.98011	0.9803285	0.98057747	0.98085433	0.9811529	0.98146915	0.98180145	0.9821455	0.9825008	0.98286283	0.983236	0.9836184	0.98401165	0.9844173	0.9848436	0.98528796	0.98576015	0.98626125	0.9867994	0.9873804	0.9880065	0.98868066	0.98940486	0.9901793	0.9909998	0.9918608	0.99275607	0.9936733	0.99459887	0.9955214	0.9964249	0.9972912	0.998109	0.99886125	0.99953634	1.0001228
0.98389685	0.9830758	0.98235446	0.9817298	0.98120254	0.9807699	0.9804282	0.9801712	0.9799956	0.9798941	0.97986126	0.97989	0.97997546	0.9801106	0.9802898	0.98050773	0.98075795	0.98103666	0.98133945	0.98166114	0.9819991	0.9823492	0.9827121	0.98308384	0.98346364	0.98385155	0.9842506	0.9846624	0.9850887	0.985534	0.9860026	0.98650014	0.98703104	0.9876012	0.98821336	0.98887354	0.9895833	0.9903417	0.9911495	0.9919984	0.99288595	0.99380004	0.99472785	0.995659	0.9965749	0.99746156	0.9983038	0.9990864	0.9997938	1.0004159
0.98427135	0.9834239	0.98267764	0.98203105	0.9814842	0.981033	0.98067546	0.98040533	0.98021674	0.98010486	0.9800624	0.9800843	0.9801639	0.98029643	0.9804734	0.98069006	0.98094153	0.9812228	0.9815288	0.9818563	0.98219997	0.9825578	0.9829273	0.9833067	0.98369455	0.9840916	0.9844968	0.9849138	0.98534405	0.9857909	0.98625857	0.9867536	0.98727715	0.98783773	0.9884391	0.9890875	0.98978233	0.990527	0.99131817	0.99215686	0.9930341	0.9939431	0.9948717	0.9958071	0.996734	0.99763876	0.9985024	0.99931294	1.0000528	1.0007105
0.98464173	0.98376906	0.9829987	0.9823311	0.981766	0.98129815	0.98092455	0.9806403	0.9804398	0.98031765	0.98026717	0.9802825	0.9803563	0.98048353	0.98065776	0.98087436	0.9811268	0.9814097	0.98171896	0.98205155	0.9824026	0.9827672	0.983145	0.98353225	0.98392946	0.9843342	0.9847477	0.9851704	0.9856069	0.9860563	0.98652554	0.98701805	0.9875387	0.9880922	0.98868304	0.98931956	0.98999983	0.9907306	0.99150896	0.9923336	0.99320084	0.99410135	0.9950282	0.9959667	0.99690276	0.9978222	0.9987078	0.9995436	1.0003153	1.0010076
0.985007	0.98411	0.98331743	0.9826294	0.98204577	0.9815615	0.9811734	0.980876	0.980665	0.980532	0.98047245	0.9804812	0.9805495	0.9806737	0.9808455	0.9810596	0.9813129	0.9815978	0.981912	0.9822497	0.9826048	0.9829776	0.983363	0.9837598	0.9841654	0.98457956	0.9850019	0.98543286	0.98587435	0.9863293	0.98680097	0.98729324	0.9878126	0.98835975	0.988944	0.9895682	0.9902373	0.9909531	0.9917178	0.9925299	0.99338615	0.99427897	0.99520034	0.9961391	0.99708265	0.9980142	0.99891835	0.9997793	1.0005807	1.0013051
0.9853689	0.98444766	0.98363346	0.9829262	0.9823252	0.981825	0.98142225	0.9811123	0.98088926	0.9807477	0.9806795	0.98068035	0.98074377	0.9808629	0.98103255	0.98124653	0.9814993	0.9817866	0.98210365	0.98244506	0.9828076	0.98318696	0.9835813	0.983987	0.98440164	0.98482484	0.98525685	0.98569685	0.9861464	0.9866075	0.98708445	0.9875774	0.9880952	0.9886405	0.98921776	0.9898331	0.99049175	0.9911955	0.99194634	0.99274474	0.9935873	0.99447185	0.99538755	0.9963244	0.9972723	0.9982136	0.99913424	1.0000172	1.0008472	1.0016055
0.985725	0.984781	0.9839463	0.9832205	0.98260176	0.98208594	0.98167074	0.98134774	0.9811147	0.9809628	0.98088723	0.98088104	0.9809382	0.98105305	0.98121995	0.9814326	0.9816857	0.9819751	0.9822954	0.9826413	0.9830092	0.9833953	0.9837977	0.9842129	0.9846379	0.9850716	0.9855128	0.98596245	0.9864204	0.98688954	0.98737174	0.9878693	0.9883878	0.9889322	0.98950493	0.99011296	0.9907619	0.99145335	0.9921913	0.9929778	0.9938086	0.99468064	0.99558973	0.9965243	0.9974732	0.998423	0.99935675	1.0002602	1.0011156	1.0019059
0.98607486	0.9851089	0.98425394	0.9835109	0.9828763	0.9823462	0.9819174	0.9815836	0.98133844	0.9811783	0.98109424	0.9810804	0.9811342	0.9812435	0.9814072	0.98161745	0.98187166	0.982161	0.98248494	0.98283327	0.98320806	0.9836022	0.9840122	0.9844361	0.9848711	0.98531467	0.9857671	0.98622704	0.98669654	0.9871732	0.98766315	0.9881657	0.98868847	0.9892314	0.98980296	0.99040586	0.9910463	0.99172854	0.992454	0.9932267	0.9940453	0.9949068	0.9958079	0.9967364	0.9976856	0.99864143	0.999587	1.0005083	1.0013871	1.0022076
0.9864185	0.98543155	0.9845581	0.98379815	0.98314804	0.9826038	0.9821623	0.98181707	0.9815626	0.98139256	0.98130125	0.9812808	0.98132676	0.98143345	0.981594	0.9818026	0.9820562	0.9823463	0.9826713	0.9830261	0.9834052	0.9838057	0.9842235	0.98465663	0.9851012	0.985557	0.98601973	0.986491	0.9869695	0.9874579	0.9879555	0.98846614	0.98899186	0.9895392	0.99010926	0.99070853	0.9913436	0.9920164	0.99273175	0.99349236	0.99429864	0.9951496	0.9960401	0.9969637	0.9979107	0.99886936	0.9998251	1.0007615	1.001662	1.0025102
0.98675656	0.9857484	0.9848574	0.9840815	0.9834168	0.98285913	0.98240507	0.98204947	0.98178434	0.9816054	0.98150647	0.9814794	0.98152024	0.9816223	0.98177904	0.9819863	0.9822382	0.9825303	0.98285615	0.9832149	0.98359925	0.9840052	0.98443055	0.9848726	0.9853269	0.985793	0.9862678	0.98675114	0.98724174	0.9877405	0.98824817	0.9887665	0.9892988	0.9898501	0.99042135	0.9910206	0.9916509	0.99231684	0.9930233	0.9937735	0.9945682	0.99540687	0.99628776	0.99720407	0.99814785	0.9991075	1.0000697	1.0010194	1.0019411	1.0028143
0.9870862	0.98606074	0.9851525	0.98436064	0.98368186	0.9831122	0.9826467	0.98228	0.982006	0.9818181	0.9817112	0.9816771	0.98171246	0.9818091	0.98196393	0.9821679	0.9824193	0.9827097	0.98303914	0.98339885	0.9837877	0.98420095	0.9846331	0.9850832	0.9855485	0.9860257	0.98651165	0.9870067	0.9875097	0.98802006	0.9885386	0.9890667	0.989608	0.9901642	0.99073976	0.9913397	0.9919675	0.99262893	0.99332744	0.9940684	0.9948518	0.9956797	0.99655086	0.9974585	0.998397	0.9993567	1.0003242	1.0012847	1.0022222	1.00312
0.98740995	0.98636585	0.98544157	0.9846356	0.9839434	0.9833619	0.9828855	0.9825086	0.98222476	0.9820288	0.9819139	0.98187476	0.9819035	0.9819951	0.98214567	0.982348	0.98259586	0.982888	0.98321784	0.9835807	0.98397297	0.98439205	0.98483115	0.98529094	0.9857645	0.98625153	0.9867506	0.98725677	0.987772	0.98829526	0.9888255	0.9893657	0.9899164	0.99048024	0.9910607	0.99166274	0.99229056	0.9929486	0.99364287	0.9943748	0.9951503	0.9959678	0.9968271	0.9977272	0.99866027	0.99961656	1.0005865	1.0015564	1.0025078	1.0034276
0.9877269	0.9866659	0.9857268	0.98490644	0.98420155	0.98360825	0.9831212	0.9827345	0.98244214	0.9822384	0.98211664	0.9820705	0.9820937	0.98218036	0.98232573	0.9825253	0.9827717	0.98306286	0.98339254	0.9837584	0.9841541	0.9845777	0.98502314	0.9854902	0.9859738	0.9864715	0.9869812	0.98750025	0.98802894	0.9885652	0.9891079	0.9896599	0.9902204	0.99079365	0.9913825	0.99199	0.9926192	0.99327725	0.9939662	0.9946926	0.9954593	0.99626803	0.99711823	0.9980081	0.99893427	0.99988824	1.0008588	1.001835	1.0027987	1.0037377
0.9880358	0.9869594	0.98600525	0.9851717	0.98445535	0.9838516	0.98335475	0.9829592	0.9826583	0.98244494	0.98231584	0.9822628	0.9822809	0.982363	0.9825045	0.9827001	0.98294526	0.9832356	0.98356426	0.98393226	0.9843308	0.98475796	0.9852099	0.98568434	0.9861766	0.98668426	0.98720574	0.98773694	0.9882781	0.9888281	0.98938394	0.9899484	0.9905214	0.9911061	0.99170333	0.99231654	0.9929506	0.99360883	0.9942975	0.99501914	0.9957798	0.9965798	0.99742043	0.998302	0.99922043	1.0001698	1.0011402	1.0021207	1.0030966	1.0040505
0.9883386	0.9872467	0.9862796	0.985434	0.9847062	0.9840911	0.983586	0.9831811	0.9828718	0.9826525	0.98251563	0.98245573	0.9824668	0.9825446	0.9826815	0.98287237	0.9831149	0.9834035	0.98373365	0.9841002	0.98450124	0.984932	0.9853904	0.98587066	0.98637056	0.9868889	0.9874203	0.9879649	0.98851895	0.98908114	0.9896518	0.9902304	0.99081767	0.9914124	0.99202067	0.99264276	0.99328256	0.993945	0.9946328	0.9953539	0.9961079	0.9969013	0.9977347	0.9986073	0.9995182	1.0004629	1.001432	1.0024135	1.0033977	1.0043665
0.98863405	0.9875285	0.9865495	0.98569113	0.9849534	0.9843294	0.98381436	0.9834013	0.9830848	0.9828571	0.9827138	0.9826469	0.98265207	0.98272276	0.9828559	0.9830439	0.9832825	0.9835693	0.9838969	0.984265	0.9846676	0.98510134	0.9855633	0.9860501	0.9865587	0.9870848	0.98762697	0.9881829	0.98875076	0.98932666	0.989912	0.9905038	0.9911051	0.99171424	0.99233294	0.9929658	0.9936134	0.994281	0.9949732	0.99569243	0.99644434	0.997232	0.9980588	0.9989243	0.9998271	1.000766	1.0017312	1.0027152	1.0037056	1.0046865
0.98892266	0.9878045	0.98681206	0.98594576	0.9851979	0.9845646	0.98404086	0.98361933	0.9832951	0.98305905	0.9829094	0.98283637	0.9828361	0.9829018	0.9830283	0.9832127	0.98344815	0.9837309	0.984058	0.9844259	0.98482895	0.9852651	0.9857307	0.9862231	0.9867385	0.9872729	0.9878256	0.9883934	0.9889714	0.98956364	0.99016184	0.990769	0.99138486	0.9920069	0.99263966	0.99328315	0.9939414	0.9946165	0.99531245	0.99603385	0.9967849	0.99756974	0.99839044	0.9992497	1.0001465	1.0010794	1.0020409	1.003025	1.0040183	1.0050099
0.9892048	0.9880741	0.9870725	0.98619485	0.9854376	0.984796	0.9842646	0.98383623	0.9835031	0.9832623	0.9831042	0.9830256	0.98301905	0.9830785	0.98320043	0.9833785	0.98361146	0.9838908	0.9842164	0.9845815	0.98498523	0.9854228	0.98589194	0.9863877	0.98690903	0.9874522	0.9880142	0.9885923	0.9891841	0.9897883	0.99040055	0.99102396	0.99165356	0.9922923	0.99293894	0.99359536	0.9942641	0.99494845	0.9956514	0.9963759	0.9971298	0.9979135	0.9987294	0.9995843	1.0004742	1.0014015	1.0023599	1.0033411	1.0043393	1.0053376
0.9894817	0.98833966	0.9873275	0.9864412	0.9856756	0.9850258	0.98448586	0.9840511	0.9837122	0.9834636	0.98330027	0.9832136	0.9832002	0.9832551	0.9833705	0.98354447	0.9837713	0.9840482	0.9843697	0.98473406	0.9851368	0.9855752	0.98604524	0.986546	0.9870733	0.9876224	0.9881926	0.9887808	0.98938495	0.99000114	0.99062884	0.99126554	0.991911	0.9925655	0.99322724	0.9938984	0.99457955	0.99527526	0.99598634	0.99671876	0.9974744	0.998258	0.99907374	0.9999242	1.0008103	1.0017316	1.0026858	1.0036666	1.0046661	1.0056705
0.9897518	0.9885998	0.98757815	0.98668313	0.9859094	0.9852535	0.9847059	0.9842638	0.98391944	0.9836643	0.9834936	0.98340136	0.9833817	0.98342884	0.98354	0.98370874	0.98393005	0.9842022	0.9845209	0.9848823	0.98528403	0.98572147	0.98619395	0.9866969	0.9872276	0.9877841	0.9883609	0.9889598	0.98957366	0.990203	0.9908443	0.99149597	0.99215716	0.9928271	0.9935052	0.99419135	0.9948867	0.9955947	0.99631673	0.9970567	0.9978184	0.99860585	0.9994211	1.0002704	1.0011525	1.0020689	1.0030196	1.003997	1.0049974	1.006008
0.9900168	0.9888551	0.98782474	0.986922	0.9861423	0.98547894	0.9849255	0.98447686	0.9841238	0.98386353	0.9836872	0.9835889	0.98356193	0.98360455	0.98370856	0.98387104	0.98408747	0.984355	0.98467034	0.98502827	0.98542696	0.98586375	0.986336	0.98684055	0.98737574	0.98793584	0.9885203	0.9891271	0.98975223	0.9903928	0.99104697	0.991714	0.99239105	0.993076	0.99377036	0.99447227	0.99518377	0.9959066	0.9966407	0.99739015	0.99815875	0.9989517	0.9997698	1.0006179	1.0014989	1.0024124	1.0033603	1.0043354	1.0053363	1.0063491
0.990275	0.9891063	0.988068	0.98715854	0.98637253	0.98570275	0.9851432	0.98468846	0.9843308	0.9840639	0.98387986	0.9837766	0.98374414	0.9837795	0.98387694	0.9840331	0.9842444	0.9845063	0.98481536	0.9851702	0.98556674	0.98600113	0.98647213	0.9869776	0.98751384	0.9880799	0.98866946	0.98928416	0.9899173	0.99056935	0.99123776	0.9919179	0.99261045	0.9933122	0.9940225	0.9947414	0.9954678	0.99620557	0.99695385	0.9977158	0.99849546	0.9992947	1.0001174	1.0009689	1.0018482	1.0027604	1.0037044	1.0046796	1.0056789	1.0066956
0.99053013	0.98935235	0.9883088	0.98739344	0.9866008	0.9859254	0.98536044	0.98490024	0.98453665	0.9842636	0.98407435	0.98396385	0.9839247	0.98395383	0.98404557	0.9841955	0.9844007	0.9846566	0.98496073	0.98531	0.98570204	0.9861347	0.98660445	0.9871101	0.98764753	0.98821485	0.9888098	0.98943025	0.9900722	0.9907351	0.9914144	0.9921084	0.99281585	0.9935328	0.9942597	0.994996	0.9957412	0.9964939	0.99725837	0.9980335	0.9988238	0.99963194	1.0004613	1.0013169	1.0021989	1.0031112	1.0040536	1.005027	1.0060258	1.0070456
0.9907797	0.9895957	0.9885457	0.98762566	0.986828	0.98614824	0.9855786	0.9851123	0.98474324	0.984465	0.9842703	0.9841531	0.9841084	0.9841304	0.98421484	0.98435855	0.98455685	0.98480594	0.9851036	0.98544854	0.98583513	0.9862641	0.9867315	0.9872354	0.98777276	0.98834276	0.98894083	0.9895669	0.9902167	0.99088776	0.99157804	0.9922846	0.99300593	0.9937374	0.9944826	0.99523467	0.99599826	0.9967682	0.99754846	0.99833965	0.99914336	0.9999627	1.0008011	1.0016615	1.002548	1.0034623	1.0044056	1.0053784	1.0063775	1.0073984
0.9910251	0.98983645	0.98878163	0.9878553	0.9870544	0.9863697	0.98579526	0.9853248	0.984951	0.9846668	0.9844659	0.98434305	0.9842923	0.9843082	0.9843847	0.984522	0.9847123	0.98495525	0.9852468	0.98558545	0.98596674	0.9863912	0.9868545	0.9873565	0.98789257	0.98846304	0.989064	0.989694	0.9903488	0.99102783	0.9917276	0.9924461	0.9931802	0.993929	0.99468946	0.9954592	0.9962398	0.9970272	0.9978245	0.99863255	0.9994512	1.0002844	1.0011331	1.002002	1.0028937	1.0038127	1.004757	1.0057307	1.0067316	1.0077542
0.9912668	0.9900728	0.9890157	0.9880849	0.98728	0.9865914	0.9860129	0.9855385	0.98515975	0.98487103	0.984665	0.98453534	0.9844786	0.984487	0.98455757	0.98468715	0.9848698	0.98510605	0.98538995	0.9857213	0.98609716	0.9865155	0.9869743	0.9874718	0.98800635	0.9885745	0.9891777	0.9898104	0.9904701	0.9911567	0.99186534	0.99259406	0.993341	0.9941037	0.9948788	0.9956658	0.9964644	0.9972695	0.9980863	0.998911	0.99974644	1.0005932	1.0014551	1.0023351	1.0032359	1.0041587	1.0051079	1.0060843	1.0070862	1.0081112
0.9915057	0.9903093	0.98924613	0.988314	0.9875053	0.98681366	0.9862321	0.9857539	0.985371	0.9850767	0.9848654	0.9847311	0.9846669	0.98466873	0.98473275	0.9848541	0.9850295	0.9852576	0.9855338	0.9858585	0.986226	0.98663825	0.98709136	0.9875839	0.9881156	0.98868227	0.9892839	0.98991746	0.9905819	0.9912732	0.99198955	0.9927277	0.99348634	0.99426275	0.9950531	0.9958572	0.99667233	0.99749666	0.99832976	0.99917334	1.0000267	1.0008903	1.0017657	1.0026587	1.0035697	1.0045006	1.0054556	1.0064358	1.0074399	1.0084686
0.9917424	0.99054265	0.98947704	0.9885429	0.9877314	0.9870375	0.9864534	0.9859715	0.9855838	0.9852862	0.9850698	0.98492813	0.9848582	0.984854	0.98491037	0.98502433	0.98519206	0.985411	0.9856793	0.98599494	0.9863551	0.9867593	0.9872068	0.9876937	0.9882201	0.98878443	0.9893842	0.99001724	0.9906839	0.9913787	0.9921016	0.992848	0.9936166	0.99440485	0.9952099	0.99603003	0.9968611	0.99770296	0.9985565	0.99941885	1.0002908	1.0011709	1.0020639	1.0029706	1.0038929	1.0048339	1.005797	1.0067832	1.0077918	1.0088254
0.99197656	0.9907747	0.9897083	0.9887715	0.98795885	0.98726356	0.9866758	0.9861905	0.98580146	0.9854979	0.9852769	0.98513013	0.98505336	0.98504275	0.9850913	0.98519766	0.9853567	0.98556733	0.985827	0.98613346	0.9864854	0.98688054	0.98731977	0.98780036	0.98832226	0.98888105	0.9894781	0.99011064	0.99077624	0.9914744	0.99220055	0.9929547	0.9937325	0.99453235	0.9953492	0.9961844	0.997033	0.9978929	0.99876523	0.99964637	1.0005357	1.0014353	1.0023465	1.0032678	1.0042055	1.0051589	1.0061313	1.0071247	1.0081419	1.0091792
0.99221015	0.9910063	0.9899385	0.98900133	0.98818827	0.98748934	0.9869013	0.98641413	0.98602086	0.9857143	0.9854884	0.9853366	0.9852539	0.98523587	0.9852766	0.98537457	0.9855258	0.9857268	0.98597693	0.986274	0.9866175	0.98700356	0.98743427	0.9879069	0.98842007	0.9889733	0.9895667	0.99019593	0.9908609	0.991559	0.9922902	0.9930485	0.9938334	0.9946432	0.9954729	0.9963217	0.9971859	0.9980625	0.9989536	0.9998532	1.0007635	1.0016834	1.0026121	1.0035512	1.0045048	1.0054717	1.006456	1.0074584	1.0084826	1.009528
0.99244106	0.991237	0.99016964	0.9892322	0.98841804	0.9877196	0.98713106	0.98664004	0.9862447	0.98593456	0.98570377	0.9855477	0.98545855	0.98543465	0.98546743	0.98555726	0.98569894	0.9858916	0.98613214	0.98641866	0.98675054	0.9871282	0.9875489	0.9880117	0.98851776	0.98906386	0.9896506	0.99027616	0.99093795	0.9916373	0.9923687	0.9931302	0.99392205	0.99473935	0.99557865	0.9964402	0.9973201	0.99821275	0.99912226	1.0000407	1.0009704	1.0019097	1.0028582	1.0038168	1.0047866	1.0057694	1.0067675	1.007783	1.0088171	1.0098715
0.99267113	0.99146837	0.9904018	0.98946583	0.9886516	0.98795253	0.98736143	0.9868714	0.98647285	0.9861601	0.9859252	0.9857632	0.98566914	0.9856372	0.9856634	0.9857445	0.9858773	0.9860602	0.98629016	0.98656744	0.9868886	0.9872551	0.98766476	0.9881188	0.98861414	0.98915255	0.9897321	0.99035186	0.99100935	0.9917053	0.99243605	0.9932015	0.99399644	0.9948193	0.9956697	0.9965418	0.99743426	0.998345	0.9992702	1.0002083	1.0011566	1.0021166	1.0030848	1.0040635	1.0050516	1.0060534	1.0070668	1.008096	1.0091418	1.0102049
0.99290216	0.99170023	0.99063617	0.98970073	0.9888869	0.9881894	0.9875984	0.9871072	0.98670673	0.98639005	0.9861518	0.9859858	0.98588514	0.9858473	0.9858662	0.9859389	0.98606265	0.98623484	0.9864545	0.9867205	0.98703086	0.98738533	0.98778385	0.9882267	0.98871154	0.9892407	0.98981065	0.99042344	0.99107593	0.9917668	0.992496	0.9932606	0.9940598	0.99488837	0.9957447	0.9966266	0.99753165	0.9984557	0.9993967	1.0003524	1.0013208	1.002301	1.003291	1.00429	1.0052985	1.0063176	1.0073493	1.0083939	1.0094532	1.0105294
0.9931336	0.9919341	0.9908715	0.98993903	0.9891272	0.98843104	0.98784006	0.98734677	0.986945	0.9866273	0.98638535	0.9862146	0.98610944	0.9860649	0.98607504	0.98613936	0.9862546	0.986417	0.98662484	0.986879	0.98717886	0.9875211	0.9879067	0.9883369	0.98881143	0.98932767	0.9898886	0.9904927	0.99113804	0.99182415	0.9925492	0.9933122	0.994111	0.9949433	0.9958039	0.9966953	0.9976104	0.9985471	0.99950385	1.0004776	1.0014651	1.0024648	1.0034744	1.0044945	1.0055243	1.0065631	1.0076133	1.0086753	1.0097511	1.010842
0.99336445	0.99216866	0.99110895	0.99017876	0.98937076	0.9886756	0.988086	0.9875925	0.9871901	0.9868703	0.986626	0.9864504	0.98633957	0.98628855	0.98629314	0.9863484	0.9864536	0.9866053	0.986803	0.98704594	0.98733157	0.9876616	0.98803484	0.9884518	0.98891354	0.9894184	0.98996663	0.99056065	0.9911963	0.991876	0.9925949	0.99335384	0.99415165	0.9949849	0.99585044	0.9967476	0.9976714	0.9986205	0.9995912	1.0005797	1.0015846	1.0026042	1.0036346	1.0046757	1.005727	1.0067879	1.0078584	1.0089387	1.0100324	1.011138
0.9935976	0.99240595	0.9913506	0.9904244	0.9896184	0.98892546	0.98833674	0.98784477	0.98744136	0.98712003	0.98687303	0.98669463	0.9865783	0.9865202	0.986518	0.9865651	0.9866606	0.98680276	0.98698884	0.9872187	0.98749197	0.9878083	0.9881686	0.9885726	0.9890193	0.98951185	0.99004704	0.99062765	0.99125373	0.9919228	0.99263555	0.99338895	0.99418384	0.9950163	0.99588424	0.9967852	0.9977162	0.9986749	0.99965787	1.0006621	1.0016842	1.0027212	1.0037719	1.0048336	1.0059066	1.0069888	1.0080806	1.0091815	1.0102947	1.0114177
0.9938311	0.9926459	0.99159425	0.9906729	0.98987055	0.9891814	0.9885944	0.9881032	0.9877013	0.9873777	0.9871285	0.986946	0.98682535	0.98676246	0.9867513	0.98679084	0.9868778	0.9870087	0.9871838	0.98740196	0.9876614	0.9879641	0.988309	0.98869747	0.989131	0.9896082	0.99013054	0.9906977	0.9913105	0.991969	0.99267215	0.9934192	0.994209	0.995038	0.9959055	0.99680895	0.99774486	0.998712	0.9997045	1.0007218	1.0017585	1.0028138	1.0038848	1.0049678	1.0060625	1.007167	1.0082804	1.0094024	1.0105358	1.0116789
0.9940687	0.9928875	0.9918429	0.99092627	0.990128	0.98944247	0.98885775	0.9883682	0.98796624	0.9876423	0.98739076	0.9872064	0.98708135	0.98701274	0.9869948	0.98702586	0.9871029	0.9872238	0.9873873	0.98759305	0.9878394	0.9881274	0.9884576	0.9888314	0.9892474	0.98971045	0.9902174	0.9907695	0.99136895	0.99201524	0.99270725	0.99344456	0.9942261	0.99505055	0.9959156	0.99681914	0.99775946	0.9987312	0.99973226	1.0007619	1.0018134	1.0028852	1.0039729	1.0050774	1.0061922	1.0073193	1.0084549	1.0096002	1.0107553	1.0119194
0.99430615	0.9931328	0.9920953	0.99118453	0.99039125	0.9897089	0.98912865	0.9886404	0.9882395	0.9879167	0.98766387	0.9874752	0.9873467	0.9872722	0.98724914	0.98727214	0.98734003	0.98745054	0.9876029	0.987795	0.98802745	0.9883007	0.9886159	0.9889732	0.9893732	0.9898187	0.99030906	0.99084586	0.99142975	0.9920614	0.9927402	0.99346673	0.99423915	0.99505705	0.99591726	0.99681914	0.9977598	0.9987349	0.9997437	1.0007817	1.0018458	1.0029323	1.0040383	1.005161	1.0062973	1.0074451	1.0086044	1.0097731	1.0109504	1.0121365
0.99454725	0.99338186	0.99235135	0.99144715	0.99066037	0.98998296	0.9894063	0.98892164	0.98852134	0.98819834	0.9879445	0.9877535	0.9876217	0.9875427	0.9875129	0.9875288	0.9875873	0.9876868	0.98782796	0.98800766	0.98822683	0.9884845	0.9887843	0.98912394	0.98950803	0.98993516	0.99040776	0.99092805	0.99149466	0.9921101	0.99277467	0.9934878	0.9942485	0.995057	0.99591106	0.9968091	0.9977463	0.998725	0.9997377	1.0007832	1.0018578	1.0029569	1.0040787	1.0052196	1.006376	1.0075455	1.0087271	1.0099195	1.0111194	1.012329
0.9947923	0.9936348	0.99261266	0.9917152	0.99093485	0.99026376	0.9896914	0.98921	0.9888121	0.98848885	0.9882359	0.9880433	0.98790807	0.9878239	0.98778784	0.9877967	0.987847	0.9879367	0.9880654	0.9882324	0.9884367	0.98868036	0.9889628	0.9892865	0.9896517	0.9900609	0.99051523	0.9910163	0.9915649	0.99216336	0.9928119	0.9935091	0.9942568	0.9950535	0.9958978	0.99678904	0.9977246	0.99870074	0.9997166	1.0007671	1.0018492	1.0029602	1.0040953	1.0052516	1.0064286	1.0076195	1.0088226	1.0100379	1.0112631	1.0124956
0.99503976	0.99389255	0.9928793	0.99198943	0.9912168	0.990551	0.98998344	0.9895058	0.98911035	0.9887893	0.98853487	0.98834187	0.9882035	0.98811543	0.9880748	0.9880759	0.9881176	0.98819804	0.9883148	0.9884691	0.9886591	0.9888881	0.98915404	0.98946095	0.98980737	0.9901967	0.99063283	0.991113	0.9916417	0.99222153	0.9928517	0.9935331	0.9942645	0.9950471	0.9958803	0.9967633	0.99769104	0.9986657	0.9996804	1.0007333	1.0018219	1.0029427	1.0040896	1.005262	1.006455	1.0076662	1.0088915	1.0101296	1.0113777	1.0126345
0.9952916	0.99415493	0.9931505	0.9922703	0.99150544	0.99084616	0.9902842	0.98981136	0.9894184	0.9890993	0.9888461	0.9886507	0.9885106	0.9884198	0.9883735	0.98836833	0.9884009	0.9884724	0.98857886	0.9887202	0.98889625	0.98910946	0.98935866	0.9896467	0.9899747	0.99034464	0.9907595	0.99122024	0.99172884	0.99228764	0.99289715	0.99355924	0.99427414	0.99504167	0.9958611	0.9967312	0.9976514	0.99861896	0.99963087	1.000685	1.0017766	1.0029038	1.0040623	1.0052475	1.0064564	1.0076853	1.0089307	1.010192	1.0114634	1.0127459
0.99554694	0.99442124	0.993427	0.9925561	0.99179924	0.99114776	0.9905927	0.99012434	0.9897356	0.9894183	0.9891658	0.9889719	0.9888299	0.9887355	0.98868316	0.9886719	0.98869735	0.9887591	0.98885494	0.9889842	0.98914725	0.9893443	0.9895769	0.9898468	0.9901557	0.9905059	0.99089855	0.991339	0.9918244	0.9923615	0.99294966	0.9935911	0.9942868	0.9950354	0.9958396	0.99669677	0.9976059	0.99856496	0.99957114	1.0006226	1.0017159	1.0028479	1.0040135	1.0052102	1.0064319	1.0076782	1.0089438	1.010225	1.01152	1.0128272
0.9958064	0.99469185	0.99370915	0.9928489	0.9921013	0.99145746	0.99091005	0.99044657	0.9900618	0.9897479	0.9894965	0.9893028	0.9891596	0.9890613	0.98900557	0.98898906	0.9890087	0.9890604	0.9891451	0.9892628	0.98941267	0.98959404	0.9898103	0.9900616	0.9903517	0.9906813	0.99105155	0.99146944	0.9919334	0.992447	0.9930119	0.9936305	0.9943042	0.99503416	0.995819	0.9966598	0.9975543	0.9985031	0.9995021	1.0005482	1.0016404	1.0027734	1.003945	1.00515	1.0063841	1.0076456	1.0089284	1.010231	1.0115477	1.012878
0.99606997	0.9949683	0.9939966	0.9931477	0.99241036	0.99177444	0.9912329	0.9907782	0.99039793	0.9900865	0.9898381	0.9896449	0.98950154	0.98940104	0.98934144	0.9893196	0.9893312	0.9893759	0.98945004	0.98955595	0.9896917	0.98985887	0.9900585	0.9902923	0.9905623	0.9908709	0.9912197	0.99161315	0.9920536	0.9925434	0.99308544	0.9936791	0.9943301	0.9950384	0.9958016	0.99662393	0.9975021	0.9984372	0.9994253	1.0004635	1.0015513	1.002684	1.0038571	1.0050689	1.0063143	1.0075871	1.0088862	1.0102065	1.0115445	1.0128981
0.99633694	0.9952485	0.99429065	0.9934531	0.9927261	0.9920999	0.9915665	0.991117	0.9907438	0.9904364	0.9901901	0.9899979	0.98985314	0.9897522	0.98968995	0.9896628	0.98966837	0.98970455	0.9897699	0.98986447	0.98998684	0.99013937	0.99032366	0.99053895	0.9907888	0.9910762	0.99140316	0.9917732	0.99218893	0.9926536	0.9931697	0.99373865	0.9943651	0.99504787	0.9957895	0.9965912	0.9974506	0.9983686	0.99934334	1.0003709	1.001452	1.0025802	1.0037543	1.0049688	1.0062206	1.0075042	1.0088178	1.0101545	1.0115136	1.012888
0.9966098	0.9955355	0.99459046	0.9937643	0.99304795	0.99243206	0.9919081	0.99146676	0.9910978	0.9907954	0.99055237	0.9903621	0.9902183	0.990115	0.9900492	0.99002	0.99001956	0.9900472	0.99010456	0.99018747	0.9902989	0.9904374	0.9906039	0.990802	0.99103194	0.9912992	0.99160373	0.99194944	0.99233997	0.992778	0.9932683	0.9938108	0.99441063	0.99506843	0.9957847	0.99656266	0.99740124	0.9982991	0.99925786	1.0002728	1.0013425	1.0024642	1.0036358	1.004851	1.006106	1.0073986	1.0087229	1.0100753	1.0114515	1.012847
0.9968855	0.9958269	0.99489504	0.9940822	0.99337775	0.992773	0.99225765	0.9918239	0.9914617	0.99116397	0.9909246	0.9907365	0.9905938	0.9904911	0.9904242	0.9903887	0.99038374	0.99040526	0.99045384	0.99052715	0.9906262	0.99075097	0.9909025	0.99108285	0.99129426	0.9915394	0.9918211	0.9921429	0.99250853	0.99292	0.993382	0.9938966	0.9944684	0.99509835	0.9957879	0.99654096	0.9973541	0.9982317	0.9991704	1.0001698	1.0012269	1.0023391	1.0035031	1.004717	1.0059739	1.007271	1.0086051	1.0099702	1.0113624	1.0127772
0.9971663	0.99612296	0.9952062	0.99440646	0.9937141	0.99312043	0.9926151	0.9921886	0.99183434	0.991542	0.99130803	0.9911221	0.99098	0.9908776	0.9908096	0.99077266	0.99076146	0.9907781	0.9908183	0.9908829	0.99096966	0.99108076	0.99121803	0.9913823	0.9915741	0.9917988	0.99205804	0.99235505	0.9926945	0.99307877	0.9935136	0.9939987	0.9945407	0.99514186	0.9958032	0.99652725	0.997316	0.9981687	0.9990847	1.0000657	1.0011055	1.0022048	1.0033605	1.0045681	1.0058258	1.0071248	1.0084652	1.0098397	1.0112447	1.0126766
0.9974521	0.9964241	0.9955219	0.99473673	0.994057	0.99347526	0.9929802	0.9925634	0.992216	0.9919309	0.9917008	0.9915182	0.99137944	0.9912769	0.9912076	0.99116725	0.99115443	0.9911647	0.9911974	0.99125236	0.9913296	0.99142915	0.9915508	0.99169785	0.9918725	0.9920764	0.99231356	0.99258655	0.99289966	0.99325746	0.99366224	0.9941181	0.99463016	0.9952001	0.9958313	0.996526	0.99728554	0.998111	0.999004	0.999961	1.0009819	1.0020666	1.0032095	1.0044079	1.0056599	1.006959	1.0083025	1.009686	1.0111021	1.0125481
0.99774045	0.99672955	0.99584407	0.9950725	0.99440765	0.99383634	0.9933515	0.9929455	0.9926059	0.99232805	0.99210256	0.9919248	0.9917879	0.9916877	0.9916172	0.99157554	0.99155885	0.9915646	0.99159145	0.9916389	0.9917052	0.9917924	0.9919006	0.99203336	0.9921888	0.99237406	0.9925878	0.9928381	0.9931249	0.99345416	0.99383026	0.9942559	0.99473715	0.9952742	0.99587387	0.9965369	0.9972657	0.9980631	0.99892724	0.99985915	1.0008591	1.001924	1.0030513	1.0042386	1.0054823	1.006779	1.0081217	1.0095085	1.0109332	1.0123916
0.9980337	0.9970396	0.99617106	0.9954152	0.99476326	0.99420565	0.9937325	0.9933348	0.9930049	0.9927333	0.99251544	0.99234074	0.99220693	0.99210805	0.992039	0.99199635	0.9919764	0.99197876	0.9920003	0.9920396	0.99209744	0.99217355	0.9922696	0.99238604	0.9925254	0.99268955	0.9928838	0.9931092	0.9933713	0.9936727	0.99401957	0.99441457	0.9948631	0.99536836	0.9959343	0.9965635	0.9972613	0.9980257	0.9988602	0.99976474	1.0007386	1.001781	1.0028898	1.0040628	1.0052947	1.0065833	1.0079238	1.0093123	1.0107424	1.0122098
0.9983297	0.99735457	0.9965018	0.9957624	0.995125	0.9945806	0.99411917	0.99373215	0.993412	0.99314755	0.9929353	0.99276674	0.9926368	0.9925396	0.99247193	0.9924292	0.9924077	0.99240535	0.9924216	0.9924545	0.9925048	0.9925708	0.9926537	0.99275595	0.9928792	0.99302626	0.99319893	0.9934025	0.9936383	0.9939133	0.9942299	0.99459416	0.9950104	0.9954816	0.9960133	0.9966081	0.9972702	0.9980015	0.99880344	0.9996774	1.0006227	1.0016394	1.0027266	1.0038803	1.005098	1.0063756	1.0077106	1.009097	1.0105292	1.0120037
0.9986291	0.99767315	0.99683785	0.9961149	0.99549204	0.9949618	0.9945129	0.99413574	0.9938248	0.99356985	0.9933642	0.99320084	0.9930756	0.9929815	0.9929145	0.992872	0.99285	0.9928454	0.9928568	0.99288476	0.99292636	0.99298346	0.99305594	0.99314404	0.99325293	0.9933815	0.9935347	0.99371487	0.9939266	0.9941751	0.9944629	0.9947962	0.9951791	0.9956153	0.9961123	0.996672	0.99729675	0.9979927	0.99875987	0.9996007	1.0005153	1.0015038	1.0025645	1.0036967	1.004896	1.0061609	1.0074859	1.0088661	1.0102971	1.0117743
0.99893177	0.9979948	0.99717766	0.99647176	0.9958648	0.99534714	0.9949119	0.9945466	0.994245	0.9939998	0.9938013	0.9936448	0.99352294	0.9934324	0.99336785	0.9933262	0.9933027	0.99329644	0.9933057	0.99332786	0.99336404	0.99341214	0.99347425	0.9935508	0.9936441	0.99375635	0.99389094	0.99404955	0.994239	0.9944599	0.9947193	0.9950209	0.9953703	0.9957732	0.9962341	0.9967557	0.99734396	0.9980019	0.9987319	0.99953777	1.0004188	1.0013746	1.0024077	1.0035132	1.0046916	1.005938	1.0072483	1.0086207	1.0100472	1.0115254
0.99923766	0.99831927	0.99752164	0.99683225	0.9962415	0.99573946	0.9953164	0.99496406	0.99467164	0.99443483	0.9942439	0.9940943	0.99397814	0.9938913	0.9938305	0.99378896	0.9937667	0.993759	0.9937659	0.9937842	0.99381363	0.99385446	0.9939074	0.9939736	0.99405384	0.9941505	0.9942666	0.9944054	0.9945703	0.9947672	0.9949974	0.99526995	0.99558634	0.9959555	0.99637824	0.9968626	0.9974124	0.99803114	0.9987221	0.9994899	1.0003343	1.0012563	1.0022573	1.0033348	1.0044869	1.005712	1.0070055	1.0083653	1.009783	1.0112581
0.9995451	0.998648	0.99786854	0.9971974	0.9966216	0.99613446	0.99572605	0.995385	0.99510396	0.9948765	0.9946944	0.99455065	0.9944404	0.9943585	0.994301	0.9942618	0.9942402	0.9942324	0.9942363	0.9942514	0.99427646	0.99431074	0.9943558	0.994412	0.9944794	0.99456257	0.9946614	0.9947812	0.99492556	0.995096	0.9953012	0.99554306	0.9958264	0.9961601	0.9965475	0.9969941	0.9975041	0.99808216	0.998734	0.99946064	1.0002666	1.0011506	1.0021163	1.0031619	1.0042862	1.0054857	1.0067586	1.0081003	1.0095072	1.0109744
0.9998548	0.99897784	0.9982179	0.99756426	0.99700654	0.99653363	0.9961385	0.99581	0.9955412	0.9953233	0.9951497	0.9950134	0.9949098	0.9948328	0.9947781	0.99474293	0.994722	0.9947138	0.99471724	0.99472964	0.9947508	0.99478	0.99481785	0.9948645	0.99492264	0.9949919	0.99507606	0.9951775	0.9953005	0.9954491	0.9956264	0.99584025	0.996093	0.9963922	0.99674284	0.9971495	0.99761915	0.9981568	0.99876606	0.9994512	1.000216	1.0010611	1.0019885	1.0029982	1.0040907	1.0052613	1.0065097	1.0078322	1.0092231	1.0106789
1.0001657	0.9993091	0.9985695	0.997934	0.99739337	0.9969358	0.99655485	0.9962396	0.99598247	0.99577403	0.99560994	0.9954808	0.9953839	0.9953128	0.99526197	0.9952295	0.9952109	0.9952045	0.9952072	0.99521786	0.99523664	0.99526185	0.9952925	0.99533165	0.99537957	0.9954374	0.99550796	0.9955924	0.9956967	0.9958232	0.995976	0.99616146	0.9963844	0.9966494	0.99696374	0.9973325	0.9977623	0.9982569	0.998824	0.99946564	1.0001869	1.0009894	1.0018761	1.0028478	1.0039042	1.0050424	1.0062628	1.0075598	1.0089316	1.0103725
1.000476	0.99964255	0.99892175	0.9983052	0.9977815	0.99734133	0.9969741	0.99667186	0.99642575	0.9962288	0.9960735	0.995953	0.9958629	0.995796	0.9957513	0.99572164	0.99570674	0.9957006	0.9957044	0.9957148	0.9957301	0.99575174	0.9957793	0.99581116	0.99585056	0.9958977	0.99595535	0.9960261	0.9961121	0.99621797	0.9963477	0.99650687	0.9967007	0.9969327	0.9972116	0.9975426	0.9979314	0.99838513	0.99890745	0.9995043	1.0001804	1.0009389	1.0017827	1.0027122	1.0037285	1.0048326	1.0060197	1.0072892	1.0086372	1.0100594
1.0007879	0.99997574	0.99927557	0.9986773	0.9981719	0.99774706	0.9973949	0.9971066	0.99687165	0.99668634	0.9965397	0.99642855	0.9963448	0.99628484	0.9962439	0.9962195	0.9962065	0.99620235	0.9962073	0.99621797	0.9962328	0.99625146	0.9962755	0.9963022	0.99633396	0.9963729	0.9964185	0.9964753	0.9965465	0.99663347	0.9967411	0.99687535	0.99704105	0.9972417	0.9974874	0.99778056	0.9981283	0.9985398	0.99901825	0.99956965	1.0001994	1.000911	1.0017098	1.0025952	1.0035701	1.0046339	1.0057856	1.0070227	1.0083435	1.0097431
1.0010989	1.0003082	0.99962974	0.99905133	0.9985621	0.9981534	0.9978173	0.9975408	0.9973193	0.9971441	0.9970077	0.99690443	0.996829	0.99677557	0.9967403	0.99672014	0.9967096	0.9967091	0.99671596	0.9967269	0.99674094	0.9967589	0.9967792	0.9968023	0.9968277	0.9968583	0.9968965	0.99694127	0.9969969	0.9970677	0.99715537	0.99726605	0.9974051	0.99757797	0.99778867	0.99804586	0.99835515	0.9987247	0.9991573	0.9996642	1.0002463	1.0009098	1.0016601	1.0024997	1.00343	1.0044507	1.0055624	1.0067645	1.0080531	1.0094249
1.0014089	1.0006409	0.99998254	0.99942344	0.99895245	0.9985606	0.9982382	0.9979764	0.9977671	0.9976025	0.99747676	0.997382	0.99731344	0.9972676	0.9972372	0.9972219	0.9972172	0.9972195	0.99722695	0.9972396	0.9972546	0.99727064	0.9972899	0.99731004	0.99733174	0.99735606	0.9973859	0.99741936	0.99746335	0.9975181	0.997589	0.99767923	0.99779344	0.9979368	0.9981169	0.9983397	0.9986108	0.99893796	0.99932826	0.9997868	1.0003211	1.0009369	1.0016376	1.0024277	1.0033097	1.0042852	1.005355	1.0065165	1.0077696	1.0091109
1.0017173	1.0009707	1.0003332	0.9997938	0.9993418	0.9989655	0.99865836	0.998411	0.99821347	0.99806046	0.9979442	0.9978584	0.9977981	0.99775916	0.9977352	0.99772453	0.99772316	0.99772996	0.99774	0.9977553	0.9977707	0.99778765	0.99780476	0.9978228	0.9978415	0.99786127	0.9978842	0.9979114	0.9979442	0.99798554	0.99803936	0.9981107	0.9982021	0.9983213	0.9984718	0.9986603	0.99889433	0.9991815	0.999528	0.9999411	1.0004269	1.0009923	1.001643	1.0023825	1.0032144	1.0041413	1.0051641	1.0062835	1.0074971	1.0088023
1.0020232	1.0012991	1.0006825	1.0001625	0.9997282	0.9993691	0.99907744	0.9988421	0.99865794	0.9985163	0.9984104	0.99833375	0.9982813	0.9982484	0.9982311	0.9982265	0.99822956	0.9982387	0.9982538	0.99827015	0.9982872	0.9983056	0.9983242	0.9983411	0.9983573	0.9983734	0.9983911	0.99841195	0.99843544	0.99846673	0.99850637	0.99855965	0.9986329	0.9987274	0.99885	0.9990077	0.99920666	0.9994553	0.9997591	1.0001259	1.0005653	1.0010797	1.001678	1.0023657	1.0031452	1.0040212	1.0049956	1.0060682	1.0072385	1.0085037
1.002325	1.0016241	1.0010283	1.0005277	1.0001115	0.9997698	0.999493	0.99927205	0.9990999	0.99896896	0.9988731	0.9988054	0.9987612	0.9987356	0.99872446	0.99872476	0.99873394	0.9987483	0.9987652	0.99878436	0.9988038	0.9988244	0.99884295	0.9988599	0.99887544	0.9988908	0.9989042	0.99891883	0.99893725	0.9989586	0.9989873	0.999026	0.99908024	0.99915457	0.99925154	0.9993807	0.99954814	0.99975777	1.0000216	1.0003445	1.0007349	1.0012	1.001747	1.0023813	1.0031067	1.0039295	1.0048517	1.0058737	1.0069966	1.0082202
1.002623	1.0019447	1.0013694	1.0008887	1.0004913	1.0001647	0.9999035	0.9996968	0.9995367	0.9994181	0.9993316	0.99927235	0.99923664	0.9992178	0.99921364	0.99921954	0.99923354	0.9992512	0.999273	0.9992961	0.99931854	0.99934006	0.99936116	0.9993789	0.9993948	0.99940866	0.9994211	0.9994329	0.99944526	0.9994594	0.99948025	0.9995065	0.9995445	0.9995995	0.9996754	0.9997779	0.9999134	1.0000895	1.000315	1.0005943	1.0009383	1.001354	1.0018474	1.0024275	1.003099	1.0038667	1.0047338	1.0057034	1.0067765	1.0079529
1.0029154	1.0022591	1.0017064	1.0012449	1.0008645	1.0005561	1.0003088	1.0001161	0.9999681	0.99985987	0.9997843	0.9997347	0.9997062	0.9996944	0.9996961	0.9997085	0.9997261	0.9997499	0.99977505	0.9998012	0.9998278	0.99985236	0.9998756	0.9998953	0.99991214	0.9999266	0.9999392	0.9999481	0.9999576	0.9999677	0.99997956	0.9999975	1.0000231	1.0000627	1.0001184	1.0001966	1.0003047	1.0004482	1.000636	1.0008754	1.0011743	1.0015414	1.0019833	1.0025097	1.0031258	1.0038364	1.0046468	1.0055614	1.0065804	1.0077059
1.0032023	1.002569	1.0020368	1.0015956	1.0012326	1.0009398	1.0007082	1.0005286	1.0003934	1.0002964	1.0002304	1.0001887	1.0001686	1.0001645	1.000172	1.0001892	1.0002131	1.0002406	1.0002699	1.0003006	1.0003301	1.0003579	1.000384	1.0004064	1.0004264	1.0004425	1.000456	1.0004654	1.000473	1.0004796	1.0004866	1.0004966	1.0005132	1.0005378	1.0005778	1.0006361	1.0007184	1.0008335	1.0009876	1.0011871	1.0014433	1.0017631	1.0021545	1.0026258	1.0031863	1.0038401	1.004593	1.0054489	1.0064127	1.0074836
1.0034833	1.0028727	1.0023608	1.0019377	1.0015932	1.0013175	1.0010993	1.0009341	1.0008103	1.0007237	1.0006665	1.0006349	1.0006222	1.0006248	1.0006391	1.0006613	1.0006891	1.0007226	1.0007565	1.0007907	1.0008241	1.0008559	1.000885	1.0009109	1.0009334	1.0009513	1.0009665	1.0009775	1.0009862	1.0009921	1.0009959	1.0010017	1.0010098	1.0010267	1.0010519	1.0010928	1.0011535	1.001242	1.0013642	1.0015289	1.001745	1.0020193	1.0023617	1.0027807	1.0032836	1.0038799	1.0045737	1.0053703	1.006276	1.00729
1.0037559	1.0031675	1.002677	1.0022736	1.0019456	1.0016854	1.001483	1.0013295	1.0012182	1.001142	1.001095	1.0010709	1.0010659	1.0010744	1.0010949	1.0011227	1.001155	1.0011928	1.0012301	1.0012698	1.0013065	1.0013416	1.0013757	1.0014052	1.0014309	1.0014532	1.0014714	1.0014853	1.0014956	1.0015017	1.0015064	1.0015093	1.001514	1.0015223	1.001537	1.0015635	1.0016063	1.0016726	1.0017674	1.0018991	1.0020773	1.0023087	1.0026054	1.0029713	1.0034202	1.003957	1.0045924	1.0053287	1.0061721	1.0071269
1.0040203	1.0034535	1.0029843	1.0025997	1.0022895	1.0020441	1.0018555	1.0017153	1.0016149	1.001549	1.0015106	1.0014956	1.0014963	1.0015119	1.0015376	1.0015706	1.0016087	1.0016502	1.0016917	1.0017352	1.0017762	1.0018165	1.0018532	1.0018868	1.0019172	1.001944	1.0019654	1.0019836	1.0019975	1.0020072	1.0020128	1.0020165	1.002018	1.0020227	1.0020306	1.002046	1.0020747	1.0021207	1.0021919	1.0022953	1.0024376	1.0026304	1.0028807	1.0031996	1.003594	1.0040741	1.0046489	1.0053245	1.0061053	1.0069989
1.0042757	1.0037313	1.003281	1.0029149	1.0026214	1.0023918	1.002218	1.0020897	1.0020002	1.0019438	1.0019147	1.0019066	1.0019139	1.0019361	1.0019658	1.0020046	1.0020467	1.0020921	1.0021387	1.0021845	1.0022304	1.0022746	1.0023155	1.0023537	1.0023893	1.0024205	1.0024483	1.0024717	1.0024897	1.0025038	1.0025136	1.0025185	1.0025216	1.0025252	1.0025285	1.0025377	1.002554	1.0025855	1.0026362	1.0027139	1.0028262	1.0029824	1.0031914	1.003462	1.0038052	1.0042307	1.0047454	1.0053588	1.0060782	1.0069076
1.0045198	1.003996	1.0035671	1.003219	1.0029423	1.0027282	1.0025674	1.0024511	1.0023725	1.0023252	1.0023037	1.0023025	1.0023173	1.0023443	1.0023797	1.002422	1.0024687	1.0025177	1.002568	1.0026172	1.0026671	1.0027149	1.0027603	1.0028044	1.0028448	1.0028819	1.0029148	1.0029442	1.0029691	1.002989	1.0030032	1.0030143	1.0030208	1.0030242	1.0030274	1.0030323	1.0030427	1.0030626	1.0030968	1.0031532	1.0032394	1.003363	1.0035343	1.003761	1.0040553	1.004426	1.0048832	1.005435	1.0060904	1.0068562
1.0047531	1.004251	1.0038409	1.0035114	1.0032508	1.003052	1.0029027	1.0027982	1.0027305	1.0026913	1.0026782	1.0026828	1.0027039	1.0027362	1.0027767	1.0028219	1.0028723	1.0029252	1.0029783	1.003032	1.0030838	1.0031362	1.003186	1.0032347	1.0032809	1.0033239	1.0033635	1.0033994	1.0034317	1.0034592	1.0034806	1.003498	1.0035106	1.0035186	1.0035235	1.0035287	1.0035354	1.0035471	1.0035703	1.0036093	1.0036741	1.0037693	1.003906	1.0040932	1.0043422	1.0046607	1.0050619	1.0055546	1.0061469	1.006846
1.0049757	1.0044943	1.0041032	1.0037898	1.0035455	1.0033604	1.0032245	1.003131	1.0030719	1.0030422	1.0030359	1.003048	1.0030733	1.0031092	1.0031542	1.0032027	1.003256	1.0033109	1.0033668	1.0034245	1.0034811	1.0035354	1.0035903	1.0036433	1.0036949	1.0037442	1.0037912	1.003835	1.0038755	1.0039108	1.0039423	1.0039669	1.0039878	1.0040026	1.0040133	1.004022	1.0040288	1.0040373	1.0040529	1.0040807	1.0041267	1.0041984	1.0043052	1.0044565	1.0046636	1.0049338	1.0052822	1.0057158	1.0062463	1.0068799
1.0051832	1.0047233	1.0043502	1.0040554	1.003826	1.0036533	1.0035299	1.0034465	1.0033973	1.0033752	1.0033756	1.0033925	1.0034235	1.0034637	1.0035106	1.0035627	1.0036178	1.0036757	1.0037344	1.0037928	1.0038526	1.003912	1.00397	1.0040281	1.0040846	1.0041404	1.0041951	1.0042464	1.0042955	1.0043404	1.0043821	1.0044187	1.0044496	1.0044733	1.0044919	1.0045079	1.0045179	1.0045278	1.0045407	1.0045601	1.0045938	1.0046465	1.0047296	1.0048492	1.0050178	1.0052451	1.0055416	1.0059197	1.0063891	1.0069604
1.005378	1.0049373	1.0045834	1.004304	1.0040892	1.0039304	1.003818	1.0037457	1.0037038	1.0036904	1.0036954	1.0037178	1.003753	1.0037961	1.003846	1.0039003	1.0039574	1.0040171	1.0040772	1.0041374	1.0041994	1.0042621	1.0043243	1.0043854	1.0044477	1.0045097	1.0045717	1.0046331	1.0046914	1.0047473	1.0047997	1.0048479	1.0048904	1.0049263	1.0049572	1.0049815	1.0049996	1.0050142	1.0050291	1.0050467	1.0050721	1.0051119	1.0051739	1.0052677	1.0054027	1.0055902	1.0058411	1.0061656	1.0065776	1.0070845
1.0055579	1.0051372	1.0048007	1.0045373	1.0043367	1.0041903	1.0040892	1.0040253	1.003992	1.0039841	1.0039947	1.0040218	1.0040594	1.0041051	1.0041579	1.0042137	1.0042733	1.0043329	1.0043938	1.004457	1.00452	1.0045835	1.0046492	1.0047158	1.0047833	1.0048512	1.0049204	1.0049897	1.0050578	1.0051261	1.0051906	1.0052519	1.005308	1.0053593	1.0054017	1.0054398	1.0054682	1.0054932	1.005513	1.0055326	1.0055549	1.0055863	1.0056354	1.0057087	1.0058159	1.0059686	1.0061766	1.0064532	1.0068096	1.0072558
1.0057217	1.0053205	1.0050013	1.0047529	1.0045661	1.0044312	1.0043405	1.0042852	1.0042596	1.0042567	1.0042734	1.0043033	1.0043427	1.0043916	1.0044451	1.0045012	1.0045605	1.0046213	1.0046836	1.0047476	1.004812	1.0048766	1.0049443	1.0050149	1.0050867	1.0051606	1.0052375	1.005316	1.005395	1.0054736	1.005552	1.005628	1.0056986	1.0057657	1.0058252	1.0058765	1.0059222	1.0059588	1.0059887	1.006015	1.0060403	1.0060697	1.0061095	1.006167	1.0062534	1.0063759	1.0065469	1.0067793	1.007084	1.007474
1.0058692	1.0054866	1.0051845	1.0049503	1.0047768	1.0046535	1.0045716	1.0045242	1.0045049	1.0045081	1.0045285	1.0045608	1.0046029	1.0046525	1.0047063	1.0047635	1.004821	1.0048822	1.0049436	1.0050071	1.005072	1.0051389	1.0052079	1.0052817	1.0053579	1.0054377	1.0055213	1.0056081	1.0056982	1.0057887	1.0058808	1.005972	1.0060601	1.0061442	1.0062225	1.0062928	1.0063554	1.0064075	1.0064522	1.0064893	1.0065225	1.0065542	1.0065924	1.0066406	1.0067099	1.0068083	1.0069488	1.0071425	1.007401	1.0077367
1.0060008	1.0056356	1.0053477	1.0051291	1.0049679	1.0048553	1.0047818	1.0047421	1.0047283	1.004736	1.0047588	1.0047939	1.0048372	1.0048864	1.0049402	1.0049965	1.005055	1.0051132	1.0051737	1.0052364	1.0053006	1.0053681	1.005439	1.0055143	1.0055943	1.0056792	1.0057695	1.0058656	1.0059656	1.0060695	1.0061747	1.0062815	1.0063878	1.0064907	1.0065877	1.0066801	1.006762	1.0068345	1.006897	1.00695	1.0069954	1.0070359	1.007077	1.0071225	1.0071805	1.0072635	1.0073781	1.007539	1.007755	1.0080435
1.006113	1.0057654	1.0054938	1.0052888	1.0051384	1.0050359	1.0049703	1.0049366	1.0049276	1.0049388	1.004965	1.0050007	1.0050442	1.005094	1.0051465	1.0052011	1.0052575	1.0053134	1.005373	1.0054331	1.0054966	1.0055629	1.005634	1.0057117	1.005795	1.005884	1.0059806	1.0060843	1.0061951	1.0063101	1.006431	1.0065544	1.0066787	1.0068015	1.0069215	1.0070342	1.0071403	1.0072361	1.00732	1.0073938	1.007456	1.0075107	1.0075595	1.0076083	1.0076652	1.0077363	1.0078328	1.0079658	1.0081466	1.0083909
1.0062088	1.0058762	1.0056196	1.0054269	1.0052881	1.0051928	1.0051347	1.0051095	1.0051044	1.0051187	1.0051441	1.0051813	1.005225	1.0052726	1.0053233	1.0053749	1.0054277	1.0054822	1.0055382	1.0055966	1.0056571	1.0057234	1.005795	1.0058724	1.0059578	1.006051	1.0061533	1.0062655	1.0063844	1.0065125	1.0066469	1.0067873	1.0069307	1.0070742	1.0072173	1.007355	1.0074849	1.0076067	1.0077169	1.0078144	1.0078982	1.0079718	1.0080354	1.0080945	1.0081531	1.0082211	1.0083058	1.0084189	1.0085708	1.0087775
1.0062821	1.005967	1.0057243	1.0055438	1.0054142	1.0053287	1.0052776	1.0052544	1.0052541	1.0052699	1.0052977	1.0053345	1.0053763	1.0054216	1.0054691	1.0055181	1.0055674	1.005619	1.0056707	1.0057256	1.0057834	1.0058469	1.0059164	1.0059941	1.0060813	1.0061783	1.0062857	1.0064039	1.0065335	1.0066726	1.0068221	1.0069785	1.0071412	1.0073067	1.0074728	1.0076369	1.007795	1.0079439	1.0080813	1.0082067	1.0083183	1.0084144	1.0084989	1.0085732	1.0086426	1.0087132	1.0087935	1.008893	1.0090239	1.0092
1.0063373	1.0060375	1.0058081	1.0056385	1.0055188	1.0054392	1.0053958	1.005377	1.0053784	1.0053957	1.0054231	1.00546	1.0054989	1.0055414	1.0055854	1.0056298	1.0056744	1.0057201	1.0057685	1.0058184	1.0058728	1.0059332	1.0060012	1.0060788	1.0061655	1.0062652	1.0063764	1.0065018	1.0066398	1.0067904	1.0069535	1.0071262	1.0073081	1.0074961	1.0076872	1.007877	1.008064	1.0082437	1.0084125	1.0085686	1.0087106	1.0088352	1.008946	1.0090417	1.009126	1.0092067	1.0092891	1.009384	1.0095015	1.0096523
1.0063733	1.0060867	1.0058696	1.0057099	1.0055987	1.0055268	1.0054878	1.0054728	1.0054766	1.0054935	1.0055214	1.0055546	1.0055913	1.0056304	1.0056694	1.0057096	1.0057486	1.005789	1.005831	1.0058768	1.0059263	1.005983	1.0060472	1.0061231	1.0062101	1.0063105	1.0064249	1.0065559	1.0067023	1.0068629	1.0070391	1.0072293	1.0074302	1.0076396	1.0078558	1.0080732	1.0082905	1.008502	1.0087045	1.0088954	1.0090712	1.0092285	1.0093691	1.0094923	1.0095991	1.0096972	1.0097904	1.0098872	1.0099971	1.0101328
1.0063863	1.0061145	1.0059081	1.005759	1.0056554	1.0055902	1.0055557	1.0055419	1.0055478	1.0055647	1.0055904	1.0056212	1.0056535	1.0056876	1.0057213	1.0057553	1.0057882	1.0058224	1.0058582	1.0058969	1.0059421	1.0059936	1.0060542	1.0061271	1.006213	1.0063136	1.0064312	1.0065658	1.0067198	1.0068904	1.0070792	1.0072851	1.0075049	1.0077372	1.0079777	1.0082248	1.0084717	1.0087177	1.0089557	1.0091823	1.0093951	1.0095901	1.0097655	1.0099207	1.0100583	1.0101798	1.0102888	1.0103953	1.0105065	1.0106338
1.0063783	1.0061195	1.0059254	1.0057843	1.0056878	1.0056274	1.0055957	1.0055856	1.0055901	1.0056069	1.0056295	1.0056568	1.005685	1.0057139	1.0057421	1.0057683	1.0057952	1.0058213	1.0058491	1.0058818	1.00592	1.005966	1.0060228	1.0060904	1.0061753	1.006276	1.0063941	1.0065328	1.0066918	1.0068731	1.0070741	1.0072943	1.007532	1.0077868	1.0080521	1.0083268	1.0086068	1.0088863	1.0091606	1.0094279	1.009679	1.009914	1.0101297	1.010323	1.0104942	1.0106454	1.0107801	1.0109046	1.0110235	1.0111521
1.0063485	1.0061021	1.005917	1.0057851	1.0056952	1.0056386	1.0056095	1.0056001	1.0056052	1.0056193	1.0056392	1.0056626	1.0056854	1.0057075	1.0057287	1.0057477	1.0057665	1.0057851	1.0058054	1.0058296	1.0058612	1.0059003	1.00595	1.0060151	1.0060946	1.0061948	1.0063143	1.0064557	1.0066199	1.0068088	1.007021	1.0072557	1.0075113	1.0077858	1.008077	1.0083809	1.0086918	1.0090061	1.0093199	1.0096262	1.00992	1.0101992	1.0104572	1.0106916	1.0109036	1.0110915	1.0112579	1.0114052	1.0115443	1.0116804
1.006297	1.0060612	1.0058873	1.0057622	1.0056775	1.0056248	1.0055976	1.0055889	1.0055915	1.0056025	1.0056201	1.0056367	1.005654	1.0056691	1.0056828	1.0056944	1.0057036	1.0057138	1.0057244	1.0057409	1.0057629	1.0057951	1.0058393	1.0058975	1.005975	1.0060719	1.006191	1.0063347	1.0065032	1.006699	1.0069213	1.0071694	1.0074425	1.007738	1.0080523	1.0083836	1.0087271	1.0090772	1.0094281	1.0097771	1.010115	1.0104394	1.0107436	1.0110258	1.0112822	1.0115111	1.0117157	1.0118964	1.0120604	1.0122133
1.0062224	1.005998	1.0058314	1.0057127	1.0056343	1.0055848	1.0055579	1.0055484	1.0055497	1.0055578	1.0055697	1.0055808	1.0055919	1.0055997	1.0056038	1.0056058	1.0056068	1.0056075	1.0056096	1.0056157	1.0056293	1.0056525	1.0056896	1.0057423	1.0058137	1.0059067	1.0060242	1.0061696	1.006342	1.0065435	1.0067747	1.0070359	1.0073247	1.0076402	1.007978	1.0083379	1.0087113	1.0090966	1.0094876	1.009878	1.0102615	1.0106341	1.010988	1.011319	1.0116248	1.0119015	1.012149	1.012369	1.0125656	1.0127442
1.0061256	1.0059109	1.0057523	1.0056404	1.0055646	1.0055181	1.0054909	1.0054802	1.0054791	1.0054837	1.0054897	1.0054953	1.0054982	1.005498	1.005493	1.0054855	1.0054762	1.0054662	1.0054579	1.0054547	1.0054582	1.0054729	1.0055009	1.0055468	1.0056126	1.0057023	1.0058184	1.0059624	1.0061364	1.0063432	1.0065833	1.0068556	1.0071586	1.0074929	1.0078532	1.008239	1.0086445	1.0090649	1.0094944	1.0099282	1.0103585	1.0107795	1.0111848	1.011568	1.0119268	1.0122558	1.0125531	1.0128188	1.0130556	1.013268
1.0060055	1.0058002	1.0056485	1.0055419	1.0054699	1.0054239	1.0053984	1.0053856	1.0053806	1.0053793	1.0053807	1.0053777	1.0053728	1.0053642	1.0053492	1.005332	1.0053115	1.0052912	1.0052718	1.0052578	1.0052516	1.0052565	1.0052762	1.0053145	1.0053734	1.0054576	1.0055703	1.0057131	1.0058901	1.0061008	1.006347	1.0066292	1.0069463	1.0072981	1.0076808	1.0080914	1.008526	1.0089817	1.0094503	1.0099262	1.0104035	1.0108747	1.0113326	1.0117717	1.0121855	1.01257	1.0129223	1.0132399	1.0135236	1.0137776
1.005864	1.0056667	1.0055219	1.0054184	1.0053488	1.0053041	1.0052773	1.0052625	1.0052534	1.0052477	1.0052419	1.0052319	1.0052174	1.0051985	1.0051738	1.005146	1.0051154	1.0050826	1.0050534	1.0050269	1.0050094	1.0050044	1.0050142	1.0050439	1.0050963	1.0051739	1.0052835	1.0054241	1.0056018	1.0058153	1.0060676	1.0063589	1.0066885	1.0070566	1.007459	1.0078954	1.0083594	1.0088464	1.0093546	1.0098721	1.0103959	1.0109173	1.0114301	1.0119247	1.012398	1.0128419	1.0132521	1.0136267	1.0139643	1.0142658
1.0056986	1.0055089	1.0053698	1.0052705	1.005203	1.0051584	1.0051298	1.0051118	1.0050989	1.005087	1.0050733	1.0050557	1.0050327	1.0050043	1.0049685	1.0049293	1.0048858	1.0048426	1.0048003	1.0047636	1.0047345	1.0047178	1.0047187	1.0047385	1.0047829	1.0048559	1.0049592	1.0050975	1.005274	1.0054897	1.0057462	1.0060459	1.0063872	1.0067693	1.0071915	1.0076507	1.0081421	1.0086627	1.0092058	1.0097662	1.0103368	1.0109085	1.0114752	1.0120281	1.0125607	1.0130672	1.0135405	1.0139749	1.0143726	1.0147308
1.0055109	1.0053288	1.0051937	1.005098	1.0050313	1.0049862	1.0049562	1.0049341	1.0049162	1.0048987	1.0048767	1.0048505	1.0048175	1.0047784	1.0047321	1.0046808	1.0046268	1.0045706	1.004516	1.0044671	1.004427	1.0043997	1.0043892	1.0044003	1.0044359	1.0045005	1.0045997	1.0047345	1.0049093	1.0051264	1.0053865	1.0056936	1.0060437	1.0064409	1.0068796	1.0073606	1.0078791	1.0084302	1.0090097	1.0096096	1.0102245	1.0108469	1.0114678	1.0120798	1.0126735	1.0132433	1.0137815	1.0142835	1.0147436	1.0151623
1.0053003	1.0051249	1.0049955	1.0049009	1.0048352	1.0047886	1.0047562	1.0047305	1.0047065	1.0046823	1.0046524	1.0046171	1.0045744	1.0045239	1.0044674	1.0044034	1.0043367	1.0042684	1.004202	1.0041407	1.0040878	1.0040499	1.0040274	1.0040295	1.0040559	1.0041137	1.0042068	1.0043377	1.0045105	1.004727	1.0049912	1.005302	1.0056612	1.0060705	1.0065267	1.0070275	1.0075701	1.0081507	1.0087641	1.0094031	1.010063	1.0107342	1.0114083	1.0120782	1.0127355	1.0133694	1.0139748	1.0145448	1.015074	1.0155579
1.0050683	1.0048975	1.0047721	1.0046804	1.0046152	1.0045668	1.0045305	1.0044997	1.0044701	1.0044388	1.004401	1.0043564	1.0043036	1.0042423	1.0041727	1.004098	1.0040189	1.0039381	1.0038583	1.0037847	1.0037205	1.0036705	1.0036385	1.0036281	1.0036465	1.003696	1.0037826	1.003909	1.0040791	1.0042949	1.0045605	1.0048769	1.0052446	1.0056634	1.0061342	1.0066535	1.0072193	1.0078275	1.0084735	1.0091503	1.0098512	1.010571	1.011298	1.0120256	1.0127436	1.013444	1.0141181	1.0147591	1.0153595	1.015914
1.0048149	1.0046489	1.0045261	1.0044363	1.0043696	1.0043197	1.0042799	1.0042448	1.0042086	1.0041693	1.0041231	1.0040678	1.0040057	1.0039335	1.0038531	1.0037664	1.0036736	1.0035802	1.0034887	1.0034022	1.0033263	1.0032642	1.0032207	1.0032003	1.0032091	1.0032518	1.003331	1.0034516	1.0036179	1.0038327	1.0041001	1.0044183	1.0047933	1.0052232	1.0057065	1.0062426	1.00683	1.0074637	1.0081387	1.008852	1.0095941	1.0103582	1.011137	1.0119214	1.0127004	1.0134666	1.01421	1.0149221	1.0155958	1.0162252
1.00454	1.0043787	1.0042578	1.004169	1.0041015	1.0040497	1.0040063	1.0039647	1.0039228	1.0038759	1.0038211	1.0037568	1.0036831	1.0035992	1.0035067	1.0034078	1.0033026	1.0031979	1.0030932	1.002995	1.0029061	1.0028331	1.0027785	1.0027481	1.0027467	1.0027814	1.0028535	1.0029683	1.0031306	1.0033443	1.0036114	1.0039331	1.0043135	1.0047507	1.0052465	1.0057979	1.0064042	1.0070617	1.0077667	1.0085129	1.0092915	1.0101014	1.0109291	1.0117673	1.0126059	1.013437	1.0142499	1.0150343	1.0157849	1.0164896
1.0042442	1.004087	1.0039686	1.0038794	1.0038109	1.0037566	1.0037078	1.0036612	1.0036129	1.0035572	1.0034928	1.0034198	1.0033362	1.003242	1.0031383	1.0030265	1.0029106	1.0027916	1.0026761	1.002565	1.0024652	1.0023792	1.0023136	1.0022731	1.0022627	1.0022882	1.0023526	1.0024627	1.0026208	1.0028315	1.0030984	1.0034214	1.0038066	1.0042515	1.0047579	1.0053235	1.0059478	1.0066265	1.0073566	1.008134	1.0089511	1.0098008	1.010675	1.011566	1.0124632	1.0133582	1.014238	1.0150958	1.0159203	1.0167047
1.0039276	1.0037749	1.0036582	1.0035692	1.0034984	1.0034406	1.0033876	1.0033364	1.0032794	1.0032177	1.0031449	1.0030621	1.0029672	1.0028622	1.0027475	1.0026242	1.0024956	1.0023662	1.002237	1.0021144	1.0020026	1.0019054	1.0018287	1.0017796	1.0017593	1.0017766	1.0018346	1.0019388	1.0020921	1.0023006	1.0025648	1.0028918	1.0032785	1.00373	1.0042446	1.0048227	1.0054625	1.0061619	1.006916	1.0077214	1.0085725	1.0094606	1.0103801	1.0113211	1.0122737	1.0132295	1.0141772	1.0151054	1.0160062	1.0168685
1.0035924	1.0034431	1.0033277	1.0032378	1.0031662	1.0031047	1.0030472	1.0029894	1.0029266	1.002856	1.0027751	1.0026824	1.0025785	1.0024621	1.002336	1.0022012	1.002061	1.0019194	1.0017796	1.0016447	1.0015221	1.0014145	1.0013286	1.001268	1.001241	1.0012498	1.0013001	1.0013987	1.0015478	1.001753	1.0020173	1.0023432	1.002732	1.0031898	1.0037119	1.0043004	1.004955	1.0056709	1.006448	1.0072787	1.0081611	1.0090853	1.0100462	1.0110345	1.0120411	1.0130552	1.0140662	1.015065	1.01604	1.0169818
1.0032394	1.003092	1.0029777	1.0028876	1.0028137	1.0027493	1.0026869	1.0026239	1.0025544	1.0024751	1.0023855	1.0022835	1.0021694	1.0020435	1.0019062	1.0017613	1.0016104	1.001457	1.0013067	1.0011612	1.001028	1.0009109	1.0008143	1.0007457	1.0007087	1.00071	1.0007547	1.0008464	1.0009917	1.0011936	1.0014555	1.001782	1.0021745	1.0026344	1.0031639	1.0037628	1.0044287	1.005162	1.0059568	1.0068128	1.0077221	1.0086801	1.0096793	1.010711	1.0117667	1.0128368	1.013911	1.0149763	1.0160241	1.0170431
1.0028679	1.0027227	1.0026093	1.0025183	1.002443	1.0023745	1.002308	1.0022392	1.0021628	1.0020765	1.0019789	1.0018678	1.0017442	1.0016088	1.0014616	1.0013058	1.0011442	1.0009816	1.0008204	1.0006652	1.0005219	1.0003942	1.0002892	1.0002117	1.0001687	1.0001619	1.0001996	1.0002873	1.0004269	1.0006275	1.0008872	1.0012133	1.0016071	1.0020705	1.0026062	1.0032129	1.0038897	1.0046357	1.0054487	1.0063256	1.0072602	1.0082499	1.0092827	1.0103548	1.0114578	1.0125794	1.0137111	1.0148413	1.0159595	1.017054
1.0024817	1.0023382	1.0022242	1.0021327	1.0020552	1.0019835	1.001912	1.0018374	1.0017549	1.0016611	1.0015558	1.0014366	1.0013039	1.0011592	1.0010026	1.0008374	1.0006669	1.0004934	1.0003234	1.0001591	1.000006	0.99987084	0.99975824	0.9996735	0.9996215	0.9996092	0.9996421	0.99972403	0.99986017	1.0000564	1.0003152	1.0006412	1.001036	1.0015019	1.0020425	1.0026556	1.0033419	1.0040998	1.0049288	1.0058242	1.0067815	1.007797	1.0088631	1.0099721	1.0111175	1.0122867	1.0134735	1.0146638	1.0158491	1.0170162
1.0020779	1.0019367	1.001824	1.0017315	1.001651	1.0015757	1.0015004	1.0014199	1.0013317	1.0012317	1.0011183	1.0009916	1.0008512	1.0006981	1.0005325	1.0003587	1.0001799	0.9999981	0.99981904	0.99964637	0.9994857	0.99934286	0.99922246	0.99913144	0.9990729	0.9990558	0.9990834	0.99916005	0.99929446	0.99948734	0.9997438	1.0000705	1.0004649	1.0009347	1.0014783	1.0020971	1.002791	1.0035598	1.0044003	1.0053133	1.0062904	1.00733	1.008423	1.0095663	1.0107499	1.0119653	1.0132005	1.0144485	1.0156958	1.0169336
1.0016611	1.0015218	1.0014093	1.0013168	1.0012325	1.0011547	1.0010751	1.0009902	1.0008957	1.0007894	1.0006704	1.0005362	1.0003884	1.0002261	1.0000542	0.99987245	0.99968594	0.9994969	0.9993096	0.9991297	0.99896365	0.9988131	0.99868655	0.99858946	0.99852675	0.9985043	0.9985265	0.9986013	0.99873286	0.9989241	0.9991796	0.999505	0.9999006	1.0003716	1.0009184	1.0015415	1.002243	1.0030203	1.0038728	1.004798	1.0057939	1.0068533	1.0079722	1.0091451	1.0103619	1.0116167	1.0128986	1.0141997	1.0155048	1.0168064
1.0012316	1.0010939	1.0009816	1.0008861	1.0008022	1.0007216	1.0006385	1.0005484	1.0004503	1.0003377	1.000212	1.0000714	0.99991673	0.99974906	0.9995701	0.999382	0.99918765	0.99899226	0.99879915	0.998614	0.99844015	0.99828583	0.9981544	0.9980524	0.99798596	0.9979586	0.99797946	0.9980507	0.9981795	0.9983694	0.9986246	0.9989498	0.9993473	0.99981886	1.0003687	1.0009961	1.0017022	1.0024874	1.0033488	1.0042863	1.0052956	1.0063729	1.0075142	1.008712	1.009959	1.0112495	1.0125731	1.0139203	1.0152795	1.0166414
1.0007906	1.0006543	1.000541	1.0004467	1.00036	1.0002768	1.0001903	1.0000966	0.9999929	0.9998762	0.9997458	0.9996004	0.9994399	0.9992662	0.9990816	0.99888825	0.99868953	0.9984887	0.9982916	0.9981007	0.997923	0.99776363	0.9976292	0.99752355	0.9974534	0.99742573	0.99744433	0.99751395	0.99764127	0.99783	0.99808466	0.9984095	0.9988085	0.99928194	0.99983394	1.0004655	1.0011752	1.0019665	1.0028371	1.0037827	1.004804	1.0058966	1.0070553	1.0082749	1.0095481	1.0108695	1.0122293	1.0136192	1.0150263	1.016443
1.0003386	1.0002043	1.0000924	0.9999962	0.9999095	0.9998236	0.9997342	0.99963814	0.9995302	0.9994103	0.999275	0.9991256	0.9989602	0.9987822	0.9985935	0.9983959	0.9981922	0.9979873	0.9977868	0.9975934	0.9974126	0.9972514	0.9971139	0.99700713	0.99693716	0.99690604	0.996924	0.99699366	0.9971196	0.9973091	0.9975646	0.9978904	0.9982887	0.9987652	0.99931836	0.99995303	1.0006676	1.0014632	1.002339	1.0032922	1.0043238	1.005429	1.0066022	1.0078394	1.0091351	1.0104824	1.0118735	1.0132989	1.0147498	1.0162153
0.9998793	0.9997455	0.9996359	0.9995395	0.99945134	0.99936384	0.99927205	0.99917287	0.9990626	0.9989394	0.9988015	0.998648	0.99847996	0.99829966	0.9981068	0.99790627	0.99770045	0.9974937	0.99729043	0.997096	0.996914	0.99675184	0.99661356	0.9965055	0.9964349	0.9964049	0.99642277	0.99649286	0.99662066	0.9968109	0.997067	0.9973942	0.99779564	0.9982725	0.99882823	0.9994664	1.000184	1.0009831	1.0018634	1.0028247	1.0038623	1.0049766	1.0061624	1.0074134	1.0087272	1.0100957	1.0115132	1.0129696	1.014457	1.015966
0.9994118	0.99928135	0.9991721	0.9990768	0.9989866	0.9988989	0.9988069	0.9987052	0.9985943	0.99846774	0.99832785	0.99817264	0.9980028	0.99781996	0.99762607	0.99742407	0.99721676	0.99700963	0.9968064	0.99661106	0.99643004	0.99626833	0.9961312	0.99602467	0.9959545	0.9959269	0.99594563	0.9960181	0.99614793	0.99634063	0.99659866	0.9969275	0.9973306	0.9978099	0.99836934	0.9990083	0.9997284	1.0005322	1.0014155	1.0023806	1.0034254	1.0045456	1.0057396	1.0070033	1.0083292	1.0097159	1.0111556	1.0126364	1.0141555	1.0157013
0.9989389	0.9988101	0.9987035	0.9986093	0.99851876	0.9984321	0.9983383	0.9982364	0.9981233	0.99799705	0.9978559	0.9976999	0.9975304	0.9973466	0.9971531	0.9969513	0.9967451	0.9965384	0.9963366	0.9961428	0.9959632	0.99580413	0.99566954	0.99556625	0.99549925	0.99547416	0.99549615	0.99557084	0.99570453	0.9958997	0.99616194	0.9964942	0.99689937	0.9973817	0.9979439	0.99858475	0.99930835	1.0001137	1.0010009	1.001969	1.003017	1.0041432	1.0053425	1.0066137	1.0079519	1.0093505	1.010804	1.012307	1.0138524	1.0154268
0.9984629	0.9983372	0.99823207	0.9981386	0.9980507	0.997963	0.99787146	0.9977693	0.9976569	0.9975305	0.9973899	0.99723434	0.9970659	0.99688256	0.9966905	0.9964916	0.9962877	0.99608403	0.9958853	0.99569404	0.99551874	0.99536294	0.99523336	0.9951335	0.99507093	0.99505085	0.9950786	0.9951573	0.9952959	0.9954945	0.9957613	0.99609584	0.9965055	0.996992	0.99755645	0.9982002	0.99892503	0.999734	1.0006233	1.0015943	1.0026444	1.0037736	1.0049776	1.0062534	1.0075985	1.0090065	1.0104723	1.0119898	1.013553	1.0151528
0.99798477	0.99786186	0.9977602	0.9976692	0.99758315	0.997496	0.9974054	0.99730533	0.9971949	0.9970697	0.99693185	0.9967781	0.99661136	0.9964323	0.996243	0.99604744	0.995848	0.9956483	0.9954542	0.9952696	0.9950992	0.9949489	0.9948251	0.9947307	0.99467564	0.9946613	0.9946946	0.99477905	0.99492306	0.9951278	0.9953996	0.99573994	0.9961539	0.99664384	0.99721044	0.997858	0.99858695	0.9993964	1.0002879	1.0012609	1.0023125	1.0034438	1.004649	1.0059282	1.0072771	1.0086898	1.0101637	1.011691	1.013267	1.0148863
0.99750686	0.9973887	0.9972895	0.99720097	0.9971171	0.9970344	0.9969459	0.99684817	0.99674046	0.99661875	0.99648273	0.99633306	0.99617106	0.9959965	0.9958124	0.9956221	0.9954286	0.99523455	0.99504703	0.9948693	0.99470633	0.9945643	0.9944473	0.9943616	0.9943141	0.9943073	0.9943477	0.99444216	0.99459124	0.99480253	0.99507976	0.9954262	0.995846	0.99634	0.9969118	0.9975619	0.99829316	0.9991054	0.9999992	1.0009729	1.0020267	1.0031577	1.0043639	1.0056432	1.0069928	1.0084091	1.0098861	1.0114194	1.0130042	1.0146329
0.99703074	0.9969171	0.9968215	0.996737	0.9966578	0.9965771	0.9964925	0.9963993	0.996296	0.9961784	0.996048	0.9959033	0.99574625	0.9955785	0.99540085	0.9952177	0.9950314	0.99484736	0.9946677	0.9944986	0.994345	0.99421227	0.9941044	0.9940284	0.9939905	0.99399203	0.99404246	0.9941433	0.9943016	0.99452156	0.99480593	0.9951589	0.9955841	0.9960835	0.9966591	0.9973148	0.9980495	0.99886507	0.9997601	1.0007342	1.0017883	1.0029197	1.0041261	1.0054051	1.0067543	1.0081685	1.0096467	1.0111821	1.0127702	1.0144055
0.99655855	0.99645007	0.9963592	0.9962791	0.99620473	0.99612916	0.9960502	0.9959617	0.9958631	0.9957519	0.99562836	0.9954906	0.9953417	0.995182	0.99501276	0.99483943	0.9946612	0.99448764	0.99431854	0.9941604	0.9940171	0.9938952	0.99379843	0.99373347	0.99370563	0.9937188	0.993779	0.99388915	0.9940572	0.9942863	0.9945792	0.99493957	0.9953711	0.9958775	0.9964589	0.99711746	0.99785686	0.9986742	0.9995723	1.0005494	1.0016044	1.0027351	1.0039394	1.0052177	1.0065645	1.0079765	1.0094526	1.0109862	1.012573	1.0142101
0.99609166	0.9959887	0.9959048	0.9958305	0.9957605	0.99569166	0.9956193	0.9955371	0.9954459	0.9953422	0.9952263	0.9950988	0.99495834	0.9948078	0.9946504	0.99448663	0.9943219	0.99415857	0.9940022	0.99385613	0.99372566	0.99361616	0.99353254	0.9934806	0.9934631	0.9934883	0.9935603	0.99368197	0.9938607	0.9940988	0.9943996	0.99476904	0.99520934	0.99572074	0.9963095	0.9969741	0.9977169	0.9985389	0.99943966	1.0004174	1.0014732	1.0026048	1.0038091	1.0050852	1.006429	1.0078378	1.0093088	1.0108378	1.0124215	1.0140567
0.9956333	0.99553716	0.9954587	0.99539196	0.9953306	0.995269	0.99520236	0.99512905	0.9950463	0.9949526	0.99484676	0.9947287	0.9945998	0.99446154	0.99431586	0.9941654	0.99401325	0.99386406	0.993721	0.9935888	0.9934728	0.9933778	0.9933089	0.9932687	0.9932664	0.99330384	0.9933872	0.99352205	0.9937108	0.99395895	0.99427056	0.9946479	0.99509495	0.9956165	0.9962105	0.99688166	0.9976293	0.99845636	0.99935967	1.0003405	1.0013977	1.0025308	1.003735	1.0050102	1.0063505	1.0077562	1.0092219	1.0107458	1.0123231	1.0139493
0.99518424	0.99509615	0.99502534	0.99496657	0.9949135	0.9948598	0.9948027	0.99473965	0.9946672	0.99458534	0.994491	0.9943849	0.99426895	0.9941435	0.9940125	0.9938765	0.9937399	0.9936057	0.9934773	0.99336135	0.9932605	0.9931806	0.99312663	0.99310243	0.9931143	0.9931643	0.99326164	0.99340826	0.99360913	0.9938681	0.9941885	0.9945769	0.99503297	0.9955608	0.996163	0.99684006	0.9975941	0.99842566	0.99933374	1.000318	1.0013783	1.0025123	1.0037189	1.0049926	1.0063306	1.0077327	1.0091958	1.010712	1.0122814	1.0139003
0.99474764	0.99466866	0.9946069	0.9945564	0.99451274	0.99446994	0.9944233	0.99437183	0.9943111	0.99424064	0.99416023	0.99406904	0.993968	0.99385846	0.993742	0.9936218	0.9935016	0.9933843	0.9932742	0.9931751	0.9930906	0.9930268	0.992989	0.9929809	0.9930081	0.99307257	0.99318385	0.9933424	0.99355483	0.993825	0.99415684	0.9945528	0.9950171	0.99555326	0.9961629	0.99684626	0.99760693	0.99844366	0.99935764	1.0003481	1.0014122	1.0025498	1.003757	1.005033	1.0063713	1.0077716	1.0092293	1.0107412	1.0123022	1.0139114
0.9943245	0.9942552	0.9942037	0.9941647	0.99413145	0.9940996	0.9940664	0.9940279	0.9939796	0.9939257	0.99385774	0.9937835	0.9936978	0.9936061	0.9935072	0.99340594	0.99330336	0.99320394	0.99311197	0.99303097	0.99296516	0.9929187	0.99289757	0.99290466	0.9929468	0.9930272	0.9931494	0.993322	0.99354595	0.99382716	0.9941681	0.99457306	0.99504644	0.99558973	0.99620605	0.99689734	0.99766386	0.9985075	0.9994267	1.0004227	1.0014935	1.0026367	1.0038478	1.005128	1.0064696	1.007871	1.0093268	1.0108347	1.0123899	1.0139905
0.99391794	0.99385923	0.9938194	0.9937918	0.9937708	0.9937533	0.993733	0.99370766	0.9936764	0.9936372	0.99358857	0.9935302	0.993464	0.99338907	0.9933103	0.99322695	0.9931449	0.99306554	0.9929926	0.99293095	0.99288356	0.99285525	0.9928502	0.9928747	0.99293095	0.9930245	0.9931627	0.9933466	0.993581	0.993871	0.994221	0.99463487	0.9951148	0.99566656	0.99628824	0.9969865	0.99775946	0.9986089	0.9995374	1.0005394	1.001618	1.0027685	1.0039873	1.0052731	1.0066195	1.0080256	1.0094842	1.0109926	1.0125439	1.0141377
0.99352956	0.9934834	0.99345654	0.993442	0.9934344	0.9934311	0.993427	0.9934175	0.99340427	0.99338126	0.9933509	0.99331284	0.993265	0.9932106	0.9931525	0.9930911	0.99302816	0.9929685	0.9929164	0.99287397	0.99284524	0.99283427	0.99284774	0.99288744	0.992959	0.9930662	0.99321496	0.99341005	0.9936544	0.9939528	0.9943122	0.99473125	0.99521786	0.99577415	0.9964039	0.9971073	0.9978869	0.99874496	0.999678	1.0006906	1.0017775	1.0029361	1.0041653	1.0054615	1.0068178	1.0082315	1.0096965	1.0112082	1.0127612	1.0143536
0.9931619	0.9931285	0.9931157	0.9931153	0.99312425	0.9931363	0.99314857	0.9931578	0.99316245	0.99315995	0.9931491	0.99313086	0.9931053	0.99307275	0.99303514	0.9929951	0.992955	0.992917	0.99288416	0.9928615	0.9928511	0.99285907	0.9928879	0.9929417	0.9930281	0.9931475	0.99330676	0.9935095	0.9937624	0.9940677	0.99443156	0.9948556	0.9953467	0.9959083	0.996541	0.99725044	0.9980352	0.9988999	0.99984246	1.0008631	1.00196	1.0031316	1.0043739	1.0056831	1.0070528	1.0084795	1.0099567	1.0114783	1.0130397	1.0146339
0.99281585	0.99279827	0.99280006	0.9928165	0.99284154	0.99287206	0.99290186	0.9929302	0.99295515	0.9929732	0.9929835	0.9929879	0.9929843	0.99297416	0.99295986	0.9929417	0.992923	0.99290675	0.99289507	0.99289155	0.99289984	0.99292445	0.992969	0.9930369	0.99313325	0.9932633	0.9934307	0.9936408	0.9938985	0.99420816	0.9945748	0.99500096	0.99549377	0.996057	0.9966929	0.9974044	0.9981943	0.99906456	1.0000144	1.0010445	1.0021533	1.0033396	1.0045972	1.0059235	1.0073119	1.0087585	1.0102532	1.0117936	1.0133685	1.0149747
0.9924951	0.9924922	0.99251175	0.99254507	0.9925889	0.99263805	0.9926892	0.9927386	0.9927841	0.9928244	0.99285805	0.99288505	0.9929045	0.9929185	0.99292636	0.99293226	0.9929351	0.9929397	0.9929486	0.99296355	0.99298966	0.99302924	0.9930867	0.9931657	0.9932725	0.9934093	0.99358284	0.9937962	0.99405533	0.9943657	0.99473095	0.99515736	0.9956482	0.9962111	0.99684584	0.99755853	0.9983506	0.9992252	1.0001836	1.0012224	1.0023452	1.0035467	1.0048231	1.0061707	1.0075825	1.0090528	1.0105731	1.0121374	1.0137367	1.0153624
0.9922008	0.992216	0.99225265	0.99230564	0.992369	0.9924381	0.99250925	0.9925815	0.9926498	0.9927135	0.99277234	0.9928221	0.9928666	0.99290293	0.9929361	0.9929639	0.9929902	0.9930154	0.99304295	0.9930752	0.99311644	0.99316853	0.99323714	0.9933259	0.99343824	0.9935791	0.9937547	0.9939671	0.99422485	0.99453	0.99489105	0.99531287	0.99579984	0.99635565	0.996988	0.9976991	0.9984926	0.99937	1.0003333	1.0013826	1.0025183	1.0037365	1.0050337	1.0064052	1.0078453	1.0093455	1.010899	1.0124954	1.0141262	1.0157818
0.99193394	0.9919681	0.9920242	0.99209803	0.992182	0.99227375	0.992368	0.99246305	0.99255556	0.9926439	0.99272645	0.99280113	0.9928708	0.99293196	0.9929875	0.9930373	0.99308425	0.9931284	0.9931741	0.9932212	0.9932759	0.9933401	0.9934166	0.99350965	0.9936228	0.99376476	0.9939366	0.99414444	0.99439484	0.9946932	0.99504447	0.9954559	0.9959329	0.99648166	0.9971056	0.99781173	0.99860203	0.9994801	1.0004482	1.0015068	1.0026554	1.003891	1.0052111	1.0066113	1.0080824	1.0096184	1.0112112	1.012848	1.0145214	1.0162195
0.9916989	0.99175346	0.9918301	0.99192345	0.99203163	0.99214506	0.9922642	0.99238384	0.99250054	0.9926146	0.9927229	0.9928223	0.9929164	0.99300224	0.9930803	0.99315256	0.9932179	0.9932809	0.99334115	0.99340093	0.99346566	0.9935358	0.9936162	0.9937098	0.9938223	0.9939574	0.9941211	0.9943178	0.99455696	0.9948408	0.9951774	0.9955738	0.9960375	0.9965714	0.99718595	0.99788237	0.9986668	0.9995429	1.0005138	1.0015793	1.0027413	1.0039957	1.0053399	1.0067683	1.0082756	1.009853	1.0114897	1.013175	1.0149003	1.0166498
0.9914952	0.9915708	0.99166936	0.99178684	0.99191713	0.9920564	0.9921993	0.9923441	0.99248815	0.9926264	0.9927606	0.9928863	0.99300367	0.9931129	0.9932124	0.9933046	0.9933875	0.9934661	0.9935387	0.9936082	0.993678	0.99375063	0.99382985	0.9939195	0.99402404	0.9941481	0.9942964	0.99447846	0.99469763	0.99496233	0.99527925	0.9956557	0.9960976	0.9966144	0.9972119	0.9978967	0.99867165	0.9995437	1.0005146	1.0015873	1.0027603	1.0040333	1.0054013	1.0068617	1.0084054	1.0100273	1.0117131	1.0134557	1.0152391	1.0170494
0.9913262	0.99142325	0.991546	0.9916866	0.99184185	0.9920053	0.99217504	0.99234563	0.9925149	0.9926806	0.9928393	0.9929899	0.99313056	0.9932616	0.99338245	0.99349123	0.99359006	0.99367946	0.99376094	0.99383646	0.99390703	0.99397683	0.9940483	0.9941289	0.9942179	0.99432516	0.9944548	0.9946122	0.9948072	0.9950456	0.9953359	0.9956857	0.99610376	0.9965985	0.99717414	0.99784243	0.9986052	0.9994696	1.0004381	1.0015138	1.0026987	1.0039886	1.0053827	1.0068738	1.0084578	1.010125	1.0118659	1.0136676	1.0155171	1.0173999
0.99119306	0.99131346	0.9914602	0.9916243	0.99180555	0.99199563	0.9921905	0.9923884	0.99258435	0.99277496	0.9929581	0.99313265	0.9932968	0.9934471	0.99358493	0.9937097	0.99381936	0.9939172	0.99400294	0.99407816	0.99414426	0.9942065	0.9942665	0.9943272	0.99439603	0.9944793	0.9945803	0.99470955	0.9948728	0.99507844	0.99533683	0.9956546	0.99604315	0.9965078	0.99706227	0.997708	0.99845654	0.99931115	1.0002764	1.0013546	1.0025475	1.0038538	1.0052708	1.0067956	1.0084203	1.0101355	1.0119314	1.0137967	1.0157155	1.0176747
0.9910959	0.9912412	0.9914125	0.9916037	0.9918096	0.9920255	0.9922479	0.99247223	0.99269325	0.99290967	0.9931174	0.993313	0.9934974	0.993665	0.993818	0.99395347	0.9940721	0.9941731	0.9942572	0.99432606	0.99438256	0.99442905	0.9944692	0.9945067	0.99454665	0.9945976	0.9946646	0.994756	0.9948804	0.9950494	0.99526906	0.99555045	0.9959035	0.9963374	0.99686337	0.99748784	0.9982162	0.9990603	1.0000205	1.0011003	1.0023017	1.0036243	1.0050653	1.0066206	1.0082843	1.0100478	1.0119	1.0138294	1.0158213	1.0178605
0.9910375	0.9912077	0.9914046	0.9916215	0.9918547	0.9920973	0.9923469	0.9925963	0.9928421	0.9930827	0.9933121	0.9935294	0.99373	0.99391294	0.9940766	0.99421936	0.99434	0.9944397	0.9945165	0.9945727	0.99461293	0.9946365	0.99464977	0.9946548	0.99466026	0.99467015	0.99469566	0.9947449	0.9948253	0.99494743	0.9951244	0.9953662	0.99568087	0.99608046	0.9965752	0.99717605	0.99788666	0.9987163	0.9996702	1.0007523	1.0019621	1.0033005	1.0047641	1.0063508	1.0080534	1.0098635	1.0117702	1.0137626	1.0158272	1.0179455
0.99101835	0.991214	0.99143755	0.9916821	0.9919409	0.9922096	0.99248445	0.9927594	0.9930294	0.99329185	0.993542	0.9937755	0.9939918	0.99418586	0.9943562	0.99450016	0.99461794	0.9947084	0.9947728	0.99481004	0.9948238	0.99481833	0.9947952	0.99476135	0.9947229	0.9946876	0.9946646	0.99466306	0.99469405	0.99476904	0.99489814	0.9950938	0.9953683	0.99573314	0.9961984	0.9967734	0.99746644	0.9982846	0.9992339	1.0003165	1.0015364	1.0028899	1.0043764	1.0059936	1.0077335	1.0095886	1.0115479	1.0136006	1.0157338	1.0179287
0.99103916	0.99126136	0.9915102	0.9917815	0.9920666	0.9923629	0.99266225	0.9929602	0.9932528	0.99353474	0.99380296	0.9940509	0.994276	0.99447596	0.9946478	0.99478847	0.9948967	0.99497175	0.9950146	0.9950255	0.99500704	0.99496204	0.99489707	0.99481565	0.9947277	0.99463946	0.99456203	0.9945063	0.9944813	0.99450505	0.9945845	0.9947349	0.99496865	0.9952977	0.99573314	0.99628514	0.99696165	0.99777097	0.9987181	0.9998057	1.0010355	1.002407	1.0039188	1.0055656	1.0073409	1.0092397	1.011247	1.0133561	1.0155524	1.0178212
0.99110097	0.991349	0.9916253	0.99192244	0.9922337	0.99255323	0.9928764	0.99319756	0.9935093	0.993809	0.9940906	0.99434876	0.9945791	0.99478	0.99494654	0.99507654	0.9951688	0.9952209	0.9952344	0.99521124	0.99515164	0.99506044	0.99494517	0.9948102	0.9946641	0.9945179	0.9943805	0.9942662	0.9941852	0.9941532	0.99418384	0.9942898	0.9944847	0.9947798	0.99518985	0.9957232	0.9963886	0.9971916	0.9981416	0.9992356	1.0004811	1.0018733	1.0034103	1.0050879	1.0068996	1.0088387	1.0108938	1.0130537	1.0153078	1.0176398
0.99120325	0.9914785	0.99177974	0.99210244	0.99243903	0.99278116	0.99312615	0.99346703	0.9937959	0.9941083	0.9944001	0.9946628	0.99489355	0.99508846	0.9952439	0.9953562	0.9954245	0.995446	0.99542373	0.99535567	0.99524796	0.9951051	0.9949305	0.9947348	0.994527	0.99431574	0.9941165	0.99394226	0.9938039	0.9937196	0.9937004	0.9937639	0.993925	0.9941933	0.9945804	0.9951019	0.9957618	0.99656665	0.9975221	0.99863315	0.999897	1.0013134	1.002881	1.0045918	1.0064375	1.0084162	1.010515	1.0127212	1.0150243	1.0174123
0.9913468	0.99164784	0.9919741	0.9923206	0.9926799	0.99304444	0.99340844	0.99376595	0.9941065	0.99442893	0.99472517	0.9949877	0.99521285	0.9953957	0.9955325	0.9956183	0.9956544	0.9956379	0.99556977	0.9954519	0.9952874	0.9950835	0.9948458	0.9945848	0.99430877	0.99403274	0.9937693	0.9935332	0.99333924	0.99320364	0.9931418	0.9931689	0.9933004	0.9935481	0.99392426	0.99443996	0.9951018	0.9959183	0.99689037	0.99802136	0.9993113	1.0007588	1.0023587	1.0041045	1.0059901	1.0080057	1.0101457	1.0123931	1.0147413	1.0171744
0.99153054	0.99185616	0.99220693	0.99257654	0.992956	0.9933393	0.9937202	0.9940898	0.9944397	0.9947658	0.9950599	0.9953151	0.99552834	0.99569196	0.9958019	0.9958553	0.9958513	0.99578756	0.99566555	0.99548835	0.99526227	0.9949917	0.99468446	0.9943532	0.9940092	0.9936673	0.9933402	0.99304426	0.9927985	0.99261725	0.9925205	0.9925188	0.99263024	0.9928665	0.9932419	0.99376243	0.99443775	0.99527246	0.9962695	0.9974315	0.9987562	1.0002397	1.0018743	1.0036606	1.0055867	1.0076427	1.0098182	1.0121047	1.0144905	1.0169632
0.99175364	0.992103	0.9924764	0.9928661	0.9932645	0.99366385	0.99405533	0.9944333	0.99478793	0.99511224	0.99539894	0.9956417	0.9958324	0.9959684	0.99604464	0.9960561	0.9960024	0.9958851	0.9957026	0.99546134	0.99516475	0.99482214	0.99444354	0.9940417	0.9936285	0.99322134	0.99283487	0.9924864	0.9921963	0.99197745	0.99185115	0.9918318	0.9919344	0.99217105	0.99255437	0.99309486	0.99379265	0.99465847	0.9956897	0.9968912	0.99825525	0.99978167	1.0014641	1.003292	1.0052589	1.007355	1.0095699	1.0118922	1.01431	1.016812
0.99201685	0.99238724	0.9927795	0.9931884	0.9936008	0.99401146	0.99441105	0.99479175	0.9951443	0.9954603	0.9957323	0.99595374	0.9961171	0.9962179	0.9962498	0.9962118	0.9961032	0.9959218	0.99567384	0.9953611	0.9949898	0.9945747	0.99412346	0.9936492	0.99316996	0.9927012	0.9922607	0.9918677	0.99154	0.991296	0.9911529	0.991128	0.9912354	0.9914862	0.9918906	0.99245924	0.9931945	0.99410176	0.9951801	0.9964273	0.99784243	0.99941826	1.0011473	1.0030231	1.0050344	1.0071715	1.0094234	1.0117793	1.0142261	1.0167565
0.99231356	0.9927035	0.9931153	0.9935365	0.99396133	0.9943798	0.9947815	0.99515843	0.9955024	0.99580353	0.99605477	0.99624646	0.9963737	0.9964296	0.9964124	0.9963155	0.99614364	0.9958942	0.9955719	0.9951845	0.99473923	0.9942468	0.9937237	0.99318254	0.9926409	0.99211776	0.9916319	0.9912033	0.9908512	0.99059325	0.9904469	0.99043065	0.9905551	0.9908328	0.9912733	0.9918846	0.9926668	0.9936255	0.9947587	0.9960642	0.99753505	0.9991656	1.0009485	1.0028743	1.004933	1.0071106	1.0093994	1.0117888	1.0142626	1.016815
0.992646	0.99305356	0.99347925	0.9939097	0.99434143	0.99476004	0.99516	0.99552774	0.99585456	0.9961342	0.9963549	0.9965093	0.9965922	0.99659723	0.9965201	0.99636155	0.9961175	0.9957948	0.9953955	0.99493104	0.9944087	0.9938448	0.99325144	0.9926473	0.99205136	0.9914828	0.9909632	0.990511	0.99014634	0.9898893	0.98975515	0.9897607	0.9899171	0.99023694	0.9907266	0.99139124	0.9922337	0.9932552	0.99445134	0.9958179	0.997351	0.9990432	1.0008821	1.002861	1.0049652	1.0071863	1.0095114	1.011928	1.0144293	1.0169963
0.99300975	0.9934306	0.993865	0.994303	0.9947339	0.9951495	0.99553853	0.9958906	0.99619365	0.99644417	0.996627	0.9967365	0.9967655	0.99671155	0.996569	0.9963378	0.99602	0.9956184	0.99514145	0.9945991	0.9940041	0.9933694	0.99271256	0.9920548	0.9914149	0.99081296	0.99027014	0.98980874	0.98944885	0.9892068	0.9890998	0.9891426	0.9893467	0.98972034	0.9902699	0.9910022	0.9919108	0.9930011	0.99426705	0.9957047	0.99730307	0.9990561	1.0009521	1.0029814	1.0051332	1.0073962	1.0097569	1.0122021	1.0147222	1.0173064
0.9934019	0.993831	0.99427044	0.9947095	0.99513704	0.99554145	0.995913	0.99624026	0.99651444	0.9967245	0.9968612	0.9969166	0.99688715	0.9967654	0.9965514	0.9962449	0.99584854	0.99536765	0.9948132	0.99419385	0.99352807	0.9928309	0.9921201	0.9914195	0.990746	0.990125	0.9895764	0.9891206	0.9887799	0.988568	0.98850155	0.9885969	0.9888606	0.9893001	0.989921	0.9907261	0.9917113	0.99287754	0.9942178	0.9957236	0.99739003	0.9992042	1.0011587	1.0032393	1.0054343	1.0077338	1.0101249	1.012596	1.0151354	1.0177313
0.9938173	0.9942521	0.99469084	0.99512357	0.995539	0.99592525	0.9962739	0.99656886	0.9968042	0.99696827	0.9970503	0.9970467	0.99694973	0.99675554	0.9964638	0.9960769	0.9956013	0.9950413	0.99441063	0.9937233	0.99299455	0.992242	0.9914881	0.9907541	0.9900634	0.98943645	0.98889714	0.98846334	0.9881574	0.987992	0.9879819	0.98814	0.9884754	0.98899144	0.98969126	0.9905757	0.99164265	0.99288654	0.994302	0.9958792	0.9976112	0.9994842	1.0014912	1.0036179	1.0058529	1.0081849	1.0106022	1.0130926	1.015647	1.018251
0.99425304	0.9946856	0.99511844	0.99553996	0.99593645	0.99629855	0.9966127	0.99687046	0.9970577	0.9971662	0.997188	0.9971153	0.99694496	0.99667406	0.9963023	0.99583626	0.99528074	0.99464464	0.9939443	0.99319226	0.99240774	0.99161386	0.9908294	0.99008	0.98938465	0.9887687	0.9882541	0.9878593	0.9876009	0.9874948	0.9875537	0.9877891	0.9882046	0.98880357	0.9895895	0.9905573	0.9917053	0.9930282	0.994516	0.9961618	0.99795413	0.99988335	1.0019358	1.004102	1.0063708	1.0087295	1.011166	1.0136712	1.0162325	1.018841
0.9947028	0.99512905	0.99554896	0.9959503	0.99632126	0.99664986	0.9969251	0.997135	0.99726623	0.9973134	0.99726576	0.9971206	0.9968724	0.9965215	0.99606895	0.995522	0.9948907	0.99418455	0.99341923	0.9926143	0.9917868	0.9909638	0.99016213	0.9894104	0.98873043	0.9881402	0.98766565	0.98732287	0.9871291	0.98709476	0.9872354	0.98755306	0.98805475	0.98874253	0.9896151	0.9906685	0.9918983	0.99329454	0.9948525	0.9965594	0.99840534	1.0003827	1.0024741	1.0046738	1.0069666	1.0093418	1.0117912	1.0142996	1.0168642	1.0194699
0.99516326	0.99557585	0.9959737	0.9963493	0.9966863	0.99697495	0.99720037	0.997354	0.9974236	0.99740285	0.99728125	0.9970574	0.9967285	0.99629676	0.99576443	0.99514174	0.9944372	0.99366724	0.99284875	0.9920005	0.9911456	0.99030626	0.9895063	0.98876935	0.9881156	0.9875711	0.9871512	0.986874	0.9867543	0.9868037	0.987029	0.987438	0.9880312	0.9888081	0.9897672	0.9909016	0.9922092	0.99367446	0.9952949	0.9970558	0.9989474	1.0009611	1.0030833	1.0053035	1.0076109	1.0099943	1.0124459	1.0149533	1.0175091	1.0201064
0.99562466	0.9960167	0.99638855	0.9967287	0.99702376	0.997262	0.997434	0.997523	0.9975251	0.9974282	0.9972291	0.9969251	0.9965139	0.9960028	0.9953916	0.99469805	0.9939305	0.99310607	0.99224603	0.99136984	0.9905001	0.98966134	0.9888765	0.98817	0.9875622	0.9870741	0.98672163	0.98652285	0.9864885	0.98662686	0.98694426	0.98744684	0.98813	0.9889956	0.9900369	0.99124914	0.99262506	0.9941539	0.99582595	0.99763197	0.9995599	1.0015988	1.0037407	1.0059699	1.0082815	1.0106609	1.0131049	1.0155996	1.0181389	1.0207163
0.9960836	0.9964465	0.99678296	0.99708104	0.99732673	0.99750966	0.99761623	0.99763674	0.9975623	0.99738854	0.99710846	0.996722	0.99623144	0.9956404	0.99496	0.99420166	0.99338126	0.992515	0.9916268	0.99073577	0.98986614	0.98904496	0.9882925	0.98763186	0.9870821	0.98666346	0.9863921	0.9862782	0.98633534	0.98656845	0.9869802	0.9875749	0.98834795	0.9892951	0.9904165	0.9916979	0.99313426	0.9947145	0.996428	0.9982675	1.0002189	1.0022727	1.0044184	1.0066457	1.0089496	1.0113151	1.0137382	1.0162117	1.0187263	1.0212779
0.9965334	0.9968601	0.997153	0.9974005	0.99758893	0.9977072	0.9977434	0.9976886	0.9975358	0.9972812	0.9969183	0.99645114	0.9958833	0.99522126	0.9944759	0.99366456	0.9928006	0.99190706	0.9910046	0.9901158	0.9892649	0.98847365	0.987769	0.98716736	0.9866891	0.986351	0.9861671	0.9861482	0.9862984	0.9866274	0.9871337	0.9878162	0.9886736	0.9897015	0.99089	0.9922313	0.9937166	0.99533796	0.9970813	0.99893945	1.0009011	1.0029572	1.0050968	1.0073111	1.0095917	1.0119317	1.0143259	1.0167651	1.0192449	1.0217608
0.9969651	0.99724895	0.9974893	0.99767905	0.99780315	0.9978503	0.99781215	0.99767745	0.99744236	0.99710417	0.9966613	0.99611574	0.9954751	0.9947495	0.9939528	0.9930971	0.9922064	0.9912997	0.99039716	0.989526	0.98870915	0.98796606	0.98732	0.9867907	0.98639464	0.98614496	0.98605454	0.9861311	0.9863789	0.9868009	0.9873975	0.98816574	0.9891	0.990194	0.9914418	0.9928318	0.9943544	0.9960033	0.99776405	0.99962884	1.0015881	1.0036311	1.0057515	1.0079395	1.0101879	1.0124915	1.0148429	1.0172403	1.0196763	1.0221454
0.9973735	0.997605	0.9977883	0.9979113	0.9979648	0.9979354	0.99781656	0.99760157	0.9972834	0.9968639	0.9963419	0.9957245	0.9950203	0.99423975	0.9933988	0.9925162	0.9916116	0.990705	0.9898205	0.98898226	0.98821205	0.98753095	0.98695654	0.9865099	0.9862025	0.9860487	0.9860543	0.9862272	0.98656887	0.9870816	0.98776346	0.9886085	0.9896095	0.9907624	0.9920539	0.9934824	0.9950311	0.99669176	0.9984555	1.0003141	1.002258	1.004276	1.0063637	1.0085125	1.0107174	1.0129725	1.0152742	1.0176191	1.0200012	1.0224187
0.9977526	0.9979245	0.9980411	0.99809146	0.9980685	0.99795884	0.9977565	0.99745744	0.99705803	0.99655986	0.9959666	0.9952845	0.9945247	0.9937017	0.99283284	0.99193496	0.99103063	0.9901421	0.9892899	0.9885002	0.9877897	0.9871811	0.9866901	0.9863322	0.98612016	0.9860624	0.98616433	0.9864319	0.98686516	0.9874618	0.98821807	0.9891296	0.99018943	0.99138576	0.99271387	0.99416256	0.995724	0.99738556	0.9991401	1.0009775	1.0028921	1.0048723	1.0069145	1.0090151	1.0111656	1.013364	1.015606	1.0178881	1.02021	1.0225686
0.99809575	0.99819905	0.9982441	0.99821717	0.99811316	0.9979197	0.99763423	0.99725133	0.9967751	0.99620324	0.9955438	0.99480623	0.9940026	0.9931506	0.9922664	0.9913688	0.9904805	0.9896244	0.9888205	0.9880894	0.98745334	0.98692566	0.98652303	0.98626024	0.98614496	0.9861833	0.98638093	0.98673904	0.98725414	0.9879268	0.9887501	0.98971665	0.9908192	0.9920515	0.99339956	0.99485815	0.99641645	0.9980638	0.9997971	1.001601	1.0034727	1.0054057	1.0073954	1.009434	1.011521	1.0136523	1.0158243	1.0180397	1.0202954	1.0225867
0.99839646	0.9984265	0.9983921	0.9982838	0.99809504	0.9978174	0.99744886	0.99698746	0.99643534	0.9957985	0.9950829	0.9943007	0.9934671	0.99259907	0.9917149	0.99083364	0.98997676	0.9891677	0.98842144	0.98776436	0.98720735	0.9867686	0.9864603	0.9862934	0.9862759	0.9864091	0.9866972	0.98713773	0.9877303	0.98846674	0.98934364	0.99035436	0.9914888	0.9927392	0.99409497	0.99554884	0.9970916	0.99871343	1.0004088	1.0021697	1.0039892	1.0058622	1.0077878	1.009757	1.0117731	1.0138291	1.015929	1.0180705	1.02025	1.0224723
0.99865025	0.99860066	0.998484	0.9982911	0.99801594	0.99765515	0.9972064	0.9966693	0.9960507	0.99535763	0.9945961	0.99378365	0.9929328	0.99206275	0.9911917	0.9903418	0.98953044	0.9887785	0.98810524	0.9875269	0.9870584	0.9867126	0.98650223	0.9864318	0.98650765	0.98673075	0.9871002	0.9876157	0.98827386	0.9890636	0.9899849	0.99102557	0.99217826	0.99343425	0.99478585	0.99622154	0.99773586	0.99931884	1.0009679	1.0026726	1.0044291	1.0062344	1.0080878	1.0099796	1.011915	1.0138931	1.0159107	1.0179721	1.0200756	1.0222242
0.99885416	0.9987215	0.99851835	0.99823827	0.99787813	0.99743694	0.9969107	0.9963064	0.9956314	0.9948901	0.994096	0.99326456	0.9924136	0.9915555	0.99071354	0.98990774	0.9891531	0.988472	0.98787725	0.98738605	0.9870105	0.9867626	0.9866462	0.9866692	0.98683256	0.98713744	0.98758185	0.9881617	0.98887306	0.98970795	0.9906593	0.9917154	0.99287456	0.99412477	0.9954546	0.99685955	0.99833405	0.99986964	1.0014579	1.0030972	1.0047836	1.0065123	1.0082843	1.010095	1.0119469	1.0138404	1.0157726	1.0177518	1.0197762	1.0218443
0.99900633	0.99878377	0.99849236	0.9981276	0.99768597	0.9971654	0.9965711	0.9959094	0.99518484	0.9944104	0.9935957	0.99275994	0.9919196	0.9910903	0.9902919	0.9895396	0.98885477	0.9882514	0.9877435	0.98734474	0.9870636	0.9869101	0.98688614	0.9869969	0.9872428	0.9876229	0.9881318	0.98876685	0.98951745	0.9903801	0.991348	0.9924103	0.9935599	0.9947906	0.99609053	0.9974539	0.9988775	1.0003512	1.0018734	1.0034393	1.0050471	1.0066929	1.0083787	1.010103	1.0118651	1.0136701	1.0155176	1.0174114	1.019353	1.021343
0.99910027	0.9987921	0.9984125	0.9979641	0.99744236	0.9968522	0.9961971	0.99548477	0.9947253	0.99392694	0.99311036	0.99228364	0.991469	0.9906795	0.98993486	0.9892517	0.98864263	0.9881237	0.9877053	0.98740053	0.9872115	0.98715067	0.9872154	0.98740697	0.9877277	0.9881714	0.98873305	0.989409	0.99018943	0.99107105	0.99204206	0.9930958	0.99422485	0.9954212	0.99668026	0.9979913	0.9993522	1.0007576	1.0022055	1.0036916	1.0052128	1.0067724	1.0083677	1.0100019	1.0116748	1.0133893	1.0151497	1.016957	1.0188142	1.0207288
0.9991432	0.9987442	0.9982804	0.9977511	0.99715686	0.99650365	0.9957984	0.99504787	0.99426484	0.99346054	0.9926493	0.99184865	0.99106914	0.990334	0.9896536	0.9890454	0.988519	0.98808926	0.98776376	0.9875515	0.9874565	0.9874825	0.98762804	0.9878931	0.9882762	0.98877203	0.9893751	0.9900803	0.9908782	0.9917634	0.9927248	0.99375796	0.9948549	0.9960091	0.99721414	0.9984651	0.9997552	1.0010854	1.0024506	1.0038508	1.0052844	1.0067512	1.0082539	1.0097942	1.0113751	1.0129988	1.0146697	1.0163921	1.0181687	1.0200051
0.9991314	0.99864644	0.99809957	0.9974964	0.9968382	0.9961322	0.9953862	0.99461097	0.99381787	0.99301815	0.99222857	0.991463	0.99073756	0.9900622	0.98945516	0.98892844	0.98848945	0.9881496	0.9879172	0.98779523	0.9877864	0.98789	0.9881097	0.98843944	0.98887676	0.98941416	0.990046	0.9907682	0.99156785	0.9924442	0.99338585	0.9943874	0.99544203	0.99654233	0.99768335	0.99886537	1.0000807	1.0013261	1.002603	1.0039135	1.0052541	1.0066285	1.0080382	1.009486	1.0109745	1.0125076	1.014092	1.0157317	1.0174295	1.0191889
0.999071	0.99850136	0.99787885	0.997209	0.996495	0.9957473	0.9949727	0.9941842	0.99339247	0.99261415	0.99185807	0.99114037	0.9904741	0.98987013	0.98934335	0.9889	0.98855305	0.9883038	0.98815966	0.98812157	0.98819417	0.9883718	0.9886534	0.98903483	0.9895128	0.9900815	0.9907315	0.9914557	0.99224913	0.99310404	0.9940148	0.9949723	0.9959735	0.99701196	0.9980846	0.99918723	1.0003201	1.0014786	1.0026662	1.0038826	1.0051297	1.0064098	1.0077238	1.0090797	1.0104764	1.011923	1.013423	1.0149808	1.0166014	1.0182896
0.99896616	0.99831873	0.9976263	0.9968978	0.99613976	0.9953604	0.9945718	0.99378246	0.9930089	0.99225956	0.9915474	0.9908898	0.9902905	0.9897642	0.98932004	0.9889667	0.98870504	0.9885446	0.9884851	0.9885265	0.98866993	0.9889113	0.98924667	0.9896717	0.9901789	0.99076396	0.9914176	0.9921348	0.9929091	0.99373263	0.9946003	0.99550515	0.9964437	0.9974146	0.9984082	0.9994293	1.0004754	1.001544	1.002637	1.0037601	1.0049113	1.0060964	1.007317	1.0085809	1.0098913	1.011252	1.0126715	1.0141534	1.0156989	1.0173209
0.99882287	0.9981019	0.99735034	0.9965734	0.9957819	0.9949843	0.99419206	0.99341553	0.99267	0.9919621	0.991307	0.99071145	0.9901885	0.98974556	0.9893859	0.9891177	0.9889451	0.9888667	0.98888654	0.9889997	0.9892072	0.98950005	0.98987764	0.9903329	0.9908584	0.991449	0.9920972	0.9927945	0.9935385	0.9943203	0.99513495	0.99597824	0.99684906	0.99773973	0.9986548	0.9995873	1.0005431	1.0015175	1.0025182	1.0035446	1.0046018	1.0056957	1.0068251	1.008001	1.0092279	1.010508	1.0118506	1.0132588	1.0147351	1.016291
0.9986498	0.99786514	0.9970618	0.9962471	0.9954334	0.99462944	0.9938464	0.99309653	0.9923877	0.9917328	0.99113995	0.9906168	0.99017286	0.9898096	0.9895378	0.9893559	0.9892641	0.9892656	0.9893557	0.9895327	0.98979145	0.99012756	0.9905364	0.99100864	0.9915419	0.99212754	0.9927557	0.9934249	0.9941262	0.9948571	0.9956131	0.9963883	0.99718314	0.9979933	0.99881846	0.99966246	1.0005252	1.0014079	1.0023106	1.0032457	1.0042113	1.0052142	1.0062568	1.0073501	1.0084952	1.0096987	1.0109681	1.0123074	1.0137236	1.0152175
0.9984545	0.99761534	0.9967697	0.99592984	0.9951066	0.99430764	0.99354553	0.9928305	0.99217033	0.99157536	0.9910505	0.9906061	0.99024147	0.9899636	0.98977447	0.98967206	0.98965865	0.98972875	0.9898818	0.9901124	0.9904135	0.99078274	0.9912089	0.99168926	0.9922188	0.9927857	0.9933864	0.9940157	0.9946679	0.9953392	0.9960266	0.99672717	0.99744034	0.998166	0.9989032	0.999653	1.0004231	1.0012121	1.0020242	1.0028654	1.0037409	1.0046579	1.0056193	1.0066329	1.0077033	1.0088383	1.0100397	1.0113137	1.0126734	1.0141121
0.9982461	0.9973628	0.9964882	0.9956355	0.99481225	0.9940308	0.9933008	0.9926296	0.9920255	0.99149674	0.99104553	0.9906769	0.9903936	0.99019843	0.9900875	0.9900622	0.99011785	0.99025124	0.99045825	0.990729	0.99106383	0.9914513	0.9918877	0.9923638	0.99287665	0.9934157	0.993979	0.9945591	0.99515355	0.9957595	0.99637246	0.99699324	0.99762166	0.9982569	0.99890476	0.9995633	1.0002412	1.0009362	1.0016596	1.0024126	1.0032037	1.0040388	1.0049224	1.0058588	1.0068598	1.0079286	1.00907	1.010291	1.011595	1.0129869
0.9980367	0.99711794	0.9962249	0.9953689	0.9945596	0.99380493	0.9931158	0.99249715	0.99195576	0.99149525	0.99112076	0.99083006	0.9906287	0.9905102	0.99047524	0.9905177	0.9906357	0.9908201	0.9910694	0.9913752	0.9917291	0.9921274	0.9925607	0.99302393	0.9935084	0.9940113	0.99452657	0.9950489	0.9955807	0.996112	0.99664825	0.9971844	0.9977256	0.99827296	0.9988282	0.9993956	0.99998116	1.0005887	1.0012244	1.0018926	1.0026051	1.0033604	1.0041729	1.0050434	1.0059801	1.0069901	1.0080769	1.0092454	1.0105028	1.0118515
0.99783206	0.9968924	0.99599266	0.9951434	0.9943585	0.9936379	0.9929967	0.99243844	0.9919634	0.99157715	0.9912761	0.9910654	0.9909381	0.990894	0.99092567	0.9910286	0.99120003	0.9914284	0.9917113	0.9920367	0.9924029	0.9927989	0.99322027	0.993656	0.9941052	0.9945624	0.995022	0.9954832	0.99594074	0.9963979	0.99684966	0.9973022	0.9977538	0.99821055	0.9986745	0.9991537	0.99964863	1.000172	1.0007236	1.0013124	1.0019487	1.0026367	1.0033811	1.0041895	1.0050722	1.0060283	1.007067	1.0081927	1.0094072	1.0107187
0.9976508	0.9966976	0.99579984	0.99496764	0.99421304	0.993539	0.9929525	0.99245524	0.9920488	0.9917356	0.9915105	0.9913726	0.9913177	0.9913382	0.99143255	0.99158794	0.9918022	0.9920661	0.99236995	0.99270666	0.993071	0.993456	0.9938536	0.99425685	0.99466264	0.99506587	0.9954644	0.9958555	0.9962373	0.99661255	0.9969801	0.9973436	0.99770683	0.9980726	0.9984493	0.9988406	0.9992542	0.9996935	1.0001674	1.0006864	1.0012501	1.0018721	1.0025585	1.0033134	1.0041441	1.0050528	1.0060508	1.0071383	1.0083193	1.0095989
0.9974933	0.99653846	0.9956537	0.9948488	0.9941325	0.9935089	0.9929801	0.99254954	0.99221355	0.99197036	0.9918183	0.9917502	0.99175906	0.99184114	0.9919856	0.9921856	0.99243176	0.9927183	0.9930358	0.9933744	0.99373	0.99409276	0.99445504	0.9948176	0.99517196	0.9955132	0.9958457	0.99616134	0.99646485	0.9967552	0.99703693	0.9973124	0.9975878	0.9978686	0.9981576	0.9984645	0.9987974	0.99915856	0.99956197	1.0000114	1.0005163	1.0010818	1.0017134	1.0024213	1.00321	1.004079	1.0050402	1.0060977	1.0072479	1.0085014
0.9973733	0.9964239	0.99556226	0.99479145	0.99412143	0.9935502	0.9930843	0.99271864	0.9924516	0.9922792	0.99219286	0.9921901	0.99225706	0.99238956	0.9925777	0.99281085	0.9930811	0.9933816	0.99369967	0.9940315	0.99436474	0.99469465	0.9950207	0.9953311	0.99562633	0.9959037	0.9961617	0.9964002	0.99662113	0.9968281	0.99702215	0.9972125	0.9974003	0.99759537	0.99780184	0.9980307	0.99828637	0.99857926	0.9989159	0.9993063	0.9997554	1.0002692	1.0008564	1.0015225	1.0022731	1.0031102	1.004046	1.005075	1.0062029	1.0074307
0.997298	0.9963654	0.9955314	0.9948008	0.9941799	0.99366695	0.9932619	0.9929617	0.9927616	0.99265367	0.9926294	0.9926831	0.99280226	0.99297565	0.9931985	0.9934569	0.99374044	0.9940439	0.99435335	0.99466634	0.9949714	0.9952651	0.9955397	0.9957938	0.9960254	0.996232	0.99641275	0.99657017	0.9967088	0.99682885	0.9969398	0.99704444	0.9971487	0.9972623	0.997391	0.9975468	0.99773216	0.9979629	0.99824035	0.99857694	0.99897367	0.999447	0.99999493	1.0006272	1.0013493	1.0021632	1.0030702	1.0040783	1.0051862	1.006399
0.99727356	0.9963644	0.99556327	0.9948773	0.9943099	0.99385315	0.9935122	0.99327374	0.99313575	0.9930885	0.9931209	0.99322236	0.9933831	0.9935931	0.9938376	0.99411106	0.9944013	0.9946962	0.9949895	0.9952751	0.99554276	0.9957896	0.99601114	0.9962002	0.99636436	0.996495	0.9965988	0.9966729	0.996727	0.99676585	0.9967917	0.99681205	0.9968363	0.99687374	0.99693024	0.9970185	0.99714077	0.99731404	0.99753803	0.99782777	0.9981859	0.9986226	0.9991399	0.9997465	1.000442	1.0012345	1.002125	1.0031183	1.0042113	1.0054111
0.9973066	0.996425	0.99566317	0.9950265	0.9945105	0.99411356	0.9938293	0.9936522	0.99356985	0.99357635	0.9936572	0.9937992	0.9939956	0.99422914	0.9944899	0.9947683	0.9950521	0.9953317	0.9956004	0.9958508	0.9960733	0.99626637	0.9964277	0.99655205	0.9966408	0.99669355	0.99671704	0.9967112	0.9966814	0.9966344	0.99658024	0.99652326	0.9964728	0.9964363	0.9964267	0.9964534	0.99652165	0.99664253	0.99682397	0.9970719	0.9973987	0.99780476	0.99829686	0.9988794	0.9995606	1.0003401	1.001219	1.0021988	1.0032817	1.0044696
0.9973985	0.9965498	0.9958313	0.9952412	0.9947802	0.9944379	0.9942108	0.99408776	0.9940582	0.994111	0.9942317	0.9944082	0.99462736	0.99487704	0.9951442	0.9954191	0.9956883	0.9959442	0.9961788	0.9963853	0.99655855	0.9966932	0.996787	0.9968399	0.9968537	0.9968287	0.9967692	0.9966819	0.9965714	0.99644583	0.99631053	0.9961809	0.99605834	0.99595785	0.99588764	0.9958591	0.9958785	0.9959542	0.9961005	0.9963177	0.99661535	0.9969979	0.9974744	0.99804586	0.9987103	0.99948156	1.0003505	1.0013249	1.0023987	1.0035793
0.9975546	0.9967422	0.9960659	0.99552506	0.99511343	0.9948261	0.9946503	0.9945766	0.99459225	0.9946834	0.994837	0.9950376	0.9952729	0.99552715	0.99579173	0.99605316	0.9963001	0.9965264	0.9967192	0.99687654	0.99699134	0.9970613	0.9970873	0.99706656	0.9970019	0.9968983	0.9967592	0.99659175	0.9964003	0.9961974	0.99599254	0.99578965	0.99560463	0.995446	0.995321	0.9952441	0.9952202	0.9952633	0.9953767	0.99557036	0.99584794	0.99621576	0.9966816	0.9972401	0.9979031	0.9986648	0.99953276	1.0005018	1.0015715	1.0027457
0.997774	0.9969987	0.99636596	0.99587214	0.9955079	0.9952683	0.99514055	0.99510944	0.9951627	0.99528533	0.9954635	0.9956786	0.9959213	0.99617475	0.99642694	0.99666655	0.9968827	0.9970684	0.9972154	0.9973158	0.9973708	0.99737394	0.99732685	0.9972312	0.9970891	0.9969057	0.9966869	0.99644065	0.996176	0.99590063	0.9956242	0.99536	0.99511725	0.9949042	0.9947348	0.9946153	0.9945602	0.9945724	0.99466217	0.9948388	0.9951042	0.99546146	0.9959212	0.99647725	0.9971362	0.99789906	0.99876475	0.9997285	1.0008003	1.0019691
0.9980576	0.9973201	0.9967295	0.9962786	0.9959614	0.9957638	0.99567515	0.9956789	0.9957623	0.99591035	0.9961013	0.99632454	0.9965652	0.9968072	0.99704003	0.9972515	0.99743164	0.99757123	0.9976629	0.99770725	0.9976938	0.99762636	0.9975053	0.9973325	0.9971113	0.99685127	0.9965566	0.99623734	0.9958985	0.9955571	0.9952189	0.9948968	0.9945987	0.9943419	0.9941338	0.9939844	0.9938999	0.9938914	0.99396425	0.9941309	0.9943866	0.9947421	0.99519914	0.9957572	0.99641824	0.99718297	0.99804884	0.9990185	1.0000838	1.0012519
0.9984037	0.99770164	0.99715066	0.9967401	0.99646205	0.9963013	0.99624664	0.9962789	0.9963856	0.99654573	0.9967457	0.9969675	0.9972004	0.997423	0.99762875	0.99780107	0.997939	0.99802715	0.99806225	0.99803895	0.99795794	0.9978178	0.9976234	0.99737364	0.99707687	0.9967402	0.99637103	0.9959794	0.99557644	0.9951698	0.99477667	0.99440324	0.99406403	0.99377054	0.99352694	0.9933501	0.9932467	0.9932247	0.99328953	0.9934478	0.9937059	0.9940619	0.9945211	0.9950841	0.99574906	0.99651825	0.99739164	0.9983595	0.9994244	1.0005918
0.99880695	0.99814034	0.99762493	0.99724984	0.9970059	0.9968773	0.9968474	0.99690187	0.99702126	0.997189	0.99738693	0.9976012	0.99781406	0.99801075	0.9981816	0.9983126	0.99839973	0.9984312	0.99840426	0.9983153	0.9981636	0.99795115	0.99767953	0.9973558	0.9969858	0.9965746	0.9961364	0.9956796	0.99521476	0.99475324	0.99430937	0.9938915	0.9935151	0.99318755	0.9929222	0.99272835	0.9926124	0.99258053	0.992642	0.9928013	0.99306244	0.9934264	0.993892	0.9944636	0.99513596	0.99591196	0.9967885	0.997761	0.99882835	0.9999884
0.9992671	0.9986304	0.9981465	0.99780357	0.9975871	0.9974809	0.99747103	0.9975389	0.99766225	0.9978282	0.9980199	0.9982164	0.9984037	0.9985681	0.9986977	0.9987822	0.99881124	0.9987839	0.9986927	0.99853516	0.9983096	0.9980256	0.99767977	0.9972826	0.99683976	0.99636227	0.99585813	0.9953397	0.99481905	0.9943091	0.99381983	0.9933676	0.9929588	0.99260926	0.9923251	0.99211967	0.9919977	0.99196476	0.9920289	0.9921935	0.99246407	0.9928359	0.9933131	0.9938916	0.9945761	0.9953606	0.9962423	0.99721795	0.9982892	0.9994445
0.999777	0.999169	0.9987095	0.9983894	0.9981938	0.998106	0.9981094	0.99818087	0.9983035	0.9984604	0.99863464	0.9988061	0.99896276	0.99908835	0.9991699	0.99920297	0.9991767	0.9990837	0.99892485	0.9986967	0.9984011	0.99803966	0.9976244	0.99715614	0.9966446	0.9961003	0.99553794	0.9949647	0.9943952	0.99384284	0.993318	0.99283457	0.9924037	0.99203795	0.99174196	0.9915303	0.99140936	0.99138284	0.9914538	0.99163187	0.991911	0.9922953	0.99278295	0.99337655	0.9940725	0.99486303	0.99575055	0.9967302	0.99779975	0.99895525
1.0003319	0.99974376	0.9993065	0.999006	0.99882483	0.998746	0.99875164	0.9988219	0.99893713	0.99907887	0.9992271	0.99936867	0.9994848	0.99956506	0.9995974	0.99957305	0.99948215	0.9993257	0.9990971	0.9987977	0.99843216	0.99799967	0.99751353	0.9969801	0.99640393	0.99580246	0.99518335	0.99456203	0.9939509	0.9933602	0.99280906	0.9923038	0.9918572	0.99147815	0.9911834	0.99097264	0.99085474	0.990838	0.9909226	0.99111027	0.9914081	0.9918057	0.99231	0.9929175	0.99362123	0.9944233	0.9953179	0.9962997	0.99736565	0.99851614
1.0009258	1.0003546	0.99993134	0.9996411	0.999468	0.9993929	0.99939543	0.9994554	0.99955475	0.9996721	0.9997912	0.9998938	0.9999686	0.9999995	0.99997574	0.99988955	0.9997388	0.99951226	0.9992135	0.9988449	0.9984091	0.99790883	0.9973555	0.99675924	0.99612504	0.9954681	0.9948008	0.9941385	0.9934924	0.9928745	0.9922982	0.9917785	0.9913236	0.99094445	0.9906488	0.99044555	0.9903378	0.99033487	0.99043494	0.99064106	0.99095196	0.9913721	0.99189174	0.9925119	0.9932281	0.9940366	0.994936	0.9959201	0.9969841	0.99813014
1.001552	1.0009923	1.0005779	1.0002942	1.0001197	1.0000396	1.0000318	1.0000757	1.0001503	1.0002398	1.000322	1.0003823	1.0004069	1.0003842	1.000304	1.0001552	0.99993527	0.99964285	0.9992764	0.99883825	0.99833316	0.9977698	0.997153	0.9964963	0.9958094	0.9951059	0.9943993	0.99369884	0.993023	0.9923856	0.99179375	0.99126667	0.9908084	0.9904314	0.99014527	0.98995376	0.9898624	0.9898746	0.98999673	0.99022263	0.9905525	0.99099034	0.9915241	0.9921599	0.9928888	0.99370354	0.994604	0.9955895	0.9966519	0.99778837
1.0022038	1.0016482	1.0012366	1.0009497	1.0007703	1.0006793	1.0006522	1.0006728	1.0007201	1.000773	1.0008143	1.0008271	1.000802	1.0007197	1.0005776	1.0003656	1.0000798	0.9997196	0.9992859	0.9987805	0.99821126	0.997584	0.9969115	0.9961997	0.99546814	0.9947207	0.99397755	0.9932506	0.9925549	0.9918999	0.9913044	0.99077326	0.99031967	0.989952	0.9896755	0.989503	0.98943025	0.9894647	0.98960716	0.98985416	0.990206	0.99066013	0.99121195	0.99185944	0.9925964	0.99342066	0.9943246	0.9953068	0.99636465	0.9974955
1.0028771	1.00232	1.0019026	1.0016072	1.0014147	1.0013046	1.0012543	1.0012478	1.0012575	1.0012705	1.0012665	1.0012273	1.0011446	1.001004	1.0007993	1.000521	1.0001681	0.99974227	0.9992415	0.99867296	0.99804217	0.99735814	0.9966332	0.99587435	0.99509805	0.99431777	0.99354833	0.9927991	0.9920888	0.9914286	0.9908277	0.990303	0.98985857	0.98950404	0.9892476	0.9890947	0.9890454	0.9891027	0.9892682	0.98953646	0.9899084	0.9903802	0.9909474	0.99160844	0.9923545	0.9931824	0.9940867	0.99506956	0.9961189	0.9972404
1.0035613	1.0029953	1.0025688	1.0022587	1.002046	1.0019124	1.0018309	1.0017884	1.0017599	1.0017256	1.0016699	1.0015788	1.0014361	1.0012357	1.000963	1.0006229	1.0002049	0.99971217	0.9991501	0.9985211	0.9978324	0.99709654	0.9963222	0.9955261	0.9947139	0.99390817	0.9931136	0.9923538	0.9916346	0.99097157	0.99037534	0.9898624	0.98943424	0.98909813	0.9888637	0.9887343	0.9887084	0.9887924	0.9889782	0.9892716	0.9896619	0.99015266	0.99073535	0.9914055	0.9921565	0.9929887	0.9938952	0.9948678	0.9959137	0.99702173
1.0042527	1.0036731	1.0032272	1.0028955	1.0026586	1.0024941	1.0023791	1.0022947	1.0022222	1.0021362	1.0020299	1.0018787	1.0016776	1.0014131	1.001078	1.0006709	1.0001895	0.99963677	0.9990136	0.9983275	0.9975885	0.996807	0.9959903	0.9951575	0.9943188	0.9934902	0.9926826	0.9919133	0.9911946	0.990537	0.9899554	0.9894532	0.989045	0.98873436	0.9885238	0.9884209	0.98841894	0.98852885	0.9887402	0.9890538	0.9894665	0.98997223	0.9905683	0.9912449	0.9920024	0.9928361	0.9937366	0.9947092	0.99574333	0.9968395
1.004943	1.0043435	1.0038736	1.0035162	1.0032467	1.0030465	1.0028943	1.0027652	1.0026404	1.002504	1.0023376	1.0021288	1.0018655	1.0015378	1.001141	1.0006701	1.0001278	0.9995132	0.9988344	0.9980977	0.9973136	0.9964882	0.9956384	0.99477625	0.99391663	0.99307364	0.9922597	0.9914895	0.99077845	0.99013203	0.9895641	0.9890825	0.98869765	0.9884116	0.9882291	0.9881521	0.9881797	0.9883153	0.98855054	0.9888856	0.98931694	0.98983824	0.9904446	0.9911292	0.99188787	0.9927187	0.99361765	0.99458086	0.99560386	0.9966908
1.0056263	1.0050005	1.0045038	1.0041113	1.0038077	1.0035659	1.0033658	1.0031871	1.0030142	1.002821	1.0025973	1.0023264	1.0020006	1.0016105	1.001151	1.00062	1.000018	0.9993495	0.99861705	0.9978355	0.99700856	0.99614954	0.99527276	0.99438924	0.9935155	0.99266416	0.9918524	0.9910864	0.9903855	0.98975605	0.98921067	0.98875195	0.9883933	0.9881354	0.98798084	0.9879347	0.9879927	0.988149	0.98840886	0.9887649	0.98920965	0.9897452	0.9903575	0.99104714	0.99181	0.9926399	0.99352866	0.9944806	0.99549454	0.9965627
1.0062968	1.0056404	1.0051086	1.0046805	1.0043327	1.0040456	1.0037996	1.0035689	1.0033379	1.0030881	1.0028043	1.0024725	1.0020857	1.0016339	1.0011129	1.0005239	0.99986804	0.9991485	0.9983719	0.99754804	0.99668735	0.9957984	0.9948983	0.99400145	0.99312025	0.9922684	0.9914591	0.9907065	0.9900218	0.9894126	0.98889166	0.9884638	0.9881337	0.9879056	0.98778236	0.9877623	0.9878472	0.98803073	0.98831177	0.98868513	0.98914444	0.98968846	0.9903092	0.991001	0.991761	0.9925812	0.9934651	0.9944111	0.99540836	0.99646616
1.0069515	1.0062569	1.0056872	1.0052135	1.0048231	1.0044856	1.0041865	1.0039043	1.003614	1.0033057	1.0029612	1.00257	1.0021216	1.0016083	1.0010331	1.0003872	0.99968195	0.9989159	0.9980986	0.9972395	0.9963479	0.99543977	0.9945244	0.9936205	0.9927358	0.991888	0.9910929	0.9903572	0.98969185	0.989107	0.9886165	0.9882177	0.9879209	0.98772603	0.9876291	0.9876375	0.98774815	0.98795635	0.9882576	0.9886451	0.9891161	0.9896672	0.99029046	0.9909825	0.99174064	0.9925561	0.99343276	0.9943609	0.9953494	0.996389
1.0075812	1.0068468	1.0062338	1.0057131	1.005271	1.0048836	1.0045291	1.0041891	1.0038396	1.0034729	1.0030664	1.0026155	1.002108	1.0015409	1.0009079	1.0002141	0.999462	0.99865556	0.9978021	0.99691296	0.9959993	0.99507457	0.9941529	0.9932465	0.9923686	0.99153405	0.99075145	0.9900369	0.9893989	0.9888452	0.98838395	0.98801833	0.9877493	0.98758525	0.9875216	0.9875596	0.98769397	0.9879187	0.98823804	0.9886426	0.9891233	0.9896789	0.9903027	0.9909957	0.9917423	0.9925488	0.99341565	0.9943354	0.99530745	0.9963338
1.008184	1.0074037	1.0067394	1.006173	1.005678	1.0052361	1.0048223	1.004422	1.0040164	1.0035871	1.0031235	1.0026126	1.0020503	1.001428	1.0007463	1.0000069	0.9992146	0.99837077	0.9974882	0.9965778	0.9956483	0.9947136	0.99379116	0.99288994	0.9920235	0.9912033	0.99044454	0.9897572	0.9891454	0.98862386	0.98819345	0.9878603	0.98762745	0.9874947	0.98746085	0.9875243	0.9876795	0.9879257	0.9882572	0.98866975	0.9891596	0.9897168	0.99034	0.99102455	0.99176514	0.9925651	0.99341756	0.9943205	0.9952801	0.99629354
1.008756	1.0079261	1.0072107	1.006589	1.0060402	1.005537	1.0050694	1.0046098	1.0041434	1.0036564	1.0031348	1.0025668	1.0019491	1.0012792	1.0005511	0.99976903	0.99893904	0.99806756	0.9971619	0.9962369	0.99529725	0.9943625	0.9934432	0.99255157	0.99170095	0.9909017	0.9901717	0.98951125	0.9889332	0.9884448	0.98805046	0.9877497	0.9875484	0.98744684	0.98743856	0.9875268	0.98770124	0.9879635	0.98830956	0.98872817	0.9892197	0.98977596	0.9903955	0.99107325	0.99180615	0.9925928	0.9934335	0.99432236	0.9952652	0.9962659
1.0092912	1.0084099	1.0076398	1.006961	1.006354	1.005795	1.0052661	1.0047474	1.004223	1.0036762	1.0030998	1.002479	1.0018114	1.0010922	1.0003229	0.99950737	0.9986481	0.9977512	0.99683	0.9958933	0.99495167	0.99402213	0.9931129	0.99223727	0.9914078	0.99063534	0.989933	0.9893079	0.9887621	0.9883105	0.98794854	0.98768127	0.98751104	0.98743737	0.9874542	0.9875635	0.9877605	0.98803496	0.9883852	0.9888098	0.9893049	0.98985475	0.9904685	0.99113727	0.991859	0.99263585	0.99345773	0.99433666	0.99526554	0.99625444
1.0097891	1.0088509	1.0080247	1.0072886	1.0066214	1.0060054	1.0054148	1.0048375	1.0042537	1.0036525	1.0030212	1.0023502	1.0016372	1.0008779	1.0000726	0.9992248	0.99834114	0.9974302	0.9964967	0.9955559	0.9946203	0.99369895	0.99280417	0.9919514	0.991147	0.99040323	0.9897359	0.9891426	0.9886362	0.988217	0.9878905	0.98765624	0.9875177	0.9874685	0.98750985	0.98763704	0.9878465	0.9881309	0.9884892	0.98891485	0.9894033	0.9899516	0.9905552	0.99121296	0.9919222	0.99268496	0.99349517	0.9943566	0.9952725	0.9962461
1.010247	1.009251	1.0083644	1.0075675	1.0068402	1.0061636	1.0055151	1.0048803	1.0042408	1.0035874	1.0029043	1.002186	1.0014316	1.0006351	0.9998003	0.99892855	0.998028	0.99710315	0.99616706	0.9952283	0.99430203	0.9933965	0.99252355	0.9916942	0.99092233	0.99021167	0.9895772	0.98902303	0.9885498	0.9881676	0.9878723	0.9876741	0.98756	0.9875349	0.9875982	0.9877385	0.9879591	0.9882509	0.98861146	0.98903656	0.98951715	0.9900581	0.99064994	0.9912976	0.9919917	0.9927412	0.9935363	0.99438834	0.99528855	0.99624825
1.0106627	1.0096043	1.0086584	1.0078008	1.0070131	1.006276	1.0055702	1.0048786	1.0041863	1.0034811	1.0027508	1.0019921	1.0011997	1.0003716	0.99951303	0.99862075	0.99770844	0.99678063	0.99584615	0.99491614	0.99400526	0.99312115	0.9922717	0.9914746	0.9907332	0.9900595	0.989463	0.98894334	0.9885088	0.98815906	0.98789734	0.9877265	0.9876388	0.98763424	0.9877118	0.9878652	0.9880922	0.9883886	0.98874813	0.98916596	0.98964083	0.9901723	0.99075514	0.9913834	0.992066	0.992798	0.9935828	0.99441606	0.9953099	0.996258
1.0110335	1.0099138	1.008905	1.0079851	1.0071385	1.0063449	1.0055801	1.0048343	1.0040897	1.0033373	1.0025651	1.0017699	1.0009444	1.0000945	0.9992132	0.9983096	0.99739087	0.9964629	0.9955385	0.9946249	0.9937309	0.992873	0.9920533	0.9912869	0.99058443	0.9899467	0.98938453	0.9889045	0.98850363	0.9881903	0.9879596	0.9878123	0.9877504	0.9877612	0.9878536	0.98801476	0.9882461	0.9885415	0.98889714	0.98930436	0.98977375	0.990292	0.99085903	0.99147487	0.992142	0.992862	0.9936285	0.9944528	0.9953319	0.9962732
1.0113604	1.010176	1.0091057	1.008127	1.0072188	1.0063668	1.0055476	1.0047501	1.0039583	1.0031615	1.0023512	1.0015248	1.0006727	0.99980134	0.99890566	0.9979973	0.9970806	0.9961594	0.99524903	0.9943534	0.9934852	0.9926545	0.99186903	0.9911383	0.9904761	0.98987424	0.9893514	0.9889083	0.98854	0.98825526	0.9880534	0.98792976	0.98788387	0.98791504	0.98801476	0.9881842	0.98841184	0.9887036	0.98905164	0.98945594	0.98990583	0.99041164	0.99096406	0.9915665	0.99222213	0.99292254	0.9936767	0.9944892	0.9953583	0.9962916
1.0116409	1.0103943	1.00926	1.0082188	1.007255	1.0063438	1.0054748	1.0046296	1.0037944	1.0029593	1.0021142	1.0012608	1.0003883	0.9995023	0.9986005	0.99769217	0.99678004	0.99587226	0.99498224	0.9941096	0.99327064	0.99247324	0.9917221	0.9910313	0.99040437	0.98984134	0.9893572	0.9889446	0.98861337	0.98835814	0.9881807	0.98807704	0.98804617	0.98808515	0.9881943	0.98835975	0.98858887	0.98887414	0.98921305	0.9896015	0.99003845	0.9905292	0.99106866	0.9916523	0.9922941	0.9929814	0.9937238	0.99452513	0.9953875	0.9963104
1.0118759	1.0105648	1.0093704	1.0082701	1.0072469	1.006285	1.005366	1.004476	1.0036004	1.0027313	1.0018603	1.0009819	1.0000962	0.9991979	0.9982982	0.9973932	0.99649286	0.9956042	0.9947345	0.9938924	0.99308944	0.99232423	0.99161124	0.99096173	0.99037063	0.98985094	0.9894006	0.9890217	0.9887208	0.9884899	0.98833394	0.98824584	0.9882283	0.9882733	0.9883839	0.9885515	0.98877096	0.98904765	0.98937225	0.9897497	0.99017274	0.990644	0.9911661	0.9917352	0.99235934	0.9930362	0.99376804	0.9945607	0.9954158	0.99633795
1.0120653	1.010692	1.0094353	1.0082774	1.0072025	1.0061892	1.0052233	1.0042932	1.0033813	1.0024822	1.0015879	1.0006945	0.99979866	0.99890083	0.9980039	0.9971095	0.9962263	0.99536276	0.9945194	0.9937095	0.9929386	0.9922139	0.9915417	0.9909281	0.99037915	0.98989373	0.98947966	0.9891311	0.98885727	0.98865086	0.9885091	0.98843914	0.9884271	0.9884758	0.9885831	0.98874205	0.9889552	0.9892169	0.98952794	0.9898892	0.9902959	0.99074924	0.9912586	0.9918119	0.99242365	0.99308467	0.9938095	0.99458975	0.995444	0.9963663
1.0122097	1.0107745	1.0094602	1.0082463	1.0071185	1.006059	1.0050528	1.0040821	1.0031419	1.0022191	1.0013074	1.0004015	0.9995033	0.99860716	0.9977197	0.996843	0.99598145	0.9951451	0.994333	0.993557	0.992826	0.9921417	0.9915094	0.99093413	0.99042267	0.9899744	0.9895897	0.98927426	0.9890208	0.98883295	0.9887061	0.9886429	0.98863727	0.9886845	0.9887847	0.988935	0.9891367	0.98938555	0.9896804	0.990023	0.99041164	0.9908503	0.99134016	0.9918821	0.992477	0.9931319	0.99384683	0.99462605	0.99547684	0.99640024
1.012314	1.0108169	1.0094433	1.0081792	1.0070019	1.0058986	1.004853	1.0038545	1.0028876	1.0019442	1.00102	1.0001122	0.9992119	0.99832606	0.99745184	0.9965957	0.9957643	0.9949566	0.99418133	0.99344325	0.9927504	0.99210554	0.99151117	0.9909774	0.99050283	0.99008715	0.98973227	0.9894399	0.9892085	0.98903745	0.9889219	0.9888605	0.9888526	0.9888956	0.9889879	0.9891279	0.98931473	0.98954505	0.98982245	0.9901448	0.99051744	0.99094176	0.9914123	0.9919405	0.9925256	0.99316996	0.9938834	0.99465716	0.99551296	0.99643904
1.0123762	1.0108213	1.009394	1.0080774	1.0068564	1.005713	1.0046346	1.0036044	1.0026175	1.0016611	1.0007324	0.9998219	0.9989317	0.9980577	0.99720526	0.99637586	0.99557215	0.99479836	0.9940613	0.9933639	0.9927115	0.99210674	0.9915561	0.9910576	0.9906163	0.99023193	0.98990196	0.9896312	0.9894179	0.9892554	0.9891438	0.9890846	0.9890737	0.98910576	0.9891881	0.9893122	0.9894799	0.98969585	0.98995405	0.9902574	0.99061376	0.99101794	0.9914781	0.9919918	0.992566	0.9932068	0.99391097	0.9946925	0.9955497	0.99648577
1.012399	1.0107892	1.0093083	1.0079447	1.0066806	1.005503	1.0043955	1.0033451	1.0023412	1.0013793	1.0004456	0.9995435	0.99866027	0.99780864	0.9969803	0.99618065	0.99541163	0.99467206	0.9939792	0.99332273	0.9927077	0.9921467	0.99163073	0.9911671	0.9907577	0.99040014	0.9900956	0.9898426	0.9896403	0.98948556	0.98937464	0.9893116	0.9892924	0.9893144	0.98938125	0.9894883	0.9896381	0.98982996	0.9900697	0.9903596	0.9906924	0.99108213	0.9915262	0.99203044	0.9925999	0.99323547	0.99394315	0.9947281	0.9955926	0.99654263
1.0123872	1.0107191	1.0091913	1.0077852	1.0064859	1.0052747	1.0041434	1.0030749	1.002062	1.0010934	1.0001668	0.9992743	0.99841267	0.9975842	0.99678457	0.99601567	0.9952846	0.9945833	0.99393	0.9933161	0.9927433	0.99221563	0.99174	0.9913068	0.99093026	0.9905947	0.9903097	0.99006945	0.9898735	0.9897216	0.9896105	0.9895372	0.98950714	0.9895154	0.9895645	0.98964995	0.9897804	0.98995477	0.9901743	0.99044085	0.990757	0.99113387	0.99156785	0.9920617	0.99262637	0.9932609	0.9939735	0.99476725	0.9956414	0.99661
1.0123405	1.0106244	1.0090493	1.0076033	1.0062697	1.0050339	1.0038815	1.0028019	1.0017835	1.0008168	0.9998991	0.9990223	0.99818194	0.9973794	0.9966135	0.99588233	0.99518514	0.99453104	0.9939159	0.99334115	0.99281067	0.99231976	0.9918799	0.9914791	0.99112505	0.9908086	0.99053687	0.99030805	0.9901137	0.9899596	0.98984313	0.9897594	0.98971593	0.9897047	0.9897337	0.9898005	0.98990923	0.9900608	0.9902563	0.9905066	0.9908121	0.9911712	0.99159485	0.992085	0.9926493	0.9932864	0.9940057	0.99481237	0.99570435	0.99669445
1.0122638	1.0104991	1.0088834	1.0074012	1.0060377	1.0047803	1.0036142	1.0025274	1.0015105	1.0005511	0.99964774	0.99879044	0.9979778	0.9972043	0.9964722	0.9957797	0.99512565	0.9945098	0.9939364	0.9934024	0.99290794	0.99245703	0.9920463	0.9916708	0.9913362	0.991039	0.9907774	0.99055046	0.9903583	0.9901958	0.9900689	0.9899701	0.98990846	0.98987895	0.98988545	0.98992974	0.990016	0.990148	0.99032634	0.9905583	0.9908485	0.9911998	0.9916171	0.9921012	0.992668	0.9933114	0.99404204	0.99486506	0.9957799	0.9967962
1.012162	1.0103525	1.0086958	1.0071847	1.0057961	1.0045228	1.0033468	1.002258	1.0012445	1.0002996	0.999412	0.9985785	0.99779433	0.99705905	0.9963637	0.9957102	0.9950964	0.99452454	0.99399227	0.9934983	0.99303955	0.99261874	0.9922316	0.9918848	0.9915669	0.9912814	0.99102235	0.99079597	0.99059993	0.9904283	0.990287	0.9901727	0.99008995	0.9900377	0.9900211	0.9900455	0.9901073	0.9902151	0.9903772	0.99059397	0.99086916	0.9912138	0.99162585	0.9921142	0.99268633	0.99333835	0.9940865	0.99493116	0.99587244	0.9969188
1.012033	1.0101836	1.0084969	1.0069554	1.0055501	1.004259	1.0030805	1.0019943	1.0009911	1.0000621	0.9991984	0.99839324	0.99764144	0.9969422	0.9962873	0.995675	0.9951038	0.9945723	0.9940768	0.9936197	0.9931974	0.99280214	0.9924421	0.9921127	0.9918072	0.99152833	0.99127436	0.9910432	0.99083316	0.9906539	0.9904902	0.9903568	0.99025273	0.9901769	0.99013543	0.9901351	0.9901761	0.990266	0.9904105	0.9906098	0.9908794	0.9912168	0.9916307	0.99212366	0.99270284	0.99337304	0.994141	0.9950118	0.9959839	0.99706507
1.0118887	1.0100014	1.0082829	1.0067192	1.0052972	1.0040011	1.0028214	1.0017418	1.0007548	0.9998444	0.9990058	0.9982333	0.99751836	0.99685645	0.9962411	0.9956695	0.99514115	0.99464947	0.99419415	0.9937715	0.9933744	0.9930109	0.9926697	0.99235463	0.9920558	0.99178064	0.99152064	0.9912826	0.9910632	0.9908629	0.990679	0.9905262	0.9903974	0.99029666	0.99022907	0.99020493	0.99022394	0.99029666	0.9904257	0.99061584	0.99087846	0.9912102	0.991628	0.99213064	0.99272424	0.9934136	0.99421024	0.9951098	0.9961191	0.9972415
1.0117236	1.0098054	1.0080599	1.006479	1.0050468	1.003748	1.0025741	1.0015063	1.0005349	0.9996499	0.99884325	0.99810195	0.99742633	0.99680233	0.99622685	0.9957001	0.99521387	0.99475825	0.994337	0.99394506	0.9935799	0.99323404	0.9929085	0.99259996	0.992309	0.9920302	0.9917655	0.99151474	0.9912764	0.9910558	0.9908513	0.9906691	0.9905113	0.9903922	0.9903016	0.99025464	0.9902548	0.99030674	0.99041843	0.99060595	0.9908624	0.99120027	0.99162114	0.9921398	0.9927535	0.9934685	0.9942939	0.99523026	0.9962803	0.9974496
1.0115495	1.0095985	1.0078341	1.0062392	1.0047995	1.003505	1.002336	1.0012858	1.0003378	0.99948025	0.99870384	0.99800164	0.99736154	0.99678165	0.99624836	0.9957587	0.99531066	0.9948921	0.99450463	0.9941418	0.9937947	0.9934678	0.993157	0.99285316	0.99255675	0.9922742	0.9919979	0.99173194	0.99147207	0.9912299	0.9910015	0.9907917	0.9906102	0.99046236	0.9903456	0.9902784	0.99025863	0.99029976	0.9904041	0.99058384	0.9908387	0.9911823	0.99162006	0.9921528	0.99279577	0.9935392	0.9943997	0.9953779	0.99647397	0.99769104
1.0113658	1.0093919	1.0076083	1.0060039	1.0045629	1.0032719	1.0021175	1.0010877	1.0001616	0.99933606	0.99859357	0.9979301	0.9973311	0.99678856	0.9962976	0.9958476	0.99543476	0.9950525	0.9946937	0.99435467	0.9940289	0.9937136	0.9934068	0.99310315	0.9928039	0.9925106	0.99222034	0.9919309	0.9916516	0.991383	0.9911266	0.99089336	0.99068356	0.9905075	0.99037105	0.99028325	0.99024844	0.9902757	0.9903724	0.9905511	0.99081504	0.9911682	0.9916214	0.99217993	0.9928468	0.9936331	0.99453264	0.9955559	0.99670166	0.99797493
1.0111774	1.0091809	1.0073849	1.0057756	1.0043371	1.0030562	1.001917	1.0009084	1.0000124	0.99921954	0.998514	0.9978884	0.99732876	0.9968309	0.9963776	0.9959627	0.9955858	0.9952324	0.99490005	0.9945835	0.9942687	0.9939646	0.99365854	0.99335146	0.9930464	0.9927339	0.99242526	0.992114	0.9918082	0.9915109	0.9912268	0.99096584	0.9907279	0.9905266	0.9903724	0.9902618	0.9902174	0.9902369	0.99033165	0.9905118	0.9907832	0.9911536	0.99163	0.9922161	0.9929196	0.99374354	0.99469215	0.9957633	0.99696636	0.9982931
1.010986	1.0089748	1.0071676	1.005556	1.0041236	1.0028586	1.001738	1.0007524	0.9998883	0.9991307	0.9984644	0.99787676	0.99735624	0.99689806	0.9964812	0.99610573	0.9957578	0.99543124	0.9951212	0.9948172	0.9945159	0.99421245	0.99390584	0.99358964	0.9932699	0.9929413	0.9926102	0.99227357	0.99193925	0.99161345	0.99130076	0.9910109	0.9907509	0.99052495	0.990347	0.9902241	0.9901698	0.99018437	0.9902817	0.99046797	0.99075496	0.991147	0.9916496	0.99227196	0.99301744	0.99388444	0.99488276	0.9960116	0.9972688	0.99865746
1.0107971	1.0087723	1.0069611	1.0053506	1.0039283	1.0026774	1.0015796	1.0006244	0.99979335	0.9990681	0.9984402	0.99789286	0.9974128	0.99699026	0.99661344	0.99626845	0.9959487	0.99564564	0.99534917	0.99505675	0.9947615	0.99445987	0.99414474	0.9938174	0.9934771	0.9931285	0.9927713	0.99240494	0.99204546	0.99168867	0.9913502	0.9910325	0.990744	0.99050176	0.9903052	0.9901717	0.99010706	0.9901233	0.990228	0.9904275	0.99073327	0.9911512	0.9916888	0.99234676	0.9931363	0.9940566	0.9951072	0.99629617	0.997614	0.99906147
1.0106149	1.0085781	1.0067663	1.0051607	1.0037524	1.0025206	1.0014496	1.0005244	0.99972314	0.999036	0.99844486	0.99793756	0.9974952	0.99710774	0.996763	0.99644816	0.9961528	0.9958697	0.9955894	0.99530095	0.9950048	0.9946986	0.9943722	0.9940276	0.9936694	0.99329275	0.9929091	0.99251574	0.9921207	0.99173653	0.9913664	0.991024	0.9907141	0.9904494	0.9902422	0.99009734	0.9900334	0.9900537	0.9901686	0.9903869	0.9907189	0.99116874	0.9917428	0.9924501	0.9932871	0.99426156	0.9953753	0.99662143	0.99799955	0.9995127
1.0104386	1.008396	1.0065855	1.0049917	1.0035987	1.0023863	1.0013419	1.0004483	0.9996833	0.9990329	0.99848133	0.99800676	0.9976038	0.9972496	0.9969352	0.99664366	0.99636936	0.9960978	0.99582857	0.9955431	0.99524206	0.9949241	0.99458224	0.99421644	0.99383473	0.9934349	0.9930181	0.99259263	0.9921701	0.99175495	0.99135816	0.99098945	0.99066037	0.99037933	0.9901589	0.9900158	0.98995	0.9899799	0.99011415	0.9903559	0.99071914	0.9912041	0.9918246	0.99257964	0.9934708	0.99450433	0.99567795	0.99698925	0.9984324	1.0000066
1.010276	1.0082301	1.0064241	1.0048409	1.0034627	1.0022781	1.0012617	1.0003977	0.99967074	0.9990584	0.998542	0.99810207	0.9977332	0.99740857	0.99712074	0.9968521	0.9965926	0.99633217	0.99606425	0.9957764	0.9954698	0.9951366	0.9947778	0.99438703	0.9939786	0.9935447	0.993098	0.9926406	0.9921898	0.9917453	0.9913225	0.9909297	0.9905838	0.9902925	0.99006385	0.98992	0.989865	0.9899095	0.9900587	0.9903352	0.9907331	0.9912643	0.99193186	0.99274147	0.9936947	0.9947897	0.99602383	0.9973981	0.9989092	1.0005457
1.0101254	1.0080822	1.0062793	1.0047079	1.0033559	1.0021938	1.0012068	1.0003779	0.9996847	0.9991042	0.9986238	0.9982207	0.99788094	0.9975852	0.99731743	0.9970689	0.9968175	0.9965668	0.99629384	0.9960011	0.99568117	0.9953282	0.99494493	0.9945306	0.99409074	0.99362946	0.9931463	0.99266165	0.9921777	0.9917065	0.99126047	0.99085087	0.99048805	0.99018294	0.98995817	0.98982024	0.98977363	0.98984	0.9900234	0.9903281	0.9907713	0.991351	0.9920719	0.9929383	0.99395335	0.9951135	0.99641603	0.99785596	0.99942803	1.0011253
1.0099913	1.0079474	1.0061582	1.0046041	1.0032688	1.0021361	1.0011762	1.0003815	0.9997216	0.99917585	0.9987271	0.9983581	0.9980448	0.9977715	0.99752593	0.9972837	0.997048	0.99679226	0.99651617	0.99621105	0.9958729	0.9955009	0.99509126	0.99464846	0.9941754	0.99367994	0.9931681	0.9926497	0.99213785	0.9916413	0.9911722	0.990745	0.9903746	0.9900686	0.98984593	0.9897179	0.9896921	0.9897829	0.9899953	0.9903452	0.9908312	0.9914623	0.9922482	0.99317455	0.9942531	0.995482	0.9968493	0.998353	0.9999897	1.0017421
1.0098742	1.0078373	1.0060575	1.0045204	1.003209	1.0021001	1.0011749	1.0004083	0.99978197	0.9992706	0.9988528	0.9985082	0.9982208	0.9979673	0.9977358	0.997506	0.99726874	0.99701035	0.9967244	0.99640304	0.9960463	0.9956473	0.9952108	0.9947345	0.99422836	0.99370235	0.9931584	0.9926078	0.99206924	0.9915474	0.99106187	0.9906189	0.99024403	0.98994195	0.9897256	0.98961455	0.98961323	0.9897343	0.9899901	0.9903857	0.9909247	0.9916125	0.992455	0.9934523	0.99459696	0.99589103	0.9973275	0.99889547	1.0005922	1.0023991
1.0097771	1.0077448	1.0059794	1.004464	1.0031738	1.0020918	1.0011963	1.0004613	0.9998666	0.9993847	0.9989952	0.9986777	0.99840796	0.9981726	0.99794596	0.99771893	0.99747986	0.99721396	0.9969187	0.99657327	0.99619377	0.99576724	0.9952993	0.99479103	0.9942536	0.9936905	0.99311453	0.99253935	0.9919716	0.99143124	0.99093306	0.9904822	0.9901031	0.9898079	0.9896095	0.9895166	0.98954725	0.9897064	0.9900052	0.99044913	0.99104965	0.9918014	0.99270785	0.99377304	0.9949846	0.99634665	0.99784905	0.9994771	1.0012298	1.0030905
1.0097032	1.0076764	1.0059259	1.0044261	1.0031614	1.0021067	1.0012395	1.0005326	0.9999675	0.9995132	0.99914837	0.9988539	0.99859977	0.9983704	0.9981559	0.9979284	0.99768347	0.9974068	0.9970879	0.99672234	0.9963146	0.995856	0.99535465	0.9948143	0.994242	0.9936466	0.9930406	0.9924394	0.9918501	0.9912928	0.9907815	0.9903305	0.9899547	0.98967266	0.9894923	0.9894309	0.98949414	0.9897005	0.9900484	0.99055296	0.9912116	0.99203026	0.99300265	0.99413353	0.9954165	0.9968434	0.998409	1.0000993	1.0019033	1.0038097
1.0096442	1.0076329	1.005894	1.0044152	1.0031732	1.0021421	1.0013032	1.0006235	1.0000849	0.99965495	0.9993126	0.9990332	0.9987924	0.9985748	0.998356	0.9981277	0.9978666	0.9975716	0.9972361	0.99684685	0.996404	0.99591523	0.99538136	0.9948051	0.9942021	0.99357337	0.99293935	0.9923089	0.99170893	0.9911339	0.99061805	0.9901678	0.9898039	0.9895386	0.9893873	0.98935926	0.9894675	0.98972017	0.99012464	0.99068886	0.9914107	0.99229676	0.9933396	0.99454045	0.995889	0.9973815	0.9990086	1.0007539	1.0026052	1.0045514
1.0096143	1.0076095	1.0058824	1.0044246	1.0032054	1.0022014	1.0013874	1.0007334	1.0002164	0.9998099	0.999485	0.99921745	0.9989847	0.99876785	0.9985467	0.99831015	0.99803567	0.9977183	0.997353	0.9969392	0.99646527	0.9959452	0.9953735	0.99476224	0.9941235	0.9934686	0.99280703	0.99216	0.9915384	0.9909604	0.99044454	0.9900027	0.98965627	0.98941356	0.98929465	0.98930687	0.98946196	0.9897686	0.9902357	0.99086076	0.991654	0.9926056	0.99372244	0.9949913	0.9964096	0.997963	0.99964476	1.0014404	1.0033329	1.0053116
1.009604	1.0076056	1.0058987	1.0044574	1.0032586	1.0022773	1.0014865	1.0008543	1.0003599	0.99996996	0.999656	0.9994	0.9991729	0.9989508	0.9987239	0.99846965	0.99818116	0.9978402	0.9974495	0.99699926	0.99649394	0.9959361	0.99533296	0.9946865	0.9940196	0.99333507	0.9926522	0.99198866	0.9913569	0.9907749	0.9902635	0.9898377	0.98950964	0.9893033	0.98921835	0.9892797	0.98948556	0.98985213	0.990383	0.99107575	0.9919365	0.9929628	0.99414754	0.995484	0.9969637	0.9985788	1.0003117	1.0021514	1.0040814	1.0060912
1.0096121	1.0076232	1.0059303	1.0045063	1.0033326	1.0023711	1.0015972	1.0009888	1.0005084	1.0001323	0.99983037	0.9995777	0.9993502	0.99912584	0.9988855	0.9986119	0.9982986	0.99793243	0.99750954	0.9970292	0.9964902	0.99589235	0.99525505	0.99458206	0.99388283	0.9931745	0.9924732	0.9917965	0.9911593	0.99058396	0.99008423	0.98967856	0.98937607	0.9892051	0.98916477	0.9892781	0.98954517	0.9899752	0.9905694	0.99133587	0.9922642	0.99336106	0.994614	0.99601746	0.9975573	0.9992254	1.0010066	1.0028855	1.0048481	1.0068748
1.0096449	1.0076674	1.005984	1.0045785	1.0034165	1.0024769	1.0017216	1.0011295	1.0006636	1.0002987	1.0	0.9997514	0.99951774	0.9992813	0.9990236	0.99873203	0.9983913	0.9979967	0.99754095	0.997024	0.9964495	0.9958206	0.9951479	0.99444497	0.9937199	0.9929928	0.9922742	0.99158955	0.9909542	0.99038774	0.98990273	0.9895237	0.98926	0.98913	0.9891447	0.98930895	0.98963815	0.9901352	0.9907998	0.9916345	0.99263936	0.9938052	0.99512553	0.9965872	0.998184	0.99990225	1.0017269	1.0036383	1.005623	1.0076631
1.0096941	1.007727	1.0060571	1.0046632	1.0035185	1.0025921	1.0018551	1.0012738	1.0008198	1.0004597	1.0001651	0.99991006	0.99966466	0.9994149	0.9991397	0.9988222	0.9984537	0.998027	0.9975381	0.99698764	0.9963772	0.99571425	0.9950111	0.99427724	0.99352956	0.99278784	0.9920585	0.99137455	0.9907451	0.99019516	0.9897324	0.98938596	0.9891634	0.9890794	0.9891466	0.9893756	0.98977053	0.990337	0.99107045	0.99198264	0.99305946	0.9942873	0.99567217	0.99719507	0.9988452	1.0006065	1.0024636	1.004399	1.0064023	1.0084499
1.0097673	1.0078021	1.0061425	1.0047612	1.0036302	1.0027181	1.001993	1.0014213	1.0009724	1.0006156	1.0003161	1.0000517	0.9997957	0.99952686	0.9992315	0.9988888	0.9984862	0.9980275	0.9975022	0.9969168	0.9962679	0.9955761	0.99484336	0.9940828	0.993315	0.99256116	0.991833	0.99114966	0.99053574	0.99000126	0.98957306	0.9892648	0.9890871	0.9890631	0.98919123	0.98948133	0.98994565	0.9905819	0.99139154	0.9923707	0.99351484	0.9948117	0.9962574	0.9978339	0.999528	1.0013278	1.0032138	1.0051697	1.0071794	1.0092282
1.0098526	1.007896	1.0062425	1.0048704	1.0037504	1.0028489	1.0021328	1.0015655	1.0011165	1.0007565	1.0004494	1.0001768	0.9999042	0.9996135	0.99929255	0.9989201	0.9984836	0.9979912	0.9974319	0.99680966	0.99612814	0.9954049	0.9946483	0.9938676	0.99308836	0.9923265	0.99159646	0.9909244	0.9903261	0.9898249	0.9894297	0.9891676	0.9890428	0.98907334	0.9892645	0.989627	0.99016047	0.99087113	0.99175245	0.99280244	0.99401104	0.9953738	0.99687356	0.99849886	1.0002338	1.0020659	1.0039723	1.0059403	1.0079538	1.0099976
1.0099542	1.0079993	1.0063541	1.0049901	1.0038788	1.0029789	1.0022664	1.0017054	1.001255	1.0008892	1.0005728	1.0002832	0.9999888	0.9996764	0.99932486	0.9989194	0.99845314	0.9979234	0.9973274	0.99667203	0.99596053	0.99520534	0.99442697	0.9936293	0.9928435	0.992078	0.9913593	0.9907014	0.99013036	0.9896596	0.9893082	0.98909557	0.98902905	0.98912174	0.98937964	0.9898162	0.99042207	0.9912053	0.9921597	0.9932762	0.99455136	0.99596727	0.9975202	0.9991874	1.0009571	1.0028098	1.0047352	1.006709	1.0087185	1.0107479
1.0100684	1.0081146	1.0064727	1.0051144	1.0040038	1.0031111	1.0024004	1.0018353	1.0013797	1.0010047	1.0006765	1.0003635	1.0000486	0.9997094	0.99932325	0.9988846	0.99838215	0.99781734	0.9971898	0.996501	0.99576026	0.994983	0.9941861	0.9933799	0.9925862	0.9918298	0.99112165	0.99048495	0.9899472	0.9895158	0.98921573	0.9890564	0.9890516	0.9892127	0.9895428	0.99004596	0.99072903	0.9915857	0.992606	0.9937878	0.9951224	0.9965947	0.99818987	0.9998932	1.0016896	1.0035621	1.0054954	1.0074657	1.0094665	1.0114791
1.0101966	1.0082395	1.0065984	1.0052365	1.0041304	1.0032399	1.0025228	1.0019537	1.0014901	1.0010985	1.0007551	1.0004212	1.0000786	0.99970835	0.9992919	0.9988174	0.99828005	0.9976823	0.9970179	0.99629974	0.99553746	0.9947382	0.9939263	0.9931142	0.9923231	0.99157506	0.99088913	0.9902829	0.9897827	0.98939705	0.9891512	0.9890524	0.9891119	0.9893445	0.9897471	0.9903269	0.99108166	0.9920057	0.99309564	0.9943397	0.99572974	0.99724704	0.9988806	1.0006143	1.0024304	1.0043113	1.0062456	1.0082091	1.0101925	1.0121844
1.0103295	1.00837	1.0067254	1.0053654	1.0042527	1.0033567	1.0026388	1.0020566	1.0015808	1.0011756	1.0008043	1.000447	1.0000778	0.9996738	0.9992232	0.99871695	0.9981448	0.9975112	0.99681836	0.9960717	0.9952847	0.99447304	0.9936512	0.9928421	0.9920596	0.9913257	0.99066556	0.99009866	0.9896416	0.98931	0.98912024	0.989087	0.9892159	0.9895228	0.98999774	0.99064815	0.99147403	0.99246776	0.99361825	0.9949224	0.9963575	0.9979206	0.9995855	1.001343	1.0031703	1.0050571	1.0069852	1.0089381	1.0109003	1.0128636
1.0104688	1.0085003	1.0068519	1.0054858	1.0043709	1.0034659	1.0027381	1.002144	1.001651	1.0012244	1.0008323	1.0004439	1.0000418	0.9996116	0.99912184	0.9985817	0.9979765	0.9973116	0.99658793	0.9958184	0.99501413	0.9941952	0.99336755	0.99256223	0.9917938	0.991086	0.99046147	0.98993474	0.9895242	0.9892506	0.98912674	0.9891626	0.98936456	0.9897419	0.990291	0.9910159	0.99191236	0.9929707	0.9941794	0.99553365	0.9970147	0.9986089	1.0002998	1.0020736	1.0039078	1.0057942	1.0077091	1.0096443	1.0115837	1.0135113
1.010611	1.0086335	1.0069742	1.0056015	1.0044763	1.0035621	1.0028201	1.0022094	1.0016981	1.001246	1.000829	1.0004117	0.9999782	0.99951136	0.99898803	0.9984141	0.99777776	0.9970824	0.9963365	0.995547	0.9947291	0.9939002	0.9930781	0.99228543	0.9915388	0.990865	0.99027574	0.98979604	0.9894444	0.9892315	0.9891759	0.9892798	0.9895565	0.9900077	0.99063027	0.99142486	0.99238664	0.99350435	0.99477005	0.9961675	0.997687	0.99931	1.0010201	1.0028013	1.0046369	1.0065125	1.0084138	1.010325	1.0122344	1.0141313
1.0107512	1.0087622	1.0070925	1.0057118	1.00457	1.0036441	1.0028805	1.0022525	1.001717	1.0012419	1.0007931	1.0003468	0.99988174	0.9993772	0.99882346	0.9982135	0.9975488	0.99682593	0.9960558	0.99525297	0.9944303	0.9936033	0.9927894	0.99201554	0.9912959	0.9906583	0.9901163	0.98969173	0.98939884	0.9892536	0.9892645	0.98944306	0.9897929	0.9903167	0.9910115	0.9918748	0.9928994	0.9940743	0.9953885	0.996826	0.99837315	1.0000159	1.001739	1.0035204	1.0053552	1.0072161	1.009094	1.0109775	1.0128567	1.0147167
1.0108885	1.0088862	1.0071994	1.005804	1.0046499	1.0037045	1.0029237	1.002274	1.0017089	1.0012028	1.0007303	1.0002471	0.9997477	0.9992118	0.9986256	0.99798584	0.9972913	0.996548	0.99576133	0.99494874	0.994125	0.99330294	0.99250835	0.991758	0.99107224	0.9904764	0.9899844	0.98962015	0.9893916	0.98931366	0.9893986	0.98965156	0.9900763	0.9906734	0.9914373	0.992365	0.99344236	0.9946705	0.99602485	0.9974966	0.99906814	1.0007266	1.002454	1.0042337	1.0060524	1.0078936	1.009751	1.0116042	1.0134468	1.0152649
1.0110217	1.0090004	1.0072975	1.0058815	1.0047077	1.0037429	1.0029404	1.0022657	1.0016758	1.0011415	1.0006319	1.00012	0.999586	0.99901277	0.9983967	0.9977282	0.99700797	0.99624705	0.9954518	0.9946328	0.99381316	0.9930066	0.99223053	0.9915129	0.99086905	0.99032176	0.9898899	0.9895825	0.9894256	0.98942107	0.98958135	0.9899062	0.9904044	0.9910707	0.9919007	0.9928865	0.99402	0.99528944	0.99668014	0.9981781	0.99976695	1.0014346	1.0031589	1.0049297	1.0067302	1.0085521	1.0103786	1.0121976	1.0140016	1.0157807
1.0111458	1.0091015	1.0073794	1.005942	1.0047491	1.0037605	1.0029322	1.0022284	1.0016093	1.0010439	1.0005003	0.9999525	0.9993853	0.99878615	0.9981371	0.9974467	0.99670875	0.9959341	0.9951291	0.9943163	0.99350226	0.9927117	0.9919695	0.9912892	0.9906953	0.99020094	0.9898291	0.989593	0.98950434	0.9895742	0.98980707	0.9902079	0.9907767	0.9915079	0.9923978	0.9934411	0.9946198	0.9959296	0.9973495	0.9988633	1.0004611	1.002131	1.0038486	1.0056049	1.0073867	1.0091819	1.0109743	1.0127571	1.0145255	1.0162625
1.0112581	1.0091904	1.0074444	1.0059836	1.004764	1.003749	1.0028948	1.0021627	1.0015115	1.0009146	1.0003377	0.9997616	0.99916077	0.9985302	0.9978581	0.99714327	0.9963911	0.99560535	0.99480474	0.99399585	0.9932008	0.9924395	0.9917313	0.9910958	0.9905529	0.9901171	0.9898108	0.98964226	0.9896266	0.9897691	0.990078	0.9905503	0.9911865	0.9919831	0.9929311	0.9940211	0.9952444	0.99658096	0.99802345	0.99955267	1.0011557	1.0028156	1.0045247	1.006262	1.008017	1.0097798	1.0115395	1.0132871	1.0150098	1.0167063
1.0113603	1.0092638	1.0074903	1.0060039	1.0047567	1.0037136	1.002829	1.0020667	1.0013852	1.0007524	1.0001409	0.9995345	0.9989066	0.9982476	0.9975538	0.9968212	0.99605507	0.99527276	0.9944731	0.9936829	0.99291	0.9921827	0.9915157	0.99092937	0.9904407	0.9900705	0.989832	0.9897393	0.989797	0.9900128	0.9903949	0.99093574	0.9916393	0.992494	0.9934908	0.9946261	0.9958798	0.99724174	0.9987005	1.0002372	1.0018369	1.0034889	1.0051795	1.0068933	1.008619	1.0103511	1.0120748	1.0137818	1.0154651	1.0171175
1.0114441	1.0093154	1.0075125	1.0059963	1.00472	1.0036478	1.0027318	1.0019375	1.0012246	1.0005623	0.99992114	0.99928033	0.9986262	0.9979434	0.9972287	0.9964884	0.9957202	0.9949367	0.9941488	0.9933777	0.9926377	0.99194604	0.99132675	0.9907935	0.99037176	0.9900698	0.98990124	0.9898813	0.99001366	0.9903049	0.9907527	0.99136233	0.99212676	0.99303156	0.99407554	0.9952449	0.9965276	0.9979063	0.99937433	1.0009087	1.0025032	1.0041411	1.0058081	1.0074955	1.0091928	1.0108873	1.0125728	1.0142438	1.0158857	1.017495
1.0115066	1.0093458	1.007514	1.0059626	1.0046611	1.0035543	1.0026066	1.0017794	1.0010347	1.0003366	0.9996669	0.9989968	0.9983187	0.9976151	0.99689436	0.99614227	0.99537355	0.9946007	0.9938332	0.99308884	0.9923853	0.9917405	0.99117607	0.99070424	0.9903423	0.9901091	0.99001724	0.9900699	0.99027604	0.990637	0.99115497	0.9918277	0.99264365	0.993598	0.9946809	0.99587923	0.99718523	0.9985751	1.0000415	1.0015738	1.0031538	1.0047686	1.0064125	1.00807	1.009732	1.0113904	1.0130414	1.0146687	1.0162718	1.0178386
1.0115513	1.0093558	1.0074903	1.0059057	1.004569	1.0034318	1.0024532	1.0015929	1.0008132	1.0000862	0.9993881	0.99869525	0.9979954	0.9972792	0.9965429	0.99579525	0.9950348	0.9942723	0.9935314	0.9928221	0.9921594	0.99156386	0.9910547	0.99064994	0.99035794	0.9901978	0.9901766	0.99030524	0.9905824	0.9910125	0.9915921	0.99232084	0.99318695	0.9941826	0.99529934	0.9965234	0.9978367	0.9992332	1.0006989	1.0022203	1.0037795	1.0053763	1.0069891	1.0086162	1.0102457	1.011864	1.0134767	1.0150622	1.0166216	1.018147
1.0115688	1.0093377	1.0074362	1.0058212	1.0044479	1.0032777	1.0022658	1.0013746	1.0005636	0.9998105	0.9990839	0.99836844	0.99765587	0.9969289	0.9961873	0.99544305	0.9946931	0.9939598	0.993246	0.99257565	0.991961	0.99142367	0.9909762	0.99063814	0.9904179	0.99033356	0.9903869	0.990583	0.99093306	0.9914293	0.9920684	0.9928452	0.99375635	0.99478775	0.9959286	0.99716604	0.99849206	0.99988556	1.0013428	1.0028473	1.0043883	1.0059541	1.0075386	1.00913	1.0107229	1.0123068	1.0138748	1.0154229	1.0169419	1.0184244
1.011566	1.0092949	1.007356	1.0057068	1.0043005	1.0030947	1.0020498	1.0011262	1.0002855	0.9995073	0.9987583	0.99802756	0.99730206	0.99656844	0.9958316	0.9950964	0.9943694	0.99365866	0.99298686	0.9923614	0.99180114	0.9913235	0.9909445	0.9906749	0.990527	0.99051535	0.99063873	0.9909079	0.9913222	0.9918794	0.9925734	0.99339813	0.9943434	0.9954021	0.9965621	0.99781	0.99913585	1.0005243	1.0019673	1.0034511	1.0049652	1.0065037	1.0080558	1.0096127	1.0111699	1.0127151	1.0142437	1.015751	1.0172299	1.018669
1.0115354	1.0092227	1.0072448	1.0055588	1.0041171	1.0028824	1.001804	1.0008516	0.99998575	0.99918145	0.9984161	0.9976714	0.99693954	0.996206	0.99547917	0.9947595	0.99405867	0.99338734	0.99275196	0.99218196	0.9916769	0.9912655	0.99095005	0.9907559	0.99068284	0.99074227	0.9909361	0.9912741	0.99174994	0.9923592	0.9931041	0.9939659	0.99494433	0.9960264	0.9971963	0.99845016	0.99976814	1.0011457	1.002571	1.0040311	1.0055172	1.0070271	1.0085443	1.0100639	1.0115839	1.0130919	1.01458	1.0160497	1.0174847	1.0188855
1.0114741	1.0091245	1.0071092	1.0053842	1.003911	1.0026375	1.001531	1.0005499	0.99966323	0.99884045	0.9980616	0.99730855	0.9965689	0.9958468	0.9951346	0.99444073	0.99377143	0.9931387	0.99255633	0.99203765	0.99159724	0.99125016	0.9910113	0.99088305	0.9908833	0.99101174	0.991279	0.9916777	0.99221116	0.9928733	0.9936552	0.9945535	0.99555427	0.996649	0.997828	0.9990783	1.0003868	1.0017493	1.0031506	1.0045875	1.006045	1.007516	1.009002	1.0104845	1.0119667	1.0134368	1.0148875	1.0163155	1.0177106	1.0190727
1.011387	1.0089991	1.0069413	1.0051808	1.0036751	1.0023708	1.0012349	1.0002298	0.999321	0.9984841	0.9976936	0.9969379	0.9962061	0.9954946	0.99480206	0.9941367	0.9935079	0.99292135	0.99239105	0.99193174	0.9915619	0.9912826	0.9911129	0.99106	0.9911319	0.99133015	0.9916615	0.992119	0.99270296	0.993408	0.9942257	0.99514884	0.99616843	0.9972719	0.9984518	0.9996921	1.0009906	1.0023288	1.0037078	1.0051131	1.0065395	1.0079801	1.0094277	1.0108773	1.0123184	1.0137509	1.0151633	1.01655	1.0179107	1.019228
1.0112747	1.0088358	1.0067477	1.0049527	1.003407	1.0020769	1.0009161	0.99988747	0.99896586	0.9981141	0.9973221	0.99656665	0.995846	0.9951532	0.9944919	0.99386054	0.993273	0.99274	0.99226683	0.9918761	0.9915685	0.99136037	0.99126405	0.99128354	0.9914227	0.9916885	0.9920762	0.9925911	0.9932195	0.9939637	0.9948103	0.995754	0.99678266	0.9978881	0.99906087	1.0002897	1.0015671	1.0028883	1.0042362	1.0056115	1.0070053	1.008411	1.0098221	1.0112355	1.0126413	1.0140337	1.0154098	1.0167613	1.0180784	1.0193555
1.0111275	1.0086515	1.0065205	1.0046911	1.0031189	1.0017626	1.000576	0.99953085	0.9985943	0.9977407	0.9969457	0.99620265	0.9954983	0.9948308	0.9942024	0.993614	0.99307454	0.9925946	0.9921871	0.99186164	0.9916231	0.991489	0.9914642	0.9915512	0.9917581	0.99208426	0.99252856	0.9930889	0.99376136	0.9945333	0.9954019	0.99635756	0.99739206	0.9984966	0.99965554	1.0008706	1.0021244	1.0034177	1.0047394	1.0060811	1.0074412	1.0088106	1.0101879	1.0115653	1.0129331	1.0142902	1.0156286	1.0169406	1.0182171	1.0194566
1.0109538	1.0084361	1.0062697	1.0044075	1.002807	1.0014268	1.0002226	0.9991621	0.9982163	0.99736327	0.9965783	0.995846	0.995165	0.9945285	0.99393785	0.99339914	0.9929147	0.99249494	0.99215215	0.99189335	0.9917293	0.9916636	0.9917052	0.9918623	0.99213254	0.99251515	0.9930093	0.9936116	0.99431443	0.9951133	0.99599713	0.9969634	0.99799365	0.99908596	1.0002338	1.0014249	1.0026566	1.0039191	1.0052108	1.0065222	1.0078479	1.0091846	1.010525	1.0118649	1.0131991	1.014519	1.015818	1.0170922	1.0183326	1.0195315
1.010751	1.0081937	1.0059909	1.0040988	1.0024755	1.0010703	0.99985254	0.99878347	0.99784106	0.9969896	0.99621665	0.99550974	0.99485445	0.99425423	0.9937092	0.9932207	0.9927944	0.9924384	0.99216086	0.99197453	0.9918779	0.9918833	0.991996	0.9922136	0.9925402	0.9929757	0.99351317	0.9941519	0.9948822	0.9957001	0.9965933	0.9975559	0.99858177	0.99966264	1.0007901	1.0019606	1.0031623	1.0043963	1.0056556	1.0069314	1.0082257	1.0095257	1.0108323	1.0121365	1.0134355	1.0147195	1.0159818	1.0172203	1.0184221	1.0195788
1.0105175	1.0079232	1.0056885	1.0037688	1.0021185	1.000701	0.9994757	0.9984043	0.9974617	0.99662334	0.9958672	0.9951877	0.99457073	0.99401075	0.99351573	0.99308264	0.99271923	0.99242675	0.992221	0.99210185	0.9920756	0.99215186	0.992327	0.9926016	0.99298173	0.99346334	0.9940397	0.99470717	0.9954577	0.99628454	0.9971839	0.998141	0.99915636	1.0002184	1.001324	1.0024669	1.0036414	1.0048468	1.0060712	1.007316	1.0085739	1.0098403	1.0111119	1.0123838	1.0136441	1.0148932	1.0161214	1.0173204	1.0184819	1.0196024
1.0102606	1.0076269	1.0053654	1.0034213	1.0017558	1.0003262	0.99909246	0.99802524	0.9970906	0.99626595	0.995541	0.9948882	0.9943122	0.9938055	0.99336153	0.99298656	0.99268955	0.9924649	0.9923278	0.9922778	0.99231917	0.99245936	0.9926936	0.9930275	0.99345386	0.9939767	0.9945814	0.9952735	0.9960349	0.9968662	0.99776316	0.998712	0.9997093	1.0007542	1.0018353	1.0029508	1.0040954	1.0052675	1.0064572	1.0076668	1.0088935	1.0101273	1.0113654	1.0126021	1.0138284	1.0150406	1.0162334	1.0173945	1.0185202	1.019601
1.0099757	1.007312	1.0050193	1.0030576	1.0013782	0.999941	0.99870795	0.9976477	0.9967295	0.99593306	0.99523264	0.99462134	0.99408954	0.99363375	0.9932504	0.99293905	0.99270546	0.99255127	0.99248356	0.9925	0.99260616	0.9928068	0.9930983	0.9934812	0.9939489	0.99450237	0.99513304	0.9958396	0.99661094	0.99744254	0.9983295	0.99926597	1.0002425	1.0012652	1.0023208	1.0034056	1.0045205	1.0056574	1.0068183	1.0079964	1.0091865	1.0103883	1.0115907	1.0127945	1.0139884	1.015165	1.0163189	1.0174465	1.0185337	1.0195775
1.0096682	1.0069749	1.0046592	1.0026804	1.0009933	0.9995555	0.9983293	0.9972818	0.99638534	0.9956153	0.9949536	0.994388	0.9939066	0.9935048	0.99318266	0.9929377	0.9927705	0.9926833	0.99268293	0.9927659	0.9929353	0.99319255	0.9935356	0.99396	0.9944664	0.9950424	0.9956923	0.9964074	0.99718165	0.99800897	0.9988816	0.99979997	1.0007569	1.0017495	1.0027778	1.0038326	1.0049146	1.0060213	1.0071498	1.0082949	1.0094532	1.0106201	1.0117916	1.0129616	1.0141231	1.0152646	1.0163835	1.0174729	1.0185229	1.0195265
1.009338	1.0066179	1.0042886	1.0022988	1.0006096	0.9991738	0.997959	0.9969353	0.9960632	0.99532765	0.9947104	0.9941891	0.9937626	0.9934231	0.9931619	0.99298316	0.9928839	0.99286544	0.9929279	0.9930747	0.9933028	0.9936127	0.9939978	0.9944604	0.9949927	0.99559087	0.9962526	0.99697196	0.997742	0.9985551	0.9994166	1.0003133	1.0012459	1.0022098	1.0032079	1.0042329	1.0052823	1.0063584	1.0074553	1.0085698	1.0096958	1.0108308	1.0119698	1.0131038	1.014231	1.0153409	1.0164244	1.0174776	1.0184875	1.0194579
1.0089903	1.0062522	1.0039071	1.0019128	1.0002215	0.9988001	0.99760455	0.9966007	0.9957654	0.9950688	0.994498	0.9940339	0.9936623	0.99338377	0.9931904	0.993076	0.99304384	0.9930942	0.9932192	0.99342334	0.993704	0.9940572	0.994486	0.99497664	0.9955325	0.99614495	0.9968118	0.9975287	0.99828917	0.9990907	0.99992687	1.0008028	1.0017083	1.0026453	1.0036123	1.0046068	1.0056262	1.0066704	1.0077353	1.0088159	1.0099127	1.0110168	1.0121226	1.013225	1.0143175	1.0153916	1.0164417	1.0174584	1.0184327	1.0193633
1.0086297	1.0058762	1.0035201	1.0015259	0.999843	0.9984389	0.9972662	0.9962954	0.99549836	0.9948464	0.9943263	0.9939183	0.9936109	0.9933946	0.99326926	0.9932204	0.99325556	0.9933619	0.99355	0.9938068	0.9941354	0.9945316	0.9949879	0.9955067	0.99607635	0.99669945	0.99736464	0.9980724	0.99881965	0.9996022	1.0004185	1.0012656	1.002146	1.00305	1.0039891	1.0049512	1.0059413	1.0069535	1.0079887	1.0090413	1.010104	1.011178	1.0122528	1.0133235	1.0143821	1.0154204	1.0164361	1.0174162	1.0183585	1.0192482
1.0082568	1.0054882	1.0031303	1.0011464	0.99947774	0.9980939	0.99695265	0.99601924	0.9952641	0.99466264	0.9941973	0.993849	0.99360424	0.9934558	0.99339247	0.9934108	0.9935066	0.99367696	0.99391866	0.99422413	0.9945916	0.9950239	0.9955078	0.99603796	0.9966209	0.9972449	0.9979068	0.998603	0.9993339	1.0000935	1.0008852	1.0017065	1.002556	1.0034344	1.0043395	1.005273	1.0062311	1.0072162	1.0082195	1.0092412	1.010275	1.0113177	1.0123599	1.0133988	1.0144258	1.0154303	1.0164104	1.0173554	1.0182571	1.0191134
1.007873	1.0051012	1.0027486	1.0007727	0.999128	0.99777204	0.9966619	0.9957729	0.9950684	0.9945229	0.9941113	0.9938266	0.99364644	0.9935597	0.99356556	0.9936476	0.99380124	0.9940274	0.9943178	0.99466646	0.99507374	0.99553156	0.99603397	0.9965798	0.997163	0.99778295	0.99843585	0.9991171	0.9998264	1.0005631	1.0013281	1.0021203	1.0029397	1.0037882	1.004665	1.0055672	1.0064974	1.0074525	1.008427	1.009418	1.0104244	1.0114335	1.012446	1.0134513	1.0144467	1.0154172	1.0163625	1.0172712	1.0181372	1.0189553
1.0074898	1.0047175	1.0023746	1.0004166	0.9987947	0.9974736	0.9964057	0.99556386	0.99491096	0.99442226	0.99407697	0.99385315	0.99373716	0.9937177	0.99378324	0.993925	0.9941407	0.99441475	0.9947512	0.9951368	0.9955706	0.9960504	0.9965652	0.99711823	0.9977016	0.99830973	0.9989463	0.9996077	1.0002949	1.0010066	1.0017422	1.0025082	1.0032983	1.0041168	1.0049647	1.0058373	1.0067385	1.007665	1.0086116	1.0095721	1.010547	1.0115304	1.0125115	1.0134844	1.0144451	1.0153853	1.016292	1.0171682	1.0179996	1.018781
1.0071014	1.004336	1.002014	1.0000808	0.99848974	0.9972079	0.99619114	0.99539757	0.99480134	0.99437195	0.99408734	0.9939271	0.99387604	0.9939201	0.9940442	0.994245	0.9945086	0.99483365	0.99520415	0.995625	0.9960807	0.9965736	0.99709743	0.9976488	0.99822366	0.9988238	0.9994399	1.0000815	1.0007409	1.0014262	1.0021341	1.0028701	1.0036339	1.0044228	1.0052387	1.0060868	1.0069585	1.0078566	1.0087733	1.0097089	1.0106533	1.0116038	1.0125568	1.0134969	1.0144254	1.0153304	1.016207	1.0170432	1.0178411	1.0185857
1.0067226	1.0039693	1.0016654	0.999766	0.99821675	0.9969788	0.99601084	0.99527365	0.9947369	0.9943717	0.99414927	0.99405223	0.9940631	0.9941681	0.99435115	0.99460137	0.99491227	0.99527425	0.9956798	0.9961251	0.99659956	0.9971007	0.9976255	0.9981732	0.99873465	0.9993167	0.9999131	1.0005299	1.0011631	1.0018197	1.0025003	1.0032061	1.0039384	1.0047001	1.0054904	1.0063097	1.0071564	1.0080224	1.0089153	1.0098226	1.0107387	1.0116596	1.012579	1.0134887	1.0143847	1.0152552	1.0160965	1.0168995	1.017661	1.0183723
1.0063499	1.003619	1.0013454	0.99948186	0.99797416	0.9967872	0.9958718	0.9951938	0.99471533	0.9944146	0.99425733	0.9942248	0.99429744	0.9944585	0.9946917	0.9949946	0.99534357	0.9957435	0.99617356	0.99663585	0.9971204	0.997625	0.99814606	0.9986806	0.99923	0.9997897	1.0003642	1.0009522	1.0015606	1.0021889	1.0028399	1.0035187	1.0042249	1.004958	1.0057217	1.0065132	1.0073323	1.0081722	1.0090363	1.0099173	1.0108039	1.0116943	1.0125858	1.0134608	1.0143231	1.0151612	1.0159672	1.0167382	1.0174652	1.0181428
1.0059924	1.0032878	1.0010484	0.9992259	0.9977705	0.9966378	0.9957788	0.99516016	0.9947454	0.9945077	0.9944134	0.9944439	0.9945712	0.99478924	0.99507344	0.9954154	0.9958003	0.99622536	0.9966777	0.99715	0.9976428	0.9981418	0.99865645	0.9991746	0.99970365	1.000241	1.00079	1.0013537	1.0019318	1.0025327	1.0031556	1.0038062	1.004484	1.0051925	1.0059298	1.006695	1.0074872	1.0083052	1.0091394	1.0099903	1.0108504	1.0117087	1.0125669	1.0134144	1.0142425	1.0150477	1.0158218	1.016557	1.0172502	1.017895
1.0056561	1.0029827	1.0007848	0.9990088	0.99760544	0.99652773	0.9957301	0.9951741	0.9948262	0.9946506	0.99461776	0.9947085	0.99489087	0.9951544	0.995482	0.9958619	0.99627703	0.9967224	0.9971882	0.99766475	0.99815524	0.9986514	0.99914885	0.99965173	1.0001571	1.0006725	1.0011927	1.0017277	1.0022802	1.0028518	1.0034504	1.0040712	1.0047238	1.0054058	1.0061166	1.0068562	1.0076234	1.0084137	1.0092229	1.0100442	1.0108768	1.0117071	1.012534	1.0133502	1.0141457	1.0149182	1.015659	1.0163597	1.01702	1.01763
1.0053399	1.00271	1.0005568	0.9988293	0.9974867	0.99646705	0.9957331	0.99524117	0.99495435	0.9948401	0.9948652	0.9950065	0.99524397	0.99555266	0.995918	0.9963266	0.9967688	0.9972255	0.9977015	0.99817985	0.99866015	0.9991458	0.9996277	1.0001055	1.0005907	1.0010742	1.0015707	1.0020792	1.0026028	1.0031484	1.0037171	1.0043149	1.0049399	1.0055988	1.0062838	1.0069997	1.0077411	1.0085034	1.0092885	1.0100809	1.0108837	1.0116855	1.012482	1.0132661	1.0140301	1.0147685	1.0154762	1.0161455	1.0167731	1.0173527
1.0050553	1.002465	1.0003617	0.9986959	0.9974091	0.9964515	0.995781	0.99535424	0.9951293	0.99507403	0.9951568	0.99535114	0.9956317	0.9959767	0.99637556	0.9968105	0.99726695	0.9977368	0.99821216	0.9986862	0.9991558	0.99962306	1.0000843	1.000542	1.0009998	1.0014583	1.0019244	1.0024052	1.002901	1.0034186	1.0039654	1.0045354	1.0051378	1.0057715	1.0064328	1.0071241	1.0078396	1.0085784	1.0093343	1.0101005	1.0108722	1.0116448	1.0124112	1.0131643	1.0138958	1.0146005	1.0152745	1.0159147	1.0165093	1.0170572
1.0047995	1.0022575	1.0002116	0.99860054	0.9973796	0.99648786	0.99588025	0.99551684	0.9953515	0.9953516	0.99548864	0.9957294	0.9960473	0.9964296	0.9968543	0.99730676	0.997771	0.9982443	0.99871445	0.9991826	0.99963653	1.0000821	1.0005207	1.0009509	1.0013825	1.0018146	1.0022557	1.0027062	1.0031768	1.0036707	1.0041889	1.0047367	1.0053146	1.0059235	1.006565	1.0072308	1.0079209	1.0086329	1.009363	1.0101008	1.0108453	1.0115882	1.0123227	1.0130426	1.013742	1.0144193	1.0150628	1.0156678	1.0162305	1.0167487
1.004577	1.0020908	1.0001054	0.99855906	0.9973977	0.99657077	0.9960254	0.9957225	0.99561626	0.9956704	0.99585396	0.996136	0.9964908	0.99689937	0.99734265	0.9978073	0.9982764	0.9987477	0.9992105	0.99966085	1.0000992	1.0005226	1.0009357	1.0013405	1.0017431	1.0021478	1.0025587	1.002987	1.0034311	1.0038985	1.0043949	1.0049177	1.0054729	1.0060595	1.0066754	1.0073179	1.0079857	1.0086716	1.009375	1.0100867	1.0108004	1.0115132	1.0122178	1.0129056	1.0135766	1.0142198	1.0148311	1.0154058	1.0159397	1.0164288
1.0043933	1.0019695	1.0000455	0.9985596	0.9974657	0.99670535	0.99622136	0.995975	0.9959228	0.99602497	0.9962496	0.9965688	0.9969519	0.9973856	0.99784076	0.9983103	0.99877805	0.99924415	0.99969345	1.0001253	1.0005412	1.0009396	1.001325	1.0017031	1.0020773	1.0024582	1.0028416	1.0032429	1.0036621	1.0041071	1.0045779	1.0050822	1.0056155	1.0061777	1.0067712	1.007392	1.008034	1.0086942	1.0093687	1.0100523	1.0107355	1.0114218	1.0120944	1.0127542	1.0133898	1.0140036	1.0145842	1.0151311	1.0156361	1.0160972
1.0042517	1.0018882	1.0000283	0.9986146	0.9975818	0.99688035	0.9964605	0.9962703	0.99626744	0.9964154	0.99668044	0.9970251	0.9974317	0.99787885	0.99834293	0.9988115	0.9992751	0.9997251	1.0001589	1.0005713	1.0009601	1.0013345	1.0016944	1.0020448	1.002391	1.002742	1.0031013	1.0034785	1.003873	1.0042964	1.0047473	1.0052258	1.0057395	1.0062796	1.0068518	1.0074462	1.0080625	1.008699	1.0093468	1.0100024	1.01066	1.0113132	1.011955	1.0125834	1.0131919	1.013771	1.0143234	1.0148385	1.0153186	1.0157515
1.0041564	1.001858	1.0000603	0.9987135	0.99774593	0.9971061	0.99673986	0.996604	0.996646	0.99683297	0.9971272	0.9974994	0.9979228	0.998376	0.99884325	0.9993083	0.99975955	1.0001934	1.0006068	1.0009935	1.0013585	1.0017056	1.0020372	1.0023599	1.0026801	1.0030035	1.0033399	1.0036916	1.0040675	1.0044677	1.0048959	1.0053548	1.0058446	1.0063653	1.0069125	1.007484	1.0080777	1.0086877	1.0093089	1.0099341	1.0105641	1.0111862	1.0118009	1.0123975	1.0129768	1.0135285	1.0140492	1.0145363	1.0149877	1.0153968
1.0041035	1.0018721	1.0001402	0.99885505	0.99795383	0.9973727	0.9970622	0.9969704	0.9970555	0.99727577	0.99759555	0.99798733	0.99841946	0.99887496	0.99933696	0.99979305	1.0002298	1.0006438	1.0010335	1.0013945	1.0017332	1.0020514	1.0023558	1.0026513	1.0029457	1.0032454	1.0035583	1.0038888	1.0042405	1.0046232	1.0050275	1.0054669	1.0059353	1.0064353	1.0069602	1.0075097	1.0080764	1.0086588	1.0092531	1.009854	1.0104516	1.0110457	1.0116291	1.0121979	1.0127462	1.0132693	1.0137614	1.0142221	1.0146472	1.0150305
1.0040987	1.0019338	1.0002724	0.9990485	0.99820656	0.99768007	0.9974161	0.9973741	0.99748975	0.99773735	0.9980786	0.9984785	0.9989175	0.9993714	0.999828	1.0002669	1.0006846	1.0010761	1.0014362	1.0017723	1.0020822	1.0023739	1.0026526	1.002919	1.0031877	1.0034658	1.0037576	1.0040663	1.004398	1.0047584	1.0051455	1.0055664	1.0060139	1.0064878	1.006991	1.0075151	1.0080597	1.0086168	1.0091826	1.0097554	1.0103259	1.0108893	1.0114441	1.0119817	1.0125016	1.0129967	1.0134612	1.0138961	1.0142957	1.0146583
1.0041391	1.00204	1.0004452	0.99928355	0.9984996	0.9980238	0.99780786	0.9977964	0.99794304	0.9982155	0.99856776	0.9989786	0.9994145	0.9998612	1.0003014	1.000721	1.0011197	1.0014857	1.0018204	1.0021282	1.0024115	1.0026723	1.0029241	1.0031675	1.0034131	1.0036682	1.0039344	1.004225	1.0045391	1.0048796	1.0052476	1.005648	1.006073	1.006529	1.0070081	1.0075094	1.0080276	1.008559	1.0090963	1.0096406	1.0101815	1.0107195	1.0112448	1.0117536	1.0122447	1.0127107	1.013149	1.0135585	1.013935	1.0142742
1.0042282	1.0021944	1.0006638	0.9995633	0.998829	0.9984031	0.99822533	0.99824715	0.9984178	0.9987041	0.9990634	0.9994728	0.99990475	1.0003387	1.0007606	1.0011609	1.0015322	1.00187	1.0021802	1.002457	1.0027121	1.002948	1.003173	1.0033935	1.0036163	1.0038484	1.0040976	1.0043716	1.0046633	1.0049831	1.0053356	1.0057147	1.0061212	1.0065523	1.0070088	1.0074875	1.0079801	1.0084845	1.0089966	1.0095131	1.0100248	1.0105335	1.0110288	1.011509	1.011973	1.0124134	1.0128274	1.0132114	1.0135641	1.0138814
1.0043604	1.0023943	1.0009243	0.9998797	0.9991952	0.9988103	0.99866676	0.99871176	0.99890196	0.9991971	0.9995579	0.999966	1.000386	1.0008014	1.0012041	1.0015785	1.0019232	1.0022335	1.0025151	1.0027637	1.0029922	1.0032008	1.003402	1.0035994	1.0038023	1.0040154	1.0042452	1.0044966	1.0047729	1.0050782	1.0054075	1.0057665	1.0061529	1.0065647	1.0069982	1.0074495	1.0079185	1.0083969	1.0088801	1.0093687	1.0098532	1.0103335	1.0108004	1.0112545	1.0116891	1.012103	1.0124924	1.012854	1.0131861	1.0134863
1.0045391	1.0026345	1.0012254	1.0002307	0.9995894	0.9992398	0.99912506	0.99919045	0.99939275	0.99969274	1.0000539	1.0004468	1.000851	1.0012474	1.0016252	1.001973	1.0022902	1.0025737	1.0028249	1.0030468	1.0032474	1.0034351	1.0036103	1.0037858	1.00397	1.0041634	1.0043752	1.0046093	1.0048673	1.0051539	1.0054644	1.0058045	1.0061724	1.0065627	1.0069716	1.0073975	1.007841	1.0082934	1.0087519	1.0092096	1.0096674	1.010119	1.0105609	1.0109855	1.0113922	1.0117837	1.0121475	1.0124885	1.0127993	1.0130833
1.00476	1.0029199	1.0015609	1.0006137	1.0000118	0.99969274	0.999601	0.9996779	0.99988604	1.0001843	1.0005381	1.0009156	1.0012996	1.0016731	1.0020247	1.002347	1.0026349	1.0028878	1.0031105	1.0033071	1.0034817	1.0036453	1.0037996	1.0039587	1.004121	1.004298	1.0044923	1.004707	1.0049486	1.0052186	1.0055108	1.0058315	1.0061773	1.0065429	1.0069293	1.0073336	1.0077492	1.008174	1.008606	1.0090396	1.0094665	1.00989	1.0103037	1.0107061	1.0110878	1.0114532	1.011795	1.0121136	1.0124059	1.0126717
1.0050197	1.0032358	1.0019277	1.00102	1.0004523	1.0001602	1.0000803	1.0001705	1.000376	1.0006695	1.0010072	1.0013696	1.0017316	1.00208	1.002402	1.0026934	1.002954	1.0031816	1.0033754	1.0035434	1.0036972	1.0038362	1.003971	1.00411	1.0042553	1.0044124	1.0045937	1.0047923	1.0050201	1.0052694	1.0055424	1.0058444	1.0061692	1.0065123	1.0068793	1.0072552	1.0076457	1.0080435	1.0084478	1.0088526	1.009254	1.0096493	1.0100385	1.0104123	1.010769	1.0111119	1.0114346	1.011733	1.0120065	1.0122582
1.005319	1.0035878	1.0023204	1.0014541	1.0009137	1.0006382	1.0005705	1.0006613	1.0008644	1.0011411	1.0014622	1.0018032	1.00214	1.002463	1.0027552	1.003019	1.003247	1.0034453	1.0036162	1.0037608	1.0038893	1.0040085	1.0041264	1.0042464	1.0043756	1.0045187	1.0046817	1.0048654	1.0050727	1.0053048	1.0055625	1.005843	1.0061462	1.0064688	1.0068091	1.0071615	1.0075265	1.0078994	1.0082744	1.0086515	1.0090276	1.0093967	1.009759	1.010108	1.0104431	1.0107641	1.0110649	1.0113451	1.0116031	1.0118375
1.0056473	1.0039648	1.0027405	1.0019007	1.0013818	1.0011208	1.0010579	1.001148	1.0013415	1.0016028	1.0019027	1.0022168	1.0025253	1.0028194	1.0030837	1.0033184	1.0035189	1.0036886	1.0038357	1.0039542	1.0040662	1.0041658	1.004265	1.0043684	1.0044808	1.0046096	1.0047566	1.0049263	1.0051166	1.0053312	1.0055703	1.0058303	1.00611	1.0064093	1.0067264	1.0070555	1.007396	1.0077401	1.0080893	1.0084407	1.0087882	1.0091323	1.0094688	1.0097934	1.0101081	1.010407	1.010689	1.0109519	1.0111911	1.0114142
1.0060078	1.0043688	1.0031755	1.0023624	1.001862	1.0016034	1.0015433	1.0016226	1.001802	1.0020436	1.0023204	1.0026076	1.0028899	1.0031523	1.0033859	1.0035923	1.0037661	1.003911	1.0040324	1.0041348	1.0042238	1.0043057	1.0043879	1.0044744	1.004575	1.0046878	1.0048175	1.0049736	1.0051471	1.0053446	1.0055641	1.0058042	1.0060637	1.0063398	1.0066313	1.006935	1.0072484	1.0075662	1.0078917	1.0082153	1.008539	1.0088565	1.0091692	1.009472	1.0097637	1.010042	1.0103043	1.0105485	1.0107769	1.0109893
1.0063919	1.0047885	1.0036273	1.0028337	1.0023396	1.0020862	1.0020216	1.002084	1.0022451	1.0024655	1.0027186	1.0029753	1.0032283	1.0034623	1.0036678	1.0038471	1.0039928	1.0041125	1.0042124	1.0042926	1.0043635	1.0044303	1.0045	1.004569	1.0046566	1.0047547	1.0048704	1.0050097	1.0051666	1.005346	1.0055449	1.0057632	1.0060018	1.0062565	1.0065228	1.0068003	1.0070887	1.0073825	1.0076809	1.0079776	1.0082769	1.0085713	1.0088596	1.0091391	1.0094093	1.0096693	1.0099148	1.0101459	1.0103593	1.0105602
1.0067956	1.0052264	1.004086	1.0033048	1.0028186	1.00256	1.0024822	1.0025312	1.002673	1.0028633	1.0030882	1.0033205	1.0035444	1.0037425	1.0039229	1.0040735	1.0041953	1.0042939	1.0043737	1.0044371	1.0044901	1.0045413	1.0045954	1.004654	1.0047231	1.0048095	1.0049113	1.0050346	1.005174	1.0053355	1.0055159	1.0057138	1.0059295	1.0061573	1.0064029	1.0066541	1.006918	1.0071841	1.0074574	1.0077314	1.0080031	1.008274	1.008541	1.0087981	1.0090476	1.0092902	1.00952	1.0097376	1.0099407	1.0101271
1.0072159	1.0056739	1.0045509	1.003775	1.0032854	1.0030243	1.0029283	1.0029571	1.003076	1.0032433	1.0034353	1.0036371	1.0038291	1.0040035	1.0041542	1.0042782	1.0043802	1.004458	1.0045179	1.0045636	1.004603	1.0046387	1.0046794	1.0047264	1.0047829	1.0048543	1.0049402	1.0050458	1.0051701	1.0053134	1.0054735	1.005649	1.0058416	1.0060499	1.0062665	1.0064956	1.0067337	1.0069754	1.0072244	1.0074722	1.0077205	1.0079665	1.0082107	1.00845	1.008681	1.0089055	1.0091183	1.0093223	1.0095155	1.0096968
1.0076481	1.006126	1.0050124	1.004241	1.0037483	1.0034703	1.0033592	1.0033654	1.0034547	1.0035925	1.0037574	1.0039296	1.0040902	1.0042392	1.0043615	1.0044644	1.0045426	1.004603	1.0046444	1.0046763	1.0047013	1.0047244	1.0047504	1.0047847	1.0048287	1.0048883	1.0049602	1.0050488	1.0051557	1.0052791	1.0054188	1.0055752	1.0057439	1.0059266	1.0061216	1.0063256	1.006538	1.0067534	1.0069761	1.0072018	1.0074255	1.0076503	1.0078737	1.0080931	1.0083073	1.0085145	1.0087159	1.008906	1.0090908	1.0092614
1.0080874	1.0065751	1.0054687	1.0046941	1.0041902	1.0038979	1.0037668	1.0037477	1.0038086	1.0039201	1.004055	1.0041953	1.0043283	1.0044518	1.0045503	1.0046306	1.0046883	1.00473	1.0047582	1.0047765	1.004787	1.0047971	1.0048127	1.0048314	1.0048652	1.0049077	1.0049669	1.0050393	1.0051292	1.0052332	1.0053526	1.0054871	1.0056331	1.0057931	1.005962	1.0061415	1.0063282	1.0065235	1.0067213	1.0069214	1.007123	1.0073271	1.0075274	1.0077276	1.0079259	1.0081187	1.008307	1.0084875	1.0086616	1.0088267
1.008526	1.007023	1.0059175	1.0051373	1.0046183	1.004307	1.0041498	1.0041054	1.0041363	1.0042195	1.0043241	1.0044367	1.0045451	1.0046401	1.0047188	1.0047781	1.004819	1.0048469	1.0048583	1.00486	1.0048621	1.0048602	1.0048629	1.0048739	1.0048898	1.0049196	1.0049635	1.0050197	1.0050926	1.0051757	1.0052758	1.005388	1.0055116	1.0056465	1.0057918	1.0059471	1.0061115	1.0062782	1.0064517	1.0066296	1.0068123	1.0069925	1.007176	1.007359	1.0075403	1.0077192	1.007894	1.0080655	1.0082301	1.0083904
1.0089618	1.007463	1.0063533	1.0055609	1.0050262	1.0046909	1.0045086	1.0044371	1.0044402	1.0044911	1.0045702	1.0046536	1.0047356	1.0048108	1.0048661	1.004909	1.0049343	1.0049456	1.0049453	1.0049369	1.004925	1.0049137	1.0049055	1.0049028	1.0049073	1.0049225	1.0049497	1.0049891	1.0050416	1.0051072	1.005185	1.0052748	1.005378	1.0054902	1.0056108	1.0057412	1.0058804	1.0060257	1.0061743	1.0063301	1.0064899	1.0066513	1.006818	1.0069839	1.0071493	1.0073166	1.0074793	1.0076413	1.0077994	1.0079538
1.0093882	1.0078894	1.0067718	1.0059625	1.0054096	1.0050486	1.0048423	1.0047399	1.0047154	1.0047383	1.0047889	1.0048491	1.0049095	1.0049615	1.0049982	1.0050244	1.0050335	1.0050313	1.0050194	1.0050015	1.0049778	1.0049546	1.0049376	1.0049217	1.0049149	1.0049161	1.004927	1.0049483	1.0049816	1.0050298	1.0050856	1.0051532	1.0052314	1.00532	1.005417	1.0055244	1.005637	1.0057597	1.0058883	1.0060215	1.0061604	1.0063038	1.0064517	1.0066016	1.0067545	1.0069058	1.0070611	1.007217	1.0073677	1.0075178
1.0098042	1.008301	1.0071673	1.0063444	1.0057671	1.0053834	1.0051453	1.0050193	1.0049669	1.0049621	1.0049858	1.0050222	1.0050585	1.0050924	1.005112	1.0051243	1.005121	1.0051063	1.0050837	1.0050545	1.0050223	1.0049883	1.0049579	1.004933	1.0049103	1.0048975	1.004893	1.0048969	1.0049121	1.004936	1.0049732	1.0050197	1.0050733	1.0051379	1.0052124	1.0052953	1.0053862	1.0054842	1.0055922	1.005704	1.0058239	1.0059515	1.006081	1.0062159	1.0063529	1.0064981	1.0066434	1.0067888	1.0069368	1.007085
1.0102012	1.0086914	1.0075445	1.0066991	1.0061	1.0056905	1.005428	1.0052704	1.0051876	1.0051581	1.0051568	1.0051725	1.0051913	1.0052034	1.0052122	1.0052079	1.0051969	1.0051699	1.0051364	1.0050992	1.005058	1.0050141	1.00497	1.0049309	1.0048991	1.0048705	1.0048485	1.0048349	1.00483	1.0048357	1.0048494	1.0048717	1.0049053	1.0049471	1.0049977	1.0050571	1.0051256	1.0052023	1.0052868	1.005379	1.0054804	1.0055877	1.0057017	1.0058241	1.0059522	1.006084	1.0062218	1.0063605	1.0065049	1.0066491
1.0105814	1.009058	1.0078955	1.00703	1.0064032	1.0059673	1.0056756	1.0054915	1.0053874	1.0053315	1.0053099	1.0053046	1.0053062	1.0053037	1.0052997	1.0052829	1.0052578	1.0052233	1.005182	1.0051349	1.005084	1.0050305	1.0049771	1.0049264	1.0048755	1.0048312	1.0047933	1.0047626	1.0047396	1.0047231	1.0047152	1.0047145	1.0047265	1.0047435	1.0047728	1.0048093	1.004855	1.0049106	1.0049734	1.0050467	1.0051302	1.0052208	1.0053205	1.0054284	1.005543	1.0056666	1.0057976	1.0059316	1.0060723	1.0062141
1.0109413	1.0094011	1.008219	1.0073302	1.0066789	1.0062174	1.0059015	1.0056916	1.0055609	1.0054855	1.0054415	1.005417	1.0054026	1.0053897	1.0053711	1.0053445	1.0053128	1.0052698	1.0052179	1.0051613	1.0051012	1.0050379	1.0049726	1.004906	1.0048456	1.0047851	1.0047274	1.0046796	1.0046358	1.0046005	1.0045716	1.0045477	1.0045351	1.00453	1.0045358	1.00455	1.004573	1.0046073	1.0046519	1.0047077	1.0047722	1.0048478	1.0049335	1.0050311	1.0051345	1.0052493	1.0053731	1.0055032	1.0056406	1.0057831
1.0112735	1.009719	1.0085152	1.0076029	1.0069245	1.006437	1.0061002	1.0058632	1.0057119	1.0056142	1.005553	1.005514	1.0054859	1.0054612	1.0054296	1.0053961	1.0053544	1.0053033	1.005245	1.0051808	1.0051105	1.0050354	1.0049579	1.0048804	1.0048026	1.0047284	1.0046537	1.0045878	1.0045245	1.0044669	1.0044147	1.004369	1.0043344	1.0043067	1.0042895	1.0042837	1.0042857	1.0042987	1.0043232	1.0043603	1.0044085	1.0044696	1.0045437	1.0046272	1.0047241	1.0048295	1.0049495	1.0050743	1.005209	1.0053502
1.0115808	1.010005	1.0087808	1.0078446	1.0071464	1.0066366	1.0062702	1.0060126	1.0058408	1.0057276	1.005648	1.0055958	1.0055568	1.0055189	1.0054821	1.0054387	1.0053878	1.0053284	1.0052646	1.0051911	1.0051116	1.005026	1.0049379	1.0048461	1.0047534	1.0046604	1.0045705	1.0044833	1.0043986	1.00432	1.0042478	1.0041808	1.0041234	1.004074	1.0040338	1.004004	1.0039871	1.0039827	1.0039876	1.0040087	1.0040402	1.004088	1.0041493	1.0042219	1.0043088	1.0044088	1.0045214	1.0046449	1.0047778	1.0049218
1.0118576	1.0102634	1.0090193	1.0080622	1.0073392	1.0068028	1.0064133	1.0061387	1.0059503	1.0058194	1.0057269	1.0056651	1.0056117	1.0055665	1.0055221	1.005471	1.0054141	1.005349	1.0052752	1.005194	1.0051049	1.0050089	1.0049058	1.0048023	1.0046932	1.0045854	1.0044761	1.0043696	1.0042659	1.0041649	1.0040714	1.0039814	1.0039033	1.0038314	1.0037705	1.0037194	1.0036807	1.0036552	1.0036443	1.0036494	1.0036672	1.003701	1.0037508	1.0038139	1.0038922	1.0039876	1.0040958	1.0042155	1.0043488	1.0044941
1.0121046	1.0104916	1.0092266	1.0082473	1.0075024	1.0069462	1.0065374	1.0062459	1.0060395	1.0058944	1.0057908	1.0057156	1.0056578	1.0056062	1.0055531	1.0054972	1.0054314	1.0053616	1.0052807	1.0051887	1.0050912	1.0049834	1.0048674	1.0047501	1.0046266	1.004499	1.0043727	1.004245	1.0041203	1.0040015	1.0038843	1.003774	1.0036703	1.0035768	1.0034951	1.0034261	1.0033681	1.0033259	1.0032964	1.0032861	1.0032895	1.0033098	1.0033478	1.0034046	1.003476	1.0035655	1.0036687	1.0037861	1.0039208	1.0040648
1.0123222	1.0106926	1.0094038	1.0084056	1.007639	1.0070649	1.0066421	1.0063319	1.0061111	1.0059563	1.005843	1.0057594	1.0056916	1.0056328	1.0055764	1.0055151	1.0054455	1.0053664	1.0052772	1.0051763	1.0050689	1.0049492	1.0048221	1.0046878	1.0045487	1.0044047	1.0042586	1.0041121	1.0039651	1.0038234	1.0036852	1.003554	1.0034316	1.0033187	1.0032142	1.003122	1.0030489	1.0029877	1.0029411	1.002916	1.0029079	1.0029167	1.0029448	1.0029912	1.0030565	1.003141	1.003243	1.0033606	1.0034935	1.0036389
1.0125091	1.0108589	1.0095526	1.0085336	1.007751	1.0071604	1.0067217	1.0064023	1.0061688	1.0060035	1.0058812	1.0057924	1.0057187	1.0056555	1.0055918	1.0055243	1.0054482	1.0053635	1.0052675	1.0051575	1.0050385	1.0049075	1.0047649	1.004616	1.0044601	1.0042992	1.0041348	1.0039691	1.0038018	1.0036385	1.0034776	1.0033269	1.0031805	1.0030476	1.0029233	1.0028151	1.0027213	1.0026419	1.0025817	1.0025413	1.0025208	1.0025182	1.0025392	1.0025784	1.0026367	1.0027179	1.0028164	1.002933	1.003067	1.0032158
1.0126686	1.0109994	1.0096745	1.0086375	1.0078422	1.0072336	1.0067822	1.0064503	1.00621	1.0060359	1.0059097	1.0058132	1.0057355	1.0056677	1.0056003	1.0055263	1.0054463	1.005354	1.00525	1.0051314	1.0050004	1.0048555	1.0047001	1.0045383	1.0043662	1.0041842	1.0040003	1.0038142	1.003628	1.0034436	1.0032645	1.0030893	1.0029237	1.0027695	1.0026265	1.0024987	1.0023863	1.0022917	1.0022169	1.0021628	1.0021302	1.0021178	1.002127	1.0021614	1.002217	1.0022925	1.00239	1.002507	1.0026406	1.0027928
1.0127908	1.0111085	1.0097712	1.0087196	1.0079066	1.0072899	1.0068282	1.0064874	1.0062399	1.006058	1.005926	1.0058275	1.0057453	1.0056726	1.0056009	1.0055236	1.0054377	1.0053396	1.0052258	1.0050982	1.0049553	1.0047992	1.0046299	1.0044489	1.00426	1.0040624	1.0038574	1.0036509	1.003444	1.0032364	1.0030377	1.0028431	1.0026565	1.002483	1.0023205	1.0021739	1.0020463	1.0019368	1.0018464	1.001781	1.0017347	1.0017155	1.001718	1.0017449	1.0017934	1.001869	1.0019649	1.0020823	1.0022178	1.0023725
1.0128866	1.0111942	1.0098398	1.0087776	1.0079547	1.007326	1.0068572	1.0065095	1.0062551	1.0060713	1.0059353	1.0058345	1.0057498	1.0056727	1.0055964	1.0055168	1.0054226	1.0053159	1.0051935	1.0050565	1.0049044	1.0047328	1.0045475	1.0043539	1.0041445	1.0039277	1.0037048	1.003476	1.0032508	1.0030255	1.002804	1.0025874	1.0023801	1.0021884	1.0020081	1.0018443	1.0017002	1.0015749	1.0014727	1.0013936	1.0013378	1.0013086	1.0013046	1.0013249	1.0013726	1.0014443	1.001538	1.0016569	1.0017952	1.0019535
1.0129571	1.0112473	1.0098859	1.008812	1.0079811	1.0073472	1.0068705	1.0065184	1.0062623	1.0060741	1.0059373	1.0058327	1.005746	1.005665	1.0055861	1.0055008	1.0054015	1.0052893	1.005157	1.0050094	1.0048412	1.0046593	1.0044595	1.0042477	1.004021	1.0037853	1.0035437	1.0032972	1.003048	1.0028014	1.0025591	1.0023258	1.0021	1.0018859	1.0016888	1.0015093	1.0013471	1.0012102	1.0010954	1.0010042	1.0009388	1.000903	1.000891	1.0009061	1.0009513	1.0010204	1.0011152	1.0012327	1.001374	1.0015347
1.0129976	1.0112811	1.0099086	1.0088307	1.0079912	1.0073522	1.0068734	1.0065175	1.0062582	1.0060692	1.0059317	1.005824	1.0057371	1.0056558	1.0055684	1.0054796	1.0053748	1.0052519	1.0051125	1.0049515	1.0047733	1.0045762	1.0043616	1.0041319	1.0038867	1.0036337	1.0033723	1.003108	1.002837	1.0025713	1.002308	1.0020541	1.00181	1.0015788	1.0013639	1.0011673	1.0009897	1.0008408	1.0007124	1.0006094	1.0005367	1.0004919	1.0004758	1.0004855	1.0005263	1.000594	1.0006896	1.0008097	1.0009527	1.0011181
1.0130119	1.0112857	1.0099105	1.0088269	1.0079858	1.0073433	1.006862	1.0065047	1.0062457	1.0060585	1.0059179	1.0058117	1.0057206	1.0056378	1.005549	1.0054524	1.0053407	1.0052125	1.0050616	1.0048916	1.0046972	1.0044847	1.0042539	1.0040065	1.0037454	1.0034715	1.0031925	1.0029066	1.0026181	1.0023309	1.0020484	1.001774	1.0015109	1.0012628	1.0010298	1.000819	1.0006319	1.0004634	1.0003265	1.0002142	1.0001335	1.0000813	1.0000606	1.0000668	1.0001051	1.0001715	1.0002668	1.0003877	1.0005338	1.0007035
1.0130014	1.0112734	1.0098944	1.0088072	1.0079644	1.0073229	1.0068419	1.0064834	1.0062273	1.0060385	1.0058975	1.0057906	1.0056992	1.0056143	1.0055227	1.0054218	1.0053029	1.0051631	1.0050025	1.0048208	1.0046161	1.0043877	1.0041392	1.0038757	1.0035952	1.0033045	1.0030041	1.0026982	1.0023878	1.0020843	1.0017813	1.0014883	1.0012064	1.0009419	1.0006924	1.0004659	1.0002638	1.0000855	0.9999364	0.99981564	0.99972504	0.9996678	0.99963987	0.9996446	0.99968183	0.99974746	0.99984246	0.9999653	1.0001154	1.0002891
1.0129707	1.0112411	1.0098594	1.0087746	1.0079334	1.0072895	1.006811	1.0064598	1.006203	1.0060157	1.0058746	1.0057657	1.0056752	1.0055853	1.0054904	1.0053827	1.0052586	1.0051086	1.0049372	1.0047421	1.0045233	1.0042815	1.004018	1.0037346	1.0034372	1.0031246	1.0028058	1.0024796	1.0021526	1.0018246	1.0015049	1.0011929	1.0008965	1.0006119	1.0003502	1.0001087	0.99989295	0.9997038	0.9995435	0.99941456	0.999317	0.9992531	0.99922305	0.9992228	0.9992573	0.9993238	0.9994215	0.9995455	0.9996994	0.9998751
1.0129162	1.0111885	1.0098095	1.0087264	1.0078877	1.0072517	1.0067745	1.006423	1.0061679	1.0059837	1.0058475	1.0057393	1.0056448	1.0055541	1.0054524	1.0053384	1.005205	1.005048	1.0048655	1.0046574	1.0044237	1.0041649	1.0038861	1.0035865	1.00327	1.0029396	1.0025998	1.0022544	1.0019054	1.0015625	1.0012225	1.0008924	1.0005782	1.0002793	1.0000012	0.99974704	0.9995169	0.99931765	0.9991487	0.9990126	0.99890745	0.998838	0.99880135	0.9988017	0.99883384	0.9988998	0.99899626	0.9991266	0.99928176	0.99946296
1.0128441	1.0111208	1.009746	1.0086671	1.007835	1.0072007	1.0067285	1.0063833	1.0061318	1.005948	1.0058105	1.0057055	1.0056088	1.0055158	1.0054114	1.0052904	1.0051473	1.0049816	1.0047859	1.0045656	1.004316	1.0040435	1.003745	1.0034277	1.0030935	1.0027434	1.0023843	1.0020199	1.0016526	1.0012904	1.0009335	1.0005865	1.0002531	0.99993914	0.99964666	0.9993793	0.99913913	0.99892926	0.9987506	0.99860495	0.9984946	0.9984219	0.9983819	0.99837923	0.998412	0.9984775	0.9985748	0.99870574	0.9988671	0.9990511
1.0127563	1.0110376	1.0096685	1.0085974	1.0077704	1.0071441	1.0066807	1.0063376	1.0060896	1.0059122	1.0057769	1.0056674	1.0055707	1.0054723	1.005363	1.0052342	1.0050849	1.0049062	1.0046991	1.0044667	1.0042013	1.0039117	1.0035987	1.00326	1.0029072	1.0025402	1.0021614	1.0017772	1.0013942	1.001011	1.0006359	1.0002726	0.9999233	0.99959457	0.999287	0.99900913	0.9987572	0.998536	0.99834865	0.9981978	0.9980821	0.9980012	0.99796146	0.99795526	0.99798614	0.99805385	0.99815553	0.9982888	0.9984519	0.9986402
1.0126483	1.0109415	1.0095807	1.0085185	1.0076977	1.0070812	1.0066223	1.0062867	1.0060415	1.0058669	1.0057337	1.0056251	1.0055273	1.0054238	1.0053096	1.0051745	1.0050153	1.0048258	1.0046079	1.0043595	1.0040798	1.0037714	1.0034413	1.0030869	1.0027137	1.0023274	1.0019317	1.0015296	1.0011255	1.0007254	1.000334	0.9999529	0.9995878	0.999244	0.9989256	0.99863315	0.99837077	0.9981415	0.9979467	0.99778795	0.9976659	0.9975834	0.99754006	0.99753225	0.99756503	0.9976305	0.9977341	0.9978696	0.9980359	0.99823034
1.0125284	1.0108331	1.009484	1.0084318	1.0076218	1.0070113	1.00656	1.0062315	1.0059934	1.0058221	1.0056884	1.0055813	1.0054785	1.0053723	1.005253	1.0051097	1.004939	1.0047387	1.0045075	1.0042441	1.0039499	1.0036266	1.0032765	1.0029044	1.0025132	1.0021076	1.0016935	1.001272	1.0008479	1.0004326	1.0000231	0.99962753	0.9992477	0.99888986	0.99855804	0.9982546	0.99798316	0.99774384	0.99754125	0.99737614	0.997249	0.99716437	0.99711627	0.9971101	0.99714	0.997208	0.9973144	0.9974503	0.99762064	0.99782085
1.0124003	1.0107147	1.0093799	1.0083392	1.0075389	1.006938	1.006497	1.0061741	1.0059406	1.0057707	1.0056398	1.005533	1.0054283	1.0053159	1.0051885	1.0050373	1.0048581	1.0046436	1.004399	1.004122	1.003812	1.003471	1.0031049	1.0027128	1.002305	1.0018796	1.001448	1.0010059	1.0005664	1.0001309	0.99970704	0.99929535	0.99890214	0.99853206	0.9981869	0.9978712	0.99758977	0.99734366	0.9971328	0.99696326	0.996833	0.9967424	0.9966947	0.99668497	0.9967172	0.99678785	0.9968933	0.99703425	0.997208	0.99741167
1.0122575	1.0105872	1.0092667	1.0082393	1.0074506	1.0068618	1.0064256	1.0061121	1.0058852	1.0057169	1.0055883	1.005477	1.00537	1.0052551	1.0051198	1.0049593	1.0047692	1.0045446	1.0042841	1.0039896	1.0036651	1.003309	1.0029233	1.0025163	1.0020882	1.001645	1.0011934	1.0007347	1.0002779	0.99982595	0.9993835	0.99895954	0.99855167	0.9981679	0.9978123	0.9974863	0.9971943	0.9969411	0.9967235	0.9965493	0.9964144	0.9963211	0.99627167	0.9962608	0.99629223	0.99636275	0.9964716	0.9966159	0.996795	0.997002
1.0121056	1.0104539	1.0091503	1.0081336	1.0073596	1.0067819	1.0063553	1.006047	1.0058228	1.00566	1.0055323	1.0054196	1.0053089	1.0051881	1.0050454	1.0048765	1.0046743	1.0044359	1.004162	1.0038551	1.0035105	1.0031374	1.0027366	1.0023087	1.0018635	1.0014013	1.0009308	1.0004566	0.999982	0.99951565	0.9990581	0.99861497	0.9981949	0.9977995	0.9974311	0.997096	0.996796	0.9965349	0.9963109	0.9961315	0.9959948	0.9958986	0.9958484	0.9958375	0.99587	0.99594045	0.9960507	0.9961993	0.99638057	0.99659145
1.0119475	1.0103143	1.0090245	1.008026	1.0072662	1.0066959	1.0062795	1.0059787	1.0057602	1.0056012	1.005474	1.0053573	1.0052433	1.0051153	1.0049653	1.0047847	1.0045711	1.0043224	1.0040337	1.0037097	1.0033528	1.0029587	1.0025399	1.0020952	1.0016302	1.0011503	1.0006642	1.0001729	0.9996796	0.9991943	0.9987235	0.99826854	0.99783516	0.9974278	0.9970495	0.99670607	0.99639654	0.99612796	0.99590164	0.99571323	0.9955717	0.9954754	0.9954211	0.99541193	0.99544364	0.9955181	0.9956301	0.9957798	0.99596554	0.9961814
1.0117815	1.0101681	1.0088997	1.0079159	1.0071687	1.0066105	1.0062041	1.0059111	1.0056969	1.0055368	1.005408	1.0052915	1.0051734	1.0050396	1.0048789	1.004689	1.0044628	1.0042007	1.0038984	1.0035589	1.0031809	1.0027747	1.0023358	1.0018729	1.0013913	1.0008948	1.0003886	0.9998788	0.99937284	0.99887204	0.99838597	0.99791735	0.9974696	0.9970502	0.9966623	0.9963086	0.99599475	0.99571866	0.995486	0.99529636	0.9951503	0.9950508	0.9949955	0.9949855	0.99501896	0.9950945	0.99521035	0.99536145	0.9955515	0.9957696
1.0116118	1.010017	1.0087659	1.0078015	1.0070673	1.0065233	1.0061249	1.0058383	1.0056281	1.0054696	1.0053416	1.0052232	1.0050969	1.0049567	1.0047886	1.0045879	1.00435	1.0040712	1.0037538	1.0033993	1.0030065	1.0025808	1.0021256	1.0016433	1.0011445	1.0006297	1.0001086	0.99958175	0.9990583	0.9985426	0.99804085	0.9975589	0.9971016	0.9966706	0.9962747	0.9959125	0.99559	0.9953063	0.9950692	0.9948744	0.9947279	0.99462664	0.99456936	0.99455893	0.99459356	0.994671	0.9947878	0.9949434	0.99513525	0.99535894
1.0114341	1.0098658	1.0086339	1.0076839	1.006965	1.0064343	1.0060459	1.0057628	1.0055566	1.0054022	1.0052706	1.0051485	1.0050198	1.0048709	1.0046917	1.0044793	1.0042286	1.0039363	1.0036045	1.003234	1.0028206	1.0023798	1.0019057	1.0014079	1.0008887	1.0003595	0.999818	0.9992771	0.99873775	0.9982072	0.99769545	0.99719757	0.9967284	0.9962881	0.9958813	0.9955106	0.995182	0.99489284	0.9946489	0.9944527	0.9943028	0.9941994	0.9941438	0.99413264	0.9941689	0.9942465	0.9943667	0.99452496	0.99471915	0.9949455
1.0112576	1.00971	1.008498	1.0075657	1.0068616	1.0063426	1.0059603	1.005687	1.0054836	1.0053282	1.0051979	1.0050709	1.0049336	1.0047776	1.0045903	1.0043653	1.0041033	1.0037948	1.0034462	1.003059	1.0026321	1.0021704	1.00168	1.0011653	1.0006298	1.0000812	0.9995234	0.99896705	0.9984114	0.99786884	0.9973415	0.99683326	0.9963517	0.9959026	0.9954857	0.9951091	0.99477065	0.99447954	0.9942315	0.9940302	0.9938768	0.99377286	0.9937155	0.99370533	0.9937401	0.9938205	0.9939427	0.99410236	0.99430203	0.99453324
1.0110754	1.0095524	1.0083617	1.0074464	1.0067593	1.0062492	1.005877	1.0056071	1.0054094	1.0052533	1.0051198	1.0049887	1.0048455	1.0046787	1.0044811	1.0042442	1.0039674	1.0036467	1.0032822	1.0028782	1.0024335	1.0019555	1.0014464	1.0009148	1.0003616	0.9997972	0.99922377	0.9986496	0.9980823	0.9975232	0.99698347	0.99646467	0.9959724	0.9955116	0.995089	0.99470425	0.9943597	0.9940622	0.9938107	0.993605	0.9934507	0.993344	0.9932862	0.9932762	0.993314	0.9933961	0.993518	0.99368143	0.99388504	0.994117
1.0108936	1.0093948	1.0082242	1.0073261	1.0066512	1.0061561	1.005791	1.0055257	1.0053283	1.0051746	1.0050367	1.0049026	1.0047526	1.0045758	1.0043658	1.0041182	1.0038263	1.0034891	1.0031086	1.0026906	1.0022297	1.0017318	1.0012066	1.0006576	1.0000871	0.9995058	0.9989165	0.99832916	0.9977436	0.9971753	0.9966211	0.99609035	0.9955886	0.99511963	0.9946866	0.99429536	0.9939449	0.9936408	0.9933868	0.99317837	0.99302286	0.9929154	0.9928586	0.9928472	0.9928855	0.992969	0.99309397	0.99325925	0.9934638	0.9937013
1.0107101	1.009235	1.0080854	1.007205	1.0065464	1.0060593	1.0057045	1.0054442	1.0052506	1.0050914	1.004952	1.0048112	1.0046518	1.0044681	1.0042462	1.0039846	1.003679	1.0033274	1.0029315	1.0024945	1.0020152	1.0015049	1.0009586	1.0003941	0.9998068	0.9992082	0.9986058	0.99800086	0.99740523	0.9968194	0.9962546	0.9957116	0.9952027	0.994724	0.9942833	0.99388456	0.99353	0.99322176	0.99296176	0.9927523	0.992592	0.99248534	0.9924257	0.99241734	0.9924562	0.9925403	0.9926682	0.9928365	0.99304205	0.9932843
1.0105274	1.0090765	1.0079473	1.0070857	1.0064399	1.0059606	1.0056136	1.0053574	1.005165	1.0050054	1.0048617	1.0047164	1.0045485	1.0043519	1.0041205	1.0038445	1.0035256	1.0031594	1.0027454	1.0022917	1.0017966	1.0012673	1.000707	1.0001229	0.99952054	0.9989059	0.99828744	0.9976671	0.99705684	0.99646044	0.99588335	0.9953334	0.99481094	0.9943239	0.99387723	0.9934703	0.99311197	0.9927985	0.99253714	0.9923252	0.99216413	0.9920547	0.9919958	0.9919867	0.9920252	0.9921096	0.9922409	0.99241084	0.992621	0.9928661
1.0103434	1.0089175	1.0078082	1.006965	1.00633	1.0058653	1.0055205	1.0052723	1.0050775	1.0049186	1.004768	1.0046139	1.0044402	1.0042335	1.0039866	1.0036993	1.0033638	1.0029831	1.0025549	1.0020826	1.0015706	1.0010251	1.0004464	0.9998445	0.9992264	0.99859834	0.997965	0.99732983	0.99670726	0.9960984	0.9955094	0.9949474	0.9944173	0.99392325	0.99346787	0.99305815	0.99268883	0.9923742	0.9921082	0.99189514	0.9917313	0.9916203	0.9915623	0.99155366	0.9915942	0.99167997	0.99181235	0.9919848	0.9921959	0.99244434
1.0101601	1.0087577	1.0076727	1.0068445	1.0062234	1.0057633	1.0054296	1.0051825	1.0049887	1.004824	1.0046699	1.0045096	1.0043241	1.004108	1.003849	1.0035472	1.0031976	1.0027974	1.002355	1.0018662	1.0013384	1.000773	1.0001805	0.9995621	0.9989297	0.99828404	0.9976333	0.99698704	0.99635035	0.99573046	0.9951319	0.9945584	0.9940199	0.9935172	0.9930565	0.9926377	0.9922672	0.9919467	0.99168	0.9914623	0.99129677	0.9911867	0.9911284	0.9911183	0.99116147	0.9912469	0.99138117	0.9915565	0.99177223	0.99202096
1.0099788	1.0085999	1.0075338	1.0067234	1.0061147	1.0056651	1.0053349	1.0050874	1.0048932	1.0047297	1.0045707	1.0043983	1.0042038	1.0039752	1.0037063	1.0033897	1.0030237	1.0026096	1.0021472	1.0016437	1.0010986	1.0005158	0.9999079	0.9992747	0.99862206	0.99796194	0.99730015	0.99664074	0.9959921	0.99535894	0.9947489	0.9941682	0.9936184	0.9931093	0.992641	0.99221694	0.99184376	0.9915214	0.9912482	0.9910284	0.9908632	0.99075055	0.99069107	0.9906841	0.99072593	0.990814	0.99095	0.99112695	0.9913443	0.9915956
1.0097964	1.0084424	1.0073972	1.0066007	1.0060043	1.005564	1.0052378	1.0049942	1.0047976	1.0046288	1.0044608	1.0042837	1.004079	1.0038382	1.0035541	1.0032231	1.0028427	1.0024133	1.0019355	1.0014132	1.0008525	1.0002545	0.9996278	0.99897885	0.9983126	0.99763817	0.99696076	0.9962882	0.9956264	0.9949835	0.9943625	0.99377334	0.9932164	0.9926979	0.9922241	0.9917959	0.9914186	0.99109036	0.99081504	0.9905944	0.9904272	0.9903122	0.9902556	0.9902455	0.9902887	0.9903792	0.9905157	0.9906952	0.9909138	0.99117005
1.0096165	1.0082859	1.0072612	1.0064783	1.0058961	1.0054625	1.005139	1.0048956	1.0046986	1.0045238	1.0043523	1.0041656	1.0039483	1.0036958	1.0033977	1.0030525	1.0026551	1.0022113	1.0017171	1.0011784	1.0005976	0.99998426	0.99934083	0.9986774	0.9979966	0.99730575	0.99661607	0.99593	0.9952563	0.9946022	0.9939729	0.99337435	0.99280876	0.99228513	0.9918046	0.9913726	0.99098855	0.9906582	0.9903808	0.9901584	0.98998874	0.98987466	0.9898141	0.9898067	0.9898493	0.98994124	0.99007916	0.99026215	0.99048346	0.9907417
1.0094402	1.0081335	1.0071238	1.0063591	1.005783	1.0053551	1.005037	1.0047969	1.0045968	1.0044174	1.004237	1.0040393	1.0038127	1.0035468	1.0032351	1.0028754	1.0024638	1.0020003	1.0014911	1.0009354	1.0003381	0.9997084	0.99904966	0.998371	0.9976743	0.9969701	0.9962662	0.9955696	0.9948837	0.9942184	0.9935786	0.9929711	0.9923994	0.99187034	0.99138314	0.9909456	0.99055666	0.99022245	0.98994297	0.9897173	0.98954886	0.98943454	0.9893726	0.98936635	0.9894106	0.9895029	0.9896427	0.98982483	0.990048	0.99031
1.009264	1.0079789	1.0069883	1.0062352	1.0056713	1.0052518	1.0049361	1.0046935	1.0044888	1.0043051	1.004117	1.0039089	1.003671	1.003391	1.0030662	1.0026907	1.0022634	1.0017838	1.0012572	1.0006856	1.0000736	0.99942774	0.9987516	0.99805564	0.99734724	0.99662954	0.9959128	0.99520195	0.9945069	0.9938313	0.9931823	0.99256706	0.9919886	0.9914521	0.99095905	0.9905165	0.99012476	0.98978835	0.98950595	0.98927873	0.9891063	0.9889921	0.98893094	0.9889241	0.9889683	0.98906213	0.9892024	0.9893861	0.9896118	0.9898725
1.00909	1.0078286	1.0068521	1.006114	1.005558	1.0051446	1.0048289	1.0045849	1.00438	1.0041896	1.0039903	1.0037737	1.0035238	1.0032314	1.00289	1.0024996	1.0020552	1.0015622	1.001018	1.0004305	0.99980056	0.99913806	0.998448	0.99773866	0.99701387	0.9962834	0.9955534	0.9948315	0.9941246	0.99344134	0.9927834	0.99215966	0.99157125	0.99102813	0.99053127	0.99008435	0.9896896	0.9893482	0.98906565	0.98883563	0.988664	0.9885468	0.98848706	0.9884789	0.98852473	0.9886177	0.98876077	0.98894584	0.98917323	0.9894371
1.0089161	1.0076777	1.0067194	1.0059931	1.0054452	1.0050356	1.0047238	1.0044752	1.0042654	1.0040674	1.0038615	1.0036336	1.0033715	1.0030642	1.0027107	1.002303	1.0018429	1.0013329	1.0007731	1.0001678	0.9995246	0.998845	0.9981375	0.99741334	0.99667376	0.99593204	0.9951901	0.9944567	0.99373907	0.99304473	0.99237764	0.99174625	0.99115324	0.99060595	0.99010307	0.98964983	0.9892526	0.9889086	0.98862296	0.98839086	0.9882166	0.98810107	0.9880402	0.98803264	0.988077	0.9881732	0.9883155	0.9885028	0.98873	0.98899734
1.0087476	1.0075268	1.0065857	1.0058707	1.0053308	1.0049254	1.0046134	1.0043641	1.0041493	1.0039423	1.0037274	1.0034869	1.0032119	1.0028923	1.0025215	1.0021003	1.0016255	1.001098	1.0005206	0.9998989	0.9992381	0.99854594	0.9978238	0.9970846	0.99633175	0.99557525	0.99482113	0.99407715	0.99334955	0.99264616	0.9919692	0.99133193	0.9907324	0.9901779	0.9896708	0.98921347	0.988813	0.98846626	0.98817563	0.9879447	0.9877697	0.98765236	0.9875919	0.9875851	0.98762804	0.98772526	0.9878691	0.9880562	0.98828626	0.9885556
1.0085795	1.0073801	1.006452	1.0057482	1.0052164	1.0048128	1.004501	1.0042489	1.0040263	1.0038129	1.0035899	1.003335	1.0030488	1.0027143	1.0023272	1.0018914	1.0013983	1.0008552	1.0002635	0.99962324	0.99894816	0.9982383	0.99750274	0.9967472	0.99598247	0.995213	0.9944466	0.99369246	0.9929555	0.99224323	0.9915592	0.9909133	0.990307	0.98974735	0.9892362	0.9887759	0.98836964	0.9880205	0.9877295	0.9874953	0.98732144	0.9872019	0.9871394	0.9871336	0.987179	0.98727614	0.98741776	0.9876081	0.9878394	0.98810947
1.008414	1.007231	1.0063208	1.005625	1.0050976	1.0046978	1.0043845	1.004128	1.0039006	1.0036787	1.0034446	1.0031809	1.0028765	1.0025291	1.0021273	1.0016738	1.0011657	1.0006071	0.9999984	0.999343	0.998651	0.9979273	0.99717575	0.9964077	0.9956287	0.9948486	0.9940694	0.99330556	0.9925573	0.99183637	0.9911463	0.9904922	0.98988026	0.98931444	0.98879904	0.98833555	0.9879256	0.9875758	0.98728067	0.98704636	0.986868	0.9867499	0.98668545	0.98668015	0.98672646	0.9868213	0.9869666	0.98715687	0.98738945	0.98766077
1.0082481	1.0070864	1.0061864	1.0055019	1.004979	1.0045788	1.0042665	1.0040046	1.0037684	1.003539	1.0032938	1.0030174	1.0027019	1.002337	1.0019237	1.0014513	1.000928	1.0003517	0.9997252	0.9990569	0.9983489	0.99761	0.9968453	0.99606156	0.9952712	0.99447745	0.99368775	0.9929122	0.99215597	0.99142647	0.99072874	0.99006814	0.9894497	0.9888804	0.98835856	0.9878909	0.9874788	0.9871274	0.9868281	0.9865916	0.9864147	0.986295	0.98623234	0.9862253	0.98626965	0.9863662	0.9865128	0.98670286	0.98693514	0.9872094
1.0080851	1.0069385	1.0060533	1.0053756	1.0048598	1.0044608	1.0041454	1.0038797	1.0036359	1.0033954	1.0031397	1.0028493	1.0025194	1.00214	1.00171	1.0012232	1.0006831	1.0000901	0.999449	0.9987639	0.99804133	0.99728674	0.99650633	0.99571204	0.99490625	0.99409974	0.9933022	0.99251604	0.99174994	0.9910116	0.9903076	0.9896413	0.98901683	0.98844093	0.9879167	0.98744535	0.98703086	0.986674	0.9863762	0.9861379	0.9859578	0.9858372	0.9857728	0.98576576	0.9858123	0.98590916	0.98605454	0.98624665	0.9864809	0.9867536
1.0079253	1.0067942	1.0059206	1.0052514	1.0047371	1.0043384	1.0040203	1.0037483	1.0034968	1.0032455	1.0029776	1.0026758	1.0023316	1.0019375	1.0014895	1.000989	1.0004327	0.99982315	0.9991651	0.99846435	0.99772435	0.9969574	0.9961635	0.9953544	0.99453914	0.9937215	0.9929112	0.9921154	0.9913423	0.9905953	0.9898824	0.9892095	0.9885807	0.9879994	0.98747236	0.98699707	0.98657876	0.98621947	0.9859211	0.9856798	0.9854976	0.98537505	0.9853115	0.98530436	0.98534924	0.9854474	0.98559487	0.98578644	0.98602253	0.98629695
1.0077673	1.0066509	1.0057884	1.0051221	1.004612	1.0042137	1.0038902	1.0036131	1.0033532	1.0030919	1.0028108	1.0024947	1.002137	1.0017278	1.0012645	1.0007477	1.000175	0.99954903	0.9988763	0.99815863	0.9974043	0.9966226	0.99581546	0.99499536	0.9941661	0.9933364	0.992516	0.99171126	0.9909277	0.9901744	0.9894554	0.98877627	0.9881393	0.9875565	0.9870244	0.98654455	0.98612463	0.9857607	0.98546094	0.9852191	0.98503673	0.9849137	0.9848482	0.9848403	0.9848865	0.9849827	0.9851303	0.985323	0.9855597	0.98583627
1.0076083	1.0065058	1.0056527	1.004995	1.0044854	1.0040867	1.0037597	1.0034742	1.0032053	1.0029328	1.0026392	1.0023108	1.0019374	1.0015115	1.0010328	1.0004984	0.9999118	0.99926865	0.99858063	0.99784726	0.99707985	0.99628097	0.99546176	0.9946282	0.99378645	0.9929472	0.992117	0.9913028	0.99051183	0.98975265	0.98902315	0.9883379	0.98769945	0.9871087	0.9865722	0.98609126	0.9856678	0.9853032	0.9849996	0.9847564	0.9845728	0.9844483	0.9843829	0.984374	0.98441994	0.98451704	0.9846636	0.98485994	0.9850945	0.9853702
1.0074496	1.0063642	1.0055174	1.0048649	1.0043583	1.0039552	1.0036224	1.003331	1.0030521	1.0027686	1.0024623	1.0021181	1.001731	1.0012912	1.0007945	1.0002445	0.9996399	0.99898374	0.9982782	0.99752975	0.99674636	0.995935	0.9951024	0.9942544	0.99340326	0.9925531	0.99171215	0.9908904	0.9900904	0.9893223	0.98859006	0.9878985	0.9872535	0.9866588	0.98611784	0.9856337	0.9852084	0.9848409	0.9845336	0.98429143	0.9841055	0.98398006	0.98391455	0.9839046	0.98395014	0.9840478	0.98419577	0.98438954	0.984627	0.98490345
1.0072936	1.0062182	1.0053824	1.0047327	1.0042259	1.0038213	1.0034842	1.0031807	1.0028948	1.0025996	1.0022787	1.0019207	1.0015181	1.0010622	1.000552	0.9999841	0.9993629	0.9986909	0.99797004	0.99720705	0.996409	0.9955839	0.9947378	0.9938802	0.993016	0.992154	0.9913052	0.99047303	0.98966444	0.98888904	0.9881502	0.98745376	0.9868036	0.9862064	0.98566216	0.98517334	0.98474586	0.98437613	0.98406744	0.9838215	0.9836369	0.98350924	0.9834429	0.9834324	0.9834772	0.9835755	0.98372126	0.9839172	0.98415506	0.98443335
1.0071375	1.0060765	1.0052446	1.0046	1.0040914	1.0036827	1.0033377	1.003028	1.0027305	1.0024225	1.0020891	1.0017171	1.001299	1.0008279	1.0002998	0.9997174	0.9990794	0.99838966	0.99765533	0.9968789	0.9960658	0.9952263	0.99436724	0.99349666	0.9926237	0.9917529	0.9908928	0.99005157	0.98923665	0.9884558	0.98770845	0.9870074	0.98635286	0.9857489	0.9852021	0.9847113	0.98427886	0.9839085	0.9835988	0.98335	0.9831644	0.9830359	0.98296845	0.98295736	0.9830034	0.9830996	0.9832472	0.983441	0.9836803	0.98395824
1.0069827	1.0059304	1.0051076	1.0044656	1.0039546	1.0035404	1.0031905	1.0028722	1.002562	1.0022432	1.0018952	1.0015076	1.0010723	1.0005845	1.000042	0.9994442	0.99879116	0.99808496	0.997333	0.99654186	0.9957149	0.9948631	0.9939925	0.99311054	0.9922239	0.9913433	0.9904738	0.98962665	0.98880595	0.98801565	0.98726475	0.9865571	0.98589915	0.9852908	0.9847396	0.9842448	0.9838125	0.98343754	0.98312527	0.98287684	0.9826885	0.9825605	0.98249096	0.98248047	0.98252493	0.98262197	0.982767	0.9829626	0.98320305	0.9834831
1.0068266	1.0057869	1.0049665	1.0043231	1.0038116	1.0033965	1.0030377	1.0027088	1.0023878	1.0020539	1.001692	1.0012894	1.0008416	1.0003372	0.99977785	0.9991638	0.99849313	0.9977728	0.9970084	0.9962004	0.9953613	0.99449676	0.99361223	0.9927179	0.99182266	0.9909319	0.9900549	0.98919857	0.98836786	0.98757255	0.98681533	0.9861038	0.98543954	0.98482955	0.98427385	0.98377746	0.9833387	0.9829644	0.98265076	0.98239905	0.982209	0.98208106	0.9820117	0.9819989	0.98204213	0.9821384	0.9822866	0.98248094	0.9827223	0.98300236
1.0066732	1.0056391	1.0048248	1.004183	1.003669	1.0032457	1.0028782	1.0025407	1.0022093	1.0018624	1.0014852	1.001068	1.0006027	1.0000836	0.99950755	0.998877	0.9981923	0.99745566	0.9966741	0.9958545	0.9950011	0.99412245	0.9932258	0.9923214	0.99141496	0.9905167	0.98962915	0.98876345	0.9879275	0.9871267	0.98636353	0.985647	0.9849788	0.98436344	0.9838045	0.9833046	0.98286647	0.9824894	0.9821731	0.9819195	0.98172903	0.98159856	0.98152757	0.98151654	0.98155713	0.9816542	0.9818025	0.9819965	0.98223716	0.98251766
1.006519	1.0054908	1.0046812	1.004037	1.0035214	1.0030922	1.0027158	1.0023682	1.0020225	1.0016632	1.0012727	1.00084	1.0003588	0.99982226	0.99923074	0.9985842	0.99788237	0.9971321	0.9963359	0.9955012	0.9946332	0.99374324	0.99283516	0.99191934	0.9910023	0.9900948	0.98919964	0.9883271	0.98748285	0.98667514	0.98590684	0.9851862	0.9845129	0.98389554	0.98333293	0.9828301	0.9823883	0.9820098	0.9816923	0.98143524	0.9812443	0.9811123	0.9810413	0.9810292	0.9810705	0.9811679	0.98131436	0.9815083	0.9817493	0.9820314
1.0063615	1.005341	1.0045356	1.0038902	1.0033698	1.002933	1.0025488	1.002189	1.0018309	1.0014554	1.001052	1.0006031	1.0001055	0.9995549	0.9989469	0.99828625	0.9975677	0.99680084	0.9959914	0.99514115	0.99426085	0.99335814	0.99243945	0.9915123	0.99058706	0.9896681	0.98876494	0.9878853	0.987035	0.9862218	0.9854486	0.9847218	0.98404545	0.98342365	0.9828584	0.98235255	0.98190814	0.98152643	0.9812083	0.98095053	0.98075664	0.9806242	0.98055255	0.980537	0.98058003	0.9806759	0.98082197	0.9810179	0.98125726	0.9815406
1.006204	1.0051867	1.0043834	1.0037385	1.0032126	1.0027682	1.0023751	1.0020052	1.0016329	1.001245	1.0008234	1.0003616	0.9998478	0.9992803	0.998657	0.99797887	0.9972473	0.99646455	0.99564016	0.9947761	0.99388325	0.9929673	0.9920374	0.9910997	0.99016505	0.989237	0.98832834	0.9874406	0.986583	0.98576415	0.98498577	0.98425335	0.9835746	0.9829478	0.982381	0.9818727	0.9814255	0.9810411	0.98071975	0.9804628	0.98026794	0.98013455	0.9800591	0.98004514	0.9800849	0.9801816	0.980327	0.98052377	0.9807645	0.98104763
1.0060446	1.0050374	1.0042324	1.0035843	1.0030533	1.0026022	1.002197	1.0018135	1.0014292	1.0010273	1.0005938	1.0001134	0.9995838	0.99899954	0.9983588	0.9976656	0.9969154	0.99612164	0.9952815	0.99440336	0.9935011	0.99257267	0.9916315	0.9906852	0.9897387	0.988803	0.98788464	0.98699147	0.98612726	0.985302	0.98451877	0.98378384	0.98309815	0.9824703	0.9818989	0.9813883	0.98093903	0.98055226	0.9802294	0.97997063	0.9797749	0.97963935	0.979564	0.97954893	0.9795892	0.97968423	0.97983015	0.9800251	0.9802672	0.98055
1.0058851	1.0048803	1.0040756	1.0034246	1.0028867	1.0024278	1.0020113	1.001618	1.0012205	1.0008041	1.0003525	0.99985707	0.9993114	0.99871117	0.9980566	0.9973451	0.99658334	0.99577266	0.9949195	0.99402905	0.99311125	0.9921721	0.991219	0.9902605	0.98930717	0.98836327	0.98743784	0.9865362	0.9856683	0.9848371	0.9840495	0.9833094	0.98262095	0.98198897	0.9814133	0.98089933	0.9804484	0.9800609	0.9797365	0.9794757	0.97927684	0.9791419	0.9790645	0.9790482	0.97908825	0.9791834	0.9793303	0.9795238	0.97976696	0.98005074
1.005722	1.0047224	1.0039148	1.0032619	1.0027175	1.0022473	1.0018227	1.001415	1.0010036	1.0005709	1.0001044	0.99959415	0.9990327	0.99841785	0.9977449	0.99701935	0.99624026	0.9954164	0.9945494	0.9936463	0.99271595	0.99176484	0.9908019	0.9898347	0.9888714	0.98791933	0.9869854	0.9860788	0.98520434	0.98436767	0.9835743	0.9828316	0.9821386	0.9815025	0.9809253	0.98040915	0.9799556	0.9795676	0.9792393	0.9789763	0.97877806	0.97864074	0.9785634	0.9785456	0.97858536	0.9786792	0.9788237	0.97902054	0.97926205	0.9795464
1.005558	1.0045564	1.0037539	1.0030938	1.0025421	1.0020626	1.0016259	1.0012066	1.0007812	1.0003332	0.99985045	0.99932516	0.99874663	0.99811584	0.9974264	0.99668497	0.99589175	0.9950536	0.9941723	0.993257	0.99231625	0.9913524	0.9903801	0.9894018	0.98843104	0.98746955	0.98652995	0.98561686	0.98473644	0.9838937	0.9830977	0.9823483	0.9816524	0.98101354	0.9804347	0.97991604	0.9794594	0.9790687	0.97873956	0.97847545	0.9782763	0.97813624	0.9780592	0.9780397	0.97807866	0.9781722	0.97831666	0.9785133	0.97875506	0.97904015
1.0053904	1.0043921	1.0035837	1.002921	1.002362	1.001873	1.0014242	1.0009888	1.0005519	1.000087	0.99958944	0.9990474	0.99845344	0.9978054	0.997103	0.9963472	0.99553925	0.99468493	0.99379134	0.99286246	0.9919075	0.99093556	0.9899539	0.9889661	0.9879851	0.98701656	0.9860692	0.9851488	0.9842655	0.9834177	0.98261607	0.98186445	0.9811646	0.98052174	0.9799404	0.97941995	0.97896	0.9785656	0.97823733	0.97797155	0.97776955	0.9776297	0.97755015	0.97753114	0.9775681	0.97766054	0.97780657	0.97800255	0.97824425	0.97853094
1.0052197	1.0042244	1.0034115	1.002742	1.0021758	1.0016763	1.0012156	1.0007683	1.0003128	0.9998351	0.9993218	0.9987618	0.9981536	0.9974901	0.9967701	0.99599886	0.9951764	0.99431115	0.9934022	0.992462	0.9914973	0.9905127	0.9895194	0.9885239	0.9875344	0.9865591	0.98560613	0.98467946	0.98378724	0.9829363	0.98213124	0.98137444	0.98067284	0.9800291	0.97944313	0.97891814	0.97845864	0.9780642	0.9777312	0.9774637	0.9772594	0.9771188	0.97703844	0.9770191	0.9770558	0.9771485	0.9772945	0.9774875	0.97773165	0.9780191
1.0050467	1.0040501	1.003235	1.002558	1.0019823	1.0014731	1.0010018	1.0005394	1.0000701	0.99957836	0.9990465	0.99847066	0.9978466	0.9971666	0.9964323	0.99564695	0.99481183	0.9939277	0.9930075	0.99205637	0.9910784	0.99008375	0.9890818	0.9880775	0.9870811	0.98609656	0.98513615	0.9842063	0.983308	0.98245233	0.9816416	0.98088115	0.9801779	0.979529	0.9789408	0.97841644	0.97795373	0.97755563	0.9772221	0.9769536	0.9767469	0.9766063	0.9765251	0.97650534	0.97654027	0.97663134	0.97677714	0.9769727	0.9772161	0.9775016
1.0048692	1.0038714	1.0030528	1.0023693	1.0017844	1.0012629	1.0007762	1.0003028	0.9998186	0.99930876	0.9987636	0.99817485	0.99752986	0.9968365	0.9960868	0.9952861	0.9944364	0.99353963	0.99260604	0.99164313	0.9906558	0.98965085	0.9886374	0.9876274	0.98662037	0.985631	0.9846637	0.98372686	0.98282367	0.98196423	0.98114884	0.9803858	0.97967756	0.9790268	0.97843814	0.97791004	0.97744536	0.9770451	0.9767099	0.9764397	0.9762334	0.97608984	0.9760082	0.9759873	0.9760201	0.9761121	0.9762578	0.9764529	0.9766958	0.976985
1.0046865	1.0036896	1.0028654	1.0021743	1.0015795	1.0010463	1.0005479	1.0000598	0.9995599	0.99903506	0.9984737	0.997868	0.9972098	0.9964993	0.9957348	0.9949185	0.9940533	0.9931448	0.99219996	0.9912258	0.9902261	0.9892112	0.98819137	0.9871685	0.9861578	0.9851604	0.98418623	0.98324126	0.9823355	0.981472	0.98065114	0.97988695	0.9791751	0.9785229	0.9779289	0.97739935	0.97693133	0.9765312	0.976194	0.9759216	0.9757128	0.9755683	0.975487	0.97546333	0.9754985	0.9755897	0.9757337	0.9759295	0.9761711	0.9764627
1.0045029	1.0034992	1.0026722	1.0019743	1.0013708	1.0008241	1.0003129	0.9998068	0.9992937	0.99875414	0.9981756	0.99755365	0.9968806	0.9961551	0.9953745	0.9945448	0.99366635	0.99274504	0.9917875	0.9907994	0.9897895	0.988765	0.9877353	0.9867047	0.9856859	0.9846842	0.983705	0.98275673	0.98184377	0.98097557	0.9801539	0.9793843	0.9786687	0.978012	0.9774178	0.9768836	0.9764164	0.9760143	0.9756768	0.97540134	0.9751916	0.9750476	0.97496223	0.97493905	0.9749718	0.97506374	0.9752085	0.9754053	0.9756477	0.9759379
1.0043106	1.0033057	1.0024728	1.0017655	1.0011482	1.0005934	1.0000684	0.99954903	0.9990195	0.99846524	0.99787015	0.9972319	0.9965436	0.9958014	0.9950099	0.99416345	0.9932727	0.99233794	0.9913681	0.99036837	0.9893485	0.98831546	0.98727596	0.9862405	0.98521227	0.9842009	0.98321885	0.982266	0.981348	0.98047584	0.9796495	0.97887605	0.97816026	0.9775012	0.976902	0.9763681	0.9758971	0.9754927	0.975153	0.9748784	0.97466755	0.9745194	0.97443515	0.9744112	0.9744452	0.9745367	0.97468007	0.97487503	0.9751206	0.9754115
1.0041144	1.0031073	1.0022656	1.00155	1.0009265	1.0003555	0.999816	0.99928427	0.9987395	0.9981661	0.9975575	0.99690425	0.99620026	0.9954428	0.9946338	0.9937757	0.9928698	0.99192286	0.9909421	0.98993284	0.98890114	0.98786026	0.9868129	0.9857676	0.98473555	0.9837189	0.98272663	0.9817684	0.9808482	0.97997135	0.9791419	0.9783652	0.9776463	0.97698456	0.97638416	0.97584724	0.97537726	0.9749688	0.97462827	0.97435105	0.9741402	0.9739911	0.9739069	0.9738801	0.9739143	0.9740032	0.97414935	0.9743436	0.9745906	0.97488153
1.0039133	1.0029004	1.0020528	1.0013292	1.0006936	1.0001096	0.9995567	0.9990104	0.99844867	0.9978628	0.99723643	0.99656796	0.99584895	0.9950766	0.9942529	0.9933801	0.9924627	0.9915034	0.9905094	0.98949105	0.98845017	0.9873983	0.9863416	0.98529077	0.9842499	0.9832297	0.982231	0.9812688	0.98034453	0.97946304	0.97863233	0.97785234	0.9771299	0.97646415	0.9758634	0.9753231	0.97485054	0.97444254	0.97409844	0.97382295	0.973609	0.973459	0.9733734	0.9733476	0.9733794	0.9734695	0.97361404	0.9738112	0.9740568	0.9743485
1.0037048	1.0026883	1.0018356	1.0011017	1.000453	0.99985814	0.9992892	0.9987272	0.9981532	0.99755037	0.9969097	0.9962239	0.99548846	0.9947011	0.9938649	0.99297875	0.9920477	0.99107677	0.9900705	0.9890422	0.9879916	0.9869322	0.98586655	0.98480934	0.98376274	0.9827347	0.9817329	0.9807648	0.9798358	0.97895175	0.97811556	0.9773341	0.97660744	0.9759436	0.975339	0.9747978	0.97432333	0.9739114	0.97356725	0.97328866	0.9730741	0.9729241	0.97283643	0.97280985	0.97284216	0.9729327	0.9730772	0.9732728	0.9735189	0.9738143
1.0034935	1.0024701	1.0016085	1.0008652	1.0002035	0.9995981	0.99901575	0.99843764	0.9978474	0.9972288	0.9965738	0.99587095	0.9951217	0.99431974	0.9934698	0.9925696	0.9916255	0.9906426	0.98962706	0.9885855	0.9875271	0.98646134	0.98538846	0.9843202	0.9832684	0.98223525	0.98122925	0.9802572	0.9793245	0.9784371	0.97759837	0.9768124	0.9760849	0.97541595	0.9748089	0.9742683	0.9737892	0.9733785	0.9730329	0.9727514	0.9725386	0.9723871	0.97229713	0.9722721	0.9723032	0.97239125	0.97253674	0.97273344	0.9729821	0.97327715
1.0032722	1.0022458	1.0013748	1.0006217	0.99994826	0.99932754	0.998732	0.9981415	0.997534	0.99690056	0.9962278	0.99551296	0.9947463	0.9939312	0.99306524	0.9921525	0.9911991	0.99020153	0.9891776	0.98812604	0.98705906	0.9859827	0.9849034	0.9838302	0.9827701	0.9817314	0.98072064	0.9797451	0.9788077	0.97791576	0.9770744	0.9762878	0.9755561	0.9748859	0.9742785	0.97373396	0.9732547	0.9728424	0.9724936	0.9722151	0.97199726	0.97184676	0.97175586	0.97172815	0.97175944	0.9718498	0.9719941	0.9721939	0.9724406	0.97273785
1.0030454	1.0020126	1.0011343	1.0003695	0.99968433	0.9990515	0.9984417	0.99783355	0.99721193	0.9965632	0.9958764	0.99514496	0.99436426	0.9935349	0.9926561	0.9917302	0.99076146	0.9897569	0.98872006	0.9876618	0.9865856	0.9854988	0.9844112	0.98333275	0.9822678	0.98122513	0.98020923	0.9792301	0.9782888	0.97739327	0.9765496	0.97575843	0.97502637	0.974354	0.973742	0.9731989	0.97271734	0.9723015	0.9719553	0.97167075	0.97145283	0.9713011	0.971211	0.97118366	0.97121364	0.97130316	0.9714491	0.9716483	0.9718977	0.97219634
1.0028102	1.001773	1.0008842	1.0001092	0.9994123	0.99876434	0.9981395	0.99751836	0.9968827	0.9962173	0.99551475	0.99476933	0.9939757	0.9931317	0.99223864	0.99130124	0.99032074	0.9893041	0.98825693	0.9871882	0.9861044	0.98500955	0.9839167	0.9828318	0.9817602	0.98071176	0.9796927	0.9787091	0.9777637	0.97686636	0.97601956	0.97522736	0.9744904	0.97381693	0.97320414	0.9726571	0.97217506	0.9717597	0.97140926	0.9711246	0.97090685	0.9707553	0.9706635	0.9706335	0.97066665	0.9707555	0.9709011	0.97110087	0.9713508	0.9716514
1.0025709	1.0015227	1.000627	0.99984103	0.9991318	0.9984701	0.9978327	0.99719524	0.9965438	0.99586284	0.99514675	0.9943862	0.993576	0.9927197	0.99181414	0.9908645	0.9898732	0.98884434	0.9877885	0.9867124	0.9856171	0.9845163	0.98341715	0.98232394	0.98124933	0.980195	0.9791713	0.9781837	0.97723615	0.9763355	0.9754854	0.9746903	0.97395295	0.97327536	0.97266394	0.97211385	0.9716316	0.9712133	0.9708626	0.9705792	0.97035915	0.9702045	0.9701136	0.9700846	0.9701148	0.97020495	0.97035134	0.9705514	0.9708014	0.9711048
1.00232	1.0012678	1.0003614	0.9995649	0.998842	0.99816716	0.99751467	0.99686414	0.9961951	0.99550104	0.9947691	0.99399304	0.99317056	0.9923011	0.991382	0.99041885	0.9894184	0.9883806	0.98731434	0.98622626	0.98512673	0.98401815	0.9829107	0.9818144	0.9807319	0.97967494	0.9786475	0.9776547	0.97670496	0.97580063	0.97494847	0.9741516	0.973411	0.97273195	0.9721186	0.9715676	0.9710848	0.9706649	0.97031254	0.9700266	0.9698065	0.9696522	0.96955985	0.9695303	0.96956176	0.9696523	0.9697986	0.97	0.97025293	0.9705569
1.0020641	1.0010024	1.0000856	0.9992789	0.9985453	0.99785537	0.9971879	0.99652076	0.99584013	0.9951307	0.9943846	0.99359465	0.9927581	0.99187386	0.9909437	0.9899698	0.9889548	0.9879082	0.98683286	0.98573625	0.9846282	0.983513	0.9824006	0.9812962	0.9802126	0.9791484	0.97811764	0.9771219	0.9761702	0.9752614	0.97440815	0.9736079	0.9728673	0.9721867	0.9715695	0.97101814	0.97053057	0.97011226	0.9697578	0.9694735	0.9692516	0.96909624	0.9690039	0.9689758	0.9690054	0.96909547	0.96924376	0.9694465	0.96970034	0.97000545
1.0017952	1.0007287	0.9998034	0.99898326	0.9982376	0.99753505	0.9968546	0.99617255	0.9954768	0.9947511	0.9939907	0.99318707	0.9923367	0.9914389	0.9904968	0.98951125	0.9884881	0.9874289	0.9863456	0.9852412	0.98412424	0.9830032	0.98188627	0.98077583	0.979686	0.97861904	0.9775833	0.97658384	0.97563004	0.9747195	0.97386336	0.9730609	0.9723187	0.97163665	0.9710189	0.9704649	0.96997803	0.9695564	0.9692025	0.9689151	0.96869373	0.96853685	0.9684452	0.9684141	0.96844655	0.96853864	0.9686869	0.96889055	0.9691468	0.96945375
1.0015223	1.0004475	0.99951154	0.99868006	0.99792045	0.997204	0.9965093	0.9958138	0.99510264	0.9943646	0.9935879	0.99277025	0.99190676	0.9909991	0.99004334	0.9890488	0.98801285	0.986945	0.985852	0.98473996	0.9836166	0.98248905	0.9813649	0.9802499	0.9791555	0.97808516	0.9770454	0.9760436	0.97508454	0.97417265	0.973314	0.97251016	0.97176623	0.9710833	0.9704629	0.9699083	0.9694195	0.9689975	0.9686422	0.968355	0.9681329	0.96797657	0.96788394	0.9678542	0.9678858	0.96797913	0.96812785	0.9683322	0.96858895	0.96889865
1.0012391	1.0001547	0.99920917	0.99836844	0.9975962	0.9968643	0.9961565	0.99544543	0.99472076	0.9939672	0.9931779	0.99234885	0.99147105	0.9905497	0.98958313	0.9885764	0.9875307	0.9864545	0.9853517	0.98423374	0.9831025	0.9819709	0.9808392	0.97971904	0.97861916	0.977548	0.9765024	0.9754986	0.9745378	0.9736232	0.97276235	0.9719572	0.9712105	0.9705254	0.9699048	0.96934927	0.9688603	0.96843743	0.9680813	0.9677924	0.96757066	0.9674132	0.9673206	0.9672909	0.9673232	0.9674152	0.96756417	0.96777296	0.9680319	0.96834266
1.0009462	0.99985504	0.9989009	0.9980453	0.99726033	0.9965168	0.9957944	0.9950707	0.9943305	0.99356335	0.9927601	0.9919165	0.9910274	0.99009246	0.98911583	0.9880971	0.98704183	0.9859556	0.9848489	0.98372096	0.98258275	0.9814437	0.9803093	0.979185	0.97808087	0.9770032	0.9759573	0.97495025	0.97398514	0.973072	0.972207	0.9714004	0.9706529	0.9699665	0.96934396	0.96878636	0.9682955	0.9678726	0.9675168	0.96722716	0.96700495	0.9668468	0.96675384	0.9667254	0.9667584	0.96684986	0.9670024	0.96721005	0.96747273	0.9677862
1.0006446	0.9995433	0.99857885	0.99771196	0.99691564	0.9961604	0.9954235	0.9946843	0.99393046	0.99315107	0.99233377	0.99147755	0.9905741	0.9896303	0.98864067	0.9876114	0.98654824	0.98545444	0.9843382	0.98320305	0.98205924	0.9809134	0.9797731	0.97864574	0.9775388	0.9764571	0.97540796	0.97439915	0.9734306	0.97251344	0.9716488	0.97084033	0.97009075	0.9694035	0.96878016	0.9682216	0.9677303	0.96730465	0.96694773	0.9666583	0.9664358	0.9662784	0.96618485	0.96615756	0.96619016	0.96628493	0.9664368	0.9666459	0.96690995	0.9672269
1.0003335	0.99922395	0.9982488	0.99737006	0.996561	0.995793	0.99504143	0.9942897	0.9935226	0.9927267	0.9918972	0.991029	0.9901142	0.9891568	0.98815835	0.9871198	0.98604864	0.9849436	0.983821	0.9826779	0.9815288	0.9803775	0.97923297	0.9781011	0.97698766	0.9759057	0.9748527	0.97383976	0.972873	0.9719523	0.97108614	0.97027606	0.9695249	0.96883535	0.96821237	0.96765316	0.9671608	0.96673596	0.96637833	0.9660885	0.9658654	0.9657076	0.96561646	0.9655873	0.96562046	0.96571714	0.9658699	0.9660802	0.96634734	0.9666648
1.0000113	0.9988936	0.99790734	0.9970191	0.996199	0.99541473	0.99465144	0.99388504	0.9931039	0.9922968	0.99145496	0.99057245	0.98964596	0.9886782	0.98766977	0.9866219	0.9855405	0.9844295	0.9832967	0.9821491	0.9809934	0.9798359	0.9786876	0.9775508	0.97643685	0.97534883	0.97429466	0.9732795	0.9723093	0.9713886	0.9705198	0.96970844	0.9689572	0.96826637	0.96764195	0.9670824	0.9665887	0.9661629	0.96580446	0.9655147	0.9652914	0.9651342	0.9650419	0.9650138	0.96505105	0.9651461	0.9653017	0.9655131	0.9657817	0.96610343
0.9996796	0.9985536	0.99755836	0.9966557	0.99582374	0.99502903	0.9942516	0.99347305	0.992678	0.99185777	0.99100363	0.9901096	0.98917305	0.9881932	0.9871739	0.9861161	0.9850263	0.98390746	0.9827683	0.9816158	0.9804545	0.97929144	0.97813827	0.97699827	0.97588116	0.97478944	0.97373325	0.97271615	0.9717438	0.9708206	0.969951	0.9691374	0.96838635	0.9676945	0.9670681	0.966509	0.96601444	0.9655888	0.9652293	0.96493924	0.96471655	0.96455956	0.9644667	0.96444106	0.964477	0.9645741	0.9647309	0.9649449	0.96521497	0.96553904
0.99933803	0.9982029	0.99719757	0.99628586	0.9954405	0.994632	0.99384147	0.9930514	0.9922432	0.9914088	0.9905445	0.98963726	0.98868877	0.9876994	0.9866713	0.9856038	0.9845071	0.98338026	0.9822336	0.9810743	0.97990817	0.97874194	0.9775832	0.97644114	0.9753181	0.9742266	0.97316784	0.9721468	0.9711741	0.97024906	0.96937734	0.9685635	0.9678088	0.9671184	0.96649235	0.9659301	0.9654367	0.96501005	0.96465224	0.964361	0.96413606	0.96398103	0.9638897	0.9638633	0.96390104	0.96399873	0.9641579	0.96437544	0.964649	0.96497536
0.9989846	0.9978428	0.996827	0.99590474	0.99504715	0.9942267	0.9934242	0.99261916	0.9917984	0.9909526	0.99007636	0.98915863	0.98819935	0.9872007	0.9861605	0.98508877	0.98398095	0.98284674	0.9816939	0.98052955	0.97935736	0.9781873	0.97702485	0.97587895	0.9747535	0.9736568	0.9725965	0.9715749	0.97059923	0.9696741	0.9688009	0.9679859	0.9672316	0.96653986	0.9659121	0.96534926	0.96485627	0.96443003	0.9640702	0.9637813	0.96355706	0.96340036	0.963312	0.96328604	0.9633241	0.9634251	0.9635844	0.96380424	0.96407926	0.9644094
0.998623	0.9974732	0.9964465	0.99551535	0.9946428	0.9938121	0.99299556	0.9921793	0.9913465	0.9904915	0.9895996	0.98867196	0.9877008	0.9866919	0.9856456	0.9845624	0.983446	0.9823087	0.9811495	0.9799783	0.9788009	0.9776275	0.9764603	0.9753104	0.9741841	0.97308517	0.9720224	0.97099906	0.97002304	0.96909696	0.9682216	0.9674059	0.9666518	0.9659584	0.96533096	0.96476823	0.9642733	0.96384656	0.9634894	0.9631974	0.9629751	0.9628189	0.962729	0.96270496	0.9627447	0.9628464	0.96301043	0.9632322	0.96350956	0.96384275
0.99825066	0.99709034	0.99605626	0.9951109	0.9942298	0.99338526	0.9925595	0.9917312	0.99088603	0.990016	0.989115	0.9881753	0.9871962	0.9861777	0.9851223	0.98402953	0.9829084	0.98176223	0.9805982	0.97942233	0.9782404	0.97706157	0.9758923	0.9747392	0.9736096	0.9725084	0.9714452	0.9704199	0.9694416	0.9685146	0.96763915	0.96682245	0.9660665	0.9653746	0.9647457	0.96418214	0.96368814	0.9632617	0.9629012	0.96261346	0.9623902	0.9622356	0.96214736	0.9621236	0.9621636	0.96226877	0.9624337	0.9626581	0.96293867	0.96327585
0.9978659	0.99669975	0.9956527	0.99470097	0.99380755	0.9929517	0.99211246	0.9912716	0.9904157	0.98953366	0.9886234	0.98767304	0.986684	0.9856566	0.984591	0.983492	0.9823639	0.9812111	0.98004097	0.9788615	0.9776746	0.97649133	0.97532016	0.97416395	0.97303236	0.971929	0.9708629	0.9698366	0.96885777	0.96792847	0.96705437	0.96623546	0.9654797	0.96478575	0.9641581	0.9635947	0.9631006	0.9626739	0.9623157	0.96202564	0.9618035	0.96164966	0.96156156	0.9615404	0.96158373	0.96168894	0.96185714	0.96208274	0.9623665	0.9627061
0.9974713	0.9962958	0.99524236	0.99427724	0.99337554	0.99250704	0.991656	0.99080455	0.9899373	0.9890452	0.9881218	0.98716354	0.9861644	0.9851285	0.98405564	0.98294806	0.9818121	0.98065466	0.97947824	0.97829294	0.9771036	0.97591925	0.97474223	0.97358453	0.97244924	0.9713454	0.9702772	0.9692505	0.96827084	0.96733975	0.9664636	0.9656451	0.96488893	0.9641948	0.9635658	0.9630046	0.9625085	0.9620827	0.96172494	0.9614355	0.96121454	0.961062	0.9609765	0.96095634	0.9609993	0.9611073	0.9612769	0.9615066	0.9617928	0.96213746
0.9970658	0.99588317	0.99482065	0.99384445	0.99293154	0.9920544	0.99119157	0.99032795	0.98944855	0.9885479	0.9876141	0.98664474	0.98563707	0.9845922	0.98351115	0.982398	0.9812569	0.9800913	0.9789113	0.97772056	0.97652894	0.97533834	0.9741598	0.97300047	0.9718639	0.97075754	0.9696872	0.9686612	0.9676786	0.9667479	0.9658716	0.96505195	0.9642963	0.963602	0.9629736	0.9624117	0.9619173	0.96149	0.9611334	0.9608432	0.9606238	0.96047103	0.9603865	0.9603681	0.9604152	0.960525	0.9606976	0.96092945	0.96122056	0.961568
0.99665105	0.99546	0.9943868	0.99340427	0.9924789	0.99159	0.9907158	0.9898422	0.9889537	0.98804003	0.98709905	0.98611766	0.98510206	0.9840508	0.98296154	0.9818424	0.98069435	0.97952414	0.97833955	0.9771434	0.97594714	0.9747544	0.9735752	0.9724104	0.97127324	0.97016627	0.9690958	0.968067	0.9670841	0.9661524	0.9652764	0.96445644	0.96369886	0.96300596	0.9623775	0.961815	0.9613207	0.9608961	0.96053785	0.9602505	0.96003217	0.9598805	0.95979726	0.95977974	0.9598298	0.9599416	0.9601172	0.9603508	0.9606456	0.96099675
0.9962219	0.9950249	0.99394274	0.99295014	0.9920163	0.9911156	0.990232	0.9893483	0.9884504	0.9875276	0.98657364	0.9855838	0.9845599	0.9835002	0.9824059	0.98127866	0.980125	0.97894955	0.977761	0.9765605	0.97536314	0.97416836	0.9729864	0.97181886	0.97067994	0.9695702	0.9685	0.96746963	0.96648496	0.96555465	0.9646776	0.963858	0.9631003	0.9624066	0.9617791	0.96121687	0.9607239	0.9602981	0.9599418	0.95965606	0.9594377	0.95928884	0.959207	0.9591912	0.95924103	0.9593567	0.95953465	0.95977265	0.96007025	0.9604262
0.99578434	0.9945798	0.9934894	0.9924869	0.9915426	0.9906332	0.98973954	0.98884344	0.98793596	0.9870024	0.9860416	0.98504573	0.9840134	0.9829445	0.98184377	0.9807102	0.97955114	0.978372	0.9771772	0.9759748	0.97477347	0.9735751	0.9723889	0.97122145	0.97008145	0.96897155	0.9678984	0.9668685	0.9658841	0.9649531	0.96407545	0.9632563	0.96249884	0.9618059	0.9611778	0.9606164	0.9601234	0.959699	0.95934397	0.9590589	0.95883995	0.9586937	0.9586134	0.95860165	0.95865476	0.95877147	0.9589529	0.9591933	0.95949453	0.9598555
0.99533474	0.99412364	0.99302685	0.99201536	0.9910593	0.99014163	0.98923767	0.9883323	0.9874142	0.98647267	0.9855009	0.98449725	0.9834589	0.9823815	0.98127353	0.9801367	0.97897243	0.9777875	0.9765901	0.9753843	0.9741774	0.97297883	0.97179097	0.9706224	0.96947914	0.9683681	0.9672965	0.9662633	0.96527934	0.96434647	0.9634702	0.9626526	0.96189445	0.9612009	0.9605731	0.96001476	0.959521	0.9590975	0.9587443	0.95846033	0.9582439	0.95809734	0.95801914	0.9580091	0.95806414	0.95818454	0.95836824	0.9586146	0.95892024	0.95928407
0.9948749	0.9936564	0.99255204	0.9915307	0.9905677	0.98963964	0.9887259	0.98781174	0.9868836	0.9859336	0.9849548	0.9839433	0.98289526	0.9818127	0.98069817	0.97955537	0.97838724	0.9771985	0.97599727	0.9747879	0.973579	0.9723772	0.97118604	0.9700174	0.9688736	0.9677627	0.9666884	0.96565634	0.9646734	0.9637398	0.962863	0.96204555	0.9612882	0.96059597	0.95996845	0.95940924	0.9589159	0.95849454	0.9581417	0.9578589	0.95764536	0.9575	0.95742446	0.9574164	0.9574754	0.9575987	0.9577847	0.9580336	0.95834327	0.9587115
0.9944032	0.9931774	0.99206614	0.99103856	0.9900657	0.98912853	0.9882076	0.9872831	0.9863475	0.98538786	0.98439986	0.9833808	0.98232645	0.9812388	0.9801167	0.97897017	0.9777949	0.9766045	0.975398	0.9741877	0.9729761	0.97177184	0.97057945	0.9694089	0.9682647	0.9671524	0.96607697	0.96504575	0.9640608	0.96313065	0.96225244	0.96143574	0.96067965	0.95998645	0.9593598	0.9588016	0.9583113	0.9578896	0.9575383	0.95725495	0.9570447	0.9569019	0.956828	0.9568235	0.95688486	0.9570093	0.9571996	0.95745313	0.9577681	0.95814097
0.9939236	0.9926888	0.99157095	0.9905333	0.9895548	0.98860824	0.9876773	0.9867448	0.9858006	0.9848335	0.98383814	0.98281235	0.9817517	0.98065746	0.979531	0.9783765	0.977199	0.9760021	0.97479504	0.97357947	0.9723692	0.97116065	0.9699696	0.96879715	0.96765095	0.96653956	0.9654653	0.9644321	0.96344835	0.9625169	0.9616396	0.9608226	0.9600685	0.9593752	0.9587492	0.9581923	0.95770115	0.9572823	0.95693254	0.9566532	0.95644325	0.9563025	0.9562312	0.95622826	0.9562913	0.9564205	0.95661473	0.9568719	0.9571898	0.9575684
[truncated: 451 more columns]
