# Supplementary material for: Investigating the use of physics informed neural networks for dam-break scenarios
Source: PLoS One. 2025 Sep 19;20(9):e0332694. doi: 10.1371/journal.pone.0332694 (PMC12449020; doi:10.1371/journal.pone.0332694)
Supplement: S1 File — Dataset for the 1D and 2D shallow water equations (SWE). Repository: https://github.com/kinzamumtaz/2D_SWE. (ZIP) [file pone.0332694.s001.zip › 2D_SWE-main/Downloads/solution_outputs_circular/height_circular_t0.50.csv]

0.9924805	0.99175316	0.99126124	0.99087906	0.99053323	0.99019486	0.989855	0.9895168	0.9891922	0.9888907	0.9886276	0.9884147	0.9882639	0.9881828	0.9881808	0.9882591	0.9884182	0.988655	0.98896646	0.98934406	0.98978007	0.99026734	0.9907968	0.9913611	0.9919509	0.9925608	0.99318564	0.9938206	0.9944592	0.99509865	0.99573785	0.99637336	0.9970038	0.99762815	0.99824476	0.99885404	0.99945617	1.0000498	1.0006355	1.0012124	1.0017818	1.0023433	1.0028983	1.0034432	1.0039809	1.0045105	1.0050313	1.0055414	1.0060443	1.0065341
0.9927375	0.99212414	0.99170685	0.99137807	0.99107546	0.9907761	0.99047035	0.9901627	0.98986274	0.989578	0.9893233	0.9891063	0.9889413	0.9888353	0.9887974	0.98882985	0.98893404	0.9891102	0.98935455	0.98966014	0.990023	0.9904347	0.99088883	0.99137825	0.9918963	0.9924352	0.9929932	0.99356186	0.99413854	0.9947196	0.99530196	0.9958855	0.99646693	0.99704415	0.9976185	0.9981878	0.9987522	0.9993117	0.9998669	1.0004168	1.0009624	1.0015026	1.0020394	1.0025707	1.0030982	1.0036201	1.0041375	1.0046482	1.0051545	1.0056531
0.993049	0.9925453	0.99220896	0.99194264	0.9916951	0.99144644	0.9911883	0.9909209	0.990653	0.9903921	0.99014807	0.9899324	0.9897555	0.98962736	0.98955476	0.98954403	0.9895976	0.98971474	0.9898943	0.99013364	0.9904269	0.99076605	0.9911487	0.99156797	0.9920165	0.99248874	0.992981	0.9934857	0.99400157	0.994525	0.99505305	0.9955828	0.99611396	0.9966445	0.99717283	0.9976993	0.99822384	0.9987461	0.9992659	0.9997821	1.0002966	1.000809	1.0013196	1.001828	1.0023336	1.0028384	1.0033399	1.0038396	1.0043362	1.0048298
0.99337286	0.992974	0.9927155	0.9925162	0.99233145	0.99214	0.9919343	0.9917145	0.991484	0.9912509	0.99102336	0.99081147	0.99062747	0.9904795	0.99037683	0.99032766	0.99033433	0.9903984	0.9905196	0.99069595	0.9909246	0.9911989	0.99151653	0.9918695	0.992254	0.99266344	0.9930945	0.9935403	0.9940001	0.994469	0.9949452	0.9954261	0.9959095	0.9963924	0.9968771	0.99736226	0.99784636	0.9983297	0.9988125	0.9992943	0.9997746	1.000254	1.0007344	1.0012143	1.0016944	1.0021747	1.0026535	1.0031322	1.0036112	1.0040884
0.9936814	0.99337965	0.9931984	0.9930672	0.9929462	0.9928158	0.99266815	0.9924991	0.992311	0.9921087	0.99190086	0.99169683	0.9915089	0.99134564	0.9912185	0.9911339	0.9910992	0.9911143	0.9911838	0.9913039	0.99147344	0.9916892	0.9919454	0.99224037	0.9925665	0.99291843	0.9932939	0.99368715	0.99409544	0.9945141	0.99494225	0.9953768	0.9958148	0.9962559	0.9967007	0.997145	0.99759036	0.9980355	0.9984824	0.998929	0.999375	0.9998232	1.0002711	1.0007199	1.0011708	1.0016224	1.0020756	1.0025303	1.0029856	1.0034413
0.9939656	0.9937543	0.9936466	0.9935826	0.99352795	0.9934608	0.993371	0.9932539	0.9931111	0.99294263	0.99275863	0.9925665	0.99237835	0.9922044	0.99205554	0.9919425	0.99186975	0.9918438	0.99186504	0.9919343	0.99205095	0.9922128	0.9924149	0.99265414	0.99292725	0.99322796	0.99355185	0.9938965	0.9942583	0.9946319	0.9950167	0.99540925	0.995806	0.99620926	0.9966146	0.99702287	0.997432	0.9978437	0.99825567	0.99866843	0.9990814	0.99949604	0.99991333	1.0003321	1.000753	1.0011752	1.0015993	1.0020266	1.002455	1.0028875
0.99422884	0.9941009	0.99406356	0.99406475	0.994073	0.994069	0.9940395	0.9939779	0.9938808	0.99375015	0.993592	0.99341494	0.9932311	0.9930511	0.9928863	0.99274766	0.9926428	0.992578	0.99255675	0.9925791	0.9926482	0.9927595	0.992911	0.9931008	0.9933235	0.9935766	0.993855	0.99415445	0.99447346	0.9948064	0.9951514	0.99550426	0.99586564	0.9962322	0.9966036	0.9969773	0.9973548	0.9977331	0.9981125	0.9984935	0.9988767	0.9992611	0.9996479	1.0000358	1.0004269	1.0008197	1.0012157	1.0016141	1.0020175	1.0024213
0.99447423	0.9944265	0.9944563	0.99452066	0.9945912	0.99464977	0.99468046	0.99467397	0.9946266	0.99453545	0.9944071	0.9942493	0.9940726	0.9938906	0.99371326	0.9935547	0.9934213	0.99332166	0.9932608	0.9932411	0.99326473	0.99332917	0.9934346	0.9935769	0.99375397	0.9939618	0.9941964	0.9944557	0.99473274	0.9950263	0.99533486	0.9956531	0.9959805	0.9963143	0.99665415	0.996997	0.99734277	0.9976921	0.9980429	0.99839514	0.9987491	0.9991039	0.9994627	0.99982226	1.000184	1.0005488	1.0009171	1.0012866	1.00166	1.0020384
0.9947126	0.9947389	0.99483275	0.9949586	0.99509054	0.99521166	0.99530184	0.99535346	0.9953557	0.9953074	0.9952111	0.99507624	0.994912	0.99473184	0.9945458	0.99436986	0.99421215	0.9940809	0.9939849	0.99392486	0.99390525	0.9939267	0.99398637	0.99408466	0.9942174	0.9943826	0.9945751	0.99479383	0.9950334	0.9952904	0.99556345	0.9958483	0.9961439	0.9964475	0.99675643	0.9970714	0.9973896	0.9977099	0.9980333	0.99835986	0.9986865	0.99901605	0.9993474	0.9996804	1.000015	1.0003517	1.000693	1.0010366	1.0013825	1.0017328
0.9949483	0.9950459	0.9952022	0.99538726	0.9955805	0.99576247	0.99591494	0.99602187	0.99607646	0.99607396	0.9960138	0.99590415	0.9957559	0.9955797	0.9953907	0.99520034	0.9950219	0.9948633	0.9947332	0.99463683	0.99457663	0.9945555	0.99457246	0.99462646	0.994716	0.994839	0.99499166	0.99517006	0.99537283	0.9955942	0.9958334	0.99608624	0.9963505	0.9966255	0.9969061	0.9971939	0.9974852	0.9977812	0.9980792	0.9983801	0.9986834	0.9989866	0.99929297	0.9996011	0.9999106	1.0002226	1.0005364	1.0008547	1.0011736	1.0014982
0.9951853	0.99535155	0.99556696	0.9958128	0.9960657	0.9963082	0.9965208	0.99668634	0.9967963	0.9968396	0.9968183	0.99673754	0.99661005	0.99644303	0.99625224	0.99605304	0.99585676	0.99567264	0.9955118	0.99537855	0.99528074	0.99521905	0.99519354	0.9952046	0.9952531	0.99533457	0.99544555	0.99558514	0.9957505	0.9959373	0.99614215	0.996363	0.9965987	0.99684423	0.99709827	0.9973594	0.9976266	0.997897	0.9981725	0.99844974	0.9987292	0.9990103	0.999293	0.9995782	0.99986494	1.0001535	1.0004431	1.0007365	1.0010315	1.00133
0.99542314	0.9956566	0.9959326	0.9962352	0.99654645	0.9968494	0.99712384	0.9973494	0.997513	0.99760664	0.99762756	0.99758047	0.9974738	0.99732	0.99713314	0.9969279	0.9967156	0.9965122	0.99632186	0.9961567	0.99602103	0.995919	0.99585253	0.99582213	0.9958274	0.99586636	0.9959389	0.99603873	0.99616665	0.9963176	0.9964889	0.9966779	0.99688315	0.9971005	0.99732757	0.99756396	0.99780595	0.99805367	0.9983063	0.9985612	0.9988202	0.99907947	0.9993416	0.99960476	0.99986964	1.0001354	1.0004028	1.0006729	1.0009452	1.001221
0.99565977	0.9959581	0.9962931	0.99665254	0.9970239	0.9973872	0.99772245	0.9980081	0.99822783	0.9983723	0.9984373	0.9984252	0.9983475	0.9982103	0.9980305	0.9978233	0.99760145	0.9973778	0.9971617	0.9969661	0.9967968	0.9966549	0.99654824	0.99647635	0.99643975	0.99643683	0.99646825	0.99653	0.9966191	0.9967347	0.996871	0.997028	0.99720246	0.99739105	0.99759144	0.9978022	0.9980203	0.998246	0.99847615	0.99870986	0.9989479	0.99918854	0.9994298	0.99967366	0.99991727	1.0001637	1.000412	1.0006611	1.0009118	1.0011644
0.9958883	0.99625146	0.9966453	0.997061	0.9974908	0.99791455	0.99831074	0.99865544	0.99893355	0.9991315	0.9992441	0.9992708	0.99922234	0.9991073	0.9989396	0.9987335	0.998505	0.9982668	0.9980298	0.9978058	0.99760264	0.99742466	0.9972789	0.99716496	0.99708754	0.99704343	0.9970321	0.9970539	0.997105	0.99718344	0.99728584	0.9974097	0.9975527	0.9977122	0.9978858	0.9980709	0.99826527	0.99846697	0.99867755	0.9988902	0.999108	0.99932903	0.999552	0.9997765	1.0000035	1.0002325	1.0004616	1.0006921	1.000923	1.0011567
0.99610233	0.99652916	0.9969816	0.99745625	0.9979434	0.9984271	0.998883	0.9992883	0.9996228	0.9998749	1.0000361	1.0001072	1.0000917	1.0000029	0.9998516	0.9996528	0.99942166	0.9991727	0.9989179	0.9986687	0.99843484	0.9982232	0.99804	0.99788636	0.99776745	0.99768263	0.9976306	0.9976114	0.99762255	0.9976635	0.9977291	0.99782073	0.9979311	0.99806124	0.99820685	0.99836636	0.9985376	0.99871695	0.9989039	0.99909663	0.9992961	0.99949807	0.99970454	0.99991107	1.0001212	1.0003324	1.0005449	1.0007578	1.0009732	1.0011889
0.9962935	0.99678355	0.9972934	0.9978254	0.9983715	0.99891376	0.99942815	0.9998935	1.0002878	1.0005957	1.0008067	1.000923	1.0009468	1.0008863	1.0007558	1.0005686	1.000341	1.0000862	0.999818	0.9995488	0.99928784	0.9990448	0.99882466	0.9986345	0.99847484	0.99834895	0.9982557	0.9981959	0.9981685	0.99817073	0.9982007	0.9982572	0.99833363	0.9984342	0.99855113	0.9986833	0.9988289	0.9989861	0.9991517	0.99932635	0.9995061	0.99969065	0.99987924	1.0000708	1.0002646	1.0004606	1.0006573	1.0008551	1.0010544	1.0012544
0.99645215	0.9970049	0.99757373	0.9981631	0.9987662	0.99936557	0.99993914	1.0004622	1.0009145	1.0012782	1.0015438	1.0017077	1.0017724	1.0017475	1.0016426	1.0014732	1.0012527	1.0009967	1.00072	1.0004343	1.0001514	0.9998809	0.999629	0.9994017	0.9992047	0.9990382	0.998905	0.9988056	0.9987374	0.998701	0.9986942	0.99871415	0.99875957	0.9988263	0.998915	0.9990198	0.99914014	0.99927425	0.999418	0.99957275	0.9997328	0.99990124	1.0000727	1.0002495	1.0004281	1.0006089	1.0007918	1.0009774	1.0011618	1.0013491
0.9965695	0.99718547	0.9978137	0.99845815	0.99911714	0.9997723	1.0004028	1.0009853	1.0014944	1.001914	1.0022347	1.0024468	1.0025575	1.0025712	1.0024976	1.0023513	1.0021436	1.0018944	1.0016137	1.0013181	1.0010179	1.0007225	1.0004426	1.000183	0.99994904	0.9997459	0.99957335	0.9994344	0.9993265	0.9992511	0.9992064	0.9991917	0.99920267	0.99923825	0.999295	0.999372	0.9994663	0.9995761	0.9996986	0.9998318	0.9999738	1.000124	1.0002807	1.0004417	1.0006069	1.0007749	1.0009452	1.0011171	1.0012902	1.0014639
0.9966399	0.9973178	0.9980023	0.9987033	0.9994171	1.0001267	1.000812	1.0014495	1.0020162	1.0024918	1.0028658	1.0031332	1.0032911	1.0033461	1.0033083	1.0031902	1.0030051	1.0027664	1.0024898	1.002188	1.0018762	1.0015626	1.0012575	1.0009701	1.0007031	1.0004635	1.0002542	1.0000767	0.9999322	0.9998178	0.99973583	0.9996841	0.9996608	0.9996635	0.9996899	0.99973804	0.9998053	0.99988973	0.99998987	1.0001024	1.0002248	1.0003587	1.0004975	1.000644	1.0007957	1.0009512	1.0011102	1.0012707	1.0014334	1.0015968
0.99665457	0.99739254	0.9981341	0.9988893	0.99965537	1.000418	1.0011566	1.0018479	1.0024694	1.0030006	1.0034302	1.0037501	1.0039595	1.0040618	1.0040642	1.003981	1.0038209	1.0036001	1.0033337	1.003035	1.0027171	1.0023904	1.0020663	1.0017543	1.0014594	1.0011874	1.000943	1.0007287	1.0005472	1.0003966	1.000277	1.0001886	1.0001305	1.0001007	1.0000961	1.0001134	1.0001538	1.0002134	1.0002897	1.0003798	1.0004841	1.0005982	1.0007217	1.0008538	1.0009922	1.0011361	1.0012827	1.0014318	1.0015858	1.0017402
0.9966094	0.9974048	0.99820155	0.99900895	0.99982584	1.0006379	1.0014275	1.0021704	1.0028448	1.0034307	1.0039151	1.0042896	1.004552	1.0047063	1.0047532	1.0047079	1.0045809	1.0043861	1.0041375	1.0038464	1.0035292	1.0031964	1.0028604	1.0025282	1.0022095	1.001911	1.0016346	1.0013864	1.0011685	1.0009822	1.0008273	1.0007036	1.0006111	1.0005469	1.000511	1.0004992	1.0005107	1.0005437	1.0005951	1.0006645	1.0007473	1.000844	1.0009505	1.001068	1.0011925	1.0013233	1.0014596	1.0016009	1.0017439	1.0018909
0.99649936	0.9973515	0.99820065	0.9990586	0.999923	1.000783	1.0016203	1.0024114	1.003136	1.0037749	1.0043136	1.0047437	1.0050614	1.0052663	1.0053647	1.0053647	1.0052763	1.0051134	1.0048885	1.0046145	1.0043046	1.0039738	1.0036303	1.0032852	1.0029476	1.0026243	1.0023205	1.0020427	1.0017926	1.0015728	1.001383	1.001225	1.0010977	1.0010006	1.0009327	1.0008898	1.0008734	1.0008794	1.0009066	1.0009526	1.0010153	1.001092	1.0011824	1.0012832	1.0013949	1.0015132	1.0016388	1.0017693	1.0019045	1.0020436
0.9963237	0.99722964	0.9981276	0.99903166	0.99994206	1.0008448	1.001726	1.0025638	1.0033363	1.0040258	1.0046191	1.0051038	1.0054771	1.0057365	1.0058889	1.0059377	1.0058945	1.00577	1.0055774	1.0053271	1.0050337	1.0047101	1.0043671	1.0040156	1.003665	1.0033243	1.0029979	1.0026942	1.0024139	1.0021633	1.0019412	1.0017496	1.0015895	1.0014602	1.0013597	1.0012875	1.0012411	1.0012202	1.0012215	1.0012431	1.0012847	1.0013423	1.0014144	1.0014993	1.001596	1.0017023	1.001817	1.0019373	1.0020641	1.0021955
0.99608064	0.9970357	0.9979798	0.99892753	0.99987894	1.0008237	1.0017451	1.0026248	1.0034424	1.0041807	1.0048242	1.0053649	1.0057935	1.0061107	1.006318	1.006423	1.00643	1.0063496	1.0061942	1.0059761	1.0057069	1.0053988	1.0050641	1.0047139	1.004357	1.0040042	1.0036604	1.003335	1.0030302	1.0027509	1.0024987	1.0022757	1.0020843	1.0019234	1.0017916	1.0016891	1.0016145	1.0015656	1.0015407	1.0015379	1.0015569	1.0015929	1.0016466	1.0017155	1.0017972	1.0018895	1.0019925	1.0021038	1.0022215	1.0023453
0.99577075	0.99677074	0.9977581	0.9987449	0.99973357	1.0007147	1.0016731	1.0025924	1.0034511	1.0042355	1.0049282	1.0055212	1.0060062	1.0063838	1.0066489	1.00681	1.0068712	1.0068426	1.0067328	1.0065532	1.0063156	1.006031	1.0057129	1.0053707	1.005015	1.0046569	1.0043026	1.0039599	1.003635	1.0033308	1.0030522	1.002802	1.0025806	1.0023878	1.0022265	1.002094	1.0019902	1.0019131	1.0018622	1.0018353	1.0018293	1.0018449	1.0018784	1.0019299	1.0019957	1.0020741	1.0021653	1.0022655	1.0023744	1.0024914
0.9953976	0.99643624	0.9974622	0.9984839	0.99950624	1.0005194	1.001512	1.0024649	1.0033633	1.0041885	1.0049294	1.0055743	1.0061145	1.006548	1.0068743	1.0070964	1.007216	1.0072435	1.0071844	1.0070504	1.0068517	1.0066	1.0063058	1.0059791	1.0056337	1.0052764	1.0049173	1.004565	1.0042243	1.0038998	1.0035993	1.0033237	1.0030743	1.0028543	1.0026631	1.0025022	1.0023693	1.0022643	1.0021855	1.0021336	1.0021055	1.0020981	1.0021123	1.0021442	1.0021936	1.0022562	1.0023335	1.0024226	1.0025219	1.0026305
0.9949626	0.9960343	0.9970932	0.9981466	0.999198	1.0002402	1.0012612	1.0022458	1.0031787	1.004042	1.0048267	1.0055206	1.0061144	1.0066067	1.0069934	1.0072774	1.0074599	1.0075463	1.0075457	1.007463	1.0073103	1.0070986	1.0068356	1.0065346	1.0062054	1.0058576	1.0055016	1.0051442	1.0047934	1.0044564	1.0041361	1.0038381	1.0035653	1.0033188	1.0030998	1.0029116	1.0027511	1.0026186	1.0025145	1.002436	1.0023834	1.0023537	1.0023457	1.0023581	1.0023897	1.0024368	1.0025002	1.0025759	1.0026643	1.0027633
0.99446964	0.9955711	0.9966566	0.9977352	0.9988121	0.99987763	1.0009241	1.0019355	1.0028985	1.003798	1.004623	1.0053611	1.0060087	1.0065567	1.0070044	1.0073506	1.0075979	1.0077485	1.007809	1.0077851	1.0076853	1.0075197	1.007298	1.007029	1.0067241	1.0063944	1.0060468	1.0056936	1.005339	1.0049925	1.0046592	1.0043439	1.0040497	1.00378	1.0035369	1.0033222	1.0031346	1.0029765	1.0028454	1.0027411	1.002663	1.0026112	1.0025812	1.0025728	1.0025855	1.002617	1.0026637	1.0027272	1.0028031	1.0028918
0.993924	0.99504787	0.9961547	0.99725544	0.9983508	0.99943745	1.0005043	1.0015383	1.0025278	1.0034598	1.0043205	1.005103	1.005798	1.0064011	1.0069084	1.0073175	1.0076298	1.0078475	1.0079728	1.0080128	1.0079718	1.007859	1.007685	1.0074571	1.007185	1.0068799	1.0065504	1.0062068	1.005856	1.0055077	1.0051655	1.0048373	1.0045266	1.0042372	1.0039723	1.0037334	1.0035204	1.0033364	1.0031805	1.0030506	1.0029478	1.0028706	1.0028192	1.0027896	1.0027821	1.0027944	1.0028267	1.0028741	1.0029378	1.003015
0.9933316	0.99447215	0.99559504	0.99671054	0.99782145	0.9989232	1.0000063	1.0010592	1.0020709	1.0030303	1.0039244	1.0047466	1.0054877	1.0061425	1.0067077	1.0071799	1.0075573	1.0078424	1.0080367	1.0081426	1.0081669	1.0081145	1.0079937	1.0078129	1.0075822	1.0073098	1.0070057	1.0066801	1.0063406	1.0059958	1.0056525	1.0053158	1.0049934	1.0046865	1.0044042	1.0041434	1.0039077	1.0037004	1.0035182	1.0033643	1.0032375	1.0031365	1.0030601	1.0030096	1.0029815	1.0029732	1.0029873	1.0030196	1.0030687	1.0031334
0.9926982	0.99384916	0.994982	0.99610764	0.99722755	0.9983398	0.9994364	1.0005028	1.0015349	1.0025165	1.0034398	1.0042974	1.0050814	1.0057847	1.0064045	1.0069373	1.007382	1.007734	1.0079978	1.0081751	1.0082666	1.0082808	1.0082198	1.0080934	1.0079114	1.00768	1.0074097	1.0071093	1.0067872	1.0064524	1.0061132	1.0057762	1.0054452	1.0051299	1.0048299	1.0045513	1.0042963	1.0040642	1.0038595	1.0036821	1.0035313	1.0034063	1.0033063	1.003232	1.0031828	1.0031555	1.0031496	1.0031651	1.0031983	1.0032504
0.9920299	0.9931857	0.9943218	0.99545205	0.996578	0.99769557	0.99879915	0.999878	1.0009235	1.001924	1.0028737	1.0037632	1.0045843	1.0053344	1.0060061	1.0065962	1.0071042	1.0075247	1.0078592	1.0081068	1.0082712	1.0083547	1.0083596	1.0082955	1.0081668	1.0079846	1.007755	1.0074883	1.0071918	1.0068752	1.0065466	1.0062134	1.0058826	1.0055596	1.0052487	1.0049561	1.0046824	1.0044324	1.0042053	1.0040048	1.0038294	1.0036808	1.0035583	1.0034611	1.0033895	1.0033405	1.0033171	1.0033128	1.0033289	1.0033644
0.99133354	0.9924854	0.9936218	0.994751	0.99587667	0.9969963	0.9981042	0.99918956	1.0002441	1.001262	1.0022322	1.003149	1.0040058	1.0047954	1.0055156	1.0061617	1.0067291	1.0072173	1.0076214	1.0079424	1.0081799	1.0083352	1.0084113	1.0084132	1.0083475	1.0082201	1.0080395	1.0078126	1.0075507	1.0072587	1.0069479	1.0066266	1.0063004	1.0059752	1.0056598	1.0053551	1.0050671	1.0047997	1.004553	1.0043308	1.0041339	1.0039631	1.0038165	1.0036962	1.0036021	1.0035319	1.0034858	1.0034623	1.0034609	1.0034794
0.99061406	0.9917587	0.9928879	0.9940126	0.9951337	0.9962502	0.9973573	0.9984459	0.99950814	1.0005373	1.0015237	1.0024636	1.0033498	1.0041771	1.0049418	1.0056394	1.0062643	1.0068153	1.007289	1.0076816	1.0079933	1.0082235	1.008375	1.0084478	1.0084487	1.0083835	1.0082574	1.0080793	1.0078565	1.0075985	1.0073128	1.0070093	1.0066934	1.0063746	1.0060564	1.0057464	1.0054482	1.0051659	1.0049032	1.0046622	1.0044441	1.0042508	1.0040812	1.0039386	1.0038217	1.0037302	1.0036615	1.0036184	1.0035954	1.0035965
0.9898792	0.99101055	0.99212766	0.9932424	0.99435407	0.9954641	0.99656534	0.9976528	0.9987188	0.99975514	1.0007554	1.0017135	1.002627	1.0034872	1.0042918	1.0050349	1.0057144	1.0063268	1.0068657	1.0073293	1.0077146	1.0080214	1.0082474	1.0083965	1.0084692	1.0084696	1.008406	1.0082827	1.0081083	1.0078903	1.007638	1.0073591	1.0070615	1.006752	1.0064384	1.0061274	1.0058244	1.0055306	1.005254	1.004996	1.0047596	1.0045453	1.0043546	1.0041912	1.0040497	1.0039349	1.0038435	1.003779	1.0037366	1.0037171
0.9891359	0.9902483	0.9913479	0.9924468	0.9935473	0.99464583	0.99573916	0.9968225	0.997886	0.9989268	0.99993604	1.0009096	1.0018427	1.0027307	1.0035695	1.0043564	1.0050857	1.0057529	1.0063562	1.0068886	1.0073481	1.0077294	1.0080342	1.0082588	1.0084072	1.0084813	1.0084836	1.0084224	1.0083027	1.0081321	1.0079197	1.007672	1.0073987	1.0071056	1.0068032	1.0064962	1.0061911	1.0058918	1.005605	1.0053331	1.0050795	1.0048469	1.0046363	1.0044485	1.0042862	1.004149	1.0040361	1.0039475	1.0038842	1.003844
0.98838824	0.9894765	0.9905555	0.9916347	0.9927176	0.9938012	0.9948833	0.9959575	0.9970176	0.99805844	0.9990731	1.0000569	1.0010073	1.0019186	1.0027884	1.0036125	1.004387	1.0051072	1.0057683	1.0063653	1.0068954	1.0073514	1.0077331	1.0080374	1.0082636	1.0084125	1.0084877	1.0084927	1.0084345	1.0083187	1.0081515	1.0079442	1.0077006	1.0074327	1.0071468	1.0068482	1.0065472	1.0062472	1.0059536	1.0056714	1.005403	1.0051531	1.0049238	1.0047169	1.0045332	1.0043724	1.0042366	1.0041261	1.0040396	1.003978
0.9876424	0.9887029	0.98975694	0.99081373	0.9918747	0.99293965	0.9940065	0.9950691	0.99612206	0.99715793	0.99817497	0.9991665	1.0001286	1.0010594	1.0019534	1.0028112	1.0036255	1.0043924	1.0051075	1.0057675	1.006363	1.0068926	1.0073498	1.0077318	1.0080376	1.0082654	1.0084167	1.0084944	1.0085028	1.0084463	1.0083332	1.0081711	1.0079665	1.0077294	1.0074645	1.0071834	1.0068909	1.0065936	1.0062973	1.0060089	1.0057299	1.0054657	1.005219	1.004993	1.0047878	1.0046062	1.004448	1.0043143	1.0042051	1.0041215
0.9869031	0.98793274	0.9889578	0.98998713	0.9910239	0.9920679	0.99311584	0.99416304	0.9952045	0.9962338	0.9972488	0.99824345	0.99921495	1.00016	1.0010754	1.0019599	1.0028081	1.0036178	1.004383	1.0050982	1.0057579	1.0063561	1.0068879	1.007348	1.0077326	1.0080405	1.0082703	1.0084238	1.0085027	1.0085127	1.0084597	1.0083493	1.0081909	1.0079895	1.0077548	1.0074955	1.007218	1.0069299	1.006636	1.0063443	1.0060579	1.005782	1.0055212	1.0052774	1.0050533	1.0048506	1.0046706	1.0045136	1.0043808	1.004274
0.9861765	0.9871717	0.98816425	0.98916364	0.9901721	0.9911925	0.99221855	0.99324757	0.99427456	0.9952955	0.99630475	0.9972983	0.998274	0.9992286	1.0001609	1.0010684	1.0019459	1.0027907	1.0035995	1.0043662	1.0050852	1.0057487	1.0063504	1.0068867	1.0073495	1.0077384	1.0080485	1.008281	1.0084363	1.0085173	1.0085298	1.0084772	1.0083696	1.0082138	1.0080142	1.0077826	1.0075258	1.0072505	1.0069664	1.006675	1.0063858	1.0061028	1.0058304	1.00557	1.005328	1.0051063	1.0049049	1.0047244	1.0045698	1.0044386
0.9854654	0.98642266	0.98738027	0.9883463	0.9893261	0.99031836	0.99132013	0.9923291	0.9933395	0.9943473	0.9953466	0.99633664	0.9973134	0.99827445	0.99921775	1.0001425	1.0010442	1.0019213	1.0027684	1.0035799	1.0043517	1.0050755	1.0057458	1.0063533	1.0068942	1.0073619	1.0077531	1.0080665	1.0083008	1.0084562	1.0085402	1.0085522	1.0085013	1.0083936	1.0082387	1.0080421	1.0078114	1.0075567	1.007284	1.0069987	1.0067115	1.0064234	1.0061418	1.0058699	1.005612	1.0053709	1.0051494	1.004949	1.0047697	1.0046153
0.98477405	0.98569256	0.98661107	0.98754334	0.98849106	0.98945284	0.99042827	0.9914135	0.992404	0.9933954	0.9943839	0.9953675	0.99634117	0.99730426	0.99825484	0.99919194	1.0001135	1.0010155	1.001895	1.0027472	1.003566	1.0043457	1.005077	1.0057541	1.0063692	1.0069139	1.0073874	1.0077811	1.0080957	1.0083311	1.0084875	1.0085692	1.008583	1.0085318	1.0084239	1.0082686	1.0080721	1.0078423	1.0075877	1.0073153	1.0070319	1.006744	1.0064565	1.0061762	1.0059038	1.005647	1.0054067	1.0051851	1.0049838	1.0048053
0.984107	0.98498285	0.9858633	0.98675734	0.987669	0.98860073	0.98954725	0.9905071	0.99147636	0.9924487	0.99342406	0.99439615	0.9953636	0.99632555	0.99728006	0.9982255	0.99916065	1.0000821	1.0009892	1.0018749	1.002736	1.0035638	1.0043533	1.0050949	1.0057794	1.0064	1.0069515	1.0074271	1.0078242	1.0081394	1.0083739	1.00853	1.0086107	1.0086219	1.0085692	1.008461	1.0083034	1.0081058	1.0078748	1.0076191	1.0073457	1.0070617	1.006773	1.0064857	1.0062045	1.0059328	1.005674	1.0054327	1.005211	1.0050097
0.9834653	0.98429775	0.9851387	0.98599434	0.9868702	0.9877665	0.9886827	0.9896148	0.9905595	0.9915125	0.9924698	0.9934286	0.994388	0.9953451	0.99629915	0.9972482	0.99819285	0.99912983	1.000058	1.000973	1.0018687	1.0027406	1.0035801	1.0043799	1.005131	1.0058233	1.0064517	1.0070058	1.0074853	1.0078815	1.0081983	1.0084304	1.0085847	1.0086617	1.0086693	1.0086143	1.0085033	1.0083421	1.0081416	1.007907	1.00765	1.0073749	1.00709	1.0067987	1.0065104	1.006227	1.005952	1.0056946	1.0054517	1.005228
0.98285174	0.98364127	0.98443866	0.9852554	0.9860933	0.98695606	0.98783976	0.9887428	0.98966193	0.9905905	0.99152946	0.99247265	0.99341923	0.9943692	0.9953181	0.99626833	0.9972176	0.998166	0.9991088	1.0000465	1.0009724	1.0018817	1.0027661	1.0036188	1.0044292	1.0051899	1.005891	1.0065237	1.0070823	1.0075616	1.0079594	1.0082716	1.0085019	1.0086505	1.0087246	1.0087262	1.008667	1.0085497	1.0083858	1.0081791	1.0079434	1.0076816	1.0074037	1.0071133	1.0068203	1.0065295	1.0062426	1.0059677	1.0057052	1.0054598
0.9822712	0.9830148	0.9837691	0.9845454	0.9853453	0.9861719	0.9870222	0.9878938	0.9887831	0.98969024	0.990607	0.991532	0.9924648	0.9934037	0.9943464	0.9952924	0.99624234	0.99719644	0.9981512	0.9991063	1.0000544	1.0009943	1.0019174	1.0028172	1.0036821	1.0045047	1.0052748	1.0059823	1.0066196	1.0071797	1.0076588	1.0080526	1.0083622	1.0085875	1.0087304	1.0087973	1.0087942	1.0087262	1.0086035	1.0084316	1.0082208	1.0079774	1.0077105	1.0074277	1.007134	1.0068369	1.0065422	1.0062516	1.0059729	1.0057079
0.98172057	0.98241985	0.98313206	0.98386675	0.98462796	0.98541605	0.98623204	0.9870716	0.98793346	0.988813	0.98970646	0.99061245	0.99152845	0.9924531	0.9933858	0.9943262	0.9952738	0.99622846	0.99718994	0.9981551	0.9991227	1.0000873	1.0010436	1.0019823	1.0028969	1.0037757	1.0046083	1.0053861	1.0060989	1.006739	1.0072998	1.007776	1.0081664	1.0084682	1.0086862	1.0088226	1.0088801	1.0088668	1.0087922	1.0086596	1.0084804	1.0082623	1.0080123	1.0077386	1.0074492	1.0071505	1.0068479	1.0065467	1.006252	1.0059695
0.9812049	0.9818587	0.98252803	0.98322	0.9839427	0.98469347	0.9854738	0.98628044	0.9871118	0.9879636	0.9888329	0.98971707	0.99061465	0.9915243	0.9924438	0.9933738	0.994316	0.9952681	0.996232	0.99720407	0.99818486	0.99916744	1.0001502	1.0011232	1.0020789	1.0030078	1.0038983	1.0047415	1.0055268	1.0062437	1.0068831	1.0074409	1.0079129	1.0082976	1.0085921	1.0087997	1.0089245	1.0089729	1.0089492	1.0088632	1.0087211	1.0085319	1.0083041	1.0080464	1.0077652	1.0074673	1.007161	1.0068519	1.0065453	1.0062447
0.98072433	0.9813337	0.98195875	0.98261046	0.983292	0.9840048	0.98475	0.98552346	0.98632294	0.98714584	0.98798966	0.9888515	0.98972833	0.9906186	0.9915236	0.99244297	0.9933754	0.99432236	0.99528366	0.99625754	0.9972455	0.9982426	0.9992449	1.000245	1.0012368	1.0022081	1.0031512	1.0040553	1.0049062	1.0056962	1.0064148	1.0070524	1.0076061	1.0080713	1.0084449	1.0087293	1.0089246	1.0090377	1.0090728	1.0090375	1.0089375	1.0087843	1.0085837	1.0083454	1.0080762	1.007785	1.0074795	1.0071642	1.0068468	1.0065329
0.98027855	0.9808437	0.9814272	0.9820376	0.9826794	0.98335516	0.98406273	0.98480237	0.98556876	0.98636323	0.98717934	0.9880159	0.9888719	0.9897433	0.9906314	0.9915356	0.9924564	0.9933937	0.994349	0.99532294	0.9963131	0.99731827	0.9983341	0.999356	1.0003765	1.0013863	1.0023757	1.003331	1.004244	1.0051018	1.005895	1.0066117	1.0072464	1.007792	1.0082468	1.00861	1.0088804	1.0090616	1.0091603	1.009181	1.0091294	1.0090163	1.0088485	1.0086358	1.0083842	1.0081044	1.0078013	1.0074855	1.0071609	1.0068353
0.9798699	0.98039144	0.98093194	0.9815015	0.9821051	0.98274165	0.98341393	0.9841178	0.9848536	0.98561645	0.98640573	0.9872156	0.9880486	0.98889846	0.9897688	0.9906561	0.9915627	0.9924892	0.9934362	0.994404	0.9953929	0.99640024	0.99742573	0.9984622	0.99950516	1.0005449	1.0015727	1.0025773	1.0035461	1.0044668	1.0053289	1.0061212	1.0068347	1.0074627	1.0079993	1.0084419	1.0087897	1.0090442	1.00921	1.0092909	1.0092928	1.009226	1.0090957	1.0089134	1.0086851	1.0084199	1.0081259	1.0078118	1.007484	1.0071484
0.9794967	0.9799754	0.98047453	0.981004	0.9815675	0.9821681	0.9828028	0.9834722	0.9841757	0.9849087	0.98566765	0.986452	0.9872598	0.98808974	0.9889381	0.98980844	0.9906991	0.9916115	0.9925466	0.99350655	0.9944896	0.99549687	0.99652433	0.9975711	0.9986304	0.9996943	1.0007544	1.0018001	1.0028181	1.0037962	1.004723	1.0055884	1.006377	1.0070845	1.0077022	1.0082263	1.0086532	1.0089836	1.0092196	1.0093653	1.0094273	1.009411	1.0093243	1.0091772	1.008976	1.0087308	1.0084494	1.0081416	1.0078137	1.0074733
0.97915876	0.9795959	0.98005503	0.98054636	0.98107076	0.9816324	0.98223215	0.9828683	0.983538	0.9842391	0.9849698	0.9857276	0.9865098	0.987316	0.9881437	0.9889945	0.9898673	0.9907638	0.99168533	0.99263376	0.993608	0.9946092	0.9956373	0.99668735	0.99775827	0.99883974	0.9999258	1.001005	1.0020645	1.0030951	1.0040821	1.0050136	1.0058753	1.0066593	1.007358	1.0079625	1.0084697	1.0088784	1.0091894	1.0094036	1.0095295	1.0095688	1.0095301	1.0094235	1.0092543	1.0090344	1.0087719	1.0084739	1.00815	1.007807
0.97885865	0.9792543	0.9796747	0.98012483	0.98061293	0.98113805	0.9817031	0.98230493	0.9829406	0.98361146	0.9843115	0.9850427	0.98579985	0.98658085	0.98738724	0.98821706	0.9890707	0.9899506	0.99085677	0.99179053	0.9927529	0.99374545	0.99476874	0.99581957	0.9968934	0.9979867	0.99909186	1.000198	1.0012957	1.0023708	1.0034108	1.0044018	1.0053333	1.0061928	1.0069675	1.0076524	1.0082414	1.0087295	1.0091171	1.0094043	1.0095958	1.0096972	1.0097126	1.0096511	1.0095205	1.0093305	1.0090895	1.0088077	1.0084909	1.0081493
0.97859305	0.97894925	0.9793295	0.97974336	0.98019457	0.98068404	0.98121417	0.98178124	0.98238504	0.9830244	0.9836967	0.98439944	0.9851287	0.98588663	0.98666984	0.9874782	0.98831266	0.98917234	0.9900598	0.9909782	0.99192804	0.99290967	0.9939226	0.99496895	0.9960433	0.9971425	0.9982605	0.99938864	1.0005158	1.0016294	1.0027168	1.0037639	1.004758	1.0056856	1.0065376	1.0072999	1.0079693	1.0085372	1.0090028	1.0093663	1.0096287	1.0097939	1.0098683	1.0098573	1.0097705	1.0096153	1.0094013	1.0091393	1.0088354	1.0084991
0.97836196	0.9786798	0.97902375	0.97940075	0.9798154	0.98027	0.980765	0.9812995	0.9818718	0.98248035	0.9831222	0.9837964	0.9844995	0.9852322	0.9859917	0.9867782	0.98759127	0.98843247	0.98930275	0.9902018	0.9911363	0.9921032	0.9931046	0.99414194	0.9952126	0.99631286	0.9974382	0.99858	0.9997292	1.0008757	1.0020021	1.0031005	1.0041523	1.0051452	1.0060664	1.0069066	1.0076536	1.0083036	1.0088485	1.0092889	1.009625	1.0098581	1.0099949	1.0100396	1.010001	1.0098861	1.009705	1.009466	1.0091788	1.0088531
0.97816527	0.9784456	0.9787535	0.97909397	0.97947466	0.9798951	0.98035675	0.9808585	0.98139954	0.98197675	0.9825904	0.98323584	0.98391354	0.98462045	0.9853564	0.98611975	0.9869119	0.98773193	0.98858225	0.98946387	0.99037886	0.9913296	0.9923174	0.99334204	0.99440515	0.99550205	0.9966286	0.9977797	0.9989454	1.0001154	1.0012778	1.0024178	1.0035219	1.004575	1.0055633	1.006475	1.0072999	1.0080274	1.0086529	1.009172	1.0095848	1.0098894	1.0100923	1.0101974	1.0102116	1.0101415	1.0099981	1.0097882	1.0095234	1.0092102
0.9780022	0.9782458	0.97851855	0.9788264	0.9791719	0.97955996	0.9799895	0.98045826	0.9809674	0.9815157	0.98209876	0.9827167	0.9833683	0.9840498	0.9847607	0.98550195	0.98627186	0.9870712	0.9879012	0.98876315	0.98965997	0.9905924	0.99156415	0.99257505	0.9936259	0.9947141	0.995839	0.99699193	0.9981688	0.9993566	1.0005467	1.0017222	1.0028722	1.0039786	1.0050298	1.0060099	1.0069093	1.0077146	1.0084188	1.0090181	1.0095073	1.0098872	1.0101595	1.0103282	1.0103997	1.0103799	1.0102782	1.0101019	1.0098633	1.0095704
0.9778711	0.97808045	0.9783181	0.9785923	0.9789064	0.9792621	0.9796584	0.9800982	0.9805765	0.98109496	0.9816504	0.98224086	0.982865	0.98352194	0.9842086	0.9849273	0.98567396	0.9864524	0.9872612	0.9881027	0.98897976	0.98989403	0.9908468	0.9918406	0.9928776	0.9939556	0.995071	0.996223	0.99740314	0.99860424	0.99981385	1.0010208	1.0022087	1.0033631	1.0044705	1.0055151	1.0064834	1.0073638	1.0081465	1.0088236	1.0093924	1.0098487	1.0101943	1.0104306	1.010563	1.010598	1.0105429	1.0104069	1.0101992	1.0099288
0.97777176	0.9779476	0.9781542	0.9783949	0.9786776	0.97900087	0.9793674	0.97977644	0.98022467	0.9807143	0.98124146	0.9818045	0.98240393	0.98303473	0.9836976	0.9843932	0.98511827	0.98587453	0.9866628	0.98748416	0.98834026	0.98923403	0.99016845	0.9911429	0.992163	0.9932252	0.9943318	0.9954772	0.9966561	0.9978636	0.99908787	1.0003161	1.0015372	1.0027329	1.0038905	1.0049946	1.0060278	1.0069808	1.0078384	1.0085951	1.0092424	1.0097762	1.0101962	1.0105029	1.010701	1.0107954	1.0107914	1.0106987	1.0105273	1.0102857
0.97770315	0.9778458	0.97801983	0.97823143	0.9784833	0.9787763	0.9791132	0.97949237	0.97991234	0.9803742	0.9808739	0.9814103	0.9819828	0.9825894	0.9832289	0.9839003	0.98460454	0.9853385	0.9861057	0.98690593	0.9877422	0.98861533	0.9895281	0.990484	0.9914847	0.992531	0.9936218	0.99475753	0.9959323	0.99713904	0.9983715	0.9996166	1.0008627	1.002095	1.0032958	1.0044519	1.005547	1.0065663	1.0074983	1.0083306	1.0090556	1.0096687	1.0101655	1.0105457	1.0108116	1.0109682	1.0110219	1.0109781	1.0108471	1.0106382
0.97766256	0.9777745	0.97791916	0.9781004	0.9783224	0.9785872	0.97889537	0.9792456	0.97963846	0.9800721	0.98054475	0.98105514	0.981602	0.9821842	0.98280025	0.98344934	0.9841306	0.98484415	0.98559076	0.9863698	0.98718506	0.9880378	0.98893	0.9898651	0.99084574	0.9918728	0.99294764	0.9940675	0.99523276	0.99643666	0.9976708	0.9989268	1.0001907	1.001452	1.0026904	1.0038935	1.0050446	1.0061275	1.0071288	1.0080348	1.0088372	1.009528	1.0101016	1.0105578	1.0108947	1.0111185	1.011231	1.0112406	1.0111555	1.0109838
0.9776518	0.97773504	0.97784877	0.9780011	0.97819626	0.97843224	0.97871256	0.9790351	0.9794001	0.9798072	0.98025423	0.9807387	0.9812606	0.9818192	0.9824119	0.98303854	0.98369753	0.98438925	0.985115	0.98587483	0.98666894	0.98750174	0.9883735	0.9892871	0.9902461	0.9912533	0.99230945	0.9934124	0.99456507	0.99575907	0.9969911	0.99825144	0.999528	1.0008098	1.0020802	1.0033239	1.0045239	1.0056646	1.0067321	1.0077095	1.0085859	1.009354	1.0100063	1.0105376	1.0109496	1.0112414	1.011418	1.0114868	1.0114508	1.011321
0.9776674	0.97772074	0.97780776	0.97793293	0.97809976	0.9783092	0.9785631	0.9788586	0.97919804	0.97957885	0.9799995	0.9804604	0.9809571	0.9814923	0.98206174	0.98266655	0.98330504	0.98397726	0.98468184	0.9854205	0.9861953	0.98700565	0.98785645	0.9887504	0.9896877	0.9906734	0.9917076	0.9927944	0.99392885	0.9951113	0.9963356	0.9975946	0.99887854	1.0001749	1.0014704	1.0027483	1.0039922	1.0051857	1.0063107	1.0073574	1.0083069	1.0091497	1.009879	1.0104891	1.0109763	1.0113409	1.011583	1.0117108	1.0117313	1.0116488
0.9777081	0.9777348	0.9777944	0.97789264	0.97803414	0.978218	0.9784463	0.97871625	0.97902983	0.9793862	0.97978145	0.9802181	0.98069173	0.9812037	0.98175097	0.98233366	0.9829514	0.98360264	0.98428744	0.9850059	0.9857608	0.9865524	0.9873826	0.9882548	0.98917043	0.9901341	0.991148	0.99221224	0.99332935	0.9944943	0.9957084	0.9969614	0.99824667	0.9995527	1.0008646	1.0021709	1.0034523	1.004692	1.0058736	1.0069817	1.0079995	1.0089173	1.0097224	1.0104097	1.0109726	1.0114105	1.0117241	1.0119165	1.0119941	1.0119643
0.97777474	0.977774	0.9778082	0.9778812	0.97799724	0.9781562	0.97835976	0.97860557	0.97889453	0.97922575	0.9795976	0.9800101	0.9804618	0.980951	0.9814765	0.98203784	0.98263437	0.9832654	0.983932	0.98463166	0.9853673	0.9861386	0.9869479	0.98779917	0.9886942	0.9896363	0.9906283	0.9916702	0.9927669	0.9939147	0.99511325	0.9963559	0.99763656	0.99894625	1.000271	1.0015978	1.002909	1.0041895	1.0054209	1.0065864	1.0076699	1.0086575	1.0095377	1.010301	1.0109407	1.0114541	1.0118402	1.0121008	1.0122398	1.0122646
0.9778645	0.9778381	0.9778467	0.9778969	0.97798955	0.9781237	0.9783029	0.9785255	0.97879046	0.9790989	0.9794471	0.9798362	0.9802667	0.9807325	0.9812379	0.9817793	0.9823557	0.98296744	0.98361385	0.9842942	0.9850105	0.98576385	0.98655444	0.9873851	0.98825985	0.98917925	0.9901493	0.9911704	0.9922429	0.9933707	0.99455196	0.99578065	0.99705356	0.9983607	0.9996916	1.0010332	1.0023679	1.0036833	1.0049585	1.006176	1.0073199	1.0083735	1.0093262	1.0101644	1.010881	1.0114701	1.0119308	1.0122613	1.0124664	1.0125513
0.9779773	0.9779259	0.9779115	0.9779381	0.9780063	0.9781187	0.9782741	0.97847384	0.97871697	0.9790027	0.97932905	0.9796965	0.98010415	0.9805488	0.981033	0.9815543	0.9821118	0.9827038	0.9833329	0.98399436	0.9846929	0.9854276	0.98619944	0.9870117	0.98786527	0.9887636	0.98971057	0.990709	0.9917606	0.99286586	0.9940263	0.9952384	0.9964991	0.99779946	0.99913096	1.0004804	1.0018351	1.0031773	1.0044888	1.0057533	1.006952	1.0080702	1.0090916	1.0100025	1.0107944	1.0114611	1.0119964	1.0123996	1.0126736	1.0128216
0.9781102	0.97803473	0.9779986	0.97800183	0.9780486	0.97813874	0.9782732	0.97845036	0.97867143	0.9789351	0.97923976	0.97958565	0.9799729	0.980397	0.9808615	0.9813627	0.98190117	0.9824749	0.9830853	0.98373085	0.9844118	0.98512894	0.98588324	0.9866762	0.98750985	0.9883884	0.9893139	0.990289	0.99131817	0.992401	0.99354035	0.99473274	0.9959763	0.9972673	0.9985934	0.999947	1.0013132	1.0026765	1.004019	1.0053242	1.006574	1.00775	1.0088357	1.0098176	1.0106833	1.0114259	1.0120374	1.0125146	1.0128587	1.0130719
0.9782635	0.97816664	0.97810805	0.97808933	0.9781153	0.97818327	0.978297	0.97845346	0.97865415	0.9788952	0.9791807	0.97950625	0.97987115	0.98027617	0.9807212	0.9812038	0.9817233	0.98227984	0.98287284	0.9835004	0.98416454	0.9848648	0.9856018	0.9863782	0.98719436	0.9880523	0.9889561	0.9899104	0.9909175	0.99197626	0.9930924	0.9942645	0.9954907	0.9967653	0.9980835	0.9994344	1.0008068	1.002184	1.0035522	1.0048925	1.0061861	1.0074147	1.0085615	1.0096104	1.0105488	1.0113654	1.0120525	1.0126058	1.0130227	1.0133052
0.9784364	0.9783174	0.9782373	0.97819835	0.9782036	0.978252	0.9783455	0.9784818	0.9786616	0.97888416	0.9791481	0.9794534	0.97979957	0.9801852	0.9806106	0.9810739	0.98157704	0.9821153	0.982691	0.9833028	0.9839506	0.9846358	0.9853563	0.9861153	0.98691463	0.987754	0.98863953	0.989572	0.99055517	0.9915927	0.99268454	0.9938343	0.9950398	0.9962976	0.99760324	0.9989469	1.0003196	1.0017072	1.0030937	1.0044626	1.0057935	1.0070701	1.0082729	1.0093858	1.0103927	1.0112801	1.0120437	1.0126728	1.0131637	1.0135174
0.9786279	0.97848606	0.97838634	0.97832805	0.97831285	0.9783435	0.9784174	0.9785341	0.9786939	0.9788966	0.9791422	0.9794274	0.9797543	0.9801223	0.9805285	0.9809746	0.9814589	0.98198056	0.9825413	0.9831374	0.98377013	0.9844388	0.9851449	0.98588777	0.9866697	0.9874929	0.9883598	0.98927236	0.9902338	0.9912485	0.9923188	0.99344367	0.9946282	0.9958661	0.99715483	0.99848944	0.999856	1.0012476	1.0026469	1.0040369	1.0054004	1.006719	1.0079727	1.0091448	1.0102165	1.011178	1.0120133	1.0127167	1.013284	1.0137101
0.9788334	0.9786739	0.9785542	0.9784769	0.9784441	0.9784547	0.97850984	0.978609	0.9787502	0.9789341	0.97916037	0.9794266	0.9797362	0.98008573	0.9804742	0.98090285	0.9813705	0.9818758	0.9824195	0.98300064	0.98361963	0.98427385	0.9849654	0.9856934	0.9864598	0.987267	0.988115	0.9890096	0.98995155	0.9909451	0.99199104	0.9930945	0.9942542	0.99547035	0.99674255	0.9980615	0.9994212	1.0008099	1.0022162	1.0036227	1.0050124	1.0063665	1.0076654	1.0088911	1.0100257	1.011054	1.0119617	1.0127403	1.0133816	1.0138819
0.9790565	0.97887766	0.9787384	0.9786441	0.9785921	0.9785865	0.978624	0.9787046	0.97882855	0.9789944	0.979202	0.9794521	0.9797418	0.9800739	0.98044586	0.9808567	0.981308	0.9817983	0.98232675	0.9828927	0.9834969	0.98413676	0.984815	0.9855298	0.98628217	0.9870736	0.98790705	0.9887828	0.9897059	0.99067897	0.9917035	0.992783	0.9939203	0.99511576	0.996365	0.99766797	0.9990146	1.0003976	1.0018054	1.0032222	1.0046326	1.0060164	1.007354	1.008628	1.0098207	1.0109134	1.0118914	1.0127422	1.013458	1.0140333
0.9792942	0.9790961	0.9789395	0.97882754	0.9787589	0.9787359	0.97875655	0.97882074	0.97892725	0.9790758	0.97926694	0.97949773	0.9797716	0.98008555	0.9804408	0.98083603	0.98127043	0.98174596	0.9822596	0.9828112	0.98340094	0.98402894	0.98469335	0.9853954	0.98613465	0.98691213	0.9877305	0.9885909	0.98949635	0.9904502	0.9914537	0.99251145	0.9936254	0.99479795	0.99602586	0.99730843	0.99864036	1.0000137	1.0014176	1.0028391	1.0042636	1.0056704	1.0070436	1.008361	1.0096052	1.0107574	1.0118014	1.012724	1.013514	1.0141654
0.97954553	0.9793296	0.9791557	0.9790268	0.9789431	0.97890335	0.978908	0.978954	0.9790453	0.9791771	0.9793522	0.9795674	0.97982293	0.9801208	0.9804592	0.9808387	0.98125815	0.9817173	0.9822175	0.98275405	0.9833325	0.9839463	0.9845982	0.98528904	0.9860153	0.98678076	0.987586	0.9884319	0.98932105	0.9902571	0.9912408	0.9922785	0.99337023	0.9945182	0.9957246	0.9969866	0.99830055	0.9996594	1.0010564	1.0024787	1.003912	1.0053363	1.0067365	1.0080919	1.009383	1.0105927	1.0116998	1.0126903	1.0135522	1.0142773
0.97980845	0.9795761	0.97938544	0.9792411	0.97914195	0.97908634	0.9790746	0.9791067	0.97918177	0.9792979	0.9794563	0.9796546	0.97989583	0.9801775	0.9804999	0.9808635	0.9812675	0.9817124	0.9821973	0.9827211	0.9832862	0.98388875	0.98452866	0.98520756	0.985924	0.98667824	0.98746985	0.9883029	0.98917806	0.9900971	0.9910646	0.99208146	0.9931514	0.9942783	0.99546117	0.99670196	0.9979961	0.99933946	1.0007248	1.0021425	1.0035764	1.0050147	1.0064379	1.0078256	1.0091579	1.0104172	1.0115831	1.0126408	1.0135733	1.0143712
0.98008424	0.979834	0.97962886	0.9794697	0.97935545	0.97928476	0.97925836	0.97927606	0.9793352	0.9794369	0.9795798	0.9797632	0.9799876	0.9802531	0.98056036	0.98090875	0.9812981	0.9817295	0.98220056	0.98271155	0.9832626	0.9838537	0.98448324	0.9851504	0.98585653	0.98659974	0.9873812	0.98820305	0.9890644	0.9899697	0.99092	0.99192	0.9929699	0.99407536	0.9952359	0.99645424	0.99772805	0.99905264	1.0004247	1.0018324	1.0032659	1.0047113	1.0061501	1.0075634	1.0089332	1.0102378	1.0114577	1.012576	1.0135779	1.0144476
0.98036987	0.98010486	0.9798852	0.9797112	0.97958237	0.9794981	0.97945756	0.97946036	0.97950494	0.9795909	0.9797196	0.97988844	0.98009855	0.9803495	0.98064107	0.98097456	0.9813495	0.98176503	0.98222244	0.98272216	0.983261	0.983841	0.9844589	0.9851171	0.985812	0.9865462	0.98731774	0.9881286	0.98897916	0.98987114	0.9908083	0.99179125	0.9928236	0.9939092	0.9950487	0.9962443	0.9974967	0.9988025	1.0001574	1.0015538	1.0029819	1.0044279	1.0058781	1.0073119	1.0087112	1.0100569	1.0113264	1.0125024	1.0135686	1.0145075
0.98066556	0.98038566	0.9801515	0.9799644	0.9798217	0.9797242	0.97967017	0.97966033	0.9796901	0.97976273	0.97987634	0.9800311	0.98022664	0.9804628	0.98074055	0.98105884	0.98142034	0.9818223	0.9822663	0.982752	0.9832796	0.9838476	0.98445606	0.9851031	0.9857894	0.986515	0.98727727	0.9880798	0.9889201	0.9898003	0.99072474	0.9916934	0.99270934	0.993776	0.99489653	0.9960717	0.9973015	0.9985874	0.9999231	1.0013056	1.0027252	1.0041686	1.0056235	1.0070735	1.0084968	1.0098768	1.0111922	1.0124213	1.013547	1.0145538
0.9809702	0.9806763	0.9804294	0.98022836	0.9800728	0.9799629	0.97989607	0.97987187	0.9798897	0.9799495	0.9800493	0.9801898	0.9803707	0.9805929	0.98085564	0.98116106	0.9815073	0.98189646	0.98232716	0.9828004	0.9833154	0.9838727	0.98447055	0.98511	0.98578656	0.98650306	0.98725855	0.98805207	0.98888534	0.98975545	0.99066865	0.9916251	0.99262714	0.9936772	0.99477935	0.99593264	0.9971433	0.9984071	0.99972475	1.0010909	1.0024976	1.0039356	1.005391	1.00685	1.0082942	1.0097036	1.0110564	1.0123343	1.0135177	1.0145888
0.9812838	0.9809761	0.98071533	0.98050237	0.9803345	0.98021305	0.98013407	0.98009735	0.9801035	0.9801487	0.9802354	0.9803631	0.9805304	0.9807388	0.98098797	0.9812781	0.98161197	0.98198736	0.9824054	0.98286605	0.98337036	0.9839174	0.98450434	0.9851335	0.98580414	0.9865118	0.9872611	0.98804575	0.98887044	0.989735	0.99063826	0.99158466	0.9925735	0.99360913	0.9946935	0.99583006	0.9970202	0.9982643	0.9995613	1.0009093	1.0023015	1.0037302	1.0051827	1.0066472	1.0081053	1.0095378	1.0109243	1.012246	1.0134811	1.0146128
0.98160255	0.9812827	0.9810109	0.98078513	0.98060596	0.9804724	0.9803824	0.98033476	0.9803274	0.9803613	0.9804363	0.9805501	0.98070383	0.9808988	0.9811352	0.98141265	0.9817318	0.98209476	0.9824989	0.98294866	0.9834408	0.9839759	0.98455405	0.98517406	0.9858354	0.98653764	0.98727775	0.98805934	0.9888755	0.989734	0.9906301	0.9915661	0.9925448	0.99356776	0.9946385	0.9957587	0.9969289	0.99815536	0.99943316	1.0007626	1.002138	1.0035548	1.0050014	1.0064662	1.0079327	1.0093838	1.0107992	1.0121595	1.0134423	1.0146289
0.98193043	0.9815975	0.9813136	0.9810767	0.98088765	0.98074186	0.9806419	0.98058265	0.9805641	0.9805872	0.9806481	0.9807501	0.9808925	0.9810734	0.98129606	0.9815606	0.98186725	0.98221695	0.98260957	0.9830464	0.98352724	0.9840503	0.98461914	0.98523045	0.98588467	0.9865783	0.98731256	0.9880866	0.9889	0.9897513	0.99064195	0.99157125	0.9925409	0.9935541	0.9946122	0.99571663	0.9968718	0.9980787	0.99933815	1.0006489	1.0020084	1.0034102	1.0048475	1.006309	1.0077801	1.0092448	1.010683	1.0120765	1.0134023	1.0146408
0.98226154	0.9819179	0.9816236	0.9813769	0.9811767	0.9810217	0.98090935	0.9808407	0.9808109	0.9808222	0.98087305	0.980963	0.98109186	0.9812616	0.9814711	0.98172265	0.9820165	0.98235244	0.98273337	0.98315734	0.98362654	0.9841402	0.9846983	0.9853004	0.9859458	0.9866328	0.9873624	0.98813117	0.9889402	0.9897877	0.9906718	0.99159604	0.99255997	0.99356306	0.99461085	0.995704	0.9968444	0.99803376	0.99927616	1.0005686	1.0019103	1.0032979	1.0047237	1.0061786	1.0076501	1.0091228	1.0105793	1.0120003	1.0133642	1.0146501
0.98259866	0.9822449	0.98193985	0.9816835	0.9814736	0.98130864	0.9811875	0.9811071	0.98106897	0.98106873	0.9811084	0.981187	0.9813043	0.98146087	0.98165965	0.9818984	0.98217905	0.98250246	0.9828701	0.9832832	0.9837396	0.9842426	0.9847916	0.9853838	0.98602086	0.986702	0.98742545	0.9881892	0.98899335	0.9898357	0.9907176	0.9916378	0.9925963	0.9935939	0.994634	0.99571574	0.99684405	0.99802077	0.9992458	1.0005207	1.0018448	1.0032159	1.0046295	1.0060753	1.007544	1.0090219	1.0104921	1.0119345	1.0133305	1.0146587
0.9829398	0.9825755	0.98226154	0.98199576	0.9817773	0.9816029	0.9814727	0.9813835	0.9813344	0.9813245	0.98135394	0.9814217	0.98152804	0.98167324	0.98185873	0.9820851	0.982353	0.98266435	0.9830207	0.98341954	0.98386574	0.9843577	0.9848957	0.98548007	0.98610944	0.98678267	0.9875008	0.9882589	0.98905885	0.9898991	0.9907781	0.99169505	0.9926503	0.9936439	0.99467695	0.9957516	0.99686927	0.9980322	0.9992434	1.0005035	1.0018122	1.0031672	1.0045661	1.0060008	1.0074644	1.0089427	1.0104208	1.0118824	1.0133057	1.0146712
0.9832853	0.9829106	0.98258823	0.98231316	0.982086	0.9819044	0.9817647	0.9816675	0.9816091	0.98159033	0.9816087	0.9816659	0.98176205	0.98189586	0.98206973	0.9822841	0.982539	0.9828379	0.98318124	0.9835698	0.9840042	0.98448473	0.9850123	0.98558617	0.98620784	0.98687345	0.9875857	0.98833996	0.98913634	0.98997414	0.99084914	0.99176526	0.99271786	0.9937089	0.9947381	0.99580586	0.99691665	0.9980696	0.99927014	1.0005151	1.0018078	1.0031482	1.0045327	1.0059564	1.0074118	1.0088867	1.0103707	1.0118457	1.013291	1.0146894
0.9836322	0.98325044	0.98291886	0.98263586	0.9824009	0.98221016	0.9820639	0.9819584	0.9818912	0.98186326	0.9818724	0.9819196	0.98200476	0.98212844	0.9822907	0.982493	0.98273677	0.9830233	0.9833548	0.98373085	0.98415303	0.9846221	0.98513925	0.985704	0.9863162	0.98697567	0.9876801	0.9884308	0.98922247	0.9900576	0.9909322	0.9918471	0.99279827	0.9937872	0.9948152	0.99587953	0.9969842	0.9981307	0.99932075	1.0005534	1.0018333	1.003159	1.0045292	1.0059414	1.0073879	1.0088576	1.0103428	1.0118257	1.0132898	1.0147158
0.98398274	0.98359156	0.98325247	0.9829628	0.9827206	0.98252296	0.9823691	0.98225415	0.9821803	0.9821433	0.9821443	0.9821822	0.9822579	0.9823698	0.98252165	0.9827132	0.9829437	0.9832193	0.9835374	0.983902	0.98431206	0.9847709	0.98527634	0.98583096	0.9864349	0.9870851	0.987785	0.9885291	0.9893189	0.9901511	0.9910245	0.991937	0.99288887	0.99387896	0.99490464	0.99596846	0.9970693	0.9982102	0.9993923	1.0006169	1.001885	1.0031977	1.0045556	1.0059546	1.0073904	1.0088546	1.010337	1.0118266	1.0133051	1.0147524
0.9843336	0.98393565	0.98358893	0.9832936	0.9830442	0.9828401	0.9826782	0.9825587	0.98247623	0.9824321	0.98242414	0.9824522	0.98251796	0.98262084	0.9827613	0.98294103	0.98316187	0.98342466	0.9837317	0.98408353	0.98448145	0.98492795	0.9854231	0.9859678	0.9865612	0.9872042	0.9878967	0.98863596	0.98942065	0.9902506	0.99112344	0.99203604	0.9929882	0.9939789	0.9950057	0.9960695	0.99716926	0.99830663	0.9994838	1.0007014	1.001961	1.0032628	1.0046088	1.0059956	1.0074201	1.0088778	1.0103568	1.0118487	1.013336	1.0148038
0.9846854	0.98428154	0.98392886	0.9836265	0.98337185	0.9831617	0.98299354	0.98286635	0.98277736	0.982725	0.9827096	0.9827307	0.9827861	0.9828797	0.98301023	0.9831786	0.9833884	0.9836391	0.9839338	0.98427415	0.98466074	0.9850945	0.9855782	0.98611206	0.9866964	0.98733085	0.98801553	0.98874885	0.989531	0.9903574	0.9912278	0.9921411	0.9930952	0.9940869	0.9951148	0.99617934	0.9972806	0.99841815	0.99959284	1.0008057	1.0020577	1.0033514	1.0046872	1.0060636	1.0074784	1.0089266	1.0104021	1.0118927	1.0133868	1.0148692
0.9850382	0.98462796	0.98426986	0.98396146	0.9837006	0.9834852	0.98331106	0.9831784	0.98308325	0.9830242	0.98300195	0.9830143	0.9830619	0.9831461	0.9832667	0.9834257	0.9836237	0.983862	0.98414606	0.9844726	0.98484695	0.9852696	0.985742	0.9862641	0.9868387	0.9874644	0.98814094	0.9888687	0.989645	0.99046886	0.99133754	0.99225163	0.9932052	0.99419975	0.9952309	0.99629885	0.9974017	0.99854076	0.9997142	1.0009257	1.0021747	1.003462	1.0047896	1.0061568	1.0075616	1.0090019	1.0104707	1.0119609	1.0134585	1.0149517
0.9853905	0.9849747	0.9846106	0.98429847	0.9840335	0.98381275	0.9836337	0.98349553	0.9833938	0.9833295	0.9832993	0.9833048	0.9833437	0.98341846	0.9835302	0.9836789	0.9838666	0.98409474	0.9843654	0.9846816	0.9850428	0.98545355	0.9859149	0.98642534	0.9869889	0.98760504	0.9882728	0.98899347	0.9897642	0.99058443	0.9914513	0.99236465	0.99331975	0.99431664	0.99535197	0.9964237	0.99753004	0.99867296	0.999848	1.0010592	1.0023062	1.0035902	1.0049124	1.0062714	1.0076686	1.0091016	1.0105647	1.0120512	1.0135508	1.015052
0.9857438	0.9853218	0.9849543	0.9846366	0.98436624	0.98414254	0.9839597	0.983816	0.9837096	0.9836379	0.9836026	0.9836004	0.9836325	0.983699	0.98380107	0.9839394	0.9841168	0.9843342	0.98459303	0.9848977	0.9852479	0.98564476	0.9860928	0.98659337	0.9871455	0.9877515	0.98841	0.98912317	0.9898885	0.9907038	0.9915696	0.9924814	0.9934387	0.9944376	0.9954755	0.9965508	0.99766374	0.9988097	0.9999897	1.0012037	1.0024505	1.0037344	1.0050527	1.0064075	1.0077981	1.009225	1.0106817	1.0121652	1.0136657	1.0151716
0.9860946	0.98566806	0.9852959	0.98497474	0.9847018	0.98447317	0.98428637	0.9841385	0.98402745	0.9839516	0.98390925	0.98390037	0.98392564	0.98398554	0.9840792	0.98420787	0.9843747	0.9845817	0.98482907	0.9851213	0.98545843	0.98584414	0.98628014	0.9867685	0.987309	0.98790354	0.9885534	0.98925656	0.9900152	0.9908268	0.99168855	0.99259967	0.9935559	0.99455744	0.9956005	0.99668235	0.997799	0.99895155	1.000137	1.0013559	1.002607	1.0038908	1.0052086	1.0065612	1.007948	1.0093694	1.0108216	1.012301	1.0138015	1.0153117
0.98644286	0.98601353	0.9856382	0.98531306	0.98503685	0.98480505	0.9846147	0.9844631	0.9843476	0.98426783	0.9842208	0.984206	0.9842247	0.98427564	0.98436135	0.9844813	0.9846394	0.9848352	0.9850721	0.98535204	0.98567855	0.9860504	0.9864742	0.98695004	0.98747957	0.98806185	0.98870134	0.98939633	0.9901466	0.99095136	0.99180937	0.9927189	0.9936762	0.99467915	0.99572617	0.99681175	0.9979367	0.99909663	1.0002873	1.0015134	1.0027692	1.0040575	1.0053774	1.0067302	1.0081153	1.0095322	1.0109816	1.0124592	1.0139581	1.0154715
0.98679066	0.9863576	0.98597926	0.9856522	0.9853725	0.9851382	0.98494494	0.9847901	0.9846713	0.98458713	0.98453486	0.98451465	0.9845275	0.9845729	0.98464954	0.98476136	0.9849102	0.98509586	0.985321	0.9855902	0.985904	0.98626435	0.9866747	0.98713696	0.98765403	0.9882259	0.9888545	0.989539	0.9902816	0.991079	0.99193263	0.99283916	0.9937952	0.99480057	0.9958497	0.9969414	0.9980723	0.9992388	1.0004394	1.0016724	1.002937	1.0042306	1.0055554	1.0069098	1.008297	1.0097135	1.011161	1.0126354	1.0141338	1.01565
0.98713493	0.98669964	0.986318	0.9859892	0.9857088	0.9854714	0.9852754	0.9851185	0.9849959	0.9849076	0.984852	0.98482704	0.98483396	0.9848723	0.98494214	0.9850462	0.9851864	0.9853628	0.98557615	0.98583376	0.98613524	0.9864842	0.98688173	0.98733157	0.98783576	0.98839515	0.98901117	0.98968637	0.9904196	0.9912089	0.9920557	0.99295926	0.9939142	0.99491954	0.9959721	0.9970684	0.99820596	0.9993812	1.0005906	1.001833	1.0031048	1.0044072	1.0057396	1.0070992	1.0084889	1.0099077	1.011356	1.0128303	1.0143301	1.0158476
0.98747534	0.98703736	0.98665595	0.98632514	0.9860426	0.9858033	0.9856073	0.98544633	0.98532206	0.98523146	0.98517066	0.9851431	0.98514456	0.98517704	0.9852403	0.98533666	0.9854674	0.98563343	0.98583865	0.9860835	0.98637486	0.9867097	0.98709553	0.9875323	0.98802286	0.98856926	0.9891734	0.98983663	0.9905593	0.99134105	0.9921809	0.9930782	0.99403125	0.9950368	0.9960914	0.9971923	0.99833673	0.9995185	1.000738	1.0019901	1.0032734	1.0045859	1.0059268	1.007295	1.0086911	1.0101132	1.0115634	1.0130413	1.0145411	1.0160624
0.9878138	0.9873743	0.986991	0.98665935	0.98637533	0.9861359	0.9859371	0.98577523	0.9856489	0.98555595	0.985493	0.98545957	0.98545796	0.9854842	0.98554146	0.9856311	0.98575366	0.9859108	0.98610526	0.98634076	0.98661894	0.9869422	0.98731434	0.9877369	0.9882153	0.9887483	0.9893396	0.9899911	0.9907023	0.99147505	0.99230677	0.9931981	0.99414754	0.99515224	0.99620736	0.99731207	0.9984612	0.9996524	1.000881	1.0021439	1.0034387	1.0047631	1.0061152	1.0074934	1.008898	1.0103282	1.0117836	1.0132637	1.014768	1.016292
0.98814774	0.987708	0.9873224	0.9869911	0.9867065	0.98646617	0.98626703	0.98610467	0.98597586	0.98588014	0.9858157	0.98578066	0.9857732	0.98579466	0.9858472	0.9859292	0.9860434	0.9861926	0.9863779	0.9866027	0.9868682	0.98718023	0.98753965	0.98794925	0.9884128	0.9889331	0.9895111	0.99014956	0.99084854	0.99161047	0.99243253	0.99331826	0.9942619	0.99526274	0.99631906	0.99742603	0.99858195	0.9997798	1.0010177	1.0022919	1.0035995	1.0049372	1.0063016	1.0076926	1.0091072	1.0105467	1.0120106	1.0134965	1.0150079	1.0165365
0.9884783	0.9880376	0.9876526	0.98731965	0.98703545	0.98679537	0.98659563	0.9864325	0.986304	0.9862066	0.9861389	0.98610026	0.9860903	0.98610806	0.9861551	0.98623115	0.9863382	0.9864788	0.98665553	0.98686963	0.9871239	0.9874238	0.98776996	0.988167	0.9886163	0.9891224	0.98968637	0.99031174	0.9909976	0.9917485	0.9925608	0.9934371	0.9943757	0.99537253	0.99642646	0.99753547	0.9986941	0.9998996	1.001148	1.0024332	1.0037528	1.0051038	1.0064819	1.0078875	1.0093162	1.0107675	1.0122418	1.0137383	1.0152557	1.0167924
0.9888035	0.98836255	0.98797846	0.9876457	0.987362	0.98712206	0.98692226	0.9867599	0.9866297	0.986532	0.9864621	0.9864223	0.9864088	0.986423	0.98646474	0.98653555	0.9866361	0.9867694	0.98693585	0.98714113	0.98738444	0.987673	0.9880059	0.9883893	0.98882514	0.98931617	0.98986626	0.9904766	0.99115026	0.99188805	0.99269	0.99355686	0.9944866	0.9954786	0.99653137	0.9976399	0.998802	1.0000124	1.0012702	1.0025645	1.003898	1.0052631	1.0066568	1.0080775	1.0095209	1.010987	1.0124744	1.013982	1.0155104	1.0170567
0.9891243	0.98868406	0.98830026	0.98796827	0.9876852	0.98744607	0.9872474	0.98708445	0.98695457	0.986856	0.98678625	0.98674417	0.98672867	0.9867396	0.9867777	0.9868427	0.98693705	0.9870628	0.9872216	0.98741657	0.9876504	0.9879257	0.98824733	0.98861617	0.9890386	0.98951477	0.99005103	0.9906464	0.9913062	0.9920299	0.99281955	0.9936749	0.9945968	0.9955822	0.99663097	0.99773824	0.9989017	1.0001177	1.0013808	1.002688	1.0040334	1.0054128	1.0068221	1.0082589	1.0097203	1.0112023	1.0127052	1.0142274	1.0157679	1.0173256
0.9894397	0.9889997	0.98861766	0.988287	0.9880049	0.987767	0.98756844	0.987407	0.98727816	0.98717964	0.98710954	0.9870663	0.98704845	0.98705673	0.987091	0.9871525	0.9872418	0.98736	0.9875111	0.9876963	0.9879199	0.9881836	0.98849213	0.9888495	0.9892575	0.9897195	0.9902395	0.99082065	0.99146485	0.992175	0.9929511	0.9937942	0.9947054	0.99568325	0.9967249	0.9978307	0.9989942	1.0002141	1.0014837	1.0028005	1.0041577	1.0055509	1.0069772	1.0084323	1.0099108	1.0114121	1.0129318	1.0144702	1.0160257	1.017598
0.9897501	0.9893101	0.9889295	0.98860115	0.9883218	0.9880855	0.98788863	0.9877277	0.98759925	0.987502	0.98743165	0.98738766	0.98736835	0.98737454	0.98740643	0.9874627	0.9875466	0.9876602	0.98780334	0.98797995	0.98819304	0.9884478	0.9887438	0.98908603	0.98948044	0.9899278	0.9904326	0.9909979	0.99162596	0.99232113	0.9930838	0.9939144	0.9948139	0.995782	0.9968174	0.99791753	0.99908	1.0003021	1.0015764	1.0029006	1.0042702	1.0056772	1.0071189	1.008592	1.01009	1.0116098	1.0131508	1.0147079	1.016282	1.0178703
0.9900541	0.98961776	0.98923844	0.98891115	0.9886338	0.9883994	0.9882045	0.9880456	0.987919	0.9878217	0.9877517	0.9877078	0.98768824	0.98769265	0.98772144	0.98777395	0.9878532	0.98796046	0.9880976	0.9882666	0.98847157	0.98871404	0.9889987	0.9893294	0.9897089	0.99014056	0.99063045	0.99118054	0.9917928	0.9924715	0.99321896	0.99403477	0.99492174	0.99587905	0.9969049	0.99799913	0.9991592	1.0003804	1.0016593	1.0029899	1.0043689	1.005789	1.0072486	1.0087379	1.010257	1.0117981	1.0133585	1.0149373	1.0165311	1.0181402
0.9903532	0.9899172	0.9895398	0.98921657	0.9889411	0.9887099	0.9885167	0.988359	0.9882352	0.9881388	0.9880706	0.98802626	0.9880068	0.98801	0.988037	0.98808694	0.98816234	0.98826414	0.98839533	0.98855615	0.9887517	0.98898536	0.989258	0.9895745	0.98994106	0.99035907	0.99083215	0.9913663	0.9919623	0.992625	0.99335474	0.99415684	0.9950295	0.9959743	0.99699014	0.9980774	0.9992319	1.0004508	1.0017306	1.0030667	1.0044546	1.005888	1.0073621	1.0088704	1.0104077	1.0119697	1.0135548	1.0151559	1.0167716	1.018402
0.99064547	0.99021155	0.9898382	0.9895171	0.98924476	0.9890151	0.98882467	0.98867077	0.98854816	0.9884543	0.9883869	0.9883433	0.9883244	0.9883265	0.9883523	0.9883998	0.9884716	0.9885685	0.98869425	0.9888486	0.9890359	0.98925906	0.98952055	0.9898252	0.99017775	0.99058074	0.9910397	0.9915568	0.99213594	0.99278116	0.9934946	0.99428	0.9951379	0.99606794	0.997073	0.9981495	0.9992975	1.0005131	1.001793	1.0031334	1.0045277	1.0059718	1.0074599	1.008985	1.0105432	1.0121273	1.0137341	1.01536	1.0170001	1.0186536
0.99093235	0.99050087	0.99012876	0.9898109	0.9895419	0.98931575	0.9891284	0.9889773	0.98885715	0.9887655	0.9886998	0.9886581	0.9886394	0.98864186	0.98866683	0.988713	0.98878217	0.9888752	0.98899454	0.98914284	0.9893217	0.9895352	0.9897866	0.9900802	0.9904194	0.9908076	0.99125016	0.99175125	0.9923133	0.9929408	0.99363697	0.99440485	0.9952465	0.9961625	0.9971528	0.998219	0.99935764	1.0005679	1.0018452	1.0031868	1.0045869	1.0060403	1.0075418	1.0090823	1.01066	1.0122669	1.0138974	1.0155481	1.0172137	1.0188941
0.9912116	0.99078435	0.9904152	0.9901	0.9898342	0.98961085	0.9894276	0.98928005	0.98916227	0.98907363	0.9890106	0.98897016	0.9889521	0.9889544	0.98897845	0.9890239	0.9890913	0.9891811	0.9892957	0.98943865	0.98961014	0.9898147	0.99005604	0.9903385	0.99066395	0.99103904	0.99146634	0.99194956	0.992495	0.99310416	0.99378264	0.9945326	0.9953568	0.99625576	0.9972312	0.9982849	0.99941397	1.0006154	1.0018897	1.0032296	1.0046334	1.006093	1.0076051	1.0091633	1.0107574	1.0123857	1.0140408	1.0157175	1.0174106	1.0191178
0.9914841	0.9910602	0.9906956	0.99038434	0.9901209	0.98990214	0.9897222	0.9895774	0.9894631	0.989377	0.9893157	0.98927844	0.9892619	0.9892664	0.9892901	0.98933417	0.9893991	0.9894868	0.98959726	0.9897343	0.9898997	0.99009675	0.9903286	0.9905994	0.9909126	0.99127376	0.9916853	0.99215263	0.9926804	0.993271	0.99393106	0.99466205	0.99546856	0.99635005	0.9973095	0.9983473	0.99946344	1.0006574	1.0019236	1.0032617	1.004666	1.0061319	1.0076519	1.0092232	1.0108364	1.0124849	1.0141641	1.0158674	1.017588	1.0193237
0.99175143	0.9913299	0.99096835	0.9906612	0.9904021	0.99018776	0.9900111	0.9898701	0.98975927	0.98967695	0.98961884	0.98958313	0.9895684	0.98957384	0.98959917	0.98964316	0.98970723	0.9897919	0.98990065	0.9900313	0.99019104	0.9903816	0.99060404	0.99086374	0.9911643	0.99151164	0.9919089	0.9923597	0.9928699	0.9934433	0.9940833	0.99479616	0.99558145	0.99644524	0.9973866	0.99840933	0.99951136	1.0006918	1.0019503	1.0032841	1.0046872	1.0061553	1.0076839	1.0092666	1.0108945	1.0125632	1.0142653	1.0159932	1.0177429	1.0195088
0.9920098	0.9915932	0.99123555	0.9909312	0.9906764	0.990467	0.99029434	0.990157	0.9900505	0.98997176	0.9899165	0.9898842	0.9898719	0.9898788	0.9899052	0.98994917	0.99001294	0.9900973	0.99020135	0.9903287	0.9904838	0.99066615	0.9908801	0.99113023	0.9914208	0.9917546	0.99213666	0.99257123	0.99306387	0.9936185	0.9942405	0.994932	0.99569833	0.99654114	0.99746454	0.9984694	0.9995547	1.0007225	1.0019705	1.0032959	1.0046955	1.0061654	1.0076983	1.0092901	1.0109327	1.0126188	1.0143431	1.0160974	1.0178748	1.0196711
0.9922623	0.9918491	0.99149585	0.9911971	0.99094534	0.9907385	0.99057215	0.99043924	0.9903362	0.9902604	0.99020994	0.9901803	0.9901706	0.9901807	0.990208	0.99025303	0.99031687	0.99039924	0.9905024	0.9906267	0.99077594	0.9909519	0.99115884	0.9914007	0.9916786	0.99199975	0.9923679	0.99278694	0.9932623	0.9937984	0.9944	0.9950726	0.9958177	0.9966404	0.99754316	0.9985288	0.99959654	1.00075	1.0019841	1.0033008	1.0046939	1.0061616	1.0076973	1.0092958	1.0109499	1.0126532	1.0143973	1.0161765	1.0179827	1.0198087
0.99250746	0.9920988	0.991749	0.99145454	0.9912081	0.9910067	0.99084383	0.9907148	0.9906162	0.9905452	0.990498	0.99047136	0.99046534	0.99047774	0.9905078	0.99055445	0.9906173	0.99070007	0.9908007	0.9909227	0.9910681	0.99123895	0.9914382	0.9916713	0.9919386	0.9922479	0.9926021	0.993006	0.993466	0.9939824	0.99456453	0.9952152	0.9959404	0.9967426	0.99762386	0.9985881	0.99963814	1.0007728	1.0019928	1.0032978	1.0046821	1.0061449	1.0076808	1.009284	1.0109471	1.0126648	1.0144281	1.0162292	1.0180631	1.0199198
0.992746	0.9923413	0.99199635	0.9917056	0.9914651	0.991267	0.9911086	0.99098426	0.99089026	0.9908237	0.9907801	0.9907585	0.9907556	0.99077135	0.9908028	0.99085116	0.990916	0.99099785	0.9910989	0.9912181	0.9913596	0.9915257	0.9917186	0.9919432	0.9922015	0.9924999	0.9928406	0.99322945	0.9936707	0.9941703	0.9947329	0.9953638	0.99606687	0.996846	0.99770576	0.99864835	0.9996781	1.0007935	1.0019981	1.0032868	1.0046611	1.006117	1.0076499	1.0092541	1.0109254	1.0126543	1.0144341	1.0162574	1.018116	1.0200026
0.9929771	0.9925772	0.9922366	0.9919512	0.9917152	0.9915217	0.9913674	0.99124825	0.99115884	0.99109644	0.99105763	0.9910397	0.9910406	0.99105835	0.99109316	0.99114406	0.99121124	0.99129266	0.99139345	0.99151117	0.9916508	0.99181163	0.99199957	0.99221694	0.9924666	0.99275315	0.9930811	0.9934556	0.9938805	0.9943619	0.9949065	0.99551606	0.99619657	0.9969538	0.99779123	0.9987112	0.9997189	1.0008138	1.0019982	1.0032706	1.0046318	1.0060782	1.0076053	1.0092098	1.010884	1.0126224	1.0144167	1.0162594	1.018142	1.0200562
0.993201	0.9928054	0.9924699	0.9921894	0.991957	0.99176884	0.9916198	0.99150586	0.99142045	0.9913634	0.99132836	0.99131507	0.9913197	0.9913418	0.9913801	0.9914331	0.9915017	0.9915849	0.99168503	0.991802	0.99193984	0.9920978	0.99228036	0.99249053	0.99273187	0.99300873	0.9933245	0.99368566	0.9940955	0.9945591	0.9950829	0.99567133	0.99633056	0.9970656	0.9978792	0.99877566	0.9997592	1.0008326	1.0019962	1.003251	1.0045958	1.0060296	1.00755	1.0091492	1.0108249	1.0125697	1.0143754	1.0162355	1.0181398	1.0200825
0.99341786	0.9930265	0.99269646	0.99242	0.99219334	0.9920104	0.9918655	0.9917562	0.99167556	0.99162275	0.9915919	0.9915831	0.99159324	0.9916194	0.9916611	0.9917177	0.9917877	0.99187344	0.99197304	0.99209076	0.992226	0.9923818	0.99256057	0.99276435	0.99299777	0.9932657	0.99357045	0.993918	0.9943124	0.99475974	0.9952654	0.9958332	0.99646944	0.99718136	0.9979712	0.99884284	0.99980277	1.0008521	1.0019933	1.003228	1.004555	1.0059742	1.0074809	1.009075	1.0107483	1.012497	1.0143116	1.0161848	1.01811	1.0200776
0.9936275	0.9932419	0.9929156	0.9926442	0.99242175	0.99224377	0.9921047	0.99199927	0.9919248	0.99187636	0.9918516	0.9918472	0.9918599	0.9918907	0.99193627	0.9919952	0.9920696	0.9921565	0.9922589	0.9923758	0.99251014	0.99266523	0.9928388	0.9930389	0.9932655	0.99352425	0.9938183	0.99415255	0.99453324	0.9949643	0.995451	0.9959984	0.9966144	0.99730176	0.9980671	0.9989149	0.9998486	1.000873	1.0019906	1.0032028	1.0045096	1.0059103	1.007405	1.0089879	1.010657	1.0124042	1.0142257	1.0161107	1.0180525	1.020042
0.99383044	0.993449	0.9931285	0.9928623	0.99264455	0.9924717	0.9923368	0.9922369	0.9921669	0.99212366	0.9921035	0.9921036	0.99212193	0.99215585	0.99220663	0.9922696	0.99234563	0.9924354	0.9925387	0.9926578	0.9927919	0.9929443	0.9931165	0.9933117	0.99353164	0.9937834	0.99406725	0.99439085	0.99475676	0.9951723	0.9956395	0.9961688	0.9967617	0.99742687	0.99816763	0.99898916	0.9998977	1.0008957	1.0019876	1.0031755	1.0044601	1.0058405	1.0073198	1.0088906	1.0105504	1.0122952	1.0141186	1.0160121	1.017968	1.0199777
0.99402696	0.99365085	0.9933342	0.9930729	0.9928599	0.99269104	0.99256253	0.992467	0.9924025	0.9923634	0.9923484	0.99235374	0.992377	0.99241585	0.9924688	0.9925364	0.9926171	0.99270946	0.9928148	0.9929348	0.99306995	0.99322087	0.99339175	0.99358225	0.99379855	0.9940423	0.9943178	0.9946297	0.9949833	0.99538314	0.9958344	0.99634373	0.99691576	0.99755675	0.99827194	0.9990685	0.9999507	1.000922	1.0019872	1.0031489	1.0044096	1.0057689	1.0072268	1.0087817	1.0104312	1.0121697	1.0139915	1.0158901	1.0178571	1.0198845
0.99421614	0.9938445	0.9935327	0.993276	0.9930691	0.992905	0.99278086	0.9926907	0.9926303	0.9925966	0.9925861	0.99259704	0.9926244	0.99266833	0.9927264	0.992797	0.99288106	0.99297804	0.9930858	0.9932075	0.9933432	0.9934952	0.99366313	0.9938534	0.9940639	0.99430126	0.99456966	0.9948705	0.99521184	0.99559736	0.99603283	0.9965213	0.9970731	0.9976919	0.9983835	0.9991524	1.0000085	1.0009515	1.0019888	1.0031233	1.0043567	1.0056921	1.0071285	1.0086659	1.010301	1.0120298	1.0138468	1.0157466	1.0177221	1.0197617
0.9943989	0.9940315	0.9937256	0.9934739	0.99327147	0.9931121	0.9929923	0.9929067	0.9928522	0.9928234	0.9928172	0.9928311	0.99286455	0.9929142	0.9929758	0.9930521	0.99313945	0.99323857	0.9933525	0.9934766	0.99361336	0.99376523	0.993933	0.9941201	0.9943271	0.9945595	0.99482036	0.9951132	0.99544305	0.9958135	0.9962336	0.9967052	0.9972359	0.99783194	0.998499	0.9992432	1.0000705	1.0009853	1.0019943	1.0030998	1.0043063	1.0056145	1.0070277	1.0085437	1.0101602	1.0118762	1.013686	1.0155836	1.017562	1.0196134
0.9945752	0.9942138	0.99391085	0.9936635	0.9934663	0.9933123	0.9931969	0.9931165	0.993066	0.993042	0.99304134	0.9930614	0.99309814	0.99315166	0.9932195	0.9932994	0.993392	0.99349624	0.9936122	0.9937382	0.9938776	0.9940304	0.99419826	0.9943839	0.99458903	0.99481654	0.99507153	0.9953561	0.995675	0.99603295	0.9964372	0.99689335	0.9974035	0.9979776	0.99862015	0.9993384	1.0001378	1.0010238	1.0020032	1.0030793	1.0042571	1.0055372	1.0069234	1.008415	1.0100119	1.0117111	1.0135092	1.0154017	1.0173802	1.0194379
0.9947454	0.9943886	0.99409086	0.9938492	0.9936551	0.9935054	0.993395	0.993319	0.993274	0.9932542	0.9932586	0.993283	0.9933251	0.99338275	0.99345624	0.9935411	0.99363774	0.9937456	0.9938655	0.99399453	0.9941372	0.9942918	0.99446005	0.99464554	0.994848	0.99507266	0.99532115	0.99559915	0.9959093	0.99625605	0.9966454	0.9970831	0.99757534	0.9981278	0.9987472	0.9994395	1.0002112	1.0010695	1.0020188	1.0030636	1.0042093	1.0054601	1.0068179	1.008284	1.009857	1.0115371	1.0133203	1.0152034	1.0171787	1.0192385
0.99490947	0.99455696	0.99426425	0.994027	0.9938372	0.99369234	0.9935867	0.9935154	0.99347395	0.99345934	0.99346775	0.9934977	0.9935439	0.993608	0.9936845	0.9937744	0.9938763	0.9939888	0.9941119	0.99424535	0.9943903	0.9945472	0.9947176	0.9949021	0.99510497	0.9953256	0.9955708	0.9958415	0.9961424	0.9964793	0.9968556	0.99727756	0.99775165	0.9982839	0.9988795	0.999547	1.000291	1.0011195	1.0020379	1.0030518	1.0041671	1.0053865	1.0067134	1.0081502	1.0096977	1.0113559	1.0131202	1.0149899	1.0169569	1.0190163
0.99506795	0.9947206	0.99443287	0.9941986	0.99401385	0.9938731	0.9937715	0.9937041	0.99366677	0.9936572	0.993671	0.9937048	0.9937575	0.9938247	0.99390703	0.9940014	0.9941079	0.9942251	0.99435234	0.9944907	0.9946383	0.99479795	0.9949703	0.995156	0.9953574	0.9955775	0.99581784	0.99608284	0.99637616	0.99670345	0.99706817	0.99747545	0.9979322	0.9984442	0.99901843	0.99966085	1.0003783	1.0011767	1.0020647	1.003047	1.0041292	1.0053157	1.0066108	1.0080166	1.0095356	1.0111674	1.0129114	1.0147631	1.0167196	1.0187728
0.99522036	0.99487716	0.99459416	0.9943644	0.99418366	0.99404734	0.99394965	0.9938874	0.9938543	0.9938489	0.99386656	0.99390423	0.9939612	0.99403423	0.99412155	0.9942213	0.9943315	0.99445295	0.9945864	0.9947282	0.9948803	0.9950428	0.9952166	0.99540484	0.9956065	0.9958243	0.996063	0.9963234	0.99661094	0.9969279	0.99728143	0.99767554	0.9981162	0.99860984	0.999162	0.9997803	1.0004708	1.0012416	1.0020981	1.0030477	1.004096	1.0052496	1.006511	1.0078847	1.009373	1.0109766	1.0126954	1.0145273	1.0164676	1.0185119
0.9953685	0.9950286	0.9947496	0.9945239	0.9943483	0.99421567	0.99412227	0.99406356	0.99403495	0.9940328	0.99405533	0.9940981	0.99415904	0.99423647	0.9943278	0.99443275	0.9945488	0.9946755	0.99481165	0.9949593	0.9951148	0.99528134	0.9954581	0.9956476	0.99585116	0.9960691	0.99630564	0.9965624	0.996844	0.9971543	0.99749774	0.997879	0.99830383	0.9987799	0.9993117	0.99990547	1.0005702	1.0013131	1.002139	1.0030562	1.004071	1.005189	1.0064163	1.0077558	1.0092113	1.0107833	1.0124745	1.0142825	1.0162027	1.0182341
0.99551034	0.99517584	0.99490035	0.9946795	0.9945083	0.99437886	0.99428874	0.99423337	0.99420875	0.9942106	0.9942367	0.994285	0.9943496	0.99443114	0.99452764	0.99463755	0.99475855	0.9948897	0.9950314	0.9951822	0.9953439	0.9955136	0.99569446	0.9958857	0.9960911	0.99630916	0.9965446	0.99679846	0.99707586	0.99737954	0.9977149	0.99808455	0.9984955	0.9989537	0.9994664	1.0000384	1.0006776	1.0013919	1.002188	1.003073	1.0040535	1.005136	1.0063268	1.0076305	1.0090506	1.0105894	1.0122497	1.0140306	1.0159291	1.017943
0.99564904	0.99531835	0.995047	0.9948298	0.9946608	0.9945356	0.9944496	0.9943976	0.9943766	0.99438274	0.994412	0.9944631	0.99453264	0.994619	0.99472	0.99483335	0.9949594	0.9950967	0.99524295	0.99539894	0.9955642	0.9957387	0.99592453	0.9961189	0.99632645	0.9965458	0.9967812	0.99703336	0.99730706	0.9976053	0.9979313	0.99829227	0.9986895	0.9991319	0.99962515	1.0001769	1.0007914	1.001479	1.002244	1.0030973	1.0040437	1.0050912	1.0062448	1.0075109	1.008895	1.0103989	1.012025	1.0137751	1.0156476	1.0176389
0.9957828	0.9954562	0.995188	0.99497545	0.99480957	0.9946882	0.99460506	0.9945566	0.99453807	0.9945476	0.9945812	0.99463546	0.99470896	0.99480003	0.99490535	0.99502337	0.9951542	0.9952957	0.9954472	0.9956085	0.9957791	0.9959577	0.9961475	0.99634504	0.99655414	0.9967763	0.9970119	0.99726486	0.99753577	0.9978306	0.9981495	0.99849963	0.9988865	0.9993145	0.9997905	1.0003211	1.0009133	1.0015728	1.0023099	1.0031312	1.0040436	1.0050544	1.0061705	1.007399	1.0087448	1.0102112	1.011802	1.0135177	1.0153607	1.017328
0.99591196	0.9955899	0.9953258	0.9951157	0.9949539	0.9948354	0.9947554	0.9947087	0.994694	0.99470735	0.99474347	0.9948015	0.99487865	0.9949735	0.995083	0.9952059	0.99534136	0.9954879	0.99564445	0.9958106	0.99598527	0.9961699	0.99636286	0.9965662	0.99677867	0.9970029	0.997241	0.99749213	0.9977616	0.99805266	0.99836665	0.9987098	0.9990856	0.99950117	0.99996096	1.0004712	1.0010401	1.0016756	1.0023845	1.0031732	1.0040523	1.0050269	1.006106	1.0072958	1.0086011	1.0100282	1.0115812	1.0132617	1.0150713	1.0170087
0.9960376	0.995719	0.9954596	0.9952529	0.9950935	0.99497736	0.99490047	0.9948572	0.9948455	0.9948611	0.9949006	0.9949614	0.9950424	0.995141	0.9952536	0.99538183	0.9955212	0.9956727	0.9958337	0.99600434	0.99618524	0.99637425	0.99657285	0.99677956	0.9969968	0.99722373	0.9974635	0.9977169	0.9979857	0.99827355	0.99858314	0.9989195	0.9992863	0.99969035	1.000135	1.0006281	1.0011762	1.0017871	1.0024675	1.0032263	1.0040725	1.0050105	1.0060514	1.0072017	1.0084667	1.0098531	1.0113665	1.0130079	1.0147812	1.0166864
0.9961609	0.9958461	0.9955893	0.9953851	0.9952291	0.99511594	0.9950408	0.9950011	0.9949922	0.99500954	0.99505085	0.99511576	0.99520034	0.99530125	0.995418	0.99555004	0.9956935	0.9958499	0.9960157	0.9961923	0.9963774	0.99657196	0.9967755	0.9969867	0.9972086	0.99744004	0.9976815	0.9979369	0.99820554	0.998492	0.998799	0.9991297	0.9994889	0.99988115	1.0003126	1.000789	1.0013185	1.0019063	1.0025603	1.0032892	1.0041021	1.005005	1.0060083	1.0071175	1.0083423	1.009687	1.011158	1.0127597	1.0144945	1.0163636
0.9962809	0.99596876	0.99571544	0.9955146	0.99536157	0.9952512	0.9951788	0.9951405	0.9951327	0.99515337	0.9951987	0.995265	0.99535197	0.99545634	0.995576	0.9957115	0.9958594	0.9960191	0.9961919	0.99637234	0.9965625	0.99676186	0.9969707	0.9971878	0.9974131	0.997649	0.997895	0.9981519	0.9984224	0.9987085	0.99901366	0.9993398	0.9996924	1.0000758	1.000495	1.0009564	1.0014669	1.0020316	1.0026611	1.0033629	1.0041417	1.005011	1.0059768	1.0070469	1.0082293	1.0095309	1.0109595	1.0125172	1.0142115	1.0160413
0.99639827	0.99609053	0.99583983	0.9956421	0.9954902	0.995382	0.99531114	0.99527615	0.99526995	0.99529266	0.9953385	0.9954084	0.9954972	0.995605	0.9957289	0.99586666	0.9960186	0.99618345	0.99635893	0.9965454	0.9967415	0.9969459	0.9971593	0.9973817	0.99761283	0.99785256	0.9981024	0.99836266	0.99863553	0.9989227	0.999226	0.9995492	0.99989635	1.0002724	1.0006797	1.001128	1.0016209	1.0021666	1.0027714	1.0034453	1.0041946	1.0050292	1.0059575	1.0069882	1.0081285	1.0093875	1.0107709	1.012285	1.0139347	1.0157236
0.99651283	0.99620974	0.9959612	0.99576664	0.99561673	0.99551034	0.99544245	0.99540675	0.9954031	0.99542767	0.9954756	0.99554753	0.99563867	0.99574846	0.99587536	0.9960169	0.9961726	0.9963408	0.99652123	0.99671185	0.99691296	0.9971234	0.9973415	0.997569	0.99780613	0.9980509	0.99830383	0.99856865	0.9988444	0.99913335	0.9994367	0.9997581	1.0001012	1.0004698	1.0008696	1.0013043	1.0017816	1.002308	1.0028907	1.0035381	1.0042584	1.0050604	1.0059516	1.0069426	1.0080422	1.009256	1.0105947	1.0120631	1.0136675	1.015412
0.99662715	0.9963265	0.9960815	0.9958879	0.9957414	0.9956364	0.9955695	0.9955359	0.99553406	0.9955589	0.9956096	0.9956814	0.9957757	0.99588645	0.99601644	0.9961605	0.9963199	0.99649173	0.9966757	0.9968709	0.9970773	0.9972921	0.99751776	0.9977509	0.9979919	0.99824274	0.99850136	0.9987702	0.9990492	0.9993401	0.9996444	0.9999653	1.0003062	1.0006692	1.0010606	1.0014856	1.0019488	1.0024581	1.0030199	1.003642	1.0043346	1.0051036	1.00596	1.0069126	1.0079694	1.0091404	1.0104324	1.0118544	1.0134112	1.0151099
0.9967405	0.99644285	0.9961999	0.9960087	0.9958648	0.9957604	0.99569434	0.9956624	0.99566126	0.9956868	0.99573904	0.99581325	0.99590796	0.996021	0.996152	0.99630016	0.9964626	0.9966376	0.9968255	0.99702525	0.9972361	0.9974566	0.997687	0.9979259	0.99817306	0.9984285	0.9986929	0.99896705	0.9992495	0.99954367	0.99985075	1.0001725	1.0005103	1.0008702	1.0012555	1.0016706	1.0021218	1.0026145	1.0031565	1.0037568	1.0044218	1.0051606	1.0059818	1.0068972	1.0079128	1.0090396	1.0102856	1.0116607	1.013169	1.0148197
0.9968521	0.9965573	0.9963181	0.99612916	0.9959852	0.9958834	0.9958184	0.995787	0.99578524	0.9958123	0.9958645	0.99593896	0.99603623	0.9961515	0.99628365	0.99643403	0.9965983	0.99677783	0.9969688	0.9971726	0.9973878	0.9976137	0.99784917	0.9980931	0.9983476	0.99860924	0.99887955	0.9991584	0.99944633	0.99974346	1.0000529	1.0003755	1.000714	1.0010718	1.0014522	1.0018594	1.0022995	1.002779	1.0033035	1.0038818	1.0045203	1.0052308	1.0060197	1.0068973	1.0078729	1.0089558	1.0101571	1.0114822	1.0129422	1.0145429
0.99696475	0.99667233	0.9964351	0.99624753	0.9961057	0.99600464	0.99593943	0.99590886	0.99590886	0.9959365	0.99598867	0.99606407	0.996161	0.99627745	0.9964119	0.9965634	0.9967312	0.9969127	0.99710745	0.9973153	0.9975349	0.99776447	0.9980069	0.99825597	0.9985156	0.9987833	0.9990599	0.99934465	0.9996378	0.9999406	1.0002536	1.0005783	1.0009171	1.0012736	1.0016505	1.0020508	1.0024832	1.0029498	1.0034585	1.0040166	1.0046325	1.005315	1.0060712	1.0069143	1.0078498	1.008891	1.0100453	1.0113235	1.0127331	1.0142816
0.99707806	0.9967877	0.9965526	0.99636614	0.9962258	0.99612415	0.99606144	0.9960304	0.99603	0.996058	0.9961101	0.9961861	0.9962844	0.9964009	0.996537	0.9966903	0.9968589	0.99704355	0.9972404	0.99745214	0.9976769	0.9979116	0.9981574	0.99841356	0.99867904	0.99895275	0.99923533	0.99952644	0.99982554	1.0001329	1.0004512	1.0007788	1.0011199	1.0014757	1.0018506	1.0022479	1.0026711	1.0031272	1.0036218	1.0041618	1.0047561	1.0054125	1.0061386	1.006947	1.0078455	1.0088437	1.0099535	1.0111834	1.0125425	1.0140392
0.99719036	0.99690366	0.9966707	0.9964863	0.9963454	0.9962453	0.99618185	0.9961516	0.99615204	0.99617904	0.9962314	0.9963077	0.99640507	0.9965226	0.996659	0.9968134	0.9969839	0.99717027	0.99737096	0.9975859	0.99781317	0.998054	0.99830484	0.9985658	0.998837	0.9991173	0.9994064	0.99970335	1.0000091	1.0003228	1.0006454	1.0009773	1.0013216	1.0016799	1.0020528	1.0024464	1.0028647	1.0033113	1.0037935	1.0043179	1.0048916	1.005524	1.0062227	1.0069981	1.0078592	1.0088161	1.0098817	1.0110631	1.0123719	1.0138166
0.9973049	0.9970198	0.99678904	0.99660504	0.99646574	0.99636614	0.99630266	0.9962727	0.99627227	0.99629945	0.9963509	0.9964275	0.9965246	0.99664223	0.9967793	0.9969339	0.9971062	0.9972944	0.99749756	0.9977149	0.9979466	0.9981904	0.99844646	0.99871355	0.9989903	0.99927646	0.9995727	0.9998772	1.0001891	1.0005083	1.0008367	1.0011742	1.0015218	1.0018821	1.0022559	1.0026482	1.0030615	1.003502	1.0039741	1.0044839	1.0050391	1.0056493	1.0063211	1.0070659	1.007893	1.0088105	1.0098307	1.0109673	1.0122244	1.013617
0.9974216	0.99713886	0.99691033	0.996728	0.9965876	0.9964893	0.9964255	0.99639404	0.9963938	0.9964193	0.99647063	0.996546	0.9966431	0.9967604	0.9968979	0.9970526	0.99722546	0.9974159	0.997621	0.9978413	0.9980764	0.9983244	0.9985848	0.9988568	0.9991402	0.9994321	0.9997348	1.0000453	1.0003648	1.0006907	1.0010256	1.0013698	1.001722	1.0020852	1.0024607	1.0028532	1.0032641	1.003699	1.0041614	1.0046594	1.0052001	1.005789	1.0064366	1.0071516	1.007945	1.0088263	1.0098045	1.0108931	1.0121018	1.0134408
0.9975387	0.99725926	0.99703056	0.9968506	0.9967128	0.99661225	0.9965495	0.99651694	0.99651563	0.9965398	0.9965906	0.99666464	0.9967612	0.99687797	0.9970157	0.9971703	0.99734414	0.99753475	0.997742	0.9979643	0.9982022	0.99845517	0.9987201	0.9989957	0.99928516	0.9995848	0.9998934	1.0002108	1.0005364	1.0008715	1.001213	1.0015628	1.0019206	1.0022881	1.0026679	1.0030608	1.003471	1.0039012	1.0043579	1.0048457	1.0053717	1.0059432	1.0065677	1.0072562	1.008018	1.0088619	1.0098007	1.0108441	1.0120046	1.0132916
0.9976599	0.9973825	0.9971553	0.9969761	0.9968376	0.9967391	0.99667406	0.9966417	0.9966387	0.9966625	0.9967119	0.99678403	0.9968801	0.9969957	0.99713254	0.99728805	0.9974621	0.9976528	0.9978623	0.998087	0.9983268	0.9985823	0.9988517	0.9991334	0.99942803	0.99973255	1.0000477	1.0003736	1.0007074	1.001049	1.0013976	1.001754	1.0021195	1.0024924	1.0028754	1.0032711	1.0036817	1.0041102	1.0045618	1.0050417	1.005555	1.0061104	1.0067163	1.0073792	1.0081098	1.0089208	1.0098201	1.0108198	1.0119326	1.0131673
0.9977833	0.99750787	0.99728334	0.9971035	0.9969672	0.99686646	0.9968009	0.9967681	0.9967631	0.99678653	0.9968334	0.9969055	0.99699914	0.9971143	0.99724936	0.9974053	0.99757856	0.99777114	0.9979805	0.9982075	0.99845004	0.9987085	0.9989814	0.99926895	0.9995672	0.9998794	1.0002015	1.0005333	1.0008754	1.0012237	1.0015805	1.0019456	1.0023161	1.002697	1.0030855	1.0034854	1.0038972	1.0043257	1.0047729	1.0052471	1.0057513	1.0062926	1.0068793	1.0075202	1.0082241	1.0090022	1.009865	1.0108229	1.011889	1.013073
0.9979109	0.99763674	0.9974138	0.99723476	0.99709785	0.9969979	0.9969328	0.996897	0.9968914	0.9969121	0.9969578	0.99702764	0.9971197	0.99723387	0.9973681	0.9975218	0.9976962	0.99788773	0.9980989	0.9983272	0.9985726	0.99883384	0.99911004	0.999401	0.99970555	1.0000235	1.0003521	1.0006908	1.0010406	1.0013978	1.0017633	1.0021363	1.0025151	1.0029014	1.0032971	1.0037009	1.0041165	1.004547	1.0049932	1.0054622	1.0059583	1.0064888	1.0070593	1.0076803	1.0083596	1.0091076	1.0099342	1.0108536	1.0118743	1.0130097
0.9980408	0.99777067	0.9975491	0.9973706	0.99723315	0.9971328	0.9970659	0.9970296	0.997022	0.99704176	0.99708503	0.9971532	0.9972438	0.99735516	0.9974892	0.9976413	0.9978146	0.9980071	0.9982183	0.99844784	0.9986945	0.99895823	0.9992393	0.9995335	0.99984324	1.0001663	1.0005025	1.0008485	1.0012041	1.0015699	1.0019441	1.0023253	1.0027136	1.0031084	1.0035107	1.0039214	1.004341	1.0047733	1.0052215	1.0056875	1.006177	1.0066983	1.007256	1.0078583	1.0085155	1.009236	1.0100307	1.0109115	1.0118892	1.0129771
0.99817675	0.9979068	0.9976868	0.9975101	0.9973724	0.9972709	0.9972036	0.997166	0.9971553	0.99717325	0.9972152	0.9972811	0.9973693	0.9974802	0.99761146	0.9977634	0.9979358	0.99812835	0.9983397	0.99856865	0.9988176	0.9990834	0.9993666	0.99966526	0.99997985	1.0003083	1.0006506	1.001004	1.0013685	1.0017432	1.0021248	1.002515	1.0029125	1.0033159	1.0037265	1.0041445	1.0045708	1.0050074	1.0054569	1.0059221	1.0064094	1.0069224	1.0074693	1.0080566	1.0086929	1.0093883	1.0101521	1.0109981	1.0119351	1.0129777
0.99831617	0.9980492	0.9978306	0.997653	0.9975153	0.9974146	0.99734527	0.9973064	0.99729407	0.99731046	0.9973501	0.9974126	0.99749935	0.9976081	0.99773633	0.99788773	0.99805844	0.99825025	0.99846095	0.99869174	0.9989414	0.99920976	0.99949574	0.99979895	1.0001178	1.0004514	1.0008	1.0011613	1.0015333	1.0019159	1.0023069	1.0027065	1.0031128	1.0035261	1.0039456	1.0043718	1.004804	1.0052469	1.0056987	1.0061672	1.006652	1.0071607	1.0076984	1.0082722	1.0088918	1.0095648	1.0103018	1.0111134	1.0120121	1.013011
0.9984601	0.99819565	0.9979781	0.997802	0.99766487	0.9975619	0.9974911	0.9974505	0.9974381	0.9974503	0.9974876	0.99754936	0.9976329	0.99773836	0.99786663	0.99801505	0.9981848	0.9983746	0.9985858	0.99881715	0.99906695	0.9993378	0.9996266	0.99993354	1.0002564	1.0005959	1.0009497	1.0013183	1.0016984	1.0020885	1.0024894	1.0028989	1.0033159	1.0037388	1.0041671	1.004603	1.0050447	1.005493	1.0059515	1.006422	1.0069071	1.0074135	1.007945	1.0085088	1.0091124	1.0097661	1.0104777	1.0112591	1.0121226	1.013079
0.99861085	0.9983476	0.9981315	0.99795586	0.99781793	0.9977152	0.997643	0.9975999	0.997585	0.99759567	0.99763024	0.9976889	0.99777114	0.99787414	0.9979993	0.99814576	0.9983147	0.99850327	0.9987136	0.9989449	0.9991965	0.9994679	0.9997596	1.0000687	1.000397	1.000742	1.0011021	1.0014769	1.0018651	1.0022644	1.002675	1.0030934	1.0035211	1.0039539	1.0043948	1.0048386	1.0052894	1.0057465	1.0062114	1.0066867	1.0071753	1.0076802	1.0082071	1.0087636	1.0093546	1.009991	1.0106813	1.0114353	1.0122646	1.0131831
0.9987647	0.99850565	0.9982898	0.9981147	0.9979767	0.9978732	0.99780023	0.997756	0.99773806	0.9977466	0.99777895	0.9978345	0.99791276	0.9980141	0.9981358	0.99828166	0.9984482	0.9986355	0.9988452	0.9990767	0.99932885	0.9996022	0.9998952	1.0002084	1.0005395	1.0008905	1.0012561	1.0016378	1.0020338	1.0024427	1.0028617	1.0032915	1.003729	1.0041734	1.0046239	1.0050806	1.0055413	1.0060084	1.006481	1.0069621	1.0074545	1.0079608	1.0084862	1.0090376	1.0096201	1.0102413	1.0109121	1.011641	1.0124412	1.0133234
0.99892586	0.9986684	0.99845433	0.9982804	0.9981416	0.998037	0.9979627	0.99791604	0.99789655	0.99790245	0.997933	0.99798465	0.9980614	0.99815863	0.9982786	0.9984215	0.9985867	0.99877244	0.99898225	0.99921244	0.99946505	0.9997392	1.0000345	1.0003506	1.0006864	1.0010412	1.0014141	1.0018023	1.0022058	1.0026237	1.0030525	1.0034921	1.0039413	1.0043967	1.0048591	1.0053266	1.0058002	1.0062766	1.0067593	1.0072488	1.0077465	1.0082569	1.0087838	1.009331	1.0099056	1.0105162	1.0111701	1.0118783	1.012651	1.0135005
0.99909276	0.99883735	0.9986247	0.9984507	0.99831235	0.9982065	0.9981309	0.99808306	0.9980615	0.9980644	0.9980923	0.99814147	0.99821496	0.9983101	0.9984279	0.9985675	0.99872994	0.9989152	0.9991232	0.99935323	0.999606	0.99988115	1.0001788	1.000498	1.0008371	1.0011965	1.0015748	1.00197	1.002382	1.002809	1.0032475	1.0036986	1.0041575	1.0046254	1.0051001	1.0055802	1.0060649	1.0065539	1.0070468	1.0075468	1.0080522	1.0085678	1.0090975	1.0096443	1.0102144	1.010817	1.0114572	1.0121465	1.0128945	1.0137142
0.9992661	0.9990126	0.9988025	0.99862826	0.9984903	0.99838316	0.99830544	0.99825567	0.998232	0.99823254	0.99825734	0.9983038	0.9983739	0.9984665	0.9985818	0.9987191	0.9988793	0.99906284	0.99926925	0.99949926	0.9997518	1.0000284	1.0003268	1.0006487	1.0009918	1.001356	1.0017401	1.0021423	1.0025628	1.0029978	1.0034468	1.003908	1.0043795	1.0048598	1.0053474	1.0058401	1.0063384	1.0068393	1.0073458	1.0078546	1.0083706	1.0088947	1.009428	1.0099771	1.010546	1.0111419	1.011773	1.0124468	1.013173	1.013964
0.99944603	0.99919444	0.9989854	0.99881196	0.99867284	0.9985663	0.998488	0.99843603	0.9984096	0.9984078	0.9984287	0.99847215	0.99853945	0.99863046	0.99874175	0.9988762	0.99903417	0.9992161	0.9994208	0.99965024	0.9999029	1.000181	1.0004815	1.0008049	1.0011523	1.001521	1.0019107	1.0023203	1.0027481	1.0031924	1.0036509	1.0041249	1.0046078	1.0051004	1.0056019	1.0061088	1.0066192	1.0071348	1.0076541	1.008176	1.0087024	1.0092347	1.0097764	1.01033	1.0108998	1.0114931	1.012116	1.0127779	1.013486	1.0142539
0.9996306	0.9993824	0.9991741	0.9990026	0.9988636	0.9987548	0.998675	0.9986216	0.9985932	0.9985887	0.9986069	0.9986486	0.9987118	0.9987977	0.99890715	0.9990398	0.9991958	0.9993757	0.9995796	0.99980754	1.0000603	1.0003388	1.0006406	1.0009682	1.0013181	1.0016915	1.0020874	1.0025038	1.0029393	1.0033929	1.0038629	1.0043459	1.0048423	1.0053482	1.0058633	1.0063837	1.00691	1.0074404	1.007973	1.0085089	1.0090485	1.0095923	1.0101427	1.010702	1.0112755	1.0118691	1.0124875	1.0131398	1.0138341	1.0145822
0.9998228	0.99957633	0.99936974	0.99919856	0.99905956	0.9989509	0.99886996	0.9988138	0.9987842	0.9987758	0.9987911	0.99882954	0.9988904	0.99897414	0.9990805	0.9992099	0.9993632	0.99954075	0.99974364	0.99997073	1.0002241	1.0005032	1.0008062	1.0011353	1.0014898	1.0018682	1.0022689	1.0026939	1.0031376	1.0035999	1.00408	1.0045756	1.0050836	1.0056034	1.0061326	1.0066684	1.0072105	1.007756	1.0083035	1.0088551	1.0094095	1.0099651	1.0105268	1.0110955	1.0116754	1.0122705	1.0128877	1.0135334	1.0142176	1.0149496
1.0000197	0.9997777	0.99957204	0.99940205	0.99926376	0.9991535	0.99907094	0.9990138	0.9989803	0.9989708	0.998983	0.9990184	0.99907595	0.9991551	0.9992589	0.99938595	0.99953777	0.999713	0.9999146	1.0001404	1.0003932	1.0006726	1.0009775	1.0013101	1.0016676	1.0020502	1.0024577	1.0028884	1.0033412	1.0038134	1.0043036	1.0048108	1.0053332	1.0058669	1.0064104	1.0069627	1.0075188	1.0080818	1.0086468	1.0092143	1.0097834	1.0103545	1.0109285	1.0115086	1.0120968	1.0126978	1.013317	1.0139595	1.0146362	1.0153548
1.0002244	0.99998343	0.99977976	0.999611	0.99947244	0.99936235	0.9992786	0.99921936	0.99918437	0.9991707	0.9991808	0.99921274	0.9992674	0.99934494	0.99944496	0.99956924	0.99971724	0.9998914	1.0000907	1.0003158	1.0005697	1.000849	1.001156	1.0014911	1.0018523	1.0022402	1.0026535	1.0030909	1.0035516	1.0040343	1.0045358	1.0050547	1.0055907	1.0061386	1.006697	1.0072659	1.0078408	1.0084194	1.009003	1.0095866	1.0101736	1.0107608	1.0113502	1.011943	1.012541	1.0131507	1.013773	1.0144176	1.0150892	1.0157977
1.0004338	1.0001969	0.9999966	0.9998278	0.9996884	0.9995779	0.99949354	0.99943197	0.99939424	0.99937886	0.9993854	0.9994152	0.9994669	0.9995403	0.99963784	0.9997581	0.99990404	1.0000758	1.000274	1.0004987	1.0007509	1.0010318	1.0013412	1.001678	1.0020427	1.0024358	1.0028547	1.0032997	1.0037699	1.0042616	1.0047747	1.005307	1.0058564	1.0064187	1.0069946	1.007579	1.008172	1.008769	1.0093703	1.0099735	1.0105789	1.0111831	1.0117898	1.0123975	1.0130097	1.0136292	1.0142592	1.0149066	1.0155776	1.0162811
1.0006503	1.0004166	1.000217	1.00005	0.9999113	0.99979967	0.99971324	0.99965	0.9996109	0.99959314	0.9995964	0.99962276	0.9996707	0.9997416	0.999836	0.9999548	1.0000978	1.000267	1.0004624	1.0006865	1.0009391	1.0012201	1.0015316	1.001871	1.0022396	1.0026375	1.0030637	1.003516	1.003994	1.0044969	1.005022	1.005567	1.0061305	1.0067087	1.0073	1.0079033	1.0085143	1.0091311	1.0097514	1.0103757	1.0109993	1.0116235	1.0122479	1.0128733	1.0135015	1.0141329	1.0147734	1.0154272	1.0161018	1.0168027
1.0008731	1.0006415	1.0004442	1.0002769	1.0001397	1.0000277	0.9999399	0.999876	0.99983346	0.9998123	0.9998138	0.9998375	0.99988174	0.9999492	1.0000397	1.0001557	1.000297	1.0004646	1.0006589	1.0008816	1.0011342	1.0014163	1.0017284	1.0020704	1.0024428	1.0028458	1.0032783	1.0037389	1.004226	1.0047392	1.0052763	1.0058353	1.0064125	1.007008	1.0076164	1.0082376	1.0088685	1.0095059	1.010147	1.0107907	1.0114356	1.0120815	1.0127256	1.0133708	1.0140147	1.014663	1.0153167	1.0159811	1.0166599	1.0173625
1.0010998	1.0008719	1.0006763	1.0005113	1.000374	1.0002605	1.0001724	1.0001061	1.0000619	1.0000381	1.0000372	1.0000558	1.0000982	1.0001625	1.0002506	1.000363	1.000501	1.0006664	1.0008596	1.0010815	1.001334	1.0016161	1.0019298	1.0022757	1.002653	1.0030607	1.0034984	1.0039673	1.0044653	1.0049884	1.0055393	1.006112	1.0067039	1.0073159	1.0079433	1.008583	1.0092335	1.0098915	1.0105548	1.0112222	1.0118887	1.0125558	1.0132223	1.0138878	1.0145524	1.0152179	1.0158882	1.0165635	1.0172526	1.0179604
1.0013325	1.0011079	1.0009143	1.0007508	1.0006125	1.0005001	1.0004107	1.0003426	1.000295	1.0002698	1.0002656	1.000282	1.0003198	1.00038	1.0004653	1.0005745	1.0007105	1.0008739	1.0010659	1.0012865	1.0015379	1.0018215	1.0021373	1.002485	1.0028666	1.0032799	1.0037255	1.0042025	1.0047098	1.005245	1.0058078	1.0063944	1.0070043	1.0076329	1.0082788	1.0089394	1.0096105	1.0102905	1.0109768	1.0116663	1.012358	1.0130489	1.0137391	1.0144268	1.0151135	1.0157993	1.0164871	1.0171782	1.0178803	1.0185963
1.0015701	1.0013479	1.0011576	1.000994	1.0008577	1.0007437	1.0006522	1.0005828	1.0005335	1.0005051	1.0004973	1.0005114	1.0005462	1.0006042	1.0006855	1.0007915	1.0009245	1.0010854	1.0012746	1.0014957	1.0017469	1.0020312	1.0023487	1.0027002	1.0030857	1.0035045	1.0039574	1.0044433	1.0049603	1.0055073	1.0060831	1.0066862	1.0073118	1.007959	1.0086244	1.0093045	1.0099987	1.0107011	1.0114117	1.0121257	1.0128433	1.013559	1.0142738	1.0149865	1.0156971	1.0164051	1.017114	1.0178243	1.0185415	1.0192683
1.0018115	1.001593	1.001404	1.0012424	1.0011055	1.0009918	1.0008993	1.0008278	1.000777	1.0007455	1.0007348	1.0007454	1.0007766	1.0008308	1.0009093	1.0010135	1.0011425	1.0013015	1.0014892	1.0017085	1.0019599	1.0022453	1.0025637	1.0029186	1.0033089	1.0037328	1.0041939	1.0046879	1.0052156	1.0057759	1.006365	1.0069826	1.0076259	1.008292	1.0089781	1.0096805	1.0103965	1.0111245	1.0118599	1.0126004	1.0133432	1.0140867	1.0148288	1.0155675	1.0163043	1.0170372	1.0177687	1.0185007	1.0192355	1.019978
1.0020572	1.001842	1.0016553	1.001495	1.0013576	1.0012438	1.0011505	1.0010779	1.0010232	1.0009899	1.0009753	1.0009824	1.0010102	1.0010612	1.0011361	1.0012363	1.0013641	1.0015198	1.0017065	1.0019238	1.0021755	1.002461	1.0027827	1.0031394	1.0035343	1.0039651	1.0044327	1.0049365	1.0054753	1.006048	1.006651	1.0072852	1.0079467	1.0086325	1.00934	1.0100648	1.0108057	1.011559	1.01232	1.0130879	1.0138586	1.0146304	1.0154009	1.0161681	1.016932	1.0176932	1.01845	1.019206	1.0199623	1.020724
1.0023066	1.0020941	1.0019089	1.0017507	1.0016142	1.0014992	1.0014049	1.0013295	1.0012742	1.0012369	1.0012194	1.0012225	1.0012469	1.0012941	1.0013657	1.0014632	1.0015872	1.0017399	1.0019245	1.0021418	1.002393	1.0026795	1.0030023	1.0033633	1.003761	1.0041991	1.0046751	1.0051881	1.0057373	1.0063231	1.0069427	1.007593	1.0082736	1.008979	1.0097084	1.010458	1.011224	1.0120031	1.012793	1.0135894	1.0143896	1.0151912	1.0159912	1.0167899	1.0175833	1.0183733	1.0191588	1.0199411	1.0207216	1.021505
1.0025584	1.0023489	1.0021667	1.0020092	1.0018731	1.0017573	1.001661	1.001584	1.0015254	1.0014853	1.0014656	1.001464	1.0014853	1.0015292	1.0015963	1.0016901	1.0018114	1.0019625	1.0021441	1.0023603	1.0026108	1.0028979	1.003223	1.003587	1.0039899	1.0044336	1.0049175	1.0054396	1.0060012	1.0066004	1.0072356	1.0079037	1.0086036	1.0093305	1.0100831	1.0108573	1.0116497	1.0124564	1.0132748	1.014102	1.0149341	1.015766	1.0166001	1.0174289	1.018255	1.0190763	1.0198925	1.0207038	1.021513	1.0223203
1.0028119	1.002606	1.0024254	1.0022688	1.0021336	1.0020169	1.0019194	1.0018399	1.0017787	1.0017354	1.0017115	1.0017074	1.0017246	1.0017638	1.0018281	1.0019175	1.0020359	1.0021843	1.0023638	1.0025778	1.0028284	1.003116	1.0034424	1.0038102	1.0042179	1.0046675	1.0051588	1.0056919	1.006266	1.0068786	1.0075284	1.0082164	1.0089355	1.0096853	1.0104618	1.0112617	1.0120821	1.012918	1.0137683	1.0146266	1.0154907	1.0163572	1.017223	1.0180874	1.0189471	1.0198021	1.0206507	1.021494	1.0223325	1.0231698
1.003067	1.0028642	1.0026865	1.0025294	1.0023949	1.002277	1.0021777	1.0020969	1.0020323	1.0019861	1.0019593	1.0019513	1.0019635	1.0019991	1.0020587	1.0021452	1.0022595	1.0024048	1.0025817	1.0027945	1.0030439	1.003332	1.0036608	1.0040311	1.004444	1.004899	1.0053993	1.0059422	1.006528	1.0071553	1.0078224	1.0085275	1.0092683	1.0100404	1.0108429	1.0116704	1.0125194	1.013386	1.014268	1.0151596	1.0160576	1.0169599	1.0178626	1.0187621	1.0196584	1.0205494	1.0214331	1.0223113	1.0231829	1.0240501
1.0033227	1.0031239	1.0029467	1.0027922	1.0026563	1.0025393	1.0024384	1.002354	1.0022873	1.0022365	1.0022058	1.0021936	1.0022008	1.0022328	1.0022877	1.0023693	1.0024806	1.0026212	1.0027978	1.0030085	1.0032572	1.0035453	1.0038743	1.0042481	1.0046654	1.0051283	1.0056365	1.0061893	1.006788	1.00743	1.008114	1.008838	1.0096005	1.0103971	1.0112249	1.0120801	1.0129597	1.0138595	1.0147742	1.015701	1.0166353	1.0175744	1.0185146	1.0194523	1.0203875	1.0213157	1.0222381	1.0231519	1.02406	1.0249617
1.0035777	1.003382	1.0032076	1.0030537	1.0029174	1.0027983	1.0026965	1.0026091	1.0025386	1.0024849	1.0024502	1.0024333	1.0024372	1.0024633	1.0025142	1.0025913	1.002698	1.002836	1.0030084	1.0032177	1.0034652	1.0037531	1.0040843	1.0044602	1.0048823	1.0053512	1.0058674	1.0064315	1.0070422	1.0076995	1.0084009	1.0091444	1.0099293	1.0107508	1.0116056	1.0124903	1.0134015	1.014334	1.0152835	1.0162479	1.0172203	1.0181987	1.0191786	1.0201571	1.0211314	1.0221013	1.0230627	1.0240167	1.0249634	1.0259031
1.0038326	1.0036395	1.0034667	1.0033131	1.0031778	1.0030571	1.0029521	1.0028629	1.0027883	1.0027314	1.0026915	1.0026703	1.0026691	1.0026897	1.002736	1.0028088	1.002911	1.0030457	1.0032144	1.0034208	1.0036669	1.0039551	1.004288	1.0046655	1.0050929	1.0055671	1.0060915	1.0066665	1.007289	1.0079628	1.0086815	1.0094463	1.0102532	1.0111009	1.0119824	1.0128983	1.0138423	1.0148094	1.0157964	1.0167981	1.0178102	1.0188298	1.0198517	1.0208731	1.0218904	1.0229037	1.0239078	1.024904	1.025891	1.0268705
1.0040854	1.003894	1.003724	1.0035709	1.0034342	1.0033121	1.0032053	1.0031132	1.0030357	1.0029734	1.0029289	1.0029023	1.0028961	1.0029119	1.0029523	1.0030198	1.0031179	1.003248	1.0034134	1.0036166	1.0038611	1.0041484	1.0044823	1.0048628	1.0052941	1.005774	1.0063069	1.0068917	1.0075283	1.0082164	1.008953	1.0097381	1.0105685	1.0114428	1.0123543	1.0133008	1.0142782	1.0152822	1.0163074	1.0173494	1.0184047	1.019467	1.0205323	1.0215982	1.0226606	1.0237195	1.024769	1.02581	1.0268413	1.0278634
1.0043354	1.004148	1.0039786	1.0038255	1.0036882	1.0035646	1.0034547	1.0033585	1.0032773	1.0032109	1.0031602	1.0031285	1.0031168	1.0031269	1.0031617	1.0032247	1.0033164	1.0034428	1.0036032	1.0038036	1.004046	1.0043321	1.0046667	1.0050492	1.0054843	1.0059706	1.0065114	1.0071062	1.0077568	1.0084592	1.0092144	1.0100209	1.0108746	1.011775	1.0127164	1.0136955	1.0147089	1.0157498	1.0168147	1.0178998	1.0189966	1.0201043	1.0212164	1.0223303	1.0234408	1.0245461	1.0256447	1.0267332	1.0278118	1.0288799
1.0045826	1.0043963	1.0042286	1.0040758	1.0039369	1.0038116	1.0036986	1.003599	1.0035135	1.0034423	1.0033866	1.0033486	1.00333	1.0033342	1.0033638	1.0034198	1.0035073	1.0036272	1.0037836	1.0039805	1.0042194	1.0045059	1.0048393	1.0052245	1.0056622	1.0061544	1.0067024	1.007308	1.0079697	1.008688	1.0094624	1.0102897	1.0111684	1.0120953	1.0130677	1.0140802	1.0151286	1.016209	1.0173151	1.0184433	1.0195863	1.0207404	1.0219024	1.023065	1.0242264	1.0253832	1.0265312	1.0276705	1.028799	1.0299168
1.0048236	1.0046419	1.004474	1.0043209	1.0041803	1.004053	1.0039366	1.0038333	1.0037425	1.0036653	1.0036037	1.0035604	1.0035359	1.0035326	1.0035553	1.003605	1.0036858	1.003801	1.0039523	1.0041453	1.0043818	1.0046654	1.0049996	1.0053847	1.0058252	1.0063237	1.006879	1.007494	1.0081685	1.0089022	1.0096943	1.0105436	1.0114466	1.0124012	1.0134037	1.0144509	1.0155376	1.0166578	1.0178065	1.0189787	1.0201699	1.021374	1.0225867	1.023802	1.0250158	1.0262246	1.0274261	1.0286195	1.0297998	1.03097
1.0050608	1.0048795	1.0047132	1.0045589	1.0044171	1.0042869	1.0041666	1.0040592	1.0039629	1.0038806	1.0038131	1.0037624	1.0037309	1.0037215	1.0037352	1.0037788	1.0038537	1.003961	1.0041076	1.0042963	1.0045292	1.0048106	1.0051433	1.0055296	1.0059732	1.0064753	1.0070379	1.0076628	1.0083498	1.0090986	1.0099078	1.0107784	1.0117064	1.0126895	1.0137227	1.0148048	1.0159289	1.0170904	1.0182838	1.0195026	1.0207438	1.021999	1.0232636	1.0245335	1.0258038	1.0270697	1.0283269	1.0295758	1.030814	1.0320383
1.0052909	1.0051117	1.0049454	1.00479	1.0046465	1.0045127	1.0043893	1.0042766	1.0041748	1.0040865	1.0040119	1.0039538	1.0039142	1.0038971	1.0039045	1.0039403	1.0040076	1.0041085	1.0042487	1.0044324	1.0046608	1.0049387	1.0052705	1.0056576	1.0061029	1.006608	1.0071781	1.0078113	1.0085106	1.0092736	1.0101029	1.0109931	1.0119457	1.0129565	1.0140222	1.0151385	1.0163022	1.0175054	1.0187443	1.0200117	1.0213044	1.0226125	1.0239334	1.0252585	1.0265867	1.0279112	1.0292288	1.0305364	1.0318329	1.033116
1.0055132	1.0053352	1.005169	1.0050128	1.0048666	1.0047296	1.0046016	1.0044842	1.0043758	1.0042801	1.0041984	1.0041323	1.0040851	1.0040605	1.0040596	1.0040866	1.0041456	1.0042408	1.004374	1.0045509	1.0047749	1.0050498	1.0053784	1.0057648	1.0062124	1.0067222	1.0072978	1.0079391	1.0086491	1.0094266	1.0102738	1.0111853	1.0121616	1.0132009	1.0142986	1.0154501	1.016652	1.0178989	1.0191839	1.0205019	1.0218452	1.0232091	1.0245869	1.0259731	1.0273613	1.0287471	1.0301272	1.0314977	1.0328555	1.0342003
1.0057274	1.0055499	1.0053837	1.005226	1.0050769	1.0049365	1.0048032	1.0046792	1.0045652	1.0044621	1.0043731	1.0042988	1.0042428	1.0042084	1.0041996	1.0042181	1.0042686	1.0043548	1.0044812	1.0046523	1.0048707	1.0051397	1.0054662	1.0058523	1.0062997	1.0068121	1.0073938	1.0080433	1.0087639	1.0095562	1.0104189	1.0113512	1.0123516	1.0134178	1.014548	1.015736	1.0169773	1.0182676	1.0195991	1.0209672	1.0223659	1.0237864	1.025224	1.0266713	1.0281228	1.0295732	1.0310183	1.0324543	1.0338775	1.035288
1.0059317	1.0057555	1.0055888	1.0054287	1.0052767	1.0051312	1.0049931	1.0048624	1.0047415	1.0046301	1.0045321	1.0044495	1.0043854	1.0043406	1.0043225	1.0043316	1.004373	1.0044512	1.0045692	1.0047333	1.0049452	1.0052109	1.0055339	1.0059166	1.0063647	1.0068793	1.007465	1.008122	1.0088524	1.0096577	1.0105373	1.0114902	1.0125133	1.0136079	1.0147682	1.0159917	1.0172734	1.0186076	1.019987	1.0214063	1.0228598	1.024339	1.0258378	1.0273483	1.028866	1.0303832	1.0318967	1.0334005	1.0348935	1.0363718
1.0061257	1.0059501	1.0057813	1.00562	1.0054635	1.0053136	1.0051696	1.0050324	1.0049032	1.004784	1.0046777	1.004585	1.004511	1.0044574	1.0044276	1.0044274	1.0044593	1.0045278	1.0046376	1.0047921	1.0049981	1.005257	1.0055765	1.0059575	1.0064043	1.0069218	1.0075107	1.0081736	1.0089132	1.0097302	1.0106254	1.0115968	1.0126448	1.0137656	1.0149575	1.0162164	1.017537	1.0189146	1.0203427	1.0218146	1.0233243	1.0248624	1.0264235	1.028	1.0295851	1.0311735	1.0327567	1.034333	1.0358975	1.0374479
1.0063086	1.0061321	1.0059631	1.0057985	1.0056379	1.0054829	1.0053326	1.0051874	1.0050505	1.0049219	1.0048056	1.0047038	1.0046179	1.0045538	1.0045153	1.0045033	1.0045246	1.0045825	1.0046835	1.0048306	1.0050281	1.0052822	1.0055948	1.0059721	1.0064181	1.0069352	1.007527	1.0081953	1.0089439	1.0097731	1.0106821	1.011673	1.012742	1.013889	1.0151126	1.016406	1.0177654	1.0191864	1.0206623	1.0221871	1.0237523	1.025352	1.0269774	1.0286222	1.0302773	1.0319362	1.0335941	1.0352455	1.0368855	1.0385102
1.0064784	1.0063019	1.0061303	1.0059619	1.0057981	1.0056372	1.0054797	1.0053264	1.0051811	1.0050437	1.004917	1.0048037	1.0047079	1.0046324	1.0045812	1.0045592	1.0045685	1.004616	1.0047069	1.0048447	1.0050335	1.0052793	1.0055872	1.0059613	1.0064039	1.0069202	1.007515	1.0081878	1.0089436	1.0097831	1.0107056	1.0117136	1.0128046	1.0139779	1.01523	1.0165577	1.0179564	1.0194201	1.0209438	1.0225213	1.0241438	1.0258038	1.0274947	1.0292077	1.030934	1.0326686	1.0344032	1.0361309	1.0378504	1.0395539
1.0066373	1.0064579	1.0062841	1.0061123	1.0059427	1.0057745	1.0056102	1.0054494	1.0052937	1.0051459	1.005009	1.0048847	1.0047772	1.0046897	1.0046264	1.0045916	1.0045899	1.0046269	1.0047054	1.0048339	1.0050142	1.0052527	1.0055523	1.0059205	1.006361	1.006876	1.0074712	1.0081488	1.00891	1.009759	1.0106949	1.0117186	1.0128301	1.0140274	1.0153077	1.0166683	1.0181041	1.0196117	1.021183	1.0228113	1.0244914	1.0262141	1.02797	1.029752	1.0315534	1.0333636	1.0351771	1.0369859	1.0387853	1.040571
1.0067787	1.0065997	1.0064234	1.0062466	1.0060713	1.0058968	1.0057236	1.005554	1.0053887	1.00523	1.0050822	1.0049462	1.0048264	1.0047257	1.0046499	1.004602	1.0045887	1.0046124	1.0046811	1.0047976	1.004967	1.0051969	1.0054908	1.0058522	1.0062884	1.0068014	1.0073968	1.0080757	1.008843	1.0097004	1.0106473	1.0116873	1.0128168	1.0140364	1.0153452	1.0167375	1.0182096	1.0197585	1.0213763	1.0230578	1.0247931	1.0265766	1.0283996	1.0302529	1.0321271	1.0340164	1.0359093	1.0378015	1.0396857	1.0415572
1.0069069	1.0067258	1.0065448	1.0063647	1.0061829	1.0060005	1.0058191	1.0056401	1.0054653	1.0052956	1.0051354	1.004986	1.0048536	1.0047396	1.0046511	1.0045899	1.004563	1.004575	1.0046302	1.0047349	1.0048945	1.0051134	1.0053993	1.0057542	1.0061843	1.0066949	1.0072885	1.0079695	1.0087417	1.0096046	1.0105625	1.0116155	1.0127621	1.014004	1.0153378	1.0167612	1.0182686	1.0198581	1.0215211	1.0232526	1.0250447	1.0268903	1.0287787	1.0307027	1.032652	1.0346196	1.0365967	1.0385728	1.0405445	1.0425045
1.0070198	1.0068358	1.0066515	1.0064652	1.0062759	1.0060861	1.0058964	1.0057075	1.0055202	1.0053389	1.005165	1.0050048	1.004858	1.0047312	1.0046281	1.0045527	1.0045122	1.0045103	1.0045522	1.0046451	1.0047933	1.0050025	1.0052785	1.0056255	1.0060511	1.0065554	1.007147	1.007829	1.0086032	1.0094719	1.0104386	1.0115037	1.0126673	1.0139284	1.015287	1.0167385	1.0182799	1.019907	1.0216153	1.0233955	1.0252433	1.027149	1.0291029	1.0310974	1.0331227	1.0351689	1.0372295	1.0392934	1.0413547	1.043405
1.0071143	1.0069286	1.00674	1.006547	1.0063515	1.006154	1.0059534	1.0057528	1.0055555	1.005361	1.0051754	1.0050005	1.0048399	1.0046979	1.0045806	1.0044909	1.0044357	1.0044206	1.004448	1.0045285	1.0046638	1.0048612	1.0051272	1.0054662	1.0058836	1.0063835	1.0069723	1.0076524	1.0084288	1.0093023	1.0102757	1.0113517	1.0125291	1.0138085	1.0151892	1.0166677	1.0182413	1.0199054	1.0216554	1.0234838	1.0253854	1.0273483	1.0293674	1.0314319	1.0335335	1.0356603	1.0378047	1.0399565	1.0421087	1.044254
1.0071925	1.0070035	1.0068092	1.006611	1.0064071	1.0062002	1.0059901	1.005779	1.0055685	1.005362	1.0051626	1.0049726	1.0047972	1.0046408	1.004508	1.0044035	1.0043336	1.0043023	1.0043178	1.004384	1.0045065	1.0046917	1.0049472	1.0052766	1.0056856	1.0061798	1.0067635	1.0074414	1.0082164	1.0090935	1.010072	1.0111581	1.0123471	1.0136429	1.0150443	1.0165479	1.0181524	1.0198514	1.0216407	1.0235147	1.0254666	1.0274887	1.0295703	1.0317047	1.0338795	1.0360864	1.0383154	1.0405573	1.0428021	1.0450423
1.0072516	1.0070587	1.0068606	1.0066553	1.0064442	1.0062261	1.0060058	1.0057824	1.0055598	1.0053388	1.005126	1.0049213	1.0047305	1.0045594	1.0044101	1.0042903	1.0042052	1.004159	1.0041581	1.0042098	1.0043195	1.004492	1.0047354	1.0050546	1.005454	1.0059412	1.0065196	1.0071936	1.007968	1.0088463	1.0098299	1.0109214	1.0121225	1.0134333	1.014852	1.0163789	1.0180107	1.0197402	1.0215691	1.0234867	1.0254887	1.0275643	1.0297083	1.031909	1.0341581	1.0364444	1.0387576	1.0410887	1.043427	1.045763
1.0072936	1.0070966	1.0068914	1.0066788	1.0064597	1.0062319	1.0060005	1.0057651	1.005529	1.0052942	1.0050653	1.0048462	1.0046403	1.0044533	1.004288	1.0041522	1.0040497	1.003988	1.0039718	1.0040087	1.0041031	1.004263	1.0044935	1.0048012	1.0051918	1.0056702	1.0062419	1.0069113	1.007683	1.0085613	1.0095465	1.0106442	1.0118539	1.0131768	1.0146118	1.0161587	1.0178151	1.019576	1.0214399	1.0233978	1.0254453	1.0275745	1.0297774	1.0320436	1.0343642	1.0367283	1.0391254	1.0415448	1.0439763	1.0464131
1.0073155	1.0071144	1.0069025	1.0066825	1.006453	1.0062157	1.0059729	1.0057245	1.005475	1.0052266	1.0049824	1.0047468	1.0045255	1.0043205	1.0041386	1.0039868	1.0038681	1.0037897	1.0037577	1.003779	1.0038583	1.004005	1.0042222	1.0045183	1.0048972	1.0053666	1.0059302	1.0065943	1.0073618	1.0082382	1.0092245	1.0103247	1.0115421	1.0128751	1.0143242	1.0158894	1.0175672	1.019355	1.0212505	1.0232468	1.0253385	1.0275173	1.0297763	1.0321054	1.0344952	1.036935	1.0394139	1.0419213	1.044447	1.0469807
1.0073187	1.0071111	1.0068933	1.0066653	1.0064261	1.0061775	1.0059227	1.0056605	1.0053978	1.0051343	1.0048755	1.004624	1.004385	1.0041639	1.0039655	1.0037948	1.0036601	1.0035654	1.0035167	1.0035213	1.0035864	1.0037177	1.0039204	1.0042034	1.0045719	1.0050306	1.0055856	1.0062414	1.0070043	1.0078772	1.0088634	1.0099664	1.0111872	1.0125276	1.0139875	1.0155677	1.0172656	1.019078	1.0210027	1.0230342	1.0251654	1.0273917	1.0297037	1.032092	1.0345485	1.037062	1.0396206	1.0422152	1.0448328	1.047465
1.0073016	1.0070882	1.0068631	1.0066261	1.0063766	1.0061182	1.0058494	1.005575	1.0052975	1.0050191	1.0047431	1.0044756	1.0042207	1.0039828	1.0037664	1.0035788	1.0034258	1.0033135	1.0032481	1.0032367	1.0032864	1.0034009	1.0035908	1.0038594	1.0042151	1.0046624	1.0052071	1.0058558	1.0066123	1.0074803	1.0084641	1.0095668	1.0107899	1.0121366	1.0136058	1.0151986	1.0169132	1.0187465	1.0206962	1.0227584	1.0249277	1.0271964	1.0295577	1.0320028	1.034522	1.0371059	1.039742	1.0424211	1.0451286	1.0478568
1.0072634	1.0070446	1.0068121	1.006566	1.0063064	1.0060353	1.0057547	1.0054654	1.0051733	1.0048791	1.0045873	1.004304	1.0040311	1.003775	1.0035417	1.0033365	1.0031662	1.0030367	1.0029538	1.0029258	1.0029573	1.0030584	1.0032319	1.003487	1.0038295	1.0042641	1.0047989	1.0054381	1.0061861	1.0070486	1.0080273	1.0091282	1.0103525	1.0117022	1.0131772	1.0147798	1.0165074	1.0183593	1.0203326	1.0224222	1.0246245	1.0269321	1.0293387	1.0318362	1.034415	1.037065	1.0397756	1.0425359	1.0453326	1.048156
1.0072058	1.0069803	1.00674	1.0064842	1.0062138	1.0059296	1.0056362	1.0053338	1.0050263	1.0047168	1.0044092	1.0041075	1.0038177	1.0035448	1.0032932	1.0030693	1.0028819	1.0027328	1.002634	1.0025885	1.002604	1.0026877	1.0028468	1.003087	1.0034151	1.0038375	1.0043598	1.0049884	1.0057276	1.0065819	1.0075551	1.0086526	1.0098764	1.0112256	1.0127057	1.014315	1.0160526	1.017919	1.019911	1.0220248	1.0242566	1.0265994	1.0290475	1.0315932	1.0342263	1.0369395	1.0397198	1.0425576	1.0454404	1.0483552
1.0071255	1.0068945	1.0066451	1.0063795	1.0060985	1.0058035	1.0054959	1.0051798	1.0048565	1.0045311	1.0042067	1.0038887	1.0035803	1.0032896	1.0030196	1.0027788	1.0025724	1.0024067	1.0022893	1.0022259	1.0022249	1.0022931	1.0024346	1.0026588	1.0029728	1.0033826	1.0038931	1.0045092	1.0052377	1.006084	1.00705	1.0081424	1.0093606	1.01071	1.0121908	1.0138038	1.0155507	1.0174278	1.0194358	1.0215688	1.0238255	1.0262003	1.0286849	1.0312742	1.0339575	1.0367283	1.0395745	1.0424855	1.0454488	1.0484533
1.0070264	1.0067873	1.0065292	1.0062537	1.0059611	1.0056537	1.0053328	1.0050018	1.0046624	1.0043217	1.0039808	1.0036445	1.00332	1.0030111	1.0027236	1.002464	1.0022393	1.0020552	1.0019203	1.00184	1.0018213	1.0018728	1.0019989	1.0022085	1.0025066	1.0029013	1.0033984	1.0040027	1.0047196	1.0055547	1.0065136	1.0075969	1.0088103	1.0101569	1.0116363	1.0132524	1.0150015	1.0168883	1.018907	1.021057	1.0233349	1.0257343	1.028252	1.03088	1.0336095	1.0364331	1.0393394	1.0423197	1.04536	1.0484501
1.0069046	1.0066587	1.006393	1.0061061	1.0058033	1.0054822	1.0051479	1.0048023	1.0044484	1.0040908	1.0037323	1.0033793	1.0030369	1.00271	1.0024043	1.0021276	1.0018847	1.0016831	1.0015297	1.0014313	1.0013967	1.0014298	1.0015393	1.0017323	1.0020157	1.0023963	1.0028781	1.0034693	1.004175	1.0049982	1.0059458	1.0070215	1.0082281	1.0095676	1.0110447	1.012659	1.0144119	1.016302	1.0183287	1.0204914	1.0227854	1.0252086	1.0277528	1.0304143	1.033184	1.0360562	1.039018	1.042061	1.0451736	1.0483435
1.0067643	1.0065095	1.0062345	1.005938	1.0056224	1.00529	1.0049416	1.00458	1.0042115	1.0038369	1.0034629	1.0030925	1.0027329	1.0023879	1.0020641	1.0017693	1.0015079	1.0012887	1.001118	1.0010017	1.0009489	1.0009649	1.0010585	1.001235	1.0015026	1.001867	1.0023355	1.0029119	1.0036043	1.0044156	1.0053518	1.0064168	1.0076149	1.0089476	1.010418	1.012029	1.0137806	1.015672	1.0177052	1.0198758	1.0221839	1.0246229	1.0271899	1.0298803	1.0326848	1.0355985	1.0386108	1.0417114	1.0448898	1.0481343
1.0066017	1.0063403	1.0060561	1.0057489	1.0054215	1.0050757	1.0047129	1.0043379	1.003953	1.0035623	1.0031712	1.0027847	1.0024079	1.0020442	1.0017043	1.0013909	1.0011125	1.0008749	1.0006857	1.000553	1.0004816	1.0004816	1.000558	1.0007184	1.0009705	1.0013192	1.0017723	1.0023332	1.0030111	1.0038095	1.0047346	1.0057868	1.0069735	1.008298	1.0097618	1.0113661	1.0131134	1.0150036	1.0170383	1.0192139	1.02153	1.0239816	1.0265684	1.029282	1.0321165	1.0350667	1.038122	1.0412753	1.0445142	1.0478269
1.0064201	1.0061504	1.0058568	1.0055392	1.0051994	1.0048411	1.0044641	1.0040746	1.0036739	1.0032684	1.0028613	1.0024569	1.0020633	1.001683	1.001324	1.0009937	1.0006977	1.000443	1.0002363	1.0000858	0.99999845	0.9999807	1.0000398	1.0001843	1.0004205	1.0007524	1.0011892	1.001737	1.0023997	1.0031835	1.0040945	1.0051345	1.00631	1.007623	1.0090767	1.0106742	1.0124148	1.0143018	1.0163337	1.0185113	1.0208308	1.023293	1.0258918	1.0286247	1.0314837	1.0344642	1.0375574	1.0407565	1.0440488	1.0474248
1.0062184	1.0059403	1.0056373	1.0053096	1.0049579	1.0045863	1.0041971	1.0037923	1.0033772	1.0029548	1.0025313	1.002111	1.0016994	1.0013036	1.0009271	1.0005797	1.0002658	0.99999315	0.9997693	0.9996033	0.9994975	0.99946386	0.99950695	0.9996349	0.99985415	1.0001705	1.0005916	1.001124	1.0017718	1.0025413	1.0034366	1.0044643	1.0056258	1.006927	1.0083706	1.009957	1.0116898	1.0135695	1.0155973	1.0177727	1.0200943	1.0225617	1.0251684	1.0279144	1.0307931	1.0337988	1.036924	1.0401605	1.0435008	1.0469327
1.0059966	1.005711	1.0053983	1.0050598	1.004697	1.0043125	1.0039092	1.0034908	1.0030607	1.0026234	1.002184	1.0017475	1.0013198	1.000906	1.0005138	1.000148	0.999819	0.9995294	0.9992896	0.9991056	0.99898475	0.9989336	0.9989605	0.99907297	0.999275	0.9995767	0.99998224	1.000498	1.001131	1.0018847	1.0027648	1.0037777	1.0049266	1.0062138	1.007644	1.0092193	1.0109428	1.012814	1.0148343	1.0170052	1.0193244	1.0217927	1.0244042	1.027159	1.0300515	1.0330757	1.0362272	1.0394963	1.0428768	1.0463576
1.0057564	1.005463	1.0051419	1.0047916	1.0044177	1.0040207	1.0036047	1.0031713	1.0027272	1.002275	1.0018198	1.0013676	1.0009233	1.0004947	1.0000864	0.99970573	0.9993585	0.9990534	0.9987971	0.9985968	0.9984605	0.99839365	0.998404	0.99850017	0.9986869	0.9989717	0.99936247	0.9998622	1.0004791	1.0012184	1.0020846	1.0030804	1.0042145	1.0054884	1.0069054	1.0084672	1.0101793	1.0120398	1.0140519	1.0162152	1.0185301	1.0209949	1.0236087	1.0263674	1.0292681	1.032307	1.0354779	1.0387737	1.042187	1.045709
1.0054985	1.0051965	1.0048655	1.0045065	1.00412	1.0037112	1.0032823	1.0028359	1.0023773	1.0019113	1.001441	1.0009733	1.0005141	1.00007	0.99964607	0.999249	0.998887	0.9985663	0.9982946	0.9980789	0.99792534	0.9978432	0.99783933	0.9979195	0.9980915	0.9983611	0.9987355	0.99922097	0.9998232	1.0005456	1.0013975	1.0023788	1.0034971	1.0047572	1.0061591	1.0077082	1.0094057	1.0112554	1.0132563	1.0154101	1.0177177	1.0201783	1.0227877	1.0255475	1.0284528	1.0315007	1.0346857	1.0380007	1.0414412	1.0449979
1.0052222	1.004914	1.0045726	1.0042033	1.0038073	1.0033859	1.0029439	1.0024852	1.002013	1.0015322	1.0010484	1.0005665	1.000092	0.99963355	0.99919486	0.9987828	0.9984062	0.99807	0.9977839	0.9975524	0.9973856	0.9972887	0.9972697	0.99733484	0.99749196	0.99774647	0.9981062	0.99857575	0.9991634	0.99987173	1.0007073	1.0016754	1.0027788	1.0040219	1.0054101	1.0069467	1.0086303	1.0104666	1.0124564	1.0145993	1.0168979	1.0193497	1.0219549	1.0247107	1.0276163	1.0306681	1.0338619	1.0371915	1.0406512	1.044234
1.0049303	1.0046133	1.0042647	1.0038847	1.0034779	1.0030453	1.002591	1.0021195	1.0016346	1.0011408	1.0006427	1.0001478	0.9996606	0.9991867	0.99873465	0.9983085	0.99791837	0.9975678	0.9972677	0.99702233	0.9968418	0.9967304	0.9966965	0.99674875	0.99689156	0.9971324	0.99747825	0.9979334	0.99850637	0.9991986	1.0000206	1.0009739	1.0020633	1.0032935	1.004667	1.0061884	1.0078595	1.0096827	1.0116591	1.0137901	1.0160772	1.0185212	1.0211179	1.0238693	1.0267726	1.0298235	1.0330206	1.0363585	1.0398315	1.0434344
1.0046226	1.004298	1.0039407	1.0035518	1.0031344	1.0026916	1.0022262	1.0017427	1.0012453	1.0007379	1.0002277	0.9997195	0.9992186	0.9987327	0.9982668	0.9978278	0.9974245	0.99706155	0.99674803	0.9964898	0.99629635	0.9961713	0.9961258	0.9961643	0.9962941	0.99652207	0.9968528	0.9972963	0.99785495	0.9985342	0.99934274	1.0002813	1.0013577	1.0025743	1.0039343	1.0054413	1.0070997	1.0089102	1.0108747	1.0129938	1.0152715	1.0177023	1.0202907	1.0230347	1.025932	1.0289795	1.032176	1.0355167	1.0389987	1.0426141
1.0042992	1.003968	1.0036033	1.0032057	1.0027782	1.0023258	1.0018489	1.0013541	1.0008454	1.0003275	0.9998046	0.99928457	0.99877197	0.9982726	0.99779445	0.99734414	0.9969273	0.9965536	0.9962285	0.9959589	0.995752	0.9956168	0.99555874	0.99558485	0.9957022	0.995917	0.9962373	0.9966671	0.99721414	0.99788225	0.99867713	0.9996047	1.0006682	1.0018721	1.0032201	1.0047154	1.0063612	1.0081598	1.010112	1.0122216	1.0144858	1.0169075	1.0194869	1.0222217	1.0251093	1.0281514	1.0313436	1.034684	1.0381665	1.0417904
1.0039628	1.0036253	1.003252	1.0028462	1.0024105	1.0019472	1.0014622	1.0009564	1.0004368	0.9999072	0.99937546	0.99884397	0.9983201	0.9978101	0.99732023	0.9968591	0.9964318	0.99604654	0.99571085	0.99543005	0.99521315	0.9950662	0.99499696	0.99501336	0.9951204	0.99532557	0.99563456	0.99605364	0.99658906	0.99724793	0.9980309	0.9989488	1.0000007	1.0011946	1.0025314	1.0040177	1.0056527	1.0074414	1.0093825	1.0114808	1.0137371	1.0161483	1.0187176	1.0214413	1.0243223	1.0273566	1.0305417	1.0338773	1.037358	1.0409819
1.0036137	1.0032698	1.0028903	1.0024769	1.0020322	1.0015603	1.0010645	1.0005512	1.0000217	0.99948376	0.99893963	0.9983986	0.9978645	0.9973446	0.9968456	0.9963743	0.99593824	0.99554443	0.9951977	0.99490887	0.9946825	0.9945264	0.9944476	0.9944542	0.99455225	0.9947483	0.9950487	0.9954587	0.99598515	0.99663436	0.99740976	0.9983168	0.999363	1.0005463	1.001877	1.0033542	1.0049819	1.006762	1.0086966	1.0107881	1.0130342	1.0154375	1.0179976	1.020715	1.0235852	1.0266107	1.0297883	1.0331153	1.0365905	1.0402099
1.003254	1.002904	1.0025178	1.0020976	1.0016459	1.0011667	1.0006624	1.0001396	0.999601	0.99905413	0.9985014	0.9979516	0.9974105	0.9968813	0.9963745	0.99589455	0.9954495	0.9950478	0.99469376	0.99439585	0.9941619	0.9939987	0.993913	0.99391186	0.9940024	0.99419147	0.9944834	0.9948872	0.9954078	0.9960491	0.9968188	0.9977204	0.9987589	0.99993896	1.0012636	1.0027351	1.0043579	1.0061342	1.0080639	1.0101489	1.0123909	1.0147892	1.0173424	1.0200523	1.0229166	1.0259333	1.0291014	1.0324199	1.0358856	1.0394976
1.0028833	1.0025294	1.0021378	1.0017096	1.0012529	1.0007643	1.0002542	0.9997241	0.9991787	0.998623	0.9980642	0.99750674	0.99695635	0.9964214	0.9959065	0.9954208	0.99496925	0.9945602	0.9941996	0.9938961	0.9936561	0.99348706	0.9933956	0.9933882	0.9934733	0.99365646	0.9939446	0.99434364	0.9948586	0.99549717	0.9962628	0.9971616	0.9981987	0.99937654	1.0006992	1.0021702	1.0037916	1.0055666	1.0074964	1.0095805	1.0118214	1.0142161	1.0167673	1.019472	1.0223316	1.0253408	1.0285008	1.0318103	1.0352657	1.0388668
1.0025041	1.0021454	1.0017483	1.0013168	1.0008527	1.0003598	0.9998425	0.9993058	0.9987556	0.998193	0.9976275	0.9970633	0.9965076	0.9959671	0.9954473	0.994955	0.9944983	0.9940847	0.99372035	0.99341154	0.99316716	0.9929941	0.9928984	0.99288726	0.9929701	0.99314994	0.99343556	0.9938334	0.9943476	0.99498415	0.9957505	0.99664974	0.99768627	0.9988668	1.000192	1.0016663	1.0032926	1.0050702	1.0070035	1.009093	1.0113362	1.0137335	1.0162861	1.0189915	1.0218481	1.0248541	1.0280082	1.0313077	1.0347527	1.0383408
1.0021174	1.0017564	1.001355	1.0009179	1.0004494	0.9999507	0.99943036	0.9988875	0.9983319	0.99776417	0.9971952	0.9966267	0.99606633	0.9955207	0.99499786	0.9945022	0.9940418	0.99362475	0.99325687	0.99294674	0.992699	0.9925243	0.99242675	0.9924154	0.9924969	0.99267614	0.9929619	0.99335986	0.9938757	0.994516	0.99528515	0.9961885	0.99723107	0.99841815	0.99974936	1.0012321	1.0028669	1.0046542	1.0065988	1.0086958	1.0109487	1.0133549	1.0159143	1.0186254	1.0214846	1.0244886	1.0276399	1.0309333	1.034368	1.0379429
1.001725	1.00136	1.0009565	1.0005171	1.0000445	0.9995427	0.99901694	0.9984709	0.99791163	0.99734086	0.99676824	0.99619615	0.9956334	0.995086	0.99456006	0.994063	0.99360204	0.9931818	0.99281454	0.9925023	0.9922554	0.99208087	0.99198455	0.9919737	0.99205697	0.9922384	0.9925281	0.99293023	0.9934501	0.9940965	0.9948727	0.99578434	0.99683785	0.99803495	0.9993793	1.000876	1.0025249	1.0043285	1.0062879	1.0084014	1.0106698	1.0130901	1.0156633	1.0183864	1.0212537	1.0242642	1.0274162	1.0307066	1.0341347	1.0376976
1.0013288	1.0009621	1.0005568	1.0001143	0.99963826	0.9991351	0.99860734	0.9980592	0.99749625	0.99692464	0.99634975	0.9957771	0.995213	0.9946649	0.9941385	0.9936404	0.99317956	0.9927618	0.9923938	0.9920835	0.9918386	0.9916668	0.9915732	0.9915662	0.99165326	0.99184215	0.99213666	0.992546	0.99307543	0.9937312	0.9945191	0.9954438	0.9965105	0.9977253	0.9990875	1.000604	1.0022734	1.0040982	1.0060807	1.0082166	1.0105085	1.0129532	1.0155454	1.0182856	1.0211687	1.0241928	1.0273519	1.0306447	1.0340697	1.0376244
1.0009286	1.0005628	1.0001549	0.9997119	0.99923545	0.9987305	0.9982021	0.99765307	0.9970894	0.99651754	0.9959428	0.9953697	0.9948074	0.99425983	0.99373454	0.99323964	0.99278045	0.9923646	0.992	0.9916942	0.99145347	0.99128586	0.99119824	0.9911979	0.9912925	0.99148846	0.991793	0.9922131	0.9927542	0.99342537	0.9942274	0.9951722	0.99625874	0.9974943	0.9988804	1.0004208	1.002117	1.0039728	1.0059834	1.0081514	1.0104731	1.0129473	1.0155693	1.0183353	1.0212426	1.0242858	1.0274607	1.0307629	1.0341913	1.0377405
1.0005276	1.0001619	0.99975616	0.99931276	0.99883634	0.99833184	0.9978026	0.9972552	0.9966925	0.9961214	0.9955482	0.9949777	0.994418	0.9938736	0.99335206	0.9928599	0.9924062	0.99199605	0.9916361	0.99133646	0.9911029	0.990942	0.9908624	0.99087095	0.9909755	0.99118304	0.99150044	0.9919346	0.99249303	0.99318093	0.9940046	0.9949706	0.996081	0.9973429	0.9987599	1.0003331	1.0020639	1.0039542	1.0060028	1.0082076	1.0105685	1.0130796	1.0157396	1.0185407	1.0214802	1.0245523	1.02775	1.0310704	1.034508	1.0380591
1.0001284	0.99976474	0.9993592	0.99891686	0.99844265	0.9979401	0.9974133	0.99686784	0.9963074	0.9957402	0.9951702	0.9946039	0.9940478	0.99350834	0.99299276	0.99250764	0.9920594	0.99165565	0.9913036	0.9910125	0.99078685	0.99063677	0.99056727	0.9905883	0.9907065	0.99092764	0.991261	0.99171364	0.9922907	0.99300194	0.99384993	0.9948431	0.99598426	0.9972786	0.9987297	1.0003406	1.0021113	1.0040435	1.0061361	1.008388	1.0107949	1.0133525	1.0160576	1.0189033	1.0218842	1.0249935	1.0282241	1.0315697	1.0350266	1.038588
0.9997305	0.99936974	0.99896795	0.9985291	0.9980567	0.9975578	0.99703354	0.9964936	0.99593765	0.9953753	0.9948106	0.9942508	0.99370074	0.9931685	0.9926594	0.9921819	0.9917435	0.9913491	0.99100655	0.9907265	0.9905123	0.99037343	0.99031746	0.99035335	0.9904865	0.99072546	0.991078	0.99155205	0.9921541	0.99288976	0.9937671	0.99479073	0.99596554	0.9972977	0.99879026	1.0004442	1.0022608	1.004242	1.0063845	1.0086895	1.0111498	1.013762	1.0165211	1.019419	1.0224496	1.025606	1.0288774	1.0322614	1.0357448	1.039328
0.9993386	0.9989811	0.99858266	0.99814874	0.997682	0.9971874	0.9966693	0.996133	0.9955849	0.9950295	0.99447155	0.9939194	0.9933785	0.99285483	0.9923562	0.9918889	0.99145895	0.9910775	0.99074644	0.9904785	0.9902788	0.9901555	0.99011433	0.99016625	0.99031883	0.99057823	0.9909532	0.9914514	0.9920789	0.992845	0.99375385	0.994814	0.99602854	0.9974006	0.9989378	1.0006396	1.002509	1.0045435	1.0067445	1.0091059	1.0116252	1.0143001	1.0171193	1.0200771	1.0231668	1.0263789	1.0297021	1.0331299	1.0366542	1.0402676
0.99895096	0.9985988	0.998207	0.9977788	0.99731886	0.99683094	0.9963198	0.9957918	0.9952514	0.99470437	0.9941563	0.9936135	0.99308306	0.99257076	0.9920836	0.99162835	0.99121225	0.9908428	0.99052656	0.99027383	0.9900892	0.98998237	0.98995996	0.9900312	0.99020296	0.99048674	0.99088526	0.9914111	0.992069	0.9928664	0.9938112	0.99490845	0.9961638	0.9975829	0.99916863	1.0009229	1.0028468	1.004941	1.0072005	1.0096256	1.0122124	1.0149513	1.0178376	1.0208617	1.0240175	1.0272906	1.0306747	1.0341586	1.0377326	1.0413867
0.99857163	0.9982278	0.9978432	0.99742293	0.9969693	0.996491	0.9959883	0.99546975	0.99494004	0.9944033	0.9938665	0.99333584	0.99281806	0.992318	0.9918443	0.99140364	0.9910024	0.9906482	0.99034834	0.9901118	0.98994493	0.9898559	0.98985475	0.9899462	0.9901426	0.99044883	0.9908757	0.99142957	0.9921192	0.99295086	0.9939335	0.99507296	0.9963722	0.99783933	0.9994769	1.0012847	1.0032663	1.0054209	1.007745	1.0102354	1.0128893	1.0156986	1.0186559	1.0217502	1.0249764	1.0283197	1.0317706	1.0353172	1.0389502	1.0426561
0.9982021	0.99786687	0.9974909	0.9970794	0.99663687	0.99616784	0.9956766	0.9951701	0.99465245	0.99412835	0.99360526	0.99308795	0.9925857	0.99209994	0.99164176	0.9912167	0.9908317	0.9904957	0.9902125	0.9899941	0.98984694	0.9897789	0.9897969	0.98991275	0.9901325	0.9904646	0.99091935	0.9915038	0.9922256	0.9930951	0.9941164	0.9952969	0.99664295	0.9981592	0.9998479	1.0017122	1.0037522	1.0059671	1.0083567	1.0109141	1.0136371	1.0165163	1.0195458	1.0227151	1.0260125	1.0294296	1.032952	1.0365679	1.0402658	1.0440341
0.9978456	0.99752015	0.9971544	0.99675405	0.9963229	0.9958659	0.9953886	0.9948952	0.9943911	0.99388117	0.9933735	0.9928726	0.99238485	0.99191797	0.9914762	0.99106854	0.9907026	0.99038386	0.99012125	0.98992217	0.9897945	0.9897468	0.98978996	0.98992753	0.9901718	0.99053234	0.9910154	0.9916308	0.99238676	0.9932908	0.9943519	0.9955752	0.9969651	0.99853027	1.0002707	1.0021901	1.004287	1.0065635	1.0090153	1.0116384	1.0144287	1.0173786	1.0204777	1.0237182	1.0270901	1.030579	1.0341749	1.0378644	1.0416332	1.045471
0.99750185	0.99718887	0.99683577	0.9964485	0.9960311	0.99558777	0.99512386	0.9946463	0.9941573	0.99366605	0.99317497	0.9926913	0.99222076	0.99177194	0.9913503	0.9909615	0.99061334	0.99031466	0.99007326	0.98989326	0.98978823	0.9897618	0.9898258	0.9899876	0.99025786	0.9906443	0.99115705	0.9918015	0.9925905	0.9935297	0.9946294	0.99589366	0.99732983	0.9989395	1.0007302	1.0027018	1.0048543	1.0071865	1.0096985	1.0123842	1.0152375	1.018251	1.0214168	1.0247266	1.0281672	1.0317271	1.0353956	1.039157	1.0430002	1.0469085
0.99717414	0.99687463	0.9965365	0.9961639	0.99576116	0.99533445	0.9948883	0.99442697	0.9939557	0.9934815	0.9930094	0.99254525	0.99209607	0.99166584	0.9912632	0.99089503	0.9905685	0.99029034	0.9900683	0.98990965	0.98982346	0.98982006	0.989906	0.9900907	0.9903854	0.99079716	0.9913356	0.99201226	0.99283063	0.9938048	0.9949394	0.9962423	0.99771863	0.9993716	1.0012075	1.0032266	1.0054293	1.0078149	1.0103804	1.0131208	1.0160308	1.0191035	1.0223303	1.0256993	1.0292039	1.0328289	1.0365652	1.0403943	1.0443075	1.0482892
0.9968656	0.99658054	0.99625844	0.99590236	0.9955167	0.99510837	0.99467987	0.9942375	0.9937869	0.9933326	0.99288046	0.99243623	0.99200827	0.9915991	0.99121827	0.9908706	0.99056315	0.9903049	0.9901041	0.9899659	0.9899012	0.98991704	0.9900243	0.9902315	0.99054825	0.9909825	0.9915458	0.99224776	0.9930967	0.99410063	0.9952682	0.9966042	0.9981171	0.99981046	1.0016854	1.0037478	1.0059952	1.008426	1.0110368	1.0138253	1.016784	1.0199059	1.0231812	1.0266061	1.0301623	1.0338438	1.0376371	1.0415295	1.045507	1.0495567
0.9965761	0.9963089	0.99600464	0.9956659	0.9953002	0.99491173	0.9945033	0.9940828	0.99365187	0.99321896	0.9927893	0.9923678	0.9919602	0.99157286	0.9912121	0.9908861	0.9905995	0.9903614	0.9901785	0.99006057	0.9900143	0.9900498	0.9901751	0.9904014	0.990737	0.99119234	0.9917792	0.99250215	0.99337536	0.99440473	0.99559957	0.9969654	0.99851066	1.000236	1.0021478	1.0042449	1.0065275	1.0089949	1.0116456	1.0144722	1.0174696	1.0206319	1.0239483	1.0274119	1.0310127	1.0347382	1.0385802	1.0425222	1.0465542	1.0506647
0.99630916	0.99606055	0.9957753	0.99545807	0.99511325	0.9947449	0.9943592	0.9939609	0.99355274	0.99314284	0.9927356	0.9923367	0.9919516	0.99158645	0.99124634	0.99093956	0.9906728	0.9904546	0.99028933	0.9901873	0.9901585	0.9902098	0.9903511	0.99059427	0.9909452	0.99141777	0.99201983	0.99276304	0.99365634	0.9947074	0.9959248	0.99731463	0.99888456	1.000636	1.0025759	1.0047002	1.0070119	1.009509	1.0121882	1.0150436	1.0180696	1.0212613	1.0246054	1.0280998	1.0317305	1.0354897	1.0393646	1.043347	1.0474232	1.0515791
0.9960657	0.9958389	0.995575	0.9952792	0.9949572	0.99461246	0.9942502	0.993875	0.9934907	0.9931047	0.99272203	0.9923444	0.99198204	0.9916373	0.99131864	0.99103063	0.99078196	0.99057984	0.9904304	0.99034417	0.9903275	0.9903911	0.990546	0.9907987	0.9911622	0.99164736	0.9922623	0.9930183	0.9939257	0.99499214	0.9962267	0.9976345	0.9992233	1.0009955	1.0029546	1.0051007	1.0074341	1.0099521	1.0126514	1.0155263	1.0185728	1.021782	1.0251467	1.0286602	1.0323102	1.0360906	1.0399871	1.043994	1.0480965	1.0522897
0.9958484	0.9956441	0.9954039	0.9951319	0.9948349	0.99451387	0.9941766	0.99382573	0.9934673	0.99310565	0.99274457	0.9923915	0.9920498	0.9917261	0.99142605	0.9911564	0.99092287	0.9907353	0.99059796	0.9905212	0.99051523	0.9905874	0.990747	0.991008	0.99137753	0.99186856	0.99249166	0.9932561	0.9941721	0.99524754	0.9964946	0.9979144	0.99951696	1.0013028	1.0032773	1.0054382	1.0077868	1.0103185	1.0130311	1.0159196	1.0189767	1.0221963	1.0255729	1.0290935	1.032753	1.0365413	1.04045	1.0444703	1.0485896	1.052801
0.9956603	0.99548	0.99526405	0.995018	0.9947449	0.99445057	0.9941394	0.99381405	0.9934816	0.99314296	0.9928063	0.99247444	0.9921538	0.9918482	0.9915663	0.9913111	0.9910898	0.99091285	0.9907831	0.9907129	0.99070907	0.99078536	0.9909496	0.9912101	0.99158055	0.99207443	0.99269783	0.9934657	0.9943844	0.99546766	0.9967189	0.9981481	0.99975777	1.0015544	1.0035369	1.0057079	1.0080657	1.0106069	1.0133277	1.0162245	1.0192873	1.0225132	1.0258914	1.0294155	1.0330787	1.0368685	1.04078	1.0447999	1.048926	1.0531443
0.9955029	0.995347	0.99515784	0.99493784	0.99469316	0.9944255	0.99414074	0.9938416	0.9935328	0.9932195	0.9929046	0.99259347	0.99229157	0.99200344	0.9917345	0.9914894	0.99127764	0.9911051	0.9909787	0.99091095	0.9909067	0.99097943	0.9911399	0.99139655	0.9917638	0.9922514	0.99287295	0.99363726	0.994557	0.99563956	0.9968939	0.998327	0.9999434	1.0017458	1.0037365	1.0059148	1.00828	1.0108279	1.0135564	1.0164549	1.0195234	1.0227491	1.0261285	1.0296514	1.0333114	1.0370978	1.0410054	1.0450251	1.0491469	1.0533643
0.9953759	0.99524844	0.9950864	0.99489397	0.9946764	0.99443734	0.99417883	0.9939047	0.9936215	0.99333113	0.99303746	0.99274516	0.99245805	0.9921835	0.9919244	0.99168617	0.9914782	0.9913059	0.9911785	0.9911043	0.99109334	0.99115807	0.9913078	0.99155587	0.9919126	0.99239343	0.99300677	0.993767	0.99468297	0.99576527	0.9970191	0.9984547	1.0000745	1.0018835	1.0038799	1.0060668	1.0084373	1.0109936	1.0137254	1.0166298	1.019701	1.0229313	1.0263093	1.0298303	1.0334884	1.0372704	1.0411733	1.0451849	1.0493025	1.0535153
0.995281	0.99518347	0.9950508	0.9948878	0.9946987	0.9944849	0.99425316	0.994006	0.993745	0.99347585	0.9932008	0.9929251	0.99265176	0.9923848	0.9921317	0.9918956	0.9916853	0.9915079	0.99137104	0.9912864	0.9912638	0.9913132	0.99144787	0.9916805	0.9920246	0.99249405	0.9930965	0.993849	0.9947598	0.99583966	0.9970951	0.9985346	1.0001606	1.0019754	1.0039816	1.0061764	1.0085588	1.0111208	1.013863	1.0167758	1.0198497	1.023083	1.0264639	1.0299877	1.033643	1.0374255	1.0413216	1.0453318	1.0494436	1.0536504
0.99522173	0.99515367	0.9950504	0.99491704	0.9947564	0.9945718	0.9943651	0.9941414	0.99390286	0.9936516	0.993393	0.99312836	0.9928641	0.9926008	0.99234766	0.99210787	0.99188876	0.99170077	0.9915498	0.9914472	0.9914057	0.9914355	0.9915517	0.99176615	0.9920937	0.9925476	0.9931399	0.9938839	0.9947921	0.99586993	0.9971302	0.9985755	1.0002106	1.0020367	1.0040548	1.006263	1.0086585	1.0112357	1.0139886	1.0169115	1.0199972	1.023239	1.026626	1.0301546	1.0338135	1.0375959	1.0414946	1.0455054	1.0496143	1.0538168
0.9951985	0.99516064	0.99508786	0.9949838	0.9948514	0.9946931	0.99451184	0.9943106	0.9940904	0.9938559	0.9936085	0.99335176	0.99308985	0.9928255	0.9925647	0.9923148	0.9920819	0.9918755	0.9917036	0.99157923	0.9915134	0.9915199	0.9916132	0.9918067	0.99211603	0.99255526	0.99313706	0.9938769	0.9947826	0.995866	0.99713355	0.9985899	1.0002384	1.0020835	1.0041184	1.006345	1.0087595	1.0113556	1.0141255	1.0170656	1.0201663	1.0234188	1.026819	1.0303569	1.0340248	1.0378143	1.041721	1.0457336	1.0498475	1.0540558
0.9952116	0.9952051	0.99516225	0.99508727	0.9949816	0.9948487	0.99469	0.9945091	0.9943043	0.9940815	0.9938408	0.99358696	0.9933205	0.9930495	0.9927771	0.99250966	0.9922563	0.9920235	0.99182653	0.99167305	0.9915795	0.99155927	0.99162674	0.99180007	0.9920923	0.99252	0.99309593	0.99383307	0.994743	0.99583715	0.9971192	0.99859226	1.0002637	1.0021315	1.004192	1.0064439	1.0088829	1.0115024	1.0142968	1.0172572	1.0203755	1.0236468	1.0270612	1.0306137	1.0342932	1.0380958	1.0420115	1.0460372	1.050161	1.0543777
0.9952614	0.9952872	0.99527276	0.99522597	0.9951473	0.9950368	0.99489945	0.99473214	0.9945406	0.9943233	0.9940857	0.9938283	0.99355394	0.9932666	0.9929747	0.99268377	0.9924011	0.9921401	0.9919103	0.99172485	0.9916009	0.9915528	0.9915969	0.9917482	0.99202776	0.9924466	0.9930221	0.9937657	0.9946874	0.9957985	0.9971026	0.9986016	1.0003021	1.002199	1.0042901	1.0065743	1.0090443	1.0116919	1.0145125	1.0174961	1.0206394	1.0239295	1.0273635	1.0309327	1.0346293	1.0384455	1.0423789	1.0464164	1.0505537	1.0547873
0.99534935	0.9954041	0.99542034	0.9954004	0.9953453	0.9952548	0.9951325	0.9949786	0.9947921	0.99457824	0.9943347	0.99406624	0.9937751	0.99346817	0.99314964	0.9928275	0.992512	0.9922151	0.99194986	0.9917306	0.99157476	0.9914989	0.9915204	0.99165815	0.99192864	0.99234754	0.9929287	0.9936859	0.99462926	0.9957654	0.9970994	0.9986342	1.0003695	1.0023041	1.0044341	1.0067518	1.0092565	1.0119351	1.0147843	1.0177965	1.0209619	1.0242738	1.0277274	1.0313133	1.0350268	1.0388585	1.0428066	1.0468605	1.0510163	1.055267
0.9954721	0.995558	0.9956024	0.99560595	0.99557006	0.9954974	0.99538755	0.9952403	0.99505556	0.9948361	0.994581	0.99429494	0.99398017	0.99364465	0.993292	0.99293363	0.99257946	0.99224484	0.9919414	0.9916893	0.9915032	0.99140227	0.99140817	0.9915358	0.9918057	0.99223155	0.9928299	0.99360937	0.99458325	0.9957542	0.99712753	0.9987035	1.0004804	1.0024573	1.0046276	1.0069864	1.0095251	1.0122368	1.0151153	1.0181528	1.0213425	1.0246736	1.0281436	1.0317456	1.035472	1.0393188	1.0432805	1.0473496	1.0515208	1.0557896
0.9956329	0.9957453	0.99581414	0.9958392	0.99582165	0.99576205	0.99565846	0.9955118	0.9953224	0.99508935	0.9948167	0.99450445	0.9941609	0.9937894	0.9933984	0.99299836	0.9926029	0.9922261	0.99188626	0.99160117	0.9913887	0.99126935	0.9912646	0.99139136	0.9916705	0.99211454	0.9927389	0.9935523	0.9945645	0.99577886	0.9971987	0.99882126	1.0006467	1.0026668	1.0048813	1.007277	1.0098516	1.0125974	1.0155001	1.0185605	1.0217685	1.0251166	1.0285997	1.03221	1.0359489	1.0398042	1.0437725	1.0478529	1.052037	1.05632
0.995826	0.9959643	0.99605584	0.9960993	0.99609494	0.9960416	0.9959392	0.9957866	0.99558395	0.9953325	0.99503237	0.99469024	0.9943082	0.9938951	0.99345994	0.9930155	0.9925777	0.9921611	0.99178547	0.99147046	0.9912383	0.99110806	0.9911029	0.9912395	0.9915363	0.99201035	0.99267054	0.99352705	0.99458724	0.9958516	0.99732125	0.99899673	1.0008703	1.0029395	1.0051931	1.0076275	1.0102345	1.013004	1.0159295	1.019007	1.0222268	1.0255845	1.0290737	1.032689	1.0364282	1.0402858	1.0442551	1.0483377	1.0525248	1.0568155
0.9960523	0.99621296	0.99632293	0.9963792	0.9963823	0.9963302	0.9962225	0.9960564	0.9958346	0.9955568	0.99522287	0.9948415	0.9944167	0.99395627	0.9934753	0.9929853	0.99250275	0.99204856	0.991642	0.9913051	0.9910607	0.9909312	0.9909333	0.9910919	0.99142104	0.9919321	0.9926393	0.9935474	0.9946603	0.99597985	0.9975066	0.9992337	1.0011551	1.0032682	1.0055617	1.0080272	1.0106602	1.0134507	1.0163922	1.0194778	1.0227008	1.0260584	1.0295439	1.033154	1.0368855	1.0407333	1.0446967	1.0487705	1.0529513	1.0572364
0.99630666	0.99648833	0.9966115	0.99667543	0.9966789	0.9966216	0.9965016	0.9963154	0.9960663	0.9957517	0.9953788	0.9949516	0.9944792	0.99397063	0.99343956	0.9929051	0.992382	0.9918951	0.99146336	0.99111503	0.9908682	0.9907488	0.99077344	0.99096364	0.9913342	0.9918939	0.9926557	0.99362147	0.994793	0.9961712	0.9977534	0.9995315	1.0014993	1.0036503	1.005976	1.0084682	1.0111185	1.0139204	1.0168664	1.01995	1.0231696	1.0265156	1.0299879	1.0335811	1.0372934	1.0411214	1.0450628	1.0491172	1.053281	1.057552
0.9965875	0.9967828	0.99691427	0.99698097	0.9969793	0.9969094	0.9967669	0.99655455	0.9962677	0.9959142	0.995495	0.99501777	0.9944928	0.9939329	0.9933551	0.9927765	0.9922193	0.99170643	0.9912617	0.99091005	0.9906744	0.9905746	0.9906342	0.9908677	0.9912878	0.99190706	0.99272877	0.9937565	0.99499017	0.9964257	0.9980595	0.99988544	1.0018926	1.0040753	1.0064251	1.0089322	1.011592	1.0143946	1.017335	1.0204073	1.0236094	1.0269347	1.0303795	1.0339457	1.0376266	1.0414218	1.0453308	1.0493544	1.0534855	1.0577263
0.9968901	0.9970937	0.9972276	0.99728954	0.99727637	0.99718535	0.9970149	0.99676484	0.99643743	0.9960352	0.9955645	0.9950342	0.99445605	0.993848	0.993223	0.9926087	0.992023	0.99149406	0.9910461	0.9907042	0.99048936	0.9904256	0.99052924	0.99081725	0.99129754	0.9919784	0.9928648	0.9939558	0.9952488	0.9967392	0.9984216	1.0002862	1.0023258	1.0045322	1.006895	1.0094079	1.0120645	1.0148566	1.0177801	1.0208303	1.024002	1.0272927	1.0307014	1.0342261	1.0378636	1.0416149	1.045479	1.0494545	1.0535417	1.0577406
0.9972087	0.9974152	0.99754536	0.99759436	0.99756074	0.9974405	0.99723524	0.9969429	0.9965662	0.99611104	0.9955844	0.9950001	0.9943703	0.9937125	0.99305016	0.99240464	0.99180317	0.99126875	0.9908303	0.99050826	0.9903289	0.99031156	0.9904701	0.9908191	0.99136394	0.9921124	0.99306464	0.99421686	0.9955653	0.99710524	0.9988283	1.000723	1.002784	1.0050026	1.0073692	1.0098748	1.012517	1.0152891	1.0181826	1.021196	1.024327	1.0275738	1.0309335	1.0344056	1.0379858	1.0416812	1.0454863	1.0494021	1.0534322	1.0575749
0.99753886	0.9977408	0.997859	0.99788797	0.9978256	0.9976695	0.9974205	0.99707913	0.9966489	0.99613625	0.99555373	0.9949142	0.9942351	0.99353635	0.9928417	0.99217683	0.991568	0.99104303	0.9906245	0.9903396	0.99020666	0.99024355	0.9904663	0.99088234	0.99149585	0.99231035	0.99332464	0.994534	0.9959331	0.99751365	0.9992668	1.0011832	1.0032551	1.0054727	1.0078301	1.0103188	1.0129355	1.0156703	1.0185252	1.0214933	1.0245719	1.0277603	1.0310583	1.0344663	1.037982	1.0416065	1.0453408	1.0491872	1.0531458	1.0572171
0.99787265	0.99806434	0.9981627	0.99816364	0.998065	0.99786556	0.9975654	0.99716896	0.99668163	0.99611145	0.99547195	0.99478173	0.99405783	0.99332535	0.99260914	0.99193805	0.9913342	0.99082845	0.9904449	0.9902063	0.9901309	0.9902307	0.99052083	0.99100757	0.9916897	0.99256945	0.9936416	0.994903	0.9963422	0.9979534	0.999726	1.0016522	1.0037237	1.0059296	1.0082644	1.0107226	1.0133015	1.0159923	1.0187931	1.0217031	1.0247185	1.0278412	1.0310664	1.0343995	1.0378381	1.0413841	1.0450369	1.0487986	1.052676	1.0566654
0.9982055	0.9983773	0.9984469	0.9984128	0.99827	0.998021	0.9976653	0.9972098	0.9966624	0.99603295	0.9953421	0.9946045	0.9938459	0.9930894	0.992364	0.9916946	0.9911113	0.9906396	0.99030256	0.9901209	0.99010783	0.99027944	0.99064153	0.9911957	0.99194473	0.99288374	0.9940067	0.99530977	0.9967801	0.99841106	1.0001915	1.0021142	1.0041711	1.006354	1.008656	1.0110743	1.0136025	1.0162364	1.018975	1.0218168	1.0247611	1.0278054	1.0309494	1.0341996	1.0375506	1.0410066	1.0445664	1.0482378	1.052021	1.055921
0.9985273	0.9986738	0.99870735	0.9986288	0.9984361	0.99812955	0.99771535	0.9971981	0.996592	0.99590826	0.9951685	0.9943928	0.99360746	0.9928388	0.9921146	0.9914635	0.990914	0.9904869	0.99020606	0.9900883	0.99014676	0.9903902	0.9908217	0.99144536	0.9922535	0.9932466	0.9944108	0.99574536	0.9972341	0.9988726	1.0006478	1.0025568	1.0045877	1.006735	1.0089914	1.0113573	1.0138261	1.0163952	1.0190599	1.0218261	1.0246874	1.0276458	1.0307035	1.0338582	1.037114	1.0404731	1.0439366	1.0475068	1.0511898	1.0549867
0.99883485	0.9989443	0.998936	0.99880564	0.9985554	0.998191	0.997713	0.9971363	0.9964703	0.9957383	0.994957	0.994153	0.9933527	0.9925835	0.99187636	0.9912565	0.9907508	0.99038017	0.9901643	0.99011713	0.99024814	0.9905635	0.9910636	0.9917477	0.9926092	0.99364316	0.99484146	0.99619424	0.99768966	0.99932307	1.0010833	1.0029628	1.0049555	1.0070573	1.0092604	1.0115631	1.0139647	1.0164567	1.0190444	1.0217224	1.0244967	1.0273618	1.0303229	1.0333796	1.0365355	1.0397881	1.0431471	1.0466104	1.0501852	1.0538738
0.99911755	0.9991848	0.9991253	0.99893904	0.9986281	0.99819964	0.99766004	0.9970237	0.9963074	0.9955293	0.9947178	0.9938976	0.99309427	0.99234015	0.9916611	0.991084	0.99063236	0.99032736	0.99018097	0.9902069	0.9904113	0.9907958	0.99135876	0.9920962	0.9930008	0.9940671	0.99528563	0.996644	0.998136	0.9997504	1.0014838	1.0033246	1.0052699	1.0073133	1.0094525	1.0116835	1.014007	1.0164182	1.0189192	1.0215065	1.0241843	1.026952	1.029809	1.0327622	1.035809	1.0389557	1.0422046	1.0455564	1.0490178	1.052595
0.9993715	0.9993866	0.999271	0.99902326	0.99864835	0.998156	0.9975559	0.99686563	0.99610394	0.99529296	0.9944614	0.9936351	0.9928428	0.9921159	0.99147826	0.99095553	0.9905686	0.99033225	0.99026096	0.99035996	0.99063355	0.9910804	0.99169827	0.9924782	0.993417	0.9945048	0.99572825	0.99708146	0.99855626	1.0001425	1.0018355	1.0036266	1.0055163	1.0074937	1.0095615	1.0117134	1.0139531	1.0162747	1.0186831	1.0211741	1.0237534	1.0264175	1.029169	1.0320129	1.0349493	1.037984	1.0411197	1.0443567	1.0477029	1.0511653
0.9995883	0.99954724	0.9993696	0.99905676	0.99861765	0.99806273	0.9974055	0.9966675	0.99586844	0.99503607	0.9941975	0.99337804	0.9926119	0.99192494	0.99133915	0.9908789	0.9905594	0.9903984	0.9903988	0.9905685	0.9909072	0.9914093	0.9920727	0.99288887	0.9938475	0.9949389	0.9961605	0.9974971	0.9989406	1.0004873	1.0021304	1.0038639	1.0056859	1.0075923	1.0095795	1.0116484	1.0137966	1.0160278	1.0183367	1.0207272	1.0232008	1.0257597	1.0284059	1.031137	1.0339627	1.0368822	1.0399028	1.0430244	1.0462542	1.0495977
0.99976224	0.99966	0.9994166	0.99903774	0.99853545	0.9979224	0.9972167	0.9964385	0.9956149	0.99477154	0.99393785	0.99314183	0.9924116	0.9917729	0.9912485	0.99085784	0.99061304	0.9905234	0.990596	0.99083024	0.99122417	0.9917734	0.9924698	0.9933084	0.99427575	0.9953641	0.99656606	0.99787307	0.99927926	1.0007751	1.0023607	1.0040268	1.0057758	1.0076014	1.0095052	1.0114847	1.0135396	1.0156718	1.0178804	1.0201681	1.0225377	1.0249873	1.0275221	1.0301449	1.0328575	1.0356618	1.0385662	1.0415734	1.0446852	1.0479131
0.9998919	0.99972236	0.99941194	0.9989692	0.9984062	0.9977399	0.9969928	0.99618745	0.99534935	0.994509	0.99369276	0.992933	0.99225026	0.9916713	0.99121493	0.99089545	0.99072367	0.99070495	0.9908438	0.99113446	0.9915782	0.9921609	0.99288076	0.99372864	0.9946928	0.99576455	0.99693877	0.99820656	0.9995612	1.0010004	1.0025164	1.0041125	1.0057814	1.0075225	1.0093362	1.011221	1.0131823	1.0152134	1.0173202	1.0195049	1.0217663	1.0241083	1.0265322	1.029044	1.031643	1.0343347	1.037126	1.0400167	1.043016	1.0461292
0.9999711	0.99973506	0.9993582	0.99885356	0.9982346	0.99752504	0.99674636	0.99592316	0.99508655	0.9942613	0.99347717	0.9927618	0.9921369	0.9916239	0.99123764	0.9909911	0.9908896	0.990938	0.99113405	0.99147636	0.9919531	0.9925632	0.9932929	0.9941376	0.99508643	0.9961303	0.99726725	0.9984835	0.99978185	1.0011535	1.0025998	1.0041145	1.0056984	1.0073516	1.0090712	1.0108616	1.0127234	1.0146552	1.0166583	1.0187366	1.0208939	1.0231286	1.0254431	1.0278436	1.0303347	1.0329156	1.035593	1.0383723	1.04126	1.044263
0.99999976	0.9996956	0.99925643	0.99869305	0.9980298	0.99728554	0.9964851	0.9956586	0.994833	0.99403673	0.99329495	0.99263287	0.9920727	0.991631	0.9913169	0.9911416	0.9911078	0.9912163	0.9914612	0.99183935	0.9923433	0.99296385	0.9936932	0.99452335	0.995446	0.99645305	0.99753875	0.9987013	0.9999331	1.0012319	1.0025992	1.00403	1.0055264	1.0070887	1.0087144	1.010409	1.0121686	1.0140016	1.0159016	1.0178773	1.019927	1.0220557	1.0242665	1.0265594	1.0289419	1.0314149	1.0339842	1.0366583	1.0394392	1.0423329
0.9999792	0.99960977	0.9991089	0.99849826	0.9977963	0.9970278	0.9962228	0.99540395	0.994603	0.99384433	0.99315655	0.99255717	0.99206585	0.99169457	0.99145114	0.99134296	0.99137	0.99152726	0.99181235	0.9922163	0.9927357	0.9933542	0.9940737	0.9948763	0.99576205	0.9967242	0.9977529	0.99885035	1.0000111	1.001233	1.0025176	1.003862	1.0052683	1.0067368	1.0082675	1.0098647	1.0115259	1.0132565	1.0150572	1.0169299	1.0188795	1.0209043	1.0230103	1.0252014	1.02748	1.029849	1.0323163	1.0348866	1.0375648	1.0403583
0.9999085	0.99947834	0.9989265	0.99827456	0.99754524	0.99676734	0.99596584	0.995168	0.9944033	0.99369603	0.9930671	0.9925337	0.9921117	0.9918106	0.9916359	0.99158823	0.9916649	0.9918645	0.99217755	0.99259686	0.99311656	0.99372697	0.9944194	0.9951902	0.9960286	0.99693435	0.9979017	0.9989289	1.000014	1.0011549	1.0023527	1.003609	1.0049226	1.0062962	1.0077333	1.0092332	1.0107988	1.0124298	1.0141325	1.0159054	1.0177556	1.0196816	1.02169	1.0237799	1.0259603	1.0282348	1.0306036	1.0330753	1.035657	1.0383575
0.9997959	0.99931043	0.9987135	0.99803096	0.9972877	0.99650836	0.9957253	0.99496084	0.99424183	0.99359065	0.9930267	0.9925632	0.99221146	0.99197644	0.9918628	0.9918665	0.9919871	0.9922146	0.99254507	0.992969	0.9934797	0.9940692	0.99472874	0.99545354	0.99623924	0.9970815	0.99798036	0.9989325	0.999937	1.0009953	1.0021052	1.0032722	1.0044948	1.0057758	1.0071186	1.0085245	1.0099927	1.0115288	1.0131346	1.0148137	1.0165678	1.0183989	1.0203143	1.0223103	1.0243996	1.0265803	1.0288602	1.0312415	1.0337348	1.0363449
0.99964184	0.99910855	0.99847996	0.9977787	0.9970323	0.9962689	0.99551284	0.9947909	0.9941245	0.9935364	0.9930399	0.99264467	0.9923597	0.9921857	0.9921263	0.99217355	0.9923244	0.992573	0.99290776	0.99332434	0.9938149	0.9943707	0.99498874	0.99566114	0.99638754	0.99716264	0.99798876	0.99886125	0.9997828	1.0007536	1.0017788	1.0028541	1.0039867	1.0051758	1.0064267	1.0077393	1.0091174	1.0105602	1.0120754	1.0136633	1.015328	1.0170707	1.0188961	1.0208071	1.0228066	1.0249029	1.0270983	1.0293998	1.0318075	1.0343376
0.9994552	0.9988862	0.9982335	0.99752563	0.99678826	0.9960483	0.9953309	0.9946622	0.99405605	0.99353176	0.9931034	0.9927746	0.99254936	0.9924327	0.9924157	0.9924958	0.99266833	0.9929224	0.9932532	0.99365366	0.9941136	0.99462885	0.9951948	0.9958102	0.9964702	0.997175	0.99792355	0.9987142	0.99955297	1.0004408	1.0013736	1.0023618	1.0034051	1.0045053	1.0056652	1.0068883	1.0081773	1.0095333	1.0109634	1.0124655	1.0140448	1.0157053	1.017446	1.0192773	1.0212017	1.023216	1.0253359	1.0275587	1.0298954	1.0323507
0.999246	0.9986494	0.9979861	0.9972826	0.99656534	0.99586064	0.9951924	0.9945782	0.9940355	0.99357885	0.9932141	0.9929468	0.99277765	0.9927046	0.9927224	0.9928264	0.99300605	0.9932586	0.99357253	0.9939445	0.99436605	0.9948343	0.99534416	0.99589515	0.99648374	0.99711365	0.9977829	0.99849296	0.99924713	1.0000477	1.0008966	1.0017972	1.0027533	1.003767	1.004842	1.0059781	1.0071851	1.008459	1.009805	1.0112277	1.0127316	1.0143125	1.0159814	1.0177376	1.0195863	1.0215335	1.0235844	1.0257397	1.0280111	1.0303967
0.9990207	0.9984081	0.997745	0.99705756	0.9963711	0.99571073	0.9950934	0.99454135	0.9940638	0.9936695	0.99336624	0.99315536	0.9930316	0.9929945	0.9930375	0.9931514	0.993332	0.99356914	0.9938596	0.99419403	0.99457026	0.99498206	0.9954309	0.9959133	0.9964301	0.99698204	0.9975709	0.99819887	0.9988707	0.9995845	1.0003505	1.0011672	1.0020391	1.0029683	1.0039625	1.005019	1.0061461	1.0073434	1.0086155	1.0099638	1.0113931	1.0129069	1.0145074	1.0161983	1.0179833	1.0198662	1.0218538	1.0239518	1.0261601	1.0284898
0.998789	0.9981715	0.9975203	0.996859	0.99621123	0.9956011	0.9950441	0.9945512	0.99413675	0.9938055	0.993557	0.99339074	0.99330544	0.99329406	0.993351	0.99346644	0.99363357	0.9938505	0.99410605	0.99439675	0.9947186	0.99507284	0.9954534	0.9958665	0.99630684	0.9967815	0.9972886	0.99783516	0.99842405	0.999057	0.9997392	1.0004743	1.0012662	1.002119	1.0030359	1.0040189	1.0050706	1.0061976	1.0073996	1.0086842	1.0100492	1.0114975	1.0130385	1.0146701	1.0163977	1.0182282	1.0201598	1.0222051	1.0243634	1.0266436
0.9985578	0.99794793	0.99731743	0.99669224	0.99609053	0.9955342	0.9950358	0.9946059	0.99425054	0.99397385	0.99377316	0.9936478	0.9935894	0.99359405	0.99365276	0.9937584	0.99390733	0.9940912	0.9943053	0.99454397	0.99481076	0.9950985	0.99541134	0.99574864	0.99611396	0.99651	0.9969388	0.99740416	0.9979139	0.998467	0.99907184	0.9997297	1.0004454	1.0012251	1.0020676	1.0029826	1.0039678	1.0050312	1.0061721	1.0073955	1.0087016	1.0100974	1.0115825	1.0131649	1.014842	1.0166235	1.0185126	1.0205125	1.0226285	1.0248666
0.99833685	0.9977435	0.9971452	0.9965617	0.99601185	0.9955121	0.9950727	0.99470156	0.99440026	0.9941707	0.99401057	0.99391156	0.9938722	0.9938827	0.99393517	0.99402475	0.99414253	0.9942877	0.9944535	0.99463737	0.9948409	0.99506164	0.99530566	0.9955667	0.9958555	0.99617225	0.9965242	0.99691194	0.9973424	0.99782085	0.99835116	0.9989361	0.9995827	1.0002928	1.0010713	1.0019221	1.0028481	1.0038527	1.0049369	1.0061069	1.0073649	1.0087128	1.0101527	1.0116929	1.0133293	1.0150709	1.01692	1.0188832	1.0209614	1.023164
0.99813604	0.9975667	0.99700576	0.99646795	0.9959742	0.995531	0.99514985	0.99483085	0.9945799	0.9943901	0.9942593	0.99418074	0.99414897	0.99415356	0.994191	0.9942535	0.9943357	0.9944341	0.9945485	0.994673	0.99480975	0.99496275	0.99513185	0.9953199	0.99553114	0.9957739	0.996048	0.99636096	0.99671906	0.99712527	0.9975828	0.9981039	0.9986838	0.9993316	1.0000491	1.0008458	1.0017148	1.0026706	1.0037082	1.0048316	1.0060483	1.0073551	1.0087584	1.0102583	1.0118645	1.0135726	1.0153903	1.0173234	1.0193743	1.0215479
0.9979557	0.9974215	0.9969017	0.9964172	0.99597585	0.99558884	0.99525905	0.99498934	0.99477786	0.9946208	0.9945118	0.9944447	0.9944082	0.9944014	0.9944143	0.99444157	0.9944815	0.99452937	0.9945854	0.9946468	0.99471647	0.9947979	0.9948949	0.9950088	0.9951481	0.9953148	0.9955179	0.9957592	0.9960484	0.996385	0.9967793	0.9972366	0.9977567	0.998349	0.9990175	0.9997608	1.0005866	1.0014963	1.0024921	1.0035785	1.0047584	1.0060356	1.0074061	1.0088805	1.0104554	1.0121412	1.013933	1.0158418	1.0178708	1.0200233
0.9978051	0.99731034	0.9968366	0.99640274	0.99601483	0.99567944	0.99539816	0.9951703	0.9949892	0.99485606	0.99475867	0.99469	0.9946448	0.9946165	0.99459773	0.99458414	0.99457705	0.9945686	0.9945646	0.9945606	0.994562	0.99457353	0.994597	0.9946393	0.9947072	0.99480426	0.99493575	0.9951106	0.9953323	0.9956082	0.9959437	0.99634403	0.9968122	0.9973567	0.99797416	0.9986756	0.9994639	1.0003347	1.0012981	1.0023547	1.0035051	1.0047553	1.0061029	1.0075557	1.0091133	1.0107787	1.0125543	1.0144471	1.0164587	1.0185943
0.9976865	0.9972342	0.9968101	0.9964253	0.9960887	0.9957997	0.9955582	0.9953639	0.99520856	0.9950871	0.994992	0.9949164	0.99485284	0.99479413	0.99473786	0.99467856	0.99461704	0.9945517	0.99448496	0.9944141	0.994348	0.99428827	0.99424195	0.9942143	0.9942125	0.9942406	0.9943098	0.99442124	0.9945833	0.9948031	0.99508524	0.99543476	0.995857	0.99635667	0.9969349	0.99760246	0.9983536	0.999198	1.0001333	1.001167	1.0022968	1.003526	1.0048586	1.0062938	1.0078369	1.0094914	1.0112576	1.0131373	1.0151424	1.0172662
0.99760115	0.9971922	0.99681616	0.9964808	0.99618787	0.99594057	0.9957344	0.99556434	0.9954249	0.9953073	0.99520564	0.99511415	0.9950224	0.9949293	0.9948291	0.9947217	0.99460244	0.99447674	0.99434465	0.99420613	0.9940733	0.99394596	0.99383134	0.9937379	0.99366885	0.9936352	0.99364334	0.993696	0.99380386	0.9939731	0.9942082	0.9945137	0.99489754	0.99535805	0.99590725	0.9965433	0.99726796	0.9980892	0.9990074	1.0000217	1.0011376	1.0023544	1.0036758	1.0051051	1.0066415	1.0082885	1.0100499	1.0119232	1.013921	1.0160416
0.997548	0.99718404	0.99685365	0.99656165	0.9963101	0.99609655	0.9959144	0.99576163	0.99562913	0.9955083	0.9953922	0.9952768	0.9951538	0.9950195	0.9948715	0.9947099	0.99453324	0.9943457	0.9941453	0.993944	0.99374384	0.9935504	0.99337107	0.99321336	0.9930845	0.992992	0.992943	0.99294525	0.993006	0.99312705	0.99332196	0.9935897	0.9939386	0.9943721	0.9948961	0.99550605	0.996215	0.9970203	0.99792516	0.9989307	1.0000361	1.0012478	1.0025657	1.0039929	1.0055256	1.0071695	1.0089285	1.0108074	1.0128021	1.0149235
0.9975263	0.997206	0.9969176	0.99666476	0.9964468	0.9962598	0.9960959	0.9959518	0.995816	0.9956852	0.9955469	0.99540097	0.99523914	0.99506086	0.9948617	0.99464303	0.9944068	0.99415654	0.9938942	0.9936284	0.99336314	0.99310464	0.9928657	0.9926467	0.9924604	0.9923166	0.9922165	0.9921702	0.9921885	0.9922727	0.99243313	0.99266917	0.9929928	0.9934035	0.9939057	0.9945055	0.99519926	0.9959943	0.99688965	0.9978922	0.9989975	1.0002084	1.0015249	1.0029523	1.0044918	1.00614	1.0079058	1.00979	1.0117875	1.0139085
0.9975336	0.99725306	0.9970025	0.9967831	0.99659085	0.9964205	0.99627024	0.9961245	0.9959804	0.99582916	0.99566513	0.9954832	0.99527913	0.9950516	0.9948006	0.99452376	0.9942268	0.99391276	0.9935895	0.99326104	0.99293345	0.9926157	0.99231654	0.9920439	0.9918073	0.9916131	0.99146676	0.99138474	0.991365	0.9914162	0.9915472	0.9917609	0.9920641	0.99245757	0.9929466	0.9935365	0.99422616	0.99501896	0.9959135	0.9969164	0.9980252	0.9992412	1.0005646	1.0020012	1.0035475	1.0052046	1.0069771	1.0088696	1.010874	1.0130004
0.9975652	0.9973199	0.9971017	0.99690884	0.9967363	0.9965774	0.9964264	0.9962751	0.99611527	0.99593973	0.99574274	0.99552125	0.9952702	0.99499154	0.99468327	0.9943496	0.99399066	0.9936185	0.993234	0.9928442	0.99245906	0.99208575	0.9917327	0.99141204	0.9911266	0.9908899	0.99070835	0.99058783	0.99053735	0.990563	0.99067426	0.9908707	0.9911585	0.99154335	0.9920257	0.9926127	0.99330014	0.9940957	0.99499714	0.9960045	0.99712217	0.9983495	0.99968415	1.0011308	1.0026884	1.0043602	1.006146	1.0080456	1.0100626	1.012199
0.99761534	0.9974015	0.9972094	0.9970346	0.9968761	0.9967206	0.99656606	0.9963993	0.9962157	0.99601084	0.99577457	0.99551046	0.99521077	0.9948781	0.99451596	0.99412274	0.99370867	0.99327517	0.99283254	0.9923853	0.9919467	0.9915217	0.9911212	0.99075305	0.9904282	0.99015266	0.9899384	0.9897916	0.98971695	0.989724	0.98981726	0.99000275	0.9902844	0.9906626	0.9911478	0.9917342	0.99242884	0.99323237	0.99414563	0.9951644	0.99629354	0.9975342	0.9988849	1.0003482	1.0019224	1.0036099	1.0054085	1.0073209	1.0093521	1.011497
0.9976801	0.99749	0.9973189	0.99715734	0.9970023	0.99684507	0.99667686	0.9964905	0.9962791	0.99603915	0.9957641	0.9954514	0.9951021	0.9947159	0.9942957	0.9938461	0.993374	0.99288625	0.9923858	0.9918851	0.9913985	0.9909264	0.99048203	0.9900757	0.98971283	0.98940927	0.98916775	0.98899734	0.9889064	0.98890084	0.9889866	0.9891655	0.9894456	0.98982793	0.9903162	0.99091214	0.9916163	0.99243367	0.993356	0.99439317	0.9955424	0.9968028	0.998172	0.99965096	1.001247	1.0029489	1.0047671	1.0066956	1.0087364	1.0108925
0.9977526	0.9975826	0.99742293	0.9972683	0.9971115	0.9969427	0.9967567	0.9965455	0.9963043	0.9960219	0.99570394	0.9953433	0.9949428	0.9945028	0.99402755	0.9935235	0.99299735	0.99245423	0.9919031	0.9913556	0.9908203	0.9903061	0.9898236	0.98938406	0.98899394	0.9886637	0.98840195	0.98821694	0.98811126	0.9881013	0.9881818	0.98836136	0.9886471	0.9890375	0.9895352	0.99014544	0.99086636	0.99169666	0.9926403	0.99369633	0.9948665	0.9961466	0.99753904	0.99904364	1.000659	1.0023834	1.0042176	1.0061622	1.0082179	1.0103811
0.9978261	0.99767	0.99751604	0.9973631	0.99719614	0.9970122	0.99680287	0.99656165	0.99628246	0.9959611	0.9955958	0.9951884	0.9947334	0.9942415	0.9937124	0.9931554	0.9925754	0.9919838	0.9913861	0.9907939	0.9902196	0.9896695	0.98915255	0.98868686	0.9882731	0.98792386	0.9876477	0.98745203	0.9873444	0.9873302	0.9874127	0.9876019	0.9878943	0.9882967	0.98881143	0.98943794	0.9901775	0.99103063	0.9919964	0.9930758	0.9942717	0.9955762	0.99699247	0.9985195	1.0001559	1.0019029	1.0037585	1.005722	1.0077887	1.0099598
0.99789673	0.9977473	0.9975957	0.9974343	0.99725443	0.99704766	0.99681336	0.996537	0.99621767	0.99585336	0.9954409	0.994983	0.99447894	0.9939358	0.99335617	0.9927476	0.99212056	0.99148184	0.99084216	0.9902094	0.98959947	0.98901695	0.98847467	0.9879844	0.9875544	0.98719215	0.98690987	0.9867098	0.98660374	0.98659426	0.98668545	0.9868852	0.98719054	0.98761153	0.98814505	0.9887938	0.98955685	0.9904351	0.99142337	0.99253255	0.993751	0.99508476	0.9965269	0.99808156	0.99974155	1.0015115	1.0033854	1.0053654	1.0074463	1.009626
0.9979593	0.9978105	0.9976523	0.99747735	0.99727863	0.9970485	0.99678093	0.99646866	0.996109	0.9956995	0.99524087	0.9947317	0.99417996	0.9935843	0.9929566	0.9923012	0.9916294	0.9909496	0.99027115	0.9896057	0.9889629	0.9883561	0.9877951	0.9872902	0.9868463	0.9864779	0.98619235	0.9859945	0.98589575	0.9858942	0.98600024	0.98621523	0.9865424	0.9869835	0.98754	0.9882135	0.98900265	0.98990816	0.99092746	0.99206376	0.9933123	0.9946715	0.99614424	0.9977244	0.9994093	1.0012009	1.0030932	1.0050889	1.0071797	1.0093656
0.998006	0.9978511	0.9976836	0.9974912	0.99726856	0.99700904	0.9967073	0.9963568	0.9959537	0.99550027	0.994993	0.9944368	0.9938351	0.9931971	0.99252135	0.99182403	0.9911113	0.99039334	0.9896842	0.98898864	0.9883229	0.98769706	0.9871199	0.98660475	0.9861574	0.98578817	0.9855051	0.9853158	0.9852261	0.98524076	0.98536426	0.98560137	0.9859489	0.9864158	0.98699826	0.9876997	0.98851776	0.9894539	0.9905069	0.9916712	0.99294996	0.994341	0.9958389	0.99744284	0.9991554	1.0009689	1.0028805	1.0048885	1.0069865	1.009173
0.99803317	0.99786943	0.9976842	0.9974723	0.9972225	0.9969294	0.9965894	0.9962008	0.9957553	0.99525726	0.99470407	0.9941021	0.9934565	0.99276996	0.992056	0.99131846	0.99057055	0.989822	0.9890819	0.9883653	0.9876808	0.9870408	0.9864546	0.98593354	0.9854871	0.9851236	0.9848491	0.9846724	0.9845994	0.9846325	0.9847774	0.98503816	0.9854143	0.9859055	0.9865207	0.98725337	0.98810303	0.9890708	0.9901531	0.9913521	0.9926619	0.9940833	0.99561095	0.99724466	0.9989768	1.0008113	1.0027391	1.004754	1.0068609	1.0090457
0.9980365	0.99785733	0.99765384	0.9974144	0.9971343	0.99680907	0.9964325	0.99600077	0.99551386	0.99497086	0.9943753	0.9937279	0.99303883	0.99231416	0.99156135	0.99079055	0.9900106	0.98923534	0.98847336	0.98773915	0.98704267	0.9863939	0.9858048	0.9852838	0.9848438	0.98448735	0.98422974	0.98406893	0.98401606	0.9840744	0.9842458	0.9845316	0.98493826	0.98546296	0.9861098	0.98687226	0.9877573	0.9887576	0.9898718	0.9911078	0.9924468	0.9938958	0.99545544	0.9971152	0.99887013	1.0007216	1.0026613	1.0046871	1.0067911	1.0089712
0.99801236	0.9978149	0.99758613	0.9973199	0.99700904	0.9966474	0.99623203	0.9957597	0.9952306	0.99464524	0.9940076	0.99331963	0.9925913	0.99183047	0.9910433	0.9902411	0.98943794	0.9886402	0.9878622	0.9871156	0.98641104	0.98576075	0.98517215	0.98465997	0.984229	0.98389	0.9836493	0.98351115	0.98348266	0.9835659	0.9837658	0.9840863	0.98452234	0.9850812	0.9857605	0.98655874	0.9874766	0.98851365	0.9896649	0.9909306	0.9923025	0.9937825	0.9953669	0.99705046	0.99883044	1.0006933	1.0026426	1.0046735	1.0067744	1.0089422
0.9979571	0.99773884	0.99748516	0.9971866	0.9968423	0.9964446	0.99599004	0.99547833	0.99490756	0.99428207	0.99360514	0.9928806	0.99211633	0.9913228	0.990507	0.9896822	0.9888568	0.9880419	0.98725426	0.9864998	0.98579556	0.9851469	0.98456734	0.98406696	0.9836512	0.98332965	0.98311174	0.98300153	0.98299956	0.98311454	0.9833466	0.9836975	0.9841696	0.9847644	0.9854788	0.98631537	0.9872669	0.9883385	0.98952156	0.9908196	0.9922224	0.9937344	0.9953439	0.9970476	0.99884224	1.0007229	1.0026786	1.0047055	1.0067991	1.0089529
0.9978692	0.9976267	0.9973446	0.99701667	0.9966367	0.9962018	0.99570924	0.9951592	0.9945508	0.9938856	0.9931701	0.99241394	0.9916192	0.99079657	0.98995805	0.98911184	0.9882715	0.987448	0.98665327	0.9858986	0.9851964	0.9845568	0.98398966	0.983506	0.9831121	0.9828152	0.9826253	0.98253906	0.9825718	0.9827165	0.9829837	0.98337114	0.98388016	0.9845067	0.9852599	0.98613095	0.9871212	0.9882264	0.9894449	0.9907735	0.99221045	0.9937464	0.9953801	0.99710155	0.9989123	1.0007987	1.0027583	1.0047793	1.0068597	1.0089896
0.997748	0.9974787	0.99716717	0.99680626	0.996391	0.99592054	0.9953912	0.99480265	0.9941577	0.9934589	0.99271196	0.99192315	0.9911017	0.9902556	0.9893981	0.9885374	0.98768884	0.98685867	0.98606306	0.9853144	0.9846212	0.9839961	0.9834462	0.9829831	0.9826147	0.9823451	0.9821815	0.98213184	0.98219746	0.9823776	0.98268163	0.98310155	0.98364824	0.9843152	0.98510504	0.9860108	0.9870364	0.9881771	0.9894282	0.9907888	0.9922544	0.99381477	0.99547106	0.9972087	0.9990288	1.0009176	1.0028752	1.0048851	1.0069492	1.0090524
0.99759233	0.9972943	0.99695	0.99655706	0.9961077	0.9956018	0.9950365	0.9944151	0.9937359	0.9930043	0.99222964	0.9914167	0.99057186	0.98970693	0.9888351	0.9879661	0.9871109	0.98628366	0.9854943	0.98475343	0.984077	0.9834658	0.9829397	0.9825011	0.9821595	0.9819215	0.98179036	0.98177475	0.9818762	0.9820932	0.98243266	0.98289514	0.983475	0.98418105	0.9850074	0.98595065	0.9870144	0.98818725	0.9894738	0.9908609	0.99235106	0.9939355	0.9956061	0.9973569	0.9991809	1.0010732	1.0030228	1.0050168	1.0070577	1.0091331
0.9973996	0.9970719	0.99669886	0.99627167	0.9957891	0.99524856	0.9946509	0.9939961	0.99328715	0.9925301	0.99172753	0.99089277	0.99003196	0.9891538	0.98827356	0.9874003	0.9865463	0.98572415	0.98494446	0.98421884	0.98355705	0.9829727	0.9824705	0.9820632	0.98175144	0.9815486	0.98145264	0.9814735	0.9816087	0.98186594	0.9822452	0.982746	0.9833671	0.9841078	0.98497134	0.9859498	0.98704636	0.9882508	0.9895674	0.9909855	0.99249804	0.9940996	0.99578667	0.9975433	0.99937284	1.0012562	1.0031899	1.0051681	1.0071812	1.0092217
0.9971719	0.99681425	0.9964101	0.9959514	0.9954384	0.9948644	0.99423593	0.99355215	0.9928149	0.9920334	0.9912132	0.99035954	0.9894878	0.98860186	0.9877164	0.98684454	0.98599756	0.9851857	0.9844202	0.98371583	0.98307663	0.9825175	0.9820475	0.9816697	0.98139244	0.98122513	0.9811672	0.9812273	0.98139834	0.98169535	0.98211145	0.9826512	0.9833094	0.98408985	0.98498726	0.98600376	0.9871317	0.9883696	0.9897104	0.99115187	0.9926871	0.9943029	0.9959989	0.9977632	0.999584	1.0014595	1.003376	1.0053308	1.0073113	1.0093181
0.9969082	0.9965222	0.9960877	0.9955976	0.9950539	0.9944528	0.9937959	0.99308485	0.9923259	0.9915237	0.99068725	0.98982304	0.9889426	0.9880526	0.98717135	0.9863062	0.9854679	0.98467314	0.98392683	0.9832459	0.98263466	0.9821067	0.981667	0.9813235	0.98108476	0.9809545	0.98093456	0.9810299	0.98124576	0.9815791	0.98203504	0.98261386	0.9833098	0.9841263	0.98506004	0.9861073	0.9872674	0.9885338	0.9898999	0.99136335	0.992913	0.99454284	0.996243	0.9980058	0.9998164	1.001677	1.003574	1.0055003	1.007449	1.0094167
0.99661297	0.9961968	0.9957313	0.995214	0.99464184	0.9940139	0.99333173	0.9926003	0.9918221	0.9910042	0.99015594	0.9892838	0.98840135	0.9875157	0.98664	0.9857849	0.9849636	0.98418903	0.9834663	0.98281294	0.9822338	0.98173827	0.98133504	0.9810287	0.9808285	0.9807359	0.9807546	0.98088944	0.9811451	0.98151934	0.9820118	0.98262656	0.9833586	0.9842114	0.9851777	0.9862588	0.9874485	0.98873717	0.9901282	0.9916069	0.9931719	0.9948078	0.9965051	0.9982644	1.0000666	1.0019038	1.0037756	1.0056698	1.007584	1.0095117
0.9962828	0.9958397	0.9953475	0.99480325	0.9942056	0.9935538	0.992852	0.9921004	0.9913094	0.99048007	0.9896248	0.98874974	0.98786944	0.98699254	0.98612833	0.9852894	0.9844901	0.9837383	0.9830443	0.98242	0.98187536	0.98141545	0.98104936	0.9807818	0.9806185	0.98056674	0.98062605	0.98080266	0.98109436	0.9815075	0.982042	0.98269117	0.98346144	0.98434335	0.9853456	0.98645186	0.98766685	0.98898387	0.9903933	0.9918829	0.9934541	0.9950929	0.9967875	0.9985321	1.0003167	1.0021348	1.0039814	1.0058422	1.0077137	1.0096027
0.99592435	0.99545455	0.99493706	0.9943666	0.99374664	0.99307495	0.9923571	0.99159074	0.9907859	0.9899539	0.9890959	0.9882235	0.9873493	0.98648244	0.9856386	0.9848213	0.9840448	0.9833212	0.9826603	0.9820694	0.98156154	0.9811401	0.9808113	0.98058516	0.9804622	0.98044974	0.9805504	0.9807638	0.98109776	0.9815471	0.9821178	0.98280215	0.9836052	0.98452246	0.9855507	0.98668724	0.9879268	0.9892593	0.9906805	0.9921798	0.9937552	0.9953932	0.9970798	0.9988079	1.0005752	1.0023654	1.0041807	1.0060081	1.0078436	1.0096927
0.99553573	0.9950423	0.9945014	0.9939105	0.99327147	0.9925825	0.9918498	0.9910747	0.99026614	0.9894297	0.98857516	0.9877123	0.9868499	0.98600066	0.985175	0.9843808	0.9836352	0.98294187	0.9823173	0.98176414	0.98129165	0.98090935	0.98062325	0.98043615	0.9803538	0.9803845	0.98052216	0.98077565	0.9811481	0.98163545	0.98223865	0.98296005	0.9837935	0.98473907	0.9857966	0.9869539	0.98821443	0.98956156	0.9909931	0.9924992	0.9940725	0.9957003	0.997375	0.9990898	1.0008303	1.0025923	1.0043732	1.0061673	1.0079725	1.0097816
0.99512094	0.994607	0.9940467	0.9934366	0.9927802	0.9920793	0.99133533	0.99055535	0.98974717	0.98891455	0.98806643	0.987217	0.98636895	0.9855417	0.98474	0.9839767	0.9832647	0.9826062	0.982016	0.9815021	0.98107153	0.98072857	0.9804832	0.98033816	0.9802968	0.9803628	0.9805464	0.9808341	0.98124266	0.9817652	0.9824025	0.983155	0.9840188	0.9849921	0.9860727	0.9872501	0.9885223	0.98988485	0.99132186	0.9928303	0.9943951	0.99601257	0.9976716	0.9993639	1.0010785	1.0028118	1.0045639	1.0063225	1.0080916	1.0098693
0.9946858	0.99415	0.99357307	0.99294794	0.9922809	0.9915683	0.99082005	0.9900389	0.9892341	0.9884086	0.9875722	0.98673964	0.98591393	0.9851118	0.9843401	0.9836126	0.98293006	0.9823121	0.9817616	0.98128843	0.98089814	0.9805954	0.9803913	0.9802856	0.9802858	0.98039347	0.9806103	0.9809369	0.98137903	0.98193663	0.9826069	0.9833861	0.98427737	0.9852759	0.98637587	0.9875703	0.98885757	0.9902223	0.99166244	0.9931646	0.9947215	0.99632657	0.9979617	0.9996314	1.0013196	1.003029	1.0047451	1.0064732	1.0082095	1.0099592
0.9942286	0.9936777	0.9930829	0.9924484	0.99177045	0.99105656	0.9903069	0.98952913	0.98873144	0.987919	0.98710185	0.9862879	0.98548967	0.9847166	0.98397565	0.98328125	0.98264074	0.9820589	0.9815496	0.9811166	0.9807686	0.9805087	0.98034674	0.9802812	0.98032016	0.9804659	0.9807202	0.98108405	0.98156023	0.98214686	0.9828463	0.98365384	0.9845697	0.98558635	0.9867033	0.98790973	0.98920226	0.99057084	0.9920108	0.99350244	0.9950482	0.9966327	0.9982507	0.9998941	1.0015529	1.0032302	1.0049208	1.0066221	1.0083315	1.010057
0.9937573	0.9931903	0.99258626	0.9919418	0.99126023	0.9905456	0.9897993	0.9890286	0.9882433	0.9874484	0.9866516	0.9858651	0.9850942	0.98435396	0.9836497	0.98299193	0.9823901	0.9818531	0.98138344	0.98099387	0.98068684	0.9804682	0.9803464	0.98032284	0.9804008	0.9805794	0.98087144	0.98126674	0.98177534	0.98239267	0.9831158	0.9839482	0.9848836	0.98592085	0.98704666	0.98826534	0.9895605	0.9909262	0.9923548	0.99384105	0.99536604	0.996934	0.9985266	1.0001444	1.0017776	1.0034277	1.0050917	1.0067654	1.0084615	1.0101645
0.99326754	0.9926933	0.992081	0.9914327	0.99075115	0.9900384	0.98930013	0.9885446	0.987775	0.9869983	0.9862285	0.9854703	0.9847368	0.98402655	0.98336333	0.98274505	0.98218375	0.9816893	0.98126227	0.98091656	0.9806517	0.98047656	0.980391	0.98040605	0.9805185	0.9807373	0.98105675	0.9814863	0.9820226	0.9826642	0.98341334	0.98426586	0.98522	0.98626614	0.98740244	0.98862493	0.98992115	0.991279	0.9927008	0.9941709	0.99567956	0.99722075	0.9987928	1.0003852	1.0019935	1.0036196	1.0052625	1.0069169	1.0085952	1.0102881
0.9927728	0.9921893	0.99157214	0.99092436	0.9902455	0.989541	0.98881596	0.98807555	0.98732626	0.98657614	0.98583746	0.9851111	0.98440874	0.98374176	0.9831176	0.9825421	0.98202497	0.98157203	0.98118883	0.98088396	0.9806608	0.9805242	0.9804801	0.9805308	0.98067605	0.9809275	0.98128146	0.98173946	0.9822998	0.98296624	0.98373586	0.98460513	0.9855713	0.9866269	0.98777175	0.9889905	0.9902803	0.99163103	0.9930385	0.9944886	0.9959797	0.9974992	0.99904674	1.0006152	1.0022042	1.0038087	1.0054352	1.0070775	1.0087428	1.0104321
0.99227154	0.9916828	0.99106574	0.9904205	0.9897498	0.98905647	0.9883479	0.98762846	0.98690385	0.9861845	0.9854746	0.9847854	0.98412293	0.98349553	0.98291284	0.98238075	0.98190725	0.981498	0.98115695	0.9808929	0.9807107	0.98061186	0.98060614	0.9806905	0.98087156	0.981153	0.98153615	0.98202044	0.98260206	0.98328966	0.98407495	0.98496115	0.98593605	0.986996	0.9881394	0.9893551	0.9906372	0.9919765	0.99336493	0.9947996	0.9962675	0.99776596	0.9992913	1.00084	1.0024084	1.0039997	1.0056102	1.0072473	1.0089113	1.0105977
0.9917639	0.99117637	0.99056184	0.9899252	0.98926514	0.9885885	0.98789865	0.9872054	0.9865113	0.98582226	0.9851488	0.98449653	0.9838765	0.98329127	0.9827531	0.98226255	0.98183286	0.981467	0.98116845	0.98094517	0.98080397	0.9807406	0.9807677	0.980887	0.9811014	0.9814091	0.9818141	0.9823228	0.9829263	0.98363227	0.9844294	0.9853257	0.9863007	0.9873673	0.9885035	0.9897161	0.99098366	0.99231064	0.99368197	0.99509573	0.9965406	0.99801785	0.9995264	1.0010564	1.0026125	1.0041937	1.0058014	1.007433	1.0090983	1.010795
0.9912573	0.99067456	0.99006945	0.98944086	0.98879814	0.98814166	0.98747534	0.98681104	0.98614657	0.98549354	0.9848589	0.9842487	0.98366964	0.9831299	0.9826335	0.9821889	0.9818026	0.98147845	0.9812199	0.98103714	0.9809315	0.9809067	0.9809665	0.9811167	0.9813539	0.98169214	0.98212016	0.9826478	0.9832687	0.98398554	0.98479587	0.98569226	0.9866794	0.9877355	0.98886824	0.99006635	0.9913258	0.9926305	0.9939846	0.9953765	0.99680585	0.9982628	0.99975413	1.0012715	1.002819	1.004395	1.0060012	1.007644	1.0093132	1.0110251
0.9907567	0.99017894	0.98958325	0.98897123	0.9883496	0.98771447	0.9870806	0.98644495	0.9858164	0.9852039	0.98460686	0.9840384	0.98350316	0.98300606	0.9825577	0.98215914	0.9818125	0.98153013	0.981314	0.98116714	0.98109466	0.9811033	0.98119503	0.9813739	0.98163885	0.9819964	0.98244494	0.9829877	0.9836236	0.98435014	0.98516566	0.9860654	0.9870449	0.9881008	0.98922145	0.9904072	0.99164766	0.9929383	0.99427104	0.99564725	0.9970567	0.9985013	0.99997914	1.0014902	1.0030321	1.0046122	1.0062244	1.0078758	1.0095636	1.0112896
0.9902622	0.98969626	0.98911476	0.9885234	0.9879224	0.9873169	0.986713	0.9861103	0.9855219	0.98494786	0.9843942	0.9838704	0.98338026	0.98293006	0.98252255	0.982167	0.98186255	0.98161983	0.98144215	0.98133254	0.981293	0.9813325	0.9814519	0.9816558	0.98194426	0.98231965	0.9827843	0.98334277	0.9839864	0.98471826	0.9855374	0.98643434	0.98741007	0.98845756	0.989563	0.9907342	0.99195707	0.99323016	0.99454427	0.9959033	0.99729836	0.99873143	1.0002052	1.0017136	1.0032582	1.004846	1.0064727	1.0081358	1.0098442	1.0115921
0.9897779	0.9892285	0.9886643	0.98809344	0.98752075	0.986946	0.9863744	0.9858121	0.9852609	0.98472863	0.98422414	0.98374265	0.9832997	0.98289233	0.98252994	0.9822146	0.98195523	0.9817501	0.9816062	0.9815298	0.98152274	0.9815919	0.98173624	0.9819587	0.98226607	0.98265874	0.98313767	0.9837044	0.98435384	0.9850889	0.9859065	0.98679864	0.9877652	0.9887945	0.98989314	0.99104446	0.99225116	0.9935045	0.99480444	0.9961488	0.9975362	0.9989631	1.000434	1.0019437	1.0035009	1.0050989	1.0067437	1.0084317	1.0101614	1.0119306
0.9893104	0.9887754	0.98823535	0.9876899	0.98714715	0.9866073	0.986072	0.98554856	0.9850427	0.9845546	0.98409	0.9836576	0.98325604	0.98289484	0.9825765	0.98230386	0.9820804	0.9819133	0.9818037	0.9817553	0.98177797	0.9818732	0.98203653	0.98228025	0.9826007	0.9830073	0.98349816	0.9840695	0.9847222	0.9854547	0.9862681	0.9871499	0.9881037	0.9891232	0.9902014	0.9913399	0.9925285	0.99376965	0.9950592	0.9963896	0.99777293	0.9991976	1.0006732	1.002191	1.0037612	1.0053831	1.0070497	1.0087599	1.0105134	1.0123074
0.98885846	0.98834395	0.9878285	0.9873149	0.98680335	0.9862994	0.98580295	0.9853239	0.9848591	0.98441654	0.98399925	0.9836103	0.98325455	0.98293734	0.9826603	0.98242533	0.9822413	0.982108	0.98202866	0.98201215	0.9820566	0.98217225	0.98235667	0.982618	0.9829532	0.98336726	0.9838624	0.984436	0.9850861	0.9858187	0.98662025	0.98749214	0.98843193	0.98943645	0.9904974	0.99161845	0.9927925	0.99402004	0.9952951	0.99662644	0.998005	0.9994404	1.0009233	1.0024589	1.0040492	1.0056913	1.0073832	1.009125	1.0109048	1.012721
0.98842657	0.9879373	0.98744917	0.9869671	0.98649037	0.98602676	0.98557466	0.98513484	0.9847181	0.9843185	0.98394775	0.9836062	0.983294	0.98301846	0.98277867	0.9825816	0.9824313	0.98233086	0.9822803	0.98228717	0.9823575	0.98249096	0.9826893	0.98296225	0.9833078	0.98372954	0.9842268	0.98479843	0.9854466	0.9861667	0.9869587	0.9878174	0.98874193	0.9897314	0.99077785	0.99188185	0.9930451	0.99426013	0.99553806	0.99686295	0.99824923	0.99969125	1.0011925	1.0027494	1.0043616	1.0060333	1.0077566	1.0095212	1.0113304	1.0131716
0.9880166	0.9875543	0.98709816	0.9866515	0.9862128	0.98578954	0.9853794	0.9849858	0.9846133	0.98426163	0.98393536	0.9836363	0.9833683	0.98313296	0.982932	0.9827706	0.98265034	0.98258054	0.98255634	0.9825857	0.98267233	0.98282343	0.98303574	0.98331815	0.983669	0.98409057	0.9845882	0.9851513	0.9857956	0.9865036	0.9872835	0.9881246	0.98903596	0.9900066	0.99104035	0.99213266	0.99328667	0.99449646	0.9957699	0.9971041	0.9985002	0.9999597	1.0014812	1.0030642	1.0047082	1.0064061	1.008159	1.0099548	1.0117896	1.0136497
0.9876328	0.9872014	0.98678046	0.98636776	0.9859714	0.98558915	0.98522335	0.98487794	0.9845485	0.98424387	0.98396057	0.9837058	0.98347867	0.9832818	0.9831171	0.9829861	0.98289853	0.98285055	0.98284996	0.98290086	0.9830022	0.98316425	0.9833863	0.98367375	0.9840274	0.98444855	0.98494023	0.98549724	0.9861282	0.9868255	0.9875898	0.9884186	0.9893116	0.9902703	0.991289	0.99237233	0.9935226	0.9947306	0.99601096	0.99735284	0.9987669	1.00025	1.0017945	1.0034087	1.0050821	1.0068117	1.0085951	1.0104214	1.0122774	1.0141574
0.98727787	0.98687875	0.98649216	0.98612106	0.9857649	0.9854255	0.9851073	0.9848039	0.98452145	0.98426247	0.9840243	0.9838096	0.9836227	0.98346037	0.98332965	0.9832289	0.9831657	0.98314285	0.9831611	0.9832265	0.9833437	0.9835142	0.98373926	0.9840306	0.9843807	0.9847962	0.9852817	0.9858304	0.98644525	0.9871283	0.98787695	0.9886896	0.98957026	0.99051374	0.9915257	0.99260145	0.9937519	0.99496883	0.99625605	0.9976182	0.9990538	1.0005604	1.0021365	1.003782	1.00549	1.007253	1.0090659	1.0109141	1.0127906	1.0146827
0.986952	0.9865881	0.9862384	0.9859091	0.98559463	0.98530245	0.98502636	0.9847709	0.98453486	0.9843193	0.9841219	0.9839478	0.9837943	0.9836665	0.98356694	0.98349446	0.9834573	0.983452	0.983485	0.98356324	0.98368865	0.98386467	0.984093	0.9843814	0.9847289	0.98513705	0.9856079	0.9861436	0.9867493	0.98741364	0.9881441	0.98894775	0.9898129	0.99074733	0.9917525	0.99282914	0.99398273	0.99521196	0.99651396	0.9978981	0.99935913	1.0008992	1.0025073	1.0041873	1.0059291	1.0077246	1.0095643	1.0114363	1.0133264	1.015225
0.98665756	0.98633045	0.9860212	0.98573107	0.985463	0.985215	0.984986	0.98477477	0.9845817	0.98440903	0.984254	0.9841168	0.9839988	0.9839014	0.98382926	0.9837798	0.9837587	0.98377305	0.98381996	0.98390704	0.9840337	0.98421323	0.98444206	0.9847254	0.98506546	0.9854622	0.9859226	0.98644257	0.987028	0.9876817	0.988397	0.9891852	0.99004245	0.9909714	0.99197406	0.9930567	0.99421823	0.995463	0.9967885	0.9982	0.99969053	1.0012634	1.0029097	1.0046277	1.0064006	1.0082271	1.0100863	1.0119787	1.0138798	1.0157759
0.98639727	0.986107	0.9858376	0.98559403	0.98536944	0.985167	0.98498094	0.9848146	0.98466307	0.9845305	0.9844155	0.98431325	0.9842243	0.9841564	0.9841105	0.9840801	0.9840779	0.98410064	0.98415744	0.9842494	0.9843822	0.9845585	0.9847824	0.98505753	0.9853854	0.9857713	0.98621565	0.9867222	0.98729324	0.9879295	0.9886335	0.98940814	0.9902585	0.9911845	0.99219275	0.9932843	0.994462	0.99572945	0.9970828	0.99852484	1.000049	1.0016589	1.0033404	1.0050924	1.0068977	1.0087461	1.010633	1.0125337	1.0144374	1.016327
0.9861663	0.98591715	0.98569316	0.9854906	0.98531234	0.98515266	0.9850121	0.9848885	0.98477936	0.98468477	0.9846021	0.9845353	0.9844787	0.9844333	0.98440504	0.9843929	0.9844049	0.9844378	0.9845021	0.984594	0.9847267	0.98489743	0.9851132	0.98537517	0.9856921	0.9860625	0.98649114	0.98698044	0.9875352	0.98815787	0.9888524	0.98962015	0.9904709	0.99139935	0.99241585	0.99352306	0.9947204	0.9960145	0.9973999	0.9988749	1.0004379	1.0020847	1.0038038	1.005588	1.0074207	1.0092958	1.0111911	1.0130962	1.0149972	1.0168732
0.985976	0.9857674	0.98558515	0.9854251	0.9852898	0.985175	0.98507947	0.98499477	0.984926	0.98486817	0.98481864	0.98477566	0.98474705	0.9847258	0.98471427	0.98471594	0.9847376	0.98477656	0.9848395	0.98493445	0.9850596	0.9852239	0.98542887	0.98567885	0.9859804	0.98633605	0.98674613	0.9872217	0.98776096	0.9883724	0.98905843	0.9898241	0.9906753	0.99161136	0.9926452	0.9937739	0.9949988	0.996322	0.99774146	0.9992551	1.0008562	1.0025396	1.0042944	1.0061077	1.0079674	1.0098569	1.0117612	1.0136669	1.0155523	1.017406
0.9858188	0.98565054	0.9855115	0.9853996	0.9853068	0.9852338	0.98517495	0.9851342	0.9851003	0.9850748	0.98505485	0.9850431	0.9850337	0.9850296	0.9850307	0.9850477	0.9850724	0.98511624	0.985176	0.985266	0.9853817	0.9855369	0.9857291	0.98596275	0.98624563	0.9865843	0.9869791	0.98744047	0.9879711	0.9885723	0.989254	0.9900219	0.9908777	0.99183494	0.992885	0.9940381	0.99529356	0.9966546	0.99810714	0.99966407	1.001305	1.0030212	1.0048099	1.0066493	1.0085253	1.0104291	1.0123341	1.0142293	1.0160952	1.017921
0.9856939	0.9855718	0.985473	0.98540294	0.9853552	0.98532313	0.98530704	0.98530126	0.98530066	0.98530567	0.98531383	0.98532426	0.98533285	0.9853453	0.9853585	0.985378	0.9854061	0.98545	0.9855065	0.9855857	0.9856944	0.9858344	0.9860065	0.9862287	0.98649555	0.98681486	0.98719805	0.9876445	0.98816544	0.98876256	0.9894435	0.99022007	0.99108964	0.99206066	0.99313956	0.99432594	0.9956152	0.9970093	0.9985089	1.0001004	1.0017811	1.0035319	1.005345	1.0072068	1.0090979	1.0110036	1.0129021	1.0147816	1.0166229	1.0184083
0.9856094	0.9855264	0.98547214	0.9854436	0.9854344	0.9854438	0.9854646	0.98549336	0.98552537	0.9855578	0.98559046	0.98561937	0.9856432	0.9856652	0.9856873	0.9857102	0.9857376	0.9857737	0.98582476	0.98589337	0.98598486	0.9861114	0.9862718	0.9864701	0.986721	0.9870262	0.98739356	0.98783195	0.98834604	0.9889438	0.98963314	0.99041754	0.9913072	0.9923057	0.9934132	0.99463123	0.99596053	0.99739724	0.99893576	1.0005662	1.0022793	1.0040632	1.0058997	1.0077776	1.0096732	1.0115755	1.0134603	1.0153154	1.0171225	1.0188674
0.9855594	0.9855193	0.98550373	0.98551583	0.98554695	0.9855937	0.9856486	0.9857092	0.9857685	0.9858273	0.985878	0.98592556	0.9859595	0.9859903	0.9860144	0.98603797	0.98606235	0.98608816	0.9861294	0.98618615	0.986263	0.9863686	0.986511	0.98669285	0.9869266	0.9872172	0.9875731	0.98800504	0.9885192	0.9891201	0.9898222	0.99062467	0.99153566	0.9925671	0.99371105	0.99496555	0.99633384	0.997811	0.999391	1.0010582	1.0028018	1.0046122	1.0064658	1.0083511	1.010249	1.012139	1.0140005	1.0158236	1.0175896	1.019289
0.98554456	0.98554176	0.9855699	0.9856182	0.9856893	0.9857688	0.98585683	0.98594546	0.98603123	0.9861105	0.9861777	0.986237	0.9862821	0.9863163	0.986339	0.9863556	0.9863726	0.9863916	0.98641634	0.9864551	0.986517	0.98660576	0.9867262	0.9868954	0.98711324	0.9873899	0.9877439	0.98817015	0.9886874	0.9892973	0.9900155	0.9908456	0.9917848	0.9928453	0.9940275	0.99532557	0.9967357	0.9982568	0.9998707	1.0015737	1.0033466	1.005173	1.0070388	1.0089267	1.0108136	1.0126836	1.0145209	1.016305	1.0180279	1.0196699
0.98556376	0.9855978	0.9856632	0.98575145	0.9858534	0.98596865	0.9860843	0.98619974	0.98630726	0.98640263	0.9864842	0.9865523	0.98660094	0.9866379	0.9866567	0.98667085	0.98667413	0.9866776	0.98668694	0.98670983	0.9867503	0.98681843	0.98692477	0.987075	0.9872796	0.98755234	0.9878994	0.9883302	0.9888571	0.98948216	0.9902229	0.99107796	0.9920514	0.99315166	0.9943725	0.9957125	0.99716634	0.99872494	1.0003766	1.0021054	1.0039024	1.0057424	1.0076123	1.0094934	1.0113653	1.0132103	1.0150087	1.0167527	1.0184206	1.0200119
0.98561317	0.98568684	0.98578626	0.98590964	0.98604643	0.986188	0.9863328	0.9864689	0.9865943	0.9867064	0.98679924	0.98686856	0.9869207	0.9869529	0.9869649	0.98696655	0.98695725	0.98694587	0.98693514	0.9869391	0.9869606	0.987013	0.9871007	0.98723924	0.9874345	0.98770016	0.9880462	0.98848397	0.989023	0.9896742	0.9904405	0.9913284	0.99234295	0.9934799	0.99474657	0.99612737	0.9976215	0.99921817	1.0009011	1.0026582	1.0044675	1.0063138	1.0081835	1.0100477	1.0118964	1.0137064	1.0154648	1.0171578	1.0187733	1.0203054
0.98569447	0.9858047	0.9859416	0.9860939	0.9862594	0.98642826	0.9865944	0.9867503	0.9868919	0.98701364	0.9871114	0.98718446	0.9872321	0.9872581	0.9872615	0.9872475	0.9872227	0.9871934	0.9871653	0.9871476	0.9871506	0.98718387	0.98725593	0.9873849	0.98757386	0.9878374	0.98819023	0.9886431	0.989202	0.9898787	0.9906771	0.9916043	0.99265736	0.99384123	0.9951472	0.9965696	0.99809974	0.9997317	1.0014411	1.0032136	1.0050333	1.0068816	1.0087373	1.0105827	1.0124	1.0141727	1.0158823	1.0175221	1.0190799	1.0205513
0.9858073	0.9859501	0.9861155	0.9862984	0.98649186	0.9866843	0.98687136	0.9870416	0.98719347	0.98732096	0.98742115	0.9874939	0.987534	0.9875514	0.98754126	0.98751193	0.98747134	0.9874188	0.98736936	0.98733366	0.9873157	0.987334	0.9873958	0.9875136	0.98770404	0.9879762	0.9883386	0.9888087	0.9893943	0.99009913	0.9909356	0.991901	0.99299634	0.99422467	0.99557376	0.9970381	0.99860567	1.000261	1.0019921	1.0037763	1.0056008	1.0074394	1.0092765	1.0110937	1.012874	1.0146	1.0162603	1.0178447	1.0193423	1.0207498
0.9859433	0.98611933	0.9863138	0.9865264	0.98673826	0.9869533	0.9871536	0.9873349	0.98749554	0.98762685	0.98772615	0.9877918	0.9878257	0.98782897	0.9878018	0.98775595	0.98769206	0.98762244	0.9875519	0.9874988	0.9874644	0.9874668	0.9875231	0.98763835	0.98782784	0.9881092	0.9884926	0.9889857	0.9896001	0.9903407	0.991218	0.99222326	0.9933691	0.99463546	0.99602747	0.9975295	0.9991259	1.000806	1.0025495	1.0043418	1.0061567	1.0079784	1.009792	1.0115746	1.01331	1.0149858	1.0165917	1.0181179	1.0195557	1.020902
0.9861088	0.98631066	0.9865339	0.98676616	0.9870034	0.9872303	0.98744464	0.9876351	0.9878001	0.98793095	0.98802507	0.9880824	0.9881023	0.98809063	0.9880447	0.98797685	0.9878922	0.98780113	0.987712	0.9876398	0.98759073	0.98758584	0.9876353	0.98775315	0.98795396	0.9882478	0.98865134	0.9891744	0.98982334	0.9906056	0.99152315	0.9925772	0.993763	0.9950725	0.9965048	0.99803793	0.9996605	1.0013578	1.0031064	1.0048952	1.0066998	1.0084976	1.0102762	1.0120184	1.0137057	1.015329	1.0168784	1.0183423	1.0197225	1.0210084
0.986295	0.9865238	0.9867679	0.98702234	0.98727536	0.987518	0.9877404	0.9879363	0.9880991	0.9882233	0.9883089	0.98835677	0.98836184	0.9883296	0.9882649	0.9881754	0.9880718	0.9879614	0.9878533	0.9877615	0.9877026	0.9876921	0.98773766	0.9878655	0.98807544	0.98839617	0.9888244	0.98938113	0.9900701	0.99089676	0.99185944	0.9929539	0.9941845	0.99554	0.99700034	0.9985615	1.000205	1.001911	1.0036618	1.0054374	1.0072191	1.0089889	1.0107285	1.0124238	1.0140612	1.0156261	1.0171158	1.018522	1.0198421	1.0210704
0.9865032	0.98675436	0.9870196	0.9872898	0.9875556	0.98780847	0.9880352	0.9882327	0.98839027	0.988508	0.98858416	0.9886139	0.9886009	0.9885514	0.9884642	0.9883527	0.98822594	0.9880928	0.98796886	0.98786503	0.98779905	0.9877871	0.98783857	0.9879755	0.9882122	0.98855317	0.9890173	0.9896143	0.9903437	0.9912118	0.9922202	0.99336386	0.9946325	0.99602	0.9975133	0.9990975	1.0007522	1.002458	1.004203	1.005962	1.0077143	1.0094478	1.0111451	1.0127861	1.0143672	1.0158772	1.0173069	1.0186546	1.019916	1.0210893
0.9867306	0.98699754	0.98728293	0.98756576	0.9878409	0.98810005	0.9883268	0.9885211	0.988674	0.9887815	0.98884076	0.9888531	0.9888165	0.9887447	0.98863816	0.9885068	0.988358	0.9882064	0.9880679	0.98795706	0.9878858	0.98787713	0.9879402	0.9880927	0.9883506	0.98872644	0.9892316	0.9898658	0.99064034	0.9915541	0.9926102	0.9937953	0.9951008	0.996522	0.99803907	0.99963605	1.0012962	1.0030005	1.0047266	1.0064595	1.0081797	1.0098667	1.0115167	1.0131047	1.0146285	1.0160792	1.0174524	1.018741	1.0199456	1.0210675
0.98697	0.9872572	0.98755336	0.9878467	0.9881304	0.98838544	0.9886142	0.98880225	0.9889417	0.9890372	0.98907685	0.98907036	0.989017	0.98892045	0.9887893	0.9886343	0.9884665	0.9883013	0.9881494	0.98803645	0.9879686	0.9879637	0.98804355	0.9882223	0.98851234	0.9889221	0.9894651	0.9901453	0.990966	0.991926	0.99302185	0.9942506	0.9955913	0.9970386	0.9985722	1.0001774	1.001833	1.0035253	1.0052283	1.0069286	1.0086067	1.010252	1.0118444	1.0133792	1.0148431	1.0162348	1.0175514	1.0187819	1.0199354	1.0210109
0.98722756	0.98752373	0.9878296	0.9881309	0.98841375	0.988671	0.9888897	0.98906815	0.98919636	0.98927397	0.98929656	0.98926646	0.9891895	0.9890697	0.98891395	0.98874	0.988557	0.9883774	0.9882236	0.9881037	0.9880431	0.9880543	0.98815805	0.98836327	0.9886877	0.98913825	0.9897259	0.9904526	0.9913217	0.99232787	0.9934629	0.99472284	0.9960943	0.99756	0.999106	1.0007123	1.0023582	1.0040293	1.0057025	1.0073628	1.0089948	1.0105897	1.0121286	1.0136048	1.0150129	1.0163459	1.0176017	1.0187861	1.0198863	1.0209146
0.9874915	0.9877995	0.9881116	0.9884178	0.9886958	0.98894733	0.9891598	0.98932326	0.98943585	0.9894942	0.9894932	0.98944044	0.9893395	0.9891967	0.9890206	0.98882973	0.98863184	0.98844403	0.988284	0.9881712	0.988122	0.9881538	0.9882842	0.98852265	0.98888606	0.98938257	0.99001426	0.990788	0.99170226	0.992748	0.9939241	0.99521345	0.9966082	0.99808836	0.99963504	1.0012336	1.002863	1.0045055	1.0061449	1.0077609	1.0093454	1.0108836	1.0123636	1.013782	1.0151323	1.0164084	1.017615	1.0187473	1.0198034	1.0207889
0.9877659	0.9880794	0.9883954	0.98869455	0.9889719	0.9892124	0.9894145	0.98955995	0.9896539	0.9896885	0.9896661	0.98958963	0.98946327	0.98929685	0.98910403	0.9888957	0.98868895	0.9884961	0.9883401	0.9882382	0.98820686	0.9882645	0.9884263	0.9887025	0.98910785	0.9896488	0.9903298	0.9911516	0.9921066	0.99319386	0.99439996	0.9957161	0.9971266	0.9986124	1.0001549	1.0017369	1.0033445	1.0049523	1.0065475	1.0081191	1.0096502	1.0111302	1.0125537	1.0139146	1.0152074	1.0164336	1.0175877	1.0186727	1.0196884	1.0206331
0.98804474	0.9883642	0.98867244	0.9889666	0.9892333	0.9894667	0.98965	0.9897792	0.98984957	0.9898626	0.9898138	0.9897141	0.9895649	0.9893806	0.9891687	0.9889494	0.9887343	0.9885426	0.98839605	0.9883086	0.9883003	0.988387	0.98858833	0.9889063	0.9893571	0.98994666	0.99067557	0.9915365	0.9925338	0.9936567	0.9948935	0.9962281	0.9976445	0.99913085	1.0006614	1.0022236	1.003797	1.0053647	1.0069143	1.0084313	1.0099057	1.0113297	1.0126966	1.0140004	1.0152422	1.0164179	1.0175234	1.018564	1.0195413	1.0204524
0.98832464	0.98863924	0.9889451	0.9892346	0.9894906	0.98970455	0.98986924	0.9899782	0.9900262	0.9900139	0.9899393	0.98981553	0.9896446	0.98943913	0.98921686	0.9889871	0.9887704	0.9885845	0.98845387	0.98838836	0.988411	0.98853123	0.988769	0.9891379	0.9896339	0.99026906	0.99104184	0.99195	0.99298483	0.99413836	0.9953935	0.99674124	0.99816006	0.9996336	1.001147	1.0026778	1.0042142	1.0057385	1.0072329	1.0087005	1.010117	1.011485	1.0127945	1.0140452	1.0152344	1.0163598	1.0174245	1.0184278	1.0193692	1.0202519
0.98860496	0.9889126	0.9892132	0.98948705	0.98972535	0.9899234	0.99006695	0.9901547	0.9901754	0.99013937	0.9900418	0.98989385	0.9897051	0.9894841	0.9892498	0.9890179	0.98880756	0.98863226	0.9885176	0.9884802	0.98853326	0.9886972	0.98898065	0.989392	0.98993766	0.9906186	0.9914369	0.99238205	0.9934511	0.9946273	0.9958985	0.99725026	0.998661	1.0001211	1.001606	1.0031012	1.0045956	1.0060679	1.0075154	1.0089203	1.0102835	1.0115938	1.0128505	1.0140475	1.0151881	1.0162728	1.017296	1.0182621	1.0191734	1.0200278
0.9888808	0.9891811	0.98946804	0.9897245	0.9899512	0.9901235	0.9902478	0.99030197	0.9903029	0.99023765	0.990119	0.98995084	0.98974335	0.9895106	0.989272	0.9890437	0.9888379	0.988682	0.9885938	0.988592	0.98868066	0.98888683	0.98921704	0.98967737	0.9902703	0.9909973	0.9918556	0.99283755	0.99392915	0.9951232	0.9964034	0.99775	0.99914795	1.0005825	1.0020336	1.0034885	1.0049345	1.0063581	1.0077463	1.009098	1.0104015	1.0116581	1.0128614	1.0140144	1.0151083	1.0161508	1.0171392	1.0180755	1.018955	1.0197846
0.9891497	0.9894369	0.9897092	0.9899515	0.9901538	0.9903038	0.9903973	0.99043345	0.99040437	0.9903175	0.99017763	0.9899872	0.98977053	0.98952997	0.9892886	0.98906463	0.98887885	0.98874706	0.9886883	0.98871756	0.98885244	0.98910445	0.9894838	0.98999155	0.9906287	0.9914013	0.99229336	0.99330217	0.9944176	0.9956214	0.99689716	0.9982364	0.9996139	1.0010166	1.0024301	1.0038384	1.0052339	1.0066001	1.0079334	1.009228	1.0104772	1.0116829	1.0128363	1.01394	1.014998	1.0160023	1.0169567	1.0178638	1.01872	1.019527
0.989411	0.9896829	0.98993576	0.990155	0.9903363	0.99046195	0.99053067	0.99053717	0.99048674	0.9903739	0.99021226	0.9900085	0.9897815	0.9895386	0.98930496	0.98909354	0.98892635	0.9888214	0.9887989	0.98886883	0.98905194	0.98934895	0.98977745	0.9903303	0.9910138	0.9918246	0.9927464	0.99378	0.99490875	0.9961133	0.9973832	0.9987031	1.0000505	1.0014198	1.0027893	1.0041466	1.0054879	1.0067989	1.0080771	1.0093144	1.0105098	1.0116626	1.0127732	1.0138353	1.0148524	1.0158254	1.0167521	1.0176333	1.0184685	1.0192579
0.98966074	0.9899143	0.9901445	0.99034256	0.9904934	0.99059534	0.99063647	0.9906176	0.9905407	0.99040955	0.9902272	0.9900187	0.98978233	0.98954576	0.9893213	0.98912674	0.98898923	0.9889166	0.9889335	0.9890486	0.989277	0.98962504	0.9900942	0.99069726	0.991421	0.9922635	0.99321324	0.9942635	0.9953924	0.9965938	0.9978501	0.99914324	1.00046	1.0017825	1.0031064	1.0044123	1.0056955	1.0069519	1.0081733	1.0093566	1.0105044	1.0116103	1.0126765	1.0136992	1.0146832	1.0156248	1.0165265	1.0173873	1.0182006	1.0189738
0.9898971	0.9901279	0.9903337	0.9905059	0.99063194	0.9907028	0.9907173	0.99067676	0.990579	0.99042416	0.9902351	0.99001396	0.98978245	0.98955035	0.98934287	0.98917556	0.9890659	0.98903364	0.9890912	0.98925424	0.98953176	0.98992527	0.99044603	0.99108917	0.99184734	0.99271643	0.99368525	0.99474096	0.9958728	0.9970631	0.99829686	0.99955755	1.0008334	1.0021107	1.0033801	1.0046325	1.0058599	1.0070623	1.0082268	1.0093614	1.0104601	1.0115217	1.0125481	1.0135386	1.0144908	1.0154082	1.0162857	1.0171247	1.0179247	1.0186833
0.99011654	0.9903238	0.9905008	0.99064595	0.99074554	0.99079007	0.99077845	0.99071306	0.9905937	0.99042815	0.99022865	0.99000645	0.9897793	0.98956174	0.9893746	0.98923856	0.989164	0.98917365	0.9892788	0.9894898	0.98981297	0.99025476	0.9908194	0.9914973	0.9922862	0.99317825	0.9941594	0.9952202	0.9963404	0.99750924	0.99871516	0.99993795	1.0011677	1.0023966	1.0036116	1.0048074	1.00598	1.0071236	1.0082407	1.009327	1.0103804	1.011401	1.012393	1.0133518	1.0142772	1.0151694	1.016029	1.0168521	1.0176371	1.0183818
0.9903188	0.99049735	0.99065	0.99076486	0.990836	0.990855	0.9908193	0.99072987	0.9905926	0.9904193	0.9902121	0.9899955	0.9897795	0.98958313	0.989421	0.98931843	0.9892875	0.98934025	0.9894947	0.9897519	0.99012494	0.99061346	0.9912146	0.9919267	0.9927398	0.9936467	0.99463296	0.9956849	0.99679124	0.9979325	0.99909997	1.0002811	1.0014638	1.002639	1.0037999	1.0049405	1.006057	1.0071502	1.0082146	1.0092553	1.0102683	1.0112555	1.012214	1.0131416	1.0140456	1.0149177	1.0157601	1.0165673	1.0173426	1.018076
0.9905024	0.99065226	0.99077237	0.9908599	0.99090284	0.9908941	0.9908369	0.990731	0.9905819	0.99039876	0.9901965	0.9899853	0.98978764	0.9896145	0.9894874	0.98942304	0.9894329	0.98953545	0.9897359	0.99004364	0.9904626	0.99099225	0.9916274	0.99236584	0.993198	0.9941144	0.9950954	0.9961357	0.9972176	0.9983281	0.99945426	1.000585	1.0017165	1.0028377	1.0039417	1.0050267	1.0060912	1.0071328	1.0081546	1.0091525	1.0101274	1.0110795	1.0120106	1.0129188	1.0137978	1.0146558	1.0154822	1.0162786	1.0170393	1.0177642
0.9906659	0.9907822	0.9908733	0.9909332	0.9909468	0.99091554	0.99083924	0.99071646	0.9905605	0.9903734	0.9901813	0.98998445	0.9898079	0.9896677	0.98957604	0.98955303	0.98961115	0.9897593	0.9900106	0.99036074	0.9908236	0.99138993	0.9920556	0.99281675	0.9936583	0.99457204	0.9955463	0.99656546	0.9976161	0.9986871	0.99977106	1.0008509	1.0019265	1.0029908	1.0040435	1.0050724	1.0060889	1.0070827	1.0080595	1.0090189	1.0099607	1.0108838	1.0117886	1.0126758	1.0135396	1.0143788	1.0151926	1.0159771	1.0167309	1.01745
0.9908022	0.9908921	0.9909531	0.9909797	0.9909711	0.9909177	0.9908238	0.9906905	0.990531	0.9903525	0.9901685	0.98999524	0.98984456	0.989737	0.98969156	0.9897121	0.9898177	0.99001545	0.9903104	0.9907106	0.99120843	0.99180526	0.9924989	0.9932722	0.99411446	0.9950219	0.99597627	0.9969684	0.99798155	0.99900985	1.0000446	1.0010718	1.0020944	1.0031041	1.0040995	1.0050805	1.0060464	1.0069968	1.0079354	1.0088586	1.0097704	1.0106695	1.0115529	1.0124199	1.0132668	1.0140955	1.0148973	1.0156705	1.0164188	1.0171317
0.9909205	0.9909728	0.991008	0.99101055	0.9909783	0.990904	0.99079925	0.9906592	0.9904982	0.990334	0.9901663	0.990017	0.98990035	0.98983294	0.9898294	0.98989904	0.9900532	0.9902986	0.9906397	0.9910791	0.9916133	0.99223924	0.9929421	0.9937228	0.99456257	0.99545395	0.9963833	0.997339	0.998315	0.9992948	1.0002748	1.0012498	1.0022178	1.0031729	1.0041139	1.005049	1.005968	1.0068809	1.0077828	1.0086759	1.0095607	1.0104355	1.0112993	1.012151	1.0129876	1.0138022	1.0145955	1.0153656	1.0161047	1.0168123
0.9910121	0.99103767	0.99104196	0.9910185	0.9909622	0.9908784	0.99076456	0.99062544	0.99047536	0.9903196	0.990178	0.99005795	0.98998195	0.9899592	0.9899974	0.99011743	0.9903184	0.99060935	0.9909912	0.9914674	0.99202996	0.99267495	0.9933905	0.99416506	0.9950007	0.99586684	0.9967649	0.99768305	0.9986074	0.9995376	1.0004654	1.0013849	1.0022973	1.0032021	1.0040936	1.0049812	1.0058616	1.006736	1.0076072	1.0084734	1.0093333	1.0101889	1.0110348	1.0118748	1.0126983	1.0135036	1.0142896	1.0150505	1.0157855	1.0164908
0.9910851	0.9910793	0.99105483	0.9910112	0.99094015	0.99084073	0.99072605	0.990591	0.9904532	0.99032104	0.9902068	0.99012387	0.99008673	0.99010813	0.9901965	0.9903637	0.990611	0.99094665	0.99136823	0.99187684	0.99245787	0.9931132	0.9938326	0.99460304	0.99541134	0.9962528	0.9971151	0.99798816	0.99886227	0.999742	1.0006139	1.0014793	1.0023376	1.003192	1.0040387	1.0048823	1.0057242	1.0065659	1.0074089	1.0082511	1.0090917	1.0099298	1.0107641	1.0115887	1.0123999	1.0132024	1.0139798	1.0147362	1.0154661	1.0161673
0.99113494	0.99109846	0.99105304	0.9909888	0.9909034	0.9908022	0.99068624	0.9905634	0.990442	0.99033695	0.9902571	0.99021375	0.9902221	0.9902895	0.9904276	0.9906396	0.9909333	0.9913065	0.991762	0.9922936	0.99289185	0.9935532	0.9942673	0.9950194	0.9958033	0.9966081	0.99742883	0.99825466	0.9990788	0.9999018	1.0007206	1.0015309	1.0023386	1.0031453	1.0039494	1.0047543	1.0055648	1.0063741	1.007194	1.0080143	1.0088354	1.0096588	1.0104823	1.0112967	1.012102	1.0128955	1.0136683	1.0144202	1.015147	1.0158461
0.99116594	0.99110377	0.9910353	0.99095505	0.9908645	0.9907607	0.99065375	0.99054563	0.99045205	0.9903753	0.99033386	0.99033326	0.9903871	0.99050033	0.9906837	0.9909458	0.99128187	0.991688	0.9921697	0.9927174	0.9933253	0.99398416	0.99468386	0.9954146	0.99616635	0.99693084	0.9977056	0.99847883	0.99925107	1.000017	1.0007852	1.0015435	1.0023036	1.003065	1.0038285	1.0046012	1.0053799	1.0061634	1.0069602	1.0077641	1.0085716	1.0093832	1.0101933	1.0110005	1.0118004	1.0125849	1.013354	1.0141044	1.0148278	1.0155258
0.99117625	0.99108857	0.9910031	0.9909125	0.9908213	0.9907226	0.9906269	0.9905416	0.990476	0.9904377	0.99043465	0.99048233	0.99058306	0.9907459	0.99097604	0.9912764	0.99164736	0.9920853	0.9925886	0.9931469	0.9937565	0.99440306	0.9950826	0.99578357	0.9964989	0.9972196	0.9979438	0.9986653	0.9993819	1.0000976	1.000807	1.0015223	1.0022354	1.0029527	1.0036837	1.0044217	1.0051736	1.0059376	1.0067145	1.0075027	1.0082974	1.0090971	1.0099009	1.0106988	1.0114939	1.0122734	1.0130402	1.013787	1.0145105	1.0152074
0.9911683	0.991065	0.990967	0.9908685	0.99077725	0.99069196	0.9906174	0.99055773	0.9905265	0.9905244	0.9905685	0.99066025	0.9908053	0.99101835	0.9912905	0.99163	0.9920332	0.9924962	0.99301165	0.9935721	0.9941754	0.99480665	0.9954593	0.99612486	0.99679714	0.99746877	0.9981405	0.99880815	0.9994733	1.0001357	1.0007979	1.0014604	1.0021329	1.0028183	1.0035118	1.0042228	1.0049529	1.005696	1.0064573	1.0072312	1.0080155	1.0088075	1.0096034	1.0103955	1.0111867	1.0119646	1.0127261	1.0134704	1.0141925	1.0148864
0.9911504	0.99102813	0.9909225	0.9908268	0.9907415	0.9906749	0.9906208	0.99059457	0.9905967	0.99064296	0.9907316	0.99087	0.9910672	0.99131894	0.9916336	0.99200314	0.9924326	0.99291146	0.9934351	0.9939927	0.99457836	0.99518687	0.99580675	0.9964323	0.99705875	0.9976798	0.9982977	0.9989095	0.9995206	1.0001332	1.000749	1.001369	1.0020053	1.0026546	1.0033222	1.004009	1.0047169	1.0054455	1.0061911	1.0069548	1.0077279	1.0085143	1.0093017	1.0100919	1.0108771	1.0116524	1.0124121	1.0131558	1.0138766	1.014571
0.991121	0.9909897	0.99087733	0.9907911	0.9907173	0.99067146	0.9906469	0.9906582	0.9907029	0.99078894	0.9909248	0.9911132	0.9913522	0.9916461	0.9919962	0.99239445	0.99284136	0.9933324	0.99385035	0.9944003	0.99496686	0.99554324	0.99612474	0.99670404	0.99727887	0.9978499	0.99841267	0.9989714	0.9995317	1.000096	1.0006658	1.0012479	1.001849	1.0024703	1.0031123	1.0037787	1.0044703	1.0051832	1.0059168	1.0066706	1.0074397	1.0082189	1.0090027	1.0097872	1.0105677	1.0113406	1.0120988	1.0128398	1.0135599	1.0142571
0.9910846	0.99094695	0.9908377	0.99075705	0.99070483	0.9906869	0.990699	0.9907476	0.9908362	0.9909717	0.99115276	0.99138445	0.99166626	0.99199706	0.9923764	0.9927988	0.993257	0.99374986	0.9942618	0.99479127	0.9953277	0.99586904	0.99640554	0.99693537	0.99746215	0.9979784	0.9984885	0.9989961	0.9995067	1.0000254	1.0005559	1.0011032	1.001672	1.0022641	1.0028843	1.0035353	1.0042104	1.0049118	1.005638	1.0063844	1.0071465	1.0079209	1.0086999	1.0094826	1.0102612	1.0110304	1.0117881	1.0125277	1.0132512	1.0139446
0.9910449	0.9909045	0.99080455	0.9907408	0.9907172	0.9907268	0.99077713	0.99087006	0.991003	0.9911817	0.9914098	0.99168074	0.99200237	0.99236715	0.9927692	0.99320674	0.99367386	0.99415505	0.99465406	0.9951587	0.9956632	0.9961622	0.99665254	0.9971349	0.9976028	0.9980661	0.9985241	0.9989825	0.9994478	0.99992377	1.0004178	1.0009329	1.0014744	1.0020455	1.0026475	1.0032811	1.0039456	1.0046382	1.0053543	1.0060961	1.00685	1.0076232	1.0083976	1.0091771	1.0099537	1.0107213	1.0114797	1.0122191	1.012938	1.0136378
0.9910045	0.99087054	0.9907857	0.9907447	0.99074894	0.9907931	0.9908866	0.991022	0.9912	0.9914253	0.9916965	0.99201053	0.9923635	0.9927519	0.99317205	0.9936198	0.99407995	0.9945526	0.99502885	0.9955025	0.9959659	0.9964218	0.9968617	0.9972887	0.9977051	0.9981146	0.9985227	0.9989346	0.99935615	0.999794	1.0002553	1.0007418	1.0012598	1.0018107	1.0023986	1.0030189	1.0036751	1.0043571	1.0050707	1.0058047	1.0065567	1.0073211	1.0080957	1.0088727	1.0096469	1.0104154	1.0111712	1.0119114	1.0126331	1.0133314
0.99097204	0.9908471	0.9907818	0.99076796	0.99080515	0.9908915	0.99102575	0.9912061	0.9914319	0.9917	0.99201274	0.9923607	0.9927406	0.9931518	0.9935801	0.99402755	0.99447894	0.99493366	0.9953778	0.99581677	0.99623626	0.9966414	0.9970286	0.9974039	0.997768	0.99812615	0.998486	0.9988534	0.9992353	0.99964136	1.0000702	1.000533	1.0010318	1.0015676	1.0021408	1.0027512	1.003398	1.0040755	1.0047824	1.0055113	1.0062615	1.0070251	1.0077975	1.0085702	1.0093441	1.0101092	1.0108635	1.0116063	1.0123289	1.0130292
0.99095035	0.9908399	0.99079823	0.99081725	0.9908921	0.99101835	0.9911963	0.99142265	0.991693	0.99200374	0.99234885	0.9927276	0.99313307	0.9935547	0.9939892	0.9944282	0.9948641	0.99529123	0.99570286	0.9960959	0.9964702	0.9968224	0.99715954	0.99748045	0.9977934	0.9981032	0.9984162	0.99874425	0.9990885	0.9994651	0.99986964	1.0003127	1.0007932	1.0013144	1.0018775	1.0024794	1.0031183	1.0037913	1.0044916	1.005219	1.0059668	1.0067279	1.0074971	1.0082706	1.0090423	1.0098077	1.0105624	1.011305	1.0120271	1.0127294
0.9909412	0.9908555	0.99084103	0.9908936	0.9910085	0.9911794	0.991402	0.9916729	0.99198467	0.9923322	0.9927094	0.993113	0.99353164	0.99396133	0.9943905	0.9948169	0.9952283	0.99562263	0.9959934	0.9963411	0.99666625	0.9969675	0.9972508	0.9975177	0.9977803	0.9980407	0.9983171	0.99860555	0.9989214	0.99926764	0.9996542	1.0000758	1.0005436	1.0010543	1.0016079	1.0022048	1.0028387	1.0035062	1.0042046	1.004929	1.0056738	1.0064338	1.0072005	1.0079712	1.0087438	1.0095073	1.0102637	1.0110049	1.0117294	1.0124321
0.9909462	0.9908885	0.9909119	0.9910002	0.99115866	0.99137527	0.99164104	0.99195117	0.9923032	0.9926853	0.99309045	0.9935089	0.9939386	0.9943641	0.9947837	0.99518526	0.9955693	0.995925	0.99625385	0.9965522	0.9968229	0.99707127	0.99729973	0.9975174	0.9977342	0.9979538	0.99818975	0.9984466	0.99873435	0.999058	0.99942064	0.99983144	1.0002865	1.0007887	1.0013355	1.0019264	1.0025556	1.0032204	1.0039182	1.0046389	1.0053828	1.0061401	1.006905	1.0076754	1.0084441	1.0092106	1.0099661	1.0107069	1.011434	1.012139
0.9909793	0.99095345	0.99100816	0.9911421	0.9913405	0.991601	0.9919101	0.9922621	0.9926452	0.9930566	0.99348193	0.9939132	0.99434197	0.99476063	0.9951608	0.99553573	0.9958838	0.9961971	0.996474	0.9967236	0.9969415	0.99713635	0.9973132	0.99748486	0.99765533	0.99783677	0.99803704	0.998265	0.9985263	0.99883074	0.9991831	0.9995797	1.0000272	1.0005201	1.0010628	1.0016489	1.0022753	1.0029377	1.0036317	1.0043527	1.0050919	1.0058479	1.0066146	1.0073819	1.0081514	1.0089167	1.0096736	1.0104157	1.011141	1.0118467
0.9910355	0.9910448	0.99113995	0.99131453	0.9915593	0.9918616	0.9922098	0.992596	0.993009	0.9934435	0.99388206	0.9943166	0.99474007	0.9951435	0.99552	0.99586177	0.99616516	0.99643254	0.99666154	0.9968571	0.9970209	0.9971661	0.99729174	0.99741745	0.99754703	0.99769235	0.9978625	0.99806654	0.9983112	0.99859744	0.99893355	0.9993229	0.999762	1.0002496	1.00079	1.0013723	1.0019963	1.0026565	1.0033492	1.0040666	1.0048064	1.0055611	1.0063249	1.0070918	1.007861	1.0086246	1.0093818	1.0101248	1.0108514	1.0115598
0.99112254	0.99116606	0.99130553	0.99152195	0.9918091	0.99215144	0.9925367	0.99295735	0.9933915	0.99384147	0.9942863	0.9947175	0.9951282	0.99550724	0.9958549	0.9961557	0.99641603	0.99663216	0.99681	0.9969501	0.9970639	0.99715465	0.997236	0.99731976	0.997414	0.9975265	0.9976691	0.9978513	0.99807835	0.99835235	0.99868065	0.99906063	0.99949396	0.9999789	1.0005158	1.0010954	1.0017188	1.0023786	1.0030673	1.0037844	1.0045213	1.005274	1.006038	1.0068046	1.0075727	1.0083364	1.009092	1.0098364	1.0105637	1.0112734
0.99123937	0.9913244	0.99150294	0.9917639	0.9920907	0.99247116	0.99288994	0.99333495	0.9937872	0.99424666	0.9946904	0.9951131	0.99550176	0.9958533	0.9961578	0.99641854	0.9966307	0.99679595	0.9969196	0.9970066	0.99706817	0.9971129	0.99715054	0.997195	0.99725467	0.9973398	0.9974602	0.9976277	0.997838	0.9981011	0.9984227	0.9987954	0.99922734	0.9997085	1.0002408	1.000823	1.0014435	1.0021025	1.0027899	1.0035055	1.0042413	1.0049902	1.005753	1.0065209	1.0072861	1.0080504	1.0088059	1.0095509	1.01028	1.0109904
0.99139255	0.99151415	0.9917366	0.9920388	0.99240154	0.99281454	0.9932632	0.99372524	0.99419326	0.99465215	0.9950882	0.99549097	0.99585503	0.99617094	0.9964356	0.9966469	0.9968078	0.9969202	0.9969883	0.9970239	0.9970378	0.99703825	0.997037	0.99704564	0.9970753	0.99713755	0.9972392	0.99738824	0.99759096	0.99784666	0.9981593	0.99853194	0.9989596	0.99944156	0.99997336	1.0005517	1.0011697	1.0018266	1.0025158	1.0032299	1.0039635	1.004713	1.0054735	1.0062398	1.007006	1.007769	1.0085233	1.0092695	1.009999	1.0107093
0.99157417	0.9917393	0.99200314	0.99234205	0.99274147	0.99318546	0.99365306	0.99412984	0.9946038	0.99505514	0.99547523	0.99585235	0.99618566	0.99646074	0.996678	0.9968396	0.99694663	0.9970038	0.99702334	0.99701005	0.9969755	0.9969338	0.99689615	0.99687594	0.99688196	0.9969207	0.9970066	0.99714416	0.9973378	0.9975878	0.99790007	0.99826866	0.99869365	0.9991741	0.9997056	1.000283	1.0009011	1.001557	1.0022423	1.0029539	1.0036868	1.0044378	1.0051951	1.0059601	1.006728	1.0074875	1.0082421	1.0089881	1.0097188	1.0104297
0.99179405	0.99200165	0.9923002	0.9926766	0.99310654	0.9935737	0.9940542	0.99454004	0.99500686	0.99544793	0.9958448	0.9961959	0.9964842	0.99671656	0.99688655	0.99699444	0.9970485	0.9970526	0.99702024	0.9969601	0.9968805	0.99680346	0.9967344	0.9966842	0.996669	0.99669516	0.99676925	0.9968976	0.99708337	0.9973293	0.9976369	0.9980035	0.99843067	0.9989107	0.99944025	1.0000179	1.0006348	1.0012897	1.0019758	1.0026855	1.0034183	1.0041629	1.0049187	1.0056845	1.0064493	1.0072095	1.0079657	1.008711	1.0094388	1.0101521
0.992047	0.9922915	0.99263346	0.99303615	0.9934927	0.9939744	0.99446476	0.9949497	0.99540716	0.9958278	0.9961991	0.99651057	0.99676013	0.9969389	0.9970579	0.99711317	0.99711114	0.9970647	0.9969834	0.996878	0.99676377	0.9966514	0.99655116	0.99647903	0.9964455	0.996458	0.99652296	0.9966453	0.99682456	0.9970723	0.9973776	0.9977441	0.9981712	0.9986514	0.99918026	0.9997569	1.0003735	1.0010242	1.0017112	1.0024185	1.0031487	1.0038943	1.0046502	1.0054108	1.0061766	1.0069374	1.0076908	1.0084338	1.0091627	1.0098764
0.9923344	0.99261504	0.9929851	0.9934183	0.99389267	0.99438614	0.99487877	0.9953545	0.995797	0.99619013	0.99652606	0.99679565	0.99699867	0.9971275	0.99719065	0.99719304	0.997136	0.9970415	0.9969139	0.9967671	0.99661785	0.99647516	0.99635243	0.9962618	0.9962127	0.99621654	0.99627453	0.9963898	0.99656814	0.996814	0.99712145	0.99748796	0.9979122	0.9983938	0.9989233	0.99949884	1.0001147	1.0007665	1.0014483	1.0021545	1.0028836	1.0036258	1.004381	1.0051395	1.0059031	1.0066605	1.0074166	1.0081604	1.0088881	1.0095997
0.9926537	0.9929691	0.9933675	0.99382055	0.99430704	0.9948033	0.9952927	0.99575305	0.996169	0.99653	0.9968243	0.99705106	0.9972003	0.9972768	0.9972867	0.99723494	0.99713326	0.99698555	0.99681646	0.99663025	0.9964511	0.996282	0.9961372	0.996034	0.9959753	0.99596804	0.99602073	0.9961363	0.9963168	0.99655765	0.996866	0.9972349	0.9976581	0.9981405	0.9986718	0.99924576	0.9998598	1.000511	1.0011903	1.0018957	1.002621	1.0033625	1.0041131	1.0048734	1.0056322	1.0063899	1.0071443	1.0078857	1.008612	1.0093232
0.9930018	0.99334687	0.99376476	0.9942324	0.99472517	0.99522173	0.9956968	0.99613684	0.9965232	0.9968448	0.99709445	0.9972711	0.99736583	0.9973886	0.9973444	0.9972416	0.9970872	0.99690205	0.9966912	0.9964736	0.99626255	0.99607295	0.9959138	0.9957969	0.9957299	0.9957207	0.995771	0.9958849	0.99606335	0.99630934	0.99661833	0.99698687	0.99741256	0.99789274	0.99842167	0.99899626	0.99961036	1.000257	1.0009357	1.0016379	1.0023638	1.0031012	1.0038509	1.0046073	1.0053656	1.0061228	1.0068709	1.0076113	1.0083389	1.0090482
0.99337685	0.99374604	0.9941815	0.99465895	0.995151	0.99563634	0.9960928	0.9965028	0.9968522	0.9971314	0.99733186	0.99745554	0.9974957	0.9974654	0.99736667	0.9972127	0.99701583	0.99678737	0.9965416	0.9962952	0.9960626	0.9958543	0.9956799	0.9955552	0.9954823	0.9954703	0.99551994	0.9956333	0.99581563	0.9960613	0.9963721	0.9967402	0.9971708	0.9976487	0.9981776	0.99875015	0.99936306	1.0000098	1.0006866	1.0013863	1.0021073	1.0028409	1.0035906	1.0043443	1.0051001	1.0058542	1.0066028	1.0073401	1.0080665	1.0087725
0.99377614	0.99416393	0.99460787	0.99508584	0.99557203	0.99603915	0.9964674	0.9968471	0.9971518	0.9973822	0.99753475	0.9976035	0.99758893	0.99750537	0.9973545	0.9971531	0.9969148	0.9966488	0.9963724	0.99609876	0.99584705	0.99562365	0.9954417	0.9953093	0.9952364	0.99522173	0.9952698	0.9953875	0.99557126	0.99582046	0.9961308	0.9965029	0.9969295	0.99740946	0.99793875	0.9985094	0.9991195	0.9997636	1.0004388	1.0011351	1.0018533	1.0025873	1.0033325	1.0040843	1.0048336	1.0055865	1.0063325	1.007069	1.0077909	1.0084953
0.9941957	0.9945958	0.99504155	0.9955157	0.9959863	0.99642813	0.9968265	0.9971598	0.9974222	0.99760044	0.99769807	0.99771106	0.9976435	0.997506	0.9973082	0.9970638	0.99678385	0.99648446	0.9961831	0.9958888	0.99562305	0.9953898	0.99519914	0.99506295	0.99498904	0.9949735	0.99502426	0.995144	0.99533063	0.9955817	0.9958941	0.99626815	0.99669665	0.9971759	0.9977038	0.998275	0.9988818	0.9995233	1.0001953	1.0008872	1.0016019	1.0023328	1.0030749	1.0038208	1.004571	1.0053202	1.0060637	1.0067967	1.0075161	1.0082173
0.99463165	0.9950338	0.9954792	0.9959388	0.9963884	0.99679905	0.9971583	0.99744755	0.9976607	0.9977844	0.9978263	0.9977836	0.9976641	0.9974742	0.99723136	0.9969435	0.99663067	0.9963038	0.99597895	0.9956687	0.9953875	0.9951458	0.9949574	0.99481565	0.9947412	0.99472886	0.9947851	0.994908	0.99509573	0.9953483	0.99566466	0.9960372	0.9964669	0.99694735	0.9974725	0.99804026	0.9986436	0.9992841	0.9999538	1.0006433	1.0013546	1.0020808	1.002819	1.003564	1.004309	1.005056	1.0057957	1.006525	1.007241	1.007942
0.99507475	0.99547577	0.9959091	0.9963501	0.9967691	0.9971459	0.99746186	0.99770176	0.9978609	0.99793077	0.9979164	0.99781966	0.99764585	0.997414	0.997125	0.99680275	0.99645907	0.996106	0.9957615	0.99543935	0.99514985	0.9949038	0.9947087	0.9945729	0.9945	0.99448955	0.9945499	0.9946758	0.9948673	0.9951237	0.99543804	0.995814	0.9962426	0.9967222	0.99724627	0.9978115	0.9984145	0.999051	0.9997142	1.0004021	1.0011077	1.0018305	1.0025653	1.0033051	1.0040479	1.0047897	1.0055243	1.0062515	1.0069635	1.0076597
0.9955227	0.9959185	0.9963356	0.9967519	0.9971313	0.9974683	0.9977337	0.9979226	0.99802566	0.9980399	0.9979701	0.9978199	0.99759865	0.997319	0.99699384	0.99663734	0.9962677	0.99589473	0.9955363	0.9952035	0.9949073	0.99465996	0.9944659	0.99433005	0.9942618	0.9942551	0.99431896	0.994448	0.99464405	0.99490184	0.9952212	0.9955954	0.9960241	0.9965002	0.9970244	0.99758613	0.99818724	0.99881697	0.9994769	1.0001613	1.0008658	1.0015836	1.0023116	1.0030476	1.003786	1.0045214	1.0052564	1.0059744	1.0066837	1.0073769
0.9959753	0.9963545	0.99674654	0.99712664	0.99746937	0.99775606	0.99797297	0.9981049	0.99815345	0.99810964	0.9979859	0.997785	0.99751985	0.99719816	0.99683887	0.9964534	0.99606	0.99567354	0.99530196	0.99496335	0.99466544	0.9944159	0.9942229	0.9940926	0.9940283	0.9940282	0.994095	0.994228	0.99442786	0.994688	0.9950054	0.9953816	0.99580884	0.9962852	0.9968036	0.99736553	0.99795896	0.998589	0.9992443	0.99992144	1.0006219	1.0013354	1.002058	1.0027894	1.0035243	1.004256	1.004983	1.0056998	1.0064031	1.0070901
0.99642336	0.99677765	0.99713886	0.9974804	0.9977807	0.9980158	0.99817604	0.99825233	0.9982422	0.9981471	0.9979699	0.99772024	0.9974125	0.99705476	0.99666345	0.9962548	0.995842	0.99544084	0.99506235	0.9947213	0.9944246	0.99417603	0.9939895	0.99386173	0.993801	0.9938049	0.99387807	0.99401486	0.9942164	0.994477	0.99479777	0.99517256	0.99559957	0.9960723	0.9965906	0.99714476	0.9977392	0.99836093	0.9990131	0.99968743	1.000379	1.0010877	1.0018073	1.0025313	1.0032607	1.0039881	1.004709	1.0054197	1.0061183	1.0067999
0.99685884	0.9971818	0.99750715	0.9978057	0.99805623	0.9982382	0.9983416	0.99836063	0.998296	0.9981452	0.9979193	0.99762636	0.99727696	0.9968875	0.99646944	0.9960428	0.9956154	0.9952048	0.99482334	0.99447834	0.99418217	0.9939394	0.9937548	0.99363595	0.99357927	0.99359155	0.9936672	0.9938079	0.99400973	0.99427307	0.99459624	0.9949699	0.9953949	0.9958639	0.99637854	0.9969307	0.997518	0.9981368	0.9987817	0.99945164	1.0001391	1.0008405	1.001554	1.0022745	1.0029979	1.0037172	1.0044326	1.0051379	1.0058329	1.0065054
0.9972808	0.99757004	0.99785346	0.9981032	0.998297	0.9984231	0.9984705	0.9984316	0.9983126	0.9981114	0.9978375	0.9975035	0.9971205	0.9967024	0.9962628	0.99581826	0.9953821	0.9949664	0.9945812	0.9942389	0.9939456	0.99370694	0.99352956	0.99341613	0.9933665	0.99338245	0.9934641	0.9936066	0.99381125	0.99407667	0.9943978	0.9947699	0.9951909	0.9956606	0.99616873	0.99671596	0.99729943	0.997915	0.99855405	0.99921614	0.9998987	1.0005944	1.0013021	1.0020156	1.0027324	1.0034457	1.0041541	1.0048559	1.0055431	1.0062109
0.9976841	0.99793196	0.9981685	0.99836445	0.99850106	0.9985707	0.99856246	0.9984695	0.9982958	0.9980458	0.9977285	0.99735767	0.9969438	0.99650145	0.99604696	0.995588	0.99514425	0.9947243	0.9943401	0.99400187	0.9937121	0.9934812	0.9933091	0.99320275	0.9931595	0.99318045	0.9932653	0.9934118	0.9936197	0.9938868	0.9942033	0.9945753	0.99499404	0.9954586	0.9959634	0.99650687	0.9970835	0.9976927	0.99832636	0.99898165	0.9996573	1.0003475	1.001048	1.0017538	1.0024635	1.0031722	1.0038748	1.0045669	1.0052468	1.0059098
0.9980624	0.99826604	0.99845	0.99858946	0.9986706	0.99868596	0.99861425	0.9984676	0.9982444	0.9979486	0.9975954	0.99718666	0.99674964	0.996287	0.9958171	0.9953514	0.9949018	0.9944842	0.9941044	0.99376863	0.9934865	0.9932636	0.993098	0.9929987	0.99296045	0.9929866	0.99307406	0.9932231	0.99343234	0.99369687	0.99401534	0.9943848	0.9947998	0.9952606	0.99576163	0.99629927	0.9968726	0.9974717	0.99809957	0.99874836	0.99941665	1.0001009	1.0007918	1.0014931	1.0021945	1.0028952	1.0035899	1.0042758	1.0049478	1.0056045
0.9984141	0.998568	0.9986956	0.9987811	0.99880314	0.9987581	0.9986328	0.9984333	0.9981621	0.9978275	0.99743706	0.99700356	0.99654377	0.99606407	0.99558204	0.9951134	0.99466187	0.9942462	0.99387056	0.9935413	0.99326533	0.9930495	0.99289405	0.99280024	0.99276835	0.99279886	0.99289066	0.9930413	0.99325144	0.99351436	0.9938305	0.99419874	0.9946099	0.99506515	0.995562	0.99609214	0.99665916	0.99725235	0.99787253	0.998516	0.99917704	0.9998502	1.0005369	1.001227	1.0019205	1.002614	1.0033035	1.0039806	1.0046443	1.0052953
0.9987375	0.9988358	0.9989069	0.9989325	0.9988971	0.9987922	0.99861646	0.9983672	0.99805325	0.9976806	0.99725854	0.9968036	0.996321	0.9958303	0.9953447	0.99487185	0.9944242	0.9940117	0.9936432	0.9933221	0.9930565	0.9928445	0.992698	0.99260986	0.9925827	0.9926182	0.9927126	0.9928653	0.99307495	0.9933373	0.9936519	0.9940148	0.9944203	0.9948738	0.9953631	0.9958884	0.9964459	0.9970336	0.997645	0.99828094	0.99893224	0.99960077	1.0002778	1.0009613	1.0016469	1.0023308	1.0030104	1.0036811	1.0043375	1.0049795
0.9990223	0.99906784	0.999078	0.99904513	0.9989536	0.9987938	0.9985662	0.99827385	0.99791807	0.9975138	0.9970651	0.9965888	0.9960944	0.9955964	0.9951066	0.99463457	0.9941907	0.9937833	0.9934199	0.99310964	0.99285305	0.99264884	0.9925094	0.9924279	0.9924056	0.9924454	0.992543	0.9926951	0.992905	0.99316657	0.99347633	0.9938334	0.9942385	0.994682	0.995167	0.9956844	0.9962349	0.99681574	0.99741906	0.9980436	0.9986881	0.99934787	1.0000155	1.0006925	1.0013679	1.0020443	1.0027139	1.0033766	1.004026	1.0046589
0.9992783	0.99926096	0.999214	0.9991203	0.9989708	0.99876064	0.9984835	0.99815136	0.99775845	0.9973247	0.99685484	0.99636483	0.99586105	0.9953576	0.9948665	0.9943979	0.9939596	0.99356127	0.99320614	0.99290454	0.99265486	0.9924613	0.99232835	0.9922537	0.9922356	0.9922771	0.99237484	0.99253005	0.99273795	0.9929971	0.9933046	0.9936572	0.99405473	0.99449426	0.9949705	0.9954816	0.9960247	0.9965959	0.99719185	0.99780726	0.9984433	0.9990916	0.99975246	1.0004181	1.0010843	1.0017511	1.0024132	1.0030668	1.003707	1.0043335
0.9994919	0.9994167	0.999309	0.9991592	0.9989552	0.9986942	0.9983767	0.99800503	0.9975825	0.99712414	0.9966364	0.9961323	0.99562234	0.9951173	0.99462813	0.9941654	0.99373394	0.9933435	0.99300325	0.99270874	0.9924675	0.9922836	0.9921544	0.9920858	0.9920739	0.992118	0.99221617	0.99237037	0.9925754	0.9928305	0.9931361	0.99348354	0.9938751	0.99430674	0.9947752	0.9952785	0.995812	0.9963746	0.9969619	0.9975704	0.99819446	0.9988354	0.9994856	1.0001407	1.000798	1.0014542	1.0021086	1.0027506	1.003383	1.0040005
0.99966604	0.99953127	0.9993663	0.99916285	0.9989075	0.99859744	0.9982417	0.99783397	0.9973866	0.9969083	0.9964088	0.99589694	0.9953829	0.99488056	0.99439824	0.99394137	0.99351716	0.9931399	0.9928028	0.9925192	0.99229	0.9921131	0.99199027	0.99192584	0.99191743	0.991963	0.99206364	0.9922151	0.99241906	0.99267244	0.99296916	0.99331117	0.9936959	0.99412036	0.99458	0.99507636	0.99560046	0.9961542	0.99673057	0.99733037	0.99794483	0.998575	0.99921495	0.9998599	1.0005075	1.0011538	1.0017972	1.0024308	1.0030559	1.0036631
0.99980265	0.9996082	0.9993871	0.9991283	0.9988256	0.9984781	0.9980825	0.99764836	0.99717945	0.9966836	0.99617475	0.9956581	0.9951463	0.9946456	0.9941677	0.99371994	0.99330896	0.99293905	0.9926156	0.9923413	0.99211824	0.99194866	0.99183536	0.99177355	0.991768	0.9918156	0.9919146	0.9920643	0.9922647	0.99251175	0.9928072	0.9931416	0.99351835	0.99393487	0.99438894	0.9948736	0.9953883	0.9959308	0.99649954	0.997087	0.99769235	0.9983107	0.99893874	0.999574	1.0002108	1.0008483	1.0014809	1.0021042	1.0027193	1.0033215
0.99990106	0.9996462	0.99937147	0.9990627	0.99871784	0.99832815	0.9979057	0.9974462	0.99695975	0.9964533	0.9959362	0.99541765	0.99490964	0.9944178	0.993946	0.99350864	0.9931083	0.99275005	0.99243563	0.99217016	0.99195683	0.9917954	0.99168515	0.9916295	0.9916247	0.9916713	0.99177176	0.9919195	0.99211484	0.99235624	0.9926433	0.9929734	0.9933417	0.99374914	0.9941931	0.9946692	0.99517447	0.995707	0.9962634	0.9968398	0.99743307	0.99804074	0.99865955	0.9992823	0.9999097	1.000536	1.0011582	1.0017747	1.0023793	1.0029726
0.9999595	0.9996493	0.9993234	0.99897027	0.9985818	0.9981624	0.99771005	0.9972299	0.996729	0.99621624	0.99569845	0.9951808	0.9946787	0.9941911	0.9937328	0.9933063	0.99291784	0.99256796	0.9922653	0.99200916	0.99180615	0.9916478	0.9915448	0.9914894	0.9914869	0.9915341	0.99163145	0.991778	0.9919654	0.9922044	0.9924833	0.9928047	0.99316645	0.99356335	0.993997	0.99446326	0.99495727	0.9954787	0.9960243	0.99659157	0.9971718	0.9977694	0.99837714	0.9989876	0.99960315	1.00022	1.0008297	1.0014362	1.0020316	1.0026172
0.9999823	0.9996183	0.99924314	0.99884665	0.99842346	0.9979752	0.99750173	0.9970046	0.996494	0.9959792	0.9954605	0.9949471	0.99445295	0.9939768	0.99352807	0.9931144	0.9927356	0.992398	0.99210507	0.99185926	0.9916605	0.99151087	0.99140877	0.991358	0.9913553	0.99140096	0.9914972	0.99163646	0.9918236	0.99205416	0.9923247	0.9926381	0.9929906	0.9933778	0.9938022	0.9942557	0.99474114	0.9952509	0.9957836	0.99633896	0.996908	0.9974929	0.9980862	0.99868727	0.99929	0.9998949	1.0004966	1.0010928	1.0016801	1.0022551
0.9999626	0.99955064	0.9991338	0.9987006	0.9982449	0.99776965	0.9972796	0.9967744	0.99625534	0.99573725	0.9952255	0.99471873	0.9942326	0.993768	0.99333274	0.9929304	0.99256283	0.99223804	0.9919559	0.99171627	0.9915211	0.9913785	0.9912817	0.99122995	0.99122876	0.9912731	0.991364	0.9914993	0.9916804	0.99190205	0.9921673	0.99247116	0.9928138	0.99319255	0.99360335	0.99404705	0.99451894	0.995017	0.99553907	0.99607986	0.99663895	0.99721026	0.99779224	0.99838054	0.9989738	0.9995677	1.0001559	1.0007414	1.0013205	1.0018879
0.9999158	0.99945647	0.99899465	0.9985265	0.9980491	0.9975542	0.9970495	0.9965356	0.9960197	0.9955019	0.9949939	0.9944981	0.9940225	0.99357	0.9931457	0.9927559	0.99240094	0.9920852	0.99181217	0.99158233	0.9913963	0.991256	0.9911601	0.99110943	0.9911064	0.99114877	0.99123645	0.9913658	0.99153835	0.99175483	0.99200886	0.99230593	0.9926362	0.9930042	0.993404	0.99383533	0.9942949	0.99478275	0.9952895	0.99581957	0.9963652	0.9969218	0.99749225	0.9980674	0.9986489	0.9992288	0.99981	1.0003862	1.0009547	1.0015153
0.99983233	0.9993323	0.9988368	0.9983402	0.9978398	0.99732965	0.9968148	0.9962972	0.99578017	0.9952693	0.9947692	0.99428463	0.99382097	0.9933815	0.99296975	0.9925921	0.99224883	0.99194485	0.9916812	0.991457	0.9912755	0.9911403	0.99104476	0.99099445	0.9909912	0.99102914	0.99111027	0.9912335	0.99139863	0.9916058	0.99185205	0.99213535	0.9924578	0.9928143	0.993203	0.99362075	0.9940677	0.99454117	0.9950381	0.9955531	0.9960847	0.99663	0.9971865	0.9977496	0.9983189	0.9988892	0.9994588	1.0000231	1.0005825	1.001136
0.99972135	0.99918467	0.9986562	0.9981378	0.99761593	0.99709594	0.99657625	0.9960572	0.99554676	0.995041	0.99455273	0.9940792	0.993628	0.99320203	0.99280345	0.9924385	0.99210817	0.991812	0.9915564	0.99133956	0.99116373	0.9910277	0.9909341	0.99088466	0.9908768	0.9909098	0.990985	0.99110234	0.99126077	0.99145865	0.991695	0.9919692	0.9922776	0.9926229	0.99299735	0.9934029	0.99383533	0.9942966	0.9947791	0.99528104	0.99579954	0.9963316	0.99687487	0.99742603	0.99798054	0.99853975	0.999099	0.9996536	1.0002068	1.0007508
0.99958193	0.9990097	0.99845946	0.99791664	0.9973831	0.99685705	0.9963378	0.9958209	0.9953169	0.99482214	0.99434286	0.9938834	0.99344677	0.99303335	0.9926473	0.9922958	0.9919768	0.9916897	0.9914409	0.9912283	0.9910571	0.99092364	0.99082905	0.99077785	0.9907666	0.9907953	0.99086344	0.990974	0.99112314	0.99131	0.9915348	0.99179834	0.99209535	0.99242634	0.992788	0.9931815	0.993601	0.994048	0.99451613	0.99500465	0.9955077	0.9960274	0.9965565	0.99709547	0.9976377	0.9981859	0.9987336	0.9992779	0.9998218	1.0003586
0.99941856	0.9988175	0.9982461	0.99768853	0.99714744	0.9966179	0.9960983	0.9955888	0.99509275	0.99460894	0.99414307	0.993698	0.99327374	0.99287546	0.9925055	0.99216276	0.9918525	0.9915761	0.99133366	0.9911272	0.99095744	0.9908248	0.99073	0.99067587	0.9906595	0.9906821	0.99074477	0.990846	0.99098486	0.9911612	0.99137586	0.9916247	0.9919114	0.9922298	0.99257684	0.99295694	0.9933624	0.9937944	0.9942474	0.99472183	0.9952104	0.99571794	0.9962322	0.99675745	0.99728876	0.99782264	0.9983611	0.9988964	0.999432	0.9999622
0.9992335	0.99861187	0.9980193	0.9974516	0.99690807	0.99637663	0.99586165	0.99536145	0.9948745	0.9944056	0.99395555	0.9935229	0.99311525	0.99272996	0.99237216	0.9920395	0.9917399	0.99146897	0.9912333	0.99103075	0.9908636	0.99073	0.9906353	0.9905749	0.99055374	0.9905707	0.9906239	0.99071723	0.9908452	0.99101067	0.99121225	0.9914507	0.9917225	0.9920274	0.9923634	0.9927266	0.9931181	0.99353373	0.9939739	0.99443114	0.99490815	0.9953977	0.99589866	0.99641246	0.9969336	0.99745506	0.99798197	0.9985089	0.9990336	0.9995578
0.9990293	0.9983868	0.9977842	0.9972125	0.9966654	0.9961392	0.99563026	0.99514073	0.9946672	0.9942122	0.993776	0.99335957	0.99296594	0.99259436	0.9922475	0.9919285	0.9916353	0.9913736	0.99114287	0.9909403	0.99077296	0.9906427	0.990542	0.99047816	0.99045056	0.9904593	0.990505	0.9905881	0.99070424	0.99085945	0.99104804	0.9912728	0.9915309	0.991821	0.992142	0.99249095	0.9928693	0.99326855	0.99369353	0.9941375	0.99459726	0.9950727	0.9955643	0.99606323	0.99656945	0.9970816	0.9975983	0.99811506	0.99863213	0.99915034
0.9988117	0.99815345	0.99754375	0.99696755	0.9964253	0.9959035	0.99540573	0.99492866	0.99446976	0.9940289	0.99360716	0.99320704	0.9928275	0.99246764	0.99213296	0.9918246	0.9915416	0.991285	0.9910548	0.9908578	0.9906917	0.99055517	0.9904529	0.9903857	0.9903484	0.9903522	0.9903874	0.99045885	0.99056304	0.9907055	0.99088216	0.9910924	0.9913358	0.9916129	0.99191767	0.99225074	0.9926129	0.9929981	0.993407	0.9938358	0.99428016	0.9947432	0.9952167	0.99570376	0.9961985	0.99670136	0.99720573	0.9977145	0.99822485	0.99873364
0.9985827	0.99791646	0.9972995	0.99672675	0.9961867	0.9956745	0.9951893	0.994726	0.99428177	0.99385595	0.99345046	0.9930652	0.9927002	0.9923535	0.9920301	0.99173087	0.99145323	0.99120235	0.9909759	0.99077964	0.99061227	0.99047446	0.9903674	0.990292	0.99024916	0.9902413	0.9902673	0.9903274	0.9904207	0.99054843	0.9907125	0.9909081	0.9911362	0.99139595	0.99168634	0.9920058	0.99235094	0.99272126	0.99311435	0.9935272	0.9939576	0.9944053	0.9948673	0.995339	0.9958218	0.99631166	0.9968061	0.9973076	0.99781007	0.99831367
0.9983403	0.99767065	0.9970525	0.9964843	0.9959527	0.9954512	0.994983	0.9945305	0.99410456	0.9936959	0.9933074	0.99293566	0.9925835	0.9922512	0.9919367	0.99164546	0.9913738	0.9911272	0.9909048	0.9907077	0.99053663	0.9903948	0.99028367	0.99020183	0.9901498	0.99013007	0.9901458	0.9901928	0.99027544	0.99039084	0.9905388	0.9907189	0.9909335	0.9911771	0.9914514	0.9917548	0.99208385	0.9924383	0.99281454	0.9932125	0.9936292	0.99406147	0.9945087	0.9949676	0.9954379	0.9959178	0.99640393	0.99689525	0.99739134	0.99788827
0.99809355	0.9974214	0.9968083	0.9962459	0.9957245	0.9952376	0.9947828	0.9943521	0.9939394	0.9935479	0.99317384	0.9928193	0.9924775	0.99215776	0.99185354	0.9915669	0.9913022	0.99105614	0.9908365	0.9906382	0.9904643	0.9903204	0.9901999	0.99010974	0.9900493	0.9900212	0.99002194	0.99005884	0.9901269	0.9902264	0.99036205	0.99052685	0.990724	0.9909524	0.9912118	0.99149686	0.99180984	0.99214727	0.9925075	0.99289036	0.99328995	0.99370885	0.9941439	0.99458873	0.9950476	0.99551606	0.99599206	0.9964763	0.99696505	0.9974574
0.99784315	0.9971689	0.9965658	0.9960135	0.9955057	0.99503577	0.99459624	0.9941796	0.9937842	0.9934092	0.99305326	0.9927107	0.9923846	0.99207395	0.99177825	0.99149954	0.99123824	0.990996	0.9907742	0.9905745	0.99039716	0.9902434	0.99011874	0.99001855	0.9899496	0.98990756	0.9898997	0.9899213	0.98997444	0.99006224	0.9901782	0.99032867	0.9905104	0.9907209	0.9909599	0.9912326	0.9915281	0.99184924	0.9921935	0.99256116	0.99294657	0.99334985	0.99377114	0.9942041	0.99465114	0.9951094	0.99557596	0.9960518	0.99653554	0.99702215
0.99758816	0.9969231	0.99632585	0.9957879	0.9952966	0.9948418	0.9944197	0.9940205	0.9936441	0.99328685	0.9929428	0.99261487	0.9923003	0.9919975	0.99171054	0.99143726	0.99118	0.99094033	0.9907152	0.9905113	0.9903313	0.99017286	0.9900384	0.9899304	0.9898463	0.98979604	0.9897722	0.98977983	0.98981875	0.98988974	0.989992	0.9901252	0.99029005	0.99048585	0.99070907	0.99096036	0.99123985	0.9915455	0.991875	0.9922255	0.992596	0.9929835	0.9933907	0.9938123	0.99424815	0.99469596	0.9951543	0.9956226	0.9960979	0.9965819
0.9973374	0.9966798	0.99609524	0.9955692	0.99509573	0.9946582	0.9942553	0.99387485	0.9935142	0.9931728	0.9928442	0.9925273	0.9922249	0.99193335	0.9916519	0.9913817	0.991126	0.9908854	0.9906623	0.99045414	0.9902676	0.990099	0.9899559	0.9898376	0.98974484	0.9896792	0.9896425	0.98963785	0.9896581	0.9897143	0.9897992	0.9899157	0.9900636	0.9902417	0.99044794	0.99068326	0.9909456	0.991233	0.99154663	0.99188054	0.99223566	0.99261147	0.9930043	0.99341375	0.99383783	0.99427515	0.99472666	0.99518645	0.99565643	0.996136
0.99708694	0.99643844	0.99587107	0.99536115	0.9949077	0.994489	0.9941	0.993738	0.9933987	0.9930714	0.9927574	0.9924531	0.9921611	0.9918748	0.9916009	0.9913354	0.9910782	0.99083734	0.99061084	0.9903987	0.9902034	0.99002826	0.9898739	0.9897454	0.9896412	0.98956126	0.98951006	0.989487	0.9894944	0.9895334	0.989602	0.98970073	0.98982924	0.98999214	0.9901802	0.9903974	0.99064416	0.9909146	0.99121165	0.9915296	0.9918701	0.99223006	0.99261147	0.9930083	0.99342275	0.99384934	0.9942936	0.9947463	0.99521047	0.99568546
0.9968402	0.99620855	0.9956549	0.9951666	0.9947271	0.9943286	0.9939622	0.9936165	0.99329257	0.99298036	0.9926799	0.9923899	0.9921038	0.99182594	0.99155337	0.9912911	0.99103737	0.99079275	0.99056023	0.99034244	0.99014	0.98995745	0.98979133	0.98965144	0.9895311	0.98943806	0.9893728	0.98933446	0.98932475	0.9893482	0.9893978	0.98947936	0.98959064	0.9897343	0.98990583	0.99010694	0.9903354	0.99058676	0.9908676	0.99117124	0.9914967	0.99184394	0.9922108	0.9925967	0.9930001	0.99341923	0.9938533	0.9942993	0.99475956	0.99523103
0.9965995	0.9959852	0.9954482	0.9949807	0.99456066	0.9941822	0.99383646	0.9935085	0.99320066	0.99290127	0.99261385	0.99233365	0.9920555	0.9917838	0.99151534	0.99125504	0.99099857	0.9907517	0.99051327	0.9902884	0.9900787	0.989884	0.98970616	0.9895523	0.9894216	0.98931205	0.98923177	0.9891779	0.98914963	0.9891563	0.9891887	0.9892531	0.9893477	0.9894702	0.9896239	0.98980576	0.9900167	0.9902552	0.9905167	0.99080616	0.9911159	0.9914501	0.99180454	0.9921791	0.99257135	0.99298096	0.9934082	0.99384856	0.9943032	0.99477136
0.9963679	0.99577045	0.9952557	0.9948072	0.9944092	0.99404764	0.99371946	0.9934121	0.99311876	0.9928351	0.9925583	0.9922837	0.9920159	0.9917473	0.99148285	0.99122036	0.99096274	0.9907114	0.99046844	0.99023503	0.9900136	0.98981065	0.9896214	0.98945326	0.9893068	0.989183	0.9890831	0.9890142	0.98897016	0.9889564	0.9889714	0.98901886	0.9890928	0.98919904	0.98933554	0.98949885	0.98969233	0.989912	0.9901598	0.9904319	0.9907281	0.99104834	0.9913914	0.9917548	0.9921367	0.99253714	0.992958	0.9933931	0.9938426	0.9943083
0.9961444	0.995567	0.99507385	0.994645	0.99426746	0.9939272	0.9936173	0.9933272	0.99304813	0.9927768	0.99251276	0.99224865	0.9919835	0.99172115	0.99145436	0.9911905	0.9909297	0.9906756	0.99042344	0.9901822	0.9899493	0.9897352	0.98953164	0.98935115	0.98918855	0.9890492	0.98893493	0.9888463	0.98878413	0.9887523	0.98874843	0.98877496	0.9888325	0.9889209	0.98903733	0.98918515	0.9893589	0.9895625	0.9897954	0.9900504	0.9903326	0.99064124	0.9909711	0.9913237	0.99169576	0.9920889	0.992502	0.9929316	0.99337834	0.99383986
0.9959305	0.9953771	0.99490434	0.9944962	0.9941383	0.9938205	0.99352735	0.9932535	0.9929888	0.99273	0.9924749	0.99221784	0.9919565	0.99169594	0.99143106	0.99116594	0.99090046	0.9906374	0.9903778	0.9901284	0.9898845	0.9896551	0.9894398	0.98924214	0.9890649	0.98890966	0.9887764	0.9886714	0.98859143	0.98853976	0.98851985	0.9885262	0.9885659	0.9886348	0.9887311	0.9888617	0.9890208	0.9892056	0.98941976	0.9896658	0.98993117	0.99022615	0.9905451	0.99088484	0.9912496	0.9916348	0.9920422	0.99246615	0.99290985	0.99336797
0.9957262	0.99519396	0.9947452	0.99436116	0.99402577	0.9937255	0.9934481	0.993191	0.9929386	0.9926917	0.9924447	0.9921926	0.9919375	0.99167794	0.9914105	0.9911437	0.99087197	0.9906032	0.9903355	0.9900715	0.9898183	0.9895742	0.98934484	0.9891323	0.98893666	0.9887647	0.98861486	0.9884898	0.98839206	0.9883204	0.9882805	0.98826903	0.9882869	0.98833823	0.9884193	0.98853123	0.9886708	0.98884296	0.9890408	0.98926896	0.98952293	0.98980385	0.9901115	0.9904427	0.99079955	0.99117637	0.9915755	0.99199563	0.99243456	0.9928933
0.9955369	0.9950274	0.99460185	0.99424016	0.9939237	0.9936436	0.9933827	0.9931395	0.9929001	0.99266374	0.99242216	0.99217707	0.991922	0.99166214	0.99139625	0.9911224	0.9908449	0.99056566	0.9902882	0.9900151	0.9897465	0.98949003	0.98924553	0.9890139	0.98880386	0.9886128	0.98844385	0.988301	0.9881839	0.98809576	0.98803306	0.9880039	0.98800325	0.9880352	0.988097	0.988192	0.988316	0.9884687	0.9886533	0.98886675	0.989107	0.9893761	0.9896732	0.98999494	0.99034244	0.99071276	0.99110574	0.9915215	0.9919579	0.99241394
0.995358	0.99487424	0.9944715	0.99413085	0.99383473	0.99357176	0.993331	0.99309736	0.9928703	0.9926424	0.99240625	0.992164	0.9919135	0.9916513	0.99138045	0.9911017	0.9908175	0.9905296	0.9902403	0.98995405	0.98967564	0.9894011	0.98914045	0.988895	0.9886647	0.9884543	0.9882683	0.98810583	0.98796993	0.98786175	0.98777974	0.9877303	0.9877112	0.98772615	0.98776954	0.98784465	0.98795104	0.9880885	0.98825866	0.98845583	0.98868537	0.988942	0.9892286	0.98953897	0.98987824	0.99024343	0.9906304	0.9910442	0.9914767	0.9919308
0.9951934	0.99473464	0.9943543	0.99403346	0.9937585	0.9935123	0.99328417	0.9930682	0.9928494	0.9926305	0.99239916	0.9921598	0.99190813	0.99164456	0.9913691	0.99108315	0.9907897	0.9904926	0.9901916	0.989893	0.9895975	0.98931026	0.98903173	0.9887675	0.9885192	0.9882897	0.98808444	0.9879034	0.98774743	0.9876193	0.9875189	0.98744994	0.9874132	0.9874057	0.9874327	0.9874888	0.9875804	0.98770285	0.98785514	0.988041	0.98825645	0.9885006	0.98877597	0.98907965	0.98941153	0.98976934	0.99015266	0.9905609	0.99099237	0.99144465
0.99504244	0.99460506	0.9942501	0.9939511	0.99369496	0.99346566	0.99325424	0.99304634	0.99283737	0.992624	0.99239737	0.9921586	0.99190503	0.9916379	0.9913583	0.99106413	0.99076164	0.99045265	0.99014026	0.9898258	0.9895147	0.98921037	0.9889165	0.98863363	0.9883668	0.98811966	0.9878926	0.9876933	0.98751694	0.9873681	0.9872487	0.98716146	0.9871038	0.9870785	0.98708767	0.9871257	0.9872009	0.9873058	0.98744607	0.9876171	0.98782027	0.9880547	0.9883192	0.9886132	0.9889386	0.98929054	0.9896691	0.9900738	0.9905037	0.99095476
0.994902	0.9944933	0.99415857	0.993879	0.99364275	0.99342954	0.9932294	0.9930325	0.992833	0.9926245	0.9924017	0.9921615	0.99190605	0.99163413	0.9913468	0.9910455	0.99073404	0.9904119	0.9900856	0.9897557	0.98942786	0.9891078	0.98879445	0.98849314	0.9882084	0.98794085	0.9876963	0.98747265	0.98727745	0.98710954	0.98696995	0.98686236	0.986786	0.9867432	0.98673314	0.9867576	0.98681337	0.98690414	0.987029	0.98718774	0.9873777	0.9876023	0.98785746	0.98814356	0.9884617	0.9888078	0.9891813	0.9895837	0.9900119	0.9904617
0.99477684	0.994391	0.99408215	0.99382424	0.99360335	0.9934042	0.9932164	0.9930292	0.99283594	0.9926293	0.992408	0.9921673	0.99191046	0.9916331	0.99133724	0.991026	0.9907017	0.9903665	0.99002504	0.9896829	0.9893371	0.9889976	0.9886669	0.9883471	0.9880423	0.98775417	0.9874892	0.9872483	0.9870298	0.98684275	0.98668414	0.9865579	0.9864623	0.986399	0.98636997	0.9863785	0.9864194	0.9864943	0.98660636	0.98675185	0.9869302	0.98714304	0.9873895	0.98766774	0.9879796	0.9883205	0.98869073	0.9890901	0.9895149	0.9899648
0.9946669	0.9943046	0.9940152	0.9937765	0.99357295	0.99338937	0.9932109	0.99303246	0.99284375	0.9926404	0.9924197	0.9921785	0.99191463	0.9916294	0.9913263	0.99100393	0.9906673	0.99031836	0.98996013	0.98960245	0.9892402	0.9888836	0.9885313	0.9881928	0.9878669	0.9875596	0.9872741	0.9870119	0.98677564	0.9865659	0.9863891	0.98624235	0.9861264	0.9860465	0.9860014	0.98599166	0.98601687	0.9860778	0.9861753	0.9863087	0.986477	0.9866792	0.98691595	0.9871889	0.9874919	0.98782843	0.9881946	0.988591	0.9890161	0.98946464
0.99457055	0.9942313	0.9939617	0.9937427	0.9935542	0.993382	0.9932162	0.99304366	0.9928597	0.99265754	0.9924348	0.99218976	0.9919194	0.9916274	0.99131364	0.99098206	0.9906296	0.99026597	0.9898937	0.98951614	0.9891355	0.9887603	0.9883897	0.98803216	0.98768693	0.98735857	0.9870516	0.98676723	0.98651135	0.98628414	0.9860837	0.98591745	0.98578495	0.9856873	0.98562413	0.9855966	0.98560745	0.9856535	0.98573786	0.98585916	0.9860169	0.98620814	0.9864393	0.9867029	0.9870018	0.98733324	0.9876977	0.9880898	0.9885135	0.98896295
0.99448436	0.9941709	0.99392	0.9937195	0.9935464	0.99338454	0.99322695	0.9930605	0.99287975	0.9926784	0.9924521	0.992201	0.9919266	0.991624	0.9912973	0.9909512	0.9905865	0.9902093	0.9898185	0.98942465	0.9890268	0.98863107	0.9882418	0.9878607	0.9874962	0.9871468	0.9868196	0.9865155	0.9862375	0.98598975	0.9857732	0.9855857	0.9854361	0.9853181	0.98523927	0.98519564	0.9851896	0.9852231	0.985295	0.98540354	0.98554957	0.9857364	0.98595583	0.98621404	0.986508	0.9868336	0.98719364	0.98758566	0.98800737	0.9884563
0.9944167	0.99412197	0.9938902	0.9937066	0.99354506	0.99339414	0.9932448	0.9930827	0.99290377	0.9927013	0.99247074	0.99221414	0.99192923	0.99161816	0.9912808	0.9909217	0.99054265	0.99014676	0.98973984	0.98932654	0.98891	0.98849404	0.9880846	0.98768204	0.98729694	0.98692805	0.9865785	0.98625374	0.9859562	0.9856863	0.9854497	0.98524344	0.98507506	0.98494124	0.98484457	0.9847862	0.984766	0.98478496	0.98484546	0.9849411	0.9850806	0.98525417	0.98546773	0.98571885	0.9860076	0.9863305	0.98668903	0.9870787	0.98749924	0.9879482
0.9943556	0.9940857	0.9938741	0.99370444	0.9935548	0.9934125	0.99326885	0.9931086	0.99292934	0.9927249	0.9924905	0.99222773	0.9919334	0.9916106	0.99126166	0.99088746	0.990491	0.9900791	0.9896577	0.98922276	0.98878485	0.9883485	0.9879194	0.98749757	0.98708874	0.98669636	0.98632836	0.98598367	0.98566383	0.98537546	0.98511964	0.98489624	0.98470694	0.9845569	0.9844449	0.984368	0.9843359	0.98434114	0.98438907	0.98447526	0.9846028	0.9847695	0.9849769	0.985222	0.98550457	0.9858239	0.98617893	0.9865668	0.9869869	0.987436
0.99431175	0.99406075	0.99386644	0.99370885	0.99357116	0.9934376	0.99329937	0.9931403	0.9929583	0.99275076	0.9925122	0.9922399	0.99193674	0.99160093	0.99123853	0.9908472	0.9904362	0.99000657	0.9895629	0.98911023	0.98865324	0.988196	0.987743	0.9873013	0.98687315	0.9864603	0.9860696	0.9857036	0.98536456	0.9850569	0.9847783	0.98453796	0.98433167	0.98416334	0.9840349	0.9839463	0.98389804	0.9838899	0.9839272	0.9840016	0.98412114	0.98427886	0.9844809	0.98471826	0.9849974	0.9853132	0.9856654	0.986052	0.98647165	0.98692083
0.99427915	0.99404585	0.9938687	0.9937236	0.9935955	0.99346715	0.9933307	0.9931753	0.9929909	0.99277943	0.99253184	0.9922501	0.9919347	0.991587	0.9912082	0.9908012	0.9903723	0.98992443	0.9894612	0.98899114	0.98851234	0.98803395	0.9875626	0.987098	0.9866474	0.9862138	0.9858017	0.9854147	0.98505574	0.98472774	0.98443186	0.9841703	0.98394847	0.983762	0.98361796	0.98351485	0.9834533	0.98343503	0.9834576	0.9835249	0.9836342	0.98378557	0.98397815	0.98421264	0.98448473	0.98479855	0.9851486	0.985534	0.98595184	0.9864042
0.99425745	0.99404234	0.9938793	0.9937466	0.9936284	0.9935047	0.99336934	0.99321115	0.9930257	0.9928052	0.99254984	0.9922576	0.9919311	0.9915688	0.9911739	0.99075156	0.9903061	0.98983747	0.9893541	0.9888605	0.98836344	0.9878636	0.98736894	0.98688346	0.9864108	0.9859576	0.9855236	0.9851172	0.984738	0.9843877	0.9840745	0.98379505	0.983554	0.98335487	0.98319364	0.98307794	0.9830034	0.98297065	0.98298407	0.9830408	0.98314154	0.9832859	0.9834725	0.98370194	0.9839709	0.98428184	0.98462933	0.9850133	0.9854335	0.9858848
0.99424547	0.99404764	0.99389887	0.993774	0.9936641	0.9935453	0.9934096	0.9932482	0.9930588	0.9928319	0.9925656	0.9922639	0.9919229	0.99154663	0.9911344	0.99069446	0.99022967	0.98973954	0.989238	0.98872554	0.9882062	0.9876845	0.9871663	0.9866602	0.9861674	0.98569095	0.9852359	0.9848091	0.9844098	0.9840412	0.98370767	0.9834117	0.98315376	0.98293805	0.9827647	0.98263204	0.9825452	0.9825028	0.9825059	0.98255116	0.98264396	0.9827814	0.98296356	0.98318714	0.98345435	0.9837606	0.9841056	0.98448986	0.9849091	0.98536074
0.99424565	0.9940645	0.9939267	0.99381256	0.99370384	0.99358654	0.99345046	0.99329036	0.9930933	0.9928582	0.99258196	0.9922673	0.9919111	0.99151677	0.9910907	0.9906303	0.9901469	0.9896364	0.98911476	0.98857933	0.98803806	0.9874961	0.98695767	0.986426	0.98591334	0.9854148	0.9849402	0.984491	0.98407304	0.9836863	0.98333526	0.9830214	0.98274624	0.98251474	0.9823253	0.98218167	0.9820821	0.9820282	0.98201936	0.9820584	0.982143	0.9822742	0.98244935	0.9826695	0.98293006	0.98323554	0.98358035	0.98396295	0.98438156	0.98483354
0.9942538	0.9940881	0.9939602	0.9938539	0.9937504	0.9936353	0.9934982	0.9933297	0.99312407	0.9928794	0.9925928	0.99226415	0.9918938	0.99148315	0.99103767	0.9905581	0.9900537	0.98952526	0.98898065	0.98842406	0.9878612	0.98729557	0.9867354	0.9861863	0.9856489	0.98512954	0.984635	0.98416483	0.98372525	0.983321	0.9829516	0.98262113	0.98233163	0.9820835	0.9818823	0.98172367	0.98161197	0.9815478	0.9815307	0.9815607	0.9816376	0.98176134	0.9819312	0.9821479	0.98240674	0.982709	0.9830507	0.983433	0.98385215	0.9843061
0.99427325	0.9941179	0.9940003	0.99389946	0.9937977	0.99368316	0.9935414	0.993367	0.99315536	0.99289984	0.99260163	0.9922566	0.9918698	0.9914418	0.9909772	0.9904809	0.9899556	0.9894051	0.98883873	0.9882597	0.9876749	0.98708636	0.9865045	0.98593277	0.98537415	0.9848348	0.98431844	0.9838299	0.9833718	0.9829482	0.9825621	0.9822136	0.98190784	0.98164666	0.98143065	0.98125863	0.9811349	0.9810624	0.98103577	0.98105615	0.9811261	0.9812457	0.98141044	0.9816221	0.98187745	0.98217785	0.98251957	0.98290133	0.98332006	0.9837758
0.99429744	0.99415576	0.99404764	0.9939499	0.9938511	0.99373186	0.99358654	0.99340594	0.99318254	0.9929183	0.9926037	0.99224406	0.9918411	0.9913949	0.99091095	0.9903936	0.98984575	0.9892748	0.9886875	0.9880861	0.98747766	0.9868694	0.98626506	0.98567015	0.9850917	0.9845301	0.9839936	0.983486	0.9830093	0.98256576	0.9821623	0.98179847	0.981478	0.98120064	0.98097163	0.9807893	0.9806539	0.98057115	0.9805361	0.98054993	0.9806118	0.980725	0.98088586	0.98109454	0.9813468	0.98164344	0.9819836	0.9823645	0.9827863	0.983241
0.994332	0.9942001	0.9940968	0.9940028	0.99390346	0.9937828	0.99363244	0.99344283	0.99320936	0.9929289	0.9926002	0.9922275	0.9918029	0.9913409	0.9908364	0.99029636	0.98972833	0.9891365	0.98852557	0.98790175	0.98727304	0.98664075	0.9860139	0.9853991	0.9847948	0.984215	0.9836585	0.98312944	0.98263425	0.9821755	0.9817555	0.98137623	0.98103845	0.98074937	0.9805052	0.980313	0.9801675	0.98007417	0.9800292	0.98003703	0.9800949	0.98020124	0.9803556	0.98055995	0.98081356	0.98110694	0.98144567	0.9818281	0.9822469	0.9827047
0.9943712	0.99424803	0.9941519	0.9940603	0.9939585	0.9938335	0.9936741	0.9934776	0.99323064	0.99293834	0.99259377	0.99219984	0.99176204	0.9912767	0.9907517	0.99019223	0.98960334	0.9889868	0.98835367	0.9877072	0.987056	0.98640156	0.9857533	0.98511547	0.9844928	0.9838896	0.9833139	0.982768	0.9822553	0.98177546	0.9813385	0.98094267	0.9805945	0.98029	0.9800353	0.97983074	0.97967446	0.9795736	0.9795187	0.97951883	0.9795712	0.97967345	0.9798248	0.9800242	0.9802739	0.9805687	0.9809067	0.9812867	0.9817075	0.98216456
0.9944161	0.9943013	0.99420774	0.9941176	0.99401337	0.993882	0.9937163	0.99350595	0.99324805	0.99293894	0.99257916	0.99216515	0.99170834	0.9912038	0.99065924	0.9900774	0.98946625	0.9888268	0.9881717	0.98750275	0.9868283	0.9861506	0.9854806	0.9848207	0.9841801	0.98355746	0.9829606	0.9823952	0.9818641	0.9813694	0.9809163	0.98050535	0.98014253	0.979826	0.9795579	0.97934157	0.97917813	0.97906613	0.9790058	0.97899854	0.9790441	0.9791407	0.9792897	0.9794862	0.97973204	0.9800246	0.98036283	0.98074454	0.9811645	0.98162264
0.99446934	0.9943577	0.9942661	0.9941764	0.99406725	0.99393	0.9937525	0.9935319	0.99326026	0.9929347	0.99255747	0.9921283	0.99165004	0.9911234	0.99055636	0.9899525	0.9893165	0.98865926	0.9879783	0.9872867	0.98658967	0.985892	0.9852002	0.9845199	0.9838557	0.983212	0.98259866	0.9820141	0.9814641	0.98095405	0.98048466	0.9800607	0.9796827	0.9793534	0.9790744	0.9788481	0.97867495	0.978555	0.978487	0.97847396	0.9785137	0.978607	0.97875	0.97894436	0.9791892	0.9794801	0.9798173	0.9801979	0.98061985	0.9810792
0.99452114	0.9944171	0.99432653	0.99423337	0.9941201	0.9939743	0.9937879	0.9935534	0.99326676	0.9929258	0.99252856	0.9920807	0.99158114	0.99103385	0.9904441	0.98981917	0.98916054	0.9884787	0.98777574	0.98706317	0.986342	0.9856223	0.9849088	0.98420495	0.9835219	0.9828608	0.9822259	0.9816247	0.9810581	0.9805306	0.98004556	0.97960705	0.979218	0.9788757	0.9785867	0.97834945	0.9781676	0.9780377	0.9779629	0.9779447	0.9779795	0.9780661	0.9782071	0.9783993	0.9786415	0.9789298	0.97926867	0.9796482	0.9800698	0.9805324
0.9945802	0.9944799	0.9943884	0.9942897	0.99417055	0.99401474	0.99381596	0.9935664	0.9932653	0.99290544	0.99249244	0.99202317	0.9915015	0.99093485	0.9903227	0.98967415	0.98899287	0.98828644	0.98756135	0.9868263	0.98608404	0.9853411	0.9846054	0.9838837	0.983179	0.9824969	0.98184484	0.9812262	0.9806424	0.9801001	0.9796006	0.9791484	0.97874534	0.9783924	0.9780925	0.97784567	0.977654	0.97751826	0.97743684	0.9774121	0.97744226	0.97752494	0.9776624	0.97785175	0.9780914	0.9783803	0.9787158	0.9790968	0.9795199	0.97998285
0.9946403	0.99454045	0.9944488	0.9943456	0.99421644	0.99405086	0.9938398	0.9935756	0.99325645	0.9928799	0.99244446	0.9919577	0.99141383	0.9908238	0.99019015	0.98951894	0.9888139	0.988085	0.98733747	0.98657966	0.985814	0.9850498	0.9842933	0.9835506	0.9828273	0.9821247	0.98145545	0.9808175	0.9802192	0.9796614	0.9791463	0.97868156	0.97826684	0.9779025	0.9775924	0.9773352	0.9771367	0.9769935	0.9769056	0.9768732	0.97689825	0.97698057	0.9771127	0.9772987	0.977539	0.9778268	0.97816235	0.9785433	0.97896665	0.9794312
0.9947013	0.99460095	0.99450755	0.994398	0.9942603	0.99408406	0.9938584	0.99357784	0.99324113	0.99284595	0.9923912	0.9918811	0.99131674	0.990703	0.9900459	0.9893513	0.9886253	0.9878711	0.9871023	0.9863209	0.9855337	0.98474723	0.98396987	0.9832074	0.98246264	0.98174363	0.9810558	0.98040324	0.97978806	0.9792158	0.97868836	0.9782103	0.97778195	0.97740823	0.9770859	0.9768225	0.97661316	0.976463	0.97637004	0.9763348	0.9763534	0.97643095	0.9765605	0.9767468	0.9769829	0.977271	0.97760576	0.97798645	0.9784121	0.9788766
0.9947644	0.9946646	0.9945649	0.9944462	0.9942972	0.9941092	0.9938689	0.99357176	0.9932176	0.99280256	0.9923273	0.99179494	0.9912088	0.99057347	0.98989147	0.9891747	0.9884245	0.9876496	0.9868549	0.98604995	0.98524153	0.98443323	0.98363733	0.982853	0.982091	0.9813543	0.98064995	0.9799781	0.9793475	0.97876084	0.9782198	0.9777297	0.9772911	0.97690487	0.9765768	0.9763026	0.9760879	0.9759301	0.9758307	0.97578806	0.97580445	0.97587746	0.9760046	0.9761894	0.97642344	0.976711	0.9770456	0.97742766	0.97785324	0.9783197
0.9948261	0.99472266	0.9946175	0.9944906	0.99433315	0.9941303	0.9938734	0.99356	0.99318504	0.9927505	0.9922537	0.9916986	0.9910904	0.9904296	0.9897265	0.988983	0.98821086	0.9874111	0.9865958	0.9857707	0.9849398	0.98411226	0.98329306	0.9824911	0.9817103	0.98095495	0.98023146	0.97954744	0.97890216	0.9782995	0.9777482	0.97724336	0.9767939	0.9763995	0.9760587	0.97577935	0.97555536	0.97539216	0.9752885	0.9752418	0.9752525	0.9753221	0.97544914	0.9756289	0.97586244	0.9761484	0.97648376	0.9768662	0.97729176	0.9777608
0.99488646	0.9947797	0.99466777	0.99453145	0.9943596	0.99414057	0.9938697	0.99353755	0.9931432	0.992687	0.9921672	0.99159	0.99095833	0.9902782	0.98954886	0.9887833	0.987988	0.98716444	0.9863262	0.9854771	0.98462504	0.98377824	0.9829399	0.98211753	0.9813184	0.98054713	0.97980905	0.9791063	0.9784475	0.977833	0.9772669	0.97675174	0.9762916	0.97588855	0.97553945	0.97524977	0.97502047	0.9748502	0.9747406	0.9746893	0.9746963	0.9747638	0.9748861	0.97506684	0.9752983	0.97558343	0.9759172	0.97630143	0.97672874	0.9771991
0.99494374	0.9948333	0.99471307	0.9945663	0.99438184	0.9941482	0.99385744	0.99350643	0.99309206	0.9926126	0.9920734	0.9914723	0.99081725	0.9901114	0.9893594	0.9885702	0.987752	0.98690695	0.9860465	0.9851759	0.98430216	0.98343396	0.98257583	0.981737	0.98091847	0.9801286	0.9793744	0.97865945	0.9779857	0.97735775	0.97678	0.97625405	0.97578293	0.97537005	0.97501534	0.97471726	0.9744817	0.9743056	0.9741894	0.9741342	0.9741378	0.9742031	0.97432256	0.9745001	0.9747326	0.97501665	0.9753522	0.9757355	0.97616243	0.97663444
0.9949998	0.9948818	0.9947524	0.99459296	0.99439543	0.99414426	0.9938353	0.9934655	0.9930298	0.9925285	0.99196756	0.9913428	0.99066526	0.9899333	0.98916066	0.98834735	0.9875049	0.9866371	0.98575395	0.9848634	0.98396885	0.98307985	0.98220295	0.9813427	0.9805103	0.9797045	0.9789355	0.9782028	0.9775162	0.97687644	0.9762861	0.9757509	0.9752711	0.97484726	0.97448325	0.9741792	0.9739377	0.97375554	0.97363526	0.9735758	0.97357666	0.9736382	0.9737571	0.97393227	0.97416186	0.9744467	0.97478276	0.9751647	0.9755963	0.97606945
0.9950511	0.9949272	0.9947867	0.9946151	0.9944002	0.99413234	0.99380445	0.9934145	0.9929572	0.99243397	0.991848	0.9912018	0.9904992	0.9897449	0.98894715	0.98811215	0.9872463	0.9863575	0.98545235	0.9845378	0.98362213	0.9827146	0.9818184	0.98094064	0.9800921	0.9792711	0.97848475	0.97774047	0.9770409	0.97638816	0.97578776	0.9752426	0.97475165	0.9743192	0.9739473	0.97363865	0.973389	0.973202	0.97307706	0.9730146	0.97301346	0.97307	0.97318673	0.9733611	0.9735886	0.9738748	0.97421044	0.97459495	0.9750261	0.97550106
0.9950989	0.99496704	0.99481493	0.9946279	0.99439675	0.99410933	0.9937642	0.99335253	0.9928718	0.9923289	0.9917182	0.9910477	0.99032146	0.98954386	0.988723	0.98786557	0.9869749	0.98606354	0.9851361	0.9842027	0.9832672	0.98234	0.9814261	0.980533	0.979664	0.9788298	0.9780289	0.9772708	0.9765563	0.9758944	0.9752824	0.97472644	0.97422785	0.97378737	0.973409	0.973093	0.97283655	0.97264504	0.97251713	0.97244865	0.97244394	0.97249913	0.9726141	0.97278666	0.97301567	0.9733008	0.97363645	0.9740225	0.974453	0.97493124
0.9951426	0.9949983	0.9948338	0.9946314	0.9943855	0.994081	0.9937119	0.99327946	0.9927783	0.9922093	0.9915787	0.9908813	0.9901324	0.9893311	0.98848706	0.9876034	0.98669267	0.98576087	0.984811	0.98385775	0.9829042	0.98195606	0.9810248	0.9801139	0.97922957	0.9783781	0.9775653	0.97679317	0.97606844	0.97539294	0.97477174	0.9742068	0.9736983	0.9732517	0.9728648	0.97254133	0.9722812	0.9720859	0.9719516	0.97188175	0.97187245	0.9719264	0.97203964	0.9722113	0.97244084	0.97272235	0.9730592	0.9734456	0.97388	0.9743599
0.9951775	0.9950239	0.9948431	0.99462867	0.99436235	0.99404	0.99365103	0.99319524	0.99266964	0.9920791	0.99142224	0.99070466	0.9899296	0.9891065	0.98823786	0.9873321	0.9864007	0.98544514	0.98447657	0.9835004	0.9825267	0.9815624	0.98061246	0.97968596	0.9787858	0.97792107	0.9770935	0.9763085	0.97557265	0.9748872	0.9742564	0.97368026	0.97316444	0.97271055	0.9723188	0.9719867	0.9717228	0.971521	0.97138417	0.97130907	0.9712993	0.9713513	0.97146165	0.9716332	0.97186023	0.9721441	0.9724805	0.9728688	0.9733041	0.97378534
0.99520487	0.9950393	0.99484676	0.9946162	0.9943301	0.993986	0.99357617	0.9930987	0.9925535	0.99193627	0.9912552	0.99051356	0.9897168	0.98886883	0.9879769	0.98705125	0.98609316	0.9851184	0.9841276	0.9831337	0.9821402	0.9811577	0.98019296	0.97924846	0.9783344	0.9774559	0.97661567	0.97581714	0.9750701	0.9743728	0.9737324	0.9731497	0.9726264	0.97216296	0.971764	0.97142905	0.97115946	0.9709527	0.9708121	0.97073525	0.9707217	0.9707715	0.97088003	0.97105056	0.971278	0.97156197	0.97189945	0.9722878	0.97272587	0.9732096
0.9952269	0.9950468	0.9948396	0.9945907	0.99428636	0.99392354	0.99348915	0.9929898	0.9924209	0.9917818	0.9910763	0.99031156	0.989489	0.9886178	0.9877035	0.98675394	0.98577595	0.98478	0.98376983	0.9827567	0.981746	0.98074746	0.9797631	0.97880554	0.977875	0.976982	0.9761277	0.9753193	0.974562	0.9738556	0.973206	0.9726137	0.9720805	0.97161245	0.971208	0.9708682	0.9705916	0.9703819	0.9702384	0.97015834	0.97014165	0.9701906	0.9702986	0.9704673	0.9706932	0.9709789	0.9713168	0.9717068	0.9721456	0.9726321
0.99523896	0.9950478	0.99482363	0.9945537	0.9942332	0.99384665	0.99339354	0.9928682	0.99227613	0.99161357	0.9908857	0.99009556	0.989251	0.98835355	0.98741907	0.986447	0.9854473	0.98443085	0.98340136	0.98236865	0.9813402	0.9803235	0.97932386	0.9783514	0.97740805	0.97650087	0.9756358	0.9748169	0.97404546	0.9733307	0.9726722	0.9720719	0.9715326	0.9710587	0.97064734	0.97030085	0.9700239	0.9698092	0.9696599	0.9695776	0.96955884	0.9696033	0.9697131	0.9698803	0.97010726	0.9703917	0.9707303	0.97112256	0.971563	0.9720517
0.9952423	0.99503744	0.9947967	0.9945086	0.994166	0.99375767	0.99328256	0.99273646	0.9921203	0.9914337	0.9906787	0.98986673	0.98899734	0.98808026	0.9871218	0.9861285	0.98510784	0.9840697	0.9830218	0.98197067	0.980925	0.9798916	0.9788791	0.9778891	0.9769319	0.97601324	0.9751368	0.97430646	0.9735246	0.972801	0.97213423	0.97152656	0.97098047	0.97049975	0.97008127	0.96973246	0.9694473	0.96923053	0.9690782	0.96899396	0.96897423	0.96901715	0.969125	0.96929234	0.9695192	0.9698028	0.9701429	0.97053635	0.9709795	0.9714713
0.99523723	0.99501604	0.9947577	0.99445075	0.9940877	0.993657	0.9931601	0.9925895	0.9919472	0.99123824	0.9904627	0.9896266	0.988734	0.9877931	0.9868128	0.9857979	0.98475665	0.9837008	0.9826319	0.98156416	0.9805011	0.97945184	0.9784224	0.97741866	0.9764493	0.9755189	0.97462934	0.97379047	0.9729997	0.972267	0.97158986	0.97097605	0.97042364	0.96993697	0.96951467	0.96915877	0.96887195	0.96865046	0.96849597	0.96840775	0.9683852	0.9684271	0.96853256	0.9687015	0.9689282	0.9692125	0.96955436	0.96994907	0.9703936	0.97088766
0.9952211	0.99498355	0.9947076	0.9943805	0.9939966	0.9935451	0.9930234	0.99242985	0.9917638	0.9910312	0.9902324	0.98937184	0.988456	0.98749363	0.98649144	0.985455	0.9843932	0.98331684	0.98223156	0.9811456	0.98006624	0.9790018	0.9779587	0.97694063	0.97595924	0.97501624	0.97411734	0.9732661	0.9724689	0.9717257	0.9710424	0.97042006	0.969862	0.9693688	0.9689421	0.9685819	0.96828985	0.96806526	0.9679088	0.96781784	0.96779376	0.96783584	0.9679394	0.9681073	0.9683346	0.96862197	0.9689638	0.9693589	0.9698075	0.9703038
0.9951951	0.99493986	0.9946445	0.9942981	0.99389297	0.99341893	0.9928739	0.9922564	0.9915678	0.9908107	0.989988	0.9891061	0.9881659	0.9871821	0.98615736	0.98510087	0.98402274	0.98292464	0.98182285	0.9807191	0.97962373	0.9785435	0.97748643	0.97645783	0.975463	0.9745067	0.97359794	0.97273785	0.97193086	0.9711812	0.9704896	0.9698621	0.9692957	0.96879786	0.96836543	0.9680009	0.96770567	0.96747786	0.9673195	0.96722645	0.9672016	0.9672411	0.96734434	0.9675114	0.9677404	0.9680258	0.96837014	0.9687685	0.96921813	0.9697183
0.9951579	0.9948831	0.99457186	0.9942043	0.99377567	0.99327856	0.99271274	0.9920699	0.9913579	0.99057716	0.9897308	0.98882556	0.9878635	0.98685825	0.9858139	0.9847368	0.9836371	0.98252374	0.98140085	0.9802832	0.9791723	0.9780782	0.9770068	0.9759651	0.9749584	0.97399163	0.973072	0.97220284	0.97138846	0.9706294	0.969932	0.9692961	0.96872646	0.9682214	0.96778584	0.9674179	0.96711874	0.9668871	0.96672475	0.9666308	0.966604	0.9666435	0.96674764	0.96691394	0.9671421	0.9674302	0.9677758	0.9681755	0.9686282	0.9691322
0.9951073	0.9948165	0.9944844	0.99409735	0.99364436	0.99312514	0.9925337	0.9918712	0.99113375	0.99033004	0.98946	0.98853195	0.9875499	0.9865225	0.98545545	0.9843601	0.9832413	0.9821099	0.9809718	0.97983766	0.97871256	0.977603	0.9765195	0.9754652	0.9744456	0.9734716	0.97254175	0.971664	0.9708391	0.9700733	0.96936786	0.9687276	0.9681524	0.96764416	0.9672027	0.96683097	0.96652895	0.9662945	0.96613014	0.9660338	0.96600586	0.9660453	0.9661469	0.9663145	0.96654314	0.96683186	0.96717936	0.96758103	0.96803737	0.96854293
0.9950427	0.9947363	0.9943821	0.9939748	0.9935014	0.9929578	0.99234384	0.99165785	0.99089724	0.9900702	0.98917544	0.9882254	0.9872226	0.98617417	0.9850883	0.983973	0.9828365	0.9816857	0.9805332	0.97938186	0.9782422	0.9771206	0.976024	0.9749569	0.97393095	0.9729426	0.97200406	0.9711178	0.97028685	0.9695139	0.9688031	0.96815425	0.9675745	0.967062	0.966615	0.96624047	0.96593404	0.9656974	0.96553075	0.9654327	0.9654052	0.9654425	0.96554506	0.9657128	0.9659425	0.96623266	0.96658105	0.9669867	0.9674454	0.9679544
0.99497	0.9946432	0.99426764	0.99383754	0.9933432	0.9927777	0.9921402	0.9914282	0.9906471	0.98979574	0.98888075	0.9879082	0.98688257	0.9858132	0.98470724	0.983576	0.9824209	0.9812538	0.9800843	0.97891843	0.97776425	0.976629	0.9755203	0.97444355	0.97340566	0.97241014	0.9714616	0.97056645	0.9697272	0.96894836	0.96823084	0.9675785	0.9669914	0.96647346	0.96602595	0.9656459	0.9653378	0.9650984	0.9649308	0.96483165	0.96480113	0.9648369	0.96494263	0.9651086	0.9653399	0.9656319	0.9659814	0.9663889	0.96685135	0.96736467
0.9948816	0.99453515	0.9941407	0.9936876	0.99316967	0.9925823	0.9919218	0.9911866	0.9903819	0.9895083	0.9885712	0.98757744	0.9865316	0.9854431	0.98431647	0.98316497	0.9819947	0.98081255	0.9796258	0.97844714	0.97727925	0.9761306	0.9750113	0.9739233	0.972874	0.9718694	0.9709122	0.9700106	0.96916294	0.96837825	0.9676541	0.9669965	0.9664054	0.96588355	0.9654303	0.9650501	0.9647375	0.96449715	0.96432686	0.9642261	0.964194	0.9642308	0.96433413	0.9645045	0.96473575	0.96502924	0.9653815	0.9657909	0.96625584	0.9667737
0.9947804	0.99441385	0.9939974	0.9935252	0.99298614	0.99237275	0.9916903	0.99093246	0.9901058	0.9892079	0.9882491	0.9872332	0.98616767	0.9850611	0.9839147	0.9827459	0.9815576	0.9803601	0.97915924	0.9779647	0.976785	0.9756254	0.9744931	0.9733953	0.9723366	0.97132313	0.97035867	0.9694481	0.9685938	0.96780354	0.9670737	0.9664113	0.9658175	0.9652895	0.96483296	0.96444917	0.9641352	0.96389246	0.9637202	0.9636188	0.9635869	0.96362466	0.9637273	0.9638971	0.96412957	0.96442515	0.9647799	0.9651932	0.96566075	0.9661827
0.9946651	0.9942789	0.99384326	0.99334776	0.9927838	0.99214965	0.9914438	0.990664	0.98981386	0.9888937	0.98791397	0.98687756	0.98579293	0.98466575	0.98350483	0.9823164	0.98111236	0.97989905	0.97868454	0.9774755	0.9762827	0.9751126	0.9739677	0.9728609	0.9717929	0.9707712	0.9697988	0.96888036	0.96802133	0.9672232	0.96648794	0.96582264	0.96522284	0.96469253	0.96423304	0.9638451	0.9635297	0.9632839	0.96311027	0.96300983	0.9629773	0.9630137	0.9631176	0.9632876	0.96352214	0.96381986	0.96417654	0.96459323	0.9650658	0.96559197
0.99453604	0.99412775	0.9936718	0.9931537	0.9925677	0.9919117	0.99118304	0.99038076	0.989506	0.9885678	0.9875679	0.98650897	0.98540485	0.984257	0.98308027	0.98187596	0.9806559	0.97942704	0.97819847	0.9769797	0.9757739	0.9745912	0.9734367	0.97232133	0.97124314	0.97021276	0.9692339	0.9683098	0.9674436	0.9666396	0.9659005	0.9652281	0.9646243	0.9640922	0.96363	0.96323997	0.9629211	0.96267503	0.96250063	0.9623974	0.9623637	0.96240085	0.96250665	0.96267784	0.9629142	0.96321225	0.96357334	0.96399343	0.964468	0.96499825
0.99439216	0.99396414	0.9934879	0.992948	0.9923398	0.9916603	0.9909078	0.99008477	0.9891892	0.9882277	0.9872075	0.98613137	0.98500586	0.983842	0.98264563	0.9814267	0.98019004	0.9789483	0.9777054	0.9764726	0.9752566	0.9740645	0.97290003	0.9717721	0.97068727	0.9696488	0.9686617	0.9677318	0.9668609	0.96605206	0.9653077	0.96463084	0.9640235	0.9634885	0.963023	0.96262985	0.9623078	0.96206224	0.96188605	0.96178365	0.96174955	0.96178794	0.96189207	0.9620661	0.96230423	0.96260566	0.96296984	0.96339196	0.9638721	0.9644056
0.9942346	0.99378777	0.9932879	0.99272484	0.9920968	0.9913952	0.9906202	0.989774	0.9888577	0.98787755	0.9868359	0.98573905	0.9845956	0.98341465	0.98220193	0.9809663	0.97971624	0.97845834	0.9772038	0.97595966	0.97473025	0.97352856	0.9723564	0.97121775	0.9701256	0.9690799	0.96808714	0.9671512	0.96627265	0.9654586	0.9647104	0.9640305	0.9634198	0.9628799	0.96241117	0.96201754	0.9616952	0.9614468	0.9612712	0.9611668	0.9611335	0.9611719	0.96127886	0.961452	0.96169394	0.9619972	0.9623641	0.96278983	0.9632755	0.9638136
0.9940604	0.99359286	0.9930737	0.99248993	0.9918383	0.99111426	0.9903193	0.989451	0.9885143	0.9875118	0.9864506	0.98533505	0.9841753	0.9829755	0.9817453	0.980495	0.9792317	0.9779617	0.9766946	0.975437	0.9742001	0.9729851	0.97180414	0.9706601	0.9695583	0.96850514	0.9675071	0.9665624	0.9656808	0.9648626	0.9641103	0.9634249	0.96281195	0.9622688	0.96179897	0.9614028	0.96107775	0.9608296	0.9606518	0.9605485	0.9605164	0.9605562	0.96066236	0.9608391	0.9610809	0.96138835	0.96175736	0.9621888	0.96267575	0.96322066
0.993872	0.9933852	0.9928438	0.99223894	0.9915649	0.990821	0.9900029	0.98911446	0.988157	0.9871357	0.98605317	0.98491937	0.9837416	0.9825277	0.98128307	0.9800164	0.9787365	0.97745425	0.97617686	0.9749078	0.9736607	0.972436	0.97124696	0.9700941	0.9689856	0.96792626	0.9669208	0.9659718	0.9650852	0.9642621	0.96350586	0.96281683	0.9622006	0.96165484	0.9611833	0.9607836	0.9604593	0.96020854	0.96003276	0.95992815	0.9598968	0.9599347	0.9600453	0.9602235	0.9604683	0.9607775	0.9611509	0.96158606	0.96207863	0.96262735
0.9936694	0.993162	0.9926003	0.9919713	0.99127805	0.990512	0.98967403	0.9887633	0.9877863	0.9867447	0.9856454	0.9844929	0.98329955	0.9820664	0.9808073	0.97952807	0.978238	0.9769407	0.97565067	0.9743723	0.97311383	0.97188234	0.9706829	0.96952486	0.9684073	0.96734303	0.96633035	0.9653773	0.9644838	0.96365684	0.96289545	0.9622064	0.96158624	0.9610382	0.9605646	0.9601638	0.9598385	0.95958626	0.9594088	0.95930517	0.95927274	0.9593147	0.9594266	0.9596068	0.9598535	0.9601676	0.96054405	0.9609829	0.9614819	0.96203566
0.9934538	0.99292517	0.9923398	0.99169344	0.9909773	0.9901896	0.98933184	0.98840153	0.98740387	0.98634297	0.9852255	0.9840561	0.9828441	0.9815981	0.9803238	0.9790311	0.97772485	0.9764197	0.9751167	0.97382826	0.97255975	0.97132003	0.97011256	0.9689451	0.9678251	0.96675247	0.9657356	0.9647767	0.9638795	0.96304804	0.96228296	0.96159	0.960967	0.9604178	0.9599421	0.95954114	0.9592141	0.9589634	0.95878494	0.9586817	0.95865023	0.95869327	0.9588063	0.9589882	0.95924073	0.9595564	0.9599374	0.9603805	0.9608842	0.9614451
0.9932199	0.9926713	0.9920679	0.99139816	0.99066097	0.98985255	0.9889744	0.9880245	0.98700756	0.9859278	0.98479396	0.9836095	0.9823815	0.981119	0.97982997	0.97852474	0.97720677	0.97588867	0.9745759	0.9732783	0.9720014	0.97075176	0.9695367	0.9683638	0.9672345	0.9661567	0.9651338	0.9641706	0.96327025	0.9624344	0.9616691	0.960971	0.96034616	0.9597945	0.9593168	0.9589144	0.95858747	0.95833534	0.95815885	0.95805657	0.9580266	0.95807	0.95818555	0.95837027	0.95862454	0.958945	0.9593299	0.95977783	0.9602871	0.9608543
0.99297106	0.99240375	0.9917786	0.9910899	0.99033296	0.98950326	0.98860586	0.9876342	0.9866001	0.98550296	0.98435026	0.9831499	0.98190653	0.98062927	0.979328	0.9780081	0.9766806	0.97534984	0.9740278	0.97272086	0.9714336	0.97017735	0.96895504	0.9677739	0.9666403	0.96555734	0.96453065	0.96356136	0.9626581	0.96181923	0.9610487	0.960349	0.95972204	0.95916885	0.9586906	0.95828724	0.9579589	0.9577072	0.95753044	0.9574282	0.95740104	0.9574466	0.95756316	0.9577513	0.958009	0.9583336	0.9587222	0.95917565	0.95969	0.9602643
0.99270797	0.9921202	0.99147636	0.9907682	0.9899903	0.9891417	0.98822165	0.9872338	0.9861801	0.9850656	0.9838971	0.98268	0.9814215	0.98013085	0.9788148	0.9774834	0.9761437	0.97480416	0.9734709	0.9721548	0.97086155	0.96959555	0.96836835	0.96718067	0.9660408	0.9649532	0.9639217	0.9629489	0.9620401	0.9611989	0.96042585	0.95972455	0.95909476	0.95854014	0.9580597	0.9576557	0.9573285	0.9570751	0.95690113	0.9567997	0.9567741	0.9568202	0.9569416	0.957132	0.95739317	0.95772225	0.9581162	0.9585751	0.95909625	0.95967656
0.9924307	0.9918243	0.9911601	0.9904305	0.9896321	0.98876464	0.9878263	0.98681843	0.9857472	0.98461694	0.98343176	0.98219836	0.98092526	0.9796212	0.97829616	0.9769512	0.9756008	0.9742514	0.9729079	0.9715847	0.97028124	0.96900946	0.96777433	0.9665823	0.9654383	0.96434313	0.9633074	0.9623312	0.9614196	0.96057487	0.9597994	0.95909584	0.95846397	0.9579091	0.9574273	0.95702255	0.9566946	0.95644397	0.95626837	0.9561697	0.9561444	0.95619464	0.95631766	0.9565115	0.95677716	0.95711005	0.95751023	0.95797426	0.958501	0.9590876
0.99213785	0.9915115	0.9908271	0.9900779	0.9892612	0.9883746	0.98741716	0.98639315	0.98530364	0.98415637	0.9829555	0.9817072	0.9804214	0.9791048	0.97776467	0.97641003	0.97504777	0.9736887	0.97233975	0.9710063	0.9696964	0.96841717	0.967176	0.96597636	0.9648276	0.9637291	0.96268946	0.9617083	0.96079457	0.95994854	0.9591684	0.9584635	0.9578312	0.95727354	0.95679206	0.95638764	0.9560618	0.9558101	0.9556363	0.9555376	0.9555166	0.9555686	0.9556947	0.95589244	0.95616084	0.95650005	0.9569025	0.9573734	0.95790786	0.95850074
[truncated: 451 more columns]
