# Supplementary material for: Investigating the use of physics informed neural networks for dam-break scenarios
Source: PLoS One. 2025 Sep 19;20(9):e0332694. doi: 10.1371/journal.pone.0332694 (PMC12449020; doi:10.1371/journal.pone.0332694)
Supplement: S1 File — Dataset for the 1D and 2D shallow water equations (SWE). Repository: https://github.com/kinzamumtaz/2D_SWE. (ZIP) [file pone.0332694.s001.zip › 2D_SWE-main/Downloads/solution_outputs_circular/height_circular_t0.80.csv]

0.99657524	0.9960646	0.99563813	0.9952252	0.9947834	0.99430496	0.9937944	0.99326724	0.9927355	0.9922093	0.991699	0.99120724	0.9907393	0.99030197	0.9898995	0.9895348	0.98921585	0.98894274	0.9887197	0.9885473	0.9884258	0.9883538	0.98832816	0.9883466	0.98840594	0.9885041	0.9886349	0.9887971	0.98898745	0.98920155	0.98943853	0.98969257	0.9899653	0.99025476	0.990558	0.99087334	0.99120045	0.991538	0.9918871	0.9922454	0.9926131	0.99299115	0.9933755	0.9937697	0.99417263	0.9945831	0.99500245	0.99543	0.9958649	0.9963081
0.99648696	0.9960577	0.9956889	0.9953165	0.9949122	0.9944718	0.9940043	0.99352205	0.9930371	0.9925574	0.9920886	0.9916346	0.9911996	0.99078774	0.9904029	0.9900512	0.98973686	0.98946303	0.9892316	0.98904556	0.98890644	0.9888127	0.9887618	0.9887508	0.98878133	0.98884743	0.9889459	0.9890747	0.98923004	0.9894092	0.9896122	0.9898325	0.99007076	0.99032426	0.9905926	0.99087465	0.99116737	0.9914719	0.99178714	0.9921124	0.9924466	0.9927906	0.99314344	0.9935048	0.9938756	0.9942544	0.9946423	0.99503917	0.9954436	0.9958571
0.99645025	0.9961083	0.99580526	0.99548596	0.9951333	0.9947459	0.9943348	0.99391216	0.99348426	0.9930587	0.992637	0.9922245	0.9918229	0.9914349	0.99106663	0.9907232	0.9904088	0.9901281	0.9898849	0.9896825	0.9895206	0.98940146	0.9893222	0.9892838	0.98928076	0.9893128	0.989379	0.9894739	0.98959494	0.9897406	0.98990804	0.9900966	0.99030185	0.9905228	0.9907583	0.99100673	0.99126935	0.9915431	0.9918259	0.99211967	0.9924219	0.99273527	0.9930567	0.9933878	0.9937266	0.99407375	0.9944305	0.99479526	0.995168	0.9955505
0.99646264	0.99620646	0.99596953	0.9957084	0.99541473	0.99508893	0.994743	0.9943844	0.9940195	0.9936511	0.99328154	0.9929112	0.99254143	0.99217737	0.99182355	0.9914851	0.99116826	0.9908793	0.99061966	0.9903972	0.9902103	0.9900629	0.98995304	0.9898821	0.989847	0.9898458	0.989877	0.9899363	0.9900248	0.9901382	0.99027205	0.99042696	0.9906004	0.9907914	0.990998	0.99121654	0.9914487	0.99169165	0.99194556	0.9922109	0.9924855	0.992769	0.9930602	0.9933625	0.993671	0.9939891	0.99431527	0.99464947	0.9949929	0.9953433
0.99651855	0.9963416	0.9961655	0.9959644	0.9957317	0.99547064	0.99519265	0.9949032	0.9946044	0.99429697	0.99397963	0.99365157	0.99331564	0.99297434	0.99263424	0.9922998	0.9919782	0.9916778	0.99140084	0.9911549	0.9909412	0.99076396	0.9906218	0.99051666	0.9904468	0.99041057	0.9904068	0.9904344	0.99048686	0.9905668	0.99066895	0.99079365	0.9909366	0.9910977	0.9912742	0.99146533	0.9916687	0.991885	0.9921118	0.99235016	0.9925976	0.9928534	0.9931189	0.9933925	0.9936749	0.99396497	0.99426246	0.99456745	0.9948819	0.9952051
0.99660784	0.9965009	0.9963843	0.9962404	0.9960668	0.995873	0.99566525	0.99544543	0.99521476	0.99496776	0.9947048	0.9944219	0.9941201	0.99380213	0.9934757	0.9931446	0.9928191	0.9925053	0.9922092	0.9919397	0.9916989	0.9914891	0.99131453	0.9911743	0.9910681	0.9909973	0.99095803	0.9909495	0.9909691	0.9910149	0.9910856	0.9911783	0.99129057	0.9914234	0.9915716	0.9917356	0.991913	0.9921029	0.9923044	0.9925165	0.9927383	0.99297106	0.99321085	0.99346083	0.9937164	0.99398065	0.9942528	0.9945332	0.99481875	0.9951138
0.9967238	0.9966798	0.99661773	0.9965278	0.99641556	0.9962863	0.9961476	0.99599916	0.9958368	0.9956556	0.9954477	0.9952114	0.99494535	0.99465436	0.99434185	0.99401593	0.99368566	0.99336034	0.99304646	0.99275136	0.99248135	0.9922411	0.9920321	0.9918558	0.99171394	0.99160475	0.99152887	0.9914848	0.99146926	0.99148333	0.9915204	0.991582	0.9916646	0.9917665	0.9918869	0.99202394	0.9921749	0.9923391	0.9925168	0.9927049	0.99290264	0.9931113	0.99332845	0.9935531	0.9937868	0.99402714	0.9942756	0.99453133	0.994794	0.99506223
0.9968608	0.99687284	0.9968618	0.9968233	0.9967693	0.99670595	0.99663687	0.9965605	0.996469	0.99635303	0.9962041	0.99601734	0.9957905	0.99552727	0.9952333	0.994915	0.99458325	0.994246	0.99391544	0.993597	0.99329805	0.99302495	0.9927811	0.99256897	0.9923891	0.9922426	0.9921288	0.9920476	0.9919971	0.99197394	0.99197876	0.992007	0.9920591	0.9921315	0.99222326	0.99233246	0.9924576	0.9925969	0.99274915	0.9929138	0.99308926	0.99327356	0.993469	0.9936711	0.99388224	0.994101	0.9943275	0.99455917	0.9947981	0.995044
0.9970108	0.99707603	0.9971111	0.9971253	0.99712807	0.9971299	0.9971318	0.9971284	0.99710876	0.9970618	0.9969749	0.9968417	0.99665743	0.9964266	0.9961534	0.9958462	0.9955159	0.99517053	0.9948227	0.9944831	0.9941556	0.993851	0.9935717	0.99332196	0.993104	0.9929173	0.9927662	0.99264604	0.9925577	0.9924993	0.9924684	0.9924628	0.99248266	0.99252445	0.9925872	0.9926683	0.9927666	0.9928787	0.993007	0.99314773	0.9932997	0.9934626	0.99363416	0.99381495	0.9940053	0.99420214	0.9944069	0.9946173	0.9948354	0.9950586
0.997172	0.9972863	0.99736756	0.9974305	0.9974907	0.9975567	0.9976302	0.99770147	0.997756	0.99778044	0.99776006	0.9976829	0.9975475	0.997354	0.99710643	0.9968136	0.99648774	0.9961382	0.9957773	0.9954163	0.99506265	0.9947259	0.99441165	0.99412453	0.99386734	0.99364156	0.9934491	0.9932898	0.99316233	0.9930651	0.9929965	0.9929568	0.9929429	0.99295187	0.9929835	0.99303627	0.99310505	0.9931916	0.99329305	0.99341017	0.99353886	0.9936786	0.993829	0.99398863	0.9941561	0.9943327	0.9945153	0.9947055	0.99490327	0.99510574
0.99733657	0.99749684	0.9976232	0.9977353	0.99785334	0.99798524	0.9981299	0.99827737	0.99840903	0.99850804	0.9985567	0.9985424	0.9984583	0.99830776	0.9980907	0.99781835	0.9975009	0.9971504	0.99678046	0.99640054	0.9960223	0.9956551	0.99530697	0.9949821	0.99468637	0.99441963	0.99418515	0.9939847	0.99381614	0.9936788	0.9935732	0.99349606	0.9934459	0.9934213	0.9934194	0.9934392	0.9934806	0.9935395	0.99361473	0.9937051	0.99380916	0.9939254	0.9940532	0.99419093	0.9943369	0.9944937	0.9946559	0.9948256	0.99500275	0.9951844
0.9974985	0.99770355	0.99787456	0.9980381	0.99821323	0.9984103	0.9986286	0.9988523	0.9990623	0.999239	0.9993608	0.99941224	0.9993882	0.99928457	0.99910504	0.9988582	0.9985541	0.9982083	0.9978315	0.9974374	0.99703765	0.99664193	0.9962606	0.9958992	0.9955624	0.99525446	0.99497914	0.9947354	0.9945238	0.99434555	0.9941982	0.9940822	0.99399525	0.99393404	0.9938983	0.9938866	0.99389493	0.993925	0.9939711	0.9940349	0.9941137	0.99420524	0.99431056	0.99442536	0.99455136	0.9946852	0.9948269	0.99497795	0.9951349	0.9952977
0.99765116	0.99790126	0.99811625	0.9983295	0.99856263	0.9988264	0.9991171	0.9994194	0.99971133	0.99996626	1.0001653	1.0002884	1.0003264	1.0002767	1.0001409	0.9999251	0.9996421	0.99930537	0.99892795	0.99852246	0.99810445	0.99768424	0.9972708	0.9968724	0.9964982	0.996149	0.9958282	0.9955423	0.99528843	0.99506736	0.994878	0.99472034	0.9945927	0.9944947	0.994422	0.99437517	0.9943519	0.9943501	0.99436706	0.9944018	0.9944538	0.9945206	0.9946003	0.994693	0.9947962	0.9949093	0.99503225	0.99516106	0.995299	0.99544257
0.9977878	0.9980794	0.9983414	0.998606	0.9988967	0.9992261	0.9995903	0.9999707	1.0003442	1.0006822	1.00096	1.0011593	1.0012654	1.0012748	1.0011872	1.0010108	1.0007548	1.0004334	1.0000603	0.9996505	0.99921733	0.9987752	0.9983331	0.9979034	0.9974896	0.9970989	0.99673706	0.9964052	0.9961068	0.995841	0.99560857	0.9954093	0.9952412	0.99510205	0.9949917	0.9949078	0.99485093	0.9948154	0.9948012	0.9948061	0.9948304	0.99487114	0.9949237	0.9949934	0.9950739	0.9951651	0.9952653	0.99537504	0.99549305	0.995618
0.9978977	0.9982342	0.99854183	0.99885637	0.9992057	0.99960154	1.000038	1.0004964	1.0009513	1.0013721	1.001734	1.0020113	1.0021914	1.0022659	1.0022336	1.0021015	1.0018791	1.001581	1.001219	1.0008107	1.0003693	0.99990916	0.9994424	0.9989799	0.99853164	0.99810135	0.99769723	0.9973228	0.99697816	0.99666786	0.9963914	0.99614745	0.99593556	0.9957562	0.99560577	0.99548435	0.9953894	0.99531907	0.9952735	0.99524826	0.99524194	0.9952545	0.9952824	0.9953252	0.99538195	0.9954502	0.9955308	0.9956202	0.995718	0.99582416
0.9979737	0.9983551	0.9987084	0.99907434	0.9994815	0.99994177	1.0004503	1.0009869	1.0015224	1.0020281	1.0024714	1.0028316	1.0030895	1.0032345	1.0032638	1.0031848	1.0030042	1.0027335	1.0023911	1.0019902	1.0015459	1.0010738	1.000587	1.0000973	0.99961585	0.9991501	0.99870414	0.9982871	0.99789804	0.99754244	0.9972205	0.99693173	0.99667645	0.9964532	0.9962633	0.99610126	0.99596953	0.9958631	0.9957827	0.9957251	0.995688	0.9956707	0.99567205	0.9956894	0.9957204	0.99576557	0.9958233	0.9958913	0.99597096	0.9960577
0.9980117	0.99843526	0.9988342	0.99925065	0.9997151	1.0002385	1.000817	1.0014284	1.0020455	1.0026342	1.0031639	1.0036074	1.0039444	1.0041641	1.0042621	1.0042424	1.0041099	1.0038788	1.0035632	1.0031767	1.0027361	1.0022591	1.0017589	1.0012468	1.0007367	1.0002352	0.99975306	0.9992929	0.99886155	0.99846154	0.9980935	0.9977604	0.99746066	0.997194	0.9969605	0.9967586	0.9965866	0.996443	0.9963259	0.9962338	0.99616534	0.9961185	0.9960897	0.9960801	0.996087	0.9961079	0.99614304	0.99619025	0.99624735	0.9963158
0.9980009	0.9984682	0.9989125	0.9993784	0.9998995	1.0004843	1.0011294	1.0018145	1.0025088	1.0031793	1.0037936	1.0043211	1.0047424	1.0050421	1.0052148	1.0052602	1.0051843	1.0049986	1.0047166	1.0043536	1.0039262	1.0034512	1.0029417	1.0024157	1.0018805	1.0013506	1.0008324	1.0003343	0.9998612	0.99941766	0.9990054	0.9986251	0.99828166	0.99797106	0.9976956	0.997452	0.9972393	0.9970561	0.99690324	0.9967761	0.99667466	0.9965956	0.996538	0.9964993	0.9964797	0.9964762	0.9964869	0.9965132	0.99654937	0.9965983
0.9979397	0.99844706	0.9989359	0.9994504	1.0000255	1.0006695	1.0013783	1.0021329	1.0029026	1.0036532	1.0043497	1.004964	1.0054696	1.005852	1.0061022	1.0062207	1.0062077	1.0060765	1.0058382	1.0055058	1.0051016	1.004636	1.0041271	1.0035908	1.0030386	1.0024858	1.001936	1.0014014	1.0008899	1.0004048	0.99994975	0.99952567	0.99913734	0.99878186	0.99846274	0.99817723	0.9979235	0.99770164	0.9975094	0.99734694	0.99720937	0.9970985	0.99700975	0.9969427	0.99689597	0.9968669	0.9968542	0.9968562	0.9968733	0.9969016
0.99782246	0.9983682	0.9989007	0.9994626	1.000088	1.0007879	1.0015578	1.0023774	1.0032179	1.0040437	1.0048221	1.0055197	1.0061125	1.0065805	1.0069126	1.0071074	1.0071661	1.0070955	1.006909	1.0066209	1.0062443	1.0057988	1.0052991	1.0047604	1.0041984	1.0036263	1.0030527	1.0024885	1.0019413	1.0014166	1.0009203	1.0004543	1.0000217	0.9996239	0.99926007	0.9989322	0.9986369	0.9983748	0.9981433	0.9979447	0.99777204	0.99762696	0.99750733	0.9974108	0.9973358	0.99728	0.99724096	0.9972208	0.99721545	0.9972241
0.99764705	0.9982313	0.99880415	0.9994111	1.0000838	1.0008357	1.0016612	1.0025411	1.0034481	1.004347	1.0052019	1.0059817	1.0066594	1.0072128	1.0076315	1.0079089	1.0080432	1.0080425	1.0079167	1.0076786	1.0073426	1.0069249	1.0064431	1.0059134	1.0053487	1.0047647	1.0041729	1.0035841	1.0030051	1.0024471	1.0019107	1.0014066	1.000931	1.0004903	1.0000843	0.99971277	0.9993762	0.99907297	0.99880445	0.9985655	0.99835783	0.9981784	0.9980252	0.9978993	0.99779356	0.99771106	0.99764824	0.9976043	0.997576	0.9975637
0.9974139	0.99803233	0.9986445	0.9992927	1.0000092	1.0008075	1.0016845	1.0026207	1.0035877	1.0045536	1.0054816	1.0063404	1.007101	1.0077418	1.0082462	1.0086101	1.0088276	1.0089028	1.0088452	1.0086664	1.0083804	1.0080014	1.0075475	1.0070336	1.006476	1.0058895	1.0052863	1.0046784	1.0040752	1.0034866	1.0029169	1.0023738	1.0018593	1.0013779	1.0009296	1.0005169	1.0001386	0.99979633	0.9994875	0.99921	0.99896544	0.9987518	0.9985644	0.9984055	0.99827194	0.9981614	0.9980716	0.9980025	0.9979521	0.9979186
0.99712497	0.9977744	0.99842006	0.9991068	0.9998638	1.0007045	1.0016267	1.0026125	1.0036341	1.0046616	1.0056578	1.0065906	1.0074315	1.0081569	1.0087501	1.0092013	1.0095049	1.009663	1.0096817	1.0095712	1.0093437	1.0090139	1.0085984	1.008112	1.0075697	1.006989	1.0063823	1.0057642	1.0051432	1.0045278	1.0039306	1.0033532	1.0028025	1.0022821	1.0017937	1.0013407	1.0009222	1.0005388	1.000189	0.99987495	0.9995929	0.9993431	0.99912274	0.9989318	0.9987675	0.99862844	0.99851143	0.99841595	0.9983424	0.99828655
0.99678063	0.99745774	0.9981348	0.9988546	0.9996468	1.0005255	1.0014871	1.002516	1.0035859	1.0046674	1.005725	1.0067282	1.0076452	1.0084532	1.0091342	1.0096757	1.010068	1.0103137	1.010416	1.0103806	1.0102202	1.0099493	1.0095812	1.0091316	1.0086168	1.0080525	1.007452	1.0068307	1.0061973	1.0055655	1.0049441	1.0043377	1.003754	1.0031981	1.0026717	1.0021799	1.0017222	1.0012994	1.0009109	1.0005583	1.0002402	0.99995285	0.9996985	0.99947494	0.999278	0.9991092	0.9989659	0.9988451	0.99874663	0.998669
0.9963856	0.99708605	0.9977903	0.9985395	0.99936306	1.0002725	1.001267	1.0023336	1.0034442	1.0045733	1.005687	1.0067531	1.0077415	1.008629	1.0093949	1.0100241	1.0105091	1.0108458	1.0110353	1.0110837	1.011	1.0107969	1.0104864	1.0100842	1.0096065	1.0090675	1.0084833	1.0078672	1.0072325	1.0065906	1.0059506	1.0053205	1.0047085	1.0041215	1.0035619	1.0030323	1.0025364	1.0020754	1.0016494	1.001259	1.0009022	1.0005802	1.0002911	1.0000328	0.99980533	0.9996061	0.99943435	0.99928683	0.9991622	0.9990605
0.9959459	0.99666625	0.9973914	0.99816495	0.9990137	0.99994874	1.000972	1.0020669	1.0032138	1.0043828	1.0055432	1.0066656	1.0077212	1.008682	1.00953	1.0102472	1.0108229	1.011253	1.0115346	1.0116725	1.0116723	1.0115458	1.011302	1.0109578	1.0105284	1.0100256	1.0094662	1.0088673	1.0082378	1.0075929	1.0069423	1.0062971	1.0056624	1.0050473	1.0044574	1.0038941	1.0033641	1.0028659	1.0024028	1.0019745	1.0015823	1.0012219	1.000899	1.0006067	1.0003467	1.0001172	0.9999149	0.99974006	0.9995892	0.9994645
0.9954659	0.9962	0.99694383	0.9977362	0.9986042	0.99956036	1.000603	1.0017213	1.0028952	1.0040975	1.005298	1.0064706	1.0075854	1.0086145	1.0095389	1.0103409	1.011008	1.0115309	1.0119083	1.0121393	1.0122296	1.0121862	1.0120196	1.0117443	1.0113713	1.0109158	1.0103937	1.009819	1.0092065	1.0085665	1.0079148	1.007259	1.0066082	1.0059712	1.0053537	1.0047624	1.004198	1.0036669	1.0031681	1.0027033	1.0022744	1.0018806	1.0015203	1.0011954	1.0009018	1.0006403	1.0004085	1.0002054	1.0000298	0.9998784
0.994952	0.9956967	0.996452	0.9972593	0.99814165	0.9991115	1.0001686	1.0013046	1.0024965	1.0037242	1.0049589	1.0061717	1.0073375	1.0084299	1.009426	1.0103077	1.0110624	1.0116792	1.0121523	1.01248	1.0126654	1.012713	1.0126312	1.0124329	1.0121267	1.0117292	1.0112538	1.010715	1.0101272	1.0095035	1.0088575	1.0082002	1.0075408	1.006888	1.0062498	1.0056316	1.0050383	1.0044751	1.0039428	1.0034441	1.0029798	1.0025514	1.002156	1.0017971	1.0014708	1.0011777	1.0009154	1.0006831	1.0004798	1.0003034
0.99441236	0.9951605	0.9959233	0.99673915	0.99763	0.9986091	0.9996754	1.0008191	1.0020269	1.0032712	1.0045308	1.0057774	1.0069866	1.0081321	1.0091934	1.0101513	1.0109901	1.0116975	1.0122666	1.0126925	1.0129757	1.0131195	1.01313	1.0130146	1.0127867	1.0124563	1.0120381	1.0115455	1.0109942	1.0103966	1.0097659	1.0091139	1.0084534	1.0077918	1.0071384	1.0064994	1.0058819	1.0052899	1.0047274	1.0041962	1.0036993	1.0032352	1.0028065	1.0024136	1.002054	1.0017279	1.0014352	1.0011723	1.000941	1.0007374
0.9938521	0.9946002	0.9953658	0.99618447	0.99707955	0.9980619	0.9991301	1.0002787	1.00149	1.0027466	1.0040224	1.0052949	1.006539	1.0077314	1.0088515	1.0098766	1.0107936	1.0115889	1.0122504	1.0127759	1.013159	1.0134029	1.0135096	1.0134872	1.013343	1.0130895	1.0127383	1.0123035	1.0117974	1.0112358	1.0106308	1.0099944	1.0093402	1.008677	1.0080149	1.007362	1.0067246	1.0061088	1.0055182	1.0049571	1.0044272	1.0039304	1.003469	1.003042	1.0026493	1.0022912	1.0019666	1.0016744	1.0014136	1.0011833
0.9932788	0.9940224	0.99478424	0.99560285	0.99649686	0.99747527	0.99854136	0.9996875	1.000898	1.0021578	1.003444	1.0047345	1.0060061	1.0072367	1.0084038	1.0094922	1.0104802	1.0113575	1.0121106	1.0127314	1.0132148	1.0135602	1.0137684	1.0138434	1.0137916	1.013623	1.0133483	1.0129802	1.0125309	1.0120143	1.0114442	1.0108341	1.0101944	1.0095375	1.0088753	1.0082128	1.0075618	1.0069252	1.0063114	1.005724	1.0051649	1.0046375	1.0041436	1.0036839	1.0032588	1.0028682	1.002512	1.0021884	1.0018982	1.0016388
0.9926979	0.9934324	0.9941898	0.995001	0.9958878	0.99686	0.99791616	0.9990534	1.0002592	1.0015162	1.0028039	1.0041049	1.0053946	1.006655	1.0078629	1.009005	1.010058	1.0110108	1.0118482	1.0125624	1.0131459	1.0135936	1.0139042	1.0140816	1.0141288	1.0140519	1.0138625	1.0135694	1.0131866	1.0127265	1.0122012	1.0116245	1.01101	1.0103685	1.0097108	1.0090482	1.0083889	1.0077394	1.007106	1.0064948	1.0059093	1.005353	1.004829	1.0043381	1.0038805	1.0034573	1.0030694	1.0027161	1.0023946	1.002106
0.9921173	0.9928376	0.9935849	0.99438584	0.99526083	0.99622047	0.9972655	0.99838996	0.9995833	1.0008296	1.0021144	1.0034168	1.0047182	1.0059992	1.0072415	1.0084244	1.0095352	1.0105555	1.0114723	1.012276	1.0129546	1.0135033	1.013919	1.0142003	1.0143497	1.0143721	1.014273	1.0140663	1.0137588	1.0133632	1.0128926	1.0123609	1.01178	1.0111631	1.0105202	1.0098639	1.0092019	1.0085443	1.0078967	1.0072666	1.0066581	1.0060767	1.0055242	1.005002	1.004515	1.0040599	1.0036402	1.0032538	1.0029032	1.0025855
0.99154115	0.99224496	0.99297726	0.99376416	0.9946237	0.9955671	0.99659413	0.99770075	0.9988777	1.0001099	1.0013838	1.0026811	1.0039866	1.0052798	1.0065451	1.0077655	1.0089223	1.0100034	1.0109924	1.0118768	1.0126475	1.0132946	1.0138122	1.0141996	1.0144533	1.0145798	1.0145794	1.0144632	1.0142398	1.0139188	1.0135136	1.0130365	1.0124995	1.011914	1.0112947	1.0106523	1.0099975	1.0093377	1.0086819	1.0080371	1.0074109	1.0068058	1.0062264	1.0056776	1.0051603	1.004675	1.0042224	1.0038072	1.0034245	1.0030767
0.99097514	0.99165976	0.9923734	0.9931419	0.9939836	0.9949065	0.9959135	0.9969964	0.99815214	0.9993646	1.0006214	1.0019094	1.003209	1.0045096	1.0057893	1.007036	1.0082318	1.0093639	1.0104154	1.0113755	1.0122305	1.0129719	1.0135914	1.0140817	1.0144426	1.0146741	1.0147772	1.0147597	1.0146263	1.0143882	1.0140572	1.0136424	1.0131588	1.0126169	1.0120298	1.0114094	1.0107669	1.0101131	1.0094546	1.0088024	1.0081611	1.0075376	1.006937	1.0063612	1.0058157	1.0053011	1.0048211	1.0043721	1.0039592	1.0035805
0.9904237	0.9910861	0.9917782	0.9925268	0.99334574	0.9942455	0.99522626	0.99628586	0.99741447	0.9986028	0.9998392	1.0011095	1.0024003	1.0036966	1.004985	1.0062481	1.0074738	1.008648	1.0097545	1.0107814	1.011714	1.0125422	1.0132575	1.0138501	1.0143173	1.0146558	1.0148648	1.0149502	1.0149148	1.014768	1.0145178	1.0141759	1.0137534	1.0132642	1.0127188	1.0121288	1.0115092	1.010867	1.0102143	1.0095576	1.008908	1.0082705	1.00765	1.007053	1.0064816	1.0059388	1.0054284	1.0049512	1.0045063	1.0040964
0.9898918	0.9905291	0.99119765	0.9919215	0.99271774	0.9935905	0.9945442	0.99557436	0.99667484	0.99783605	0.9990472	1.0002953	1.001569	1.0028561	1.0041438	1.0054162	1.0066625	1.0078684	1.0090197	1.0101035	1.0111054	1.0120158	1.0128206	1.0135119	1.0140816	1.0145276	1.0148443	1.0150357	1.0151024	1.0150517	1.014891	1.0146304	1.0142794	1.0138505	1.0133551	1.0128064	1.0122161	1.0115943	1.0109526	1.0103014	1.009647	1.0090002	1.008366	1.0077478	1.0071547	1.006587	1.006049	1.0055414	1.005067	1.004627
0.98938215	0.98999274	0.99063635	0.99133456	0.99210227	0.99294686	0.99387103	0.99487114	0.99593943	0.997069	0.9982507	0.999473	1.0007249	1.0019964	1.0032752	1.0045493	1.0058069	1.0070357	1.0082235	1.0093552	1.0104183	1.0114001	1.012288	1.0130713	1.0137413	1.0142918	1.0147159	1.0150154	1.0151886	1.0152388	1.0151736	1.0150019	1.0147301	1.0143692	1.0139344	1.013434	1.0128816	1.0122892	1.0116667	1.011027	1.0103759	1.0097247	1.0090795	1.008447	1.0078338	1.0072434	1.0066794	1.0061442	1.0056407	1.0051694
0.98889744	0.9894793	0.990096	0.9907665	0.991506	0.9923213	0.9932127	0.9941789	0.99521387	0.9963106	0.9974596	0.998652	0.9998784	1.0011284	1.0023932	1.0036606	1.0049217	1.006165	1.0073776	1.0085465	1.0096616	1.0107064	1.0116688	1.0125378	1.013303	1.0139531	1.0144845	1.0148906	1.0151718	1.0153279	1.0153637	1.015286	1.0150998	1.014818	1.0144489	1.014007	1.0135021	1.012946	1.0123522	1.0117283	1.0110886	1.0104386	1.0097893	1.0091467	1.008517	1.0079069	1.0073183	1.0067582	1.0062261	1.0057255
0.9884401	0.9889933	0.98958015	0.9902223	0.9909324	0.9917159	0.9925749	0.99350643	0.99450636	0.9955673	0.9966811	0.99784124	0.9990366	1.0002612	1.0015061	1.0027602	1.0040162	1.0052656	1.0064943	1.0076916	1.008848	1.0099461	1.0109731	1.0119197	1.012772	1.013519	1.0141523	1.0146649	1.0150539	1.0153188	1.015458	1.0154785	1.0153869	1.0151898	1.014897	1.0145205	1.0140713	1.0135609	1.0130008	1.0124046	1.01178	1.0111394	1.0104907	1.0098416	1.0092016	1.0085742	1.0079662	1.0073818	1.0068228	1.0062944
0.98801214	0.9885355	0.98909307	0.9897059	0.99038416	0.99113655	0.9919607	0.99285764	0.9938202	0.9948452	0.99592215	0.9970455	0.9982096	0.99940324	1.0006223	1.0018576	1.0031024	1.0043471	1.0055848	1.006802	1.0079875	1.0091295	1.0102141	1.0112286	1.0121601	1.0129963	1.0137264	1.0143433	1.0148383	1.0152109	1.0154576	1.0155826	1.0155882	1.0154822	1.0152726	1.0149704	1.0145844	1.0141282	1.0136114	1.0130473	1.0124483	1.0118222	1.0111799	1.0105318	1.0098841	1.0092442	1.0086193	1.0080129	1.0074316	1.0068754
0.9876134	0.9881073	0.98863554	0.9892186	0.98986596	0.99058384	0.9913747	0.9922344	0.99316126	0.99414754	0.99518806	0.9962736	0.997401	0.99856174	0.99975187	1.0009638	1.0021908	1.003425	1.0046619	1.0058875	1.0070941	1.0082693	1.0093998	1.0104731	1.0114743	1.0123929	1.0132147	1.0139294	1.0145292	1.015008	1.0153631	1.0155938	1.0157018	1.0156926	1.015572	1.0153506	1.015036	1.014642	1.0141772	1.013655	1.0130863	1.0124832	1.0118538	1.0112107	1.0105625	1.0099151	1.0092767	1.0086515	1.008048	1.0074689
0.9872467	0.98771065	0.988209	0.9887613	0.9893777	0.9900628	0.9908189	0.991644	0.992533	0.9934796	0.994482	0.9955289	0.99662	0.9977455	0.99890214	1.0000861	1.0012898	1.0025083	1.0037345	1.0049618	1.0061797	1.0073781	1.0085447	1.0096661	1.0107287	1.0117188	1.0126239	1.0134311	1.0141306	1.0147132	1.0151758	1.0155131	1.0157272	1.0158185	1.0157933	1.015658	1.0154238	1.0150973	1.0146929	1.0142195	1.0136905	1.0131156	1.0125084	1.0118763	1.0112317	1.0105816	1.0099338	1.0092964	1.0086734	1.0080713
0.986911	0.9873446	0.9878145	0.98833627	0.988922	0.98957604	0.99029714	0.99108535	0.9919374	0.9928467	0.9938095	0.99481785	0.99587053	0.9969589	0.9980809	0.99923056	1.0004066	1.0016024	1.0028142	1.0040346	1.0052555	1.0064667	1.0076592	1.0088176	1.0099313	1.0109841	1.0119632	1.012857	1.0136495	1.0143331	1.014899	1.0153435	1.0156631	1.0158584	1.0159332	1.0158913	1.015741	1.0154914	1.0151538	1.0147381	1.0142553	1.0137177	1.0131378	1.0125247	1.0118899	1.0112419	1.010591	1.0099423	1.0093049	1.008682
0.98660564	0.98701155	0.9874525	0.987946	0.98849976	0.98912054	0.9898099	0.9905626	0.9913773	0.99224913	0.9931726	0.9941432	0.9951555	0.996206	0.9972917	0.99840665	0.9995505	1.0007197	1.0019107	1.0031155	1.0043293	1.005546	1.0067532	1.0079404	1.009094	1.0102006	1.0112443	1.0122136	1.0130928	1.013872	1.014539	1.0150881	1.0155149	1.0158153	1.0159914	1.0160477	1.015989	1.0158225	1.0155575	1.0152047	1.0147773	1.0142837	1.0137395	1.0131509	1.012532	1.0118927	1.0112424	1.0105877	1.0099391	1.0093005
0.9863329	0.9867087	0.9871232	0.98758644	0.9881124	0.9887026	0.9893575	0.9900766	0.9908552	0.9916893	0.9925757	0.99350697	0.99448055	0.99549216	0.99653864	0.99761844	0.99872804	0.99986595	1.0010288	1.0022138	1.003416	1.0046276	1.005841	1.0070449	1.0082283	1.0093769	1.0104772	1.0115126	1.0124699	1.0133362	1.0141003	1.0147507	1.0152807	1.015687	1.0159682	1.0161246	1.0161602	1.0160829	1.0158986	1.0156177	1.0152521	1.0148107	1.0143067	1.0137513	1.0131562	1.0125308	1.0118862	1.011232	1.0105749	1.0099247
0.98609024	0.98644054	0.9868271	0.987263	0.98775995	0.9883185	0.98894227	0.9896286	0.9903718	0.99117076	0.9920188	0.9929118	0.99384713	0.99481976	0.9958279	0.9968692	0.99794286	0.9990469	1.0001794	1.0013382	1.0025206	1.0037208	1.0049304	1.0061425	1.007345	1.0085254	1.0096703	1.0107629	1.0117902	1.0127357	1.0135881	1.0143352	1.014968	1.015478	1.015863	1.0161229	1.0162584	1.0162735	1.0161747	1.0159726	1.015674	1.0152928	1.0148364	1.0143212	1.0137557	1.0131518	1.0125186	1.0118695	1.0112094	1.0105503
0.98587817	0.9862014	0.9865619	0.98697186	0.98744065	0.98797095	0.98856354	0.9892168	0.9899272	0.9906911	0.99150187	0.99236	0.9932569	0.99419105	0.9951609	0.99616426	0.9971995	0.9982677	0.9993664	1.000496	1.001653	1.0028336	1.0040337	1.0052435	1.0064565	1.0076576	1.0088353	1.009976	1.0110624	1.0120792	1.0130128	1.0138505	1.0145797	1.0151913	1.0156804	1.016044	1.0162797	1.0163922	1.0163852	1.0162653	1.0160426	1.0157267	1.0153278	1.0148573	1.0143294	1.0137515	1.0131384	1.0124977	1.011842	1.0111779
0.98569494	0.985994	0.98632884	0.9867143	0.9871561	0.9876591	0.98822266	0.9888444	0.9895229	0.99025303	0.99102986	0.9918512	0.9927122	0.99360806	0.99454033	0.995505	0.99650323	0.9975336	0.99859625	0.9996913	1.0008183	1.0019753	1.0031575	1.0043579	1.0055705	1.0067831	1.0079843	1.0091612	1.0102957	1.0113741	1.0123816	1.0133014	1.0141232	1.0148315	1.0154225	1.0158893	1.0162269	1.0164388	1.0165266	1.0164949	1.0163525	1.0161086	1.0157737	1.015355	1.0148689	1.0143276	1.0137384	1.0131145	1.0124662	1.0118024
0.9855402	0.98581517	0.9861264	0.9864877	0.9869047	0.9873806	0.9879156	0.98851067	0.98915744	0.98985565	0.9905996	0.9913857	0.992212	0.9930727	0.9939679	0.99489444	0.9958541	0.99684685	0.99787194	0.99893236	1.0000261	1.0011524	1.0023106	1.003495	1.0046988	1.0059139	1.0071287	1.0083303	1.009504	1.0106338	1.0117035	1.0126983	1.0136023	1.0144049	1.0150927	1.0156593	1.016101	1.0164131	1.0165977	1.016659	1.016603	1.0164367	1.0161694	1.0158129	1.0153768	1.014874	1.0143174	1.0137151	1.0130805	1.0124228
0.985411	0.98566496	0.98595446	0.9862928	0.98668617	0.98713726	0.98764634	0.9882118	0.9888318	0.98949933	0.99021137	0.9909653	0.99175763	0.99258363	0.9934433	0.9943342	0.9952561	0.99621075	0.99719834	0.9982211	0.99927783	1.0003717	1.0015012	1.0026624	1.00385	1.005058	1.0062766	1.0074928	1.0086938	1.0098644	1.0109886	1.0120476	1.0130287	1.0139153	1.0146965	1.0153612	1.0159026	1.0163156	1.0166001	1.0167569	1.0167919	1.0167079	1.0165166	1.0162244	1.0158466	1.0153906	1.0148711	1.014298	1.0136833	1.0130378
0.98530924	0.98554087	0.98581105	0.98612726	0.9864983	0.98692703	0.98741066	0.9879492	0.98854166	0.9891812	0.989865	0.99058807	0.9913479	0.9921417	0.992967	0.99382275	0.9947092	0.9956257	0.9965758	0.9975597	0.9985799	0.9996381	1.0007336	1.0018662	1.0030322	1.0042255	1.0054389	1.0066603	1.0078787	1.0090789	1.0102453	1.0113603	1.0124084	1.0133731	1.0142403	1.0149983	1.0156369	1.0161512	1.016535	1.0167898	1.0169162	1.0169207	1.0168095	1.0165905	1.0162742	1.0158725	1.0153967	1.0148578	1.0142692	1.0136414
0.9852311	0.98544353	0.9856946	0.9859913	0.98634094	0.9867475	0.9872085	0.9877236	0.9882901	0.98890316	0.98955774	0.99025303	0.9909835	0.9917461	0.9925388	0.99336135	0.9942132	0.99509466	0.9960061	0.99695235	0.99793464	0.9989549	1.0000145	1.0011141	1.0022522	1.0034235	1.0046229	1.0058415	1.0070678	1.0082871	1.0094842	1.0106457	1.0117502	1.0127845	1.0137312	1.0145772	1.0153093	1.015919	1.0164038	1.0167574	1.0169784	1.0170745	1.0170462	1.0169047	1.0166593	1.0163163	1.0158913	1.0153941	1.0148371	1.0142316
0.98517627	0.98537177	0.9856035	0.9858827	0.9862129	0.986598	0.9870384	0.9875309	0.9880734	0.98866135	0.9892909	0.9899593	0.99066114	0.99139446	0.9921583	0.9929487	0.99376816	0.99461406	0.99549055	0.99639964	0.9973432	0.9983255	0.999347	1.0004114	1.0015159	1.0026591	1.0038389	1.0050443	1.0062673	1.0074973	1.008717	1.0099126	1.0110645	1.0121584	1.0131754	1.014101	1.0149235	1.0156275	1.0162077	1.016659	1.0169777	1.0171664	1.0172282	1.0171682	1.0169954	1.0167189	1.016351	1.0159014	1.0153826	1.014806
0.9851437	0.98532236	0.9855384	0.9858001	0.9861116	0.9864796	0.98689955	0.98737067	0.98788995	0.9884557	0.989061	0.9897048	0.9903811	0.9910878	0.9918237	0.9925849	0.9933729	0.9941873	0.9950296	0.9959018	0.9968079	0.99775136	0.99873495	0.9997596	1.0008284	1.0019405	1.0030928	1.0042789	1.0054913	1.0067208	1.007952	1.0091712	1.0103608	1.0115042	1.0125824	1.0135813	1.014484	1.015278	1.0159514	1.0164994	1.0169152	1.0171989	1.0173517	1.0173774	1.0172846	1.0170797	1.0167735	1.0163773	1.0159024	1.015362
0.98513275	0.9852959	0.9854955	0.98574084	0.9860392	0.986387	0.9867884	0.98724043	0.9877398	0.98828375	0.98886794	0.9894879	0.9901406	0.99082345	0.9915342	0.99226755	0.99302745	0.9938115	0.99462146	0.995459	0.9963288	0.9972347	0.9981793	0.99916476	1.0001953	1.0012708	1.0023899	1.0035511	1.0047449	1.0059651	1.0071989	1.0084312	1.0096474	1.0108299	1.0119617	1.0130236	1.0140009	1.0148766	1.0156406	1.0162812	1.0167928	1.017173	1.0174186	1.0175338	1.0175219	1.0173936	1.0171555	1.01682	1.0163956	1.0158961
0.9851403	0.9852898	0.98547566	0.98570675	0.985988	0.98632073	0.986705	0.98714024	0.98761994	0.98814434	0.98870784	0.9893076	0.98993963	0.9905994	0.9912858	0.991996	0.9927282	0.99348444	0.9942642	0.9950706	0.99590725	0.9967752	0.99767995	0.9986271	0.9996176	1.0006542	1.0017382	1.0028682	1.0040367	1.0052391	1.0064659	1.0077022	1.008935	1.0101465	1.0113198	1.0124369	1.0134794	1.0144304	1.0152781	1.0160093	1.0166144	1.0170896	1.0174285	1.0176353	1.0177118	1.0176632	1.0174978	1.0172257	1.0168577	1.0164055
0.9851669	0.9853028	0.985476	0.9856941	0.98596203	0.98628	0.9866489	0.98706627	0.98753047	0.98803574	0.9885813	0.9891616	0.98977345	0.990414	0.9910788	0.9917675	0.9924759	0.99320686	0.9939586	0.99473584	0.9955389	0.99637175	0.9972402	0.998148	0.99909884	1.0000947	1.0011408	1.0022339	1.0033716	1.0045512	1.0057613	1.0069928	1.0082314	1.0094625	1.0106677	1.0118287	1.0129279	1.0139475	1.0148731	1.0156877	1.0163832	1.01695	1.0173838	1.0176828	1.0178471	1.017882	1.0177958	1.0175941	1.0172877	1.0168891
0.9852099	0.9853351	0.98549616	0.9857029	0.985956	0.98626274	0.98661685	0.9870185	0.9874668	0.98795664	0.98848504	0.98904943	0.9896432	0.99026537	0.99091095	0.99157876	0.99226624	0.99297416	0.9937028	0.994451	0.9952251	0.9960255	0.9968587	0.9977277	0.9986389	0.9995948	1.0005997	1.0016538	1.0027579	1.003906	1.005094	1.0063121	1.0075477	1.0087869	1.0100127	1.0112094	1.0123553	1.0134342	1.0144279	1.0153226	1.0161031	1.0167592	1.0172861	1.0176771	1.0179324	1.0180546	1.0180488	1.0179211	1.017683	1.017342
0.98527044	0.98538303	0.9855342	0.98572904	0.9859727	0.9862648	0.98660624	0.9869952	0.9874295	0.9879044	0.9884175	0.9889659	0.9895434	0.99014854	0.9907786	0.9914285	0.99209803	0.99278617	0.99349153	0.9942168	0.99496216	0.9957336	0.9965333	0.9973666	0.9982387	0.9991552	1.0001179	1.0011318	1.0021968	1.00331	1.0044692	1.0056659	1.0068897	1.0081286	1.0093662	1.0105858	1.0117688	1.0128981	1.0139539	1.0149188	1.0157803	1.016522	1.0171381	1.017621	1.0179677	1.0181788	1.0182573	1.0182083	1.0180413	1.017764
0.9853452	0.9854482	0.9855896	0.98577297	0.9860066	0.98628795	0.9866177	0.9869942	0.9874149	0.98787683	0.98837686	0.98891073	0.98947537	0.9900655	0.9906803	0.9913155	0.99196875	0.9926378	0.99332404	0.9940278	0.9947503	0.99549323	0.9962631	0.9970636	0.9978986	0.9987749	0.99969816	1.0006685	1.0016931	1.0027684	1.0038931	1.0050628	1.0062666	1.0074959	1.0087348	1.0099688	1.0111796	1.0123489	1.0134567	1.014485	1.015419	1.0162425	1.0169444	1.0175174	1.0179542	1.0182545	1.0184207	1.018453	1.0183611	1.0181531
0.985434	0.9855284	0.9856597	0.9858349	0.9860579	0.98632973	0.9866486	0.9870144	0.98742294	0.9878732	0.9883609	0.98888254	0.9894343	0.9900122	0.9906139	0.99123454	0.9918738	0.9925293	0.993198	0.99388385	0.99458414	0.99530435	0.9960471	0.9968159	0.9976171	0.9984562	0.99933946	1.0002683	1.0012499	1.0022851	1.0033705	1.004507	1.0056853	1.0068954	1.0081279	1.009367	1.0105945	1.0117939	1.012944	1.0140277	1.0150254	1.015925	1.0167089	1.017368	1.0178952	1.0182848	1.0185373	1.0186548	1.0186428	1.018508
0.9855347	0.9856205	0.98574406	0.9859118	0.986127	0.9863884	0.98669785	0.9870535	0.98745203	0.9878914	0.9883675	0.98887813	0.98941904	0.9899856	0.9905759	0.9911867	0.99181384	0.99245596	0.9931123	0.9937801	0.99446404	0.99516255	0.9958806	0.996622	0.9973921	0.9981967	0.9990406	0.9999293	1.0008686	1.0018604	1.0029061	1.0040034	1.0051507	1.0063375	1.0075544	1.0087868	1.010022	1.0112416	1.0124248	1.0135547	1.0146109	1.015576	1.0164361	1.0171777	1.0177904	1.01827	1.0186105	1.0188143	1.0188837	1.0188261
0.9856471	0.98572534	0.98584145	0.9860024	0.9862089	0.98646235	0.986764	0.98710966	0.9874995	0.9879287	0.98839575	0.9888965	0.98942727	0.98998564	0.99056613	0.99116725	0.9917843	0.99241585	0.99306065	0.9937165	0.9943838	0.99506557	0.99576277	0.9964801	0.9972213	0.99799436	0.99880135	0.99965227	1.000549	1.0014982	1.0025008	1.0035584	1.0046674	1.0058234	1.007017	1.0082376	1.0094714	1.0107008	1.0119075	1.013073	1.0141768	1.0152038	1.0161325	1.016952	1.0176474	1.0182126	1.0186423	1.018933	1.0190854	1.0191084
0.9857721	0.98584276	0.9859517	0.98610604	0.98630613	0.98655194	0.9868446	0.98718274	0.98756343	0.9879837	0.9884423	0.98893446	0.98945755	0.99000764	0.99058	0.9911739	0.9917829	0.9924063	0.99304134	0.9936872	0.99434376	0.9950099	0.9956897	0.99638635	0.9971028	0.99784607	0.99861956	0.99943423	1.0002912	1.0011978	1.0021574	1.0031713	1.0042415	1.0053618	1.0065261	1.0077261	1.0089488	1.0101783	1.0113993	1.0125914	1.013735	1.014813	1.0158038	1.0166932	1.0174676	1.0181164	1.0186319	1.01901	1.0192497	1.019354
0.98590595	0.9859703	0.9860733	0.98622125	0.9864138	0.98665476	0.98694056	0.9872697	0.9876434	0.98805636	0.9885074	0.9889922	0.98950785	0.9900503	0.99061847	0.99120367	0.99180746	0.9924252	0.9930532	0.99369204	0.9943379	0.9949932	0.99565905	0.9963375	0.9970334	0.99775064	0.9984966	0.9992755	1.0000947	1.0009601	1.001877	1.0028474	1.0038744	1.0049547	1.0060849	1.0072576	1.0084616	1.0096847	1.0109088	1.012118	1.0132918	1.014411	1.0154566	1.0164107	1.0172582	1.0179862	1.0185852	1.0190485	1.0193744	1.0195615
0.9860501	0.9861086	0.9862058	0.98634803	0.9865349	0.98676765	0.9870471	0.9873712	0.98773766	0.9881438	0.9885882	0.9890655	0.989575	0.9901132	0.99067366	0.9912566	0.9918555	0.992468	0.9930919	0.9937253	0.99436456	0.99501115	0.9956662	0.99633145	0.99701047	0.9977054	0.9984242	0.9991727	0.99995774	1.0007838	1.0016584	1.0025871	1.0035692	1.0046072	1.0056993	1.0068381	1.008017	1.0092247	1.0104431	1.01166	1.0128542	1.0140059	1.0150974	1.0161084	1.0170228	1.0178256	1.0185047	1.0190513	1.019463	1.0197357
0.98620236	0.9862548	0.9863474	0.9864834	0.98666525	0.9868922	0.9871665	0.98748463	0.9878442	0.9882452	0.98868257	0.9891555	0.98965913	0.9901922	0.9907482	0.9913281	0.9919229	0.9925334	0.9931549	0.99378455	0.9944206	0.9950622	0.9957098	0.9963638	0.9970283	0.9977064	0.9984034	0.99912417	0.9998774	1.000667	1.0015029	1.002388	1.0033259	1.0043212	1.0053716	1.0064728	1.0076214	1.0088046	1.0100108	1.0112256	1.0124301	1.0136067	1.0147346	1.0157933	1.0167671	1.0176378	1.0183939	1.019022	1.0195171	1.0198737
0.9863631	0.9864101	0.9864983	0.98662925	0.98680615	0.98702854	0.9872961	0.98760873	0.98796284	0.98835737	0.98879004	0.9892581	0.98975706	0.9902867	0.9908408	0.99141634	0.9920102	0.9926193	0.99323994	0.99386847	0.9945018	0.9951411	0.9957838	0.99643135	0.9970856	0.9977501	0.99842864	0.99912626	0.9998508	1.0006088	1.0014071	1.0022511	1.0031466	1.0040962	1.0051037	1.0061647	1.0072758	1.0084312	1.0096169	1.0108223	1.012029	1.01322	1.0143739	1.0154734	1.0164989	1.0174308	1.0182582	1.018963	1.019539	1.0199796
0.9865311	0.9865728	0.9866553	0.9867823	0.98695475	0.98717314	0.987436	0.9877431	0.9880927	0.98848164	0.9889092	0.9893732	0.98986965	0.9903942	0.9909466	0.99152154	0.9921147	0.99272376	0.9933435	0.99397284	0.9946081	0.9952463	0.99588794	0.99653083	0.9971785	0.99783164	0.9984963	0.99917555	0.9998768	1.000605	1.0013684	1.0021753	1.0030293	1.003936	1.0048974	1.0059159	1.0069885	1.008109	1.0092678	1.010455	1.0116556	1.0128509	1.0140239	1.015155	1.0162222	1.0172104	1.0181001	1.0188787	1.0195321	1.0200542
0.98670435	0.98674107	0.9868209	0.98694307	0.9871118	0.98732454	0.9875837	0.98788583	0.9882307	0.98861533	0.98903805	0.9894978	0.9899906	0.9905146	0.99106467	0.99163836	0.9922325	0.9928422	0.99346524	0.99409664	0.99473333	0.9953738	0.996016	0.996659	0.9973033	0.9979508	0.99860525	0.9992688	0.99995005	1.0006536	1.0013885	1.0021583	1.0029743	1.0038377	1.0047566	1.0057296	1.0067602	1.0078408	1.0089676	1.0101309	1.0113168	1.0125098	1.0136917	1.0148441	1.0159476	1.0169816	1.0179291	1.0187737	1.0195007	1.0201027
0.98688614	0.9869182	0.986993	0.98711044	0.9872749	0.98748416	0.98773795	0.98803586	0.98837656	0.98875695	0.9891773	0.9896329	0.9901232	0.9906458	0.9911941	0.9917684	0.9923634	0.992975	0.99360085	0.99423665	0.99487764	0.995521	0.9961671	0.99681175	0.99745655	0.99810064	0.99874747	0.99940234	1.0000681	1.0007505	1.0014583	1.0021982	1.0029767	1.0038009	1.0046775	1.0056064	1.0065919	1.0076325	1.0087231	1.0098557	1.0110195	1.0122005	1.0133839	1.0145496	1.0156794	1.0167503	1.0177482	1.0186522	1.0194497	1.0201263
0.98707294	0.9870998	0.9871698	0.9872852	0.9874446	0.98764986	0.98790014	0.98819304	0.98853004	0.9889076	0.9893239	0.9897764	0.990264	0.9907845	0.99133193	0.9919083	0.9925042	0.99311996	0.9937486	0.994389	0.99503636	0.99568635	0.9963364	0.99698603	0.9976325	0.99827754	0.99892277	0.99957097	1.0002246	1.0008923	1.001579	1.0022906	1.0030363	1.0038241	1.0046586	1.0055465	1.0064862	1.0074841	1.0085342	1.0096322	1.0107682	1.0119326	1.013107	1.0142763	1.0154225	1.0165254	1.0175642	1.0185225	1.019382	1.020129
0.987264	0.98728734	0.9873535	0.9874647	0.9876198	0.98782206	0.9880675	0.98835737	0.9886903	0.9890638	0.98947626	0.9899268	0.9904133	0.9909319	0.9914802	0.99205524	0.99265414	0.99327344	0.99390835	0.9945535	0.9952068	0.99586403	0.9965227	0.99717844	0.99783105	0.99848074	0.9991263	0.9997715	1.0004185	1.0010744	1.0017438	1.0024328	1.0031518	1.0039053	1.0047024	1.0055469	1.0064445	1.0073974	1.0084057	1.0094638	1.0105681	1.0117071	1.0128663	1.0140336	1.0151877	1.0163114	1.0173845	1.0183873	1.0193044	1.0201161
0.98746085	0.98747957	0.98754144	0.9876481	0.98780084	0.9879986	0.9882418	0.98852724	0.9888556	0.98922586	0.98963547	0.9900836	0.9905675	0.9910859	0.9916341	0.9922117	0.9928117	0.99343497	0.9940745	0.9947279	0.9953883	0.9960552	0.9967215	0.99738634	0.99804807	0.99870324	0.9993545	1.0000002	1.0006454	1.0012927	1.0019501	1.0026214	1.003315	1.0040404	1.0048013	1.0056076	1.0064641	1.0073729	1.0083376	1.0093558	1.0104222	1.0115308	1.0126697	1.0138248	1.0149786	1.0161152	1.0172135	1.018254	1.0192198	1.0200918
0.9876608	0.9876762	0.987734	0.98783815	0.98798543	0.9881802	0.9884191	0.9887014	0.9890263	0.9893932	0.9897999	0.9902457	0.99072784	0.9912446	0.99179333	0.99237156	0.9929765	0.9936043	0.9942486	0.9949085	0.99557847	0.9962543	0.9969319	0.9976076	0.9982792	0.9989442	0.99960196	1.0002528	1.0008999	1.0015448	1.0021935	1.0028511	1.0035269	1.0042254	1.0049585	1.0057267	1.0065436	1.0074103	1.0083317	1.0093073	1.0103354	1.011408	1.0125191	1.0136567	1.0148033	1.0159428	1.0170587	1.0181302	1.0191368	1.0200609
0.9878675	0.98787665	0.9879309	0.9880296	0.98817456	0.9883656	0.9886007	0.98887986	0.9892003	0.9895649	0.9899679	0.99041116	0.990893	0.9914089	0.991958	0.9925382	0.9931447	0.99377674	0.994429	0.99509645	0.9957743	0.9964619	0.9971508	0.9978391	0.9985235	0.99919945	0.99986726	1.0005267	1.0011784	1.0018251	1.0024707	1.0031198	1.0037799	1.0044591	1.0051638	1.005902	1.0066818	1.007509	1.008387	1.0093198	1.0103058	1.0113416	1.0124211	1.0135326	1.0146656	1.0158035	1.0169269	1.0180197	1.0190599	1.02003
0.9880753	0.9880817	0.98813164	0.98822755	0.9883683	0.98855525	0.9887867	0.98906183	0.9893807	0.98974085	0.990141	0.9905815	0.9910603	0.99157494	0.992126	0.99270684	0.9933175	0.9939534	0.99461067	0.99528736	0.9959762	0.9966747	0.99737597	0.9980774	0.99877506	0.9994652	1.0001463	1.0008179	1.0014776	1.0021299	1.0027752	1.0034211	1.0040722	1.0047363	1.0054184	1.00613	1.0068756	1.0076658	1.0085037	1.0093927	1.0103377	1.0113329	1.0123756	1.0134593	1.0145704	1.0156966	1.0168232	1.0179284	1.0189948	1.0200034
0.9882883	0.98828995	0.98833555	0.98842865	0.98856574	0.9887478	0.98897517	0.9892475	0.9895615	0.9899184	0.9903167	0.9907549	0.9912311	0.9917464	0.99229527	0.9928782	0.9934918	0.9941328	0.994797	0.9954807	0.9961802	0.9968895	0.9976049	0.9983211	0.99903333	0.9997404	1.0004356	1.0011203	1.0017924	1.0024538	1.0031056	1.0037525	1.0043975	1.0050497	1.0057175	1.0064046	1.0071224	1.0078782	1.0086776	1.0095279	1.0104284	1.0113838	1.0123883	1.0134375	1.0145231	1.0156327	1.0167516	1.017863	1.0189472	1.0199863
0.9885043	0.98850125	0.988543	0.9886313	0.9887647	0.98894346	0.98916763	0.9894364	0.9897465	0.9900995	0.9904944	0.9909288	0.9914043	0.99191844	0.9924682	0.99305236	0.9936693	0.9943144	0.9949852	0.99567735	0.9963853	0.99710757	0.99783564	0.9985679	0.99929637	1.0000196	1.0007327	1.0014338	1.0021219	1.0027944	1.0034564	1.0041078	1.0047542	1.005401	1.0060555	1.0067253	1.0074198	1.0081455	1.0089107	1.0097203	1.0105809	1.0114934	1.0124589	1.0134717	1.0145272	1.0156142	1.0167195	1.0178288	1.0189234	1.0199841
0.9887237	0.98871607	0.988753	0.9888378	0.9889678	0.98914236	0.98936313	0.98962647	0.98993415	0.9902834	0.9906745	0.99110675	0.99157983	0.9920923	0.99264187	0.99322677	0.9938463	0.9944955	0.9951724	0.99587286	0.9965914	0.99732554	0.99806803	0.9988153	0.999562	1.0003043	1.0010374	1.0017551	1.0024592	1.0031493	1.0038226	1.0044833	1.0051346	1.0057802	1.0064286	1.0070862	1.0077611	1.0084606	1.009195	1.0099695	1.0107918	1.0116638	1.0125881	1.0135639	1.0145836	1.0156437	1.0167307	1.0178306	1.018927	1.0200043
0.98894554	0.9889322	0.98896646	0.9890467	0.989173	0.98934346	0.98956007	0.9898198	0.99012226	0.9904679	0.9908572	0.9912859	0.9917567	0.992267	0.99281603	0.9934025	0.9940241	0.99467707	0.99535936	0.9960677	0.99679613	0.9975424	0.99829894	0.9990625	0.99982756	1.0005876	1.0013398	1.0020795	1.0028051	1.0035119	1.0042021	1.0048765	1.0055367	1.0061867	1.0068333	1.0074837	1.0081432	1.0088235	1.0095308	1.0102735	1.0110592	1.011893	1.0127769	1.0137128	1.0146962	1.0157255	1.0167873	1.0178727	1.0189658	1.0200503
0.98917013	0.98915327	0.98918223	0.98925865	0.98938066	0.98954785	0.9897591	0.9900154	0.99031353	0.99065554	0.9910401	0.9914669	0.9919346	0.99244255	0.99299145	0.993578	0.9942008	0.99485785	0.99554545	0.99626005	0.9969998	0.99775654	0.99852765	0.9993084	1.000091	1.0008712	1.001645	1.0024067	1.0031528	1.0038812	1.004591	1.0052816	1.0059543	1.006614	1.007264	1.0079099	1.0085621	1.0092274	1.0099131	1.0106279	1.0113806	1.0121782	1.0130223	1.0139186	1.0148656	1.0158604	1.0168939	1.0179603	1.019042	1.0201274
0.9893968	0.98937505	0.98940057	0.9894722	0.9895899	0.9897527	0.9899604	0.9902124	0.9905057	0.9908448	0.9912253	0.9916472	0.9921121	0.9926194	0.99316615	0.99375194	0.9943761	0.9950363	0.9957291	0.99645174	0.99719894	0.9979677	0.9987527	0.99954927	1.0003508	1.0011523	1.0019464	1.0027316	1.0035014	1.0042534	1.0049845	1.0056958	1.0063857	1.007058	1.0077161	1.0083658	1.0090129	1.0096682	1.0103371	1.011029	1.0117537	1.0125173	1.0133264	1.0141839	1.0150921	1.016051	1.0170538	1.018094	1.01916	1.0202395
0.98962504	0.98959965	0.9896207	0.9896884	0.9898016	0.98996073	0.9901636	0.9904107	0.99070007	0.9910351	0.99141127	0.99182934	0.9922916	0.9927944	0.99333966	0.993926	0.9945502	0.99521345	0.9959103	0.9966388	0.9973952	0.9981758	0.9989741	0.9997848	1.0006049	1.0014274	1.0022452	1.0030534	1.0038487	1.0046256	1.0053813	1.0061147	1.006825	1.0075142	1.0081855	1.0088418	1.0094918	1.0101429	1.0107987	1.0114743	1.0121744	1.0129082	1.0136837	1.0145051	1.0153754	1.0162972	1.0172669	1.0182788	1.0193236	1.0203912
0.9898572	0.98982733	0.98984325	0.98990595	0.9900155	0.9901696	0.99036825	0.9906113	0.99089724	0.9912256	0.9915975	0.992012	0.9924695	0.99296993	0.9935134	0.9940989	0.9947232	0.99538785	0.9960883	0.9968229	0.99758714	0.99837756	0.9991879	1.0000153	1.000854	1.0016972	1.0025367	1.0033708	1.0041912	1.0049939	1.0057768	1.0065353	1.0072697	1.0079796	1.0086673	1.0093372	1.0099938	1.010644	1.011295	1.0119574	1.0126387	1.0133473	1.0140918	1.0148792	1.0157148	1.0165992	1.0175339	1.0185149	1.019535	1.0205852
0.990091	0.99005556	0.9900684	0.9901266	0.9902316	0.9903807	0.99057454	0.99081343	0.9910938	0.9914178	0.99178445	0.9921955	0.99264914	0.99314624	0.993686	0.9942701	0.9948943	0.9955592	0.9962625	0.9970026	0.9977744	0.99857414	0.999397	1.0002401	1.0010949	1.0019583	1.0028224	1.00368	1.0045278	1.0053582	1.0061693	1.006955	1.0077158	1.00845	1.0091586	1.0098451	1.010513	1.0111687	1.0118203	1.0124744	1.0131412	1.01383	1.0145493	1.0153065	1.0161074	1.016956	1.0178564	1.0188041	1.0197957	1.0208253
0.99032664	0.99028736	0.9902943	0.9903485	0.9904486	0.99059457	0.9907832	0.99101543	0.9912916	0.991611	0.9919729	0.99237734	0.99282825	0.9933213	0.9938583	0.99443877	0.99506336	0.9957285	0.9964336	0.9971777	0.99795574	0.9987647	0.99959886	1.0004561	1.0013286	1.0022106	1.003098	1.0039811	1.0048552	1.0057157	1.0065558	1.0073718	1.008161	1.008922	1.0096549	1.0103617	1.0110464	1.0117124	1.0123677	1.0130206	1.0136791	1.014353	1.0150512	1.0157812	1.0165504	1.0173663	1.0182306	1.0191457	1.0201083	1.0211122
0.99056417	0.99052	0.990524	0.9905725	0.99066824	0.9908081	0.9909921	0.99122053	0.99149066	0.9918044	0.99216115	0.9925627	0.9930068	0.9934962	0.9940295	0.99460757	0.9952295	0.99589485	0.99660045	0.99734825	0.9981311	0.9989481	0.9997937	1.0006641	1.0015525	1.0024543	1.0033634	1.0042716	1.0051736	1.0060624	1.0069325	1.0077797	1.0086001	1.0093918	1.0101522	1.0108846	1.0115888	1.0122713	1.0129374	1.0135928	1.0142481	1.0149118	1.015592	1.0163007	1.0170431	1.0178282	1.01866	1.0195407	1.0204716	1.0214494
0.9908035	0.99075437	0.9907523	0.9907994	0.9908888	0.9910251	0.99120337	0.9914262	0.99169207	0.99200004	0.9923511	0.99274653	0.9931863	0.9936698	0.99419993	0.99477327	0.9953938	0.9960568	0.9967641	0.99751306	0.99830085	0.99912524	0.99998105	1.0008633	1.0017679	1.0026883	1.0036182	1.0045513	1.0054798	1.0063974	1.0072997	1.0081798	1.009033	1.0098556	1.0106479	1.0114071	1.0121367	1.0128391	1.0135198	1.0141845	1.0148424	1.0155008	1.0161711	1.0168607	1.0175802	1.0183381	1.0191386	1.0199876	1.0208865	1.0218346
0.9910442	0.9909906	0.99098486	0.9910247	0.99111193	0.9912422	0.99141616	0.9916339	0.9918935	0.9921956	0.9925417	0.9929301	0.9933657	0.99384356	0.9943675	0.9949386	0.99555475	0.99621713	0.996924	0.9976745	0.9984656	0.99929506	1.0001591	1.0010529	1.0019722	1.0029097	1.0038607	1.0048175	1.0057733	1.0067213	1.007654	1.0085665	1.0094541	1.010312	1.0111369	1.0119282	1.0126858	1.0134125	1.0141121	1.0147921	1.0154564	1.0161167	1.0167799	1.0174581	1.0181594	1.0188928	1.0196649	1.0204837	1.0213532	1.0222713
0.9912867	0.9912282	0.99121785	0.9912544	0.9913361	0.9914616	0.9916304	0.9918424	0.9920962	0.992393	0.9927325	0.9931158	0.99354345	0.99401784	0.9945357	0.99510205	0.9957144	0.9963737	0.9970793	0.99783	0.99862415	0.9994591	1.0003295	1.0012347	1.0021657	1.0031213	1.004091	1.0050708	1.0060521	1.00703	1.0079948	1.0089414	1.009864	1.0107563	1.0116172	1.0124426	1.0132312	1.0139875	1.0147111	1.0154103	1.0160867	1.0167537	1.0174166	1.0180881	1.0187749	1.0194885	1.0202378	1.0210286	1.0218672	1.0227568
0.9915307	0.9914678	0.9914536	0.9914854	0.9915618	0.99168277	0.9918466	0.9920531	0.99230057	0.9925915	0.9929258	0.99330145	0.9937226	0.9941894	0.99470264	0.9952636	0.99587196	0.9965275	0.99723154	0.99798155	0.9987755	0.9996147	1.0004919	1.0014051	1.0023493	1.00332	1.0043081	1.005311	1.0063176	1.0073229	1.0083193	1.0093012	1.010259	1.0111886	1.0120854	1.0129472	1.0137728	1.0145596	1.0153122	1.0160334	1.0167298	1.0174074	1.018076	1.018745	1.0194242	1.0201231	1.0208515	1.0216173	1.0224295	1.0232899
0.9917761	0.99170893	0.99168974	0.99171734	0.9917893	0.99190557	0.99206394	0.99226373	0.9925068	0.9927904	0.99311846	0.9934877	0.9939022	0.9943627	0.9948696	0.9954247	0.99602777	0.99667805	0.9973791	0.99812734	0.9989235	0.9997628	1.0006458	1.0015669	1.002522	1.0035056	1.0045114	1.0055349	1.0065672	1.0076002	1.008628	1.0096426	1.010637	1.0116042	1.0125405	1.013441	1.0143024	1.0151253	1.0159103	1.016659	1.0173782	1.0180745	1.0187528	1.019425	1.0201005	1.0207916	1.0215026	1.0222486	1.0230352	1.0238695
0.9920221	0.9919512	0.99192834	0.9919511	0.9920183	0.99212974	0.99228233	0.9924768	0.99271363	0.9929907	0.9933113	0.99367523	0.9940823	0.99453545	0.9950357	0.9955836	0.99618053	0.9968268	0.9975239	0.9982693	0.9990634	0.99990547	1.0007917	1.0017188	1.0026835	1.0036794	1.004702	1.005745	1.0067997	1.0078608	1.0089185	1.0099658	1.0109965	1.0120025	1.0129782	1.0139188	1.0148208	1.0156814	1.016501	1.0172826	1.0180296	1.0187471	1.0194409	1.0201226	1.0208005	1.0214868	1.0221876	1.0229175	1.0236831	1.0244923
0.99226964	0.99219424	0.9921677	0.99218553	0.99224925	0.992355	0.99250275	0.99269295	0.99292207	0.99319446	0.9935066	0.993863	0.9942628	0.9947082	0.99520147	0.9957412	0.99633354	0.99697286	0.99766356	0.9984058	0.99919915	1.0000409	1.0009291	1.001861	1.0028325	1.0038408	1.0048784	1.0059395	1.0070171	1.0081028	1.0091898	1.0102714	1.011338	1.0123824	1.0133976	1.0143794	1.0153217	1.0162241	1.0170825	1.0179006	1.0186778	1.0194234	1.0201384	1.0208349	1.02152	1.0222062	1.0229021	1.0236197	1.0243685	1.0251567
0.9925175	0.9924391	0.99240875	0.99242276	0.9924817	0.99258214	0.9927249	0.99290764	0.99313277	0.99339724	0.993703	0.99405175	0.99444443	0.9948822	0.9953676	0.9958999	0.9964824	0.99711716	0.99780303	0.9985404	0.9993299	1.0001698	1.0010589	1.001995	1.0029731	1.0039902	1.0050406	1.0061188	1.0072161	1.0083266	1.0094432	1.0105562	1.0116577	1.0127404	1.0137964	1.0148207	1.0158064	1.0167499	1.0176505	1.0185076	1.0193212	1.0200968	1.0208384	1.0215536	1.0222536	1.022946	1.0236417	1.0243527	1.0250877	1.0258588
0.9927674	0.9926842	0.9926495	0.99266106	0.99271446	0.99281144	0.9929484	0.9931264	0.9933444	0.9936019	0.9939005	0.9942421	0.9946265	0.9950572	0.9955335	0.9960579	0.99663246	0.9972584	0.9979372	0.9986707	0.9994558	1.0002936	1.0011824	1.0021186	1.0031024	1.0041273	1.0051893	1.0062819	1.0073985	1.0085332	1.0096759	1.0108202	1.0119553	1.0130764	1.014173	1.0152391	1.0162696	1.0172584	1.0182017	1.0191013	1.0199552	1.0207648	1.021537	1.0222778	1.0229958	1.0237006	1.0244011	1.0251099	1.0258373	1.0265946
0.99301726	0.99293166	0.9928927	0.99289906	0.9929501	0.99304205	0.9931735	0.99334586	0.9935563	0.99380845	0.99409974	0.994434	0.9948103	0.9952313	0.9956993	0.99621516	0.9967826	0.99739945	0.9980712	0.99879664	0.99957603	1.00041	1.0012969	1.0022357	1.0032225	1.0042527	1.0053251	1.0064313	1.007565	1.0087206	1.0098882	1.0110618	1.0122313	1.0133896	1.0145264	1.0156358	1.0167105	1.0177451	1.0187352	1.0196778	1.0205741	1.0214236	1.0222311	1.0230014	1.0237427	1.0244648	1.0251759	1.0258878	1.0266128	1.0273607
0.99326783	0.99317867	0.99313694	0.9931401	0.993186	0.9932731	0.99339986	0.99356663	0.99377155	0.9940166	0.9943016	0.9946268	0.9949948	0.9954068	0.9958658	0.99637336	0.99692965	0.99753886	0.99820256	0.9989203	0.99969375	1.000522	1.0014056	1.0023438	1.0033313	1.0043674	1.0054468	1.0065647	1.0077134	1.0088885	1.0100806	1.0112826	1.0124836	1.013678	1.0148557	1.0160065	1.0171262	1.0182074	1.0192441	1.0202343	1.0211748	1.022068	1.0229152	1.0237191	1.0244905	1.0252342	1.0259607	1.0266829	1.0274087	1.0281526
0.9935186	0.9934268	0.9933819	0.9933817	0.99342394	0.9935064	0.99362904	0.9937897	0.993988	0.99422574	0.99450356	0.9948217	0.99518085	0.99558425	0.9960333	0.99653167	0.9970785	0.99767786	0.99833184	0.9990411	0.9998077	1.0006297	1.0015088	1.0024438	1.0034318	1.0044703	1.005556	1.0066826	1.0078461	1.0090386	1.0102532	1.0114816	1.0127139	1.0139424	1.0151588	1.0163522	1.017516	1.0186446	1.0197301	1.0207684	1.0217574	1.0226961	1.0235854	1.0244288	1.0252328	1.0260044	1.0267527	1.0274874	1.0282216	1.028967
0.9937703	0.9936756	0.99362785	0.9936234	0.99366176	0.993741	0.99385864	0.9940142	0.9942063	0.9944377	0.99470764	0.9950167	0.9953678	0.9957613	0.9962016	0.99668974	0.9972273	0.9978172	0.99846023	0.9991605	0.9999174	1.0007328	1.0016055	1.0025367	1.0035236	1.0045638	1.005653	1.0067874	1.0079628	1.0091712	1.0104052	1.0116578	1.0129194	1.0141811	1.0154346	1.0166698	1.01788	1.0190547	1.0201888	1.0212777	1.0223162	1.0233035	1.0242387	1.0251245	1.025966	1.026771	1.0275446	1.0282995	1.0290467	1.0297966
0.99402124	0.99392426	0.99387395	0.9938669	0.99390215	0.9939767	0.9940894	0.99423885	0.99442714	0.9946507	0.99491304	0.99521536	0.99555737	0.99594194	0.9963722	0.9968498	0.99737674	0.99795496	0.9985875	0.9992782	1.0000249	1.0008321	1.0016987	1.0026239	1.0036058	1.0046451	1.0057379	1.006878	1.0080631	1.0092863	1.0105369	1.0118126	1.0131007	1.0143951	1.0156841	1.016961	1.0182141	1.0194367	1.0206202	1.021759	1.0228491	1.0238867	1.0248705	1.0258033	1.0266869	1.0275279	1.0283343	1.0291138	1.0298792	1.0306396
0.99427336	0.9941735	0.99412036	0.9941112	0.99414253	0.9942135	0.99432206	0.99446714	0.9946481	0.99486613	0.9951213	0.99541515	0.99574846	0.9961238	0.9965434	0.9970098	0.99752545	0.9980931	0.9987149	0.9993937	1.0001314	1.0009276	1.0017856	1.0027046	1.0036827	1.0047194	1.0058116	1.0069556	1.0081486	1.009382	1.0106494	1.0119445	1.0132587	1.0145824	1.015907	1.017222	1.0185184	1.0197866	1.0210211	1.0222116	1.0233537	1.0244429	1.0254799	1.0264608	1.027391	1.0282733	1.0291156	1.0299249	1.0307137	1.0314914
0.9945243	0.99442226	0.9943667	0.99435556	0.9943832	0.9944511	0.9945542	0.99469596	0.99487185	0.99508256	0.995331	0.995617	0.9959406	0.9963063	0.9967158	0.9971719	0.9976765	0.9982318	0.9988421	0.9995099	1.000235	1.0010215	1.0018693	1.0027786	1.0037518	1.004784	1.0058751	1.0070219	1.008219	1.0094615	1.0107436	1.0120571	1.0133933	1.0147455	1.0161026	1.0174546	1.0187931	1.0201086	1.0213902	1.0226316	1.0238274	1.0249721	1.0260617	1.0270946	1.0280737	1.0290017	1.0298845	1.0307298	1.0315456	1.0323455
0.9947755	0.9946722	0.9946147	0.9946003	0.9946269	0.99468994	0.99479043	0.9949251	0.9950961	0.99530184	0.9955424	0.9958198	0.99613583	0.996492	0.9968907	0.99733555	0.99782836	0.9983722	0.99897045	0.9996241	1.0003376	1.0011122	1.0019486	1.00285	1.0038147	1.0048414	1.0059296	1.0070747	1.0082754	1.0095248	1.0108185	1.0121485	1.0135052	1.0148832	1.0162716	1.0176584	1.0190369	1.0203975	1.0217274	1.0230212	1.0242698	1.0254693	1.0266138	1.0277007	1.0287329	1.0297102	1.0306375	1.0315214	1.0323716	1.0331985
0.99502563	0.99492204	0.9948628	0.994846	0.9948689	0.99492884	0.9950262	0.9951578	0.9953223	0.99552196	0.99575526	0.99602586	0.996333	0.9966789	0.9970674	0.9975015	0.9979822	0.9985126	0.99909854	0.99973965	1.0004404	1.0012015	1.0020267	1.002916	1.0038712	1.0048898	1.0059738	1.0071174	1.008319	1.0095735	1.0108755	1.0122191	1.0135947	1.0149944	1.0164108	1.0178325	1.0192499	1.0206528	1.0220304	1.0233746	1.0246783	1.0259327	1.0271337	1.0282774	1.0293646	1.0303937	1.0313696	1.0322971	1.0331868	1.0340445
0.9952749	0.9951703	0.9951103	0.9950911	0.99511176	0.99516976	0.9952634	0.9953895	0.99554896	0.9957427	0.9959705	0.996233	0.9965316	0.99686927	0.99724734	0.9976688	0.99813783	0.9986564	0.9992279	0.9998552	1.000542	1.0012898	1.0021027	1.002979	1.0039232	1.0049336	1.0060098	1.0071493	1.0083498	1.0096072	1.0109149	1.0122687	1.0136614	1.015083	1.0165257	1.0179783	1.019432	1.0208753	1.0223	1.0236945	1.0250504	1.0263608	1.0276197	1.0288217	1.029966	1.0310491	1.0320777	1.0330533	1.0339859	1.034881
0.9955239	0.99541855	0.99535656	0.99533695	0.9953553	0.9954107	0.99550027	0.995624	0.9957784	0.99596703	0.9961879	0.99644315	0.99673194	0.99706054	0.9974282	0.9978387	0.9982944	0.99880135	0.99935824	0.9999712	1.0006441	1.0013779	1.0021765	1.0030397	1.0039718	1.004971	1.006039	1.0071715	1.0083683	1.0096263	1.010939	1.0123014	1.013707	1.0151471	1.0166137	1.0180951	1.0195826	1.0210664	1.022535	1.0239795	1.0253874	1.0267537	1.0280695	1.0293304	1.0305333	1.031676	1.032758	1.0337869	1.034765	1.0357032
0.99577063	0.9956656	0.9956034	0.99558187	0.9955993	0.9956517	0.995738	0.99585855	0.9960092	0.9961913	0.9964057	0.9966541	0.9969353	0.9972536	0.9976119	0.9980111	0.99845463	0.99894667	0.99949145	1.000089	1.0007468	1.0014659	1.0022484	1.0030986	1.0040166	1.0050039	1.00606	1.0071862	1.0083781	1.0096322	1.0109476	1.0123167	1.013732	1.0151879	1.0166739	1.0181829	1.0197031	1.0212243	1.0227348	1.0242267	1.0256872	1.0271082	1.0284829	1.0298026	1.0310655	1.0322676	1.0334095	1.0344924	1.0355221	1.0365051
0.99601746	0.9959102	0.9958488	0.99582726	0.995843	0.99589324	0.9959776	0.99609315	0.99624074	0.9964182	0.9966254	0.9968668	0.99714047	0.99744904	0.99779683	0.9981848	0.99861735	0.9990952	0.9996257	1.0002091	1.0008509	1.0015533	1.002321	1.0031562	1.0040588	1.0050323	1.0060765	1.0071921	1.0083767	1.0096284	1.0109419	1.0123136	1.013737	1.0152063	1.0167116	1.0182441	1.019793	1.0213493	1.0229003	1.024437	1.0259488	1.0274247	1.0288564	1.0302366	1.0315605	1.0328236	1.0340257	1.0351676	1.0362518	1.0372856
0.9962618	0.9961548	0.99609256	0.99607	0.9960858	0.9961345	0.996216	0.99632937	0.99647176	0.996645	0.99684757	0.99708194	0.99734735	0.99764824	0.99798477	0.99836206	0.99878126	0.9992466	0.99976164	1.0003306	1.0009559	1.0016433	1.0023938	1.0032109	1.0040994	1.0050577	1.0060877	1.007192	1.0083656	1.0096107	1.0109215	1.0122954	1.0137241	1.0152029	1.0167236	1.0182769	1.0198532	1.0214425	1.023032	1.024612	1.0261717	1.0277001	1.0291901	1.0306296	1.0320156	1.0333422	1.0346066	1.0358083	1.0369502	1.0380383
0.99650395	0.9963982	0.996336	0.99631345	0.99632716	0.99637455	0.99645495	0.9965646	0.9967051	0.996873	0.9970702	0.99729735	0.9975566	0.997848	0.99817544	0.9985409	0.99894756	0.9994009	0.99990135	1.0004544	1.0010638	1.0017331	1.0024668	1.0032673	1.0041372	1.0050806	1.0060955	1.0071858	1.0083483	1.0095843	1.0108904	1.0122613	1.0136935	1.01518	1.0167131	1.0182852	1.0198839	1.0215018	1.0231282	1.0247505	1.0263566	1.0279375	1.0294821	1.0309819	1.032429	1.0338198	1.0351473	1.036413	1.0376157	1.0387604
0.99674505	0.9966403	0.99657714	0.9965548	0.9965688	0.9966147	0.9966936	0.9968008	0.9969377	0.99710125	0.9972944	0.9975154	0.9977671	0.9980498	0.99836814	0.9987234	0.9991179	0.99955577	1.0000437	1.0005803	1.0011724	1.0018255	1.002542	1.0033233	1.0041761	1.0051003	1.0061004	1.0071745	1.0083237	1.0095494	1.0108477	1.0122143	1.0136454	1.0151366	1.0166799	1.0182661	1.0198869	1.0215322	1.0231911	1.024851	1.0265025	1.0281339	1.029733	1.0312909	1.0328014	1.0342547	1.0356487	1.0369769	1.0382437	1.0394502
0.9969826	0.99687874	0.9968175	0.99679554	0.99680847	0.996855	0.99693227	0.9970378	0.9971706	0.99733055	0.9975188	0.9977347	0.99798024	0.99825454	0.99856335	0.9989065	0.99928975	0.9997164	1.0001873	1.0007097	1.0012858	1.0019202	1.0026177	1.0033811	1.0042142	1.005121	1.0061023	1.0071591	1.0082941	1.0095061	1.0107944	1.0121541	1.0135834	1.0150753	1.0166255	1.0182244	1.0198623	1.0215316	1.0232207	1.0249172	1.02661	1.0282892	1.0299416	1.0315573	1.0331285	1.034646	1.0361048	1.0375009	1.0388321	1.0401022
0.9972173	0.99711555	0.997056	0.9970344	0.9970474	0.9970928	0.9971695	0.9972724	0.9974033	0.9975605	0.9977444	0.9979546	0.9981923	0.9984597	0.99876016	0.99909383	0.99946487	0.99987763	1.0003352	1.0008407	1.0014007	1.0020175	1.0026957	1.0034397	1.0042535	1.0051392	1.006101	1.0071412	1.0082594	1.0094564	1.0107312	1.0120825	1.0135064	1.014998	1.0165511	1.018158	1.019812	1.0215011	1.0232173	1.0249475	1.0266802	1.0284039	1.0301083	1.0317806	1.0334113	1.0349928	1.0365164	1.0379804	1.0393801	1.040714
0.99745053	0.9973508	0.9972917	0.9972703	0.99728477	0.99733037	0.99740565	0.9975081	0.9976372	0.99779	0.9979703	0.9981757	0.9984076	0.99866766	0.99895865	0.9992831	0.9996436	1.000042	1.0004864	1.0009762	1.0015188	1.0021178	1.0027761	1.0035003	1.0042936	1.0051594	1.0061014	1.0071212	1.0082201	1.009401	1.0106614	1.0120007	1.0134172	1.014904	1.0164577	1.0180707	1.019736	1.0214435	1.0231825	1.0249435	1.0267123	1.02848	1.0302325	1.0319595	1.0336492	1.0352936	1.0368843	1.038415	1.0398831	1.0412852
0.99767935	0.9975818	0.99752414	0.9975048	0.9975192	0.99756557	0.99764025	0.99774194	0.9978686	0.99801993	0.9981968	0.99839705	0.9986232	0.9988759	0.99916065	0.9994741	0.9998237	1.0002099	1.000639	1.0011142	1.0016396	1.0022198	1.0028604	1.003564	1.0043366	1.0051806	1.0061008	1.0071002	1.0081794	1.0093405	1.0105854	1.01191	1.0133152	1.0147955	1.0163473	1.0179638	1.0196369	1.0213579	1.0231184	1.0249051	1.0267098	1.0285158	1.0303142	1.0320933	1.0338411	1.0355468	1.0372027	1.0388019	1.040339	1.041811
0.997905	0.99781007	0.9977548	0.9977361	0.9977526	0.9977999	0.99787354	0.99797505	0.9981006	0.9982495	0.99842155	0.9986191	0.998839	0.9990868	0.9993613	0.9996673	1.0000048	1.0003804	1.0007958	1.0012555	1.0017648	1.0023267	1.0029476	1.00363	1.0043805	1.0052032	1.0061016	1.0070778	1.0081365	1.0092776	1.0105033	1.0118122	1.0132035	1.0146745	1.0162206	1.0178367	1.019515	1.0212471	1.0230237	1.0248346	1.0266682	1.0285125	1.0303555	1.032185	1.0339881	1.0357534	1.0374733	1.0391403	1.0407473	1.042289
0.9981284	0.9980351	0.9979822	0.99796534	0.9979832	0.99802965	0.998105	0.99820584	0.99833024	0.99847794	0.998648	0.99884033	0.99905705	0.99929744	0.9995657	0.99986196	1.0001903	1.000554	1.000955	1.0014005	1.0018936	1.0024366	1.0030379	1.0037005	1.0044291	1.0052297	1.0061026	1.0070572	1.0080929	1.0092121	1.0104173	1.0117084	1.0130833	1.0145421	1.0160803	1.0176923	1.0193726	1.0211116	1.022902	1.0247334	1.0265946	1.0284728	1.030355	1.0322306	1.0340873	1.0359128	1.037696	1.0394297	1.0411063	1.0427194
0.99834603	0.9982555	0.9982057	0.99819154	0.9982101	0.9982585	0.9983343	0.99843514	0.9985591	0.9987054	0.99887246	0.9990616	0.9992735	0.9995096	0.9997706	1.000059	1.000377	1.000729	1.0011181	1.0015484	1.0020251	1.002551	1.0031328	1.0037733	1.0044806	1.005257	1.0061079	1.0070372	1.0080496	1.0091449	1.0103276	1.011598	1.0129557	1.0144004	1.0159268	1.0175328	1.0192102	1.0209544	1.0227543	1.0246025	1.0264866	1.0283952	1.030315	1.0322353	1.0341425	1.0360241	1.0378698	1.039669	1.0414139	1.0430999
0.9985605	0.9984733	0.99842614	0.99841475	0.9984353	0.99848443	0.9985609	0.99866146	0.9987857	0.9989295	0.9990964	0.99928176	0.99949086	0.99972165	0.9999759	1.0002564	1.0005664	1.0009077	1.0012835	1.0017	1.0021592	1.0026684	1.0032302	1.0038512	1.0045351	1.0052884	1.0061144	1.0070199	1.0080053	1.0090772	1.0102363	1.0114855	1.0128222	1.0142491	1.015762	1.0173571	1.0190297	1.0207741	1.0225819	1.0244428	1.026347	1.0282817	1.0302352	1.0321969	1.0341514	1.0360875	1.037993	1.0398582	1.041672	1.0434281
0.9987719	0.9986871	0.9986421	0.9986327	0.99865675	0.9987076	0.99878466	0.9988864	0.9990103	0.9991543	0.99931836	0.99950343	0.99970704	0.9999343	1.0001823	1.0004556	1.0007558	1.0010874	1.0014517	1.0018544	1.002299	1.0027903	1.0033333	1.0039324	1.0045944	1.0053233	1.0061258	1.0070041	1.0079651	1.0090103	1.010145	1.0113688	1.0126836	1.0140911	1.0155864	1.0171701	1.0188346	1.0205756	1.0223856	1.0242559	1.0261767	1.0281345	1.0301199	1.0321182	1.0341176	1.0361046	1.0380677	1.0399953	1.0418785	1.0437053
0.9989766	0.9988958	0.99885404	0.99884766	0.9988731	0.99892616	0.99900615	0.9991085	0.999232	0.999376	0.9995397	0.9997203	0.9999233	1.0001452	1.0003891	1.0006559	1.0009481	1.0012685	1.0016224	1.0020114	1.0024408	1.0029153	1.0034393	1.0040184	1.0046587	1.0053637	1.0061405	1.0069933	1.0079275	1.0089461	1.0100523	1.0112511	1.012542	1.0139266	1.0154037	1.0169713	1.018626	1.0203595	1.022168	1.0240449	1.0259761	1.0279545	1.0299659	1.0319989	1.0340402	1.0360756	1.0380938	1.0400827	1.042031	1.0439293
0.9991771	0.9991	0.99906147	0.9990585	0.99908626	0.9991424	0.9992223	0.99932724	0.9994519	0.99959517	0.9997577	0.99993813	1.0001374	1.0003563	1.0005952	1.0008563	1.0011407	1.0014532	1.0017961	1.002172	1.0025876	1.0030441	1.0035503	1.0041095	1.0047265	1.0054084	1.0061604	1.0069857	1.0078926	1.0088825	1.0099624	1.0111332	1.0123988	1.0137583	1.015214	1.0167623	1.0184019	1.0201274	1.021933	1.0238097	1.0257499	1.0277435	1.0297782	1.031841	1.0339204	1.036001	1.0380716	1.0401198	1.0421314	1.044098
0.9993728	0.9992994	0.99926484	0.99926484	0.9992954	0.9993534	0.99943614	0.999542	0.99966705	0.9998119	0.99997383	1.0001538	1.0003512	1.0005661	1.0008005	1.001055	1.0013343	1.0016383	1.001971	1.0023352	1.0027354	1.0031775	1.0036662	1.004204	1.0048003	1.0054578	1.0061845	1.0069833	1.0078626	1.008824	1.0098736	1.0110166	1.0122534	1.0135877	1.0150186	1.0165472	1.0181689	1.0198808	1.0216781	1.0235538	1.0254982	1.0275037	1.0295571	1.0316466	1.033759	1.0358822	1.0380018	1.0401049	1.0421798	1.0442148
0.9995627	0.99949294	0.99946207	0.99946463	0.9994989	0.99956125	0.99964535	0.999753	0.9998796	1.0000252	1.0001874	1.0003661	1.0005621	1.0007752	1.0010059	1.0012567	1.0015287	1.0018244	1.0021474	1.0025004	1.0028883	1.0033146	1.0037853	1.004305	1.0048789	1.0055137	1.0062135	1.0069854	1.0078366	1.0087684	1.0097892	1.0109017	1.0121099	1.013416	1.0148212	1.0163246	1.0179261	1.0196221	1.0214089	1.0232779	1.0252231	1.0272359	1.0293037	1.0314157	1.0335586	1.0357206	1.0378857	1.0400419	1.042176	1.0442771
0.99974746	0.99968106	0.9996542	0.99966115	0.9996987	0.9997627	0.9998505	0.99995935	1.0000879	1.0002346	1.0003974	1.0005766	1.0007714	1.0009829	1.0012101	1.0014563	1.0017222	1.0020102	1.0023255	1.0026679	1.003043	1.0034555	1.0039093	1.0044103	1.0049629	1.0055745	1.0062501	1.0069951	1.0078161	1.0087198	1.0097095	1.0107908	1.0119681	1.0132437	1.0146204	1.016098	1.0176771	1.0193532	1.0211244	1.0229847	1.0249271	1.0269421	1.0290202	1.0311514	1.033321	1.0355166	1.0377258	1.039931	1.0421221	1.0442855
0.99992657	0.9998648	0.999842	0.9998517	0.9998917	0.99995875	1.00005	1.0001618	1.0002921	1.00044	1.0006042	1.0007828	1.0009776	1.001187	1.0014125	1.0016551	1.001916	1.002198	1.0025039	1.0028372	1.0032012	1.003599	1.0040375	1.0045193	1.0050519	1.0056403	1.0062906	1.007009	1.0078024	1.0086757	1.0096349	1.0106846	1.0118291	1.0130739	1.0144204	1.0158699	1.0174218	1.0190767	1.0208288	1.0226768	1.0246121	1.0266266	1.0287116	1.0308557	1.0330477	1.0352733	1.0375198	1.0397716	1.0420175	1.0442417
1.0000985	1.0000424	1.000023	1.0000361	1.0000811	1.000151	1.0002445	1.0003587	1.0004914	1.0006418	1.0008063	1.0009862	1.0011806	1.001389	1.0016124	1.0018519	1.0021093	1.0023857	1.0026845	1.0030077	1.0033604	1.0037457	1.0041684	1.0046337	1.005146	1.0057122	1.0063382	1.0070302	1.0077949	1.0086373	1.0095649	1.0105827	1.0116949	1.0129057	1.01422	1.0156388	1.0171632	1.0187922	1.020524	1.022355	1.024279	1.0262893	1.0283772	1.0305313	1.0327408	1.0349921	1.0372726	1.0395666	1.0418626	1.0441456
1.0002662	1.0002133	1.0001988	1.0002153	1.0002633	1.0003369	1.0004338	1.0005511	1.0006863	1.0008377	1.0010047	1.001185	1.00138	1.0015882	1.0018106	1.0020477	1.0023006	1.0025731	1.0028647	1.0031797	1.003523	1.0038952	1.004304	1.004752	1.005245	1.0057906	1.0063926	1.0070589	1.0077949	1.0086069	1.0095024	1.0104877	1.0115658	1.0127431	1.0140231	1.0154091	1.0169033	1.0185052	1.0202123	1.0220228	1.0239328	1.0259342	1.0280198	1.0301795	1.0324012	1.0346755	1.0369852	1.0393192	1.0416603	1.0439978
1.0004268	1.0003787	1.0003679	1.0003896	1.0004405	1.0005176	1.0006176	1.0007371	1.0008758	1.0010294	1.0011976	1.0013801	1.0015754	1.0017833	1.0020049	1.0022404	1.002491	1.0027587	1.0030448	1.0033524	1.0036861	1.0040482	1.0044421	1.0048745	1.0053504	1.0058743	1.0064534	1.0070934	1.0078028	1.0085835	1.0094476	1.0103971	1.0114428	1.0125844	1.01383	1.015182	1.0166426	1.0182143	1.019894	1.0216818	1.0235732	1.025562	1.0276417	1.0298027	1.0320338	1.0343235	1.0366598	1.0390279	1.0414116	1.0438007
1.0005808	1.0005373	1.0005302	1.000556	1.0006106	1.0006908	1.0007944	1.0009171	1.0010586	1.0012147	1.0013856	1.0015695	1.0017662	1.0019758	1.002197	1.0024304	1.0026791	1.0029433	1.0032246	1.0035268	1.0038503	1.0042021	1.004584	1.0050015	1.0054605	1.0059639	1.0065206	1.0071355	1.0078164	1.0085689	1.0094006	1.0103167	1.0113264	1.0124338	1.0136418	1.014958	1.0163844	1.0179229	1.0195733	1.0213343	1.0232037	1.0251757	1.0272455	1.0294029	1.0316389	1.0339411	1.0362985	1.0386971	1.0411195	1.0435547
1.0007277	1.0006887	1.0006859	1.0007161	1.0007743	1.0008593	1.000966	1.0010926	1.0012358	1.001395	1.0015692	1.0017548	1.001953	1.0021628	1.0023849	1.0026177	1.0028646	1.0031257	1.0034035	1.0036993	1.0040154	1.004359	1.0047288	1.0051322	1.0055734	1.0060598	1.0065942	1.0071856	1.0078391	1.0085621	1.0093623	1.0102453	1.0112193	1.0122896	1.0134617	1.01474	1.01613	1.0176326	1.0192521	1.020983	1.0228268	1.0247786	1.0268328	1.0289838	1.0312192	1.0335302	1.0359038	1.0383266	1.0407853	1.0432632
1.0008677	1.0008334	1.000835	1.0008699	1.000931	1.00102	1.0011306	1.0012606	1.0014069	1.0015694	1.0017458	1.0019336	1.0021342	1.0023451	1.0025678	1.002802	1.003047	1.003307	1.003581	1.0038717	1.0041822	1.0045159	1.0048752	1.0052664	1.0056926	1.006161	1.0066745	1.0072427	1.0078696	1.0085638	1.0093325	1.0101829	1.0111209	1.0121539	1.0132878	1.0145285	1.0158805	1.0173463	1.0189297	1.0206288	1.0224446	1.0243726	1.0264096	1.0285485	1.0307792	1.0330931	1.0354782	1.0379215	1.0404098	1.0429267
1.001002	1.0009711	1.0009785	1.0010158	1.0010829	1.0011737	1.0012879	1.0014212	1.0015719	1.001737	1.001916	1.0021075	1.0023105	1.0025227	1.0027474	1.002981	1.0032263	1.0034841	1.0037564	1.0040433	1.0043485	1.0046742	1.005025	1.0054034	1.0058155	1.0062664	1.0067608	1.0073067	1.0079085	1.0085748	1.0093126	1.0101304	1.0110325	1.0120275	1.0131243	1.0143259	1.015638	1.0170649	1.018611	1.0202749	1.0220591	1.0239596	1.025975	1.028097	1.030319	1.0326319	1.0350245	1.0374843	1.0399964	1.0425481
1.0011289	1.0011023	1.0011126	1.0011556	1.0012263	1.0013213	1.001439	1.0015757	1.0017291	1.0018985	1.0020803	1.0022738	1.00248	1.0026952	1.0029207	1.0031568	1.0034028	1.0036597	1.0039297	1.004214	1.0045135	1.0048323	1.0051756	1.0055448	1.0059431	1.0063776	1.0068531	1.007378	1.0079557	1.0085949	1.0093031	1.0100868	1.0109546	1.0119139	1.0129701	1.0141308	1.015403	1.0167903	1.0182966	1.0199244	1.0216732	1.0235432	1.0255336	1.0276346	1.0298431	1.0321503	1.0345458	1.0370147	1.0395486	1.0421301
1.0012486	1.0012274	1.0012425	1.0012891	1.0013627	1.0014626	1.0015831	1.001723	1.0018802	1.0020531	1.0022383	1.0024346	1.0026433	1.0028615	1.0030893	1.0033263	1.0035745	1.003831	1.0041002	1.0043808	1.0046781	1.0049922	1.0053273	1.0056863	1.006072	1.0064938	1.006952	1.0074558	1.0080112	1.008625	1.0093033	1.0100542	1.0108879	1.01181	1.0128276	1.0139484	1.0151793	1.0165247	1.0179898	1.0195775	1.0212895	1.0231264	1.0250849	1.0271629	1.0293542	1.0316514	1.0340433	1.0365196	1.0390685	1.0416749
1.0013617	1.0013444	1.001363	1.0014132	1.0014912	1.0015943	1.0017197	1.0018636	1.0020245	1.0021995	1.0023894	1.0025893	1.0028005	1.003022	1.0032525	1.0034909	1.0037403	1.0039983	1.0042673	1.0045474	1.0048412	1.0051509	1.00548	1.0058303	1.0062076	1.0066142	1.0070572	1.0075419	1.0080751	1.008663	1.0093136	1.0100348	1.0108322	1.0117184	1.0126971	1.0137774	1.0149649	1.016268	1.0176902	1.0192374	1.0209098	1.0227104	1.0246369	1.0266861	1.0288562	1.0311373	1.0335219	1.0360003	1.038559	1.041184
1.0014675	1.0014547	1.0014771	1.00153	1.0016133	1.0017191	1.0018482	1.0019956	1.0021607	1.002339	1.0025307	1.0027359	1.0029504	1.0031754	1.0034093	1.003651	1.0039014	1.0041612	1.0044305	1.0047109	1.0050029	1.0053099	1.0056335	1.0059763	1.0063441	1.0067394	1.007168	1.007635	1.0081472	1.0087111	1.0093352	1.0100248	1.0107914	1.0116391	1.0125796	1.013619	1.0147641	1.0160238	1.0174026	1.0189065	1.020537	1.0222975	1.024187	1.0262064	1.0283495	1.0306113	1.0329844	1.0354595	1.038023	1.040663
1.0015653	1.0015576	1.0015839	1.0016412	1.0017266	1.0018369	1.0019687	1.0021203	1.0022883	1.0024709	1.002667	1.0028754	1.0030947	1.0033225	1.0035584	1.0038041	1.0040574	1.0043195	1.0045902	1.0048704	1.0051622	1.0054662	1.0057862	1.0061233	1.0064826	1.0068676	1.007283	1.0077341	1.0082263	1.0087687	1.0093665	1.0100279	1.0107617	1.0115751	1.0124758	1.013475	1.0145777	1.0157927	1.0171269	1.0185857	1.0201725	1.0218905	1.0237428	1.0257268	1.0278397	1.0300775	1.0324345	1.0348998	1.0374645	1.0401149
1.0016567	1.001653	1.0016834	1.0017439	1.0018327	1.0019473	1.0020823	1.0022367	1.0024093	1.0025961	1.0027957	1.0030074	1.00323	1.0034622	1.0037022	1.0039512	1.0042073	1.0044723	1.0047454	1.0050272	1.0053183	1.0056218	1.0059391	1.0062711	1.0066239	1.0069999	1.0074037	1.00784	1.0083152	1.0088362	1.009409	1.0100433	1.0107448	1.0115232	1.012387	1.0133452	1.0144064	1.0155774	1.0168653	1.0182775	1.01982	1.0214946	1.0233047	1.0252494	1.0273285	1.0295396	1.0318744	1.0343269	1.0368857	1.0395411
1.0017413	1.0017407	1.0017747	1.0018399	1.0019319	1.0020491	1.0021884	1.0023466	1.002522	1.0027121	1.0029159	1.0031316	1.0033579	1.0035933	1.0038377	1.0040908	1.0043508	1.0046196	1.0048947	1.0051779	1.0054709	1.005775	1.00609	1.0064203	1.0067661	1.0071343	1.0075285	1.0079521	1.0084109	1.0089124	1.0094625	1.0100691	1.0107416	1.0114869	1.0123141	1.0132321	1.0142504	1.0153774	1.0166194	1.0179851	1.0194793	1.0211073	1.0228734	1.0247777	1.0268201	1.0289991	1.0313083	1.0337424	1.0362916	1.0389456
1.0018196	1.0018215	1.0018595	1.0019275	1.0020238	1.0021446	1.0022862	1.0024484	1.0026264	1.0028208	1.0030279	1.0032479	1.0034783	1.0037179	1.0039672	1.0042247	1.0044891	1.0047596	1.0050391	1.0053259	1.0056205	1.0059253	1.00624	1.0065674	1.0069108	1.0072726	1.0076569	1.0080692	1.0085132	1.0089974	1.0095265	1.0101088	1.0107512	1.011465	1.0122565	1.0131363	1.0141121	1.0151947	1.0163906	1.0177085	1.0191545	1.0207351	1.0224543	1.0243149	1.0263174	1.0284603	1.03074	1.0331506	1.0356853	1.0383337
1.0018893	1.0018965	1.0019367	1.0020082	1.0021074	1.0022316	1.0023761	1.002541	1.0027235	1.0029203	1.003132	1.0033566	1.0035914	1.0038358	1.0040888	1.004351	1.0046196	1.0048958	1.0051781	1.0054691	1.0057667	1.0060723	1.0063877	1.0067146	1.0070541	1.0074117	1.0077896	1.0081913	1.0086236	1.0090908	1.0096008	1.0101591	1.0107759	1.0114578	1.0122154	1.0130583	1.0139921	1.0150298	1.0161793	1.0174496	1.0188468	1.0203779	1.0220491	1.0238634	1.0258229	1.0279257	1.0301726	1.0325562	1.0350697	1.0377069
1.0019552	1.0019635	1.0020078	1.0020813	1.0021839	1.0023103	1.0024587	1.0026269	1.002812	1.0030125	1.003228	1.0034561	1.0036952	1.0039445	1.004203	1.0044688	1.0047438	1.0050234	1.005311	1.0056058	1.0059072	1.0062158	1.0065333	1.0068598	1.0071995	1.0075537	1.0079246	1.00832	1.0087404	1.0091933	1.0096844	1.010222	1.0108135	1.0114664	1.0121919	1.0129957	1.0138907	1.0148852	1.0159894	1.0172114	1.0185592	1.0200397	1.0216614	1.023426	1.0253395	1.0274003	1.0296084	1.0319602	1.034451	1.0370712
1.0020125	1.0020238	1.0020713	1.0021484	1.0022527	1.002382	1.002533	1.0027041	1.002893	1.0030978	1.0033168	1.0035479	1.0037913	1.0040449	1.0043083	1.0045801	1.0048589	1.0051457	1.0054377	1.005737	1.006043	1.0063555	1.0066757	1.0070045	1.0073432	1.0076962	1.0080638	1.0084511	1.0088621	1.0093032	1.0097797	1.0102968	1.0108654	1.011491	1.0121846	1.0129544	1.01381	1.0147622	1.0158198	1.0169939	1.018292	1.0197214	1.0212919	1.0230064	1.0248706	1.0268862	1.0290527	1.0313686	1.0338299	1.03643
1.0020626	1.0020792	1.002128	1.0022079	1.0023144	1.0024458	1.0026	1.0027745	1.0029656	1.0031732	1.003396	1.0036315	1.003879	1.0041375	1.0044061	1.0046835	1.0049683	1.0052598	1.0055577	1.0058633	1.0061738	1.0064908	1.0068148	1.0071473	1.0074879	1.0078398	1.0082043	1.0085874	1.0089918	1.0094209	1.0098829	1.0103838	1.0109305	1.0115314	1.0121945	1.0129304	1.0137484	1.0146602	1.0156728	1.0167987	1.0180471	1.0194259	1.020943	1.0226051	1.0244188	1.0263857	1.028508	1.030785	1.0332125	1.0357862
1.002107	1.0021265	1.0021778	1.00226	1.0023698	1.0025034	1.0026592	1.0028356	1.0030298	1.0032423	1.0034678	1.0037074	1.0039601	1.0042224	1.0044961	1.0047773	1.0050688	1.0053674	1.0056717	1.005983	1.0062995	1.006622	1.0069511	1.0072863	1.00763	1.0079833	1.008348	1.0087276	1.0091258	1.0095469	1.0099976	1.0104823	1.011009	1.0115868	1.0122224	1.0129263	1.0137088	1.0145795	1.0155495	1.0166286	1.0178263	1.019153	1.020618	1.0222268	1.0239869	1.0259044	1.027979	1.0302122	1.0326021	1.0351435
1.0021468	1.0021677	1.0022221	1.0023059	1.0024174	1.0025536	1.0027125	1.0028905	1.0030875	1.0033022	1.0035311	1.0037744	1.0040306	1.0042988	1.0045773	1.0048654	1.0051618	1.0054673	1.0057781	1.0060962	1.006419	1.0067481	1.0070825	1.0074232	1.0077704	1.0081266	1.0084925	1.0088705	1.0092653	1.0096794	1.0101193	1.0105917	1.0111015	1.011658	1.0122677	1.0129428	1.0136902	1.0145226	1.0154506	1.0164827	1.0176319	1.0189071	1.0203186	1.0218731	1.0235802	1.0254421	1.0274675	1.0296537	1.0320019	1.0345076
1.00218	1.0022042	1.00226	1.0023464	1.0024589	1.0025971	1.002757	1.0029379	1.003137	1.0033544	1.0035869	1.0038337	1.0040946	1.0043675	1.0046507	1.0049458	1.0052475	1.0055585	1.0058776	1.0062023	1.0065329	1.0068686	1.0072101	1.0075576	1.0079107	1.0082688	1.008638	1.0090158	1.0094085	1.0098189	1.0102516	1.0107126	1.0112063	1.0117449	1.0123317	1.0129786	1.0136944	1.0144893	1.0153767	1.016364	1.0174642	1.018689	1.0200466	1.0215465	1.0231987	1.0250067	1.0269768	1.0291135	1.0314164	1.033884
1.0022085	1.0022342	1.0022918	1.0023793	1.002494	1.0026339	1.0027951	1.0029781	1.0031798	1.0034001	1.0036352	1.0038853	1.0041507	1.0044283	1.0047169	1.0050167	1.0053264	1.0056443	1.0059692	1.006301	1.0066407	1.006985	1.0073339	1.007687	1.0080475	1.0084112	1.0087839	1.0091647	1.0095571	1.0099659	1.010392	1.0108434	1.0113262	1.0118463	1.0124125	1.013034	1.0137194	1.0144807	1.0153279	1.0162729	1.017326	1.0184989	1.0198036	1.0212494	1.0228437	1.0245966	1.026513	1.0285965	1.0308508	1.0332749
1.002233	1.0022588	1.0023187	1.0024073	1.0025233	1.0026636	1.0028274	1.0030115	1.0032157	1.0034379	1.0036746	1.0039302	1.0041982	1.0044799	1.0047745	1.0050805	1.0053961	1.0057217	1.006054	1.0063952	1.0067419	1.0070949	1.007452	1.0078145	1.0081813	1.0085518	1.00893	1.0093149	1.0097094	1.0101167	1.0105405	1.0109845	1.0114577	1.0119631	1.012511	1.0131099	1.0137683	1.0144966	1.0153068	1.0162097	1.0172176	1.0183414	1.0195942	1.0209835	1.022521	1.0242172	1.0260755	1.0281055	1.0303078	1.0326836
1.0022508	1.0022793	1.0023394	1.0024294	1.002546	1.002688	1.0028523	1.0030389	1.0032438	1.003468	1.0037087	1.0039663	1.0042382	1.0045246	1.0048239	1.0051357	1.0054585	1.0057908	1.0061325	1.0064813	1.0068378	1.0071989	1.0075661	1.0079376	1.0083128	1.0086917	1.0090771	1.0094668	1.009866	1.0102746	1.0106962	1.0111377	1.0116018	1.0120958	1.0126283	1.0132056	1.0138389	1.0145378	1.0153134	1.0161759	1.0171404	1.0182155	1.0194151	1.0207512	1.0222323	1.0238694	1.0256703	1.0276424	1.0297908	1.0321168
1.002265	1.0022943	1.0023558	1.0024463	1.0025635	1.0027063	1.0028725	1.0030594	1.0032656	1.0034921	1.0037364	1.003996	1.0042719	1.0045625	1.004868	1.0051851	1.0055139	1.0058535	1.0062029	1.0065613	1.0069263	1.0072973	1.0076747	1.0080556	1.0084413	1.0088296	1.0092223	1.0096198	1.0100245	1.0104368	1.0108594	1.0112993	1.0117577	1.0122424	1.0127621	1.0133216	1.0139321	1.014604	1.0153471	1.0161734	1.0170939	1.018124	1.0192732	1.0205538	1.0219785	1.0235574	1.0253005	1.0272144	1.0293045	1.0315763
1.0022755	1.0023054	1.002368	1.002459	1.0025777	1.00272	1.0028867	1.0030743	1.0032817	1.0035102	1.0037557	1.0040193	1.0042987	1.0045933	1.0049025	1.0052265	1.0055618	1.0059084	1.006267	1.0066341	1.0070093	1.0073907	1.007778	1.0081698	1.008567	1.0089654	1.0093681	1.0097746	1.0101852	1.0106035	1.0110303	1.0114691	1.0119262	1.0124037	1.012912	1.0134574	1.0140488	1.0146958	1.0154084	1.0162002	1.017081	1.0180655	1.0191658	1.0203943	1.0217628	1.0232837	1.024966	1.0268198	1.0288517	1.0310676
1.0022827	1.0023136	1.0023764	1.0024667	1.0025861	1.0027295	1.0028963	1.0030843	1.0032939	1.0035226	1.0037699	1.0040358	1.0043187	1.0046173	1.0049317	1.0052611	1.0056031	1.0059582	1.0063242	1.0067009	1.0070862	1.0074781	1.0078765	1.0082802	1.0086884	1.0090995	1.0095125	1.0099294	1.0103501	1.0107746	1.0112069	1.0116489	1.0121051	1.0125802	1.013081	1.0136136	1.0141877	1.0148124	1.015499	1.0162586	1.0171022	1.0180444	1.0190969	1.0202738	1.0215869	1.023049	1.0246724	1.0264652	1.0284363	1.0305942
1.0022864	1.0023186	1.0023806	1.0024712	1.0025901	1.0027338	1.0029008	1.0030892	1.0032988	1.0035288	1.0037786	1.0040462	1.004332	1.0046349	1.0049546	1.0052885	1.0056374	1.006	1.0063746	1.00676	1.0071565	1.0075594	1.0079696	1.0083863	1.0088066	1.0092309	1.0096561	1.0100852	1.0105165	1.0109503	1.0113903	1.0118365	1.0122958	1.0127693	1.0132651	1.0137894	1.0143492	1.0149554	1.0156178	1.0163479	1.0171572	1.018059	1.0190669	1.0201935	1.0214534	1.022857	1.0244207	1.0261526	1.0280629	1.0301592
1.0022876	1.0023203	1.0023824	1.0024738	1.0025921	1.0027342	1.0029013	1.0030895	1.0033004	1.0035304	1.0037816	1.0040511	1.0043389	1.0046462	1.00497	1.0053103	1.0056655	1.0060368	1.0064186	1.006815	1.0072205	1.0076357	1.0080585	1.0084871	1.0089216	1.0093585	1.009799	1.0102397	1.010684	1.0111294	1.0115792	1.0120336	1.0124967	1.0129724	1.0134666	1.0139842	1.014534	1.015124	1.0157657	1.0164694	1.017247	1.0181111	1.019076	1.0201554	1.0213617	1.0227107	1.0242146	1.0258851	1.0277338	1.0297678
1.0022881	1.0023195	1.0023818	1.002472	1.0025897	1.0027317	1.0028971	1.0030868	1.0032972	1.0035268	1.0037793	1.0040512	1.0043421	1.0046517	1.00498	1.005326	1.0056883	1.0060654	1.0064576	1.0068624	1.0072796	1.0077064	1.0081426	1.0085857	1.0090336	1.0094842	1.0099403	1.010396	1.0108529	1.0113122	1.0117735	1.0122387	1.0127088	1.0131879	1.0136833	1.0141976	1.01474	1.015319	1.0159422	1.0166228	1.0173715	1.0182018	1.0191259	1.0201597	1.0213168	1.022611	1.0240555	1.0256656	1.0274509	1.0294216
1.0022864	1.002318	1.002379	1.0024683	1.0025858	1.0027263	1.0028919	1.0030792	1.0032896	1.0035212	1.0037743	1.0040474	1.0043411	1.0046542	1.0049865	1.0053365	1.0057056	1.0060896	1.0064906	1.0069052	1.0073335	1.0077726	1.0082214	1.0086778	1.0091411	1.0096091	1.0100794	1.0105526	1.0110247	1.0114985	1.011973	1.0124491	1.0129298	1.0134171	1.0139153	1.0144303	1.014969	1.015538	1.0161483	1.0168083	1.0175315	1.018331	1.0192182	1.0202088	1.021318	1.0225587	1.0239474	1.025496	1.0272181	1.0291266
1.0022839	1.002314	1.0023751	1.0024632	1.0025792	1.0027189	1.0028828	1.0030695	1.0032802	1.0035121	1.0037645	1.0040395	1.0043353	1.0046508	1.0049874	1.005343	1.0057169	1.0061091	1.0065188	1.0069433	1.0073826	1.0078347	1.0082967	1.0087674	1.009247	1.0097313	1.0102181	1.010707	1.0111979	1.0116876	1.012178	1.0126692	1.0131614	1.0136583	1.014163	1.0146819	1.0152192	1.0157821	1.0163809	1.0170256	1.017728	1.0184983	1.0193523	1.0203037	1.0213666	1.0225573	1.0238899	1.02538	1.0270404	1.0288839
1.0022802	1.0023097	1.0023696	1.0024577	1.0025707	1.002709	1.0028727	1.0030591	1.0032674	1.0034993	1.003753	1.0040281	1.0043255	1.004644	1.0049835	1.0053437	1.0057241	1.0061243	1.0065417	1.0069778	1.0074273	1.0078915	1.0083686	1.0088543	1.0093493	1.0098504	1.0103551	1.010863	1.0113715	1.0118794	1.0123885	1.0128943	1.013402	1.0139116	1.0144261	1.0149513	1.01549	1.016052	1.0166427	1.0172758	1.0179588	1.0187063	1.0195287	1.0204434	1.0214648	1.0226065	1.0238855	1.0253185	1.0269169	1.0286967
1.0022781	1.0023065	1.0023648	1.0024503	1.0025628	1.0026995	1.0028614	1.0030456	1.0032542	1.0034842	1.0037386	1.0040147	1.0043136	1.0046346	1.0049773	1.0053431	1.0057287	1.006135	1.0065614	1.0070058	1.0074683	1.0079447	1.0084352	1.0089366	1.0094484	1.0099666	1.0104914	1.011018	1.0115465	1.0120751	1.0126014	1.0131273	1.0136508	1.0141757	1.0147032	1.0152373	1.0157826	1.0163455	1.0169345	1.0175575	1.0182258	1.0189526	1.0197486	1.0206301	1.0216122	1.0227087	1.0239377	1.0253136	1.026853	1.0285709
1.002275	1.0023036	1.0023601	1.002443	1.0025547	1.0026888	1.0028486	1.0030321	1.0032395	1.0034696	1.0037223	1.0039992	1.0042986	1.0046217	1.0049686	1.0053382	1.00573	1.0061432	1.0065774	1.0070325	1.0075055	1.0079952	1.0084994	1.0090176	1.0095456	1.0100832	1.0106262	1.011173	1.0117221	1.0122718	1.0128201	1.0133666	1.0139096	1.0144516	1.0149951	1.015542	1.016096	1.0166638	1.0172518	1.0178709	1.0185287	1.019238	1.0200117	1.020864	1.0218095	1.0228652	1.024046	1.0253676	1.0268493	1.0285041
1.0022749	1.0023016	1.002357	1.0024387	1.0025462	1.0026795	1.0028367	1.0030181	1.0032237	1.0034524	1.0037053	1.0039818	1.0042834	1.0046083	1.0049574	1.0053314	1.0057288	1.0061486	1.006591	1.0070555	1.0075389	1.0080417	1.0085615	1.0090953	1.009641	1.0101963	1.0107614	1.0113294	1.0119008	1.0124725	1.0130433	1.0136117	1.0141774	1.0147382	1.0153	1.0158619	1.0164284	1.0170058	1.0175985	1.0182154	1.018867	1.0195639	1.0203197	1.0211459	1.0220593	1.0230764	1.0242116	1.0254834	1.0269076	1.0285038
1.0022763	1.0023004	1.0023534	1.0024331	1.0025393	1.0026706	1.002825	1.0030046	1.0032072	1.0034356	1.0036877	1.0039654	1.0042665	1.0045933	1.0049455	1.0053229	1.0057253	1.006152	1.0066029	1.0070769	1.0075718	1.0080868	1.0086207	1.0091709	1.0097357	1.0103104	1.0108947	1.0114853	1.0120802	1.0126756	1.0132706	1.0138619	1.014451	1.0150366	1.0156177	1.0161985	1.0167807	1.0173699	1.0179709	1.018591	1.0192397	1.0199288	1.0206689	1.0214745	1.0223603	1.0233418	1.024437	1.0256602	1.0270326	1.0285692
1.0022793	1.002302	1.0023539	1.0024315	1.0025346	1.002663	1.002815	1.0029923	1.0031937	1.0034201	1.0036716	1.0039479	1.0042509	1.0045782	1.0049326	1.0053145	1.0057214	1.0061538	1.0066134	1.0070956	1.0076019	1.0081301	1.008679	1.0092454	1.0098277	1.0104225	1.011029	1.0116422	1.0122604	1.0128808	1.0135024	1.01412	1.0147344	1.0153446	1.01595	1.0165523	1.017153	1.017757	1.0183693	1.0189972	1.0196481	1.0203332	1.0210632	1.0218515	1.0227132	1.0236641	1.0247208	1.0259	1.0272228	1.0287023
1.0022851	1.0023068	1.0023559	1.0024312	1.0025312	1.0026569	1.0028064	1.0029819	1.0031809	1.0034056	1.0036557	1.0039315	1.0042344	1.0045643	1.0049206	1.0053054	1.0057164	1.0061567	1.006622	1.0071146	1.0076318	1.0081726	1.008736	1.009318	1.0099198	1.0105348	1.0111625	1.0117997	1.012443	1.0130904	1.013738	1.014383	1.0150249	1.0156626	1.0162936	1.0169206	1.017544	1.0181675	1.0187944	1.0194339	1.0200902	1.0207751	1.021499	1.0222757	1.0231183	1.0240425	1.0250653	1.0262052	1.0274788	1.0289062
1.002296	1.0023147	1.0023615	1.0024333	1.0025322	1.0026547	1.0028017	1.0029734	1.0031707	1.0033929	1.0036417	1.0039172	1.0042199	1.0045512	1.004909	1.0052967	1.0057126	1.006159	1.0066315	1.0071338	1.0076609	1.008215	1.0087936	1.0093919	1.0100111	1.0106469	1.0112976	1.011959	1.0126277	1.0133016	1.0139774	1.0146524	1.0153238	1.0159893	1.0166504	1.0173031	1.0179529	1.0185981	1.0192453	1.0198982	1.0205663	1.0212566	1.0219793	1.0227478	1.0235747	1.0244774	1.0254718	1.0265738	1.0278053	1.0291826
1.0023103	1.0023277	1.0023711	1.0024413	1.0025359	1.0026554	1.0027995	1.0029687	1.0031632	1.0033835	1.0036314	1.003904	1.0042063	1.0045388	1.004899	1.0052899	1.00571	1.0061609	1.0066421	1.0071528	1.0076919	1.0082568	1.0088505	1.0094653	1.0101036	1.0107602	1.0114329	1.0121189	1.0128148	1.013517	1.0142215	1.0149269	1.0156304	1.0163276	1.017017	1.0177014	1.0183785	1.0190502	1.0197202	1.0203931	1.0210747	1.0217737	1.0225004	1.0232657	1.024083	1.0249692	1.025938	1.0270095	1.0282006	1.0295315
1.002329	1.0023439	1.0023851	1.0024525	1.0025449	1.0026603	1.0028013	1.0029676	1.0031593	1.0033772	1.0036228	1.0038956	1.0041976	1.0045295	1.0048912	1.0052847	1.0057092	1.0061668	1.0066537	1.0071725	1.007722	1.0083003	1.008908	1.0095401	1.0101966	1.0108746	1.0115708	1.0122817	1.0130044	1.0137347	1.014471	1.0152079	1.015943	1.0166738	1.0173969	1.0181143	1.0188215	1.0195222	1.0202192	1.0209154	1.0216154	1.0223286	1.0230626	1.0238303	1.0246432	1.0255165	1.0264663	1.0275096	1.0286667	1.0299559
1.0023532	1.0023669	1.0024053	1.0024681	1.0025569	1.0026702	1.0028077	1.002971	1.0031596	1.0033755	1.003619	1.0038896	1.0041914	1.004524	1.004887	1.0052826	1.0057119	1.0061727	1.0066676	1.0071954	1.0077538	1.0083464	1.0089675	1.0096166	1.0102923	1.0109901	1.0117098	1.0124465	1.0131966	1.0139571	1.0147246	1.015495	1.016263	1.0170298	1.0177879	1.0185388	1.0192813	1.0200144	1.0207418	1.0214639	1.0221883	1.0229185	1.0236664	1.0244411	1.0252546	1.0261203	1.0270547	1.028077	1.0292025	1.0304536
1.0023836	1.0023935	1.0024295	1.0024905	1.0025761	1.0026848	1.0028197	1.0029802	1.0031649	1.0033777	1.0036192	1.0038897	1.0041894	1.0045217	1.0048857	1.0052842	1.0057157	1.0061831	1.0066836	1.0072197	1.0077904	1.008394	1.0090289	1.0096941	1.0103887	1.0111082	1.0118507	1.0126135	1.0133921	1.014183	1.0149825	1.0157865	1.016591	1.0173925	1.01819	1.018978	1.0197568	1.0205255	1.0212859	1.0220395	1.0227898	1.0235444	1.0243101	1.0250955	1.0259142	1.026778	1.0277045	1.0287076	1.0298096	1.0310267
1.0024197	1.0024278	1.0024606	1.0025179	1.0025998	1.0027071	1.0028371	1.0029931	1.0031754	1.0033859	1.0036243	1.0038936	1.0041928	1.0045247	1.0048901	1.00529	1.0057256	1.0061967	1.0067047	1.0072485	1.0078274	1.008444	1.009093	1.0097756	1.0104885	1.0112289	1.0119957	1.0127839	1.0135915	1.0144126	1.0152452	1.0160841	1.016926	1.017766	1.0186018	1.0194293	1.0202471	1.0210546	1.0218517	1.0226399	1.0234222	1.0242041	1.0249907	1.0257945	1.0266242	1.0274916	1.0284135	1.0294064	1.0304861	1.031676
1.0024625	1.0024682	1.0024986	1.0025524	1.0026318	1.0027332	1.0028601	1.0030135	1.0031925	1.0034003	1.0036362	1.003903	1.0042015	1.0045328	1.0048989	1.0053011	1.0057398	1.0062151	1.0067292	1.0072811	1.00787	1.0084981	1.0091614	1.0098592	1.0105909	1.0113528	1.0121429	1.0129577	1.0137938	1.0146468	1.0155128	1.0163885	1.0172681	1.0181475	1.0190239	1.0198927	1.0207522	1.0216012	1.022438	1.0232648	1.0240825	1.024895	1.0257108	1.0265356	1.0273811	1.0282581	1.029181	1.0301677	1.0312339	1.0324001
1.002512	1.0025156	1.0025418	1.0025938	1.0026683	1.0027683	1.0028912	1.0030396	1.0032161	1.0034201	1.0036539	1.0039179	1.0042151	1.0045464	1.0049129	1.0053167	1.0057582	1.0062385	1.0067581	1.0073174	1.0079161	1.008555	1.0092324	1.0099479	1.0106966	1.0114805	1.0122936	1.0131354	1.014001	1.0148847	1.0157858	1.0166969	1.017616	1.0185363	1.0194552	1.020368	1.0212717	1.0221645	1.0230451	1.0239123	1.0247701	1.0256191	1.026466	1.0273181	1.028184	1.0290757	1.0300064	1.0309929	1.0320501	1.0331988
1.0025693	1.0025696	1.0025945	1.0026426	1.0027138	1.0028079	1.0029285	1.003074	1.0032467	1.0034461	1.0036778	1.0039414	1.0042366	1.0045667	1.0049344	1.0053385	1.0057824	1.0062668	1.0067922	1.0073591	1.0079687	1.0086174	1.0093082	1.010039	1.0108073	1.0116116	1.0124491	1.0133162	1.0142109	1.0151273	1.0160631	1.0170127	1.0179706	1.0189337	1.0198965	1.020854	1.0218039	1.0227438	1.0236701	1.0245821	1.0254828	1.0263722	1.0272565	1.0281397	1.0290328	1.0299448	1.0308887	1.0318793	1.0329344	1.0340728
1.0026342	1.002633	1.0026541	1.002699	1.0027664	1.0028574	1.0029738	1.0031152	1.0032837	1.0034819	1.0037099	1.0039698	1.0042632	1.0045937	1.0049604	1.0053672	1.0058132	1.0063015	1.0068316	1.0074067	1.0080239	1.0086846	1.009389	1.0101352	1.0109227	1.011747	1.0126084	1.0135032	1.0144259	1.0153755	1.0163459	1.0173329	1.0183318	1.0193388	1.0203458	1.0213498	1.0223492	1.0233369	1.0243126	1.0252724	1.0262203	1.0271543	1.0280799	1.029	1.0299245	1.030862	1.0318248	1.0328277	1.0338866	1.0350176
1.0027076	1.0027027	1.0027219	1.0027634	1.0028272	1.0029144	1.0030262	1.0031644	1.0033295	1.0035235	1.0037491	1.004007	1.0042987	1.0046278	1.0049948	1.0054027	1.00585	1.0063423	1.006878	1.0074593	1.0080855	1.0087578	1.0094748	1.010236	1.0110408	1.0118865	1.0127716	1.0136925	1.0146455	1.0156273	1.0166335	1.0176593	1.0186998	1.0197487	1.0208033	1.0218567	1.0229049	1.0239451	1.0249709	1.0259839	1.0269804	1.0279628	1.028933	1.029896	1.0308573	1.0318267	1.0328147	1.0338348	1.0349029	1.0360361
1.0027883	1.0027827	1.0027983	1.0028358	1.0028951	1.0029788	1.0030867	1.0032218	1.0033834	1.0035748	1.0037962	1.0040513	1.0043411	1.0046687	1.0050364	1.0054442	1.0058944	1.0063895	1.0069301	1.0075179	1.0081537	1.0088358	1.0095657	1.0103419	1.0111654	1.0120319	1.0129402	1.0138872	1.0148698	1.0158844	1.0169266	1.0179911	1.019072	1.0201682	1.0212691	1.0223724	1.023473	1.0245647	1.0256457	1.0267123	1.0277629	1.0287976	1.0298177	1.0308272	1.0318291	1.0328361	1.0338556	1.034899	1.0359834	1.0371245
1.0028785	1.0028697	1.0028822	1.0029165	1.0029734	1.0030532	1.0031577	1.0032876	1.0034451	1.0036321	1.0038512	1.0041034	1.0043913	1.0047181	1.005084	1.0054924	1.0059454	1.0064435	1.006989	1.0075842	1.0082273	1.00892	1.0096614	1.0104536	1.011294	1.012181	1.0131123	1.0140864	1.0150981	1.0161453	1.0172234	1.0183275	1.0194515	1.020592	1.0217421	1.0228965	1.024049	1.025197	1.0263346	1.0274569	1.028565	1.029655	1.0307292	1.0317892	1.032841	1.0338882	1.0349443	1.0360179	1.0371243	1.0382783
1.0029776	1.0029656	1.0029761	1.003007	1.0030589	1.0031351	1.0032355	1.0033609	1.0035148	1.0036986	1.0039139	1.0041637	1.0044503	1.0047746	1.0051403	1.0055492	1.0060046	1.0065053	1.0070553	1.0076549	1.0083061	1.009009	1.0097643	1.0105711	1.0114279	1.0123353	1.0132889	1.0142901	1.015331	1.0164104	1.0175241	1.0186685	1.0198356	1.0210215	1.0222216	1.0234278	1.0246363	1.0258394	1.0270351	1.0282187	1.0293844	1.0305343	1.0316656	1.0327817	1.033884	1.0349817	1.0360789	1.0371882	1.038324	1.0394987
1.0030843	1.0030707	1.0030771	1.0031052	1.0031548	1.0032266	1.0033218	1.0034442	1.0035938	1.0037742	1.0039865	1.0042328	1.0045165	1.0048392	1.0052043	1.0056132	1.0060691	1.0065725	1.0071279	1.0077332	1.0083923	1.0091052	1.0098723	1.0106926	1.0115666	1.0124944	1.0134716	1.0144964	1.0155673	1.0166798	1.0178297	1.0190134	1.0202237	1.0214571	1.0227059	1.0239646	1.0252287	1.0264914	1.0277474	1.0289911	1.0302216	1.0314333	1.0326269	1.0338024	1.0349622	1.0361109	1.0372572	1.0384091	1.0395788	1.0407833
1.0032002	1.0031843	1.0031877	1.0032117	1.003258	1.003325	1.0034175	1.0035357	1.0036813	1.0038574	1.0040658	1.00431	1.0045904	1.0049121	1.0052757	1.0056862	1.0061418	1.0066472	1.0072061	1.0078173	1.0084842	1.0092063	1.0099849	1.0108199	1.01171	1.0126567	1.0136567	1.014708	1.0158077	1.0169526	1.0181391	1.0193613	1.0206158	1.0218952	1.0231956	1.024508	1.0258287	1.027152	1.0284697	1.029777	1.031072	1.0323498	1.0336084	1.0348471	1.0360683	1.0372753	1.0384753	1.0396757	1.0408878	1.0421239
1.0033243	1.0033063	1.0033066	1.0033277	1.0033695	1.0034342	1.0035217	1.0036362	1.0037774	1.0039488	1.004154	1.0043943	1.0046732	1.0049919	1.0053548	1.0057633	1.0062205	1.0067291	1.0072912	1.007908	1.0085819	1.0093123	1.0101024	1.0109503	1.0118575	1.0128239	1.013846	1.0149215	1.0160512	1.0172288	1.0184507	1.0197123	1.0210103	1.0223378	1.0236876	1.0250555	1.0264344	1.0278164	1.0291986	1.0305731	1.0319352	1.0332807	1.0346073	1.0359153	1.0372015	1.0384725	1.0397305	1.0409849	1.0422448	1.043523
1.0034571	1.0034366	1.0034351	1.0034517	1.0034908	1.0035511	1.0036342	1.003744	1.0038811	1.0040495	1.0042505	1.0044875	1.0047635	1.0050795	1.0054413	1.0058489	1.006307	1.0068175	1.0073822	1.0080037	1.0086845	1.009424	1.0102247	1.0110859	1.0120099	1.0129938	1.0140378	1.0151397	1.016297	1.0175052	1.018764	1.0200654	1.0214074	1.0227803	1.024183	1.025606	1.0270436	1.0284885	1.0299342	1.0313765	1.0328083	1.0342251	1.0356234	1.0370009	1.038358	1.0396967	1.0410199	1.0423337	1.0436478	1.0449742
1.0035985	1.0035764	1.0035714	1.0035858	1.00362	1.0036758	1.0037553	1.0038599	1.0039936	1.0041572	1.0043541	1.0045878	1.0048598	1.0051743	1.0055338	1.0059422	1.0063994	1.0069113	1.0074798	1.0081052	1.0087922	1.0095396	1.010351	1.0112253	1.0121646	1.0131663	1.0142323	1.0153593	1.0165446	1.0177851	1.0190781	1.0204196	1.0218036	1.0232264	1.0246791	1.0261574	1.0276546	1.0291625	1.0306747	1.0321864	1.0336884	1.0351783	1.0366523	1.0381049	1.0395365	1.0409466	1.0423387	1.0437185	1.0450944	1.0464733
1.0037487	1.0037229	1.0037156	1.0037266	1.0037568	1.0038092	1.0038847	1.0039855	1.0041139	1.0042728	1.0044659	1.0046954	1.0049647	1.005276	1.0056334	1.0060395	1.0064977	1.0070105	1.007581	1.0082107	1.008903	1.0096593	1.0104806	1.0113676	1.0123218	1.0133437	1.0144281	1.0155793	1.0167927	1.0180643	1.0193928	1.0207747	1.0222017	1.0236702	1.0251759	1.0267096	1.0282664	1.0298383	1.0314174	1.0329983	1.0345753	1.0361407	1.0376898	1.0392207	1.0407301	1.0422167	1.0436835	1.0451342	1.046576	1.0480171
1.0039061	1.0038787	1.0038682	1.0038751	1.0039022	1.0039496	1.00402	1.004117	1.0042409	1.0043961	1.0045843	1.0048094	1.0050747	1.0053834	1.0057391	1.0061436	1.0066011	1.0071152	1.007687	1.0083214	1.0090191	1.0097823	1.010613	1.0115116	1.0124806	1.0135186	1.0146248	1.0157995	1.0170397	1.0183431	1.0197066	1.0211269	1.0225964	1.0241134	1.025669	1.02726	1.0288758	1.030512	1.0321604	1.0338138	1.0354643	1.0371072	1.0387367	1.0403473	1.041938	1.0435038	1.0450515	1.0465776	1.0480915	1.0495994
1.0040711	1.0040408	1.0040282	1.0040313	1.0040548	1.0040984	1.0041635	1.0042553	1.0043749	1.0045254	1.0047091	1.0049295	1.005191	1.0054978	1.0058492	1.0062531	1.0067085	1.007224	1.0077975	1.008434	1.0091372	1.009907	1.0107473	1.0116583	1.0126405	1.0136951	1.0148215	1.0160196	1.017286	1.0186211	1.0200175	1.0214752	1.0229887	1.0245525	1.0261607	1.0278068	1.0294836	1.0311842	1.0329005	1.0346266	1.0363541	1.0380757	1.0397866	1.0414808	1.043155	1.0448072	1.0464357	1.0480444	1.0496358	1.0512172
1.0042434	1.0042108	1.0041949	1.0041949	1.0042135	1.0042522	1.0043141	1.0044004	1.0045153	1.0046599	1.0048399	1.0050561	1.0053138	1.0056156	1.0059634	1.0063653	1.0068208	1.0073355	1.0079112	1.0085498	1.0092567	1.0100336	1.0108821	1.0118032	1.0127995	1.0138708	1.0150163	1.0162362	1.0175292	1.0188931	1.020325	1.0218209	1.0233759	1.0249866	1.0266455	1.0283471	1.030085	1.0318507	1.0336359	1.0354352	1.0372399	1.0390426	1.0408372	1.0426165	1.0443779	1.0461177	1.0478346	1.0495285	1.0512024	1.0528628
1.0044218	1.004388	1.0043675	1.0043639	1.0043793	1.0044132	1.00447	1.0045516	1.0046605	1.0048002	1.0049745	1.0051866	1.0054393	1.0057372	1.0060842	1.0064813	1.0069358	1.0074493	1.0080249	1.0086671	1.0093777	1.0101591	1.0110162	1.0119485	1.0129567	1.0140432	1.0152082	1.0164498	1.0177685	1.0191615	1.0206263	1.0221598	1.023756	1.0254128	1.0271236	1.0288802	1.0306789	1.0325091	1.0343642	1.0362374	1.0381206	1.040005	1.0418844	1.0437522	1.0456038	1.0474336	1.0492413	1.0510256	1.052788	1.0545343
1.0046061	1.0045701	1.0045468	1.0045402	1.0045507	1.0045797	1.0046315	1.0047066	1.0048107	1.004946	1.0051148	1.0053211	1.0055696	1.0058628	1.0062048	1.0066005	1.0070517	1.0075653	1.0081396	1.0087849	1.0094985	1.0102857	1.011149	1.0120906	1.0131106	1.0142124	1.0153949	1.0166587	1.018001	1.0194227	1.0209196	1.0224901	1.0241283	1.0258309	1.0275906	1.0294043	1.0312616	1.0331568	1.0350832	1.0370301	1.0389916	1.0409597	1.0429251	1.0448831	1.046826	1.04875	1.0506526	1.0525305	1.0543866	1.056223
1.0047954	1.0047576	1.004731	1.0047201	1.004726	1.0047511	1.0047969	1.0048684	1.004966	1.0050936	1.0052578	1.0054591	1.0057017	1.0059903	1.0063277	1.0067194	1.0071688	1.0076796	1.0082556	1.0088997	1.0096177	1.0104083	1.0112783	1.0122284	1.0132614	1.0143762	1.0155755	1.0168592	1.0182265	1.0196761	1.0212044	1.0228101	1.0244894	1.0262372	1.0280476	1.0299141	1.031832	1.0337923	1.035788	1.0378103	1.0398519	1.0419025	1.0439562	1.0460056	1.0480423	1.050063	1.052063	1.0540388	1.0559921	1.057924
1.0049905	1.0049493	1.0049202	1.0049051	1.0049063	1.0049256	1.004967	1.0050309	1.0051233	1.0052459	1.0054028	1.0055982	1.0058352	1.0061182	1.0064516	1.0068389	1.0072848	1.0077941	1.0083681	1.0090134	1.0097317	1.0105281	1.0114032	1.012361	1.013404	1.0145332	1.0157489	1.017052	1.0184425	1.0199171	1.0214779	1.023119	1.0248362	1.0266285	1.0284886	1.0304091	1.032387	1.0344123	1.0364766	1.0385743	1.040695	1.0428306	1.0449733	1.0471141	1.049247	1.051366	1.0534667	1.0555452	1.0575994	1.0596313
1.0051894	1.0051448	1.0051123	1.0050925	1.0050894	1.0051042	1.0051383	1.0051974	1.0052828	1.0053992	1.0055501	1.0057389	1.0059692	1.0062468	1.0065746	1.0069581	1.0073999	1.0079057	1.0084783	1.0091233	1.0098438	1.0106425	1.011522	1.0124876	1.0135393	1.0146804	1.015913	1.017234	1.0186459	1.0201477	1.0217372	1.0234122	1.0251688	1.0270045	1.0289127	1.0308872	1.0329239	1.0350125	1.0371467	1.0393184	1.0415184	1.0437385	1.0459706	1.0482056	1.0504364	1.0526564	1.054859	1.0570416	1.0592016	1.0613385
1.0053908	1.005344	1.0053086	1.0052843	1.0052747	1.0052836	1.0053121	1.0053649	1.0054448	1.0055534	1.0056965	1.0058798	1.006103	1.0063747	1.0066962	1.0070736	1.0075123	1.0080137	1.0085838	1.009228	1.0099481	1.0107493	1.0116333	1.0126046	1.0136656	1.0148188	1.0160631	1.0174031	1.0188361	1.020362	1.02198	1.0236892	1.0254836	1.0273614	1.0293165	1.0313442	1.0334375	1.0355902	1.037793	1.0400388	1.0423197	1.0446248	1.0469465	1.049276	1.0516059	1.0539273	1.0562347	1.058526	1.060794	1.0630393
1.0055951	1.005545	1.0055053	1.0054767	1.005462	1.0054654	1.0054876	1.0055325	1.0056049	1.0057061	1.0058434	1.0060179	1.0062348	1.0064982	1.0068152	1.0071859	1.0076189	1.0081173	1.0086839	1.0093254	1.0100455	1.0108479	1.0117363	1.0127119	1.0137811	1.0149435	1.0162029	1.0175581	1.0190108	1.0205606	1.0222067	1.0239459	1.0257771	1.0276965	1.0296981	1.0317782	1.0339274	1.036142	1.0384138	1.0407329	1.0430917	1.0454819	1.047894	1.0503194	1.0527488	1.0551736	1.0575892	1.0599893	1.0623693	1.0647273
1.0058016	1.0057482	1.0057031	1.0056708	1.00565	1.005646	1.005662	1.0056996	1.0057645	1.0058595	1.005987	1.0061541	1.0063632	1.0066199	1.0069287	1.0072931	1.00772	1.0082127	1.0087763	1.009415	1.010133	1.0109354	1.0118256	1.0128065	1.0138822	1.015055	1.0163248	1.0176951	1.0191672	1.0207396	1.0224111	1.0241826	1.026049	1.0280074	1.0300537	1.032183	1.0343897	1.0366654	1.0390048	1.0413966	1.0438354	1.0463092	1.0488118	1.0513318	1.0538608	1.0563908	1.0589159	1.0614275	1.063921	1.066395
1.0060073	1.0059502	1.0059025	1.0058632	1.0058379	1.0058266	1.0058348	1.0058665	1.0059223	1.0060084	1.0061275	1.0062861	1.0064881	1.0067348	1.0070364	1.0073946	1.0078148	1.0083008	1.0088598	1.0094942	1.010211	1.011013	1.0119036	1.0128877	1.0139686	1.0151489	1.0164305	1.0178146	1.019304	1.0208968	1.0225941	1.0243937	1.0262938	1.0282909	1.030381	1.0325589	1.0348196	1.0371565	1.0395601	1.0420254	1.0445417	1.0471009	1.0496919	1.0523075	1.0549372	1.0575738	1.0602074	1.0628338	1.0654444	1.0680369
1.0062133	1.0061522	1.0060987	1.0060549	1.006023	1.0060052	1.0060058	1.0060288	1.0060756	1.006154	1.0062637	1.0064135	1.0066051	1.006845	1.0071373	1.007487	1.0078989	1.0083798	1.0089322	1.0095626	1.0102754	1.0110753	1.0119663	1.0129527	1.0140377	1.0152245	1.0165161	1.0179137	1.0194174	1.0210304	1.0227511	1.0245785	1.0265102	1.0285447	1.0306756	1.0329019	1.035216	1.0376111	1.0400809	1.0426165	1.0452092	1.0478513	1.050532	1.0532434	1.055974	1.0587156	1.0614612	1.0642018	1.0669308	1.0696441
1.0064166	1.0063527	1.0062946	1.0062442	1.0062046	1.0061803	1.0061725	1.0061867	1.0062257	1.0062933	1.0063944	1.0065341	1.0067158	1.0069453	1.007229	1.0075698	1.0079737	1.0084465	1.0089927	1.009618	1.0103256	1.0111227	1.0120127	1.0130005	1.0140884	1.0152798	1.0165794	1.017988	1.0195072	1.021138	1.02288	1.0247338	1.0266949	1.0287658	1.030938	1.0332083	1.0355743	1.0380265	1.0405593	1.0431641	1.0458331	1.0485568	1.0513268	1.0541315	1.0569637	1.059812	1.0626684	1.0655255	1.0683744	1.071212
1.0066189	1.0065515	1.0064868	1.0064305	1.0063843	1.0063514	1.0063357	1.0063404	1.0063686	1.0064272	1.006517	1.006647	1.0068187	1.0070384	1.0073104	1.0076416	1.0080364	1.0085006	1.0090388	1.0096581	1.0103613	1.0111545	1.0120412	1.0130284	1.014119	1.0153146	1.0166208	1.018038	1.0195699	1.0212171	1.0229788	1.0248561	1.0268469	1.0289505	1.0311607	1.0334762	1.0358905	1.0383983	1.0409926	1.043666	1.046409	1.049214	1.0520716	1.0549707	1.0579016	1.0608566	1.0638252	1.0667981	1.0697699	1.0727323
1.0068176	1.0067446	1.0066745	1.0066116	1.0065577	1.0065163	1.0064914	1.0064864	1.0065048	1.0065527	1.0066324	1.0067496	1.0069108	1.0071186	1.0073813	1.0077009	1.0080866	1.0085416	1.0090705	1.0096816	1.010377	1.0111662	1.0120509	1.0130355	1.0141258	1.0153242	1.0166343	1.0180613	1.0196038	1.0212648	1.023045	1.0249449	1.0269634	1.0290962	1.0313432	1.0337002	1.0361621	1.0387238	1.0413775	1.0441173	1.0469338	1.0498174	1.0527612	1.055754	1.0587838	1.0618447	1.064925	1.0680149	1.0711081	1.0741974
1.0070109	1.0069342	1.0068568	1.0067867	1.0067257	1.0066752	1.0066403	1.0066249	1.0066335	1.0066686	1.0067363	1.0068427	1.0069916	1.0071881	1.0074384	1.0077468	1.0081208	1.008565	1.0090849	1.0096866	1.0103762	1.0111588	1.0120373	1.0130193	1.0141081	1.015308	1.0166222	1.018054	1.0196065	1.0212809	1.0230769	1.0249975	1.0270387	1.0292021	1.0314834	1.0338798	1.0363872	1.0389988	1.0417117	1.0445149	1.0474011	1.0503633	1.0533906	1.0564736	1.0596043	1.062769	1.0659608	1.0691692	1.0723847	1.0756025
1.0072004	1.0071168	1.0070329	1.0069566	1.0068852	1.006826	1.0067812	1.0067546	1.0067511	1.0067741	1.00683	1.0069236	1.0070599	1.0072432	1.0074807	1.0077772	1.0081389	1.0085721	1.0090822	1.0096742	1.0103533	1.0111274	1.0120013	1.0129791	1.0140655	1.0152646	1.0165806	1.0180168	1.0195764	1.0212612	1.0230719	1.0250101	1.0270743	1.0292647	1.0315769	1.0340105	1.0365608	1.0392224	1.0419886	1.044854	1.0478089	1.0508465	1.0539562	1.05713	1.0603564	1.063627	1.066929	1.0702537	1.0735935	1.0769384
1.0073814	1.0072918	1.0072026	1.0071164	1.0070364	1.0069666	1.0069113	1.0068744	1.0068576	1.0068693	1.0069118	1.0069911	1.0071143	1.0072839	1.0075084	1.0077913	1.0081395	1.0085603	1.0090579	1.0096385	1.0103091	1.0110754	1.0119399	1.0129125	1.0139941	1.015192	1.0165082	1.0179466	1.0195122	1.0212058	1.0230286	1.0249822	1.0270663	1.0292803	1.0316229	1.0340915	1.036681	1.0393885	1.0422075	1.0451304	1.0481527	1.0512642	1.0544552	1.0577166	1.0610381	1.0644108	1.0678223	1.0712637	1.074726	1.0782009
1.0075555	1.0074599	1.0073632	1.0072683	1.0071793	1.0070987	1.007032	1.0069811	1.0069529	1.0069503	1.00698	1.0070456	1.0071529	1.0073086	1.0075184	1.0077869	1.0081213	1.0085282	1.0090134	1.0095818	1.0102412	1.0109967	1.0118531	1.0128182	1.0138943	1.0150881	1.0164028	1.017843	1.0194117	1.0211103	1.0229436	1.0249106	1.0270128	1.0292476	1.0316176	1.0341171	1.0367442	1.039496	1.0423645	1.045345	1.0484291	1.0516112	1.0548795	1.0582274	1.0616424	1.0651155	1.0686363	1.0721933	1.0757788	1.0793806
1.0077196	1.007618	1.007512	1.0074093	1.0073097	1.0072181	1.0071394	1.0070758	1.007034	1.0070168	1.007032	1.0070835	1.0071754	1.0073159	1.0075105	1.0077633	1.008083	1.0084763	1.0089473	1.0095024	1.0101489	1.0108922	1.0117396	1.0126947	1.013764	1.0149521	1.016264	1.0177025	1.0192722	1.020976	1.0228165	1.0247946	1.0269113	1.0291663	1.0315596	1.0340881	1.03675	1.0395414	1.0424565	1.0454907	1.0486356	1.0518849	1.0552297	1.0586603	1.0621672	1.0657389	1.0693657	1.0730373	1.0767435	1.0804743
1.0078758	1.007765	1.0076524	1.0075395	1.0074286	1.0073256	1.0072329	1.0071567	1.0071013	1.0070702	1.0070685	1.0071042	1.0071803	1.0073047	1.0074816	1.0077201	1.0080245	1.008401	1.0088552	1.009398	1.0100307	1.0107609	1.0115967	1.012541	1.0136014	1.0147827	1.0160885	1.0175238	1.0190934	1.0208001	1.0226451	1.0246315	1.0267606	1.0290332	1.0314467	1.0340014	1.0366948	1.0395225	1.0424815	1.0455663	1.048769	1.052084	1.0554997	1.0590105	1.0626061	1.0662743	1.0700071	1.0737909	1.0776157	1.0814743
1.0080194	1.0079024	1.0077803	1.0076557	1.0075349	1.0074193	1.0073141	1.0072225	1.007152	1.007105	1.0070883	1.0071068	1.0071669	1.0072738	1.0074347	1.0076549	1.0079421	1.0083022	1.0087409	1.0092664	1.009885	1.0106022	1.0114236	1.0123565	1.0134064	1.0145783	1.0158778	1.0173086	1.0188748	1.0205814	1.0224292	1.0244222	1.0265601	1.0288454	1.0312785	1.0338553	1.0365771	1.0394399	1.0424383	1.045569	1.0488257	1.0522017	1.0556879	1.059276	1.0629567	1.0667188	1.0705535	1.0744481	1.0783931	1.0823774
1.0081519	1.0080261	1.0078937	1.0077597	1.0076269	1.0074981	1.0073789	1.0072727	1.0071863	1.0071236	1.0070899	1.0070906	1.0071334	1.0072218	1.0073644	1.0075675	1.0078366	1.0081791	1.0086012	1.0091093	1.0097108	1.010413	1.0112193	1.0121397	1.0131779	1.0143393	1.0156287	1.0170531	1.0186144	1.0203184	1.0221678	1.0241625	1.0263093	1.0286056	1.0310516	1.0336498	1.0363964	1.0392891	1.0423248	1.0454981	1.0488049	1.0522391	1.055791	1.0594528	1.0632163	1.0670696	1.071003	1.0750061	1.0790677	1.0831774
1.008271	1.0081373	1.0079951	1.0078495	1.0077031	1.0075607	1.0074279	1.0073059	1.007203	1.0071232	1.0070714	1.0070547	1.007079	1.007149	1.007273	1.0074565	1.007707	1.0080299	1.0084335	1.0089245	1.0095088	1.0101936	1.0109857	1.0118902	1.0129148	1.0140638	1.0153434	1.0167578	1.0183129	1.0200113	1.0218577	1.0238552	1.0260048	1.0283087	1.030768	1.0333817	1.03615	1.0390702	1.0421385	1.0453526	1.0487068	1.0521941	1.055808	1.0595411	1.0633825	1.067323	1.0713537	1.0754616	1.0796375	1.0838702
1.0083765	1.0082327	1.0080805	1.0079229	1.0077637	1.0076073	1.0074581	1.0073209	1.0072012	1.0071036	1.0070344	1.0069978	1.007003	1.0070539	1.0071582	1.0073218	1.007552	1.0078562	1.0082402	1.0087117	1.0092773	1.0099446	1.0107183	1.0116075	1.0126159	1.0137508	1.0150186	1.0164223	1.0179673	1.0196595	1.0215017	1.023497	1.025648	1.0279576	1.0304261	1.033053	1.0358398	1.0387828	1.0418816	1.045131	1.0485283	1.052066	1.0557376	1.0595363	1.0634537	1.0674797	1.0716014	1.0758134	1.0801016	1.0844526
1.0084667	1.0083139	1.0081507	1.0079807	1.0078079	1.0076374	1.0074719	1.007318	1.0071803	1.0070642	1.0069753	1.0069199	1.0069046	1.0069351	1.0070184	1.0071622	1.0073718	1.0076549	1.0080187	1.0084707	1.0090162	1.0096636	1.01042	1.0112902	1.0122821	1.0134014	1.0146536	1.0160453	1.0175796	1.0192629	1.0210981	1.0230892	1.0252401	1.0275508	1.0300257	1.0326627	1.0354636	1.038427	1.0415517	1.0448339	1.0482693	1.0518535	1.055579	1.059441	1.063429	1.0675344	1.071747	1.0760573	1.080453	1.0849239
1.0085425	1.0083791	1.0082048	1.008021	1.0078335	1.0076483	1.0074661	1.0072942	1.007139	1.0070038	1.0068953	1.0068198	1.0067831	1.006793	1.0068549	1.0069772	1.0071645	1.007426	1.0077686	1.008199	1.0087247	1.0093521	1.0100867	1.0109401	1.0119133	1.0130147	1.0142516	1.0156269	1.0171496	1.0188212	1.0206481	1.0226328	1.0247792	1.0270885	1.0295656	1.032211	1.0350229	1.0380038	1.0411507	1.0444615	1.0479313	1.0515578	1.0553341	1.0592542	1.063309	1.0674906	1.0717893	1.0761951	1.0806957	1.0852802
1.0086011	1.008428	1.0082406	1.0080442	1.007842	1.0076387	1.0074406	1.0072508	1.0070761	1.0069214	1.0067929	1.0066967	1.0066383	1.0066268	1.0066663	1.006766	1.0069308	1.0071702	1.0074916	1.0078989	1.0084013	1.0090077	1.0097227	1.0105534	1.011508	1.012591	1.01381	1.01517	1.0166761	1.0183349	1.0201504	1.0221255	1.0242656	1.0265728	1.0290504	1.0316993	1.0345197	1.0375141	1.0406784	1.0440139	1.0475149	1.0511795	1.0550019	1.0589763	1.0630944	1.0673481	1.071728	1.0762246	1.0808272	1.0855229
1.0086434	1.0084585	1.0082588	1.0080477	1.00783	1.0076113	1.0073949	1.007187	1.0069934	1.0068175	1.006668	1.0065498	1.0064706	1.0064355	1.0064524	1.0065306	1.0066715	1.0068876	1.007184	1.0075698	1.0080496	1.0086328	1.0093251	1.0101342	1.0110683	1.0121309	1.0133306	1.014673	1.0161625	1.0178057	1.0196071	1.021572	1.0237025	1.0260046	1.0284795	1.0311296	1.0339557	1.0369588	1.0401387	1.0434948	1.0470238	1.0507221	1.0545869	1.0586102	1.0627867	1.0671079	1.0715656	1.0761497	1.0808498	1.0856518
1.0086664	1.0084702	1.0082568	1.0080327	1.007799	1.0075636	1.0073287	1.0071018	1.006887	1.0066916	1.0065199	1.0063796	1.0062779	1.0062202	1.0062137	1.0062667	1.006384	1.0065769	1.006849	1.0072097	1.0076663	1.0082262	1.0088953	1.009682	1.0105926	1.0116346	1.0128127	1.0141357	1.0156074	1.0172341	1.0190202	1.0209714	1.023092	1.0253851	1.0278552	1.0305035	1.0333313	1.0363411	1.0395335	1.0429066	1.0464592	1.0501887	1.0540897	1.0581598	1.0623899	1.0667753	1.0713065	1.075972	1.0807645	1.0856707
1.008673	1.0084647	1.0082372	1.0079979	1.0077477	1.0074943	1.0072407	1.0069946	1.0067588	1.0065423	1.0063483	1.0061862	1.0060601	1.0059791	1.0059482	1.0059764	1.0060707	1.0062385	1.006485	1.006822	1.0072545	1.0077876	1.0084345	1.009196	1.0100842	1.011103	1.0122602	1.0135604	1.0150126	1.0166206	1.01839	1.020326	1.0224347	1.0247163	1.0271786	1.0298228	1.0326511	1.0356659	1.0388658	1.0422528	1.0458249	1.0495806	1.053517	1.0576274	1.0619088	1.0663519	1.0709502	1.0756949	1.0805762	1.0855815
1.0086588	1.0084378	1.0081973	1.0079418	1.0076755	1.0074046	1.0071323	1.0068649	1.0066087	1.00637	1.0061545	1.0059687	1.0058192	1.0057133	1.0056576	1.005661	1.0057305	1.005872	1.0060942	1.0064048	1.006811	1.0073203	1.0079405	1.008679	1.009542	1.0105367	1.0116714	1.0129503	1.0143805	1.015968	1.017719	1.0196389	1.0217323	1.0240034	1.0264559	1.0290931	1.0319183	1.0349342	1.0381409	1.0415381	1.0451277	1.0489068	1.0528718	1.0570203	1.0613463	1.0658442	1.0705063	1.0753256	1.0802902	1.0853899
1.0086267	1.0083917	1.0081378	1.0078657	1.0075825	1.0072933	1.0070014	1.0067139	1.0064361	1.006175	1.0059353	1.0057267	1.0055534	1.0054221	1.0053436	1.0053197	1.005363	1.0054795	1.0056764	1.0059599	1.00634	1.0068241	1.0074182	1.0081309	1.0089687	1.0099385	1.011049	1.0123041	1.0137126	1.0152801	1.0170115	1.018913	1.0209891	1.0232466	1.0256886	1.0283179	1.031138	1.0341532	1.0373626	1.0407687	1.0443712	1.04817	1.0521631	1.0563439	1.060712	1.0652596	1.0699813	1.0748671	1.0799122	1.0851003
1.0085747	1.008327	1.0080569	1.0077691	1.0074686	1.0071591	1.006848	1.0065392	1.0062404	1.0059566	1.0056946	1.0054607	1.0052631	1.0051074	1.005002	1.0049536	1.0049702	1.0050606	1.0052297	1.005488	1.005842	1.0062993	1.0068669	1.007553	1.0083649	1.0093104	1.0103952	1.0116271	1.0130116	1.014557	1.0162684	1.0181506	1.0202094	1.0224522	1.0248814	1.0275007	1.0303153	1.0333266	1.0365386	1.0399497	1.0435636	1.047379	1.0513933	1.0556054	1.0600115	1.0646052	1.0693805	1.0743325	1.0794497	1.0847228
1.0085018	1.008241	1.0079559	1.0076518	1.0073327	1.0070044	1.0066727	1.0063425	1.0060226	1.0057155	1.0054299	1.0051719	1.0049489	1.004768	1.0046369	1.0045624	1.0045528	1.0046157	1.0047593	1.0049895	1.0053172	1.0057461	1.0062873	1.006947	1.0077329	1.0086524	1.0097114	1.01092	1.0122806	1.0138036	1.0154936	1.0173563	1.0193975	1.021624	1.0240389	1.0266485	1.0294548	1.0324624	1.035673	1.0390891	1.0427123	1.0465424	1.0505767	1.0548142	1.0592543	1.0638896	1.0687157	1.0737259	1.0789125	1.084265
1.00841	1.008134	1.0078332	1.0075123	1.0071751	1.0068282	1.0064756	1.0061251	1.0057813	1.0054517	1.0051417	1.0048587	1.0046111	1.0044051	1.0042477	1.0041466	1.0041108	1.0041467	1.0042633	1.0044663	1.0047661	1.0051676	1.0056827	1.0063156	1.0070745	1.0079685	1.0090021	1.0101857	1.0115227	1.0130225	1.0146909	1.0165334	1.0185577	1.0207672	1.0231688	1.0257661	1.0285649	1.0315675	1.0347763	1.0381941	1.0418249	1.0456666	1.0497195	1.0539813	1.0584514	1.0631237	1.0679964	1.0730613	1.0783117	1.0837389
1.008297	1.0080063	1.0076901	1.007352	1.0069964	1.0066295	1.006257	1.0058845	1.0055184	1.0051645	1.0048313	1.0045246	1.0042504	1.0040185	1.0038356	1.0037085	1.0036453	1.0036544	1.0037427	1.0039196	1.0041924	1.0045671	1.0050544	1.0056609	1.0063938	1.0072606	1.0082699	1.0094279	1.0107421	1.012219	1.0138658	1.0156896	1.017695	1.0198871	1.0222762	1.0248626	1.0276517	1.0306485	1.0338556	1.0372764	1.0409131	1.0447646	1.0488322	1.0531157	1.0576128	1.062321	1.0672354	1.0723501	1.0776584	1.0831532
1.0081632	1.0078589	1.007526	1.0071707	1.0067959	1.006409	1.0060161	1.005622	1.0052329	1.0048562	1.0044982	1.004167	1.0038686	1.0036113	1.0034006	1.0032471	1.0031573	1.0031396	1.0032009	1.0033507	1.0035957	1.0039445	1.0044055	1.0049847	1.0056912	1.0065325	1.0075167	1.0086508	1.009942	1.011396	1.0130229	1.0148267	1.0168157	1.0189934	1.0213681	1.0239441	1.0267254	1.0297168	1.0329216	1.0363443	1.0399847	1.0438461	1.0479285	1.0522317	1.0567541	1.0614926	1.0664454	1.071605	1.0769682	1.0825251
1.0080079	1.0076895	1.0073416	1.0069685	1.0065752	1.0061682	1.005755	1.005338	1.0049263	1.0045267	1.0041451	1.0037882	1.0034649	1.0031817	1.0029457	1.002766	1.0026494	1.0026047	1.0026398	1.0027622	1.0029804	1.0033026	1.0037364	1.0042896	1.0049709	1.0057886	1.0067471	1.0078589	1.0091267	1.0105616	1.0121685	1.013955	1.0159268	1.0180912	1.0204532	1.0230197	1.0257934	1.0287799	1.0319841	1.0354084	1.0390545	1.0429249	1.047021	1.0513414	1.0558856	1.0606529	1.0656408	1.0708423	1.0762539	1.0818679
1.007834	1.0075	1.0071348	1.0067441	1.006333	1.0059062	1.005471	1.0050333	1.0045996	1.0041758	1.00377	1.0033894	1.0030411	1.0027318	1.0024703	1.0022643	1.0021229	1.0020505	1.0020592	1.0021558	1.0023474	1.002643	1.0030519	1.0035802	1.0042374	1.0050293	1.0059673	1.0070546	1.008304	1.0097183	1.0113082	1.0130781	1.0150356	1.017188	1.0195404	1.022098	1.0248667	1.0278507	1.0310559	1.0344812	1.0381335	1.0420144	1.0461216	1.0504607	1.0550259	1.0598197	1.0648361	1.0700759	1.0755316	1.0811974
1.0076396	1.0072914	1.00691	1.0065012	1.00607	1.0056249	1.0051683	1.0047086	1.0042524	1.0038064	1.0033761	1.0029708	1.0025977	1.0022639	1.001977	1.0017451	1.001577	1.0014796	1.0014632	1.0015337	1.0017004	1.001971	1.0023543	1.0028583	1.0034926	1.0042628	1.0051787	1.006247	1.0074763	1.0088748	1.0104479	1.0122044	1.0141513	1.0162932	1.018638	1.0211899	1.0239564	1.0269395	1.0301464	1.0335778	1.0372375	1.0411271	1.0452492	1.0496037	1.0541894	1.0590065	1.0640522	1.069325	1.0748203	1.0805308
1.007425	1.0070618	1.0066644	1.0062375	1.0057882	1.0053225	1.004846	1.004364	1.0038867	1.0034167	1.0029633	1.002534	1.0021371	1.0017774	1.0014663	1.0012096	1.0010161	1.0008948	1.0008525	1.0008985	1.0010409	1.0012873	1.0016477	1.0021304	1.0027425	1.0034913	1.0043892	1.0054402	1.0066531	1.0080364	1.0095965	1.0113432	1.0132798	1.0154163	1.0177575	1.0203091	1.0230751	1.026061	1.0292721	1.0327115	1.0363796	1.040282	1.0444179	1.0487883	1.0533934	1.0582328	1.0633053	1.068608	1.0741351	1.0798879
1.0071903	1.0068127	1.0063992	1.0059547	1.0054873	1.005002	1.0045053	1.0040016	1.0035012	1.0030092	1.0025337	1.0020808	1.0016593	1.0012765	1.0009408	1.0006598	1.0004427	1.0002959	1.0002308	1.0002532	1.0003723	1.0005976	1.0009364	1.001398	1.0019901	1.0027231	1.0036026	1.0046386	1.0058377	1.0072109	1.0087626	1.0105014	1.0124351	1.014569	1.016909	1.0194619	1.0222322	1.0252266	1.0284463	1.0318954	1.0355766	1.039492	1.0436443	1.0480314	1.0526562	1.0575168	1.0626122	1.0679414	1.0735009	1.0792856
1.0069379	1.0065439	1.0061136	1.005653	1.0051674	1.0046628	1.0041443	1.0036219	1.0030999	1.002586	1.002087	1.0016118	1.0011674	1.0007617	1.0004026	1.0000982	0.9998581	0.99968916	0.9995997	0.9996015	0.9996992	0.9999041	1.0002238	1.0006666	1.0012429	1.0019599	1.0028259	1.0038502	1.0050415	1.0064058	1.0079533	1.0096893	1.0116217	1.0137581	1.0161037	1.0186651	1.0214442	1.0244493	1.0276821	1.0311458	1.0348436	1.0387763	1.042946	1.0473527	1.0519971	1.0568771	1.0619959	1.0673475	1.0729319	1.0787455
1.006665	1.0062569	1.0058119	1.0053337	1.0048299	1.0043058	1.0037686	1.0032251	1.002682	1.0021468	1.0016271	1.0011293	1.0006621	1.0002341	0.9998531	0.9995273	0.99926436	0.9990732	0.99896514	0.998946	0.9990248	0.99921185	0.9995142	0.9999413	1.0005051	1.0012089	1.0020664	1.0030832	1.0042695	1.0056314	1.0071783	1.0089176	1.0108562	1.0129989	1.015355	1.0179285	1.0207237	1.0237451	1.0269964	1.0304785	1.0341971	1.0381516	1.042341	1.0467683	1.0514342	1.0563354	1.061473	1.0668452	1.0724506	1.0782872
1.0063753	1.0059533	1.0054919	1.0049967	1.004475	1.0039331	1.0033779	1.0028144	1.0022504	1.0016948	1.0011538	1.0006347	1.0001471	0.99969745	0.9992954	0.99894875	0.9986658	0.9984557	0.9983283	0.9982903	0.99835336	0.99852455	0.99881333	0.9992285	0.9997816	1.0004792	1.0013298	1.0023445	1.0035301	1.0048953	1.0064472	1.0081943	1.0101442	1.0123023	1.0146769	1.0172681	1.0200845	1.023129	1.0264035	1.0299118	1.0336535	1.0376333	1.0418473	1.0462986	1.0509858	1.0559084	1.0610654	1.0664556	1.0720769	1.0779294
1.0060687	1.0056318	1.0051548	1.0046449	1.0041052	1.0035452	1.0029705	1.002388	1.0018058	1.0012304	1.0006688	1.0001296	0.9996214	0.99915314	0.99873096	0.99836606	0.9980645	0.9978371	0.9976923	0.9976393	0.9976887	0.99784756	0.9981258	0.99853367	0.999081	0.99977505	1.0006248	1.0016418	1.0028325	1.0042063	1.0057713	1.0075333	1.0095017	1.0116799	1.0140762	1.0166951	1.0195397	1.0226136	1.0259187	1.0294583	1.0332311	1.03724	1.0414829	1.0459603	1.0506723	1.0556152	1.0607896	1.0661943	1.0718298	1.0776937
1.005744	1.0052941	1.004803	1.004276	1.0037208	1.0031438	1.0025512	1.0019497	1.0013493	1.000755	1.000174	0.9996174	0.9990909	0.99860334	0.9981634	0.9977812	0.9974639	0.9972215	0.9970633	0.99699813	0.997036	0.9971866	0.99745876	0.9978621	0.9984071	0.99910337	0.9999589	1.0009835	1.002186	1.0035738	1.0051576	1.0069429	1.0089357	1.0111444	1.0135713	1.0162232	1.0191034	1.0222138	1.0255569	1.0291339	1.0329438	1.0369868	1.0412633	1.0457697	1.0505067	1.0554732	1.0606649	1.0660839	1.0717279	1.0775975
1.0054045	1.0049409	1.0044357	1.0038933	1.0033233	1.0027293	1.0021198	1.001502	1.0008835	1.0002704	0.99967444	0.99909836	0.99855596	0.99805146	0.997596	0.997198	0.9968676	0.9966137	0.99644405	0.9963699	0.9964009	0.9965458	0.9968163	0.99722123	0.9977702	0.99847263	0.99934006	1.000379	1.0015994	1.0030109	1.0046197	1.006435	1.0084611	1.0107061	1.013172	1.0158659	1.0187883	1.0219442	1.025332	1.0289516	1.032805	1.0368894	1.0412023	1.0457416	1.0505072	1.0554963	1.0607058	1.0661361	1.0717866	1.0776552
1.0050507	1.0045742	1.0040555	1.0034983	1.0029124	1.0023032	1.0016788	1.0010445	1.0004097	0.9997818	0.9991676	0.9985778	0.99801856	0.9975006	0.9970318	0.99662167	0.9962805	0.99601567	0.9958399	0.9957602	0.9957878	0.99593294	0.9962064	0.9966165	0.99717504	0.99789166	0.9987757	0.9998359	1.0010827	1.0025241	1.0041667	1.0060197	1.0080873	1.0103762	1.0128905	1.0156337	1.018609	1.0218147	1.0252539	1.0289247	1.0328268	1.0369554	1.0413101	1.0458882	1.0506839	1.0556984	1.0609264	1.0663664	1.0720189	1.077884
1.0046831	1.0041941	1.0036628	1.0030923	1.0024924	1.001869	1.00123	1.0005816	0.9999311	0.999288	0.99866	0.99805593	0.9974843	0.9969533	0.9964745	0.99605536	0.99570596	0.9954349	0.99525434	0.9951737	0.99520344	0.99535275	0.9956338	0.99605757	0.9966308	0.99736726	0.99827534	0.9993646	1.0006443	1.0021228	1.0038081	1.0057065	1.0078238	1.0101658	1.0127356	1.0155377	1.0185707	1.0218353	1.0253338	1.0290613	1.033018	1.0371972	1.0415988	1.0462159	1.0510461	1.056086	1.0613317	1.0667804	1.0724335	1.078289
1.0043027	1.003803	1.0032591	1.0026757	1.0020642	1.0014266	1.0007739	1.0001112	0.99944776	0.9987924	0.9981518	0.9975372	0.99695367	0.9964152	0.995927	0.9955011	0.99514675	0.9948733	0.99469465	0.9946169	0.9946523	0.99481225	0.9951062	0.9955483	0.9961439	0.9969068	0.99784684	0.99897176	1.000293	1.0018173	1.0035532	1.0055051	1.0076815	1.0100839	1.0127172	1.0155839	1.018683	1.0220149	1.0255771	1.0293669	1.0333823	1.0376179	1.0420672	1.0467281	1.0515946	1.0566605	1.0619253	1.0673828	1.0730336	1.0788779
1.0039109	1.0034015	1.0028465	1.0022527	1.0016276	1.0009786	1.0003127	0.9996396	0.9989647	0.9982987	0.99764794	0.9970231	0.996433	0.9958855	0.9953939	0.9949646	0.99461	0.9943391	0.99416363	0.994095	0.9941421	0.99431735	0.9946323	0.9950971	0.9957225	0.99651986	0.99749833	0.9986677	1.0000371	1.0016154	1.0034081	1.0054231	1.0076648	1.0101377	1.0128412	1.0157797	1.0189519	1.0223556	1.0259879	1.0298454	1.0339241	1.0382158	1.0427179	1.0474235	1.0523258	1.0574201	1.0627031	1.0681679	1.0738155	1.0796443
1.0035098	1.0029905	1.0024252	1.0018219	1.0011857	1.0005265	0.9998508	0.9991674	0.9984833	0.9978075	0.99714917	0.9965181	0.9959223	0.99537283	0.99487877	0.99444985	0.9940989	0.99383473	0.99366856	0.99361277	0.9936781	0.99387497	0.994216	0.994712	0.9953739	0.9962112	0.9972372	0.99845785	0.99988383	1.0015225	1.0033832	1.005467	1.0077816	1.0103284	1.0131094	1.0161257	1.0193745	1.022854	1.0265601	1.0304883	1.0346314	1.0389838	1.0435394	1.0482903	1.0532303	1.0583513	1.0636517	1.0691247	1.0747672	1.080579
1.0031002	1.0025724	1.0019988	1.0013863	1.0007422	1.0000739	0.9993892	0.99869734	0.99800605	0.99732375	0.99665993	0.9960252	0.9954277	0.99487764	0.9943867	0.9939628	0.9936198	0.99336654	0.9932148	0.99317783	0.993266	0.993491	0.99386454	0.9943981	0.99510354	0.9959903	0.99706864	0.9983488	0.999839	1.001547	1.003479	1.0056404	1.008032	1.01066	1.0135235	1.0166203	1.0199496	1.0235053	1.0272889	1.0312864	1.0354959	1.0399079	1.044516	1.0493124	1.0542878	1.0594355	1.0647521	1.0702302	1.0758675	1.0816613
1.0026828	1.002149	1.0015684	1.0009482	1.0002964	0.9996211	0.9989315	0.998232	0.9975362	0.99685025	0.99618477	0.9955497	0.99495256	0.9944059	0.99392045	0.99350643	0.9931757	0.9929387	0.9928079	0.9927952	0.9929115	0.993172	0.99358445	0.99416363	0.9949186	0.9958603	0.9970008	0.99834573	0.9999077	1.0016897	1.0036999	1.00594	1.0084175	1.0111285	1.0140758	1.0172557	1.0206665	1.0243018	1.0281574	1.0322238	1.0364978	1.0409657	1.0456231	1.0504603	1.055469	1.0606415	1.065973	1.0714538	1.077085	1.0828627
1.0022618	1.0017219	1.0011349	1.000509	0.99985206	0.99917173	0.9984758	0.9977756	0.99707764	0.99639124	0.9957262	0.99509174	0.99450076	0.993962	0.99348724	0.9930878	0.9927726	0.99255794	0.9924526	0.9924704	0.99262285	0.9929232	0.99338275	0.99401104	0.9948229	0.9958273	0.99703366	0.9984516	1.0000879	1.0019505	1.0040419	1.006369	1.0089297	1.0117263	1.0147581	1.018021	1.0215095	1.02522	1.0291458	1.0332767	1.037608	1.0421273	1.046828	1.0517017	1.0567384	1.0619308	1.0672717	1.0727551	1.0783789	1.084138
1.001836	1.0012927	1.0007019	1.0000732	0.99941146	0.998728	0.9980309	0.9973297	0.9966317	0.99594635	0.995286	0.99465847	0.9940776	0.99354964	0.9930902	0.99270797	0.9924172	0.99222946	0.992156	0.9922096	0.99240303	0.99275047	0.9932612	0.99394876	0.9948222	0.99589425	0.9971725	0.9986671	1.0003834	1.0023284	1.0045052	1.0069157	1.009562	1.0124425	1.0155554	1.0188969	1.0224591	1.0262378	1.0302256	1.0344137	1.0387939	1.043356	1.0480917	1.0529922	1.0580488	1.0632535	1.0686021	1.0740852	1.0796998	1.0854423
1.0014107	1.0008651	1.0002712	0.99964	0.9989775	0.9982941	0.99759763	0.996897	0.9962024	0.9955244	0.99487054	0.9942541	0.9936854	0.9931753	0.99273396	0.9923759	0.99211264	0.9919559	0.99191964	0.99201655	0.99225765	0.99265677	0.99322593	0.99397564	0.9949176	0.99606156	0.99741596	0.9989901	1.0007889	1.0028172	1.005076	1.0075706	1.0102999	1.0132601	1.0164479	1.0198594	1.0234874	1.0273259	1.0313652	1.0355971	1.0400151	1.0446078	1.0493661	1.0542828	1.0593491	1.0645614	1.0699071	1.0753847	1.0809877	1.0867147
1.0009857	1.000438	0.9998447	0.9992127	0.99855244	0.9978704	0.99717784	0.9964822	0.99579513	0.9951255	0.994484	0.99388105	0.9933289	0.99283975	0.99242383	0.9920941	0.9918654	0.9917457	0.99175304	0.99189556	0.9921889	0.99264765	0.99327767	0.9940955	0.99510825	0.99632835	0.99776125	0.9994161	1.0012953	1.0034056	1.005747	1.008321	1.0111247	1.0141559	1.0174098	1.0208825	1.0245624	1.0284452	1.0325235	1.0367857	1.0412271	1.045834	1.0506024	1.0555224	1.0605875	1.0657917	1.0711297	1.0765947	1.082186	1.087895
1.0005622	1.0000167	0.99942523	0.99879605	0.9981393	0.9974622	0.9967753	0.99608946	0.99541163	0.9947553	0.9941289	0.9935446	0.9930157	0.9925509	0.9921643	0.99186915	0.99167645	0.9916012	0.9916545	0.99185133	0.99220204	0.99272174	0.993419	0.9943075	0.9953946	0.9966898	0.99820244	0.99993515	1.0018946	1.0040817	1.0064988	1.0091445	1.0120134	1.0151056	1.0184134	1.0219302	1.0256486	1.0295613	1.0336595	1.0379347	1.0423803	1.0469868	1.0517477	1.0566556	1.0617052	1.0668923	1.0722111	1.0776582	1.0832298	1.0889231
1.0001441	0.99960274	0.99901545	0.99839157	0.99774134	0.997072	0.9963955	0.9957199	0.99505734	0.9944158	0.99380934	0.99324894	0.99274445	0.9923106	0.9919586	0.9917012	0.99155277	0.9915241	0.991631	0.9918846	0.99229705	0.99288094	0.99364793	0.9946077	0.99577063	0.99714154	0.9987292	1.0005374	1.0025705	1.0048304	1.0073127	1.0100162	1.0129406	1.016079	1.0194238	1.02297	1.026707	1.0306293	1.0347289	1.038999	1.04343	1.0480169	1.0527537	1.0576347	1.062654	1.0678128	1.0731025	1.0785224	1.0840712	1.0897446
0.9997352	0.9991986	0.9986181	0.9980023	0.9973608	0.99670404	0.9960391	0.9953796	0.9947342	0.9941147	0.9935312	0.99299794	0.99252397	0.99212474	0.99181265	0.9915981	0.991496	0.9915204	0.9916824	0.99199617	0.9924726	0.99312466	0.9939606	0.9949924	0.9962269	0.9976714	0.9993314	1.0012091	1.0033073	1.005626	1.0081635	1.0109141	1.0138763	1.017042	1.0204066	1.0239612	1.0276992	1.031612	1.0356935	1.0399365	1.044335	1.0488847	1.0535789	1.0584166	1.0633957	1.0685121	1.0737629	1.079152	1.0846722	1.0903249
0.99933654	0.9988086	0.9982367	0.99763197	0.99700314	0.9963589	0.99571157	0.99507093	0.99444664	0.99385184	0.99329644	0.9927949	0.9923564	0.9919962	0.9917259	0.99156	0.9915086	0.991588	0.99180824	0.9921854	0.99272716	0.993447	0.99435204	0.9954523	0.9967573	0.9982688	0.99999183	1.0019302	1.0040826	1.0064481	1.0090234	1.0118043	1.0147879	1.0179634	1.021328	1.0248715	1.0285883	1.0324713	1.0365148	1.0407126	1.0450615	1.0495574	1.0541973	1.0589796	1.0639052	1.0689695	1.0741771	1.079525	1.0850143	1.0906452
0.9989506	0.9984335	0.99787384	0.9972825	0.996669	0.9960437	0.995416	0.99479795	0.9941996	0.9936338	0.99311095	0.99264383	0.9922451	0.99192715	0.9917045	0.9915878	0.9915909	0.9917289	0.99201035	0.99244916	0.9930567	0.993842	0.99481386	0.99597967	0.9973466	0.9989162	1.0006958	1.0026814	1.0048739	1.0072708	1.0098689	1.0126618	1.015646	1.0188122	1.0221549	1.0256686	1.0293456	1.0331794	1.0371681	1.041306	1.0455897	1.0500188	1.0545933	1.0593114	1.0641747	1.0691861	1.074343	1.0796496	1.0851061	1.0907137
0.9985798	0.99807745	0.99753237	0.9969588	0.99636424	0.99575984	0.99515575	0.9945641	0.9939956	0.99346185	0.9929744	0.9925471	0.9921919	0.9919203	0.9917465	0.99168384	0.99174535	0.9919409	0.99228454	0.992784	0.9934542	0.99430144	0.99533474	0.9965585	0.99797857	0.99959856	1.0014197	1.0034387	1.0056555	1.0080677	1.0106696	1.0134571	1.0164208	1.0195587	1.0228611	1.0263262	1.0299473	1.033717	1.0376363	1.0417011	1.0459124	1.0502678	1.0547715	1.0594226	1.0642246	1.0691773	1.0742866	1.0795537	1.084979	1.0905665
0.99822956	0.9977417	0.9972167	0.996663	0.9960906	0.99551076	0.99493533	0.9943737	0.99383867	0.99334013	0.99289346	0.9925082	0.99219936	0.9919769	0.9918568	0.9918489	0.9919671	0.9922194	0.992622	0.9931831	0.9939123	0.99481535	0.9959028	0.9971754	0.9986381	1.0002937	1.0021408	1.0041791	1.0064036	1.0088122	1.0114002	1.0141604	1.01709	1.0201797	1.0234275	1.0268286	1.030378	1.034075	1.0379174	1.0419054	1.04604	1.0503211	1.0547525	1.0593419	1.0640851	1.0689893	1.0740563	1.0792905	1.0846919	1.0902627
0.99790055	0.9974328	0.9969295	0.996398	0.9958525	0.9953019	0.99475634	0.99422884	0.99372995	0.99327195	0.9928684	0.9925286	0.9922686	0.9920977	0.9920298	0.99207646	0.99225	0.99256194	0.99302155	0.9936366	0.994418	0.99537015	0.9965012	0.9978111	0.9993048	1.0009804	1.0028391	1.0048791	1.0070939	1.0094825	1.0120374	1.0147563	1.0176326	1.0206617	1.0238414	1.0271691	1.0306425	1.0342603	1.0380242	1.0419348	1.0459954	1.0502098	1.0545814	1.0591137	1.0638095	1.0686775	1.0737144	1.0789267	1.084315	1.08988
0.9975954	0.99715185	0.99667215	0.99616957	0.9956533	0.99513376	0.9946233	0.99413264	0.99367464	0.9932595	0.99290043	0.9926088	0.9923984	0.9922801	0.9922661	0.9923678	0.9925954	0.9929591	0.9934703	0.99413407	0.9949604	0.9959514	0.99711376	0.9984479	0.9999573	1.001639	1.0034935	1.0055169	1.0077053	1.0100574	1.0125654	1.0152272	1.0180401	1.0209992	1.0241046	1.027355	1.0307497	1.03429	1.0379795	1.0418204	1.0458183	1.0499785	1.0543011	1.0587939	1.0634605	1.0683064	1.0733321	1.0785384	1.0839266	1.0894988
0.99732	0.9969021	0.9964519	0.9959787	0.9954945	0.99501044	0.99453795	0.9940877	0.99367225	0.99330324	0.992991	0.99275047	0.9925901	0.9925229	0.99256057	0.9927143	0.9929928	0.99340445	0.9939603	0.99466306	0.99552345	0.9965415	0.9977229	0.9990671	1.0005759	1.0022485	1.0040818	1.0060748	1.0082216	1.0105212	1.0129718	1.0155671	1.01831	1.0211945	1.0242239	1.0273979	1.0307199	1.0341914	1.0378194	1.0416055	1.0455552	1.049676	1.0539713	1.0584455	1.0631026	1.0679446	1.0729755	1.0781966	1.0836054	1.0892001
0.9970753	0.9966877	0.9962671	0.99582875	0.99538094	0.9949354	0.9945033	0.9940963	0.9937256	0.9934036	0.99314135	0.99294835	0.9928385	0.9928229	0.9929098	0.9931102	0.9934319	0.99388474	0.9944755	0.9952105	0.99609095	0.99712425	0.99830985	0.9996494	1.0011442	1.0027906	1.0045884	1.006536	1.0086322	1.0108708	1.0132525	1.01578	1.018448	1.0212613	1.0242176	1.0273265	1.030586	1.0340043	1.0375825	1.0413321	1.0452554	1.0493588	1.0536468	1.058123	1.0627912	1.0676534	1.0727124	1.0779638	1.0834082	1.0890427
0.9968665	0.9965102	0.9961259	0.99572235	0.99531424	0.994909	0.9945212	0.99415845	0.9938348	0.99356097	0.9933464	0.9932039	0.99314255	0.9931728	0.9933037	0.99354464	0.993905	0.9943894	0.99500453	0.9957565	0.996647	0.9976806	0.9988574	1.000178	1.0016434	1.0032511	1.0050035	1.0068953	1.0089278	1.0111022	1.0134159	1.0158728	1.0184711	1.0212198	1.0241166	1.0271696	1.0303829	1.0337636	1.0373175	1.0410484	1.0449665	1.0490732	1.053376	1.0578755	1.0625755	1.0674771	1.0725781	1.0778786	1.0833755	1.0890614
0.9966949	0.9963737	0.9960267	0.99566376	0.99529666	0.99493635	0.99459267	0.99427736	0.9940003	0.99377394	0.99360687	0.99350995	0.9934926	0.9935652	0.993734	0.9940105	0.9943977	0.9949037	0.9955329	0.9962886	0.9971764	0.99819577	0.9993492	1.0006381	1.0020609	1.0036209	1.0053163	1.0071473	1.0091156	1.0112227	1.0134714	1.0158633	1.0184047	1.0210971	1.0239494	1.0269644	1.0301502	1.0335141	1.0370604	1.0407976	1.0447283	1.048861	1.0531958	1.0577362	1.0624845	1.0674387	1.0725986	1.0779593	1.0835181	1.0892677
0.9965632	0.99628156	0.995974	0.99565464	0.99533087	0.9950151	0.9947171	0.9944488	0.99421895	0.99403846	0.99391544	0.9938633	0.9938852	0.99399227	0.99419343	0.99449235	0.9948975	0.9954127	0.99604255	0.9967913	0.9976604	0.9986533	0.999772	1.0010177	1.0023896	1.0038941	1.0055267	1.0072961	1.0092002	1.0112458	1.0134372	1.0157762	1.018269	1.0209249	1.0237473	1.0267444	1.0299231	1.0332885	1.0368491	1.0406071	1.0445727	1.048743	1.0531276	1.0577219	1.0625291	1.0675472	1.0727715	1.0781989	1.0838232	1.0896397
0.9964766	0.9962335	0.99596965	0.9956946	0.9954157	0.99514616	0.99489486	0.99467283	0.99448794	0.99435097	0.9942703	0.99425346	0.99430907	0.99444324	0.9946658	0.99497914	0.9953907	0.9959018	0.9965208	0.99724793	0.9980874	0.9990426	1.0001156	1.0013098	1.0026261	1.0040697	1.0056432	1.0073512	1.0091993	1.0111924	1.0133346	1.0156347	1.0180985	1.020733	1.0235451	1.0265406	1.0297309	1.0331168	1.0367066	1.0405033	1.0445136	1.0487374	1.0531785	1.0578331	1.0627036	1.0677849	1.0730736	1.0785657	1.0842566	1.0901358
0.99643415	0.99623495	0.9960169	0.99578613	0.9955531	0.99533004	0.99512404	0.9949457	0.9948032	0.9947062	0.9946599	0.9946745	0.994756	0.9949086	0.9951413	0.99545693	0.99586105	0.9963587	0.9969531	0.997648	0.9984473	0.99935484	1.0003772	1.001513	1.0027716	1.0041571	1.0056747	1.0073283	1.0091295	1.01108	1.0131913	1.015468	1.0179178	1.0205485	1.0233673	1.0263802	1.0295956	1.0330162	1.0366483	1.0404953	1.0445579	1.0488368	1.0533375	1.0580524	1.0629817	1.0681231	1.0734708	1.07902	1.0847641	1.0906982
0.99643826	0.99628574	0.99611235	0.99592805	0.99574167	0.99556285	0.9954014	0.9952649	0.9951608	0.99509656	0.9950791	0.9951165	0.99521226	0.9953728	0.9956041	0.9959114	0.9962981	0.9967681	0.99732566	0.9979804	0.9987306	0.9995851	1.0005497	1.0016307	1.0028325	1.0041646	1.0056337	1.0072458	1.0090111	1.0109367	1.0130309	1.0152994	1.0177523	1.020396	1.0232364	1.0262799	1.0295321	1.0329978	1.0366769	1.0405762	1.044693	1.0490304	1.053583	1.0583524	1.0633327	1.0685229	1.0739148	1.0795063	1.0852886	1.091258
0.9964921	0.99638563	0.99625903	0.99612015	0.9959792	0.99584436	0.99572295	0.99562335	0.99555105	0.99551374	0.9955173	0.9955669	0.9956675	0.99582547	0.9960452	0.99632937	0.9966869	0.9971201	0.9976354	0.9982371	0.99893475	0.9997354	1.000644	1.0016706	1.0028225	1.0041095	1.0055407	1.0071244	1.0088688	1.0107833	1.012875	1.0151525	1.0176219	1.0202907	1.0231653	1.0262494	1.0295438	1.033056	1.036787	1.040736	1.0449032	1.0492886	1.0538868	1.0586967	1.063714	1.0689352	1.0743545	1.0799669	1.0857677	1.0917506
0.9965972	0.99653715	0.9964562	0.9963618	0.9962639	0.9961676	0.9960833	0.99601406	0.99596757	0.99594814	0.99596316	0.9960153	0.99611074	0.9962526	0.9964487	0.99670225	0.9970182	0.99740475	0.9978689	0.9984181	0.9990611	0.9998061	1.0006632	1.0016432	1.0027549	1.00401	1.0054137	1.006984	1.0087217	1.0106392	1.0127447	1.015043	1.0175413	1.0202447	1.023158	1.0262848	1.0296279	1.0331874	1.0369624	1.0409552	1.045163	1.0495827	1.0542119	1.0590458	1.0640807	1.0693127	1.0747374	1.0803486	1.0861431	1.0921165
0.99675083	0.99673665	0.9967002	0.9966486	0.99659073	0.99652946	0.9964748	0.99642986	0.9964003	0.9963906	0.99640554	0.9964493	0.99652624	0.996643	0.9968043	0.9970153	0.9972839	0.9976194	0.99802834	0.99852246	0.9991123	0.9998086	1.0006212	1.0015626	1.0026468	1.003881	1.0052752	1.0068429	1.0085883	1.010523	1.0126511	1.0149806	1.0175163	1.0202582	1.023215	1.0263855	1.0297703	1.0333692	1.0371829	1.0412079	1.0454412	1.0498809	1.0545201	1.0593597	1.0643916	1.069611	1.0750163	1.0806013	1.0863653	1.0923029
0.9969529	0.9969835	0.996991	0.9969779	0.9969526	0.99692273	0.9968909	0.9968593	0.99683845	0.99682766	0.996832	0.99685663	0.9969062	0.99698526	0.9971028	0.99726444	0.99748033	0.99776125	0.99811447	0.9985574	0.99909925	0.999753	1.0005308	1.0014477	1.0025152	1.0037414	1.0051391	1.0067183	1.008484	1.0104454	1.0126054	1.0149703	1.0175433	1.0203289	1.0233252	1.0265336	1.0299535	1.0335835	1.0374212	1.041464	1.0457075	1.0501469	1.0547813	1.0596007	1.0646048	1.0697888	1.0751506	1.0806866	1.0863912	1.0922668
0.9972026	0.9972762	0.997321	0.9973433	0.99734706	0.9973384	0.9973205	0.9972964	0.9972718	0.9972477	0.9972314	0.99722505	0.99723554	0.9972701	0.99733603	0.997444	0.9976047	0.9978301	0.9981336	0.99853	0.9990318	0.9996545	1.0004107	1.0013144	1.0023769	1.0036116	1.0050236	1.0066228	1.0084172	1.0104114	1.0126076	1.0150112	1.0176243	1.0204456	1.023476	1.0267148	1.0301588	1.0338058	1.0376534	1.0416961	1.0459311	1.0503511	1.0549543	1.0597363	1.0646907	1.0698165	1.0751097	1.0805693	1.086194	1.0919855
0.99749655	0.9976091	0.9976878	0.9977377	0.99776286	0.99776757	0.9977553	0.99772704	0.99768776	0.9976416	0.99759156	0.99754596	0.99751097	0.9974922	0.9975031	0.99755377	0.9976596	0.99783474	0.9980918	0.99845064	0.9989214	0.99952537	1.0002722	1.0011778	1.002249	1.003499	1.0049355	1.0065652	1.0083938	1.010422	1.0126572	1.0150965	1.0177423	1.0205956	1.0236523	1.0269079	1.0303631	1.0340117	1.0378519	1.0418766	1.0460823	1.0504638	1.0550174	1.0597363	1.0646214	1.0696652	1.0748692	1.0802315	1.085753	1.0914383
0.99783033	0.9979779	0.99808425	0.9981553	0.9981934	0.9982026	0.9981841	0.99814075	0.99807805	0.997997	0.9979065	0.9978112	0.9977204	0.9976466	0.9975995	0.9975963	0.9976515	0.99778235	0.9980024	0.99833274	0.9987898	0.9993848	1.0001339	1.0010487	1.002141	1.0034165	1.0048851	1.0065483	1.0084114	1.010476	1.0127456	1.0152167	1.0178895	1.0207623	1.0238312	1.0270947	1.0305436	1.0341803	1.0379957	1.041984	1.0461417	1.0504642	1.0549455	1.0595838	1.064377	1.0693207	1.0744147	1.0796622	1.0850633	1.0906214
0.99820167	0.9983751	0.9985028	0.998586	0.9986271	0.99862957	0.9985959	0.9985264	0.99842787	0.9983046	0.9981631	0.9980143	0.99786437	0.99773455	0.997632	0.99757683	0.9975882	0.99768215	0.9978784	0.9981932	0.9986427	0.9992424	1.0000055	1.0009414	1.0020615	1.0033686	1.0048708	1.0065691	1.0084668	1.0105654	1.0128629	1.0153551	1.0180466	1.020928	1.0239981	1.0272515	1.0306832	1.0342872	1.038059	1.041992	1.046086	1.0503299	1.0547246	1.0592633	1.0639465	1.0687729	1.0737416	1.0788561	1.0841206	1.0895371
0.9985996	0.99879533	0.9989344	0.99902093	0.9990558	0.99904174	0.9989788	0.9988746	0.9987308	0.9985562	0.99835813	0.9981498	0.9979433	0.997755	0.99760133	0.99750394	0.9974788	0.9975485	0.99772966	0.99804187	0.99849784	0.9991138	0.999899	1.0008641	1.0020151	1.0033561	1.0048933	1.0066268	1.0085548	1.0106786	1.0129952	1.015503	1.0181986	1.0210757	1.0241306	1.0273595	1.0307547	1.0343132	1.0380257	1.0418901	1.0458999	1.0500515	1.054339	1.058766	1.0633246	1.0680184	1.0728482	1.0778178	1.0829325	1.0881985
0.9990209	0.9992291	0.9993706	0.9994487	0.9994674	0.99942374	0.9993258	0.99917614	0.9989801	0.9987465	0.9984883	0.9982199	0.997956	0.99771667	0.9975192	0.99738586	0.9973375	0.99739337	0.99757224	0.99789166	0.9983652	0.9990036	0.99981964	1.0008186	1.0020027	1.0033804	1.0049483	1.0067092	1.0086616	1.0108031	1.0131311	1.015641	1.018328	1.0211884	1.024215	1.0274042	1.03075	1.0342448	1.0378838	1.0416621	1.0455737	1.0496163	1.0537891	1.0580866	1.0625108	1.0670619	1.0717428	1.0765607	1.0815164	1.0866239
0.99945664	0.99966604	0.99980026	0.99986196	0.9998493	0.99976933	0.9996245	0.99942	0.99916494	0.9988714	0.9985526	0.99822545	0.9979084	0.9976239	0.9973932	0.9972347	0.99717414	0.99723	0.99741787	0.99775434	0.9982519	0.998923	0.99977106	1.0008036	1.0020229	1.0034301	1.0050256	1.0068109	1.0087768	1.0109266	1.0132545	1.0157534	1.018421	1.0212499	1.0242345	1.0273721	1.0306512	1.034069	1.0376208	1.0412993	1.0451032	1.0490264	1.0530701	1.057229	1.0615088	1.0659109	1.0704352	1.0750929	1.0798888	1.084833
0.9998959	1.0000982	1.0002135	1.0002458	1.0001967	1.0000687	0.99986815	0.9996033	0.999287	0.99893063	0.99855167	0.99817085	0.9978098	0.9974898	0.9972333	0.9970651	0.99700457	0.99706674	0.9972738	0.9976366	0.998165	0.9988706	0.9997528	1.0008186	1.002069	1.0035031	1.0051199	1.0069172	1.0088904	1.0110375	1.0133514	1.0158293	1.018464	1.0212476	1.0241776	1.0272487	1.0304493	1.0337801	1.0372307	1.040799	1.0444844	1.0482788	1.0521847	1.0562009	1.0603304	1.0645763	1.0689441	1.0734388	1.0780697	1.0828494
1.00033	1.0005136	1.0005999	1.0005939	1.0004961	1.0003115	1.0000509	0.99972266	0.9993416	0.9989249	0.9984917	0.9980652	0.99766815	0.9973232	0.9970565	0.9968853	0.9968333	0.99691707	0.9971485	0.99754345	0.9981072	0.9988455	0.9997628	1.0008584	1.0021344	1.0035886	1.0052168	1.0070193	1.0089877	1.0111202	1.0134104	1.0158538	1.0184408	1.0211716	1.0240349	1.0270265	1.0301394	1.0333685	1.0367111	1.0401611	1.0437193	1.0473799	1.0511425	1.0550115	1.0589864	1.0630751	1.0672841	1.0716157	1.0760856	1.0807012
1.0007497	1.0009028	1.000951	1.0008955	1.0007411	1.0004964	1.0001692	0.99977624	0.9993339	0.9988605	0.9983805	0.997917	0.9974948	0.99713755	0.996868	0.9967087	0.99667454	0.99678564	0.9970501	0.9974788	0.9980765	0.99884635	0.99979377	1.0009137	1.0022085	1.0036737	1.0053066	1.0071014	1.0090572	1.0111637	1.0134187	1.0158159	1.0183483	1.0210117	1.0237962	1.0267005	1.0297153	1.0328366	1.0360633	1.0393894	1.0428127	1.0463337	1.0499521	1.053671	1.057493	1.0614238	1.0654731	1.0696486	1.0739589	1.0784171
1.0011435	1.0012566	1.0012559	1.0011429	1.0009266	1.0006144	1.0002222	0.99976677	0.9992646	0.99874383	0.99822646	0.9977358	0.9972992	0.9969412	0.99668175	0.9965414	0.99653476	0.9966765	0.9969753	0.9974393	0.9980685	0.9988707	0.99984074	1.00098	1.0022848	1.0037537	1.0053794	1.0071572	1.0090866	1.0111587	1.0133693	1.0157086	1.0181745	1.0207604	1.023459	1.0262661	1.0291758	1.0321836	1.0352879	1.0384836	1.0417714	1.0451511	1.048624	1.0521932	1.055866	1.0596442	1.0635394	1.0675591	1.0717162	1.0760216
1.0015001	1.0015653	1.0015061	1.0013312	1.0010456	1.0006671	1.0002114	0.99969614	0.9991453	0.9985842	0.9980371	0.997533	0.99709463	0.9967433	0.9965044	0.99638844	0.9964155	0.9965925	0.99692684	0.99742186	0.9980821	0.9989083	0.99989533	1.0010448	1.0023526	1.0038124	1.0054221	1.0071768	1.0090687	1.0110954	1.0132496	1.0155245	1.0179147	1.0204164	1.0230209	1.0257239	1.0285237	1.0314132	1.0343907	1.0374545	1.0406067	1.0438465	1.0471746	1.0505977	1.0541215	1.0577534	1.0614991	1.0653719	1.0693849	1.0735469
1.001814	1.0018206	1.0016981	1.0014539	1.0011008	1.0006559	1.0001383	0.99957156	0.99897873	0.9983882	0.9978247	0.9973164	0.9968878	0.9965567	0.99634075	0.99625915	0.9963193	0.9965317	0.996899	0.997425	0.998109	0.9989514	0.9999505	1.0011004	1.0023998	1.0038441	1.0054282	1.0071472	1.008995	1.0109674	1.0130572	1.0152589	1.0175668	1.0199764	1.0224804	1.0250785	1.0277598	1.030528	1.0333796	1.0363132	1.0393283	1.0424289	1.0456169	1.0488982	1.0522805	1.0557716	1.0593773	1.0631145	1.0669905	1.07102
1.0020751	1.0020171	1.0018256	1.0015105	1.0010904	1.0005826	1.0000117	0.9994003	0.9987782	0.99816895	0.9976011	0.99710006	0.99668723	0.99638087	0.99619985	0.9961516	0.9962475	0.9964916	0.9968891	0.9974388	0.9981396	0.9989939	0.9999948	1.0011377	1.0024211	1.0038402	1.0053904	1.0070642	1.0088589	1.0107697	1.0127871	1.0149084	1.0171273	1.01944	1.0218406	1.0243258	1.0268921	1.029538	1.0322639	1.0350652	1.0379491	1.0409149	1.0439689	1.047116	1.0503634	1.0537206	1.0571969	1.0608048	1.0645589	1.0684649
1.0022764	1.0021487	1.001887	1.0015031	1.0010178	1.0004549	0.9998367	0.9991927	0.99855125	0.997934	0.9973728	0.99688756	0.9965005	0.99622595	0.9960777	0.9960651	0.99619555	0.9964712	0.9968924	0.9974599	0.99817157	0.99902654	1.0000203	1.0011485	1.0024076	1.003793	1.0053008	1.0069228	1.0086557	1.0104965	1.012436	1.0144717	1.016598	1.0188094	1.0211037	1.0234766	1.0259272	1.0284504	1.0310506	1.0337268	1.0364826	1.0393205	1.0422462	1.0452663	1.0483878	1.0516224	1.0549804	1.058471	1.0621057	1.065905
1.0024146	1.0022147	1.001881	1.0014324	1.0008891	1.0002775	0.99962395	0.9989595	0.9983061	0.997694	0.9971487	0.9966875	0.9963312	0.99608994	0.99597824	0.9959992	0.9961589	0.9964595	0.9968995	0.99747753	0.9981933	0.99904203	1.0000203	1.0011256	1.0023503	1.003696	1.0051517	1.0067143	1.008382	1.0101465	1.0120046	1.013949	1.0159794	1.0180899	1.0202757	1.0225362	1.0248688	1.0272756	1.029755	1.0323095	1.0349436	1.037659	1.0404648	1.0433674	1.0463753	1.049497	1.0527439	1.0561309	1.0596641	1.0633616
1.0024852	1.0022143	1.001814	1.0013021	1.0007092	1.0000598	0.99938154	0.9987049	0.9980553	0.9974557	0.99693453	0.99650383	0.99617976	0.9959758	0.99589705	0.9959497	0.9961356	0.9964537	0.9969053	0.99748784	0.99819714	0.99903214	0.99998754	1.0010611	1.0022486	1.0035414	1.004943	1.0064421	1.0080354	1.0097222	1.011492	1.0133444	1.0152771	1.0172834	1.0193623	1.0215113	1.023732	1.0260239	1.028389	1.030826	1.0333446	1.0359474	1.0386444	1.0414374	1.0443394	1.0473626	1.050513	1.0538064	1.0572475	1.0608586
1.0024922	1.002149	1.0016861	1.0011226	1.0004883	0.99981207	0.99912065	0.998443	0.997804	0.9972295	0.99673516	0.99633706	0.99604946	0.9958783	0.9958318	0.9959097	0.9961145	0.99644494	0.9969021	0.9974798	0.9981756	0.99898845	0.9999148	1.0009505	1.0020906	1.003331	1.0046675	1.0060992	1.007617	1.0092202	1.0109028	1.0126612	1.0144938	1.0163969	1.0183704	1.0204115	1.0225252	1.0247067	1.0269612	1.0292902	1.0317041	1.0342051	1.0367969	1.0394958	1.0423065	1.0452396	1.0483056	1.0515137	1.0548778	1.0584145
1.0024304	1.0020242	1.0015042	1.0008981	1.0002342	0.99954176	0.9988473	0.9981799	0.9975616	0.99701375	0.9965503	0.9961897	0.99593586	0.99579686	0.995776	0.99587464	0.99609417	0.99642915	0.99688137	0.99744767	0.9981253	0.9989101	0.99979943	1.00079	1.0018766	1.0030584	1.0043302	1.0056868	1.0071245	1.0086433	1.0102342	1.0119003	1.013636	1.0154401	1.0173095	1.0192497	1.0212561	1.0233344	1.025489	1.0277207	1.0300357	1.0324427	1.0349483	1.0375587	1.0402887	1.0431415	1.0461321	1.0492727	1.0525714	1.0560406
1.0023078	1.0018436	1.0012773	1.0006382	0.9999559	0.9992576	0.9985722	0.99792266	0.9973314	0.9968138	0.9963863	0.9960592	0.9958373	0.99572605	0.99572736	0.9958393	0.99606395	0.9963989	0.996839	0.9973888	0.9980374	0.9987872	0.99963593	1.0005765	1.0016065	1.0027236	1.0039244	1.005206	1.0065645	1.0079969	1.0094973	1.011071	1.0127103	1.0144153	1.0161893	1.0180278	1.0199395	1.021923	1.0239824	1.0261235	1.0283519	1.0306778	1.0331042	1.0356408	1.0382988	1.041089	1.0440172	1.0470965	1.0503411	1.0537558
1.0021294	1.0016149	1.0010139	1.0003539	0.9996609	0.9989694	0.9982979	0.9976732	0.9971142	0.9966313	0.9962377	0.99594253	0.9957486	0.9956599	0.9956762	0.99579555	0.99601966	0.9963448	0.9967705	0.99729246	0.997911	0.9986219	0.99942076	1.0003058	1.0012767	1.0023274	1.0034552	1.004661	1.005935	1.0072819	1.0086967	1.0101768	1.0117232	1.0133371	1.0150162	1.0167656	1.0185853	1.0204827	1.0224563	1.0245185	1.0266721	1.0289236	1.0312824	1.0337585	1.0363576	1.0390912	1.0419708	1.0450029	1.0481981	1.051573
1.0019006	1.0013485	1.0007203	1.0000488	0.9993588	0.9986802	0.99803394	0.99743885	0.9969115	0.9964626	0.9961033	0.9958359	0.9956644	0.9955922	0.99561757	0.99573916	0.99595565	0.99626577	0.99666804	0.9971603	0.99773824	0.9984047	0.99915195	0.9999815	1.0008862	1.0018684	1.0029242	1.0040494	1.0052446	1.0065062	1.0078335	1.0092286	1.0106863	1.0122129	1.0138057	1.0154699	1.0172069	1.0190253	1.020925	1.0229175	1.0250034	1.0271956	1.029498	1.0319221	1.0344746	1.0371662	1.0400025	1.0429995	1.0461602	1.049496
1.0016311	1.0010499	1.0004088	0.99973464	0.99905765	0.99839896	0.9977804	0.9972174	0.996724	0.9963097	0.9959778	0.9957339	0.9955811	0.9955186	0.9955474	0.9956628	0.99586695	0.99615526	0.9965295	0.99698496	0.9975221	0.9981376	0.9988318	0.9995982	1.0004393	1.001351	1.0023329	1.003381	1.0044963	1.0056742	1.0069195	1.0082296	1.0096043	1.0110482	1.0125625	1.0141503	1.0158155	1.0175647	1.0194005	1.0213305	1.0233655	1.025506	1.0277643	1.0301466	1.0326631	1.0353222	1.0381304	1.0410964	1.0442275	1.0475359
1.0013278	1.0007284	1.0000837	0.9994179	0.998759	0.9981276	0.99753964	0.99701095	0.99654853	0.99616426	0.995858	0.99563384	0.99549204	0.9954344	0.99545765	0.99556357	0.99574625	0.9960102	0.99634945	0.996766	0.9972561	0.9978202	0.998456	0.9991611	0.99993503	1.0007749	1.0016829	1.0026553	1.0036927	1.0047928	1.0059594	1.0071908	1.0084891	1.0098591	1.0113012	1.012821	1.0144215	1.0161124	1.0178925	1.0197778	1.0217639	1.0238672	1.0260879	1.0284437	1.0309339	1.0335681	1.0363544	1.0393008	1.0424124	1.0456996
1.0009999	1.0003917	0.99975264	0.99910265	0.9984689	0.9978679	0.9973121	0.9968154	0.9963848	0.9960248	0.99573904	0.9955282	0.99539363	0.99533105	0.99534684	0.99543285	0.99559397	0.99582547	0.99612826	0.9965011	0.9969423	0.997452	0.9980274	0.9986692	0.99937654	1.0001478	1.0009828	1.0018814	1.0028427	1.0038683	1.0049611	1.0061209	1.0073475	1.0086529	1.0100303	1.0114924	1.0130385	1.0146754	1.0164163	1.0182588	1.0202154	1.0222887	1.0244874	1.0268233	1.0292943	1.0319147	1.0346867	1.0376226	1.0407192	1.0439876
1.0006518	1.0000484	0.99942046	0.99879366	0.9981877	0.9976176	0.99709415	0.9966297	0.9962262	0.9958871	0.9956144	0.99541247	0.9952761	0.995209	0.99520737	0.995273	0.99540466	0.9956015	0.99586225	0.9961895	0.9965785	0.997032	0.9975475	0.9981268	0.99876827	0.99947023	1.000234	1.0010622	1.0019559	1.00291	1.003935	1.0050275	1.0061936	1.007437	1.0087609	1.0101725	1.0116758	1.0132748	1.0149801	1.0167964	1.0187274	1.0207822	1.0229665	1.0252883	1.0277541	1.0303671	1.0331328	1.0360584	1.0391481	1.0424052
1.0002946	0.99970055	0.9990929	0.9984931	0.9979181	0.99737996	0.9968869	0.99644923	0.9960667	0.9957458	0.9954827	0.99528146	0.99514025	0.99506027	0.9950407	0.99507827	0.9951779	0.9953357	0.99555427	0.99583083	0.99616796	0.9965647	0.9970205	0.99753803	0.998111	0.99874914	0.9994468	1.000206	1.0010321	1.0019253	1.0028864	1.0039197	1.0050322	1.0062253	1.0075037	1.0088748	1.0103418	1.0119123	1.0135937	1.0153909	1.0173104	1.0193549	1.0215359	1.0238544	1.0263175	1.0289292	1.0316936	1.0346189	1.0377026	1.0409487
0.9999338	0.99935627	0.99877346	0.99820197	0.997659	0.99714977	0.9966863	0.9962706	0.99590653	0.9955953	0.99533784	0.99513215	0.994982	0.99488276	0.9948386	0.9948481	0.99491256	0.9950283	0.995201	0.99542767	0.9957102	0.9960501	0.9964466	0.99690163	0.9974139	0.99798703	0.99862117	0.9993209	1.0000848	1.0009173	1.0018256	1.0028101	1.003874	1.005025	1.0062665	1.0076079	1.0090495	1.0106012	1.0122691	1.0140567	1.0159708	1.0180148	1.0201956	1.0225204	1.0249894	1.0276071	1.0303762	1.0333008	1.036382	1.0396204
0.9995693	0.9990166	0.9984599	0.9979193	0.9974062	0.9969282	0.9964872	0.9960908	0.99573916	0.9954325	0.99517363	0.9949618	0.9947951	0.9946754	0.9946036	0.99458075	0.99460495	0.99467766	0.99480397	0.99498004	0.9952089	0.99549246	0.9958323	0.9962259	0.996679	0.99719334	0.997768	0.9984076	0.9991211	0.9999015	1.0007609	1.0017004	1.0027288	1.0038476	1.0050625	1.0063809	1.007809	1.0093497	1.0110096	1.012798	1.0147157	1.016769	1.0189604	1.0212929	1.0237716	1.0264001	1.0291753	1.0321027	1.0351816	1.0384132
0.9992098	0.99868166	0.998157	0.9976453	0.99715924	0.9967061	0.9962874	0.9959039	0.99556035	0.9952559	0.99499005	0.9947632	0.9945788	0.9944348	0.99433243	0.99427176	0.994257	0.9942869	0.9943644	0.9944913	0.9946682	0.9948945	0.9951768	0.99551433	0.9959119	0.99637026	0.99689144	0.99748147	0.9981429	0.9988808	0.99970025	1.0006061	1.0016026	1.0026976	1.0038955	1.0052011	1.0066242	1.0081638	1.0098282	1.011623	1.0135505	1.015617	1.0178231	1.0201739	1.0226673	1.0253081	1.0280931	1.0310256	1.034101	1.0373226
0.9988559	0.99835366	0.99785876	0.9973768	0.99691635	0.99648404	0.9960804	0.9957079	0.99536544	0.99505746	0.99478227	0.9945402	0.99433094	0.9941593	0.9940231	0.99392843	0.9938702	0.99385625	0.9938866	0.99396145	0.9940865	0.9942617	0.99448895	0.99477434	0.99511886	0.9955249	0.9959989	0.99654454	0.9971646	0.99786687	0.99865204	0.9995336	1.0005105	1.0015893	1.0027782	1.0040822	1.0055032	1.0070515	1.0087259	1.0105363	1.012484	1.0145686	1.0167949	1.019164	1.0216761	1.0243307	1.0271248	1.0300615	1.0331341	1.0363433
0.998507	0.9980334	0.9975657	0.99711114	0.9966727	0.99625725	0.9958623	0.99549603	0.9951525	0.9948379	0.9945459	0.99428326	0.9940517	0.9938499	0.9936798	0.993544	0.99344593	0.9933866	0.9933689	0.9933971	0.9934721	0.99359465	0.993774	0.9940106	0.9943044	0.99466735	0.9950994	0.9956039	0.9961943	0.99686474	0.99762785	0.9984899	0.99945354	1.0005264	1.001714	1.0030218	1.0044533	1.0060174	1.0077116	1.009543	1.0115114	1.0136225	1.015871	1.0182639	1.0207967	1.0234654	1.0262715	1.0292102	1.0322757	1.0354682
0.99816275	0.99771756	0.99727464	0.9968414	0.9964233	0.99601996	0.9956348	0.9952666	0.994919	0.99459046	0.99428385	0.9939987	0.9937383	0.99350524	0.99329865	0.99312407	0.9929846	0.9928824	0.9928192	0.9927994	0.99282604	0.9929032	0.99303395	0.99322647	0.9934789	0.9938008	0.9941958	0.9946732	0.99523324	0.9958826	0.99663186	0.99748236	0.9984442	0.99951804	1.0007148	1.0020325	1.0034832	1.0050657	1.006784	1.008642	1.0106386	1.0127789	1.0150574	1.0174712	1.0200232	1.0227078	1.0255209	1.0284601	1.0315167	1.0346891
0.9978231	0.9974035	0.9969856	0.9965722	0.99616694	0.9957727	0.99539	0.99501985	0.99465996	0.9943174	0.9939906	0.99368274	0.9933926	0.99312586	0.9928844	0.9926707	0.9924905	0.99234337	0.9922362	0.992172	0.992155	0.99218786	0.99227816	0.99242735	0.99264395	0.9929326	0.99330133	0.99375206	0.9942921	0.99493176	0.99567395	0.9965233	0.9974864	0.9985705	0.9997799	1.0011196	1.0025928	1.0042038	1.0059526	1.0078412	1.00987	1.0120384	1.0143439	1.0167848	1.0193547	1.0220548	1.0248731	1.0278052	1.030847	1.0339928
0.9974853	0.9970898	0.99669147	0.9962933	0.9958996	0.99550986	0.9951255	0.9947484	0.99437755	0.9940185	0.99366903	0.99333256	0.99301386	0.99271417	0.9924365	0.9921845	0.9919633	0.9917744	0.99162626	0.9915205	0.99146193	0.99145544	0.9915075	0.99162567	0.99181175	0.9920735	0.99241775	0.992854	0.99338293	0.9940143	0.9947541	0.9956108	0.99658805	0.99768734	0.9989189	1.0002844	1.0017886	1.0034307	1.0052117	1.0071372	1.0092007	1.0114015	1.013735	1.0162004	1.0187905	1.0214988	1.024318	1.0272399	1.0302624	1.0333734
0.997148	0.99677247	0.99639153	0.99600655	0.99561816	0.9952301	0.9948411	0.9944543	0.99406886	0.99368936	0.9933172	0.99295413	0.99260306	0.99226975	0.99195576	0.9916673	0.9914091	0.99118066	0.9909919	0.99084735	0.9907522	0.9907109	0.990732	0.9908216	0.990981	0.9912257	0.9915562	0.99198014	0.9925057	0.9931397	0.9938897	0.99475634	0.99575007	0.9968755	0.9981337	0.99953353	1.0010691	1.002751	1.0045719	1.0065312	1.0086291	1.0108628	1.0132254	1.0157118	1.0183169	1.0210311	1.0238471	1.0267547	1.0297492	1.0328152
0.99680734	0.99645036	0.99608076	0.99570465	0.99532074	0.994929	0.9945341	0.99413437	0.99373376	0.9933329	0.9929351	0.9925444	0.9921635	0.9917968	0.99144816	0.991123	0.9908275	0.9905648	0.99034005	0.9901608	0.9900331	0.9899633	0.98995864	0.9900221	0.99016666	0.9903965	0.9907177	0.99114174	0.9916681	0.99231285	0.99307543	0.99396586	0.994984	0.99613845	0.99743164	0.9988664	1.000441	1.0021595	1.0040203	1.0060201	1.0081521	1.0104183	1.0128073	1.0153149	1.0179303	1.0206438	1.0234512	1.0263361	1.0292935	1.0323133
0.996459	0.9961175	0.9957612	0.99538946	0.99500597	0.99461037	0.99420446	0.99379045	0.9933705	0.9929481	0.9925252	0.9921063	0.99169606	0.9912974	0.9909156	0.9905573	0.990227	0.9899301	0.98967403	0.98946416	0.9893078	0.98921245	0.989186	0.9892365	0.9893679	0.9895921	0.98991174	0.9903422	0.99087846	0.9915399	0.9923252	0.993239	0.99428743	0.9954788	0.99680793	0.9982838	0.99990326	1.0016612	1.0035622	1.0056008	1.0077708	1.0100656	1.0124804	1.014999	1.0176218	1.020331	1.0231177	1.0259774	1.0288885	1.0318519
0.9961066	0.9957758	0.9954253	0.9950565	0.994669	0.99426794	0.99384904	0.99341965	0.9929809	0.9925365	0.9920878	0.99164087	0.99120104	0.99077195	0.9903592	0.9899683	0.98960733	0.9892803	0.9889977	0.9887612	0.9885833	0.9884719	0.9884295	0.9884699	0.9885959	0.9888197	0.9891471	0.9895866	0.9901421	0.9908249	0.991636	0.9925825	0.9936699	0.9948967	0.9962726	0.997793	0.9994523	1.0012563	1.0031984	1.0052733	1.0074768	1.0097979	1.0122316	1.0147613	1.0173845	1.0200799	1.0228457	1.0256633	1.0285233	1.0314181
0.99574286	0.99542046	0.9950756	0.9947039	0.9943126	0.9939012	0.99347055	0.99302447	0.9925648	0.99209785	0.9916253	0.99115205	0.99068296	0.9902243	0.9897836	0.9893652	0.9889776	0.9886235	0.9883175	0.98806137	0.98786646	0.9877388	0.9876899	0.9877266	0.9878546	0.9880855	0.988423	0.9888803	0.9894599	0.9901718	0.99101627	0.992001	0.99312747	0.9943985	0.9958178	0.9973807	0.9990886	1.0009382	1.0029198	1.0050302	1.0072639	1.0096092	1.0120565	1.0145932	1.017205	1.0198841	1.0226166	1.025388	1.0281849	1.0310034
0.99536514	0.99504894	0.9947059	0.99433327	0.99393564	0.9935131	0.9930683	0.99260366	0.9921259	0.9916362	0.9911387	0.9906399	0.99014485	0.9896606	0.98919207	0.9887476	0.98833597	0.9879616	0.9876353	0.9873663	0.98715746	0.9870246	0.98697245	0.98701006	0.9871461	0.9873925	0.9877507	0.9882305	0.988839	0.9895836	0.9904668	0.9914932	0.9926652	0.99398094	0.99544674	0.9970567	0.99880886	1.0007004	1.0027229	1.0048679	1.0071285	1.0094904	1.0119458	1.0144801	1.0170817	1.0197327	1.022422	1.025135	1.0278648	1.0305942
0.9949753	0.99466413	0.9943204	0.9939431	0.9935364	0.9931029	0.9926429	0.9921619	0.9916645	0.9911507	0.9906312	0.9901084	0.98959035	0.9890803	0.9885907	0.98812467	0.98769146	0.987301	0.98696095	0.9866814	0.9864657	0.9863331	0.98628324	0.9863314	0.9864818	0.9867469	0.98713	0.9876391	0.98828393	0.98906636	0.9899905	0.9910603	0.9922784	0.99364436	0.99515873	0.9968168	0.99861115	1.000545	1.0026044	1.0047807	1.0070617	1.0094368	1.0118924	1.0144173	1.0169946	1.0196095	1.0222491	1.0248991	1.0275475	1.0301888
0.99456906	0.9942601	0.99391395	0.9935316	0.99311596	0.99266946	0.99219584	0.99169874	0.991179	0.99064916	0.99010575	0.98956114	0.9890191	0.98848975	0.9879793	0.9874969	0.9870503	0.9866456	0.98629695	0.9860113	0.98579854	0.9856696	0.98563063	0.98569316	0.9858644	0.98615247	0.986565	0.9871103	0.98779327	0.988617	0.98958933	0.9907061	0.9919732	0.9933876	0.9949514	0.9966549	0.99849635	1.0004642	1.0025539	1.0047581	1.0070524	1.0094376	1.0118873	1.0143934	1.0169419	1.019509	1.0220872	1.0246643	1.0272293	1.0297664
0.9941471	0.99383885	0.9934894	0.99310035	0.9926753	0.9922155	0.99172825	0.99121314	0.9906766	0.99012446	0.9895637	0.98899984	0.98844016	0.98789227	0.9873679	0.9868702	0.9864114	0.98600096	0.9856496	0.98536396	0.98515624	0.9850383	0.9850126	0.98509765	0.9852933	0.98561215	0.98606133	0.98664486	0.9873703	0.98824084	0.989259	0.99042827	0.9917469	0.99320996	0.994822	0.9965696	0.9984499	1.0004572	1.0025724	1.0047942	1.0071025	1.0094821	1.0119199	1.0143989	1.0169046	1.0194219	1.0219336	1.0244311	1.0269005	1.0293331
0.99371076	0.9934012	0.9930471	0.99265164	0.99221635	0.99174553	0.9912416	0.9907111	0.9901582	0.9895898	0.9890105	0.9884302	0.9878544	0.9872925	0.9867547	0.98624885	0.98578554	0.9853732	0.98502	0.9847435	0.98454654	0.9844434	0.9844409	0.984552	0.9847779	0.98513174	0.98561966	0.986245	0.9870173	0.98793775	0.98900557	0.990225	0.99159425	0.9931078	0.9947615	0.99655503	0.99847364	1.0005107	1.0026516	1.004883	1.0071932	1.0095657	1.0119781	1.0144229	1.0168833	1.0193384	1.0217743	1.0241812	1.0265505	1.0288757
0.99325746	0.99294394	0.9925852	0.9921825	0.99173623	0.99125355	0.9907378	0.9901936	0.9896256	0.9890409	0.98844755	0.9878517	0.98726493	0.9866932	0.9861482	0.98563695	0.9851715	0.9847622	0.9844196	0.9841526	0.9839752	0.9838904	0.9839142	0.9840544	0.9843186	0.98471075	0.9852411	0.9859167	0.9867345	0.9877041	0.98882675	0.990095	0.991512	0.9930758	0.9947748	0.99660593	0.99855894	1.0006171	1.0027746	1.0050157	1.0073206	1.0096732	1.0120579	1.0144597	1.0168601	1.0192454	1.0216	1.0239142	1.0261806	1.0283928
0.9927853	0.9924706	0.9921073	0.9916951	0.99124116	0.9907483	0.99021876	0.9896636	0.98908	0.98848414	0.98787934	0.9872739	0.98667717	0.9860998	0.9855496	0.98503923	0.98457855	0.98417735	0.9838473	0.9835968	0.9834398	0.98338413	0.9834395	0.983614	0.98391575	0.9843519	0.9849321	0.9856526	0.9865241	0.9875444	0.9887174	0.9900362	0.9915035	0.9931093	0.9948528	0.99671817	0.9986965	1.0007762	1.0029446	1.0051801	1.007471	1.0097972	1.0121449	1.0144953	1.0168284	1.019136	1.0214038	1.0236212	1.0257788	1.0278784
0.9922985	0.9919807	0.9916138	0.9911963	0.990731	0.9902276	0.9896891	0.9891209	0.98853016	0.98792255	0.98730785	0.986695	0.9860946	0.98551667	0.9849654	0.9844608	0.9840099	0.9836212	0.9833075	0.9830811	0.98295075	0.9829252	0.9830168	0.9832322	0.9835764	0.9840578	0.9846843	0.98545957	0.98638177	0.98745465	0.98867637	0.99004513	0.99155766	0.9932059	0.99498624	0.9968824	0.99888176	1.0009753	1.0031435	1.0053719	1.00764	1.0099329	1.0122306	1.0145229	1.0167868	1.019009	1.0211825	1.0232979	1.0253505	1.0273379
0.99179834	0.99147916	0.9911048	0.99068	0.99020845	0.98969704	0.9891481	0.9885704	0.98797315	0.98735803	0.98674	0.98612237	0.9855204	0.9849435	0.98440266	0.9839076	0.98346734	0.98309857	0.9828083	0.9826089	0.98250896	0.98251975	0.9826492	0.98290616	0.9832977	0.98383117	0.9845051	0.98533005	0.9863047	0.98743033	0.98870146	0.9901194	0.9916758	0.9933642	0.9951737	0.99709	0.9991082	1.0012053	1.0033692	1.0055772	1.0078169	1.0100654	1.0123111	1.014534	1.0167166	1.0188569	1.0209346	1.0229481	1.0248934	1.0267687
0.99128366	0.9909613	0.99058306	0.99015176	0.9896767	0.9891567	0.9886019	0.9880197	0.98741364	0.9867953	0.9861743	0.9855605	0.9849617	0.9843908	0.9838586	0.9833784	0.9829592	0.98261154	0.9823482	0.9821804	0.9821161	0.98216563	0.9823392	0.9826423	0.9830832	0.98366416	0.9843917	0.98526895	0.986295	0.98747	0.98879033	0.9902499	0.99184793	0.9935717	0.9954043	0.9973417	0.9993647	1.0014614	1.0036075	1.0057905	1.0079916	1.0101912	1.0123746	1.0145235	1.0166271	1.0186738	1.0206563	1.0225649	1.0244081	1.0261791
0.99075687	0.99043155	0.9900502	0.98961586	0.98913485	0.98861223	0.9880521	0.9874659	0.986858	0.98623776	0.9856209	0.98501074	0.98441947	0.9838605	0.9833449	0.98288304	0.98248416	0.9821654	0.9819342	0.9818018	0.9817768	0.9818699	0.9820886	0.9824393	0.98292965	0.9835627	0.9843406	0.9852705	0.9863465	0.98757285	0.9889372	0.99043655	0.99206644	0.9938167	0.99567133	0.99762106	0.9996436	1.0017289	1.003855	1.0060041	1.0081604	1.0103004	1.0124121	1.0144863	1.0165025	1.0184582	1.0203428	1.0221546	1.0238991	1.0255708
0.99021804	0.98989236	0.9895089	0.9890709	0.98858684	0.9880624	0.9875005	0.9869128	0.98630583	0.98569113	0.9850779	0.98447794	0.983899	0.98335624	0.9828604	0.9824201	0.98205084	0.9817638	0.9815669	0.98147124	0.9814904	0.98163015	0.98189545	0.9822962	0.9828356	0.98352206	0.98435193	0.9853316	0.98645914	0.9877291	0.98913455	0.9906749	0.99233365	0.9941038	0.9959744	0.99792546	0.9999427	1.0020055	1.0040996	1.0062063	1.0083058	1.0103865	1.0124261	1.0144178	1.0163476	1.0182098	1.0200001	1.02172	1.0233715	1.0249552
0.98966974	0.98934335	0.9889618	0.98852336	0.98803604	0.987512	0.98695177	0.9863662	0.98576385	0.9851569	0.98455346	0.9839633	0.9834026	0.9828808	0.9824088	0.98199713	0.98166084	0.98140585	0.9812537	0.98119664	0.98126143	0.9814456	0.9817619	0.98221344	0.9828073	0.98354244	0.98442733	0.9854533	0.9866252	0.9879369	0.98937994	0.9909493	0.9926345	0.99441946	0.99629325	0.9982416	1.0002428	1.0022788	1.0043377	1.0063918	1.0084336	1.0104425	1.0124054	1.0143145	1.0161586	1.0179291	1.019633	1.0212655	1.0228313	1.0243368
0.98911524	0.9887912	0.9884069	0.98797077	0.98748744	0.9869629	0.98640573	0.98582786	0.98523456	0.9846363	0.98404723	0.98347753	0.98293656	0.98243845	0.98199344	0.9816143	0.98131365	0.9811003	0.9809849	0.98097736	0.9810881	0.98132217	0.9816879	0.98219246	0.982834	0.98362356	0.9845529	0.9856281	0.9868436	0.98819035	0.9896673	0.9912626	0.9929647	0.9947598	0.9966319	0.99856615	1.0005422	1.0025465	1.0045574	1.0065596	1.0085332	1.0104723	1.0123547	1.0141786	1.0159364	1.0176213	1.0192419	1.0207924	1.0222815	1.02372
0.9885551	0.9882339	0.9878514	0.9874198	0.9869415	0.98642087	0.98587155	0.985302	0.9847208	0.9841384	0.9835659	0.9830172	0.9825011	0.982031	0.9816196	0.9812754	0.9810133	0.98084164	0.98077047	0.98081076	0.980968	0.98125404	0.98167276	0.9822271	0.9829198	0.98375654	0.9847339	0.9858508	0.9871061	0.9884875	0.9899901	0.9916057	0.9933174	0.99511206	0.9969728	0.99888754	1.0008363	1.0027964	1.0047544	1.0066931	1.0085988	1.0104606	1.0122653	1.0140086	1.0156832	1.0172921	1.0188314	1.0203128	1.021738	1.0231199
0.98799217	0.98767453	0.9872999	0.98687065	0.98639846	0.98588675	0.98534924	0.984794	0.98422444	0.9836621	0.98311186	0.9825884	0.9821005	0.98166376	0.98128736	0.98098165	0.980761	0.9806342	0.98060966	0.9807	0.980908	0.9812443	0.9817126	0.98231447	0.98305815	0.98394066	0.98496234	0.98612034	0.98740906	0.98881966	0.9903438	0.99196815	0.9936843	0.99547124	0.9973163	0.99920356	1.0011113	1.0030234	1.0049213	1.006797	1.0086327	1.0104183	1.0121421	1.0138086	1.0154046	1.0169401	1.0184162	1.0198346	1.0212075	1.0225453
0.9874279	0.9871186	0.9867487	0.9863291	0.9858641	0.98536724	0.984841	0.98430026	0.9837538	0.98321354	0.9826892	0.9821934	0.9817399	0.9813369	0.98099977	0.98073775	0.98056066	0.9804818	0.9805055	0.9806436	0.98090243	0.9812879	0.98180366	0.9824573	0.98324746	0.98417336	0.9852346	0.98642725	0.9877452	0.9891775	0.99071443	0.992347	0.99405783	0.9958306	0.9976519	0.9995021	1.0013646	1.0032206	1.0050617	1.0068656	1.0086285	1.0103396	1.0119878	1.0135779	1.015109	1.0165764	1.0179952	1.0193667	1.0207009	1.0220003
0.9868661	0.98656416	0.9862052	0.985794	0.9853427	0.9848604	0.9843522	0.9838315	0.9833068	0.9827915	0.98229855	0.98183674	0.98141736	0.98105353	0.9807574	0.9805403	0.98041064	0.9803774	0.9804507	0.9806379	0.9809477	0.9813802	0.9819487	0.9826477	0.9834824	0.98445064	0.9855459	0.9867683	0.9881098	0.989557	0.9911039	0.99273217	0.99443	0.9961807	0.99797034	0.99977756	1.001589	1.0033879	1.0051625	1.006899	1.00859	1.0102258	1.011808	1.0133296	1.0147966	1.0162129	1.017585	1.0189149	1.0202196	1.0215014
0.98630685	0.98601705	0.985667	0.9852729	0.98483676	0.98437136	0.9838843	0.983387	0.9828914	0.9824042	0.9819436	0.9815174	0.98113775	0.98081636	0.98056406	0.9803945	0.9803107	0.9803266	0.98045295	0.980688	0.9810468	0.98153	0.9821442	0.98288625	0.9837591	0.9847639	0.9858918	0.9871389	0.9884976	0.9899504	0.9914977	0.99311656	0.99479514	0.9965209	0.99826664	1.0000273	1.0017833	1.0035205	1.0052273	1.0068969	1.0085144	1.0100822	1.0115992	1.0130659	1.0144798	1.0158496	1.0171853	1.0184896	1.0197765	1.0210483
0.9857542	0.9854758	0.9851434	0.9847653	0.9843473	0.98390377	0.9834419	0.982971	0.9825041	0.9820534	0.981629	0.98124313	0.980904	0.9806274	0.98042107	0.9802953	0.9802619	0.9803276	0.98049957	0.980788	0.981194	0.9817229	0.98238057	0.9831678	0.98407656	0.9851127	0.9862625	0.9875283	0.9888962	0.99035627	0.9918914	0.9934951	0.99514854	0.9968333	0.99853843	1.0002455	1.0019414	1.0036131	1.0052564	1.0068532	1.0084113	1.0099161	1.0113744	1.0127883	1.0141591	1.015499	1.0168103	1.0180994	1.0193764	1.0206494
0.9852112	0.9849495	0.9846339	0.9842741	0.98388153	0.9834608	0.9830265	0.982587	0.98215204	0.9817377	0.98135114	0.98100597	0.9807145	0.9804845	0.98032373	0.9802493	0.980265	0.9803792	0.980599	0.98093635	0.9813885	0.98196274	0.98265934	0.98347914	0.98442435	0.98548424	0.9866575	0.9879325	0.9893064	0.99076104	0.99228024	0.99385935	0.9954776	0.997124	0.99877673	1.0004289	1.0020636	1.0036731	1.0052477	1.0067844	1.0082777	1.0097293	1.0111387	1.0125116	1.0138524	1.01517	1.0164651	1.0177513	1.0190318	1.0203112
0.98467934	0.9844372	0.98414075	0.98380613	0.9834373	0.98304427	0.98264116	0.9822361	0.98183984	0.9814639	0.9811187	0.98081845	0.9805687	0.98038715	0.98027694	0.9802511	0.9803148	0.9804765	0.9807479	0.98113	0.9816286	0.9822405	0.98297614	0.9838301	0.98479843	0.9858791	0.9870655	0.98834896	0.9897151	0.9911556	0.992658	0.9942046	0.99578416	0.99738216	0.9989843	1.0005723	1.0021465	1.0036924	1.0052068	1.0066838	1.008125	1.0095302	1.0108998	1.0122426	1.013563	1.0148654	1.0161589	1.0174469	1.0187386	1.0200353
0.9841617	0.98393893	0.98366797	0.9833589	0.9830188	0.9826585	0.982289	0.9819197	0.98156244	0.9812295	0.98092866	0.9806755	0.9804765	0.9803379	0.9802779	0.9803017	0.9804143	0.9806245	0.9809418	0.9813641	0.98190415	0.98255515	0.9833219	0.9842035	0.98519546	0.98629105	0.987484	0.98876435	0.9901238	0.9915424	0.9930187	0.99452764	0.9960584	0.99760675	0.999151	1.0006813	1.0021931	1.0036803	1.0051365	1.0065601	1.0079556	1.0093201	1.0106624	1.0119864	1.013294	1.0145967	1.0158954	1.0171956	1.0185049	1.0198209
0.9836607	0.9834641	0.9832186	0.9829375	0.98263013	0.9823033	0.9819704	0.98164326	0.9813309	0.98103887	0.9807852	0.98057884	0.98042494	0.9803392	0.98032814	0.98039836	0.9805589	0.9808161	0.98117566	0.98164076	0.9822177	0.9829013	0.98369795	0.98460084	0.9856071	0.98671186	0.98790413	0.98917425	0.9905154	0.99191105	0.993346	0.9948185	0.9963016	0.9977949	0.9992792	1.0007513	1.002205	1.0036359	1.0050387	1.0064178	1.0077773	1.0091119	1.0104371	1.01175	1.0130558	1.014368	1.0156808	1.0170002	1.0183301	1.0196723
0.98318106	0.98301053	0.9827932	0.982545	0.98227245	0.9819842	0.9816918	0.98140544	0.98113567	0.9808905	0.98068523	0.9805259	0.98042494	0.9803857	0.98042285	0.98053944	0.9807488	0.9810497	0.9814494	0.98195094	0.9825608	0.9832779	0.9840933	0.9850133	0.98602676	0.98713535	0.98831916	0.989576	0.99089235	0.99225444	0.9936519	0.99507326	0.9965066	0.9979421	0.99937034	1.0007858	1.0021861	1.0035653	1.004928	1.0062689	1.0075976	1.0089176	1.0102304	1.0115426	1.0128573	1.0141823	1.0155176	1.0168604	1.018217	1.0195792
0.9827229	0.9825818	0.9823992	0.9821856	0.9819467	0.9816988	0.9814505	0.9812072	0.98098385	0.98078835	0.9806322	0.9805202	0.9804671	0.9804796	0.9805618	0.9807264	0.9809759	0.9813181	0.9817565	0.98229516	0.98293245	0.9836703	0.9845035	0.985433	0.98645526	0.9875537	0.98872566	0.9899592	0.99124646	0.9925715	0.993924	0.995296	0.99667406	0.99805385	0.9994283	1.0007892	1.0021368	1.0034741	1.0048008	1.0061145	1.0074248	1.0087339	1.0100482	1.0113708	1.0127037	1.0140477	1.0154082	1.0167797	1.0181597	1.019549
0.9822877	0.9821774	0.9820318	0.9818555	0.9816606	0.9814546	0.9812482	0.9810521	0.9808769	0.9807299	0.98062205	0.98056024	0.98055446	0.9806136	0.9807443	0.9809524	0.98124444	0.9816235	0.9820932	0.98266506	0.98332375	0.984078	0.98492736	0.98585916	0.9868763	0.9879649	0.989115	0.9903211	0.99157006	0.99285537	0.9941611	0.9954805	0.9968045	0.99813026	0.9994493	1.0007609	1.0020647	1.0033693	1.0046661	1.0059626	1.0072641	1.0085733	1.0098996	1.011236	1.0125921	1.0139645	1.0153542	1.0167525	1.0181586	1.0195694
0.98187876	0.9818059	0.98169845	0.9815598	0.98140836	0.981249	0.98108685	0.9809423	0.9808138	0.9807149	0.9806571	0.9806454	0.98068696	0.98079216	0.9809648	0.9812158	0.9815423	0.9819601	0.98246163	0.9830511	0.983733	0.984502	0.9853532	0.98628706	0.98728985	0.988358	0.9894846	0.9906574	0.9918652	0.99310327	0.99435467	0.99562323	0.99689555	0.9981684	0.99944085	1.0007099	1.0019807	1.0032511	1.0045325	1.0058202	1.007122	1.0084424	1.0097805	1.0111438	1.0125282	1.01393	1.0153451	1.0167773	1.0182067	1.0196334
0.98149955	0.98146546	0.9813959	0.9813036	0.9811953	0.9810817	0.9809713	0.9808719	0.9807942	0.98074484	0.98073757	0.980769	0.9808601	0.981008	0.9812235	0.9815112	0.9818761	0.9823225	0.9828474	0.98345965	0.9841534	0.98492676	0.9857789	0.9867007	0.98768854	0.9887342	0.9898285	0.990962	0.99212253	0.993314	0.9945133	0.9957315	0.99695265	0.9981761	0.9994063	1.0006404	1.0018842	1.0031375	1.0044099	1.0056971	1.0070078	1.0083458	1.009712	1.0111027	1.0125128	1.0139447	1.0153918	1.0168457	1.0182966	1.0197384
0.9811521	0.9811579	0.98113227	0.98108417	0.9810237	0.9809569	0.9808953	0.98084503	0.98081756	0.9808177	0.98085624	0.9809385	0.9810713	0.9812618	0.981517	0.9818388	0.9822329	0.9827038	0.98325115	0.9838764	0.9845771	0.98535204	0.98619795	0.9871065	0.98807025	0.9890834	0.99013966	0.99123263	0.9923466	0.9934858	0.9946395	0.9958021	0.99697495	0.9981609	0.999353	1.0005611	1.0017828	1.0030282	1.0042986	1.0055968	1.0069245	1.0082873	1.009678	1.0110992	1.0125437	1.0140077	1.0154827	1.0169575	1.0184243	1.0198705
0.98083854	0.98088485	0.98090434	0.98090416	0.9808907	0.9808719	0.9808609	0.98086214	0.9808854	0.98093307	0.9810171	0.98114294	0.9813196	0.9815477	0.9818409	0.9821934	0.98261076	0.98310506	0.98366636	0.98430175	0.9850038	0.9857718	0.98660517	0.98748946	0.9884261	0.98940533	0.99042106	0.99146575	0.99253017	0.99361944	0.9947232	0.9958409	0.9969734	0.9981203	0.9992866	1.0004749	1.0016876	1.0029299	1.0042074	1.0055246	1.0068783	1.0082649	1.0096889	1.0111448	1.012622	1.0141112	1.0156099	1.0171031	1.018577	1.0200263
0.9805562	0.980651	0.98071545	0.98076296	0.98079956	0.98083293	0.98087	0.9809194	0.9809904	0.98108613	0.98121744	0.981388	0.9815996	0.9818676	0.98218906	0.98256934	0.98301214	0.98351663	0.9840896	0.98472524	0.9854216	0.9861792	0.98698944	0.98785025	0.9887532	0.9896915	0.9906638	0.9916611	0.9926762	0.99371773	0.99477285	0.99584913	0.9969435	0.99806273	0.9992092	1.0003867	1.0016004	1.0028517	1.0041475	1.005486	1.0068675	1.0082881	1.0097462	1.0112321	1.0127344	1.0142543	1.015774	1.0172737	1.0187509	1.0201949
0.98031163	0.98045355	0.9805653	0.9806625	0.9807499	0.9808331	0.98092157	0.98102	0.98113745	0.9812782	0.9814519	0.981662	0.9819133	0.98220986	0.9825599	0.98296124	0.98342216	0.9839379	0.9845126	0.98514587	0.98583317	0.98657155	0.9873571	0.9881835	0.98904765	0.9899436	0.99086916	0.9918161	0.9927873	0.993779	0.9947931	0.99583405	0.99690163	0.9979976	0.99913496	1.0003076	1.0015284	1.0027944	1.0041143	1.0054822	1.0068932	1.0083517	1.0098445	1.0113596	1.0128958	1.0144305	1.0159589	1.0174642	1.0189363	1.0203621
0.98010564	0.98029524	0.9804587	0.9806064	0.9807412	0.98087287	0.98101103	0.9811581	0.98132294	0.9815077	0.98172057	0.98196715	0.98224926	0.98257744	0.98294806	0.9833676	0.98383605	0.9843618	0.9849327	0.98555696	0.98622525	0.986939	0.9876921	0.9884848	0.9893068	0.9901586	0.9910335	0.99193764	0.99286133	0.99381274	0.9947896	0.99579877	0.99684566	0.99793047	0.9990619	1.000245	1.0014787	1.0027708	1.004116	1.0055166	1.0069642	1.0084544	1.0099776	1.0115242	1.0130804	1.014628	1.0161623	1.0176661	1.0191227	1.0205269
0.97993714	0.9801737	0.9803894	0.98058873	0.98077416	0.98095584	0.9811415	0.98133576	0.9815427	0.9817682	0.9820195	0.9822978	0.9826094	0.98296005	0.9833508	0.9837827	0.9842573	0.98477954	0.9853446	0.9859499	0.9865965	0.98728323	0.9880006	0.9887499	0.9895281	0.99033654	0.9911643	0.9920198	0.992905	0.99381584	0.9947641	0.9957515	0.99678373	0.9978653	0.9990014	1.0002002	1.0014551	1.0027751	1.0041533	1.0055872	1.0070717	1.0085948	1.010149	1.0117146	1.0132868	1.0148445	1.0163784	1.0178657	1.0193046	1.0206802
0.97980666	0.9800957	0.98036206	0.9806073	0.9808453	0.9810757	0.9813114	0.98154664	0.9817937	0.98205864	0.98234516	0.9826543	0.98299176	0.9833591	0.98376215	0.9841998	0.98467535	0.98519	0.98573947	0.9863272	0.986945	0.987596	0.988274	0.98898077	0.98971504	0.9904729	0.9912593	0.99207246	0.9929187	0.9937952	0.994722	0.9956971	0.9967232	0.9978119	0.9989598	1.0001764	1.0014617	1.0028155	1.0042274	1.0056978	1.0072153	1.0087688	1.0103483	1.0119327	1.0135134	1.015068	1.016592	1.0180618	1.0194713	1.0208155
0.9797152	0.98005474	0.9803714	0.98066956	0.98095536	0.9812353	0.98151135	0.98179424	0.98207986	0.9823772	0.9826948	0.9830268	0.9833845	0.9837654	0.984177	0.9846182	0.9850873	0.9855867	0.98611677	0.98667717	0.9872626	0.98787487	0.9885129	0.9891741	0.98986036	0.99057347	0.99131423	0.9920913	0.9929054	0.9937641	0.99467236	0.99564004	0.99667376	0.9977706	0.9989407	1.0001851	1.0015026	1.0028887	1.0043395	1.0058429	1.0073943	1.0089726	1.0105697	1.0121659	1.0137461	1.0152936	1.0167962	1.0182445	1.0196197	1.02092
0.97966534	0.9800547	0.9804228	0.98076826	0.9811014	0.9814271	0.9817477	0.98206675	0.9823885	0.98271936	0.9830599	0.9834155	0.9837859	0.9841769	0.98459303	0.9850241	0.98548454	0.985967	0.9864709	0.9869992	0.9875476	0.9881196	0.9887123	0.98932916	0.98997074	0.9906414	0.99134535	0.99208945	0.9928788	0.99371904	0.9946221	0.9955912	0.996633	0.9977495	0.99894583	1.0002238	1.0015739	1.002999	1.004484	1.006024	1.0075983	1.0091959	1.010808	1.0124029	1.013979	1.0155114	1.0169909	1.0184053	1.0197418	1.0210011
0.9796526	0.9800945	0.9805094	0.9809069	0.981286	0.9816527	0.98201394	0.9823673	0.98272294	0.9830809	0.9834448	0.9838151	0.9841948	0.9845917	0.9849985	0.98542506	0.98586386	0.986324	0.98679614	0.9872877	0.98779947	0.9883269	0.988874	0.9894485	0.99004436	0.9906778	0.9913491	0.9920651	0.99283797	0.9936691	0.9945746	0.99554986	0.9966102	0.99775624	0.9989833	1.0002934	1.0016835	1.0031415	1.0046619	1.006227	1.007825	1.0094376	1.0110507	1.0126452	1.0142072	1.0157154	1.0171623	1.0185369	1.0198345	1.0210458
0.97968125	0.98017114	0.98063636	0.98107743	0.9815003	0.98190856	0.98230827	0.98269665	0.9830785	0.98345906	0.9838378	0.9842188	0.98460466	0.98499745	0.98539644	0.9858049	0.98622465	0.98665035	0.9870917	0.9875465	0.98801106	0.98849624	0.9889995	0.989527	0.9900874	0.9906839	0.9913298	0.992027	0.99278915	0.9936209	0.99453133	0.99552906	0.99661416	0.99778533	0.9990482	1.0004002	1.0018231	1.0033153	1.0048653	1.0064536	1.0080673	1.0096895	1.0112985	1.0128819	1.0144162	1.015899	1.0173076	1.0186397	1.0198894	1.0210551
0.97974575	0.9802865	0.98079664	0.9812829	0.98174655	0.98219454	0.98262435	0.9830421	0.98344964	0.98384774	0.98423606	0.9846275	0.98501116	0.9853936	0.9857807	0.9861686	0.9865571	0.9869543	0.9873543	0.98776716	0.9881876	0.98862803	0.98908865	0.9895768	0.9901014	0.99067205	0.99129194	0.9919818	0.9927379	0.9935811	0.9945099	0.9955279	0.99664056	0.99784803	0.9991488	1.0005352	1.0019952	1.0035185	1.0050936	1.0067012	1.0083194	1.0099409	1.0115368	1.0131001	1.0146092	1.0160489	1.0174209	1.0187088	1.0199093	1.0210263
0.9798475	0.98043275	0.9809887	0.9815179	0.98202384	0.98250395	0.9829661	0.98340774	0.98383117	0.9842435	0.9846408	0.98502856	0.98540926	0.9857785	0.98614156	0.9865029	0.9868607	0.98721933	0.98758	0.98794883	0.98832536	0.9887237	0.98914033	0.9895948	0.99009055	0.9906397	0.9912513	0.99193347	0.99269664	0.99355215	0.9945016	0.9955506	0.99669844	0.99794596	0.9992822	1.000701	1.0021969	1.0037447	1.0053366	1.0069538	1.0085763	1.0101835	1.0117648	1.0132996	1.0147725	1.0161729	1.0174973	1.0187386	1.0198907	1.0209619
0.97998315	0.98061574	0.98121554	0.98178357	0.98232067	0.9828361	0.9833208	0.9837837	0.9842228	0.9846418	0.98504186	0.9854241	0.9857903	0.98614216	0.9864808	0.98681194	0.9871332	0.9874519	0.9877696	0.98809135	0.988427	0.9887843	0.98916733	0.9895897	0.9900627	0.9905965	0.9911999	0.99188757	0.9926666	0.9935416	0.9945184	0.99560064	0.99678785	0.99807173	0.99944216	1.000896	1.0024157	1.0039868	1.0055913	1.0072105	1.008823	1.0104184	1.0119715	1.0134706	1.0149053	1.0162619	1.017536	1.0187289	1.0198348	1.0208598
0.98015505	0.98083	0.98146766	0.9820736	0.98264515	0.9831835	0.98369294	0.98416954	0.98461753	0.9850425	0.9854367	0.98580813	0.9861556	0.9864839	0.98679435	0.987087	0.9873717	0.98764485	0.98791844	0.98819864	0.9884935	0.9888116	0.98916477	0.9895616	0.99002	0.99054414	0.99115217	0.99184954	0.9926494	0.99355173	0.9945642	0.9956805	0.99690187	0.9982241	0.99963295	1.0011141	1.0026569	1.0042434	1.0058492	1.0074627	1.0090636	1.0106292	1.0121497	1.0136076	1.0150008	1.0163075	1.0175338	1.0186803	1.0197381	1.0207253
0.98035586	0.98107445	0.9817481	0.98238766	0.982987	0.9835472	0.9840722	0.98456126	0.98501223	0.9854344	0.9858199	0.98617584	0.98650086	0.9867998	0.98707354	0.987332	0.9875695	0.98780376	0.9880327	0.9882719	0.98852366	0.98881406	0.9891396	0.98952115	0.9899683	0.99049395	0.99111474	0.99182796	0.9926546	0.993588	0.9946366	0.99579376	0.9970545	0.9984067	0.99984396	1.0013514	1.0029099	1.0045012	1.0061055	1.0077041	1.0092788	1.0108165	1.0122973	1.0137157	1.0150558	1.0163149	1.017492	1.0185876	1.0196066	1.0205556
0.98058945	0.9813424	0.9820535	0.9827202	0.9833417	0.9839207	0.9844591	0.98495024	0.985404	0.9858165	0.9861865	0.98652214	0.9868181	0.9870844	0.9873233	0.98753744	0.9877371	0.98792195	0.98810923	0.98831093	0.98853385	0.9887907	0.98909765	0.9894677	0.989914	0.99045146	0.99108344	0.99182785	0.9926789	0.99365085	0.9947352	0.99593174	0.99722534	0.9986144	1.0000756	1.0016011	1.0031679	1.0047567	1.0063494	1.007928	1.0094745	1.0109712	1.0124102	1.0137776	1.0150707	1.0162783	1.0174099	1.0184637	1.0194398	1.0203539
0.98084843	0.98163676	0.9823775	0.983068	0.9837098	0.98430294	0.9848454	0.9853407	0.98578674	0.9861826	0.98653513	0.9868429	0.9871104	0.9873377	0.98753333	0.98770654	0.9878583	0.98800486	0.9881543	0.98831993	0.9885138	0.98875177	0.98904604	0.98940957	0.98986524	0.99041355	0.9910737	0.99184877	0.99273545	0.9937428	0.9948681	0.9960948	0.99742776	0.9988414	1.0003244	1.0018568	1.0034233	1.0050062	1.006577	1.0081264	1.0096375	1.0110928	1.0124818	1.0138011	1.0150424	1.016204	1.0172888	1.0182989	1.0192431	1.0201275
0.98113084	0.9819512	0.9827174	0.9834272	0.98408455	0.98468655	0.9852299	0.98572147	0.9861526	0.9865326	0.9868602	0.9871388	0.98736763	0.9875551	0.98770934	0.98783857	0.98794764	0.988054	0.98816556	0.98830324	0.9884717	0.9886979	0.98898536	0.9893589	0.9898237	0.99039805	0.9910837	0.99189055	0.99281794	0.99386615	0.99502665	0.9962913	0.99764836	0.9990804	1.0005788	1.0021139	1.0036739	1.0052376	1.0067831	1.0082991	1.0097657	1.0111713	1.0125115	1.0137796	1.0149716	1.0160848	1.0171293	1.018104	1.0190182	1.019876
0.981436	0.98228306	0.983071	0.9837982	0.984463	0.9850678	0.98560965	0.98608834	0.98650306	0.98686033	0.9871553	0.9873986	0.9875912	0.9877381	0.9878457	0.98793167	0.9880032	0.9880705	0.988152	0.9882614	0.98841757	0.9886322	0.9889259	0.9893115	0.98979855	0.9903971	0.99112004	0.9919605	0.9929288	0.99401295	0.9952084	0.9965031	0.9978841	0.9993356	1.0008343	1.0023668	1.0039092	1.0054479	1.0069588	1.0084326	1.0098548	1.0112121	1.0125005	1.0137177	1.0148618	1.0159332	1.0169357	1.0178778	1.018767	1.0196085
0.98176193	0.98262846	0.9834347	0.9841697	0.9848432	0.98544306	0.9859775	0.9864403	0.98683405	0.9871625	0.9874235	0.9876266	0.98777807	0.9878798	0.98795086	0.9879906	0.9880244	0.9880601	0.98811406	0.9882058	0.9883521	0.98856753	0.98887056	0.9892749	0.9897879	0.990421	0.9911802	0.99205995	0.9930646	0.99418694	0.99541366	0.9967322	0.99813145	0.9995868	1.001086	1.0026041	1.004122	1.005627	1.0071018	1.0085293	1.0098996	1.0112048	1.0124443	1.0136145	1.0147109	1.015743	1.0167128	1.0176272	1.0184951	1.0193226
0.9821011	0.982988	0.98380095	0.9845468	0.9852127	0.9858107	0.98633033	0.98677117	0.9871388	0.9874332	0.9876595	0.98781985	0.98792815	0.98798895	0.9880135	0.9880159	0.98801374	0.9880216	0.9880596	0.9881396	0.9882834	0.9885099	0.98882884	0.9892567	0.98979974	0.99047047	0.99126786	0.9921893	0.9932311	0.99438184	0.99563825	0.9969768	0.9983831	0.9998393	1.0013239	1.0028208	1.0043142	1.005777	1.0072069	1.008583	1.009902	1.0111586	1.0123472	1.0134698	1.014526	1.0155199	1.016461	1.0173542	1.0182062	1.019024
0.9824526	0.9833508	0.98417306	0.9849185	0.98558146	0.9861642	0.9866615	0.98707837	0.9874144	0.9876731	0.9878557	0.987977	0.9880388	0.98805845	0.9880434	0.9880137	0.9879787	0.98796535	0.9879878	0.98806673	0.9882177	0.9884566	0.9887989	0.98925936	0.9898393	0.99054635	0.991384	0.9923407	0.9934168	0.9946014	0.99587303	0.99722415	0.9986332	1.0000803	1.0015476	1.0030178	1.0044695	1.005891	1.0072695	1.0085977	1.0098615	1.0110661	1.0122088	1.013285	1.0143052	1.0152682	1.0161837	1.0170612	1.0179014	1.0187172
0.98280895	0.98371744	0.9845434	0.9852814	0.98593485	0.9864991	0.9869718	0.9873589	0.9876575	0.98787653	0.9880186	0.9880979	0.9881167	0.98809403	0.9880451	0.9879802	0.9879249	0.9878953	0.98791194	0.9879926	0.98815763	0.98841715	0.98879194	0.98928285	0.9899014	0.9906482	0.99152464	0.9925173	0.99362576	0.9948302	0.9961201	0.99747443	0.9988769	1.0003076	1.0017483	1.0031792	1.0045905	1.0059633	1.0072916	1.008563	1.0097783	1.0109344	1.0120286	1.013067	1.014052	1.0149902	1.015889	1.0167528	1.0175878	1.0184014
0.9831721	0.98408484	0.98490566	0.9856345	0.98627126	0.9868131	0.9872553	0.9876074	0.9878692	0.9880472	0.98814714	0.98818004	0.9881576	0.9880997	0.9880143	0.987926	0.98785394	0.9878129	0.9878332	0.98792684	0.9881107	0.9883979	0.9888039	0.9893343	0.9899919	0.9907795	0.99168926	0.99271846	0.9938473	0.9950708	0.99636406	0.99771726	0.99910504	1.0005091	1.0019169	1.0033091	1.0046698	1.0059941	1.0072662	1.0084865	1.0096515	1.0107589	1.0118135	1.0128173	1.013775	1.0146935	1.0155755	1.0164324	1.0172654	1.0180827
0.9835382	0.98444676	0.98525673	0.9859721	0.986584	0.9870998	0.98751223	0.98782617	0.9880461	0.9881792	0.98823553	0.9882291	0.98816556	0.9880701	0.9879605	0.9878527	0.98776984	0.98773205	0.98775655	0.9878692	0.9880757	0.9884002	0.9888429	0.98941267	0.9901115	0.9909349	0.9918773	0.99293286	0.9940832	0.9953133	0.9966081	0.99794585	0.9993128	1.0006872	1.0020527	1.0033987	1.0047098	1.0059785	1.007201	1.0083672	1.0094838	1.0105488	1.011566	1.0125401	1.013475	1.0143794	1.0152496	1.0161059	1.0169401	1.0177643
0.983896	0.9847978	0.98559827	0.9862924	0.9868804	0.98736197	0.9877369	0.9880097	0.988186	0.98827606	0.98828864	0.9882384	0.98814243	0.9880172	0.98788613	0.9877649	0.9876797	0.9876485	0.987692	0.9878241	0.98806566	0.9884219	0.9889035	0.98951495	0.99025106	0.99110967	0.9920856	0.99316025	0.9943245	0.99555665	0.99683833	0.9981597	0.99949425	1.0008309	1.0021534	1.0034459	1.0047069	1.0059212	1.0070865	1.0082079	1.0092783	1.0103055	1.0112885	1.0122371	1.0131558	1.0140461	1.0149158	1.0157694	1.016612	1.017446
0.9842509	0.9851393	0.98592097	0.9865884	0.98714477	0.9875894	0.98792547	0.988155	0.9882896	0.9883358	0.9883071	0.9882196	0.98809415	0.98794746	0.9877984	0.9876723	0.9875895	0.9875719	0.9876366	0.9878008	0.9880783	0.98847216	0.9889958	0.9896451	0.9904176	0.991307	0.9923042	0.9933933	0.9945611	0.99578816	0.9970532	0.9983473	0.9996469	1.0009362	1.0022084	1.0034505	1.0046582	1.0058173	1.0069389	1.0080072	1.0090379	1.0100304	1.0109886	1.0119172	1.0128193	1.0137056	1.0145727	1.0154321	1.0162846	1.0171325
0.98458904	0.98546183	0.9862195	0.9868593	0.9873812	0.98778766	0.98807794	0.98826677	0.9883573	0.9883613	0.9882949	0.98817664	0.9880204	0.98785853	0.9877013	0.98757786	0.98750705	0.9875081	0.98760134	0.98779887	0.9881137	0.98855007	0.98911345	0.98979837	0.9906055	0.99152017	0.9925332	0.9936299	0.99479216	0.9960048	0.9972482	0.99850464	0.9997644	1.0010058	1.002227	1.0034138	1.0045617	1.0056722	1.0067419	1.0077716	1.0087671	1.0097299	1.0106641	1.011579	1.012473	1.0133563	1.0142299	1.0150976	1.0159607	1.0168223
0.98491836	0.9857655	0.9864931	0.9871009	0.98758537	0.98794526	0.9881969	0.9883428	0.9883881	0.9883531	0.98825383	0.9881073	0.987935	0.9877598	0.98760074	0.9874852	0.98743343	0.9874619	0.9875874	0.98782295	0.9881759	0.9886514	0.98925334	0.98997056	0.99080855	0.9917432	0.9927659	0.9938616	0.9950131	0.99620134	0.9974113	0.99863094	0.9998408	1.0010318	1.002197	1.00333	1.0044271	1.005485	1.0065098	1.0075033	1.0084662	1.0094043	1.0103223	1.011227	1.0121208	1.0130036	1.013884	1.0147628	1.015641	1.0165192
0.9852276	0.98604846	0.98674244	0.98731095	0.9877517	0.9880731	0.98828006	0.98837787	0.98838806	0.9883152	0.98818666	0.9880179	0.98783076	0.9876506	0.9875015	0.9874021	0.98737377	0.9874345	0.98759454	0.9878678	0.9882656	0.98878026	0.98941797	0.9901685	0.99102277	0.99197125	0.99299496	0.99408174	0.99521345	0.9963758	0.99754757	0.99871796	0.999876	1.0010146	1.0021257	1.0032026	1.0042492	1.0052626	1.006247	1.0072054	1.0081439	1.0090629	1.0099695	1.0108658	1.0117608	1.0126517	1.0135413	1.0144329	1.015329	1.0162245
0.98551327	0.98630536	0.9869617	0.98748755	0.98788625	0.98816663	0.98832774	0.9883844	0.9883522	0.9882537	0.9880989	0.98791337	0.9877244	0.98754585	0.987407	0.9873307	0.9873318	0.987427	0.9876273	0.98794484	0.98837876	0.98893505	0.9896023	0.99037635	0.9912455	0.99219817	0.9932195	0.99428785	0.99539423	0.99651605	0.9976436	0.99876505	0.99987125	1.000952	1.0020076	1.003034	1.0040329	1.0050024	1.0059538	1.006882	1.0077977	1.0087043	1.009603	1.0105019	1.0114013	1.0122992	1.013203	1.0141118	1.0150206	1.0159369
0.98577684	0.98652947	0.9871448	0.9876322	0.98798656	0.9882185	0.9883371	0.98836017	0.9882933	0.9881668	0.987998	0.9878034	0.9876092	0.9874466	0.9873301	0.9872766	0.98731214	0.98744684	0.9876864	0.9880428	0.98851955	0.9891057	0.9897997	0.99059224	0.99147063	0.99241877	0.99342525	0.9944713	0.99554074	0.9966216	0.9977019	0.99877036	0.9998223	1.0008473	1.0018495	1.0028262	1.0037808	1.0047122	1.0056328	1.0065393	1.0074394	1.0083385	1.0092348	1.010135	1.0110389	1.0119503	1.0128698	1.013795	1.0147251	1.0156584
0.9860109	0.98672515	0.9872979	0.98774135	0.9880502	0.98824006	0.9883225	0.98830485	0.9882144	0.98806375	0.98788077	0.987685	0.9875024	0.9873548	0.9872639	0.98724514	0.98731726	0.9874925	0.9877753	0.98817104	0.9886796	0.98929405	0.9900096	0.9908133	0.9916914	0.99262893	0.9936126	0.9946268	0.99565667	0.99668986	0.9977179	0.99873114	0.999725	1.0006983	1.0016497	1.0025804	1.0034943	1.0043964	1.0052887	1.0061792	1.0070685	1.0079602	1.0088578	1.0097673	1.0106827	1.0116098	1.0125442	1.0134877	1.0144379	1.0153924
0.98621416	0.9868866	0.9874175	0.98781145	0.9880793	0.9882284	0.988271	0.98822486	0.9881113	0.98794675	0.9877596	0.98757	0.98740125	0.9872775	0.9872176	0.98723656	0.9873507	0.9875649	0.98788834	0.9883192	0.98885876	0.98949707	0.990225	0.9910325	0.99190164	0.9928227	0.9937777	0.9947511	0.99573725	0.99671775	0.99769324	0.9986504	0.9995868	1.0005087	1.0014111	1.0023029	1.0031815	1.0040548	1.0049285	1.0058041	1.0066868	1.0075805	1.0084845	1.0093999	1.0103317	1.0112734	1.0122279	1.0131884	1.0141566	1.0151315
0.9863873	0.9870161	0.9874991	0.9878494	0.9880783	0.98818964	0.98819625	0.9881249	0.98799574	0.9878244	0.9876414	0.9874628	0.9873186	0.9872209	0.9871938	0.987252	0.9874066	0.98766273	0.98802507	0.9884853	0.9890521	0.98970586	0.9904413	0.9912442	0.9920999	0.99299127	0.99391264	0.994845	0.99577636	0.9967053	0.99762326	0.99852264	0.99941194	1.0002797	1.0011405	1.0019938	1.0028431	1.003697	1.0045521	1.0054212	1.0063034	1.0071996	1.008112	1.0090413	1.0099865	1.0109456	1.0119164	1.0128995	1.013888	1.0148833
0.98652273	0.98710823	0.9875506	0.98785925	0.9880422	0.98811805	0.9881009	0.9880115	0.987868	0.9877009	0.98752445	0.98736656	0.9872446	0.98718446	0.98719895	0.98729634	0.98749036	0.9877866	0.98818004	0.9886712	0.9892554	0.9899186	0.9906534	0.9914406	0.9922734	0.99313384	0.99401116	0.99489456	0.9957771	0.9966487	0.9975081	0.9983566	0.9991926	1.0000194	1.0008397	1.0016608	1.0024856	1.0033202	1.004169	1.0050315	1.0059146	1.0068206	1.0077428	1.0086883	1.0096506	1.0106268	1.0116193	1.012622	1.0136306	1.0146449
0.98663044	0.9871651	0.9875651	0.987831	0.9879802	0.9880262	0.9879867	0.9878849	0.9877398	0.98757845	0.9874179	0.9872847	0.98719484	0.987175	0.9872241	0.987367	0.9875985	0.9879303	0.98835385	0.98886997	0.9894645	0.99012893	0.99085504	0.99162227	0.9924249	0.99324477	0.99407727	0.9949045	0.9957322	0.9965456	0.99735266	0.998148	0.99893796	0.99972355	1.0005071	1.0013041	1.0021083	1.0029352	1.0037768	1.0046417	1.0055318	1.0064445	1.0073835	1.0083436	1.0093217	1.0103216	1.0113324	1.0123544	1.0133829	1.0144138
0.98670137	0.98719347	0.98754793	0.9877782	0.9878949	0.98791516	0.9878604	0.9877544	0.9876128	0.98746186	0.987328	0.9872214	0.98717016	0.9871873	0.98728204	0.98746246	0.9877304	0.98809576	0.9885455	0.989073	0.9896731	0.9903326	0.9910387	0.9917822	0.99254274	0.99332005	0.99410003	0.99487454	0.9956438	0.9964045	0.9971573	0.99790263	0.99864817	0.9993974	1.0001576	1.00093	1.0017223	1.0025393	1.0033801	1.0042512	1.0051491	1.006076	1.0070294	1.008006	1.0090064	1.0100259	1.0110567	1.0121	1.0131435	1.0141933
0.9867415	0.98718923	0.9875036	0.98769844	0.9877905	0.987793	0.9877295	0.9876211	0.9874915	0.9873588	0.98725384	0.98718333	0.9871717	0.9872271	0.98736215	0.9875807	0.9878863	0.9882745	0.98873997	0.98927873	0.98987633	0.9905221	0.99120283	0.99191034	0.9926318	0.9933557	0.994083	0.9948006	0.99551326	0.9962202	0.9969215	0.9976234	0.9983321	0.9990521	0.9997852	1.0005435	1.0013268	1.0021404	1.0029835	1.0038633	1.0047723	1.0057166	1.0066854	1.007682	1.0087041	1.0097401	1.0107899	1.0118523	1.012917	1.0139816
0.98674446	0.9871528	0.9874306	0.9875996	0.9876659	0.9876614	0.98759437	0.98749506	0.98738337	0.9872769	0.98720086	0.9871715	0.9871987	0.987294	0.9874682	0.9877226	0.9880597	0.98846686	0.9889442	0.9894817	0.99006766	0.99069184	0.99133927	0.99200743	0.9926792	0.99335355	0.9940212	0.9946843	0.9953456	0.99599516	0.99665403	0.997315	0.9979892	0.9986842	0.9993984	1.000146	1.0009271	1.0017391	1.0025933	1.0034804	1.0044065	1.0053636	1.006352	1.0073707	1.0084096	1.0094677	1.0105374	1.011615	1.0126975	1.0137771
0.9867208	0.98709106	0.9873376	0.9874818	0.9875349	0.9875244	0.9874628	0.9873782	0.9872892	0.9872138	0.9871772	0.9871845	0.9872513	0.98738885	0.98759836	0.9878877	0.98823994	0.98866487	0.98914504	0.9896742	0.9902443	0.9908352	0.99144936	0.9920689	0.99269056	0.9933087	0.99391824	0.99452776	0.99513113	0.99573886	0.9963514	0.99697924	0.997627	0.9982985	0.99900347	0.99974245	1.0005227	1.001342	1.0022056	1.0031071	1.0040467	1.0050242	1.0060315	1.0070688	1.008129	1.0092041	1.0102944	1.0113895	1.0124878	1.0135813
0.98666924	0.98700523	0.9872261	0.9873532	0.98739976	0.9873895	0.98733985	0.9872757	0.9872169	0.987177	0.9871775	0.9872245	0.9873354	0.98750716	0.9877528	0.9880597	0.9884369	0.9888652	0.9893408	0.98985463	0.99039626	0.9909533	0.99152225	0.9920922	0.9926552	0.99321884	0.993776	0.994329	0.9948857	0.99544483	0.9960244	0.99662066	0.99724656	0.9979025	0.9985989	0.9993374	1.0001223	1.0009501	1.0018247	1.0027416	1.0037025	1.0046968	1.0057251	1.0067792	1.007859	1.008955	1.01006	1.011174	1.0122833	1.0133909
0.98659295	0.9869017	0.9871049	0.98721945	0.9872635	0.9872622	0.9872304	0.9871968	0.9871668	0.9871663	0.98720396	0.98729265	0.987442	0.9876476	0.98792076	0.9882487	0.98863274	0.9890594	0.98952335	0.9900135	0.990522	0.9910403	0.99155754	0.99207366	0.99258405	0.99309003	0.9935906	0.99409384	0.9946035	0.9951248	0.99566936	0.996243	0.9968505	0.9975006	0.9981905	0.99893457	0.99972284	1.0005642	1.001455	1.0023878	1.0033641	1.0043808	1.0054286	1.0065074	1.0076035	1.0087167	1.0098416	1.0109677	1.0120913	1.0132071
0.98650026	0.98678464	0.9869713	0.9870808	0.98713285	0.98714817	0.9871409	0.9871327	0.98714274	0.9871794	0.9872599	0.9873874	0.9875707	0.9878097	0.98810136	0.9884413	0.98882663	0.9892456	0.9896929	0.9901492	0.9906197	0.9910908	0.9915569	0.99201536	0.99247056	0.9929201	0.99336815	0.99382454	0.9942925	0.99478024	0.99529785	0.9958511	0.9964471	0.99709064	0.9977843	0.99853057	0.9993341	1.0001876	1.0010927	1.0020471	1.0030435	1.0040772	1.0051472	1.0062425	1.0073563	1.0084898	1.0096284	1.0107673	1.0119038	1.0130302
0.98638964	0.9866567	0.98683643	0.9869474	0.9870133	0.9870465	0.9870684	0.98709977	0.98714703	0.98722464	0.98734015	0.9875061	0.987718	0.98798287	0.9882913	0.98863655	0.98901695	0.98941785	0.9898348	0.99025995	0.99068385	0.9911029	0.99151105	0.99191636	0.9923129	0.9927095	0.99311084	0.9935225	0.9939531	0.9944121	0.9949098	0.99544936	0.9960387	0.9966801	0.9973798	0.99813825	0.9989526	0.9998227	1.000747	1.0017182	1.0027362	1.0037899	1.0048769	1.005993	1.0071248	1.0082717	1.0094244	1.0105784	1.0117238	1.012857
0.986268	0.9865225	0.9867024	0.9868275	0.9869071	0.986969	0.9870216	0.9870895	0.98717475	0.98729354	0.98745	0.98764706	0.9878879	0.9881699	0.98848385	0.9888277	0.9891934	0.9895705	0.98995477	0.99033463	0.99071085	0.9910741	0.9914296	0.9917763	0.99211967	0.99246377	0.9928192	0.99319226	0.9935929	0.99402857	0.9945113	0.9950417	0.9956279	0.99627364	0.99698246	0.9977516	0.99858	0.99946827	1.0004121	1.0014043	1.0024405	1.0035158	1.0046216	1.0057532	1.0069033	1.0080644	1.0092297	1.0103945	1.011547	1.0126863
0.9861369	0.986391	0.9865789	0.9867149	0.98682183	0.98691344	0.98700505	0.9871108	0.9872365	0.98739153	0.98758227	0.98780644	0.98806846	0.98835737	0.9886744	0.9890087	0.9893514	0.9896992	0.99004006	0.99037665	0.9906961	0.991005	0.99130416	0.99159515	0.991889	0.99218404	0.9925001	0.99284065	0.99321496	0.993633	0.9941037	0.9946298	0.9952191	0.9958728	0.99659175	0.99737495	0.9982204	0.99912983	1.0000898	1.0011045	1.0021598	1.0032543	1.0043782	1.005527	1.0066925	1.0078667	1.0090443	1.0102143	1.0113761	1.01252
0.98601204	0.98626715	0.9864644	0.98662376	0.9867602	0.98688424	0.9870127	0.9871591	0.98732096	0.9875109	0.98773384	0.9879811	0.9882569	0.98855025	0.9888577	0.989176	0.98949057	0.98979795	0.9900969	0.99037766	0.9906453	0.9908964	0.9911379	0.99137616	0.9916188	0.9918735	0.99215686	0.9924663	0.9928199	0.99322855	0.9936908	0.99421805	0.99481404	0.9954767	0.9962116	0.9970107	0.99787825	0.9988043	0.9997855	1.0008178	1.0018936	1.0030063	1.0041485	1.0053118	1.00649	1.0076765	1.0088632	1.0100433	1.0112087	1.0123522
0.98589045	0.98615456	0.9863688	0.986554	0.98672074	0.98688287	0.98705494	0.98723185	0.9874347	0.9876576	0.9879024	0.98816806	0.98844814	0.98873866	0.98903185	0.9893217	0.98960143	0.98986727	0.99011415	0.99034125	0.99055034	0.9907476	0.99093425	0.99112356	0.9913204	0.99153864	0.9917872	0.9920773	0.9924176	0.9928164	0.9932789	0.99381036	0.9944158	0.99509245	0.9958411	0.996661	0.9975466	0.99849224	0.99949586	1.0005479	1.0016421	1.0027721	1.0039288	1.005108	1.0063007	1.007495	1.0086907	1.0098742	1.0110431	1.0121887
0.9857746	0.98605525	0.986294	0.98650926	0.9867106	0.986912	0.98712033	0.9873371	0.98757166	0.9878198	0.98808235	0.9883584	0.98863727	0.98891515	0.98918676	0.9894458	0.9896839	0.9899003	0.9900935	0.9902651	0.990416	0.99055845	0.9906949	0.99083483	0.990995	0.9911796	0.99140364	0.9916768	0.9920077	0.99240285	0.9928679	0.9934106	0.99402773	0.99472004	0.99548787	0.996325	0.9972301	0.9981983	0.9992194	1.0002923	1.0014035	1.002551	1.0037218	1.0049142	1.0061159	1.0073191	1.0085229	1.0097107	1.0108784	1.012022
0.98567367	0.9859741	0.98624206	0.9864903	0.98673177	0.98697156	0.9872129	0.9874652	0.9877278	0.9879976	0.988275	0.9885482	0.98881936	0.9890781	0.9893194	0.98953944	0.98973143	0.9898947	0.99003536	0.9901498	0.9902452	0.99033356	0.9904222	0.9905212	0.9906444	0.9908035	0.99100804	0.99127	0.99159503	0.9919924	0.9924663	0.993019	0.9936507	0.9943603	0.99514645	0.9960061	0.9969309	0.99791706	0.9989605	1.0000485	1.00118	1.0023395	1.0035269	1.0047299	1.0059414	1.0071526	1.0083576	1.0095474	1.0107166	1.0118566
0.9855963	0.98592216	0.98621774	0.98650384	0.9867798	0.9870568	0.9873349	0.98761433	0.9879015	0.9881868	0.9884665	0.98873365	0.9889898	0.98922193	0.9894282	0.9896039	0.9897424	0.98985267	0.9899343	0.98999304	0.9900334	0.9900704	0.9901153	0.9901797	0.990273	0.99041134	0.9906035	0.99085563	0.99118507	0.9915882	0.9920719	0.99263734	0.9932853	0.99401766	0.9948192	0.99570215	0.9966486	0.997655	0.9987153	0.9998218	1.0009655	1.0021431	1.0033419	1.0045539	1.0057727	1.0069895	1.0081981	1.0093873	1.0105512	1.0116861
0.9855395	0.98589295	0.98622465	0.9865446	0.9868593	0.98717076	0.9874816	0.9877852	0.9880888	0.9883764	0.98865664	0.9889139	0.98914546	0.9893449	0.98950654	0.9896293	0.98971826	0.9897699	0.98979527	0.98979676	0.9897874	0.98978084	0.9897855	0.9898164	0.98988724	0.9900107	0.9901918	0.9904481	0.9907784	0.99118817	0.99168783	0.992268	0.9929395	0.9936882	0.9945149	0.9954141	0.99637955	0.99740887	0.9984844	0.9996091	1.0007672	1.0019566	1.0031639	1.0043856	1.0056093	1.0068282	1.0080361	1.0092261	1.0103859	1.0115163
0.98550606	0.98589325	0.9862586	0.9866171	0.98696417	0.9873101	0.9876463	0.98796993	0.9882813	0.9885742	0.9888405	0.989076	0.9892766	0.98943317	0.9895493	0.9896203	0.98965466	0.9896498	0.9896181	0.9895676	0.98950845	0.9894599	0.9894311	0.9894379	0.98948807	0.98960036	0.9897787	0.99003696	0.9903767	0.99080026	0.9913149	0.9919164	0.9926051	0.99337524	0.9942234	0.9951441	0.99612945	0.99717355	0.9982705	0.9994059	1.0005823	1.0017815	1.0029964	1.0042224	1.0054522	1.0066735	1.0078799	1.0090647	1.01022	1.01134
0.9855032	0.9859212	0.98632556	0.98671955	0.9871008	0.98746955	0.9878285	0.9881642	0.9884758	0.98876286	0.98901236	0.9892231	0.98938155	0.9894965	0.9895592	0.98957515	0.98954886	0.98948735	0.9894026	0.9893003	0.9892026	0.9891167	0.9890592	0.98904264	0.9890864	0.98918796	0.9893709	0.98963314	0.9899833	0.9904262	0.9909575	0.9915781	0.99228793	0.9930789	0.9939494	0.9948881	0.9958943	0.9969576	0.9980688	0.9992192	1.0004048	1.0016134	1.0028377	1.0040697	1.0052989	1.0065184	1.0077229	1.0089012	1.01005	1.0111593
0.9855295	0.98598427	0.98642266	0.986847	0.98725975	0.98765105	0.98802245	0.98836625	0.9886748	0.9889431	0.989168	0.98933923	0.98945606	0.9895215	0.98953	0.989491	0.9894045	0.98929083	0.9891521	0.98900765	0.9888689	0.98875314	0.9886719	0.98864084	0.98867315	0.9887794	0.98896736	0.98924017	0.9896054	0.99006546	0.990615	0.99125767	0.99198985	0.99280214	0.9936918	0.9946516	0.9956741	0.99675554	0.9978808	0.9990439	1.0002382	1.0014542	1.0026833	1.0039185	1.005148	1.0063673	1.0075647	1.0087372	1.0098759	1.0109731
0.98558694	0.9860771	0.98655146	0.98700386	0.98743737	0.98784685	0.98822445	0.9885677	0.9888658	0.98910904	0.989299	0.98943084	0.9895005	0.9895104	0.98946327	0.9893649	0.9892256	0.9890566	0.9888718	0.9886855	0.98851275	0.98837054	0.98827296	0.98823375	0.9882624	0.98837274	0.98857045	0.9888592	0.9892413	0.9897203	0.99029046	0.99095684	0.99170893	0.9925418	0.9934518	0.99443084	0.9954706	0.99656516	0.9977038	0.99887884	1.0000823	1.0013019	1.0025358	1.0037715	1.0049992	1.0062127	1.0074066	1.0085689	1.0096962	1.0107819
0.98567873	0.9861987	0.9867019	0.98718154	0.9876336	0.9880524	0.9884303	0.9887623	0.9890403	0.98925644	0.98940563	0.9894923	0.9895101	0.9894616	0.98935807	0.98920166	0.9890085	0.9887902	0.9885609	0.9883386	0.9881377	0.9879764	0.9878683	0.98782396	0.98785615	0.98797363	0.9881849	0.988487	0.98889166	0.9893907	0.98998237	0.9906728	0.9914443	0.9922986	0.99322903	0.9942264	0.99528205	0.9963896	0.9975395	0.9987239	0.99993175	1.0011597	1.0023934	1.0036283	1.0048532	1.0060613	1.0072445	1.0083978	1.0095114	1.0105834
0.9857985	0.9863489	0.9868789	0.987378	0.9878406	0.9882643	0.98863435	0.9889508	0.9891992	0.9893799	0.98948705	0.9895193	0.9894834	0.9893761	0.9892126	0.98900217	0.9887557	0.9884908	0.98822457	0.98797274	0.9877514	0.98757553	0.9874574	0.98741716	0.9874533	0.9875852	0.9878103	0.9881347	0.988558	0.9890773	0.989696	0.9904055	0.99119955	0.9920752	0.9930218	0.99403673	0.9951063	0.9962269	0.99738777	0.99857837	0.99979186	1.0010207	1.0022534	1.003484	1.0047064	1.0059043	1.0070785	1.0082194	1.0093209	1.0103776
0.9859493	0.98652786	0.98707676	0.9875875	0.9880568	0.9884758	0.98883164	0.9891209	0.989337	0.9894727	0.9895297	0.98950905	0.98941237	0.9892495	0.98903096	0.9887653	0.98847467	0.9881694	0.98786855	0.98759294	0.98735386	0.9871669	0.987051	0.9870144	0.9870633	0.98720866	0.9874493	0.9877962	0.98824054	0.98878646	0.98942584	0.9901562	0.99097264	0.99186623	0.9928338	0.99386024	0.99494505	0.9960752	0.9972434	0.9984403	0.9996593	1.0008858	1.0021161	1.0033432	1.004556	1.0057468	1.0069091	1.0080367	1.0091223	1.0101627
0.98612446	0.9867262	0.9872893	0.9878094	0.9882784	0.98868287	0.98901767	0.98927397	0.9894492	0.9895383	0.9895402	0.9894621	0.9893085	0.98908615	0.98881364	0.9884978	0.9881626	0.98782223	0.98749375	0.9871983	0.98694736	0.98675984	0.9866457	0.9866183	0.98668206	0.98684585	0.98710936	0.98747534	0.9879458	0.98851377	0.98917526	0.9899282	0.9907632	0.9916764	0.992658	0.9936994	0.99479455	0.9959337	0.9971098	0.9983097	0.9995277	1.000756	1.0019819	1.0032028	1.0044059	1.0055852	1.0067358	1.0078475	1.0089165	1.0099374
0.98632586	0.9869443	0.98751575	0.98803645	0.9884949	0.98887783	0.98918366	0.98940325	0.9895298	0.98956925	0.9895159	0.9893766	0.989165	0.98888737	0.98856145	0.98820287	0.98782635	0.9874581	0.98710626	0.9867983	0.9865423	0.9863541	0.98625076	0.9862346	0.98631626	0.9864979	0.98678577	0.9871743	0.9876672	0.9882603	0.9889437	0.98971653	0.9905728	0.99150056	0.9924973	0.99355245	0.99465865	0.99580395	0.9969829	0.99818575	0.9994035	1.0006263	1.0018486	1.0030587	1.0042533	1.0054189	1.0065545	1.007649	1.0087003	1.0097042
0.9865477	0.9871773	0.98775196	0.9882626	0.98870426	0.98906183	0.98933226	0.9895038	0.9895829	0.9895614	0.98945093	0.98925465	0.98898417	0.9886526	0.9882788	0.9878798	0.9874695	0.9870759	0.9867114	0.98639184	0.98613757	0.9859579	0.98586345	0.9858626	0.9859661	0.9861704	0.98647887	0.98689425	0.9874108	0.9880238	0.9887324	0.9895248	0.9903981	0.9913432	0.99235255	0.9934174	0.9945313	0.9956808	0.9968632	0.99806666	0.9992822	1.0004991	1.0017135	1.0029161	1.0040954	1.0052481	1.0063658	1.0074447	1.0084776	1.0094638
0.98678744	0.9874181	0.9879883	0.9884864	0.988901	0.9892266	0.9894525	0.9895764	0.9895973	0.9895176	0.9893482	0.9890915	0.98876494	0.98838544	0.98796695	0.9875329	0.9870995	0.9866845	0.98631024	0.9859888	0.98573583	0.9855658	0.98548746	0.98550653	0.98563164	0.9858593	0.9861925	0.98663336	0.9871712	0.98781013	0.98853576	0.98934776	0.9902392	0.99119836	0.99221975	0.9932923	0.99441296	0.9955699	0.99675024	0.9979511	0.99916273	1.0003729	1.0015765	1.0027663	1.0039339	1.0050709	1.006172	1.0072323	1.0082452	1.0092105
0.98704153	0.9876674	0.9882244	0.98869824	0.9890833	0.98936546	0.98954296	0.989612	0.9895764	0.98943824	0.9892073	0.98889697	0.98851913	0.9880939	0.98763657	0.9871692	0.98671126	0.9862865	0.9859032	0.9855864	0.98534316	0.98518777	0.98512733	0.9851675	0.9853144	0.98556936	0.98592895	0.9863917	0.9869546	0.98761463	0.9883621	0.9891908	0.9900964	0.99106777	0.99209964	0.99318224	0.99430424	0.9954618	0.99664176	0.99783915	0.9990421	1.0002469	1.0014399	1.0026152	1.0037655	1.0048863	1.0059677	1.0070097	1.0080017	1.0089469
0.98730016	0.987918	0.98845184	0.98889923	0.98924315	0.9894768	0.98960185	0.9896157	0.9895185	0.98932034	0.9890315	0.98866355	0.9882383	0.9877717	0.9872834	0.9867922	0.98632056	0.9858838	0.98550415	0.98519135	0.98496187	0.984822	0.98478323	0.9848493	0.9850189	0.98529935	0.98568326	0.9861701	0.98675615	0.987437	0.98820007	0.98904854	0.98996675	0.99094963	0.9919899	0.99308	0.99420315	0.99536014	0.99653816	0.99772835	0.9989252	1.0001189	1.0012984	1.0024581	1.003593	1.0046939	1.0057577	1.0067757	1.0077502	1.0086718
0.9875629	0.9881607	0.98866796	0.9890782	0.9893763	0.98956096	0.9896252	0.9895777	0.98942256	0.9891642	0.9888212	0.9884036	0.987933	0.9874312	0.986913	0.98640335	0.98591876	0.9854809	0.98510677	0.9848061	0.9845925	0.9844739	0.9844573	0.9845457	0.9847443	0.9850494	0.985459	0.98597014	0.9865762	0.987277	0.98806065	0.9889216	0.9898517	0.990844	0.99189097	0.99298245	0.99410963	0.9952628	0.9964362	0.99761915	0.9988082	0.9999864	1.0011508	1.0022948	1.0034125	1.0044945	1.0055356	1.0065347	1.0074887	1.00839
0.98782116	0.9883911	0.9888665	0.9892314	0.9894803	0.9896083	0.9896161	0.98950684	0.9892901	0.9889744	0.9885736	0.98811394	0.98760337	0.98706716	0.98652935	0.9860073	0.98551995	0.98508507	0.9847192	0.9844318	0.98423916	0.9841436	0.98415005	0.98426855	0.984491	0.9848216	0.985256	0.98578954	0.98641926	0.98713535	0.98793423	0.9888082	0.989751	0.9907516	0.99180174	0.99289435	0.9940201	0.9951704	0.9963366	0.99751246	0.99868447	0.999852	1.0010011	1.0021262	1.003223	1.0042843	1.0053061	1.0062828	1.0072123	1.0080943
0.98807216	0.9886105	0.98904425	0.98935777	0.9895514	0.9896205	0.9895649	0.98939615	0.98911995	0.98874956	0.98830205	0.9877966	0.98725206	0.98669285	0.986139	0.98560894	0.98511994	0.98469317	0.9843403	0.9840749	0.9839004	0.9838324	0.9838653	0.98401105	0.9842569	0.98461527	0.9850732	0.9856287	0.9862795	0.98701084	0.98782533	0.9887106	0.98966205	0.9906673	0.9917184	0.9928133	0.99393487	0.99508053	0.99623764	0.9973998	0.99856216	0.9997123	1.0008433	1.0019499	1.003027	1.0040653	1.0050652	1.0060196	1.0069286	1.0077904
0.98831123	0.9888104	0.98919344	0.9894551	0.9895884	0.9895967	0.98947847	0.98924875	0.9889144	0.98849	0.9879985	0.98745763	0.98688644	0.9863078	0.98574054	0.98521	0.98472834	0.9843144	0.9839783	0.9837314	0.9835844	0.9835398	0.98360187	0.98377275	0.98404527	0.9844279	0.9849094	0.98548734	0.9861538	0.9869049	0.987731	0.98862535	0.9895837	0.9905923	0.9916459	0.9927362	0.9938541	0.99499065	0.99613816	0.9972875	0.9984335	0.99956596	1.0006784	1.0017649	1.00282	1.0038381	1.004814	1.005744	1.0066335	1.0074726
0.9885315	0.9889838	0.9893148	0.98951733	0.98959106	0.9895327	0.9893562	0.9890653	0.9886777	0.9882053	0.98767465	0.98710054	0.9865096	0.98591435	0.9853455	0.984816	0.9843455	0.98394537	0.9836295	0.98340774	0.98328555	0.9832671	0.9833586	0.98355556	0.9838575	0.98426336	0.98476624	0.98536307	0.9860472	0.98681194	0.9876488	0.98855084	0.98951274	0.99052364	0.991577	0.9926651	0.99377376	0.9949019	0.99603766	0.9971725	0.9983013	0.9994145	1.000507	1.0015713	1.0026037	1.0035979	1.0045533	1.0054628	1.0063257	1.0071443
0.9887316	0.98913056	0.98940176	0.9895435	0.98955417	0.9894348	0.9891967	0.9888489	0.988408	0.9878944	0.9873295	0.9867295	0.98611933	0.98552114	0.9849486	0.98443097	0.9839726	0.98359215	0.98329973	0.98310447	0.9830083	0.98302084	0.9831378	0.9833612	0.98368955	0.98411816	0.9846423	0.9852541	0.98595536	0.9867302	0.9875785	0.98848855	0.98945326	0.99046475	0.9915139	0.99259394	0.99369645	0.994811	0.9959342	0.99705267	0.9981633	0.9992554	1.0003264	1.0013692	1.0023775	1.0033479	1.0042789	1.0051662	1.0060072	1.006806
0.98890144	0.98924583	0.9894588	0.98953223	0.98947966	0.9892982	0.98899984	0.9885996	0.98811305	0.9875637	0.9869674	0.98635036	0.98572826	0.985126	0.9845615	0.98405415	0.9836132	0.983256	0.98298776	0.9828208	0.9827556	0.9827944	0.98293984	0.98319024	0.98354006	0.9839927	0.9845354	0.9851673	0.9858782	0.98666626	0.9875204	0.98843515	0.9894008	0.99040854	0.99145514	0.9925284	0.9936172	0.99471915	0.9958259	0.9969277	0.9980176	0.99909014	1.0001388	1.0011594	1.0021415	1.003089	1.0039933	1.0048589	1.0056803	1.0064567
0.98904413	0.9893279	0.98947453	0.98948675	0.98936605	0.98912525	0.9887722	0.988323	0.9877962	0.9872119	0.98659295	0.9859628	0.98533547	0.98473537	0.98418444	0.9836897	0.98327243	0.9829384	0.9826993	0.98255855	0.98252326	0.9825915	0.9827634	0.9830383	0.9834161	0.98388785	0.9844464	0.985095	0.98581797	0.98661345	0.9874743	0.98839045	0.9893542	0.9903607	0.9913977	0.99246085	0.9935398	0.9946262	0.9957131	0.9967984	0.9978673	0.9989145	0.9999413	1.0009351	1.0018945	1.0028173	1.0036987	1.004541	1.0053416	1.0060993
0.9891558	0.9893732	0.98945385	0.9894	0.9892163	0.9889195	0.98851395	0.98802036	0.9874577	0.9868489	0.98621106	0.9855716	0.98494595	0.98435444	0.9838141	0.9833426	0.9829487	0.9826427	0.982432	0.9823208	0.9823133	0.98240936	0.9826088	0.9829071	0.9833067	0.98379713	0.98437566	0.98503405	0.9857703	0.98657274	0.98743534	0.9883508	0.98931366	0.99031395	0.99134314	0.99239236	0.9934563	0.994528	0.99559754	0.99665904	0.997707	0.99873286	0.9997335	1.0007024	1.0016378	1.0025349	1.0033921	1.0042118	1.0049902	1.0057305
0.989228	0.98938066	0.98939466	0.9892782	0.989036	0.9886808	0.9882284	0.98769754	0.98710304	0.98647314	0.9858254	0.98518246	0.98456144	0.9839847	0.98346144	0.98301196	0.9826435	0.98236614	0.98218435	0.9821036	0.98212624	0.98225045	0.98247534	0.98279953	0.9832181	0.9837271	0.9843195	0.98499095	0.98573226	0.9865397	0.98740566	0.9883193	0.98927695	0.99026847	0.9912871	0.9923227	0.9933728	0.99442476	0.9954747	0.996514	0.99753886	0.99853855	0.9995144	1.0004578	1.001367	1.0022402	1.0030749	1.0038724	1.0046284	1.0053498
0.98926765	0.9893498	0.98929876	0.98911846	0.9888192	0.98841435	0.9879208	0.9873521	0.9867361	0.9860907	0.98543835	0.9847982	0.98418653	0.983625	0.9831256	0.9826998	0.98236066	0.9821119	0.9819617	0.98191226	0.98196274	0.9821125	0.9823636	0.9827102	0.98314685	0.98367065	0.98427737	0.98495704	0.98570746	0.98651755	0.98738265	0.98829454	0.9892426	0.99022424	0.9912297	0.9922531	0.9932833	0.99431705	0.99534464	0.99636036	0.99735934	0.99833655	0.99928427	1.0002028	1.0010868	1.0019351	1.002747	1.0035193	1.00426	1.0049616
0.98926425	0.9892807	0.9891674	0.98892665	0.9885741	0.9881212	0.987589	0.9869967	0.9863619	0.9857076	0.9850531	0.9844212	0.9838265	0.98328525	0.9828081	0.98241085	0.98209953	0.9818832	0.98176277	0.98174244	0.98181915	0.9819989	0.98227054	0.98263985	0.98309356	0.9836338	0.984249	0.9849388	0.98569053	0.9865028	0.9873648	0.9882699	0.9892116	0.99018365	0.9911735	0.9921781	0.99319	0.9942	0.99520516	0.996199	0.9971728	0.99812174	0.9990437	0.99993604	1.0007939	1.0016193	1.0024067	1.0031602	1.0038794	1.0045639
0.9892255	0.98917425	0.9889957	0.98870134	0.9882968	0.98780566	0.98724276	0.9866253	0.9859805	0.9853233	0.98467505	0.9840549	0.98347616	0.98295754	0.98251015	0.98214364	0.9818634	0.98167586	0.98158544	0.9815953	0.9817017	0.9819041	0.9822003	0.9825853	0.9830571	0.9836102	0.98423463	0.9849277	0.9856826	0.98649347	0.98735046	0.98824733	0.98918056	0.9901367	0.9911144	0.992101	0.9930906	0.99408007	0.99505925	0.996026	0.9969746	0.9978963	0.998793	0.9996599	1.0004908	1.0012902	1.0020561	1.0027871	1.0034887	1.0041581
0.98914796	0.9890316	0.988792	0.9884459	0.9880001	0.98747236	0.986885	0.9862511	0.985599	0.98494494	0.9843059	0.9837007	0.98314506	0.98265374	0.9822331	0.9818966	0.9816498	0.9814926	0.9814339	0.98146904	0.9816038	0.9818285	0.9821458	0.9825491	0.983034	0.983598	0.984231	0.98492515	0.98568195	0.9864896	0.98734146	0.9882297	0.98914766	0.9900907	0.9910487	0.9920151	0.9929837	0.9939481	0.99490374	0.99584436	0.9967636	0.9976613	0.9985295	0.9993671	1.0001773	1.0009499	1.0016949	1.0024067	1.0030879	1.003743
0.98903114	0.98885477	0.98856163	0.98816377	0.98767924	0.98712236	0.9865156	0.98587286	0.9852214	0.98457146	0.98394746	0.98336345	0.9828326	0.98236936	0.981981	0.9816759	0.9814583	0.9813347	0.9813037	0.98137033	0.9815254	0.98177505	0.9821113	0.9825283	0.983027	0.9835983	0.98423606	0.98493487	0.98568994	0.98649114	0.98733425	0.98821056	0.9891157	0.9900416	0.9909784	0.99192387	0.9928696	0.99380916	0.9947396	0.99565053	0.9965447	0.9974127	0.99825406	0.99906564	0.9998477	1.0005997	1.001322	1.0020151	1.0026801	1.0033193
0.98888224	0.9886457	0.98829925	0.9878608	0.9873422	0.9867629	0.98614216	0.9854959	0.9848474	0.984211	0.98360384	0.98304534	0.9825386	0.9821064	0.9817473	0.9814769	0.9812936	0.98119855	0.9811972	0.98128945	0.9814692	0.98173916	0.98209316	0.9825253	0.98303246	0.9836105	0.98425025	0.9849497	0.98570025	0.9864947	0.9873267	0.9881911	0.9890808	0.98998606	0.9909031	0.99182636	0.9927456	0.99366194	0.99456346	0.99544847	0.9963133	0.9971522	0.9979673	0.9987536	0.9995114	1.0002394	1.0009406	1.001613	1.002262	1.0028883
0.9886947	0.9884051	0.9880163	0.9875392	0.9869985	0.98639756	0.9857704	0.98512614	0.9844829	0.9838629	0.9832803	0.98274237	0.9822708	0.9818652	0.98154294	0.98130214	0.98115	0.9810867	0.9811114	0.98122996	0.9814324	0.9817201	0.98208827	0.98253375	0.98304945	0.9836305	0.9842731	0.98497015	0.9857153	0.9865011	0.98732126	0.9881722	0.9890434	0.9899272	0.99082303	0.99172086	0.9926146	0.99350375	0.9943756	0.99523246	0.9960689	0.9968817	0.997669	0.99842715	0.9991613	0.9998663	1.0005468	1.001203	1.0018353	1.0024493
0.98847777	0.988137	0.98770666	0.98720115	0.9866363	0.9860285	0.98539543	0.984758	0.984131	0.9835284	0.9829697	0.9824653	0.9820211	0.9816534	0.9813611	0.98115236	0.9810323	0.98099726	0.98105043	0.98118997	0.9814152	0.981718	0.98210007	0.9825541	0.98307693	0.98365885	0.98430413	0.9849961	0.9857327	0.98650646	0.9873134	0.9881457	0.9889975	0.9898621	0.9907322	0.9916054	0.9924739	0.99333286	0.99417704	0.99500597	0.9958123	0.9965979	0.9973581	0.99809164	0.9988008	0.99948543	1.0001448	1.0007842	1.0014025	1.0020041
0.9882329	0.9878488	0.9873839	0.9868526	0.9862705	0.98565793	0.9850283	0.9844013	0.983794	0.98321635	0.9826841	0.9822083	0.9817992	0.9814609	0.9812042	0.9810277	0.9809361	0.9809306	0.9810094	0.98117024	0.9814115	0.9817332	0.9821247	0.982587	0.9831169	0.9836992	0.98433805	0.9850246	0.98575073	0.98651195	0.98730445	0.9881177	0.98894817	0.9897903	0.9906354	0.99148136	0.99232084	0.9931529	0.9939681	0.9947665	0.9955462	0.99630135	0.99703664	0.9977452	0.99843	0.9990933	0.99973416	1.0003558	1.0009608	1.0015519
0.9879613	0.98753786	0.98704547	0.9864947	0.9859054	0.9852935	0.9846701	0.9840622	0.9834721	0.98292255	0.98241895	0.9819756	0.98159796	0.9812967	0.981072	0.9809246	0.9808637	0.980884	0.9809856	0.9811672	0.98142684	0.9817599	0.9821641	0.9826319	0.98315996	0.9837434	0.98437756	0.985054	0.98576957	0.9865167	0.9872907	0.98808604	0.9888932	0.98970944	0.99052936	0.9913471	0.9921598	0.99296165	0.9937458	0.99451536	0.9952661	0.9959937	0.9967016	0.99738497	0.9980494	0.9986907	0.9993139	0.99992085	1.0005127	1.0010922
0.98766863	0.98721254	0.98669744	0.98613304	0.9855403	0.9849323	0.98432523	0.98373353	0.98317134	0.9826483	0.9821766	0.9817688	0.9814259	0.98115337	0.9809631	0.9808482	0.9808128	0.9808599	0.9809833	0.9811834	0.98145807	0.98180056	0.9822124	0.9826837	0.9832125	0.983793	0.98441863	0.9850853	0.9857882	0.9865178	0.9872735	0.9880461	0.9888308	0.9896205	0.9904138	0.99120337	0.9919859	0.99275655	0.99351287	0.9942534	0.9949741	0.995674	0.9963549	0.9970169	0.9976559	0.9982776	0.9988843	0.99947613	1.0000567	1.000628
0.98735666	0.9868739	0.986341	0.98577344	0.9851793	0.9845825	0.98399293	0.9834226	0.9828876	0.9823984	0.9819578	0.9815823	0.9812768	0.9810376	0.98087746	0.98079	0.9807833	0.98085415	0.98099786	0.9812163	0.9815032	0.98185533	0.9822709	0.9827439	0.98326945	0.9838439	0.98446286	0.98511654	0.98580456	0.986516	0.9872499	0.98799986	0.9887591	0.9895228	0.99028873	0.9910467	0.9918009	0.99254024	0.99326795	0.99397606	0.99467015	0.995343	0.99599797	0.99663454	0.99725235	0.9978571	0.9984471	0.9990261	0.9995953	1.000158
0.9870305	0.9865293	0.98598415	0.9854145	0.9848297	0.9842442	0.9836767	0.9831334	0.9826295	0.9821688	0.98176503	0.9814231	0.9811501	0.98094636	0.9808157	0.9807577	0.9807751	0.9808658	0.98102856	0.9812622	0.98155916	0.9819172	0.9823367	0.9828113	0.98333335	0.9838995	0.9845067	0.9851477	0.9858159	0.98651016	0.9872211	0.98794484	0.9886789	0.9894146	0.9901505	0.99087906	0.99160194	0.9923128	0.9930088	0.99368805	0.99435216	0.9950005	0.995631	0.99624324	0.9968423	0.9974268	0.9980019	0.9985681	0.9991277	0.99968195
0.9866935	0.9861777	0.9856285	0.9850618	0.98448884	0.9839234	0.9833808	0.9828637	0.9823894	0.98196536	0.98159724	0.98128957	0.9810488	0.9808773	0.9807761	0.98074484	0.9807864	0.98089796	0.9810764	0.9813203	0.98162717	0.9819924	0.9824138	0.9828826	0.9833983	0.9839554	0.9845493	0.9851749	0.9858245	0.98649675	0.9871851	0.98788357	0.9885885	0.98929685	0.99000007	0.99070084	0.9913909	0.99207044	0.9927371	0.9933892	0.9940248	0.9946462	0.9952506	0.99584335	0.9964209	0.99699014	0.99754816	0.9981033	0.99865174	0.9991985
0.9863492	0.9858251	0.9852741	0.9847173	0.9841621	0.9836214	0.98310333	0.9826219	0.98217684	0.98178744	0.98145443	0.9811806	0.9809718	0.98083127	0.98075867	0.9807536	0.98081726	0.98094547	0.9811397	0.9813929	0.98170644	0.9820758	0.98249364	0.9829588	0.98346615	0.9840142	0.98459285	0.98519796	0.98583	0.986478	0.9871406	0.98781174	0.98849	0.98916584	0.9898402	0.99050903	0.99116963	0.99181646	0.9924535	0.9930764	0.9936853	0.9942806	0.9948613	0.9954323	0.995992	0.9965429	0.997088	0.9976308	0.99817264	0.9987145
0.9860022	0.98547274	0.98493296	0.9843877	0.98385215	0.98333406	0.9828484	0.9823967	0.98199105	0.98163456	0.98133504	0.9810953	0.9809198	0.9808065	0.9807615	0.98078054	0.9808618	0.98100734	0.98121333	0.9814765	0.98179346	0.9821627	0.98257834	0.98303765	0.9835348	0.98406816	0.984628	0.98521787	0.98582596	0.9864502	0.9870884	0.9877316	0.98837763	0.9890242	0.98966837	0.99030423	0.99093455	0.99155176	0.9921565	0.9927516	0.9933335	0.9939025	0.99446213	0.9950102	0.99555326	0.9960886	0.9966219	0.9971545	0.9976865	0.99822336
0.985655	0.9851259	0.98459786	0.98407066	0.9835595	0.9830692	0.98261434	0.98219806	0.98182756	0.9815072	0.9812427	0.98103654	0.9808914	0.9808067	0.9807854	0.9808241	0.9809249	0.98108727	0.9813008	0.98157126	0.9818908	0.9822586	0.9826685	0.9831185	0.98360425	0.984122	0.9846647	0.98523134	0.98581576	0.9864148	0.9870244	0.9876386	0.988256	0.9888713	0.9894828	0.9900886	0.9906839	0.9912724	0.99185055	0.99241483	0.9929698	0.9935154	0.99405026	0.99458075	0.9951053	0.99562657	0.9961479	0.9966728	0.997198	0.9977282
0.9853098	0.9847914	0.9842765	0.9837714	0.98328775	0.98283017	0.9824067	0.9820251	0.98168874	0.98140633	0.98117536	0.9810002	0.98088384	0.98082525	0.98082894	0.9808878	0.981003	0.98117554	0.981398	0.9816711	0.9819926	0.9823562	0.98276067	0.9831993	0.9836715	0.9841708	0.98469675	0.985239	0.98579973	0.98637277	0.9869505	0.9875357	0.9881223	0.9887039	0.98928523	0.9898599	0.99042404	0.9909813	0.99152684	0.9920674	0.9925946	0.9931171	0.99363303	0.9941427	0.9946499	0.99515826	0.99566936	0.9961835	0.9967023	0.9972292
0.9849741	0.9844679	0.9839714	0.9834928	0.98303634	0.9826118	0.9822235	0.9818762	0.98157465	0.9813263	0.98113	0.9809868	0.98089874	0.9808663	0.98088866	0.9809676	0.9810954	0.9812762	0.98150826	0.98178273	0.9820989	0.9824591	0.9828524	0.98328054	0.9837365	0.9842168	0.98472023	0.9852389	0.9857723	0.98631626	0.98686713	0.98741984	0.98797464	0.98852676	0.98907506	0.9896153	0.9901508	0.9906758	0.991194	0.99170595	0.9922112	0.9927084	0.9932032	0.99369675	0.9941891	0.99468297	0.9951815	0.9956877	0.99620247	0.9967256
0.9846462	0.9841571	0.9836843	0.98323226	0.9828065	0.9824159	0.98206407	0.98175526	0.9814892	0.9812734	0.98110896	0.9809955	0.9809351	0.9809239	0.98096555	0.9810598	0.981201	0.9813888	0.981623	0.9818963	0.98221207	0.98256284	0.9829468	0.98335534	0.98379606	0.98425746	0.98473674	0.98523057	0.9857397	0.9862515	0.98677117	0.9872945	0.9878145	0.98833555	0.9888496	0.98935986	0.9898626	0.9903596	0.99085104	0.99133426	0.99181515	0.9922912	0.9927665	0.99324137	0.99371886	0.99420244	0.9946904	0.99518967	0.9956994	0.99621975
0.98433083	0.9838608	0.9834138	0.98299336	0.98260313	0.9822492	0.98193234	0.98165745	0.98142886	0.9812479	0.9811096	0.98102415	0.9809888	0.9810001	0.98105866	0.98116636	0.98131675	0.9815105	0.98174524	0.9820176	0.98232585	0.9826668	0.98303753	0.9834322	0.9838517	0.98428977	0.9847462	0.98521334	0.9856915	0.98617435	0.98666507	0.9871545	0.98764366	0.9881287	0.98861235	0.9890923	0.9895644	0.9900314	0.9904934	0.9909517	0.9914081	0.9918635	0.9923201	0.99277836	0.99324185	0.9937136	0.99419576	0.9946865	0.995191	0.9957079
0.98402864	0.9835867	0.9831676	0.98278075	0.98242414	0.9821043	0.981826	0.9815862	0.98138916	0.98124063	0.9811347	0.98107505	0.98106235	0.9810928	0.9811662	0.9812836	0.98144346	0.98163956	0.98187345	0.98214215	0.9824415	0.98277175	0.9831256	0.98350275	0.98390114	0.98431706	0.9847482	0.98518616	0.9856338	0.9860885	0.9865444	0.9870008	0.987457	0.9879105	0.9883618	0.98880845	0.989251	0.9896894	0.9901262	0.9905593	0.99099165	0.9914274	0.99186504	0.9923098	0.9927595	0.9932214	0.9936935	0.9941781	0.9946784	0.995194
0.9837451	0.9833278	0.98294353	0.9825893	0.9822699	0.98198676	0.98174334	0.9815392	0.98137736	0.9812558	0.9811797	0.98114574	0.9811521	0.9811988	0.98128635	0.981415	0.98157614	0.9817746	0.98200536	0.98226666	0.9825575	0.9828736	0.9832114	0.98356974	0.9839463	0.98433524	0.98473746	0.9851487	0.9855646	0.9859875	0.9864104	0.9868361	0.9872586	0.98767906	0.9880982	0.9885133	0.9889266	0.9893357	0.98974425	0.990155	0.99056506	0.99098164	0.991402	0.9918318	0.99227095	0.99272114	0.993186	0.99366724	0.99416465	0.99467736
0.98348224	0.98309547	0.9827435	0.9824243	0.98214024	0.9818954	0.9816884	0.98151815	0.981388	0.9812971	0.98124593	0.9812327	0.98125637	0.9813202	0.98141915	0.981551	0.98171926	0.9819156	0.98214155	0.9823934	0.9826721	0.98297256	0.983292	0.9836285	0.9839795	0.98434335	0.9847173	0.9850986	0.98548496	0.98587537	0.98626584	0.9866573	0.9870457	0.98743397	0.9878216	0.98820585	0.98858756	0.9889712	0.9893557	0.9897406	0.9901304	0.9905277	0.9909319	0.9913476	0.9917756	0.9922181	0.9926763	0.9931516	0.9936451	0.9941566
0.98323464	0.9828848	0.98256594	0.9822838	0.98203677	0.9818268	0.9816559	0.98151827	0.9814202	0.9813553	0.98132944	0.9813377	0.9813807	0.9814546	0.9815615	0.9817002	0.981868	0.9820598	0.9822782	0.9825206	0.9827864	0.98306847	0.98336726	0.9836805	0.98400664	0.9843441	0.9846876	0.98503774	0.98539186	0.98574847	0.9861039	0.98646307	0.9868206	0.9871752	0.987531	0.98788524	0.9882396	0.98859495	0.9889543	0.9893197	0.9896879	0.9900669	0.99045426	0.9908577	0.9912742	0.99170756	0.992162	0.9926314	0.9931217	0.993632
0.98301506	0.982697	0.98241293	0.9821685	0.9819594	0.9817857	0.9816479	0.9815431	0.98147154	0.9814355	0.98143154	0.9814566	0.9815144	0.9816	0.9817141	0.9818559	0.9820188	0.98220706	0.982416	0.98264813	0.982894	0.98315763	0.9834346	0.98372465	0.9840255	0.9843319	0.9846447	0.9849631	0.98528534	0.9856083	0.9859343	0.98625624	0.9865801	0.98690355	0.98722863	0.9875518	0.9878779	0.98820734	0.98854357	0.98888445	0.9892346	0.98959655	0.98997146	0.9903607	0.99076754	0.99119395	0.9916406	0.9921062	0.99259573	0.99310696
0.98281693	0.98253316	0.98228836	0.982081	0.98190904	0.9817686	0.9816637	0.98159105	0.98154885	0.9815342	0.9815485	0.98159117	0.9816601	0.98175645	0.9818743	0.98201346	0.98217523	0.9823567	0.9825542	0.9827689	0.9829989	0.9832425	0.98349583	0.98375934	0.9840303	0.98430926	0.98459226	0.98487675	0.9851651	0.9854544	0.98574454	0.986037	0.9863261	0.9866192	0.9869097	0.9872074	0.9875052	0.98780996	0.9881214	0.9884417	0.9887737	0.98911816	0.9894797	0.9898581	0.9902551	0.99067616	0.99111664	0.9915803	0.99206716	0.9925761
0.98264277	0.9823951	0.98218894	0.9820153	0.98188007	0.9817779	0.9817033	0.9816586	0.98164105	0.9816487	0.9816851	0.98174006	0.9818184	0.98191935	0.98203933	0.98217654	0.9823322	0.98250353	0.9826894	0.9828885	0.98309946	0.98331916	0.9835495	0.9837854	0.98402846	0.98427355	0.984525	0.9847784	0.9850324	0.9852882	0.98554385	0.9858017	0.98605955	0.9863191	0.98658246	0.98684627	0.9871207	0.98740065	0.9876888	0.98798925	0.9883047	0.98863554	0.9889837	0.9893513	0.9897408	0.9901524	0.99058956	0.9910501	0.99153465	0.9920454
0.9824929	0.98228276	0.98211235	0.9819785	0.9818769	0.9818075	0.9817646	0.981745	0.9817502	0.9817825	0.9818305	0.98189914	0.9819848	0.9820898	0.98220897	0.9823453	0.9824916	0.98265296	0.98282105	0.98300344	0.98319215	0.9833886	0.9835904	0.98380023	0.98401153	0.9842282	0.9844453	0.9846633	0.98488563	0.9851045	0.9853291	0.98555166	0.9857786	0.9860071	0.98623997	0.98648	0.9867252	0.9869815	0.9872489	0.98753005	0.98782927	0.9881435	0.9884802	0.98883814	0.9892197	0.989627	0.9900566	0.99051446	0.9909994	0.99150866
0.98236793	0.98219585	0.98206407	0.98196435	0.981899	0.98185855	0.98184687	0.9818521	0.98187965	0.9819269	0.9819918	0.98207104	0.9821615	0.9822678	0.9823831	0.98251176	0.9826511	0.9827968	0.9829497	0.9831121	0.98327756	0.9834491	0.9836248	0.9838031	0.983985	0.9841677	0.9843524	0.98453903	0.9847232	0.98491037	0.9850986	0.9852905	0.98548424	0.98568344	0.9858874	0.9860989	0.9863219	0.98655266	0.9868001	0.9870633	0.9873426	0.9876463	0.9879706	0.98831904	0.9886936	0.9890947	0.9895236	0.98997784	0.99046147	0.99096847
0.9822682	0.9821345	0.98203754	0.9819755	0.98194265	0.98193204	0.9819463	0.9819771	0.98202527	0.9820868	0.9821633	0.98224807	0.9823456	0.9824484	0.98256296	0.9826826	0.9828087	0.98293877	0.98307204	0.98321104	0.983353	0.9834977	0.9836463	0.9837941	0.9839428	0.9840939	0.9842449	0.9843946	0.9845465	0.9847015	0.9848559	0.98501414	0.98517776	0.98534626	0.9855226	0.98570627	0.985903	0.986116	0.9863417	0.98658866	0.98685336	0.9871436	0.9874561	0.9877961	0.9881637	0.9885591	0.988984	0.9894379	0.9899194	0.99042714
0.98219293	0.9820984	0.9820388	0.9820105	0.98200876	0.9820282	0.9820666	0.98211807	0.9821841	0.9822584	0.98234326	0.9824364	0.9825312	0.9826338	0.98274046	0.9828473	0.982961	0.98307425	0.98318833	0.98330534	0.9834233	0.9835395	0.9836561	0.98377204	0.98388994	0.9840062	0.9841225	0.98423797	0.9843568	0.9844771	0.9845989	0.984725	0.98485684	0.9849962	0.9851448	0.98530513	0.9854787	0.9856683	0.9858769	0.9861036	0.9863578	0.9866328	0.98693717	0.9872681	0.98762953	0.988021	0.98844254	0.9888944	0.98937464	0.98988307
0.9821448	0.9820871	0.98206395	0.9820678	0.9820947	0.98214173	0.9822036	0.9822731	0.9823555	0.982441	0.98253286	0.98262817	0.98272413	0.9828194	0.9829181	0.9830147	0.98311	0.98320603	0.9832972	0.9833897	0.9834784	0.98356706	0.98365253	0.98373854	0.98382276	0.9839049	0.98398554	0.98406917	0.9841518	0.9842395	0.98432773	0.98442197	0.98452467	0.9846345	0.9847565	0.9848914	0.9850433	0.98521227	0.98540103	0.985616	0.98585224	0.9861178	0.986413	0.98673695	0.98709226	0.9874786	0.98789775	0.98834693	0.9888266	0.9893357
0.98212206	0.98209935	0.9821096	0.9821452	0.9822038	0.9822734	0.9823555	0.98244405	0.982539	0.98263264	0.98273087	0.9828253	0.982918	0.9830061	0.983094	0.9831766	0.9832551	0.98332745	0.9833995	0.9834628	0.9835257	0.9835843	0.9836384	0.9836919	0.98374116	0.9837887	0.9838363	0.98388374	0.9839336	0.98398685	0.9840425	0.9841052	0.9841772	0.9842598	0.98435676	0.9844673	0.984598	0.98474824	0.98492044	0.9851197	0.98534447	0.9855976	0.9858846	0.9862023	0.9865507	0.9869325	0.98734844	0.98779535	0.9882763	0.9887855
0.98212206	0.98213595	0.98217773	0.9822445	0.9823274	0.9824226	0.9825228	0.9826276	0.98273224	0.98283356	0.98293215	0.98302495	0.9831126	0.98319256	0.9832675	0.9833327	0.9833934	0.98344415	0.9834898	0.9835281	0.98356	0.98358893	0.9836112	0.9836288	0.9836436	0.98365676	0.9836709	0.98368424	0.9837003	0.98372096	0.983744	0.9837779	0.9838202	0.983876	0.9839482	0.9840361	0.9841442	0.98427486	0.98443085	0.9846163	0.9848287	0.9850718	0.9853488	0.9856597	0.98600477	0.98638254	0.98679626	0.98724353	0.987723	0.98823047
0.9821464	0.98219395	0.9822695	0.9823647	0.9824722	0.98258656	0.9827028	0.98282164	0.98293424	0.98304254	0.98313904	0.9832284	0.9833097	0.98337775	0.98343694	0.9834846	0.9835238	0.98355174	0.98357105	0.98358047	0.9835834	0.98357767	0.98356843	0.9835538	0.9835349	0.9835129	0.98349136	0.9834697	0.98345166	0.983439	0.9834334	0.9834356	0.9834516	0.9834803	0.9835276	0.98359287	0.983682	0.9837944	0.98393506	0.98410535	0.98430634	0.98454076	0.9848108	0.9851142	0.9854558	0.9858315	0.9862418	0.98668873	0.98716563	0.98767525
0.98219395	0.98227566	0.9823797	0.9825021	0.982631	0.98276335	0.98289853	0.98302495	0.9831435	0.98325396	0.9833506	0.9834349	0.9835033	0.9835599	0.98360157	0.98362875	0.98364604	0.98364985	0.9836404	0.9836218	0.9835918	0.9835564	0.9835115	0.98346204	0.98340863	0.98335165	0.9832958	0.98324037	0.98318994	0.9831434	0.98310715	0.98308235	0.9830688	0.98307264	0.98309684	0.98314005	0.9832114	0.98330605	0.98343235	0.9835902	0.9837816	0.98400664	0.9842676	0.9845665	0.9849028	0.98527515	0.98568386	0.98612845	0.9866064	0.98711455
0.98226446	0.9823755	0.98251086	0.9826568	0.9828053	0.98295826	0.9831007	0.98323655	0.98335963	0.9834688	0.98356116	0.98363596	0.9836955	0.98373765	0.98376065	0.98376876	0.98375845	0.98373574	0.98369795	0.98364806	0.9835876	0.98351866	0.98343986	0.98335606	0.98326695	0.983177	0.9830865	0.9829964	0.9829122	0.9828371	0.98276997	0.9827163	0.98267615	0.98265517	0.982657	0.982681	0.9827336	0.9828124	0.98292375	0.9830695	0.98325	0.98346376	0.98372185	0.9840152	0.9843456	0.9847157	0.98512226	0.98556525	0.9860438	0.98655224
0.9823565	0.98249716	0.9826587	0.9828253	0.98299545	0.9831615	0.9833136	0.98345464	0.9835794	0.9836886	0.98377424	0.9838391	0.98388255	0.983908	0.9839124	0.98389614	0.9838632	0.98381037	0.9837445	0.98366183	0.98357016	0.98346543	0.9833544	0.9832343	0.98311096	0.9829854	0.9828621	0.9827411	0.9826217	0.9825156	0.9824184	0.98233813	0.98227406	0.98222893	0.9822074	0.98221356	0.9822465	0.9823102	0.9824079	0.98254234	0.9827126	0.9829221	0.9831698	0.9834576	0.9837854	0.9841529	0.9845593	0.9850014	0.98547894	0.9859864
0.9824669	0.98263866	0.9828211	0.9830109	0.98319757	0.98337185	0.98353624	0.9836789	0.98380417	0.9839058	0.98398495	0.9840383	0.9840696	0.9840734	0.9840556	0.9840154	0.9839538	0.98387456	0.98377764	0.9836633	0.9835367	0.9833988	0.9832521	0.9830968	0.98294055	0.9827813	0.98262215	0.98246825	0.9823215	0.9821816	0.9820564	0.98194766	0.98185855	0.98179156	0.98174727	0.9817347	0.98175246	0.9818001	0.9818866	0.98201084	0.9821699	0.98237276	0.9826156	0.98289776	0.98322326	0.9835871	0.98399156	0.9844316	0.98490953	0.98542005
0.9825969	0.98279446	0.9830018	0.98320824	0.98340905	0.9835933	0.9837622	0.98390836	0.9840287	0.9841247	0.98419356	0.9842331	0.9842457	0.9842299	0.9841897	0.9841235	0.98403287	0.9839238	0.9837943	0.98364973	0.98348916	0.98331696	0.98313504	0.9829469	0.98275226	0.98256	0.9823672	0.98218083	0.9820012	0.9818351	0.9816815	0.9815472	0.98143256	0.9813441	0.9812823	0.9812496	0.9812501	0.9812872	0.98136103	0.98147225	0.98162514	0.9818195	0.98205644	0.9823349	0.9826562	0.983019	0.9834212	0.98386145	0.98433757	0.9848466
0.98274666	0.98296684	0.98319423	0.98341787	0.98362803	0.98382306	0.98399466	0.98414105	0.9842557	0.9843428	0.98439795	0.98442155	0.9844156	0.98437834	0.9843132	0.98421973	0.9841026	0.98396236	0.9838002	0.9836215	0.9834263	0.9832181	0.9830017	0.98277795	0.9825509	0.9823247	0.98209816	0.9818799	0.9816705	0.98147696	0.98129433	0.98113513	0.9809985	0.98088896	0.98080796	0.9807568	0.9807433	0.9807654	0.9808275	0.98093015	0.981074	0.9812621	0.98149484	0.9817676	0.9820866	0.9824454	0.98284775	0.9832864	0.9837619	0.984272
0.98291314	0.9831559	0.98340064	0.9836375	0.9838576	0.98405683	0.98423034	0.9843718	0.98448235	0.9845576	0.98459995	0.98460567	0.98457915	0.9845181	0.9844252	0.984304	0.98415774	0.9839858	0.98378974	0.98357725	0.9833479	0.9831053	0.9828528	0.98259425	0.98233527	0.98207235	0.9818148	0.98156685	0.9813282	0.9811052	0.98089683	0.98071307	0.9805545	0.98042357	0.9803231	0.98025835	0.9802298	0.9802388	0.98028946	0.98038316	0.9805196	0.98070115	0.98092866	0.9811985	0.9815131	0.98187083	0.98227054	0.98270935	0.9831846	0.9836933
0.9830948	0.9833576	0.98361754	0.9838667	0.98409307	0.98429805	0.9844662	0.984604	0.98470455	0.98476875	0.9847939	0.9847797	0.9847314	0.9846463	0.98452693	0.98437744	0.98419666	0.9839934	0.9837654	0.9835168	0.983254	0.9829765	0.98269004	0.9823964	0.9821018	0.9818083	0.9815184	0.98123926	0.98097163	0.9807191	0.9804884	0.98028183	0.9801002	0.9799498	0.97983235	0.9797518	0.9797077	0.9797046	0.9797466	0.9798313	0.97995967	0.9801363	0.9803575	0.9806243	0.98093635	0.98129267	0.9816898	0.9821274	0.98260385	0.9831136
0.98328745	0.98356867	0.98384327	0.98410296	0.98433495	0.98453784	0.98470473	0.9848374	0.9849248	0.98497355	0.98498285	0.9849472	0.9848737	0.9847629	0.9846154	0.9844336	0.9842245	0.9839866	0.9837253	0.98344153	0.983144	0.9828313	0.9825108	0.9821831	0.98185426	0.98152906	0.9812082	0.98089874	0.9806018	0.98032576	0.9800695	0.9798396	0.97963756	0.97946745	0.9793343	0.9792377	0.97918147	0.9791676	0.9791993	0.9792747	0.9793973	0.9795666	0.97978395	0.9800481	0.9803573	0.98071086	0.9811081	0.9815442	0.98201925	0.98252785
0.98349524	0.9837945	0.9840802	0.9843444	0.9845804	0.9847809	0.9849427	0.98506516	0.9851411	0.9851713	0.9851608	0.98510456	0.98500633	0.9848674	0.9846902	0.98447883	0.9842366	0.9839648	0.9836687	0.9833515	0.98301727	0.98266995	0.98231435	0.981954	0.98159164	0.9812349	0.98088294	0.9805464	0.98022306	0.97991925	0.9796395	0.97938836	0.9791662	0.9789785	0.97882855	0.97871715	0.9786475	0.97862333	0.97864527	0.97871417	0.97883	0.9789952	0.9792072	0.9794674	0.9797742	0.98012596	0.9805202	0.9809557	0.9814322	0.9819416
0.9837149	0.9840264	0.9843212	0.98458844	0.98482686	0.9850256	0.9851798	0.9852888	0.9853521	0.985363	0.98533225	0.9852514	0.9851263	0.9849577	0.9847513	0.984507	0.9842316	0.98392636	0.98359644	0.9832447	0.9828751	0.98249346	0.9821035	0.98170924	0.98131573	0.9809275	0.9805466	0.9801786	0.97982967	0.97950375	0.97919935	0.9789264	0.97868645	0.978481	0.97831374	0.9781916	0.9781115	0.97807485	0.9780883	0.9781487	0.9782597	0.9784172	0.9786269	0.9788832	0.9791864	0.9795381	0.97993183	0.9803666	0.9808409	0.9813514
0.9839446	0.98426557	0.9845689	0.98484135	0.9850742	0.9852679	0.98541284	0.9855073	0.9855535	0.9855463	0.98548967	0.9853842	0.9852321	0.9850359	0.98479813	0.9845231	0.98421276	0.9838725	0.983508	0.98312134	0.982718	0.9823005	0.98187786	0.98144966	0.98102355	0.98060375	0.9801955	0.97980213	0.9794272	0.97907436	0.9787513	0.9784571	0.9781988	0.97797734	0.9777954	0.9776592	0.97756666	0.97752255	0.97752726	0.9775807	0.977684	0.9778397	0.978043	0.97829664	0.9785983	0.9789468	0.97933817	0.9797734	0.9802479	0.9807575
0.9841818	0.9845115	0.98482066	0.98509276	0.9853224	0.98550725	0.9856408	0.9857214	0.9857483	0.9857201	0.9856393	0.9855078	0.98532677	0.9850986	0.9848293	0.9845204	0.9841769	0.98380244	0.9834017	0.982981	0.9825433	0.9820927	0.98163486	0.9811752	0.9807196	0.98026955	0.97983384	0.9794133	0.979013	0.9786374	0.97829115	0.97797865	0.9777019	0.9774643	0.9772707	0.97712046	0.9770174	0.9769634	0.9769596	0.9770069	0.977105	0.9772556	0.9774552	0.9777059	0.97800493	0.9783527	0.978744	0.9791782	0.97965115	0.9801614
0.9844257	0.98476374	0.9850733	0.9853436	0.9855673	0.98574275	0.9858632	0.9859256	0.9859347	0.9858828	0.9857771	0.985617	0.9854058	0.9851483	0.98484594	0.9845034	0.98412573	0.98371583	0.98327976	0.98282605	0.9823518	0.9818683	0.9813791	0.98088795	0.9804007	0.97992164	0.9794593	0.9790105	0.9785875	0.9781885	0.97782457	0.9774925	0.9771979	0.9769472	0.97673804	0.97657686	0.97646433	0.9764018	0.9763879	0.9764297	0.97652274	0.97666913	0.9768655	0.97711295	0.97741103	0.9777547	0.9781462	0.97857857	0.9790521	0.9795631
0.9846738	0.98501796	0.9853277	0.9855929	0.9858116	0.9859739	0.98607725	0.98612267	0.9861083	0.9860348	0.98590094	0.9857146	0.9854723	0.98518175	0.9848469	0.9844701	0.98405737	0.9836116	0.9831422	0.9826515	0.98214704	0.9816287	0.9811074	0.980584	0.9800684	0.97956216	0.9790707	0.97859836	0.97815084	0.977733	0.9773481	0.9769972	0.9766885	0.97642136	0.976201	0.97602814	0.9759042	0.975833	0.9758148	0.975848	0.9759369	0.9760771	0.97627175	0.97651577	0.97681063	0.9771556	0.97754407	0.9779762	0.9784486	0.9789577
0.9849293	0.98527455	0.9855812	0.9858416	0.9860487	0.9861964	0.98628724	0.9863112	0.98627216	0.98617285	0.98601305	0.9857953	0.98552155	0.9851992	0.9848304	0.98441976	0.9839709	0.98349327	0.9829894	0.98246396	0.9819238	0.98137397	0.9808206	0.9802673	0.9797211	0.97918624	0.9786697	0.97817564	0.9777049	0.97726685	0.9768613	0.9764954	0.9761696	0.97588986	0.97565633	0.97547275	0.9753418	0.97526157	0.97523594	0.97526354	0.9753485	0.9754849	0.97567457	0.97591597	0.97621095	0.97654957	0.97693765	0.9773706	0.9778443	0.9783547
0.98518485	0.9855297	0.98583543	0.98608667	0.9862819	0.9864151	0.9864859	0.98648685	0.98642534	0.98629826	0.9861095	0.9858603	0.98555595	0.9852018	0.9847962	0.98435223	0.98387	0.9833573	0.9828181	0.9822596	0.98168504	0.98110414	0.98051965	0.97993666	0.9793621	0.978801	0.97825956	0.97774154	0.97724843	0.97679013	0.976368	0.9759857	0.97564566	0.97535205	0.97510743	0.97491235	0.97477245	0.9746842	0.9746523	0.97467524	0.97475356	0.97488636	0.97507435	0.9753132	0.97560465	0.9759455	0.976332	0.9767622	0.9772351	0.97774553
0.98544085	0.9857851	0.98608273	0.9863265	0.9865071	0.9866233	0.98667186	0.98665375	0.9865642	0.9864108	0.9861923	0.98591256	0.98557353	0.985185	0.98474795	0.98426706	0.9837519	0.983204	0.9826305	0.98203903	0.9814325	0.9808197	0.98020446	0.97959226	0.9789917	0.978406	0.9778372	0.9772971	0.97678417	0.9763064	0.9758676	0.97546756	0.97511286	0.9748075	0.9745508	0.97434753	0.9741982	0.9741037	0.97406495	0.9740824	0.9741563	0.97428626	0.97446936	0.9747077	0.97499627	0.975335	0.9757209	0.9761526	0.97662264	0.9771344
0.9856983	0.9860386	0.98632675	0.98656017	0.9867249	0.98682326	0.9868498	0.9868053	0.98669153	0.9865073	0.98625904	0.98594576	0.98557657	0.9851529	0.9846817	0.98416704	0.9836167	0.9830336	0.9824271	0.98180187	0.9811646	0.9805195	0.97987527	0.9792352	0.978608	0.9779952	0.9774056	0.97684246	0.9763094	0.97581327	0.97535753	0.97494394	0.97457653	0.97425824	0.9739908	0.97377825	0.973621	0.97351944	0.9734735	0.9734862	0.9735554	0.97368133	0.9738615	0.974098	0.9743842	0.97472197	0.9751074	0.97553736	0.9760111	0.9765216
0.98595273	0.98628855	0.9865679	0.9867853	0.9869339	0.98701054	0.98701364	0.98694766	0.9868037	0.986591	0.98630863	0.9859651	0.98556316	0.9851044	0.98459834	0.9840478	0.9834619	0.98284835	0.9822067	0.9815487	0.9808797	0.9802068	0.9795317	0.978866	0.9782115	0.97757566	0.97696275	0.97637844	0.9758258	0.97531205	0.9748402	0.9744121	0.97403234	0.97370195	0.97342503	0.973204	0.97303814	0.97292995	0.97287893	0.9728867	0.97295076	0.973072	0.9732518	0.9734861	0.9737692	0.97410667	0.97449076	0.9749214	0.97539324	0.9759072
0.98620653	0.9865333	0.9868002	0.9870025	0.9871311	0.9871868	0.98716754	0.9870705	0.9869005	0.986657	0.9863439	0.9859675	0.9855298	0.9850371	0.98449695	0.98391175	0.9832939	0.98264396	0.9819712	0.98128283	0.98058164	0.9798772	0.97917676	0.97848195	0.97780275	0.977145	0.9765089	0.9759052	0.9753359	0.9748049	0.9743161	0.9738744	0.9734824	0.9731414	0.97285515	0.97262424	0.9724519	0.97233564	0.9722804	0.9722835	0.9723427	0.97246265	0.9726375	0.9728693	0.97315335	0.9734869	0.9738722	0.97430193	0.974774	0.97528666
0.9864542	0.9867709	0.9870252	0.98721	0.98731977	0.9873538	0.98730636	0.987182	0.9869811	0.9867065	0.98636115	0.9859514	0.9854798	0.9849539	0.98437935	0.9837613	0.98310804	0.9824243	0.9817192	0.9809983	0.98026896	0.97953695	0.978808	0.97808814	0.97738296	0.9767018	0.976046	0.97542304	0.9748355	0.97428894	0.9737868	0.9733292	0.9729254	0.97257674	0.9722804	0.97203976	0.9718604	0.9717393	0.971678	0.9716767	0.9717334	0.9718478	0.9720226	0.9722504	0.972532	0.9728674	0.9732491	0.9736785	0.9741515	0.97466683
0.9866976	0.98700243	0.98724204	0.9874069	0.9874962	0.98750424	0.98743194	0.9872777	0.98704815	0.9867407	0.9863635	0.9859186	0.98541284	0.9848521	0.98424447	0.98359144	0.98290443	0.9821891	0.9814529	0.9807007	0.97994244	0.97918063	0.9784244	0.9776803	0.9769538	0.9762503	0.9755742	0.97493243	0.9743277	0.97376376	0.97324836	0.97278017	0.97236496	0.9720022	0.97169805	0.9714523	0.9712644	0.9711376	0.9710715	0.97106534	0.97111905	0.9712314	0.9714013	0.97162855	0.9719091	0.9722428	0.9726252	0.9730552	0.97352844	0.9740441
0.98693305	0.9872249	0.98744476	0.9875918	0.9876588	0.9876409	0.98753995	0.987358	0.9870951	0.9867578	0.9863454	0.98586845	0.98532754	0.984733	0.98409146	0.9834054	0.9826853	0.981939	0.98116904	0.9803882	0.9796004	0.97881186	0.9780305	0.9772623	0.97651154	0.9757875	0.97509384	0.9744319	0.9738129	0.9732343	0.9727029	0.9722239	0.97179735	0.9714253	0.9711146	0.9708589	0.9706652	0.970534	0.97046095	0.97045064	0.97050256	0.97061086	0.9707794	0.9710042	0.9712844	0.97161657	0.97199875	0.9724296	0.97290295	0.97341913
0.98715985	0.987437	0.98764074	0.9877679	0.9878062	0.9877632	0.9876339	0.9874211	0.98712766	0.9867554	0.9863124	0.98580045	0.98522633	0.9845977	0.98392045	0.9832017	0.9824503	0.9816711	0.98087317	0.98006165	0.97924644	0.9784313	0.97762495	0.9768319	0.9760598	0.97531664	0.97460103	0.97392464	0.9732891	0.9726958	0.97215307	0.9716612	0.9712241	0.97084564	0.97052354	0.97026294	0.97006243	0.9699247	0.9698478	0.96983486	0.9698812	0.9699878	0.9701537	0.97037584	0.9706549	0.9709863	0.9713694	0.9718001	0.9722745	0.97279096
0.98737925	0.9876392	0.9878228	0.9879246	0.9879399	0.9878704	0.9877114	0.98746765	0.98714167	0.9867377	0.986259	0.98571396	0.9851057	0.9844434	0.98373187	0.9829816	0.9821991	0.98138624	0.9805594	0.9797205	0.9788784	0.97803724	0.97720575	0.9763917	0.9755992	0.9748354	0.974102	0.9734083	0.9727572	0.9721508	0.9715959	0.9710932	0.9706487	0.9702578	0.9699289	0.969661	0.96945536	0.96931076	0.9692308	0.9692125	0.9692569	0.96936244	0.9695257	0.9697465	0.97002524	0.97035563	0.9707382	0.971168	0.9716449	0.9721639
0.9875875	0.98783064	0.9879907	0.9880703	0.98805946	0.9879618	0.9877717	0.987496	0.98713934	0.9867009	0.98618984	0.98561114	0.9849678	0.98427314	0.9835289	0.98274547	0.9819302	0.9810898	0.98023295	0.9793658	0.97849655	0.97763115	0.97677594	0.975941	0.9751287	0.9743441	0.97359556	0.97288543	0.9722183	0.9716005	0.97103316	0.97052026	0.9700622	0.9696662	0.9693296	0.9690549	0.9688434	0.96869576	0.9686102	0.9685882	0.9686293	0.9687328	0.9688937	0.9691134	0.9693902	0.96972185	0.9701032	0.97053593	0.9710131	0.97153354
0.987783	0.988008	0.988148	0.9882005	0.98816264	0.9880344	0.98781645	0.9875083	0.9871175	0.9866469	0.986101	0.9854886	0.98481405	0.9840851	0.9833081	0.98249346	0.9816481	0.9807777	0.9798915	0.9789982	0.9781022	0.9772131	0.9763363	0.9754796	0.97464687	0.97384584	0.9730797	0.97235346	0.9716744	0.9710415	0.97046554	0.9699401	0.9694746	0.96906966	0.9687263	0.96844584	0.96822816	0.9680748	0.9679863	0.9679612	0.9680006	0.96809894	0.96825993	0.9684783	0.96875465	0.96908534	0.96946806	0.9698998	0.9703788	0.9709031
0.9879689	0.9881725	0.9882886	0.9883131	0.9882495	0.9880902	0.9878417	0.98750216	0.98707885	0.9865732	0.9859961	0.9853481	0.9846413	0.9838789	0.9830704	0.9822251	0.9813483	0.9804504	0.9795373	0.97861665	0.97769606	0.9767846	0.9758858	0.9750064	0.9741563	0.97333646	0.9725557	0.97181576	0.9711218	0.970479	0.96988904	0.9693555	0.96888125	0.9684684	0.968118	0.96783185	0.9676109	0.96745235	0.9673592	0.96733034	0.96736693	0.96746486	0.9676232	0.96784	0.9681154	0.968446	0.96882945	0.9692628	0.96974456	0.9702696
0.9881411	0.98832166	0.9884145	0.98841417	0.9883199	0.988132	0.98785	0.98747844	0.9870206	0.9864836	0.985872	0.98519176	0.9844515	0.98365575	0.9828174	0.98194176	0.9810351	0.9801078	0.9791673	0.97822225	0.9772777	0.97634363	0.9754231	0.97452533	0.9736562	0.9728204	0.9720236	0.9712686	0.970564	0.96990764	0.96930945	0.96876675	0.9682842	0.9678633	0.967505	0.9672143	0.966987	0.9668247	0.9667274	0.96669704	0.9667291	0.966824	0.96698266	0.96720016	0.967475	0.9678054	0.96819043	0.96862555	0.96910805	0.9696367
0.9882984	0.9884557	0.98852396	0.9884973	0.98837245	0.98815346	0.98784053	0.9874361	0.98694617	0.9863758	0.9857315	0.9850165	0.9842424	0.9834177	0.9825477	0.98164004	0.9807072	0.9797503	0.97878563	0.97781575	0.97684735	0.9758911	0.97495157	0.97403544	0.97314763	0.97229636	0.9714843	0.97071743	0.9699992	0.96933216	0.96872264	0.9681716	0.9676807	0.96725273	0.9668908	0.96659285	0.9663602	0.96619433	0.9660949	0.9660599	0.96609044	0.9661847	0.9663412	0.9665572	0.966832	0.96716344	0.9675486	0.9679849	0.9684701	0.9690005
0.9884432	0.98857766	0.98861784	0.9885612	0.9884074	0.98815775	0.9878132	0.98737425	0.98685265	0.98624694	0.98557	0.9848227	0.984018	0.98316294	0.9822614	0.98132634	0.9803633	0.97938335	0.97839177	0.9773967	0.97640634	0.9754286	0.97446877	0.9735348	0.97263074	0.9717632	0.970937	0.9701571	0.9694286	0.96875143	0.9681318	0.96757126	0.96707386	0.96663845	0.96627074	0.9659677	0.965731	0.96556014	0.96545804	0.96542066	0.9654497	0.9655423	0.965696	0.9659124	0.966188	0.96651864	0.96690524	0.9673441	0.9678321	0.9683666
0.98857033	0.98867834	0.9886939	0.9886091	0.9884245	0.9881409	0.98776543	0.9872963	0.98673946	0.9861032	0.98539126	0.9846151	0.9837775	0.9828896	0.98195845	0.9809957	0.9800064	0.9789994	0.9779831	0.9769658	0.97595423	0.97495633	0.9739769	0.9730245	0.97210425	0.97122234	0.9703832	0.96959054	0.9688507	0.9681637	0.9675334	0.9669669	0.9664615	0.96602166	0.9656464	0.96533775	0.9650966	0.9649236	0.9648169	0.9647771	0.96480393	0.96489537	0.9650491	0.96526396	0.9655397	0.965873	0.96626127	0.9667007	0.9671928	0.96773076
0.9886823	0.9887658	0.98875153	0.9886376	0.9884216	0.9881112	0.9876988	0.9871983	0.9866097	0.98594	0.9851954	0.98438776	0.98351926	0.9826	0.9816438	0.9806526	0.9796359	0.9786031	0.9775632	0.97652245	0.97549087	0.9744728	0.9734753	0.972507	0.97157264	0.97067446	0.969822	0.96901935	0.96826714	0.96756995	0.96693367	0.9663586	0.96584487	0.96539706	0.96501774	0.9647045	0.96446043	0.96428347	0.96417433	0.9641316	0.9641559	0.9642476	0.96440077	0.9646163	0.9648919	0.96522707	0.9656159	0.9660583	0.9665525	0.96709543
0.9887781	0.98883617	0.9887928	0.98864937	0.9884043	0.98805714	0.987616	0.9870815	0.98645973	0.9857584	0.98498344	0.9841417	0.983244	0.982297	0.98131096	0.9802917	0.97925097	0.9781949	0.9771312	0.97606945	0.9750151	0.97397983	0.97296643	0.9719797	0.9710312	0.97011983	0.9692549	0.96843916	0.9676769	0.966972	0.96632516	0.9657428	0.9652225	0.9647707	0.96438706	0.96406686	0.9638197	0.9636394	0.96352863	0.96348387	0.96350604	0.9635965	0.9637495	0.96396613	0.9642414	0.9645776	0.9649709	0.965415	0.96591216	0.9664592
0.9888574	0.9888873	0.98881567	0.9886415	0.988364	0.9879879	0.98751324	0.98694664	0.9862919	0.9855583	0.98475295	0.9838811	0.982954	0.9819799	0.9809647	0.97991824	0.97885275	0.9777735	0.97668725	0.9756051	0.97453284	0.9734762	0.9724466	0.9714456	0.970482	0.96955806	0.96868	0.967854	0.9670812	0.9663664	0.96571344	0.965124	0.9645977	0.9641406	0.9637504	0.9634279	0.9631753	0.96299344	0.9628789	0.9628329	0.96285474	0.9629437	0.9630972	0.96331334	0.96359056	0.963928	0.9643228	0.964771	0.9652733	0.9658235
0.9889193	0.9889208	0.98881966	0.9886159	0.988307	0.9878974	0.9873923	0.9867923	0.9861073	0.98534137	0.98450553	0.9836038	0.9826481	0.98164475	0.980602	0.9795316	0.9784402	0.97733784	0.97623223	0.9751293	0.9740382	0.9729654	0.9719176	0.97090364	0.9699258	0.96898854	0.96809906	0.9672633	0.96648175	0.9657578	0.9650975	0.9645007	0.963969	0.96350473	0.96311015	0.96278346	0.9625292	0.9623425	0.96222675	0.96218014	0.96219945	0.962289	0.96244144	0.96265745	0.96293825	0.9632775	0.9636742	0.964128	0.9646336	0.9651891
0.98896116	0.98893565	0.98880476	0.9885692	0.98822993	0.9877921	0.9872518	0.98662066	0.9859028	0.985107	0.9842421	0.98330986	0.9823255	0.9812956	0.9802278	0.9791314	0.9780194	0.9768927	0.9757653	0.97464275	0.97353286	0.9724434	0.9713807	0.9703506	0.9693598	0.9684121	0.9675119	0.96666694	0.96587574	0.9651447	0.9644758	0.96387213	0.96333474	0.96286565	0.96246785	0.9621368	0.96187884	0.9616898	0.96157193	0.961524	0.9615429	0.9616314	0.96178514	0.962004	0.96228474	0.9626271	0.963027	0.9634829	0.9639929	0.9645542
0.9889872	0.98893154	0.98877126	0.9885048	0.9881364	0.9876641	0.98709315	0.9864301	0.98568445	0.9848562	0.98396015	0.98299944	0.98198855	0.98093146	0.9798382	0.9787183	0.97758156	0.9764361	0.97528684	0.97414577	0.9730192	0.9719124	0.97083676	0.969792	0.9687877	0.96782833	0.96691936	0.9660623	0.9652637	0.9645248	0.9638485	0.9632392	0.96269596	0.9622242	0.9618201	0.961487	0.96122575	0.96103555	0.9609161	0.9608657	0.96088576	0.96097326	0.9611268	0.9613476	0.9616307	0.9619746	0.962379	0.9628383	0.96335405	0.96392107
0.9889939	0.98890865	0.98871946	0.98842275	0.9880202	0.9875187	0.9869177	0.98622334	0.9854447	0.9845895	0.98366314	0.9826753	0.98163563	0.9805532	0.97943574	0.978292	0.9771335	0.9759675	0.9747994	0.9736398	0.9724968	0.9713751	0.9702834	0.969227	0.9682108	0.9672394	0.96631944	0.96545357	0.964646	0.963901	0.96321833	0.96260387	0.9620551	0.9615766	0.96116984	0.96083343	0.9605693	0.9603772	0.9602549	0.9602066	0.96022457	0.9603136	0.9604677	0.96069014	0.9609755	0.96132326	0.96172994	0.9621957	0.9627153	0.9632881
0.9889787	0.9888687	0.9886469	0.9883212	0.98788816	0.9873537	0.98672175	0.9859978	0.98518765	0.9843047	0.98334897	0.98233455	0.9812675	0.9801608	0.97901905	0.97785455	0.9766742	0.9754851	0.97430146	0.97312397	0.9719637	0.9708276	0.969723	0.9686529	0.9676242	0.96664447	0.9657136	0.96483845	0.9640246	0.96327204	0.9625834	0.9619617	0.9614088	0.9609272	0.9605162	0.96017706	0.9599103	0.9597159	0.9595944	0.9595436	0.95956266	0.95965195	0.9598092	0.9600327	0.96032065	0.96067005	0.961082	0.96155256	0.96207774	0.9626582
0.9889469	0.9888075	0.9885569	0.9881991	0.98773587	0.9871718	0.98650837	0.985753	0.9849164	0.98399967	0.98301846	0.9819776	0.9808857	0.97975385	0.97859013	0.9774026	0.9762016	0.9749963	0.97379214	0.9725986	0.9714234	0.97027326	0.9691527	0.9680708	0.9670322	0.96604204	0.965103	0.96422046	0.9633977	0.9626375	0.961943	0.9613168	0.96075785	0.96027476	0.9598587	0.959518	0.9592487	0.95905304	0.9589307	0.95887953	0.9588987	0.95898825	0.95914716	0.9593739	0.9596646	0.9600196	0.9604351	0.9609101	0.9614421	0.96202976
0.98889744	0.9887269	0.98844665	0.98805857	0.98756504	0.98696965	0.9862773	0.98549354	0.9846262	0.9836841	0.982675	0.981608	0.9804913	0.979336	0.9781483	0.976939	0.9757193	0.9744939	0.9732732	0.9720636	0.97087264	0.96970797	0.9685777	0.96748424	0.96643347	0.96543396	0.96448493	0.9635943	0.9627642	0.96199834	0.96129954	0.96066713	0.96010506	0.9596163	0.95919883	0.9588556	0.9585851	0.95838755	0.9582643	0.95821404	0.95823467	0.9583255	0.9584863	0.9587143	0.95900923	0.9593675	0.9597876	0.9602691	0.9608081	0.9614021
0.9888273	0.9886274	0.98831743	0.98789996	0.98737496	0.98674905	0.98602825	0.9852145	0.9843185	0.9833501	0.98231536	0.98122185	0.98008186	0.97890306	0.97769433	0.9764652	0.97522485	0.97398245	0.9727441	0.9715194	0.97031426	0.9691383	0.9679924	0.96688944	0.965829	0.96481943	0.963864	0.9629646	0.96212727	0.9613551	0.96064967	0.96001464	0.95944977	0.9589575	0.9585374	0.95819056	0.9579187	0.9577213	0.95759755	0.95754707	0.95756763	0.95766145	0.9578235	0.95805424	0.95835406	0.9587157	0.9591418	0.95962983	0.96017504	0.96077615
0.98873836	0.9885082	0.9881692	0.98772264	0.98716766	0.9865125	0.985761	0.98491997	0.98399615	0.98300064	0.9819396	0.98082155	0.979659	0.978457	0.9772281	0.97598046	0.9747208	0.9734608	0.97220606	0.97096634	0.9697473	0.9685593	0.9674024	0.96628726	0.96521777	0.96419847	0.9632332	0.96232915	0.9614871	0.9607091	0.9599989	0.95935744	0.9587885	0.9582922	0.9578704	0.95752364	0.9572498	0.95705193	0.95692927	0.956879	0.95690125	0.95699656	0.95716053	0.95739585	0.9576986	0.9580651	0.9584983	0.9589909	0.95954305	0.96015495
0.98862934	0.98836994	0.9880016	0.98752457	0.9869421	0.986257	0.9854768	0.9846086	0.983658	0.9826358	0.9815488	0.980408	0.9792222	0.97800076	0.9767509	0.9754835	0.97420603	0.97292954	0.9716593	0.9704056	0.9691731	0.96797067	0.96680474	0.9656783	0.96459925	0.9635735	0.9626012	0.96168953	0.9608401	0.96005565	0.9593407	0.9586977	0.958125	0.9576261	0.9572014	0.9568535	0.95657915	0.95638	0.9562575	0.9562082	0.9562326	0.95633024	0.95649815	0.9567374	0.9570435	0.9574167	0.95785457	0.958353	0.9589158	0.9595333
0.9885027	0.98821515	0.9878161	0.98731136	0.9866972	0.98598444	0.9851767	0.98428035	0.98330355	0.98225594	0.9811459	0.97998095	0.97877246	0.97752887	0.9762614	0.97497404	0.9736801	0.97238743	0.9711044	0.96983594	0.9685903	0.96737665	0.9661996	0.9650646	0.9639756	0.9629413	0.96196234	0.96104336	0.96018946	0.95940036	0.9586826	0.95803297	0.95745707	0.95695704	0.9565306	0.9561804	0.9559068	0.95570695	0.95558435	0.955538	0.9555632	0.9556648	0.9558359	0.9560787	0.9563902	0.95676863	0.95721287	0.9577202	0.9582895	0.9589168
0.988354	0.98803824	0.9876113	0.98707795	0.98643667	0.9856953	0.9848599	0.98393583	0.98293525	0.98186314	0.9807285	0.9795412	0.9783108	0.97704786	0.97575957	0.974455	0.9731452	0.9718365	0.9705382	0.9692576	0.9680007	0.966776	0.9655879	0.96444345	0.9633474	0.9623047	0.9613174	0.9603936	0.9595324	0.95873976	0.95801806	0.9573646	0.95678747	0.9562837	0.9558573	0.9555068	0.9552305	0.9550344	0.9549122	0.95486593	0.9548954	0.9549976	0.95517355	0.9554209	0.9557392	0.9561228	0.95657206	0.9570884	0.95766616	0.95830214
[truncated: 451 more columns]
