# Supplementary material for: Investigating the use of physics informed neural networks for dam-break scenarios
Source: PLoS One. 2025 Sep 19;20(9):e0332694. doi: 10.1371/journal.pone.0332694 (PMC12449020; doi:10.1371/journal.pone.0332694)
Supplement: S1 File — Dataset for the 1D and 2D shallow water equations (SWE). Repository: https://github.com/kinzamumtaz/2D_SWE. (ZIP) [file pone.0332694.s001.zip › 2D_SWE-main/Downloads/solution_outputs_circular/height_circular_t1.00.csv]

0.9980714	0.997548	0.99708915	0.99664265	0.9961777	0.99567837	0.9951488	0.99460304	0.99405295	0.99350995	0.9929802	0.992466	0.9919678	0.9914822	0.9910108	0.99055356	0.99011254	0.9896894	0.9892864	0.98890686	0.988555	0.9882316	0.98793995	0.9876819	0.9874549	0.9872618	0.9871012	0.9869741	0.9868764	0.9868091	0.9867701	0.98675907	0.98677474	0.98681396	0.9868761	0.9869609	0.98706704	0.987194	0.9873404	0.9875029	0.9876847	0.98788273	0.98809713	0.98832643	0.988571	0.98882955	0.9891025	0.98938906	0.98968726	0.9899994
0.9978518	0.9973984	0.9969843	0.9965639	0.99611104	0.99562263	0.99510914	0.9945821	0.9940579	0.99354476	0.99304706	0.99256635	0.9921006	0.9916464	0.9912046	0.9907752	0.9903579	0.98995394	0.98956984	0.9892059	0.98886514	0.9885514	0.98826605	0.98801076	0.9877868	0.98759377	0.9874327	0.98729974	0.98719805	0.9871253	0.98707974	0.98706096	0.98706716	0.98709714	0.9871506	0.98722416	0.9873199	0.9874338	0.9875667	0.98771757	0.98788553	0.9880691	0.98826844	0.9884819	0.9887095	0.9889524	0.9892058	0.9894729	0.9897542	0.99004424
0.99764353	0.99726987	0.99691075	0.99652666	0.9961031	0.99564266	0.9951604	0.99467266	0.99418974	0.9937202	0.993267	0.9928285	0.99240273	0.99198556	0.9915755	0.9911723	0.9907757	0.99039257	0.99001914	0.98966455	0.9893303	0.98901874	0.9887337	0.98847526	0.9882469	0.9880466	0.9878773	0.9877371	0.9876257	0.98754203	0.9874854	0.98745483	0.9874497	0.9874687	0.9875083	0.98757064	0.9876525	0.98775285	0.9878736	0.9880096	0.98816305	0.9883325	0.9885159	0.9887136	0.9889255	0.9891515	0.9893884	0.989638	0.98989755	0.9901695
0.9974743	0.9971788	0.9968753	0.9965313	0.9961444	0.99572366	0.9952849	0.9948463	0.994415	0.99399894	0.9935981	0.99320936	0.9928259	0.992447	0.9920696	0.991692	0.99131674	0.99094486	0.99058217	0.99023247	0.98989743	0.98958135	0.98928934	0.98902404	0.98878354	0.98857176	0.9883889	0.9882349	0.9881092	0.98801005	0.98793924	0.98789257	0.98787206	0.9878758	0.98790044	0.98794645	0.98801345	0.98810005	0.9882049	0.98832756	0.98846525	0.9886194	0.9887876	0.98896986	0.9891663	0.9893745	0.9895948	0.9898259	0.9900692	0.9903221
0.99735296	0.99712855	0.9968747	0.9965733	0.9962279	0.9958513	0.9954647	0.99508053	0.99470943	0.9943528	0.9940081	0.99367183	0.9933362	0.99299616	0.992651	0.99229836	0.9919414	0.99158055	0.9912227	0.99087274	0.99053246	0.9902079	0.98990524	0.9896245	0.9893692	0.989139	0.9889376	0.98876566	0.98862034	0.9885021	0.9884121	0.9883461	0.98830754	0.9882921	0.98829913	0.9883287	0.9883786	0.988448	0.98853654	0.98864144	0.9887636	0.9889025	0.9890538	0.98922145	0.9894	0.9895934	0.98979706	0.9900113	0.99023676	0.99047214
0.9972805	0.99711716	0.99690884	0.9966477	0.996344	0.9960156	0.9956825	0.9953594	0.9950509	0.9947575	0.9944737	0.99419385	0.9939057	0.99360883	0.9932974	0.99296916	0.99262714	0.99227715	0.9919209	0.9915669	0.9912209	0.9908836	0.9905648	0.99026555	0.9899896	0.9897385	0.98951447	0.98931867	0.9891507	0.9890098	0.98889714	0.98880994	0.9887477	0.9887115	0.9886977	0.9887078	0.9887374	0.98878884	0.988859	0.98894614	0.9890511	0.98917127	0.9893077	0.9894573	0.98962075	0.9897961	0.9899835	0.99018216	0.99039036	0.99060833
0.99725145	0.9971402	0.99697137	0.9967479	0.99648535	0.99620605	0.99593	0.9956703	0.9954283	0.99520165	0.9949811	0.99475884	0.99452484	0.99426997	0.99399304	0.99369115	0.99336743	0.99302536	0.99267226	0.9923137	0.9919555	0.99160486	0.9912666	0.9909454	0.99064666	0.9903708	0.9901207	0.98989797	0.9897035	0.98953635	0.98939705	0.9892834	0.98919886	0.989137	0.9891007	0.9890875	0.98909634	0.98912615	0.9891755	0.9892437	0.9893292	0.98943233	0.989548	0.98968226	0.98982763	0.9899852	0.9901565	0.9903377	0.9905291	0.9907306
0.9972592	0.9971915	0.9970588	0.99686855	0.9966476	0.99641895	0.9962014	0.99600476	0.9958328	0.99567586	0.99552363	0.9953637	0.9951836	0.9949761	0.99473655	0.99446285	0.9941576	0.9938264	0.99347544	0.99311084	0.9927412	0.9923744	0.99201703	0.9916716	0.9913462	0.99104327	0.9907649	0.9905125	0.9902867	0.9900908	0.9899214	0.9897819	0.9896678	0.98957956	0.9895166	0.98947823	0.98946315	0.98946935	0.98949593	0.98954344	0.98960745	0.9896905	0.98978764	0.9899023	0.99002856	0.99016964	0.99032193	0.9904868	0.9906616	0.99084526
0.9972956	0.997266	0.9971648	0.9970084	0.9968279	0.9966492	0.99649084	0.996361	0.99626005	0.99617654	0.99609387	0.9960011	0.9958804	0.99572355	0.9955256	0.99528295	0.9950002	0.99468064	0.99433297	0.9939644	0.9935857	0.9932007	0.9928209	0.99245244	0.99209845	0.99176574	0.99145555	0.99117154	0.9909138	0.9906847	0.9904842	0.9903121	0.9901676	0.99005014	0.9899582	0.9898926	0.98985016	0.98983055	0.9898321	0.9898561	0.9898978	0.98995864	0.9900358	0.9901278	0.99023634	0.9903573	0.9904924	0.99063784	0.9907956	0.9909618
0.9973545	0.9973573	0.99728376	0.99716103	0.9970209	0.9968928	0.99679613	0.9967348	0.9967073	0.99669856	0.99669087	0.9966676	0.9966107	0.99651	0.9963578	0.99615043	0.9958936	0.99559015	0.9952483	0.9948784	0.9944891	0.9940899	0.9936895	0.9932945	0.99291193	0.99254704	0.99220395	0.9918846	0.9915926	0.99132895	0.9910934	0.9908874	0.9907098	0.9905589	0.9904357	0.9903396	0.99026906	0.9902199	0.99019605	0.9901923	0.9902098	0.9902462	0.9903003	0.9903715	0.99045783	0.99055886	0.9906737	0.9907992	0.99093854	0.99108666
0.9974255	0.9974594	0.9974141	0.99732304	0.9972239	0.99714637	0.9971105	0.9971204	0.99716765	0.99723667	0.9973078	0.99735796	0.9973693	0.9973304	0.9972289	0.99706376	0.9968371	0.9965542	0.99622256	0.99585426	0.9954585	0.99504316	0.99462295	0.9942025	0.9937897	0.9933926	0.9930155	0.9926612	0.99233204	0.9920304	0.9917596	0.9915156	0.99130106	0.9911162	0.99095976	0.99083024	0.9907268	0.99064875	0.99059373	0.99056226	0.9905535	0.9905634	0.99059176	0.9906397	0.99070346	0.9907822	0.99087477	0.9909823	0.99109983	0.99123013
0.9975035	0.9975658	0.99754804	0.99748904	0.9974308	0.99740505	0.99743015	0.9975112	0.99763536	0.9977851	0.99793696	0.9980657	0.99815154	0.9981765	0.9981328	0.99801517	0.99782497	0.9975678	0.9972522	0.99688786	0.9964886	0.9960628	0.9956232	0.99517775	0.99473834	0.99430764	0.99389565	0.9935039	0.9931361	0.9927961	0.9924848	0.9922022	0.9919508	0.99172795	0.99153525	0.9913697	0.99123174	0.9911207	0.99103516	0.99097294	0.99093384	0.9909149	0.99091786	0.9909395	0.99097806	0.9910333	0.9911036	0.99118817	0.99128586	0.9913958
0.9975824	0.9976697	0.99767786	0.9976529	0.9976366	0.99766153	0.9977483	0.99790025	0.99810225	0.99833465	0.99857074	0.99878216	0.9989447	0.99904287	0.9990614	0.998997	0.99885017	0.9986248	0.99832946	0.99797636	0.99757653	0.9971436	0.9966879	0.9962212	0.99575293	0.9952907	0.9948415	0.9944125	0.9940069	0.9936259	0.99327385	0.9929514	0.992658	0.99239653	0.9921636	0.99196124	0.9917879	0.9916409	0.9915201	0.9914268	0.9913549	0.9913076	0.99128085	0.9912744	0.9912867	0.99131715	0.99136335	0.9914246	0.9914994	0.9915873
0.99765164	0.9977648	0.99779975	0.9978063	0.99783015	0.99790776	0.99805707	0.99827933	0.99855924	0.99887586	0.9991967	0.99949276	0.99973875	0.9999131	1.0000017	0.9999971	0.9998995	0.9997127	0.999445	0.99910796	0.998715	0.9982788	0.9978115	0.9973247	0.9968302	0.9963388	0.9958553	0.9953876	0.99494225	0.9945209	0.99412656	0.9937609	0.9934273	0.9931234	0.992851	0.99260795	0.99239546	0.99221134	0.9920551	0.9919244	0.9918208	0.9917415	0.99168295	0.9916473	0.9916318	0.99163586	0.991655	0.99169254	0.9917444	0.99181044
0.99770397	0.9978424	0.9979041	0.9979431	0.9980086	0.9981359	0.99834645	0.99863774	0.9989959	0.9993951	0.99980253	1.0001873	1.0005192	1.0007739	1.0009387	1.0009999	1.0009601	1.0008185	1.0005866	1.0002732	0.9998918	0.9994576	0.9989826	0.99848133	0.9979661	0.99744505	0.9969302	0.9964256	0.9959408	0.9954776	0.99504	0.99463266	0.99425447	0.9939082	0.9935921	0.9933092	0.9930562	0.9928315	0.9926376	0.9924721	0.9923328	0.99221796	0.9921285	0.99206126	0.9920151	0.9919901	0.99198294	0.991995	0.9920225	0.99206394
0.99773383	0.99789673	0.99798477	0.9980551	0.9981608	0.9983383	0.9986079	0.99896693	0.99940187	0.9998833	1.0003774	1.0008506	1.00127	1.001613	1.0018567	1.0019917	1.0020151	1.001929	1.0017378	1.0014558	1.0010947	1.0006695	1.0001928	0.99968225	0.99914825	0.9986038	0.9980578	0.99751884	0.9969951	0.99649173	0.99601185	0.99556035	0.995138	0.9947473	0.9943883	0.9940615	0.99376696	0.99350286	0.993269	0.9930641	0.9928869	0.9927385	0.9926134	0.99251425	0.9924366	0.9923819	0.9923463	0.9923294	0.99233073	0.9923487
0.99773407	0.9979182	0.9980321	0.9981352	0.99828035	0.998506	0.998832	0.9992576	0.99976486	1.000326	1.0009067	1.0014699	1.0019804	1.002411	1.0027406	1.002954	1.0030483	1.0030221	1.0028839	1.0026398	1.0023075	1.0018982	1.0014285	1.0009141	1.0003668	0.99980134	0.99922925	0.9986589	0.99810004	0.99755573	0.99703425	0.9965403	0.99607396	0.9956388	0.99523485	0.9948643	0.9945265	0.99422	0.9939447	0.9937019	0.99348575	0.9932983	0.9931392	0.9930051	0.9928955	0.9928096	0.99274397	0.9926994	0.9926727	0.9926645
0.9976974	0.9979032	0.99804187	0.9981758	0.99835885	0.998631	0.9990109	0.99949795	1.0000772	1.0007159	1.0013798	1.00203	1.0026319	1.0031536	1.0035708	1.0038706	1.0040421	1.0040858	1.0040057	1.0038105	1.0035136	1.00313	1.0026734	1.002162	1.0016093	1.0010303	1.0004351	0.9998368	0.9992437	0.99866384	0.9981033	0.99756557	0.997056	0.9965761	0.99612886	0.9957132	0.9953306	0.99498194	0.9946655	0.99437934	0.99412465	0.99389964	0.99370307	0.9935338	0.99339026	0.9932707	0.9931746	0.99310076	0.99304664	0.99301094
0.9976202	0.99784654	0.9980096	0.99817306	0.99839264	0.99870694	0.99913734	0.9996825	1.0003268	1.0010396	1.001784	1.0025208	1.0032133	1.0038273	1.0043364	1.0047251	1.0049798	1.0051003	1.0050864	1.004947	1.0046964	1.0043468	1.0039142	1.0034142	1.0028632	1.0022745	1.0016642	1.0010425	1.0004215	0.99980646	0.999208	0.99863094	0.9980791	0.9975561	0.9970626	0.99660325	0.9961765	0.995784	0.99542433	0.9950972	0.9948022	0.99453765	0.99430215	0.99409693	0.9939189	0.9937653	0.9936377	0.9935337	0.9934494	0.9933865
0.9975004	0.9977443	0.99793017	0.99812114	0.9983758	0.99872965	0.9992057	0.99980557	1.0005087	1.0012906	1.002111	1.0029305	1.00371	1.0044178	1.005021	1.005501	1.0058438	1.0060471	1.0061089	1.0060352	1.0058395	1.0055336	1.0051328	1.004653	1.0041116	1.0035238	1.0029032	1.0022655	1.0016184	1.0009756	1.0003432	0.99972737	0.99913466	0.99857026	0.99803424	0.99753034	0.9970593	0.9966232	0.9962201	0.99585104	0.9955143	0.9952098	0.994937	0.9946944	0.994479	0.9942919	0.99413085	0.99399483	0.9938812	0.99378973
0.9973345	0.9975934	0.99780136	0.9980186	0.99830425	0.9986949	0.9992129	0.9998605	1.0006193	1.0014632	1.0023533	1.0032516	1.0041165	1.0049127	1.0056112	1.0061852	1.0066209	1.0069126	1.0070559	1.007059	1.0069264	1.0066727	1.0063138	1.005864	1.0053425	1.0047628	1.0041416	1.0034934	1.0028293	1.0021609	1.0014985	1.0008502	1.0002192	0.99961394	0.9990361	0.99848914	0.99797595	0.997495	0.9970492	0.9966375	0.996259	0.9959142	0.99560237	0.99532133	0.9950696	0.9948468	0.9946525	0.9944835	0.9943394	0.994219
0.9971238	0.99739784	0.9976223	0.9978642	0.9981768	0.99860066	0.99915504	0.9998455	1.0006529	1.0015516	1.0025074	1.0034773	1.0044228	1.0053066	1.0060958	1.0067648	1.0072978	1.0076823	1.0079144	1.0079982	1.0079391	1.0077497	1.0074418	1.0070335	1.0065398	1.0059779	1.0053642	1.0047138	1.0040404	1.0033525	1.0026668	1.0019878	1.0013233	1.0006802	1.0000628	0.99947554	0.99891967	0.9983958	0.99790823	0.99745345	0.9970335	0.9966482	0.99629575	0.9959765	0.995688	0.99542975	0.9952003	0.9949986	0.994823	0.9946723
0.9968698	0.9971547	0.99739516	0.9976578	0.9979953	0.99844676	0.9990348	0.99975866	1.0006084	1.0015569	1.0025678	1.0036047	1.0046239	1.0055904	1.0064682	1.0072324	1.0078629	1.0083436	1.0086701	1.008842	1.0088652	1.0087467	1.0085014	1.008144	1.0076903	1.0071576	1.0065607	1.0059171	1.0052398	1.0045418	1.0038382	1.0031337	1.0024406	1.0017636	1.0011103	1.0004839	0.9998864	0.99932325	0.9987922	0.9982962	0.9978354	0.99740815	0.9970168	0.9966572	0.99633163	0.99603736	0.9957731	0.99553746	0.9953298	0.995148
0.99657464	0.9968671	0.99712175	0.99740183	0.99776095	0.998237	0.9988499	0.9996036	1.0004885	1.001477	1.0025365	1.0036318	1.0047183	1.0057614	1.0067251	1.0075817	1.008308	1.0088872	1.009311	1.0095781	1.00969	1.0096532	1.0094801	1.0091839	1.0087805	1.0082846	1.0077164	1.0070878	1.0064176	1.0057176	1.0050017	1.0042793	1.0035628	1.0028571	1.0021713	1.0015076	1.000873	1.0002692	0.9996976	0.9991607	0.9986593	0.99819136	0.99776053	0.9973628	0.9969997	0.9966674	0.9963678	0.99609905	0.99585915	0.9956467
0.99624294	0.9965406	0.9968054	0.9970994	0.997477	0.99797094	0.9986056	0.9993839	1.0002936	1.0013142	1.0024158	1.0035588	1.0047057	1.0058178	1.0068623	1.0078065	1.0086274	1.0093048	1.00983	1.0101961	1.0104024	1.0104549	1.0103627	1.0101382	1.0097946	1.0093503	1.0088189	1.0082166	1.0075628	1.006869	1.0061495	1.0054169	1.004681	1.0039525	1.003238	1.0025429	1.001874	1.0012327	1.0006224	1.0000466	0.9995039	0.9989982	0.9985268	0.9980899	0.99768865	0.9973203	0.9969852	0.9966815	0.9964089	0.99616474
0.99587744	0.99617904	0.9964512	0.99675715	0.99714684	0.99765617	0.99830574	0.9990999	1.0000308	1.0010766	1.0022086	1.0033913	1.0045892	1.0057639	1.0068803	1.0079067	1.0088179	1.009594	1.0102203	1.0106874	1.010994	1.0111423	1.01114	1.0109955	1.0107237	1.0103378	1.0098562	1.0092921	1.0086637	1.0079858	1.0072726	1.0065376	1.0057913	1.0050458	1.0043074	1.0035844	1.0028827	1.0022075	1.0015608	1.0009481	1.0003674	0.99982136	0.9993122	0.9988369	0.9983981	0.99799335	0.9976216	0.9972834	0.99697804	0.99670017
0.9954873	0.99578846	0.9960646	0.9963792	0.99677765	0.997297	0.99795574	0.9987603	0.9997035	1.0007659	1.0019205	1.003135	1.0043734	1.0056003	1.0067809	1.0078841	1.0088811	1.0097516	1.0104775	1.0110466	1.011459	1.0117072	1.0118002	1.0117469	1.0115554	1.0112407	1.0108168	1.0103022	1.0097107	1.0090581	1.0083603	1.0076305	1.0068816	1.0061253	1.0053707	1.0046251	1.0038967	1.0031912	1.0025113	1.0018628	1.0012462	1.0006615	1.0001158	0.99960226	0.999126	0.99868476	0.99827695	0.997904	0.9975641	0.99725634
0.9950774	0.99537367	0.9956528	0.9959708	0.9963754	0.9968994	0.9975626	0.99837184	0.9993197	1.0003912	1.0015594	1.0027958	1.0040656	1.0053356	1.0065722	1.0077416	1.0088184	1.009778	1.0106019	1.0112737	1.0117896	1.0121435	1.0123394	1.0123817	1.01228	1.0120457	1.011692	1.0112365	1.0106921	1.0100766	1.0094026	1.0086894	1.0079477	1.0071868	1.0064226	1.0056595	1.0049096	1.0041772	1.0034686	1.0027872	1.0021362	1.0015169	1.0009328	1.000384	0.99987113	0.9993924	0.99894947	0.9985409	0.9981672	0.9978271
0.9946535	0.9949437	0.9952212	0.99554014	0.99594563	0.99647105	0.99713385	0.9979421	0.9988881	0.99996	1.0011337	1.0023822	1.0036747	1.0049767	1.0062591	1.0074875	1.0086354	1.0096768	1.0105921	1.0113655	1.011986	1.0124469	1.0127497	1.0128943	1.0128889	1.0127444	1.012471	1.0120841	1.0115986	1.0110301	1.0103941	1.0097046	1.0089772	1.0082219	1.0074557	1.006683	1.0059174	1.0051628	1.0044287	1.0037172	1.0030344	1.0023825	1.0017638	1.0011786	1.0006292	1.0001158	0.99963737	0.99919593	0.9987877	0.99841404
0.9942233	0.9945035	0.99477637	0.9950931	0.9954978	0.9960188	0.99667746	0.9974773	0.9984163	0.99948174	1.0006524	1.0019052	1.0032096	1.0045348	1.0058525	1.0071295	1.0083395	1.0094558	1.010457	1.011326	1.012049	1.0126168	1.0130273	1.0132798	1.0133772	1.0133289	1.0131451	1.012838	1.0124211	1.011911	1.0113206	1.0106666	1.0099635	1.0092244	1.0084624	1.0076885	1.0069126	1.0061436	1.0053868	1.0046507	1.00394	1.0032574	1.0026054	1.0019861	1.0014023	1.0008548	1.0003405	0.9998636	0.9994227	0.9990156
0.9937909	0.9940609	0.9943267	0.994638	0.9950357	0.9955516	0.9962005	0.9969879	0.99791425	0.9989662	1.0001271	1.0013736	1.0026814	1.0040201	1.0053624	1.006677	1.0079384	1.00912	1.0101995	1.0111583	1.0119802	1.0126528	1.0131726	1.0135343	1.0137401	1.0137951	1.0137081	1.0134895	1.0131522	1.0127087	1.0121769	1.0115688	1.0108994	1.0101851	1.0094371	1.0086699	1.0078906	1.0071118	1.0063401	1.0055829	1.0048479	1.004137	1.0034543	1.0028042	1.002187	1.001604	1.0010583	1.000547	1.0000709	0.99963105
0.99336445	0.9936211	0.99387455	0.99418014	0.99457	0.9950743	0.9957096	0.9964816	0.9973889	0.99842227	0.9995657	1.0007999	1.0021007	1.0034426	1.0047984	1.0061411	1.0074432	1.0086817	1.0098306	1.0108706	1.0117848	1.0125594	1.0131863	1.0136575	1.0139755	1.0141389	1.0141551	1.0140327	1.0137831	1.013419	1.0129524	1.0124004	1.0117774	1.0110966	1.0103723	1.0096177	1.008845	1.008063	1.0072826	1.0065109	1.0057551	1.0050205	1.0043107	1.0036306	1.0029821	1.0023674	1.001787	1.001242	1.0007348	1.0002617
0.9929478	0.9931888	0.9934338	0.99372673	0.99410546	0.9945961	0.9952132	0.99596614	0.996851	0.9978605	0.9989803	1.0001954	1.0014808	1.0028168	1.0041765	1.0055358	1.0068688	1.0081501	1.0093585	1.0104718	1.0114713	1.012341	1.0130717	1.0136524	1.0140811	1.0143564	1.0144814	1.0144626	1.0143082	1.014031	1.013643	1.0131568	1.012589	1.0119519	1.0112616	1.0105281	1.0097697	1.0089927	1.0082101	1.0074276	1.0066569	1.0059025	1.0051697	1.0044624	1.0037849	1.0031389	1.0025265	1.00195	1.001409	1.0009035
0.99254704	0.9927713	0.99300206	0.9932816	0.993648	0.99412197	0.99472123	0.99544966	0.9963078	0.9972884	0.99838096	0.9995678	1.0008308	1.0021523	1.0035069	1.0048721	1.0062225	1.0075392	1.0087954	1.0099705	1.0110462	1.0120062	1.0128349	1.0135216	1.01406	1.0144488	1.0146854	1.0147742	1.0147239	1.0145404	1.0142384	1.0138284	1.0133253	1.0127425	1.0120947	1.0113956	1.0106568	1.0098938	1.0091157	1.0083318	1.0075506	1.0067807	1.0060284	1.0052979	1.0045935	1.0039196	1.0032768	1.002669	1.002095	1.0015577
0.9921673	0.9923723	0.9925871	0.9928535	0.9932035	0.9936602	0.9942361	0.99493915	0.99576825	0.996717	0.9977755	0.9989311	1.0001659	1.0014628	1.0028033	1.0041636	1.0055236	1.0068604	1.0081546	1.0093827	1.010524	1.0115616	1.0124825	1.0132706	1.0139171	1.0144155	1.0147662	1.0149672	1.0150238	1.0149434	1.0147355	1.0144107	1.0139818	1.0134625	1.0128672	1.0122098	1.0115043	1.0107615	1.0099943	1.0092145	1.0084306	1.0076511	1.006883	1.0061321	1.0054057	1.0047053	1.0040343	1.003396	1.0027921	1.002224
0.9918089	0.9919961	0.99219334	0.9924445	0.99277836	0.99321437	0.9937667	0.9944415	0.99523747	0.99615145	0.99717355	0.99829245	0.99949294	1.0007603	1.0020782	1.0034244	1.0047822	1.0061303	1.0074487	1.0087171	1.0099142	1.0110214	1.0120238	1.0129058	1.0136555	1.0142633	1.0147263	1.015041	1.0152096	1.0152363	1.0151279	1.0148965	1.0145513	1.0141047	1.013572	1.0129664	1.0122998	1.0115882	1.0108409	1.0100728	1.0092922	1.0085089	1.0077301	1.0069649	1.0062189	1.0054951	1.0047987	1.004132	1.003498	1.002899
0.9914781	0.9916436	0.99182653	0.9920601	0.99237454	0.99279034	0.993318	0.993963	0.99472535	0.9956023	0.9965834	0.9976623	0.9988229	1.0000547	1.001341	1.0026664	1.0040123	1.0053604	1.0066918	1.0079885	1.0092282	1.0103958	1.0114709	1.0124378	1.0132824	1.013996	1.0145688	1.0149966	1.015278	1.0154157	1.0154141	1.0152819	1.015028	1.0146637	1.0142022	1.0136569	1.0130417	1.0123674	1.0116494	1.0109004	1.0101309	1.0093497	1.008568	1.0077928	1.0070297	1.0062871	1.0055667	1.0048739	1.0042126	1.0035839
0.99117535	0.9913226	0.99148685	0.99170244	0.99199796	0.9923902	0.9928909	0.9935065	0.99423283	0.99507093	0.9960112	0.9970474	0.9981657	0.9993554	1.000606	1.0019013	1.0032259	1.0045651	1.005899	1.0072116	1.0084842	1.0096979	1.0108343	1.0118759	1.0128096	1.0136197	1.0142976	1.0148374	1.0152318	1.0154834	1.0155928	1.015565	1.0154086	1.0151353	1.0147529	1.0142769	1.0137204	1.0130947	1.0124148	1.0116929	1.0109409	1.0101706	1.00939	1.0086082	1.007835	1.0070752	1.0063363	1.0056216	1.0049338	1.0042778
0.9909047	0.99103063	0.99117756	0.99137574	0.99165076	0.99202126	0.9924957	0.9930792	0.9937709	0.9945674	0.9954652	0.9964564	0.9975284	0.9986737	0.99988204	1.0011411	1.0024371	1.0037552	1.0050831	1.0063999	1.0076921	1.0089409	1.0101271	1.0112334	1.0122437	1.0131446	1.0139225	1.0145689	1.015075	1.0154396	1.0156609	1.015743	1.0156903	1.0155123	1.0152194	1.014821	1.0143306	1.013763	1.0131283	1.0124425	1.0117167	1.0109628	1.0101908	1.0094116	1.0086317	1.0078624	1.0071065	1.0063707	1.0056593	1.0049777
0.99066454	0.99077135	0.9909004	0.99108034	0.99133587	0.9916832	0.99213105	0.99268365	0.99333924	0.99409634	0.99494934	0.995893	0.9969177	0.99801624	0.9991787	1.0003939	1.001656	1.0029466	1.0042557	1.0055687	1.0068679	1.008139	1.0093615	1.0105217	1.0116003	1.0125813	1.0134504	1.0141975	1.0148121	1.0152873	1.0156221	1.0158156	1.0158709	1.0157949	1.0155945	1.0152843	1.0148689	1.0143666	1.0137875	1.0131452	1.0124537	1.0117238	1.0109677	1.0101959	1.0094169	1.00864	1.0078728	1.0071204	1.0063894	1.0056832
0.99045795	0.99054635	0.9906559	0.9908189	0.99105495	0.9913796	0.99180055	0.99232167	0.99294305	0.9936591	0.9944685	0.99536526	0.99634033	0.99738926	0.998503	0.999673	1.0008917	1.0021478	1.0034308	1.0047275	1.0060242	1.0073054	1.0085546	1.0097548	1.0108895	1.011939	1.0128917	1.013731	1.0144463	1.0150315	1.0154774	1.0157828	1.0159488	1.0159796	1.0158803	1.0156595	1.0153301	1.0149007	1.0143852	1.0137959	1.0131466	1.0124485	1.0117158	1.0109575	1.0101852	1.0094067	1.0086329	1.0078673	1.0071187	1.0063921
0.99028337	0.99035287	0.9904468	0.9905913	0.99080926	0.99111164	0.991507	0.99199635	0.9925819	0.993261	0.994026	0.99487585	0.9958021	0.9967991	0.99786246	0.9989835	1.0001546	1.0013703	1.0026194	1.0038915	1.0051744	1.0064552	1.0077175	1.0089452	1.0101221	1.0112311	1.0122546	1.0131798	1.0139898	1.0146785	1.0152316	1.0156484	1.0159258	1.0160642	1.0160707	1.0159488	1.0157082	1.0153604	1.0149164	1.0143884	1.013789	1.0131323	1.0124289	1.0116922	1.0109324	1.010159	1.0093827	1.0086101	1.0078483	1.0071033
0.9901416	0.9901946	0.99027103	0.99039996	0.990599	0.99087846	0.9912492	0.99171054	0.9922618	0.99290246	0.9936259	0.9944283	0.99530524	0.9962514	0.9972619	0.99833095	0.9994535	1.000623	1.0018314	1.0030717	1.004331	1.0056008	1.006864	1.0081093	1.0093163	1.0104718	1.0115554	1.012553	1.0134499	1.0142323	1.0148906	1.0154153	1.015804	1.016053	1.0161659	1.0161476	1.0160028	1.0157421	1.0153766	1.0149176	1.014377	1.0137686	1.0131035	1.0123949	1.011654	1.010893	1.0101192	1.009344	1.0085722	1.0078145
0.99003184	0.99006873	0.9901306	0.99024296	0.9904241	0.99068505	0.99103016	0.99146277	0.9919816	0.99258524	0.9932675	0.9940257	0.9948552	0.99575037	0.9967068	0.9977236	0.99879324	0.9999134	1.0010761	1.0022761	1.0035057	1.0047538	1.0060085	1.0072556	1.0084826	1.0096709	1.0108035	1.0118643	1.0128365	1.0137066	1.0144615	1.0150898	1.0155864	1.015945	1.0161669	1.0162538	1.016211	1.016044	1.0157626	1.0153797	1.0149068	1.0143536	1.0137336	1.0130606	1.0123478	1.0116035	1.01084	1.0100669	1.0092915	1.0085241
0.98995656	0.98997587	0.9900234	0.99012053	0.9902869	0.99052644	0.9908495	0.99125516	0.9917442	0.9923117	0.99295485	0.99366987	0.9944509	0.99529636	0.9962022	0.99716413	0.9981811	0.99924785	1.0003614	1.0015165	1.0027074	1.0039256	1.0051618	1.0064023	1.0076349	1.0088445	1.0100123	1.0111243	1.0121615	1.0131096	1.0139517	1.0146775	1.0152786	1.0157446	1.0160753	1.0162699	1.0163299	1.0162618	1.0160719	1.0157714	1.0153711	1.014881	1.0143163	1.013687	1.0130072	1.0122876	1.0115392	1.0107739	1.0100012	1.0092279
0.98990786	0.9899144	0.9899494	0.99003315	0.9901822	0.99040526	0.990707	0.9910877	0.99154764	0.99208134	0.99268556	0.9933596	0.99409574	0.9948935	0.9957479	0.9966567	0.997619	0.9986327	0.99969375	1.0008001	1.0019468	1.0031279	1.0043349	1.0055588	1.0067871	1.0080048	1.0091964	1.0103467	1.0114366	1.0124505	1.0133729	1.0141875	1.0148863	1.015457	1.0158944	1.0161963	1.0163618	1.0163952	1.0163015	1.0160903	1.0157683	1.0153495	1.0148449	1.0142666	1.0136282	1.0129397	1.0122156	1.0114636	1.0106978	1.0099238
0.9898903	0.98988456	0.98990667	0.9899788	0.9901137	0.99031895	0.9906012	0.9909584	0.99139005	0.9918926	0.99246395	0.99309707	0.9937916	0.9945413	0.9953468	0.996204	0.99711293	0.99807084	0.9990776	1.0001327	1.00123	1.002368	1.0035397	1.0047365	1.0059483	1.0071642	1.0083678	1.0095421	1.0106729	1.011743	1.0127329	1.0136297	1.0144175	1.0150865	1.0156267	1.0160357	1.0163074	1.0164447	1.0164505	1.0163313	1.0160955	1.0157542	1.015318	1.0147979	1.0142068	1.013558	1.0128638	1.0121331	1.0113778	1.0106093
0.989899	0.98988336	0.9898954	0.9899558	0.9900784	0.99026895	0.99053264	0.99086803	0.9912732	0.9917475	0.9922848	0.9928823	0.9935361	0.99424267	0.9950002	0.9958075	0.99666256	0.99756664	0.9985195	0.9995187	1.0005652	1.0016545	1.0027839	1.0039455	1.0051336	1.006335	1.007538	1.0087276	1.0098855	1.0109975	1.012045	1.0130116	1.0138812	1.0146415	1.0152805	1.0157918	1.0161687	1.0164101	1.0165181	1.0164968	1.0163512	1.0160939	1.0157312	1.0152766	1.0147401	1.0141374	1.0134783	1.012775	1.0120393	1.0112818
0.98993504	0.98990965	0.9899128	0.9899637	0.9900742	0.9902511	0.99049836	0.9908134	0.9911959	0.9916433	0.9921505	0.9927141	0.9933296	0.9939946	0.9947072	0.9954658	0.9962707	0.99712163	0.99801856	0.9989647	0.9999553	1.0009935	1.0020757	1.003197	1.0043504	1.0055289	1.0067207	1.0079099	1.0090847	1.0102283	1.0113202	1.0123461	1.0132872	1.0141304	1.0148603	1.0154697	1.0159485	1.0162948	1.016505	1.0165837	1.016534	1.0163639	1.016082	1.0156982	1.0152253	1.0146747	1.0140582	1.0133895	1.0126785	1.0119377
0.98999643	0.98996246	0.9899579	0.9900003	0.99010164	0.990266	0.9904978	0.99079525	0.9911569	0.99157995	0.9920584	0.99258995	0.99317086	0.9937974	0.9944684	0.9951817	0.995938	0.9967374	0.9975809	0.9984698	0.9994074	1.0003905	1.0014209	1.002495	1.0036086	1.004755	1.005925	1.0071057	1.008284	1.009445	1.0105703	1.0116434	1.0126452	1.0135621	1.0143762	1.0150772	1.0156547	1.0161017	1.0164148	1.0165944	1.0166423	1.016563	1.0163673	1.0160613	1.0156571	1.0151652	1.0145997	1.0139712	1.0132926	1.0125743
0.9900809	0.9900403	0.99002856	0.99006355	0.99015594	0.990311	0.9905286	0.99081135	0.9911541	0.9915532	0.9920072	0.992511	0.9930598	0.9936508	0.9942825	0.9949534	0.99566317	0.9964132	0.99720496	0.99803925	0.99892145	0.9998496	1.0008255	1.001848	1.0029157	1.0040231	1.0051627	1.006323	1.0074954	1.0086623	1.009808	1.0109165	1.0119678	1.0129464	1.0138366	1.0146217	1.0152907	1.0158353	1.0162487	1.0165298	1.0166773	1.0166932	1.0165861	1.0163624	1.0160323	1.0156077	1.0150985	1.0145186	1.0138766	1.0131887
0.9901857	0.9901398	0.9901236	0.9901542	0.9902402	0.9903842	0.9905915	0.99085826	0.991185	0.9915653	0.9919963	0.99247295	0.9929927	0.9935519	0.9941479	0.99477905	0.99544615	0.99615	0.9968923	0.9976736	0.9985009	0.9993737	1.0002944	1.0012631	1.0022798	1.0033418	1.0044428	1.005575	1.0067298	1.0078908	1.009045	1.0101762	1.0112649	1.0122948	1.0132477	1.0141096	1.0148656	1.015502	1.0160125	1.0163922	1.0166391	1.0167536	1.0167385	1.0166028	1.0163528	1.0159986	1.0155524	1.0150247	1.0144287	1.0137776
0.9903108	0.9902613	0.99024177	0.9902674	0.9903477	0.9904848	0.9906826	0.9909385	0.99124867	0.991611	0.99202144	0.9924761	0.9929687	0.9934982	0.99406236	0.99465716	0.9952855	0.9959453	0.9966403	0.99737215	0.9981469	0.998964	0.9998282	1.0007415	1.0017039	1.0027157	1.0037725	1.0048689	1.0059952	1.0071414	1.0082926	1.0094346	1.0105488	1.011619	1.0126263	1.0135535	1.0143851	1.0151083	1.015712	1.0161878	1.0165328	1.0167431	1.0168247	1.0167782	1.0166129	1.0163358	1.0159582	1.0154909	1.0149465	1.0143363
0.99045414	0.9904021	0.99038005	0.99040294	0.9904783	0.9906106	0.99079955	0.9910449	0.9913426	0.99168974	0.99208266	0.99251544	0.9929857	0.99348974	0.9940235	0.9945862	0.9951784	0.9957982	0.9964505	0.99713516	0.99785733	0.998621	0.9994302	1.0002866	1.0011941	1.0021517	1.003159	1.0042117	1.0053024	1.0064231	1.0075617	1.0087025	1.0098307	1.010929	1.0119771	1.0129586	1.0138589	1.0146608	1.0153505	1.015919	1.0163597	1.0166681	1.016845	1.0168908	1.0168129	1.016618	1.0163151	1.015914	1.0154268	1.0148656
0.99061567	0.990562	0.9905378	0.9905602	0.99063194	0.9907595	0.9909413	0.9911784	0.99146503	0.9917995	0.9921763	0.9925919	0.99304247	0.99352217	0.9940292	0.99456376	0.99512273	0.9957066	0.9963184	0.9969594	0.9976338	0.9983466	0.99910206	0.9999021	1.0007523	1.0016541	1.0026088	1.0036116	1.0046605	1.0057474	1.006862	1.0079908	1.0091215	1.0102348	1.0113143	1.0123409	1.0132985	1.0141678	1.0149376	1.0155936	1.0161253	1.0165288	1.0168014	1.016942	1.0169547	1.0168432	1.0166198	1.0162907	1.0158665	1.0153608
0.99078965	0.9907359	0.9907142	0.99073446	0.9908058	0.9909296	0.9911063	0.9913357	0.9916148	0.9919371	0.9923009	0.99270207	0.9931335	0.9935929	0.99407804	0.99458516	0.9951163	0.9956679	0.99624264	0.9968437	0.9974733	0.998138	0.99884045	0.99958736	1.0003822	1.0012262	1.0021241	1.0030748	1.004075	1.0051199	1.0062035	1.007311	1.0084326	1.0095496	1.0106479	1.0117075	1.0127109	1.0136405	1.0144802	1.0152159	1.0158347	1.0163312	1.0166972	1.016931	1.0170361	1.0170141	1.0168728	1.0166203	1.0162652	1.0158195
0.99097687	0.990925	0.9909042	0.9909264	0.9909967	0.99111825	0.9912935	0.9915163	0.9917876	0.992101	0.9924535	0.9928409	0.9932585	0.99370044	0.99416566	0.9946529	0.9951564	0.9956793	0.99622124	0.9967849	0.9973752	0.9979932	0.9986477	0.9993416	1.0000795	1.0008674	1.0017081	1.0026044	1.0035522	1.0045503	1.0055937	1.0066714	1.0077732	1.0088841	1.0099889	1.0110703	1.0121076	1.0130874	1.0139881	1.0147943	1.0154959	1.0160784	1.0165349	1.0168635	1.0170604	1.0171287	1.0170733	1.0169001	1.0166192	1.0162408
0.9911792	0.9911279	0.99110895	0.99113333	0.9912037	0.9913262	0.99149776	0.9917168	0.9919831	0.9922898	0.99263346	0.9930094	0.9934144	0.99384177	0.994291	0.99475735	0.9952404	0.9957382	0.9962518	0.9967826	0.9973354	0.997913	0.99852043	0.9991642	0.99984944	1.0005813	1.0013655	1.0022031	1.003096	1.0040429	1.0050385	1.0060786	1.0071517	1.0082463	1.0093473	1.0104386	1.0115011	1.0125173	1.0134692	1.0143386	1.015112	1.0157762	1.0163212	1.0167402	1.0170292	1.0171893	1.0172218	1.0171329	1.0169302	1.0166221
0.9913898	0.99134135	0.9913271	0.9913531	0.9914269	0.9915483	0.99171907	0.99193716	0.99219805	0.99250025	0.9928355	0.99320394	0.9935982	0.9940145	0.9944498	0.9949003	0.99536496	0.9958403	0.9963296	0.99683225	0.9973509	0.9978913	0.99845743	0.99905473	0.99968845	1.0003674	1.0010937	1.0018736	1.0027095	1.0036018	1.0045476	1.0055424	1.0065787	1.0076473	1.0087337	1.0098226	1.0108981	1.0119416	1.0129337	1.0138572	1.014695	1.0154334	1.0160604	1.0165664	1.0169462	1.0171973	1.0173182	1.0173165	1.0171944	1.016962
0.99161017	0.9915669	0.9915551	0.9915857	0.9916617	0.9917852	0.9919561	0.99217325	0.9924322	0.99272895	0.99306035	0.9934228	0.99380803	0.99421555	0.9946399	0.9950773	0.9955259	0.9959843	0.99645275	0.9969303	0.99742085	0.9979268	0.9984548	0.9990097	0.9995974	1.0002234	1.0008945	1.0016191	1.0023956	1.0032308	1.0041214	1.0050673	1.0060608	1.007095	1.0081564	1.0092349	1.0103111	1.0113698	1.0123922	1.0133585	1.0142522	1.0150572	1.0157583	1.0163476	1.0168146	1.0171543	1.0173663	1.017452	1.0174136	1.0172613
0.99183625	0.9917984	0.9917926	0.9918287	0.9919079	0.9920333	0.99220747	0.9924233	0.99268156	0.9929764	0.99330366	0.99366134	0.99404144	0.9944419	0.9948577	0.99528515	0.99572134	0.99616575	0.9966151	0.9970732	0.9975393	0.99801666	0.9985111	0.99902695	0.9995697	1.0001488	1.0007688	1.0014358	1.002156	1.002932	1.0037663	1.0046574	1.0056028	1.0065957	1.007626	1.0086818	1.0097499	1.0108134	1.0118529	1.0128521	1.0137916	1.0146534	1.0154243	1.0160892	1.0166396	1.0170667	1.0173674	1.0175409	1.0175894	1.0175189
0.9920723	0.9920387	0.99204	0.9920794	0.992164	0.99229395	0.99246913	0.9926873	0.9929444	0.9932387	0.9935651	0.9939186	0.9942958	0.9946918	0.9951001	0.9955208	0.99594855	0.9963814	0.9968176	0.9972582	0.99770284	0.9981563	0.9986212	0.9991033	0.9996077	1.0001407	1.0007113	1.0013247	1.0019883	1.0027078	1.0034829	1.0043184	1.0052104	1.0061558	1.0071461	1.0081725	1.0092221	1.0102777	1.0113268	1.0123465	1.0133224	1.0142329	1.015064	1.015799	1.0164268	1.0169358	1.0173231	1.0175859	1.0177209	1.017736
0.9923125	0.9922854	0.99229264	0.9923377	0.9924283	0.9925628	0.9927412	0.99296117	0.99322057	0.9935148	0.9938403	0.9941934	0.9945677	0.9949608	0.9953667	0.99578196	0.99620384	0.99662775	0.99705374	0.9974809	0.99791026	0.99834335	0.9987834	0.9992341	0.9997029	1.0001974	1.0007228	1.0012857	1.0018952	1.0025569	1.0032746	1.0040512	1.0048877	1.0057802	1.0067257	1.0077145	1.008736	1.0097772	1.0108227	1.011855	1.0128543	1.0138034	1.0146844	1.0154814	1.0161796	1.0167687	1.0172403	1.0175884	1.0178127	1.0179121
0.9925562	0.99253726	0.9925514	0.9926025	0.9926988	0.9928388	0.9930219	0.99324626	0.9935067	0.99380296	0.994129	0.994483	0.99485666	0.9952484	0.99565226	0.9960657	0.9964831	0.9969018	0.99732196	0.99773985	0.99815637	0.9985732	0.9989913	0.9994182	0.99985677	1.0003142	1.0007976	1.0013151	1.001874	1.0024799	1.0031408	1.0038583	1.0046371	1.0054753	1.0063689	1.0073143	1.0083011	1.0093175	1.0103495	1.0113823	1.0123959	1.0133731	1.0142957	1.0151464	1.0159092	1.0165708	1.0171213	1.0175534	1.0178632	1.0180503
0.99280477	0.99279255	0.99281293	0.9928738	0.99297595	0.9931221	0.9933097	0.9935374	0.99380195	0.99410117	0.99442977	0.99478394	0.9951593	0.9955518	0.9959565	0.996369	0.9967854	0.9972024	0.9976176	0.99802977	0.99843675	0.99884033	0.9992436	0.99964905	1.0000622	1.0004876	1.0009359	1.0014101	1.001921	1.002475	1.0030793	1.0037407	1.0044602	1.0052396	1.0060806	1.0069765	1.0079212	1.0089056	1.009916	1.0109384	1.0119576	1.0129527	1.0139066	1.0148009	1.0156204	1.0163474	1.0169721	1.0174844	1.0178789	1.0181509
0.9930549	0.99305034	0.99307877	0.9931475	0.9932576	0.993409	0.9936028	0.9938356	0.9941035	0.99440724	0.99473894	0.9950962	0.9954748	0.9958683	0.996275	0.99668884	0.9971077	0.9975239	0.99793786	0.99834627	0.9987487	0.9991442	0.9995355	0.999925	1.0003161	1.0007163	1.0011306	1.0015677	1.0020344	1.0025403	1.0030917	1.0036966	1.0043576	1.0050796	1.0058637	1.0067064	1.0076035	1.008548	1.0095288	1.0105332	1.0115453	1.0125475	1.013524	1.0144528	1.0153197	1.0161062	1.0167981	1.0173861	1.0178616	1.0182186
0.9933073	0.99331105	0.99334806	0.99342394	0.9935414	0.9937007	0.9939005	0.9941383	0.9944132	0.9947199	0.99505603	0.99541765	0.99579865	0.996197	0.9966064	0.99702454	0.9974446	0.997864	0.9982789	0.99868834	0.9990882	0.99947906	0.9998634	1.0002401	1.000614	1.0009927	1.0013798	1.0017836	1.0022119	1.002673	1.0031751	1.0037246	1.0043296	1.0049927	1.0057197	1.0065062	1.007352	1.0082511	1.0091953	1.0101731	1.0111698	1.012171	1.0131568	1.0141109	1.0150169	1.0158533	1.0166072	1.0172644	1.0178164	1.0182549
0.9935611	0.99357146	0.9936177	0.9937021	0.9938279	0.99399376	0.99420106	0.9944454	0.9947253	0.99503744	0.99537843	0.9957442	0.9961312	0.99653393	0.9969485	0.9973717	0.99779624	0.9982207	0.99863946	0.9990512	0.99945223	0.9998429	1.000221	1.000592	1.0009552	1.0013151	1.0016799	1.0020555	1.002449	1.0028696	1.0033256	1.0038257	1.0043746	1.0049821	1.0056494	1.0063787	1.0071701	1.0080196	1.0089204	1.0098636	1.010837	1.0118266	1.0128144	1.0137842	1.014717	1.0155951	1.0164032	1.0171248	1.0177484	1.0182637
0.9938142	0.9938324	0.9938881	0.99398124	0.9941149	0.994289	0.9945028	0.9947547	0.99504125	0.9953587	0.9957059	0.9960776	0.99646926	0.9968793	0.9973004	0.99772745	0.99816006	0.998591	0.9990169	0.9994329	0.99983805	1.0002303	1.000609	1.0009747	1.0013311	1.0016794	1.0020257	1.0023776	1.0027415	1.0031272	1.0035421	1.0039935	1.0044925	1.0050429	1.0056541	1.0063251	1.0070599	1.0078558	1.0087084	1.0096116	1.0105547	1.0115228	1.0125047	1.013479	1.0144317	1.0153418	1.0161945	1.0169727	1.0176622	1.0182518
0.99406624	0.99409324	0.99415743	0.9942599	0.9944013	0.9945854	0.994806	0.99506456	0.995357	0.99568236	0.9960351	0.99641377	0.99681336	0.99722856	0.9976584	0.9980938	0.998534	0.99897176	0.9994062	0.9998295	1.0002416	1.0006374	1.0010198	1.0013863	1.0017387	1.0020787	1.0024132	1.0027472	1.0030869	1.0034399	1.0038188	1.0042281	1.004678	1.0051768	1.0057309	1.0063448	1.0070226	1.0077628	1.0085645	1.0094216	1.0103263	1.0112677	1.0122322	1.0132035	1.0141653	1.0150998	1.0159879	1.0168142	1.0175625	1.018221
0.99431896	0.9943544	0.9944266	0.9945376	0.99468815	0.99487925	0.9951083	0.99537474	0.9956749	0.99600756	0.99636763	0.9967527	0.9971595	0.9975828	0.9980199	0.99846464	0.9989147	0.99936163	0.9998048	1.0002391	1.0006591	1.0010647	1.0014523	1.0018216	1.0021744	1.0025119	1.0028377	1.0031582	1.0034788	1.0038071	1.0041525	1.0045252	1.0049309	1.0053802	1.0058817	1.0064397	1.0070595	1.007742	1.0084902	1.0092975	1.0101587	1.0110663	1.0120062	1.0129651	1.013927	1.0148761	1.0157909	1.0166578	1.0174583	1.0181788
0.9945681	0.99461323	0.99469346	0.9948141	0.994973	0.99517256	0.9954109	0.995685	0.99599177	0.9963316	0.9966989	0.9970932	0.9975063	0.99793977	0.9983855	0.9988405	0.99929917	0.9997593	1.0002124	1.0006584	1.00109	1.001505	1.001901	1.0022783	1.002635	1.0029737	1.0032957	1.0036074	1.0039139	1.0042228	1.0045406	1.0048788	1.0052462	1.005651	1.0061011	1.006606	1.0071694	1.0077955	1.0084872	1.0092409	1.0100558	1.0109215	1.0118319	1.0127702	1.0137247	1.0146776	1.0156108	1.0165086	1.0173539	1.0181295
0.9948165	0.9948692	0.99495876	0.995087	0.99525595	0.9954631	0.9957089	0.995991	0.9963062	0.9966535	0.9970306	0.9974314	0.9978544	0.998296	0.99875176	0.99921775	0.99968815	1.0001596	1.0006263	1.0010841	1.0015296	1.0019574	1.0023656	1.0027515	1.0031164	1.0034605	1.0037832	1.0040903	1.0043883	1.0046813	1.0049788	1.0052885	1.0056201	1.0059849	1.0063883	1.0068418	1.0073514	1.0079219	1.008557	1.0092568	1.0100194	1.0108411	1.0117128	1.0126246	1.0135624	1.0145113	1.015455	1.0163753	1.0172563	1.0180793
0.99506223	0.99512225	0.99522144	0.99535763	0.9955349	0.99575204	0.9960063	0.9962954	0.9966196	0.9969745	0.9973593	0.99776894	0.99820197	0.9986527	0.9991175	0.99959546	1.0000795	1.0005615	1.0010434	1.001516	1.0019743	1.0024178	1.0028404	1.0032399	1.0036155	1.0039662	1.004294	1.0046028	1.0048959	1.0051792	1.0054598	1.0057479	1.0060502	1.0063767	1.0067397	1.0071464	1.0076025	1.0081193	1.0086993	1.0093433	1.0100528	1.0108262	1.0116541	1.012532	1.0134459	1.0143843	1.0153285	1.0162641	1.0171709	1.0180347
0.995304	0.9953732	0.9954802	0.9956258	0.9958122	0.99603623	0.9962992	0.9965968	0.99692863	0.9972932	0.99768555	0.9981037	0.99854606	0.99900746	0.9994837	0.99997187	1.0004685	1.0009664	1.0014626	1.0019492	1.002426	1.0028841	1.0033228	1.0037384	1.0041265	1.0044903	1.0048273	1.0051409	1.0054334	1.0057118	1.0059817	1.0062516	1.0065295	1.0068258	1.0071518	1.0075134	1.0079236	1.0083877	1.0089123	1.0095011	1.0101559	1.0108782	1.0116607	1.012499	1.0133841	1.0143015	1.0152378	1.0161787	1.0171059	1.0180019
0.99554324	0.9956204	0.9957356	0.99588984	0.9960838	0.9963174	0.9965872	0.99689376	0.99723434	0.9976066	0.9980071	0.99843514	0.99888587	0.9993581	0.99984634	1.0003473	1.0008557	1.001369	1.0018806	1.0023845	1.0028778	1.0033549	1.0038102	1.004244	1.0046505	1.0050278	1.0053765	1.005699	1.0059973	1.0062745	1.0065387	1.0067958	1.0070565	1.0073265	1.0076193	1.0079437	1.0083085	1.0087248	1.0091957	1.0097308	1.0103315	1.0109992	1.0117338	1.0125275	1.0133771	1.0142684	1.0151902	1.0161276	1.017065	1.0179839
0.99578	0.9958644	0.99598724	0.99614996	0.9963518	0.996593	0.9968719	0.9971855	0.99753445	0.99791485	0.99832463	0.9987616	0.99922293	0.999705	1.0002043	1.0007184	1.0012406	1.0017682	1.0022969	1.0028177	1.0033293	1.0038263	1.0043027	1.0047545	1.0051798	1.0055752	1.0059396	1.006275	1.0065823	1.0068635	1.0071274	1.0073775	1.0076245	1.0078739	1.0081398	1.0084298	1.0087559	1.0091252	1.0095476	1.0100297	1.0105764	1.0111909	1.0118741	1.0126221	1.0134294	1.0142883	1.0151888	1.0161171	1.0170565	1.0179905
0.99601233	0.9961041	0.9962336	0.9964045	0.9966151	0.9968642	0.99715096	0.9974736	0.9978306	0.99821794	0.9986368	0.99908245	0.9995537	1.0000465	1.0005587	1.0010844	1.0016209	1.0021646	1.0027087	1.0032487	1.0037798	1.0042965	1.0047939	1.0052683	1.0057144	1.0061295	1.0065136	1.0068638	1.0071828	1.0074743	1.0077417	1.0079898	1.008228	1.0084639	1.0087076	1.0089695	1.0092597	1.0095873	1.0099642	1.0103961	1.010891	1.0114534	1.0120821	1.0127808	1.0135443	1.0143678	1.0152397	1.0161504	1.0170835	1.0180252
0.99624085	0.9963382	0.9964761	0.9966549	0.99687344	0.99713	0.9974243	0.9977551	0.9981197	0.9985155	0.9989434	0.9993986	0.9998788	1.0003823	1.0009059	1.0014452	1.0019966	1.0025554	1.0031166	1.0036751	1.004227	1.0047644	1.0052838	1.0057802	1.0062494	1.0066879	1.0070916	1.0074615	1.007799	1.0081034	1.0083778	1.00863	1.008865	1.0090911	1.009318	1.009558	1.0098168	1.0101094	1.0104433	1.0108283	1.0112727	1.0117813	1.0123597	1.0130085	1.013725	1.0145061	1.0153445	1.016231	1.017152	1.0180944
0.99646556	0.9965704	0.99671483	0.99689996	0.9971263	0.9973897	0.9976925	0.9980304	0.99840236	0.99880683	0.9992421	0.99970603	1.000197	1.000712	1.0012456	1.0017991	1.0023639	1.0029384	1.003519	1.0040951	1.004668	1.0052283	1.0057701	1.0062913	1.0067853	1.0072474	1.007675	1.008068	1.008425	1.0087448	1.0090325	1.0092918	1.0095298	1.0097519	1.0099692	1.0101888	1.010423	1.0106847	1.010981	1.0113236	1.0117192	1.0121789	1.0127046	1.013302	1.0139703	1.0147076	1.015508	1.0163655	1.0172671	1.0182006
0.9966861	0.9967975	0.9969488	0.9971415	0.99737364	0.9976449	0.9979533	0.99829865	0.9986788	0.99909085	0.9995342	1.0000077	1.0005078	1.0010325	1.001579	1.0021452	1.0027245	1.0033149	1.0039113	1.004509	1.0051018	1.0056838	1.0062509	1.0067966	1.0073158	1.0078052	1.008259	1.0086762	1.0090557	1.0093971	1.0097008	1.0099729	1.010217	1.01044	1.0106521	1.0108597	1.0110755	1.0113084	1.0115732	1.0118761	1.0122294	1.012641	1.0131164	1.0136634	1.0142814	1.0149734	1.0157322	1.0165551	1.0174313	1.0183514
0.9969027	0.9970196	0.9971766	0.99737597	0.9976148	0.99789274	0.9982088	0.998561	0.9989476	0.9993679	0.9998198	1.0003016	1.0008111	1.0013466	1.0019048	1.0024825	1.0030762	1.0036829	1.0042971	1.0049129	1.0055274	1.0061326	1.0067246	1.0072957	1.0078425	1.0083594	1.0088404	1.0092852	1.0096891	1.0100542	1.0103793	1.0106684	1.0109235	1.0111536	1.0113648	1.0115653	1.0117669	1.0119795	1.0122159	1.0124843	1.012798	1.0131638	1.0135926	1.0140887	1.0146587	1.0153016	1.0160176	1.0168023	1.0176495	1.0185481
0.9971153	0.99723697	0.99740064	0.99760485	0.9978505	0.99813473	0.99845713	0.9988166	0.99921054	0.9996378	1.0000962	1.0005869	1.0011066	1.0016515	1.0022203	1.0028105	1.0034186	1.004041	1.0046724	1.0053086	1.005944	1.0065728	1.0071883	1.0077876	1.0083619	1.0089064	1.0094175	1.0098917	1.010324	1.0107145	1.011064	1.0113717	1.0116452	1.0118859	1.0121009	1.0123011	1.0124938	1.0126916	1.0129038	1.013143	1.0134215	1.013747	1.0141313	1.0145801	1.0151006	1.0156956	1.0163652	1.0171088	1.0179219	1.0187954
0.9973248	0.9974516	0.99761975	0.99783045	0.99808073	0.9983708	0.9986997	0.99906456	0.9994644	0.99989885	1.0003664	1.0008644	1.0013913	1.0019466	1.0025262	1.0031294	1.0037513	1.0043882	1.0050368	1.0056922	1.0063487	1.0070007	1.0076427	1.0082682	1.0088706	1.0094457	1.0099877	1.010492	1.0109551	1.0113752	1.0117515	1.0120838	1.0123762	1.0126325	1.012858	1.0130612	1.0132515	1.0134388	1.0136334	1.0138499	1.0140963	1.0143863	1.0147272	1.0151325	1.0156049	1.0161517	1.0167753	1.0174764	1.0182502	1.0190943
0.9975292	0.99766034	0.99783283	0.9980484	0.9983044	0.9986006	0.9989345	0.9993053	0.9997113	1.0001519	1.0006266	1.0011322	1.0016685	1.0022329	1.0028231	1.0034386	1.0040728	1.0047258	1.0053918	1.0060655	1.0067424	1.0074182	1.0080839	1.0087366	1.0093695	1.0099742	1.0105486	1.0110848	1.0115799	1.0120317	1.012437	1.0127982	1.0131139	1.0133901	1.0136299	1.0138429	1.014035	1.0142187	1.0144008	1.0145983	1.014819	1.0150759	1.0153804	1.0157423	1.0161699	1.0166701	1.0172478	1.0179034	1.0186386	1.0194484
0.9977306	0.9978642	0.9980426	0.99826205	0.9985231	0.9988244	0.99916315	0.9995398	0.99995124	1.0003986	1.000879	1.0013912	1.0019363	1.0025089	1.0031102	1.0037358	1.0043845	1.0050515	1.0057342	1.0064262	1.0071249	1.0078228	1.0085139	1.009194	1.0098555	1.0104916	1.0110983	1.0116677	1.0121967	1.012682	1.01312	1.0135108	1.013855	1.0141543	1.014414	1.0146405	1.0148406	1.0150236	1.0152014	1.0153836	1.0155839	1.015813	1.0160849	1.0164082	1.0167934	1.017249	1.0177802	1.0183918	1.019085	1.0198565
0.9979278	0.99806553	0.99824727	0.9984706	0.9987358	0.99904096	0.99938506	0.999766	1.000183	1.0006357	1.0011232	1.0016425	1.0021929	1.0027752	1.0033858	1.0040231	1.0046835	1.0053648	1.0060631	1.0067731	1.0074923	1.008213	1.0089297	1.0096371	1.0103272	1.0109955	1.011635	1.0122383	1.0128025	1.0133231	1.0137956	1.0142205	1.0145946	1.0149223	1.0152059	1.0154492	1.0156621	1.0158515	1.0160278	1.0162019	1.0163878	1.016595	1.0168376	1.017126	1.0174716	1.017885	1.0183725	1.0189389	1.0195895	1.0203224
0.9981215	0.99826217	0.9984467	0.9986745	0.9989435	0.99925214	0.99960047	0.999986	1.0004084	1.0008659	1.001357	1.0018833	1.0024419	1.0030322	1.0036514	1.0042986	1.0049717	1.0056658	1.0063807	1.0071081	1.007847	1.0085882	1.0093306	1.0100645	1.0107843	1.0114841	1.0121572	1.012797	1.0133972	1.0139532	1.0144626	1.0149219	1.0153301	1.0156885	1.015999	1.0162665	1.0164963	1.0166972	1.0168774	1.0170498	1.0172246	1.0174145	1.0176337	1.0178922	1.0182023	1.0185758	1.0190217	1.0195445	1.0201504	1.0208435
0.9983113	0.99845403	0.9986429	0.99887186	0.9991445	0.9994582	0.99980885	1.0001984	1.0006251	1.0010874	1.0015839	1.0021158	1.0026796	1.0032772	1.0039057	1.0045629	1.005247	1.0059549	1.0066831	1.0074291	1.0081862	1.0089508	1.0097159	1.0104772	1.0112252	1.0119563	1.0126628	1.0133377	1.0139744	1.0145706	1.0151181	1.015615	1.0160595	1.016451	1.0167922	1.0170863	1.0173382	1.0175551	1.017745	1.01792	1.01809	1.0182694	1.0184683	1.0187017	1.0189818	1.019319	1.0197235	1.0202056	1.0207692	1.02142
0.99849766	0.9986433	0.99883395	0.99906635	0.999342	0.99965775	1.0000128	1.0004045	1.000835	1.0013009	1.0018027	1.0023386	1.0029098	1.0035138	1.0041488	1.0048156	1.0055095	1.0062301	1.0069729	1.0077354	1.0085108	1.009296	1.0100846	1.0108721	1.0116501	1.0124115	1.0131518	1.0138624	1.0145383	1.015171	1.0157574	1.0162948	1.0167772	1.0172068	1.0175816	1.0179063	1.0181836	1.018421	1.0186265	1.0188091	1.0189811	1.0191537	1.0193399	1.0195524	1.0198056	1.02011	1.0204785	1.020919	1.0214429	1.022052
0.99868226	0.9988282	0.99902105	0.9992557	0.9995333	0.9998511	1.0002084	1.0006034	1.001037	1.0015069	1.0020118	1.002553	1.0031292	1.0037392	1.0043814	1.0050565	1.0057614	1.006493	1.0072489	1.0080267	1.00882	1.0096259	1.0104381	1.0112494	1.0120565	1.0128498	1.0136229	1.0143691	1.0150815	1.0157547	1.0163816	1.0169594	1.0174825	1.0179509	1.0183636	1.0187219	1.019029	1.0192927	1.0195175	1.019713	1.0198905	1.0200626	1.0202402	1.0204383	1.0206685	1.0209451	1.0212808	1.0216856	1.0221678	1.0227375
0.9988624	0.99900997	0.99920315	0.99944055	0.99972004	1.0000399	1.000399	1.0007964	1.0012331	1.0017043	1.0022132	1.0027587	1.0033389	1.0039538	1.0046029	1.0052859	1.0059994	1.0067419	1.0075111	1.0083021	1.0091141	1.0099384	1.010773	1.0116099	1.0124438	1.0132681	1.0140736	1.0148561	1.0156059	1.0163182	1.0169873	1.0176067	1.0181718	1.018682	1.019134	1.01953	1.0198727	1.0201634	1.0204126	1.0206264	1.0208162	1.020992	1.0211672	1.0213543	1.0215678	1.0218207	1.0221266	1.0224977	1.0229433	1.0234737
0.99904066	0.9991893	0.9993836	0.99962145	0.9999022	1.0002232	1.0005839	1.0009831	1.0014215	1.0018961	1.0024077	1.0029552	1.003539	1.0041589	1.0048145	1.0055037	1.0062253	1.0069783	1.0077589	1.0085646	1.0093919	1.0102348	1.011091	1.0119517	1.0128126	1.0136656	1.0145042	1.015322	1.0161105	1.0168625	1.0175732	1.0182357	1.0188439	1.0193965	1.0198917	1.0203264	1.0207057	1.0210319	1.0213103	1.0215453	1.0217514	1.0219364	1.0221145	1.0222974	1.0224986	1.0227327	1.0230138	1.0233544	1.0237657	1.0242594
0.99921525	0.99936515	0.99955964	0.9997984	1.0000788	1.0004007	1.0007632	1.0011644	1.0016031	1.0020785	1.002592	1.0031433	1.0037311	1.0043544	1.005016	1.0057098	1.0064397	1.0072006	1.0079923	1.0088116	1.0096537	1.0105152	1.0113899	1.0122751	1.0131608	1.0140438	1.0149138	1.015767	1.016592	1.0173848	1.0181365	1.0188426	1.0194962	1.0200931	1.0206327	1.0211107	1.02153	1.0218925	1.0222023	1.0224668	1.0226936	1.0228938	1.0230789	1.0232619	1.023457	1.0236764	1.0239371	1.0242509	1.0246321	1.0250907
0.99938834	0.99953705	0.9997324	0.9999712	1.0002525	1.0005754	1.0009377	1.0013391	1.0017781	1.0022564	1.0027708	1.0033236	1.0039129	1.0045397	1.0052047	1.0059059	1.0066411	1.0074112	1.008212	1.0090429	1.0098989	1.010777	1.0116718	1.0125774	1.0134896	1.0143999	1.0153012	1.0161887	1.0170507	1.0178839	1.0186783	1.0194275	1.0201266	1.0207692	1.0213534	1.0218774	1.0223399	1.0227418	1.0230882	1.0233849	1.0236374	1.0238576	1.0240544	1.0242434	1.0244371	1.0246471	1.0248924	1.0251842	1.0255371	1.0259641
0.9995595	0.9997081	0.9999021	1.0001414	1.0004221	1.0007454	1.0011076	1.001509	1.001948	1.002425	1.0029414	1.0034945	1.0040867	1.0047168	1.0053842	1.0060887	1.006831	1.0076075	1.0084174	1.0092589	1.0101285	1.0110221	1.0119345	1.0128613	1.0137978	1.0147351	1.0156671	1.0165867	1.0174866	1.018358	1.0191947	1.0199882	1.0207331	1.0214236	1.0220547	1.0226246	1.0231328	1.023578	1.0239637	1.024295	1.0245788	1.0248228	1.0250393	1.0252386	1.0254354	1.0256423	1.0258758	1.0261506	1.0264804	1.0268788
0.9997275	0.999876	1.0000693	1.0003073	1.0005882	1.0009105	1.0012724	1.0016726	1.0021124	1.0025901	1.0031058	1.0036609	1.0042527	1.0048844	1.0055534	1.0062624	1.0070082	1.0077914	1.0086093	1.0094614	1.010342	1.0112495	1.0121789	1.0131271	1.0140853	1.0150491	1.0160106	1.0169623	1.0178977	1.0188085	1.0196865	1.0205239	1.0213143	1.0220522	1.0227324	1.0233507	1.0239054	1.024396	1.0248256	1.0251962	1.025514	1.0257874	1.0260259	1.0262408	1.0264462	1.0266557	1.0268836	1.0271443	1.0274554	1.027829
0.9998941	1.0000416	1.0002344	1.0004704	1.0007514	1.0010712	1.0014325	1.0018325	1.0022709	1.0027479	1.003263	1.0038168	1.0044101	1.0050422	1.0057139	1.0064248	1.0071747	1.0079632	1.0087886	1.0096478	1.0105404	1.0114607	1.0124066	1.0133723	1.0143523	1.0153404	1.0163302	1.0173138	1.0182842	1.0192325	1.0201514	1.0210326	1.0218695	1.022655	1.0233841	1.0240524	1.0246567	1.0251944	1.02567	1.0260824	1.0264392	1.0267458	1.0270127	1.0272481	1.027467	1.0276833	1.0279106	1.0281641	1.0284601	1.0288128
1.0000592	1.000205	1.0003964	1.000633	1.0009112	1.0012304	1.0015897	1.0019877	1.0024245	1.0029005	1.0034148	1.0039672	1.0045601	1.0051917	1.0058649	1.0065775	1.0073307	1.0081229	1.0089537	1.0098208	1.0107229	1.0116553	1.0126157	1.0135984	1.0145985	1.0156113	1.0166277	1.0176405	1.0186445	1.0196298	1.0205901	1.021514	1.0223979	1.0232315	1.02401	1.0247284	1.0253831	1.0259717	1.0264945	1.0269526	1.0273516	1.0276954	1.027993	1.0282546	1.028493	1.0287212	1.0289518	1.0292021	1.0294882	1.0298256
1.0002238	1.0003672	1.0005571	1.0007914	1.0010676	1.0013845	1.0017427	1.0021383	1.0025746	1.0030475	1.0035601	1.0041109	1.0047021	1.0053339	1.0060061	1.0067205	1.0074751	1.0082706	1.009106	1.0099788	1.0108887	1.0118327	1.0128056	1.0138047	1.0148238	1.0158579	1.0169	1.0179436	1.0189797	1.0200003	1.0209996	1.0219669	1.0228955	1.023778	1.0246062	1.025376	1.026082	1.0267222	1.0272957	1.0278033	1.0282464	1.028631	1.028965	1.029257	1.0295181	1.0297629	1.0300033	1.0302566	1.0305362	1.0308617
1.0003854	1.0005271	1.000716	1.0009477	1.0012218	1.0015374	1.0018921	1.0022864	1.0027193	1.0031898	1.0037	1.0042491	1.0048383	1.0054688	1.0061406	1.0068535	1.0076091	1.0084058	1.0092455	1.010124	1.0110413	1.0119941	1.0129788	1.0139922	1.0150292	1.0160828	1.0171496	1.0182204	1.0192883	1.0203449	1.0213815	1.0223913	1.023364	1.0242938	1.025173	1.0259949	1.0267539	1.0274467	1.0280725	1.0286293	1.0291214	1.0295504	1.029924	1.0302498	1.0305412	1.0308058	1.0310619	1.0313215	1.0316015	1.0319194
1.000546	1.0006857	1.0008725	1.0011023	1.0013746	1.001687	1.0020396	1.0024309	1.0028603	1.0033278	1.0038346	1.0043812	1.0049679	1.0055958	1.0062662	1.0069786	1.0077333	1.008532	1.0093728	1.010256	1.0111798	1.0121394	1.0131347	1.0141608	1.0152138	1.0162888	1.0173761	1.018473	1.019571	1.0206604	1.0217352	1.0227852	1.0238036	1.0247792	1.0257086	1.026582	1.0273943	1.0281414	1.0288208	1.0294303	1.0299726	1.030449	1.0308672	1.0312326	1.0315546	1.0318471	1.0321219	1.0323942	1.0326782	1.0329928
1.0007057	1.0008447	1.0010287	1.0012558	1.0015254	1.0018338	1.002184	1.0025712	1.0029976	1.0034621	1.003966	1.0045086	1.0050921	1.0057169	1.0063833	1.0070951	1.0078484	1.0086464	1.0094888	1.0103751	1.0113022	1.0122685	1.0132729	1.0143108	1.0153786	1.0164703	1.0175805	1.0187023	1.0198286	1.0209496	1.0220605	1.0231496	1.0242106	1.0252334	1.0262116	1.0271373	1.0280026	1.0288054	1.0295396	1.0302038	1.0307983	1.0313257	1.03179	1.032197	1.0325578	1.0328801	1.0331793	1.0334677	1.0337625	1.0340793
1.0008655	1.0010014	1.0011827	1.0014075	1.0016742	1.0019804	1.0023261	1.0027097	1.0031319	1.0035924	1.0040911	1.0046308	1.0052094	1.0058303	1.0064948	1.0072024	1.0079544	1.0087513	1.0095943	1.0104806	1.01141	1.0123829	1.0133953	1.0144434	1.0155239	1.0166308	1.0177617	1.0189049	1.0200573	1.0212108	1.0223556	1.0234829	1.0245867	1.025655	1.0266819	1.0276597	1.0285797	1.029436	1.0302268	1.0309473	1.0315973	1.0321761	1.0326905	1.0331445	1.0335443	1.0339016	1.0342304	1.0345415	1.0348492	1.0351734
1.0010252	1.001158	1.001336	1.001558	1.0018213	1.0021238	1.0024649	1.0028448	1.0032636	1.0037196	1.0042145	1.0047475	1.0053227	1.00594	1.0065994	1.0073025	1.0080521	1.0088465	1.0096883	1.0105753	1.0115079	1.0124836	1.0135009	1.014558	1.0156494	1.0167719	1.0179185	1.0190839	1.0202616	1.0214443	1.0226213	1.0237871	1.0249307	1.0260444	1.0271188	1.0281466	1.0291197	1.0300333	1.0308801	1.0316572	1.0323635	1.0329989	1.0335654	1.0340676	1.0345124	1.0349101	1.0352706	1.0356072	1.0359366	1.0362719
1.0011826	1.0013131	1.0014876	1.0017074	1.001967	1.0022663	1.0026034	1.0029792	1.003392	1.0038426	1.0043324	1.0048623	1.0054309	1.0060421	1.0066977	1.007397	1.0081415	1.0089334	1.0097724	1.0106575	1.0115907	1.0125695	1.0135914	1.0146546	1.0157564	1.0168904	1.0180539	1.0192395	1.0204403	1.0216503	1.022859	1.0240593	1.0252424	1.0263987	1.0275209	1.028599	1.0296255	1.0305942	1.0314986	1.0323334	1.0330973	1.0337894	1.0344107	1.0349654	1.0354589	1.0358996	1.0362971	1.0366657	1.0370185	1.0373707
1.0013405	1.0014682	1.0016401	1.0018566	1.0021123	1.0024068	1.0027406	1.0031111	1.0035188	1.0039649	1.0044479	1.0049721	1.005536	1.0061413	1.0067904	1.0074843	1.0082241	1.0090111	1.0098466	1.0107307	1.0116619	1.0126423	1.013668	1.0147362	1.015845	1.0169915	1.018168	1.0193716	1.0205934	1.0218287	1.0230658	1.024302	1.0255227	1.0267218	1.0278891	1.0290159	1.0300949	1.0311192	1.0320799	1.0329735	1.0337969	1.0345474	1.0352252	1.0358348	1.0363795	1.0368673	1.0373062	1.0377107	1.0380911	1.0384665
1.0014973	1.0016226	1.0017918	1.0020039	1.002256	1.0025468	1.002876	1.0032423	1.0036442	1.004084	1.0045613	1.0050792	1.0056363	1.0062352	1.0068773	1.0075651	1.0082991	1.0090809	1.0099124	1.010792	1.0117227	1.0127015	1.0137283	1.0148003	1.0159166	1.0170712	1.0182612	1.0194805	1.0207212	1.0219798	1.0232458	1.024513	1.0257708	1.0270094	1.0282211	1.029397	1.0305269	1.0316062	1.0326234	1.0335768	1.0344591	1.0352687	1.0360069	1.0366734	1.037272	1.0378091	1.0382948	1.0387381	1.0391531	1.0395539
1.0016546	1.0017767	1.0019429	1.0021513	1.0023993	1.0026863	1.0030099	1.0033704	1.0037676	1.0042014	1.0046732	1.0051835	1.005734	1.0063256	1.0069607	1.0076413	1.0083688	1.0091438	1.00997	1.0108454	1.0117718	1.012748	1.0137745	1.0148501	1.0159708	1.0171318	1.0183325	1.0195659	1.0208257	1.0221056	1.023398	1.0246936	1.025986	1.0272633	1.028519	1.0297415	1.0309235	1.0320547	1.0331302	1.0341412	1.0350841	1.0359558	1.0367525	1.0374783	1.0381331	1.0387242	1.0392565	1.0397443	1.0401964	1.0406281
1.0018122	1.0019311	1.002094	1.0022981	1.0025421	1.0028242	1.0031434	1.003499	1.0038903	1.004318	1.0047821	1.005285	1.0058279	1.0064124	1.00704	1.0077125	1.0084325	1.0092007	1.0100204	1.0108892	1.0118113	1.0127841	1.0138105	1.0148844	1.0160081	1.0171758	1.0183843	1.0196303	1.0209047	1.0222048	1.023521	1.0248448	1.0261697	1.0274838	1.0287807	1.030049	1.031279	1.0324647	1.0335954	1.0346664	1.0356703	1.0366011	1.0374608	1.0382468	1.0389612	1.0396076	1.0401925	1.0407274	1.0412211	1.041688
1.0019678	1.0020839	1.002244	1.0024446	1.0026855	1.0029632	1.0032762	1.0036268	1.004012	1.0044327	1.0048901	1.0053853	1.0059205	1.0064963	1.0071156	1.0077801	1.008491	1.0092515	1.0100622	1.0109261	1.0118414	1.0128099	1.0138309	1.0149051	1.0160291	1.0172006	1.0184162	1.0196713	1.0209616	1.0222778	1.0236158	1.0249668	1.0263212	1.0276715	1.0290074	1.0303197	1.0315992	1.0328363	1.0340228	1.0351508	1.0362146	1.0372086	1.0381296	1.0389773	1.0397526	1.0404578	1.041098	1.0416832	1.0422219	1.0427278
1.0021238	1.0022374	1.0023936	1.0025922	1.0028286	1.0031006	1.0034097	1.0037521	1.004132	1.004547	1.0049961	1.0054847	1.0060103	1.0065787	1.0071877	1.007843	1.0085452	1.0092965	1.0100981	1.0109541	1.0118622	1.0128247	1.0138422	1.0149131	1.0160359	1.0172093	1.0184317	1.0196936	1.0209941	1.0223277	1.0236835	1.0250595	1.026443	1.0278252	1.0291996	1.0305536	1.0318793	1.0331669	1.0344077	1.0355934	1.0367174	1.0377735	1.0387585	1.0396692	1.040506	1.0412709	1.0419692	1.0426084	1.0431969	1.043746
1.0022805	1.0023909	1.002544	1.002738	1.00297	1.0032389	1.0035418	1.0038801	1.0042522	1.0046589	1.005102	1.0055822	1.0060993	1.0066574	1.0072587	1.0079037	1.0085961	1.0093367	1.0101287	1.0109749	1.0118752	1.0128303	1.0138421	1.0149075	1.0160301	1.0172032	1.0184264	1.0196952	1.0210056	1.0223517	1.0237262	1.0251237	1.0265334	1.0279465	1.0293562	1.0307516	1.0321213	1.0334587	1.034753	1.0359949	1.0371777	1.0382966	1.0393445	1.0403188	1.0412195	1.0420489	1.0428066	1.0435007	1.0441425	1.0447384
1.0024365	1.0025438	1.0026946	1.0028855	1.0031126	1.003376	1.0036744	1.0040069	1.0043721	1.004773	1.0052067	1.0056779	1.0061867	1.0067354	1.0073267	1.007961	1.0086423	1.0093724	1.010155	1.0109898	1.0118818	1.012828	1.0138316	1.0148922	1.0160097	1.0171809	1.0184052	1.019678	1.0209965	1.022353	1.0237428	1.025159	1.0265929	1.0280361	1.0294783	1.0309124	1.0323259	1.0337106	1.0350558	1.0363545	1.0375954	1.0387768	1.039887	1.0409263	1.0418916	1.0427839	1.043604	1.0443594	1.045055	1.045702
1.0025927	1.002698	1.0028443	1.0030311	1.0032543	1.0035132	1.0038068	1.0041325	1.0044922	1.0048851	1.0053111	1.0057741	1.0062736	1.0068122	1.0073923	1.0080162	1.008687	1.0094057	1.0101767	1.0110004	1.0118805	1.0128175	1.0138123	1.0148655	1.0159776	1.017145	1.0183686	1.0196433	1.0209663	1.0223317	1.0237347	1.0251683	1.0266229	1.0280931	1.0295672	1.0310371	1.0324919	1.0339215	1.0353179	1.0366707	1.0379702	1.0392113	1.0403856	1.0414898	1.0425205	1.043478	1.0443631	1.0451787	1.0459325	1.0466334
1.002747	1.0028503	1.0029944	1.0031778	1.0033972	1.0036516	1.0039393	1.004259	1.0046129	1.0049963	1.0054163	1.0058695	1.006359	1.0068889	1.0074576	1.0080706	1.008728	1.0094361	1.0101941	1.0110071	1.0118746	1.0127996	1.0137851	1.0148284	1.0159328	1.0170951	1.018316	1.0195909	1.0209166	1.0222889	1.0237027	1.0251505	1.0266258	1.028119	1.0296227	1.0311252	1.0326198	1.0340941	1.0355378	1.0369436	1.0383003	1.0396011	1.0408384	1.042009	1.0431063	1.0441284	1.0450786	1.045959	1.0467737	1.0475314
1.0029019	1.0030036	1.0031443	1.0033249	1.0035396	1.00379	1.0040717	1.0043857	1.0047327	1.0051107	1.0055196	1.0059646	1.0064454	1.0069627	1.0075215	1.0081229	1.0087682	1.0094634	1.0102084	1.0110083	1.0118631	1.0127767	1.013749	1.0147831	1.0158788	1.017034	1.0182489	1.0195218	1.0208483	1.022226	1.0236487	1.0251076	1.0265995	1.0281152	1.0296451	1.0311804	1.032711	1.0342264	1.0357181	1.0371749	1.0385869	1.0399472	1.0412469	1.0424806	1.0436442	1.0447339	1.0457518	1.046696	1.0475742	1.0483924
1.0030559	1.0031545	1.0032945	1.0034702	1.0036823	1.0039275	1.0042044	1.0045139	1.0048529	1.0052233	1.005625	1.0060614	1.0065316	1.0070388	1.0075858	1.0081741	1.0088077	1.0094889	1.0102203	1.0110053	1.0118476	1.0127473	1.0137081	1.0147296	1.0158147	1.0169613	1.0181694	1.0194379	1.0207642	1.0221431	1.0235702	1.0250406	1.0265474	1.0280818	1.0296355	1.0311996	1.0327653	1.0343213	1.0358574	1.0373629	1.0388296	1.0402473	1.0416093	1.042907	1.0441372	1.0452938	1.0463783	1.0473903	1.0483336	1.049214
1.0032111	1.0033077	1.0034444	1.0036179	1.003825	1.0040659	1.0043377	1.0046403	1.004973	1.005337	1.0057309	1.0061572	1.006618	1.007114	1.0076499	1.0082251	1.0088459	1.0095133	1.0102313	1.0110012	1.0118283	1.0127137	1.0136601	1.0146681	1.0157412	1.0168777	1.0180773	1.0193397	1.0206623	1.0220402	1.023472	1.0249499	1.0264689	1.0280193	1.0295955	1.0311869	1.032783	1.0343771	1.0359552	1.037509	1.0390269	1.0405022	1.041924	1.0432854	1.044582	1.0458069	1.046959	1.0480396	1.0490487	1.0499942
1.0033644	1.0034598	1.0035937	1.0037639	1.0039685	1.0042044	1.0044719	1.0047683	1.0050943	1.0054506	1.0058357	1.0062538	1.0067043	1.0071888	1.0077132	1.0082765	1.0088836	1.0095365	1.0102404	1.0109951	1.0118067	1.0126762	1.0136079	1.0146025	1.0156606	1.0167843	1.0179746	1.0192283	1.0205458	1.0219216	1.0233542	1.0248369	1.0263644	1.0279298	1.0295256	1.0311404	1.0327684	1.0343955	1.0360138	1.0376129	1.0391824	1.040712	1.0421929	1.043617	1.0449784	1.0462712	1.0474933	1.0486411	1.04972	1.0507311
1.0035168	1.0036104	1.0037426	1.0039096	1.0041108	1.0043435	1.0046061	1.0048962	1.0052167	1.0055649	1.005943	1.0063515	1.0067921	1.007266	1.0077775	1.0083282	1.0089214	1.0095601	1.0102475	1.0109876	1.0117829	1.0126361	1.013551	1.0145293	1.0155746	1.0166842	1.0178617	1.0191056	1.020414	1.0217859	1.0232174	1.0247034	1.0262384	1.027815	1.0294254	1.0310625	1.032717	1.0343776	1.0360328	1.0376757	1.0392938	1.0408762	1.0424153	1.0439008	1.0453278	1.0466874	1.0479772	1.0491972	1.0503441	1.0514241
1.0036683	1.0037603	1.0038909	1.0040556	1.004254	1.0044819	1.0047393	1.0050254	1.0053381	1.005679	1.0060502	1.006449	1.0068808	1.0073442	1.0078425	1.0083807	1.0089599	1.0095835	1.0102557	1.0109795	1.0117571	1.0125937	1.0134919	1.014453	1.015481	1.0165763	1.0177401	1.0189717	1.0202713	1.0216371	1.0230639	1.0245491	1.0260887	1.0276738	1.0292994	1.030956	1.0326331	1.0343225	1.0360136	1.0376978	1.0393623	1.0409958	1.0425909	1.0441374	1.0456268	1.0470533	1.0484136	1.0497024	1.0509207	1.0520691
1.0038196	1.0039105	1.0040389	1.0042008	1.0043957	1.0046206	1.0048738	1.0051533	1.0054609	1.0057966	1.0061579	1.0065486	1.006969	1.0074216	1.0079098	1.0084344	1.0089989	1.0096076	1.0102644	1.01097	1.01173	1.0125495	1.0134298	1.0143738	1.0153829	1.0164617	1.0176101	1.018828	1.0201163	1.021472	1.0228939	1.0243766	1.0259175	1.0275086	1.0291454	1.0308169	1.032517	1.0342342	1.0359582	1.0376798	1.039388	1.0410715	1.0427201	1.0443249	1.0458782	1.0473707	1.0487983	1.0501587	1.051448	1.0526676
1.0039688	1.0040579	1.0041857	1.004345	1.0045375	1.0047588	1.0050077	1.0052835	1.0055847	1.0059127	1.0062673	1.0066489	1.0070593	1.0075018	1.0079767	1.0084883	1.0090395	1.0096323	1.0102719	1.0109618	1.0117047	1.0125054	1.0133662	1.0142907	1.015282	1.0163422	1.017473	1.0186772	1.0199505	1.0212955	1.0227082	1.0241866	1.0257269	1.0273213	1.0289654	1.0306513	1.0323693	1.0341109	1.0358642	1.0376229	1.039372	1.0411028	1.042805	1.0444669	1.0460808	1.0476393	1.0491358	1.0505655	1.0519243	1.0532168
1.0041165	1.004206	1.004331	1.0044895	1.0046785	1.004897	1.0051416	1.0054119	1.0057076	1.0060301	1.0063763	1.0067503	1.0071514	1.007583	1.0080469	1.0085437	1.0090815	1.0096589	1.0102823	1.0109551	1.0116782	1.0124602	1.0133011	1.014206	1.0151777	1.0162193	1.0173314	1.0185175	1.0197759	1.0211076	1.0225102	1.0239805	1.025517	1.0271128	1.028762	1.0304582	1.0321916	1.0339547	1.0357364	1.0375283	1.039316	1.0410913	1.0428433	1.0445604	1.0462344	1.0478572	1.0494211	1.0509204	1.0523533	1.0537163
1.0042632	1.0043502	1.0044755	1.0046319	1.0048196	1.0050335	1.0052761	1.0055407	1.0058317	1.0061468	1.0064868	1.0068518	1.0072439	1.0076641	1.0081165	1.0086023	1.0091248	1.0096877	1.0102943	1.0109484	1.0116534	1.0124152	1.013236	1.0141213	1.0150715	1.016093	1.0171851	1.0183527	1.0195931	1.0209094	1.0222996	1.0237616	1.025291	1.0268848	1.0285366	1.0302399	1.0319868	1.0337684	1.0355748	1.0373956	1.0392207	1.0410374	1.0428375	1.0446092	1.0463412	1.048025	1.0496557	1.0512252	1.0527287	1.0541651
1.0044067	1.0044953	1.0046188	1.0047741	1.0049591	1.0051707	1.0054086	1.0056697	1.005956	1.0062639	1.006597	1.0069544	1.0073373	1.0077485	1.0081887	1.0086615	1.0091696	1.0097181	1.0103078	1.0109442	1.0116313	1.0123723	1.0131724	1.014036	1.0149648	1.0159643	1.0170358	1.0181823	1.019404	1.0207033	1.022078	1.0235269	1.025049	1.0266376	1.0282897	1.0299975	1.0317537	1.0335515	1.0353794	1.0372273	1.0390855	1.0409431	1.042788	1.04461	1.0463989	1.0481458	1.0498403	1.0514778	1.0530534	1.0545628
1.0045493	1.0046376	1.0047605	1.0049143	1.0050979	1.0053068	1.0055408	1.005799	1.00608	1.0063835	1.0067086	1.0070581	1.0074333	1.0078332	1.0082624	1.0087224	1.0092179	1.0097498	1.0103233	1.0109421	1.0116091	1.012331	1.0131096	1.0139514	1.0148581	1.0158345	1.0168842	1.0180081	1.0192095	1.0204895	1.0218475	1.0232822	1.0247923	1.0263748	1.0280223	1.0297323	1.0314972	1.0333056	1.0351518	1.0370259	1.0389146	1.0408088	1.042696	1.0445672	1.0464107	1.0482157	1.0499756	1.0516809	1.0533267	1.0549105
1.0046884	1.0047774	1.0049001	1.0050539	1.0052342	1.0054414	1.0056733	1.0059268	1.0062035	1.0065005	1.0068202	1.0071628	1.0075288	1.0079198	1.0083388	1.0087857	1.0092673	1.0097849	1.0103419	1.0109422	1.0115908	1.0122921	1.0130491	1.013868	1.0147516	1.0157049	1.0167304	1.017832	1.019012	1.0202696	1.0216098	1.0230285	1.0245242	1.0260962	1.0277394	1.029447	1.0312145	1.0330334	1.0348951	1.0367885	1.0387062	1.0406343	1.0425626	1.0444806	1.0463747	1.0482397	1.0500615	1.0518336	1.0535486	1.0552042
1.0048271	1.0049154	1.005038	1.0051904	1.0053704	1.0055757	1.005804	1.0060544	1.0063256	1.0066189	1.0069326	1.0072678	1.0076255	1.0080062	1.008415	1.0088524	1.0093199	1.0098218	1.0103625	1.010945	1.0115752	1.0122554	1.0129911	1.013787	1.0146481	1.0155764	1.0165769	1.0176544	1.0188103	1.0200466	1.0213649	1.0227643	1.0242445	1.0258048	1.0274384	1.0291423	1.0309111	1.0327368	1.0346088	1.0365225	1.0384641	1.0404239	1.0423888	1.0443499	1.0462954	1.0482144	1.0500976	1.0519351	1.0537199	1.0554475
1.0049618	1.0050516	1.0051728	1.0053257	1.0055033	1.0057077	1.0059339	1.0061811	1.0064489	1.0067371	1.0070441	1.0073739	1.0077235	1.0080961	1.0084937	1.0089184	1.0093743	1.0098621	1.0103865	1.0109526	1.011563	1.0122222	1.0129365	1.0137091	1.0145452	1.0154489	1.0164248	1.0174769	1.0186074	1.0198201	1.0211154	1.0224953	1.0239568	1.0255011	1.0271235	1.028821	1.0305862	1.0324143	1.0342978	1.0362253	1.0381888	1.0401758	1.042176	1.0441791	1.046171	1.048144	1.0500846	1.0519863	1.0538392	1.0556389
1.0050937	1.0051836	1.0053066	1.005458	1.005635	1.005837	1.0060613	1.0063059	1.0065706	1.0068538	1.0071579	1.0074793	1.0078219	1.0081872	1.0085745	1.0089885	1.0094314	1.0099047	1.0104135	1.0109625	1.011553	1.0121932	1.0128853	1.0136338	1.0144466	1.0153244	1.0162737	1.0172999	1.0184046	1.019592	1.0208622	1.0222188	1.0236607	1.0251873	1.0267957	1.0284839	1.0302438	1.0320725	1.0339603	1.0359004	1.0378808	1.039893	1.0419259	1.0439663	1.0460035	1.0480262	1.050026	1.0519898	1.0539099	1.0557798
1.0052218	1.0053124	1.0054351	1.0055869	1.0057645	1.0059646	1.0061868	1.0064299	1.006691	1.0069704	1.0072693	1.0075855	1.0079213	1.0082778	1.0086565	1.0090605	1.0094899	1.0099508	1.0104444	1.0109758	1.0115488	1.0121683	1.0128375	1.0135642	1.0143514	1.0152041	1.0161271	1.0171255	1.018203	1.0193624	1.0206076	1.0219395	1.0233593	1.0248653	1.0264573	1.0281327	1.029885	1.0317099	1.0336012	1.0355482	1.037545	1.0395783	1.0416385	1.043715	1.0457945	1.0478666	1.0499194	1.0519428	1.0539289	1.055869
1.0053473	1.0054388	1.0055624	1.0057143	1.0058916	1.0060915	1.0063117	1.0065522	1.0068104	1.0070866	1.0073806	1.0076913	1.0080203	1.0083686	1.0087395	1.0091332	1.0095518	1.0099994	1.0104784	1.0109934	1.0115489	1.0121472	1.0127958	1.0134983	1.0142605	1.0150876	1.0159836	1.0169541	1.0180029	1.0191348	1.0203527	1.0216585	1.0230532	1.0245377	1.0261099	1.0277696	1.0295107	1.0313289	1.0332204	1.0351734	1.037181	1.039233	1.0413183	1.0434269	1.0455455	1.047663	1.0497677	1.0518504	1.0538993	1.0559081
1.0054685	1.0055615	1.0056866	1.0058386	1.0060154	1.0062145	1.0064344	1.0066724	1.0069284	1.0072008	1.0074908	1.0077966	1.0081208	1.0084631	1.0088245	1.009208	1.0096159	1.0100508	1.0105158	1.0110147	1.0115517	1.0121312	1.0127584	1.0134376	1.0141747	1.0149753	1.0158443	1.0167863	1.0178059	1.0189093	1.0200981	1.021375	1.0227436	1.0242044	1.0257558	1.0273963	1.0291244	1.0309348	1.0328201	1.0347757	1.0367913	1.0388583	1.040966	1.0431029	1.0452573	1.0474184	1.0495728	1.0517111	1.0538213	1.055897
1.0055848	1.0056809	1.0058061	1.0059587	1.0061362	1.0063338	1.0065533	1.0067902	1.0070446	1.0073143	1.0076003	1.007902	1.0082202	1.0085553	1.0089096	1.0092845	1.0096812	1.0101047	1.0105563	1.0110393	1.0115602	1.0121201	1.0127263	1.0133817	1.0140948	1.0148693	1.0157105	1.0166242	1.0176151	1.0186874	1.0198457	1.0210943	1.0224344	1.0238681	1.0253952	1.0270157	1.0287275	1.0305238	1.0324032	1.0343587	1.0363787	1.038456	1.0405823	1.0427449	1.0449322	1.0471336	1.0493342	1.051527	1.0536988	1.0558378
1.0056981	1.0057952	1.0059228	1.006075	1.0062537	1.0064512	1.0066705	1.0069059	1.0071571	1.0074255	1.0077085	1.0080063	1.0083195	1.0086489	1.0089967	1.0093629	1.0097506	1.0101618	1.0106007	1.011069	1.0115716	1.0121138	1.0126998	1.0133339	1.0140225	1.0147702	1.0155836	1.0164672	1.0174283	1.0184704	1.0195978	1.0208156	1.0221263	1.0235316	1.0250332	1.0266297	1.0283216	1.0301039	1.0319723	1.0339217	1.0359432	1.0380301	1.0401706	1.0423553	1.0445731	1.0468096	1.0490562	1.0512991	1.0535278	1.0557319
1.0058051	1.0059053	1.0060335	1.0061884	1.0063666	1.0065647	1.0067824	1.0070184	1.0072685	1.0075347	1.0078151	1.008109	1.0084182	1.008742	1.009084	1.0094426	1.0098199	1.0102222	1.0106479	1.0111024	1.0115894	1.0121139	1.0126791	1.0132915	1.0139558	1.0146779	1.0154634	1.0163182	1.0172489	1.0182583	1.0193554	1.02054	1.0218195	1.0231947	1.0246686	1.0262407	1.0279092	1.0296731	1.031529	1.0334705	1.0354897	1.0375807	1.0397326	1.0419362	1.0441793	1.0464501	1.0487381	1.051029	1.0533135	1.0555785
1.0059097	1.0060104	1.0061415	1.0062972	1.0064753	1.0066755	1.0068928	1.0071273	1.0073769	1.0076412	1.0079193	1.008211	1.0085164	1.0088359	1.0091705	1.0095221	1.009893	1.0102843	1.0106983	1.0111393	1.011612	1.0121186	1.0126647	1.0132557	1.0138966	1.0145929	1.0153513	1.0161768	1.0170766	1.0180547	1.0191177	1.0202705	1.0215168	1.0228614	1.0243057	1.0258489	1.0274932	1.0292363	1.0310751	1.0330048	1.0350187	1.0371106	1.0392705	1.04149	1.0437572	1.0460579	1.0483822	1.0507199	1.0530558	1.0553812
1.0060073	1.006112	1.0062433	1.0064006	1.0065806	1.0067801	1.0069991	1.0072328	1.0074822	1.0077455	1.0080222	1.0083103	1.008612	1.0089282	1.0092576	1.0096033	1.0099657	1.010348	1.0107515	1.0111804	1.0116385	1.0121294	1.0126575	1.0132265	1.013845	1.014516	1.0152477	1.016044	1.0169127	1.0178595	1.0188887	1.0200081	1.021221	1.0225321	1.0239438	1.0254571	1.0270748	1.0287945	1.0306141	1.0325278	1.0345348	1.0366241	1.0387882	1.0410181	1.0433035	1.0456325	1.0479912	1.0503714	1.0527577	1.05514
1.0060997	1.0062066	1.0063412	1.0064998	1.006681	1.0068823	1.0071008	1.0073345	1.0075834	1.0078465	1.0081209	1.0084084	1.0087081	1.0090194	1.0093449	1.0096846	1.0100405	1.0104134	1.0108083	1.0112265	1.0116706	1.0121448	1.012654	1.0132052	1.0138006	1.0144483	1.0151522	1.0159199	1.0167575	1.0176723	1.0186685	1.0197535	1.0209323	1.0222081	1.0235869	1.0250688	1.0266569	1.0283493	1.0301456	1.0320439	1.0340374	1.0361212	1.0382853	1.0405244	1.0428245	1.045177	1.0475678	1.049987	1.0524199	1.0548568
1.0061889	1.0062964	1.0064328	1.0065936	1.0067762	1.0069784	1.0071977	1.0074325	1.0076818	1.0079434	1.0082173	1.0085033	1.0088001	1.0091099	1.0094316	1.009766	1.0101156	1.0104818	1.0108671	1.011274	1.0117067	1.012166	1.0126597	1.0131903	1.013765	1.0143886	1.0150658	1.0158067	1.0166132	1.017496	1.0184587	1.0195093	1.0206515	1.0218923	1.0232358	1.0246841	1.0262408	1.0279044	1.0296763	1.0315536	1.0335319	1.0356058	1.0377679	1.0400094	1.0423226	1.0446941	1.0471137	1.0495675	1.0520452	1.054534
1.0062693	1.0063812	1.0065198	1.006683	1.0068669	1.0070711	1.0072907	1.007526	1.0077746	1.0080366	1.0083107	1.0085949	1.0088917	1.0091984	1.0095161	1.0098474	1.0101918	1.0105515	1.0109288	1.0113255	1.0117463	1.0121927	1.0126699	1.0131845	1.013738	1.0143385	1.0149904	1.0157032	1.0164801	1.0173305	1.0182601	1.0192748	1.0203818	1.0215862	1.022893	1.0243073	1.0258298	1.0274628	1.0292064	1.0310597	1.0330193	1.0350801	1.0372365	1.0394788	1.0417993	1.0441861	1.0466309	1.0491168	1.0516349	1.0541714
1.006346	1.0064594	1.0066006	1.0067652	1.0069512	1.0071563	1.0073781	1.0076145	1.0078652	1.0081263	1.008401	1.0086848	1.0089802	1.0092854	1.0096009	1.0099281	1.0102684	1.0106224	1.0109925	1.0113809	1.0117903	1.0122253	1.0126874	1.013185	1.0137192	1.0142971	1.0149255	1.0156105	1.0163592	1.0171769	1.018073	1.0190537	1.0201234	1.0212911	1.0225606	1.0239371	1.0254242	1.027025	1.0287387	1.0305654	1.0325029	1.0345479	1.0366933	1.038932	1.0412582	1.0436571	1.0461211	1.0486375	1.0511929	1.0537759
1.0064152	1.0065322	1.0066764	1.0068426	1.007031	1.0072372	1.0074614	1.007698	1.0079492	1.0082123	1.0084869	1.0087706	1.009065	1.0093691	1.0096841	1.0100081	1.0103443	1.0106939	1.0110582	1.0114386	1.0118386	1.0122617	1.0127121	1.0131924	1.0137087	1.0142663	1.0148716	1.0155303	1.0162497	1.0170369	1.0178995	1.018844	1.0198781	1.0210084	1.0222398	1.0235777	1.0250288	1.0265946	1.0282754	1.0300723	1.0319853	1.034011	1.0361414	1.0383757	1.0407	1.0431082	1.0455892	1.0481304	1.0507202	1.0533458
1.0064799	1.0065988	1.0067447	1.0069138	1.007104	1.0073122	1.0075374	1.007776	1.0080289	1.008293	1.0085676	1.0088525	1.009147	1.0094507	1.009764	1.0100873	1.0104207	1.0107661	1.0111248	1.0114993	1.011891	1.0123037	1.0127414	1.0132067	1.013707	1.0142438	1.0148274	1.0154612	1.0161537	1.0169104	1.0177405	1.0186507	1.019647	1.0207398	1.0219312	1.0232319	1.024644	1.026172	1.0278192	1.0295845	1.0314701	1.0334718	1.035587	1.0378091	1.0401311	1.0425438	1.045038	1.0475999	1.0502195	1.0528843
1.006537	1.0066589	1.0068077	1.0069786	1.007172	1.007381	1.0076088	1.0078493	1.0081029	1.0083693	1.0086446	1.008931	1.0092251	1.0095291	1.0098423	1.0101639	1.0104961	1.0108395	1.0111934	1.011562	1.0119478	1.012351	1.0127772	1.0132304	1.0137126	1.0142335	1.0147953	1.0154053	1.0160702	1.0167977	1.0175953	1.0184712	1.0194323	1.0204854	1.0216398	1.0228996	1.0242723	1.0257617	1.0273713	1.0291041	1.0309582	1.0329351	1.0350287	1.0372368	1.0395515	1.0419661	1.0444678	1.0470482	1.049695	1.0523952
1.0065877	1.0067127	1.006864	1.0070374	1.0072318	1.0074444	1.0076741	1.0079163	1.0081722	1.0084392	1.0087166	1.0090042	1.0092998	1.0096041	1.0099183	1.0102396	1.0105697	1.010911	1.0112633	1.0116268	1.0120059	1.0124017	1.0128189	1.0132604	1.0137292	1.0142318	1.0147741	1.0153615	1.0160004	1.016701	1.0174667	1.0183086	1.0192335	1.0202488	1.0213643	1.0225844	1.0239167	1.0253657	1.0269372	1.0286331	1.0304538	1.032402	1.0344737	1.0366632	1.0389675	1.041377	1.0438845	1.0464783	1.0491483	1.0518801
1.0066308	1.0067587	1.0069133	1.00709	1.0072868	1.0075012	1.0077317	1.0079768	1.008235	1.008504	1.0087833	1.009072	1.0093696	1.0096767	1.0099907	1.0103124	1.0106435	1.0109831	1.0113331	1.0116934	1.0120676	1.0124578	1.0128664	1.0132958	1.0137533	1.0142407	1.0147638	1.0153303	1.0159461	1.0166185	1.0173553	1.0181642	1.0190539	1.0200309	1.0211071	1.0222855	1.023577	1.0249854	1.0265166	1.0281749	1.0299606	1.0318761	1.0339203	1.0360891	1.0383788	1.0407816	1.0432904	1.0458945	1.0485827	1.0513424
1.0066677	1.0067991	1.006956	1.0071344	1.007334	1.007552	1.0077842	1.0080308	1.0082916	1.0085636	1.0088445	1.0091356	1.0094354	1.009744	1.0100592	1.010383	1.0107144	1.0110542	1.0114028	1.0117623	1.0121328	1.0125177	1.0129185	1.0133404	1.0137845	1.0142585	1.0147661	1.0153128	1.0159056	1.0165522	1.0172595	1.0180366	1.0188913	1.019832	1.0208685	1.0220078	1.0232561	1.024623	1.0261134	1.027731	1.0294797	1.0313613	1.0333753	1.0355203	1.0377908	1.0401835	1.042688	1.0452985	1.0480014	1.0507859
1.006698	1.0068334	1.0069917	1.0071734	1.0073751	1.0075942	1.0078303	1.0080788	1.008342	1.008616	1.0089009	1.0091949	1.0094969	1.009807	1.010125	1.0104502	1.0107836	1.0111237	1.011473	1.0118308	1.0121994	1.0125804	1.0129768	1.0133901	1.0138258	1.0142863	1.0147791	1.0153077	1.0158802	1.0165014	1.0171821	1.0179285	1.01875	1.0196548	1.0206516	1.0217506	1.0229577	1.0242811	1.0257279	1.0273043	1.0290146	1.0308583	1.0328403	1.0349585	1.0372078	1.039585	1.0420834	1.0446935	1.0474081	1.0502125
1.0067215	1.0068593	1.0070201	1.0072044	1.0074093	1.0076315	1.0078692	1.0081211	1.0083861	1.0086632	1.0089504	1.0092465	1.0095514	1.0098653	1.010187	1.0105153	1.0108496	1.0111915	1.011542	1.0119007	1.0122683	1.012647	1.0130384	1.0134474	1.0138739	1.0143249	1.014804	1.0153162	1.0158682	1.0164678	1.0171224	1.017841	1.0186291	1.0194985	1.0204575	1.021516	1.0226815	1.0239613	1.025366	1.0268984	1.0285674	1.030374	1.0323201	1.034406	1.0366312	1.0389894	1.0414776	1.0440856	1.0468062	1.0496265
1.0067376	1.0068773	1.0070422	1.0072294	1.0074363	1.0076604	1.0079017	1.0081547	1.0084232	1.0087031	1.0089936	1.0092939	1.0096028	1.0099193	1.010244	1.0105753	1.0109138	1.0112596	1.0116102	1.0119694	1.0123382	1.012716	1.0131047	1.0135092	1.0139303	1.0143714	1.0148392	1.0153383	1.0158732	1.0164517	1.0170825	1.0177724	1.0185299	1.019365	1.0202867	1.0213059	1.0224288	1.0236664	1.0250272	1.0265167	1.0281417	1.0299077	1.0318158	1.0338687	1.0360655	1.0384017	1.0408746	1.043477	1.0461982	1.0490316
1.0067484	1.0068904	1.0070577	1.0072461	1.0074552	1.0076814	1.0079256	1.0081828	1.008454	1.0087367	1.0090313	1.0093346	1.009647	1.0099685	1.0102966	1.0106324	1.0109736	1.011322	1.0116777	1.0120399	1.0124094	1.0127875	1.0131768	1.0135767	1.0139924	1.0144292	1.0148865	1.0153717	1.0158918	1.0164524	1.0170592	1.0177232	1.0184522	1.0192547	1.0201406	1.0211207	1.022203	1.0233977	1.0247133	1.026158	1.0277402	1.0294629	1.0313315	1.0333478	1.0355144	1.037825	1.0402788	1.0428699	1.0455918	1.0484316
1.0067513	1.0068958	1.0070653	1.0072571	1.0074681	1.0076975	1.0079432	1.0082046	1.008478	1.0087649	1.0090615	1.0093697	1.0096853	1.0100116	1.0103452	1.0106848	1.0110316	1.011384	1.0117432	1.0121094	1.012481	1.0128609	1.0132511	1.0136505	1.0140642	1.0144932	1.0149444	1.0154198	1.0159256	1.0164695	1.0170566	1.0176965	1.0183977	1.0191691	1.020021	1.0209624	1.0220045	1.0231571	1.0244284	1.0258284	1.0273656	1.029044	1.0308714	1.0328487	1.0349797	1.0372632	1.0396942	1.0422716	1.0449858	1.0478295
1.006748	1.0068946	1.0070665	1.0072603	1.0074736	1.007705	1.0079541	1.0082178	1.0084951	1.0087842	1.0090864	1.0093977	1.0097189	1.0100487	1.0103877	1.0107334	1.0110854	1.0114436	1.0118072	1.0121775	1.0125548	1.0129381	1.0133282	1.0137299	1.0141416	1.0145683	1.015013	1.0154798	1.0159752	1.0165033	1.0170727	1.0176911	1.0183654	1.019109	1.0199267	1.0208322	1.0218349	1.022946	1.0241734	1.0255281	1.0270193	1.0286528	1.0304362	1.0323726	1.0344669	1.0367181	1.039123	1.041683	1.0443869	1.0472298
1.0067366	1.006886	1.0070609	1.0072564	1.0074728	1.0077069	1.0079582	1.0082242	1.0085049	1.0087981	1.009104	1.0094197	1.0097461	1.0100813	1.0104241	1.0107759	1.011134	1.0114986	1.0118692	1.0122457	1.0126268	1.0130152	1.0134093	1.0138128	1.0142256	1.0146512	1.0150923	1.0155532	1.0160387	1.0165541	1.0171086	1.0177076	1.0183587	1.0190736	1.0198611	1.0207313	1.0216955	1.0227653	1.0239494	1.0252602	1.0267047	1.0282928	1.0300305	1.031925	1.0339794	1.0361953	1.0385721	1.0411075	1.0437986	1.0466361
1.0067194	1.0068717	1.0070479	1.0072459	1.0074644	1.0077008	1.0079548	1.008224	1.0085077	1.0088043	1.0091133	1.0094346	1.009766	1.0101067	1.0104564	1.0108141	1.0111789	1.0115505	1.0119284	1.0123115	1.012699	1.0130934	1.0134928	1.0138996	1.0143151	1.0147411	1.0151811	1.0156376	1.0161166	1.0166233	1.0171627	1.0177445	1.0183755	1.0190647	1.0198231	1.020662	1.0215893	1.0226184	1.0237606	1.0250256	1.0264236	1.0279654	1.0296575	1.0315078	1.0335201	1.035698	1.0380433	1.0405531	1.0432254	1.0460535
1.0066968	1.00685	1.0070283	1.0072286	1.0074486	1.0076879	1.0079443	1.0082163	1.0085036	1.0088048	1.0091182	1.0094441	1.0097811	1.0101278	1.010483	1.0108482	1.0112209	1.0115988	1.0119845	1.0123752	1.0127709	1.0131721	1.0135788	1.013991	1.0144101	1.0148395	1.0152804	1.0157347	1.0162088	1.0167068	1.0172367	1.0178037	1.0184158	1.0190827	1.0198148	1.0206214	1.0215135	1.0225056	1.0236058	1.0248264	1.0261792	1.0276735	1.0293193	1.0311227	1.0330926	1.0352302	1.0375406	1.0400212	1.0426707	1.0454861
1.006666	1.0068225	1.0070019	1.0072051	1.0074271	1.0076689	1.0079272	1.0082018	1.0084919	1.0087969	1.0091151	1.0094458	1.0097884	1.0101416	1.0105047	1.0108765	1.0112566	1.0116445	1.0120381	1.0124378	1.0128423	1.0132524	1.0136666	1.0140867	1.0145123	1.0149453	1.0153878	1.0158433	1.0163157	1.0168095	1.0173312	1.0178846	1.018481	1.0191284	1.0198352	1.0206139	1.0214736	1.0224276	1.0234878	1.0246661	1.025973	1.0274204	1.0290188	1.030776	1.0327001	1.0347959	1.0370667	1.0395157	1.0421405	1.0449373
1.0066308	1.006789	1.0069709	1.0071741	1.0073993	1.0076421	1.0079038	1.008181	1.0084741	1.0087835	1.0091059	1.0094409	1.0097893	1.0101496	1.0105199	1.0109	1.0112885	1.011685	1.0120881	1.0124974	1.0129125	1.0133325	1.0137568	1.0141846	1.0146178	1.0150583	1.0155054	1.0159638	1.016437	1.0169283	1.0174419	1.0179876	1.0185716	1.0192001	1.0198857	1.0206381	1.021468	1.0223874	1.0234082	1.024544	1.0258077	1.027208	1.0287592	1.0304688	1.0323453	1.034397	1.0366288	1.0390416	1.0416365	1.0444124
1.0065898	1.0067492	1.0069331	1.007138	1.0073632	1.0076095	1.0078726	1.0081537	1.0084502	1.0087631	1.0090905	1.0094306	1.0097847	1.010151	1.0105295	1.0109173	1.0113158	1.0117209	1.0121351	1.0125549	1.0129809	1.0134121	1.0138458	1.0142854	1.0147284	1.0151769	1.0156325	1.0160956	1.0165713	1.0170617	1.0175742	1.018113	1.0186847	1.0192996	1.0199667	1.0206943	1.0214967	1.0223838	1.0233693	1.0244648	1.0256851	1.0270399	1.0285419	1.0302032	1.0320337	1.0340401	1.0362273	1.0386021	1.0411652	1.0439153
1.0065435	1.0067046	1.0068891	1.0070957	1.0073235	1.0075709	1.0078366	1.0081201	1.0084193	1.0087358	1.0090666	1.0094141	1.0097743	1.0101473	1.0105333	1.0109302	1.0113379	1.0117545	1.012179	1.0126114	1.0130476	1.0134909	1.0139371	1.0143888	1.0148437	1.0153018	1.0157667	1.0162377	1.0167187	1.0172117	1.017724	1.018258	1.0188231	1.0194268	1.0200766	1.0207856	1.0215615	1.022419	1.0233706	1.0244273	1.0256044	1.0269159	1.0283713	1.0299848	1.0317659	1.0337244	1.0358679	1.0382016	1.0407284	1.0434502
1.0064918	1.006653	1.0068403	1.0070478	1.0072768	1.0075264	1.0077935	1.0080798	1.0083829	1.008703	1.0090386	1.0093905	1.0097564	1.0101372	1.0105317	1.0109372	1.0113542	1.0117824	1.0122188	1.012663	1.0131135	1.0135695	1.0140301	1.0144947	1.0149617	1.0154338	1.0159086	1.01639	1.0168785	1.0173774	1.0178919	1.018426	1.0189857	1.019582	1.0202185	1.0209076	1.0216634	1.022494	1.0234132	1.0244336	1.0255708	1.0268377	1.0282482	1.0298139	1.0315472	1.0334574	1.035555	1.0378448	1.0403337	1.0430223
1.0064361	1.0065985	1.0067856	1.0069945	1.0072256	1.0074751	1.0077448	1.0080335	1.0083395	1.008663	1.0090041	1.0093613	1.0097337	1.0101225	1.0105243	1.0109394	1.0113674	1.0118061	1.0122553	1.0127124	1.0131773	1.0136477	1.014123	1.0146027	1.0150852	1.0155691	1.0160587	1.016551	1.0170503	1.0175582	1.0180773	1.018614	1.0191739	1.0197624	1.0203902	1.0210667	1.021801	1.0226076	1.0234977	1.0244863	1.0255846	1.02681	1.0281752	1.0296935	1.0313774	1.0332396	1.0352895	1.0375348	1.0399817	1.0426351
1.0063751	1.0065393	1.0067266	1.006937	1.0071677	1.00742	1.007691	1.0079824	1.0082911	1.0086187	1.0089644	1.0093259	1.0097057	1.0101018	1.0105118	1.0109369	1.0113751	1.0118257	1.0122869	1.0127583	1.0132385	1.0137242	1.014216	1.0147117	1.0152097	1.0157121	1.016216	1.0167226	1.0172343	1.017752	1.0182807	1.0188228	1.0193828	1.0199707	1.0205922	1.0212579	1.0219773	1.0227625	1.0236272	1.0245835	1.0256464	1.0268332	1.0281534	1.0296259	1.0312622	1.0330752	1.0350766	1.0372761	1.0396801	1.042294
1.0063112	1.0064758	1.0066632	1.0068747	1.0071065	1.0073596	1.0076329	1.0079249	1.0082386	1.0085695	1.0089185	1.0092865	1.009672	1.0100758	1.0104941	1.0109293	1.011379	1.0118421	1.0123166	1.0128034	1.0132974	1.0138005	1.0143086	1.0148224	1.0153385	1.0158579	1.0163796	1.0169035	1.0174303	1.0179622	1.0185013	1.0190508	1.0196174	1.0202072	1.0208241	1.0214825	1.02219	1.0229576	1.0237992	1.0247288	1.025759	1.0269064	1.0281867	1.0296147	1.0312024	1.0329666	1.0349191	1.0370696	1.0394301	1.0420026
1.0062433	1.0064087	1.0065967	1.0068088	1.0070409	1.0072954	1.0075699	1.007865	1.0081785	1.0085136	1.0088677	1.0092415	1.0096337	1.0100436	1.0104724	1.0109177	1.0113777	1.0118535	1.0123427	1.012844	1.0133551	1.0138757	1.014402	1.0149342	1.0154705	1.0160086	1.0165502	1.0170915	1.0176369	1.0181843	1.0187384	1.019299	1.0198745	1.0204674	1.0210872	1.0217409	1.0224392	1.0231934	1.0240157	1.0249205	1.0259227	1.0270349	1.028276	1.0296596	1.0312024	1.0329187	1.0348212	1.0369238	1.0392358	1.0417663
1.006173	1.0063381	1.0065273	1.0067383	1.0069711	1.007227	1.0075029	1.0077991	1.0081164	1.0084541	1.0088125	1.0091908	1.0095894	1.0100079	1.0104449	1.0109009	1.0113728	1.0118611	1.0123651	1.012882	1.0134102	1.0139486	1.0144951	1.015047	1.015604	1.0161641	1.0167258	1.0172892	1.0178539	1.0184206	1.01899	1.0195674	1.0201533	1.0207558	1.021379	1.0220336	1.0227267	1.0234708	1.0242785	1.025161	1.0261353	1.027217	1.0284214	1.0297633	1.0312611	1.032931	1.034785	1.0368388	1.0391021	1.0415866
1.0061004	1.0062658	1.0064539	1.006666	1.0068997	1.0071542	1.0074313	1.0077302	1.0080484	1.0083903	1.008753	1.0091377	1.0095422	1.0099677	1.0104138	1.0108798	1.0113652	1.0118662	1.0123848	1.0129175	1.0134636	1.01402	1.0145867	1.0151612	1.0157399	1.0163219	1.0169078	1.0174936	1.0180805	1.0186683	1.0192584	1.0198528	1.0204538	1.0210682	1.0217001	1.0223589	1.0230503	1.0237885	1.0245835	1.0254501	1.0264014	1.0274539	1.0286238	1.0299294	1.0313834	1.0330074	1.0348116	1.0368173	1.0390326	1.0414699
1.0060261	1.0061908	1.0063788	1.0065905	1.0068243	1.0070798	1.0073577	1.0076575	1.0079793	1.0083238	1.0086904	1.0090793	1.009491	1.0099242	1.0103787	1.0108547	1.0113513	1.0118668	1.0124011	1.0129504	1.0135152	1.0140916	1.0146799	1.0152764	1.0158786	1.0164863	1.0170953	1.0177068	1.0183178	1.01893	1.0195417	1.0201567	1.020777	1.0214058	1.0220494	1.0227166	1.0234114	1.0241468	1.0249344	1.0257877	1.0267202	1.0277478	1.0288874	1.0301565	1.0315707	1.0331495	1.0349083	1.0368644	1.0390302	1.0414206
1.0059506	1.0061146	1.0063022	1.0065126	1.0067476	1.0070031	1.007281	1.0075831	1.0079067	1.008254	1.0086238	1.009018	1.0094362	1.0098773	1.0103413	1.0108274	1.011335	1.0118655	1.012415	1.0129817	1.0135648	1.0141623	1.0147718	1.0153916	1.0160179	1.0166517	1.0172873	1.0179253	1.0185634	1.0192007	1.0198396	1.0204788	1.0211205	1.0217686	1.0224288	1.0231049	1.0238085	1.0245464	1.0253305	1.0261744	1.0270916	1.0280981	1.0292109	1.030446	1.0318234	1.0333595	1.0350733	1.0369805	1.0390981	1.0414395
1.0058732	1.0060375	1.0062257	1.0064355	1.0066683	1.0069244	1.0072031	1.0075053	1.0078316	1.0081819	1.0085559	1.0089548	1.0093787	1.0098264	1.0103002	1.0107974	1.0113182	1.011861	1.0124264	1.0130109	1.0136133	1.0142311	1.014864	1.0155085	1.0161604	1.0168205	1.0174845	1.0181508	1.0188184	1.0194852	1.0201504	1.0208163	1.0214826	1.0221539	1.0228328	1.0235256	1.0242403	1.024985	1.0257695	1.026609	1.027516	1.0285051	1.029594	1.0308007	1.0321429	1.0336407	1.0353101	1.0371703	1.0392394	1.041532
1.0057973	1.0059608	1.0061463	1.0063556	1.0065889	1.0068445	1.0071241	1.0074275	1.0077549	1.0081074	1.0084854	1.0088892	1.0093184	1.0097752	1.010257	1.0107645	1.0112972	1.0118556	1.0124351	1.0130374	1.0136604	1.0143002	1.0149554	1.015625	1.0163044	1.0169929	1.0176861	1.0183824	1.0190811	1.0197787	1.0204756	1.0211703	1.0218655	1.0225617	1.0232651	1.0239767	1.0247065	1.0254622	1.0262532	1.0270919	1.0279926	1.0289692	1.0300392	1.0312213	1.0325325	1.033992	1.0356205	1.0374362	1.0394559	1.0416996
1.0057211	1.0058824	1.0060678	1.0062767	1.006509	1.0067642	1.0070444	1.0073478	1.0076772	1.0080317	1.0084132	1.008822	1.0092572	1.0097209	1.0102123	1.0107296	1.0112756	1.0118473	1.0124427	1.0130628	1.0137048	1.0143685	1.0150484	1.0157423	1.0164498	1.0171679	1.0178926	1.0186214	1.0193517	1.0200824	1.0208118	1.02154	1.0222661	1.022993	1.0237215	1.0244579	1.0252081	1.0259784	1.0267788	1.0276228	1.0285207	1.0294905	1.0305461	1.0317068	1.0329897	1.0344164	1.0360065	1.0377791	1.0397536	1.0419476
1.0056471	1.0058069	1.0059909	1.006199	1.0064291	1.0066848	1.0069644	1.0072693	1.0075984	1.0079561	1.008341	1.0087535	1.0091949	1.0096666	1.0101656	1.0106947	1.0112513	1.0118374	1.0124499	1.0130883	1.01375	1.0144354	1.0151398	1.0158621	1.0165981	1.0173457	1.0181028	1.0188649	1.0196301	1.0203965	1.0211617	1.0219245	1.0226845	1.0234442	1.024202	1.0249674	1.025741	1.0265323	1.0273485	1.0282007	1.0291026	1.0300678	1.0311143	1.0322572	1.0335176	1.0349135	1.0364692	1.0382007	1.0401307	1.0422777
1.0055739	1.0057335	1.0059156	1.0061221	1.0063508	1.0066057	1.0068847	1.0071902	1.0075217	1.007881	1.0082686	1.0086863	1.0091332	1.0096108	1.0101187	1.010658	1.0112271	1.0118276	1.0124558	1.0131129	1.0137959	1.0145037	1.0152321	1.0159816	1.0167475	1.0175278	1.0183172	1.0191143	1.0199151	1.0207185	1.0215214	1.0223223	1.0231197	1.0239159	1.0247086	1.0255048	1.0263071	1.0271219	1.0279573	1.0288241	1.0297347	1.0307014	1.0317426	1.0328743	1.0341152	1.0354874	1.0370089	1.0387038	1.0405909	1.0426928
1.0055033	1.0056609	1.0058424	1.0060465	1.0062753	1.0065284	1.0068071	1.007112	1.0074451	1.0078053	1.0081975	1.008618	1.0090709	1.0095552	1.0100721	1.0106213	1.0112025	1.0118165	1.0124613	1.0131375	1.0138404	1.0145711	1.0153261	1.0161031	1.0168992	1.0177101	1.0185343	1.0193679	1.0202076	1.0210496	1.0218917	1.0227333	1.0235716	1.0244058	1.0252379	1.0260701	1.0269035	1.027748	1.0286075	1.0294935	1.0304167	1.0313911	1.032432	1.0335566	1.0347834	1.0361328	1.0376277	1.0392879	1.0411354	1.0431936
1.0054358	1.0055916	1.0057715	1.0059744	1.0062016	1.0064533	1.0067306	1.0070363	1.00737	1.0077332	1.0081267	1.0085517	1.0090097	1.0095003	1.0100255	1.010585	1.0111786	1.0118072	1.0124682	1.0131613	1.0138862	1.01464	1.0154204	1.0162259	1.0170524	1.0178964	1.018755	1.0196261	1.0205061	1.0213885	1.0222731	1.0231572	1.0240369	1.024915	1.025787	1.0266587	1.0275295	1.0284075	1.0292969	1.0302062	1.0311475	1.0321344	1.0331806	1.0343033	1.0355203	1.036855	1.0383255	1.0399549	1.0417666	1.0437831
1.0053734	1.0055276	1.0057044	1.0059059	1.0061312	1.0063818	1.0066593	1.0069638	1.0072975	1.0076624	1.0080581	1.0084862	1.0089496	1.0094476	1.0099813	1.0105504	1.0111558	1.0117981	1.0124749	1.0131868	1.0139327	1.0147092	1.0155156	1.0163496	1.0172067	1.0180855	1.0189809	1.0198903	1.0208101	1.0217354	1.0226638	1.0235921	1.0245187	1.0254409	1.0263587	1.027272	1.0281847	1.0291001	1.0300215	1.0309612	1.031927	1.0329312	1.0339879	1.0351135	1.0363277	1.0376506	1.0391017	1.0407048	1.0424844	1.0444622
1.005315	1.005467	1.005642	1.0058405	1.0060644	1.0063139	1.0065901	1.0068945	1.007229	1.0075936	1.0079925	1.0084255	1.0088928	1.0093963	1.0099378	1.0105169	1.0111343	1.0117899	1.0124838	1.0132148	1.01398	1.014781	1.0156138	1.0164746	1.0173641	1.0182767	1.0192094	1.0201585	1.0211185	1.0220879	1.0230628	1.0240388	1.0250129	1.0259831	1.0269488	1.0279088	1.0288652	1.0298231	1.030784	1.031758	1.0327528	1.0337793	1.0348526	1.0359876	1.037204	1.0385197	1.0399579	1.0415394	1.0432899	1.0452328
1.0052608	1.005411	1.0055845	1.00578	1.0060027	1.0062505	1.0065243	1.0068296	1.007163	1.0075301	1.007931	1.0083655	1.0088382	1.009349	1.0098976	1.0104866	1.0111158	1.0117843	1.0124942	1.013242	1.0140293	1.0148529	1.0157123	1.0166034	1.0175241	1.0184712	1.0194412	1.0204298	1.021434	1.0224499	1.0234706	1.0244945	1.0255189	1.0265408	1.0275561	1.0285671	1.0295725	1.0305761	1.031581	1.0325935	1.0336215	1.0346781	1.0357733	1.0369229	1.0381465	1.0394626	1.0408918	1.0424558	1.0441834	1.0460956
1.0052135	1.005361	1.0055311	1.0057259	1.0059456	1.0061915	1.0064652	1.0067687	1.0071024	1.0074713	1.0078721	1.0083117	1.0087886	1.0093037	1.009861	1.0104585	1.0110991	1.0117815	1.012507	1.0132723	1.0140806	1.014928	1.0158126	1.0167328	1.0176867	1.0186684	1.0196766	1.0207062	1.021754	1.0228148	1.0238849	1.0249602	1.026037	1.0271108	1.0281805	1.0292451	1.030303	1.0313568	1.0324084	1.0334666	1.0345347	1.0356239	1.0367483	1.037919	1.0391552	1.0404769	1.0419028	1.0434581	1.0451643	1.047049
1.0051715	1.005317	1.0054848	1.0056775	1.0058948	1.0061387	1.0064107	1.0067136	1.007048	1.0074157	1.0078204	1.0082614	1.0087427	1.0092641	1.0098273	1.0104352	1.0110862	1.0117818	1.0125221	1.0133057	1.014135	1.0150055	1.015916	1.0168658	1.0178512	1.0188688	1.0199143	1.0209856	1.0220778	1.0231863	1.024306	1.0254343	1.0265642	1.0276939	1.0288202	1.029941	1.0310546	1.0321639	1.0332689	1.0343745	1.0354872	1.0366172	1.0377742	1.0389729	1.0402291	1.0415609	1.0429904	1.0445397	1.0462323	1.0480953
1.0051368	1.0052795	1.0054454	1.0056344	1.0058507	1.0060924	1.0063633	1.0066634	1.0069975	1.0073668	1.0077726	1.0082164	1.0087014	1.0092276	1.0097989	1.0104145	1.011077	1.0117853	1.0125407	1.0133429	1.0141909	1.0150845	1.0160217	1.0170004	1.0180174	1.0190711	1.0201561	1.0212696	1.0224069	1.0235633	1.0247339	1.0259149	1.0271013	1.0282897	1.0294739	1.030654	1.031828	1.0329949	1.0341563	1.0353168	1.0364792	1.0376544	1.0388507	1.0400822	1.0413641	1.0427142	1.0441523	1.0457015	1.0473877	1.0492343
1.0051101	1.0052501	1.0054133	1.0056	1.0058126	1.0060523	1.0063214	1.0066214	1.006955	1.0073239	1.0077302	1.0081766	1.0086657	1.0091977	1.0097756	1.0104	1.0110718	1.0117929	1.0125628	1.0133835	1.0142516	1.0151682	1.0161308	1.0171381	1.0181869	1.0192758	1.0204002	1.0215557	1.0227387	1.0239438	1.0251671	1.0264034	1.0276471	1.0288945	1.0301402	1.0313828	1.032619	1.0338488	1.0350708	1.0362887	1.0375065	1.0387316	1.0399742	1.0412446	1.0425586	1.0439327	1.0453874	1.046944	1.0486268	1.0504621
1.0050917	1.005229	1.0053891	1.0055732	1.0057834	1.0060203	1.0062876	1.0065857	1.0069191	1.0072874	1.0076964	1.0081447	1.0086361	1.0091738	1.0097572	1.0103893	1.0110718	1.0118058	1.012591	1.0134277	1.0143156	1.0152541	1.0162432	1.0172784	1.018361	1.0194832	1.0206472	1.0218445	1.0230738	1.0243285	1.0256044	1.0268967	1.0281994	1.0295076	1.0308174	1.0321244	1.033427	1.034721	1.0360075	1.0372882	1.0385672	1.039849	1.0411421	1.0424588	1.0438102	1.0452158	1.0466923	1.0482624	1.0499505	1.0517799
1.0050805	1.0052153	1.0053725	1.0055543	1.005762	1.0059959	1.0062608	1.0065582	1.0068902	1.0072592	1.0076683	1.0081196	1.0086137	1.009155	1.0097448	1.010385	1.0110779	1.0118245	1.0126227	1.013476	1.0143834	1.015344	1.0163581	1.0174224	1.018535	1.0196941	1.0208954	1.0221359	1.023412	1.0247166	1.0260465	1.0273943	1.0287569	1.0301287	1.0315043	1.0328785	1.0342488	1.0356114	1.0369673	1.0383152	1.0396583	1.0410017	1.0423514	1.0437189	1.0451168	1.0465585	1.0480655	1.0496558	1.0513535	1.0531842
1.0050797	1.0052115	1.0053658	1.0055444	1.005749	1.0059807	1.0062441	1.0065385	1.0068697	1.0072385	1.0076479	1.0081002	1.0085987	1.0091435	1.0097404	1.0103887	1.01109	1.011846	1.0126598	1.0135287	1.0144545	1.0154377	1.0164757	1.0175687	1.0187131	1.0199059	1.0211478	1.02243	1.0237514	1.0251067	1.0264901	1.0278956	1.0293196	1.0307558	1.0321976	1.0336415	1.0350822	1.0365187	1.0379454	1.0393642	1.0407774	1.0421871	1.0435997	1.0450257	1.0464733	1.0479596	1.0495012	1.0511189	1.0528353	1.0546757
1.0050874	1.005216	1.0053675	1.0055438	1.005745	1.0059744	1.0062344	1.0065284	1.0068586	1.0072268	1.0076364	1.0080904	1.0085902	1.0091407	1.0097415	1.0103967	1.0111074	1.0118747	1.0127012	1.0135863	1.0145319	1.0155355	1.0165969	1.0177176	1.0188928	1.0201229	1.0214007	1.0227263	1.0240934	1.0254993	1.0269365	1.0284007	1.0298864	1.0313865	1.0328975	1.034412	1.0359273	1.0374371	1.0389403	1.0404344	1.0419205	1.043401	1.0448833	1.0463705	1.0478766	1.0494137	1.0509993	1.0526513	1.0543917	1.0562487
1.0051048	1.0052317	1.0053797	1.005552	1.005751	1.0059775	1.0062349	1.0065267	1.0068548	1.0072229	1.007633	1.0080872	1.0085895	1.0091428	1.0097501	1.0104126	1.0111309	1.0119092	1.0127485	1.0136485	1.0146117	1.0156358	1.0167229	1.0178696	1.0190763	1.0203394	1.0216559	1.0230227	1.0244364	1.0258925	1.0273845	1.0289068	1.0304551	1.0320213	1.033602	1.0351901	1.0367786	1.0383664	1.0399479	1.0415204	1.0430853	1.0446428	1.0461963	1.0477536	1.0493234	1.0509181	1.0525541	1.0542475	1.0560219	1.0578996
1.0051321	1.0052564	1.0054017	1.0055705	1.0057662	1.0059896	1.006245	1.0065333	1.0068614	1.0072278	1.0076375	1.0080932	1.0085975	1.0091546	1.0097654	1.0104345	1.0111607	1.0119498	1.0128005	1.0137168	1.0146959	1.0157412	1.0168508	1.0180243	1.0192603	1.0205573	1.0219117	1.0233202	1.0247802	1.0262855	1.0278318	1.0294129	1.0310234	1.0326576	1.034309	1.0359708	1.0376372	1.0393035	1.0409654	1.0426211	1.0442665	1.0459046	1.0475374	1.0491703	1.0508103	1.0524694	1.0541621	1.0559044	1.0577182	1.0596261
1.0051699	1.0052907	1.005433	1.0055993	1.0057911	1.006012	1.0062646	1.0065507	1.0068761	1.0072416	1.007651	1.0081073	1.0086135	1.0091733	1.0097884	1.0104636	1.0111977	1.0119958	1.0128591	1.0137882	1.0147856	1.0158491	1.0169824	1.0181819	1.0194471	1.0207776	1.0221682	1.0236185	1.0251237	1.0266782	1.0282782	1.0299186	1.0315925	1.0332937	1.0350165	1.0367526	1.0384983	1.0402462	1.0419921	1.0437309	1.0454633	1.0471869	1.048902	1.0506154	1.0523318	1.0540615	1.0558175	1.057617	1.0594785	1.0614238
1.0052189	1.0053364	1.0054755	1.0056385	1.0058268	1.0060447	1.0062939	1.0065782	1.0069011	1.0072653	1.0076731	1.0081304	1.0086381	1.0092003	1.009819	1.0104994	1.0112416	1.0120488	1.0129228	1.0138661	1.0148787	1.0159621	1.0171163	1.0183417	1.0196358	1.0209984	1.0224248	1.0239161	1.025465	1.0270692	1.0287236	1.0304211	1.0321583	1.0339279	1.0357215	1.0375335	1.0393596	1.04119	1.0430214	1.0448494	1.0466708	1.0484817	1.0502855	1.0520838	1.0538828	1.0556899	1.0575176	1.0593799	1.0612962	1.0632883
1.0052786	1.0053924	1.0055285	1.005688	1.0058724	1.0060871	1.006334	1.0066156	1.0069349	1.0072982	1.0077059	1.0081617	1.0086712	1.0092351	1.0098578	1.0105422	1.011291	1.0121069	1.0129919	1.0139478	1.0149764	1.0160773	1.0172533	1.0185016	1.0198246	1.021218	1.0226817	1.0242115	1.025805	1.0274576	1.0291647	1.0309224	1.0327212	1.034557	1.0364239	1.038313	1.0402191	1.042135	1.0440542	1.0459714	1.047884	1.0497887	1.0516839	1.0535733	1.0554588	1.0573498	1.059255	1.0611892	1.0631695	1.0652138
1.0053477	1.0054598	1.0055914	1.0057478	1.0059288	1.0061399	1.0063835	1.0066618	1.0069796	1.0073396	1.0077454	1.0082028	1.0087113	1.0092772	1.009903	1.010592	1.0113475	1.0121704	1.0130657	1.0140342	1.015077	1.0161959	1.0173916	1.0186647	1.0200143	1.021438	1.0229359	1.0245054	1.0261416	1.0278424	1.0296026	1.031416	1.0332779	1.0351819	1.0371206	1.0390873	1.0410748	1.0430762	1.0450839	1.0470941	1.049101	1.0511014	1.0530926	1.0550771	1.0570556	1.0590357	1.0610262	1.0630383	1.0650878	1.067195
1.0054284	1.0055364	1.0056659	1.0058177	1.0059962	1.0062032	1.0064422	1.0067184	1.007034	1.0073909	1.0077958	1.0082511	1.0087606	1.0093272	1.0099561	1.0106488	1.0114098	1.01224	1.0131441	1.0141233	1.0151805	1.0163169	1.017532	1.0188266	1.0202031	1.0216566	1.0231884	1.0247957	1.0264741	1.0282212	1.0300331	1.031905	1.0338289	1.0357985	1.0378094	1.0398538	1.0419235	1.044011	1.0461096	1.0482129	1.0503166	1.0524161	1.0545067	1.05659	1.058667	1.0607426	1.062823	1.0649208	1.0670487	1.069226
1.0055194	1.0056242	1.00575	1.0058984	1.0060724	1.0062758	1.006512	1.0067837	1.0070958	1.0074508	1.0078543	1.0083083	1.0088177	1.0093844	1.0100154	1.0107112	1.0114763	1.0123142	1.013227	1.0142171	1.015288	1.0164394	1.0176731	1.0189897	1.0203907	1.021874	1.0234373	1.0250808	1.0268017	1.0285952	1.0304582	1.0323842	1.034369	1.0364059	1.0384895	1.0406095	1.0427619	1.0449361	1.0471255	1.0493253	1.0515276	1.0537276	1.0559222	1.0581075	1.0602876	1.0624639	1.064642	1.0668302	1.0690445	1.071298
1.0056196	1.0057229	1.0058441	1.0059887	1.006159	1.0063589	1.006591	1.0068591	1.0071673	1.0075208	1.0079201	1.0083731	1.0088811	1.0094494	1.0100802	1.0107795	1.0115492	1.0123924	1.0133127	1.0143132	1.0153959	1.0165613	1.0178138	1.0191511	1.0205752	1.0220867	1.0236819	1.0253613	1.0271229	1.0289603	1.0308733	1.0328543	1.0348998	1.0370023	1.0391561	1.0413543	1.0435866	1.0458484	1.0481306	1.0504266	1.0527294	1.055032	1.0573323	1.059625	1.0619121	1.064193	1.0664743	1.0687617	1.0710683	1.0734088
1.0057325	1.0058309	1.0059493	1.0060896	1.0062548	1.0064511	1.0066786	1.0069433	1.0072473	1.0075967	1.0079956	1.0084455	1.0089529	1.0095187	1.0101523	1.0108535	1.0116261	1.012475	1.0134023	1.0144116	1.0155045	1.0166854	1.0179528	1.019311	1.0207585	1.0222955	1.0239218	1.0256352	1.0274336	1.0293167	1.0312775	1.033312	1.035417	1.037585	1.0398086	1.0420816	1.0443968	1.0467447	1.0491198	1.0515128	1.0539175	1.0563251	1.0587342	1.0611376	1.0635346	1.0659261	1.0683151	1.0707079	1.0731139	1.0755467
1.0058537	1.0059489	1.0060633	1.0062001	1.006361	1.0065528	1.006776	1.0070361	1.0073367	1.0076815	1.0080768	1.0085248	1.0090297	1.0095968	1.0102286	1.0109304	1.0117064	1.0125597	1.0134927	1.0145108	1.015614	1.0168074	1.0180912	1.0194664	1.0209354	1.022498	1.0241534	1.0258999	1.0277368	1.0296617	1.03167	1.0337573	1.0359195	1.0381507	1.040444	1.0427918	1.0451875	1.0476238	1.0500904	1.0525812	1.0550871	1.0576029	1.0601207	1.0626367	1.0651486	1.0676547	1.0701562	1.0726604	1.0751733	1.077707
1.0059853	1.0060775	1.0061867	1.0063188	1.006476	1.0066626	1.0068812	1.0071365	1.0074326	1.0077741	1.008165	1.0086099	1.009113	1.0096778	1.0103102	1.0110126	1.0117908	1.012647	1.0135859	1.0146098	1.0157228	1.016928	1.0182253	1.0196178	1.0211082	1.022694	1.0243766	1.0261552	1.0280288	1.0299945	1.0320482	1.0341867	1.0364052	1.0386977	1.0410584	1.0434812	1.0459572	1.0484786	1.051038	1.0536265	1.0562351	1.058859	1.0614885	1.0641189	1.0667491	1.0693729	1.071993	1.0746131	1.0772384	1.0798796
1.0061255	1.0062143	1.006319	1.0064465	1.0065994	1.0067812	1.0069947	1.0072453	1.0075362	1.0078734	1.0082603	1.0087012	1.0092012	1.0097636	1.0103945	1.0110966	1.0118753	1.012735	1.0136772	1.0147085	1.0158296	1.0170445	1.0183558	1.0197644	1.0212733	1.0228819	1.0245912	1.0264003	1.0283071	1.0303118	1.0324091	1.0345979	1.0368706	1.0392238	1.0416522	1.0441465	1.0467018	1.049309	1.051959	1.0546455	1.0573577	1.0600892	1.0628324	1.0655799	1.0683285	1.0710751	1.0738173	1.0765579	1.0793025	1.0820583
1.0062745	1.0063584	1.0064604	1.0065826	1.0067306	1.0069059	1.007115	1.0073597	1.0076464	1.0079776	1.0083598	1.008797	1.0092921	1.0098532	1.0104815	1.0111827	1.0119617	1.0128223	1.0137695	1.0148041	1.0159328	1.0171576	1.0184804	1.0199041	1.0214305	1.02306	1.0247931	1.0266311	1.028572	1.0306131	1.0327533	1.0349888	1.0373152	1.039728	1.0422204	1.0447866	1.0474188	1.0501091	1.0528507	1.0556332	1.0584487	1.0612882	1.0641458	1.0670122	1.0698825	1.0727526	1.0756217	1.078488	1.0813568	1.0842335
1.006431	1.006512	1.0066088	1.0067269	1.0068679	1.0070382	1.0072416	1.0074807	1.0077612	1.0080881	1.0084646	1.0088959	1.0093882	1.0099443	1.0105705	1.0112703	1.0120482	1.0129098	1.0138581	1.0148975	1.0160319	1.0172638	1.0185971	1.0200347	1.0215772	1.0232257	1.0249822	1.0268468	1.0288185	1.0308956	1.0330766	1.0353571	1.0377352	1.0402046	1.0427601	1.0453964	1.0481049	1.050878	1.0537094	1.0565873	1.0595047	1.0624532	1.0654248	1.0684099	1.0714039	1.0744014	1.0774001	1.0803959	1.083394	1.0863986
1.0065963	1.0066717	1.006764	1.006876	1.0070126	1.0071765	1.0073736	1.0076066	1.0078815	1.0082014	1.0085726	1.0089985	1.0094852	1.0100379	1.010659	1.0113566	1.0121331	1.0129936	1.0139436	1.0149858	1.0161246	1.0173638	1.0187066	1.0201555	1.0217117	1.0233794	1.0251571	1.0270466	1.0290474	1.0311569	1.0333776	1.035702	1.0381286	1.040653	1.0432701	1.0459733	1.0487559	1.0516104	1.0545288	1.0575016	1.0605217	1.0635786	1.0666623	1.0697695	1.0728878	1.0760133	1.079143	1.0822737	1.0854056	1.0885422
1.0067674	1.0068384	1.0069249	1.0070316	1.0071622	1.0073209	1.0075104	1.0077372	1.0080048	1.008318	1.0086828	1.0091031	1.0095835	1.0101304	1.010748	1.0114415	1.0122155	1.0130752	1.0140239	1.0150683	1.0162103	1.0174547	1.0188048	1.0202633	1.0218331	1.0235163	1.025314	1.0272267	1.0292552	1.031397	1.033653	1.0360188	1.0384935	1.0410706	1.0437461	1.0465151	1.0493692	1.0523037	1.0553071	1.0583739	1.061493	1.0646585	1.0678566	1.0710828	1.0743269	1.0775828	1.080847	1.0841134	1.0873839	1.0906583
1.0069447	1.0070106	1.0070924	1.0071934	1.0073172	1.0074686	1.0076516	1.00787	1.0081303	1.0084373	1.008794	1.0092081	1.0096812	1.0102224	1.0108349	1.0115236	1.0122937	1.013151	1.0140982	1.0151429	1.0162865	1.0175357	1.0188913	1.0203592	1.0219399	1.023637	1.0254525	1.027386	1.0294393	1.0316116	1.0339019	1.036307	1.0388262	1.0414531	1.0441865	1.0470184	1.0499424	1.0529526	1.0560416	1.0591995	1.062418	1.0656883	1.0689999	1.072345	1.075717	1.0791041	1.0825036	1.08591	1.0893203	1.0927372
1.0071261	1.007188	1.0072634	1.007358	1.0074753	1.0076193	1.0077949	1.0080056	1.0082589	1.0085557	1.0089054	1.0093105	1.0097783	1.0103118	1.0109179	1.0116005	1.0123665	1.0132194	1.0141643	1.0152084	1.0163524	1.0176039	1.0189648	1.0204378	1.0220292	1.0237385	1.0255694	1.0275236	1.0295992	1.031799	1.0341209	1.0365633	1.0391245	1.0418	1.044587	1.0474787	1.0504712	1.0535567	1.0567267	1.0599741	1.0632906	1.0666635	1.0700887	1.0735536	1.07705	1.0805683	1.0841054	1.0876527	1.091209	1.0947703
1.0073125	1.0073687	1.0074391	1.0075269	1.0076363	1.0077726	1.0079396	1.0081422	1.0083861	1.008676	1.0090165	1.0094129	1.0098723	1.010398	1.0109961	1.0116724	1.0124315	1.0132798	1.0142223	1.0152622	1.016406	1.0176592	1.019022	1.0205011	1.0220993	1.0238203	1.0256639	1.0276351	1.0297315	1.0319566	1.0343082	1.0367854	1.0393859	1.0421065	1.0449452	1.0478959	1.050953	1.0541091	1.0573598	1.0606948	1.0641049	1.0675818	1.0711169	1.0746987	1.0783216	1.0819726	1.0856467	1.0893369	1.0930382	1.0967504
1.0075015	1.0075518	1.0076165	1.0076972	1.0077982	1.0079267	1.0080845	1.0082792	1.0085135	1.0087929	1.0091251	1.0095114	1.0099609	1.0104777	1.0110686	1.0117364	1.0124892	1.0133305	1.0142677	1.0153048	1.0164464	1.0176969	1.0190622	1.0205455	1.0221493	1.0238777	1.0257344	1.0277189	1.0298343	1.0320827	1.0344615	1.0369698	1.0396078	1.0423719	1.0452594	1.0482647	1.0513844	1.0546106	1.057937	1.061356	1.0648595	1.0684364	1.0720807	1.0757799	1.0795255	1.083309	1.0871211	1.0909548	1.0948061	1.0986692
1.0076932	1.007738	1.0077953	1.0078679	1.0079613	1.0080806	1.0082297	1.0084139	1.0086383	1.0089082	1.0092288	1.0096061	1.0100452	1.0105525	1.0111334	1.0117915	1.012536	1.0133706	1.0143005	1.0153323	1.0164694	1.0177188	1.0190825	1.0205668	1.0221751	1.0239114	1.0257761	1.0277743	1.0299062	1.0321738	1.034577	1.0371156	1.0397877	1.0425918	1.0455251	1.0485831	1.051761	1.0550537	1.058455	1.0619562	1.065549	1.0692252	1.0729755	1.07679	1.0806592	1.0845734	1.0885224	1.0925004	1.0965011	1.1005183
1.0078853	1.0079244	1.0079736	1.0080388	1.0081236	1.0082335	1.0083727	1.0085459	1.008759	1.0090183	1.0093285	1.0096933	1.010123	1.0106183	1.0111878	1.0118372	1.0125719	1.0133977	1.0143199	1.0153449	1.0164766	1.0177215	1.0190831	1.0205675	1.0221775	1.0239173	1.02579	1.0277988	1.0299441	1.0322295	1.0346545	1.0372199	1.0399232	1.0427647	1.0457398	1.0488486	1.0520833	1.0554391	1.0589103	1.0624903	1.0661713	1.0699428	1.073797	1.077724	1.0817153	1.0857587	1.089845	1.0939678	1.0981177	1.1022905
1.0080783	1.0081102	1.0081515	1.0082085	1.008284	1.0083836	1.0085124	1.0086746	1.0088763	1.0091234	1.0094211	1.0097739	1.0101904	1.0106739	1.0112326	1.01187	1.0125942	1.0134094	1.0143224	1.0153387	1.0164634	1.0177028	1.0190607	1.0205426	1.0221529	1.0238954	1.0257723	1.0277889	1.0299467	1.0322477	1.0346909	1.03728	1.0400122	1.0428864	1.045903	1.0490565	1.0523443	1.0557607	1.0593003	1.0629563	1.0667204	1.070585	1.0745414	1.0785781	1.0826885	1.0868607	1.0910826	1.0953481	1.099651	1.1039798
1.0082699	1.0082943	1.0083278	1.008375	1.0084409	1.0085293	1.0086468	1.0087969	1.0089877	1.0092204	1.0095053	1.0098468	1.0102491	1.0107198	1.0112642	1.0118895	1.012601	1.0134052	1.0143074	1.0153135	1.0164298	1.0176611	1.0190134	1.020491	1.0220994	1.0238419	1.0257226	1.0277439	1.029911	1.0322236	1.0346838	1.037294	1.0400519	1.0429574	1.0460093	1.0492074	1.0525436	1.0560173	1.0596213	1.0633497	1.0671958	1.0711498	1.0752051	1.0793513	1.0835767	1.0878744	1.0922316	1.0966411	1.1010929	1.1055791
1.0084598	1.008476	1.0085008	1.0085378	1.0085937	1.0086703	1.0087755	1.0089134	1.0090903	1.0093104	1.0095814	1.0099066	1.0102954	1.0107528	1.0112828	1.0118943	1.012592	1.013383	1.0142727	1.0152681	1.0163735	1.0175954	1.0189415	1.0204117	1.0220155	1.0237563	1.0256374	1.027662	1.0298346	1.032157	1.0346311	1.037259	1.0400392	1.0429729	1.0460595	1.0492957	1.0526793	1.0562065	1.0598724	1.0636705	1.0675924	1.0716347	1.075785	1.0800354	1.0843759	1.0887964	1.0932887	1.0978394	1.1024394	1.1070827
1.0086452	1.0086536	1.0086694	1.0086967	1.0087395	1.0088056	1.008897	1.0090218	1.0091839	1.0093901	1.0096451	1.0099556	1.0103295	1.0107708	1.011286	1.0118816	1.0125644	1.0133418	1.0142175	1.0151992	1.0162926	1.0175047	1.0188391	1.0203035	1.0219	1.0236363	1.0255156	1.0275414	1.029718	1.0320467	1.0345316	1.0371745	1.0399745	1.0429322	1.0460498	1.0493221	1.0527486	1.0563256	1.0600487	1.0639126	1.0679097	1.0720336	1.0762773	1.0806304	1.0850819	1.0896243	1.0942465	1.0989367	1.1036865	1.1084872
1.0088269	1.008827	1.0088323	1.0088482	1.0088787	1.0089324	1.0090106	1.0091208	1.0092679	1.0094585	1.0096974	1.0099919	1.0103488	1.0107728	1.0112717	1.0118515	1.0125182	1.0132786	1.0141399	1.015107	1.016187	1.0173854	1.0187081	1.0201615	1.0217519	1.0234811	1.0253557	1.0273799	1.0295559	1.0318909	1.0343838	1.0370378	1.0398543	1.0428348	1.0459782	1.0492839	1.0527498	1.0563734	1.0601491	1.0640754	1.068144	1.0723482	1.0766807	1.0811319	1.085693	1.0903535	1.0951031	1.0999318	1.1048288	1.1097857
1.0090023	1.0089931	1.0089875	1.008992	1.0090114	1.00905	1.0091139	1.0092083	1.00934	1.0095141	1.0097358	1.0100142	1.0103519	1.0107594	1.0112396	1.0118012	1.0124503	1.0131937	1.0140376	1.0149877	1.016053	1.017237	1.0185477	1.0199882	1.0215667	1.0232877	1.0251559	1.0271755	1.029351	1.0316873	1.0341853	1.0368481	1.0396781	1.0426773	1.0458435	1.0491787	1.0526809	1.0563464	1.0601745	1.0641586	1.0682936	1.0725744	1.0769923	1.081539	1.0862054	1.0909818	1.0958573	1.1008215	1.1058642	1.1109747
1.009172	1.0091524	1.0091351	1.0091275	1.0091331	1.0091574	1.0092056	1.0092844	1.0093988	1.0095564	1.0097605	1.0100186	1.0103384	1.0107265	1.0111876	1.0117308	1.0123605	1.0130849	1.0139098	1.0148435	1.0158911	1.0170586	1.0183526	1.0197798	1.0213456	1.0230558	1.0249147	1.0269283	1.0290998	1.031435	1.0339353	1.0366045	1.0394443	1.0424577	1.0456452	1.0490072	1.0525411	1.0562469	1.06012	1.064159	1.0683583	1.0727113	1.0772111	1.0818495	1.0866189	1.0915074	1.0965054	1.1016035	1.1067892	1.1120526
1.0093324	1.0093015	1.0092735	1.0092523	1.0092437	1.009252	1.0092852	1.0093473	1.0094433	1.0095816	1.0097666	1.010007	1.0103061	1.010674	1.0111148	1.0116367	1.0122473	1.012951	1.0137568	1.01467	1.0156978	1.0168475	1.0181258	1.0195354	1.0210876	1.0227832	1.0246321	1.026636	1.0288018	1.0311326	1.0336323	1.0363052	1.0391521	1.0421782	1.0453824	1.0487664	1.0523295	1.0560709	1.0599878	1.0640786	1.0683377	1.072759	1.0773375	1.0820639	1.0869311	1.0919288	1.0970473	1.1022753	1.1076025	1.1130166
1.0094836	1.0094416	1.0094012	1.0093662	1.0093429	1.009335	1.0093509	1.009394	1.0094721	1.009591	1.0097558	1.0099758	1.0102546	1.0105999	1.0110201	1.0115203	1.0121076	1.0127907	1.0135736	1.0144674	1.0154746	1.016604	1.017863	1.0192555	1.0207902	1.0224707	1.0243056	1.026299	1.0284555	1.0307794	1.0332758	1.0359488	1.0388012	1.041836	1.0450547	1.0484569	1.0520468	1.0558203	1.0597773	1.0639153	1.0682298	1.0727164	1.0773693	1.0821805	1.0871431	1.0922476	1.0974817	1.102837	1.1083025	1.113865
1.0096246	1.0095706	1.0095172	1.0094669	1.0094283	1.0094044	1.0094007	1.0094261	1.0094851	1.0095828	1.009727	1.0099248	1.0101813	1.0105036	1.0109006	1.0113778	1.0119432	1.0126016	1.0133624	1.014232	1.0152181	1.0163267	1.0175642	1.0189369	1.020453	1.0221169	1.0239356	1.025915	1.02806	1.0303764	1.0328668	1.0355386	1.0383915	1.0414321	1.0446619	1.0480812	1.0516921	1.055495	1.0594875	1.0636696	1.068037	1.0725855	1.0773094	1.0822014	1.0872555	1.0924613	1.09781	1.1032888	1.1088898	1.1145979
1.0097531	1.0096873	1.0096192	1.009555	1.009498	1.0094569	1.0094357	1.0094408	1.0094788	1.0095549	1.0096769	1.0098513	1.0100847	1.0103842	1.0107573	1.0112097	1.0117499	1.012385	1.0131209	1.0139669	1.014929	1.016013	1.0172286	1.0185803	1.0200751	1.0217203	1.0235218	1.0254853	1.0276166	1.0299212	1.0324045	1.0350703	1.0379235	1.0409665	1.0442039	1.0476371	1.0512674	1.0550959	1.0591218	1.0633435	1.0677599	1.0723659	1.0771571	1.0821276	1.0872684	1.0925734	1.0980313	1.1036321	1.1093659	1.1152179
1.0098695	1.0097901	1.0097079	1.0096266	1.0095537	1.0094931	1.0094526	1.009437	1.0094534	1.0095079	1.009606	1.0097574	1.0099657	1.0102407	1.010588	1.0110154	1.0115291	1.0121386	1.0128483	1.0136687	1.0146061	1.015665	1.0168557	1.0181844	1.0196568	1.0212803	1.0230625	1.0250078	1.0271238	1.0294156	1.0318885	1.0345465	1.0373969	1.0404408	1.0436826	1.0471263	1.0507737	1.0546237	1.05868	1.0629399	1.0674009	1.0720614	1.0769165	1.0819596	1.087186	1.0925853	1.0981499	1.1038681	1.1097306	1.1157228
1.0099713	1.0098789	1.0097808	1.0096833	1.0095923	1.0095129	1.009451	1.009414	1.0094082	1.009439	1.0095135	1.009639	1.0098234	1.0100715	1.0103918	1.0107921	1.0112791	1.011861	1.0125452	1.0133376	1.0142475	1.0152816	1.0164459	1.0177485	1.0191973	1.0207992	1.0225593	1.0244849	1.0265831	1.028859	1.0313199	1.0339688	1.0368125	1.0398545	1.043101	1.0465518	1.0502121	1.0540829	1.0581653	1.0624595	1.0669627	1.0716748	1.076589	1.081704	1.08701	1.0924999	1.098168	1.1039994	1.1099874	1.1161176
1.010059	1.0099521	1.0098375	1.0097222	1.0096117	1.0095125	1.0094299	1.00937	1.0093405	1.0093473	1.0093964	1.0094965	1.0096529	1.0098745	1.0101686	1.010541	1.0109993	1.0115532	1.0122085	1.0129728	1.0138546	1.0148604	1.0159978	1.0172747	1.0186977	1.0202744	1.0220118	1.0239168	1.0259954	1.028254	1.0307002	1.0333389	1.0361742	1.0392119	1.0424588	1.0459155	1.0495871	1.0534754	1.0575815	1.0619054	1.0664489	1.0712084	1.0761813	1.081361	1.0867445	1.0923228	1.0980897	1.1040319	1.1101413	1.116406
1.0101305	1.0100088	1.009877	1.0097431	1.0096133	1.0094923	1.009388	1.0093054	1.0092508	1.0092326	1.0092564	1.0093286	1.0094581	1.0096517	1.0099162	1.0102602	1.0106897	1.0112139	1.0118395	1.0125749	1.0134262	1.014403	1.0155128	1.0167612	1.0181581	1.0197085	1.0214212	1.0233027	1.0253608	1.0276006	1.0300298	1.0326552	1.035482	1.0385153	1.0417603	1.0452205	1.048901	1.0528038	1.0569321	1.0612847	1.0658648	1.0706677	1.0756942	1.0809381	1.0863955	1.0920585	1.0979192	1.1039695	1.1101962	1.1165906
1.0101848	1.0100462	1.0098974	1.0097449	1.0095949	1.0094525	1.0093247	1.0092182	1.0091395	1.0090941	1.0090907	1.009136	1.0092369	1.009401	1.009636	1.0099493	1.0103492	1.0108427	1.0114377	1.0121424	1.0129633	1.01391	1.0149902	1.0162092	1.0175778	1.0191015	1.0207887	1.0226455	1.0246817	1.0269023	1.0293142	1.0319247	1.0347404	1.0377656	1.0410078	1.0444705	1.0481575	1.0520734	1.0562211	1.0606004	1.0652145	1.0700598	1.0751364	1.0804409	1.0859681	1.0917116	1.0976647	1.1038164	1.1101587	1.1166784
1.0102223	1.0100664	1.009899	1.0097269	1.0095556	1.0093908	1.0092393	1.0091078	1.0090026	1.0089312	1.0088997	1.008917	1.008988	1.0091221	1.0093265	1.0096089	1.0099771	1.010439	1.0110028	1.0116748	1.0124656	1.0133806	1.0144291	1.0156192	1.016958	1.0184535	1.0201148	1.0219471	1.02396	1.0261594	1.0285536	1.0311481	1.0339507	1.036969	1.0402067	1.0436687	1.0473621	1.0512896	1.0554545	1.0598582	1.0645037	1.0693886	1.0745137	1.0798752	1.0854689	1.0912898	1.0973305	1.1035819	1.1100341	1.1166754
1.0102389	1.0100656	1.0098805	1.0096886	1.009495	1.0093067	1.0091308	1.0089735	1.0088421	1.0087427	1.0086834	1.0086702	1.0087119	1.0088161	1.0089884	1.0092388	1.0095744	1.0100037	1.0105354	1.0111747	1.011933	1.0128164	1.0138336	1.0149935	1.0163018	1.0177692	1.0194023	1.0212092	1.0231982	1.0253756	1.0277506	1.030329	1.03312	1.0361279	1.0393608	1.0428237	1.0465205	1.0504577	1.0546385	1.0590663	1.0637404	1.0686638	1.0738337	1.07925	1.0849073	1.0908008	1.0969253	1.1032709	1.1098299	1.1165898
1.0102361	1.010046	1.0098413	1.0096277	1.0094119	1.0092009	1.0089998	1.0088153	1.008656	1.0085284	1.0084398	1.0083966	1.0084065	1.0084791	1.0086197	1.0088378	1.0091412	1.0095372	1.0100359	1.0106426	1.011367	1.0122176	1.0132033	1.0143313	1.0156094	1.0170482	1.0186521	1.020434	1.0223978	1.0245545	1.0269098	1.0294724	1.0322499	1.035249	1.0384761	1.0419384	1.0456394	1.0495863	1.0537821	1.0582302	1.0629323	1.067891	1.0731046	1.0785723	1.0842904	1.0902542	1.0964583	1.1028949	1.1095545	1.1164277
1.0102144	1.0100058	1.0097809	1.0095448	1.0093067	1.0090709	1.0088427	1.0086333	1.0084461	1.0082881	1.0081694	1.0080953	1.0080752	1.008114	1.0082226	1.0084074	1.0086763	1.009039	1.0095029	1.0100774	1.0107692	1.0115864	1.0125399	1.0136352	1.0148838	1.0162921	1.0178697	1.0196247	1.0215645	1.0236989	1.0260363	1.028583	1.0313473	1.0343366	1.0375596	1.0410197	1.0447255	1.0486813	1.0528913	1.0573604	1.0620898	1.0670813	1.0723375	1.0778524	1.0836288	1.0896591	1.0959394	1.102462	1.1092194	1.1162
1.0101702	1.0099427	1.0096979	1.0094398	1.0091774	1.0089166	1.0086641	1.0084246	1.0082088	1.0080222	1.0078719	1.0077667	1.007714	1.0077202	1.0077957	1.0079467	1.0081824	1.0085108	1.0089412	1.0094802	1.0101377	1.0109235	1.0118432	1.0129085	1.0141258	1.0155058	1.0170554	1.018784	1.0207009	1.022815	1.0251327	1.0276651	1.0304177	1.033399	1.0366169	1.0400766	1.0437862	1.0477529	1.051976	1.0564649	1.06122	1.0662454	1.0715389	1.0771015	1.0829319	1.0890249	1.0953774	1.1019812	1.1088305	1.1159122
1.0101064	1.0098575	1.0095916	1.0093118	1.0090244	1.0087378	1.0084575	1.0081912	1.0079455	1.007729	1.0075479	1.0074105	1.0073255	1.007299	1.00734	1.0074573	1.0076591	1.0079534	1.0083491	1.0088543	1.0094783	1.0102305	1.0111195	1.0121528	1.0133404	1.0146921	1.0162146	1.0179195	1.0198137	1.0219078	1.0242085	1.0267258	1.0294665	1.0324415	1.0356556	1.0391172	1.0428317	1.0468076	1.0510471	1.0555553	1.0603362	1.0653921	1.0707238	1.0763307	1.0822129	1.0883656	1.0947847	1.1014658	1.1084	1.1155784
1.0100193	1.0097519	1.0094634	1.0091598	1.0088478	1.008534	1.0082272	1.0079325	1.0076573	1.0074093	1.007197	1.0070274	1.0069091	1.0068496	1.0068562	1.0069399	1.0071073	1.0073671	1.0077296	1.0082006	1.0087912	1.0095116	1.0103678	1.0113714	1.01253	1.0138537	1.015351	1.0170318	1.0189053	1.0209811	1.0232657	1.0257709	1.0285037	1.0314732	1.0346868	1.03815	1.041872	1.0458575	1.050113	1.054641	1.0594481	1.0645347	1.0699022	1.0755517	1.0814822	1.0876902	1.0941727	1.1009252	1.1079388	1.1152068
1.0099105	1.0096226	1.0093108	1.0089836	1.0086464	1.008307	1.0079719	1.007648	1.0073422	1.007064	1.00682	1.0066179	1.0064651	1.0063722	1.0063463	1.0063946	1.0065281	1.0067551	1.0070825	1.0075214	1.0080793	1.0087672	1.0095918	1.0105671	1.0116969	1.0129944	1.0144689	1.0161301	1.0179834	1.020043	1.0223145	1.0248096	1.0275366	1.0305026	1.0337156	1.0371847	1.0409161	1.0449142	1.0491859	1.0537361	1.0585684	1.0636847	1.0690869	1.0747772	1.0807532	1.0870129	1.0935538	1.1003712	1.1074584	1.1148082
1.0097773	1.0094681	1.0091351	1.0087837	1.008421	1.0080547	1.0076913	1.0073379	1.0070026	1.0066922	1.0064163	1.006182	1.0059968	1.005869	1.0058082	1.0058252	1.0059239	1.0061162	1.0064104	1.0068169	1.007343	1.0080009	1.008797	1.0097437	1.0108486	1.0121225	1.0135742	1.0152155	1.017054	1.019099	1.0213615	1.0238504	1.026574	1.02954	1.032757	1.0362331	1.0399746	1.0439888	1.0482793	1.0528524	1.0577105	1.0628575	1.068293	1.0740217	1.0800406	1.0863472	1.0929414	1.099818	1.1069719	1.114395
1.0096226	1.0092919	1.0089352	1.0085593	1.0081717	1.007777	1.0073854	1.0070025	1.0066363	1.0062958	1.005987	1.0057198	1.0055014	1.0053418	1.0052481	1.0052296	1.0052955	1.005455	1.0057173	1.0060921	1.0065879	1.0072161	1.0079855	1.0089066	1.0099874	1.0112399	1.0126736	1.0142977	1.0161234	1.0181588	1.020414	1.0229003	1.0256243	1.0285937	1.0318184	1.0353069	1.0390623	1.0430944	1.0474052	1.0520016	1.0568875	1.0620638	1.0675341	1.0732979	1.0793562	1.0857066	1.0923483	1.0992768	1.1064878	1.1139747
1.0094435	1.0090919	1.0087117	1.008311	1.0078968	1.0074744	1.0070553	1.0066415	1.0062462	1.0058734	1.0055332	1.0052336	1.004983	1.0047897	1.0046625	1.0046111	1.0046452	1.0047728	1.0050038	1.005349	1.0058163	1.0064168	1.0071613	1.0080581	1.0091187	1.0103542	1.0117711	1.0133832	1.0151997	1.0172303	1.0194834	1.0219705	1.0246994	1.0276777	1.0309147	1.0344161	1.0381913	1.0422435	1.046578	1.0512007	1.0561148	1.0613214	1.0668241	1.0726211	1.0787151	1.0851052	1.0917886	1.0987613	1.1060224	1.1135635
1.0092415	1.0088685	1.0084649	1.0080389	1.0075974	1.0071493	1.0066993	1.0062572	1.0058314	1.0054271	1.0050554	1.0047232	1.0044407	1.0042149	1.0040565	1.0039731	1.0039752	1.0040724	1.0042748	1.004591	1.005032	1.0056081	1.0063303	1.0072072	1.0082505	1.0094695	1.0108758	1.0124807	1.014292	1.0163218	1.018578	1.0210708	1.0238092	1.0268005	1.030054	1.0335761	1.0373728	1.0414497	1.0458119	1.0504621	1.0554048	1.0606419	1.0661755	1.0720071	1.078133	1.0845572	1.0912752	1.0982857	1.105585	1.1131705
1.0090163	1.0086198	1.0081937	1.0077432	1.0072747	1.0067984	1.0063207	1.0058501	1.0053927	1.0049584	1.0045544	1.0041918	1.003877	1.00362	1.0034294	1.0033157	1.0032892	1.0033584	1.0035315	1.0038226	1.0042403	1.0047946	1.0054977	1.0063568	1.0073861	1.0085961	1.009996	1.0115966	1.0134094	1.0154427	1.0177083	1.0202124	1.0229659	1.0259773	1.0292529	1.0327989	1.0366223	1.040728	1.04512	1.0498021	1.054776	1.0600435	1.0656083	1.0714681	1.0776244	1.084076	1.0908217	1.0978616	1.1051902	1.1128081
1.0087675	1.00835	1.0078987	1.0074229	1.006929	1.0064256	1.0059195	1.0054187	1.0049322	1.0044669	1.0040344	1.0036393	1.0032939	1.0030062	1.0027863	1.0026436	1.0025885	1.0026306	1.00278	1.0030484	1.0034437	1.0039803	1.004667	1.0055158	1.0065365	1.007741	1.0091393	1.0107411	1.0125602	1.0146043	1.0168843	1.0194075	1.0221833	1.02522	1.0285226	1.0320989	1.0359536	1.0400928	1.044518	1.0492336	1.0542402	1.0595398	1.0651335	1.0710208	1.0772028	1.0836765	1.0904443	1.0975021	1.1048511	1.1124867
1.0084962	1.0080554	1.0075809	1.0070808	1.0065598	1.0060301	1.0054955	1.0049658	1.0044497	1.003955	1.0034913	1.0030683	1.0026928	1.0023774	1.0021293	1.0019593	1.001878	1.0018954	1.0020236	1.0022708	1.0026507	1.0031726	1.003848	1.0046895	1.0057063	1.0069096	1.0083121	1.0099249	1.0117563	1.013818	1.0161179	1.0186673	1.0214717	1.0245394	1.0278772	1.0314893	1.0353817	1.0395577	1.044022	1.0487719	1.0538131	1.0591438	1.0647657	1.0706788	1.07688	1.0833713	1.0901518	1.0972203	1.1045748	1.1122177
1.0082012	1.0077386	1.0072412	1.0067152	1.0061696	1.0056121	1.0050498	1.0044923	1.0039474	1.0034245	1.0029323	1.0024803	1.0020771	1.0017339	1.0014595	1.0012653	1.0011604	1.0011576	1.0012662	1.0014982	1.0018642	1.0023767	1.0030463	1.0038843	1.004903	1.006114	1.007528	1.0091565	1.0110083	1.0130941	1.0154232	1.018004	1.0208446	1.0239514	1.0273302	1.0309845	1.034919	1.0391383	1.0436417	1.0484319	1.0535073	1.0588706	1.0645189	1.0704534	1.0766717	1.0831736	1.0899582	1.0970268	1.1043766	1.1120114
1.0078843	1.0074004	1.0068794	1.0063283	1.0057566	1.0051731	1.0045841	1.0039994	1.0034276	1.0028758	1.0023574	1.0018773	1.0014491	1.0010798	1.0007824	1.000566	1.000442	1.0004208	1.0005141	1.0007341	1.0010926	1.0015992	1.0022689	1.0031116	1.0041385	1.0053626	1.0067945	1.0084454	1.0103259	1.0124441	1.0148102	1.0174316	1.0203149	1.0234672	1.0268936	1.0305961	1.0345796	1.0388442	1.0433929	1.0482248	1.0533367	1.058731	1.0644053	1.0703573	1.076586	1.0830927	1.0898737	1.0969304	1.1042646	1.1118759
1.0075468	1.0070401	1.0064962	1.0059217	1.0053257	1.0047158	1.0041002	1.0034889	1.00289	1.0023137	1.001769	1.001264	1.0008104	1.0004195	1.0001003	0.99986523	0.9997244	0.99968964	0.999772	0.9999853	1.0003392	1.0008485	1.0015231	1.0023766	1.0034198	1.0046645	1.0061226	1.0078045	1.0097208	1.0118793	1.0142914	1.0169606	1.0198953	1.0231019	1.0265806	1.0303389	1.0343745	1.0386908	1.0432868	1.0481606	1.0533108	1.0587362	1.0644319	1.0704001	1.076634	1.0831374	1.0899065	1.0969417	1.1042466	1.1118215
1.0071864	1.0066593	1.0060931	1.0054951	1.0048751	1.0042397	1.0035998	1.0029631	1.00234	1.0017377	1.0011686	1.0006409	1.0001665	0.9997558	0.9994186	0.99916786	0.99901366	0.9989699	0.9990475	0.9992584	0.99961525	1.0001321	1.0008197	1.00169	1.0027562	1.0040305	1.0055221	1.0072452	1.0092044	1.0114127	1.013876	1.016603	1.019597	1.0228622	1.0264028	1.0302198	1.034315	1.0386853	1.043331	1.0482496	1.0534366	1.05889	1.0646079	1.0705851	1.0768209	1.0833127	1.0900611	1.0970649	1.1043284	1.1118522
1.0068072	1.0062585	1.0056698	1.0050501	1.0044056	1.0037469	1.003083	1.002423	1.0017756	1.0011517	1.0005596	1.0000125	0.99951935	0.99909145	0.9987402	0.99847806	0.9983153	0.9982671	0.99834526	0.99855983	0.99892664	0.99945754	1.0001642	1.0010608	1.0021592	1.0034702	1.0050055	1.006775	1.0087885	1.0110545	1.0135798	1.0163696	1.0194304	1.022762	1.0263702	1.0302517	1.0344081	1.0388364	1.043534	1.0484953	1.0537194	1.0591998	1.0649334	1.070917	1.0771469	1.0836209	1.0903387	1.0973028	1.1045111	1.1119745
1.0064083	1.0058386	1.005229	1.0045879	1.003921	1.0032405	1.0025532	1.0018708	1.0012025	1.0005578	0.9999479	0.9993826	0.99887276	0.99843144	0.9980703	0.99780124	0.9976372	0.9975887	0.99767226	0.9978983	0.9982808	0.9988335	0.99956864	1.0004988	1.0016356	1.0029931	1.0045799	1.0064062	1.0084829	1.0108145	1.0134091	1.0162717	1.0194038	1.0228093	1.0264876	1.0304387	1.0346594	1.0391467	1.0438949	1.0489016	1.0541584	1.0596632	1.0654091	1.0713936	1.0776098	1.0840585	1.0907387	1.09765	1.1047995	1.1121863
1.0059912	1.0054023	1.0047727	1.0041085	1.0034218	1.00272	1.0020132	1.0013106	1.0006223	0.9999598	0.9993322	0.99875253	0.9982324	0.99778205	0.9974148	0.99714303	0.99698114	0.9969414	0.9970353	0.99728096	0.9976866	0.99826896	0.99903905	1.0000125	1.0011982	1.0026101	1.0042578	1.0061504	1.0082972	1.010702	1.0133728	1.016314	1.0195265	1.0230085	1.0267622	1.0307844	1.0350691	1.0396149	1.0444139	1.0494616	1.0547506	1.060273	1.0660255	1.0720029	1.0782018	1.0846165	1.0912519	1.0981042	1.1051809	1.1124833
1.0055561	1.0049499	1.0043001	1.0036175	1.0029101	1.0021898	1.0014645	1.0007434	1.0000387	0.99936146	0.9987209	0.9981311	0.99760187	0.9971479	0.9967802	0.9965126	0.9963565	0.996331	0.99644464	0.99671465	0.99715185	0.99777305	0.9985877	0.9996121	1.0008564	1.0023304	1.0040474	1.0060138	1.0082382	1.0107257	1.0134797	1.0165033	1.0197974	1.0233612	1.0271915	1.0312853	1.0356358	1.0402372	1.0450836	1.0501673	1.0554817	1.061018	1.0667694	1.0727338	1.0789058	1.0852814	1.0918623	1.0986488	1.1056463	1.1128569
1.0051057	1.0044818	1.0038149	1.0031139	1.0023901	1.0016514	1.0009087	1.0001721	0.9994545	0.99876475	0.9981145	0.99751866	0.9969854	0.99653184	0.99616927	0.9959104	0.99577147	0.99576557	0.9959066	0.9962089	0.9966864	0.99735224	0.99822176	0.99930483	1.0006149	1.0021632	1.0039569	1.0060058	1.0083143	1.0108881	1.013731	1.0168421	1.0202217	1.0238676	1.0277739	1.0319358	1.0363483	1.041002	1.0458897	1.0510031	1.056335	1.0618743	1.0676216	1.0735627	1.0797004	1.08603	1.0925514	1.0992647	1.1061764	1.1132915
1.0046422	1.0040015	1.0033175	1.0026011	1.0018619	1.0011077	1.000351	0.99960285	0.9988732	0.99817514	0.9975204	0.9969208	0.9963906	0.99594223	0.9955904	0.9953485	0.99523044	0.9952535	0.99542814	0.99577147	0.99629617	0.9970187	0.9979489	0.9991013	1.0004864	1.0021139	1.0039929	1.006129	1.0085281	1.0111946	1.0141277	1.0173272	1.0207936	1.0245177	1.0284984	1.0327251	1.0371931	1.0418925	1.046812	1.0519466	1.0572854	1.0628223	1.0685489	1.0744625	1.0805568	1.0868313	1.0932866	1.0999241	1.1067473	1.1137642
1.004165	1.0035098	1.0028121	1.0020807	1.0013262	1.0005612	0.99979347	0.99903595	0.99829936	0.9975971	0.9969426	0.9963448	0.9958221	0.9953851	0.9950501	0.9948311	0.9947425	0.9947995	0.9950175	0.9954107	0.9959926	0.99677855	0.9977783	0.9990075	1.0004743	1.0021889	1.0041578	1.0063878	1.0088817	1.0116411	1.0146667	1.0179548	1.0215027	1.0253044	1.0293506	1.0336356	1.0381495	1.0428826	1.0478243	1.0529683	1.0583025	1.0638231	1.0695204	1.0753939	1.0814375	1.0876496	1.0940336	1.1005912	1.1073259	1.1142458
1.0036786	1.0030105	1.0022994	1.0015572	1.0007912	1.0000156	0.9992404	0.9984762	0.99773806	0.9970362	0.9963839	0.99579555	0.99528474	0.9948659	0.994554	0.99436533	0.9943131	0.9944137	0.9946834	0.9951338	0.9957811	0.9966359	0.99771684	0.9990302	1.0005845	1.0023919	1.0044557	1.0067831	1.0093721	1.0122248	1.0153404	1.0187124	1.0223374	1.0262052	1.0303097	1.0346408	1.0391884	1.0439415	1.0488926	1.0540292	1.0593467	1.0648359	1.0704942	1.0763155	1.0822967	1.0884432	1.0947522	1.1012279	1.1078755	1.1147039
1.0031824	1.0025041	1.0017829	1.0010306	1.0002568	0.9994753	0.99869585	0.9979287	0.9971917	0.9964942	0.995851	0.9952764	0.9947851	0.9943919	0.99410975	0.9939593	0.99395293	0.99410325	0.9944309	0.9949466	0.9956675	0.9966031	0.9977681	0.99917	1.0008197	1.0027229	1.0048851	1.0073084	1.0099928	1.0129361	1.0161349	1.0195843	1.0232762	1.0272005	1.03135	1.0357125	1.0402763	1.0450344	1.0499737	1.0550902	1.0603735	1.065818	1.071421	1.0771799	1.0830932	1.0891637	1.0953943	1.1017892	1.1083537	1.1150942
1.0026821	1.0019938	1.0012648	1.0005054	0.99972737	0.99894196	0.99816066	0.9973982	0.9966668	0.9959791	0.9953512	0.9947966	0.9943297	0.9939675	0.9937262	0.99362016	0.9936648	0.9938753	0.99426895	0.99485874	0.9956585	0.99668074	0.99793625	0.99943334	1.0011796	1.0031805	1.0054395	1.0079572	1.0107317	1.0137587	1.0170345	1.0205492	1.024294	1.0282607	1.0324366	1.0368117	1.0413748	1.0461174	1.0510298	1.056104	1.0613347	1.0667186	1.0722526	1.0779368	1.0837737	1.089764	1.0959152	1.1022302	1.1087155	1.1153812
1.0021765	1.001483	1.0007488	0.9999855	0.99920535	0.9984211	0.9976442	0.99688816	0.996168	0.9954966	0.994889	0.9943602	0.99392676	0.9936036	0.99340713	0.9933519	0.9934572	0.99373674	0.9942027	0.9948727	0.99575883	0.99687153	0.99822164	0.999816	1.0016613	1.0037585	1.0061125	1.0087187	1.0115753	1.0146769	1.0180148	1.0215787	1.0253618	1.0293499	1.0335327	1.0378991	1.0424412	1.0471468	1.052009	1.0570222	1.0621843	1.0674899	1.0729421	1.0785426	1.0842936	1.090201	1.0962701	1.1025089	1.1089234	1.1155236
1.0016707	1.0009735	1.0002373	0.9994738	0.9986968	0.99791694	0.99714756	0.996404	0.9957006	0.9950505	0.9944698	0.9939743	0.99358046	0.9933033	0.9931596	0.9931665	0.9933373	0.99368906	0.99423695	0.9949936	0.9959701	0.9971773	0.9986239	1.0003152	1.0022558	1.004448	1.0068882	1.009575	1.0125024	1.0156618	1.0190456	1.0226424	1.0264413	1.0304292	1.0345979	1.0389339	1.0434289	1.048074	1.0528669	1.0577999	1.0628746	1.0680885	1.0734477	1.0789543	1.0846143	1.0904372	1.0964261	1.102594	1.1089468	1.115491
1.0011684	1.0004703	0.99973536	0.99897444	0.9982037	0.9974335	0.99667794	0.99595237	0.99527025	0.99464864	0.99410206	0.9936461	0.9932985	0.9930732	0.99298966	0.99306285	0.99330866	0.99374086	0.994375	0.9952205	0.9962912	0.9975949	0.999137	1.000923	1.0029552	1.0052327	1.0077503	1.0105051	1.013487	1.0166887	1.0201	1.0237054	1.0274981	1.0314622	1.0355883	1.0398697	1.0442948	1.0488591	1.0535613	1.0583961	1.0633681	1.0684801	1.0737365	1.0791458	1.0847129	1.0904492	1.0963655	1.1024671	1.108767	1.1152679
1.00067	0.9999754	0.99924445	0.9984922	0.99773175	0.99697506	0.99623954	0.9955361	0.99488366	0.9942951	0.9937885	0.99337906	0.9930836	0.9929209	0.9929034	0.9930509	0.99337614	0.9938936	0.99461544	0.9955552	0.9967208	0.9981192	0.9997552	1.0016302	1.0037448	1.0060949	1.008677	1.0114821	1.0145013	1.0177233	1.0211357	1.0247296	1.0284883	1.032403	1.0364661	1.040667	1.0450003	1.0494637	1.054057	1.0587814	1.0636393	1.0686408	1.0737908	1.0790983	1.0845758	1.090235	1.0960823	1.1021297	1.1083857	1.11486
1.0001825	0.99949324	0.9987725	0.99803096	0.99728614	0.9965493	0.9958364	0.995163	0.99454415	0.9939957	0.99353725	0.99318105	0.9929469	0.9928497	0.99290574	0.99313056	0.9935407	0.9941466	0.994961	0.9959941	0.9972523	0.9987404	1.0004634	1.0024188	1.0046052	1.0070151	1.0096434	1.0124791	1.0155126	1.0187311	1.0221221	1.025673	1.0293765	1.0332164	1.0371898	1.0412884	1.0455132	1.0498595	1.0543327	1.0589348	1.0636754	1.0685642	1.0736102	1.0788248	1.0842202	1.0898062	1.0955979	1.1016029	1.107832	1.1142888
0.9997061	0.99902815	0.9983199	0.99759614	0.9968713	0.99615884	0.9954761	0.9948372	0.99425936	0.9937589	0.99335265	0.9930554	0.99288803	0.9928638	0.9929985	0.99330705	0.9938032	0.99450016	0.9954066	0.99652976	0.9978769	0.99945086	1.0012496	1.0032728	1.005513	1.0079654	1.0106196	1.0134637	1.0164874	1.019676	1.0230188	1.026506	1.0301242	1.0338696	1.037733	1.0417147	1.0458133	1.0500331	1.0543785	1.0588593	1.0634843	1.0682662	1.0732152	1.0783468	1.0836742	1.0892073	1.0949564	1.1009353	1.1071502	1.1136055
0.9992474	0.9985838	0.9978934	0.9971911	0.9964909	0.9958102	0.9951627	0.9945658	0.9940345	0.99358743	0.99323934	0.99301124	0.9929127	0.992966	0.9931832	0.99357826	0.9941641	0.9949485	0.99594516	0.9971546	0.9985828	1.0002302	1.0020921	1.0041661	1.0064449	1.0089185	1.0115741	1.0144026	1.0173894	1.0205237	1.0237944	1.0271891	1.0307059	1.0343338	1.0380737	1.0419266	1.0458933	1.0499834	1.0542052	1.0585682	1.0630884	1.0677768	1.0726471	1.0777147	1.0829902	1.0884883	1.0942172	1.1001891	1.1064063	1.1128775
0.9988096	0.9981641	0.99749714	0.9968216	0.9961525	0.9955077	0.99490184	0.99435115	0.99387354	0.99348617	0.9932041	0.9930454	0.9930251	0.99315894	0.9934608	0.9939436	0.99461687	0.9954889	0.9965688	0.9978565	0.9993548	1.001061	1.0029725	1.0050781	1.0073715	1.0098411	1.0124756	1.0152619	1.0181892	1.0212445	1.0244178	1.0277046	1.0310988	1.0345984	1.0382048	1.0419254	1.045762	1.0497293	1.0538363	1.0580986	1.0625303	1.0671458	1.0719587	1.0769852	1.0822358	1.0877237	1.0934556	1.0994364	1.1056783	1.1121777
0.99839723	0.9977757	0.9971351	0.9964921	0.9958602	0.9952567	0.99469876	0.9942017	0.9937831	0.99345994	0.9932489	0.99316454	0.9932248	0.99344194	0.99382883	0.9943967	0.9951544	0.99610835	0.99726254	0.9986182	1.0001726	1.0019222	1.0038606	1.0059786	1.008264	1.0107071	1.0132936	1.016014	1.0188562	1.0218105	1.0248706	1.0280328	1.0312948	1.0346612	1.038135	1.0417246	1.0454416	1.0492998	1.0533116	1.0574943	1.0618634	1.0664326	1.0712174	1.0762309	1.0814848	1.0869877	1.0927428	1.0987623	1.105043	1.11159
0.99801415	0.9974221	0.99681383	0.9962078	0.995619	0.9950624	0.9945577	0.99411994	0.993766	0.99351233	0.99337614	0.99337083	0.9935113	0.9938126	0.9942824	0.9949319	0.9957697	0.9967951	0.9980137	0.99942243	1.0010148	1.0027896	1.0047345	1.0068383	1.0090936	1.0114831	1.0139999	1.0166311	1.0193697	1.0222062	1.0251408	1.0281696	1.0312988	1.0345322	1.0378813	1.041356	1.044971	1.048741	1.0526847	1.056815	1.0611486	1.0657048	1.0704914	1.0755217	1.0808057	1.0863491	1.0921574	1.0982306	1.1045707	1.1111751
0.9976661	0.9971078	0.99653816	0.995974	0.9954333	0.99493134	0.99448377	0.99410963	0.99382544	0.9936446	0.9935837	0.9936608	0.9938829	0.99426544	0.994816	0.99554163	0.99644774	0.9975345	0.99880195	1.0002462	1.0018598	1.0036371	1.0055648	1.0076332	1.0098306	1.012147	1.0145711	1.0170957	1.0197138	1.0224233	1.0252243	1.0281225	1.0311233	1.0342373	1.0374771	1.0408574	1.0443952	1.0481066	1.0520098	1.0561212	1.0604544	1.0650254	1.0698441	1.0749198	1.0802597	1.0858685	1.0917456	1.0978913	1.104305	1.1109804
0.99735796	0.9968378	0.9963117	0.9957959	0.9953082	0.99486375	0.9944808	0.99417394	0.9939616	0.99385786	0.9938768	0.9940318	0.99433434	0.9947944	0.99541867	0.9962111	0.9971752	0.9983091	0.9996073	1.0010687	1.0026809	1.0044364	1.0063251	1.0083338	1.0104547	1.0126759	1.01499	1.0173942	1.0198864	1.0224645	1.0251366	1.0279094	1.0307969	1.0338073	1.0369618	1.0402746	1.0437639	1.047449	1.0513449	1.0554677	1.059831	1.0644486	1.0693256	1.074472	1.0798886	1.0855778	1.0915412	1.0977709	1.1042649	1.1110183
0.9970936	0.99661666	0.99613947	0.99567765	0.9952485	0.99486756	0.9945509	0.9943166	0.9941789	0.99415267	0.9942499	0.9944827	0.9948604	0.99539185	0.99607855	0.99692655	0.9979329	0.99909526	1.0004084	1.0018638	1.0034539	1.0051657	1.0069921	1.0089202	1.0109441	1.0130552	1.015249	1.0175258	1.0198883	1.0223415	1.0248952	1.0275598	1.0303514	1.0332862	1.0363828	1.0396584	1.0431336	1.0468224	1.0507416	1.0549065	1.0593274	1.0640148	1.0689708	1.074205	1.0797099	1.0854917	1.0915434	1.0978631	1.1044397	1.111269
0.9968774	0.9964503	0.99602574	0.99562216	0.99525523	0.99494094	0.99469674	0.9945357	0.9944743	0.9945243	0.9946981	0.9950036	0.9954508	0.9960425	0.99678284	0.9976695	0.9987032	0.99987614	1.0011798	1.0026102	1.0041529	1.005801	1.0075444	1.0093745	1.011287	1.0132796	1.0153483	1.0174986	1.0197384	1.0220788	1.024529	1.0271083	1.0298319	1.0327183	1.0357879	1.0390595	1.042547	1.0462695	1.0502423	1.0544726	1.0589722	1.0637448	1.0687941	1.0741205	1.0797225	1.0855964	1.0917372	1.0981376	1.1047906	1.1116873
0.99671566	0.9963413	0.9959751	0.9956352	0.9953334	0.99508977	0.994918	0.9948309	0.99484575	0.9949696	0.99521446	0.9955867	0.9960917	0.996734	0.9975116	0.9984227	0.9994626	1.0006247	1.001902	1.0032822	1.0047585	1.0063207	1.0079663	1.0096855	1.0114793	1.0133461	1.0152947	1.0173265	1.0194589	1.0217028	1.0240746	1.0265938	1.0292772	1.0321468	1.0352198	1.0385144	1.0420456	1.0458288	1.0498726	1.0541849	1.0587739	1.0636393	1.0687836	1.0742049	1.0798978	1.085855	1.0920732	1.098543	1.1052562	1.1122044
0.9966089	0.9962946	0.9959902	0.9957149	0.995485	0.9953126	0.9952147	0.9952024	0.99528736	0.9954814	0.9957907	0.9962197	0.9967735	0.99744916	0.9982475	0.99916434	1.0001918	1.0013211	1.0025475	1.0038583	1.0052508	1.0067155	1.0082487	1.0098516	1.0115242	1.0132715	1.0151048	1.0170345	1.019077	1.0212486	1.0235687	1.0260556	1.0287298	1.0316098	1.0347152	1.0380579	1.041654	1.0455118	1.0496411	1.0540452	1.0587271	1.063687	1.0689206	1.0744247	1.0801932	1.0862178	1.092494	1.0990113	1.1057634	1.1127442
0.9965651	0.9963127	0.9960738	0.99586755	0.99570775	0.995608	0.9955835	0.99564147	0.9957954	0.99605095	0.99641407	0.9968895	0.9974752	0.9981713	0.9989719	0.9998726	1.0008652	1.0019448	1.0031017	1.0043265	1.0056179	1.006974	1.0083917	1.0098746	1.0114295	1.0130688	1.0148042	1.0166497	1.0186278	1.0207535	1.0230486	1.025533	1.0282252	1.0311414	1.0342988	1.0377095	1.0413847	1.0453285	1.0495478	1.0540415	1.0588115	1.0638546	1.0691628	1.0747331	1.0805559	1.0866257	1.0929341	1.0994743	1.1062363	1.1132177
0.99658406	0.9963974	0.9962275	0.9960908	0.9960035	0.99597615	0.9960183	0.99614537	0.99635863	0.9966675	0.9970745	0.99758047	0.9981822	0.99887836	0.99966216	1.0005273	1.0014683	1.0024753	1.0035449	1.0046724	1.0058552	1.0070958	1.0083965	1.0097672	1.0112183	1.0127634	1.0144205	1.0162063	1.0181432	1.0202515	1.0225484	1.0250552	1.0277878	1.0307605	1.0339897	1.0374776	1.0412363	1.0452684	1.0495727	1.0541488	1.0589938	1.0641006	1.0694641	1.0750765	1.0809274	1.0870118	1.0933249	1.099855	1.1065996	1.1135532
0.9966705	0.99655205	0.9964525	0.9963865	0.9963693	0.9964092	0.9965175	0.9967015	0.9969672	0.9973168	0.9977535	0.99827313	0.99887407	0.99955153	1.0003002	1.0011104	1.0019798	1.0028999	1.0038714	1.0048895	1.0059576	1.0070854	1.0082759	1.0095454	1.0109082	1.0123792	1.0139816	1.0157336	1.0176587	1.0197729	1.0220956	1.024647	1.0274384	1.0304811	1.0337862	1.0373571	1.0411996	1.0453105	1.0496913	1.0543325	1.0592327	1.0643818	1.0697726	1.0753983	1.0812508	1.0873204	1.0936042	1.1000946	1.1067888	1.1136825
0.99682516	0.9967756	0.9967458	0.9967501	0.99679875	0.9969032	0.997069	0.99730223	0.9976075	0.99798626	0.9984348	0.9989518	0.9995321	1.0001725	1.0008638	1.0016029	1.0023845	1.0032079	1.0040714	1.0049773	1.0059347	1.0069554	1.0080494	1.0092323	1.0105252	1.0119485	1.0135207	1.0152636	1.0171976	1.0193415	1.0217125	1.0243211	1.0271809	1.0303011	1.033685	1.0373363	1.0412517	1.04543	1.0498661	1.0545546	1.0594848	1.0646505	1.0700411	1.0756507	1.0814717	1.0874959	1.0937184	1.1001366	1.1067501	1.113555
0.99704844	0.99706745	0.9971064	0.99717677	0.9972875	0.99744785	0.9976629	0.9979352	0.9982675	0.9986563	0.99910074	0.99959743	1.000139	1.0007212	1.0013415	1.0019932	1.0026767	1.003393	1.0041451	1.0049434	1.0057971	1.0067225	1.0077358	1.0088538	1.0101011	1.0114973	1.0130634	1.0148212	1.0167855	1.018975	1.0214045	1.0240834	1.0270177	1.0302132	1.0336697	1.0373887	1.0413657	1.0455941	1.0500656	1.0547734	1.0597085	1.0648617	1.0702224	1.0757855	1.0815433	1.0874912	1.0936248	1.0999435	1.1064459	1.1131377
0.9973393	0.99742633	0.99753064	0.9976624	0.9978298	0.9980369	0.9982881	0.9985855	0.9989279	0.99931186	0.99973464	1.0001906	1.0006762	1.0011866	1.0017177	1.0022721	1.0028505	1.0034558	1.0041023	1.0047984	1.0055605	1.006407	1.0073574	1.0084347	1.0096585	1.0110512	1.0126327	1.0144235	1.0164351	1.0186843	1.0211812	1.0239307	1.0269357	1.0302002	1.0337224	1.0374942	1.0415112	1.0457661	1.0502499	1.0549515	1.0598634	1.0649742	1.070277	1.075765	1.0814341	1.0872778	1.0932949	1.0994862	1.1058567	1.1124072
0.99769443	0.997846	0.9980113	0.9981972	0.9984107	0.9986544	0.99893004	0.9992368	0.99957323	0.9999348	1.0003155	1.0007151	1.0011268	1.0015508	1.0019858	1.002434	1.0029038	1.0034052	1.0039515	1.0045596	1.0052446	1.006032	1.0069433	1.0080005	1.0092227	1.0106329	1.0122484	1.0140848	1.0161555	1.0184695	1.0210345	1.0238522	1.0269239	1.0302444	1.0338126	1.0376196	1.0416561	1.045915	1.0503821	1.0550537	1.0599144	1.0649582	1.0701762	1.0755633	1.0811157	1.0868313	1.0927099	1.0987535	1.1049683	1.1113609
0.99811196	0.998323	0.9985423	0.99877423	0.99902326	0.9992899	0.9995746	0.9998735	1.0001851	1.000505	1.0008299	1.0011553	1.0014803	1.0018075	1.0021371	1.0024803	1.0028474	1.0032504	1.0037086	1.0042423	1.0048722	1.0056229	1.0065143	1.00757	1.0088122	1.010257	1.0119183	1.0138128	1.015946	1.0183268	1.0209557	1.0238326	1.0269566	1.0303197	1.0339155	1.0377369	1.0417695	1.0460064	1.0504365	1.0550482	1.0598344	1.0647852	1.0698941	1.0751585	1.0805744	1.0861405	1.0918616	1.0977422	1.1037893	1.1100067
0.99858445	0.99885046	0.9991134	0.9993796	0.99965113	0.9999254	1.0002011	1.0004776	1.000748	1.0010103	1.001261	1.0015019	1.0017296	1.0019523	1.0021781	1.0024179	1.0026869	1.0030047	1.0033914	1.0038714	1.0044653	1.0051975	1.0060928	1.0071671	1.0084422	1.0099332	1.0116507	1.0136071	1.0158015	1.0182438	1.020928	1.0238539	1.0270139	1.030401	1.0340052	1.0378176	1.0418245	1.0460168	1.0503824	1.0549158	1.0596019	1.0644388	1.0694181	1.0745397	1.0798017	1.0852057	1.0907547	1.0964582	1.1023246	1.1083626
0.9991073	0.99941635	0.9997139	1.0000017	1.0002801	1.0005472	1.0007999	1.0010338	1.0012466	1.0014354	1.0016	1.0017428	1.0018691	1.0019871	1.0021098	1.0022553	1.0024414	1.0026886	1.0030222	1.0034676	1.0040439	1.0047796	1.0056938	1.0068015	1.008122	1.0096664	1.0114439	1.0134581	1.0157132	1.0182084	1.0209368	1.0238945	1.0270735	1.0304643	1.0340555	1.037837	1.0417943	1.0459197	1.0502021	1.0546311	1.0592017	1.0639075	1.0687414	1.0737062	1.0788022	1.0840305	1.0893999	1.0949196	1.1005982	1.1064502
0.9996678	1.0000108	1.0003289	1.0006263	1.0008962	1.0011389	1.0013483	1.0015241	1.0016649	1.0017674	1.0018355	1.001877	1.0019008	1.001917	1.0019453	1.0020063	1.0021234	1.0023198	1.0026194	1.003048	1.0036287	1.0043821	1.0053271	1.0064818	1.0078555	1.0094575	1.0112908	1.0133593	1.0156645	1.0181992	1.0209574	1.0239321	1.0271108	1.0304859	1.0340432	1.0377728	1.0416625	1.0457021	1.0498817	1.0541934	1.0586299	1.0631859	1.0678645	1.0726604	1.0775805	1.0826292	1.0878146	1.0931436	1.0986371	1.1042987
1.0002584	1.0006227	1.0009477	1.0012366	1.0014825	1.0016828	1.001835	1.0019388	1.0019932	1.0020001	1.0019671	1.0019041	1.0018256	1.0017489	1.0016947	1.0016887	1.0017532	1.0019164	1.0022007	1.0026323	1.0032324	1.0040175	1.0050073	1.0062121	1.0076392	1.0092962	1.0111847	1.0133005	1.0156422	1.0182042	1.0209737	1.0239469	1.0271078	1.0304472	1.0339524	1.0376122	1.0414153	1.0453497	1.0494095	1.0535865	1.0578771	1.062279	1.0667888	1.0714133	1.0761533	1.0810177	1.0860157	1.0911613	1.0964639	1.1019453
1.000865	1.001236	1.0015541	1.0018167	1.0020219	1.002165	1.0022453	1.0022626	1.0022213	1.0021272	1.0019919	1.0018275	1.0016565	1.0014971	1.0013764	1.0013187	1.0013491	1.0014985	1.0017836	1.0022341	1.0028648	1.0036939	1.0047321	1.0059903	1.0074714	1.009179	1.0111095	1.013262	1.0156285	1.0181996	1.0209681	1.0239199	1.027045	1.0303326	1.0337653	1.0373394	1.0410365	1.044854	1.048783	1.0528172	1.0569512	1.0611888	1.0655293	1.0699764	1.0745369	1.0792203	1.0840355	1.0889958	1.0941204	1.0994194
1.0014755	1.0018388	1.0021322	1.0023545	1.0025015	1.0025713	1.0025668	1.0024909	1.0023475	1.0021498	1.0019143	1.0016577	1.0014039	1.0011764	1.0010047	1.0009133	1.00093	1.0010782	1.0013847	1.0018649	1.0025362	1.003414	1.0045027	1.0058111	1.0073413	1.0090901	1.011055	1.0132301	1.0156069	1.0181735	1.020921	1.0238365	1.0269083	1.0301228	1.033473	1.036941	1.0405266	1.0442129	1.0480002	1.0518847	1.0558604	1.0599302	1.0640988	1.0683712	1.0727539	1.0772567	1.0818943	1.0866798	1.0916317	1.0967618
1.0020745	1.0024132	1.0026659	1.0028318	1.0029062	1.0028932	1.0027936	1.0026152	1.0023692	1.0020723	1.0017439	1.0014046	1.0010825	1.0008044	1.0005975	1.0004902	1.0005078	1.0006735	1.0010082	1.0015297	1.0022464	1.003173	1.0043118	1.005669	1.0072393	1.009021	1.0110074	1.0131887	1.0155607	1.0181066	1.0208167	1.0236813	1.0266843	1.0298157	1.0330644	1.0364219	1.0398798	1.0434307	1.0470706	1.0507973	1.0546113	1.0585153	1.0625138	1.0666144	1.0708249	1.0751568	1.0796258	1.0842432	1.0890305	1.0939993
1.0026469	1.0029448	1.0031422	1.0032367	1.0032269	1.0031196	1.0029186	1.002638	1.0022925	1.0019014	1.0014873	1.0010811	1.0007057	1.000393	1.0001699	1.0000632	1.0000972	1.0002911	1.0006653	1.0012294	1.0019972	1.0029716	1.0041549	1.0055509	1.0071529	1.0089548	1.0109502	1.0131267	1.0154759	1.0179875	1.020648	1.0234431	1.0263647	1.0293996	1.0325389	1.0357735	1.0390984	1.0425075	1.0459973	1.0495687	1.0532233	1.0569617	1.0607958	1.0647292	1.0687752	1.0729461	1.0772544	1.0817164	1.0863508	1.0911735
1.0031776	1.0034199	1.0035475	1.0035566	1.0034531	1.003244	1.0029416	1.0025604	1.0021203	1.0016462	1.0011635	1.0007031	1.0002935	0.9999625	0.99973863	0.9996458	0.9997072	0.9999387	1.0003555	1.0009686	1.0017811	1.0027994	1.0040221	1.0054475	1.007069	1.0088788	1.0108666	1.0130267	1.0153421	1.0178034	1.0203987	1.0231162	1.0259439	1.0288727	1.0318946	1.0350004	1.0381889	1.0414534	1.044792	1.0482087	1.051705	1.0552862	1.0589613	1.0627378	1.0666292	1.0706489	1.0748097	1.0791277	1.0836246	1.0883116
1.0036523	1.0038248	1.0038679	1.0037837	1.0035812	1.0032687	1.0028651	1.0023879	1.0018646	1.0013202	1.0007837	1.0002857	0.99985695	0.9995246	0.9993136	0.99924594	0.99934405	0.9996172	1.000079	1.0007379	1.0015945	1.0026523	1.0039036	1.0053489	1.0069774	1.0087823	1.010753	1.0128791	1.0151466	1.0175464	1.0200651	1.0226935	1.0254198	1.028235	1.0311342	1.0341097	1.0371566	1.0402775	1.0434675	1.0467329	1.0500772	1.0535074	1.0570326	1.060664	1.064411	1.0682906	1.072318	1.0765089	1.080876	1.0854415
1.0040579	1.0041476	1.0040971	1.0039134	1.0036069	1.0031943	1.0026939	1.0021328	1.0015366	1.0009358	1.0003617	0.9998433	0.99941117	0.99909	0.99890435	0.99887204	0.99900925	0.9993276	0.99983513	1.0005351	1.0014293	1.0025153	1.0037879	1.0052402	1.006866	1.0086547	1.0105953	1.012674	1.0148829	1.01721	1.0196431	1.0221735	1.0247905	1.0274897	1.0302622	1.0331024	1.0360128	1.0389894	1.0420383	1.0451591	1.0483582	1.0516478	1.0550343	1.0585302	1.0621489	1.0659022	1.0698059	1.0738801	1.0781379	1.0825933
1.0043821	1.00438	1.0042294	1.0039423	1.0035338	1.0030242	1.002438	1.0018036	1.0011498	1.0005095	0.9999129	0.99938935	0.99896824	0.9986693	0.99851716	0.99852556	0.99870455	0.99906814	0.9996184	1.000354	1.0012757	1.002382	1.0036646	1.0051152	1.0067241	1.0084838	1.010383	1.0124053	1.014547	1.0167915	1.0191314	1.0215564	1.024062	1.0266393	1.0292832	1.0319922	1.0347654	1.0376058	1.0405167	1.0435001	1.0465676	1.0497257	1.0529861	1.0563576	1.0598603	1.0635012	1.0672998	1.0712711	1.0754303	1.07979
1.0046175	1.0045158	1.0042622	1.0038714	1.0033644	1.0027682	1.0021061	1.0014132	1.0007186	1.0000534	0.9994494	0.9989373	0.9985348	0.9982677	0.9981547	0.9982049	0.9984297	0.9988332	0.99941826	1.0001837	1.0011292	1.0022445	1.0035248	1.0049614	1.0065453	1.0082642	1.0101082	1.0120671	1.0141302	1.0162866	1.0185275	1.0208449	1.0232333	1.0256888	1.0282072	1.0307885	1.0334327	1.0361401	1.0389204	1.0417798	1.0447227	1.047762	1.0509076	1.0541719	1.0575697	1.0611149	1.0648209	1.0687044	1.072774	1.0770524
1.0047554	1.0045487	1.0041919	1.0037038	1.0031099	1.0024368	1.0017139	1.0009754	1.000255	0.9995815	0.9989852	0.9984912	0.99811983	0.9978924	0.99781847	0.99791116	0.9981769	0.9986166	0.999232	1.0000193	1.0009725	1.0020897	1.0033592	1.0047715	1.006318	1.0079876	1.0097705	1.0116566	1.0136343	1.015696	1.0178342	1.0200431	1.0223156	1.0246506	1.027048	1.0295019	1.0320224	1.0346081	1.0372713	1.0400102	1.0428439	1.0457745	1.0488198	1.0519919	1.0552971	1.0587597	1.0623862	1.0661927	1.0701913	1.0743964
1.0047946	1.004485	1.0040282	1.0034493	1.0027755	1.0020381	1.001271	1.0005044	0.9997747	0.9991046	0.9985274	0.998061	0.99772525	0.9975371	0.99750745	0.997641	0.99794006	0.998412	0.9990489	0.9998488	1.0008053	1.0019114	1.0031587	1.0045376	1.0060382	1.0076499	1.0093644	1.0111693	1.0130593	1.0150226	1.0170571	1.0191553	1.0213143	1.023532	1.0258092	1.028148	1.030552	1.0330241	1.0355746	1.0382133	1.0409466	1.0437868	1.0467446	1.0498335	1.053067	1.0564567	1.0600172	1.06376	1.067698	1.0718421
1.0047315	1.0043216	1.0037726	1.0031143	1.0023758	1.0015903	1.000794	1.0000144	0.9992836	0.9986319	0.99808085	0.99764967	0.99735475	0.99720746	0.9972172	0.9973874	0.9977201	0.99821264	0.99886274	0.9996653	1.0006152	1.0017029	1.00292	1.004257	1.005703	1.0072496	1.0088874	1.0106084	1.0124059	1.0142703	1.0162003	1.0181888	1.0202364	1.0223423	1.0245079	1.026736	1.0290339	1.0314041	1.0338576	1.0364027	1.0390514	1.04181	1.0446944	1.0477184	1.0508904	1.0542235	1.0577273	1.0614191	1.0653071	1.0693986
1.0045717	1.0040678	1.0034374	1.0027124	1.0019221	1.0011045	1.0002908	0.9995124	0.9987971	0.99817044	0.99765295	0.9972604	0.99700636	0.9968995	0.9969457	0.99714684	0.9975026	0.99801	0.9986668	0.9994653	1.0003977	1.0014576	1.0026354	1.0039215	1.0053077	1.0067815	1.0083407	1.0099744	1.0116777	1.0134432	1.0152694	1.0171533	1.0190945	1.0210936	1.0231556	1.0252842	1.0274854	1.0297651	1.0321321	1.0345994	1.0371734	1.0398697	1.0426946	1.0456628	1.0487846	1.0520736	1.0555357	1.0591819	1.0630283	1.0670782
1.0043192	1.0037324	1.0030321	1.0022535	1.0014278	1.0005913	0.99977684	0.99901044	0.9983187	0.99772364	0.99724275	0.9968923	0.9966763	0.996607	0.996686	0.99691135	0.9972844	0.9977996	0.9984531	0.9992367	1.0001447	1.00117	1.0022986	1.0035297	1.0048479	1.0062519	1.0077263	1.0092727	1.01088	1.0125482	1.0142735	1.016056	1.0178976	1.0197998	1.0217652	1.0238024	1.0259188	1.0281185	1.0304135	1.0328131	1.0353303	1.0379738	1.0407529	1.043678	1.046763	1.0500156	1.0534471	1.0570616	1.0608711	1.064882
1.0039823	1.0033234	1.0025686	1.0017502	1.0009046	1.0000626	0.9992573	0.9985137	0.9978522	0.99729496	0.9968542	0.9965426	0.99636537	0.99632734	0.9964318	0.99667645	0.99705905	0.99757266	0.9982157	0.998978	0.9998542	1.0008358	1.0019141	1.0030824	1.004332	1.0056541	1.0070473	1.0085034	1.0100181	1.0115917	1.0132219	1.0149094	1.0166562	1.0184687	1.0203509	1.0223075	1.0243487	1.0264817	1.0287162	1.0310667	1.0335369	1.0361384	1.0388829	1.0417777	1.0448383	1.0480647	1.0514703	1.0550599	1.0588411	1.062818
1.0035709	1.0028527	1.002056	1.0012152	1.0003637	0.99952936	0.99874353	0.9980278	0.9974043	0.996884	0.9964835	0.99621034	0.9960652	0.99605644	0.99617916	0.9964349	0.99681926	0.99732584	0.9979507	0.9986837	0.9995212	1.0004551	1.0014759	1.0025767	1.0037528	1.004997	1.0063058	1.0076735	1.0091001	1.0105819	1.0121211	1.0137215	1.0153837	1.0171162	1.0189226	1.0208125	1.0227914	1.0248706	1.0270588	1.0293671	1.0318028	1.034378	1.0371	1.0399772	1.0430176	1.0462296	1.0496163	1.0531857	1.0569414	1.0608884
1.0030956	1.0023348	1.0015111	1.0006592	0.99981195	0.99899584	0.99823946	0.997557	0.99697137	0.9964932	0.9961289	0.99588877	0.99577326	0.99578494	0.99592245	0.9961817	0.99655896	0.99705267	0.99765146	0.99835044	0.99914366	1.0000243	1.0009825	1.0020175	1.0031192	1.0042826	1.0055073	1.0067893	1.0081296	1.0095266	1.0109829	1.0125039	1.0140913	1.0157534	1.0174952	1.019328	1.0212593	1.0232954	1.0254503	1.0277295	1.0301431	1.0327014	1.0354092	1.038277	1.0413097	1.0445125	1.0478876	1.0514412	1.0551765	1.059091
1.0025676	1.0017767	1.0009408	1.0000919	0.99926066	0.9984716	0.9977465	0.997103	0.9965573	0.99611485	0.99578744	0.995577	0.9954844	0.99551076	0.995655	0.995912	0.99627894	0.9967489	0.9973173	0.99797505	0.9987188	0.9995435	1.0004377	1.0014024	1.0024276	1.0035155	1.0046582	1.005861	1.0071197	1.0084386	1.0098187	1.0112671	1.0127916	1.0143929	1.0160843	1.0178697	1.0197653	1.02177	1.0239016	1.0261666	1.0285702	1.0311201	1.0338253	1.0366886	1.0397203	1.0429188	1.0462859	1.0498264	1.053541	1.0574294
1.0020003	1.0011946	1.0003563	0.9995218	0.9987144	0.9979584	0.9972698	0.9966672	0.99615747	0.9957522	0.9954543	0.9952679	0.9951938	0.9952295	0.99537367	0.9956213	0.99597	0.99641174	0.9969437	0.9975595	0.9982485	0.99901336	0.99984396	1.0007362	1.0016894	1.0027002	1.0037673	1.0048919	1.0060756	1.0073247	1.0086374	1.0100245	1.0114936	1.0130477	1.0146979	1.0164504	1.0183177	1.0203071	1.0224277	1.0246835	1.0270872	1.0296395	1.0323482	1.035219	1.0382527	1.0414503	1.0448147	1.048342	1.0520356	1.0558891
1.0014043	1.0005933	0.99976844	0.9989554	0.998178	0.9974572	0.9968079	0.9962442	0.995772	0.9953967	0.99512666	0.9949587	0.9948965	0.99493414	0.9950727	0.99530727	0.99563044	0.9960408	0.9965309	0.99709684	0.9977337	0.99843645	0.9992003	1.0000242	1.0009058	1.0018433	1.0028387	1.0038934	1.0050111	1.0061939	1.007449	1.008786	1.01021	1.011728	1.0133475	1.0150797	1.0169317	1.018916	1.0210327	1.0232933	1.0257039	1.0282655	1.0309857	1.033865	1.0369052	1.0401075	1.0434678	1.0469832	1.0506516	1.0544742
1.0007864	0.9999854	0.9991801	0.9983965	0.997655	0.99697185	0.9963615	0.9958348	0.9953942	0.9950496	0.99479836	0.99464554	0.9945876	0.9946248	0.9947519	0.9949636	0.99525946	0.99563104	0.996078	0.9965938	0.9971732	0.9978144	0.99851376	0.99926996	1.0000823	1.000952	1.0018805	1.0028718	1.0039289	1.005058	1.0062671	1.0075614	1.0089507	1.010442	1.0120444	1.0137675	1.0156169	1.0175989	1.0197284	1.0220004	1.0244262	1.0270065	1.0297413	1.032634	1.0356838	1.0388867	1.0422419	1.0457429	1.0493896	1.0531708
1.0001596	0.9993765	0.99859715	0.9978473	0.9971432	0.99649996	0.9959265	0.995433	0.99502265	0.99470115	0.99446744	0.9943218	0.9942649	0.9942928	0.99440265	0.9945911	0.99485254	0.99518716	0.9955865	0.9960495	0.99657017	0.99715155	0.9977877	0.99848044	0.99922603	1.0000337	1.0009025	1.001837	1.0028442	1.0039285	1.0050999	1.0063634	1.0077286	1.0092053	1.0108004	1.0125234	1.0143797	1.0163761	1.0185182	1.0208122	1.0232563	1.0258595	1.0286124	1.031525	1.0345839	1.0377872	1.0411372	1.0446184	1.048233	1.051973
0.9995283	0.9987706	0.9980246	0.9973125	0.9966482	0.9960407	0.995503	0.99504066	0.9946548	0.99435127	0.99412847	0.9939871	0.9939256	0.9939394	0.99402857	0.9941862	0.9944149	0.99470586	0.995057	0.99546736	0.99593204	0.99645144	0.99702823	0.9976581	0.9983462	0.9990955	0.9999104	1.000797	1.0017638	1.0028126	1.0039552	1.0051972	1.0065528	1.0080241	1.0096217	1.0113528	1.013226	1.0152401	1.0174103	1.0197287	1.0222005	1.0248259	1.027602	1.0305301	1.033599	1.0368036	1.0401405	1.0436026	1.0471796	1.0508664
0.9988994	0.9981741	0.9974633	0.99678993	0.9961626	0.99559283	0.9950866	0.99465054	0.9942861	0.99399626	0.9937805	0.9936365	0.9935632	0.9935627	0.9936246	0.9937532	0.9939425	0.99418753	0.99449044	0.99484545	0.99525535	0.9957185	0.9962377	0.996812	0.9974461	0.99814713	0.99891585	0.99976563	1.0006962	1.0017205	1.0028439	1.0040789	1.0054295	1.0069101	1.0085188	1.0102682	1.0121635	1.0142078	1.0164051	1.0187556	1.0212559	1.0239079	1.0267085	1.0296504	1.032727	1.0359288	1.0392492	1.0426818	1.0462154	1.049839
0.99827665	0.99758494	0.9969135	0.9962793	0.9956875	0.99515164	0.9946758	0.99426246	0.99391454	0.9936333	0.9934177	0.99326855	0.99318206	0.99315643	0.9931933	0.9932869	0.99343413	0.9936354	0.99388885	0.9941923	0.99454993	0.9949601	0.9954254	0.99594957	0.99653685	0.9971949	0.99792963	0.9987454	0.9996516	1.000661	1.0017781	1.0030125	1.0043695	1.0058637	1.0074949	1.0092692	1.0111982	1.0132756	1.0155066	1.017891	1.0204247	1.0231051	1.0259244	1.0288804	1.0319601	1.035155	1.038453	1.0418507	1.0453315	1.048886
0.99766165	0.9970085	0.99637586	0.9957783	0.9952243	0.99471635	0.9942665	0.9938705	0.9935358	0.99325764	0.9930395	0.99288034	0.992775	0.992728	0.9927324	0.9927893	0.99289715	0.993052	0.9932565	0.9935124	0.993819	0.9941776	0.9945959	0.99507517	0.99562293	0.9962446	0.9969506	0.9977478	0.9986421	0.9996439	1.0007637	1.0020069	1.0033827	1.0048982	1.0065572	1.0083694	1.01033	1.0124454	1.0147158	1.0171353	1.0197005	1.0224108	1.0252494	1.0282134	1.0312911	1.0344715	1.0377405	1.0410941	1.0445116	1.0479882
0.9970599	0.99644387	0.995851	0.99528885	0.9947648	0.99428725	0.9938549	0.9934746	0.9931463	0.9928701	0.9926434	0.99247	0.9923474	0.9922713	0.99224347	0.99226403	0.99232846	0.99244	0.9925989	0.9928056	0.9930665	0.99338144	0.99375707	0.9941991	0.9947157	0.99531335	0.9959979	0.9967805	0.9976703	0.998676	0.9998077	1.0010667	1.0024686	1.0040141	1.0057101	1.0075603	1.0095631	1.011721	1.0140301	1.0164888	1.0190866	1.0218171	1.024672	1.0276406	1.0307107	1.0338694	1.0371039	1.0404027	1.0437473	1.0471355
0.99646753	0.99589074	0.995333	0.994805	0.99431026	0.99385524	0.9934402	0.9930712	0.99274564	0.9924661	0.99222946	0.9920394	0.991892	0.99178827	0.99172616	0.991708	0.99173313	0.9918015	0.9919174	0.99208295	0.99230033	0.9925782	0.9929169	0.99332905	0.99381894	0.9943981	0.9950719	0.9958527	0.99674815	0.9977657	0.9989157	1.0002029	1.001638	1.0032184	1.0049566	1.006849	1.0088979	1.0110978	1.0134479	1.015941	1.0185698	1.0213219	1.0241909	1.0271567	1.0302122	1.0333426	1.036528	1.0397608	1.0430262	1.0463105
0.9958849	0.9953463	0.99482465	0.9943272	0.99385655	0.99342096	0.9930201	0.9926575	0.99233145	0.99204516	0.9917968	0.9915863	0.99141467	0.99128056	0.9911851	0.99113077	0.9911149	0.9911446	0.9912194	0.99134433	0.99152595	0.99176973	0.9920808	0.9924702	0.99294364	0.9935125	0.9941857	0.9949707	0.99587715	0.9969164	0.99809235	0.9994157	1.0008897	1.0025176	1.0042992	1.006241	1.0083319	1.0105785	1.0129687	1.0154947	1.018149	1.0209193	1.0237902	1.0267495	1.0297805	1.0328723	1.0360005	1.0391575	1.0423299	1.0455059
0.9953158	0.9948125	0.9943223	0.9938505	0.99340445	0.99298406	0.9925922	0.99223363	0.9919029	0.99160624	0.9913417	0.99111193	0.99091375	0.9907495	0.9906208	0.9905292	0.99047685	0.9904683	0.9905075	0.990597	0.9907482	0.9909646	0.9912565	0.9916287	0.99209255	0.99266243	0.99334395	0.99414384	0.99507177	0.99613965	0.9973509	0.9987132	1.000229	1.0019059	1.0037386	1.0057245	1.0078685	1.0101559	1.0125841	1.0151441	1.0178162	1.0205973	1.0234666	1.0264059	1.0294062	1.0324466	1.0355109	1.0385818	1.0416517	1.0447036
0.994752	0.99428296	0.99382246	0.9933758	0.9929474	0.9925391	0.9921558	0.9917958	0.9914597	0.99115115	0.9908684	0.990616	0.99039155	0.99019724	0.9900366	0.9899121	0.989823	0.9897817	0.98978865	0.98985106	0.9899746	0.9901714	0.99044806	0.9908139	0.99128187	0.99185807	0.9925509	0.9933726	0.9943304	0.99543333	0.99668795	0.9980971	0.9996604	1.0013874	1.0032688	1.0053097	1.0074974	1.0098276	1.0122931	1.0148771	1.0175678	1.0203508	1.0232064	1.0261233	1.0290791	1.0320578	1.0350431	1.03802	1.0409764	1.0438949
0.9941971	0.9937596	0.99332434	0.99289936	0.9924876	0.99208826	0.99170625	0.99134284	0.991	0.99067867	0.9903783	0.99010116	0.9898495	0.98962635	0.98943377	0.9892767	0.98915905	0.98908615	0.98906606	0.9891046	0.9892134	0.98939645	0.98966724	0.99003416	0.99050933	0.9910981	0.9918164	0.9926679	0.99366134	0.99480677	0.9961066	0.9975645	0.99918276	1.0009625	1.0028973	1.0049865	1.0072174	1.0095888	1.0120827	1.014688	1.0173863	1.0201615	1.0230002	1.0258805	1.0287839	1.0316908	1.0345896	1.0374587	1.0402907	1.0430707
0.9936472	0.9932387	0.992827	0.9924191	0.9920191	0.99162805	0.99124795	0.99087864	0.9905257	0.9901884	0.9898678	0.98956627	0.9892906	0.98904073	0.9888172	0.9886326	0.9884876	0.98838997	0.98834914	0.98837113	0.98846847	0.98864424	0.9889166	0.9892933	0.98978215	0.9903962	0.9911433	0.9920315	0.9930684	0.9942602	0.9956117	0.9971222	0.99879503	1.0006282	1.0026155	1.004753	1.0070294	1.009431	1.0119519	1.0145687	1.0172654	1.0200307	1.0228399	1.0256704	1.0285094	1.0313381	1.0341352	1.0368886	1.0395863	1.0422193
0.99310184	0.99271727	0.99232864	0.99193656	0.99154586	0.9911573	0.9907749	0.99040055	0.99003404	0.9896804	0.98934126	0.9890183	0.98871696	0.9884402	0.98819315	0.98798174	0.98781466	0.9876992	0.9876408	0.98765254	0.9877432	0.9879265	0.9882056	0.98859704	0.9891082	0.98975325	0.99053496	0.991466	0.992551	0.9937965	0.9951997	0.99676734	0.99849594	1.0003831	1.0024216	1.0046042	1.0069182	1.0093489	1.0118858	1.0145081	1.0172	1.0199378	1.0227052	1.0254824	1.0282465	1.0309792	1.0336683	1.0362979	1.0388539	1.0413337
0.99255836	0.9921997	0.99182606	0.9914474	0.9910641	0.9906764	0.9902917	0.98990697	0.98953027	0.9891598	0.98880076	0.9884559	0.98813206	0.987832	0.98756295	0.9873312	0.9871451	0.9870146	0.9869495	0.9869567	0.98705	0.98724115	0.98753846	0.9879513	0.9884941	0.9891733	0.9900002	0.99097705	0.99211466	0.9934135	0.9948746	0.9964994	0.99828464	1.0002244	1.0023099	1.0045327	1.0068798	1.0093325	1.0118805	1.0144998	1.0171705	1.0198776	1.0225935	1.0253006	1.0279783	1.0306116	1.0331802	1.0356766	1.0380865	1.0404055
0.9920195	0.9916783	0.9913223	0.9909519	0.9905729	0.99018717	0.9897964	0.98940206	0.98901147	0.9886258	0.9882479	0.9878841	0.9875384	0.9872172	0.9869298	0.98668426	0.98648363	0.98634785	0.98627913	0.9862897	0.9863921	0.9865988	0.9869199	0.9873607	0.98793983	0.98866296	0.9895354	0.9905675	0.99175817	0.9931156	0.9946349	0.9963152	0.99815536	1.0001464	1.0022775	1.0045321	1.0069052	1.0093753	1.0119208	1.0145317	1.0171735	1.0198348	1.0224851	1.0251173	1.0277016	1.0302229	1.0326651	1.0350194	1.0372765	1.0394353
0.9914768	0.99115497	0.9908124	0.9904492	0.9900727	0.9896865	0.9892898	0.98888624	0.9884816	0.98807985	0.98768586	0.98730385	0.9869397	0.98660284	0.98630244	0.9860427	0.9858396	0.9856984	0.98563313	0.9856548	0.9857729	0.98600304	0.9863519	0.98683125	0.9874526	0.98822355	0.9891493	0.9902353	0.9914837	0.99289936	0.9944765	0.996214	0.9981072	1.0001423	1.0023093	1.004599	1.0069885	1.0094646	1.0120043	1.0145875	1.0171914	1.019795	1.0223774	1.0249199	1.0273972	1.0297987	1.0321103	1.0343182	1.0364219	1.0384148
0.99093574	0.9906283	0.99029624	0.98994195	0.98956734	0.98917574	0.98877203	0.98835874	0.9879421	0.9875275	0.98711747	0.9867188	0.9863419	0.985993	0.9856837	0.9854187	0.9852114	0.9850776	0.98502105	0.9850601	0.98520064	0.9854603	0.9858451	0.98636866	0.9870338	0.9878556	0.98883456	0.98998123	0.9912896	0.9927634	0.9943975	0.9961901	0.99812704	1.0002053	1.0024096	1.0047181	1.0071201	1.0095915	1.0121132	1.0146611	1.0172182	1.019755	1.0222572	1.0246977	1.0270619	1.0293385	1.0315101	1.0335723	1.0355189	1.037356
0.9903902	0.9901009	0.9897766	0.9894261	0.98905134	0.9886564	0.98824745	0.9878254	0.9873965	0.9869692	0.98654556	0.9861348	0.9857486	0.98539025	0.9850755	0.9848113	0.98461205	0.9844835	0.98444694	0.98450637	0.98467785	0.9849713	0.9853985	0.98596615	0.986686	0.98756355	0.9886003	0.98980457	0.99117213	0.9927051	0.9943937	0.99623615	0.9982196	1.0003339	1.0025603	1.0048842	1.0072861	1.0097474	1.0122398	1.0147452	1.0172389	1.0197017	1.0221093	1.0244443	1.0266906	1.028835	1.0308645	1.0327797	1.0345737	1.0362537
0.989846	0.9895656	0.9892498	0.98890465	0.98852867	0.9881317	0.98771477	0.98728377	0.9868452	0.98640734	0.9859729	0.98555607	0.98516166	0.98480153	0.9844868	0.98422694	0.9840382	0.98393	0.98391175	0.9840021	0.9842096	0.9845409	0.9850169	0.98563516	0.9864085	0.98734504	0.98844117	0.9897049	0.99113256	0.9927187	0.994461	0.9963484	0.99837184	1.0005149	1.0027565	1.0050882	1.0074799	1.0099179	1.0123723	1.0148239	1.0172471	1.0196223	1.0219315	1.0241516	1.0262715	1.0282804	1.0301692	1.0319352	1.0335824	1.0351125
0.9892961	0.9890279	0.9887195	0.9883744	0.98799956	0.9875975	0.98717606	0.9867378	0.98629165	0.9858439	0.9854065	0.98498523	0.98458755	0.9842301	0.9839211	0.9836744	0.9834998	0.98341376	0.98342645	0.9835503	0.9837958	0.9841761	0.9846984	0.9853731	0.9862042	0.9871981	0.98835546	0.98968005	0.9911636	0.99280226	0.9945947	0.99652123	0.9985741	1.000738	1.0029949	1.0053167	1.0076916	1.0100969	1.012501	1.0148875	1.0172297	1.0195122	1.021711	1.0238124	1.0258058	1.0276759	1.0294266	1.031051	1.0325563	1.0339481
0.988746	0.98848677	0.9881844	0.987841	0.9874662	0.98706084	0.9866354	0.9861931	0.9857398	0.9852889	0.98484725	0.98442286	0.9840314	0.98367906	0.9833831	0.9831522	0.9830012	0.98294216	0.9829891	0.98315185	0.98344404	0.9838729	0.9844497	0.98518	0.9860715	0.9871248	0.98834246	0.9897241	0.99126136	0.99295074	0.9947839	0.9967457	0.9988245	1.0009992	1.0032531	1.0055656	1.0079112	1.0102689	1.0126135	1.0149238	1.0171832	1.0193595	1.0214471	1.0234252	1.0252848	1.0270234	1.0286366	1.0301253	1.031496	1.0327613
0.9881934	0.98794276	0.98764455	0.9873048	0.98692924	0.98652244	0.986093	0.9856475	0.985194	0.984741	0.9842977	0.9838805	0.98349434	0.98315567	0.9828759	0.98266816	0.98254645	0.9825191	0.9826043	0.982814	0.98315483	0.98363626	0.98426914	0.9850599	0.9860116	0.9871206	0.9883976	0.989833	0.9914229	0.9931563	0.9950258	0.9970132	0.99910843	1.0012864	1.0035322	1.0058202	1.0081244	1.0104287	1.0127058	1.0149343	1.0170913	1.0191609	1.0211315	1.0229853	1.0247179	1.0263224	1.0278056	1.029166	1.0304152	1.031567
0.9876386	0.9873961	0.9871027	0.9867661	0.9863908	0.98598367	0.9855535	0.9851056	0.9846526	0.98420316	0.98376787	0.9833568	0.98298454	0.9826615	0.98240393	0.9822254	0.98213476	0.9821472	0.98227817	0.98253417	0.9829281	0.9834658	0.9841567	0.9850062	0.98601484	0.9871886	0.98852015	0.99000436	0.9916419	0.9934126	0.9953115	0.99731904	0.9994197	1.0015942	1.0038177	1.006069	1.008331	1.0105671	1.0127631	1.0149002	1.0169585	1.0189139	1.0207658	1.0224935	1.0240989	1.0255748	1.0269377	1.0281777	1.0293239	1.0303748
0.98708236	0.9868465	0.98655933	0.9862264	0.9858545	0.9854487	0.9850179	0.98457444	0.9841256	0.9836802	0.9832545	0.9828579	0.9825032	0.9822017	0.981974	0.98182803	0.9817762	0.981832	0.98200893	0.98231584	0.98276496	0.9833601	0.98410964	0.98501986	0.98608714	0.9873175	0.9886989	0.9902332	0.9919103	0.99371266	0.9956327	0.9976497	0.9997482	1.0019069	1.0041007	1.0063112	1.0085052	1.010672	1.0127848	1.0148226	1.0167718	1.018613	1.0203433	1.0219488	1.0234343	1.0247974	1.0260398	1.027184	1.0282329	1.0292037
0.9865256	0.98629844	0.9860161	0.98568726	0.98531866	0.9849178	0.9844918	0.98405385	0.98361117	0.9831791	0.982765	0.9823891	0.98205626	0.9817831	0.9815876	0.98147726	0.98146766	0.98157316	0.9818006	0.9821607	0.98266786	0.98332113	0.98413026	0.9850988	0.98622406	0.98750234	0.9889364	0.99050975	0.99221915	0.9940481	0.99598145	0.99799806	1.0000871	1.0022162	1.0043732	1.0065241	1.0086545	1.01074	1.0127587	1.0146942	1.0165293	1.0182617	1.0198705	1.0213623	1.0227323	1.0239854	1.0251342	1.0261828	1.0271533	1.0280535
0.9859691	0.9857514	0.9854767	0.98515344	0.9847893	0.98439395	0.9839761	0.98354644	0.9831162	0.9826983	0.9823046	0.9819501	0.981644	0.98140585	0.9812475	0.9811795	0.98121583	0.9813702	0.9816515	0.98206896	0.98263544	0.98334664	0.9842141	0.9852391	0.98641604	0.9877459	0.98922265	0.9908327	0.9925669	0.9944128	0.9963493	0.99835837	1.0004244	1.002519	1.004622	1.0067112	1.0087645	1.010759	1.0126817	1.014511	1.0162385	1.0178528	1.0193527	1.0207323	1.0219995	1.0231541	1.024216	1.0251905	1.0260981	1.0269519
0.985414	0.9852054	0.9849395	0.9846247	0.9842696	0.98388404	0.9834743	0.98305804	0.98264426	0.9822438	0.9818747	0.9815472	0.9812752	0.98107296	0.98095536	0.980933	0.98101825	0.9812278	0.98156387	0.9820392	0.98266125	0.9834319	0.98435676	0.98543316	0.98666507	0.98803765	0.98954946	0.99118894	0.9929414	0.9947922	0.99672663	0.9987185	1.0007515	1.0028002	1.004845	1.0068585	1.0088272	1.0107281	1.0125513	1.014275	1.0158908	1.0173953	1.0187902	1.0200651	1.0212384	1.0223162	1.0233024	1.0242208	1.0250791	1.0259035
0.9848641	0.9846658	0.98441035	0.98410445	0.983759	0.98338485	0.982992	0.982592	0.98219794	0.9818219	0.9814805	0.9811839	0.98095053	0.98079026	0.98071474	0.9807417	0.98088235	0.98114306	0.98153687	0.98207235	0.98274964	0.98357946	0.98455614	0.98568547	0.9869582	0.9883727	0.9899145	0.99157214	0.9933356	0.9951836	0.9971015	0.9990633	1.0010543	1.0030512	1.005027	1.006964	1.0088415	1.0106477	1.0123641	1.0139819	1.0154947	1.016896	1.0181865	1.0193764	1.0204699	1.0214732	1.0224051	1.0232813	1.0241123	1.0249188
0.98431724	0.98413336	0.9838888	0.983595	0.9832624	0.9829043	0.9825296	0.9821494	0.9817791	0.98143333	0.98112375	0.98086375	0.98067033	0.98055357	0.9805292	0.9806081	0.9807995	0.98111993	0.9815705	0.9821628	0.9828988	0.98377967	0.9848084	0.9859816	0.98729616	0.9887394	0.9903009	0.99197644	0.99374026	0.9955793	0.9974706	0.99939823	1.001338	1.0032665	1.0051662	1.00702	1.0088055	1.0105124	1.0121241	1.013637	1.0150483	1.0163554	1.0175596	1.0186685	1.0196955	1.020645	1.0215364	1.0223868	1.0232079	1.024008
0.98377895	0.98360634	0.9833777	0.98309994	0.9827858	0.9824446	0.98209137	0.98173636	0.98139656	0.9810813	0.98080754	0.9805886	0.9804384	0.98037004	0.9803961	0.98052895	0.98077863	0.9811526	0.98166174	0.98230827	0.98309773	0.98403245	0.9851074	0.986321	0.9876671	0.9891351	0.99071515	0.99239165	0.99414736	0.99596447	0.9978226	0.99970263	1.0015815	1.00344	1.0052595	1.0070182	1.0087098	1.0103172	1.0118312	1.0132436	1.0145637	1.0157819	1.0169121	1.0179546	1.0189298	1.0198439	1.0207092	1.0215431	1.0223631	1.0231804
0.9832507	0.98309344	0.98287886	0.9826215	0.98232675	0.98200905	0.9816797	0.9813544	0.98104787	0.9807671	0.9805343	0.9803595	0.9802555	0.98024064	0.9803193	0.9805083	0.98081195	0.9812434	0.98180693	0.98250985	0.98334986	0.98433137	0.98544693	0.98669684	0.98806924	0.98955286	0.99113834	0.9928086	0.99454707	0.9963332	0.9981466	0.9999724	1.0017871	1.0035639	1.0052996	1.0069661	1.0085598	1.0100694	1.0114883	1.01281	1.0140448	1.0151896	1.0162534	1.0172497	1.0181829	1.0190744	1.0199288	1.0207651	1.0216013	1.0224415
0.9827329	0.98259383	0.9824006	0.9821619	0.9818923	0.9816006	0.9813005	0.98100716	0.9807386	0.9804976	0.98030937	0.98018134	0.98012745	0.9801619	0.98029727	0.9805391	0.9809016	0.9813888	0.9820076	0.9827585	0.9836481	0.98467344	0.9858243	0.9871003	0.98849213	0.98998547	0.99156743	0.99322516	0.99493295	0.9966776	0.99844384	1.0002052	1.0019422	1.0036408	1.0052828	1.006859	1.0083566	1.0097736	1.0111014	1.012341	1.0134987	1.0145826	1.0155994	1.0165563	1.0174671	1.0183485	1.01921	1.0200616	1.0209208	1.0217891
0.98222756	0.9821114	0.9819397	0.98172456	0.9814811	0.9812198	0.9809539	0.98069966	0.9804665	0.9802726	0.9801282	0.980051	0.9800509	0.9801409	0.9803298	0.98062813	0.9810455	0.9815851	0.9822575	0.9830559	0.9839874	0.98504716	0.98622894	0.9875238	0.98892754	0.9904195	0.99199367	0.9936213	0.9952981	0.9969955	0.9986984	1.0003865	1.0020442	1.003657	1.0052104	1.0066953	1.0081024	1.00943	1.0106755	1.0118428	1.0129445	1.0139747	1.0149537	1.0158885	1.0167924	1.0176781	1.0185554	1.0194337	1.0203241	1.0212377
0.98173857	0.9816457	0.9815006	0.9813142	0.9811002	0.9808723	0.9806448	0.98042816	0.9802405	0.98009145	0.9799992	0.9799721	0.9800246	0.9801688	0.9804148	0.9807694	0.9812382	0.9818319	0.9825487	0.98339313	0.984363	0.9854515	0.9866556	0.9879661	0.98936945	0.9908549	0.992406	0.9940013	0.99563044	0.9972721	0.9989078	1.0005202	1.0020951	1.0036217	1.0050849	1.0064784	1.0077988	1.0090446	1.0102202	1.0113281	1.0123773	1.0133723	1.0143286	1.0152574	1.0161675	1.0170691	1.0179707	1.0188847	1.0198128	1.0207707
0.9812713	0.98120344	0.9810871	0.98093146	0.98075205	0.9805608	0.9803746	0.98020154	0.98005825	0.97995985	0.9799188	0.97994685	0.9800514	0.98025197	0.9805512	0.98095816	0.9814817	0.98212415	0.9828846	0.98376745	0.9847652	0.98587906	0.9870991	0.98841524	0.9898101	0.9912784	0.9927965	0.9943515	0.9959285	0.9975051	0.99906707	1.000602	1.0020945	1.0035266	1.0049044	1.0062138	1.0074552	1.0086311	1.0097419	1.0108042	1.0118153	1.0127913	1.0137414	1.0146725	1.015596	1.0165201	1.0174618	1.0184178	1.0193948	1.0203937
0.9808219	0.98078614	0.98069996	0.9805793	0.9804373	0.9802866	0.9801419	0.980016	0.97992444	0.9798763	0.97988915	0.9799687	0.98013103	0.98038447	0.98073894	0.981198	0.98176885	0.9824521	0.9832545	0.9841685	0.98519456	0.98632574	0.98754936	0.98885924	0.99024206	0.9916823	0.99316233	0.99466664	0.9961835	0.9976879	0.99917525	1.0006267	1.0020299	1.0033779	1.0046722	1.0059052	1.0070747	1.0081902	1.0092553	1.0102793	1.0112692	1.0122347	1.0131892	1.0141366	1.0150884	1.0160531	1.0170333	1.0180337	1.0190526	1.0201001
0.9803963	0.98039275	0.98034286	0.98026085	0.9801611	0.9800554	0.9799541	0.97987926	0.9798354	0.97984153	0.9799069	0.9800435	0.98026156	0.98056567	0.9809711	0.9814806	0.9820961	0.98282015	0.9836572	0.9845966	0.98563915	0.9867756	0.98800117	0.9892989	0.99065214	0.99205863	0.99349153	0.994941	0.99639297	0.9978206	0.9992271	1.000593	1.0019164	1.0031844	1.0043974	1.0055597	1.0066704	1.0077329	1.0087619	1.0097655	1.0107461	1.0117161	1.0126888	1.0136634	1.0146495	1.0156543	1.016677	1.017725	1.0187937	1.019886
0.97999734	0.98002857	0.98001707	0.9799789	0.9799217	0.9798636	0.9798134	0.9797892	0.97979534	0.97985625	0.9799779	0.98016804	0.98043704	0.98079723	0.98125	0.9818011	0.9824573	0.9832165	0.9840786	0.985039	0.98609555	0.98723114	0.9884447	0.98972046	0.9910453	0.99240434	0.99378467	0.99516684	0.99654233	0.99789894	0.99922234	1.0005074	1.0017462	1.0029407	1.0040824	1.0051839	1.0062456	1.0072725	1.0082818	1.0092697	1.0102545	1.0112408	1.012239	1.0132444	1.0142761	1.0153253	1.0164002	1.0174935	1.0186064	1.0197333
0.97962654	0.97969854	0.97972953	0.9797322	0.9797228	0.97971153	0.9797137	0.9797415	0.97980654	0.9799203	0.9800924	0.98033744	0.9806603	0.9810687	0.9815672	0.98216003	0.9828496	0.98364127	0.9845212	0.98549306	0.9865496	0.9876802	0.98887455	0.9901214	0.9914035	0.992711	0.99402714	0.9953438	0.9966478	0.9979215	0.99916375	1.00037	1.0015323	1.0026574	1.0037377	1.0047871	1.0058135	1.0068182	1.0078138	1.0088052	1.0098045	1.0108153	1.0118457	1.0128945	1.0139703	1.0150679	1.0161889	1.0173241	1.0184797	1.019645
0.9792882	0.97940236	0.97947854	0.9795275	0.9795682	0.9796096	0.97966206	0.97974163	0.979862	0.9800312	0.98025846	0.9805528	0.9809238	0.9813779	0.9819203	0.9825483	0.98326784	0.9840788	0.98497635	0.98595256	0.98700064	0.9881162	0.98928106	0.99048954	0.99172556	0.99297476	0.99422514	0.99546844	0.9966933	0.9978877	0.99905187	1.0001808	1.0012734	1.0023375	1.0033699	1.0043812	1.0053807	1.0063746	1.0073694	1.0083764	1.0093992	1.0104449	1.0115147	1.0126121	1.0137354	1.0148791	1.0160428	1.0172222	1.018411	1.0196028
0.97898185	0.9791419	0.9792644	0.9793635	0.979455	0.97954816	0.97965693	0.97979313	0.97996485	0.98018885	0.9804677	0.98081255	0.9812271	0.98172647	0.98230284	0.9829628	0.9837054	0.98453075	0.9854351	0.9864092	0.9874434	0.9885325	0.98966444	0.9908229	0.9920028	0.99319017	0.9943689	0.9955369	0.9966823	0.9978	0.9988908	0.9999497	1.0009838	1.0019928	1.0029866	1.0039736	1.0049591	1.005951	1.0069591	1.0079875	1.0090438	1.0101304	1.0112463	1.0123894	1.0135593	1.0147481	1.0159576	1.0171661	1.018385	1.0195984
0.9787113	0.9789187	0.97909087	0.9792441	0.97938764	0.9795344	0.9796973	0.9798878	0.9801131	0.9803876	0.98071736	0.9811094	0.9815683	0.9821042	0.98271424	0.98339623	0.98415774	0.98499215	0.98589224	0.98685485	0.98786545	0.9889216	0.99001086	0.99112064	0.99223554	0.99335206	0.99445677	0.9955498	0.996621	0.9976655	0.99868476	0.9996827	1.0006633	1.0016354	1.0025992	1.0035707	1.0045533	1.0055577	1.006588	1.0076498	1.0087453	1.009874	1.0110383	1.0122293	1.0134437	1.014676	1.0159181	1.0171591	1.0183986	1.0196195
0.9784799	0.9787378	0.97895986	0.9791671	0.979362	0.9795648	0.9797831	0.9800266	0.9803053	0.98063177	0.9810077	0.98144317	0.98194385	0.98250717	0.9831425	0.98384535	0.98461753	0.9854479	0.9863405	0.98728096	0.98826337	0.9892787	0.99031687	0.9913629	0.992417	0.99346215	0.99449337	0.99550825	0.9965077	0.99748147	0.99844074	0.99938333	1.0003246	1.0012646	1.0022137	1.0031832	1.0041744	1.0051976	1.0062592	1.007359	1.0085005	1.0096748	1.0108862	1.0121245	1.0133818	1.014646	1.0159172	1.017181	1.0184318	1.0196587
0.9782854	0.9785948	0.97887295	0.979131	0.97938395	0.9796403	0.9799117	0.98020905	0.9805413	0.98091024	0.98133314	0.98180723	0.9823397	0.982934	0.9835858	0.9843014	0.9850751	0.9858995	0.98677224	0.98768556	0.9886284	0.9895993	0.9905783	0.9915617	0.99254483	0.9935167	0.9944738	0.9954155	0.9963428	0.99725777	0.99816287	0.99906427	0.99997336	1.0008973	1.0018408	1.0028149	1.0038294	1.004883	1.0059799	1.0071201	1.0083092	1.0095321	1.0107868	1.0120692	1.0133604	1.0146579	1.0159501	1.0172263	1.0184786	1.0197077
0.97813064	0.97849494	0.9788282	0.9791424	0.9794491	0.97976214	0.9800882	0.98043483	0.98081183	0.98122925	0.981691	0.9821996	0.9827601	0.983372	0.98404104	0.98475987	0.9855268	0.9863365	0.987184	0.9880606	0.98895794	0.9898715	0.9907898	0.991707	0.9926189	0.9935162	0.994401	0.99527633	0.9961391	0.99699855	0.99785817	0.99872965	0.999619	1.0005364	1.001486	1.0024797	1.0035193	1.0046076	1.0057485	1.0069402	1.0081748	1.0094421	1.0107387	1.0120547	1.0133779	1.0146964	1.0160016	1.0172806	1.0185348	1.0197525
0.9780173	0.9784362	0.9788265	0.97919625	0.979559	0.97992325	0.9803014	0.9806983	0.9811217	0.98157823	0.9820772	0.9826156	0.98319614	0.98382413	0.98449636	0.98521173	0.9859665	0.98675245	0.9875672	0.98840016	0.9892483	0.9900971	0.990952	0.9918011	0.99263424	0.99346447	0.99428225	0.9950918	0.99590087	0.9967153	0.9975427	0.99839246	0.9992728	1.0001926	1.001158	1.0021793	1.0032514	1.0043849	1.0055708	1.0068057	1.0080843	1.0093958	1.0107301	1.0120779	1.0134223	1.0147537	1.0160643	1.0173423	1.0185837	1.0197904
0.9779467	0.97841907	0.9788654	0.97929347	0.9797104	0.98012745	0.9805533	0.98099786	0.9814635	0.9819572	0.9824827	0.98304415	0.98364574	0.98427844	0.98495114	0.98565686	0.98638767	0.9871423	0.98791623	0.98870105	0.9894877	0.99027556	0.9910603	0.99183714	0.992601	0.993363	0.9941149	0.99486697	0.995631	0.996408	0.99721664	0.99805504	0.99893916	0.9998729	1.0008649	1.0019151	1.0030298	1.0042052	1.0054396	1.00672	1.0080413	1.009389	1.0107569	1.0121243	1.0134857	1.0148238	1.0161295	1.0173984	1.0186249	1.0198092
0.9779175	0.97845185	0.9789512	0.9794301	0.97990257	0.9803703	0.98084396	0.9813287	0.98183346	0.98235846	0.9829077	0.9834891	0.98409724	0.9847333	0.9853948	0.9860762	0.98678255	0.98749864	0.98822457	0.9889547	0.98967946	0.9904014	0.99111694	0.99182063	0.99251986	0.9932161	0.9939103	0.99461734	0.9953442	0.9960952	0.99688756	0.9977283	0.9986237	0.99957854	1.0006045	1.0016946	1.0028553	1.0040759	1.0053545	1.0066769	1.0080359	1.0094179	1.0108062	1.0121903	1.0135573	1.014891	1.0161889	1.0174389	1.0186499	1.0198143
0.97793174	0.9785192	0.97907573	0.97961	0.980132	0.9806479	0.9811639	0.98169047	0.9822247	0.9827755	0.9833482	0.9839399	0.9845462	0.9851761	0.985821	0.986479	0.9871478	0.9878193	0.98849297	0.9891589	0.9898213	0.99047357	0.9911153	0.99175227	0.9923883	0.9930247	0.9936722	0.9943394	0.9950401	0.9957786	0.9965705	0.9974192	0.99833596	0.99932474	1.0003844	1.0015186	1.0027237	1.0039912	1.0053092	1.0066739	1.0080642	1.009468	1.0108737	1.0122594	1.0136245	1.0149539	1.0162336	1.0174665	1.0186516	1.0197905
0.9779859	0.97863024	0.97924054	0.9798276	0.9803975	0.9809566	0.9815145	0.98207194	0.9826384	0.9832107	0.9837929	0.9843881	0.98499286	0.9856075	0.9862281	0.9868517	0.987475	0.9880996	0.98870844	0.98931164	0.98990697	0.9904901	0.99106395	0.99163777	0.99221617	0.9928023	0.99341005	0.99405015	0.99473107	0.9954677	0.9962665	0.99713343	0.9980782	0.9991041	1.0002077	1.0013857	1.0026367	1.003947	1.0053039	1.0067	1.0081139	1.0095329	1.0109446	1.0123359	1.013688	1.0149982	1.0162591	1.0174673	1.0186293	1.0197421
0.9780808	0.9787838	0.9794462	0.98008186	0.98069835	0.98130053	0.98189265	0.9824791	0.9830658	0.9836521	0.9842414	0.9848314	0.9854239	0.9860148	0.98660433	0.9871886	0.9877616	0.98832995	0.98887885	0.98941505	0.9899402	0.9904574	0.9909668	0.99148154	0.99200445	0.99255174	0.9931276	0.99374765	0.9944258	0.9951651	0.99597996	0.99687916	0.9978575	0.99892384	1.0000688	1.0012972	1.0025864	1.0039377	1.00533	1.0067501	1.0081805	1.009611	1.0110177	1.0124018	1.0137364	1.0150272	1.0162605	1.0174423	1.0185759	1.0196673
0.97821814	0.9789714	0.97968674	0.98037034	0.9810278	0.98166335	0.9822853	0.9829	0.9835015	0.98409593	0.9846845	0.98526543	0.98583704	0.98639655	0.9869499	0.9874866	0.9880084	0.98851013	0.9889969	0.989466	0.98992586	0.9903741	0.9908252	0.99128336	0.991764	0.9922777	0.9928338	0.9934466	0.9941253	0.9948814	0.9957281	0.99665457	0.99767506	0.99878424	0.9999784	1.0012472	1.0025755	1.0039606	1.0053796	1.006816	1.0082562	1.0096829	1.0110837	1.0124474	1.0137618	1.0150228	1.0162305	1.0173866	1.0184968	1.0195643
0.978394	0.9791987	0.9799601	0.980687	0.98138374	0.9820519	0.9827014	0.9833304	0.9839419	0.98453736	0.98511803	0.98567957	0.98622674	0.9867534	0.9872587	0.987741	0.9882001	0.98864037	0.98906	0.98946154	0.98985636	0.99024785	0.9906418	0.99105734	0.99150366	0.9919946	0.992539	0.99315417	0.99384695	0.99462366	0.9954989	0.99647015	0.99753064	0.9986864	0.99992007	1.0012286	1.002595	1.0040028	1.0054398	1.0068897	1.0083313	1.0097487	1.0111327	1.0124745	1.0137637	1.0149959	1.0161766	1.017304	1.0183872	1.019437
0.9786058	0.97945863	0.98026603	0.98103064	0.98176026	0.98245835	0.9831251	0.9837679	0.9843824	0.98497266	0.98553497	0.98607236	0.98658437	0.9870689	0.98752123	0.98794925	0.9883457	0.9887181	0.9890734	0.98940873	0.9897422	0.99007535	0.9904265	0.9908026	0.9912263	0.9917013	0.99224573	0.9928714	0.993586	0.99439794	0.9953098	0.99631804	0.9974282	0.9986239	0.9998994	1.0012416	1.0026377	1.0040659	1.0055125	1.0069616	1.0083935	1.0097977	1.0111587	1.0124716	1.0137308	1.0149348	1.0160872	1.0171888	1.0182499	1.019283
0.978852	0.9797506	0.98059916	0.9814003	0.9821563	0.98287547	0.9835574	0.98420125	0.98481524	0.9853916	0.98593175	0.9864395	0.98690826	0.98734415	0.98774093	0.98810524	0.98843837	0.9887467	0.98903346	0.9893097	0.9895837	0.98987	0.99018264	0.99053466	0.9909408	0.9914131	0.991968	0.99261266	0.9933553	0.9942045	0.99515516	0.99620986	0.9973588	0.99859744	0.999907	1.0012801	1.002693	1.0041368	1.005587	1.0070267	1.0084445	1.0098228	1.0111586	1.0124396	1.0136694	1.0148419	1.0159632	1.0170437	1.0180876	1.0191098
0.9791289	0.980069	0.9809559	0.9817893	0.9825663	0.9833011	0.9839891	0.98463446	0.9852363	0.98579127	0.9863018	0.9867695	0.98719317	0.98757297	0.98791325	0.98821163	0.9884802	0.9887207	0.98894703	0.9891648	0.9893923	0.9896375	0.98991865	0.9902523	0.9906536	0.9911356	0.9917043	0.9923785	0.9931546	0.99404407	0.99503815	0.99613374	0.9973247	0.9986012	0.99993825	1.0013353	1.0027609	1.0042068	1.0056484	1.0070748	1.008471	1.0098248	1.0111282	1.0123761	1.0135723	1.0147136	1.0158113	1.0168716	1.0179023	1.0189188
0.9794353	0.98041433	0.98132956	0.98218906	0.9829872	0.98372924	0.98441917	0.9850552	0.98563814	0.9861648	0.9866409	0.98706424	0.9874357	0.9877559	0.98803	0.9882695	0.98847044	0.9886489	0.98881674	0.9889816	0.9891643	0.9893797	0.9896425	0.98996824	0.99037296	0.9908679	0.99146503	0.99216884	0.99298877	0.9939181	0.9949551	0.9960937	0.9973216	0.99862564	0.9999923	1.0013973	1.0028307	1.0042679	1.005698	1.0071027	1.0084686	1.0097898	1.0110612	1.0122764	1.0134382	1.0145547	1.0156331	1.0166756	1.0176952	1.0187101
0.9797683	0.98078114	0.98172426	0.98260015	0.98341197	0.9841567	0.9848374	0.985458	0.9860157	0.9865088	0.9869421	0.98731464	0.9876298	0.9878889	0.98810226	0.9882708	0.98841107	0.9885314	0.98864466	0.9887673	0.9889171	0.98910856	0.98935974	0.9896871	0.9901038	0.99062324	0.9912507	0.9919932	0.9928544	0.99382895	0.9949049	0.9960812	0.9973395	0.99867034	1.0000521	1.0014666	1.0028917	1.0043179	1.0057247	1.0071027	1.0084386	1.0097235	1.010958	1.0121402	1.0132747	1.0143677	1.0154229	1.016456	1.0174756	1.0184898
0.9801219	0.981167	0.9821297	0.98301977	0.983831	0.9845756	0.9852463	0.98584104	0.98636615	0.9868207	0.98720056	0.98751885	0.98777443	0.9879715	0.98811865	0.98822397	0.9883053	0.9883686	0.9884382	0.9885245	0.9886472	0.98882675	0.9890778	0.9894159	0.98985475	0.9904051	0.99106777	0.99185205	0.99275434	0.99376774	0.9948885	0.9960994	0.99738485	0.9987294	1.000116	1.0015273	1.0029438	1.0043484	1.0057288	1.0070707	1.008371	1.0096208	1.0108202	1.0119703	1.013077	1.0141509	1.0151936	1.0162184	1.0172384	1.0182607
0.980496	0.9815596	0.9825408	0.9834362	0.98424983	0.98497957	0.9856288	0.98619425	0.9866823	0.9870904	0.9874205	0.9876796	0.98786867	0.9880051	0.9880852	0.98813045	0.988155	0.98817265	0.9882024	0.98826116	0.9883715	0.9885466	0.9888041	0.98916274	0.98962855	0.9902108	0.990916	0.99174476	0.9926885	0.99374104	0.994896	0.9961317	0.9974343	0.9987912	1.0001751	1.0015743	1.0029736	1.0043495	1.005696	1.0070035	1.0082661	1.0094811	1.0106468	1.0117698	1.0128539	1.01391	1.0149409	1.0159676	1.0169935	1.018026
0.9808819	0.98196346	0.982954	0.9838523	0.98465586	0.98536664	0.98598886	0.9865196	0.98696095	0.9873176	0.98758984	0.98778695	0.9879157	0.9879807	0.9880056	0.9879908	0.9879706	0.98794454	0.987945	0.9879891	0.9880879	0.98827016	0.9885479	0.9889279	0.9894297	0.9900501	0.9907976	0.99166685	0.99265194	0.99374014	0.9949216	0.9961778	0.9974925	0.9988479	1.0002264	1.0016043	1.0029758	1.0043249	1.0056313	1.0069008	1.0081228	1.0093019	1.0104373	1.0115356	1.0126024	1.0136439	1.0146781	1.0157058	1.0167383	1.017788
0.98128086	0.9823717	0.9833657	0.98425263	0.98504424	0.985731	0.986317	0.98680836	0.9871992	0.9874988	0.987712	0.9878449	0.987911	0.9879133	0.9878776	0.98781615	0.98775023	0.987695	0.9876721	0.9877037	0.9878113	0.9880035	0.9883049	0.9887195	0.9892592	0.9899259	0.9907129	0.99162185	0.9926434	0.99375874	0.9949652	0.9962331	0.99755037	0.9988961	1.0002575	1.0016128	1.0029484	1.0042584	1.0055305	1.0067579	1.0079441	1.0090888	1.0101975	1.0112752	1.0123291	1.0133648	1.0143994	1.0154344	1.0164822	1.01755
0.9816821	0.98277843	0.9837671	0.98464227	0.9854102	0.9860675	0.9866127	0.9870539	0.9873932	0.9876342	0.9877826	0.9878527	0.9878541	0.9878001	0.9877128	0.9876069	0.9875048	0.98742086	0.987392	0.98742306	0.9875375	0.98775774	0.9880883	0.98853964	0.9891213	0.9898258	0.99065655	0.99160314	0.99265474	0.99379843	0.9950142	0.99628496	0.9975984	0.99892896	1.0002652	1.0015898	1.0028918	1.0041571	1.0053879	1.0065801	1.0077314	1.0088472	1.009929	1.01099	1.0120348	1.0130733	1.0141106	1.0151594	1.0162249	1.0173156
0.9820833	0.98317915	0.98415846	0.9850155	0.98575044	0.9863688	0.9868706	0.9872591	0.9875382	0.98771673	0.98780346	0.9878095	0.98775333	0.98764515	0.98751134	0.98736846	0.9872399	0.98714566	0.9871087	0.98715043	0.9872875	0.9875325	0.98789823	0.98839134	0.9890125	0.9897603	0.99062836	0.9916093	0.9926849	0.9938422	0.99506557	0.9963355	0.9976313	0.99893886	1.0002439	1.0015299	1.0027934	1.0040189	1.0052058	1.0063622	1.0074803	1.008571	1.0096362	1.0106833	1.0117253	1.0127671	1.0138191	1.0148847	1.015972	1.0170819
0.9824813	0.9835709	0.98452955	0.9853587	0.9860595	0.9866343	0.98708546	0.98741615	0.98763514	0.9877526	0.9877771	0.98772275	0.9876069	0.98745066	0.98727787	0.98710555	0.98695767	0.9868604	0.98682946	0.98689157	0.9870535	0.987335	0.98773867	0.988273	0.98893476	0.98972183	0.9906242	0.99163175	0.99272496	0.99389195	0.9951117	0.9963689	0.997646	0.9989215	1.0001907	1.0014356	1.0026557	1.0038418	1.004992	1.0061104	1.007201	1.0082692	1.0093201	1.0103638	1.0114083	1.0124594	1.0135263	1.0146106	1.015721	1.0168567
0.9828684	0.98394084	0.98487884	0.98567295	0.9863345	0.98686033	0.98725575	0.9875295	0.9876828	0.9877353	0.98769987	0.9875896	0.987425	0.9872304	0.9870207	0.98683035	0.9866742	0.9865794	0.98656684	0.98664737	0.9868454	0.98716104	0.9876061	0.98818254	0.9888856	0.98970723	0.9906413	0.9916655	0.99277055	0.9939387	0.9951482	0.99638337	0.99763024	0.99887043	1.0000993	1.0013041	1.0024816	1.0036235	1.0047394	1.0058279	1.006893	1.0079463	1.008988	1.0100324	1.0110835	1.0121479	1.013233	1.0143425	1.0154771	1.0166368
0.9832433	0.9842944	0.9851998	0.98595744	0.9865676	0.9870408	0.9873795	0.98758847	0.98768383	0.98767227	0.98757976	0.98741555	0.9872089	0.9869764	0.9867465	0.98654455	0.9863873	0.9863045	0.9863138	0.98642755	0.98666173	0.98702055	0.98750573	0.98812366	0.9888616	0.98971355	0.9906692	0.9917076	0.9928142	0.9939708	0.9951622	0.9963736	0.99758315	0.9987883	0.9999722	1.0011325	1.0022653	1.0033681	1.0044545	1.005515	1.0065624	1.0076048	1.0086442	1.0096933	1.0107555	1.011839	1.0129449	1.0140767	1.0152371	1.0164278
0.9835973	0.9846202	0.9854858	0.9861992	0.98676294	0.98717695	0.9874512	0.9876007	0.9876303	0.9875632	0.9874145	0.9872092	0.98696274	0.98670506	0.9864649	0.98625594	0.98611057	0.98604786	0.9860832	0.98623466	0.9865065	0.9869054	0.9874334	0.9880915	0.9888588	0.98973763	0.9907059	0.99174774	0.9928493	0.9939912	0.99515504	0.9963326	0.99750215	0.9986633	0.99980307	1.0009224	1.002012	1.0030823	1.0041367	1.0051755	1.0062107	1.0072478	1.0082904	1.0093485	1.0104282	1.0115335	1.0126632	1.013822	1.0150095	1.016225
0.98392695	0.98491573	0.9857425	0.9864035	0.98691005	0.9872645	0.98747885	0.98756266	0.9875366	0.98741424	0.9872168	0.98696905	0.9866949	0.9864218	0.98617154	0.9859714	0.98584574	0.98580533	0.98587716	0.9860686	0.9863795	0.9868214	0.9873907	0.9880774	0.9888731	0.9897679	0.9907415	0.9917825	0.9928706	0.9939865	0.99512	0.99625826	0.99738723	0.9985017	0.9995976	1.0006692	1.0017242	1.0027645	1.0037924	1.0048172	1.0058445	1.0068816	1.0079329	1.0090088	1.0101056	1.0112307	1.0123886	1.0135753	1.0147918	1.0160325
0.9842305	0.9851794	0.98595417	0.9865619	0.98700774	0.9873042	0.9874567	0.987482	0.987398	0.9872239	0.98698413	0.986706	0.98641086	0.9861278	0.98588336	0.98569715	0.9855938	0.9855879	0.9856947	0.9859281	0.98628485	0.986765	0.9873686	0.988084	0.9888987	0.989802	0.99077684	0.99180585	0.99286914	0.99395573	0.9950521	0.9961484	0.99722785	0.99829954	0.99935097	1.0003848	1.0014061	1.0024189	1.0034283	1.0044428	1.0054677	1.0065094	1.0075731	1.0086675	1.0097865	1.0109388	1.0121226	1.0133392	1.0145822	1.0158502
0.9845039	0.9854038	0.98612785	0.9866784	0.98706317	0.98729485	0.9873846	0.98735213	0.98721737	0.98700136	0.98672944	0.98642534	0.9861193	0.98583764	0.9856055	0.98543984	0.9853659	0.98539984	0.98554975	0.98582053	0.98621583	0.9867327	0.9873645	0.9881024	0.98893136	0.9898347	0.9907988	0.9918064	0.9928433	0.9938939	0.994947	0.9959954	0.99703294	0.9980552	0.9990679	1.0000656	1.0010561	1.0020465	1.0030447	1.0040549	1.0050838	1.0061375	1.0072163	1.0083314	1.009478	1.0106568	1.0118709	1.0131117	1.0143815	1.0156741
0.98473614	0.98558784	0.9862519	0.9867446	0.98707	0.9872387	0.98727316	0.98718804	0.9870038	0.9867518	0.9864535	0.986134	0.985825	0.9855494	0.9853358	0.98520243	0.9851617	0.98523504	0.9854267	0.9857364	0.9861714	0.98672134	0.9873763	0.9881285	0.9889611	0.98985577	0.9908035	0.99178505	0.9927859	0.99379677	0.9948047	0.9958048	0.99679613	0.9977779	0.99874926	0.9997144	1.0006835	1.0016588	1.0026474	1.0036592	1.0046962	1.0057635	1.006867	1.0080031	1.0091791	1.010388	1.0116295	1.0128982	1.0141939	1.0155088
0.98493165	0.98573	0.9863366	0.98676664	0.987028	0.98713654	0.9871164	0.9869836	0.98676157	0.98647684	0.9861596	0.98583686	0.9855348	0.98527455	0.9850868	0.9849859	0.98498607	0.9850997	0.98533195	0.98568493	0.9861501	0.9867269	0.98739743	0.98815626	0.98898554	0.9898658	0.9907861	0.9917378	0.9926969	0.9936627	0.9946231	0.99557555	0.99652225	0.99746275	0.99839926	0.99934053	1.0002898	1.0012553	1.0022442	1.0032611	1.0043104	1.0053961	1.0065241	1.0076879	1.0088903	1.0101258	1.0113978	1.0126961	1.014017	1.015349
0.9850845	0.98582476	0.98637235	0.98673713	0.9869399	0.98699456	0.9869225	0.98674655	0.9864947	0.98618907	0.9858618	0.98554075	0.98525035	0.9850179	0.98486125	0.98479754	0.98484004	0.9849949	0.98526466	0.9856511	0.9861475	0.9867428	0.9874242	0.9881804	0.98899686	0.9898532	0.99074596	0.9916547	0.99257076	0.9934841	0.9944002	0.99530655	0.9962123	0.9971154	0.99802375	0.9989435	0.9998813	1.0008433	1.0018338	1.0028626	1.0039307	1.0050397	1.0061885	1.007384	1.008615	1.0098838	1.011181	1.0125059	1.0138451	1.0151983
0.9851924	0.985873	0.9863565	0.9866641	0.98681015	0.9868126	0.9866963	0.98648214	0.9862055	0.9858892	0.98556477	0.98525184	0.98498386	0.98477983	0.9846595	0.9846377	0.9847203	0.9849166	0.9852211	0.98563874	0.9861555	0.986761	0.98744345	0.9881922	0.98898935	0.9898198	0.9906735	0.99153674	0.99240416	0.993274	0.99413973	0.99500304	0.99586725	0.9967412	0.9976261	0.9985274	0.99946076	1.0004245	1.0014237	1.0024694	1.0035585	1.0046906	1.0058703	1.0070952	1.0083549	1.0096519	1.0109756	1.0123225	1.0136861	1.0150516
0.9852595	0.98587596	0.9862993	0.9865499	0.9866424	0.98659635	0.9864419	0.9862021	0.9859099	0.98558915	0.98526996	0.98497754	0.9847343	0.984567	0.98448604	0.9845047	0.98462594	0.98486036	0.9852	0.9856401	0.98617196	0.98678243	0.9874605	0.9881916	0.9889577	0.98975277	0.9905622	0.9913801	0.9922017	0.9930219	0.99383944	0.9946624	0.9954932	0.9963408	0.99720633	0.9981026	0.999033	1.0000013	1.0010195	1.0020822	1.0031958	1.0043557	1.0055645	1.0068173	1.0081095	1.0094348	1.0107828	1.0121543	1.0135313	1.0149131
0.9852765	0.9858324	0.9861961	0.98639244	0.9864338	0.986349	0.98616767	0.9859066	0.98560506	0.9852913	0.9849875	0.98471946	0.9845113	0.984379	0.9843408	0.98439884	0.9845612	0.9848308	0.9851949	0.98565114	0.98618895	0.9867975	0.98745984	0.98816484	0.9888996	0.989653	0.990415	0.99118346	0.9919555	0.99272615	0.99350506	0.9942904	0.9950945	0.9959195	0.9967749	0.99766666	0.99860317	0.999585	1.0006187	1.0017053	1.0028434	1.0040349	1.0052747	1.0065569	1.0078766	1.0092294	1.0106026	1.0119907	1.0133853	1.0147774
0.9852514	0.98574555	0.9860536	0.98619753	0.986197	0.9860807	0.9858748	0.98560584	0.985305	0.9850019	0.9847172	0.9844835	0.9843109	0.98422074	0.98422265	0.9843218	0.9845181	0.98481274	0.9851973	0.9856669	0.98620355	0.9867982	0.9874382	0.98810935	0.9888082	0.98951584	0.9902312	0.99095	0.99167365	0.9924005	0.9931396	0.99389535	0.9946742	0.99548477	0.99633586	0.9972282	0.998174	0.9991737	1.000228	1.0013407	1.0025107	1.003729	1.0050017	1.0063127	1.0076603	1.0090377	1.0104337	1.011837	1.0132453	1.0146466
0.98517925	0.98561686	0.98587286	0.98597133	0.98593545	0.9857935	0.985575	0.9853011	0.9850093	0.98472434	0.98447216	0.9842704	0.9841398	0.98409146	0.9841325	0.98426706	0.98449534	0.98481333	0.9852108	0.9856789	0.9862085	0.9867859	0.98739463	0.98803115	0.9886787	0.9893409	0.99000573	0.99067545	0.9913518	0.9920409	0.9927454	0.9934759	0.9942391	0.9950399	0.9958871	0.99679244	0.9977484	0.9987709	0.99985135	1.0009907	1.0021913	1.003443	1.0047435	1.0060833	1.0074594	1.0088571	1.0102732	1.0116938	1.01311	1.0145124
0.9850679	0.98545283	0.9856591	0.98571944	0.98565114	0.9854936	0.9852644	0.98500115	0.9847292	0.9844691	0.98424816	0.9840857	0.9839961	0.98398405	0.9840659	0.98423225	0.9844857	0.98481804	0.9852262	0.98568606	0.9861979	0.9867475	0.9873212	0.98791426	0.9885181	0.9891269	0.98974323	0.9903642	0.99099916	0.99165183	0.99232817	0.99304056	0.9937885	0.99458945	0.9954447	0.996357	0.9973378	0.99837774	0.9994875	1.0006579	1.0018886	1.0031718	1.0045002	1.0058703	1.0072687	1.008688	1.0101215	1.0115547	1.0129788	1.0143837
0.98491424	0.9852501	0.9854159	0.9854455	0.9853572	0.9851886	0.9849648	0.9847142	0.98446256	0.9842358	0.98405045	0.98392904	0.9838818	0.9839101	0.9840242	0.9842167	0.9844886	0.9848288	0.9852312	0.9856796	0.9861693	0.9866828	0.9872154	0.98776203	0.988315	0.9888747	0.9894409	0.9900204	0.99061704	0.991237	0.9918934	0.9925886	0.99333376	0.99413615	0.995001	0.9959361	0.99693507	0.99800426	0.999142	1.0003448	1.0016046	1.0029179	1.0042768	1.0056707	1.0070935	1.0085319	1.0099778	1.0114199	1.012848	1.0142537
0.98473006	0.98501843	0.985151	0.98515373	0.9850552	0.98488504	0.98467183	0.9844393	0.9842185	0.9840268	0.98388505	0.9838027	0.98379284	0.98385686	0.983999	0.9842126	0.98449403	0.9848366	0.98522514	0.98565644	0.98611206	0.98658586	0.9870765	0.98757154	0.98807466	0.9885847	0.9891053	0.98964316	0.99020594	0.990801	0.9914393	0.992127	0.99287343	0.9936866	0.99456674	0.9955204	0.9965469	0.99764454	0.9988134	1.0000472	1.0013388	1.0026814	1.0040675	1.0054895	1.0069284	1.0083859	1.0098425	1.0112894	1.0127208	1.0141208
0.98450917	0.9847632	0.98486674	0.9848529	0.98475045	0.9845886	0.9843934	0.9841884	0.98400134	0.9838482	0.9837423	0.9837001	0.9837293	0.98382294	0.9839894	0.9842163	0.9845019	0.984836	0.98520756	0.9856096	0.98602647	0.9864591	0.98689896	0.98734134	0.98779714	0.98825896	0.98873734	0.98924005	0.98977315	0.9903492	0.9909787	0.9916641	0.99241656	0.99324054	0.99414235	0.9951236	0.9961747	0.9973055	0.9985049	0.9997678	1.0010935	1.002464	1.0038769	1.005317	1.0067782	1.0082461	1.0097122	1.0111619	1.0125932	1.0139849
0.98426676	0.98448724	0.98457247	0.984552	0.9844548	0.98430175	0.9841313	0.98395723	0.9838081	0.9836944	0.98363024	0.98362637	0.98368496	0.9838053	0.98398805	0.9842211	0.9845038	0.9848215	0.9851658	0.9855326	0.98590934	0.9862937	0.98668087	0.9870762	0.98747927	0.98789716	0.9883388	0.9888083	0.98932296	0.9898879	0.99051005	0.9912006	0.99196684	0.99280745	0.9937336	0.99474	0.9958244	0.9969841	0.998217	0.99951386	1.0008659	1.0022641	1.0036997	1.0051614	1.0066357	1.0081137	1.009586	1.011038	1.0124619	1.0138464
0.98400116	0.98419905	0.9842735	0.984255	0.9841657	0.9840373	0.98389375	0.983756	0.98364305	0.9835705	0.9835457	0.98357666	0.98366153	0.9838006	0.9839902	0.9842254	0.9844936	0.9847875	0.98510146	0.9854238	0.9857558	0.9860898	0.9864279	0.98677135	0.9871301	0.9875084	0.9879138	0.98836285	0.98886013	0.9894161	0.9900418	0.9907417	0.9915239	0.9923897	0.9933409	0.99437654	0.9954929	0.99668735	0.9979507	0.99927443	1.0006566	1.0020792	1.0035352	1.0050154	1.0065029	1.0079876	1.0094639	1.0109133	1.0123302	1.0137006
0.98372006	0.98390543	0.98397475	0.98396075	0.983891	0.9837896	0.9836801	0.98358107	0.9835084	0.98347104	0.9834833	0.9835421	0.98364985	0.98380464	0.98399925	0.9842186	0.9844669	0.9847324	0.9850053	0.98528665	0.9855677	0.98585016	0.9861355	0.98643386	0.9867479	0.98708946	0.98747134	0.987901	0.98838776	0.9889438	0.9895761	0.9902923	0.9910931	0.9919854	0.99296725	0.99403334	0.9951828	0.99640834	0.997702	0.99905914	1.0004649	1.0019116	1.0033866	1.0048788	1.0063764	1.0078677	1.009341	1.0107869	1.0121932	1.0135509
0.98343205	0.983607	0.9836842	0.9836853	0.9836379	0.9835693	0.98349667	0.983436	0.9834024	0.98340243	0.98344195	0.9835265	0.9836493	0.98380685	0.98399323	0.9842033	0.9844217	0.98464864	0.98487973	0.98510885	0.9853383	0.98556954	0.9858081	0.9860612	0.98634	0.9866507	0.9870121	0.98742706	0.98791176	0.98847413	0.9891191	0.9898549	0.9906811	0.99160063	0.99261177	0.9937118	0.99489385	0.9961523	0.9974764	0.99886096	1.0002908	1.0017564	1.003249	1.004753	1.0062569	1.0077516	1.0092218	1.0106578	1.0120507	1.0133938
0.9831421	0.9833177	0.9834026	0.9834264	0.98341066	0.98337346	0.9833377	0.98331684	0.9833202	0.983352	0.9834231	0.9835254	0.9836525	0.9838074	0.98397875	0.98416096	0.9843465	0.98453486	0.98471826	0.98489547	0.985073	0.98525554	0.9854476	0.985661	0.9859046	0.9861958	0.9865392	0.98694897	0.98743635	0.98800933	0.98867285	0.9894313	0.99028283	0.99123603	0.99227923	0.9934127	0.9946287	0.9959158	0.9972712	0.99867904	1.0001335	1.0016156	1.0031238	1.0046351	1.0061425	1.0076343	1.0090992	1.0105261	1.0119056	1.0132288
0.98285353	0.98303854	0.98314327	0.9831921	0.98320884	0.98320824	0.98321044	0.9832277	0.98326415	0.98332757	0.9834135	0.9835237	0.9836543	0.9837983	0.98394996	0.9840979	0.9842476	0.9843876	0.98452085	0.98464423	0.9847728	0.9849062	0.98505586	0.98523563	0.9854543	0.9857244	0.9860603	0.9864687	0.9869662	0.98755544	0.9882405	0.9890265	0.9899092	0.99089247	0.9919723	0.9931369	0.99438447	0.9957034	0.9970853	0.9985166	0.9999879	1.0014888	1.0030047	1.0045224	1.006031	1.0075209	1.0089772	1.0103899	1.0117528	1.0130544
0.9825755	0.98277617	0.98290133	0.9829824	0.9830338	0.98307145	0.9831121	0.98316395	0.98323125	0.9833141	0.98341334	0.9835307	0.98365194	0.9837737	0.98389757	0.98400766	0.98411083	0.98420334	0.9842838	0.9843583	0.9844394	0.98452604	0.9846383	0.9847882	0.9849848	0.9852446	0.9855785	0.98599577	0.98650724	0.98711497	0.9878242	0.98864055	0.98955667	0.9905732	0.991686	0.9928839	0.99416256	0.99550927	0.9969164	0.9983708	0.9998601	1.0013739	1.0028957	1.0044183	1.0059246	1.0074048	1.0088499	1.010247	1.01159	1.0128697
0.98231286	0.9825325	0.9826889	0.98280305	0.9828868	0.982967	0.9830414	0.9831253	0.98321396	0.98331416	0.98341995	0.9835292	0.9836338	0.9837337	0.9838209	0.9838883	0.9839428	0.9839829	0.98401123	0.98403597	0.984067	0.98411727	0.9841976	0.9843237	0.9845069	0.9847615	0.9850998	0.9855292	0.98605716	0.98669076	0.98743266	0.98827666	0.98922765	0.9902789	0.9914228	0.99265575	0.99396485	0.99533856	0.99676764	0.9982409	0.9997447	1.0012691	1.0027945	1.0043148	1.0058167	1.0072869	1.0087175	1.0100963	1.0114173	1.0126735
0.98206645	0.98231417	0.98250014	0.98265153	0.98277515	0.98288876	0.98299587	0.9831039	0.9832113	0.98331875	0.9834246	0.9835199	0.98360294	0.9836677	0.98371255	0.9837346	0.9837375	0.98372394	0.9837026	0.98367906	0.98367083	0.9836851	0.9837394	0.983847	0.9840245	0.9842804	0.98462695	0.98507535	0.98562497	0.9862868	0.98705673	0.98793924	0.98892426	0.9900103	0.9911878	0.9924494	0.9937856	0.99518526	0.99663496	0.9981231	0.9996392	1.0011685	1.0026975	1.0042163	1.0057093	1.007167	1.0085819	1.0099393	1.0112377	1.0124686
0.981848	0.982123	0.98234266	0.9825299	0.98268896	0.9828351	0.98297006	0.98309726	0.9832188	0.9833277	0.9834224	0.9834958	0.9835489	0.98357373	0.98357236	0.9835473	0.9834978	0.98343366	0.9833606	0.98329175	0.9832461	0.9832322	0.9832656	0.9833674	0.9835394	0.9838035	0.9841658	0.9846359	0.9852113	0.98590595	0.98670834	0.98762363	0.98864675	0.98976517	0.9909752	0.9922679	0.9936295	0.99505085	0.99651814	0.99802005	0.999545	1.001077	1.0026048	1.0041157	1.0055999	1.007042	1.0084375	1.0097742	1.0110483	1.0122497
0.98165303	0.9819611	0.98221624	0.98243934	0.982634	0.98280776	0.9829632	0.9831036	0.9832267	0.983328	0.9834048	0.983454	0.9834695	0.9834515	0.9834001	0.98332125	0.98321956	0.98310226	0.98298496	0.9828792	0.9827992	0.9827628	0.9827833	0.9828802	0.98305786	0.98333573	0.983719	0.9842124	0.98482126	0.98554534	0.9863857	0.9873368	0.98839086	0.9895464	0.99078584	0.9921059	0.99349093	0.9949328	0.99641657	0.9979286	0.9994594	1.0009915	1.0025164	1.0040177	1.0054873	1.0069119	1.0082867	1.0095981	1.0108452	1.0120199
0.98148996	0.98182905	0.98211956	0.9823767	0.9825992	0.9827964	0.9829693	0.98311746	0.9832347	0.9833229	0.9833737	0.98338825	0.98336047	0.9832935	0.98319274	0.9830599	0.98290706	0.98274	0.9825812	0.9824406	0.9823373	0.9822848	0.9822988	0.98239595	0.98258644	0.98288095	0.98328733	0.9838111	0.9844535	0.985213	0.9860893	0.9870746	0.98816353	0.9893497	0.9906193	0.99196464	0.993372	0.9948327	0.9963262	0.9978479	0.9993793	1.0009075	1.0024267	1.0039161	1.0053697	1.0067774	1.0081269	1.0094147	1.0106313	1.0117794
0.9813524	0.98172796	0.9820556	0.98233855	0.9825879	0.98280334	0.9829838	0.9831299	0.9832375	0.98330003	0.98332053	0.98329455	0.98322	0.9831025	0.9829472	0.982762	0.9825599	0.9823507	0.9821523	0.98198503	0.9818608	0.98179877	0.9818118	0.981919	0.9821248	0.98244226	0.98287797	0.9834324	0.9841119	0.9849072	0.9858188	0.9868386	0.98796266	0.9891771	0.9904755	0.9918431	0.99327	0.9947435	0.99624765	0.9977736	0.9993052	1.0008309	1.0023355	1.0038126	1.0052476	1.0066316	1.0079558	1.009217	1.0104076	1.011523
0.9812523	0.98165876	0.98201454	0.98232436	0.9825937	0.982821	0.9830016	0.9831388	0.9832271	0.9832622	0.9832431	0.983172	0.9830459	0.982877	0.9826675	0.98243254	0.98218083	0.9819343	0.98170555	0.9815143	0.98137575	0.9813109	0.9813321	0.9814518	0.98168087	0.982024	0.98249185	0.9830809	0.98379374	0.98462814	0.9855748	0.9866318	0.98778355	0.989029	0.99035203	0.9917408	0.9931834	0.99466854	0.99617887	0.997707	0.9992355	1.0007492	1.0022457	1.0037057	1.0051179	1.0064785	1.0077755	1.0090088	1.010169	1.0112565
0.98118114	0.981621	0.9820014	0.98233086	0.98261327	0.98284316	0.9830211	0.9831413	0.9832012	0.9831992	0.9831372	0.9830147	0.98283905	0.98261434	0.9823518	0.9820711	0.98177403	0.98149633	0.9812385	0.98103434	0.98088986	0.9808276	0.9808599	0.98099834	0.9812511	0.9816263	0.9821287	0.9827549	0.9835062	0.9843736	0.98535854	0.9864475	0.9876306	0.98890346	0.9902494	0.9916556	0.9931106	0.9946037	0.9961205	0.99764585	0.99916637	1.0006741	1.0021511	1.0035905	1.0049802	1.0063142	1.0075859	1.0087874	1.0099185	1.0109768
0.9811404	0.98160475	0.9820104	0.9823565	0.98264074	0.9828665	0.9830311	0.9831252	0.9831528	0.983109	0.9830009	0.98282325	0.9825954	0.9823162	0.9820066	0.9816763	0.9813462	0.98103726	0.9807623	0.98054755	0.9804057	0.98035276	0.98040295	0.98056364	0.9808468	0.98125356	0.98179215	0.9824562	0.98324394	0.9841507	0.98516786	0.98629063	0.9875045	0.9887994	0.99016416	0.9915872	0.9930555	0.99455255	0.99606687	0.9975875	0.99909973	1.0005921	1.0020527	1.0034703	1.0048362	1.0061413	1.0073837	1.0085559	1.0096543	1.0106833
0.9811284	0.98161316	0.98203397	0.9823885	0.9826744	0.98288685	0.9830284	0.9830944	0.9830809	0.98298925	0.98283035	0.98259926	0.98231494	0.9819857	0.98162925	0.98125845	0.9808982	0.9805664	0.98027873	0.980061	0.97992414	0.97988564	0.9799577	0.9801482	0.98046523	0.98091	0.98148274	0.9821875	0.9830099	0.98395413	0.98500603	0.98615724	0.98739874	0.9887132	0.99009895	0.99153274	0.99300903	0.9945075	0.99602205	0.99753445	0.9990329	1.0005081	1.0019473	1.0033411	1.0046803	1.0059581	1.0071715	1.0083101	1.0093783	1.0103765
0.9811399	0.98164606	0.98207533	0.9824275	0.9827047	0.9829007	0.98301315	0.98304033	0.9829788	0.9828394	0.9826226	0.9823369	0.98200095	0.9816216	0.9812207	0.98081744	0.9804356	0.9800837	0.97979325	0.97957796	0.9794536	0.97943825	0.97953635	0.97975874	0.9801087	0.9805908	0.9812036	0.98194444	0.98280656	0.9837854	0.98486984	0.98604876	0.98731303	0.98864955	0.9900451	0.9914905	0.9929692	0.99446976	0.9959773	0.9974798	0.99896634	1.0004193	1.0018369	1.0032035	1.0045146	1.0057617	1.006941	1.0080516	1.0090891	1.0100576
0.9811737	0.9816898	0.9821229	0.9824725	0.9827307	0.9828974	0.98297334	0.9829561	0.98284745	0.9826524	0.9823817	0.9820452	0.98165417	0.9812304	0.98079336	0.98036236	0.97995484	0.9796	0.97930837	0.97910476	0.9789985	0.9790071	0.9791345	0.9793908	0.9797826	0.9803031	0.980956	0.9817327	0.98263377	0.98364305	0.9847577	0.9859608	0.98724765	0.98859954	0.9900111	0.9914614	0.9929415	0.9944357	0.9959368	0.99742514	0.9988934	1.0003263	1.0017166	1.0030556	1.004338	1.0055531	1.0067011	1.0077796	1.0087878	1.0097263
0.981226	0.98174846	0.98217547	0.9825084	0.9827442	0.98288006	0.9829119	0.9828436	0.9826813	0.9824329	0.9821059	0.9817161	0.98127913	0.9808137	0.98034364	0.9798895	0.9794734	0.9791144	0.97883135	0.97864056	0.9785583	0.9785953	0.978759	0.9790539	0.97948307	0.98004204	0.98073524	0.981551	0.9824852	0.98352605	0.9846679	0.9858965	0.98719937	0.98856896	0.9899867	0.99144006	0.992919	0.994407	0.9958945	0.9973684	0.9988146	1.0002259	1.0015904	1.0029002	1.0041502	1.0053347	1.0064503	1.0074962	1.0084718	1.009383
0.98129165	0.98180985	0.98222405	0.98253626	0.9827398	0.9828326	0.9828194	0.98270035	0.9824837	0.98217875	0.98179656	0.9813558	0.9808761	0.98037803	0.9798838	0.97941095	0.9789878	0.9786325	0.97836334	0.97819597	0.97813815	0.97821003	0.9784095	0.97874457	0.9792131	0.9798145	0.9805449	0.98139745	0.98236257	0.983436	0.9846026	0.9858506	0.98717207	0.9885496	0.98997426	0.9914301	0.9929015	0.99438214	0.99585354	0.9973085	0.99873453	1.000116	1.0014516	1.0027323	1.0039488	1.0050998	1.006184	1.0071989	1.0081444	1.0090277
0.9813662	0.9818747	0.98227084	0.98255014	0.98271424	0.9827621	0.9826955	0.9825219	0.98224777	0.9818872	0.9814544	0.9809691	0.9804512	0.97992253	0.97940755	0.97892904	0.9785066	0.9781603	0.977911	0.97776794	0.9777443	0.9778517	0.9780894	0.9784631	0.97897434	0.97961444	0.98038435	0.98126924	0.9822692	0.9833688	0.98455787	0.9858243	0.9871563	0.9885441	0.98996866	0.9914228	0.9928873	0.9943538	0.99581236	0.9972425	0.99864274	0.9999977	1.0013045	1.0025512	1.0037353	1.0048536	1.0059036	1.006886	1.0078052	1.0086586
0.9814459	0.98193485	0.9823026	0.9825482	0.98266643	0.9826639	0.982543	0.98231125	0.98198056	0.9815617	0.981084	0.98055613	0.98000365	0.97945476	0.9789276	0.9784453	0.9780312	0.97770166	0.9774748	0.9773629	0.9773757	0.97752	0.9778	0.9782147	0.9787657	0.97944677	0.98025143	0.9811711	0.98220026	0.9833239	0.9845313	0.9858157	0.98715824	0.9885492	0.98997384	0.99142337	0.9928759	0.99432725	0.99576235	0.9971722	0.9985448	0.99987054	1.0011442	1.0023577	1.0035081	1.0045937	1.005612	1.0065638	1.0074514	1.008281
0.9815232	0.9819845	0.9823189	0.9825199	0.9825882	0.9825308	0.9823538	0.9820634	0.9816774	0.98120964	0.9806854	0.9801237	0.97954476	0.9789772	0.9784442	0.9779666	0.97756565	0.9772561	0.9770573	0.97698253	0.9770332	0.9772185	0.97754043	0.97799754	0.9785899	0.9793072	0.98014665	0.9810992	0.9821531	0.98329824	0.98452586	0.98582023	0.9871704	0.98856455	0.9899868	0.9914235	0.9928631	0.99429697	0.99571145	0.99709463	0.99843836	0.999733	1.000972	1.0021522	1.0032667	1.0043191	1.0053046	1.0062265	1.0070881	1.0078925
0.98159105	0.98202187	0.9823128	0.9824639	0.982483	0.982366	0.9821315	0.98178244	0.98134464	0.9808283	0.98026603	0.97967076	0.979073	0.97849816	0.9779678	0.9774975	0.977117	0.9768364	0.97667104	0.9766285	0.9767231	0.9769486	0.97731096	0.97781205	0.9784398	0.97919685	0.9800694	0.9810508	0.9821311	0.98329645	0.9845347	0.98584086	0.9871947	0.98858434	0.98999906	0.99142575	0.9928515	0.99426484	0.99565387	0.9970069	0.99831915	0.99958235	1.0007895	1.001933	1.0030153	1.0040334	1.0049851	1.0058774	1.006712	1.0074935
0.9816497	0.98204017	0.98228335	0.98238266	0.98234135	0.9821664	0.9818698	0.9814677	0.9809785	0.9804251	0.9798275	0.9792082	0.9785978	0.97801685	0.9774935	0.9770432	0.97668636	0.97643703	0.97630835	0.97630537	0.9764402	0.97670937	0.97711486	0.97765696	0.9783239	0.9791154	0.9800173	0.9810253	0.9821262	0.9833092	0.9845613	0.9858701	0.98722506	0.98861337	0.99001807	0.9914293	0.9928341	0.9942237	0.9955877	0.9969113	0.99819225	0.99942	1.0005908	1.001701	1.0027481	1.0037316	1.0046524	1.0055165	1.0063243	1.0070835
0.9816904	0.98203254	0.98222774	0.9822673	0.98216796	0.98193014	0.9815794	0.9811248	0.9805877	0.9799974	0.979371	0.97873753	0.97812164	0.9775442	0.9770331	0.97660446	0.9762759	0.976061	0.9759701	0.97601473	0.97619	0.97650176	0.97694993	0.97753084	0.97823614	0.97906005	0.97999126	0.98102397	0.9821438	0.98333997	0.98459995	0.9859142	0.98726594	0.98864555	0.9900367	0.9914321	0.9928148	0.99417824	0.9955123	0.99680585	0.9980512	0.99924433	1.0003794	1.0014554	1.0024657	1.0034181	1.0043092	1.0051434	1.0059265	1.0066639
0.9817127	0.98200303	0.98213834	0.9821201	0.9819562	0.98166424	0.9812549	0.9807525	0.9801763	0.97955126	0.978907	0.9782611	0.9776442	0.977079	0.97658604	0.97618693	0.9758893	0.9757141	0.9756672	0.97575074	0.9759706	0.97632957	0.9768183	0.97743565	0.9781772	0.9790317	0.97998905	0.9810422	0.9821786	0.98338705	0.984653	0.9859645	0.98731244	0.9886796	0.99005455	0.99142903	0.9927887	0.9941257	0.9954274	0.99668735	0.9978986	0.999056	1.0001551	1.0011932	1.0021714	1.0030894	1.0039526	1.0047592	1.0055196	1.0062366
0.9817077	0.9819458	0.9820147	0.9819364	0.98171306	0.9813635	0.98090255	0.98035586	0.97974485	0.97909594	0.97843546	0.9777875	0.9771768	0.97662914	0.9761611	0.9757902	0.9755317	0.9753992	0.97539335	0.9755209	0.97578764	0.9761852	0.97671396	0.977371	0.978144	0.9790265	0.98000944	0.9810793	0.9822287	0.9834441	0.98471254	0.98602134	0.987361	0.98871475	0.99007076	0.9914237	0.9927571	0.99406165	0.9953322	0.9965574	0.9977338	0.99885434	0.9999159	1.0009192	1.0018643	1.0027503	1.0035822	1.0043639	1.0051012	1.0058008
0.98167545	0.9818501	0.9818614	0.9817182	0.9814369	0.9810321	0.9805247	0.97993916	0.9792975	0.9786305	0.9779629	0.9773169	0.97672355	0.97619253	0.97575384	0.9754205	0.97520375	0.97511125	0.97515136	0.97532517	0.9756333	0.97607315	0.97664344	0.9773339	0.97813493	0.9790452	0.98005	0.981135	0.9822965	0.9835144	0.9847809	0.98608553	0.98741084	0.98874825	0.9900846	0.99141055	0.99271554	0.99399036	0.9952249	0.99641496	0.9975538	0.998638	0.99966305	1.000633	1.0015423	1.0023975	1.0032023	1.0039583	1.004675	1.0053566
0.98161304	0.98172444	0.9816714	0.981467	0.98112935	0.9806703	0.98012155	0.97950345	0.9788423	0.97816193	0.9774924	0.9768594	0.97627705	0.97577906	0.9753761	0.97508025	0.9749049	0.97485876	0.9749414	0.9751613	0.9755104	0.9759939	0.97659826	0.9773221	0.97815436	0.9790866	0.9801068	0.98120636	0.9823719	0.98359317	0.984857	0.9861467	0.98746043	0.9887786	0.99009424	0.99139297	0.9926666	0.9939068	0.99510664	0.9962586	0.99736136	0.99840605	0.99939585	1.0003293	1.0012074	1.0020328	1.0028095	1.0035423	1.0042382	1.0049052
0.9815143	0.9815605	0.98144686	0.98118114	0.9807876	0.98028857	0.9797012	0.97905546	0.97837585	0.97769403	0.977031	0.9764116	0.9758576	0.97538924	0.97502476	0.97476876	0.9746388	0.97463685	0.97476774	0.9750299	0.97542393	0.97594327	0.9765835	0.97733843	0.97819626	0.97914666	0.9801839	0.9812925	0.98246014	0.98368037	0.9849357	0.986217	0.9875115	0.9888071	0.9900957	0.9913656	0.9926056	0.9938117	0.9949746	0.99609065	0.99715364	0.99816215	0.99911505	1.0000141	1.0008593	1.0016562	1.0024065	1.0031179	1.0037954	1.0044466
0.98138475	0.9813668	0.98118824	0.9808698	0.9804249	0.9798817	0.97926563	0.9785986	0.9779108	0.97723037	0.9765808	0.9759784	0.9754563	0.97502464	0.9746991	0.9744919	0.97440535	0.97445154	0.9746259	0.9749313	0.9753657	0.9759232	0.9765952	0.9773757	0.97825897	0.97922564	0.9802755	0.9813897	0.98255885	0.9837723	0.98501855	0.9862817	0.9875573	0.9888313	0.9900901	0.9913283	0.9925344	0.9937048	0.99482924	0.99590534	0.9969313	0.9979021	0.9988204	0.999685	1.0004994	1.0012668	1.001993	1.002684	1.0033461	1.003981
0.9812199	0.9811347	0.98089916	0.9805251	0.9800355	0.97945803	0.9788169	0.97813743	0.977449	0.9767751	0.9761426	0.9755737	0.9750831	0.9746882	0.9744069	0.9742433	0.97420603	0.9742967	0.9745164	0.97486687	0.97533685	0.9759283	0.97663337	0.9774398	0.97833914	0.97932297	0.98037815	0.9814964	0.9826642	0.983869	0.9851004	0.9863498	0.98760146	0.98884696	0.9900756	0.99128056	0.9924516	0.9935836	0.9946704	0.9957092	0.996696	0.9976303	0.9985109	0.9993414	1.000127	1.0008667	1.0015709	1.0022415	1.0028855	1.003511
0.9810173	0.98087233	0.9805776	0.9801554	0.97962743	0.9790217	0.97836226	0.9776783	0.9769933	0.9763357	0.9757246	0.9751864	0.97473305	0.97438467	0.9741459	0.9740286	0.97403765	0.97417456	0.97444195	0.97483057	0.9753384	0.9759642	0.9766918	0.97752094	0.97843856	0.97943306	0.98049694	0.9816114	0.98277533	0.9839672	0.98518544	0.98641247	0.9876373	0.9888546	0.9900521	0.99122274	0.9923554	0.99344885	0.9944962	0.9954954	0.9964441	0.99734145	0.9981883	0.99898744	0.99974257	1.0004579	1.0011373	1.0017904	1.0024208	1.0030359
0.98078585	0.98057723	0.9802319	0.97976625	0.9792042	0.97857606	0.9779066	0.97722036	0.9765482	0.9759092	0.9753309	0.97482735	0.9744178	0.9741093	0.97391886	0.97384906	0.9739067	0.9740884	0.97439617	0.9748229	0.9753677	0.9760204	0.9767775	0.97762436	0.9785528	0.9795575	0.98062235	0.98173696	0.9828901	0.9840687	0.9852676	0.9864691	0.9876702	0.9888536	0.99001884	0.99114925	0.99224573	0.993301	0.99430853	0.9952671	0.99617875	0.9970395	0.99785215	0.99861956	0.99934655	1.0000367	1.0006952	1.0013323	1.0019499	1.0025531
0.9805169	0.98025453	0.97986114	0.9793561	0.97876924	0.97812486	0.97745144	0.97677433	0.9761176	0.97550654	0.9749598	0.9744954	0.9741276	0.9738691	0.9737253	0.97370625	0.97380733	0.97403276	0.97437966	0.9748461	0.9754228	0.97610414	0.97688204	0.9777447	0.9786851	0.9796923	0.9807565	0.9818636	0.98300594	0.98416895	0.9853454	0.9865222	0.98769146	0.98884356	0.98997045	0.9910659	0.9921219	0.99313575	0.99410474	0.99502504	0.9958979	0.99672264	0.99750143	0.99823946	0.9989395	0.99960715	1.0002464	1.0008671	1.0014697	1.0020667
0.9802202	0.97990656	0.97946876	0.9789351	0.97832716	0.9776748	0.9770037	0.97634006	0.975707	0.9751245	0.9746173	0.9741958	0.97387505	0.9736624	0.9735671	0.97359544	0.9737394	0.9740101	0.9743966	0.97489476	0.9755033	0.9762067	0.97700435	0.97788095	0.9788282	0.9798378	0.98089707	0.98199505	0.98312235	0.9842663	0.98541814	0.9865673	0.9877037	0.9888219	0.9899123	0.99096763	0.9919847	0.99295825	0.99388623	0.994767	0.9956026	0.996391	0.9971381	0.9978472	0.9985209	0.99916804	0.9997891	1.0003934	1.0009869	1.0015743
0.9798931	0.97953326	0.9790605	0.9785015	0.97788256	0.977229	0.97656757	0.9759231	0.97531784	0.97477406	0.9743031	0.9739254	0.9736531	0.9734894	0.97344345	0.9735163	0.97370744	0.9740174	0.97444063	0.9749713	0.9756059	0.97633266	0.9771444	0.9780305	0.9789824	0.979989	0.98104244	0.9821283	0.98323804	0.9843604	0.98548394	0.9866027	0.9877072	0.988787	0.98983955	0.9908552	0.9918315	0.9927635	0.99365383	0.9944959	0.9952933	0.9960489	0.9967641	0.99744505	0.9980938	0.99871916	0.9993225	0.9999155	1.0004989	1.00108
0.9795461	0.97914195	0.97864157	0.9780642	0.97743887	0.9767886	0.9761431	0.9755268	0.9749509	0.9744449	0.974022	0.9736909	0.97346497	0.9733512	0.9733542	0.9734709	0.9737058	0.9740535	0.9745126	0.9750714	0.9757283	0.97647506	0.97729725	0.9781932	0.9791446	0.98014915	0.98119116	0.98226106	0.9833489	0.9844466	0.98554367	0.9866293	0.98769724	0.98874253	0.9897523	0.9907275	0.99166256	0.9925554	0.9934033	0.9942088	0.99496996	0.99569213	0.9963778	0.9970321	0.99765766	0.9982623	0.99885285	0.9994295	1.0000049	1.0005816
0.9791736	0.97873795	0.978212	0.9776244	0.97700024	0.97636324	0.9757388	0.9751483	0.97461504	0.9741507	0.973773	0.9734915	0.9733129	0.97324973	0.97329724	0.97345704	0.9737343	0.9741193	0.9746078	0.97519577	0.97587216	0.97663313	0.9774672	0.9783637	0.9793162	0.9803115	0.98134017	0.9823924	0.9834578	0.98452574	0.9855916	0.9866466	0.98767465	0.98867995	0.98965067	0.9905852	0.99147856	0.99233013	0.99313855	0.99390656	0.9946332	0.9953224	0.9959784	0.9966067	0.9972116	0.99779797	0.99837416	0.99893993	0.9995072	1.0000781
0.97878575	0.97832125	0.97778153	0.97719264	0.9765731	0.9759536	0.9753565	0.9748014	0.97430474	0.97388506	0.97355646	0.973323	0.9731961	0.9731802	0.97327316	0.9734787	0.9737943	0.97421104	0.97472984	0.97534025	0.9760368	0.97680813	0.9776467	0.9785456	0.9794916	0.98047405	0.98148763	0.98251915	0.98355925	0.9846004	0.9856334	0.98664963	0.98763955	0.988605	0.98953533	0.9904287	0.991278	0.99208856	0.99285823	0.9935904	0.99428475	0.994942	0.99556994	0.996173	0.9967572	0.99732673	0.997887	0.99844486	0.9990045	0.9995705
0.97838134	0.9779003	0.97734964	0.9767605	0.9761586	0.97556305	0.97499603	0.9744796	0.9740287	0.9736546	0.97337496	0.97319055	0.973114	0.97314507	0.97328305	0.9735272	0.9738794	0.9743265	0.97487164	0.9755014	0.97621256	0.9769942	0.9778374	0.9787327	0.9796708	0.9806407	0.98163545	0.9826419	0.9836543	0.9846642	0.9856603	0.9866386	0.9875913	0.9885147	0.9894024	0.9902521	0.99106413	0.99183494	0.9925666	0.9932601	0.9939194	0.9945481	0.995149	0.9957299	0.9962931	0.9968473	0.99739623	0.99794346	0.9984996	0.9990604
0.97797096	0.97747296	0.97692525	0.9763442	0.97576153	0.9751937	0.97466236	0.9741876	0.97378284	0.97345936	0.9732274	0.97309345	0.9730634	0.97314006	0.9733224	0.9736058	0.9739903	0.97446936	0.97503567	0.9756826	0.9764043	0.97719264	0.97803515	0.97892386	0.97984946	0.9808027	0.9817766	0.98275906	0.9837413	0.98471576	0.98567814	0.9866166	0.98752886	0.9884095	0.9892549	0.9900626	0.99083215	0.9915627	0.99225724	0.9929167	0.9935433	0.994143	0.9947177	0.9952763	0.99582297	0.9963622	0.9968992	0.99744034	0.9979874	0.99854684
0.97755706	0.977053	0.9765086	0.9759445	0.9753861	0.9748514	0.9743592	0.9739287	0.9735714	0.9732969	0.97311497	0.973032	0.9730517	0.97317034	0.97339183	0.9737113	0.9741277	0.9746312	0.9752189	0.9758799	0.9766105	0.97739875	0.9782382	0.9791202	0.9800299	0.9809665	0.981914	0.98286664	0.9838176	0.9847584	0.9856818	0.9865779	0.98744977	0.9882879	0.989091	0.9898567	0.9905866	0.9912777	0.9919345	0.99255836	0.9931541	0.99372584	0.99427843	0.9948145	0.9953442	0.99587107	0.9963967	0.99693096	0.99747366	0.99803114
0.97714084	0.97663814	0.9761038	0.9755613	0.9750342	0.97453487	0.97408724	0.97370094	0.97339433	0.97317016	0.9730391	0.97300357	0.9730679	0.9732306	0.97349	0.97384363	0.9742865	0.97481316	0.97541666	0.9760898	0.97682464	0.9776135	0.9784459	0.97931397	0.98020774	0.98112136	0.9820416	0.9829669	0.9838814	0.9847845	0.9856679	0.986526	0.98735476	0.988151	0.988911	0.98963445	0.9903231	0.9909762	0.9915965	0.99218816	0.9927532	0.9932995	0.99382806	0.99434596	0.9948604	0.99537283	0.9958911	0.9964171	0.996955	0.99750984
0.9767307	0.9762328	0.97571737	0.9752022	0.9747049	0.9742486	0.9738464	0.97351104	0.973252	0.973079	0.9729995	0.97300977	0.97311527	0.97331816	0.97361577	0.97400075	0.9744656	0.9750126	0.9756294	0.9763114	0.9770479	0.9778326	0.9786574	0.9795088	0.98038477	0.9812725	0.9821663	0.98305607	0.98393595	0.9848003	0.985643	0.9864575	0.9872432	0.98799556	0.9887131	0.98939526	0.9900442	0.99066037	0.9912465	0.991807	0.99234325	0.9928638	0.9933702	0.99387056	0.9943699	0.99487007	0.99537873	0.9959013	0.99643517	0.99698716
0.97632504	0.9758406	0.97534716	0.97486585	0.9744078	0.97399455	0.97364163	0.9733525	0.97314686	0.9730237	0.9729887	0.973047	0.973195	0.97343814	0.97376543	0.9741768	0.97466815	0.97523075	0.9758571	0.9765444	0.9772783	0.978057	0.9788675	0.9797027	0.98055613	0.9814158	0.9822773	0.9831338	0.98397595	0.9848019	0.9856018	0.9863749	0.9871144	0.9878234	0.98850024	0.9891396	0.989751	0.99033004	0.9908812	0.9914109	0.9919201	0.99241704	0.9929028	0.99338734	0.99387103	0.9943619	0.99486387	0.99537855	0.995912	0.9964637
0.97593325	0.9754691	0.9750034	0.9745539	0.9741384	0.9737735	0.9734659	0.97323203	0.973075	0.9730019	0.9730136	0.973116	0.97330445	0.9735826	0.9739403	0.97437763	0.97488725	0.97545993	0.9760954	0.97678334	0.977513	0.9782806	0.9790768	0.97989106	0.9807189	0.9815517	0.98238015	0.98319864	0.9840027	0.9847867	0.9855437	0.98627335	0.98697186	0.98763627	0.9882704	0.98887247	0.9894421	0.98998594	0.9905049	0.9910043	0.99148744	0.99196136	0.9924287	0.99289584	0.9933673	0.9938498	0.9943431	0.9948545	0.995383	0.9959353
0.9755581	0.9751171	0.97468436	0.9742739	0.97390354	0.97358507	0.9733307	0.9731436	0.9730367	0.9730104	0.97307205	0.97321504	0.973443	0.97375077	0.97413474	0.9745961	0.97511876	0.97570413	0.9763419	0.97702855	0.9777514	0.9785078	0.9792832	0.9800754	0.98087573	0.9816753	0.9824692	0.9832513	0.98401403	0.98475486	0.9854706	0.9861555	0.98681027	0.98743343	0.9880249	0.9885863	0.98912066	0.9896287	0.99011636	0.9905863	0.9910439	0.99149615	0.991945	0.99239683	0.9928585	0.9933307	0.99381953	0.9943244	0.99485385	0.99540293
0.97520024	0.97478724	0.97439194	0.9740247	0.97370183	0.9734308	0.9732272	0.9730918	0.973036	0.97305745	0.9731626	0.9733422	0.9736065	0.97394294	0.97435474	0.97483027	0.97536534	0.9759591	0.9765996	0.97727793	0.97799176	0.9787301	0.97948724	0.98025215	0.9810225	0.98179	0.98254627	0.98328835	0.98401	0.9847087	0.9853789	0.9860202	0.98663175	0.9872121	0.9877644	0.9882858	0.9887824	0.9892575	0.98971415	0.99015814	0.9905917	0.9910218	0.99145555	0.99189353	0.992344	0.9928075	0.9932897	0.9937939	0.9943193	0.9948682
0.9748639	0.9744864	0.97413015	0.9738075	0.9735342	0.97331345	0.97316086	0.9730749	0.9730665	0.9731317	0.9732774	0.9734969	0.9737905	0.97415626	0.97458804	0.97507954	0.9756252	0.9762228	0.97685957	0.9775308	0.97822946	0.9789497	0.97968245	0.9804205	0.9811589	0.9818896	0.9826092	0.98330975	0.9839899	0.984645	0.98527193	0.98586833	0.9864378	0.98697644	0.98748505	0.9879709	0.9884308	0.98887485	0.98930174	0.989718	0.99013036	0.9905419	0.9909594	0.9913852	0.9918245	0.99228114	0.9927581	0.9932591	0.99378294	0.99433184
0.97455376	0.9742113	0.97390014	0.9736226	0.9733974	0.97322845	0.9731267	0.9730933	0.97313017	0.97323906	0.97342277	0.9736783	0.9740031	0.9743896	0.9748385	0.97534275	0.97589535	0.9764908	0.97712195	0.9777833	0.97846556	0.97916526	0.9798719	0.98058015	0.981284	0.98197913	0.9826588	0.98331743	0.98395336	0.98456335	0.98514724	0.98570067	0.986227	0.98672086	0.98719156	0.9876408	0.9880671	0.988478	0.98887694	0.9892699	0.9896597	0.99005413	0.9904563	0.99087024	0.99129957	0.99175143	0.99222404	0.99272054	0.99324316	0.99379086
0.9742655	0.9739681	0.973698	0.97347325	0.9732977	0.97318333	0.9731286	0.97314173	0.97322387	0.9733747	0.9735949	0.97388273	0.9742295	0.97463995	0.9751052	0.97561896	0.9761729	0.9767633	0.9773878	0.9780344	0.97869956	0.9793737	0.98005337	0.9807283	0.9813971	0.9820533	0.98269045	0.9833075	0.9839004	0.9844657	0.98500454	0.985514	0.98599654	0.9864521	0.98688483	0.98729616	0.98768944	0.9880697	0.98844326	0.9888117	0.98918146	0.9895588	0.98994565	0.99035	0.9907722	0.99121785	0.9916838	0.9921792	0.99270004	0.99324703
0.97401166	0.9737538	0.9735345	0.97335994	0.9732333	0.97316873	0.9731651	0.9732241	0.97334903	0.973539	0.97379214	0.9741086	0.9744811	0.97490925	0.97538406	0.9759006	0.9764551	0.97704315	0.97765505	0.97828525	0.978924	0.9795751	0.98022306	0.9808653	0.98149616	0.9821118	0.9827064	0.98328316	0.9838304	0.9843515	0.9848439	0.98531115	0.9857513	0.98616624	0.9865609	0.9869368	0.98729753	0.9876489	0.9879974	0.988343	0.9886953	0.98905766	0.9894323	0.98982406	0.990239	0.9906767	0.99114233	0.9916348	0.992153	0.992701
0.97378516	0.9735751	0.97340465	0.97328	0.97320515	0.9731889	0.9732313	0.9733372	0.9735024	0.973729	0.97401375	0.9743547	0.9747474	0.9751863	0.9756714	0.9761913	0.9767442	0.9773219	0.9779191	0.97852874	0.97914773	0.97976637	0.9803831	0.9809871	0.98158205	0.98215544	0.98270816	0.9832381	0.98374015	0.98421764	0.98466605	0.9850906	0.9854903	0.9858658	0.9862226	0.9865665	0.9868961	0.98722076	0.98754346	0.9878688	0.98820317	0.9885473	0.9889108	0.9892943	0.9897013	0.99013436	0.990596	0.9910852	0.99160546	0.99215114
0.9735916	0.9734296	0.9733114	0.9732345	0.9732123	0.973242	0.97333246	0.9734806	0.97368366	0.9739432	0.97425663	0.9746196	0.97502923	0.9754817	0.9759687	0.97648746	0.9770347	0.9775996	0.97818005	0.9787689	0.97935915	0.9799478	0.9805281	0.98109835	0.9816494	0.98218286	0.9826905	0.98317444	0.98363453	0.9840683	0.9844732	0.9848545	0.9852114	0.9855502	0.9858738	0.9861811	0.9864827	0.98678094	0.9870787	0.98738396	0.9877016	0.9880331	0.9883845	0.9887595	0.98916006	0.98958856	0.9900463	0.9905341	0.99105173	0.9915966
0.9734294	0.97331893	0.9732469	0.97322357	0.9732512	0.973329	0.97346085	0.9736484	0.9738896	0.97417945	0.9745183	0.9748999	0.97532463	0.9757833	0.9762742	0.97678787	0.9773249	0.9778752	0.9784359	0.9790005	0.97956175	0.98011667	0.9806614	0.9811904	0.9817019	0.9821916	0.9826564	0.9830952	0.983511	0.98389965	0.9842614	0.9845999	0.9849181	0.98522025	0.985507	0.9857842	0.98605824	0.9863293	0.98660654	0.98689175	0.98719335	0.98751366	0.9878522	0.9882208	0.988614	0.98903835	0.9894934	0.98997915	0.99049467	0.99103975
0.9733011	0.97324324	0.97322065	0.9732466	0.97332245	0.9734463	0.9736213	0.97384584	0.974119	0.9744371	0.9747956	0.9751956	0.9756294	0.97609377	0.9765826	0.97709155	0.9776142	0.97814703	0.9786851	0.9792227	0.9797526	0.98027533	0.98077935	0.9812696	0.98173934	0.9821851	0.9826033	0.98299867	0.98336726	0.98371345	0.984032	0.98432976	0.98461115	0.9848743	0.98512816	0.9853768	0.98562205	0.9858701	0.98612547	0.9863925	0.9866808	0.986986	0.98731714	0.98767614	0.9880655	0.98848444	0.9889372	0.98942167	0.989936	0.990478
0.97320825	0.97319794	0.9732282	0.97330534	0.9734272	0.9735959	0.9738082	0.9740674	0.97437066	0.974714	0.9750912	0.97550327	0.97594434	0.9764105	0.9768938	0.9773917	0.977901	0.97841275	0.978926	0.9794339	0.9799323	0.9804175	0.98088497	0.9813315	0.98175734	0.98215693	0.9825326	0.98288345	0.9832065	0.9835073	0.98378503	0.984044	0.9842853	0.9845173	0.9847369	0.9849559	0.98517424	0.9854009	0.98563594	0.98588717	0.9861592	0.98645514	0.98677653	0.9871287	0.9875121	0.98792887	0.9883776	0.98885936	0.98937196	0.9899147
0.9731492	0.97318876	0.9732701	0.9733935	0.97355986	0.97376984	0.97402126	0.9743133	0.9746415	0.9750074	0.97540003	0.9758208	0.9762653	0.9767303	0.9772077	0.9776927	0.9781818	0.9786722	0.9791582	0.97963357	0.98009723	0.9805462	0.98097134	0.98137665	0.98175836	0.98211384	0.9824453	0.98274827	0.9830307	0.9832868	0.98352325	0.98374414	0.9839484	0.98414457	0.98433626	0.984524	0.9847177	0.9849216	0.98513913	0.9853736	0.985634	0.9859174	0.9862314	0.9865779	0.98695415	0.98736674	0.98781395	0.98829275	0.9888059	0.9893469
0.9731254	0.97321415	0.9733416	0.9735148	0.97372454	0.97397184	0.9742579	0.9745779	0.97493154	0.97531426	0.97572035	0.9761488	0.9765948	0.9770528	0.9775193	0.97799	0.9784581	0.97892505	0.9793799	0.9798218	0.98024935	0.9806568	0.9810433	0.98140454	0.9817412	0.982051	0.9823374	0.9825969	0.98283213	0.98304963	0.9832448	0.9834272	0.9835957	0.9837588	0.9839192	0.9840814	0.9842521	0.98443556	0.98463434	0.98485476	0.98510134	0.985376	0.98568183	0.9860207	0.98639476	0.9868044	0.98724806	0.9877238	0.9882349	0.98877525
0.9731353	0.9732733	0.9734519	0.9736628	0.9739145	0.97419864	0.9745175	0.9748635	0.97523785	0.9756334	0.97605133	0.9764837	0.9769272	0.97737575	0.9778286	0.9782806	0.9787269	0.9791639	0.97958964	0.9799975	0.98038554	0.9807516	0.9810957	0.9814125	0.98170483	0.98197025	0.98221034	0.982425	0.9826198	0.9827923	0.9829493	0.9830944	0.98322994	0.98336005	0.9834927	0.9836312	0.9837768	0.9839402	0.9841235	0.98433053	0.9845627	0.9848281	0.9851272	0.9854611	0.9858293	0.98623556	0.98667663	0.98715264	0.98765886	0.9882002
0.9731763	0.9733644	0.97358567	0.97384244	0.97413117	0.9744497	0.9747946	0.9751672	0.9755596	0.97596693	0.97638893	0.9768225	0.97725827	0.9776979	0.97813433	0.9785663	0.97898775	0.9793931	0.979786	0.98015606	0.9805059	0.98083264	0.9811298	0.9814021	0.9816505	0.98187023	0.9820653	0.98223627	0.98238814	0.98252165	0.9826392	0.9827486	0.9828497	0.98295087	0.9830545	0.9831674	0.98329455	0.9834388	0.98360467	0.98379767	0.984021	0.98427737	0.98456836	0.9848958	0.98526114	0.98566335	0.9861018	0.9865755	0.9870825	0.9876186
0.9732508	0.97348326	0.9737506	0.974047	0.9743743	0.974724	0.975094	0.9754842	0.9758907	0.9763085	0.97673255	0.977162	0.9775913	0.9780183	0.97843635	0.9788439	0.97923654	0.979611	0.97996724	0.98030096	0.9806088	0.9808918	0.9811459	0.98137414	0.9815745	0.9817511	0.98190165	0.9820307	0.9821391	0.98223335	0.9823138	0.98238796	0.982457	0.982529	0.9826067	0.9826966	0.9828021	0.9829283	0.98308015	0.9832599	0.9834737	0.98372144	0.9840046	0.9843279	0.98468935	0.9850874	0.9855236	0.9859954	0.9865019	0.9870358
0.97335607	0.97363675	0.9739448	0.9742784	0.974637	0.97501385	0.97540915	0.9758155	0.9762344	0.97665644	0.97708136	0.9775055	0.977923	0.97833246	0.97872907	0.97911036	0.97947353	0.9798144	0.9801341	0.9804263	0.9806948	0.98093367	0.9811435	0.981328	0.98148423	0.981615	0.9817207	0.981808	0.98187476	0.9819299	0.98197454	0.9820119	0.982053	0.9820947	0.982148	0.98221546	0.98230124	0.9824116	0.9825503	0.9827185	0.9829212	0.98316085	0.98343843	0.9837574	0.98411155	0.9845071	0.984943	0.9854126	0.9859143	0.9864489
0.97349364	0.97381574	0.97416335	0.9745344	0.9749222	0.97532445	0.97573894	0.9761602	0.9765835	0.9770087	0.9774311	0.97784555	0.97824967	0.9786391	0.9790139	0.9793666	0.97969854	0.9800045	0.9802861	0.9805379	0.980764	0.9809573	0.9811233	0.98126084	0.9813712	0.98145765	0.98152137	0.981565	0.98159343	0.98160946	0.98161906	0.98162633	0.9816369	0.9816523	0.9816798	0.9817271	0.98179454	0.98188794	0.98201376	0.9821704	0.98236424	0.98259634	0.98286754	0.98318076	0.98353213	0.98392487	0.9843563	0.9848238	0.98532534	0.985855
0.9736588	0.974024	0.9744077	0.9748104	0.9752256	0.9756507	0.97607964	0.97651154	0.9769422	0.97736645	0.97778195	0.9781867	0.9785718	0.9789394	0.97928935	0.9796116	0.9799098	0.98017955	0.980419	0.98063016	0.9808101	0.9809622	0.9810844	0.9811748	0.98124146	0.9812828	0.98130345	0.9813063	0.9812964	0.98127544	0.9812509	0.9812267	0.98120713	0.98119885	0.98120356	0.9812292	0.98127997	0.98135644	0.9814705	0.98161566	0.98180056	0.98202544	0.9822919	0.9826001	0.9829496	0.98333716	0.983767	0.9842319	0.98473114	0.9852605
0.9738522	0.974256	0.9746771	0.9751074	0.9755461	0.97598916	0.9764325	0.976874	0.97730595	0.9777264	0.9781294	0.9785197	0.978887	0.97923243	0.97955054	0.9798419	0.980104	0.9803369	0.9805364	0.98070353	0.9808417	0.98094785	0.9810215	0.98106956	0.98109156	0.9810888	0.9810686	0.9810332	0.9809825	0.98092705	0.9808697	0.9808132	0.9807673	0.9807344	0.980716	0.9807242	0.9807579	0.9808224	0.98091936	0.98105675	0.9812345	0.9814524	0.9817143	0.98201656	0.9823614	0.98274976	0.983174	0.9836363	0.9841326	0.9846586
0.97407246	0.97451204	0.9749633	0.9754214	0.9758829	0.97634155	0.9767938	0.9772398	0.97767043	0.97808415	0.9784774	0.97884834	0.97919345	0.97951084	0.97980154	0.9800584	0.9802845	0.98047644	0.9806352	0.98075914	0.9808505	0.9809123	0.9809418	0.98094463	0.98092437	0.98087937	0.98081625	0.98074144	0.9806544	0.98056453	0.9804744	0.98039114	0.9803165	0.9802598	0.98022246	0.98021007	0.9802295	0.9802804	0.98036724	0.980495	0.98066354	0.9808752	0.9811292	0.9814278	0.9817697	0.98215204	0.9825759	0.9830357	0.9835302	0.9840535
0.9743185	0.9747912	0.97527206	0.9757521	0.9762306	0.97670287	0.9771644	0.9776094	0.9780352	0.9784396	0.97881806	0.9791677	0.97949225	0.97978246	0.9800373	0.98026	0.9804477	0.98059773	0.9807145	0.98079544	0.98084253	0.9808578	0.9808429	0.9808013	0.9807365	0.9806491	0.980548	0.9804343	0.98031175	0.9801888	0.98006654	0.9799554	0.9798555	0.9797762	0.97971886	0.9796908	0.979693	0.9797321	0.9798082	0.9799264	0.9800876	0.9802936	0.98054194	0.98083514	0.9811754	0.981555	0.98197407	0.9824316	0.98292285	0.9834458
0.97458464	0.9750886	0.9755936	0.97609717	0.9765926	0.9770729	0.97753775	0.97798085	0.9784004	0.97879106	0.9791518	0.9794821	0.979778	0.9800367	0.98025864	0.98044515	0.9805923	0.98070115	0.98077464	0.9808125	0.98081475	0.98078305	0.980724	0.98063856	0.98053026	0.98040247	0.9802618	0.9801097	0.97995216	0.97979754	0.9796469	0.97950876	0.9793846	0.97928464	0.9792084	0.97916275	0.9791517	0.97917795	0.9792438	0.9793539	0.97950715	0.97970676	0.9799514	0.9802427	0.980576	0.98095214	0.9813684	0.9818236	0.9823121	0.9828317
0.9748729	0.9754055	0.9759341	0.9764559	0.9769632	0.9774498	0.97791415	0.9783534	0.9787615	0.97913736	0.9794794	0.979785	0.9800519	0.98027956	0.9804664	0.98061234	0.9807196	0.9807869	0.9808166	0.98080707	0.9807651	0.9806902	0.98058724	0.980459	0.98030657	0.9801393	0.9799585	0.97977096	0.97958225	0.9793968	0.97921616	0.97905135	0.9789057	0.97878265	0.9786894	0.978627	0.97860235	0.97861695	0.9786757	0.97877496	0.9789228	0.9791158	0.97935575	0.9796424	0.97997165	0.9803463	0.98076	0.9812102	0.9816966	0.9822147
0.9751803	0.9757393	0.9762876	0.97682196	0.9773407	0.9778292	0.97829103	0.9787234	0.9791184	0.9794761	0.97979885	0.98007613	0.9803124	0.98050344	0.9806559	0.9807643	0.9808283	0.9808522	0.98083645	0.9807835	0.9806976	0.9805767	0.9804309	0.98025715	0.9800654	0.97985905	0.97964114	0.97941977	0.97919685	0.97898	0.9787744	0.9785841	0.97841614	0.97827446	0.9781638	0.9780878	0.97804904	0.9780528	0.97809875	0.97819334	0.9783345	0.9785217	0.97875583	0.97903866	0.97936344	0.9797354	0.98014647	0.9805934	0.9810778	0.9815905
0.9755055	0.97608626	0.9766523	0.97719985	0.97772044	0.9782113	0.97867	0.97908825	0.97946984	0.9798067	0.9801036	0.98035425	0.98055494	0.98071414	0.98082703	0.98089355	0.98091644	0.98089707	0.98083705	0.98074013	0.98060715	0.9804441	0.9802542	0.9800404	0.97980803	0.9795627	0.9793076	0.97905177	0.97879905	0.97855246	0.97832006	0.97810787	0.9779191	0.97775805	0.9776304	0.97753984	0.9774887	0.97748184	0.97752005	0.9776058	0.9777398	0.97792125	0.9781525	0.9784302	0.9787537	0.9791202	0.97952694	0.97997344	0.98045564	0.9809654
0.97584546	0.976447	0.97702664	0.97758317	0.97810584	0.9785944	0.9790446	0.9794508	0.97981435	0.9801297	0.98039603	0.98061687	0.9807867	0.9809072	0.98097956	0.98100543	0.980986	0.9809229	0.98081744	0.9806749	0.98049885	0.98029244	0.9800598	0.9798044	0.9795329	0.9792496	0.97896075	0.9786709	0.978387	0.9781158	0.9778569	0.9776203	0.97741157	0.9772329	0.97708935	0.9769858	0.9769238	0.9769079	0.9769367	0.9770156	0.9771437	0.9773197	0.9775443	0.977817	0.9781375	0.97850204	0.97890645	0.9793488	0.9798258	0.9803362
0.97620076	0.9768164	0.97740823	0.9779696	0.9784919	0.97897446	0.9794138	0.9798071	0.98014665	0.9804407	0.9806788	0.98086524	0.9810008	0.98108417	0.9811146	0.98109794	0.9810342	0.98092693	0.98077744	0.9805909	0.98037124	0.980119	0.97984487	0.97954965	0.9792397	0.97892106	0.9785978	0.97827655	0.9779635	0.97766376	0.9773826	0.97712535	0.9768969	0.9767017	0.97654337	0.9764266	0.97635263	0.9763259	0.9763488	0.9764199	0.97654074	0.9767124	0.9769346	0.977203	0.97751737	0.9778781	0.9782799	0.9787204	0.97919637	0.979704
0.9765655	0.9771963	0.97779506	0.97835916	0.97887975	0.97935504	0.97977775	0.98015165	0.980471	0.9807366	0.9809457	0.9810976	0.9811977	0.98123825	0.98122954	0.98117244	0.9810627	0.9809116	0.980718	0.98048747	0.98022354	0.9799299	0.9796133	0.9792796	0.9789317	0.97857714	0.9782216	0.9778706	0.9775281	0.97720385	0.97689956	0.97662157	0.9763743	0.9761623	0.9759911	0.9758618	0.9757782	0.9757417	0.97575545	0.9758192	0.9759348	0.97610104	0.97631794	0.9765826	0.97689474	0.9772519	0.9776504	0.9780876	0.9785599	0.97906536
0.9769414	0.97758114	0.97818667	0.97874904	0.97926366	0.9797267	0.9801357	0.9804892	0.98078257	0.9810189	0.98119664	0.98131317	0.98137254	0.9813777	0.9813251	0.9812225	0.981072	0.9808756	0.98063684	0.98036283	0.9800553	0.9797209	0.9793646	0.9789917	0.9786084	0.97821856	0.9778308	0.97745013	0.97708184	0.9767325	0.97640634	0.97610873	0.975843	0.97561616	0.9754321	0.97528946	0.97519517	0.9751509	0.97515666	0.9752148	0.97532505	0.9754863	0.97569704	0.97595805	0.9762679	0.9766204	0.9770171	0.9774511	0.9779225	0.9784242
0.977323	0.97797275	0.9785802	0.9791377	0.97964466	0.98009413	0.980485	0.98081553	0.9810822	0.98128676	0.9814305	0.9815107	0.9815305	0.981495	0.9813998	0.9812528	0.9810579	0.9808183	0.9805352	0.9802171	0.9798687	0.9794932	0.97909737	0.97868663	0.97826886	0.9778452	0.9774288	0.97701985	0.976624	0.9762518	0.9759046	0.9755876	0.97530603	0.9750647	0.9748662	0.9747128	0.9746094	0.97455734	0.97455525	0.9746056	0.9747102	0.97486675	0.9750731	0.9753307	0.9756361	0.9759849	0.97637755	0.9768098	0.97727704	0.9777777
0.9777113	0.9783646	0.9789701	0.979524	0.9800197	0.98045164	0.9808236	0.9811274	0.9813658	0.9815403	0.9816463	0.9816902	0.98167074	0.981591	0.98145574	0.98126394	0.9810259	0.9807416	0.9804142	0.98005474	0.9796638	0.97924775	0.9788139	0.9783675	0.9779142	0.9774595	0.9770117	0.97657746	0.97615635	0.9757615	0.97539294	0.97505873	0.97476053	0.9745062	0.9742948	0.97413236	0.9740171	0.973956	0.9739481	0.97399163	0.9740905	0.9742426	0.9744453	0.9746999	0.9750003	0.9753474	0.97573596	0.9761658	0.97663164	0.97712797
0.97810423	0.9787593	0.9793599	0.9799045	0.98038703	0.9808006	0.9811486	0.9814261	0.9816347	0.9817755	0.9818449	0.9818487	0.98178947	0.98166686	0.98148847	0.9812533	0.98097163	0.98064125	0.98027396	0.97987187	0.9794401	0.9789846	0.97851324	0.9780318	0.97754496	0.9770602	0.97658426	0.97612226	0.9756786	0.9752622	0.97487515	0.9745225	0.97420996	0.97394025	0.9737188	0.9735427	0.9734219	0.973352	0.9733357	0.9733754	0.9734685	0.97361505	0.97381306	0.9740636	0.9743614	0.9747047	0.9750925	0.9755193	0.9759812	0.97647715
0.97849786	0.9791523	0.97974753	0.98028016	0.9807459	0.9811401	0.9814621	0.9817115	0.9818864	0.98199	0.9820249	0.98198867	0.9818871	0.98172367	0.9815014	0.9812229	0.98089725	0.98052436	0.98011327	0.97967017	0.97919893	0.9787053	0.97819674	0.97768146	0.97716206	0.97664636	0.97614545	0.9756561	0.97519153	0.97475344	0.97434705	0.9739796	0.9736507	0.9733694	0.97313327	0.97295076	0.97282	0.9727431	0.97272	0.97275317	0.9728411	0.9729832	0.97317755	0.9734223	0.9737174	0.9740574	0.9744407	0.97486764	0.9753289	0.97582144
0.978893	0.97954434	0.9801289	0.98064786	0.98109466	0.9814658	0.98176026	0.98197913	0.9821223	0.98218864	0.9821844	0.98210865	0.9819646	0.9817579	0.9814919	0.9811712	0.98080087	0.9803868	0.97993344	0.97944814	0.97893786	0.97840786	0.9778652	0.9773156	0.9767662	0.9762228	0.97569263	0.97518116	0.9746926	0.97423565	0.97381186	0.9734282	0.97308713	0.9727913	0.97254586	0.97235274	0.9722133	0.97212887	0.97209984	0.9721269	0.97221005	0.97234684	0.97253793	0.97277904	0.9730704	0.9734073	0.9737896	0.9742108	0.9746706	0.97516507
0.9792854	0.97992945	0.98050374	0.98100567	0.9814315	0.98177797	0.98204446	0.98223174	0.9823391	0.9823686	0.98232394	0.9822077	0.98202187	0.98177254	0.98146164	0.9810976	0.9806844	0.98022723	0.9797344	0.97920895	0.9786597	0.97809476	0.97751766	0.97693527	0.9763554	0.9757857	0.9752295	0.9746947	0.97418636	0.97370917	0.9732678	0.9728691	0.97251487	0.972208	0.9719518	0.97175	0.9716027	0.97151107	0.97147423	0.971496	0.9715732	0.9717073	0.97189415	0.9721316	0.97241986	0.9727541	0.9731326	0.97355396	0.97401047	0.9745032
0.97967523	0.9803093	0.9808704	0.98135424	0.981757	0.9820748	0.9823125	0.9824671	0.9825375	0.98252976	0.9824455	0.982285	0.98205674	0.98176515	0.9814117	0.9810033	0.9805469	0.9800499	0.9795148	0.9789538	0.9783661	0.9777642	0.97715396	0.97654164	0.9759348	0.97533697	0.9747557	0.97419935	0.97367036	0.97317576	0.9727176	0.97230506	0.9719364	0.9716191	0.9713527	0.97114223	0.97098637	0.9708871	0.9708466	0.9708619	0.9709346	0.9710634	0.9712457	0.9714806	0.9717641	0.9720962	0.97247416	0.9728916	0.973349	0.9738414
0.98006	0.9806814	0.98122644	0.9816895	0.98206717	0.98235863	0.98256254	0.982682	0.9827164	0.98266923	0.98254424	0.9823438	0.98207104	0.98173547	0.98133874	0.98088783	0.980391	0.9798519	0.979278	0.97867745	0.9780565	0.97742033	0.9767789	0.97613406	0.9754967	0.97487605	0.9742726	0.97369367	0.9731449	0.9726329	0.97216123	0.97173315	0.97135425	0.97102505	0.9707489	0.97052777	0.97036487	0.97026026	0.97021353	0.97022307	0.9702912	0.9704149	0.97059304	0.9708252	0.9711062	0.9714376	0.9718119	0.97222674	0.9726831	0.9731746
0.980435	0.9810453	0.9815709	0.9820116	0.982362	0.98262227	0.9827954	0.98287785	0.98287475	0.9827879	0.9826199	0.9823782	0.9820634	0.9816839	0.98124564	0.9807546	0.9802157	0.9796359	0.9790231	0.9783861	0.97772914	0.97706145	0.9763858	0.97571474	0.97505224	0.9744031	0.9737785	0.9731794	0.9726117	0.9720828	0.9715963	0.97115475	0.97076297	0.97042423	0.9701389	0.9699113	0.9697393	0.96962714	0.9695738	0.96958065	0.96964246	0.96976304	0.9699397	0.9701668	0.97044426	0.97077245	0.9711463	0.9715617	0.97201616	0.9725076
0.98080444	0.9813984	0.98190105	0.9823181	0.9826418	0.9828721	0.9830098	0.9830558	0.98301286	0.98288506	0.98267627	0.9823924	0.9820356	0.98161244	0.9811329	0.9805986	0.98001933	0.9794006	0.97875077	0.9780775	0.9773859	0.97668636	0.9759815	0.9752816	0.9745943	0.97392106	0.9732748	0.9726554	0.97207063	0.9715258	0.9710246	0.9705701	0.970166	0.9698176	0.96952397	0.9692861	0.9691087	0.96899164	0.968933	0.96893364	0.96899295	0.96910655	0.9692794	0.96950537	0.96978104	0.97010565	0.97047734	0.9708916	0.97134656	0.971838
0.98116493	0.98173636	0.98222154	0.9826115	0.9829042	0.98309976	0.9832035	0.98321307	0.98312896	0.9829605	0.98271024	0.9823827	0.9819848	0.9815212	0.98099697	0.98042333	0.97980624	0.9791469	0.9784603	0.9777527	0.9770296	0.97629637	0.9755639	0.9748353	0.9741241	0.97342986	0.97276163	0.97212243	0.9715224	0.97096133	0.9704458	0.9699809	0.969566	0.96920645	0.9689034	0.96866006	0.9684739	0.96835	0.9682859	0.96828204	0.96833616	0.9684484	0.9686164	0.9688382	0.96911347	0.96943647	0.9698053	0.97021985	0.9706745	0.971167
0.981512	0.9820655	0.98252505	0.9828867	0.98314786	0.9833116	0.983377	0.9833465	0.9832254	0.9830149	0.98272496	0.9823537	0.9819124	0.98140633	0.9808414	0.98022866	0.97956985	0.97887814	0.9781528	0.977412	0.9766548	0.9758927	0.97513247	0.97437876	0.97364295	0.9729274	0.972238	0.9715822	0.97096616	0.9703898	0.96985954	0.96938306	0.9689579	0.96858734	0.968279	0.96802664	0.96783525	0.96770597	0.9676359	0.9676273	0.96767724	0.9677863	0.96795094	0.96817005	0.9684421	0.9687633	0.9691326	0.96954626	0.9700006	0.9704952
0.98184645	0.9823804	0.9828128	0.9831441	0.9833732	0.9835	0.98352927	0.9834594	0.98329973	0.9830475	0.98271406	0.9823016	0.9818194	0.9812732	0.9806682	0.9800135	0.97931844	0.978589	0.97783124	0.9770559	0.9762676	0.9754762	0.9746888	0.97391135	0.9731525	0.9724149	0.971707	0.9710333	0.9704007	0.9698114	0.96927065	0.9687808	0.96834505	0.96796715	0.9676487	0.96738917	0.96719205	0.967056	0.9669812	0.96696836	0.96701443	0.9671188	0.9672803	0.9674985	0.9677685	0.96809	0.968457	0.9688717	0.96932596	0.96982104
0.98216987	0.9826777	0.9830838	0.9833848	0.983581	0.9836719	0.98366255	0.98355436	0.98335123	0.9830594	0.98268235	0.98222846	0.9817057	0.9811174	0.9804739	0.97978073	0.9790474	0.9782821	0.97749174	0.97668314	0.9758662	0.975047	0.9742336	0.97343117	0.97264993	0.9718935	0.9711667	0.9704768	0.96982855	0.9692251	0.9686727	0.96817064	0.9677254	0.967341	0.96701366	0.9667474	0.9665437	0.966403	0.9663226	0.9663059	0.96634805	0.96644884	0.96660864	0.9668237	0.9670915	0.96741265	0.9677803	0.9681942	0.96865064	0.96914804
0.9824772	0.98295784	0.98333406	0.98360544	0.9837661	0.98382044	0.98377204	0.9836246	0.9833799	0.9830474	0.9826292	0.9821356	0.98157036	0.980945	0.9802596	0.9795303	0.9787602	0.97795975	0.97713524	0.97629654	0.97545123	0.9746051	0.9737662	0.9729411	0.9721386	0.9713619	0.97061783	0.9699124	0.9692473	0.9686329	0.9680683	0.96755654	0.9671035	0.96670926	0.96637434	0.96610224	0.96589285	0.9657451	0.9656608	0.96563846	0.96567726	0.96577686	0.9659332	0.9661467	0.96641344	0.9667318	0.96710116	0.9675149	0.9679729	0.9684734
0.98276824	0.983224	0.9835706	0.98380524	0.9839296	0.983948	0.9838612	0.9836727	0.9833877	0.98301417	0.9825559	0.9820201	0.9814158	0.98074764	0.980027	0.9792605	0.97845566	0.9776211	0.976766	0.9758965	0.9750222	0.9741517	0.97328794	0.9724418	0.97161824	0.9708216	0.97006047	0.96933997	0.96866345	0.96803445	0.9674581	0.96693724	0.96647465	0.9660716	0.96572995	0.96545243	0.96523625	0.96508324	0.964995	0.9649688	0.96500415	0.9651012	0.965255	0.96546715	0.96573323	0.9660514	0.9664201	0.9668354	0.967295	0.9677974
0.9830424	0.98346937	0.98378354	0.9839856	0.9840731	0.9840542	0.9839266	0.98370004	0.9833744	0.9829591	0.9824613	0.98188233	0.98123926	0.9805326	0.9797739	0.97897166	0.9781334	0.9772673	0.976382	0.9754832	0.974581	0.9736833	0.97279686	0.9719297	0.97108686	0.9702738	0.9694958	0.9687607	0.96807086	0.96742976	0.96684265	0.9663127	0.9658408	0.9654293	0.96508044	0.9647969	0.96457434	0.9644182	0.9643264	0.96429425	0.9643274	0.9644222	0.964574	0.9647832	0.96505153	0.9653686	0.9657379	0.96615577	0.9666191	0.96712434
0.98329896	0.98369604	0.9839779	0.98414314	0.9841971	0.98413825	0.9839724	0.9837043	0.983338	0.98288095	0.9823433	0.9817268	0.9810434	0.98029846	0.9795047	0.9786672	0.97779465	0.97689575	0.9759813	0.9750548	0.97412694	0.9732067	0.972298	0.97140914	0.970546	0.9697165	0.96892375	0.96817416	0.96747017	0.96681905	0.9662208	0.9656811	0.9652014	0.96478325	0.9644288	0.9641359	0.96391016	0.96374947	0.9636526	0.96361935	0.9636485	0.9637403	0.9638907	0.96410024	0.96436536	0.9646849	0.9650548	0.9654749	0.96594036	0.96644825
0.98353654	0.98390234	0.9841508	0.98428136	0.9842974	0.9841999	0.98399353	0.98368627	0.9832802	0.9827842	0.9822031	0.9815481	0.9808283	0.9800475	0.97921675	0.9783459	0.9774411	0.9765113	0.97556627	0.97461426	0.973663	0.97271615	0.9717865	0.9708776	0.9699976	0.96915054	0.9683425	0.96758014	0.96686345	0.9662018	0.9655932	0.9650448	0.9645581	0.96413	0.96377015	0.9634726	0.9632411	0.9630762	0.96297514	0.9629383	0.9629671	0.9630556	0.9632062	0.96341425	0.96368	0.96399885	0.9643705	0.9647939	0.96526265	0.96577656
0.98375547	0.9840902	0.9843044	0.9843998	0.9843762	0.9842396	0.98399436	0.98364586	0.9832002	0.98266375	0.9820462	0.98135304	0.98059535	0.979776	0.9789118	0.97800636	0.9770705	0.97611254	0.9751393	0.97416073	0.9731846	0.972217	0.971265	0.97033864	0.9694392	0.96857613	0.9677565	0.9669787	0.966251	0.9655778	0.96496177	0.96440333	0.96390754	0.96347463	0.96310633	0.96280503	0.9625695	0.96239877	0.9622958	0.9622562	0.9622816	0.9623693	0.96251816	0.9627253	0.96299213	0.9633131	0.96368766	0.96411145	0.964585	0.9651038
0.9839541	0.9842563	0.9844356	0.98449254	0.98443264	0.984258	0.9839739	0.983585	0.9830996	0.9825248	0.98186684	0.9811349	0.98033917	0.9794892	0.9785891	0.9776517	0.9766854	0.9756986	0.97469807	0.9736944	0.9726933	0.9717056	0.97073627	0.96978956	0.9688736	0.96799564	0.96716017	0.9663722	0.9656324	0.9649501	0.96432203	0.9637571	0.9632522	0.96281374	0.9624411	0.9621332	0.96189255	0.96172005	0.9616121	0.96157116	0.96159446	0.9616799	0.96182764	0.9620371	0.96230394	0.9626259	0.9630032	0.96343064	0.9639081	0.9644315
0.98413193	0.98440063	0.98454344	0.9845642	0.98446643	0.98425436	0.98392934	0.9835008	0.9829747	0.9823604	0.9816671	0.9808985	0.9800676	0.97918266	0.97825086	0.9772811	0.9762851	0.9752703	0.9742451	0.97321683	0.9721946	0.9711849	0.97019285	0.96922976	0.96829975	0.967408	0.96655726	0.9657576	0.9650073	0.9643142	0.96367925	0.9631054	0.962595	0.9621481	0.96177083	0.96145767	0.96121305	0.9610366	0.9609256	0.9608832	0.9609033	0.960989	0.96113724	0.96134716	0.9616142	0.961938	0.9623187	0.9627501	0.96323264	0.9637621
0.9842906	0.9845234	0.98463154	0.98461616	0.98447824	0.9842261	0.9838631	0.9833965	0.9828317	0.98218226	0.981446	0.9806447	0.97977847	0.97885865	0.97789484	0.9768948	0.975872	0.97482955	0.9737796	0.9727272	0.9716834	0.9706519	0.9696446	0.96866304	0.96771723	0.9668117	0.96594876	0.9651361	0.96437657	0.96367234	0.96302956	0.96244884	0.9619313	0.9614817	0.9610945	0.9607801	0.96052974	0.9603493	0.96023613	0.9601907	0.9602114	0.9602968	0.9604442	0.9606539	0.9609248	0.9612515	0.9616351	0.96207076	0.9625586	0.96309537
0.9844255	0.984625	0.9846967	0.9846426	0.9844673	0.9841763	0.98377585	0.9832699	0.9826681	0.98197836	0.9812107	0.98037016	0.97947073	0.9785184	0.97752416	0.97649634	0.9754423	0.97437555	0.9732996	0.9722263	0.9711606	0.9701101	0.96908444	0.96808904	0.9671266	0.9662083	0.96533316	0.96450907	0.963739	0.96302706	0.9623754	0.96178573	0.9612626	0.9608059	0.960416	0.96009576	0.959844	0.95966053	0.9595458	0.9594981	0.95951736	0.95960313	0.9597506	0.9599614	0.9602344	0.96056557	0.96095127	0.9613923	0.9618865	0.9624299
0.98454016	0.9847044	0.9847398	0.9846485	0.9844361	0.98410535	0.9836653	0.9831207	0.9824825	0.981756	0.9809522	0.9800778	0.97914463	0.97816235	0.9771366	0.97608024	0.9750029	0.97390676	0.9728101	0.9717131	0.9706274	0.9695604	0.96851844	0.96750635	0.9665307	0.9655948	0.9647092	0.96387583	0.9630954	0.96237516	0.96171546	0.9611209	0.96059155	0.96012825	0.95973533	0.95940906	0.95915425	0.9589689	0.95885134	0.9588036	0.9588215	0.95890677	0.95905745	0.9592692	0.9595445	0.9598775	0.9602699	0.96071655	0.9612163	0.9617678
0.9846334	0.98476136	0.9847603	0.9846312	0.984382	0.98401207	0.983535	0.98295236	0.98227566	0.98151416	0.9806753	0.9797693	0.9788038	0.9777896	0.97673404	0.97565186	0.97454584	0.97342813	0.9723068	0.9711895	0.97008604	0.96899915	0.96794057	0.96691364	0.9659245	0.9649785	0.9640807	0.9632345	0.96244586	0.9617178	0.9610505	0.960448	0.9599132	0.9594481	0.959047	0.9587199	0.9584619	0.9582736	0.95815414	0.95810497	0.9581244	0.9582097	0.9583617	0.9585759	0.95885354	0.95919293	0.9595881	0.960041	0.960548	0.96110713
0.9847024	0.9847971	0.9847582	0.9845921	0.98430455	0.9838983	0.98338324	0.9827641	0.98205054	0.9812537	0.9803815	0.9794407	0.97844434	0.97739923	0.9763168	0.97520757	0.97407734	0.9729366	0.97179514	0.9706566	0.9695333	0.9684313	0.96735543	0.96631414	0.96531	0.964354	0.96344507	0.96259034	0.96179324	0.961055	0.96038204	0.95977396	0.95923275	0.95876163	0.958358	0.9580267	0.9577666	0.9575765	0.9574558	0.95740724	0.9574261	0.9575136	0.9576652	0.95788413	0.9581647	0.95850706	0.9589092	0.9593689	0.9598823	0.9604496
0.9847519	0.98481005	0.98473257	0.98453057	0.9842049	0.9837623	0.98320985	0.98255587	0.9818075	0.980974	0.9800676	0.9790968	0.9780687	0.9769961	0.9758859	0.9747501	0.97359633	0.9724331	0.9712693	0.97011286	0.9689715	0.9678526	0.9667613	0.9657077	0.96469074	0.963722	0.96280307	0.9619387	0.961134	0.96038765	0.95970774	0.9590916	0.95854664	0.958071	0.957665	0.9573308	0.95706755	0.95687544	0.9567555	0.9567069	0.95672613	0.9568145	0.95697075	0.9571904	0.9574759	0.957824	0.9582315	0.9586989	0.95922154	0.959797
0.98477715	0.9847991	0.9846884	0.9844481	0.9840847	0.9836045	0.98301506	0.9823259	0.98154205	0.9806774	0.9797373	0.97873527	0.97767806	0.9765775	0.97544116	0.9742789	0.9731032	0.9719179	0.97073376	0.9695579	0.96839863	0.9672645	0.96615994	0.96509016	0.9640623	0.96308327	0.9621539	0.96128136	0.9604679	0.9597156	0.95902896	0.95840824	0.95785874	0.9573782	0.95696986	0.95663244	0.95636815	0.9561748	0.95605475	0.95600617	0.95602566	0.9561154	0.9562735	0.9564988	0.9567904	0.9571415	0.9575568	0.958031	0.95856	0.9591474
0.98477924	0.98476607	0.98461884	0.98434067	0.9839412	0.98342615	0.9827999	0.9820753	0.98126054	0.9803609	0.9793911	0.97835845	0.97727287	0.9761451	0.97498184	0.97379756	0.97259665	0.97139084	0.97018623	0.96899486	0.9678199	0.9666693	0.96555	0.9644688	0.9634294	0.96243995	0.9614998	0.960619	0.9597957	0.9590382	0.95834583	0.95772016	0.95716566	0.9566815	0.9562701	0.95593053	0.95566505	0.9554717	0.95535165	0.95530325	0.95532495	0.9554173	0.95557916	0.9558078	0.9561038	0.956463	0.9568844	0.9573661	0.95790654	0.9585029
0.98476136	0.9847113	0.9845269	0.9842147	0.9837782	0.98322695	0.9825662	0.98180825	0.98095894	0.9800289	0.97902715	0.97796553	0.97685164	0.9756971	0.9745115	0.97330123	0.9720794	0.97085327	0.9696311	0.9684201	0.96723056	0.9660644	0.96493137	0.9638385	0.9627881	0.9617889	0.96084124	0.9599501	0.9591209	0.9583556	0.95765877	0.9570294	0.95646995	0.9559824	0.95556694	0.95522845	0.95496106	0.95476604	0.9546468	0.95459914	0.95462364	0.9547194	0.95488477	0.95511967	0.9554184	0.95578563	0.9562157	0.95670444	0.9572559	0.9578626
0.98471886	0.98463416	0.9844157	0.9840666	0.9835947	0.9830078	0.98231417	0.9815209	0.98063856	0.97967774	0.97864634	0.97755545	0.97641736	0.9752349	0.9740245	0.97279394	0.9715509	0.9703053	0.96906435	0.96783745	0.9666314	0.96545154	0.9643058	0.9632019	0.9621399	0.9611305	0.9601735	0.95927733	0.9584416	0.9576701	0.95696557	0.9563325	0.95577043	0.95527977	0.95486283	0.95452064	0.95425355	0.9540595	0.9539399	0.95389533	0.95392287	0.9540219	0.9541915	0.95443165	0.9547366	0.95511067	0.9555468	0.9560471	0.95660806	0.9572263
[truncated: 451 more columns]
