# Supplementary material for: Investigating the use of physics informed neural networks for dam-break scenarios
Source: PLoS One. 2025 Sep 19;20(9):e0332694. doi: 10.1371/journal.pone.0332694 (PMC12449020; doi:10.1371/journal.pone.0332694)
Supplement: S1 File — Dataset for the 1D and 2D shallow water equations (SWE). Repository: https://github.com/kinzamumtaz/2D_SWE. (ZIP) [file pone.0332694.s001.zip › 2D_SWE-main/Downloads/solution_outputs_circular/height_circular_t1.50.csv]

0.99936235	0.9984723	0.99760115	0.99679935	0.9960701	0.9954022	0.99477214	0.994162	0.9935571	0.9929525	0.992346	0.9917439	0.99114853	0.99056983	0.99000597	0.98946184	0.9889358	0.9884221	0.98791707	0.9874166	0.98691523	0.98641056	0.98590136	0.985386	0.9848689	0.98434865	0.9838297	0.98331636	0.98281175	0.9823189	0.98184407	0.9813876	0.98095393	0.9805445	0.9801596	0.9798055	0.9794802	0.9791858	0.97892034	0.978688	0.97848624	0.9783147	0.9781745	0.9780632	0.9779818	0.97792834	0.9779025	0.9779017	0.9779264	0.9779759
0.9993363	0.99855113	0.9977821	0.99705404	0.9963641	0.9956954	0.99503434	0.994371	0.9936964	0.9930127	0.9923235	0.99164075	0.9909706	0.99032086	0.989698	0.9891032	0.9885347	0.98798853	0.98746145	0.98694676	0.98644	0.9859389	0.9854399	0.98494154	0.9844449	0.98395187	0.9834647	0.98298484	0.9825168	0.9820625	0.981626	0.98120856	0.98081297	0.9804413	0.98009723	0.9797797	0.97949165	0.9792316	0.9790011	0.9788024	0.97863245	0.97849065	0.9783791	0.9782968	0.9782415	0.9782127	0.978211	0.9782335	0.9782793	0.97834903
0.9992065	0.99854374	0.99787974	0.9972227	0.9965671	0.995902	0.99521875	0.9945106	0.9937816	0.99303883	0.99229	0.99154955	0.9908265	0.9901317	0.98946935	0.988842	0.9882473	0.98768336	0.9871458	0.9866247	0.9861205	0.98562646	0.9851387	0.9846575	0.98418194	0.98371345	0.98325264	0.9828017	0.982363	0.98194057	0.9815344	0.9811481	0.9807842	0.980443	0.9801272	0.97983927	0.97957784	0.9793448	0.97914106	0.9789669	0.97881925	0.9787026	0.97861177	0.9785488	0.97851413	0.9785044	0.9785192	0.97855836	0.9786194	0.97870463
0.9990282	0.99848676	0.9979157	0.99731904	0.99669206	0.99602914	0.99532694	0.9945886	0.9938206	0.9930363	0.9922478	0.99147147	0.99071753	0.9899954	0.9893113	0.9886666	0.9880607	0.98748946	0.98694795	0.9864283	0.9859283	0.98544407	0.9849667	0.9845003	0.984043	0.9835937	0.9831533	0.98272437	0.98230726	0.98190707	0.9815246	0.9811612	0.98081845	0.9804992	0.98020524	0.9799374	0.97969514	0.9794811	0.9792936	0.97913516	0.97900397	0.9789008	0.97882473	0.9787748	0.9787519	0.9787544	0.97877985	0.97882956	0.978901	0.9789954
0.9988329	0.9983954	0.99790084	0.9973535	0.9967477	0.9960846	0.9953679	0.9946075	0.9938164	0.99300724	0.99219775	0.99140424	0.9906354	0.98990333	0.9892131	0.98856443	0.9879565	0.9873869	0.9868462	0.986333	0.9858401	0.98536205	0.9848967	0.9844421	0.9839968	0.98356146	0.98313564	0.9827201	0.98231936	0.9819329	0.9815644	0.98121476	0.9808868	0.98058087	0.98029894	0.9800428	0.9798119	0.97960794	0.9794313	0.97928166	0.9791586	0.97906345	0.9789945	0.9789514	0.9789339	0.97894144	0.97897273	0.97902757	0.9791045	0.9792012
0.9986322	0.99827826	0.9978453	0.997332	0.9967409	0.996077	0.99535275	0.9945795	0.993776	0.99295753	0.99214214	0.991346	0.99057734	0.9898497	0.9891642	0.9885224	0.98792243	0.98735803	0.9868269	0.9863213	0.9858356	0.985365	0.9849082	0.9844612	0.984023	0.98359567	0.9831777	0.98277175	0.9823782	0.98199964	0.98163813	0.9812953	0.98097277	0.9806721	0.98039544	0.9801436	0.9799171	0.97971755	0.9795434	0.9793959	0.9792765	0.97918195	0.97911495	0.97907263	0.9790566	0.9790651	0.97909576	0.97915065	0.9792272	0.9793243
0.9984312	0.9981452	0.9977568	0.9972681	0.99668676	0.9960225	0.995293	0.9945153	0.99370956	0.99289393	0.99208486	0.99129957	0.9905454	0.98983175	0.98916256	0.9885355	0.98794943	0.98739815	0.9868773	0.9863815	0.98590386	0.9854406	0.98498887	0.9845478	0.9841134	0.98368883	0.98327404	0.98287123	0.98247796	0.98210114	0.9817407	0.98139846	0.9810759	0.98077476	0.9804972	0.9802427	0.9800149	0.97981167	0.979635	0.9794845	0.9793608	0.97926486	0.9791934	0.9791485	0.9791277	0.9791327	0.9791604	0.97921145	0.9792843	0.9793771
0.9982396	0.99800444	0.99764854	0.9971772	0.99660105	0.9959368	0.9952059	0.9944289	0.9936294	0.9928262	0.9920345	0.9912688	0.99053925	0.98985	0.9892039	0.98860013	0.9880334	0.9875015	0.9869944	0.98650986	0.9860407	0.9855846	0.985138	0.98469895	0.98426694	0.9838408	0.98342454	0.98301834	0.9826238	0.98224205	0.98187685	0.98152816	0.9812002	0.98089325	0.9806088	0.98034847	0.9801122	0.97990155	0.9797191	0.97956043	0.9794282	0.9793245	0.9792449	0.9791928	0.9791649	0.9791601	0.9791828	0.9792255	0.9792917	0.9793781
0.9980618	0.99786645	0.9975326	0.9970723	0.9964978	0.99583435	0.99510455	0.9943354	0.9935492	0.99276483	0.99199915	0.9912633	0.99056506	0.98990804	0.9892928	0.9887174	0.9881763	0.9876655	0.98717743	0.98670673	0.98624825	0.98579836	0.98535573	0.9849174	0.98448324	0.9840553	0.983634	0.9832216	0.98281944	0.9824302	0.98205423	0.98169714	0.9813586	0.981041	0.98074526	0.98047334	0.9802255	0.98000395	0.9798078	0.97963816	0.97949445	0.9793777	0.9792872	0.9792234	0.979185	0.9791703	0.9791805	0.97921425	0.9792687	0.9793459
0.99790394	0.99773884	0.99742186	0.99696624	0.9963934	0.9957311	0.9950063	0.99424726	0.99347824	0.9927194	0.99198407	0.9912837	0.9906248	0.99000627	0.9894289	0.9888885	0.98837817	0.9878929	0.98742664	0.9869718	0.9865258	0.9860845	0.9856452	0.9852074	0.9847711	0.98433757	0.9839103	0.98348814	0.9830748	0.98267317	0.9822865	0.9819153	0.9815614	0.9812285	0.98091835	0.98062927	0.9803676	0.9801298	0.9799177	0.9797329	0.9795741	0.97944283	0.9793365	0.979258	0.9792051	0.9791766	0.97917306	0.9791929	0.9792372	0.9793002
0.997772	0.99762994	0.9973239	0.9968726	0.99630016	0.9956382	0.99492013	0.99417394	0.99342644	0.99269617	0.9919976	0.99133784	0.99072105	0.99014825	0.9896121	0.98911154	0.98863685	0.98818177	0.98773986	0.9873057	0.9868737	0.9864423	0.986008	0.9855707	0.9851317	0.98469275	0.9842557	0.9838235	0.98339725	0.98298144	0.98257726	0.9821901	0.981819	0.981468	0.98113894	0.9808322	0.9805507	0.9802942	0.98006254	0.97985935	0.9796821	0.9795311	0.97940767	0.97931075	0.97924125	0.97919625	0.97917575	0.97918	0.979208	0.9792589
0.9976692	0.99754536	0.9972479	0.9967974	0.9962249	0.9955645	0.99485326	0.9941236	0.993399	0.9927013	0.99204177	0.99142617	0.99085635	0.99033165	0.9898419	0.9893842	0.98895055	0.98853016	0.9881171	0.9877062	0.98729163	0.9868712	0.9864439	0.986009	0.9855678	0.9851223	0.9846757	0.9842299	0.98379	0.9833581	0.9829368	0.9825296	0.98213834	0.98176664	0.9814161	0.98108816	0.98078406	0.9805059	0.9802531	0.98002696	0.97982806	0.97965604	0.9795115	0.97939444	0.979304	0.97923934	0.97920066	0.9791865	0.9791968	0.9792302
0.9975985	0.99748874	0.9971981	0.9967475	0.99617296	0.9955144	0.99481183	0.9940967	0.99339885	0.99273443	0.9921158	0.9915475	0.99102783	0.990553	0.99011487	0.9897053	0.9893137	0.9889319	0.98855096	0.9881669	0.98777384	0.9873697	0.9869503	0.9865194	0.9860762	0.98562616	0.9851698	0.98471236	0.98425734	0.98380727	0.9833665	0.9829381	0.98252505	0.9821306	0.9817568	0.9814041	0.9810751	0.9807729	0.98049486	0.9802446	0.9800216	0.9798264	0.9796565	0.9795161	0.9794029	0.97931606	0.979256	0.9792208	0.97920996	0.97922397
0.9975596	0.99746245	0.99717295	0.99672234	0.9961468	0.9954898	0.9947952	0.9940963	0.99342287	0.99279463	0.992218	0.9916976	0.9912297	0.990808	0.9904229	0.9900637	0.98971975	0.9893793	0.9890371	0.9886832	0.9883144	0.98792773	0.98752105	0.9870952	0.98665524	0.98619986	0.98573637	0.9852674	0.98479533	0.984328	0.9838675	0.9834175	0.9829801	0.9825611	0.9821616	0.9817824	0.98142755	0.981097	0.9807924	0.98051476	0.9802654	0.9800434	0.9798487	0.9796828	0.97954404	0.9794327	0.97934765	0.9792894	0.9792568	0.9792478
0.9975494	0.9974618	0.99717516	0.99672186	0.9961445	0.9954889	0.99480206	0.99412024	0.9934728	0.9928764	0.99234325	0.99187046	0.9914547	0.99108773	0.9907586	0.9904525	0.99015886	0.98986506	0.9895616	0.98924416	0.9889033	0.98853815	0.9881477	0.9877326	0.98729557	0.98683906	0.98636883	0.985889	0.9854032	0.98491824	0.98443604	0.98396426	0.9835036	0.98305744	0.9826308	0.9822257	0.9818414	0.9814829	0.98114914	0.980843	0.9805635	0.9803134	0.98009014	0.9798958	0.9797298	0.979591	0.97948056	0.9793971	0.9793391	0.9793073
0.9975664	0.9974854	0.99719924	0.9967426	0.996162	0.9955082	0.99482757	0.99416196	0.99353826	0.99297607	0.9924831	0.9920581	0.99169546	0.99138427	0.9911106	0.9908605	0.9906187	0.9903748	0.9901168	0.9898368	0.98952824	0.9891897	0.9888195	0.98841697	0.9879882	0.9875337	0.9870584	0.9865709	0.98607296	0.985571	0.9850708	0.9845752	0.98408955	0.983618	0.9831641	0.982729	0.98231536	0.981927	0.9815633	0.9812256	0.9809164	0.9806347	0.98038125	0.9801577	0.9799622	0.9797941	0.9796554	0.97954404	0.97945875	0.9794014
0.9976046	0.9975288	0.99724066	0.99677813	0.9961952	0.9955413	0.99486697	0.99421614	0.99361587	0.9930845	0.99263144	0.9922534	0.99194217	0.9916859	0.99146867	0.99127495	0.9910884	0.99089664	0.99068624	0.9904492	0.99017817	0.98987	0.9895235	0.9891403	0.98872226	0.9882735	0.98779863	0.98730296	0.98679644	0.98628	0.9857614	0.985245	0.98473597	0.9842383	0.98375577	0.9832919	0.98284864	0.9824285	0.9820329	0.9816636	0.9813213	0.9810084	0.98072296	0.9804674	0.980241	0.98004305	0.97987294	0.9797319	0.9796198	0.9795344
0.99765766	0.99758327	0.9972909	0.9968246	0.99623764	0.99558306	0.99491477	0.99427664	0.99369746	0.9931953	0.99277896	0.99244565	0.9921846	0.9919825	0.9918209	0.99168503	0.9915556	0.9914173	0.99125797	0.99106735	0.99083817	0.9905663	0.9902489	0.989888	0.98948634	0.98904645	0.9885757	0.98808074	0.9875649	0.98703563	0.986502	0.9859661	0.9854339	0.9849113	0.9844008	0.9839081	0.9834338	0.9829822	0.9825547	0.9821532	0.98177785	0.9814312	0.981113	0.98082423	0.9805643	0.9803343	0.9801333	0.979962	0.9798174	0.97970235
0.9977204	0.9976467	0.9973474	0.99687415	0.9962803	0.99562585	0.9949621	0.99433464	0.99377453	0.9933007	0.9929187	0.9926261	0.9924136	0.9922624	0.99215776	0.99207795	0.99200577	0.99192417	0.9918189	0.9916784	0.99149406	0.991262	0.99097854	0.990645	0.99026525	0.98984075	0.98937804	0.9888843	0.98836493	0.98783004	0.987281	0.9867274	0.986175	0.9856299	0.98509395	0.9845712	0.9840684	0.98358464	0.9831247	0.9826898	0.98228085	0.9819002	0.9815482	0.9812241	0.98093104	0.98066807	0.98043424	0.9802295	0.98005337	0.9799079
0.9977889	0.99770814	0.9974018	0.99692047	0.99632084	0.9956639	0.9950038	0.99438554	0.993842	0.99339175	0.99304116	0.99278754	0.9926186	0.9925198	0.9924668	0.99244434	0.99242914	0.99240464	0.9923544	0.9922679	0.9921323	0.99194413	0.99170005	0.9913994	0.9910448	0.9906404	0.99019176	0.98970586	0.98918784	0.98864776	0.98808974	0.9875231	0.9869531	0.9863856	0.98582435	0.98527634	0.98474354	0.98422945	0.98373765	0.98326874	0.9828268	0.98241234	0.9820249	0.9816668	0.98133844	0.9810405	0.98077273	0.98053443	0.9803265	0.9801475
0.9978539	0.9977661	0.9974506	0.996959	0.99635243	0.9956915	0.9950333	0.99442285	0.9938935	0.9934643	0.9931413	0.9929228	0.992795	0.99274164	0.9927415	0.9927718	0.99281365	0.9928472	0.9928539	0.99282193	0.99273896	0.9925987	0.9923987	0.9921365	0.9918145	0.99143505	0.99100536	0.9905327	0.9900206	0.98948115	0.9889179	0.98834026	0.9877557	0.98716986	0.98658705	0.98601437	0.9854535	0.98490983	0.9843869	0.98388606	0.98341084	0.98296195	0.9825409	0.9821482	0.9817826	0.9814503	0.98114705	0.98087496	0.9806322	0.9804206
0.99791265	0.99781513	0.99748677	0.99698454	0.9963694	0.99570423	0.9950469	0.9944418	0.99392444	0.9935131	0.99321467	0.99302626	0.9929357	0.9929257	0.99297214	0.99305457	0.9931521	0.9932421	0.99330646	0.9933302	0.99330246	0.99321514	0.9930618	0.992843	0.9925584	0.9922099	0.9918056	0.99135053	0.9908509	0.99031675	0.98975325	0.9891712	0.98857594	0.98797333	0.98737264	0.9867774	0.9861903	0.9856198	0.9850676	0.9845361	0.9840279	0.9835449	0.983089	0.9826609	0.9822621	0.9818946	0.98155516	0.98124737	0.9809709	0.9807251
0.9979631	0.9978506	0.99750906	0.99699426	0.99636936	0.9956985	0.99504155	0.9944406	0.99393135	0.9935349	0.99325764	0.993095	0.9930366	0.9930633	0.9931545	0.9932864	0.9934355	0.9935801	0.9937018	0.99378335	0.9938125	0.99377996	0.99367833	0.99350685	0.99326396	0.99295276	0.99257934	0.9921474	0.9916663	0.9911429	0.9905858	0.9900016	0.9894004	0.9887879	0.9881712	0.98755586	0.9869487	0.9863531	0.98577243	0.98521084	0.98467046	0.9841559	0.9836667	0.9832051	0.98277056	0.9823671	0.98199403	0.9816518	0.98133945	0.9810584
0.99800205	0.9978727	0.9975146	0.9969862	0.9963511	0.99567497	0.9950156	0.9944168	0.99391454	0.99352884	0.99326706	0.9931258	0.99309427	0.99315464	0.9932844	0.99346036	0.9936596	0.99385667	0.99403536	0.99417394	0.9942611	0.99428445	0.99423796	0.99411744	0.99392104	0.9936529	0.99331427	0.99291366	0.9924558	0.9919503	0.9914032	0.9908241	0.9902224	0.9896031	0.98897576	0.9883457	0.98771924	0.9871011	0.98649484	0.98590636	0.98533803	0.9847917	0.98426884	0.9837745	0.9833064	0.98286897	0.98246056	0.9820812	0.98173416	0.98141986
0.99802786	0.9978786	0.9975033	0.9969594	0.9963145	0.99563134	0.99496853	0.9943708	0.99387175	0.9934937	0.9932446	0.9931202	0.993111	0.9931992	0.99336237	0.9935775	0.99382114	0.99406916	0.9942991	0.9944948	0.99463993	0.9947206	0.9947312	0.99466586	0.99452055	0.99429893	0.9940023	0.99363637	0.99320877	0.9927255	0.9921956	0.99162835	0.99103045	0.9904105	0.9897767	0.9891363	0.9884939	0.987858	0.98722994	0.9866163	0.98602074	0.98544544	0.98489225	0.9843653	0.983865	0.983392	0.98294955	0.9825373	0.98215586	0.98180413
0.998043	0.9978719	0.9974753	0.99691546	0.9962584	0.99556875	0.9949001	0.99430186	0.99380606	0.99343264	0.9931896	0.993078	0.99308485	0.9931955	0.99338764	0.9936369	0.9939197	0.99421185	0.9944939	0.99474305	0.9949445	0.9950835	0.9951529	0.99514335	0.9950533	0.9948821	0.99463224	0.99430823	0.9939153	0.99346155	0.9929547	0.99240357	0.9918159	0.9912018	0.99056566	0.98991877	0.98926646	0.9886145	0.9879687	0.98733395	0.9867138	0.98611253	0.98553014	0.98497325	0.9844417	0.9839373	0.983461	0.9830149	0.98259896	0.98221385
0.9980473	0.99785	0.9974319	0.9968569	0.996187	0.9954885	0.99481595	0.99421424	0.99371743	0.99334645	0.993108	0.9930021	0.99302083	0.99314815	0.9933605	0.9936381	0.9939557	0.9942897	0.99461657	0.994917	0.9951724	0.99536955	0.9954957	0.99554634	0.99551284	0.9953967	0.9951972	0.99491787	0.99456745	0.9941484	0.993671	0.9931421	0.9925714	0.9919665	0.99133676	0.99068755	0.99003	0.9893668	0.98870784	0.98805404	0.98741376	0.9867879	0.9861806	0.98559517	0.9850344	0.98449826	0.9839898	0.9835113	0.98306227	0.9826439
0.99804205	0.9978192	0.99737924	0.9967854	0.99610305	0.9953957	0.9947165	0.99411166	0.9936126	0.9932397	0.9930011	0.9928976	0.99292314	0.99306	0.9932883	0.99358785	0.9939331	0.9943012	0.99467015	0.9950163	0.9953242	0.9955769	0.99576133	0.9958688	0.9958949	0.99583495	0.9956901	0.995463	0.9951569	0.9947784	0.99433637	0.99383515	0.993287	0.99269885	0.9920781	0.9914348	0.9907757	0.9901073	0.98943806	0.9887718	0.9881121	0.9874671	0.98683685	0.98622566	0.9856373	0.9850734	0.98453546	0.9840249	0.9835437	0.98309326
0.9980329	0.997781	0.997317	0.9967041	0.99600893	0.99529177	0.9946076	0.9939958	0.9934925	0.99311596	0.99287486	0.9927699	0.9927954	0.99293554	0.99317527	0.9934894	0.993856	0.9942524	0.99465734	0.9950445	0.9954002	0.99570495	0.99594516	0.9961108	0.99619615	0.99619484	0.99610734	0.9959347	0.9956789	0.9953463	0.99494314	0.9944775	0.9939569	0.9933901	0.992786	0.9921543	0.99149907	0.99083066	0.9901551	0.98947954	0.9888072	0.9881432	0.98749447	0.98686165	0.98624927	0.9856579	0.9850914	0.9845522	0.9840402	0.98355854
0.9980219	0.99773985	0.99724984	0.99661934	0.9959109	0.9951842	0.99449146	0.9938743	0.99336505	0.9929804	0.9927329	0.9926232	0.99264324	0.9927847	0.9930247	0.993348	0.99372995	0.99414897	0.9945812	0.9950061	0.9954035	0.99575615	0.99604964	0.99627274	0.99641585	0.9964743	0.9964464	0.99633	0.99612784	0.9958445	0.9954872	0.9950611	0.9945752	0.9940362	0.99345446	0.992837	0.99219257	0.9915295	0.99085337	0.9901724	0.9894916	0.9888158	0.9881498	0.98749804	0.9868633	0.98624885	0.9856573	0.9850906	0.9845512	0.98403925
0.99801105	0.99769855	0.99718434	0.9965338	0.99581116	0.99507445	0.994375	0.99375033	0.99323297	0.99284005	0.9925844	0.99246365	0.99247617	0.9926094	0.9928495	0.99317265	0.9935623	0.9939957	0.99445003	0.99490464	0.9953396	0.995736	0.99607784	0.9963552	0.996555	0.9966736	0.996705	0.99664634	0.9965017	0.99627286	0.9959645	0.995583	0.9951348	0.99463046	0.9940761	0.99348	0.99285245	0.9921985	0.9915288	0.9908462	0.9901607	0.9894775	0.9887978	0.9881314	0.987479	0.98684335	0.9862284	0.9856368	0.9850703	0.9845313
0.99800676	0.99766093	0.9971212	0.9964522	0.995715	0.99496895	0.9942607	0.9936297	0.9931021	0.9926996	0.9924312	0.99230003	0.9922985	0.99242073	0.9926506	0.9929706	0.9933616	0.9938024	0.99427295	0.9947488	0.9952141	0.995647	0.99603456	0.99636173	0.9966171	0.99679303	0.9968818	0.99688447	0.9967981	0.9966269	0.99637	0.9960382	0.99563426	0.9951687	0.9946468	0.9940784	0.99347097	0.9928343	0.9921736	0.9914973	0.99081147	0.9901226	0.989437	0.9887579	0.9880901	0.9874373	0.98680365	0.9861901	0.98559856	0.9850346
0.9980097	0.9976331	0.9970683	0.9963782	0.9956284	0.99487245	0.9941569	0.99351645	0.9929798	0.9925651	0.9922826	0.99213547	0.9921187	0.9922242	0.99243945	0.9927496	0.99313504	0.99357635	0.9940537	0.99454695	0.99503464	0.99549925	0.99592626	0.9962984	0.9966046	0.9968344	0.99698305	0.9970441	0.9970183	0.9969046	0.99670506	0.99642414	0.99606913	0.9956467	0.9951631	0.9946271	0.9940465	0.9934304	0.99278533	0.99211955	0.99143857	0.990751	0.990061	0.98937374	0.98869586	0.98802894	0.987378	0.9867451	0.98613393	0.9855457
0.9980268	0.99761665	0.9970266	0.9963188	0.9955565	0.994789	0.9940647	0.9934168	0.99286926	0.9924423	0.9921446	0.9919787	0.99194205	0.9920275	0.9922237	0.99251795	0.9928915	0.99332696	0.9938035	0.9943051	0.9948088	0.99529976	0.9957585	0.9961705	0.9965232	0.996805	0.99701005	0.9971296	0.9971618	0.9971068	0.99696505	0.9967399	0.99643767	0.9960617	0.9956216	0.995123	0.9945748	0.993984	0.99336076	0.9927099	0.992039	0.99135685	0.9906672	0.9899775	0.9892914	0.9886155	0.9879502	0.9873017	0.98667145	0.9860633
0.9980577	0.9976158	0.9970014	0.9962761	0.99550015	0.99472463	0.99399126	0.9933335	0.9927766	0.9923346	0.9920199	0.9918343	0.9917744	0.9918381	0.99201196	0.99228346	0.99263936	0.99306226	0.9935334	0.9940351	0.99454856	0.99505585	0.99553955	0.99598616	0.9963795	0.99670863	0.9969658	0.9971414	0.9972319	0.9972359	0.9971532	0.9969874	0.99673843	0.99641496	0.99601966	0.99556273	0.9950519	0.99449396	0.9938949	0.99326414	0.9926094	0.9919372	0.9912538	0.9905646	0.9898751	0.9891921	0.98851764	0.9878556	0.9872107	0.9865843
0.99810714	0.9976342	0.9969957	0.99625313	0.9954656	0.99468017	0.9939399	0.9932721	0.99270415	0.9922487	0.991916	0.99170893	0.9916253	0.99166167	0.99180907	0.9920545	0.9923865	0.99279153	0.9932487	0.99374336	0.9942598	0.9947772	0.99528116	0.995753	0.9961813	0.99655294	0.9968573	0.9970854	0.9972333	0.99729556	0.99727243	0.9971638	0.99697214	0.9967028	0.99635845	0.99594766	0.99547666	0.99495345	0.994386	0.99378115	0.99314684	0.99248916	0.9918158	0.99113214	0.9904451	0.9897587	0.9890779	0.98840684	0.987749	0.98710865
0.9981775	0.9976739	0.9970128	0.99625415	0.9954553	0.9946624	0.9939124	0.9932382	0.992658	0.9921879	0.9918366	0.99160653	0.9914968	0.99150485	0.99162257	0.99183875	0.9921432	0.99252325	0.9929614	0.993444	0.99395365	0.99447346	0.9949877	0.99548036	0.9959367	0.9963437	0.9966909	0.9969689	0.99717003	0.99728906	0.9973232	0.9972735	0.99713945	0.9969264	0.99663466	0.99627435	0.9958479	0.9953649	0.9948329	0.9942581	0.99364847	0.99301094	0.99235225	0.9916787	0.9909972	0.9903124	0.9896282	0.9889523	0.9882869	0.98763394
0.9982705	0.99773806	0.99705535	0.99628204	0.995473	0.9946713	0.9939149	0.99323124	0.9926412	0.9921565	0.99178505	0.991533	0.991396	0.9913733	0.99145824	0.9916418	0.9919149	0.9922644	0.99267805	0.99314183	0.99363875	0.99415386	0.99467146	0.9951763	0.995655	0.996092	0.9964754	0.9967972	0.9970478	0.99722016	0.99731064	0.9973183	0.99724394	0.99708647	0.99685204	0.9965429	0.99616545	0.9957272	0.99523336	0.9946938	0.994113	0.9935003	0.99285984	0.9922019	0.99153066	0.9908506	0.9901697	0.9894906	0.9888196	0.9881585
0.99838686	0.9978282	0.99712527	0.99633765	0.9955191	0.9947115	0.99394846	0.9932569	0.9926547	0.9921558	0.99176586	0.991489	0.9913258	0.9912722	0.99132204	0.99147135	0.991709	0.99202543	0.9924091	0.9928465	0.9933241	0.99382824	0.9943411	0.9948514	0.9953427	0.99580353	0.9962176	0.9965785	0.9968725	0.9970957	0.9972411	0.99730504	0.997287	0.9971881	0.9970084	0.9967528	0.99642867	0.99603796	0.9955883	0.99508655	0.99454	0.99395484	0.99334085	0.9927002	0.9920425	0.9913729	0.9906978	0.99002105	0.9893473	0.98868304
0.9985302	0.9979449	0.9972235	0.9964245	0.99559706	0.99478436	0.99401486	0.9933166	0.99270445	0.99219054	0.9917826	0.99148244	0.9912894	0.9912039	0.99121976	0.99133104	0.99153155	0.99181086	0.9921593	0.9925674	0.9930201	0.9935041	0.9940074	0.9945152	0.9950142	0.9954887	0.9959277	0.9963199	0.99665403	0.9969221	0.9971169	0.9972353	0.997275	0.9972321	0.9971096	0.99691147	0.99663913	0.9962981	0.9958948	0.99543613	0.9949272	0.9943754	0.9937879	0.9931725	0.9925333	0.99187833	0.99121225	0.9905421	0.9898711	0.98920363
0.9986985	0.99808955	0.9973513	0.99654204	0.99570817	0.99488926	0.9941168	0.9934106	0.99278903	0.99226195	0.9918363	0.9915127	0.9912929	0.9911744	0.9911542	0.99122745	0.99138784	0.99162734	0.99193734	0.99230844	0.99273163	0.993191	0.9936771	0.9941758	0.99467343	0.9951557	0.99561304	0.99603134	0.996396	0.99670535	0.9969474	0.99711466	0.9972089	0.99722177	0.9971581	0.9970145	0.99679744	0.99650973	0.99615484	0.99574125	0.99527484	0.99476004	0.9942056	0.99361664	0.9930015	0.992365	0.9917121	0.9910518	0.9903867	0.9897219
0.99889433	0.9982622	0.99751043	0.9966912	0.9958526	0.9950291	0.99425346	0.99354184	0.99291116	0.99237245	0.9919282	0.9915822	0.9913349	0.99118567	0.9911285	0.99116236	0.9912814	0.9914799	0.99174833	0.9920814	0.9924681	0.9928988	0.9933603	0.99384254	0.9943314	0.99481595	0.99528104	0.9957178	0.9961114	0.99645394	0.99673694	0.99695235	0.9970967	0.99716437	0.99715465	0.99706894	0.9969066	0.9966719	0.99637026	0.99600524	0.99558276	0.99510926	0.99459076	0.9940337	0.9934458	0.99283206	0.9921982	0.9915522	0.990898	0.9902388
0.99911624	0.9984655	0.9977004	0.9968746	0.99603105	0.99520534	0.994425	0.99370974	0.993072	0.9925211	0.9920603	0.9916934	0.99141926	0.9912374	0.9911453	0.99114	0.99121755	0.9913722	0.9915983	0.9918889	0.9922366	0.99263144	0.9930636	0.9935236	0.9939976	0.9944761	0.994944	0.9953914	0.9958058	0.9961756	0.9964944	0.99675286	0.9969427	0.9970618	0.9971068	0.99707484	0.9969695	0.99679196	0.9965418	0.9962278	0.9958535	0.99542254	0.99494475	0.9944244	0.99386644	0.9932803	0.9926686	0.9920396	0.99139893	0.99075115
0.9993658	0.9986973	0.9979207	0.99708897	0.9962423	0.9954178	0.9946351	0.9939154	0.99327093	0.9927088	0.99223363	0.99184585	0.9915469	0.9913356	0.9912082	0.99116313	0.9911984	0.99130887	0.99149024	0.99173623	0.9920397	0.9923967	0.9927949	0.9932264	0.9936797	0.99414444	0.9946073	0.9950587	0.9954866	0.99587893	0.9962267	0.99652207	0.99675393	0.996922	0.99701726	0.9970402	0.9969898	0.9968663	0.99667126	0.9964092	0.996084	0.995702	0.9952663	0.9947858	0.99426425	0.99370813	0.9931234	0.9925174	0.9918943	0.99126
0.99964076	0.9989579	0.99817264	0.9973373	0.99648994	0.9956641	0.9948814	0.9941594	0.9935094	0.9929377	0.9924475	0.99204123	0.99171853	0.9914756	0.9913154	0.9912334	0.9912261	0.99129224	0.9914274	0.9916276	0.9918874	0.9922008	0.9925598	0.99295807	0.9933851	0.99382937	0.99428135	0.99473065	0.99516356	0.9955713	0.99594134	0.9962671	0.9965381	0.9967482	0.9968931	0.9969673	0.99697065	0.9969021	0.9967616	0.9965536	0.9962813	0.9959476	0.9955592	0.99511975	0.9946368	0.9941156	0.9935619	0.9929817	0.9923815	0.9917657
0.99994224	0.9992454	0.99845296	0.99761677	0.9967698	0.9959459	0.9951643	0.99444145	0.9937859	0.99320567	0.9927029	0.9922795	0.9919325	0.9916643	0.99147034	0.99135005	0.9913029	0.9913244	0.9914137	0.99156666	0.99178016	0.9920482	0.9923654	0.99272597	0.9931193	0.99353933	0.9939729	0.99441195	0.9948439	0.995259	0.9956469	0.9959964	0.9962999	0.99654907	0.9967383	0.9968606	0.9969156	0.9969005	0.99681586	0.9966627	0.9964428	0.996161	0.99582064	0.9954277	0.9949867	0.9945037	0.9939857	0.99343675	0.99286145	0.99226797
1.0002676	0.9995608	0.9987646	0.99792606	0.99708235	0.99626136	0.99548167	0.9947584	0.9940998	0.99351364	0.992999	0.9925586	0.9921921	0.99189645	0.99167067	0.9915164	0.9914287	0.9914078	0.99145085	0.991556	0.9917208	0.9919421	0.9922142	0.99253345	0.9928907	0.9932787	0.9936896	0.99411094	0.9945352	0.9949524	0.9953506	0.9957187	0.9960475	0.99633014	0.99655867	0.99672705	0.99683	0.99686795	0.996837	0.99673754	0.9965719	0.9963438	0.9960546	0.9957099	0.9953137	0.99487394	0.9943938	0.99387807	0.9933342	0.9927661
1.000618	0.99990255	0.99910325	0.9982672	0.9974264	0.99660903	0.995833	0.9951101	0.9944516	0.99385816	0.99333465	0.99287975	0.9924929	0.99217284	0.9919205	0.99173	0.99160475	0.9915418	0.99153996	0.9915983	0.99171567	0.9918872	0.9921113	0.9923861	0.9927024	0.9930554	0.9934358	0.9938363	0.9942467	0.9946566	0.9950567	0.9954371	0.9957867	0.9960966	0.9963612	0.9965699	0.9967198	0.99680626	0.99682814	0.99678355	0.99667144	0.9964957	0.99626064	0.9959665	0.99561894	0.99522483	0.9947853	0.99430895	0.9937988	0.9932623
1.0009894	1.0002683	0.99946994	0.99863666	0.99780166	0.9969891	0.9962171	0.99549747	0.99483824	0.9942412	0.9937086	0.99324	0.9928363	0.99249494	0.9922137	0.99199265	0.99183106	0.99172795	0.9916809	0.9916933	0.9917614	0.9918851	0.992062	0.992288	0.99256027	0.99287313	0.99322003	0.99359274	0.9939832	0.99438125	0.9947772	0.99516284	0.9955259	0.9958569	0.9961506	0.9963951	0.99658704	0.99672085	0.99679255	0.99680066	0.9967431	0.99662274	0.99643975	0.9961991	0.99590313	0.99555564	0.99516225	0.9947282	0.9942561	0.99375474
1.001384	1.0006592	0.9998618	0.9990328	0.9982052	0.9974001	0.9966343	0.995918	0.99525833	0.9946588	0.9941189	0.99363947	0.99322075	0.99285835	0.99255264	0.99230206	0.99210584	0.99196416	0.99187607	0.99184275	0.99186295	0.9919365	0.99206555	0.992243	0.9924677	0.9927381	0.99304646	0.9933875	0.99375105	0.99413043	0.9945173	0.9948994	0.9952717	0.9956172	0.995934	0.99621016	0.99643934	0.9966159	0.99673563	0.99679357	0.99678993	0.99672407	0.9965969	0.9964092	0.99616545	0.99586993	0.9955239	0.995135	0.9947063	0.9942437
1.0017991	1.0010716	1.0002778	0.99945575	0.9986352	0.9978393	0.99708074	0.99636996	0.9957121	0.9951112	0.9945658	0.9940781	0.9936439	0.9932642	0.9929356	0.9926567	0.99242926	0.99225044	0.9921217	0.9920457	0.9920193	0.99204504	0.99212205	0.99225104	0.9924285	0.9926515	0.9929187	0.9932227	0.9935548	0.99391234	0.99428153	0.9946565	0.9950271	0.99538475	0.9957176	0.9960194	0.99628055	0.9964965	0.99665976	0.9967682	0.99681556	0.99680287	0.9967298	0.9965983	0.99640757	0.99616563	0.995871	0.99553066	0.9951484	0.99472845
1.0022333	1.0015059	1.0007167	0.99990326	0.99909365	0.99830616	0.9975559	0.9968502	0.99619675	0.9955949	0.9950472	0.99455154	0.9941055	0.99370944	0.9933601	0.9930569	0.9927989	0.9925876	0.992421	0.99230134	0.9922303	0.9922086	0.9922363	0.99231493	0.99244386	0.9926205	0.9928417	0.99310416	0.9934024	0.9937292	0.99407756	0.9944379	0.9948031	0.9951626	0.9955075	0.9958289	0.99611765	0.9963682	0.9965717	0.9967243	0.9968221	0.9968626	0.9968437	0.9967674	0.99663347	0.99644524	0.99620366	0.99591404	0.995582	0.99520797
1.0026838	1.0019594	1.0011779	1.000373	0.99957347	0.99879754	0.9980573	0.9973596	0.99670994	0.9961103	0.99556005	0.9950585	0.9946032	0.99419314	0.9938252	0.99349964	0.9932139	0.9929706	0.99276876	0.99260885	0.99249536	0.9924275	0.99240744	0.99243677	0.99251586	0.9926424	0.9928175	0.99303603	0.9932945	0.9935879	0.99390954	0.99424934	0.9946036	0.99496084	0.99530965	0.9956452	0.9959548	0.9962333	0.9964743	0.99666786	0.9968128	0.9969041	0.99693936	0.9969185	0.99684	0.996708	0.9965228	0.9962876	0.9960059	0.99568194
1.0031533	1.0024321	1.0016583	1.000865	1.0000774	0.9993132	0.9985827	0.9978948	0.9972514	0.9966551	0.9961038	0.995598	0.99513465	0.99471205	0.9943279	0.9939817	0.99367297	0.99339956	0.9931657	0.9929702	0.99281424	0.99270284	0.99263537	0.99261564	0.9926441	0.9927225	0.99284804	0.99301976	0.9932375	0.99349177	0.9937822	0.9940983	0.99443376	0.9947805	0.9951299	0.9954721	0.9957981	0.99610096	0.996372	0.9966039	0.9967922	0.99693125	0.99701923	0.99705124	0.9970306	0.996956	0.9968268	0.9966489	0.9964217	0.9961519
1.003636	1.0029206	1.0021558	1.0013766	1.0006027	0.9998509	0.9991333	0.99845356	0.99781805	0.99722505	0.9966756	0.9961677	0.99569756	0.9952657	0.9948667	0.9945042	0.9941729	0.9938737	0.9936081	0.9933783	0.99318457	0.99303085	0.99291855	0.9928508	0.9928311	0.9928588	0.99293506	0.9930606	0.99323153	0.9934455	0.9936995	0.9939863	0.9942996	0.994631	0.99497217	0.9953155	0.99565244	0.99597234	0.99626964	0.9965354	0.9967638	0.996948	0.9970846	0.99717164	0.99720573	0.99718726	0.99711716	0.9969963	0.99682885	0.9966143
1.0041324	1.0034238	1.0026712	1.0019054	1.0011474	1.0004088	0.99970317	0.99903613	0.9984085	0.9978207	0.99727315	0.99676424	0.99629056	0.99585	0.9954407	0.9950618	0.99471146	0.9943893	0.9940955	0.99383384	0.99360514	0.99341047	0.99325645	0.9931435	0.9930747	0.9930534	0.99308056	0.99315673	0.99328	0.9934518	0.9936657	0.9939178	0.99420303	0.9945126	0.9948431	0.9951822	0.9955217	0.9958556	0.9961732	0.9964673	0.99672943	0.9969555	0.9971404	0.99727756	0.99736637	0.9974062	0.9973945	0.99733394	0.9972246	0.99706817
1.0046406	1.0039414	1.0032023	1.0024515	1.0017072	1.000985	1.0002947	0.9996376	0.99901974	0.9984391	0.99789566	0.997387	0.99691015	0.99646425	0.9960471	0.9956535	0.9952868	0.99494374	0.99462676	0.994336	0.9940733	0.9938428	0.99364734	0.99349	0.99337596	0.9933061	0.9932831	0.9933092	0.9933858	0.99351126	0.99368316	0.9938963	0.99415034	0.9944349	0.9947462	0.99507517	0.9954142	0.99575394	0.9960852	0.9964023	0.99669635	0.99696	0.9971876	0.99737483	0.9975169	0.9976115	0.99765944	0.9976571	0.9976089	0.99751514
1.0051594	1.0044713	1.0037465	1.0030116	1.0022846	1.0015783	1.0009013	1.0002575	0.9996507	0.9990782	0.9985392	0.9980338	0.9975562	0.99710697	0.99668056	0.9962775	0.99589616	0.9955354	0.99519616	0.9948792	0.9945874	0.99432266	0.99408835	0.9938907	0.9937317	0.99361527	0.9935445	0.9935214	0.99354845	0.9936264	0.9937533	0.99392575	0.99414426	0.9943991	0.99468637	0.9949992	0.99533105	0.99567	0.9960132	0.99634665	0.9966665	0.99696195	0.99723107	0.9974632	0.99765605	0.99780613	0.99791205	0.9979717	0.99798465	0.9979521
1.0056885	1.0050124	1.0043027	1.0035845	1.0028753	1.0021861	1.0015258	1.0008954	1.0002997	0.99973583	0.9992046	0.99870276	0.9982262	0.99777246	0.9973426	0.9969312	0.99653697	0.9961613	0.99580336	0.9954634	0.99514353	0.99484825	0.9945806	0.9943434	0.99414146	0.99397945	0.9938612	0.9937903	0.9937689	0.9937983	0.99387795	0.9940086	0.9941868	0.99440783	0.99466735	0.9949593	0.99527717	0.9956129	0.9959587	0.9963041	0.9966434	0.99696815	0.9972714	0.9975468	0.9977884	0.99799144	0.9981534	0.9982725	0.9983473	0.9983781
1.0062253	1.005563	1.0048696	1.0041696	1.0034785	1.0028071	1.0021621	1.0015484	1.0009644	1.0004103	0.99988705	0.9993895	0.9989156	0.99846286	0.99802923	0.99761117	0.9972073	0.9968184	0.996444	0.9960845	0.99574107	0.99541706	0.9951169	0.9948445	0.9946029	0.99439794	0.9942351	0.99411607	0.9940456	0.99402726	0.9940606	0.99414504	0.9942809	0.99446476	0.9946927	0.9949591	0.9952581	0.995583	0.99592584	0.9962789	0.9966329	0.99697894	0.9973144	0.9976278	0.9979132	0.9981672	0.9983852	0.9985627	0.9986995	0.9987951
1.006769	1.0061208	1.0054457	1.0047644	1.0040922	1.0034386	1.0028119	1.002213	1.0016434	1.0011002	1.0005863	1.0000937	0.99962413	0.9991728	0.998737	0.99831563	0.9979048	0.9975058	0.9971176	0.9967392	0.9963761	0.9960285	0.99569875	0.9953931	0.99511486	0.99486935	0.994663	0.9944984	0.9943805	0.9943139	0.9942983	0.9943367	0.9944282	0.9945717	0.9947642	0.9950015	0.99527705	0.99558663	0.9959208	0.9962746	0.9966368	0.9970027	0.997363	0.99770886	0.99803656	0.9983371	0.9986075	0.99884224	0.99904084	0.9991998
1.0073181	1.006686	1.0060284	1.0053669	1.0047152	1.004082	1.0034716	1.0028887	1.0023332	1.0018035	1.0012978	1.0008141	1.0003496	0.9999007	0.9994662	0.99904156	0.998626	0.9982192	0.99782014	0.99742824	0.99704635	0.9966759	0.9963215	0.9959859	0.9956732	0.99538964	0.9951427	0.99493396	0.99476963	0.9946551	0.99459213	0.99458396	0.9946305	0.99473107	0.99488527	0.9950874	0.9953372	0.99562496	0.9959475	0.9962946	0.9966617	0.9970395	0.99741924	0.99779516	0.99815935	0.9985032	0.9988224	0.9991138	0.9993715	0.99959373
1.0078708	1.0072554	1.006618	1.0059772	1.0053461	1.0047317	1.0041416	1.0035752	1.003034	1.0025171	1.0020226	1.0015469	1.0010887	1.0006452	1.0002115	0.9997881	0.9993693	0.9989564	0.9985485	0.9981446	0.99774927	0.9973591	0.9969814	0.99661994	0.99627656	0.99595886	0.9956729	0.995422	0.9952143	0.9950531	0.9949429	0.99488723	0.99488664	0.9949432	0.99505526	0.9952215	0.9954392	0.99570316	0.99600637	0.99634534	0.9967095	0.99709314	0.9974883	0.9978878	0.9982829	0.99866647	0.9990329	0.99937606	0.9996915	0.99997646
1.0084273	1.0078293	1.0072117	1.0065923	1.0059824	1.0053896	1.0048171	1.0042698	1.0037444	1.0032392	1.0027578	1.0022917	1.0018418	1.0014032	1.000974	1.00055	1.0001317	0.9997157	0.99930036	0.99888825	0.9984801	0.9980752	0.99767786	0.9972915	0.99692076	0.9965735	0.99625	0.9959611	0.9957117	0.9955043	0.99534804	0.9952452	0.9951979	0.9952089	0.9952788	0.99540526	0.9955884	0.9958224	0.9961032	0.9964265	0.9967843	0.997169	0.9975744	0.9979908	0.9984135	0.9988309	0.9992407	0.9996322	1.0000031	1.0003479
1.0089853	1.0084062	1.0078096	1.0072122	1.006623	1.0060513	1.0054991	1.0049689	1.0044601	1.0039716	1.003501	1.0030468	1.0026052	1.0021732	1.0017484	1.0013281	1.0009111	1.0004929	1.0000749	0.9996567	0.99923706	0.9988206	0.9984055	0.99799913	0.9976048	0.99722695	0.9968735	0.9965475	0.9962571	0.9960087	0.9958074	0.99565816	0.99556357	0.9955282	0.99555385	0.99564016	0.99578464	0.99598694	0.9962417	0.9965435	0.9968886	0.99726886	0.99767786	0.9981078	0.9985515	0.9990001	0.99944663	0.99988467	1.0003071	1.00071
1.0095451	1.0089839	1.0084091	1.0078335	1.0072677	1.0067168	1.0061853	1.005674	1.0051823	1.0047078	1.0042508	1.0038081	1.0033768	1.0029533	1.0025351	1.0021197	1.0017042	1.001287	1.0008683	1.0004449	1.0000186	0.99959147	0.9991633	0.9987404	0.9983243	0.9979224	0.99753803	0.9971794	0.9968531	0.9965633	0.99631876	0.99612355	0.99598426	0.995903	0.99588376	0.99592555	0.9960304	0.99619544	0.9964197	0.9966986	0.99702626	0.9973972	0.99780566	0.9982417	0.9987011	0.9991744	0.9996534	1.0001326	1.0006034	1.0010622
1.0101018	1.0095621	1.0090094	1.0084568	1.007914	1.007385	1.0068738	1.0063807	1.0059069	1.0054489	1.0050063	1.0045758	1.0041552	1.0037409	1.0033306	1.0029212	1.0025098	1.0020955	1.0016761	1.0012516	1.0008206	1.000385	0.99994797	0.9995104	0.9990763	0.9986523	0.9982421	0.99785393	0.9974917	0.9971651	0.99687976	0.9966414	0.9964574	0.99632996	0.9962646	0.9962629	0.99632585	0.9964532	0.99664354	0.99689406	0.9972001	0.99755627	0.9979579	0.998397	0.99886674	0.99935794	0.9998658	1.000382	1.0008967	1.0014055
1.0106585	1.0101388	1.0096089	1.0090804	1.0085603	1.0080527	1.007563	1.00709	1.006634	1.0061928	1.0057657	1.0053471	1.0049392	1.0045347	1.0041329	1.003731	1.0033259	1.002916	1.002499	1.0020739	1.0016412	1.0012007	1.0007551	1.0003071	0.9998581	0.99941415	0.99898165	0.9985658	0.99817467	0.9978123	0.9974888	0.9972097	0.996981	0.99680847	0.9966985	0.99665123	0.9966714	0.99675846	0.996913	0.9971313	0.9974118	0.9977494	0.99813896	0.99857473	0.99904907	0.9995551	1.0000856	1.0006318	1.0011864	1.001743
1.0112127	1.0107142	1.0102059	1.0097016	1.0092039	1.0087206	1.0082523	1.0077999	1.0073618	1.0069382	1.0065256	1.006122	1.0057262	1.0053334	1.0049412	1.0045477	1.0041499	1.0037453	1.003332	1.0029098	1.0024769	1.0020351	1.0015832	1.0011262	1.0006663	1.0002075	0.9997555	0.9993157	0.99889517	0.99850255	0.99814266	0.9978255	0.9975546	0.997339	0.9971824	0.99709207	0.9970676	0.997113	0.9972292	0.9974124	0.99766344	0.99797827	0.99835163	0.99877864	0.999253	0.99976844	1.0003147	1.0008874	1.0014764	1.0020766
1.0117626	1.0112854	1.0108017	1.0103207	1.0098469	1.0093864	1.0089396	1.0085076	1.0080887	1.0076815	1.0072861	1.0068984	1.0065147	1.0061343	1.0057523	1.005369	1.0049796	1.004583	1.0041755	1.0037559	1.0033252	1.0028826	1.002429	1.0019674	1.0014971	1.001026	1.0005578	1.000097	0.9996535	0.99923193	0.9988384	0.99848455	0.99817455	0.99791765	0.99771816	0.9975825	0.9975148	0.9975173	0.99759173	0.9977386	0.99795777	0.9982457	0.9985987	0.9990121	0.999481	0.9999986	1.0005584	1.0011505	1.0017698	1.0024079
1.0123074	1.0118533	1.0113932	1.0109359	1.0104872	1.0100491	1.0096253	1.0092129	1.0088148	1.0084255	1.0080457	1.0076727	1.0073032	1.006935	1.0065663	1.006194	1.0058136	1.0054247	1.0050242	1.0046113	1.0041857	1.0037436	1.0032899	1.0028243	1.0023494	1.0018697	1.0013872	1.0009103	1.0004443	0.99999774	0.9995758	0.99918705	0.99883974	0.9985424	0.9983018	0.9981225	0.9980109	0.99796987	0.9980031	0.9981115	0.9982945	0.9985517	0.9988801	0.9992762	0.99973464	1.0002512	1.000816	1.0014248	1.0020671	1.0027385
1.0128465	1.0124149	1.0119798	1.0115466	1.0111223	1.0107079	1.0103056	1.0099152	1.0095358	1.0091654	1.0088032	1.0084456	1.0080913	1.0077364	1.0073804	1.0070188	1.0066502	1.0062698	1.0058788	1.0054729	1.005052	1.0046153	1.0041636	1.0036979	1.0032191	1.0027329	1.0022403	1.0017499	1.0012662	1.0007952	1.0003474	0.9999287	0.9995482	0.9992133	0.99893135	0.9987112	0.99855405	0.99847174	0.99846154	0.9985295	0.9986758	0.99890006	0.99920017	0.9995757	1.000018	1.0005256	1.0010929	1.0017107	1.0023738	1.0030719
1.0133787	1.0129712	1.0125588	1.0121518	1.011751	1.0113609	1.010981	1.0106117	1.0102522	1.0099006	1.0095553	1.0092146	1.0088753	1.0085349	1.0081921	1.0078435	1.0074863	1.0071179	1.0067354	1.0063393	1.0059254	1.0054944	1.0050471	1.004583	1.0041027	1.0036124	1.0031133	1.0026121	1.0021132	1.001625	1.001154	1.0007075	1.0002949	0.9999251	0.9996052	0.99934304	0.999146	0.999019	0.9989672	0.998994	0.99910235	0.99928945	0.9995601	0.99990803	1.0003328	1.000829	1.0013915	1.0020133	1.0026888	1.0034105
1.0139037	1.0135196	1.0131322	1.0127494	1.012373	1.0120071	1.0116503	1.0113027	1.010963	1.0106312	1.0103035	1.0099785	1.0096562	1.009331	1.0090017	1.0086673	1.0083207	1.0079647	1.0075939	1.0072061	1.0068027	1.0063797	1.0059367	1.0054767	1.0049986	1.0045072	1.0040041	1.0034946	1.0029849	1.0024801	1.0019888	1.0015184	1.001078	1.0006762	1.0003194	1.0000211	0.99978215	0.99961275	0.9995189	0.9995034	0.9995713	0.999723	0.9999585	1.0002784	1.0006801	1.0011598	1.0017139	1.0023346	1.0030186	1.0037563
1.0144192	1.0140594	1.0136979	1.013339	1.0129877	1.0126458	1.0123111	1.0119863	1.0116673	1.0113542	1.0110455	1.0107381	1.0104316	1.0101221	1.0098073	1.0094857	1.0091538	1.0088106	1.00845	1.008076	1.0076807	1.0072676	1.006833	1.0063782	1.0059044	1.0054146	1.0049089	1.0043943	1.003877	1.0033592	1.0028512	1.0023612	1.0018947	1.0014629	1.0010751	1.0007385	1.0004617	1.0002519	1.0001158	1.0000598	1.0000868	1.0001982	1.0003994	1.0006862	1.0010613	1.0015217	1.0020618	1.0026782	1.0033635	1.0041126
1.0149264	1.0145905	1.0142535	1.0139202	1.0135933	1.013275	1.0129645	1.0126607	1.0123632	1.0120702	1.0117797	1.0114895	1.0111994	1.0109056	1.0106068	1.0102986	1.0099825	1.0096515	1.0093045	1.0089413	1.0085588	1.0081555	1.0077307	1.0072843	1.0068169	1.0063292	1.0058259	1.005309	1.0047859	1.0042595	1.0037384	1.00323	1.0027425	1.0022846	1.0018661	1.0014954	1.0011815	1.0009333	1.0007563	1.0006591	1.0006438	1.0007169	1.0008801	1.0011349	1.0014807	1.0019155	1.0024387	1.003044	1.0037272	1.0044823
1.0154229	1.0151113	1.0147998	1.0144906	1.0141903	1.0138952	1.0136079	1.013326	1.0130489	1.012776	1.0125046	1.0122341	1.0119599	1.0116835	1.0113989	1.0111073	1.010803	1.0104866	1.0101548	1.0098052	1.0094348	1.009043	1.008629	1.0081917	1.0077325	1.0072515	1.0067512	1.0062361	1.005709	1.0051768	1.0046446	1.004122	1.0036167	1.0031356	1.0026901	1.0022888	1.0019407	1.0016553	1.001439	1.0013008	1.0012447	1.001278	1.001403	1.0016222	1.0019358	1.0023433	1.002844	1.0034357	1.0041112	1.0048681
1.0159093	1.0156208	1.0153347	1.0150506	1.0147754	1.0145048	1.0142404	1.0139811	1.013727	1.0134728	1.0132195	1.0129673	1.0127108	1.0124506	1.0121827	1.0119063	1.0116191	1.0113176	1.011	1.010664	1.0103072	1.0099283	1.0095267	1.0091007	1.0086501	1.0081773	1.0076832	1.0071702	1.0066442	1.006107	1.0055702	1.0050354	1.0045149	1.004013	1.0035441	1.0031146	1.002735	1.0024136	1.0021604	1.0019835	1.0018879	1.0018803	1.0019668	1.0021483	1.0024278	1.0028065	1.0032825	1.0038545	1.0045193	1.005271
1.0163823	1.0161194	1.0158571	1.0156009	1.0153488	1.0151035	1.0148629	1.0146254	1.014391	1.0141587	1.0139261	1.0136907	1.013453	1.0132087	1.0129579	1.0126977	1.0124251	1.0121392	1.0118365	1.0115155	1.0111738	1.0108098	1.0104207	1.0100061	1.0095683	1.009104	1.0086176	1.0081108	1.0075867	1.0070512	1.0065079	1.0059651	1.0054324	1.0049158	1.0044252	1.0039718	1.0035626	1.0032089	1.00292	1.002705	1.0025698	1.0025234	1.0025698	1.0027139	1.002958	1.0033044	1.003753	1.0043032	1.0049517	1.0056944
1.0168455	1.0166063	1.0163691	1.0161366	1.0159103	1.0156887	1.0154713	1.0152565	1.0150443	1.0148308	1.0146184	1.014403	1.0141834	1.0139563	1.0137225	1.0134779	1.0132229	1.0129517	1.0126649	1.0123601	1.0120331	1.0116843	1.0113095	1.0109098	1.0104831	1.010031	1.0095541	1.0090544	1.0085344	1.008002	1.0074581	1.0069108	1.0063688	1.0058391	1.0053306	1.004855	1.0044196	1.0040374	1.0037146	1.0034629	1.0032916	1.003206	1.0032126	1.003319	1.0035264	1.0038385	1.004257	1.0047815	1.0054107	1.0061414
1.0172943	1.0170794	1.0168675	1.0166599	1.0164584	1.0162599	1.0160666	1.0158744	1.0156845	1.0154934	1.0152992	1.0151024	1.0149002	1.0146916	1.014475	1.014248	1.0140079	1.0137547	1.0134844	1.0131955	1.0128839	1.012549	1.0121907	1.0118059	1.0113941	1.0109544	1.010489	1.0099996	1.0094872	1.0089582	1.0084156	1.0078664	1.007318	1.006778	1.006256	1.0057614	1.0053048	1.0048934	1.0045418	1.0042564	1.004049	1.003925	1.0038939	1.00396	1.0041307	1.0044082	1.0047952	1.0052922	1.0058979	1.0066123
1.0177296	1.0175396	1.0173525	1.0171694	1.0169921	1.0168196	1.0166483	1.0164791	1.0163095	1.0161394	1.0159671	1.0157884	1.015605	1.0154144	1.015215	1.015005	1.0147833	1.0145451	1.0142915	1.0140195	1.0137244	1.0134077	1.0130644	1.0126954	1.0122987	1.0118732	1.0114216	1.0109426	1.0104399	1.009918	1.0093791	1.0088316	1.0082792	1.007734	1.0072006	1.0066899	1.0062115	1.0057784	1.0053974	1.0050815	1.0048382	1.0046804	1.0046109	1.0046405	1.0047718	1.0050142	1.0053681	1.005833	1.0064143	1.0071084
1.0181514	1.0179849	1.0178229	1.0176654	1.0175118	1.0173639	1.017216	1.0170695	1.0169218	1.0167719	1.0166185	1.0164596	1.0162947	1.0161233	1.0159417	1.0157495	1.0155433	1.0153236	1.0150878	1.0148314	1.0145541	1.0142545	1.0139288	1.013576	1.0131958	1.0127854	1.012347	1.0118821	1.0113906	1.0108769	1.0103458	1.0098013	1.0092496	1.008698	1.0081565	1.0076352	1.0071411	1.0066856	1.0062813	1.0059361	1.0056617	1.005468	1.0053627	1.0053538	1.0054499	1.0056548	1.0059736	1.006408	1.0069602	1.0076314
1.0185596	1.0184158	1.0182779	1.0181457	1.0180161	1.0178909	1.0177674	1.0176437	1.0175179	1.0173893	1.0172561	1.017117	1.0169718	1.0168182	1.0166539	1.0164793	1.0162911	1.0160891	1.01587	1.0156314	1.0153718	1.015089	1.014781	1.0144448	1.0140821	1.0136887	1.013266	1.0128155	1.0123373	1.0118349	1.0113121	1.0107728	1.0102247	1.0096726	1.009126	1.0085944	1.0080874	1.0076154	1.007188	1.0068175	1.0065134	1.006287	1.0061467	1.0061024	1.0061605	1.0063298	1.0066135	1.0070143	1.0075365	1.0081812
1.0189527	1.0188317	1.0187186	1.0186104	1.0185057	1.0184034	1.0183033	1.0182005	1.0180976	1.017989	1.0178775	1.0177578	1.0176316	1.0174966	1.0173512	1.0171943	1.0170246	1.0168405	1.0166374	1.0164171	1.0161759	1.01591	1.01562	1.0153029	1.0149562	1.0145816	1.0141762	1.0137423	1.013278	1.0127885	1.0122758	1.011745	1.0112022	1.0106512	1.0101041	1.0095652	1.0090487	1.0085609	1.0081145	1.0077208	1.007391	1.0071352	1.0069612	1.006883	1.0069056	1.0070386	1.0072856	1.0076541	1.008145	1.0087599
1.0193301	1.0192331	1.0191424	1.0190583	1.0189781	1.0188999	1.0188221	1.0187434	1.0186613	1.0185746	1.0184815	1.0183829	1.0182756	1.018159	1.0180323	1.017893	1.0177417	1.0175742	1.0173903	1.0171883	1.0169643	1.0167179	1.0164458	1.0161467	1.0158198	1.0154628	1.0150759	1.0146576	1.0142103	1.0137353	1.0132359	1.0127156	1.0121782	1.0116332	1.0110856	1.010545	1.0100203	1.0095223	1.0090598	1.0086462	1.0082922	1.0080081	1.0078061	1.0076933	1.0076817	1.0077779	1.0079902	1.0083238	1.0087829	1.0093691
1.0196911	1.019618	1.0195514	1.019491	1.0194337	1.0193778	1.0193232	1.0192661	1.019207	1.0191407	1.0190691	1.0189909	1.0189018	1.0188043	1.0186961	1.0185752	1.0184412	1.0182925	1.0181276	1.0179434	1.0177379	1.0175105	1.0172576	1.0169781	1.0166695	1.0163314	1.0159614	1.0155627	1.0151333	1.0146735	1.0141877	1.0136802	1.0131539	1.0126153	1.0120714	1.0115298	1.0110022	1.0104942	1.0100195	1.0095896	1.009214	1.0089052	1.0086747	1.0085316	1.0084865	1.0085496	1.0087256	1.009025	1.0094503	1.010007
1.0200372	1.0199865	1.0199437	1.0199054	1.0198717	1.0198402	1.0198077	1.019774	1.0197344	1.0196896	1.0196395	1.0195798	1.0195112	1.0194321	1.0193429	1.0192409	1.0191249	1.0189954	1.0188472	1.0186821	1.0184964	1.0182862	1.0180521	1.0177923	1.0175042	1.0171857	1.0168347	1.0164549	1.016043	1.0156015	1.0151323	1.0146377	1.0141238	1.0135947	1.0130569	1.012518	1.0119873	1.0114741	1.0109913	1.0105472	1.0101532	1.0098225	1.0095657	1.0093949	1.0093187	1.0093478	1.0094912	1.0097563	1.0101486	1.0106728
1.0203668	1.0203383	1.0203171	1.0203035	1.0202926	1.0202839	1.0202739	1.0202612	1.0202438	1.0202202	1.0201902	1.0201504	1.0201014	1.0200424	1.0199718	1.0198883	1.0197899	1.0196785	1.0195494	1.0194025	1.0192349	1.0190451	1.0188311	1.0185907	1.0183223	1.0180236	1.017693	1.017333	1.016941	1.0165169	1.0160649	1.0155864	1.0150863	1.0145676	1.0140378	1.0135049	1.012977	1.0124614	1.0119702	1.0115162	1.0111072	1.0107572	1.0104784	1.0102801	1.0101762	1.0101742	1.0102841	1.0105156	1.0108746	1.0113674
1.02068	1.0206733	1.0206746	1.0206834	1.020695	1.020708	1.0207213	1.0207304	1.020735	1.0207329	1.0207223	1.0207026	1.0206739	1.0206324	1.0205811	1.0205168	1.0204381	1.0203439	1.0202335	1.020105	1.019957	1.019786	1.0195931	1.0193715	1.0191231	1.0188438	1.0185351	1.0181952	1.0178229	1.0174192	1.0169849	1.0165241	1.0160388	1.0155342	1.0150154	1.0144893	1.0139647	1.0134505	1.0129565	1.0124931	1.0120733	1.0117065	1.0114084	1.0111859	1.0110544	1.0110234	1.0111021	1.0113015	1.0116277	1.0120891
1.0209765	1.02099	1.0210152	1.0210454	1.0210794	1.0211157	1.02115	1.0211804	1.0212057	1.0212244	1.0212349	1.0212356	1.021225	1.0212046	1.0211715	1.0211252	1.0210655	1.0209907	1.0208982	1.0207893	1.0206598	1.0205086	1.0203336	1.0201342	1.0199057	1.0196477	1.0193603	1.0190407	1.0186895	1.0183052	1.0178918	1.0174488	1.0169804	1.0164907	1.015984	1.015468	1.0149503	1.0144389	1.013945	1.0134764	1.0130472	1.0126688	1.0123521	1.0121098	1.0119531	1.0118959	1.0119456	1.0121135	1.0124075	1.0128369
1.0212567	1.0212913	1.0213361	1.0213884	1.0214442	1.0215019	1.0215589	1.0216109	1.0216578	1.0216974	1.0217265	1.0217482	1.0217572	1.021756	1.0217426	1.0217152	1.0216738	1.0216179	1.0215447	1.0214534	1.0213434	1.0212121	1.0210564	1.0208765	1.0206691	1.0204325	1.0201664	1.0198681	1.019538	1.0191754	1.018782	1.0183585	1.0179081	1.0174352	1.0169438	1.0164404	1.0159309	1.0154256	1.0149324	1.014463	1.0140277	1.0136396	1.013308	1.0130472	1.0128702	1.0127867	1.0128089	1.012948	1.0132123	1.0136113
1.0215197	1.0215758	1.0216417	1.0217146	1.0217922	1.0218707	1.0219471	1.0220215	1.0220884	1.0221483	1.0221986	1.0222398	1.0222695	1.0222872	1.0222918	1.0222843	1.0222614	1.022223	1.0221695	1.022098	1.0220064	1.0218941	1.0217594	1.0215994	1.0214127	1.0211977	1.0209529	1.0206765	1.0203683	1.020027	1.0196556	1.0192518	1.0188215	1.0183662	1.0178913	1.0174015	1.0169034	1.0164062	1.0159185	1.0154493	1.015011	1.0146158	1.0142742	1.0139985	1.0138012	1.0136955	1.0136935	1.0138044	1.0140393	1.0144076
1.0217662	1.0218415	1.0219276	1.022021	1.0221194	1.022219	1.0223174	1.0224124	1.0224996	1.0225797	1.0226499	1.0227114	1.0227597	1.0227968	1.0228208	1.0228316	1.0228281	1.0228093	1.0227748	1.0227212	1.0226495	1.022557	1.0224425	1.0223017	1.0221362	1.0219426	1.0217192	1.0214653	1.0211793	1.0208602	1.0205098	1.0201286	1.0197189	1.0192817	1.018825	1.018352	1.0178668	1.01738	1.0168985	1.0164341	1.0159955	1.015595	1.0152447	1.014957	1.0147444	1.014619	1.014593	1.0146793	1.0148867	1.0152271
1.0219961	1.0220906	1.0221958	1.0223097	1.0224282	1.0225486	1.0226667	1.0227817	1.0228902	1.0229902	1.0230803	1.0231608	1.0232294	1.0232859	1.0233288	1.0233591	1.0233737	1.0233746	1.023358	1.023324	1.0232712	1.0231977	1.0231029	1.0229839	1.0228386	1.0226668	1.0224638	1.0222324	1.0219682	1.0216731	1.0213447	1.0209857	1.020597	1.0201821	1.0197439	1.0192865	1.0188173	1.0183421	1.0178714	1.017413	1.0169775	1.016575	1.0162195	1.0159223	1.0156969	1.0155549	1.0155094	1.0155721	1.0157548	1.0160681
1.0222098	1.0223228	1.0224468	1.0225803	1.0227177	1.0228585	1.022997	1.0231309	1.0232596	1.0233796	1.0234905	1.0235902	1.023678	1.0237535	1.0238152	1.0238634	1.0238985	1.0239158	1.0239196	1.0239044	1.0238712	1.0238183	1.0237426	1.0236435	1.02352	1.0233686	1.023188	1.0229775	1.0227371	1.0224645	1.0221597	1.0218234	1.021457	1.0210634	1.0206457	1.0202062	1.0197549	1.019295	1.0188344	1.0183852	1.0179535	1.0175534	1.0171947	1.0168917	1.0166565	1.0164992	1.0164372	1.0164793	1.0166394	1.0169268
1.0224069	1.0225364	1.0226793	1.0228316	1.0229883	1.0231491	1.0233061	1.0234601	1.0236073	1.0237473	1.0238775	1.0239967	1.0241045	1.0241985	1.0242791	1.0243466	1.0243995	1.024438	1.0244584	1.0244635	1.0244486	1.0244154	1.0243589	1.0242808	1.0241774	1.0240473	1.0238894	1.0237019	1.0234838	1.0232337	1.0229521	1.0226389	1.0222962	1.0219239	1.0215273	1.0211092	1.0206758	1.0202315	1.0197853	1.0193466	1.0189235	1.0185267	1.0181688	1.017862	1.0176185	1.0174513	1.0173737	1.0173981	1.017537	1.0178025
1.0225867	1.0227333	1.0228944	1.0230644	1.0232393	1.0234181	1.023596	1.0237684	1.0239351	1.0240933	1.0242436	1.0243816	1.0245082	1.0246209	1.0247223	1.0248075	1.0248792	1.0249348	1.0249766	1.0249989	1.0250037	1.0249889	1.0249532	1.0248955	1.0248126	1.0247042	1.0245682	1.0244024	1.024208	1.0239807	1.023723	1.0234334	1.0231134	1.0227643	1.02239	1.0219935	1.0215796	1.0211532	1.0207227	1.0202967	1.0198835	1.0194938	1.0191386	1.0188311	1.0185825	1.0184082	1.018318	1.018327	1.0184479	1.018692
1.0227501	1.0229139	1.023091	1.0232792	1.0234724	1.0236684	1.0238638	1.024055	1.0242418	1.0244195	1.0245882	1.0247442	1.0248885	1.0250216	1.025141	1.0252453	1.0253365	1.0254115	1.0254692	1.0255126	1.0255361	1.0255404	1.0255252	1.025487	1.025425	1.0253373	1.0252236	1.0250801	1.0249076	1.0247045	1.0244696	1.0242035	1.0239079	1.0235834	1.0232316	1.022857	1.0224639	1.0220569	1.0216441	1.0212331	1.020831	1.0204502	1.0201015	1.0197959	1.0195465	1.0193648	1.0192667	1.0192635	1.0193689	1.0195946
1.0228982	1.0230768	1.0232705	1.0234746	1.023686	1.0238998	1.0241123	1.0243217	1.0245262	1.0247221	1.0249096	1.0250841	1.0252485	1.0253996	1.0255369	1.025661	1.0257702	1.0258641	1.0259416	1.0260022	1.0260446	1.0260687	1.0260731	1.0260557	1.0260141	1.0259472	1.0258546	1.0257342	1.0255846	1.0254042	1.0251929	1.0249515	1.0246809	1.0243784	1.0240506	1.023699	1.023328	1.022942	1.022549	1.0221537	1.0217668	1.0213963	1.021055	1.0207549	1.0205064	1.0203224	1.0202184	1.0202054	1.0202972	1.020508
1.0230297	1.0232235	1.0234326	1.0236526	1.0238804	1.0241109	1.0243418	1.0245686	1.0247905	1.0250049	1.0252086	1.0254033	1.0255847	1.0257543	1.0259113	1.0260524	1.0261813	1.0262923	1.026389	1.0264686	1.0265305	1.0265733	1.0265968	1.0265989	1.0265784	1.0265335	1.026462	1.0263631	1.0262357	1.02608	1.0258919	1.0256754	1.0254276	1.0251497	1.024847	1.0245191	1.0241704	1.0238063	1.0234325	1.0230563	1.0226849	1.022329	1.0219988	1.021704	1.0214592	1.0212767	1.0211685	1.0211477	1.0212306	1.0214275
1.0231464	1.0233548	1.0235785	1.0238141	1.0240563	1.024303	1.0245504	1.0247942	1.0250334	1.0252646	1.0254871	1.0256991	1.0258995	1.0260864	1.0262614	1.026422	1.0265672	1.0266975	1.0268123	1.0269119	1.0269927	1.0270551	1.0270978	1.0271194	1.0271181	1.0270945	1.0270442	1.026968	1.0268636	1.0267298	1.0265664	1.0263734	1.0261501	1.0258976	1.0256197	1.0253156	1.0249903	1.0246497	1.0242978	1.0239396	1.0235869	1.0232458	1.0229287	1.0226439	1.0224053	1.0222253	1.0221161	1.022093	1.0221679	1.0223544
1.0232469	1.0234686	1.0237058	1.0239562	1.0242138	1.024476	1.0247387	1.024999	1.0252552	1.0255042	1.0257436	1.0259722	1.0261909	1.026395	1.0265892	1.0267671	1.0269306	1.02708	1.0272132	1.0273299	1.0274296	1.0275117	1.0275728	1.0276145	1.0276344	1.0276304	1.0276021	1.0275476	1.0274653	1.0273556	1.0272144	1.0270463	1.0268477	1.0266201	1.0263654	1.0260878	1.0257878	1.025469	1.0251393	1.0248035	1.0244691	1.0241457	1.023843	1.0235698	1.0233403	1.0231667	1.0230592	1.0230352	1.0231045	1.023285
1.0233333	1.0235664	1.0238161	1.0240803	1.0243529	1.0246295	1.0249075	1.0251839	1.0254549	1.0257211	1.0259769	1.0262237	1.0264589	1.0266821	1.0268922	1.0270884	1.0272709	1.0274374	1.0275897	1.0277251	1.0278436	1.0279429	1.0280255	1.0280864	1.0281256	1.0281415	1.028135	1.0281017	1.0280416	1.0279539	1.0278378	1.0276929	1.0275197	1.0273174	1.0270883	1.0268338	1.0265589	1.0262651	1.0259588	1.0256457	1.0253323	1.0250282	1.0247406	1.0244818	1.0242636	1.024097	1.0239949	1.0239729	1.0240415	1.0242162
1.023405	1.0236496	1.023913	1.0241892	1.0244743	1.0247655	1.0250572	1.0253494	1.0256358	1.0259165	1.0261896	1.0264528	1.026705	1.0269457	1.0271715	1.0273864	1.0275859	1.0277721	1.0279415	1.0280952	1.0282325	1.0283512	1.0284512	1.0285319	1.0285914	1.0286281	1.0286419	1.02863	1.0285922	1.028528	1.0284343	1.0283144	1.0281647	1.0279875	1.0277833	1.0275556	1.0273054	1.0270365	1.0267543	1.0264645	1.0261729	1.0258886	1.0256199	1.0253774	1.0251724	1.0250162	1.0249217	1.0249035	1.0249741	1.0251464
1.0234623	1.023718	1.0239923	1.0242802	1.0245783	1.0248818	1.0251896	1.0254937	1.0257956	1.0260919	1.0263802	1.0266594	1.0269283	1.0271857	1.0274293	1.0276611	1.0278786	1.0280806	1.0282687	1.0284412	1.0285962	1.0287341	1.0288534	1.0289521	1.0290323	1.0290892	1.0291237	1.029133	1.029117	1.0290759	1.0290059	1.0289093	1.0287843	1.028632	1.0284535	1.0282499	1.028026	1.0277822	1.0275251	1.0272588	1.0269909	1.0267287	1.0264806	1.0262552	1.0260643	1.0259216	1.025838	1.0258256	1.0259002	1.0260745
1.0235057	1.0237705	1.0240556	1.0243552	1.0246658	1.0249817	1.0253013	1.0256194	1.0259355	1.0262458	1.0265499	1.0268447	1.0271294	1.0274024	1.0276637	1.0279118	1.0281463	1.028367	1.0285726	1.0287616	1.0289361	1.029092	1.0292299	1.0293499	1.0294472	1.0295252	1.0295798	1.0296103	1.0296173	1.0295967	1.0295504	1.029477	1.0293759	1.0292491	1.0290954	1.0289186	1.0287195	1.0285016	1.02827	1.0280303	1.0277851	1.0275458	1.027318	1.0271139	1.0269408	1.0268127	1.026741	1.0267385	1.026819	1.026997
1.0235358	1.0238099	1.0241051	1.0244154	1.0247349	1.025063	1.0253948	1.0257264	1.0260551	1.026381	1.0266986	1.0270082	1.027308	1.0275971	1.027874	1.0281384	1.0283906	1.028628	1.0288503	1.0290587	1.0292505	1.0294251	1.0295817	1.0297194	1.0298381	1.0299345	1.0300097	1.0300614	1.0300899	1.0300918	1.0300689	1.0300182	1.0299417	1.0298393	1.0297115	1.0295604	1.0293871	1.0291959	1.0289891	1.0287734	1.028555	1.0283393	1.0281351	1.0279515	1.0277972	1.0276861	1.0276289	1.0276386	1.0277292	1.0279129
1.0235528	1.0238353	1.0241393	1.0244585	1.0247892	1.0251279	1.0254707	1.0258139	1.0261568	1.0264943	1.0268263	1.0271496	1.0274644	1.0277689	1.0280621	1.0283427	1.0286118	1.0288657	1.0291063	1.0293312	1.0295409	1.029733	1.0299084	1.0300654	1.0302022	1.0303187	1.0304143	1.0304871	1.0305357	1.03056	1.0305594	1.0305328	1.0304801	1.030402	1.0302991	1.0301738	1.0300268	1.0298622	1.0296828	1.0294924	1.0292997	1.0291078	1.0289279	1.0287658	1.0286343	1.028542	1.0285014	1.0285252	1.0286273	1.0288209
1.0235578	1.0238479	1.0241584	1.0244874	1.0248263	1.0251764	1.025529	1.025884	1.0262376	1.0265882	1.0269328	1.0272706	1.0275993	1.0279182	1.028228	1.0285249	1.0288082	1.0290788	1.0293367	1.0295787	1.0298055	1.0300161	1.0302097	1.0303848	1.0305411	1.0306768	1.0307928	1.0308852	1.0309553	1.031002	1.0310229	1.0310203	1.0309913	1.0309376	1.0308596	1.0307604	1.0306386	1.0305014	1.0303476	1.0301851	1.0300179	1.0298533	1.029697	1.029559	1.0294486	1.0293773	1.0293552	1.0293962	1.0295122	1.0297176
1.0235503	1.023847	1.0241652	1.0245008	1.0248497	1.0252074	1.0255705	1.0259358	1.0263009	1.026664	1.02702	1.0273702	1.0277138	1.0280467	1.0283703	1.0286818	1.0289818	1.0292689	1.0295428	1.0298018	1.0300462	1.0302738	1.0304861	1.0306797	1.030855	1.0310109	1.0311456	1.0312593	1.03135	1.0314169	1.0314616	1.0314806	1.0314748	1.0314455	1.0313933	1.0313182	1.0312245	1.0311124	1.0309865	1.0308497	1.03071	1.0305707	1.030441	1.0303277	1.0302414	1.0301931	1.0301911	1.03025	1.0303828	1.0306021
1.0235313	1.0238341	1.0241588	1.0245008	1.0248573	1.0252235	1.0255951	1.0259699	1.026345	1.026718	1.0270877	1.02745	1.0278062	1.0281535	1.0284903	1.0288174	1.0291322	1.0294348	1.0297235	1.0300008	1.0302612	1.0305073	1.030736	1.0309486	1.0311422	1.0313171	1.0314718	1.0316054	1.0317175	1.0318052	1.031871	1.0319136	1.0319312	1.0319269	1.0318992	1.0318502	1.0317814	1.0316955	1.0315962	1.0314875	1.0313743	1.0312629	1.0311596	1.0310726	1.031011	1.0309858	1.0310073	1.031087	1.031238	1.0314739
1.0235015	1.0238084	1.0241396	1.0244879	1.0248506	1.0252236	1.0256044	1.025988	1.0263726	1.0267551	1.0271348	1.0275083	1.0278785	1.0282388	1.0285882	1.0289294	1.0292597	1.0295774	1.0298833	1.0301747	1.0304538	1.0307152	1.0309634	1.0311927	1.0314049	1.0315977	1.0317725	1.0319253	1.0320579	1.0321668	1.0322547	1.0323187	1.0323608	1.0323801	1.0323764	1.0323538	1.0323105	1.0322511	1.0321795	1.0320982	1.0320125	1.0319278	1.0318512	1.0317926	1.0317571	1.031757	1.0318019	1.0319046	1.0320765	1.0323316
1.0234616	1.0237727	1.024108	1.0244622	1.0248309	1.0252105	1.0255975	1.025989	1.0263822	1.0267742	1.0271635	1.0275491	1.0279295	1.0283006	1.0286658	1.0290196	1.0293624	1.0296967	1.0300179	1.0303245	1.030619	1.0308987	1.0311635	1.0314113	1.0316412	1.0318534	1.0320467	1.03222	1.0323728	1.0325031	1.0326124	1.0326995	1.0327641	1.0328059	1.0328276	1.0328298	1.0328119	1.0327792	1.0327351	1.0326806	1.0326236	1.0325662	1.0325179	1.0324852	1.0324779	1.032504	1.0325747	1.0327018	1.0328968	1.0331724
1.023411	1.0237256	1.0240647	1.0244234	1.024797	1.0251819	1.0255752	1.0259745	1.0263746	1.0267758	1.027175	1.0275699	1.0279605	1.0283451	1.0287198	1.0290877	1.0294455	1.0297924	1.0301276	1.0304513	1.030762	1.0310577	1.0313388	1.0316044	1.0318524	1.032083	1.0322952	1.0324887	1.0326611	1.0328131	1.0329437	1.033051	1.0331389	1.0332054	1.0332512	1.033277	1.0332862	1.03328	1.0332618	1.033235	1.0332056	1.0331771	1.0331575	1.0331537	1.033174	1.0332274	1.033326	1.0334781	1.033697	1.033997
1.023352	1.0236694	1.0240111	1.0243725	1.0247499	1.0251404	1.025539	1.0259447	1.0263519	1.0267599	1.0271676	1.027573	1.0279723	1.0283676	1.0287547	1.0291343	1.0295047	1.0298661	1.0302165	1.0305542	1.0308797	1.0311921	1.0314909	1.0317729	1.0320382	1.0322877	1.0325186	1.0327309	1.0329223	1.0330954	1.0332469	1.0333775	1.0334876	1.0335767	1.0336472	1.033698	1.0337331	1.033753	1.0337614	1.0337617	1.0337604	1.0337619	1.0337704	1.0337956	1.0338445	1.0339266	1.0340523	1.034233	1.034479	1.034804
1.0232823	1.0236024	1.023946	1.0243108	1.0246924	1.0250864	1.0254897	1.0258995	1.0263128	1.0267296	1.0271432	1.0275564	1.0279665	1.028371	1.0287693	1.0291599	1.0295432	1.0299171	1.0302806	1.0306333	1.0309749	1.031302	1.0316157	1.0319153	1.0321993	1.0324659	1.0327166	1.0329474	1.0331593	1.0333525	1.0335244	1.0336778	1.0338091	1.0339218	1.0340153	1.034091	1.0341518	1.0341976	1.0342343	1.0342627	1.0342886	1.0343182	1.0343572	1.0344112	1.0344896	1.0346014	1.0347563	1.0349653	1.0352393	1.0355924
1.0232055	1.0235261	1.0238715	1.0242382	1.0246221	1.0250189	1.0254261	1.0258405	1.0262609	1.0266812	1.0271035	1.0275234	1.0279412	1.0283551	1.0287628	1.0291648	1.0295599	1.0299453	1.0303233	1.03069	1.0310448	1.0313877	1.0317185	1.0320338	1.0323354	1.03262	1.0328885	1.0331379	1.0333695	1.0335823	1.0337756	1.0339504	1.0341039	1.0342395	1.0343578	1.0344574	1.0345433	1.0346161	1.0346783	1.0347359	1.0347905	1.0348476	1.0349168	1.0350013	1.0351099	1.0352516	1.0354358	1.0356756	1.0359795	1.0363606
1.0231203	1.0234412	1.023788	1.0241561	1.0245417	1.0249412	1.0253508	1.0257695	1.0261929	1.0266188	1.027046	1.0274738	1.0278986	1.0283215	1.0287385	1.0291504	1.0295557	1.0299534	1.0303432	1.0307239	1.0310926	1.0314504	1.031796	1.0321282	1.0324454	1.0327479	1.0330342	1.0333035	1.0335544	1.0337869	1.0340012	1.0341969	1.0343732	1.034532	1.0346729	1.0347973	1.034908	1.0350077	1.0350972	1.0351809	1.0352638	1.0353519	1.0354493	1.0355636	1.035704	1.0358771	1.0360928	1.036362	1.0366971	1.0371096
1.0230287	1.0233492	1.0236953	1.0240641	1.0244504	1.0248506	1.025264	1.0256851	1.0261106	1.0265414	1.0269736	1.0274068	1.0278392	1.0282687	1.028695	1.0291154	1.0295323	1.0299408	1.0303413	1.0307343	1.0311173	1.0314894	1.0318503	1.0321981	1.0325327	1.0328513	1.0331559	1.0334432	1.0337142	1.0339668	1.0342016	1.034418	1.0346164	1.0347973	1.0349613	1.0351113	1.0352465	1.0353713	1.0354882	1.0355996	1.0357115	1.0358282	1.0359557	1.0361011	1.0362717	1.0364778	1.036725	1.0370276	1.0373933	1.037838
1.0229293	1.0232496	1.0235959	1.023964	1.0243496	1.0247512	1.0251644	1.025588	1.0260173	1.0264512	1.0268875	1.0273243	1.0277631	1.0281986	1.0286325	1.029063	1.0294875	1.0299065	1.0303185	1.0307233	1.0311195	1.0315052	1.0318804	1.0322438	1.0325946	1.0329306	1.0332525	1.0335584	1.0338466	1.0341202	1.0343754	1.0346135	1.0348333	1.0350366	1.0352254	1.0353981	1.0355588	1.0357095	1.0358527	1.0359925	1.0361317	1.0362791	1.0364361	1.0366129	1.0368149	1.0370524	1.0373336	1.0376688	1.0380688	1.0385462
1.0228246	1.0231427	1.0234866	1.0238546	1.0242401	1.024641	1.0250555	1.025479	1.0259103	1.0263468	1.0267867	1.0272282	1.0276715	1.0281131	1.0285535	1.0289903	1.0294241	1.029853	1.0302757	1.0306915	1.0310999	1.0314984	1.0318885	1.0322664	1.0326332	1.0329858	1.0333232	1.0336477	1.0339574	1.0342478	1.0345236	1.0347822	1.0350244	1.0352511	1.0354621	1.0356596	1.0358453	1.0360209	1.0361913	1.0363578	1.0365278	1.0367028	1.0368917	1.0370991	1.0373331	1.0376033	1.0379186	1.038287	1.038723	1.0392349
1.0227132	1.0230296	1.0233718	1.0237375	1.0241226	1.0245235	1.0249367	1.0253607	1.0257926	1.0262307	1.0266721	1.0271175	1.027564	1.02801	1.0284566	1.0289011	1.0293412	1.0297792	1.0302114	1.0306381	1.0310583	1.0314704	1.0318736	1.0322657	1.0326465	1.0330163	1.0333718	1.0337137	1.0340408	1.034352	1.0346475	1.0349274	1.035191	1.0354394	1.0356736	1.0358945	1.0361059	1.0363073	1.0365043	1.0366986	1.0368968	1.0371008	1.0373206	1.0375601	1.0378265	1.0381298	1.0384781	1.0388831	1.0393541	1.039902
1.0225977	1.0229105	1.023251	1.0236137	1.0239959	1.024396	1.0248075	1.0252305	1.0256636	1.0261015	1.026546	1.0269926	1.0274419	1.0278931	1.0283439	1.0287936	1.0292419	1.0296869	1.0301282	1.0305649	1.030995	1.0314192	1.0318342	1.0322417	1.0326383	1.033023	1.0333954	1.0337547	1.0340997	1.0344306	1.0347466	1.0350456	1.0353321	1.0356029	1.03586	1.036105	1.0363411	1.0365692	1.0367923	1.0370151	1.037241	1.0374762	1.0377254	1.0379965	1.0382959	1.0386333	1.0390165	1.0394567	1.0399636	1.0405501
1.0224763	1.0227865	1.0231235	1.0234835	1.0238642	1.02426	1.0246711	1.025093	1.0255234	1.025962	1.026406	1.0268549	1.0273066	1.02776	1.0282148	1.0286708	1.0291251	1.0295762	1.0300258	1.0304714	1.0309129	1.0313479	1.0317752	1.0321957	1.0326068	1.0330058	1.0333947	1.033772	1.0341351	1.0344852	1.0348196	1.0351405	1.0354475	1.0357411	1.0360215	1.0362909	1.0365515	1.0368057	1.0370548	1.037306	1.0375606	1.0378249	1.038105	1.038409	1.038742	1.0391129	1.0395318	1.0400083	1.0405529	1.041177
1.0223526	1.0226578	1.0229915	1.0233474	1.0237243	1.0241188	1.0245262	1.0249451	1.0253742	1.0258127	1.0262566	1.0267061	1.0271589	1.0276146	1.0280726	1.0285314	1.0289909	1.0294498	1.0299056	1.03036	1.0308092	1.0312554	1.0316954	1.0321281	1.0325527	1.0329673	1.0333714	1.0337648	1.034146	1.034514	1.0348691	1.0352112	1.0355392	1.0358558	1.0361595	1.0364524	1.0367373	1.0370172	1.0372944	1.0375724	1.0378559	1.038151	1.0384631	1.0387976	1.0391636	1.03957	1.0400249	1.0405387	1.0411216	1.0417845
1.0222243	1.0225259	1.0228541	1.0232062	1.0235783	1.023969	1.0243734	1.0247899	1.0252177	1.0256536	1.0260963	1.0265453	1.0269992	1.0274559	1.0279166	1.0283778	1.0288416	1.029305	1.0297679	1.0302286	1.0306878	1.0311428	1.0315928	1.0320385	1.0324764	1.0329053	1.0333252	1.0337356	1.0341336	1.0345211	1.0348957	1.0352585	1.0356073	1.0359455	1.0362722	1.0365896	1.0369003	1.0372057	1.0375098	1.0378155	1.0381271	1.0384524	1.038796	1.0391637	1.0395635	1.0400045	1.0404961	1.0410476	1.04167	1.042373
1.0220916	1.0223887	1.0227122	1.0230592	1.0234277	1.0238142	1.0242141	1.0246282	1.0250522	1.0254858	1.0259265	1.0263733	1.026827	1.0272843	1.027745	1.0282099	1.028676	1.0291439	1.0296129	1.0300806	1.0305474	1.0310113	1.0314728	1.0319281	1.032379	1.032822	1.0332574	1.0336827	1.0340989	1.0345042	1.0348986	1.0352814	1.0356518	1.0360122	1.0363619	1.036704	1.037039	1.0373709	1.0377014	1.0380347	1.0383768	1.038732	1.0391076	1.0395075	1.0399419	1.0404181	1.0409452	1.0415349	1.0421978	1.042943
1.021957	1.0222487	1.0225673	1.0229099	1.023273	1.0236539	1.0240499	1.0244586	1.0248786	1.0253086	1.0257472	1.0261935	1.026644	1.0271014	1.0275636	1.0280287	1.0284985	1.0289693	1.029442	1.0299159	1.0303888	1.0308609	1.0313314	1.0317978	1.032261	1.032717	1.0331663	1.0336084	1.0340414	1.0344641	1.034877	1.0352805	1.0356716	1.0360545	1.0364283	1.0367943	1.0371549	1.0375124	1.0378697	1.0382322	1.0386034	1.0389893	1.039396	1.0398294	1.040298	1.040811	1.0413765	1.0420046	1.0427077	1.0434954
1.0218213	1.0221057	1.0224187	1.022755	1.0231135	1.0234883	1.0238798	1.0242835	1.0246993	1.0251257	1.02556	1.0260022	1.0264521	1.0269084	1.0273687	1.0278354	1.0283056	1.0287789	1.0292555	1.0297334	1.0302131	1.0306926	1.0311719	1.0316488	1.032121	1.0325903	1.0330542	1.0335119	1.0339612	1.0344025	1.0348343	1.035257	1.0356706	1.0360749	1.0364708	1.036862	1.0372467	1.0376318	1.0380169	1.0384077	1.0388087	1.0392252	1.0396633	1.0401305	1.0406348	1.0411832	1.0417873	1.0424551	1.0431978	1.0440305
1.021681	1.0219613	1.0222682	1.0225985	1.02295	1.0233196	1.0237046	1.024103	1.0245134	1.0249354	1.025366	1.0258044	1.0262511	1.0267051	1.0271648	1.02763	1.0281005	1.0285758	1.029055	1.0295368	1.0300224	1.0305076	1.0309938	1.0314796	1.0319637	1.0324457	1.032923	1.0333943	1.0338602	1.034318	1.0347681	1.0352113	1.0356463	1.0360726	1.0364925	1.0369076	1.0373185	1.037729	1.0381424	1.0385617	1.0389919	1.0394402	1.0399108	1.0404124	1.0409507	1.0415373	1.0421783	1.0428869	1.0436723	1.044548
1.0215421	1.0218146	1.0221143	1.0224392	1.022784	1.0231472	1.0235254	1.0239187	1.0243231	1.0247387	1.0251647	1.0255989	1.026043	1.0264922	1.0269495	1.0274131	1.0278834	1.0283589	1.0288398	1.0293247	1.0298135	1.030305	1.0307989	1.0312933	1.0317862	1.0322797	1.0327692	1.0332555	1.0337368	1.0342128	1.0346822	1.0351441	1.0356001	1.0360489	1.0364916	1.0369309	1.0373675	1.0378054	1.0382464	1.0386949	1.0391554	1.0396351	1.0401382	1.0406737	1.0412477	1.0418713	1.0425534	1.0433029	1.0441307	1.0450499
1.021401	1.0216669	1.0219605	1.0222776	1.0226153	1.0229712	1.0233433	1.0237294	1.0241278	1.0245377	1.024957	1.0253868	1.0258251	1.0262709	1.0267253	1.027187	1.0276563	1.0281316	1.0286126	1.0290992	1.029592	1.0300881	1.0305868	1.0310895	1.0315926	1.0320957	1.0325975	1.0330968	1.0335934	1.0340862	1.0345736	1.0350556	1.0355321	1.0360035	1.0364697	1.0369337	1.0373968	1.0378613	1.0383295	1.038808	1.0392989	1.039811	1.0403476	1.0409164	1.0415264	1.0421888	1.0429099	1.0437001	1.0445718	1.0455377
1.0212584	1.0215176	1.0218045	1.0221132	1.0224446	1.0227934	1.0231578	1.023537	1.0239289	1.0243323	1.024746	1.025169	1.0256016	1.0260438	1.0264939	1.0269519	1.0274174	1.0278924	1.0283731	1.0288614	1.0293554	1.0298555	1.0303602	1.0308684	1.0313799	1.0318924	1.0324073	1.0329185	1.033431	1.0339396	1.0344445	1.0349458	1.035443	1.0359358	1.0364271	1.0369164	1.037404	1.0378959	1.0383929	1.0389007	1.0394233	1.039966	1.0405374	1.0411431	1.0417904	1.0424881	1.0432501	1.0440836	1.044999	1.046011
1.021116	1.0213677	1.0216476	1.0219494	1.022273	1.0226134	1.0229707	1.0233424	1.0237267	1.0241225	1.0245286	1.0249461	1.0253724	1.0258088	1.0262548	1.0267085	1.0271715	1.027643	1.0281236	1.0286111	1.0291075	1.02961	1.0301187	1.0306324	1.0311515	1.0316732	1.0321975	1.0327232	1.0332482	1.0337721	1.0342956	1.0348161	1.0353338	1.0358493	1.0363635	1.0368774	1.0373918	1.0379103	1.0384375	1.0389749	1.0395291	1.0401057	1.04071	1.0413495	1.0420359	1.0427734	1.043575	1.0444502	1.0454133	1.0464718
1.0209743	1.0212182	1.0214897	1.0217853	1.0220996	1.0224323	1.0227816	1.0231456	1.0235212	1.023909	1.0243083	1.024718	1.0251374	1.0255686	1.026008	1.0264585	1.0269161	1.0273845	1.0278633	1.0283507	1.0288466	1.0293502	1.0298624	1.0303817	1.0309066	1.0314364	1.0319718	1.0325096	1.0330477	1.0335872	1.0341278	1.0346663	1.0352046	1.0357422	1.0362804	1.0368184	1.0373603	1.0379068	1.0384626	1.0390311	1.0396168	1.0402265	1.040866	1.0415422	1.0422655	1.0430434	1.043887	1.0448068	1.0458145	1.046921
1.020832	1.0210692	1.0213326	1.0216192	1.0219263	1.0222514	1.0225917	1.0229464	1.0233139	1.0236944	1.0240855	1.024488	1.0249006	1.0253228	1.0257566	1.0261999	1.0266546	1.0271182	1.0275937	1.0280799	1.0285752	1.0290805	1.0295945	1.0301173	1.0306479	1.0311855	1.031729	1.0322766	1.032829	1.033384	1.033941	1.0344982	1.0350558	1.0356164	1.0361782	1.0367415	1.0373089	1.037884	1.0384697	1.039069	1.0396879	1.0403303	1.0410047	1.0417184	1.0424812	1.0432994	1.0441855	1.0451492	1.0462034	1.0473595
1.02069	1.0209206	1.0211755	1.021455	1.0217531	1.0220692	1.0224009	1.022747	1.0231063	1.0234783	1.023861	1.0242544	1.0246586	1.0250741	1.0255004	1.0259373	1.026386	1.0268459	1.0273172	1.0277996	1.028293	1.0287982	1.0293139	1.0298398	1.0303748	1.0309187	1.031471	1.0320299	1.032594	1.0331621	1.0337354	1.034311	1.0348896	1.0354713	1.0360562	1.036645	1.0372403	1.0378436	1.0384595	1.0390899	1.0397407	1.0404183	1.0411295	1.041881	1.0426815	1.0435416	1.0444707	1.0454794	1.0465814	1.047789
1.0205498	1.0207719	1.0210197	1.0212905	1.0215796	1.021887	1.02221	1.0225469	1.0228974	1.0232586	1.0236335	1.0240186	1.0244145	1.0248231	1.0252409	1.0256711	1.0261129	1.0265658	1.0270324	1.0275127	1.0280025	1.028507	1.0290228	1.0295502	1.0300888	1.0306388	1.0311987	1.0317669	1.0323418	1.0329244	1.0335131	1.0341072	1.0347055	1.0353082	1.0359173	1.0365309	1.0371526	1.0377855	1.038431	1.0390936	1.0397785	1.0404917	1.041239	1.0420294	1.0428708	1.0437713	1.0447452	1.0458006	1.0469506	1.0482091
1.0204092	1.0206245	1.0208653	1.0211265	1.0214072	1.0217059	1.0220203	1.022348	1.0226883	1.0230421	1.0234061	1.0237817	1.0241693	1.024568	1.0249779	1.0253993	1.0258335	1.0262811	1.026742	1.0272164	1.0277042	1.0282059	1.0287216	1.0292504	1.0297916	1.0303468	1.0309118	1.031489	1.0320746	1.0326716	1.0332745	1.0338854	1.0345036	1.0351276	1.0357604	1.0364001	1.0370497	1.0377102	1.0383877	1.0390832	1.039802	1.0405499	1.0413355	1.0421638	1.0430458	1.0439905	1.0450087	1.0461111	1.0473111	1.0486218
1.0202717	1.0204794	1.0207113	1.0209645	1.0212369	1.0215259	1.021831	1.022149	1.0224797	1.0228232	1.0231787	1.0235441	1.0239216	1.0243114	1.0247126	1.0251255	1.0255527	1.0259932	1.0264468	1.0269163	1.0273998	1.0278983	1.0284126	1.0289408	1.0294843	1.0300417	1.0306145	1.0311978	1.0317949	1.0324022	1.03302	1.0336487	1.0342852	1.0349314	1.035586	1.0362513	1.0369277	1.0376192	1.0383279	1.039056	1.0398095	1.0405943	1.041418	1.0422872	1.04321	1.0441992	1.0452625	1.046414	1.047664	1.0490274
1.0201349	1.0203348	1.0205585	1.0208035	1.021067	1.021347	1.0216417	1.0219513	1.0222727	1.022606	1.0229518	1.0233067	1.0236745	1.0240543	1.0244459	1.0248511	1.0252684	1.0257007	1.0261475	1.0266103	1.0270885	1.0275834	1.0280949	1.0286224	1.0291668	1.0297282	1.0303037	1.030896	1.0315008	1.0321206	1.032752	1.0333962	1.0340508	1.0347186	1.0353972	1.0360879	1.0367924	1.0375133	1.0382521	1.0390139	1.0398031	1.0406258	1.0414884	1.0423983	1.0433645	1.0443982	1.0455085	1.0467085	1.0480101	1.0494276
1.0199989	1.0201921	1.0204077	1.0206444	1.0208993	1.0211707	1.0214568	1.021756	1.022067	1.0223897	1.0227251	1.0230709	1.0234276	1.0237969	1.0241795	1.0245742	1.024983	1.0254067	1.0258455	1.0263002	1.0267737	1.0272632	1.0277705	1.0282966	1.0288411	1.0294033	1.029983	1.0305809	1.0311948	1.0318251	1.0324694	1.0331299	1.0338039	1.03449	1.0351928	1.035909	1.0366418	1.037392	1.0381634	1.0389593	1.0397838	1.0406445	1.0415463	1.0424974	1.0435086	1.0445881	1.0457462	1.0469958	1.0483525	1.049824
1.019867	1.0200523	1.0202596	1.0204887	1.0207344	1.020996	1.0212724	1.0215622	1.0218629	1.0221756	1.0224998	1.0228355	1.0231826	1.0235416	1.0239125	1.0242975	1.0246964	1.025111	1.0255413	1.0259886	1.0264548	1.0269386	1.0274411	1.0279642	1.0285082	1.0290707	1.0296537	1.0302559	1.0308778	1.0315173	1.032176	1.0328499	1.0335411	1.0342492	1.0349742	1.0357156	1.036476	1.0372564	1.0380592	1.0388908	1.0397524	1.0406513	1.0415944	1.0425885	1.0436436	1.04477	1.0459775	1.0472796	1.0486883	1.050218
1.0197356	1.0199136	1.0201138	1.0203347	1.0205725	1.0208241	1.0210913	1.0213706	1.021662	1.0219647	1.0222775	1.0226028	1.0229391	1.0232873	1.0236478	1.0240219	1.0244106	1.0248158	1.0252366	1.0256748	1.0261332	1.0266104	1.0271082	1.027628	1.0281687	1.0287313	1.0293157	1.0299221	1.0305511	1.0311995	1.0318686	1.0325577	1.0332664	1.0339947	1.0347414	1.0355089	1.0362965	1.037107	1.037944	1.0388092	1.0397092	1.0406469	1.0416316	1.0426698	1.0437703	1.0449442	1.0462025	1.0475566	1.0490211	1.0506091
1.0196062	1.019777	1.0199708	1.020183	1.0204114	1.0206552	1.0209124	1.0211827	1.0214635	1.0217557	1.0220593	1.0223725	1.0226983	1.0230343	1.0233843	1.0237482	1.024126	1.02452	1.0249321	1.0253615	1.0258099	1.0262809	1.0267717	1.0272865	1.0278252	1.0283864	1.0289719	1.0295827	1.0302154	1.030872	1.0315523	1.032256	1.0329806	1.0337274	1.0344963	1.0352883	1.0361034	1.0369457	1.0378151	1.0387163	1.0396538	1.0406326	1.0416592	1.0427415	1.04389	1.0451137	1.0464224	1.0478308	1.0493515	1.0509996
1.0194796	1.0196447	1.0198294	1.0200344	1.0202546	1.0204896	1.0207376	1.0209976	1.0212685	1.02155	1.0218427	1.0221462	1.02246	1.0227861	1.0231243	1.0234767	1.0238444	1.0242263	1.0246279	1.0250473	1.025488	1.02595	1.0264343	1.0269442	1.0274779	1.0280366	1.0286218	1.029234	1.029873	1.0305369	1.0312265	1.0319425	1.032683	1.0334492	1.0342408	1.0350578	1.0359008	1.036773	1.0376757	1.0386117	1.0395881	1.0406076	1.0416783	1.0428069	1.0440019	1.0452762	1.0466387	1.0481027	1.0496812	1.0513904
1.0193547	1.0195127	1.0196921	1.0198877	1.0201008	1.0203277	1.0205657	1.0208162	1.0210785	1.0213495	1.0216308	1.0219223	1.0222259	1.022541	1.0228676	1.0232091	1.023563	1.023936	1.0243263	1.0247356	1.0251663	1.0256191	1.0260975	1.0265985	1.0271281	1.0276841	1.0282683	1.0288811	1.0295227	1.0301931	1.0308926	1.0316199	1.0323771	1.0331601	1.0339732	1.0348151	1.0356863	1.0365891	1.0375248	1.0384985	1.0395128	1.0405744	1.0416888	1.0428636	1.0441096	1.0454353	1.0468518	1.0483716	1.05001	1.0517808
1.0192329	1.0193849	1.0195563	1.0197456	1.0199499	1.0201682	1.0203974	1.0206392	1.0208911	1.0211521	1.0214231	1.021704	1.021996	1.0222999	1.0226156	1.0229443	1.0232891	1.0236487	1.0240278	1.0244267	1.0248467	1.0252906	1.0257593	1.0262544	1.0267781	1.0273297	1.0279118	1.0285243	1.0291692	1.0298456	1.0305526	1.0312914	1.0320622	1.0328648	1.0336975	1.0345626	1.0354614	1.0363942	1.0373642	1.0383743	1.0394286	1.0405326	1.0416921	1.0429155	1.0442104	1.0455894	1.0470607	1.048639	1.0503385	1.0521742
1.0191126	1.0192583	1.0194238	1.0196064	1.019803	1.0200125	1.0202348	1.0204662	1.0207081	1.0209599	1.02122	1.0214912	1.0217719	1.0220642	1.0223674	1.0226854	1.023017	1.0233672	1.0237331	1.0241215	1.0245304	1.0249646	1.025422	1.0259109	1.0264271	1.0269741	1.0275528	1.0281655	1.0288112	1.0294926	1.0302068	1.0309559	1.0317392	1.0325586	1.033412	1.0343024	1.035228	1.036191	1.0371954	1.0382426	1.0393369	1.0404843	1.0416895	1.042961	1.0443085	1.0457407	1.0472695	1.0489075	1.0506694	1.0525701
1.018996	1.0191361	1.0192959	1.0194691	1.0196589	1.0198612	1.0200746	1.0202975	1.0205305	1.0207727	1.0210233	1.0212829	1.0215522	1.0218327	1.0221263	1.0224316	1.022752	1.0230883	1.0234448	1.0238204	1.0242183	1.024641	1.0250913	1.025569	1.0260781	1.0266203	1.027196	1.0278059	1.028452	1.0291356	1.0298567	1.0306157	1.0314119	1.0322483	1.0331208	1.0340331	1.0349864	1.03598	1.0370178	1.0381029	1.0392373	1.0404286	1.0416808	1.0430017	1.0444018	1.0458902	1.0474762	1.0491754	1.0510021	1.0529685
1.0188814	1.0190146	1.019168	1.0193373	1.0195194	1.0197147	1.0199198	1.0201335	1.0203582	1.0205898	1.0208304	1.02108	1.0213399	1.021609	1.0218906	1.0221846	1.0224929	1.0228183	1.0231612	1.0235252	1.0239115	1.0243238	1.0247632	1.0252318	1.0257334	1.026268	1.026839	1.027447	1.028093	1.0287787	1.029505	1.0302722	1.0310807	1.0319313	1.0328231	1.0337583	1.0347375	1.0357621	1.036834	1.0379564	1.0391324	1.0403663	1.0416666	1.0430393	1.044492	1.0460359	1.0476831	1.0494456	1.0513368	1.0533731
1.0187681	1.0188977	1.0190451	1.0192074	1.0193831	1.019572	1.0197695	1.0199751	1.0201914	1.0204135	1.0206447	1.020884	1.0211332	1.021392	1.0216618	1.021944	1.0222411	1.0225545	1.0228847	1.0232369	1.0236117	1.024013	1.0244418	1.0249003	1.0253932	1.0259202	1.0264847	1.027089	1.0277343	1.0284212	1.0291514	1.0299261	1.0307459	1.03161	1.0325214	1.033479	1.0344838	1.0355386	1.0366436	1.0378034	1.0390213	1.0403003	1.0416489	1.0430722	1.044581	1.046183	1.0478908	1.0497175	1.0516762	1.0537826
1.0186579	1.0187833	1.0189246	1.019082	1.0192518	1.0194328	1.0196233	1.0198221	1.0200284	1.0202429	1.0204651	1.0206954	1.0209335	1.0211817	1.021441	1.0217112	1.021997	1.0222971	1.022616	1.022956	1.0233191	1.023708	1.024126	1.0245745	1.0250572	1.0255774	1.026135	1.0267348	1.0273776	1.0280663	1.0287989	1.0295798	1.0304083	1.0312871	1.0322158	1.0331947	1.0342252	1.0353103	1.036448	1.037646	1.0389042	1.0402304	1.0416279	1.0431037	1.0446676	1.0463294	1.0481004	1.0499923	1.0520194	1.0541981
1.0185491	1.0186706	1.0188078	1.01896	1.0191239	1.0192978	1.0194813	1.0196728	1.0198728	1.020079	1.0202919	1.0205122	1.0207419	1.0209794	1.0212271	1.0214874	1.0217603	1.0220497	1.0223571	1.0226845	1.0230359	1.0234128	1.023819	1.0242575	1.0247297	1.0252408	1.0257919	1.0263857	1.0270256	1.0277128	1.028448	1.0292351	1.0300739	1.0309649	1.0319091	1.0329086	1.033964	1.0350767	1.0362505	1.0374852	1.0387851	1.040156	1.0416026	1.0431323	1.0447537	1.046475	1.0483102	1.0502694	1.052368	1.054621
1.0184429	1.0185602	1.0186937	1.0188404	1.0189998	1.0191685	1.0193458	1.0195297	1.019722	1.019921	1.0201255	1.0203375	1.0205572	1.0207847	1.0210229	1.0212716	1.0215343	1.0218118	1.0221071	1.0224227	1.0227633	1.0231268	1.0235213	1.023949	1.02441	1.0249116	1.0254549	1.0260438	1.0266787	1.0273637	1.0281022	1.0288925	1.029739	1.0306416	1.0316026	1.0326214	1.0337017	1.0348436	1.0360485	1.0373211	1.0386636	1.040081	1.0415777	1.0431614	1.0448407	1.0466237	1.0485234	1.0505512	1.0527221	1.0550505
1.0183383	1.0184528	1.0185822	1.0187259	1.0188792	1.0190431	1.0192139	1.0193918	1.0195782	1.0197697	1.0199668	1.0201703	1.0203799	1.020599	1.020828	1.0210668	1.0213177	1.0215839	1.0218679	1.0221719	1.0224984	1.0228511	1.0232335	1.0236487	1.0241008	1.0245925	1.0251278	1.0257087	1.0263395	1.027022	1.0277599	1.0285543	1.029408	1.0303208	1.0312965	1.0323353	1.033439	1.0346085	1.0358464	1.0371559	1.0385408	1.0400041	1.0415517	1.0431899	1.0449271	1.0467737	1.0487399	1.0508387	1.0530832	1.0554887
1.0182358	1.0183476	1.0184739	1.0186129	1.018763	1.0189213	1.0190874	1.0192605	1.0194392	1.019624	1.019814	1.0200099	1.0202122	1.0204221	1.0206403	1.0208706	1.0211104	1.0213666	1.021639	1.0219313	1.0222465	1.0225875	1.0229586	1.0233625	1.023803	1.0242844	1.0248097	1.0253843	1.0260098	1.026689	1.027426	1.0282233	1.0290817	1.0300052	1.0309945	1.0320499	1.0331767	1.0343742	1.035644	1.0369909	1.0384167	1.0399268	1.041525	1.0432192	1.0450168	1.0469275	1.048961	1.0511305	1.0534501	1.0559355
1.0181348	1.0182445	1.0183678	1.0185044	1.0186507	1.0188049	1.0189664	1.0191336	1.0193079	1.0194863	1.0196692	1.0198588	1.0200529	1.020256	1.0204644	1.0206847	1.0209154	1.021161	1.0214225	1.0217031	1.0220064	1.0223367	1.0226954	1.023088	1.0235171	1.0239887	1.0245045	1.0250713	1.0256901	1.0263652	1.0271008	1.0278981	1.0287627	1.0296948	1.0306951	1.0317696	1.0329176	1.0341411	1.0354444	1.0368271	1.0382943	1.0398514	1.0415009	1.0432501	1.0451082	1.0470833	1.0491859	1.0514302	1.053826	1.0563928
1.018035	1.0181426	1.0182647	1.0183979	1.0185405	1.0186925	1.0188501	1.0190126	1.019181	1.019354	1.0195317	1.0197148	1.0199023	1.020097	1.020299	1.0205101	1.0207323	1.0209677	1.0212188	1.0214878	1.0217814	1.0220989	1.0224468	1.0228276	1.0232455	1.0237062	1.0242126	1.0247697	1.0253818	1.0260525	1.0267856	1.0275848	1.0284516	1.0293913	1.0304053	1.0314947	1.0326627	1.0339128	1.035246	1.036665	1.0381742	1.0397764	1.0414784	1.0432843	1.0452039	1.0472448	1.0494183	1.0517358	1.0542116	1.0568599
1.0179373	1.0180436	1.0181634	1.0182952	1.0184349	1.0185832	1.0187377	1.0188973	1.0190622	1.0192298	1.0194026	1.0195793	1.0197623	1.0199487	1.020143	1.0203468	1.02056	1.0207866	1.0210277	1.0212883	1.0215696	1.0218768	1.0222129	1.0225817	1.0229887	1.0234394	1.0239352	1.0244842	1.0250888	1.0257535	1.0264833	1.0272813	1.0281521	1.0290978	1.0301217	1.0312265	1.0324148	1.0336901	1.0350525	1.0365071	1.0380565	1.0397055	1.0414588	1.0433229	1.0453026	1.0474108	1.0496552	1.052048	1.0546042	1.0573375
1.0178404	1.017947	1.0180646	1.0181943	1.0183333	1.018479	1.0186301	1.0187871	1.0189478	1.0191122	1.0192801	1.0194522	1.019628	1.0198109	1.0199987	1.0201939	1.0204009	1.0206176	1.0208507	1.0211012	1.0213726	1.0216689	1.0219932	1.0223529	1.0227488	1.0231873	1.023674	1.0242131	1.0248106	1.0254697	1.0261947	1.0269921	1.0278637	1.0288157	1.0298494	1.0309676	1.0321755	1.033474	1.034866	1.0363549	1.0379456	1.0396403	1.0414454	1.0433649	1.0454086	1.0475838	1.0499007	1.0523703	1.0550078	1.0578277
1.0177448	1.0178502	1.0179688	1.0180973	1.018234	1.0183785	1.0185277	1.0186825	1.0188403	1.0190011	1.0191665	1.0193348	1.0195061	1.019682	1.0198646	1.0200545	1.020253	1.0204633	1.0206885	1.0209303	1.0211917	1.0214779	1.0217925	1.0221412	1.0225255	1.0229539	1.0234311	1.0239615	1.0245501	1.0252014	1.0259223	1.0267173	1.0275904	1.0285469	1.0295886	1.030721	1.0319457	1.0332669	1.0346873	1.0362114	1.0378406	1.0395813	1.0414371	1.0434144	1.0455196	1.0477628	1.0501525	1.0527008	1.0554215	1.0583287
1.0176492	1.0177562	1.0178735	1.018002	1.0181386	1.0182809	1.0184302	1.0185829	1.0187387	1.0188979	1.0190591	1.0192249	1.0193928	1.0195646	1.0197421	1.0199268	1.0201194	1.0203238	1.0205412	1.0207741	1.021027	1.0213039	1.0216088	1.021946	1.0223218	1.0227401	1.0232072	1.0237268	1.0243063	1.0249518	1.025668	1.0264608	1.0273342	1.0282921	1.0293423	1.0304859	1.0317276	1.033071	1.0345184	1.0360754	1.0377434	1.0395286	1.0414356	1.0434701	1.0456375	1.0479493	1.0504138	1.0530416	1.055846	1.0588425
1.017555	1.0176625	1.017781	1.01791	1.0180458	1.0181881	1.0183365	1.0184879	1.0186427	1.0188011	1.0189602	1.0191228	1.0192885	1.019458	1.0196313	1.0198106	1.0199994	1.0201966	1.0204079	1.0206342	1.0208794	1.0211477	1.0214436	1.0217717	1.0221376	1.0225452	1.0230019	1.0235138	1.0240853	1.0247223	1.0254332	1.0262221	1.027095	1.028057	1.0291119	1.0302668	1.0315238	1.0328864	1.0343606	1.0359497	1.0376563	1.0394862	1.0414435	1.0435345	1.0457658	1.0481467	1.050685	1.0533934	1.0562825	1.0593708
1.0174611	1.0175692	1.0176891	1.0178186	1.0179561	1.0180994	1.0182465	1.0183989	1.0185534	1.0187109	1.0188694	1.0190297	1.0191936	1.0193598	1.0195318	1.0197085	1.0198922	1.0200859	1.0202903	1.020511	1.0207498	1.0210106	1.0212985	1.0216173	1.0219744	1.0223734	1.0228206	1.0233229	1.0238847	1.0245152	1.0252198	1.0260046	1.026875	1.0278383	1.0288999	1.0300641	1.0313344	1.0327178	1.0342178	1.035837	1.0375812	1.039454	1.0414617	1.0436091	1.0459033	1.0483532	1.0509665	1.0537552	1.0567316	1.0599109
1.0173676	1.0174773	1.0175995	1.0177305	1.0178686	1.0180125	1.0181612	1.0183144	1.0184687	1.018626	1.0187849	1.0189462	1.019108	1.0192746	1.0194435	1.0196184	1.0197989	1.0199901	1.0201902	1.0204054	1.0206383	1.0208921	1.0211731	1.0214843	1.0218315	1.0222216	1.0226598	1.0231531	1.0237081	1.0243309	1.0250293	1.025809	1.026679	1.027643	1.0287079	1.0298806	1.0311649	1.0325664	1.0340894	1.0357386	1.0375186	1.039435	1.0414917	1.0436954	1.0460526	1.0485713	1.0512606	1.0541304	1.0571936	1.0604668
1.017273	1.0173861	1.0175104	1.0176435	1.0177832	1.0179294	1.0180801	1.0182339	1.0183897	1.0185475	1.018708	1.0188694	1.0190322	1.019198	1.0193676	1.0195409	1.0197198	1.0199075	1.0201061	1.0203176	1.020546	1.0207937	1.0210679	1.0213734	1.0217135	1.0220948	1.0225257	1.02301	1.0235559	1.0241715	1.0248635	1.0256385	1.0265056	1.0274705	1.0285393	1.0297183	1.0310143	1.0324329	1.0339786	1.0356568	1.0374726	1.0394311	1.0415357	1.0437944	1.046214	1.0488021	1.0515661	1.0545186	1.0576711	1.0610372
1.0171783	1.0172952	1.0174221	1.0175582	1.0177011	1.0178497	1.0180024	1.0181583	1.0183172	1.0184765	1.0186388	1.0188018	1.0189661	1.0191329	1.0193026	1.0194758	1.0196558	1.0198414	1.0200375	1.020247	1.0204716	1.0207169	1.0209854	1.0212842	1.0216182	1.0219923	1.022414	1.0228913	1.0234298	1.0240383	1.0247239	1.0254942	1.026359	1.0273224	1.0283946	1.0295804	1.0308878	1.0323213	1.0338889	1.035594	1.0374433	1.0394424	1.0415944	1.0439082	1.0463892	1.0490462	1.0518857	1.0549212	1.0581627	1.0616237
1.017084	1.017204	1.0173345	1.0174729	1.0176185	1.0177716	1.0179281	1.0180866	1.0182486	1.0184115	1.0185764	1.0187422	1.0189092	1.0190783	1.0192502	1.0194246	1.0196043	1.0197916	1.0199867	1.0201943	1.0204175	1.0206596	1.020925	1.0212196	1.0215467	1.0219154	1.0223314	1.0228009	1.0233327	1.0239345	1.0246134	1.0253792	1.0262393	1.0272025	1.0282762	1.0294675	1.0307846	1.0322332	1.0338204	1.035552	1.0374331	1.0394707	1.0416707	1.0440385	1.0465802	1.0493053	1.052222	1.0553386	1.0586693	1.0622267
1.0169888	1.0171132	1.0172477	1.01739	1.0175401	1.0176964	1.0178567	1.0180198	1.018185	1.0183522	1.0185201	1.0186901	1.0188608	1.019033	1.0192082	1.0193859	1.0195676	1.0197564	1.0199527	1.0201601	1.0203825	1.0206233	1.0208869	1.0211774	1.0215008	1.0218654	1.0222753	1.0227377	1.0232638	1.0238588	1.0245324	1.025293	1.0261499	1.027112	1.0281868	1.0293832	1.0307084	1.0321704	1.033777	1.0355326	1.0374463	1.039521	1.0417663	1.0441856	1.0467883	1.0495812	1.0525726	1.0557727	1.0591946	1.0628467
1.0168929	1.0170215	1.0171602	1.0173079	1.0174627	1.0176234	1.0177876	1.0179555	1.0181261	1.018298	1.0184716	1.0186459	1.0188215	1.0189985	1.0191773	1.019359	1.0195448	1.0197368	1.0199362	1.0201454	1.0203689	1.0206097	1.0208719	1.0211601	1.0214819	1.0218421	1.0222467	1.0227045	1.023225	1.0238146	1.0244827	1.0252388	1.0260922	1.0270518	1.0281274	1.0293279	1.0306615	1.0321352	1.0337591	1.035539	1.0374811	1.0395935	1.0418826	1.0443541	1.047016	1.049876	1.0529424	1.0562255	1.0597348	1.0634849
1.0167961	1.0169289	1.0170735	1.0172265	1.0173872	1.0175519	1.0177226	1.0178951	1.0180719	1.0182495	1.0184292	1.0186095	1.0187908	1.0189742	1.0191587	1.0193456	1.0195364	1.0197326	1.0199358	1.0201488	1.020375	1.0206163	1.02088	1.0211684	1.0214893	1.021846	1.0222489	1.022703	1.0232177	1.0238028	1.0244658	1.0252175	1.026068	1.027026	1.028102	1.0293049	1.0306444	1.0321308	1.0337704	1.0355724	1.0375438	1.039691	1.0420215	1.0445437	1.0472637	1.05019	1.0533308	1.0566953	1.0602952	1.0641427
1.0166976	1.0168364	1.0169864	1.0171448	1.0173109	1.0174823	1.0176594	1.0178386	1.0180212	1.0182061	1.0183932	1.0185802	1.0187689	1.0189596	1.0191497	1.0193441	1.0195413	1.019744	1.0199531	1.0201719	1.0204011	1.0206462	1.0209125	1.0212015	1.0215229	1.021879	1.0222796	1.0227308	1.0232433	1.0238235	1.0244831	1.0252323	1.0260786	1.0270342	1.0281106	1.0293174	1.0306625	1.0321591	1.0338141	1.0356356	1.0376339	1.0398144	1.0421872	1.0447575	1.0475347	1.0505258	1.0537397	1.0571861	1.0608761	1.0648202
1.0165979	1.0167433	1.0168983	1.0170634	1.0172366	1.0174137	1.0175978	1.0177853	1.0179759	1.0181673	1.0183622	1.0185578	1.018755	1.0189534	1.0191529	1.0193553	1.0195609	1.0197716	1.019987	1.0202116	1.0204471	1.0206991	1.0209674	1.0212606	1.0215834	1.0219408	1.0223407	1.0227925	1.0233023	1.02388	1.0245367	1.025282	1.0261266	1.0270814	1.0281575	1.0293659	1.030717	1.0322222	1.0338906	1.035732	1.0377544	1.0399684	1.0423805	1.0449975	1.0478308	1.0508851	1.0541711	1.057698	1.0614766	1.0655187
1.0164964	1.0166477	1.0168109	1.016983	1.0171622	1.0173479	1.017539	1.0177342	1.0179327	1.0181342	1.0183376	1.0185424	1.018749	1.0189574	1.0191675	1.0193787	1.0195932	1.0198137	1.0200382	1.0202707	1.0205147	1.0207721	1.0210482	1.0213462	1.0216724	1.0220335	1.0224347	1.0228856	1.0233957	1.023972	1.0246263	1.0253696	1.0262122	1.0271658	1.0282423	1.0294521	1.030809	1.0323222	1.034004	1.0358624	1.0379095	1.0401537	1.0426022	1.0452667	1.0481532	1.0512706	1.0546273	1.0582342	1.0621012	1.06624
1.0163935	1.016552	1.0167217	1.0169009	1.0170884	1.0172825	1.0174824	1.0176859	1.0178933	1.0181049	1.0183179	1.0185344	1.0187513	1.0189689	1.0191908	1.0194136	1.0196398	1.0198705	1.0201051	1.0203488	1.0206017	1.0208684	1.0211527	1.0214571	1.0217891	1.0221545	1.0225594	1.0230138	1.0235236	1.0241008	1.0247551	1.0254966	1.0263377	1.027292	1.0283676	1.029581	1.0309409	1.0324614	1.0341552	1.036031	1.0380999	1.040372	1.0428581	1.0455663	1.0485039	1.0516818	1.0551089	1.058795	1.0627493	1.0669848
1.0162898	1.0164547	1.0166312	1.016819	1.017015	1.0172179	1.0174261	1.0176404	1.017858	1.0180804	1.0183047	1.0185312	1.0187608	1.0189918	1.0192239	1.0194612	1.0196997	1.0199423	1.0201904	1.0204456	1.0207101	1.0209855	1.0212803	1.0215942	1.0219345	1.0223057	1.0227175	1.0231745	1.0236883	1.0242677	1.0249221	1.025664	1.0265045	1.0274588	1.0285361	1.0297505	1.0311155	1.0326434	1.034347	1.0362386	1.0383289	1.040628	1.0431479	1.0458983	1.0488865	1.0521244	1.0556195	1.0593817	1.0634221	1.0677532
1.0161822	1.0163563	1.0165418	1.016738	1.0169423	1.017154	1.0173718	1.0175953	1.017825	1.0180584	1.0182945	1.0185345	1.0187765	1.0190212	1.0192685	1.019518	1.0197711	1.0200285	1.0202909	1.0205595	1.0208381	1.0211282	1.0214326	1.0217587	1.022108	1.0224891	1.0229075	1.0233701	1.0238894	1.024472	1.0251293	1.0258732	1.0267159	1.0276693	1.0287488	1.0299652	1.0313337	1.0328691	1.0345833	1.0364882	1.0385982	1.0409244	1.0434766	1.0462663	1.0493039	1.0525969	1.0561593	1.0599977	1.0641236	1.0685483
1.0160736	1.0162556	1.0164502	1.0166541	1.0168685	1.0170898	1.0173182	1.0175543	1.0177946	1.0180403	1.0182904	1.0185428	1.0188	1.0190593	1.019321	1.0195872	1.0198562	1.0201283	1.0204067	1.0206922	1.0209851	1.0212897	1.0216093	1.0219479	1.0223099	1.0227016	1.023129	1.0236019	1.024127	1.0247146	1.0253773	1.0261235	1.0269692	1.0279244	1.0290056	1.0302255	1.0316	1.033141	1.0348649	1.0367837	1.0389117	1.0412614	1.043844	1.0466715	1.0497555	1.0531061	1.0567311	1.0606427	1.0648528	1.0693712
1.0159626	1.0161538	1.0163562	1.01657	1.0167944	1.0170268	1.0172664	1.0175138	1.017767	1.0180261	1.0182896	1.0185572	1.01883	1.0191051	1.0193835	1.0196667	1.0199527	1.0202428	1.020539	1.0208414	1.0211523	1.0214738	1.021809	1.0221639	1.02254	1.0229455	1.0233853	1.0238683	1.0244018	1.0249983	1.0256661	1.0264188	1.0272675	1.0282267	1.0293108	1.0305352	1.0319124	1.033461	1.0351933	1.0371257	1.0392706	1.041643	1.0442543	1.0471189	1.0502468	1.0536492	1.0573378	1.0613211	1.0656118	1.0702226
1.0158504	1.0160503	1.0162623	1.0164855	1.0167196	1.0169636	1.0172154	1.0174745	1.0177412	1.0180138	1.0182933	1.0185772	1.0188655	1.0191585	1.0194545	1.0197561	1.020061	1.0203706	1.0206866	1.0210077	1.0213386	1.0216799	1.0220331	1.0224044	1.0227983	1.0232188	1.0236739	1.0241694	1.0247157	1.0253216	1.0259978	1.0267574	1.027612	1.0285764	1.0296654	1.0308934	1.0322765	1.0338309	1.0355729	1.0375164	1.0396776	1.042071	1.04471	1.047609	1.0507798	1.0542326	1.0579801	1.0620345	1.0664055	1.0711049
1.0157366	1.0159451	1.0161666	1.0164006	1.0166447	1.0169	1.0171642	1.0174382	1.0177182	1.0180055	1.0182998	1.0186011	1.0189067	1.0192178	1.0195341	1.019856	1.0201805	1.020512	1.0208488	1.0211912	1.0215439	1.021905	1.0222797	1.0226716	1.0230844	1.0235233	1.0239953	1.0245061	1.0250664	1.0256848	1.0263716	1.0271407	1.0280038	1.0289744	1.0300696	1.0313028	1.0326928	1.0342535	1.0360042	1.0379591	1.0401355	1.0425483	1.0452142	1.0481457	1.0513546	1.0548573	1.0586636	1.0627836	1.0672318	1.0720192
1.0156195	1.0158377	1.0160693	1.0163143	1.0165699	1.0168365	1.017114	1.0174005	1.017696	1.0179996	1.0183109	1.0186296	1.0189536	1.0192852	1.0196218	1.0199639	1.020312	1.0206645	1.021024	1.0213915	1.0217662	1.0221511	1.0225492	1.0229645	1.023398	1.0238581	1.0243492	1.0248783	1.0254558	1.026088	1.026789	1.0275695	1.0284417	1.0294218	1.0305248	1.0317652	1.0331618	1.0347297	1.036489	1.0384555	1.0406464	1.0430778	1.0457673	1.0487291	1.0519773	1.0555254	1.0593857	1.0635731	1.0680957	1.072969
1.0155013	1.0157295	1.0159715	1.0162264	1.0164938	1.0167738	1.0170641	1.0173652	1.0176756	1.0179967	1.0183247	1.0186621	1.0190064	1.0193582	1.0197161	1.0200816	1.0204519	1.020831	1.0212145	1.0216067	1.0220075	1.0224181	1.0228417	1.0232804	1.0237386	1.0242215	1.0247356	1.0252857	1.0258813	1.0265323	1.0272492	1.0280428	1.0289278	1.0299188	1.0310311	1.0322801	1.0336851	1.0352613	1.03703	1.0390071	1.041212	1.0436617	1.0463746	1.0493648	1.0526476	1.05624	1.0601536	1.0644022	1.0689988	1.0739542
1.0153817	1.0156192	1.0158714	1.0161377	1.0164177	1.0167099	1.0170149	1.0173308	1.0176578	1.0179948	1.0183423	1.0186981	1.0190632	1.0194367	1.0198185	1.0202072	1.0206044	1.0210072	1.021418	1.0218381	1.0222656	1.0227038	1.0231544	1.0236206	1.0241061	1.0246147	1.0251534	1.0257273	1.0263462	1.0270164	1.0277519	1.0285624	1.0294626	1.0304667	1.0315901	1.0328497	1.0342637	1.0358502	1.0376284	1.0396172	1.0418359	1.0443021	1.047036	1.0500535	1.0533715	1.0570041	1.0609676	1.0652758	1.0699422	1.0749776
1.0152588	1.0155076	1.0157697	1.0160481	1.0163404	1.0166461	1.016965	1.0172961	1.0176411	1.0179958	1.0183607	1.018738	1.0191257	1.0195208	1.019927	1.0203415	1.0207647	1.0211953	1.0216347	1.0220827	1.02254	1.0230079	1.0234892	1.0239854	1.0245004	1.0250369	1.0256029	1.0262035	1.0268468	1.0275406	1.0282981	1.029128	1.0300457	1.0310653	1.0322025	1.0334743	1.0349002	1.0364976	1.038286	1.0402852	1.042518	1.045002	1.0477556	1.0507976	1.0541468	1.0578191	1.061831	1.066196	1.0709282	1.0760415
1.0151355	1.0153934	1.0156676	1.0159574	1.0162627	1.0165815	1.0169159	1.0172627	1.0176234	1.0179976	1.0183836	1.018782	1.0191902	1.0196115	1.020043	1.0204834	1.0209341	1.0213938	1.0218636	1.022342	1.0228301	1.0233312	1.0238435	1.0243722	1.0249187	1.0254871	1.0260831	1.0267129	1.027385	1.0281051	1.0288858	1.0297387	1.0306774	1.0317149	1.032868	1.0341555	1.0355939	1.0372034	1.0390046	1.0410166	1.0432621	1.0457622	1.0485345	1.051601	1.05498	1.0586889	1.0627457	1.0671648	1.0719604	1.0771484
1.0150102	1.0152799	1.0155636	1.0158664	1.0161842	1.0165178	1.0168656	1.0172291	1.0176083	1.0180017	1.0184073	1.0188277	1.0192608	1.019707	1.0201639	1.0206333	1.0211126	1.0216029	1.0221039	1.0226151	1.0231369	1.0236712	1.0242184	1.0247805	1.0253611	1.0259646	1.026594	1.0272554	1.0279573	1.0287075	1.0295173	1.0303959	1.031357	1.0324156	1.0335892	1.0348921	1.0363467	1.0379698	1.0397835	1.0418099	1.0440692	1.0465841	1.0493758	1.0524653	1.0558726	1.0596159	1.0637132	1.0681837	1.0730405	1.0783
1.0148846	1.0151634	1.0154595	1.0157741	1.0161047	1.0164524	1.0168161	1.0171976	1.0175939	1.0180067	1.0184342	1.0188767	1.0193344	1.0198065	1.0202909	1.0207886	1.021298	1.0218208	1.0223545	1.0228997	1.0234565	1.024027	1.0246111	1.0252113	1.0258282	1.0264686	1.0271341	1.0278306	1.0285677	1.0293493	1.0301894	1.0310962	1.0320851	1.0331672	1.0343633	1.0356864	1.037158	1.0387975	1.040626	1.0426662	1.04494	1.0474703	1.0502805	1.0533913	1.0568256	1.0606015	1.0647389	1.0692565	1.0741711	1.0794979
1.0147572	1.015047	1.0153551	1.015681	1.0160252	1.0163875	1.0167671	1.0171648	1.0175797	1.0180128	1.0184622	1.0189286	1.0194112	1.0199087	1.0204228	1.0209498	1.0214918	1.0220487	1.022616	1.0231973	1.023792	1.0243996	1.0250223	1.0256618	1.026318	1.0269971	1.0277013	1.0284369	1.0292109	1.030028	1.0309021	1.0318419	1.0328597	1.0339706	1.0351896	1.0365357	1.038027	1.0396857	1.0415313	1.0435876	1.0458775	1.0484251	1.051252	1.0543827	1.057842	1.0616475	1.0658224	1.070385	1.0753537	1.0807459
1.0146296	1.0149299	1.015249	1.0155879	1.0159453	1.0163224	1.0167183	1.0171334	1.017567	1.0180209	1.0184922	1.0189832	1.0194908	1.0200162	1.0205591	1.0211185	1.0216928	1.0222828	1.0228871	1.0235064	1.0241398	1.024788	1.0254501	1.0261314	1.0268292	1.0275518	1.0282962	1.029074	1.029886	1.0307436	1.0316553	1.0326306	1.0336812	1.0348232	1.036071	1.0374427	1.038958	1.0406358	1.0425006	1.0445745	1.046881	1.0494447	1.0522897	1.055442	1.0589231	1.0627583	1.0669672	1.0715722	1.0765922	1.0820441
1.0145009	1.0148118	1.015143	1.0154946	1.0158657	1.0162572	1.0166698	1.0171028	1.0175557	1.0180299	1.018524	1.019039	1.0195731	1.0201268	1.0207009	1.0212921	1.0218996	1.022526	1.0231675	1.0238258	1.0244995	1.025189	1.0258956	1.0266196	1.0273621	1.0281274	1.0289181	1.0297388	1.0305959	1.0314958	1.0324469	1.0334606	1.0345484	1.0357239	1.0370041	1.0384041	1.039945	1.0416478	1.0435354	1.0456268	1.0479523	1.0505329	1.053397	1.0565686	1.0600724	1.0639335	1.0681754	1.0728203	1.0778867	1.0833958
1.0143727	1.0146953	1.0150377	1.0154008	1.0157855	1.0161929	1.016621	1.0170718	1.0175446	1.0180393	1.0185571	1.0190974	1.0196588	1.0202416	1.0208446	1.0214694	1.0221133	1.022776	1.0234562	1.0241544	1.0248704	1.0256039	1.0263554	1.0271245	1.0279144	1.0287272	1.0295651	1.030433	1.0313357	1.0322806	1.0332764	1.0343332	1.0354606	1.036674	1.0379889	1.0394224	1.0409932	1.0427221	1.0446318	1.0467464	1.0490916	1.0516903	1.0545734	1.057765	1.061291	1.0651783	1.069449	1.0741298	1.0792415	1.084804
1.014245	1.0145768	1.0149314	1.0153075	1.0157063	1.0161281	1.0165732	1.0170411	1.0175345	1.0180511	1.0185919	1.0191569	1.0197464	1.0203584	1.0209947	1.0216511	1.0223314	1.0230316	1.0237519	1.0244926	1.0252522	1.0260311	1.0268289	1.0276462	1.028485	1.0293472	1.0302347	1.0311524	1.0321052	1.0330999	1.0341426	1.0352441	1.0364155	1.0376716	1.0390257	1.0404942	1.0420977	1.0438563	1.0457926	1.0479321	1.0502988	1.05292	1.0558215	1.0590323	1.0625796	1.0664899	1.0707905	1.0755054	1.0806572	1.0862689
1.0141175	1.0144613	1.0148263	1.0152149	1.015627	1.016064	1.0165255	1.0170124	1.017525	1.0180637	1.0186279	1.0192192	1.0198355	1.0204787	1.0211449	1.0218378	1.0225538	1.0232935	1.0240557	1.024839	1.0256436	1.0264693	1.0273163	1.0281832	1.0290729	1.029987	1.0309273	1.0318981	1.0329031	1.0339493	1.0350438	1.0361946	1.0374143	1.0387144	1.0401118	1.0416205	1.0432597	1.0450515	1.0470185	1.0491836	1.0515748	1.0542176	1.0571402	1.0603722	1.0639398	1.0678743	1.0722011	1.0769473	1.082137	1.0877963
1.013991	1.0143443	1.0147221	1.0151234	1.0155493	1.0160007	1.0164788	1.0169837	1.0175167	1.0180768	1.0186657	1.0192823	1.0199277	1.0205997	1.0213007	1.022028	1.0227818	1.0235603	1.0243645	1.0251926	1.0260435	1.026918	1.0278147	1.0287342	1.0296779	1.0306455	1.0316408	1.0326668	1.0337274	1.0348293	1.0359776	1.0371813	1.0384523	1.0398015	1.041244	1.0427965	1.0444773	1.0463061	1.0483056	1.0505025	1.052919	1.055586	1.0585316	1.0617847	1.0653738	1.06933	1.0736815	1.0784568	1.083682	1.0893816
1.0138669	1.0142299	1.0146188	1.0150325	1.0154716	1.0159382	1.0164335	1.0169572	1.0175093	1.0180922	1.0187047	1.0193471	1.020021	1.0207239	1.0214581	1.0222212	1.0230125	1.0238329	1.0246788	1.0255523	1.0264505	1.0273747	1.0283238	1.029297	1.0302951	1.0313197	1.0323734	1.0334578	1.034577	1.0357364	1.0369421	1.0382029	1.0395284	1.0409311	1.0424246	1.044024	1.0457485	1.0476176	1.0496542	1.0518837	1.0543312	1.0570241	1.0599936	1.0632693	1.066881	1.0708586	1.0752343	1.0800368	1.0852933	1.0910325
1.0137442	1.0141184	1.0145177	1.0149438	1.0153973	1.0158783	1.0163889	1.0169303	1.0175028	1.0181077	1.0187455	1.0194135	1.020116	1.0208504	1.0216175	1.0224159	1.0232468	1.0241082	1.0249989	1.0259176	1.0268651	1.0278409	1.0288427	1.0298721	1.0309268	1.0320101	1.0331237	1.034269	1.0354497	1.0366703	1.0379369	1.0392582	1.0406413	1.0421011	1.0436491	1.0452996	1.0470717	1.0489854	1.0510632	1.053329	1.0558087	1.0585325	1.0615283	1.064827	1.0684606	1.0724618	1.0768589	1.0816873	1.0869741	1.0927486
1.0136242	1.0140079	1.0144175	1.0148556	1.0153221	1.0158186	1.0163466	1.0169053	1.017498	1.0181243	1.0187863	1.0194813	1.0202123	1.0209789	1.0217795	1.0226139	1.0234838	1.0243872	1.0253216	1.0262885	1.027286	1.0283134	1.0293703	1.0304563	1.0315701	1.0327141	1.03389	1.0350987	1.0363427	1.037628	1.0389589	1.0403429	1.0417901	1.0433093	1.0449147	1.0466213	1.0484459	1.0504081	1.0525305	1.0548376	1.0573533	1.0601094	1.063133	1.066458	1.0701153	1.074138	1.0785578	1.0834104	1.0887244	1.0945314
1.0135071	1.0139002	1.0143216	1.0147715	1.0152503	1.0157613	1.0163047	1.0168827	1.0174952	1.0181434	1.0188283	1.0195507	1.0203103	1.0211077	1.021943	1.0228149	1.0237236	1.024669	1.0256487	1.0266631	1.0277112	1.0287921	1.0299047	1.0310484	1.032224	1.0334306	1.0346705	1.0359446	1.0372554	1.0386077	1.0400059	1.0414567	1.0429701	1.0445541	1.0462203	1.0479869	1.0498677	1.0518831	1.0540546	1.0564046	1.058962	1.0617526	1.0648082	1.0681603	1.0718423	1.075888	1.0803311	1.0852057	1.0905457	1.0963823
1.0133933	1.0137967	1.014227	1.0146886	1.015181	1.015707	1.0162666	1.0168617	1.0174932	1.0181642	1.0188731	1.0196205	1.0204092	1.0212375	1.0221072	1.0230165	1.0239646	1.024952	1.0259781	1.027041	1.0281402	1.0292754	1.030444	1.0316479	1.0328853	1.0341573	1.0354624	1.036805	1.038185	1.0396074	1.0410752	1.0425967	1.0441794	1.0458312	1.0475662	1.0493944	1.0513362	1.0534079	1.0556325	1.0580304	1.0606319	1.0634608	1.0665525	1.0699338	1.0736423	1.0777127	1.0821774	1.0870749	1.0924381	1.098302
1.0132836	1.0136962	1.0141376	1.01461	1.0151148	1.0156546	1.01623	1.016842	1.0174941	1.0181853	1.0189182	1.0196929	1.0205092	1.0213696	1.0222733	1.0232179	1.0242069	1.0252366	1.0263089	1.0274205	1.0285726	1.0297621	1.0309895	1.0322545	1.0335535	1.0348915	1.0362651	1.037678	1.0391294	1.0406243	1.0421654	1.0437605	1.0454152	1.0471386	1.0489436	1.0508406	1.0528471	1.0549799	1.0572606	1.0597129	1.0623609	1.0652343	1.0683615	1.0717775	1.0755147	1.0796098	1.0840988	1.0890166	1.0944026	1.1002905
1.0131786	1.0135993	1.0140513	1.0145344	1.0150511	1.0156052	1.0161954	1.0168257	1.017496	1.018208	1.018965	1.0197653	1.02061	1.0215017	1.022438	1.0234212	1.0244495	1.0255233	1.0266409	1.0278014	1.0290054	1.0302515	1.0315375	1.0328637	1.0342286	1.0356326	1.0370762	1.0385611	1.0400864	1.0416564	1.0432737	1.0449445	1.0466754	1.0484748	1.0503532	1.0523229	1.0543975	1.0565957	1.0589395	1.0614481	1.0641478	1.0670668	1.0702368	1.0736881	1.077457	1.0815789	1.086092	1.0910321	1.0964391	1.1023493
1.0130776	1.0135078	1.013969	1.0144634	1.0149924	1.0155591	1.0161647	1.016811	1.0175002	1.0182341	1.0190132	1.0198396	1.0207133	1.0216347	1.0226053	1.0236244	1.0246928	1.0258093	1.0269722	1.0281833	1.0294397	1.0307413	1.0320871	1.0334754	1.0349065	1.0363798	1.0378941	1.0394512	1.0410537	1.0426998	1.044397	1.0461469	1.0479574	1.0498353	1.0517906	1.0538357	1.0559846	1.058253	1.0606625	1.0632322	1.0659883	1.0689595	1.0721736	1.0756651	1.0794683	1.0836196	1.088157	1.09312	1.0985471	1.104478
1.0129833	1.0134217	1.0138915	1.014396	1.0149369	1.0155165	1.0161365	1.0167993	1.0175078	1.0182617	1.0190638	1.0199155	1.0208161	1.0217689	1.022772	1.023828	1.0249357	1.0260944	1.0273046	1.0285642	1.0298738	1.0312318	1.0326371	1.0340891	1.035586	1.0371283	1.0387158	1.040348	1.0420265	1.0437543	1.0455314	1.0473632	1.0492569	1.0512166	1.0532546	1.0553799	1.0576056	1.0599486	1.0624266	1.0650641	1.0678809	1.0709062	1.07417	1.077704	1.0815444	1.0857278	1.0902922	1.0952781	1.1007268	1.1066768
1.0128952	1.0133412	1.0138197	1.0143341	1.0148863	1.0154779	1.0161126	1.0167912	1.0175169	1.0182909	1.0191149	1.0199914	1.0209198	1.0219035	1.0229391	1.0240308	1.0251771	1.0263792	1.027635	1.0289437	1.030306	1.0317206	1.0331863	1.0347008	1.0362662	1.0378795	1.0395399	1.0412487	1.0430063	1.0448154	1.0466753	1.0485924	1.0505701	1.0526166	1.0547388	1.0569477	1.0592555	1.0616765	1.06423	1.0669373	1.06982	1.0729051	1.076223	1.0798038	1.0836847	1.0879025	1.0924966	1.097506	1.1029755	1.108945
1.0128127	1.0132663	1.0137542	1.0142767	1.0148404	1.015444	1.0160925	1.0167873	1.0175294	1.0183231	1.0191686	1.0200689	1.0210248	1.0220366	1.0231056	1.0242329	1.0254184	1.026662	1.0279629	1.0293213	1.0307364	1.032207	1.0337331	1.0353115	1.0369443	1.038628	1.0403633	1.0421504	1.0439878	1.0458801	1.047826	1.0498295	1.0518961	1.0540305	1.0562408	1.0585365	1.06093	1.0634347	1.0660685	1.0688504	1.0718023	1.0749527	1.0783281	1.0819608	1.085886	1.0901415	1.0947669	1.0998031	1.1052933	1.111282
1.0127374	1.0131987	1.0136939	1.0142269	1.0147988	1.0154147	1.0160768	1.016786	1.017545	1.018357	1.019224	1.0201482	1.02113	1.0221701	1.0232707	1.024433	1.025657	1.0269415	1.0282886	1.0296961	1.0311631	1.0326903	1.0342754	1.0359197	1.0376183	1.039374	1.041185	1.0430493	1.0449698	1.0469456	1.0489804	1.0510726	1.0532295	1.0554551	1.0577569	1.0601443	1.0626261	1.0652188	1.0679355	1.0707965	1.073825	1.0770432	1.0804812	1.08417	1.0881441	1.0924416	1.0971006	1.1021645	1.1076789	1.1136849
1.0126702	1.0131383	1.0136404	1.014181	1.0147642	1.0153905	1.016064	1.0167876	1.0175635	1.0183939	1.0192806	1.0202279	1.0212345	1.0223033	1.0234356	1.0246327	1.0258929	1.027219	1.0286106	1.0300658	1.0315857	1.0331683	1.034813	1.0365208	1.0382882	1.040115	1.0420016	1.0439459	1.045949	1.0480108	1.0501324	1.0523175	1.0545663	1.0568868	1.059283	1.0617646	1.0643405	1.0670233	1.0698286	1.0727746	1.075881	1.0791738	1.0826796	1.0864279	1.0904557	1.0947975	1.0994946	1.1045904	1.110128	1.116153
1.0126107	1.0130839	1.0135932	1.0141432	1.0147352	1.0153717	1.0160569	1.0167948	1.0175855	1.0184327	1.0193408	1.0203092	1.021341	1.0224361	1.023599	1.0248294	1.0261266	1.0274925	1.0289277	1.0304307	1.0320014	1.0336391	1.0353448	1.0371153	1.038951	1.0408498	1.0428113	1.0448357	1.046923	1.0490717	1.0512835	1.0535601	1.055905	1.0583212	1.0608157	1.063394	1.0660671	1.0688444	1.0717425	1.0747768	1.0779682	1.0813391	1.0849175	1.0887321	1.0928165	1.0972071	1.1019465	1.107075	1.1126386	1.1186849
1.0125598	1.0130386	1.0135554	1.0141115	1.0147117	1.0153582	1.0160552	1.0168045	1.017611	1.0184748	1.0194013	1.0203915	1.0214474	1.0225692	1.0237615	1.0250233	1.0263568	1.0277624	1.0292406	1.0307893	1.0324106	1.0341034	1.0358673	1.0377015	1.0396037	1.0415744	1.0436125	1.0457171	1.0478867	1.0501229	1.0524269	1.0547986	1.0572402	1.0597545	1.062349	1.0650281	1.0677999	1.0706772	1.0736715	1.0767992	1.0800797	1.0835347	1.0871894	1.0910742	1.0952212	1.0996664	1.1044507	1.1096154	1.1152086	1.1212765
1.0125186	1.0130024	1.0135242	1.0140874	1.0146953	1.0153509	1.0160584	1.0168208	1.0176408	1.0185211	1.0194652	1.0204743	1.0215526	1.022701	1.0239211	1.0252143	1.0265838	1.0280261	1.0295458	1.0311414	1.0328122	1.034559	1.0363808	1.0382769	1.0402472	1.0422884	1.0444019	1.046586	1.0488406	1.0511657	1.0535617	1.0560274	1.0585674	1.0611836	1.0638791	1.0666618	1.0695382	1.0725169	1.075612	1.0788372	1.0822111	1.0857545	1.0894916	1.0934513	1.0976652	1.1021689	1.1070031	1.1122085	1.117834	1.1239259
1.012484	1.0129743	1.0135012	1.0140709	1.0146865	1.015349	1.0160679	1.0168405	1.0176737	1.0185682	1.0195297	1.0205586	1.0216594	1.0228314	1.0240792	1.0254029	1.0268042	1.028285	1.0298449	1.0314847	1.0332053	1.0350041	1.0368837	1.0388408	1.0408762	1.0429881	1.0451779	1.0474418	1.0497812	1.052195	1.0546815	1.057245	1.059884	1.0626018	1.0654031	1.0682911	1.0712725	1.0743579	1.0775572	1.0808854	1.0843568	1.0879934	1.0918173	1.0958575	1.100144	1.1047107	1.109599	1.11485	1.1205109	1.1266294
1.012461	1.0129544	1.0134867	1.0140616	1.0146834	1.0153555	1.0160811	1.0168657	1.0177106	1.018619	1.0195955	1.0206438	1.021764	1.0229604	1.024234	1.025587	1.0270209	1.0285374	1.0301374	1.0318207	1.0335878	1.0354385	1.0373731	1.0393909	1.0414917	1.0436738	1.0459374	1.0482814	1.0507039	1.0532068	1.055787	1.058446	1.0611862	1.0640069	1.0669143	1.0699106	1.0730009	1.0761955	1.0795037	1.082936	1.0865102	1.0902447	1.0941625	1.0982872	1.102651	1.1072873	1.1122345	1.1175354	1.1232344	1.1293823
1.0124481	1.0129441	1.0134805	1.0140607	1.0146867	1.0153663	1.0161005	1.0168937	1.0177505	1.0186731	1.0196637	1.0207281	1.0218685	1.0230871	1.0243855	1.0257668	1.0272318	1.0287826	1.03042	1.032145	1.0339583	1.0358597	1.0378484	1.039926	1.0420903	1.0443422	1.0466785	1.0491017	1.0516071	1.0541984	1.0568715	1.0596287	1.0624692	1.0653961	1.0684098	1.0715162	1.0747188	1.0780246	1.0814433	1.0849864	1.0886669	1.0925041	1.0965178	1.1007347	1.105181	1.1098913	1.1149036	1.1202576	1.1260011	1.1321827
1.0124434	1.0129434	1.0134833	1.0140669	1.0146997	1.015384	1.0161257	1.0169278	1.0177937	1.018728	1.0197341	1.0208143	1.0219723	1.023212	1.0245334	1.0259414	1.0274359	1.0290203	1.0306946	1.03246	1.0343167	1.0362673	1.0383096	1.0404451	1.0426719	1.0449909	1.0474002	1.0498999	1.0524889	1.0551678	1.0579334	1.060787	1.0637302	1.0667624	1.0698848	1.0731025	1.0764191	1.0798396	1.0833726	1.087029	1.0908209	1.0947652	1.0988808	1.1031932	1.1077282	1.1125181	1.1175994	1.1230125	1.128805	1.1350235
1.0124503	1.0129522	1.0134941	1.0140816	1.0147184	1.015409	1.0161569	1.0169665	1.0178418	1.0187871	1.0198044	1.0209005	1.0220757	1.0233339	1.0246782	1.0261103	1.0276331	1.0292475	1.0309577	1.0327619	1.0346621	1.0366584	1.0387528	1.0409435	1.0432321	1.0456172	1.0480986	1.0506755	1.0533452	1.05611	1.0589693	1.0619196	1.0649644	1.0681018	1.071335	1.0746658	1.078097	1.081635	1.0852852	1.0890572	1.0929654	1.0970207	1.1012442	1.1056565	1.110286	1.1151613	1.1203172	1.1257952	1.1316403	1.137901
1.012467	1.0129704	1.0135154	1.0141052	1.0147452	1.01544	1.0161942	1.017009	1.0178927	1.0188477	1.0198776	1.0209867	1.022177	1.0234528	1.0248173	1.0262735	1.0278218	1.029468	1.0312104	1.0330508	1.0349921	1.0370337	1.039178	1.0414238	1.0437717	1.0462195	1.048771	1.0514221	1.0541742	1.0570244	1.0599743	1.0630214	1.0661674	1.0694122	1.0727556	1.0762002	1.079748	1.0834051	1.0871758	1.0910678	1.0950936	1.0992656	1.1035999	1.1081197	1.1128476	1.1178126	1.1230512	1.1285996	1.1345026	1.1408093
1.0124938	1.0129986	1.0135448	1.0141363	1.0147793	1.0154775	1.016235	1.0170562	1.0179477	1.0189105	1.0199511	1.0210717	1.0222762	1.0235692	1.0249523	1.0264293	1.0280037	1.029677	1.0314494	1.0333264	1.0353061	1.0373918	1.0395839	1.0418811	1.0442861	1.0467987	1.0494163	1.0521417	1.0549713	1.0579072	1.0609471	1.0640904	1.0673386	1.0706879	1.0741423	1.0777013	1.0813676	1.0851454	1.0890388	1.0930532	1.0972006	1.1014928	1.1059451	1.1105742	1.1154072	1.1204693	1.1257931	1.1314186	1.1373848	1.1437445
1.0125313	1.0130368	1.0135833	1.0141762	1.0148208	1.0155212	1.0162815	1.0171088	1.0180045	1.0189748	1.0200248	1.0211546	1.0223733	1.0236814	1.0250814	1.026579	1.0281755	1.0298743	1.0316768	1.0335871	1.0356036	1.0377297	1.0399668	1.042316	1.0447762	1.0473484	1.0500325	1.0528281	1.055737	1.0587554	1.061884	1.0651221	1.0684692	1.0719255	1.0754907	1.0791653	1.0829506	1.0868493	1.0908669	1.0950078	1.099281	1.1036961	1.1082681	1.1130141	1.1179566	1.1231211	1.1285385	1.1342446	1.1402829	1.1466994
1.0125794	1.0130837	1.0136309	1.014223	1.0148695	1.0155709	1.0163355	1.0171643	1.0180647	1.0190415	1.0200977	1.0212375	1.0224664	1.0237874	1.0252032	1.0267198	1.028337	1.0300592	1.0318906	1.0338308	1.0358832	1.0380481	1.0403285	1.0427254	1.0452389	1.0478685	1.0506166	1.053483	1.0564659	1.0595659	1.0627822	1.0661136	1.0695606	1.0731213	1.0767964	1.0805866	1.084492	1.0885147	1.0926584	1.0969265	1.1013274	1.1058694	1.1105671	1.1154336	1.1204916	1.1257633	1.1312785	1.1370739	1.1431893	1.1496676
1.0126374	1.0131408	1.0136865	1.0142798	1.0149243	1.0156267	1.0163915	1.0172237	1.0181279	1.0191082	1.0201705	1.0213186	1.0225571	1.023889	1.0253196	1.0268517	1.0284877	1.0302329	1.0320889	1.0340574	1.0361419	1.0383451	1.0406661	1.0431076	1.0456723	1.0483576	1.0511677	1.0541011	1.0571574	1.0603364	1.0636381	1.0670617	1.070606	1.0742717	1.0780566	1.0819612	1.0859866	1.0901335	1.094405	1.0988029	1.1033344	1.1080079	1.1128333	1.1178262	1.123003	1.1283884	1.1340095	1.1398989	1.1460958	1.1526448
1.0127052	1.0132079	1.0137508	1.0143424	1.0149858	1.0156885	1.0164533	1.0172858	1.0181919	1.0191755	1.0202436	1.021397	1.0226427	1.0239851	1.025428	1.0269736	1.028627	1.0303918	1.0322709	1.0342664	1.0363804	1.0386171	1.0409759	1.0434617	1.0460747	1.0488144	1.0516837	1.0546806	1.0578085	1.0610642	1.0644491	1.0679629	1.071603	1.0753707	1.0792652	1.0832852	1.0874307	1.0917025	1.096101	1.1006309	1.1052964	1.110104	1.1150612	1.1201841	1.125486	1.1309901	1.136721	1.1427118	1.1489974	1.1556222
1.0127827	1.0132821	1.0138234	1.0144122	1.0150546	1.0157547	1.0165179	1.017351	1.018257	1.0192434	1.0203136	1.0214722	1.0227245	1.0240747	1.0255262	1.0270848	1.0287541	1.0305359	1.032435	1.0344551	1.0365971	1.0388653	1.0412611	1.0437876	1.0464451	1.0492357	1.0521605	1.055221	1.058416	1.0617466	1.0652132	1.0688138	1.0725497	1.0764191	1.0804203	1.0845537	1.0888193	1.0932152	1.097744	1.1024075	1.1072077	1.1121508	1.1172442	1.122501	1.1279328	1.1335613	1.1394093	1.1455063	1.1518878	1.1585958
1.0128696	1.0133655	1.0139034	1.0144892	1.0151281	1.0158252	1.0165869	1.0174186	1.0183243	1.0193098	1.0203817	1.021543	1.0228001	1.0241566	1.0256162	1.0271856	1.028866	1.0306648	1.0325812	1.0346229	1.0367904	1.0390872	1.0415169	1.0440816	1.0467817	1.0496204	1.0525994	1.055719	1.0589787	1.0623819	1.0659273	1.0696142	1.0734421	1.0774107	1.0815183	1.085765	1.0901488	1.0946703	1.0993288	1.1041256	1.109063	1.1141455	1.1193779	1.124772	1.1303395	1.1360964	1.1420666	1.1482772	1.1547604	1.1615576
1.0129654	1.0134568	1.0139902	1.0145721	1.0152066	1.0159001	1.016659	1.0174869	1.0183905	1.019376	1.0204479	1.0216098	1.0228692	1.0242292	1.025696	1.0272729	1.0289643	1.0307748	1.0327091	1.0347692	1.0369593	1.0392834	1.0417433	1.0443428	1.0470824	1.0499661	1.0529957	1.0561712	1.0594952	1.0629673	1.0665895	1.070359	1.0742767	1.0783429	1.0825549	1.086914	1.091416	1.0960628	1.1008505	1.1057814	1.1108567	1.1160803	1.121456	1.1269898	1.1326963	1.1385881	1.1446866	1.1510154	1.157608	1.1645029
1.0130692	1.0135558	1.0140846	1.0146607	1.0152903	1.0159786	1.0167327	1.0175569	1.0184578	1.0194397	1.020509	1.0216715	1.022932	1.0242934	1.0257647	1.0273467	1.0290469	1.0308678	1.0328164	1.0348927	1.0371023	1.0394502	1.0419384	1.044569	1.0473472	1.0502733	1.0533503	1.056579	1.0599631	1.0635015	1.0671954	1.071046	1.075052	1.0792127	1.0835283	1.0879964	1.0926166	1.0973861	1.1023037	1.1073705	1.1125865	1.117952	1.1234711	1.1291506	1.134999	1.1410306	1.1472625	1.153717	1.1604253	1.1674216
1.0131814	1.0136619	1.014185	1.0147542	1.0153768	1.0160599	1.0168073	1.017626	1.0185218	1.0195	1.0205666	1.0217257	1.0229837	1.0243472	1.0258199	1.0274072	1.0291128	1.0309424	1.032901	1.0349914	1.0372188	1.0395874	1.0421002	1.0447613	1.0475719	1.0505373	1.0536587	1.0569385	1.0603789	1.063981	1.0677457	1.0716742	1.0757655	1.0800198	1.0844346	1.0890114	1.093748	1.0986385	1.1036863	1.1088898	1.1142449	1.1197549	1.1254213	1.131248	1.1372436	1.1434174	1.1497885	1.1563746	1.1632046	1.170311
1.0133009	1.0137743	1.0142895	1.0148525	1.0154685	1.0161432	1.0168828	1.0176947	1.018584	1.019556	1.0206171	1.0217736	1.0230284	1.0243903	1.0258614	1.0274508	1.0291603	1.0309964	1.0329634	1.035065	1.0373081	1.0396932	1.0422286	1.0449151	1.047757	1.0507584	1.053922	1.0572495	1.0607433	1.0644054	1.0682385	1.0722412	1.0764146	1.0807586	1.0852736	1.0899556	1.0948048	1.0998191	1.1049957	1.1103333	1.1158292	1.1214848	1.1273	1.1332777	1.1394219	1.1457447	1.1522586	1.158982	1.1659403	1.1731629
1.0134262	1.0138925	1.0143988	1.0149535	1.01556	1.0162268	1.0169582	1.0177618	1.0186427	1.0196078	1.0206616	1.0218116	1.0230628	1.0244203	1.0258899	1.0274776	1.029188	1.0310277	1.0330008	1.0351113	1.0373662	1.0397676	1.0423219	1.0450324	1.0479019	1.0509353	1.0541366	1.0575087	1.0610532	1.0647734	1.0686699	1.072744	1.0769973	1.08143	1.0860392	1.0908262	1.0957885	1.1009222	1.1062272	1.1116991	1.1173366	1.1231383	1.1291028	1.1352338	1.1415316	1.1480066	1.1546689	1.1615347	1.1686264	1.1759735
1.0135574	1.0140152	1.0145123	1.0150564	1.0156537	1.0163113	1.0170323	1.0178263	1.0186979	1.0196534	1.020699	1.0218418	1.0230846	1.0244371	1.025902	1.0274873	1.0291966	1.0310373	1.0330133	1.03513	1.0373936	1.0398074	1.0423774	1.0451078	1.0480026	1.0510666	1.0543035	1.0577155	1.0613079	1.0650812	1.0690395	1.0731835	1.0775143	1.0820296	1.0867329	1.0916215	1.0966945	1.1019468	1.1073774	1.1129851	1.1187637	1.1247112	1.1308279	1.1371125	1.1435665	1.1501979	1.1570134	1.1640263	1.1712584	1.1787343
1.0136931	1.0141405	1.014628	1.0151628	1.0157486	1.0163933	1.0171038	1.0178871	1.018747	1.0196924	1.0207274	1.0218592	1.0230944	1.024438	1.0258968	1.0274774	1.0291846	1.0310222	1.0329995	1.0351194	1.0373894	1.0398127	1.0423962	1.0451428	1.0480604	1.051151	1.0544195	1.05787	1.0615065	1.0653319	1.0693476	1.0735564	1.0779595	1.0825586	1.087353	1.0923405	1.0975206	1.1028905	1.1084472	1.1141863	1.120106	1.1262016	1.1324711	1.1389118	1.1455253	1.152314	1.1592859	1.1664518	1.1738288	1.1814412
1.013832	1.0142701	1.0147463	1.0152677	1.0158417	1.0164752	1.0171735	1.017942	1.0187895	1.0197214	1.0207454	1.0218657	1.0230898	1.0244247	1.025875	1.0274471	1.0291477	1.0309826	1.0329571	1.035078	1.0373515	1.039782	1.0423752	1.0451373	1.0480734	1.0511873	1.0544847	1.0579702	1.0616469	1.0655197	1.0695906	1.0738622	1.0783368	1.0830145	1.0878953	1.092981	1.0982673	1.1037521	1.1094323	1.115304	1.1213632	1.1276064	1.1340284	1.1406265	1.1474004	1.154351	1.1614841	1.1688067	1.1763346	1.1840897
1.0139747	1.0143998	1.0148644	1.0153723	1.0159328	1.0165519	1.0172358	1.0179913	1.0188245	1.0197424	1.0207518	1.0218593	1.0230708	1.0243928	1.0258317	1.0273947	1.0290875	1.0309163	1.0328859	1.0350057	1.0372792	1.0397145	1.0423155	1.045089	1.0480386	1.0511751	1.0544976	1.058015	1.0617296	1.0656471	1.0697689	1.0741001	1.0786427	1.0833969	1.0883632	1.0935423	1.0989319	1.1045294	1.1103317	1.1163355	1.1225338	1.1289235	1.1354983	1.1422558	1.1491913	1.1563071	1.1636018	1.1710868	1.1787711	1.1866724
1.0141189	1.0145315	1.0149825	1.0154752	1.0160223	1.016625	1.0172935	1.0180328	1.0188504	1.0197523	1.0207455	1.0218372	1.0230343	1.024342	1.0257683	1.027319	1.029001	1.0308212	1.0327849	1.0349	1.0371718	1.0396081	1.0422137	1.0449951	1.0479596	1.051111	1.054458	1.0580028	1.0617521	1.0657111	1.0698826	1.0742705	1.0788767	1.0837044	1.0887533	1.0940241	1.099515	1.1052237	1.1111459	1.1172783	1.1236145	1.130151	1.1368794	1.1437958	1.1508957	1.1581771	1.1656395	1.1732882	1.181132	1.1891862
1.0142622	1.0146619	1.0150976	1.0155767	1.0161059	1.0166924	1.0173444	1.018065	1.0188657	1.0197504	1.0207257	1.0217999	1.0229801	1.0242723	1.0256833	1.0272201	1.0288888	1.0306982	1.0326524	1.0347605	1.0370281	1.0394613	1.0420706	1.044857	1.047831	1.050998	1.0543647	1.0579352	1.0617163	1.0657134	1.0699304	1.0743724	1.0790404	1.0839392	1.0890671	1.0944268	1.1000154	1.1058327	1.1118729	1.1181328	1.1246072	1.1312879	1.1381698	1.1452454	1.15251	1.1599587	1.1675897	1.175407	1.183414	1.1916268
1.0144057	1.0147899	1.0152096	1.0156718	1.0161842	1.0167532	1.0173858	1.0180888	1.0188684	1.0197339	1.0206895	1.0217462	1.0229069	1.0241799	1.0255735	1.0270942	1.0287491	1.0305439	1.0324858	1.034585	1.0368459	1.0392759	1.0418828	1.0446736	1.0476542	1.0508336	1.0542163	1.0578102	1.0616198	1.0656532	1.0699129	1.0744052	1.079132	1.0840979	1.0893031	1.0947502	1.1004347	1.1063576	1.1125137	1.1189	1.1255082	1.1323338	1.1393684	1.1466031	1.1540326	1.1616504	1.1694534	1.1774392	1.1856147	1.1939878
1.0145472	1.0149149	1.0153174	1.0157621	1.0162551	1.0168043	1.0174167	1.0180991	1.0188584	1.0197022	1.0206381	1.0216722	1.0228121	1.0240667	1.0254401	1.026942	1.0285782	1.0303583	1.0322864	1.0343733	1.0366247	1.0390484	1.0416524	1.0444427	1.0474292	1.0506175	1.0540148	1.0576282	1.061464	1.0655291	1.0698305	1.0743699	1.0791532	1.0841839	1.0894641	1.0949935	1.100772	1.106798	1.1130688	1.1195785	1.126321	1.1332899	1.1404743	1.1478676	1.1554623	1.1632495	1.1712244	1.1793836	1.1877288	1.1962669
1.0146847	1.0150354	1.0154198	1.0158451	1.0163188	1.0168465	1.0174363	1.018097	1.0188338	1.0196551	1.0205679	1.021578	1.0226966	1.0239273	1.0252802	1.0267602	1.028378	1.0301391	1.0320512	1.0341241	1.0363637	1.0387789	1.0413767	1.0441658	1.0471542	1.050349	1.0537571	1.0573894	1.0612488	1.0653447	1.0696827	1.0742674	1.0791045	1.0841969	1.0895487	1.0951589	1.1010294	1.1071569	1.1135391	1.1201706	1.1270438	1.1341525	1.141488	1.14904	1.1567987	1.1647546	1.1729023	1.1812347	1.1897529	1.1984595
1.0148183	1.0151508	1.0155157	1.0159191	1.0163703	1.0168765	1.0174435	1.0180806	1.0187932	1.0195891	1.0204767	1.0214638	1.0225567	1.0237635	1.0250915	1.0265498	1.0281459	1.0298864	1.0317816	1.033837	1.0360627	1.0384661	1.041056	1.0438406	1.0468291	1.0500271	1.0534471	1.0570929	1.0609733	1.0650976	1.0694699	1.0740976	1.0789869	1.0841396	1.0895594	1.0952489	1.101207	1.1074331	1.1139244	1.1206751	1.1276779	1.1349263	1.1424093	1.1501169	1.1580393	1.1661654	1.1744851	1.1829919	1.1916834	1.2005601
1.014946	1.0152569	1.0156018	1.0159836	1.0164112	1.0168937	1.0174363	1.0180464	1.0187334	1.0195037	1.020364	1.0213252	1.0223912	1.0235716	1.0248749	1.0263095	1.027881	1.0295994	1.0314732	1.0335103	1.03572	1.0381094	1.0406908	1.0434684	1.046454	1.0496554	1.0530814	1.05674	1.0606403	1.0647899	1.069195	1.0738643	1.0788013	1.0840116	1.0894978	1.0952628	1.1013075	1.1076292	1.114228	1.1210942	1.1282244	1.1356094	1.1432388	1.1511009	1.1591843	1.1674781	1.1759695	1.1846521	1.1935173	1.2025652
1.0150635	1.0153552	1.0156771	1.0160359	1.01644	1.0168962	1.017413	1.0179962	1.018655	1.0193968	1.0202308	1.0211617	1.0221996	1.0233525	1.0246278	1.026035	1.0275813	1.0292757	1.0311273	1.033144	1.0353352	1.0377102	1.0402787	1.0430486	1.0460297	1.0492309	1.0526621	1.0563315	1.0602497	1.0644224	1.0688592	1.0735661	1.0785496	1.0838151	1.0893655	1.0952036	1.1013321	1.1077485	1.1144491	1.1214303	1.1286843	1.1362032	1.1439751	1.1519893	1.1602331	1.1686922	1.1773547	1.1862108	1.1952499	1.2044704
1.0151743	1.0154434	1.0157412	1.0160754	1.0164529	1.0168825	1.017371	1.0179267	1.0185571	1.0192686	1.0200714	1.0209731	1.0219803	1.0231034	1.0243496	1.0257285	1.0272473	1.0289158	1.0307432	1.032737	1.0349088	1.0372669	1.0398203	1.0425807	1.0455558	1.0487556	1.0521907	1.0558696	1.0598025	1.0639968	1.0684619	1.0732056	1.0782334	1.083552	1.0891646	1.0950752	1.1012843	1.1077912	1.114593	1.1216849	1.1290599	1.1367092	1.1446207	1.1527841	1.1611843	1.1698071	1.1786382	1.1876657	1.1968783	1.2062703
1.0152723	1.015519	1.0157924	1.0161006	1.0164509	1.0168514	1.0173106	1.0178355	1.0184348	1.0191153	1.0198869	1.0207558	1.021732	1.0228232	1.0240391	1.0253867	1.0268768	1.0285176	1.0303178	1.0322884	1.0344391	1.0367792	1.0393169	1.0420648	1.0450332	1.0482298	1.0516672	1.0553535	1.0593	1.0635146	1.0680078	1.0727853	1.0778569	1.0832258	1.0888982	1.0948774	1.1011646	1.1077597	1.1146599	1.1218594	1.1293514	1.137128	1.1451776	1.1534854	1.1620384	1.1708205	1.179817	1.1890132	1.1983973	1.2079601
1.0153592	1.0155805	1.015828	1.0161091	1.0164307	1.0168022	1.0172307	1.017723	1.0182898	1.0189377	1.0196751	1.0205113	1.0214541	1.0225118	1.0236955	1.0250112	1.0264701	1.0280817	1.0298545	1.0317994	1.0339268	1.0362461	1.0387688	1.0415028	1.0444615	1.0476546	1.0510923	1.0547858	1.0587442	1.0629789	1.0674969	1.0723087	1.0774195	1.0828383	1.0885692	1.0946136	1.1009777	1.1076568	1.1146518	1.1219553	1.1295615	1.1374611	1.1456422	1.1540914	1.1627934	1.1717308	1.180888	1.1902499	1.1998022	1.2095314
1.0154315	1.0156268	1.0158474	1.016099	1.0163904	1.0167308	1.0171261	1.017587	1.0181197	1.0187324	1.0194361	1.0202359	1.0211438	1.0221673	1.0233161	1.0245985	1.0260259	1.0276066	1.029351	1.0312696	1.0333724	1.0356712	1.0381749	1.0408951	1.0438443	1.0470325	1.0504694	1.0541686	1.0581383	1.0623904	1.0669328	1.0717762	1.0769267	1.0823926	1.08818	1.0942891	1.1007242	1.1074865	1.1145723	1.121975	1.1296914	1.1377096	1.1460177	1.1546018	1.1634473	1.1725354	1.18185	1.1913706	1.2010863	1.2109811
1.015488	1.0156574	1.0158492	1.0160704	1.016331	1.0166382	1.0170001	1.0174254	1.0179222	1.0184985	1.019166	1.01993	1.0208014	1.0217887	1.0229018	1.0241503	1.0255437	1.0270925	1.0288069	1.0306971	1.0327756	1.035051	1.0375363	1.0402423	1.0431806	1.0463626	1.0497991	1.0535036	1.0574832	1.061752	1.066318	1.0711918	1.0763808	1.0818923	1.0877312	1.0939038	1.1004095	1.1072501	1.1144227	1.1219226	1.1297431	1.1378746	1.1463044	1.1550188	1.1639999	1.1732318	1.1826959	1.192372	1.2022443	1.2122977
1.0155289	1.0156691	1.0158312	1.0160205	1.0162483	1.0165209	1.016847	1.0172365	1.0176967	1.0182377	1.018865	1.0195926	1.0204247	1.0213745	1.0224514	1.0236641	1.0250223	1.0265386	1.0282223	1.0300848	1.0321366	1.0343897	1.0368557	1.0395459	1.0424737	1.0456483	1.0490841	1.0527922	1.0567828	1.0610667	1.0656565	1.0705593	1.0757855	1.0813409	1.0872318	1.093462	1.1000352	1.106951	1.1142063	1.1217982	1.129718	1.1379555	1.1465002	1.1553366	1.1644491	1.173817	1.1834226	1.1932464	1.2032691	1.213475
1.0155491	1.0156609	1.0157913	1.0159487	1.0161417	1.0163785	1.0166693	1.0170207	1.0174426	1.017944	1.0185329	1.01922	1.0200148	1.0209259	1.0219648	1.0231398	1.0244637	1.0259469	1.0275985	1.0294311	1.031457	1.0336868	1.0361332	1.0388087	1.0417241	1.0448933	1.0483272	1.0520387	1.0560392	1.0603393	1.0649515	1.0698828	1.0751436	1.080741	1.0866808	1.0929695	1.0996058	1.106592	1.1139259	1.1216031	1.129616	1.1379547	1.1466069	1.1555575	1.1647905	1.1742867	1.1840256	1.1939864	1.2041526	1.2145027
1.0155518	1.0156323	1.0157293	1.0158529	1.0160097	1.0162102	1.0164626	1.0167756	1.0171576	1.0176188	1.0181675	1.0188147	1.0195695	1.0204409	1.0214409	1.0225787	1.0238672	1.0253158	1.0269347	1.0287381	1.0307381	1.0329442	1.0353713	1.0380304	1.0409349	1.0440975	1.0475312	1.0512457	1.0552559	1.0595726	1.0642052	1.069165	1.0744599	1.0800987	1.0860857	1.0924264	1.0991237	1.1061769	1.1135832	1.1213405	1.129439	1.1378711	1.1466218	1.1556789	1.1650226	1.1746352	1.184498	1.1945866	1.2048845	1.2153711
1.015532	1.0155792	1.0156434	1.0157311	1.0158514	1.0160145	1.0162271	1.0164998	1.0168419	1.0172622	1.0177695	1.0183753	1.0190884	1.0199202	1.020881	1.0219811	1.0232321	1.0246451	1.0262332	1.0280068	1.0299797	1.0321636	1.034571	1.0372152	1.0401098	1.0432663	1.0466979	1.0504185	1.0544382	1.0587692	1.0634232	1.0684099	1.0737375	1.079416	1.0854481	1.0918387	1.0985923	1.1057076	1.1131812	1.1210116	1.129189	1.1377043	1.1465448	1.1556964	1.165141	1.1748602	1.184833	1.1950382	1.2054563	1.2160672
1.0154884	1.0155035	1.015532	1.0155829	1.0156658	1.015789	1.0159616	1.0161934	1.016494	1.0168715	1.0173364	1.0178999	1.0185719	1.0193623	1.0202831	1.0213453	1.0225594	1.0239385	1.0254942	1.0272393	1.0291859	1.0313472	1.0337353	1.036365	1.0392506	1.0424011	1.0458329	1.0495577	1.0535883	1.0579354	1.06261	1.0676243	1.0729835	1.0786972	1.0847713	1.0912104	1.0980144	1.1051865	1.1127223	1.1206169	1.1288642	1.1374533	1.1463735	1.1556087	1.1651413	1.174953	1.1850235	1.1953323	1.2058588	1.2165811
1.0154209	1.0154005	1.0153936	1.0154068	1.0154504	1.0155333	1.0156645	1.0158542	1.0161117	1.0164466	1.0168687	1.0173907	1.0180194	1.0187689	1.0196493	1.020673	1.0218513	1.0231953	1.0247189	1.026436	1.0283568	1.0304965	1.0328681	1.0354849	1.0383594	1.0415076	1.0449402	1.0486702	1.0527114	1.0570742	1.0617698	1.0668087	1.0721986	1.0779488	1.0840613	1.0905433	1.0973952	1.1046164	1.1122065	1.120159	1.1284664	1.1371194	1.1461062	1.1554111	1.1650177	1.174908	1.1850625	1.1954588	1.2060777	1.2168987
1.0153271	1.0152726	1.0152279	1.0152022	1.0152053	1.0152472	1.0153359	1.0154822	1.0156964	1.0159876	1.016367	1.0168443	1.0174315	1.0181396	1.0189798	1.0199652	1.0211071	1.0224174	1.023911	1.0255991	1.0274974	1.0296161	1.031971	1.0345757	1.0374441	1.0405889	1.0440234	1.04776	1.0518129	1.0561926	1.0609089	1.0659728	1.0713913	1.0771729	1.0833215	1.0898421	1.0967363	1.1040016	1.1116366	1.1196373	1.1279943	1.1366994	1.1457398	1.1551013	1.164766	1.174719	1.1849406	1.1954083	1.2061039	1.2170076
1.0152073	1.0151162	1.015032	1.0149665	1.014929	1.014928	1.0149735	1.0150763	1.0152458	1.015494	1.0158291	1.0162627	1.0168071	1.0174749	1.0182754	1.0192225	1.0203289	1.0216076	1.023071	1.0247325	1.026607	1.0287079	1.0310478	1.0336419	1.0365044	1.0396478	1.0430864	1.0468323	1.0508977	1.0552937	1.0600307	1.0651187	1.0705649	1.0763762	1.0825588	1.0891126	1.096042	1.1033449	1.1110162	1.1190532	1.1274487	1.1361921	1.1452699	1.154673	1.1643819	1.1743796	1.1846492	1.1951714	1.2059252	1.2168947
1.0150585	1.0149292	1.014807	1.0147005	1.0146203	1.0145766	1.0145789	1.0146374	1.0147618	1.0149652	1.0152553	1.0156469	1.0161486	1.016776	1.0175374	1.018448	1.0195192	1.0207672	1.022201	1.0238383	1.0256923	1.0277752	1.0301033	1.0326903	1.0355477	1.0386933	1.0421362	1.0458912	1.0499712	1.0543839	1.0591409	1.0642532	1.0697242	1.0755639	1.081772	1.0883567	1.0953134	1.1026441	1.1103432	1.1184074	1.1268275	1.135595	1.1446971	1.1541233	1.1638572	1.173881	1.1841803	1.1947371	1.2055314	1.2165487
1.0148813	1.0147129	1.0145502	1.0144022	1.0142796	1.0141913	1.0141494	1.014163	1.0142434	1.0144019	1.0146484	1.0149955	1.0154576	1.016043	1.0167665	1.0176411	1.0186796	1.0198967	1.0213046	1.0229203	1.0247542	1.0268246	1.0291418	1.031723	1.03458	1.0377278	1.0411777	1.0449448	1.0490379	1.0534683	1.0582477	1.0633801	1.0688758	1.0747384	1.0809718	1.0875779	1.0945565	1.1019055	1.1096226	1.1176994	1.1261315	1.1349072	1.1440172	1.1534476	1.1631869	1.173218	1.183527	1.1940967	1.2049116	1.2159554
1.0146735	1.0144653	1.0142611	1.0140707	1.0139059	1.0137738	1.0136863	1.0136545	1.0136902	1.0138038	1.014007	1.0143131	1.0147319	1.0152777	1.0159656	1.0168054	1.0178134	1.0190029	1.0203868	1.0219808	1.0238005	1.0258571	1.0281672	1.0307459	1.0336046	1.0367578	1.0402175	1.043997	1.0481069	1.0525554	1.0573536	1.0625077	1.0680243	1.0739071	1.0801593	1.0867808	1.093773	1.1011319	1.1088518	1.1169312	1.125359	1.1341269	1.1432259	1.1526427	1.1623673	1.1723845	1.1826811	1.1932429	1.2040569	1.2151091
1.0144339	1.0141858	1.0139397	1.0137069	1.0134971	1.0133206	1.0131893	1.0131127	1.0131025	1.0131723	1.0133327	1.0135969	1.0139757	1.0144845	1.0151359	1.0159428	1.0169225	1.0180869	1.0194491	1.0210261	1.0228319	1.0248804	1.0271872	1.0297651	1.0326273	1.0357897	1.0392619	1.043056	1.0471818	1.0516506	1.0564675	1.0616406	1.0671753	1.0730735	1.0793386	1.085969	1.0929649	1.100323	1.1080365	1.1161015	1.1245098	1.1332526	1.1423211	1.1517054	1.1613932	1.1713741	1.1816368	1.1921688	1.2029598	1.2139982
1.014163	1.013874	1.0135857	1.0133097	1.0130556	1.0128334	1.0126573	1.0125362	1.0124829	1.012509	1.012626	1.0128493	1.0131909	1.0136635	1.0142813	1.01506	1.0160115	1.0171525	1.0184973	1.02006	1.0218558	1.0239002	1.0262057	1.0287871	1.0316583	1.0348305	1.0383172	1.0421268	1.0462713	1.0507578	1.0555948	1.060785	1.0663344	1.0722442	1.078515	1.0851467	1.0921369	1.0994815	1.1071745	1.1152115	1.1235833	1.1322834	1.1413009	1.1506312	1.1602619	1.1701838	1.1803906	1.1908708	1.2016163	1.2126201
1.013859	1.0135288	1.0131983	1.0128784	1.0125797	1.012314	1.0120924	1.0119268	1.0118294	1.0118121	1.0118891	1.012074	1.0123779	1.0128169	1.0134045	1.0141548	1.0150833	1.0162059	1.0175359	1.0190877	1.0208781	1.0229206	1.0252289	1.0278186	1.0307004	1.0338871	1.037391	1.0412188	1.0453829	1.0498888	1.0547416	1.059947	1.0655077	1.0714226	1.0776931	1.0843176	1.0912904	1.0986091	1.1062688	1.1142602	1.1225792	1.1312169	1.1401668	1.1494211	1.1589714	1.1688125	1.1789395	1.1893449	1.2000229	1.2109716
1.0135232	1.0131506	1.0127765	1.0124133	1.01207	1.0117598	1.0114944	1.0112848	1.0111451	1.0110872	1.0111251	1.0112715	1.0115414	1.0119481	1.0125078	1.0132351	1.0141443	1.0152503	1.0165691	1.0181143	1.0199033	1.0219495	1.0242647	1.0268652	1.0297627	1.0329658	1.0364894	1.0403388	1.0445217	1.0490453	1.0539153	1.0591327	1.0646983	1.070616	1.0768774	1.083484	1.0904292	1.0977103	1.1053201	1.1132516	1.1214986	1.1300553	1.1389135	1.1480722	1.1575232	1.1672612	1.1772851	1.1875931	1.1981827	1.209055
1.0131524	1.0127383	1.0123216	1.0119148	1.0115288	1.0111742	1.0108649	1.0106122	1.0104307	1.0103344	1.0103345	1.0104461	1.0106832	1.011062	1.0115978	1.0123038	1.0131963	1.0142913	1.0156041	1.0171486	1.0189399	1.020993	1.023321	1.0259366	1.028851	1.0320765	1.035621	1.0394918	1.0436964	1.048238	1.0531232	1.0583481	1.0639166	1.0698249	1.076072	1.0826503	1.0895573	1.0967854	1.1043309	1.1121846	1.1203437	1.1287993	1.1375492	1.1465889	1.155917	1.1655314	1.1754322	1.1856221	1.1961023	1.2068776
1.0127491	1.0122931	1.0118337	1.0113827	1.0109526	1.0105553	1.010204	1.0099111	1.0096898	1.0095555	1.0095195	1.0095994	1.0098085	1.0101619	1.0106758	1.0113664	1.012248	1.0133353	1.0146465	1.0161943	1.0179935	1.0200586	1.0224031	1.0250397	1.0279754	1.0312248	1.0347929	1.0386885	1.0429127	1.0474738	1.0523678	1.0575991	1.0631629	1.0690577	1.0752786	1.0818194	1.088676	1.0958384	1.1033046	1.1110642	1.1191149	1.1274526	1.1360732	1.1449742	1.1541606	1.1636297	1.173387	1.1834389	1.1937914	1.2044499
1.0123122	1.0118145	1.0113125	1.0108196	1.0103462	1.0099065	1.0095146	1.0091821	1.0089217	1.0087521	1.0086846	1.0087353	1.0089194	1.009252	1.0097494	1.010427	1.011302	1.0123893	1.0137028	1.0152594	1.0170724	1.0191554	1.0215217	1.0241814	1.0271446	1.0304213	1.0340153	1.0379343	1.042182	1.0467557	1.0516613	1.0568912	1.0624467	1.0683185	1.074505	1.0809966	1.0877875	1.0948716	1.1022413	1.1098908	1.1178181	1.126018	1.1344907	1.1432364	1.1522602	1.1615666	1.1711622	1.1810578	1.1912642	1.2017912
1.0118421	1.0113033	1.010759	1.0102239	1.0097086	1.009229	1.0087962	1.0084267	1.0081327	1.0079305	1.007833	1.0078579	1.0080206	1.0083369	1.0088223	1.0094944	1.0103672	1.0114573	1.0127811	1.0143523	1.0161849	1.0182916	1.020683	1.0233715	1.0263656	1.0296704	1.033294	1.037239	1.041506	1.0460949	1.051005	1.0562307	1.0617679	1.0676109	1.0737511	1.0801833	1.0868971	1.0938863	1.1011456	1.1086698	1.1164554	1.124501	1.132809	1.1413816	1.150228	1.1593539	1.1687728	1.1784966	1.1885409	1.1989228
1.0113393	1.0107586	1.0101743	1.0095979	1.0090433	1.0085241	1.0080545	1.0076497	1.0073228	1.0070913	1.0069691	1.0069723	1.0071181	1.0074222	1.0079019	1.0085717	1.00945	1.0105506	1.0118904	1.0134808	1.0153383	1.0174738	1.0198966	1.0226182	1.0256466	1.0289849	1.0326389	1.0366083	1.0408942	1.0454955	1.0504059	1.0556209	1.0611347	1.0669378	1.0730227	1.0793817	1.0860058	1.092888	1.100022	1.1074041	1.115033	1.1229095	1.1310375	1.139424	1.1480764	1.1570089	1.1662376	1.1757777	1.1856508	1.195874
1.0108052	1.010185	1.0095598	1.0089431	1.0083506	1.0077955	1.0072907	1.0068531	1.0064971	1.0062399	1.0060966	1.0060822	1.0062172	1.0065141	1.0069929	1.0076679	1.0085571	1.0096737	1.0110346	1.0126535	1.0145408	1.0167111	1.0191711	1.0219303	1.0249951	1.0283697	1.032054	1.0360496	1.0403527	1.044962	1.0498695	1.0550677	1.0605488	1.0663034	1.0723213	1.078595	1.0851166	1.0918767	1.0988711	1.1060992	1.1135577	1.121252	1.1291878	1.1373739	1.1458237	1.1545527	1.1635804	1.1729285	1.1826191	1.1926764
1.01024	1.0095805	1.008916	1.0082633	1.0076327	1.0070432	1.0065072	1.0060402	1.0056602	1.0053805	1.0052198	1.0051945	1.0053226	1.0056205	1.0061033	1.0067917	1.0076965	1.0088369	1.0102267	1.0118784	1.0138029	1.0160127	1.0185152	1.0213164	1.0244207	1.0278317	1.031549	1.035569	1.0398878	1.0445001	1.049398	1.0545721	1.0600117	1.0657076	1.0716488	1.0778258	1.0842301	1.0908575	1.097701	1.1047585	1.112037	1.1195372	1.1272702	1.1352476	1.1434864	1.152006	1.1608295	1.169981	1.1794842	1.1893706
1.0096447	1.0089482	1.0082474	1.007558	1.0068939	1.0062726	1.0057074	1.0052158	1.0048144	1.0045187	1.0043457	1.0043148	1.0044428	1.0047455	1.0052418	1.0059474	1.0068777	1.008048	1.0094728	1.0111641	1.0131328	1.0153877	1.0179371	1.0207834	1.0239316	1.0273813	1.0311276	1.035172	1.0395026	1.0441136	1.0489953	1.0541363	1.0595264	1.065153	1.0710045	1.0770732	1.0833501	1.089831	1.0965115	1.1033922	1.1104779	1.1177765	1.1253012	1.1330656	1.1410909	1.1493988	1.1580148	1.1669676	1.1762848	1.1859998
1.0090233	1.0082887	1.0075535	1.0068318	1.0061363	1.0054866	1.0048962	1.0043839	1.0039641	1.0036579	1.0034791	1.0034482	1.0035825	1.0038989	1.0044141	1.0051457	1.0061077	1.0073161	1.0087833	1.0105215	1.0125386	1.0148447	1.0174443	1.0203406	1.0235329	1.0270208	1.0307989	1.0348614	1.0392007	1.0438039	1.0486621	1.0537609	1.0590903	1.0646361	1.0703895	1.0763372	1.0824761	1.0887989	1.0953063	1.1020011	1.108889	1.1159822	1.1232944	1.1308454	1.1386569	1.1467551	1.1551673	1.1639262	1.1730607	1.1826057
1.0083743	1.0076059	1.0068378	1.0060846	1.0053623	1.0046874	1.0040779	1.0035483	1.0031179	1.0028056	1.0026277	1.0026045	1.0027511	1.003088	1.00363	1.0043942	1.0053959	1.0066495	1.0081667	1.0099572	1.0120313	1.0143929	1.0170457	1.0199932	1.0232309	1.0267566	1.0305634	1.0346427	1.0389816	1.043572	1.0483966	1.0534457	1.0587033	1.0641586	1.0697987	1.0756152	1.081605	1.0877621	1.0940895	1.1005915	1.1072803	1.1141641	1.1212668	1.1286064	1.1362097	1.1441041	1.1523224	1.1608949	1.1698562	1.1792395
1.0077004	1.0069021	1.0061035	1.005323	1.0045767	1.0038822	1.0032563	1.0027152	1.0022801	1.0019679	1.0017985	1.0017872	1.0019557	1.0023211	1.0028979	1.003704	1.0047529	1.0060586	1.0076319	1.0094808	1.011615	1.0140368	1.0167481	1.0197484	1.0230314	1.0265926	1.0304238	1.034513	1.0388482	1.0434153	1.0481987	1.0531855	1.0583593	1.063712	1.0692298	1.0749054	1.0807357	1.0867211	1.092863	1.0991695	1.1056547	1.1123354	1.1192313	1.126368	1.1337726	1.1414759	1.1495098	1.1579098	1.1667091	1.1759434
1.0070058	1.0061779	1.0053539	1.0045503	1.003784	1.0030733	1.002436	1.0018919	1.001458	1.0011525	1.0009965	1.0010078	1.0012059	1.0016056	1.0022254	1.0030811	1.0041854	1.0055515	1.0071875	1.0091032	1.011302	1.013787	1.0165576	1.0196084	1.0229361	1.026531	1.0303811	1.034475	1.0387949	1.0433286	1.0480592	1.0529715	1.058054	1.0632892	1.0686747	1.0741992	1.0798641	1.085669	1.0916231	1.0977345	1.1040214	1.1105026	1.1172023	1.1241457	1.1313672	1.1388942	1.1467643	1.1550078	1.1636623	1.1727605
1.0062928	1.0054394	1.0045928	1.0037699	1.0029887	1.002268	1.0016261	1.0010821	1.0006559	1.000366	1.000232	1.0002731	1.0005085	1.0009527	1.0016232	1.0025365	1.0037037	1.0051357	1.0068415	1.0088267	1.0110948	1.0136452	1.0164752	1.019579	1.0229477	1.0265704	1.0304326	1.0345206	1.0388162	1.0433065	1.047972	1.052799	1.057773	1.0628846	1.068125	1.073491	1.0789833	1.084606	1.0903703	1.0962902	1.1023843	1.1086758	1.1151913	1.1219593	1.129013	1.1363848	1.1441075	1.1522167	1.1607465	1.1697302
1.0055642	1.0046892	1.0038235	1.0029856	1.0021951	1.0014703	1.0008295	1.000294	0.9998821	0.9996159	0.9995127	0.99959195	0.9998712	1.0003692	1.0011003	1.0020776	1.0033162	1.0048217	1.0066018	1.0086626	1.0109997	1.013617	1.016505	1.0196581	1.0230619	1.0267043	1.0305698	1.0346422	1.0389038	1.0433366	1.0479238	1.0526519	1.0575069	1.0624799	1.0675675	1.0727669	1.0780821	1.0835218	1.0891004	1.0948333	1.1007458	1.1068598	1.1132075	1.1198193	1.1267259	1.1339642	1.1415634	1.1495616	1.1579889	1.1668773
1.0048246	1.0039313	1.0030525	1.0022057	1.0014099	1.0006871	1.0000548	0.9995343	0.9991468	0.9989102	0.9988463	0.99897176	0.99930656	0.9998656	1.0006638	1.0017167	1.0030291	1.0046138	1.0064738	1.0086119	1.0110214	1.013704	1.0166476	1.0198436	1.0232767	1.0269299	1.0307885	1.034833	1.0390446	1.0434057	1.0479007	1.0525162	1.0572377	1.0620633	1.0669882	1.0720162	1.0771524	1.0824103	1.0878061	1.0933634	1.0991048	1.1050582	1.1112573	1.1177317	1.1245165	1.1316422	1.1391475	1.1470567	1.155406	1.1642214
1.0040776	1.003171	1.0022827	1.001432	1.0006391	0.9999245	0.9993092	0.9988125	0.9984552	0.9982589	0.9982421	0.9984235	0.9988211	0.9994505	1.000325	1.0014566	1.0028536	1.0045214	1.0064626	1.0086784	1.0111609	1.013905	1.0168995	1.0201302	1.0235819	1.0272355	1.0310729	1.0350735	1.0392214	1.0434954	1.0478821	1.0523684	1.0569485	1.0616149	1.0663707	1.0712218	1.076179	1.0812583	1.0864828	1.0918732	1.0974584	1.10327	1.1093408	1.1157029	1.1223879	1.1294292	1.1368586	1.1447068	1.1530017	1.1617669
1.0033271	1.0024128	1.0015212	1.0006744	0.9998893	0.99919105	0.9985989	0.9981348	0.99781793	0.99767035	0.99770886	0.9979549	0.99842495	0.9991317	1.0000895	1.0013072	1.002792	1.0045466	1.006572	1.0088642	1.0114155	1.0142157	1.0172532	1.0205102	1.0239679	1.0276064	1.031408	1.0353508	1.0394144	1.0435845	1.0478472	1.052193	1.0566151	1.0611135	1.0656973	1.0703685	1.0751499	1.0800586	1.0851172	1.0903554	1.0958041	1.1014934	1.1074569	1.1137275	1.120338	1.1273184	1.1347001	1.1425087	1.1507696	1.1595082
1.0025797	1.0016619	1.0007743	0.99993545	0.9991685	0.9984936	0.9979335	0.99750835	0.9972417	0.99715054	0.99725604	0.9975756	0.9981254	0.9989176	0.9999647	1.0012729	1.0028491	1.0046917	1.0067995	1.0091668	1.0117812	1.0146312	1.0176995	1.0209697	1.0244182	1.0280268	1.0317718	1.035636	1.0396003	1.0436498	1.0477716	1.0519625	1.0562173	1.0605415	1.0649455	1.0694413	1.0740492	1.0787959	1.0837034	1.0888066	1.0941361	1.0997235	1.105602	1.1118058	1.1183648	1.1253055	1.132659	1.1404467	1.1486934	1.1574192
1.0018381	1.0009257	1.0000465	0.9992245	0.99848145	0.9978394	0.99732065	0.9969455	0.99673516	0.99671125	0.9968929	0.99729294	0.9979313	0.9988149	0.9999564	1.0013602	1.0030274	1.004959	1.0071465	1.0095814	1.0122508	1.0151386	1.0182251	1.0214912	1.0249137	1.0284723	1.0321429	1.035908	1.0397534	1.043662	1.0476288	1.0516511	1.0557296	1.0598743	1.0641	1.0684226	1.0728668	1.0774615	1.0822349	1.0872194	1.0924498	1.097956	1.1037736	1.1099303	1.1164558	1.123378	1.130719	1.1385027	1.146748	1.155469
1.0011114	1.000208	0.9993467	0.99854904	0.99783945	0.99723804	0.9967679	0.99645233	0.99630976	0.99636185	0.99662477	0.9971158	0.9978468	0.99882907	1.0000682	1.001568	1.003329	1.0053439	1.0076044	1.0100994	1.0128114	1.0157222	1.0188109	1.0220555	1.0254312	1.0289164	1.0324914	1.0361385	1.0398422	1.0435953	1.0473926	1.0512364	1.055132	1.0590949	1.0631435	1.0673003	1.0715927	1.076049	1.0807064	1.0855926	1.090743	1.0961902	1.1019651	1.1080934	1.1146055	1.1215218	1.1288656	1.1366526	1.1449019	1.1536267
1.0004034	0.99951726	0.9986814	0.9979168	0.99724716	0.99669695	0.9962856	0.99603707	0.99597156	0.9961072	0.9964615	0.99704844	0.9978801	0.9989632	1.0003027	1.0018988	1.0037476	1.0058408	1.0081666	1.0107089	1.013449	1.0163662	1.0194359	1.0226351	1.0259413	1.0293306	1.0327876	1.0362939	1.0398406	1.0434207	1.0470356	1.0506936	1.0544039	1.0581875	1.0620662	1.0660679	1.0702219	1.0745604	1.0791179	1.0839272	1.0890206	1.0944284	1.1001796	1.1062973	1.1128078	1.1197302	1.1270818	1.1348767	1.1431315	1.1518573
0.99972254	0.9988625	0.9980586	0.9973349	0.99671644	0.9962237	0.99588144	0.99570954	0.99572945	0.99595827	0.9964095	0.9970992	0.9980336	0.9992197	1.0006591	1.0023469	1.0042781	1.0064406	1.0088191	1.0113932	1.0141433	1.0170435	1.0200729	1.0232038	1.0264157	1.0296857	1.033	1.0363461	1.0397164	1.0431126	1.0465368	1.0500045	1.0535321	1.0571419	1.0608625	1.064724	1.0687585	1.0730011	1.077482	1.0822351	1.0872927	1.0926813	1.0984241	1.1045463	1.1110654	1.1179974	1.1253599	1.1331639	1.1414169	1.1501364
0.9990763	0.99824816	0.9974847	0.9968123	0.9962529	0.99582875	0.9955636	0.995478	0.9955907	0.995917	0.9964743	0.99726903	0.9983083	0.99959767	1.0011322	1.0029075	1.0049113	1.0071293	1.0095435	1.0121316	1.0148687	1.0177305	1.0206925	1.0237294	1.0268204	1.0299486	1.0331002	1.0362657	1.0394484	1.0426469	1.0458783	1.0491592	1.0525091	1.0559593	1.0595381	1.0632795	1.0672172	1.0713847	1.0758135	1.0805357	1.0855774	1.0909649	1.0967168	1.1028526	1.1093885	1.1163362	1.1237069	1.1315098	1.1397556	1.1484511
0.99846953	0.99768364	0.9969704	0.99635655	0.9958656	0.9955202	0.9953409	0.9953489	0.9955609	0.9959937	0.996657	0.9975598	0.9987059	1.0000931	1.0017185	1.0035691	1.0056342	1.0078915	1.0103213	1.0128994	1.0155993	1.0183955	1.0212632	1.0241793	1.0271261	1.0300869	1.0330548	1.0360283	1.0390102	1.0420119	1.0450517	1.0481513	1.051339	1.0546452	1.0581053	1.061752	1.0656189	1.0697386	1.0741419	1.0788558	1.0839038	1.0893068	1.0950817	1.1012421	1.1077974	1.1147591	1.1221343	1.129931	1.138157	1.1468168
0.9979116	0.99717623	0.996523	0.9959776	0.99556375	0.9953035	0.99521935	0.9953279	0.99564654	0.99618846	0.9969624	0.99797237	0.9992201	1.0007017	1.0024054	1.0043197	1.006425	1.0087028	1.0111253	1.0136671	1.0163027	1.0190051	1.0217505	1.0245208	1.0272963	1.0300716	1.0328422	1.035612	1.038392	1.0411987	1.0440558	1.046992	1.050036	1.053224	1.0565915	1.0601715	1.0639979	1.0680983	1.0725003	1.0772303	1.0823059	1.0877405	1.0935506	1.0997416	1.1063212	1.1132962	1.1206716	1.1284534	1.1366441	1.145254
0.9974107	0.9967334	0.9961495	0.9956815	0.9953538	0.9951884	0.9952055	0.9954202	0.9958505	0.9965043	0.9973865	0.9985006	0.99984497	1.0014067	1.003178	1.005138	1.0072658	1.0095369	1.0119255	1.0144049	1.0169461	1.0195259	1.0221225	1.0247201	1.0273086	1.0298823	1.0324461	1.0350088	1.0375888	1.0402118	1.0429031	1.0456958	1.0486249	1.0517226	1.05503	1.0585759	1.0623908	1.066503	1.070934	1.0757027	1.0808222	1.0863042	1.0921578	1.0983857	1.10499	1.1119775	1.1193477	1.1271058	1.135251	1.1437944
0.9969747	0.9963663	0.9958595	0.9954774	0.9952442	0.9951805	0.99530464	0.99563205	0.9961735	0.9969374	0.9979271	0.999139	1.0005679	1.0022004	1.0040188	1.006003	1.0081276	1.0103676	1.0126932	1.0150787	1.0174962	1.0199251	1.0223483	1.0247542	1.0271363	1.0294983	1.0318524	1.0342149	1.0366098	1.0390648	1.0416135	1.0442941	1.0471382	1.0501842	1.0534649	1.0570115	1.0608488	1.0650014	1.0694846	1.0743113	1.0794939	1.0850347	1.0909363	1.097205	1.1038343	1.1108296	1.1181872	1.1259109	1.1340044	1.1424726
0.9966124	0.99607974	0.9956597	0.9953718	0.99524117	0.9952835	0.9955203	0.9959613	0.99661535	0.9974884	0.9985776	0.99987704	1.001378	1.0030599	1.0049055	1.0068889	1.0089846	1.0111628	1.013394	1.0156543	1.01792	1.0201733	1.0224003	1.0245968	1.0267656	1.0289165	1.0310668	1.0332404	1.0354697	1.0377848	1.0402249	1.0428259	1.0456238	1.048654	1.0519468	1.0555273	1.0594176	1.0636353	1.0681924	1.0730963	1.0783507	1.0839568	1.0899155	1.0962191	1.1028703	1.1098675	1.1172051	1.1248866	1.132919	1.141303
0.9963293	0.99588305	0.9955563	0.9953707	0.9953467	0.9955034	0.99585414	0.99640787	0.99717224	0.9981473	0.99932563	1.000699	1.0022528	1.0039649	1.0058118	1.0077662	1.0098011	1.0118853	1.0139931	1.0161004	1.0181879	1.020242	1.0222585	1.024238	1.026192	1.0281367	1.0300999	1.0321084	1.0342	1.0364095	1.0387783	1.04134	1.0441322	1.0471839	1.0505232	1.0541675	1.0581384	1.0624431	1.0670906	1.0720817	1.0774145	1.0830872	1.0890952	1.0954329	1.1020986	1.1090863	1.1163979	1.1240302	1.1319923	1.1402851
0.9961347	0.9957827	0.9955575	0.9954792	0.995568	0.995839	0.9963045	0.9969695	0.9978379	0.9989023	1.0001583	1.0015876	1.0031724	1.0048879	1.006708	1.008604	1.0105443	1.012505	1.0144591	1.0163858	1.0182731	1.0201156	1.0219108	1.0236733	1.0254213	1.0271775	1.028976	1.0308506	1.0328405	1.0349836	1.0373212	1.0398846	1.0427108	1.0458205	1.0492359	1.0529749	1.0570453	1.0614536	1.0661983	1.0712785	1.0766883	1.0824233	1.0884728	1.0948324	1.1015005	1.108468	1.115737	1.1233108	1.1311929	1.1393913
0.9960358	0.9957845	0.9956659	0.9957002	0.99590445	0.9962912	0.99686795	0.9976379	0.99859905	0.99974287	1.0010558	1.0025189	1.0041096	1.0058006	1.0075626	1.0093663	1.0111828	1.0129883	1.0147613	1.016487	1.018159	1.0197778	1.0213566	1.0229112	1.0244701	1.0260631	1.0277305	1.0295068	1.0314372	1.0335575	1.0359055	1.0385135	1.041406	1.0446048	1.0481249	1.0519745	1.0561574	1.0606737	1.0655178	1.0706823	1.0761606	1.0819422	1.088019	1.0943862	1.1010348	1.1079668	1.115181	1.1226805	1.1304736	1.1385695
0.99603766	0.9958936	0.9958861	0.99603736	0.9963567	0.99685544	0.9975387	0.99840367	0.99944425	1.0006485	1.0019988	1.003469	1.0050362	1.0066711	1.0083427	1.0100225	1.0116848	1.0133083	1.0148777	1.0163863	1.0178344	1.0192343	1.0206041	1.0219717	1.0233665	1.024832	1.0264049	1.0281276	1.0300419	1.0321819	1.0345826	1.0372672	1.0402589	1.0435709	1.047211	1.0511804	1.0554802	1.0600994	1.0650334	1.0702692	1.0757977	1.0816061	1.0876889	1.094038	1.10065	1.1075249	1.1146642	1.1220748	1.129766	1.1377498
0.9961456	0.9961132	0.99622256	0.9964874	0.9969203	0.9975266	0.99830586	0.9992508	1.0003554	1.0015976	1.0029573	1.0044074	1.0059203	1.007466	1.0090152	1.0105399	1.0120198	1.0134392	1.0147896	1.0160737	1.0173025	1.0184928	1.019674	1.0208791	1.022148	1.0235249	1.0250486	1.0267619	1.0287021	1.0309025	1.0333885	1.0361816	1.0392935	1.0427336	1.0464996	1.050591	1.0549976	1.059708	1.0647129	1.0699977	1.0755525	1.0813638	1.0874254	1.0937312	1.1002814	1.1070763	1.1141214	1.1214231	1.1289978	1.1368556
0.99636275	0.99644464	0.9966704	0.99704903	0.9975894	0.9982935	0.9991558	1.0001658	1.0013098	1.0025649	1.0039053	1.0053039	1.0067294	1.0081539	1.0095465	1.01089	1.0121665	1.013367	1.0144928	1.0155532	1.0165725	1.0175743	1.0185952	1.019677	1.020861	1.0221915	1.0237099	1.0254569	1.0274649	1.0297583	1.032358	1.0352782	1.0385252	1.042094	1.0459836	1.0501841	1.0546814	1.0594625	1.0645139	1.0698199	1.0753704	1.0811536	1.087166	1.0934002	1.0998616	1.1065518	1.11348	1.1206554	1.128097	1.135819
0.99669087	0.99688905	0.99722797	0.9977151	0.9983542	0.99914217	1.0000708	1.001125	1.002283	1.0035217	1.0048127	1.0061259	1.007431	1.0087003	1.0099144	1.0110531	1.0121093	1.0130827	1.0139859	1.0148358	1.0156659	1.0165098	1.0174084	1.0184067	1.0195494	1.0208818	1.0224396	1.0242577	1.0263658	1.0287777	1.031511	1.0345665	1.0379457	1.0416406	1.0456392	1.0499277	1.0544915	1.0593143	1.0643804	1.0696768	1.07519	1.0809139	1.0868444	1.092981	1.099327	1.1058885	1.1126778	1.1197115	1.1270028	1.1345755
0.99713004	0.99744266	0.99789	0.9984769	0.9992018	1.0000582	1.001031	1.0021024	1.003247	1.004438	1.0056459	1.0068417	1.0079939	1.0090841	1.0100921	1.0110111	1.0118403	1.0125903	1.0132812	1.013945	1.0146155	1.0153382	1.0161552	1.0171173	1.018265	1.0196389	1.0212744	1.0231961	1.0254263	1.0279752	1.0308455	1.0340369	1.0375395	1.0413417	1.0454271	1.0497789	1.0543793	1.0592108	1.0642583	1.0695097	1.0749539	1.0805875	1.0864085	1.0924178	1.0986243	1.105035	1.1116694	1.1185396	1.1256684	1.1330754
0.99767685	0.99809855	0.9986462	0.99932027	1.0001161	1.0010178	1.0020117	1.0030724	1.0041723	1.0052829	1.0063733	1.0074185	1.0083934	1.0092787	1.0100673	1.010759	1.0113629	1.0119017	1.012405	1.0129097	1.0134604	1.0141035	1.0148871	1.0158539	1.0170482	1.0185021	1.0202444	1.0222938	1.0246612	1.0273503	1.0303565	1.0336705	1.0372782	1.0411636	1.045307	1.0496883	1.0542908	1.0590956	1.0640906	1.0692642	1.0746083	1.0801232	1.0858061	1.0916654	1.0977108	1.1039548	1.1104144	1.1171098	1.1240622	1.1312957
0.99832857	0.9988503	0.99948645	1.0002321	1.0010755	1.0020009	1.0029852	1.0040038	1.0050261	1.0060222	1.0069664	1.0078328	1.0086045	1.0092707	1.009832	1.0102979	1.0106905	1.01104	1.0113842	1.01177	1.0122428	1.0128517	1.0136424	1.0146602	1.0159363	1.0174997	1.019371	1.0215591	1.0240664	1.0268906	1.0300182	1.0334349	1.0371233	1.041061	1.0452298	1.0496075	1.0541775	1.0589216	1.0638293	1.0688955	1.074111	1.0794791	1.0850043	1.0906932	1.096561	1.102622	1.1088973	1.1154066	1.1221737	1.1292254
0.99907315	0.9996846	1.0003937	1.0011902	1.0020579	1.0029787	1.003924	1.004867	1.0057789	1.0066301	1.007398	1.0080622	1.0086149	1.009053	1.0093895	1.0096424	1.0098448	1.0100355	1.0102596	1.0105672	1.0110068	1.011625	1.0124674	1.013568	1.0149554	1.0166485	1.0186596	1.020988	1.0236294	1.0265743	1.0298005	1.0332953	1.037032	1.0409904	1.0451481	1.0494863	1.053989	1.0586412	1.0634338	1.0683645	1.0734271	1.07863	1.083976	1.0894823	1.095159	1.1010306	1.1071118	1.113428	1.1200055	1.1268691
0.99990195	1.0005869	1.0013491	1.0021715	1.0030375	1.0039208	1.0047963	1.005631	1.0063993	1.0070775	1.0076447	1.008092	1.0084156	1.0086292	1.0087513	1.0088152	1.0088574	1.0089266	1.0090714	1.0093455	1.0097946	1.0104659	1.011392	1.0126047	1.0141225	1.0159556	1.0181073	1.0205669	1.0233283	1.0263689	1.0296695	1.033207	1.03696	1.0409037	1.0450177	1.0492842	1.0536891	1.05822	1.062872	1.0676439	1.0725366	1.0775577	1.0827172	1.0880291	1.0935099	1.0991819	1.1050663	1.1111873	1.117572	1.1242448
1.0007968	1.0015364	1.0023286	1.003152	1.0039854	1.0048004	1.0055705	1.0062664	1.0068634	1.0073428	1.0076933	1.0079126	1.0080116	1.008011	1.0079406	1.0078423	1.0077615	1.0077518	1.0078633	1.008149	1.0086492	1.0094028	1.0104406	1.0117844	1.01344	1.0154133	1.0176948	1.0202733	1.023128	1.026239	1.0295812	1.0331323	1.0368664	1.0407617	1.0447998	1.0489647	1.0532446	1.0576329	1.0621231	1.0667212	1.0714312	1.0762591	1.0812232	1.0863363	1.0916188	1.0970938	1.1027813	1.1087086	1.1149002	1.1213809
1.0017424	1.0025141	1.0033079	1.0041027	1.004871	1.0055852	1.0062191	1.0067459	1.0071468	1.0074127	1.0075358	1.0075294	1.0074121	1.0072185	1.0069846	1.0067619	1.0066019	1.0065559	1.0066758	1.0070089	1.0075941	1.00846	1.0096285	1.0111094	1.0129056	1.015007	1.0174032	1.0200745	1.0229961	1.0261474	1.0294986	1.0330285	1.0367115	1.0405288	1.0444639	1.0484997	1.0526351	1.0568602	1.061175	1.0655892	1.0701066	1.0747406	1.0795065	1.0844222	1.089508	1.0947878	1.1002818	1.1060172	1.1120217	1.1183159
1.002716	1.0034928	1.0042609	1.0049942	1.005665	1.0062474	1.0067141	1.0070486	1.0072367	1.0072745	1.0071726	1.0069497	1.0066371	1.0062786	1.0059186	1.0056126	1.0054148	1.0053774	1.005546	1.0059621	1.0066562	1.0076513	1.008956	1.0105742	1.0124983	1.0147142	1.0172014	1.0199392	1.0229001	1.026056	1.0293851	1.0328621	1.0364654	1.0401766	1.0439832	1.0478739	1.0518471	1.0558963	1.06003	1.0642529	1.0685763	1.073014	1.0775852	1.0823069	1.0872029	1.0922935	1.097602	1.1031548	1.1089724	1.1150808
1.0036912	1.0044473	1.0051575	1.0057975	1.0063396	1.0067592	1.0070366	1.007158	1.0071206	1.006934	1.0066143	1.0061955	1.0057155	1.0052264	1.0047815	1.0044348	1.0042421	1.00425	1.0044991	1.005024	1.0058471	1.0069768	1.0084186	1.0101641	1.0121999	1.0145059	1.0170594	1.0198332	1.0227988	1.0259322	1.0292088	1.0326061	1.0361024	1.0396863	1.0433471	1.0470768	1.0508755	1.0547445	1.0586894	1.0627209	1.0668532	1.0711007	1.0754844	1.0800202	1.0847324	1.0896435	1.0947748	1.1001493	1.1057919	1.1117227
1.0046461	1.0053476	1.0059688	1.0064834	1.0068674	1.0070987	1.007166	1.0070646	1.0068012	1.0063958	1.0058783	1.0052893	1.0046784	1.004101	1.0036132	1.0032678	1.003116	1.003202	1.00356	1.00421	1.0051666	1.0064322	1.0080001	1.0098587	1.0119842	1.0143539	1.0169443	1.0197213	1.0226644	1.0257462	1.0289413	1.032233	1.0356059	1.0390451	1.0425458	1.0461053	1.0497246	1.0534087	1.0571692	1.0610133	1.0649587	1.0690254	1.0732279	1.0775893	1.0821301	1.0868721	1.0918381	1.0970447	1.1025184	1.1082803
1.0055485	1.0061649	1.0066651	1.0070245	1.0072241	1.007249	1.0070951	1.0067686	1.0062864	1.0056818	1.0049913	1.004266	1.0035635	1.0029384	1.0024482	1.0021416	1.0020676	1.0022593	1.0027387	1.003521	1.0046117	1.0060039	1.0076836	1.0096312	1.0118206	1.0142279	1.0168236	1.0195782	1.0224696	1.0254729	1.0285654	1.0317322	1.0349624	1.0382451	1.041579	1.0449648	1.0484047	1.0519062	1.0554842	1.059149	1.0629203	1.0668131	1.0708504	1.0750473	1.0794282	1.0840142	1.0888215	1.0938742	1.099189	1.1047862
1.0063726	1.0068715	1.007221	1.0074006	1.0073956	1.0072005	1.0068212	1.0062758	1.0055925	1.0048112	1.0039808	1.0031611	1.0024062	1.0017745	1.0013202	1.0010878	1.0011147	1.0014255	1.0020375	1.0029554	1.0041717	1.005674	1.0074428	1.0094544	1.0116823	1.0140969	1.0166702	1.0193778	1.0221909	1.0250938	1.0280646	1.0310935	1.0341699	1.0372902	1.0404526	1.0436627	1.0469271	1.0502548	1.0536582	1.0571544	1.0607605	1.0644965	1.0683793	1.0724269	1.0766606	1.0811013	1.0857657	1.0906719	1.0958358	1.1012771
1.0070871	1.0074403	1.0076127	1.0075914	1.00737	1.0069506	1.0063511	1.0056015	1.00474	1.0038153	1.002887	1.0020094	1.0012436	1.0006444	1.0002589	1.0001258	1.0002707	1.0007141	1.0014578	1.0024983	1.0038263	1.0054185	1.0072548	1.0093045	1.0115412	1.0139358	1.0164618	1.0190946	1.0218121	1.0245955	1.0274329	1.0303124	1.03323	1.036184	1.0391768	1.0422169	1.0453105	1.0484713	1.0517147	1.0550529	1.0585101	1.0620998	1.0658429	1.069756	1.0738579	1.0781665	1.0826991	1.0874674	1.0924923	1.0977848
1.0076689	1.0078495	1.0078243	1.0075868	1.0071414	1.0065022	1.0056988	1.0047684	1.0037597	1.0027314	1.0017405	1.0008485	1.0001094	0.99957573	0.99928516	0.9992673	0.9995415	1.0001138	1.0009831	1.0021352	1.0035536	1.0052147	1.0070902	1.0091523	1.011373	1.0137231	1.0161787	1.0187184	1.0213207	1.023974	1.0266677	1.0293912	1.0321496	1.034939	1.037767	1.0406427	1.0435772	1.0465844	1.0496771	1.0528765	1.0561972	1.0596565	1.0632757	1.0670681	1.071051	1.0752404	1.0796512	1.0842946	1.0891863	1.0943354
1.0080941	1.0080788	1.0078406	1.0073818	1.006717	1.0058714	1.0048829	1.0038025	1.002684	1.001589	1.0005773	0.9997079	0.99903095	0.998588	0.99841136	0.9985199	0.9989233	0.9996215	1.0006009	1.0018464	1.0033345	1.0050373	1.0069276	1.0089761	1.0111552	1.0134383	1.0158037	1.0182353	1.0207112	1.0232246	1.0257679	1.0283393	1.0309373	1.0335674	1.0362393	1.038961	1.0417485	1.0446132	1.047574	1.0506456	1.0538462	1.0571951	1.0607021	1.0643884	1.068265	1.072349	1.0766486	1.0811749	1.0859386	1.090949
1.008341	1.0081161	1.0076576	1.0069797	1.0061064	1.0050743	1.0039324	1.0027353	1.001546	1.0004251	0.9994307	0.99861604	0.9980276	0.9976943	0.99764216	0.9978794	0.9984085	0.99921817	1.0002921	1.0016098	1.0031419	1.0048628	1.0067444	1.0087551	1.0108719	1.0130717	1.015333	1.0176407	1.0199833	1.0223529	1.0247471	1.0271618	1.0296087	1.0320882	1.0346117	1.0371937	1.0398469	1.0425851	1.045429	1.0483893	1.0514877	1.0547348	1.0581496	1.061742	1.0655273	1.0695132	1.0737094	1.0781252	1.08277	1.0876487
1.0083964	1.0079569	1.0072773	1.0063905	1.0053278	1.0041386	1.0028756	1.0016032	1.0003815	0.9992704	0.9983274	0.9975975	0.99711436	0.9969045	0.99698	0.99734175	0.99798226	0.9988893	1.0000364	1.0014019	1.0029563	1.004672	1.0065192	1.0084733	1.01051	1.0126084	1.0147548	1.0169332	1.0191368	1.0213614	1.0236084	1.025877	1.028176	1.0305163	1.0329055	1.0353605	1.037896	1.0405257	1.0432656	1.0461338	1.0491428	1.0523063	1.0556405	1.0591513	1.062851	1.066752	1.0708537	1.0751692	1.0796974	1.084446
1.0082572	1.007596	1.0067102	1.0056311	1.004406	1.0030922	1.0017473	1.0004361	0.9992193	0.99815446	0.997291	0.99666417	0.9963009	0.99621636	0.9964165	0.99689156	0.9976324	0.99861354	0.9998144	1.001205	1.0027581	1.0044445	1.0062394	1.0081198	1.0100598	1.0120476	1.0140707	1.016116	1.0181803	1.0202626	1.0223669	1.0244966	1.0266618	1.0288723	1.0311433	1.0334877	1.0359195	1.0384562	1.0411104	1.043899	1.0468343	1.0499289	1.0531915	1.0566354	1.0602628	1.0640849	1.0680999	1.0723163	1.0767322	1.0813551
1.0079194	1.0070488	1.0059685	1.0047237	1.0033696	1.0019665	1.000579	0.999267	0.99808997	0.99709934	0.9963341	0.9958245	0.99558675	0.99562633	0.99594176	0.996518	0.99733675	0.99837434	0.9996038	1.0009973	1.0025275	1.0041673	1.0058926	1.0076817	1.0095186	1.0113871	1.0132825	1.0151929	1.0171211	1.0190672	1.0210372	1.0230381	1.0250812	1.0271772	1.0293444	1.0315942	1.0339385	1.0363965	1.0389835	1.0417069	1.0445837	1.0476211	1.0508289	1.0542114	1.0577756	1.0615239	1.0654565	1.0695772	1.0738857	1.078382
1.0073909	1.0063263	1.005077	1.0036985	1.0022495	1.0007964	0.9994012	0.9981225	0.99701536	0.9961217	0.99547017	0.99508333	0.99496996	0.9951258	0.99554217	0.9962012	0.9970791	0.9981509	0.9993885	1.0007637	1.0022521	1.0038271	1.0054686	1.007159	1.008882	1.0106294	1.0123949	1.0141749	1.0159708	1.0177901	1.0196357	1.0215216	1.0234553	1.0254532	1.0275303	1.0296992	1.031976	1.034372	1.0369022	1.0395789	1.0424069	1.0454	1.0485609	1.0518935	1.0553974	1.0590781	1.0629342	1.0669626	1.0711609	1.0755314
1.006686	1.0054487	1.0040604	1.0025827	1.0010774	0.9996111	0.9982432	0.9970284	0.99601185	0.99522805	0.9946996	0.9944364	0.9944401	0.9947012	0.9952012	0.9959232	0.9968394	0.99792576	0.9991508	1.0004916	1.00192	1.0034173	1.0049658	1.0065478	1.0081533	1.0097791	1.0114173	1.0130717	1.0147445	1.0164441	1.0181797	1.0199603	1.0218014	1.0237164	1.0257219	1.0278268	1.0300474	1.0323982	1.0348886	1.0375257	1.0403221	1.0432802	1.0464004	1.0496883	1.0531402	1.0567576	1.0605356	1.0644748	1.0685631	1.0728064
1.0058237	1.0044421	1.0029496	1.0014083	0.99988246	0.9984381	0.997128	0.99599946	0.99509287	0.9944285	0.9940227	0.9938764	0.99398583	0.994336	0.99490476	0.99567056	0.9966054	0.99768263	0.9988798	1.0001662	1.001523	1.0029321	1.0043782	1.0058492	1.0073383	1.0088426	1.010359	1.0118941	1.0134543	1.0150472	1.0166836	1.0183755	1.0201404	1.0219895	1.0239347	1.0259931	1.0281754	1.0304916	1.0329547	1.0355684	1.0383384	1.041267	1.0443578	1.0476041	1.05101	1.0545645	1.058266	1.0621092	1.0660902	1.0702018
1.0048256	1.0033351	1.0017734	1.0002053	0.99869573	0.99730295	0.9960746	0.9950524	0.99426144	0.9937203	0.99343246	0.99339527	0.9935979	0.9940174	0.99463564	0.99542356	0.99635917	0.9974113	0.9985598	0.9997805	1.0010582	1.0023696	1.0037103	1.0050702	1.0064435	1.007829	1.0092323	1.0106591	1.0121166	1.0136149	1.0151666	1.016788	1.0184894	1.0202864	1.0221896	1.0242162	1.0263731	1.0286698	1.0311159	1.033713	1.0364666	1.039377	1.042439	1.0456513	1.0490075	1.0525018	1.0561274	1.0598754	1.0637423	1.067721
1.0037248	1.0021595	1.000563	0.9990033	0.99754065	0.9962256	0.9950963	0.99418825	0.9935209	0.99309766	0.9929205	0.99297875	0.99325603	0.9937295	0.9943755	0.9951702	0.9960859	0.9970991	0.9981883	0.99933285	1.0005181	1.0017319	1.002963	1.0042121	1.0054731	1.0067507	1.0080498	1.0093781	1.0107437	1.0121639	1.0136483	1.0152115	1.0168653	1.0186234	1.0205052	1.0225089	1.0246528	1.0269425	1.029382	1.031974	1.0347176	1.0376107	1.0406504	1.0438287	1.0471356	1.0505675	1.0541146	1.0577637	1.0615121	1.0653552
1.002546	1.0009408	0.9993481	0.99782854	0.9964369	0.9952173	0.9942009	0.99341345	0.9928646	0.99255437	0.9924753	0.99261296	0.992948	0.99345696	0.9941144	0.9948972	0.99577725	0.99673605	0.9977571	0.9988177	0.999908	1.0010195	1.0021455	1.0032854	1.0044422	1.0056186	1.0068228	1.0080657	1.0093579	1.010711	1.0121418	1.0136609	1.0152825	1.0170227	1.0188867	1.0208868	1.0230312	1.0253222	1.0277623	1.0303558	1.0330926	1.0359737	1.0389895	1.0421352	1.0453948	1.0487584	1.0522225	1.0557711	1.0593973	1.0630999
1.0013188	0.9997115	0.9981515	0.99669987	0.9953992	0.99428886	0.99339074	0.9927247	0.9922892	0.99208033	0.99208444	0.9922856	0.9926597	0.9931857	0.99383724	0.9945917	0.9954271	0.99632126	0.99726224	0.9982342	0.99922675	1.0002366	1.001262	1.0023015	1.003361	1.0044459	1.0055697	1.0067382	1.0079687	1.0092727	1.0106642	1.0121555	1.013762	1.0154916	1.0173558	1.0193622	1.0215125	1.0238142	1.0262641	1.0288603	1.0315981	1.034468	1.0374633	1.0405706	1.0437766	1.0470725	1.0504481	1.0538894	1.0573897	1.0609443
1.000077	0.998494	0.9969959	0.99563026	0.9944369	0.9934448	0.9926679	0.9921152	0.9917822	0.9916614	0.9917337	0.99197984	0.99237794	0.9929048	0.99353445	0.99424905	0.99502534	0.9958493	0.9967055	0.9975859	0.9984839	0.9993953	1.0003232	1.0012685	1.0022403	1.0032479	1.0043001	1.0054122	1.0065936	1.0078616	1.0092282	1.0107074	1.0123093	1.0140426	1.0159211	1.0179385	1.0201095	1.0224268	1.0248913	1.0274932	1.0302318	1.033092	1.0360602	1.0391302	1.0422794	1.0455029	1.0487832	1.0521114	1.05548	1.0588775
0.99883986	0.99731326	0.99589807	0.9946363	0.9935579	0.9926841	0.9920238	0.9915772	0.9913367	0.99128544	0.99141014	0.9916858	0.99209124	0.9926025	0.9931985	0.99386084	0.99457246	0.99531776	0.9960883	0.9968772	0.9976801	0.99850047	0.9993356	1.0001997	1.0010943	1.0020334	1.003032	1.0040971	1.005247	1.0064951	1.0078527	1.0093305	1.0109407	1.0126907	1.0145875	1.0166327	1.018824	1.0211642	1.0236446	1.0262585	1.0289935	1.0318395	1.0347848	1.0378062	1.0408962	1.0440414	1.0472237	1.0504297	1.0536532	1.0568954
0.99763376	0.996185	0.9948691	0.9937202	0.9927598	0.99200356	0.991452	0.99109817	0.9909355	0.9909436	0.99110246	0.99139184	0.99178684	0.99227273	0.99282354	0.99342495	0.9940648	0.9947298	0.99541384	0.9961118	0.9968275	0.9975609	0.99831426	0.9991045	0.9999357	1.000822	1.0017755	1.0028129	1.0039431	1.0051851	1.0065424	1.0080338	1.009665	1.0114399	1.0133665	1.0154408	1.0176636	1.0200258	1.0225261	1.0251482	1.027882	1.0307093	1.0336214	1.0365977	1.0396206	1.0426735	1.0457513	1.0488285	1.0519089	1.0549833
0.9964748	0.9951226	0.9939164	0.9928859	0.9920427	0.99139756	0.9909433	0.9906726	0.9905714	0.9906189	0.99079835	0.9910861	0.9914612	0.9919064	0.9924042	0.9929405	0.99350315	0.9940867	0.9946864	0.995299	0.9959312	0.9965859	0.9972697	0.9979972	0.9987772	0.99962157	1.0005475	1.0015677	1.0026946	1.0039394	1.0053157	1.0068293	1.0084912	1.0103023	1.0122634	1.0143737	1.0166252	1.019018	1.0215327	1.0241635	1.0268911	1.0296972	1.0325704	1.0354904	1.0384374	1.0413984	1.044358	1.0473051	1.0502311	1.0531316
0.9953777	0.99413294	0.99304265	0.9921298	0.99140006	0.9908553	0.9904869	0.99028426	0.9902288	0.9903033	0.9904865	0.9907595	0.991105	0.991501	0.99193895	0.99240386	0.99289095	0.9933945	0.99391085	0.99444664	0.9950025	0.9955891	0.99621314	0.99688935	0.9976319	0.9984482	0.9993605	1.0003777	1.0015109	1.0027748	1.0041767	1.005725	1.0074227	1.0092754	1.0112782	1.0134261	1.0157129	1.0181296	1.0206633	1.0232953	1.0260094	1.0287913	1.0316192	1.0344762	1.0373396	1.0401965	1.043034	1.0458412	1.0486076	1.0513335
0.99435145	0.99322104	0.992249	0.99144846	0.99082446	0.99036765	0.99007255	0.9899209	0.98989946	0.98998547	0.99016184	0.9904098	0.990711	0.99105453	0.99142766	0.9918217	0.99223226	0.99265647	0.9930982	0.9935603	0.9940514	0.994578	0.9951558	0.9957944	0.9965083	0.99731356	0.99822366	0.99925065	1.0004042	1.0016975	1.0031368	1.0047247	1.00647	1.0083683	1.0104138	1.012602	1.0149229	1.0173613	1.0199068	1.0225397	1.0252378	1.0279826	1.0307592	1.0335445	1.0363176	1.0390642	1.0417689	1.0444257	1.0470246	1.0495664
0.9934014	0.9923876	0.9915305	0.99083704	0.9903047	0.9899262	0.9896886	0.98957723	0.98957264	0.989657	0.98981434	0.99002594	0.9902814	0.9905653	0.99087197	0.9911935	0.9915287	0.9918824	0.9922538	0.9926512	0.99308735	0.9935669	0.9941083	0.9947217	0.99542546	0.99622977	0.9971479	0.99819815	0.9993826	1.0007138	1.0021956	1.0038383	1.005633	1.0075787	1.009671	1.011899	1.0142515	1.0167121	1.0192634	1.0218859	1.0245618	1.0272659	1.0299784	1.0326805	1.0353532	1.0379815	1.0405475	1.0430479	1.0454766	1.0478327
0.9925291	0.9916304	0.99088204	0.99028563	0.9898342	0.9895198	0.9893256	0.98923844	0.9892381	0.98931277	0.9894405	0.98961097	0.98981225	0.9900348	0.9902749	0.9905258	0.99079317	0.9910779	0.9913889	0.991731	0.99211943	0.9925673	0.9930825	0.99368536	0.9943894	0.99520475	0.99614686	0.9972275	0.9984537	0.99983305	1.001368	1.0030628	1.0049105	1.00691	1.009047	1.0113155	1.0136935	1.0161699	1.018721	1.0213294	1.0239718	1.0266236	1.0292664	1.0318774	1.0344418	1.0369396	1.0393587	1.0416945	1.0439461	1.0461148
0.9917307	0.990943	0.99029535	0.98978424	0.9894008	0.98913676	0.98897356	0.9888992	0.98889494	0.98894465	0.989036	0.9891606	0.98930436	0.9894641	0.9896383	0.9898232	0.9900258	0.99025095	0.9905096	0.99080896	0.99116266	0.9915864	0.9920912	0.9926949	0.9934094	0.9942487	0.9952267	0.996347	0.99762356	0.999058	1.0006504	1.0024027	1.0043061	1.0063562	1.0085394	1.0108398	1.0132412	1.0157263	1.01827	1.0208575	1.0234574	1.0260493	1.028609	1.0311209	1.0335652	1.0359267	1.0381918	1.0403603	1.0424298	1.0444037
0.99100614	0.99031967	0.98976207	0.9893238	0.9889979	0.98877054	0.9886249	0.9885512	0.9885309	0.9885507	0.98860234	0.9886716	0.98876035	0.988857	0.98896843	0.98909384	0.98923886	0.9894135	0.989628	0.9898937	0.9902254	0.9906368	0.9911429	0.99175864	0.9924971	0.9933726	0.99439114	0.995564	0.99689806	0.9983909	1.0000448	1.0018575	1.0038184	1.0059165	1.0081407	1.0104687	1.0128905	1.015376	1.0179054	1.0204564	1.0230058	1.0255225	1.0279934	1.030398	1.0327139	1.0349252	1.037036	1.0390273	1.0409122	1.0426944
0.990346	0.98975414	0.9892721	0.9888956	0.9886125	0.98840964	0.98827195	0.9881887	0.9881428	0.98812747	0.9881333	0.98815143	0.98818034	0.9882199	0.9882738	0.9883419	0.9884384	0.98857063	0.98875415	0.9889971	0.98931646	0.98972875	0.99024874	0.9908901	0.991663	0.9925799	0.9936521	0.9948837	0.99627614	0.9978361	0.9995536	1.0014236	1.0034407	1.0055859	1.0078454	1.010197	1.0126249	1.0151057	1.0176092	1.0201168	1.0226004	1.0250407	1.0274106	1.029694	1.0318708	1.0339334	1.0358759	1.0376927	1.0393908	1.040977
0.98974246	0.98923284	0.9888186	0.98849034	0.9882379	0.9880497	0.9879091	0.98780704	0.98773247	0.98767704	0.98763365	0.98759884	0.98757195	0.98755586	0.98755586	0.9875796	0.98763484	0.9877354	0.9878931	0.9881263	0.9884488	0.98887306	0.9894158	0.990091	0.99091	0.99188155	0.9930105	0.9943065	0.99576616	0.9973884	0.99917156	1.0011017	1.0031676	1.0053542	1.0076463	1.0100132	1.012443	1.0149047	1.0173752	1.0198262	1.0222387	1.0245839	1.0268444	1.028998	1.0310304	1.0329347	1.0347058	1.0363427	1.037856	1.0392526
0.9891897	0.9887518	0.988391	0.98810095	0.9878666	0.98768216	0.9875304	0.9874055	0.98729503	0.9871958	0.98710346	0.9870172	0.98693866	0.9868728	0.9868269	0.9868102	0.98683465	0.98691285	0.9870621	0.98729414	0.98762935	0.98807716	0.9886532	0.9893732	0.9902417	0.9912752	0.99246824	0.9938325	0.99536306	0.99705225	0.9988973	1.0008843	1.0029975	1.0052202	1.00753	1.0099087	1.0123268	1.0147631	1.0171847	1.0195713	1.0219	1.0241419	1.0262808	1.0282981	1.0301806	1.031922	1.0335165	1.0349743	1.0363015	1.0375155
0.9886779	0.9882984	0.98798233	0.9877168	0.98749495	0.9873025	0.9871341	0.98697746	0.9868296	0.9866872	0.9865465	0.98641145	0.986286	0.9861758	0.9860913	0.9860436	0.986047	0.986117	0.98626477	0.98650813	0.9868665	0.9873474	0.9879687	0.9887392	0.98966974	0.99076736	0.9920319	0.9934655	0.9950653	0.99682033	0.998727	1.0007654	1.0029196	1.0051713	1.0074928	1.0098696	1.0122668	1.0146631	1.01703	1.0193399	1.0215741	1.0237011	1.0257102	1.0275842	1.0293097	1.0308796	1.0323026	1.0335811	1.0347272	1.0357664
0.9882003	0.9878701	0.9875843	0.9873334	0.9871126	0.98690784	0.9867158	0.9865275	0.9863404	0.98615295	0.9859684	0.9857882	0.9856203	0.9854726	0.98535925	0.9852909	0.9852818	0.985351	0.9855098	0.9857775	0.98616564	0.9866914	0.98736626	0.9881974	0.989194	0.99036163	0.9916984	0.9932032	0.994871	0.9966942	0.998653	1.0007362	1.0029258	1.0051966	1.0075257	1.0098861	1.0122528	1.0145973	1.0168968	1.0191183	1.021244	1.0232527	1.0251226	1.0268455	1.0284096	1.0298084	1.0310585	1.032158	1.0331336	1.0340033
0.9877465	0.9874537	0.9871895	0.98694766	0.98671854	0.98649716	0.9862764	0.98605317	0.9858272	0.98559785	0.9853707	0.98515004	0.9849481	0.98477197	0.984638	0.9845576	0.9845497	0.9846267	0.9848078	0.9851065	0.9855382	0.9861143	0.98684806	0.98774844	0.98881555	0.99005467	0.9914646	0.9930429	0.9947763	0.9966602	0.9986674	1.0007912	1.0030044	1.0052862	1.0076078	1.0099454	1.0122702	1.0145538	1.0167705	1.018895	1.020905	1.0227792	1.0245063	1.0260698	1.0274706	1.0287042	1.0297773	1.0307096	1.031518	1.0322336
0.9873119	0.987045	0.9867952	0.9865515	0.9863103	0.9860661	0.9858157	0.98555803	0.9852935	0.9850256	0.9847592	0.98450476	0.98427725	0.98408026	0.9839335	0.9838524	0.9838539	0.9839525	0.984164	0.984505	0.98498744	0.98562455	0.9864252	0.98739225	0.98853475	0.98985136	0.99133617	0.99298203	0.99478054	0.99671274	0.9987676	1.000922	1.0031492	1.0054286	1.0077336	1.0100342	1.0123023	1.0145137	1.0166388	1.0186573	1.0205407	1.0222765	1.0238527	1.0252554	1.0264884	1.0275557	1.0284638	1.0292312	1.0298876	1.030462
0.9868865	0.98663884	0.98639286	0.9861425	0.9858861	0.98561615	0.9853357	0.9850442	0.98474216	0.9844387	0.9841427	0.98386234	0.98361254	0.98340535	0.983257	0.98318416	0.98320556	0.9833333	0.9835877	0.9839781	0.98451936	0.98521996	0.98609215	0.98713475	0.98835355	0.9897429	0.99129933	0.9930123	0.9948676	0.99685067	0.9989391	1.0011139	1.0033442	1.0056138	1.0078905	1.0101415	1.0123422	1.014469	1.016491	1.018389	1.0201399	1.0217309	1.0231493	1.0243958	1.0254647	1.0263675	1.0271134	1.0277355	1.0282482	1.0287031
0.9864665	0.9862307	0.98598397	0.9857223	0.985445	0.9851504	0.98483706	0.98451227	0.9841789	0.983846	0.98352545	0.98322505	0.9829628	0.98275465	0.9826152	0.9825621	0.98261064	0.98277825	0.9830781	0.9835286	0.98413265	0.9849069	0.9858521	0.986973	0.98826677	0.9897325	0.99135524	0.99312854	0.995035	0.99705726	0.9991704	1.0013577	1.0035838	1.0058302	1.0080605	1.0102533	1.0123758	1.014404	1.0163134	1.0180827	1.019692	1.021135	1.0223988	1.0234826	1.0243927	1.0251355	1.0257388	1.0262191	1.0266131	1.0269588
0.986048	0.9858169	0.9855627	0.9852869	0.9849864	0.98466337	0.98432285	0.98396945	0.9836089	0.9832511	0.98291147	0.98260343	0.98233795	0.9821365	0.9820142	0.9819887	0.9820739	0.9822918	0.9826489	0.98316115	0.98383665	0.9846858	0.985707	0.98690706	0.9882754	0.9898062	0.9914967	0.9933236	0.99527323	0.99732727	0.9994574	1.0016425	1.0038545	1.0060602	1.008237	1.0103558	1.0123876	1.0143116	1.0160974	1.0177289	1.0191958	1.020487	1.0215938	1.0225197	1.0232702	1.0238732	1.0243337	1.0246958	1.0249827	1.0252478
0.9856252	0.9853938	0.98513055	0.9848369	0.9845153	0.98416674	0.9837986	0.9834183	0.98303574	0.98266304	0.9823117	0.9819998	0.9817421	0.9815569	0.9814619	0.9814709	0.98160523	0.981877	0.98229605	0.9828785	0.983629	0.98455477	0.9856533	0.98692745	0.9883707	0.98996943	0.99171436	0.9935909	0.9955747	0.99765	0.99978155	1.001956	1.0041374	1.0062946	1.0084074	1.0104364	1.01237	1.0141742	1.0158318	1.0173261	1.0186415	1.0197767	1.0207288	1.0214989	1.0221118	1.022573	1.0229139	1.0231696	1.0233806	1.0235814
0.9851965	0.9849586	0.98468304	0.9843718	0.9840285	0.98365635	0.9832668	0.982867	0.98246676	0.9820836	0.9817322	0.98142445	0.981184	0.98102456	0.9809645	0.9810198	0.9812064	0.9815371	0.9820274	0.982681	0.9835102	0.9845142	0.9856906	0.98703927	0.9885488	0.99020857	0.99200416	0.99391866	0.9959265	0.9980096	1.0001372	1.0022844	1.0044214	1.0065197	1.0085512	1.0104908	1.0123091	1.0139889	1.0155053	1.0168569	1.0180236	1.0190064	1.0198075	1.0204369	1.0209122	1.0212526	1.0214921	1.0216658	1.0218127	1.0219804
0.98475903	0.98451364	0.9842253	0.98389494	0.9835308	0.9831404	0.9827317	0.9823157	0.9819079	0.98152226	0.98117614	0.9808835	0.9806668	0.9805408	0.9805241	0.98063284	0.9808807	0.98127997	0.98184186	0.9825724	0.98348	0.98455834	0.98581195	0.9872296	0.9888017	0.9905173	0.9923537	0.9942963	0.99631995	0.9983995	1.0005094	1.0026186	1.0046976	1.0067242	1.0086639	1.0104933	1.0121938	1.0137417	1.0151219	1.0163226	1.0173408	1.0181748	1.018835	1.0193287	1.0196838	1.0199199	1.0200746	1.020187	1.0203011	1.0204594
0.9843142	0.98405796	0.9837553	0.98340935	0.98302776	0.9826207	0.9821991	0.981776	0.98136497	0.98098546	0.9806528	0.9803855	0.9802012	0.9801187	0.98015356	0.98031884	0.9806317	0.98110354	0.98174244	0.9825524	0.98353547	0.98469067	0.9860131	0.987497	0.98912686	0.9908852	0.9927557	0.99471533	0.9967413	0.9988067	1.0008816	1.0029398	1.0049535	1.0068938	1.008735	1.0104519	1.0120211	1.0134301	1.0146658	1.0157181	1.0165927	1.017283	1.0178087	1.018185	1.0184339	1.0185847	1.0186783	1.0187501	1.0188527	1.01903
0.98385787	0.9835924	0.98327607	0.9829167	0.9825207	0.9821026	0.9816729	0.9812481	0.98084545	0.98047835	0.980169	0.9799329	0.9797893	0.9797539	0.9798472	0.98007685	0.98046255	0.98100746	0.98172367	0.9826134	0.98367214	0.9849011	0.98629034	0.98783064	0.9895097	0.9913064	0.9931959	0.99516505	0.99717927	0.9992195	1.0012492	1.0032448	1.0051774	1.0070176	1.0087472	1.0103401	1.0117785	1.0130464	1.0141404	1.0150486	1.0157773	1.0163372	1.0167433	1.0170146	1.0171757	1.0172665	1.0173184	1.0173776	1.0174954	1.0177118
0.98339224	0.98311996	0.98279214	0.9824193	0.98201543	0.98159117	0.9811632	0.9807437	0.98035264	0.9800105	0.9797293	0.97953194	0.9794371	0.979458	0.9796121	0.979915	0.9803741	0.9809964	0.9817888	0.98275477	0.9838889	0.9851859	0.9866353	0.98822784	0.989944	0.99176466	0.9936703	0.9956298	0.9976211	0.9996201	1.0015924	1.0035136	1.0053552	1.0070906	1.008701	1.0101614	1.0114632	1.0125887	1.0135387	1.0143073	1.0149044	1.0153453	1.0156456	1.0158278	1.0159237	1.0159693	1.0160093	1.0160811	1.0162333	1.0165203
0.9829196	0.9826387	0.98230404	0.98192376	0.98151726	0.9810916	0.980669	0.9802634	0.97989565	0.9795808	0.97933817	0.9791889	0.97914916	0.979231	0.9794542	0.97983116	0.98036236	0.98106694	0.9819348	0.98297644	0.98417735	0.9855367	0.9870403	0.98867404	0.9904179	0.99225473	0.9941582	0.99610186	0.99805886	1.0000025	1.0019042	1.0037396	1.0054784	1.0070989	1.0085801	1.0099096	1.0110689	1.0120567	1.0128658	1.0135025	1.0139822	1.0143107	1.014523	1.014638	1.014691	1.0147203	1.014765	1.0148741	1.0150882	1.0154626
0.9824436	0.9821555	0.9818143	0.98143506	0.9810286	0.98061097	0.98020303	0.9798174	0.9794759	0.9791974	0.9790037	0.9789055	0.9789261	0.9790774	0.97937274	0.9798222	0.9804347	0.9812117	0.982158	0.9832649	0.984533	0.9859464	0.9874955	0.98916245	0.9909267	0.9927656	0.99465275	0.9965643	0.99847573	1.0003539	1.0021735	1.0039104	1.0055364	1.0070361	1.008387	1.0095783	1.0105989	1.0114467	1.0121275	1.0126454	1.0130113	1.0132555	1.0133926	1.013461	1.0134916	1.0135254	1.0136031	1.013772	1.0140713	1.0145541
0.9819631	0.9816736	0.9813339	0.980954	0.98055595	0.9801538	0.9797632	0.97940725	0.9791028	0.9788684	0.9787235	0.97868806	0.97877324	0.97899336	0.9793645	0.9798911	0.98057914	0.98143244	0.9824498	0.9836248	0.9849477	0.98640907	0.9879944	0.9896823	0.99145156	0.99328107	0.9951436	0.99701434	0.99886006	1.0006627	1.0023884	1.0040159	1.0055252	1.0068947	1.0081121	1.0091659	1.010051	1.0107673	1.0113258	1.011732	1.01201	1.012177	1.0122701	1.0123088	1.0123444	1.0124056	1.0125412	1.0127865	1.0131967	1.0138013
0.9814829	0.9811944	0.98085785	0.9804902	0.98010623	0.9797237	0.97936136	0.9790408	0.97877806	0.9785968	0.9785099	0.9785355	0.9786919	0.97898555	0.97943264	0.9800349	0.98079914	0.98172367	0.98280674	0.9840412	0.98541504	0.98691505	0.98852354	0.9902223	0.9919879	0.9937954	0.9956168	0.9974288	0.9992028	1.0009165	1.0025403	1.0040557	1.0054337	1.006672	1.0077549	1.0086738	1.0094256	1.0100225	1.0104696	1.010785	1.0109836	1.0110997	1.0111609	1.0112036	1.0112591	1.0113728	1.0115848	1.0119344	1.0124658	1.0132132
0.9810067	0.98072463	0.9804012	0.98004544	0.97968256	0.97932696	0.979	0.9787204	0.97850764	0.97838295	0.9783585	0.97845376	0.97868	0.9790513	0.9795746	0.9802523	0.9810906	0.9820801	0.9832236	0.98451036	0.9859234	0.9874511	0.98907477	0.9907734	0.9925189	0.99429095	0.99606043	0.9978066	0.99949664	1.0011069	1.0026195	1.0040089	1.0052638	1.0063661	1.0073141	1.0080993	1.0087332	1.0092202	1.0095707	1.0098052	1.0099502	1.0100343	1.0100906	1.0101539	1.0102551	1.0104425	1.0107473	1.0112162	1.0118847	1.0127877
0.9805383	0.9802685	0.9799583	0.9796273	0.97928923	0.97896856	0.9786819	0.9784524	0.978295	0.97823215	0.97827643	0.9784426	0.97874254	0.97919005	0.9797852	0.9805367	0.9814418	0.982497	0.9836933	0.9850215	0.9864693	0.98801285	0.98963636	0.99132013	0.9930369	0.99476296	0.99646926	0.99812853	0.99972427	1.0012273	1.0026225	1.0038819	1.0050033	1.0059777	1.006791	1.0074586	1.007978	1.0083654	1.0086339	1.0088146	1.0089232	1.0089972	1.0090684	1.0091697	1.0093448	1.0096213	1.0100435	1.0106429	1.0114607	1.0125219
0.9800806	0.9798283	0.97954035	0.9792345	0.9789341	0.9786522	0.9784145	0.97823834	0.97814274	0.97814447	0.97825944	0.9785005	0.97887594	0.97939605	0.98006684	0.9808888	0.98185503	0.9829642	0.98420584	0.9855678	0.987031	0.9885845	0.9901993	0.99185336	0.9935277	0.99519134	0.9968183	0.9983935	0.99987984	1.001269	1.0025364	1.0036705	1.004661	1.0055013	1.0061978	1.0067476	1.0071697	1.0074718	1.0076786	1.0078177	1.007915	1.0080004	1.0081117	1.008276	1.0085343	1.0089225	1.0094733	1.0102187	1.0111883	1.0124133
0.9796409	0.97941005	0.97915155	0.9788791	0.97861636	0.97838444	0.9781992	0.9780832	0.97805303	0.97812355	0.9783112	0.9786252	0.979078	0.9796719	0.9804099	0.9812937	0.9823198	0.9834758	0.984753	0.9861404	0.98761314	0.98915815	0.99075085	0.99236786	0.9939827	0.995573	0.9971156	0.9985863	0.9999636	1.0012279	1.0023674	1.0033722	1.0042319	1.0049509	1.005529	1.0059769	1.0063127	1.0065544	1.0067163	1.0068384	1.0069438	1.0070606	1.007226	1.007476	1.0078385	1.0083503	1.0090414	1.0099372	1.0110695	1.0124509
0.9792204	0.9790182	0.9787927	0.97856206	0.97834635	0.9781654	0.9780401	0.9779886	0.97802657	0.97817105	0.9784301	0.9788195	0.97934425	0.9800095	0.98081255	0.9817544	0.9828264	0.98402244	0.98532695	0.9867227	0.98819673	0.98972154	0.9912792	0.9928418	0.9943892	0.9958987	0.99734306	0.99870265	0.9999621	1.0010993	1.0021101	1.0029844	1.0037223	1.0043262	1.0048009	1.0051628	1.0054296	1.0056194	1.0057644	1.005886	1.0060176	1.0061885	1.0064325	1.0067822	1.0072627	1.0079073	1.0087464	1.0098009	1.0110905	1.0126317
0.9788247	0.9786593	0.9784719	0.9782889	0.97812486	0.97800255	0.9779409	0.97795594	0.9780641	0.97828114	0.97861284	0.9790772	0.9796735	0.9804049	0.98126775	0.98226017	0.9833728	0.9845978	0.98591757	0.9873123	0.9887722	0.99026537	0.99177176	0.99327236	0.994741	0.9961532	0.9974915	0.99873596	0.9998716	1.0008829	1.001764	1.0025144	1.0031341	1.0036345	1.0040158	1.0043117	1.0045251	1.0046918	1.0048318	1.0049742	1.0051527	1.0053993	1.0057347	1.0061954	1.0068077	1.0075992	1.0085907	1.0097983	1.0112414	1.0129342
0.9784568	0.9783325	0.9781944	0.97806	0.9779565	0.97789454	0.9779013	0.97798455	0.9781659	0.97845834	0.97886455	0.97939897	0.9800623	0.9808494	0.98176754	0.9828035	0.9839461	0.9851891	0.98651123	0.98789793	0.9893274	0.9907743	0.99222445	0.9936494	0.99502474	0.9963364	0.99756104	0.9986819	0.99969125	1.0005742	1.0013337	1.0019661	1.0024818	1.0028876	1.003196	1.0034314	1.0036161	1.0037754	1.0039331	1.0041195	1.0043644	1.0046965	1.0051439	1.0057302	1.0064818	1.0074191	1.0085613	1.0099218	1.011514	1.0133473
0.97812474	0.9780455	0.9779591	0.9778836	0.97783947	0.9778453	0.9779209	0.9780784	0.9783326	0.97869575	0.9791758	0.9797752	0.9804991	0.98134303	0.98230404	0.98337114	0.9845368	0.9857892	0.9871018	0.98846316	0.989851	0.99124396	0.99262154	0.99395686	0.9952375	0.99643546	0.99753904	0.9985362	0.9994174	1.0001804	1.0008208	1.0013467	1.001767	1.0020915	1.0023464	1.002545	1.0027175	1.0028903	1.0030818	1.00333	1.00366	1.0040944	1.0046619	1.0053798	1.0062786	1.0073636	1.0086546	1.0101599	1.01189	1.0138508
0.9778285	0.9778017	0.9777717	0.97775865	0.9777818	0.97785527	0.9780029	0.9782344	0.9785624	0.97899675	0.97954315	0.98020625	0.9809831	0.98187435	0.9828704	0.9839625	0.9851392	0.98638296	0.9876772	0.9890005	0.9903391	0.9916632	0.9929574	0.99419636	0.9953644	0.99644476	0.9974305	0.998303	0.99906063	0.9997026	1.000234	1.0006634	1.0009997	1.0012659	1.0014775	1.0016627	1.0018415	1.0020409	1.0022928	1.0026182	1.003043	1.0035964	1.0042925	1.0051509	1.0061895	1.0074235	1.008857	1.0105028	1.0123588	1.0144302
0.9775753	0.9776053	0.97763723	0.9776904	0.977779	0.97792834	0.9781474	0.97845024	0.97884965	0.979353	0.979964	0.98068255	0.9815084	0.98243576	0.9834582	0.9845636	0.98573625	0.9869675	0.9882273	0.9895048	0.9907736	0.9920174	0.9932185	0.9943533	0.99540865	0.99637073	0.99722666	0.997978	0.99861664	0.99914587	0.9995798	0.99992305	1.0001949	1.0004164	1.0006065	1.0007956	1.0010017	1.0012528	1.0015767	1.0019933	1.0025302	1.0032017	1.0040299	1.0050317	1.0062157	1.0075896	1.00916	1.0109289	1.0128984	1.0150625
0.9773654	0.97745836	0.97755414	0.97767514	0.9778388	0.9780596	0.97835004	0.9787265	0.97919375	0.97976065	0.98042756	0.9811969	0.9820638	0.9830197	0.9840613	0.98516583	0.9863275	0.9875245	0.98874235	0.9899573	0.9911535	0.99230725	0.99340373	0.99442583	0.9953646	0.9962016	0.9969379	0.99756664	0.99809283	0.9985197	0.9988654	0.99914086	0.9993646	0.9995607	0.99974996	0.99995536	1.0002074	1.000526	1.0009362	1.0014583	1.0021117	1.0029174	1.0038832	1.0050217	1.006341	1.0078493	1.0095432	1.0114257	1.0134902	1.0157387
0.97720474	0.9773598	0.9775265	0.9777207	0.9779537	0.9782489	0.97861105	0.97905636	0.9795903	0.980215	0.98093367	0.98174554	0.98264354	0.983618	0.9846611	0.98575896	0.986893	0.98805237	0.989212	0.9903545	0.9914632	0.9925202	0.9935062	0.9944136	0.9952251	0.9959431	0.9965569	0.997074	0.9974927	0.9978349	0.9981066	0.99832994	0.9985208	0.99870914	0.9989145	0.9991602	0.99947566	0.9998725	1.0003827	1.0010191	1.001798	1.0027348	1.003834	1.0051086	1.006562	1.0081922	1.0099974	1.0119776	1.0141243	1.0164285
0.97709143	0.97731936	0.97755414	0.97781956	0.97812736	0.97849333	0.9789286	0.9794407	0.98003286	0.98071074	0.9814758	0.98231816	0.98323816	0.9842217	0.9852579	0.98633534	0.98743176	0.9885369	0.98962563	0.9906874	0.99169797	0.99264985	0.99352247	0.9943075	0.9949974	0.9955952	0.99609303	0.9965018	0.99683356	0.9970956	0.9973125	0.99749815	0.997684	0.99787927	0.99811506	0.99841803	0.9988087	0.9993008	0.99991715	1.0006768	1.0015815	1.0026486	1.0038848	1.0052876	1.0068588	1.0086014	1.0105029	1.012567	1.0147747	1.0171257
0.97703266	0.9773292	0.97763866	0.9779778	0.9783598	0.97879434	0.9792956	0.9798673	0.9805148	0.9812428	0.9820413	0.98290884	0.98384005	0.98481923	0.9858392	0.98687905	0.9879285	0.988967	0.98997754	0.9909458	0.9918549	0.9926897	0.9934433	0.9941083	0.9946804	0.9951593	0.9955519	0.9958641	0.9961192	0.99631804	0.99649554	0.99666506	0.9968514	0.99707836	0.9973664	0.99773884	0.9982157	0.9988124	0.99954736	1.000426	1.0014601	1.0026581	1.0040158	1.0055387	1.0072224	1.0090591	1.011047	1.0131754	1.0154318	1.0178072
0.9770227	0.9773962	0.97777945	0.9781921	0.9786442	0.9791486	0.9797118	0.98034114	0.98103625	0.9817968	0.9826261	0.9835072	0.9844365	0.98540324	0.98639375	0.9873883	0.9883749	0.9893375	0.9902586	0.9911254	0.991924	0.9926405	0.9932769	0.9938178	0.9942749	0.9946422	0.99494064	0.9951711	0.9953582	0.99551475	0.9956697	0.99583775	0.996048	0.99631983	0.99667305	0.9971268	0.9977021	0.99841255	0.9992651	1.0002699	1.0014294	1.0027502	1.0042266	1.0058584	1.007636	1.0095564	1.0116098	1.013787	1.016076	1.0184625
0.97707033	0.9775166	0.9779765	0.9784583	0.9789791	0.9795486	0.9801699	0.98084927	0.9815838	0.9823766	0.9832188	0.9841049	0.9850241	0.98596436	0.9869088	0.98784834	0.9887621	0.9896398	0.9904623	0.99121904	0.9919032	0.9925019	0.9930172	0.99344045	0.9937849	0.9940549	0.9942674	0.99443114	0.99456745	0.9946987	0.99484414	0.99503404	0.9952787	0.99561334	0.9960466	0.9965949	0.9972767	0.99809927	0.99907255	1.0001972	1.0014824	1.0029123	1.004496	1.0062242	1.0080842	1.0100744	1.012182	1.0143924	1.0166948	1.0190831
0.9771705	0.9776933	0.9782239	0.9787779	0.97936463	0.97999275	0.98066473	0.9813853	0.9821549	0.9829669	0.9838146	0.9846919	0.98558724	0.9864892	0.98738134	0.9882512	0.9890808	0.98986447	0.9905821	0.99122775	0.99179196	0.9922706	0.99266607	0.99298066	0.9932217	0.9934028	0.99354213	0.99365306	0.99375695	0.99387836	0.9940386	0.99426365	0.99456406	0.9949667	0.995489	0.99613667	0.9969276	0.9978685	0.9989615	1.000206	1.0015984	1.0031391	1.0048171	1.0066283	1.0085574	1.0105994	1.0127425	1.0149759	1.0172822	1.0196495
0.97732645	0.9779199	0.9785242	0.979144	0.9797928	0.98047435	0.98119	0.98194546	0.98273635	0.9835563	0.98440397	0.98526096	0.98612523	0.9869767	0.9877991	0.9885929	0.98933274	0.99000853	0.9906166	0.9911425	0.9915887	0.99194914	0.9922295	0.9924423	0.99259293	0.99270016	0.9927815	0.9928523	0.9929453	0.9930708	0.9932597	0.9935277	0.9938982	0.99438655	0.99500644	0.9957612	0.9966669	0.99772185	0.99893016	1.0002798	1.001781	1.0034127	1.0051757	1.0070547	1.0090404	1.0111202	1.0132886	1.0155246	1.017825	1.0201632
0.97753173	0.97820246	0.9788706	0.9795549	0.98025775	0.98098594	0.98173994	0.9825202	0.98332506	0.98414314	0.98497266	0.9858018	0.9866168	0.9874043	0.9881568	0.988859	0.98949844	0.99006623	0.9905576	0.99096507	0.9912912	0.9915428	0.9917172	0.9918348	0.99190545	0.99194914	0.99199086	0.9920407	0.9921371	0.99228495	0.99251795	0.9928491	0.993298	0.99387693	0.99459743	0.9954655	0.9964805	0.9976467	0.9989612	1.0004187	1.0020068	1.0037235	1.005553	1.0074877	1.0095149	1.0116234	1.0138012	1.016034	1.0183104	1.0206165
0.9777901	0.9785284	0.9792619	0.98000306	0.9807558	0.98152435	0.98230577	0.9831026	0.9839087	0.9847178	0.9855179	0.9863043	0.9870622	0.9877801	0.98844534	0.989049	0.98958	0.99003404	0.99040693	0.99069893	0.99091166	0.9910527	0.9911296	0.99116397	0.9911706	0.9911676	0.99118507	0.9912324	0.99134105	0.9915321	0.9918208	0.9922275	0.99276364	0.99343854	0.9942657	0.995241	0.99636793	0.997638	0.9990547	1.0005996	1.0022737	1.0040575	1.0059446	1.0079197	1.0099758	1.0120988	1.014275	1.0164913	1.0187422	1.0210001
0.97809434	0.97890055	0.9796942	0.980488	0.98127997	0.98208076	0.9828816	0.98368245	0.9844809	0.9852681	0.98603135	0.9867623	0.98744863	0.98808604	0.98865503	0.9891562	0.9895759	0.9899115	0.99016786	0.99034333	0.9904463	0.99048775	0.9904822	0.9904456	0.99040335	0.9903706	0.99037236	0.99043465	0.99057955	0.9908195	0.991178	0.9916667	0.9922947	0.9930756	0.9940055	0.9950847	0.9963147	0.99768627	0.9991902	1.0008208	1.0025626	1.0044011	1.0063317	1.0083394	1.0104095	1.0125369	1.0147016	1.0168976	1.0191092	1.0213172
0.9784452	0.9793117	0.98015916	0.9809963	0.98182493	0.9826476	0.9834577	0.9842569	0.9850327	0.9857846	0.9865	0.98716307	0.9877724	0.9883179	0.98878735	0.98917735	0.98948056	0.98970044	0.9898402	0.989906	0.9899055	0.9898562	0.9897769	0.98968613	0.98960626	0.9895625	0.98957366	0.98966527	0.98985064	0.9901567	0.9905966	0.9911728	0.991899	0.99278194	0.99381244	0.99499726	0.9963237	0.99778455	0.9993668	1.0010645	1.0028615	1.004747	1.0067071	1.0087339	1.0108136	1.0129329	1.0150785	1.0172435	1.0194122	1.0215641
0.97883666	0.97975934	0.9806554	0.9815304	0.98238444	0.9832192	0.9840293	0.98481184	0.9855563	0.9862612	0.98691195	0.9875034	0.9880246	0.98846895	0.98883134	0.9891062	0.98929423	0.98939687	0.98942214	0.989385	0.98929787	0.98916954	0.9890294	0.98889995	0.98880273	0.98875576	0.98879135	0.9889208	0.98917073	0.9895501	0.9900725	0.99074465	0.9915727	0.99255323	0.9936863	0.9949635	0.99637836	0.99791473	0.9995687	1.0013219	1.0031639	1.0050832	1.0070632	1.0090951	1.0111728	1.0132762	1.0154004	1.0175267	1.019645	1.0217366
0.9792647	0.98023397	0.98117316	0.9820788	0.98294777	0.98378336	0.9845824	0.9853377	0.98604095	0.9866874	0.98726857	0.98777485	0.9882002	0.98853785	0.98878706	0.9889449	0.9890168	0.9890064	0.9889283	0.98879445	0.9886232	0.9884359	0.98825127	0.9880968	0.98799515	0.9879659	0.98803777	0.9882236	0.98854184	0.9890027	0.98961437	0.9903822	0.9913084	0.99238765	0.9936139	0.9949776	0.9964691	0.9980768	0.9997841	1.0015805	1.003457	1.0053962	1.0073885	1.0094198	1.0114878	1.0135726	1.015663	1.01775	1.0198137	1.0218399
0.9797232	0.9807401	0.9817063	0.9826294	0.98350906	0.98433656	0.9851115	0.98582995	0.98647875	0.98706007	0.98755974	0.987971	0.98829174	0.98851776	0.988654	0.9886942	0.9886513	0.9885359	0.9883608	0.9881424	0.9879034	0.9876652	0.98745227	0.98728645	0.9871987	0.98720336	0.9873215	0.9875737	0.9879663	0.9885153	0.9892219	0.990087	0.9911052	0.9922756	0.99358743	0.995028	0.9965861	0.9982483	1.0000038	1.0018339	1.0037323	1.0056823	1.0076778	1.0097	1.0117509	1.013811	1.0158664	1.0179083	1.0199164	1.0218759
0.9802077	0.9812603	0.9822521	0.98318535	0.9840573	0.9848676	0.9856087	0.9862768	0.9868646	0.9873624	0.9877725	0.98808765	0.9882987	0.98841196	0.9884282	0.98835725	0.9882066	0.9879887	0.9877238	0.98743695	0.98714244	0.9868702	0.9866443	0.9864873	0.98642147	0.9864721	0.98665184	0.9869741	0.9874532	0.98809063	0.9888905	0.9898464	0.9909588	0.9922107	0.99359673	0.9951051	0.9967211	0.99842906	1.0002174	1.0020685	1.0039841	1.0059372	1.0079248	1.0099381	1.0119632	1.0139952	1.0160098	1.0180033	1.0199522	1.0218421
0.9807115	0.9817917	0.9827968	0.98372954	0.98458964	0.9853697	0.9860637	0.9866722	0.9871858	0.9875987	0.9879111	0.9881161	0.9882149	0.9882171	0.988115	0.98793143	0.9876817	0.987373	0.9870363	0.9866877	0.98635465	0.98606133	0.98583823	0.9856994	0.98567766	0.9857828	0.9860304	0.9864345	0.9869971	0.9877248	0.9886142	0.98966056	0.9908522	0.9921843	0.9936364	0.9951985	0.9968597	0.9986029	1.0004143	1.0022843	1.0042	1.0061536	1.0081302	1.0101254	1.0121264	1.0141226	1.0160983	1.0180377	1.019927	1.0217481
0.98123175	0.9823297	0.9833381	0.9842606	0.9850946	0.98583436	0.986472	0.9870097	0.987439	0.9877591	0.98796326	0.98806095	0.9880466	0.9879262	0.98771834	0.9874307	0.9870821	0.98669815	0.986298	0.9859042	0.9855492	0.9852531	0.9850441	0.98494154	0.98496854	0.9851366	0.985462	0.9859477	0.9866015	0.9874173	0.9883935	0.9895206	0.9907866	0.9921829	0.99369186	0.99530214	0.9969964	0.9987641	1.0005904	1.0024674	1.0043807	1.006325	1.0082912	1.0102633	1.0122375	1.0141938	1.0161277	1.018016	1.0198414	1.0215884
0.9817559	0.9828592	0.9838652	0.9847657	0.98556197	0.98625004	0.9868219	0.98727995	0.98761964	0.98783684	0.9879333	0.9879138	0.9877837	0.9875568	0.9872381	0.9868579	0.9864268	0.98597467	0.9855234	0.9851008	0.98473465	0.98445106	0.984272	0.98421335	0.9843025	0.98454595	0.984948	0.98551977	0.98626024	0.98716265	0.9882161	0.98942226	0.990754	0.9922056	0.99375755	0.99540114	0.9971212	0.9989054	1.0007384	1.002617	1.0045265	1.0064561	1.0084043	1.0103545	1.012296	1.0142177	1.0161026	1.0179352	1.0196966	1.0213699
0.9822802	0.9833857	0.9843701	0.9852425	0.985987	0.9866128	0.9871118	0.9874807	0.98771936	0.987829	0.9878169	0.98767966	0.98743767	0.98709804	0.98668635	0.9862177	0.9857138	0.98520845	0.9847256	0.9842885	0.9839276	0.9836676	0.98352796	0.98352975	0.9836853	0.9840047	0.98449194	0.985146	0.9859704	0.9869513	0.9880833	0.9893482	0.99073803	0.9922349	0.9938242	0.9954957	0.997232	0.9990203	1.0008563	1.0027297	1.0046263	1.006542	1.0084682	1.0103925	1.0123016	1.0141863	1.0160234	1.0178019	1.0194985	1.0210958
0.98279506	0.98388726	0.98484856	0.98567176	0.98636395	0.98691756	0.98733056	0.98760426	0.98773754	0.9877364	0.9876058	0.9873581	0.98700726	0.98656607	0.98606294	0.98551893	0.98496014	0.9844155	0.9839076	0.9834762	0.98313355	0.9829089	0.98282105	0.98288804	0.9831203	0.9835172	0.98408675	0.98482454	0.9857266	0.9867792	0.98797804	0.9892995	0.9907338	0.9922666	0.99388134	0.99556607	0.9973132	0.9991046	1.0009385	1.0028003	1.004685	1.0065882	1.0084883	1.010389	1.0122671	1.0141072	1.0158964	1.0176198	1.019246	1.020768
0.98329717	0.9843639	0.985287	0.9860579	0.9866804	0.9871542	0.9874744	0.98764414	0.98766845	0.98755515	0.9873101	0.98695177	0.9864973	0.9859646	0.9853848	0.9847758	0.98417276	0.98359996	0.9830914	0.9826734	0.98236084	0.9821848	0.98216	0.9822946	0.98260194	0.9830807	0.98373246	0.9845501	0.98552364	0.9866432	0.98789495	0.98926026	0.9907348	0.99229246	0.99392694	0.99561906	0.997367	0.9991589	1.0009832	1.0028363	1.0047054	1.0065879	1.0084692	1.0103397	1.0121833	1.0139829	1.0157245	1.0173839	1.0189466	1.0203924
0.9837754	0.9848089	0.9856792	0.98639065	0.9869358	0.9873147	0.9875361	0.98760015	0.9875126	0.98728406	0.9869307	0.9864663	0.98591644	0.9853032	0.984653	0.983994	0.9833605	0.98278075	0.98227847	0.9818844	0.9816205	0.9814983	0.9815421	0.9817526	0.9821362	0.98269486	0.98342305	0.9843131	0.9853523	0.9865267	0.9878263	0.9892302	0.99072534	0.9923028	0.9939477	0.9956442	0.99738985	0.9991736	1.00099	1.0028309	1.0046881	1.0065495	1.0084068	1.0102487	1.0120571	1.0138166	1.0155047	1.017106	1.0185975	1.0199683
0.98422086	0.9852108	0.986022	0.9866575	0.9871183	0.9874035	0.98751867	0.9874699	0.9872685	0.9869288	0.9864693	0.9859072	0.9852712	0.9845864	0.98387784	0.98318785	0.98254144	0.9819601	0.9814829	0.98112625	0.9809128	0.9808602	0.98097116	0.9812578	0.98172134	0.98235756	0.9831562	0.98411065	0.9852041	0.9864274	0.98776114	0.9891942	0.99070954	0.9922953	0.993945	0.9956381	0.9973803	0.9991564	1.0009601	1.002788	1.0046282	1.0064722	1.0083075	1.0101213	1.0118923	1.0136071	1.015244	1.0167816	1.0182046	1.0195006
0.98462826	0.9855621	0.9863051	0.98686004	0.98722774	0.9874071	0.9874129	0.98725545	0.9869444	0.9864926	0.98593193	0.98528135	0.9845692	0.98382324	0.98307645	0.98236495	0.9817152	0.9811558	0.98070776	0.9804023	0.98024833	0.98026323	0.9804506	0.98081356	0.98135227	0.98206025	0.98292494	0.98393124	0.9850767	0.986335	0.9876971	0.9891477	0.9906741	0.9922657	0.99391025	0.995603	0.9973353	0.99910325	1.0008947	1.0027084	1.0045339	1.0063608	1.0081738	1.0099545	1.0116907	1.0133597	1.0149415	1.0164179	1.0177721	1.0189897
0.984989	0.9858613	0.9865254	0.9869896	0.9872525	0.9873282	0.9872239	0.9869524	0.9865316	0.98598105	0.98532575	0.9845959	0.98381764	0.9830277	0.982257	0.9815388	0.9808969	0.9803654	0.9799689	0.9797146	0.9796281	0.97971475	0.97997624	0.980414	0.9810234	0.9817963	0.98271465	0.983774	0.98495615	0.9862431	0.9876252	0.9890852	0.9906157	0.9922067	0.99385047	0.99553216	0.9972572	0.9990139	1.0007968	1.0025988	1.0044093	1.0062174	1.0080043	1.0097576	1.0114546	1.0130758	1.0146031	1.0160162	1.0173008	1.0184472
0.9852967	0.98609424	0.9866749	0.9870408	0.98720187	0.98716486	0.9869514	0.9865639	0.9860409	0.9853936	0.9846561	0.9838557	0.98303384	0.98220813	0.9814252	0.980713	0.98009837	0.9796099	0.9792621	0.9790716	0.9790559	0.97921246	0.9795479	0.9800574	0.98073083	0.9815589	0.9825282	0.9836251	0.984836	0.98614365	0.98754	0.9890051	0.99053264	0.9921182	0.9937545	0.9954325	0.9971468	0.9988956	1.0006683	1.0024596	1.0042542	1.0060439	1.0078065	1.0095278	1.0111879	1.0127578	1.0142295	1.0155758	1.0167925	1.0178638
0.9855466	0.9862612	0.98674566	0.9870114	0.98706186	0.9869165	0.98658764	0.9861016	0.98547727	0.9847437	0.9839345	0.98308253	0.98221517	0.9813766	0.9805967	0.97990286	0.9793221	0.9788795	0.9785905	0.9784716	0.97852564	0.97875637	0.97916186	0.9797365	0.9804669	0.9813452	0.98235476	0.9834802	0.98471147	0.98603463	0.9874315	0.98889667	0.99042517	0.9920033	0.99362963	0.9952999	0.99700576	0.99874735	1.0005108	1.002293	1.0040754	1.0058423	1.0075831	1.0092684	1.0108851	1.0124089	1.0138217	1.015106	1.0162508	1.0172505
0.9857314	0.9863543	0.98674166	0.98689705	0.98683906	0.98658395	0.9861501	0.9855592	0.98484695	0.98403496	0.98316664	0.9822691	0.98138523	0.9805427	0.9797751	0.9791139	0.97857624	0.97819126	0.9779665	0.9779157	0.97804075	0.9783423	0.97881293	0.97944516	0.9802273	0.98114467	0.9821838	0.98333305	0.9845757	0.98590225	0.98730236	0.98876464	0.99028325	0.9918565	0.9934732	0.99513954	0.99684036	0.99857503	1.0003306	1.0021026	1.0038693	1.0056202	1.0073317	1.0089831	1.0105549	1.0120299	1.0133808	1.0146016	1.0156778	1.0166103
0.98584193	0.98637295	0.9866565	0.98670125	0.9865333	0.98616606	0.98563236	0.9849517	0.98415595	0.983282	0.9823651	0.9814408	0.98054487	0.97971535	0.9789702	0.97834796	0.9778664	0.9775432	0.9773873	0.9774036	0.9775991	0.97796506	0.9784938	0.9791753	0.9799996	0.9809514	0.9820143	0.9831759	0.98442566	0.9857521	0.98714316	0.98860323	0.9901128	0.9916806	0.9932927	0.9949504	0.99665123	0.99838	1.0001309	1.0018905	1.0036448	1.0053756	1.0070579	1.0086752	1.010199	1.0116203	1.0129148	1.0140691	1.0150793	1.0159461
0.9858826	0.9863083	0.9864848	0.98642296	0.9861447	0.98567814	0.98504275	0.98427904	0.9834161	0.98248756	0.98153716	0.9806007	0.97971046	0.97889626	0.9781899	0.97761816	0.97719467	0.9769376	0.97684634	0.97693586	0.9771949	0.9776198	0.9781995	0.9789217	0.97977996	0.9807564	0.9818322	0.98300415	0.9842549	0.98557913	0.9869629	0.98841274	0.98991835	0.9914753	0.993089	0.9947438	0.9964387	0.9981663	0.99991244	1.0016636	1.0034019	1.0051097	1.0067617	1.0083401	1.0098222	1.0111839	1.0124182	1.013509	1.014455	1.0152565
0.9858437	0.98616624	0.9862309	0.98605984	0.9856766	0.9851122	0.9843919	0.98355365	0.982633	0.98166764	0.9806964	0.97975695	0.9788813	0.97809947	0.9774414	0.97692436	0.97656494	0.9763695	0.97635096	0.9765039	0.9768241	0.97730297	0.9779276	0.978685	0.9795672	0.9805567	0.98163974	0.98281085	0.98405725	0.9853755	0.986756	0.98819834	0.9896979	0.99125403	0.99286157	0.9945165	0.9962129	0.997938	0.99967945	1.0014218	1.0031441	1.0048271	1.0064486	1.0079854	1.0094155	1.0107259	1.0118982	1.0129269	1.0138084	1.0145509
0.9857265	0.9859383	0.9858988	0.9856194	0.9851361	0.98447967	0.9836815	0.98278165	0.981819	0.98082614	0.9798534	0.9789223	0.97807515	0.97733307	0.9767279	0.9762704	0.9759775	0.9758503	0.97589636	0.9761069	0.97648	0.977001	0.97766334	0.97844905	0.9793471	0.98034585	0.98143274	0.9825988	0.9838411	0.9851458	0.98652124	0.9879572	0.9894536	0.9910094	0.9926188	0.99427605	0.99597293	0.99769706	0.99943346	1.0011661	1.0028712	1.0045292	1.0061128	1.0076087	1.0089897	1.0102421	1.0113539	1.012321	1.0131435	1.0138284
0.9855227	0.98563015	0.9854802	0.9851047	0.98452634	0.98378843	0.98292613	0.98197705	0.98098063	0.97997797	0.9790063	0.97810096	0.97728807	0.9765988	0.9760495	0.9756579	0.9754282	0.97537005	0.9754712	0.9757385	0.97615784	0.9767185	0.9774064	0.9782084	0.97911865	0.98011774	0.981201	0.982363	0.98359406	0.9848955	0.98626465	0.9876962	0.9891936	0.9907497	0.99236345	0.99402416	0.9957245	0.9974498	0.9991792	1.0008978	1.0025858	1.004214	1.0057648	1.0072112	1.0085422	1.009737	1.0107902	1.0116962	1.0124583	1.0130916
0.9852427	0.98524207	0.9849905	0.984516	0.983858	0.9830488	0.98213303	0.9811444	0.9801312	0.9791286	0.9781756	0.9772998	0.97653306	0.97590214	0.975414	0.97508407	0.97492033	0.9749184	0.9750828	0.9753943	0.9758521	0.9764362	0.97714806	0.9779606	0.9788728	0.9798701	0.9809501	0.9821001	0.9833266	0.98462194	0.9859859	0.987418	0.98891723	0.9904806	0.9920997	0.9937641	0.99546844	0.99719185	0.9989162	1.0006243	1.002287	1.0038849	1.0053959	1.0067983	1.0080749	1.0092119	1.0102053	1.0110524	1.0117631	1.0123491
0.9848855	0.9847776	0.98442924	0.98386705	0.9831333	0.9822681	0.9813055	0.9802965	0.97927654	0.9782904	0.9773634	0.9765316	0.9758164	0.97524166	0.9748163	0.97455037	0.97444856	0.974506	0.9747135	0.9750645	0.97555614	0.9761633	0.976885	0.9777017	0.97861046	0.97960174	0.9806716	0.98181516	0.9830351	0.9843285	0.98568827	0.98712426	0.9886291	0.9901977	0.9918283	0.9935027	0.9952083	0.9969324	0.9986482	1.0003384	1.001977	1.0035437	1.0050117	1.0063654	1.0075871	1.0086684	1.0096033	1.010395	1.011056	1.0115999
0.98444456	0.98424053	0.9837983	0.98316246	0.982363	0.9814519	0.98046017	0.9794426	0.9784304	0.9774652	0.9765739	0.9757915	0.9751387	0.9746222	0.9742585	0.97405505	0.9740088	0.97411346	0.9743623	0.97475004	0.9752596	0.9758837	0.9766067	0.9774246	0.9783259	0.9793117	0.9803722	0.98150957	0.982723	0.9840118	0.98537856	0.98681825	0.9883352	0.98991525	0.9915558	0.9932351	0.99494714	0.9966672	0.99837613	1.0000461	1.0016582	1.0031894	1.0046121	1.0059152	1.0070839	1.0081067	1.0089862	1.0097258	1.0103387	1.010843
0.9839349	0.983637	0.9831164	0.98240644	0.9815579	0.98060936	0.97960454	0.9785876	0.9775949	0.97666144	0.9758181	0.9750888	0.97449267	0.97403955	0.97374	0.97359157	0.9735974	0.9737443	0.97403085	0.97443765	0.9749622	0.97558975	0.9763134	0.97712904	0.9780223	0.97899806	0.98004985	0.98118234	0.9823925	0.9836881	0.98505956	0.98651075	0.9880376	0.98963344	0.99128276	0.99297225	0.9946849	0.99640214	0.99809533	0.999748	1.0013291	1.0028212	1.0041981	1.0054504	1.006564	1.0075319	1.008357	1.0090462	1.0096151	1.0100871
0.9833536	0.982975	0.9823798	0.98161286	0.9807259	0.9797533	0.9787467	0.9777417	0.9767811	0.975889	0.97509515	0.9744235	0.9738875	0.9734969	0.9732529	0.9731575	0.9732052	0.97338986	0.9736999	0.97412616	0.9746567	0.97528696	0.97600514	0.9768101	0.9776965	0.9786611	0.9797079	0.98083675	0.9820488	0.9833502	0.98473716	0.986203	0.98774487	0.989353	0.9910125	0.99271166	0.9944281	0.9961348	0.99781394	0.99944067	1.0009894	1.0024406	1.0037726	1.004971	1.0060288	1.0069422	1.0077168	1.0083598	1.0088894	1.0093292
0.9827135	0.982255	0.9815989	0.98079044	0.9798727	0.9788951	0.97789687	0.97691685	0.97599036	0.9751462	0.9744112	0.9737961	0.97332	0.9729866	0.9727949	0.9727476	0.9728319	0.973043	0.9733707	0.97380793	0.97434264	0.97496617	0.97567534	0.9764711	0.97734934	0.9783045	0.9793483	0.98048174	0.9816997	0.98301184	0.98441136	0.9858963	0.98745257	0.989078	0.9907514	0.99245715	0.99416745	0.9958696	0.99753124	0.9991295	1.0006442	1.0020486	1.0033311	1.0044776	1.0054809	1.0063409	1.0070646	1.0076681	1.0081642	1.0085819
0.98201525	0.9814914	0.98078614	0.9799443	0.9790137	0.97803974	0.97705746	0.97611177	0.9752306	0.97443974	0.9737617	0.9732086	0.97278893	0.97250974	0.97236794	0.9723518	0.9724702	0.97269946	0.9730402	0.9734771	0.97400695	0.974625	0.9753266	0.97611094	0.976979	0.9779357	0.9789787	0.9801155	0.9813473	0.98267347	0.9840896	0.98559153	0.9871698	0.9888104	0.9904944	0.9922029	0.99391335	0.99560225	0.99724406	0.9988113	1.0002868	1.0016466	1.0028771	1.003972	1.0049212	1.0057323	1.0064068	1.0069721	1.0074381	1.0078366
0.9812732	0.98069084	0.9799501	0.97908956	0.978154	0.9771938	0.9762424	0.97533506	0.9745045	0.97376996	0.97314835	0.97265434	0.97228956	0.9720564	0.9719566	0.9719754	0.97211224	0.9723548	0.97270006	0.97313625	0.9736572	0.9742669	0.9749572	0.97573256	0.9765928	0.9775486	0.9785988	0.97974384	0.98099315	0.9823368	0.983777	0.9852993	0.9868997	0.9885523	0.99024767	0.99195844	0.9936631	0.99533606	0.9969502	0.99848413	0.9999185	1.0012327	1.002414	1.0034521	1.0043516	1.0051125	1.0057487	1.0062745	1.006716	1.0070992
0.9804849	0.9798649	0.979097	0.9782282	0.97730464	0.97636443	0.97545296	0.97459185	0.97381675	0.97313774	0.9725755	0.97213537	0.9718178	0.9716297	0.97156143	0.9716051	0.97175336	0.97200257	0.9723463	0.9727715	0.97328866	0.97388405	0.9745663	0.97533536	0.9761968	0.9771548	0.9782151	0.9793783	0.9806464	0.98201096	0.9834741	0.985021	0.9866376	0.98830736	0.9900105	0.9917198	0.99341476	0.9950693	0.99665505	0.99815565	0.99954456	1.0008065	1.0019373	1.0029242	1.0037715	1.004487	1.0050843	1.0055797	1.0060015	1.006373
0.97967046	0.979022	0.978237	0.9773726	0.9764674	0.97556335	0.97469306	0.973885	0.9731611	0.97254306	0.97203374	0.9716444	0.9713723	0.97121704	0.97117406	0.9712337	0.9713898	0.97164005	0.97197634	0.9723956	0.9728987	0.973483	0.97415656	0.97492397	0.9757893	0.9767561	0.9778308	0.9790148	0.9803046	0.9816979	0.98318416	0.9847539	0.98639095	0.98807395	0.98978007	0.9914879	0.9931686	0.99479926	0.99635744	0.99781346	0.9991587	1.0003725	1.00145	1.0023857	1.003186	1.0038564	1.004419	1.0048877	1.0052917	1.005657
0.9788326	0.9781644	0.97738093	0.9765283	0.97565407	0.9747891	0.9739675	0.97321224	0.9725468	0.9719819	0.9715242	0.9711792	0.9709452	0.9708177	0.9707904	0.9708596	0.9710177	0.97126293	0.97158885	0.971998	0.9724865	0.9730666	0.97373664	0.9745046	0.9753757	0.976358	0.97745293	0.9786593	0.97997534	0.98139805	0.98291147	0.9845058	0.9861593	0.9878544	0.9895617	0.9912602	0.99292576	0.99453175	0.99605376	0.99746907	0.9987639	0.99992985	1.0009531	1.0018406	1.0025929	1.0032248	1.0037531	1.0041987	1.0045913	1.0049556
0.97798544	0.97730845	0.9765317	0.975705	0.97486657	0.9740485	0.97327673	0.9725785	0.9719671	0.97145146	0.9710416	0.970734	0.97053015	0.9704225	0.9704041	0.97047806	0.97063214	0.97086746	0.97118354	0.97158045	0.9720635	0.9726337	0.9733057	0.9740805	0.97496414	0.97596574	0.97708166	0.97831625	0.97966343	0.9811158	0.9826567	0.98427224	0.98594135	0.9876417	0.98935205	0.99104184	0.9926832	0.99425954	0.99574107	0.9971141	0.99836355	0.999476	1.0004488	1.0012872	1.0019956	1.0025903	1.0030903	1.0035181	1.0039008	1.0042672
0.97713226	0.9764585	0.975702	0.97490644	0.9741092	0.9733388	0.97262275	0.9719784	0.97142285	0.9709543	0.9705806	0.97030395	0.97012216	0.9700258	0.97001654	0.97008556	0.9702303	0.9704559	0.9707579	0.97114444	0.9716201	0.9721895	0.97286373	0.97365206	0.9745554	0.9755805	0.9767266	0.9779928	0.9793733	0.9808535	0.98242205	0.9840574	0.98574257	0.9874478	0.98915005	0.9908247	0.9924442	0.99398524	0.99542755	0.99675435	0.99795204	0.9990134	0.99993837	1.0007263	1.0013964	1.001958	1.0024319	1.0028437	1.0032221	1.0035946
0.9762813	0.9756188	0.9748945	0.9741362	0.9733855	0.9726686	0.9720074	0.97141415	0.97090036	0.97047573	0.9701386	0.9698853	0.96971536	0.9696285	0.96961564	0.96967745	0.9698139	0.97002614	0.97031623	0.97069454	0.97116554	0.9717406	0.9724242	0.97322786	0.9741544	0.9752101	0.97639054	0.9776915	0.97910064	0.9806162	0.98220736	0.9838626	0.9855561	0.98726094	0.9889558	0.9906109	0.9922009	0.99370664	0.9951073	0.9963852	0.9975314	0.99854314	0.9994177	1.0001628	1.0007944	1.0013261	1.0017805	1.0021818	1.0025576	1.0029368
0.97544485	0.9748077	0.9741135	0.97340405	0.972702	0.9720366	0.97142494	0.97087926	0.97041136	0.970019	0.9697065	0.96947086	0.9693104	0.9692242	0.96920377	0.96925396	0.96937907	0.9695771	0.969858	0.97023237	0.9707063	0.9712855	0.97198814	0.9728159	0.97377074	0.9748601	0.9760746	0.97740996	0.97885466	0.9803964	0.9820138	0.98368424	0.98538744	0.98708856	0.9887688	0.9904007	0.9919603	0.99342585	0.9947797	0.9960094	0.997105	0.9980665	0.99889445	0.9995979	1.0001919	1.000697	1.0011338	1.0015277	1.0019068	1.0022962
0.97462684	0.97401613	0.9733681	0.9727007	0.97205204	0.9714354	0.9708772	0.97037464	0.96994054	0.96957564	0.96928257	0.96905655	0.9688978	0.9688025	0.968775	0.96881306	0.96892387	0.9691119	0.9693864	0.9697599	0.9702397	0.97083575	0.97156036	0.9724142	0.97340393	0.9745286	0.97578084	0.97715527	0.97863287	0.98020345	0.9818412	0.98352426	0.9852289	0.986924	0.98858684	0.9901905	0.99171555	0.99313825	0.9944457	0.99562484	0.99666995	0.99758184	0.99836326	0.9990285	0.9995926	1.0000727	1.0004961	1.000884	1.0012683	1.0016735
0.9738286	0.9732606	0.97265226	0.97203434	0.9714361	0.97087103	0.9703521	0.9698887	0.9694873	0.96914375	0.9688642	0.9686392	0.96847594	0.9683722	0.9683293	0.9683556	0.9684515	0.96863186	0.9689065	0.96928364	0.9697767	0.9703932	0.9711448	0.9720347	0.9730588	0.9742243	0.9755181	0.97692704	0.9784389	0.98003536	0.98168975	0.9833791	0.985082	0.9867676	0.98840904	0.9899828	0.99146956	0.9928459	0.9941058	0.99523365	0.9962284	0.997092	0.9978332	0.99845994	0.9989913	0.9994542	0.99986684	1.0002548	1.0006466	1.0010672
0.9730636	0.97253543	0.97197556	0.97140884	0.97085446	0.9703356	0.969855	0.96942466	0.96904397	0.968712	0.9684395	0.96821225	0.9680393	0.9679228	0.9678692	0.9678775	0.96796876	0.9681457	0.9684206	0.96880746	0.9693202	0.9699622	0.9707452	0.9716729	0.97273993	0.973947	0.97528017	0.9767256	0.97826916	0.979889	0.9815592	0.98325336	0.9849486	0.9866158	0.98823303	0.98977464	0.99121934	0.9925503	0.9937576	0.99483544	0.9957815	0.9965986	0.997296	0.9978898	0.998399	0.99884397	0.9992479	0.99963886	1.0000397	1.0004752
0.9723266	0.9718468	0.9713339	0.9708147	0.97030747	0.9698261	0.9693816	0.9689727	0.9686076	0.96828604	0.96800697	0.967774	0.96758944	0.96745765	0.96738887	0.96738786	0.9674716	0.9676496	0.967933	0.9683334	0.96887296	0.9695522	0.97037077	0.97133756	0.972452	0.97369707	0.97507113	0.9765534	0.97812504	0.97976303	0.98144513	0.9831416	0.9848254	0.98647296	0.98805887	0.9895618	0.99096304	0.9922474	0.9934039	0.9944315	0.99532807	0.9960994	0.99675924	0.99732274	0.9978072	0.99823725	0.99863994	0.999035	0.99944955	0.99990445
0.971631	0.97119355	0.97072726	0.9702529	0.96978754	0.96933925	0.9689197	0.9685291	0.96817356	0.96785074	0.967565	0.9673209	0.9671215	0.9669758	0.966895	0.96688527	0.96696717	0.96715033	0.96744895	0.9678739	0.96844125	0.9691566	0.97001946	0.9710315	0.97218937	0.97348166	0.9748948	0.9764106	0.97800696	0.97966164	0.9813466	0.98303777	0.9847082	0.9863322	0.9878864	0.9893483	0.9907009	0.991935	0.9930423	0.99401766	0.9948681	0.99559754	0.99622154	0.9967569	0.9972229	0.9976438	0.99804246	0.9984442	0.9988724	0.99935025
0.9709688	0.97057337	0.97015107	0.9697199	0.96929044	0.96887046	0.9684692	0.9680915	0.96773547	0.96740574	0.9671105	0.9668526	0.9666379	0.96648115	0.9663861	0.96637386	0.96645796	0.9666524	0.9669746	0.96743226	0.96803516	0.9687892	0.9696996	0.97075963	0.9719634	0.9732979	0.974749	0.97629297	0.9779132	0.97957796	0.9812651	0.9829496	0.9845996	0.98619425	0.9877119	0.989129	0.9904365	0.99161917	0.99267364	0.99359834	0.9944031	0.9950937	0.99568504	0.99619424	0.99664354	0.9970573	0.99745816	0.997869	0.99831307	0.99881107
0.97033966	0.9699919	0.96961206	0.9692147	0.96881294	0.96841604	0.9680272	0.96764976	0.96728843	0.9669542	0.96664184	0.9663664	0.96613634	0.9659675	0.9658665	0.9658584	0.96595174	0.9661647	0.96651345	0.9670046	0.96765065	0.9684535	0.9694113	0.9705221	0.9717707	0.9731475	0.97463435	0.9762047	0.9778422	0.979514	0.9811978	0.982868	0.9844947	0.9860543	0.98753184	0.98890495	0.99016166	0.9912944	0.99229825	0.9931769	0.99393713	0.9945874	0.9951483	0.99563605	0.996071	0.9964793	0.9968841	0.9973067	0.99776685	0.99828684
0.9697483	0.9694424	0.9690996	0.9687336	0.96835244	0.9679689	0.9675846	0.96720475	0.9668368	0.96648276	0.96615595	0.96586627	0.9656252	0.96544355	0.9653425	0.96534073	0.9654502	0.9656922	0.9660701	0.9666063	0.9672964	0.9681498	0.96915776	0.97031605	0.97161096	0.97303	0.9745466	0.9761424	0.97779316	0.9794679	0.9811441	0.98279256	0.98439157	0.985918	0.98735064	0.98867744	0.98988336	0.9909634	0.9919158	0.99274826	0.99346507	0.99408174	0.994615	0.9950844	0.99550825	0.99591434	0.99632424	0.9967575	0.9972364	0.9977802
0.9691908	0.9689215	0.9686083	0.9682653	0.9679007	0.96752363	0.9671391	0.9667521	0.96636933	0.96600085	0.965656	0.9653515	0.9650991	0.9649139	0.9648183	0.964832	0.9649625	0.9652327	0.9656541	0.9662323	0.9669762	0.96787727	0.968941	0.9701492	0.9714881	0.97294354	0.97448903	0.97610354	0.97775984	0.9794338	0.981098	0.9827278	0.9842935	0.9857797	0.98716563	0.9884408	0.98959416	0.99062455	0.9915286	0.99231416	0.99299186	0.9935755	0.99408317	0.9945347	0.99495137	0.99535775	0.9957735	0.9962241	0.9967218	0.9972841
0.9686649	0.96842504	0.96813977	0.9678111	0.96745604	0.96707946	0.96668756	0.96628606	0.9658875	0.9655011	0.9651398	0.96482325	0.9645646	0.9643805	0.964295	0.9643277	0.9644904	0.9647996	0.9652627	0.9658955	0.9666893	0.96764845	0.96876144	0.9700162	0.9714	0.9728878	0.9744581	0.9760871	0.9777488	0.9794161	0.98106337	0.98266184	0.98419344	0.9856361	0.9869752	0.9881988	0.98930025	0.9902764	0.99113387	0.99187624	0.9925166	0.99307024	0.99355525	0.9939928	0.99440336	0.9948134	0.99523795	0.9957019	0.9962182	0.9968055
0.9681657	0.9679528	0.9676826	0.9673677	0.96701366	0.9666285	0.96622384	0.96580774	0.96539116	0.9649871	0.9646121	0.9642837	0.9640243	0.96384925	0.9637821	0.9638407	0.96403867	0.96439064	0.96490526	0.9655903	0.9664421	0.9674545	0.96862066	0.96992224	0.97134376	0.97286123	0.9744529	0.9760937	0.97775203	0.9794079	0.98103064	0.98259825	0.9840888	0.9854878	0.98677766	0.98794955	0.98899794	0.9899251	0.99073637	0.9914348	0.9920385	0.9925657	0.9930295	0.99345654	0.99386597	0.99427694	0.9947133	0.99519163	0.9957286	0.9963362
0.9676901	0.9674972	0.9672398	0.9669252	0.96656656	0.96617025	0.9657477	0.96531254	0.9648767	0.96445763	0.9640716	0.96374154	0.9634839	0.963324	0.9632791	0.96336955	0.96361184	0.9640126	0.96458286	0.96532565	0.9662345	0.9672995	0.9685178	0.9698631	0.9713209	0.97286415	0.97447056	0.976116	0.97777134	0.9794069	0.9810041	0.9825358	0.9839839	0.9853349	0.9865724	0.9876937	0.9886886	0.98956627	0.9903297	0.99099135	0.991561	0.99206275	0.99251217	0.9929268	0.99333555	0.9937531	0.9942012	0.994694	0.99524975	0.9958781
0.96723294	0.967051	0.96679693	0.9664794	0.96610945	0.96569973	0.9652594	0.96480453	0.9643502	0.9639165	0.9635244	0.9631921	0.96294594	0.96280736	0.9627958	0.9629273	0.96321636	0.9636716	0.96430016	0.96509993	0.96606624	0.9671881	0.9684523	0.9698388	0.9713245	0.9728921	0.97451	0.9761548	0.9777961	0.9794119	0.98097694	0.98247004	0.9838755	0.98517424	0.98636097	0.98742765	0.9883723	0.9892003	0.98992044	0.9905434	0.9910856	0.9915637	0.9919953	0.9924055	0.99281573	0.99323916	0.9936998	0.9942105	0.9947832	0.9954321
0.96679264	0.9666156	0.9663619	0.9660306	0.9656464	0.96521884	0.9647568	0.96428216	0.9638114	0.963366	0.9629717	0.9626495	0.9624206	0.96230835	0.96233493	0.96251255	0.9628545	0.9633687	0.964057	0.9649176	0.9659418	0.96711457	0.96842587	0.9698487	0.9713632	0.9729436	0.97456974	0.9762054	0.977832	0.97942144	0.9809533	0.98240227	0.9837612	0.98500705	0.98614097	0.98715395	0.98804843	0.98882836	0.98950666	0.99009424	0.99060786	0.991065	0.9914851	0.9918924	0.9923021	0.99273384	0.9932069	0.99373525	0.9943281	0.9949952
0.9663609	0.9661847	0.96591675	0.9655757	0.96517015	0.96471727	0.9642351	0.96374315	0.9632604	0.9628097	0.9624179	0.96211106	0.96190673	0.9618307	0.96189994	0.962132	0.96253055	0.96310705	0.9638551	0.9647756	0.9658552	0.96707916	0.9684304	0.9698876	0.97142696	0.9730206	0.9746435	0.9762692	0.97787404	0.97943205	0.9809238	0.9823315	0.9836393	0.9848335	0.9859116	0.9868718	0.9877156	0.9884523	0.9890896	0.989644	0.9901313	0.99057025	0.99098223	0.99138594	0.991798	0.9922406	0.992728	0.99326974	0.9938794	0.99456435
0.9659377	0.9657498	0.9654688	0.9651065	0.96467775	0.96420527	0.9637022	0.9631939	0.9627002	0.96225315	0.9618709	0.9615828	0.9614143	0.9613805	0.96149886	0.9617872	0.9622474	0.9628857	0.9636984	0.9646769	0.96581006	0.9670838	0.96847254	0.9699597	0.971513	0.9731133	0.9747318	0.9763401	0.97792274	0.9794453	0.9808961	0.98225373	0.9835088	0.98464984	0.9856745	0.98658144	0.9873776	0.9880696	0.9886693	0.9891944	0.98965746	0.99008197	0.9904858	0.9908878	0.99130327	0.9917556	0.9922548	0.99281335	0.9934408	0.99414295
0.9655128	0.9653102	0.965009	0.96462476	0.96417373	0.96367675	0.96315557	0.9626349	0.96214104	0.96169704	0.96133643	0.9610752	0.96094537	0.96095914	0.96113455	0.9614819	0.9620075	0.96270967	0.96358573	0.9646207	0.96580625	0.9671222	0.9685458	0.9700542	0.9716227	0.9732241	0.9748315	0.9764208	0.9779693	0.9794557	0.9808603	0.982168	0.9833699	0.9844573	0.98542726	0.9862849	0.98703253	0.98768216	0.98824745	0.9887426	0.989183	0.9895957	0.9899918	0.99039483	0.9908174	0.9912794	0.99179214	0.99236625	0.9930088	0.9937264
0.96508133	0.96486306	0.9645382	0.964127	0.963653	0.9631354	0.9626022	0.9620733	0.9615793	0.9611504	0.9608138	0.9605905	0.9605044	0.96057177	0.96080863	0.9612203	0.9618125	0.96258014	0.96351606	0.96461004	0.96584153	0.967198	0.9686496	0.97017676	0.97175086	0.973347	0.97493964	0.9765027	0.9780169	0.97946334	0.98081845	0.982076	0.98322266	0.98425514	0.9851711	0.98597676	0.98668015	0.98729	0.9878212	0.9882904	0.98871344	0.98911405	0.9895044	0.98990834	0.9903407	0.9908121	0.99133795	0.99192625	0.9925833	0.99331397
0.9646466	0.96440226	0.9640514	0.9636177	0.96311826	0.96258396	0.9620359	0.9615088	0.9610249	0.96061844	0.9603114	0.9601322	0.96009845	0.9602251	0.96052533	0.9610029	0.9616631	0.9624952	0.96349096	0.96463776	0.96591556	0.96730393	0.96878207	0.9703196	0.9718961	0.97348195	0.9750548	0.97658974	0.97806615	0.9794647	0.98076993	0.98197436	0.98306435	0.9840412	0.9849057	0.98566216	0.9863203	0.9868932	0.987393	0.98783785	0.9882461	0.98863703	0.989025	0.9894309	0.9898677	0.9903511	0.9908907	0.99149066	0.992163	0.9929033
0.9641986	0.9639286	0.96354973	0.9630907	0.9625713	0.9620213	0.96147066	0.96094793	0.9604803	0.9601033	0.95983416	0.95970434	0.9597287	0.95991826	0.9602868	0.96083444	0.96156234	0.96245575	0.9635068	0.9647041	0.96602184	0.96744245	0.96893686	0.9704824	0.9720541	0.97362596	0.9751741	0.976675	0.9781082	0.97945786	0.98071283	0.98186284	0.9828967	0.9838182	0.98463243	0.9853396	0.98595726	0.9864931	0.98696357	0.98738724	0.9877816	0.98816174	0.9885487	0.988958	0.9894023	0.989897	0.99044836	0.9910637	0.991744	0.9924971
0.9637405	0.9634404	0.9630364	0.96255046	0.962014	0.96145546	0.9609064	0.96039385	0.9599534	0.9596078	0.9593905	0.9593118	0.9594002	0.9596576	0.9600944	0.9607117	0.9615036	0.96245944	0.963567	0.96480894	0.96616066	0.9676072	0.96911544	0.97066236	0.9722259	0.9737772	0.9752959	0.97675765	0.9781466	0.9794459	0.9806452	0.98173773	0.98271793	0.98358625	0.98434883	0.9850122	0.9855875	0.98609	0.98653257	0.9869375	0.9873185	0.98769164	0.988078	0.9884921	0.9889449	0.9894485	0.990012	0.9906377	0.9913302	0.9920902
0.9632657	0.96293604	0.9625058	0.9620022	0.9614514	0.96088946	0.96034527	0.95985645	0.9594453	0.959146	0.9589769	0.95896345	0.9591146	0.95944244	0.95994914	0.96063507	0.96149164	0.96250844	0.9636655	0.9649489	0.9663325	0.96779525	0.96931255	0.9708563	0.9724037	0.9739314	0.9754157	0.9768344	0.9781764	0.97942567	0.9805692	0.9816043	0.9825283	0.98334527	0.984057	0.9846756	0.9852139	0.98568326	0.9861027	0.9864884	0.9868577	0.98722845	0.9876136	0.98803204	0.9884928	0.98900557	0.9895792	0.9902165	0.99091744	0.99168324
0.96277994	0.9624209	0.9619625	0.96144164	0.96088463	0.9603248	0.95979655	0.95933235	0.95896286	0.9587105	0.95860153	0.9586526	0.95887554	0.95927596	0.9598524	0.9606059	0.9615278	0.96259594	0.96380013	0.96511906	0.9665296	0.9680078	0.96952623	0.9710599	0.9725894	0.97408676	0.97553277	0.9769093	0.97819954	0.97939146	0.98047984	0.981457	0.98232704	0.98309296	0.9837552	0.9843323	0.9848324	0.98527396	0.985671	0.98603976	0.98639935	0.9867658	0.98715293	0.9875769	0.9880435	0.988566	0.9891504	0.9897945	0.99050504	0.9912734
0.9622767	0.96188927	0.9614124	0.96087646	0.960318	0.95976967	0.95926476	0.9588358	0.958513	0.9583162	0.9582699	0.958392	0.95868343	0.95915717	0.9598062	0.96062684	0.9616044	0.9627258	0.963974	0.9653217	0.966752	0.9682377	0.96975213	0.97127527	0.9727768	0.9742409	0.9756465	0.97697294	0.97821087	0.97934866	0.9803781	0.98130107	0.98211676	0.982828	0.9834463	0.98398197	0.9844486	0.98486274	0.98523873	0.98559254	0.9859438	0.9863088	0.9866977	0.98712546	0.9876002	0.9881328	0.9887238	0.9893771	0.99009234	0.9908647
0.961759	0.9613473	0.96084964	0.9603103	0.95975643	0.9592253	0.95875275	0.95836484	0.9580937	0.9579596	0.957983	0.958173	0.95854455	0.95908636	0.9598082	0.96069175	0.96172446	0.96289384	0.964177	0.9655531	0.96699715	0.96848446	0.9699907	0.97149473	0.9729667	0.9743951	0.9757531	0.9770301	0.97821146	0.979294	0.9802659	0.9811325	0.9818931	0.98255527	0.9831295	0.9836259	0.9840605	0.98444813	0.98480463	0.9851477	0.98549217	0.9858533	0.9862437	0.9866787	0.98715943	0.9876984	0.9882986	0.98895776	0.9896765	0.9904498
0.96122706	0.96079737	0.96028954	0.95974857	0.95920795	0.9587039	0.95826507	0.9579273	0.95771396	0.957648	0.9577438	0.95800686	0.9584509	0.9590692	0.95985365	0.96079636	0.9618846	0.963097	0.9644122	0.96580786	0.9672604	0.9687445	0.97023624	0.9717147	0.97315496	0.9745408	0.975852	0.9770752	0.97820264	0.9792244	0.98014134	0.98095185	0.9816601	0.98227286	0.9828043	0.98326474	0.98366815	0.98403156	0.984371	0.98470193	0.98504144	0.9854016	0.98579544	0.9862323	0.98672235	0.98726785	0.9878731	0.9885377	0.989258	0.9900314
0.9606862	0.9602376	0.959727	0.9591945	0.95867324	0.9581996	0.9578098	0.9575274	0.95737976	0.9573841	0.9575508	0.95789135	0.95840734	0.95909655	0.95994776	0.96094817	0.9620821	0.9633318	0.9646722	0.96608347	0.9675377	0.96901387	0.9704875	0.9719361	0.97334075	0.974681	0.97594017	0.9771101	0.978179	0.9791451	0.9800033	0.98075736	0.98141557	0.9819814	0.982472	0.982897	0.9832717	0.98361313	0.9839366	0.98425925	0.9845929	0.9849521	0.98534936	0.9857903	0.98628616	0.98683846	0.9874484	0.988115	0.98883843	0.989608
0.9601372	0.95968074	0.95916945	0.95865005	0.9581596	0.9577282	0.95738816	0.9571663	0.9570877	0.9571646	0.9574074	0.95782876	0.9584152	0.95917153	0.960086	0.96113765	0.96231693	0.963596	0.9649587	0.96637625	0.9678312	0.9692914	0.9707416	0.9721577	0.9735208	0.9748121	0.9760191	0.9771325	0.9781438	0.9790487	0.97985053	0.9805508	0.9811574	0.98168117	0.98213124	0.9825244	0.98287153	0.98319364	0.98350585	0.9838168	0.98414654	0.98450464	0.98490405	0.98535085	0.98585093	0.9864072	0.987021	0.98769045	0.9884106	0.9891777
0.95958817	0.9591251	0.958625	0.9581287	0.9576707	0.95728654	0.95700556	0.9568502	0.9568442	0.9569962	0.957318	0.95781136	0.95847213	0.95929426	0.9602636	0.9613652	0.9625799	0.9638898	0.9652656	0.96668726	0.9681314	0.9695744	0.97099537	0.97237587	0.97369224	0.9749315	0.9760837	0.9771394	0.9780926	0.97893995	0.97968507	0.9803317	0.98089194	0.9813712	0.9817855	0.9821458	0.98246944	0.982772	0.9830706	0.98337585	0.9837008	0.9840602	0.9844617	0.9849101	0.98541546	0.9859759	0.9865916	0.98726183	0.9879809	0.9887415
0.9590353	0.95857555	0.95809346	0.9576277	0.9572124	0.9568819	0.95666456	0.95658106	0.95664966	0.9568789	0.95728034	0.9578481	0.95857537	0.9594585	0.9604832	0.96162844	0.9628749	0.9642021	0.9655896	0.9670084	0.9684385	0.96986	0.97124946	0.97258615	0.97385323	0.9750414	0.9761365	0.97713226	0.9780264	0.9788176	0.9795068	0.98010296	0.98061603	0.98105156	0.98142976	0.98176306	0.9820647	0.9823505	0.9826355	0.9829334	0.98325676	0.98361516	0.9840182	0.98447245	0.984979	0.98554176	0.98616034	0.9868277	0.9875433	0.9882978
0.9584877	0.9580395	0.9575824	0.95715225	0.9567881	0.9565194	0.95636785	0.95636004	0.95650786	0.95681465	0.95729196	0.95792985	0.958726	0.95966697	0.96073955	0.9619227	0.96319646	0.96453875	0.96592796	0.9673411	0.9687531	0.970145	0.97149515	0.97278583	0.97400475	0.9751383	0.97617537	0.97711194	0.97794676	0.97868013	0.97931486	0.9798611	0.98032725	0.9807253	0.9810709	0.98137486	0.98165673	0.98192555	0.98220056	0.9824928	0.9828125	0.9831706	0.98357564	0.98403263	0.98454225	0.98510647	0.9857238	0.98639035	0.9870999	0.98784536
0.9579516	0.9575197	0.9570954	0.95670986	0.9564038	0.95619977	0.9561228	0.9561901	0.9564143	0.9568017	0.95735276	0.9580636	0.9589233	0.95991373	0.96103	0.962245	0.9635425	0.96489316	0.966279	0.96767753	0.9690669	0.9704255	0.9717345	0.97297937	0.9741457	0.97521996	0.97619915	0.97707605	0.9778512	0.97852707	0.979109	0.9796066	0.9800318	0.9803918	0.98070276	0.9809826	0.9812431	0.9815009	0.98176545	0.9820513	0.98236984	0.98272765	0.98313415	0.9835923	0.9841034	0.9846676	0.985282	0.9859442	0.98664826	0.98738337
0.95742387	0.95702124	0.95663613	0.9563047	0.95605844	0.9559247	0.9559262	0.9560715	0.95637685	0.95683956	0.9574637	0.95824015	0.95915717	0.960201	0.9613524	0.96259373	0.9639049	0.96525943	0.9666383	0.96801984	0.96938115	0.9707012	0.9719668	0.97315997	0.9742709	0.9752874	0.9762064	0.97702146	0.9777392	0.9783604	0.9788923	0.9793432	0.97972393	0.98004913	0.9803319	0.98058635	0.9808289	0.9810717	0.98132807	0.98160946	0.98192513	0.9822843	0.98268974	0.9831488	0.98365986	0.9842234	0.9848358	0.9854926	0.9861885	0.9869116
0.9569183	0.95654804	0.9562103	0.95593685	0.9557613	0.95570207	0.9557786	0.95600647	0.95638776	0.9569294	0.9576199	0.95845884	0.95943165	0.96051806	0.9617036	0.96296465	0.96428496	0.9656389	0.9670055	0.968362	0.9696893	0.97097063	0.9721877	0.9733265	0.97437936	0.9753384	0.9761969	0.97695524	0.977612	0.9781801	0.9786595	0.9790663	0.9794069	0.9796997	0.9799522	0.9801873	0.98041314	0.9806434	0.98089033	0.98116744	0.9814794	0.9818383	0.98224497	0.9827036	0.98321354	0.98377603	0.98438203	0.98503387	0.9857185	0.98643154
0.9564337	0.95610774	0.9558245	0.95561534	0.955507	0.955527	0.9556838	0.955992	0.9564523	0.95706457	0.95782465	0.9587222	0.95974094	0.9608661	0.96207786	0.963357	0.96467847	0.9660237	0.9673739	0.96870214	0.96999335	0.9712292	0.9723959	0.9734816	0.97447544	0.9753737	0.976171	0.9768688	0.9774713	0.9779857	0.9784151	0.97877944	0.97908336	0.9793422	0.9795712	0.9797818	0.97999173	0.9802102	0.9804505	0.98072296	0.9810338	0.98138994	0.9817954	0.982254	0.9827622	0.98332024	0.983924	0.9845654	0.9852398	0.98593855
0.95597965	0.9557029	0.9554769	0.9553386	0.9553074	0.9554042	0.95564234	0.95602953	0.95656466	0.95724744	0.95807296	0.95902157	0.96008503	0.96124065	0.9624738	0.9637623	0.96508396	0.96641815	0.96774346	0.9690413	0.9702896	0.97147816	0.97259164	0.97362	0.9745548	0.97538936	0.9761283	0.9767682	0.9773137	0.97777694	0.97816306	0.97848165	0.9787489	0.97897846	0.9791819	0.9793738	0.9795689	0.9797766	0.98000854	0.98027754	0.9805851	0.98093987	0.98134553	0.98180115	0.98230684	0.9828605	0.9834557	0.98408866	0.98475164	0.9854362
0.95555854	0.9553346	0.9551764	0.95510846	0.9551572	0.95533305	0.9556537	0.95611614	0.956725	0.95747876	0.95835817	0.9593577	0.9604574	0.9616425	0.96289057	0.9641818	0.9654972	0.96681225	0.9681091	0.9693681	0.9705756	0.97171354	0.9727724	0.9737424	0.9746147	0.9753927	0.97607046	0.9766504	0.97714376	0.9775556	0.9778926	0.97817534	0.97840667	0.978607	0.97878706	0.97896147	0.9791428	0.9793402	0.97956675	0.97982866	0.9801352	0.98048776	0.9808907	0.9813431	0.9818446	0.9823914	0.98297894	0.98360205	0.98425287	0.9849221
0.9551713	0.9550108	0.95492333	0.95492935	0.95505947	0.9553174	0.9557159	0.95625436	0.95693785	0.9577484	0.95868504	0.9597257	0.9608585	0.96206456	0.9633218	0.96461034	0.9659121	0.9672059	0.9684706	0.9696913	0.97084904	0.9719343	0.9729349	0.9738447	0.97465837	0.9753725	0.9759917	0.9765184	0.97695655	0.9773184	0.97761565	0.97785896	0.97805786	0.97822887	0.978389	0.978545	0.978712	0.97890055	0.9791195	0.97937816	0.9796815	0.9800307	0.9804313	0.9808804	0.981376	0.98191565	0.98249584	0.9831065	0.983743	0.9843964
0.95482576	0.95473003	0.9547149	0.9548039	0.95501053	0.955351	0.95582813	0.9564424	0.9571882	0.9580583	0.9590429	0.9601226	0.9612827	0.9625032	0.96376723	0.96504843	0.9663307	0.9675959	0.9688264	0.9700004	0.9711102	0.97213966	0.9730822	0.97393113	0.97468275	0.9753371	0.9758956	0.9763662	0.9767534	0.97706926	0.977325	0.9775292	0.9776991	0.9778454	0.9779834	0.9781239	0.9782791	0.9784584	0.9786717	0.9789249	0.97922343	0.9795688	0.9799655	0.9804113	0.98090076	0.98143256	0.98200196	0.98260164	0.9832241	0.98386025
0.9545235	0.95449966	0.95456046	0.95472914	0.95501786	0.9554386	0.9559902	0.95667446	0.9574837	0.95840853	0.95943445	0.96054626	0.961728	0.96295977	0.9642186	0.96548873	0.9667504	0.9679837	0.9691711	0.97029936	0.9713541	0.972328	0.973211	0.97399867	0.9746881	0.97528183	0.9757847	0.9761997	0.97653884	0.97680867	0.97702247	0.9771938	0.97733295	0.9774561	0.977573	0.9776987	0.9778413	0.97801274	0.9782205	0.9784684	0.9787616	0.97910446	0.9794959	0.9799359	0.9804174	0.9809405	0.9814988	0.98208565	0.9826914	0.9833118
0.9542648	0.9543143	0.95445627	0.95470744	0.9550766	0.9555753	0.95619935	0.9569518	0.9578171	0.9587896	0.95985514	0.96099263	0.96219033	0.9634244	0.96467704	0.96593094	0.9671647	0.96836007	0.9695056	0.9705824	0.9715843	0.9724984	0.9733196	0.974045	0.9746758	0.9752107	0.97565556	0.9760189	0.9763072	0.9765339	0.9767094	0.97684824	0.9769597	0.9770592	0.97715765	0.97726774	0.9774015	0.9775637	0.977763	0.9780068	0.97829556	0.978633	0.9790201	0.97945094	0.9799257	0.98043954	0.98098457	0.98155826	0.98214865	0.9827508
0.9540607	0.95418507	0.95440644	0.9547335	0.95518726	0.95575863	0.9564558	0.9572684	0.95818746	0.95920473	0.9602993	0.96145976	0.96266687	0.9638992	0.9651388	0.966369	0.9675718	0.96872896	0.9698256	0.9708516	0.9717949	0.97265095	0.9734099	0.97407484	0.9746427	0.9751194	0.9755099	0.9758208	0.9760635	0.9762482	0.97638565	0.97649235	0.9765782	0.97665644	0.9767368	0.9768349	0.97695696	0.9771106	0.9773044	0.977541	0.9778259	0.9781576	0.97853655	0.97896147	0.97942764	0.9799295	0.98046356	0.9810203	0.9815943	0.9821763
0.9538974	0.9541022	0.9544072	0.9548189	0.9553466	0.95599324	0.9567551	0.9576232	0.95859075	0.9596424	0.96076757	0.96194273	0.9631524	0.9643788	0.96560174	0.96680397	0.9679699	0.96908414	0.97013247	0.971103	0.97198814	0.9727818	0.97348046	0.97408366	0.97459126	0.9750102	0.9753469	0.9756079	0.9758055	0.97595096	0.97605336	0.97613007	0.9761892	0.97624683	0.9763115	0.9763958	0.9765059	0.9766526	0.97683746	0.9770716	0.97734743	0.9776729	0.97804546	0.9784613	0.9789187	0.9794092	0.9799296	0.9804711	0.98102856	0.98159283
0.95379084	0.9540761	0.954459	0.9549491	0.9555539	0.9562684	0.95709115	0.95801413	0.959024	0.9601082	0.9612534	0.9624375	0.963646	0.9648601	0.9660618	0.9672318	0.96835893	0.96942574	0.9704224	0.97133595	0.9721626	0.9728941	0.9735301	0.9740722	0.97451997	0.974884	0.9751678	0.97538036	0.9755335	0.9756401	0.9757097	0.9757574	0.9757943	0.97583205	0.97588116	0.9759512	0.9760525	0.9761885	0.9763684	0.976595	0.97686493	0.9771836	0.97754717	0.9779547	0.9783986	0.97887826	0.97938436	0.97991	0.9804491	0.9809964
0.9537313	0.95409876	0.9545642	0.95513034	0.95580685	0.9565862	0.95746726	0.95843595	0.9594861	0.9605954	0.9617531	0.9629422	0.96414375	0.9653418	0.9665156	0.9676529	0.96873474	0.9697529	0.97069395	0.9715491	0.97231597	0.9729846	0.9735595	0.9740402	0.97443116	0.9747399	0.9749709	0.97514004	0.97524905	0.97531974	0.97535723	0.9753788	0.97539085	0.9754104	0.9754428	0.97550285	0.9755927	0.97572184	0.9758926	0.97610986	0.97637403	0.97668546	0.9770417	0.97743785	0.97787285	0.97833854	0.978829	0.9793394	0.9798609	0.9803874
0.9537266	0.9541768	0.95471734	0.9553602	0.95610493	0.9569444	0.95787835	0.95888865	0.95996845	0.9611004	0.9622684	0.9634558	0.9646451	0.96581835	0.9669623	0.9680602	0.9690973	0.9700632	0.9709472	0.97174543	0.9724465	0.973055	0.9735671	0.97399026	0.97432214	0.9745769	0.97476023	0.9748827	0.97495395	0.9749875	0.9749941	0.9749891	0.97497994	0.9749802	0.9750003	0.975047	0.9751281	0.97524786	0.9754121	0.9756228	0.9758783	0.97618014	0.97652656	0.9769127	0.97733474	0.9777856	0.97826123	0.9787555	0.97925955	0.979766
0.9537747	0.9543009	0.95491993	0.9556338	0.95644194	0.9573394	0.95831877	0.95936674	0.9604711	0.9616177	0.9627905	0.96397114	0.96514285	0.9662905	0.9674011	0.96845406	0.96944326	0.970355	0.9711793	0.97191536	0.97255677	0.97310436	0.9735575	0.9739173	0.97419655	0.9743983	0.974532	0.9746103	0.97464323	0.97464365	0.9746227	0.97459215	0.9745641	0.9745466	0.97455287	0.9745877	0.9746584	0.9747702	0.9749251	0.9751264	0.97537476	0.9756668	0.9760026	0.97637653	0.976785	0.977224	0.9776837	0.97815967	0.9786468	0.9791352
0.95387065	0.95447373	0.9551684	0.95594984	0.95681876	0.9577678	0.95878696	0.9598674	0.9609935	0.96215063	0.9633199	0.96448684	0.9656382	0.9667561	0.96782476	0.9688337	0.96977097	0.9706263	0.9713936	0.9720665	0.9726456	0.9731309	0.9735235	0.97382665	0.9740512	0.97420245	0.97428846	0.9743266	0.9743226	0.97429	0.9742408	0.9741875	0.97413933	0.9741052	0.97409916	0.9741203	0.97418165	0.97428274	0.9744302	0.97462344	0.97486275	0.9751458	0.9754713	0.97583276	0.97622746	0.9766498	0.9770952	0.97755545	0.97802335	0.97849137
0.9540172	0.95469797	0.9554605	0.95630586	0.95722836	0.9582275	0.9592817	0.9603863	0.9615263	0.9626877	0.9638509	0.96500146	0.9661266	0.96720845	0.96823555	0.9691966	0.97008026	0.9708769	0.9715834	0.97219574	0.9727142	0.97313744	0.97346836	0.97371596	0.973886	0.9739898	0.9740329	0.97402877	0.9739892	0.9739264	0.9738517	0.9737735	0.9737061	0.973658	0.97363627	0.97364867	0.97369874	0.97379106	0.97392946	0.9741132	0.97434276	0.97461414	0.9749291	0.9752774	0.9756587	0.97606784	0.9764943	0.97693706	0.97738695	0.9778383
0.9542121	0.9549644	0.9557947	0.9566987	0.9576734	0.9587101	0.9597983	0.96092314	0.9620714	0.96323043	0.96438247	0.96551114	0.96660733	0.9676506	0.968632	0.9695416	0.9703691	0.9711071	0.9717528	0.9723034	0.9727586	0.97312164	0.9733948	0.9735876	0.9737061	0.9737604	0.9737606	0.9737185	0.9736452	0.9735534	0.97345287	0.97335297	0.9732678	0.9732026	0.9731688	0.9731681	0.97320753	0.9732923	0.97342056	0.97359365	0.9738138	0.97407544	0.9743761	0.974714	0.9750797	0.97547096	0.97588474	0.9763082	0.9767404	0.9771735
0.95445174	0.95527345	0.9561658	0.9571273	0.95814604	0.95921785	0.96033025	0.9614696	0.96262234	0.96377486	0.9649104	0.9660153	0.9670757	0.9680792	0.9690104	0.96986556	0.9706362	0.97131515	0.9718993	0.97238743	0.9727822	0.97308385	0.97330105	0.9734402	0.9735081	0.97351605	0.9734759	0.97339684	0.97329056	0.9731689	0.9730444	0.9729261	0.9728197	0.9727431	0.97269356	0.9726829	0.97271127	0.9727845	0.9729032	0.973068	0.97327673	0.97352684	0.9738157	0.97413737	0.9744908	0.97486734	0.97526157	0.9756687	0.9760843	0.9764986
0.9547382	0.95562536	0.9565743	0.95758325	0.9586446	0.95974606	0.9608795	0.96202785	0.96317977	0.9643193	0.9654332	0.96650815	0.9675299	0.96848756	0.9693718	0.9701714	0.97088206	0.9715014	0.9720212	0.9724486	0.9727803	0.9730262	0.97318697	0.9732716	0.9732917	0.9732562	0.97317547	0.97306216	0.9729253	0.97277606	0.9726276	0.97248805	0.9723684	0.97227365	0.9722124	0.9721895	0.9722076	0.9722711	0.9723798	0.97253287	0.97272944	0.9729671	0.9732426	0.9735517	0.9738896	0.9742508	0.97462845	0.9750204	0.97541517	0.97581357
0.9550621	0.9560127	0.9570157	0.95807153	0.9591661	0.96029234	0.9614394	0.96259105	0.96373594	0.9648593	0.9659491	0.96698815	0.9679707	0.9688805	0.9697121	0.97045416	0.9711068	0.9716606	0.9721229	0.972486	0.97275925	0.97294676	0.97305304	0.973086	0.9730596	0.97298104	0.9728619	0.9727138	0.97254735	0.97237366	0.972202	0.97204417	0.9719055	0.97179824	0.9717249	0.97168833	0.9716953	0.97174877	0.97184676	0.97198796	0.97217363	0.9723988	0.9726624	0.97295576	0.97327775	0.9736226	0.97398484	0.9743595	0.9747379	0.9751194
0.9554302	0.9564369	0.95749	0.95858234	0.9597064	0.9608517	0.96200687	0.96315813	0.964292	0.9653954	0.9664532	0.9674556	0.9683938	0.9692545	0.97002876	0.9707161	0.9713065	0.9717994	0.9721981	0.9725021	0.97271746	0.9728457	0.9728984	0.9728856	0.97281283	0.9726937	0.97253704	0.97235376	0.9721599	0.97195965	0.97176677	0.97158855	0.97143674	0.97131526	0.9712279	0.97118056	0.9711772	0.97121847	0.9713043	0.9714356	0.9716079	0.97182095	0.9720692	0.9723499	0.97265565	0.9729858	0.97333133	0.9736886	0.9740498	0.97441524
0.9558302	0.9568904	0.95798606	0.95911354	0.9602623	0.96142334	0.9625806	0.96372765	0.96484303	0.96592265	0.96694714	0.9679095	0.9687986	0.96960795	0.9703253	0.970953	0.9714836	0.97191477	0.97225064	0.972495	0.97265047	0.9727256	0.9727274	0.9726651	0.972549	0.97238964	0.9721966	0.9719838	0.9717603	0.9715391	0.9713246	0.97112995	0.97095984	0.97082317	0.97072303	0.97066545	0.9706498	0.97067976	0.9707544	0.97087353	0.97103333	0.9712315	0.9714671	0.9717327	0.97202367	0.9723379	0.9726664	0.9730078	0.9733541	0.97370374
0.9562664	0.95737344	0.958509	0.95966333	0.96083355	0.96200204	0.9631591	0.96428955	0.96538794	0.9664365	0.9674256	0.9683444	0.9691843	0.96994007	0.97060025	0.97116494	0.97163326	0.972006	0.97228104	0.9724667	0.97256535	0.9725857	0.97253764	0.9724282	0.97226787	0.97207147	0.9718456	0.9716028	0.97135156	0.97110575	0.9708735	0.97066015	0.9704758	0.9703227	0.9702121	0.9701409	0.9701136	0.9701326	0.97019464	0.9702996	0.9704483	0.97063315	0.97085357	0.9711041	0.9713812	0.9716789	0.97199243	0.9723176	0.9726502	0.9729829
0.95672977	0.95788205	0.9590509	0.9602334	0.9614121	0.9625852	0.963734	0.9648511	0.9659235	0.96693844	0.96788865	0.9687605	0.96954924	0.9702469	0.9708487	0.9713553	0.9717617	0.972073	0.97228837	0.972415	0.97245735	0.9724255	0.9723282	0.9721741	0.9719736	0.9717401	0.97148055	0.9712083	0.9709351	0.9706654	0.97041225	0.9701828	0.96998173	0.96981704	0.9696906	0.9696085	0.96956944	0.9695766	0.9696266	0.96971947	0.96985394	0.9700268	0.9702312	0.97046727	0.9707283	0.9710102	0.97130847	0.9716189	0.9719359	0.97225654
0.9572245	0.9584121	0.9596092	0.9608071	0.96199846	0.96316826	0.9643081	0.96540314	0.966448	0.9674274	0.9683331	0.96915627	0.96989155	0.9705333	0.97107583	0.9715199	0.9718665	0.97211504	0.97227263	0.9723403	0.972328	0.9722475	0.9721017	0.97190404	0.9716651	0.9713946	0.9711052	0.9708059	0.970506	0.9702147	0.9699437	0.9696953	0.9694813	0.9693021	0.9691632	0.9690674	0.96901697	0.9690111	0.96904874	0.9691283	0.9692484	0.969407	0.9695994	0.9698203	0.9700645	0.9703339	0.97061586	0.9709107	0.97121346	0.9715197
0.9577411	0.9589608	0.96018136	0.96139413	0.96258616	0.96375024	0.9648748	0.9659455	0.9669577	0.9678979	0.9687584	0.96953136	0.9702107	0.97079366	0.97127664	0.9716617	0.9719462	0.9721347	0.97223175	0.9722446	0.97218055	0.97204924	0.9718578	0.97161704	0.9713419	0.97103894	0.9707174	0.9703907	0.9700663	0.96975607	0.9694659	0.9692013	0.9689701	0.968777	0.96862686	0.96851826	0.968455	0.9684359	0.96846074	0.96852934	0.9686355	0.9687797	0.9689553	0.9691607	0.9693937	0.96964645	0.96991515	0.9701965	0.9704857	0.97077686
0.9582805	0.9595276	0.9607647	0.96198523	0.9631771	0.96433055	0.9654333	0.96647793	0.9674523	0.9683502	0.9691647	0.969883	0.9705067	0.97102964	0.9714525	0.97177553	0.9719991	0.9721299	0.9721694	0.97212875	0.9720126	0.97183335	0.9715971	0.97131675	0.97100353	0.9706661	0.97031724	0.9699634	0.96961826	0.96928555	0.96897763	0.9686979	0.9684528	0.9682455	0.9680809	0.9679591	0.96788377	0.9678524	0.96786344	0.96791816	0.9680115	0.96814126	0.9683043	0.9684952	0.96871185	0.96894914	0.9692048	0.96947247	0.9697496	0.97003114
0.9588352	0.96010673	0.9613565	0.9625786	0.9637655	0.9649023	0.96598166	0.9669955	0.96793133	0.9687846	0.969546	0.9702119	0.9707776	0.9712434	0.9716029	0.9718649	0.97203076	0.9721005	0.9720852	0.9719916	0.97182435	0.97159845	0.97132015	0.9710013	0.9706521	0.97028375	0.969905	0.96952754	0.9691601	0.9688078	0.9684802	0.96818554	0.96792454	0.967705	0.9675264	0.96739197	0.96730345	0.96726036	0.96725696	0.9672978	0.9673795	0.96749294	0.9676425	0.9678195	0.9680205	0.9682466	0.9684867	0.96874154	0.9690069	0.96927696
0.95940685	0.96069276	0.9619543	0.96317375	0.9643467	0.96546644	0.9665174	0.96749383	0.96839035	0.9691953	0.96990436	0.9705159	0.9710225	0.97142875	0.97172946	0.97193146	0.97203594	0.97204965	0.9719801	0.9718331	0.9716175	0.9713461	0.97102714	0.9706708	0.9702879	0.9698888	0.96948344	0.96908104	0.96869063	0.968321	0.9679758	0.96766454	0.9673894	0.96715355	0.966962	0.96681666	0.96671426	0.9666576	0.966642	0.96666884	0.96673346	0.96683604	0.96697074	0.96713376	0.96732235	0.96753204	0.96776116	0.96800447	0.9682572	0.96851856
0.95998716	0.9612874	0.9625492	0.9637636	0.9649248	0.96601844	0.9670389	0.9679785	0.96882915	0.96958476	0.9702428	0.9707965	0.9712446	0.97158885	0.97183	0.97197264	0.97201896	0.97197574	0.9718515	0.9716528	0.97139287	0.97107726	0.9707166	0.9703261	0.96990937	0.9694806	0.96904963	0.96862423	0.968213	0.9678214	0.9674625	0.9671352	0.9668445	0.9665961	0.9663906	0.96623033	0.9661141	0.96604395	0.9660163	0.9660292	0.96608126	0.96616954	0.9662906	0.96643984	0.96661633	0.9668128	0.9670295	0.96726024	0.96750367	0.96775603
0.96057844	0.9618872	0.96314585	0.96434987	0.9654902	0.966559	0.96754426	0.9684419	0.969247	0.96995264	0.97055316	0.9710501	0.9714381	0.971723	0.97190577	0.9719863	0.9719768	0.97187966	0.9717034	0.97145575	0.97114867	0.9707915	0.97039264	0.9699653	0.96951854	0.9690601	0.96860534	0.9681554	0.9677246	0.96731645	0.96693957	0.96659553	0.9662909	0.9660276	0.96580994	0.9656364	0.9655075	0.96542263	0.9653799	0.9653807	0.96541965	0.9654945	0.9656001	0.9657376	0.9658998	0.96608526	0.9662899	0.9665108	0.96674377	0.9669912
0.9611735	0.96248627	0.96373826	0.96492827	0.9660459	0.9670828	0.9680311	0.9688869	0.969641	0.9702935	0.9708386	0.971276	0.97160804	0.9718328	0.97195446	0.9719793	0.97191334	0.9717619	0.9715337	0.9712397	0.9708873	0.9704888	0.9700536	0.96959186	0.9691137	0.96863073	0.9681481	0.9676782	0.9672272	0.96680015	0.96640605	0.9660458	0.9657279	0.9654497	0.9652192	0.9650302	0.964889	0.9647913	0.96473646	0.96472347	0.96474737	0.96480966	0.9649032	0.9650279	0.96517617	0.96535075	0.96554714	0.9657561	0.96598315	0.96622044
0.9617737	0.9630809	0.9643241	0.9654954	0.966587	0.9675891	0.96849835	0.969308	0.97001225	0.9706108	0.97110105	0.97147876	0.9717507	0.9719159	0.9719807	0.97194785	0.9718249	0.9716204	0.9713446	0.97100353	0.97060853	0.97017	0.9696985	0.96920556	0.9686984	0.9681872	0.9676814	0.9671908	0.9667187	0.9662745	0.9658636	0.9654877	0.9651536	0.96486485	0.96461815	0.964418	0.96426266	0.96415126	0.9640833	0.96405494	0.96406746	0.96411574	0.96419704	0.96430796	0.96444756	0.96461123	0.96479374	0.9649985	0.9652165	0.9654488
0.96237165	0.9636732	0.96490425	0.96605146	0.9671128	0.9680803	0.96894586	0.9697069	0.97036	0.97090304	0.9713346	0.97165537	0.9718673	0.9719751	0.9719791	0.9718913	0.9717159	0.97146076	0.9711349	0.97075	0.9703128	0.9698365	0.96933115	0.9688051	0.96826917	0.96773326	0.96720386	0.9666913	0.96620107	0.9657393	0.9653106	0.9649217	0.9645724	0.96426904	0.9640093	0.9637949	0.96362567	0.9635013	0.9634197	0.9633795	0.96337974	0.9634144	0.96348274	0.96358246	0.9637108	0.9638636	0.9640393	0.9642357	0.96444863	0.9646737
0.9629673	0.96425843	0.9654707	0.96659356	0.9676202	0.9685485	0.96936756	0.97008127	0.97068167	0.9711692	0.97154313	0.9718058	0.9719581	0.9720074	0.97195566	0.97181267	0.9715823	0.97127706	0.9709059	0.970477	0.96999997	0.9694881	0.9689484	0.96839106	0.96782804	0.96726626	0.9667161	0.96618193	0.96567285	0.9651928	0.964751	0.96434575	0.9639822	0.96366316	0.963389	0.9631621	0.9629795	0.9628416	0.962747	0.9626945	0.9626815	0.9627058	0.9627617	0.9628504	0.96296793	0.96311235	0.9632791	0.9634685	0.96367604	0.9638996
0.9635575	0.96483624	0.9660257	0.9671188	0.9681103	0.9689964	0.96977013	0.97043204	0.970978	0.97140867	0.9717247	0.9719282	0.9720236	0.9720145	0.97190803	0.97170943	0.97143	0.9710761	0.9706584	0.9701873	0.9696716	0.96912336	0.9685519	0.96796453	0.9673747	0.9667901	0.9662155	0.9656638	0.965136	0.9646403	0.9641798	0.96375906	0.9633824	0.96304905	0.9627619	0.96252185	0.96232545	0.96217495	0.96206737	0.9620019	0.9619767	0.96198773	0.96203333	0.9621124	0.9622193	0.9623552	0.9625164	0.9626986	0.96290356	0.9631235
0.96414113	0.96540064	0.96656495	0.96762586	0.9685788	0.96942043	0.9701446	0.9707561	0.97124785	0.97162133	0.97188026	0.9720262	0.9720632	0.9719974	0.9718356	0.9715852	0.9712542	0.9708542	0.97039264	0.96988016	0.96932834	0.9687429	0.9681401	0.9675289	0.9669102	0.9663015	0.965706	0.9651328	0.9645873	0.96407455	0.96359867	0.9631631	0.962773	0.9624268	0.96212506	0.9618694	0.9616618	0.96149886	0.9613789	0.9613003	0.9612619	0.9612632	0.96129924	0.96136725	0.96146697	0.96159554	0.9617482	0.9619275	0.96212816	0.96234846
0.964713	0.9659529	0.96708924	0.9681158	0.9690262	0.9698222	0.970501	0.9710558	0.97149116	0.97180843	0.9720084	0.9720962	0.9720772	0.9719543	0.9717408	0.9714376	0.9710584	0.9706118	0.9701075	0.9695568	0.9689681	0.96835077	0.96771777	0.9670759	0.96643525	0.96580136	0.96518576	0.96459347	0.96402955	0.9635001	0.96300966	0.9625599	0.96215266	0.96179247	0.9614783	0.9612111	0.96098983	0.9608142	0.96068	0.96059144	0.96054244	0.9605319	0.96055734	0.9606173	0.9607095	0.96082985	0.96097946	0.9611538	0.96135074	0.9615715
0.96527606	0.9664907	0.9675942	0.96858186	0.96945196	0.9701996	0.97082657	0.97132885	0.9717084	0.97196907	0.9721107	0.97214144	0.9720646	0.9718887	0.97162044	0.97126985	0.9708439	0.9703513	0.96980727	0.96921664	0.9685915	0.9679429	0.967281	0.96661127	0.9659466	0.96529067	0.96465445	0.9640438	0.96346253	0.9629163	0.96240854	0.9619461	0.9615258	0.96115094	0.960824	0.9605433	0.9603074	0.9601199	0.95997554	0.959876	0.9598156	0.9597942	0.95981246	0.95986295	0.9599481	0.96006274	0.9602078	0.96037877	0.96057695	0.96079665
0.96582276	0.96701014	0.9680803	0.9690286	0.96985346	0.9705527	0.97112507	0.97157395	0.9718968	0.9721004	0.9721874	0.9721604	0.97202814	0.97180027	0.97148204	0.97107977	0.9706082	0.9700739	0.96948797	0.9688621	0.9682015	0.96752375	0.9668308	0.9661353	0.96544755	0.9647698	0.9641131	0.963485	0.9628856	0.96232283	0.961802	0.9613226	0.9608872	0.96049845	0.960159	0.959866	0.95961815	0.9594188	0.9592628	0.9591505	0.9590822	0.9590521	0.95905906	0.95910287	0.95918286	0.95929205	0.9594343	0.9596029	0.9598006	0.9600252
0.96635634	0.9675102	0.9685445	0.96945184	0.9702301	0.9708809	0.97140074	0.97179335	0.9720604	0.9722078	0.97223675	0.97215474	0.9719701	0.971689	0.9713185	0.97087026	0.9703526	0.9697775	0.9691528	0.96849	0.96779794	0.96708894	0.966368	0.965647	0.9649353	0.96423733	0.96356183	0.96291345	0.96229655	0.96172196	0.9611842	0.9606885	0.9602412	0.95984	0.9594856	0.9591799	0.95892036	0.95870954	0.9585418	0.958421	0.9583408	0.958302	0.9583026	0.95833963	0.9584139	0.958521	0.9586597	0.9588289	0.95902723	0.9592523
0.9668699	0.96799403	0.96898705	0.9698496	0.9705824	0.9711805	0.97164655	0.97198665	0.9721968	0.9722876	0.9722609	0.97212464	0.9718844	0.971553	0.971135	0.9706396	0.9700798	0.96946204	0.96879965	0.9681036	0.96737915	0.9666397	0.96589345	0.9651471	0.96441174	0.9636942	0.9629988	0.9623325	0.9617008	0.961107	0.96055514	0.96004623	0.9595856	0.95916986	0.9588047	0.95848495	0.9582158	0.9579933	0.9578153	0.957683	0.95759636	0.95754915	0.9575425	0.95757425	0.95764357	0.9577463	0.9578844	0.9580548	0.9582555	0.9584843
0.96736634	0.96845293	0.96940815	0.9702248	0.9709075	0.9714538	0.97186756	0.97215	0.9723069	0.9723405	0.9722599	0.97206855	0.9717783	0.97139627	0.9709287	0.9703893	0.9697881	0.96913016	0.96843296	0.96770096	0.966946	0.9661778	0.9654051	0.96463585	0.96387875	0.96313906	0.96242565	0.9617426	0.96109366	0.96048474	0.95991755	0.9593954	0.95891964	0.9584928	0.95811504	0.9577834	0.9575024	0.9572688	0.95708245	0.9569413	0.9568437	0.9567905	0.9567777	0.9568049	0.95687056	0.9569732	0.95710933	0.95728254	0.95748633	0.9577217
0.96784234	0.968891	0.9698031	0.9705737	0.97120684	0.9717019	0.9720603	0.97228765	0.9723886	0.972369	0.97223306	0.9719894	0.9716474	0.97121567	0.97070426	0.97011846	0.9694743	0.9687828	0.96804845	0.9672836	0.966499	0.9657033	0.9649044	0.9641133	0.96333337	0.9625749	0.9618425	0.96114254	0.9604776	0.9598538	0.9592715	0.95873463	0.95824665	0.9578065	0.9574159	0.957074	0.9567813	0.95653766	0.9563429	0.9561926	0.95608824	0.9560277	0.95601016	0.9560352	0.9560976	0.95619863	0.9563373	0.9565116	0.95671815	0.95696056
0.96829575	0.969308	0.97017354	0.9708975	0.97147995	0.97192144	0.9722264	0.97239906	0.9724457	0.9723697	0.9721808	0.97188574	0.97149336	0.97101516	0.9704564	0.96983093	0.96914744	0.96841705	0.96764743	0.96685153	0.9660391	0.9652159	0.96439344	0.9635775	0.96277875	0.9619993	0.9612489	0.9605322	0.95985115	0.9592114	0.9586167	0.9580677	0.9575643	0.9571135	0.9567096	0.95635766	0.9560535	0.9558015	0.9555959	0.9554382	0.9553278	0.95526224	0.955241	0.955261	0.9553222	0.95542413	0.9555639	0.95574135	0.9559553	0.9562043
0.96872985	0.9696984	0.9705202	0.9711953	0.97172594	0.9721159	0.9723641	0.9724857	0.97247624	0.97234607	0.9721046	0.9717595	0.97131836	0.970793	0.970192	0.96952283	0.96880275	0.96803546	0.9672343	0.96640635	0.96556395	0.96471477	0.9638686	0.96303123	0.9622113	0.9614142	0.96064645	0.95991206	0.95921546	0.95856035	0.95795125	0.9573888	0.95687467	0.9564097	0.95599574	0.9556342	0.9553207	0.9550583	0.95484465	0.954681	0.95456463	0.9544931	0.9544682	0.95448697	0.9545478	0.9546504	0.9547929	0.95497507	0.9551961	0.9554532
0.9691379	0.97006524	0.97084045	0.9714669	0.97194505	0.9722802	0.97247714	0.97254276	0.97247964	0.9722992	0.97200507	0.97160935	0.97112167	0.9705505	0.9699055	0.96919835	0.9684401	0.96763766	0.9668038	0.96594495	0.9650766	0.96420205	0.96333253	0.96247387	0.96163255	0.96081775	0.96003145	0.95928144	0.9585706	0.95790195	0.95727813	0.95670277	0.9561768	0.95569944	0.9552749	0.9549031	0.9545806	0.95430994	0.9540891	0.95391923	0.9537952	0.9537218	0.9536941	0.9537126	0.9537733	0.95387894	0.95402473	0.9542139	0.95444113	0.954708
0.9695227	0.97040564	0.9711355	0.97171044	0.9721365	0.9724193	0.9725632	0.9725732	0.97245884	0.9722252	0.9718814	0.97143775	0.97090423	0.9702872	0.96960074	0.9688562	0.96805924	0.96722305	0.966359	0.96547365	0.96457773	0.96367735	0.9627833	0.96190387	0.9610443	0.96021	0.9594085	0.9586419	0.95791537	0.9572329	0.95659566	0.956007	0.95547026	0.95498264	0.9545483	0.95416486	0.95383483	0.9535557	0.95332813	0.9531524	0.9530266	0.95294946	0.952919	0.9529374	0.9530003	0.95310783	0.95326006	0.9534539	0.9536909	0.9539686
0.96988446	0.9707219	0.9714014	0.9719269	0.9723019	0.9725318	0.972622	0.97257984	0.97241145	0.9721271	0.971735	0.9712447	0.9706635	0.97000575	0.9692803	0.96849513	0.96766317	0.9667968	0.96589833	0.9649854	0.96406317	0.96313995	0.9622254	0.9613238	0.9604454	0.9595935	0.9587742	0.9579929	0.95725036	0.9565542	0.9559068	0.955304	0.9547558	0.95425695	0.95381373	0.9534218	0.9530819	0.95279807	0.95256346	0.9523837	0.9522534	0.9521743	0.95214444	0.9521618	0.95222765	0.9523412	0.95249814	0.9527009	0.95294595	0.95323557
0.97022086	0.971011	0.9716422	0.9721165	0.97244036	0.9726174	0.97265536	0.9725596	0.9723398	0.9720068	0.97156465	0.9710291	0.97040504	0.9697048	0.9689374	0.96811765	0.96725297	0.9663511	0.96542704	0.9644857	0.96353775	0.96259	0.96165353	0.9607328	0.95983565	0.958966	0.9581305	0.9573327	0.9565788	0.9558675	0.95520616	0.95459497	0.95403355	0.9535256	0.95307213	0.9526729	0.9523281	0.9520351	0.9517972	0.9516124	0.95147943	0.95139897	0.95136875	0.9513887	0.9514585	0.9515761	0.95174086	0.95195097	0.95220834	0.952509
0.97053164	0.9712744	0.97185546	0.9722794	0.97254944	0.9726757	0.97266024	0.9725141	0.9722451	0.9718618	0.9713752	0.9707902	0.97012484	0.96938354	0.9685809	0.96772355	0.96682477	0.96589327	0.9649397	0.96397096	0.96299857	0.96202976	0.9610703	0.9601322	0.9592156	0.95832944	0.9574776	0.95666474	0.95589596	0.955173	0.9544996	0.95387495	0.9533062	0.95278823	0.9523252	0.9519179	0.9515652	0.9512683	0.9510263	0.9508385	0.95070356	0.9506233	0.9505949	0.95061845	0.9506916	0.95081544	0.9509875	0.95120955	0.95147777	0.95179015
0.9708153	0.9715101	0.9720431	0.9724151	0.972634	0.9727069	0.9726421	0.972445	0.9721255	0.97169405	0.971161	0.9705333	0.9698253	0.96904576	0.9682045	0.9673134	0.96638304	0.96542025	0.96443695	0.9634441	0.9624474	0.96145606	0.9604772	0.95951766	0.9585835	0.95768243	0.9568136	0.95598817	0.9552065	0.95447	0.9537841	0.95315146	0.952569	0.95204437	0.9515724	0.95115864	0.95079994	0.9504999	0.95025384	0.95006377	0.94992834	0.94984776	0.9498222	0.949848	0.9499265	0.9500573	0.9502392	0.9504727	0.9507526	0.95108116
0.9710707	0.97172046	0.97220004	0.97252387	0.97269326	0.97271395	0.97259736	0.9723518	0.97198355	0.97150564	0.9709256	0.97025675	0.9695072	0.9686894	0.96781224	0.96688676	0.9659233	0.96493274	0.96392435	0.96290535	0.9618844	0.9608715	0.95987105	0.95889556	0.95794314	0.9570233	0.95614296	0.955301	0.95450675	0.95375925	0.9530623	0.9524173	0.95182866	0.95129293	0.950816	0.9503953	0.95003116	0.9497259	0.9494774	0.94928586	0.9491506	0.94907296	0.9490496	0.94908303	0.9491652	0.9493056	0.94949657	0.9497404	0.9500343	0.9503792
0.97130257	0.97190213	0.97233623	0.9726074	0.9727251	0.9726959	0.97252846	0.97223294	0.971817	0.9712935	0.9706705	0.96995836	0.9691696	0.9683137	0.9674014	0.9664447	0.96545136	0.9644316	0.963396	0.9623517	0.9613104	0.96027595	0.95925444	0.9582601	0.95729196	0.95635676	0.95545965	0.9546066	0.95379835	0.95304	0.9523334	0.95167863	0.95108026	0.9505377	0.9500534	0.94962734	0.94925964	0.94895065	0.9487009	0.9485082	0.9483767	0.9482992	0.9482804	0.9483176	0.9484094	0.9485584	0.94876164	0.94901574	0.9493252	0.94968563
0.97150606	0.9720595	0.97244096	0.9726622	0.97272915	0.9726516	0.9724337	0.97209007	0.9716289	0.9710606	0.9703943	0.96964276	0.9688145	0.9679215	0.9669753	0.96598685	0.9649638	0.9639168	0.96285456	0.96178675	0.96072316	0.95966685	0.9586302	0.95761514	0.9566314	0.95567995	0.95477027	0.95390356	0.9530831	0.9523142	0.9515952	0.9509326	0.950326	0.94977665	0.94928783	0.9488573	0.9484841	0.9481749	0.9479221	0.94773173	0.94759953	0.9475271	0.94751275	0.9475581	0.947658	0.9478175	0.94803065	0.94830096	0.9486237	0.9490006
[truncated: 451 more columns]
