# Supplementary material for: Investigating the use of physics informed neural networks for dam-break scenarios
Source: PLoS One. 2025 Sep 19;20(9):e0332694. doi: 10.1371/journal.pone.0332694 (PMC12449020; doi:10.1371/journal.pone.0332694)
Supplement: S1 File — Dataset for the 1D and 2D shallow water equations (SWE). Repository: https://github.com/kinzamumtaz/2D_SWE. (ZIP) [file pone.0332694.s001.zip › 2D_SWE-main/Downloads/solution_outputs_circular/height_circular_t2.00.csv]

0.9972383	0.9964687	0.99534625	0.9940943	0.9928632	0.9917484	0.9907992	0.99002296	0.9894069	0.9889144	0.9885032	0.98813206	0.9877628	0.9873649	0.98691916	0.9864191	0.98585844	0.98524547	0.9845855	0.98389184	0.9831725	0.9824393	0.98170066	0.9809638	0.9802343	0.9795145	0.97880936	0.9781184	0.9774461	0.97679156	0.9761575	0.9755431	0.9749491	0.97438145	0.973836	0.97331756	0.9728277	0.972366	0.97193515	0.97153664	0.97116834	0.9708336	0.9705321	0.97026354	0.97002745	0.96982604	0.96965575	0.9695165	0.9694083	0.9693282
0.99738777	0.99667627	0.99569625	0.9946353	0.9936081	0.9926903	0.99191064	0.991263	0.9907287	0.9902683	0.98984313	0.9894171	0.9889572	0.9884434	0.9878654	0.98721886	0.9865079	0.98574346	0.984937	0.9841002	0.9832486	0.98239034	0.9815386	0.9807003	0.9798811	0.97908556	0.97831666	0.97757536	0.9768621	0.9761784	0.9755247	0.9749005	0.97430605	0.9737429	0.9732109	0.9727107	0.9722429	0.9718095	0.97140694	0.9710398	0.9707069	0.97040814	0.97014385	0.96991366	0.96971655	0.96955436	0.969422	0.9693212	0.9692516	0.969211
0.99724364	0.99665827	0.995864	0.99501055	0.9941961	0.99346966	0.99284506	0.99231213	0.9918434	0.9914055	0.99096215	0.99048114	0.98993915	0.98932374	0.9886291	0.9878579	0.9870199	0.98612845	0.9851983	0.98424387	0.98328006	0.9823211	0.98137563	0.98045385	0.979561	0.9787042	0.9778807	0.9770957	0.9763499	0.97564256	0.9749732	0.9743392	0.9737441	0.97318625	0.97266525	0.9721795	0.9717316	0.9713173	0.97094125	0.97060114	0.9702953	0.9700269	0.969792	0.9695921	0.9694272	0.96929514	0.96919507	0.9691259	0.969088	0.96907693
0.9969162	0.9964912	0.9958952	0.99525106	0.9946323	0.9940749	0.9935839	0.9931436	0.99272704	0.99230105	0.9918347	0.99130327	0.9906895	0.98998755	0.9891962	0.988323	0.98738146	0.9863883	0.98535866	0.98430914	0.98325574	0.98221385	0.98119223	0.9802032	0.9792491	0.97833854	0.9774722	0.976651	0.9758749	0.97514653	0.9744612	0.9738201	0.97322285	0.9726665	0.9721508	0.9716751	0.9712395	0.9708418	0.9704831	0.970163	0.96987855	0.969632	0.9694194	0.96924305	0.9691013	0.96899277	0.96891755	0.96887225	0.9688567	0.96887034
0.9964731	0.99621695	0.99581134	0.99535626	0.99491006	0.9944942	0.9941113	0.9937422	0.99336123	0.99294007	0.99245006	0.9918745	0.9912012	0.99042755	0.98956037	0.98860836	0.9875865	0.98651266	0.9854066	0.9842836	0.98316103	0.98205453	0.98097265	0.97992724	0.978925	0.9779704	0.9770648	0.976212	0.9754099	0.97466	0.9739596	0.9733086	0.97270346	0.9721446	0.9716312	0.97116035	0.97073007	0.97034353	0.9699957	0.9696866	0.96941656	0.9691845	0.96898884	0.96882814	0.96870285	0.9686108	0.96855223	0.96852463	0.96852595	0.96855736
0.99595475	0.99585867	0.99562234	0.99532884	0.99502283	0.9947212	0.9944205	0.99410295	0.9937448	0.9933226	0.992813	0.9922019	0.99148184	0.99065506	0.98972994	0.98871815	0.9876389	0.98650724	0.9853447	0.98416793	0.9829942	0.98183584	0.9807086	0.9796203	0.9785753	0.9775838	0.9766463	0.975764	0.974938	0.9741653	0.9734482	0.9727828	0.97216916	0.9716035	0.97108537	0.9706127	0.97018564	0.9698005	0.9694584	0.96915454	0.9688922	0.96866906	0.96848196	0.9683305	0.96821535	0.9681353	0.9680863	0.9680709	0.9680839	0.96812683
0.99538654	0.9954303	0.99533653	0.99517405	0.99497986	0.994765	0.9945256	0.9942446	0.9939019	0.99347496	0.9929482	0.9923095	0.9915562	0.99069244	0.9897284	0.98867685	0.9875578	0.98638725	0.9851868	0.98397183	0.98276144	0.9815682	0.98040384	0.9792803	0.97820413	0.97717977	0.9762129	0.9753036	0.97445285	0.97365844	0.97292215	0.9722409	0.9716139	0.97103643	0.97051036	0.97003144	0.9695992	0.96921223	0.96886784	0.96856624	0.9683047	0.9680837	0.96789956	0.9677534	0.96764207	0.9675677	0.9675263	0.9675166	0.96753705	0.9675869
0.99478906	0.9949511	0.99497175	0.99491316	0.9948038	0.9946525	0.9944565	0.9941994	0.99386543	0.9934351	0.9928949	0.9922364	0.9914614	0.9905748	0.9895873	0.9885131	0.98737174	0.9861792	0.9849558	0.9837168	0.98248124	0.98126143	0.9800732	0.97892183	0.9778185	0.9767683	0.97577405	0.97483873	0.973963	0.97314805	0.97238874	0.9716895	0.9710448	0.9704543	0.969915	0.9694244	0.96898293	0.9685878	0.96823823	0.9679301	0.9676663	0.9674433	0.9672579	0.96711105	0.96700084	0.9669261	0.9668853	0.96687853	0.96690226	0.9669554
0.99418366	0.9944406	0.9945541	0.99457425	0.994528	0.9944224	0.994254	0.99401337	0.9936819	0.9932458	0.9926971	0.9920278	0.99124116	0.9903438	0.9893458	0.9882633	0.9871115	0.9859104	0.9846766	0.98342705	0.9821774	0.9809421	0.979734	0.97856355	0.9774376	0.97636414	0.97534484	0.9743845	0.9734855	0.9726454	0.971865	0.97114366	0.9704792	0.9698692	0.9693124	0.96880674	0.96835196	0.9679457	0.9675845	0.96726817	0.96699584	0.9667644	0.9665748	0.96642196	0.96630883	0.9662314	0.9661896	0.9661801	0.96620333	0.9662571
0.9935902	0.99392515	0.9941098	0.9941901	0.9941893	0.994115	0.993965	0.99372977	0.9933989	0.99295974	0.9924025	0.99172956	0.99093896	0.9900402	0.98904324	0.98796195	0.98681223	0.98561215	0.9843786	0.9831275	0.9818726	0.9806289	0.97940946	0.9782233	0.97707844	0.9759841	0.9749437	0.97396	0.9730359	0.97217125	0.97136694	0.9706213	0.96993315	0.9693023	0.968726	0.96820104	0.96772796	0.96730494	0.9669292	0.96659946	0.96631473	0.966072	0.96587265	0.96571195	0.96559083	0.9655065	0.9654587	0.9654461	0.9654658	0.9655164
0.99303025	0.9934278	0.9936697	0.9937951	0.99382555	0.9937716	0.9936288	0.99339557	0.993061	0.9926168	0.99205714	0.9913822	0.9905938	0.9897007	0.9887134	0.98764247	0.9865042	0.985315	0.98408943	0.98284256	0.9815905	0.9803437	0.979117	0.9779208	0.97676253	0.9756494	0.974588	0.9735817	0.9726323	0.9717421	0.9709125	0.97014	0.96942717	0.9687714	0.9681705	0.9676234	0.9671299	0.9666856	0.9662916	0.9659446	0.9656436	0.96538746	0.96517336	0.9650007	0.9648685	0.96477455	0.9647176	0.9646963	0.96470964	0.9647543
0.99252176	0.99297225	0.99325854	0.9934183	0.9934701	0.9934259	0.99328476	0.99304825	0.9927068	0.99225646	0.99169564	0.99102294	0.99024296	0.9893601	0.98838675	0.98733383	0.98621327	0.985041	0.9838291	0.98259366	0.98134947	0.9801047	0.9788769	0.97767234	0.97650176	0.9753735	0.97429335	0.97326344	0.9722906	0.9713741	0.97051626	0.9697166	0.9689757	0.968292	0.9676652	0.96709293	0.9665735	0.96610624	0.9656909	0.9653217	0.9650019	0.9647257	0.96449447	0.96430707	0.96416014	0.96405286	0.9639837	0.9639517	0.9639539	0.9639908
0.99208105	0.99257606	0.99289817	0.9930827	0.9931481	0.99310744	0.9929634	0.9927171	0.9923688	0.9919112	0.99134904	0.99067956	0.98990875	0.9890424	0.9880884	0.987057	0.98595953	0.98480767	0.9836163	0.98239714	0.98116326	0.97992617	0.9786989	0.9774923	0.9763126	0.97517055	0.97407	0.9730201	0.97202194	0.9710789	0.97019315	0.96936405	0.96859324	0.9678795	0.96722305	0.9666224	0.96607625	0.9655816	0.9651394	0.9647471	0.96440375	0.9641064	0.9638548	0.96364623	0.9634821	0.9633572	0.9632726	0.9632266	0.963216	0.96324044
0.99171996	0.99225277	0.9926056	0.99280864	0.99288094	0.99283713	0.9926851	0.99242723	0.9920663	0.99160254	0.99103826	0.990374	0.9896158	0.9887669	0.9878344	0.9868282	0.9857566	0.98463076	0.98346263	0.98226416	0.98104453	0.97981906	0.97859555	0.9773871	0.97620016	0.97504616	0.9739293	0.97285825	0.97183514	0.9708656	0.96994907	0.96909034	0.968288	0.9675428	0.9668547	0.96622235	0.96564555	0.9651221	0.96465	0.9642308	0.96385956	0.9635373	0.963262	0.963032	0.9628459	0.9627007	0.9625984	0.9625339	0.96250725	0.96251726
0.9914452	0.9920145	0.9923908	0.9926052	0.99268115	0.9926305	0.9924652	0.9921925	0.99181867	0.99134666	0.9907806	0.9901209	0.98937553	0.9885456	0.9876371	0.98665786	0.9856152	0.98451793	0.98337585	0.98219955	0.9809995	0.97978604	0.9785703	0.9773622	0.97617096	0.9750059	0.97387385	0.97278273	0.9717357	0.9707393	0.9697934	0.9689029	0.96806705	0.9672888	0.9665661	0.96590084	0.96529055	0.96473444	0.96423167	0.9637805	0.9633806	0.9630311	0.96272767	0.9624706	0.96226066	0.9620925	0.9619668	0.9618825	0.9618372	0.961829
0.9912617	0.9918596	0.9922565	0.9924808	0.99255335	0.99249285	0.9923107	0.9920214	0.99163246	0.9911512	0.9905813	0.9899277	0.98919445	0.98838526	0.98750216	0.98655003	0.9855383	0.98447156	0.98335856	0.9822072	0.98102826	0.9798298	0.978624	0.9774191	0.97622573	0.9750517	0.9739065	0.97279507	0.9717256	0.9707007	0.96972626	0.96880275	0.96793383	0.9671216	0.9663626	0.9656612	0.9650158	0.9644245	0.9638882	0.963404	0.96297115	0.9625895	0.9622565	0.96197075	0.96173304	0.96153843	0.96138823	0.9612795	0.96121055	0.9611819
0.9911656	0.991791	0.9922045	0.99243295	0.9924999	0.9924257	0.9922254	0.9919166	0.99151117	0.9910184	0.9904457	0.98979634	0.9890755	0.98828536	0.98742867	0.986507	0.9855274	0.9844926	0.98340964	0.9822858	0.98112845	0.9799485	0.97875524	0.9775555	0.9763614	0.97518134	0.97402406	0.9728947	0.97180235	0.97075164	0.9697463	0.9687916	0.9678889	0.9670402	0.96624625	0.96550786	0.9648245	0.9641957	0.9636224	0.96310383	0.9626359	0.9622191	0.96185374	0.9615372	0.96126676	0.96104324	0.96086556	0.96073014	0.9606356	0.960582
0.9911549	0.9918041	0.99223065	0.9924604	0.99251914	0.99242675	0.9922068	0.9918771	0.9914529	0.9909482	0.99037	0.98972464	0.98901576	0.9882451	0.98741394	0.98652345	0.9855755	0.98457396	0.98352253	0.9824279	0.98129654	0.98013663	0.978957	0.9777659	0.9765734	0.9753892	0.9742208	0.97307634	0.97196317	0.9708873	0.9698531	0.96886605	0.96792936	0.96704435	0.96621317	0.96543634	0.9647147	0.96404785	0.96343637	0.9628792	0.96237457	0.9619221	0.96152085	0.96116817	0.9608658	0.9606103	0.96039987	0.96023446	0.96011204	0.9600313
0.9912215	0.9918929	0.9923273	0.9925549	0.99260086	0.9924902	0.99224687	0.99189496	0.99145126	0.99093264	0.9903491	0.98970664	0.98901016	0.9882582	0.9874529	0.9865929	0.98567754	0.9847101	0.98369235	0.9826292	0.9815257	0.9803874	0.97922385	0.9780436	0.9768554	0.9756683	0.97449213	0.97333425	0.9722016	0.9711021	0.9700412	0.9690222	0.9680513	0.96713066	0.9662619	0.96544653	0.9646857	0.9639797	0.9633274	0.9627308	0.9621876	0.9616973	0.96125764	0.9608706	0.9605311	0.9602415	0.9599947	0.95979726	0.9596437	0.9595323
0.9913573	0.9920445	0.9924857	0.9927097	0.99273926	0.9926079	0.9923409	0.9919641	0.9915011	0.9909677	0.99037755	0.98973745	0.9890498	0.9883168	0.98753715	0.9867067	0.9858248	0.9848923	0.9839091	0.98287874	0.981803	0.9806907	0.97954637	0.9783801	0.97719806	0.9760122	0.97483045	0.9736601	0.9725117	0.9713902	0.970303	0.96925515	0.96825117	0.96729517	0.9663882	0.96553487	0.96473396	0.96398777	0.9632955	0.9626577	0.9620737	0.9615424	0.9610652	0.96063733	0.9602603	0.95993245	0.95965266	0.9594183	0.9592317	0.9590863
0.99155265	0.992253	0.9926972	0.99291044	0.992925	0.9927695	0.9924766	0.9920753	0.9915909	0.99104214	0.9904453	0.98980606	0.9891287	0.98841226	0.98765594	0.9868559	0.9860091	0.985112	0.9841639	0.98316646	0.98212236	0.98103577	0.9799145	0.97876424	0.97759354	0.97640955	0.97522545	0.97404814	0.9728834	0.9717425	0.9706311	0.96955556	0.9685197	0.9675294	0.9665863	0.96569395	0.9648539	0.96406853	0.9633344	0.9626558	0.96203035	0.9614588	0.96094	0.9604712	0.9600554	0.9596888	0.95937026	0.9590989	0.95887434	0.95869577
0.99179834	0.99250776	0.9929492	0.9931515	0.99314475	0.99296486	0.992646	0.9922172	0.99171174	0.99114877	0.9905423	0.9899034	0.9892352	0.98853564	0.98780304	0.9870319	0.98621786	0.98535603	0.9844448	0.98348355	0.9824724	0.98141575	0.9803178	0.97918624	0.9780288	0.97685283	0.97566855	0.97448516	0.97331053	0.97215194	0.97101897	0.969918	0.968852	0.9678293	0.9668513	0.965922	0.9650432	0.9642169	0.9634422	0.96272177	0.96205497	0.96144056	0.96088046	0.960372	0.9599136	0.9595061	0.9591475	0.95883834	0.9585756	0.9583584
0.99208415	0.99280024	0.99323446	0.99342066	0.99339175	0.9931852	0.9928373	0.99238414	0.991856	0.991276	0.9906616	0.9900219	0.9893601	0.98867667	0.9879661	0.9872243	0.98644286	0.98561764	0.98474306	0.9838178	0.98284197	0.98181695	0.9807456	0.9796374	0.9784951	0.9773306	0.9761503	0.9749648	0.9737819	0.97261	0.9714581	0.970334	0.96924156	0.96818686	0.96717566	0.9662096	0.9652936	0.9644274	0.9636127	0.9628522	0.96214366	0.96148705	0.9608847	0.9603334	0.95983315	0.9593858	0.95898575	0.9586351	0.95833236	0.9580766
0.9924042	0.99311864	0.99354225	0.9937091	0.9936563	0.9934212	0.9930443	0.992564	0.99201345	0.99141645	0.9907927	0.9901517	0.9894969	0.9888277	0.9881398	0.9874237	0.98667526	0.98588616	0.9850492	0.9841611	0.98322153	0.98223114	0.98119015	0.9801057	0.9789848	0.977833	0.97666126	0.97547674	0.9742902	0.97310764	0.97194076	0.9707952	0.96967876	0.96859723	0.96755433	0.9665544	0.96560186	0.9646973	0.96384466	0.9630419	0.96229243	0.96159506	0.9609497	0.96035665	0.95981383	0.9593231	0.95888144	0.9584894	0.95814574	0.9578492
0.99274766	0.99345565	0.99386525	0.9940095	0.993928	0.9936636	0.99325824	0.9927514	0.9921773	0.991565	0.99093044	0.9902865	0.98963743	0.9889814	0.98831266	0.9876243	0.98690706	0.9861523	0.98535347	0.9845047	0.9836035	0.9826467	0.98163927	0.9805828	0.9794861	0.97835195	0.9771906	0.9760122	0.97482437	0.9736365	0.97245765	0.9712966	0.97015816	0.96905065	0.9679785	0.96694833	0.96596116	0.9650199	0.96412915	0.96328795	0.9624973	0.9617593	0.96107286	0.96043825	0.95985335	0.95931894	0.9588356	0.95840204	0.95801616	0.9576771
0.9931084	0.9938062	0.99419653	0.99431455	0.99420345	0.9939076	0.9934733	0.9929388	0.9923431	0.9917127	0.9910686	0.9904214	0.98977643	0.9891317	0.9884821	0.98781836	0.9871304	0.9864104	0.9856492	0.98483986	0.9839766	0.98305935	0.9820872	0.9810634	0.9799908	0.9788786	0.97773373	0.97656506	0.97538066	0.9741896	0.9730033	0.97182864	0.9706723	0.9695431	0.9684452	0.96738476	0.9663658	0.96539205	0.9644636	0.9635847	0.9627563	0.9619781	0.9612512	0.96057445	0.95994836	0.9593729	0.95884657	0.9583704	0.95794296	0.9575614
0.9934814	0.9941647	0.9945304	0.9946196	0.99447685	0.9941507	0.9936835	0.9931234	0.99250597	0.991858	0.9912032	0.9905513	0.98990923	0.989274	0.988641	0.988	0.98734087	0.98665553	0.98593056	0.98515993	0.98433673	0.9834584	0.98252326	0.9815333	0.98049253	0.9794051	0.97827965	0.9771246	0.9759488	0.9747604	0.9735693	0.9723864	0.97121555	0.97006845	0.9689482	0.96786034	0.96681225	0.9658065	0.9648455	0.9639305	0.9630641	0.96224743	0.96148175	0.96076417	0.9600979	0.9594814	0.95891356	0.9583952	0.9579238	0.9575017
0.9938638	0.9945253	0.994863	0.99492127	0.99474525	0.9943848	0.99388874	0.99330145	0.9926606	0.9919969	0.9913296	0.9906732	0.99003106	0.98940444	0.9887865	0.98816764	0.98753554	0.98688155	0.9861931	0.98546064	0.9846776	0.98384005	0.9829435	0.9819903	0.98098326	0.9799249	0.97882366	0.9776864	0.9765225	0.97534114	0.9741509	0.9729624	0.9717819	0.97061855	0.9694791	0.9683702	0.96729505	0.96626014	0.96526855	0.9643202	0.9634192	0.96256614	0.96176195	0.96100634	0.9603001	0.9596429	0.9590348	0.9584745	0.957963	0.957498
0.99425095	0.99488634	0.9951944	0.99521786	0.9950055	0.99461097	0.99408513	0.9934714	0.9928076	0.9921265	0.99144787	0.9907856	0.9901441	0.9895241	0.9889172	0.9883175	0.98771095	0.9870859	0.98643285	0.98573816	0.98499596	0.98419875	0.98334324	0.9824295	0.9814576	0.9804322	0.97935927	0.978244	0.97709656	0.97592676	0.97474074	0.97355056	0.9723649	0.9711918	0.9700372	0.96890795	0.9678103	0.96674836	0.9657289	0.96475136	0.9638156	0.9629289	0.9620896	0.9612977	0.9605542	0.95985895	0.9592094	0.95860946	0.95805705	0.95755166
0.99464166	0.9952476	0.99551874	0.9955058	0.995258	0.99483013	0.99427307	0.9936323	0.992947	0.99224865	0.9915579	0.99088746	0.9902459	0.9896296	0.9890328	0.98845005	0.9878661	0.9872685	0.98664695	0.9859904	0.9852881	0.98453224	0.983719	0.98284477	0.98191255	0.9809227	0.97988033	0.97879213	0.9776654	0.9765109	0.97533554	0.9741491	0.97296196	0.9717816	0.97061545	0.9694708	0.96835417	0.96727115	0.96622443	0.9652182	0.9642547	0.9633363	0.962462	0.9616358	0.96085596	0.960124	0.95943797	0.9587988	0.9582064	0.9576602
0.99503607	0.9956074	0.99584013	0.99578744	0.99550205	0.9950389	0.99445146	0.99378514	0.99307775	0.9923621	0.99165934	0.990982	0.99033713	0.9897233	0.98913455	0.98856425	0.98799956	0.98742837	0.9868376	0.9862155	0.9855503	0.9848367	0.98406565	0.98323375	0.98234165	0.98138994	0.9803829	0.9793255	0.9782242	0.97708946	0.97592884	0.9747512	0.9735674	0.9723844	0.97121125	0.97005606	0.9689235	0.9678206	0.966752	0.96572053	0.9647305	0.96378195	0.9628782	0.96201855	0.96120715	0.9604396	0.9597186	0.95904344	0.95841265	0.95782816
0.99543196	0.99596596	0.99615836	0.9960634	0.99574053	0.9952432	0.9946238	0.99393237	0.9932031	0.9924707	0.99175507	0.99106896	0.9904189	0.98980623	0.98922414	0.9886645	0.98811644	0.98756653	0.98700434	0.9864143	0.98578686	0.98511195	0.9843825	0.98359394	0.98274446	0.98183316	0.9808642	0.9798402	0.97876924	0.9776592	0.9765166	0.9753534	0.9741769	0.97299635	0.9718217	0.97065693	0.96951413	0.96839523	0.9673092	0.9662564	0.96524227	0.96426755	0.963336	0.9624483	0.9616035	0.96080476	0.9600496	0.95933855	0.9586746	0.95805395
0.9958327	0.99632496	0.99647355	0.9963359	0.99597394	0.9954407	0.99479204	0.9940733	0.9933249	0.9925753	0.99184567	0.99115	0.9904951	0.98987967	0.9893011	0.98874944	0.9882151	0.98768514	0.98714733	0.98658663	0.9859944	0.9853574	0.98466986	0.9839239	0.9831179	0.9822479	0.98131895	0.9803342	0.9792969	0.9782154	0.97709644	0.975951	0.9747874	0.9736144	0.97244054	0.9712748	0.9701242	0.9689946	0.96789175	0.9668218	0.96578616	0.9647904	0.9638332	0.9629186	0.9620466	0.9612171	0.9604317	0.95968866	0.95899105	0.9583358
0.9962368	0.9966839	0.9967875	0.99660605	0.99620306	0.99563694	0.9949589	0.9942154	0.9934451	0.99267864	0.9919355	0.9912289	0.99056756	0.9899496	0.9893707	0.9888245	0.98830044	0.987787	0.98727006	0.986737	0.98617625	0.9855754	0.9849278	0.98422384	0.9834606	0.9826352	0.9817498	0.980803	0.97980267	0.97875404	0.97766393	0.97654146	0.9753953	0.97423464	0.97306734	0.9719043	0.97075045	0.96961236	0.9684992	0.9674155	0.96636355	0.9653475	0.9643686	0.9634301	0.9625328	0.9616766	0.9608629	0.9600921	0.959363	0.9586754
0.9966461	0.99704534	0.9971015	0.9968765	0.9964341	0.9958326	0.9951256	0.99435705	0.99356675	0.99278444	0.9920258	0.9913097	0.9906383	0.9900149	0.98943555	0.98889214	0.98837596	0.9878735	0.9873748	0.98686534	0.98633254	0.9857658	0.98515505	0.98449314	0.98377377	0.9829928	0.9821508	0.98124725	0.9802862	0.97927386	0.97821605	0.9771209	0.9759973	0.97485274	0.9736975	0.9725403	0.9713876	0.9702488	0.96912986	0.96803504	0.9669699	0.96593726	0.9649401	0.9639818	0.9630616	0.96218246	0.9613445	0.9605468	0.9597884	0.959073
0.99705994	0.9974119	0.9974204	0.99715024	0.9966679	0.9960325	0.99529564	0.99450386	0.9936945	0.9928931	0.9921225	0.9913933	0.99071217	0.99008316	0.9894997	0.9889561	0.98844326	0.9879505	0.98746556	0.9869759	0.9864693	0.98593277	0.98535764	0.9847352	0.9840564	0.9833196	0.9825222	0.9816621	0.9807444	0.97977185	0.9787501	0.9776863	0.97658914	0.9754671	0.974329	0.97318316	0.9720375	0.9708995	0.96977866	0.96867687	0.96760243	0.9665582	0.9655475	0.96457136	0.9636329	0.962734	0.96187305	0.9610519	0.96027064	0.95952934
0.9974822	0.9977824	0.997742	0.99742854	0.99690753	0.9962383	0.9954739	0.9946595	0.99382955	0.9930119	0.9922255	0.99148417	0.99079365	0.99015516	0.9895666	0.98901975	0.9885083	0.9880207	0.9875468	0.9870728	0.986587	0.9860778	0.9855347	0.9849493	0.98431176	0.98361784	0.9828649	0.98205024	0.9811764	0.9802449	0.97926277	0.9782355	0.9771697	0.97607404	0.97495645	0.9738271	0.97269297	0.9715627	0.9704439	0.96934056	0.96826077	0.9672081	0.96618634	0.9651981	0.9642451	0.96332806	0.96244895	0.9616083	0.96080536	0.96004087
0.99791235	0.9981605	0.99807143	0.9977137	0.99715495	0.99645257	0.99566114	0.9948237	0.9939749	0.99314106	0.9923415	0.99158627	0.99088544	0.9902365	0.9896391	0.9890877	0.98857486	0.9880895	0.9876216	0.9871603	0.9866915	0.98620486	0.98569083	0.98513883	0.98453975	0.98388773	0.98317754	0.9824095	0.9815801	0.9806948	0.97975445	0.97876483	0.9777341	0.9766682	0.97557944	0.9744698	0.9733527	0.9722343	0.9711217	0.97002226	0.96894217	0.9678863	0.9668565	0.96585906	0.96489376	0.96396405	0.9630702	0.96221256	0.96139294	0.9606089
0.99835074	0.99854773	0.99840903	0.9980089	0.99741244	0.99667954	0.99586344	0.995003	0.99413633	0.9932854	0.9924709	0.99170285	0.99098897	0.9903289	0.9897219	0.9891639	0.9886448	0.98815876	0.98769385	0.98723966	0.98678476	0.98631847	0.98582983	0.98530704	0.98474354	0.98413086	0.98346364	0.98273957	0.9819572	0.98111653	0.9802201	0.97927415	0.97828203	0.9772523	0.97619224	0.9751103	0.9740129	0.9729113	0.97181123	0.9707196	0.9696427	0.96858704	0.9675566	0.96655333	0.965581	0.96464133	0.9637372	0.9628659	0.96203065	0.9612324
0.9987985	0.99894327	0.998758	0.9983151	0.99768317	0.99691963	0.99607784	0.9951972	0.99431205	0.99344546	0.9926168	0.991836	0.9911086	0.99043673	0.9898182	0.9892502	0.9887252	0.98823303	0.9877684	0.98731846	0.9868731	0.9864218	0.9859532	0.9854583	0.9849259	0.9843502	0.9837241	0.9830438	0.98230636	0.9815123	0.98066235	0.9797591	0.9788097	0.977818	0.97679263	0.97574174	0.97467005	0.9735901	0.9725071	0.9714283	0.9703611	0.9693094	0.9682809	0.96727675	0.9663017	0.9653566	0.9644436	0.9635643	0.96272016	0.9619092
0.999258	0.99935097	0.9991182	0.9986347	0.99796736	0.9971767	0.99631	0.99540997	0.99450773	0.9936259	0.992782	0.9919876	0.99124616	0.9905613	0.9899316	0.9893508	0.9888149	0.9883178	0.9878484	0.9874004	0.9869598	0.9865194	0.986067	0.98559344	0.98509026	0.9845481	0.9839615	0.9833225	0.9826288	0.98188055	0.98107725	0.9802206	0.9793149	0.97836524	0.9773785	0.9763617	0.97532135	0.97426784	0.9732062	0.9721446	0.9710916	0.9700507	0.9690278	0.9680281	0.96705294	0.96610755	0.96519154	0.9643075	0.9634564	0.96263725
0.99972737	0.99976957	0.9994909	0.9989681	0.9982686	0.9974505	0.99656165	0.9956428	0.99472475	0.9938276	0.9929698	0.992162	0.99140584	0.9907072	0.99006265	0.9894689	0.9889229	0.988415	0.98793966	0.9874869	0.9870483	0.9866147	0.9861754	0.9857206	0.9852411	0.9847283	0.98417604	0.98357564	0.9829268	0.982223	0.9814668	0.9806566	0.97979766	0.9788918	0.9779465	0.9769685	0.97596437	0.9749406	0.973906	0.9728673	0.97183144	0.97080564	0.9697942	0.9688015	0.9678337	0.96689105	0.96597666	0.96509165	0.9642382	0.9634143
1.0002067	1.0001993	0.9998772	0.99931735	0.9985864	0.9977432	0.99683416	0.99589705	0.9949622	0.99405295	0.993181	0.99235773	0.9915882	0.9908753	0.99021614	0.9896076	0.9890479	0.98852825	0.9880432	0.9875852	0.9871444	0.986713	0.98628205	0.98583984	0.98538107	0.98489356	0.9843724	0.98380905	0.9831995	0.98254025	0.98182875	0.98106617	0.98025423	0.9793959	0.97849536	0.9775585	0.9765919	0.97560394	0.9746009	0.9735905	0.97257805	0.9715711	0.97057575	0.9695963	0.9686382	0.96770376	0.9667938	0.9659137	0.9650623	0.9642392
1.0006987	1.0006421	1.0002776	0.99968296	0.9989224	0.99805546	0.997127	0.99617386	0.99522614	0.9943024	0.99341637	0.99257964	0.9917962	0.99106646	0.9903926	0.9897696	0.9891937	0.98866093	0.98816335	0.987696	0.98724943	0.9868172	0.98638946	0.9859585	0.98551357	0.98504764	0.98455286	0.984022	0.98345083	0.98283243	0.9821669	0.9814511	0.98068625	0.9798761	0.9790208	0.9781288	0.9772041	0.97625554	0.97528756	0.97430825	0.97332424	0.9723421	0.97136843	0.97040766	0.9694633	0.9685403	0.96764183	0.96676993	0.9659242	0.96510726
1.0012006	1.0010959	1.0006927	1.0000639	0.9992785	0.9983886	0.9974426	0.9964751	0.99551237	0.9945754	0.99367696	0.9928268	0.99202967	0.9912854	0.9905947	0.9899551	0.9893626	0.9888142	0.988303	0.98782367	0.9873678	0.9869316	0.98650163	0.98607576	0.98564243	0.98519355	0.9847216	0.9842203	0.98368275	0.98310345	0.98247904	0.9818095	0.9810921	0.98032874	0.97952306	0.9786775	0.9777985	0.97689086	0.9759628	0.9750196	0.97406787	0.97311527	0.9721668	0.971228	0.9703043	0.9693995	0.9685157	0.96765596	0.9668224	0.9660152
1.0017135	1.0015634	1.001121	1.0004624	0.99965084	0.9987429	0.9977809	0.9967996	0.9958249	0.9948764	0.99396616	0.99310243	0.9922898	0.99153113	0.9908235	0.9901674	0.98955715	0.9889909	0.9884633	0.9879693	0.9875037	0.9870585	0.98662543	0.9862006	0.98577344	0.9853368	0.9848836	0.9844061	0.9838996	0.98335433	0.98277104	0.98214376	0.9814723	0.98075676	0.9799992	0.97920185	0.97836953	0.9775074	0.9766229	0.9757181	0.974804	0.9738856	0.97296655	0.97205627	0.9711571	0.9702733	0.96941054	0.96856844	0.9677501	0.9669563
1.0022341	1.002042	1.0015647	1.0008774	1.0000442	0.99911886	0.9981421	0.9971478	0.99616295	0.99520284	0.9942804	0.9934046	0.9925787	0.9918039	0.9910802	0.9904061	0.9897781	0.9891941	0.9886492	0.9881401	0.9876577	0.9872001	0.98676157	0.9863326	0.9859073	0.9854785	0.98504	0.9845831	0.98410124	0.98358905	0.9830419	0.9824553	0.9818282	0.9811596	0.9804499	0.9797005	0.9789171	0.97810286	0.9772622	0.9764019	0.97552836	0.974646	0.97376424	0.9728848	0.97201484	0.9711587	0.97031873	0.9695005	0.968703	0.96792835
1.0027657	1.002533	1.0020231	1.0013089	1.0004555	0.9995142	0.9985264	0.9975216	0.9965261	0.9955559	0.9946235	0.99373466	0.9928953	0.9921054	0.9913662	0.9906731	0.9900273	0.98942435	0.9888605	0.98833233	0.9878339	0.98736274	0.9869127	0.9864777	0.9860499	0.9856241	0.9851962	0.98475456	0.9842923	0.9838079	0.98329425	0.98274535	0.9821589	0.98153603	0.9808743	0.9801741	0.9794395	0.9786742	0.97788125	0.97706646	0.9762369	0.9753971	0.9745521	0.973711	0.9728744	0.972048	0.9712381	0.97044605	0.96967435	0.9689255
1.0033053	1.0030339	1.002493	1.0017555	1.0008858	0.9999307	0.9989308	0.99791825	0.9969141	0.995935	0.9949929	0.9940943	0.9932393	0.9924353	0.9916793	0.99096966	0.99030495	0.9896821	0.98909765	0.9885494	0.9880338	0.98754686	0.9870822	0.9866371	0.98620415	0.9857781	0.9853535	0.9849221	0.9844787	0.98401636	0.98353034	0.98301613	0.9824702	0.98188907	0.981273	0.98062074	0.9799345	0.9792181	0.9784754	0.97770965	0.97692543	0.97612983	0.97532904	0.9745259	0.97372764	0.972939	0.9721625	0.971402	0.9706605	0.9699399
1.0038534	1.0035456	1.002976	1.0022186	1.001332	1.000366	0.99935913	0.9983382	0.99732643	0.99634033	0.99538815	0.9944782	0.9936136	0.9927938	0.99202144	0.9912944	0.99060917	0.98996675	0.9893628	0.98879325	0.988259	0.9877519	0.9872729	0.9868136	0.986372	0.9859409	0.9855166	0.9850926	0.98466164	0.9842178	0.9837556	0.9832718	0.9827601	0.9822184	0.98164535	0.9810395	0.9804022	0.9797364	0.97904277	0.9783262	0.97759205	0.9768445	0.9760886	0.97533005	0.97457284	0.9738235	0.9730849	0.97236073	0.97165453	0.97096705
1.0044087	1.0040666	1.0034722	1.0026965	1.0017973	1.0008215	0.9998075	0.9987809	0.9977641	0.99676955	0.99581033	0.9948904	0.9940138	0.9931805	0.9923921	0.9916474	0.9909445	0.9902813	0.9896554	0.98906606	0.98850864	0.9879834	0.9874848	0.98701084	0.98655707	0.98611695	0.9856897	0.98526645	0.9848432	0.9844131	0.98397064	0.98351294	0.98303294	0.98252743	0.9819942	0.98143303	0.98084366	0.9802255	0.979583	0.97891736	0.9782328	0.9775335	0.9768266	0.9761154	0.975404	0.9746977	0.9740007	0.97331697	0.97264975	0.97199994
1.0049717	1.0045974	1.0039805	1.0031879	1.0022788	1.0012949	1.0002747	0.9992445	0.99822307	0.997224	0.9962573	0.99532825	0.9944402	0.99359363	0.9927907	0.99202925	0.99130636	0.9906239	0.98997825	0.9893648	0.98878765	0.98824006	0.9877215	0.9872299	0.9867601	0.98630935	0.9858742	0.9854484	0.9850279	0.9846069	0.9841794	0.98374283	0.98329	0.9828173	0.9823213	0.9818023	0.98125726	0.98068756	0.9800932	0.97947854	0.97884494	0.97819805	0.9775403	0.9768782	0.9762149	0.97555554	0.9749047	0.974265	0.9736409	0.97303313
1.0055408	1.0051368	1.0044978	1.0036927	1.0027736	1.0017859	1.0007619	0.99972886	0.99870396	0.99770033	0.9967275	0.9957905	0.99489206	0.99403495	0.993216	0.99243844	0.9916974	0.9909954	0.990327	0.9896939	0.989093	0.9885245	0.9879828	0.9874713	0.986984	0.98651946	0.98607236	0.9856418	0.9852205	0.98480386	0.9843874	0.9839664	0.98353523	0.9830922	0.98262954	0.98214763	0.98164445	0.9811211	0.98057526	0.9800105	0.9794282	0.9788318	0.9782279	0.97761554	0.9770037	0.976394	0.97579235	0.9751999	0.97462094	0.9740599
1.0061141	1.0056837	1.0050261	1.0042094	1.0032842	1.0022928	1.0012659	1.0002315	0.99920523	0.9981977	0.99722064	0.9962775	0.9953707	0.9945	0.9936686	0.9928739	0.9921161	0.99139404	0.990705	0.9900497	0.98942673	0.98883384	0.9882707	0.98773795	0.9872307	0.9867485	0.9862882	0.9858458	0.98542035	0.9850034	0.984594	0.98418474	0.9837724	0.9833518	0.98291844	0.9824717	0.9820092	0.9815271	0.9810272	0.98051196	0.97998065	0.9794369	0.97888386	0.9783253	0.9777654	0.9772085	0.97665685	0.97611547	0.9755872	0.97507495
1.0066928	1.0062367	1.0055633	1.0047364	1.0038062	1.0028135	1.0017886	1.0007527	0.99972534	0.99871683	0.99773544	0.9967846	0.9958699	0.9949898	0.994145	0.9933348	0.99256134	0.9918185	0.9911098	0.9904321	0.98978585	0.9891701	0.9885841	0.98802906	0.98749924	0.98699856	0.98652196	0.98606807	0.9856319	0.98521173	0.98480403	0.98440176	0.9840023	0.9836012	0.9831937	0.98277813	0.98234946	0.9819084	0.98145276	0.98098296	0.9805016	0.9800091	0.9795087	0.9790034	0.97849715	0.97799265	0.9774956	0.9770075	0.97653145	0.9760716
1.0072752	1.0067965	1.0061086	1.0052748	1.0043416	1.0033482	1.0023243	1.0012907	1.0002637	0.9992537	0.9982696	0.99731386	0.99639124	0.9955016	0.9946458	0.9938217	0.99303	0.99227	0.99154	0.9908409	0.99017316	0.9895348	0.9889258	0.9883453	0.987794	0.98727137	0.9867762	0.9863056	0.9858586	0.9854302	0.9850192	0.98462087	0.98422927	0.98384243	0.9834555	0.9830662	0.9826689	0.9822655	0.9818498	0.9814252	0.9809916	0.9805495	0.9801014	0.9796493	0.97919744	0.97874796	0.97830504	0.9778715	0.9774515	0.97704715
1.007861	1.0073612	1.0066621	1.0058215	1.0048864	1.0038953	1.0028737	1.0018429	1.0008175	0.9998088	0.9988225	0.99786264	0.99693364	0.99603516	0.995167	0.99433017	0.9935237	0.99274534	0.99199677	0.99127823	0.9905853	0.98992455	0.98929083	0.98868674	0.9881125	0.98756754	0.987051	0.9865623	0.9860996	0.98566103	0.9852429	0.984843	0.9844568	0.9840801	0.9837093	0.98334074	0.9829717	0.9825995	0.9822227	0.98183954	0.9814507	0.9810569	0.98065954	0.98026067	0.97986317	0.9794683	0.9790818	0.9787062	0.97834253	0.97799546
1.00845	1.00793	1.0072193	1.0063759	1.0054427	1.0044534	1.0034353	1.0024084	1.0013858	1.0003774	0.9993907	0.9984284	0.99749434	0.996587	0.99570984	0.99485946	0.994038	0.9932441	0.9924771	0.99173653	0.99102384	0.99033964	0.989682	0.9890537	0.9884554	0.987887	0.9873473	0.9868391	0.98635954	0.9859065	0.9854781	0.98507243	0.98468596	0.9843146	0.983955	0.98360425	0.9832581	0.9829157	0.98257166	0.98222744	0.981881	0.98153347	0.9811852	0.9808377	0.98049444	0.98015624	0.97982365	0.97950506	0.97920084	0.97891164
1.0090415	1.0085036	1.0077844	1.0069383	1.0060068	1.005021	1.0040082	1.0029855	1.0019675	1.0009614	0.9999746	0.9990094	0.9980712	0.9971576	0.9962704	0.99540937	0.9945732	0.99376315	0.9929776	0.99221885	0.99148524	0.99077743	0.9900981	0.9894446	0.98882157	0.9882293	0.9876668	0.9871365	0.9866356	0.98616725	0.9857253	0.9853119	0.98491985	0.98455024	0.9841993	0.98385954	0.98353297	0.9832137	0.9828999	0.9825896	0.9822831	0.98197865	0.98167765	0.9813803	0.9810885	0.98080415	0.9805296	0.9802687	0.980023	0.97979355
1.0096338	1.0090802	1.0083534	1.0075057	1.0065763	1.0055964	1.0045899	1.003574	1.0025586	1.0015558	1.0005704	0.999605	0.99866194	0.997743	0.99684817	0.99597543	0.9951283	0.99430245	0.99350053	0.99272203	0.99196845	0.9912395	0.99053603	0.98986006	0.9892126	0.9885956	0.9880084	0.9874542	0.9869334	0.98644567	0.9859879	0.98556113	0.98516285	0.98478997	0.9844405	0.9841101	0.98379654	0.9834977	0.98321015	0.9829306	0.98266006	0.9823955	0.98213845	0.9818885	0.98164773	0.9814167	0.98119766	0.9809945	0.980807	0.98063934
1.0102258	1.0096598	1.0089271	1.0080798	1.0071532	1.0061802	1.0051802	1.0041698	1.0031608	1.0021609	1.0011785	1.0002134	0.99926686	0.9983428	0.99744	0.996559	0.9956988	0.99486035	0.9940423	0.9932457	0.9924729	0.99172264	0.9909962	0.9902967	0.9896245	0.9889834	0.9883713	0.9877947	0.98724943	0.9867406	0.9862653	0.9858239	0.98541397	0.9850345	0.9846842	0.98435783	0.9840543	0.9837704	0.9835037	0.9832515	0.98301244	0.9827844	0.98256874	0.98236394	0.98217195	0.98199224	0.9818285	0.981682	0.98155224	0.9814458
1.0108202	1.0102408	1.0095035	1.0086563	1.0077362	1.0067681	1.0057766	1.0047741	1.0037707	1.002777	1.0017954	1.0008299	0.9998835	0.99895436	0.99804604	0.99715596	0.99628466	0.99543303	0.9946009	0.9937869	0.9929956	0.99222517	0.9914777	0.99075454	0.99005926	0.9893923	0.9887574	0.98815536	0.98758775	0.9870547	0.98655933	0.9861003	0.98567706	0.9852881	0.98493165	0.98460585	0.98430735	0.9840347	0.9837839	0.9835556	0.9833425	0.98314893	0.9829703	0.9828079	0.9826609	0.9825309	0.98242104	0.9823292	0.98225856	0.9822122
1.0114148	1.0108234	1.0100827	1.009237	1.0083215	1.0073617	1.0063773	1.0053825	1.004388	1.003399	1.0024211	1.0014564	1.0005082	0.9995762	0.9986626	0.99776447	0.99688333	0.9960198	0.9951734	0.99434483	0.99353576	0.9927458	0.9919771	0.9912322	0.990514	0.9898226	0.98916173	0.98853505	0.98794335	0.9873877	0.9868698	0.98639184	0.9859517	0.9855503	0.985186	0.9848557	0.98455966	0.98429245	0.9840555	0.983844	0.98365545	0.98349077	0.98334605	0.98322165	0.9831185	0.9830376	0.9829754	0.98293823	0.98292434	0.9829364
1.0120093	1.0114058	1.0106623	1.0098203	1.0089101	1.0079584	1.0069826	1.0059968	1.0050086	1.0040257	1.0030514	1.0020899	1.0011401	1.0002062	0.9992868	0.9983827	0.9974935	0.99661887	0.9957588	0.99491596	0.99408835	0.99328077	0.99249345	0.9917282	0.99098563	0.9902714	0.98958814	0.98893476	0.9883187	0.9877398	0.98719907	0.9866998	0.9862415	0.98582405	0.98544705	0.9851101	0.98481154	0.98454875	0.98431826	0.98412156	0.98395306	0.98381174	0.98369837	0.98361	0.98354536	0.9835077	0.98349553	0.98350894	0.98355037	0.98362
1.0126026	1.0119895	1.0112436	1.0104035	1.0095004	1.0085585	1.007591	1.0066137	1.0056334	1.0046556	1.0036863	1.002727	1.0017779	1.0008425	0.9999197	0.9990082	0.99811095	0.99722636	0.9963552	0.995498	0.99465656	0.9938312	0.99302435	0.99223965	0.9914747	0.9907383	0.9900292	0.9893539	0.98871267	0.9881088	0.98754406	0.9870227	0.9865445	0.98610896	0.98571855	0.9853714	0.98506707	0.9848023	0.9845768	0.98438954	0.98423713	0.9841168	0.9840295	0.9839721	0.98394525	0.9839472	0.9839801	0.98404336	0.98413765	0.9842636
1.0131938	1.0125729	1.0118248	1.0109888	1.0100935	1.0091587	1.0082008	1.0072316	1.0062599	1.0052892	1.0043243	1.0033671	1.0024203	1.001483	1.0005563	0.99964046	0.9987347	0.9978417	0.99696016	0.99609023	0.99523515	0.9943933	0.9935687	0.9927639	0.9919806	0.9912205	0.9904898	0.9897895	0.9891233	0.9884942	0.9879073	0.9873618	0.98686224	0.9864071	0.9860005	0.9856391	0.9853264	0.98505837	0.9848344	0.98465216	0.98451006	0.9844071	0.9843418	0.9843121	0.9843176	0.9843588	0.9844328	0.984542	0.984687	0.9848675
1.013784	1.0131539	1.0124055	1.0115739	1.0106843	1.0097592	1.0088114	1.0078511	1.0068864	1.0059229	1.0049629	1.0040098	1.0030638	1.002125	1.0011965	1.0002768	0.99936527	0.9984628	0.9975711	0.9966898	0.9958202	0.994965	0.99412405	0.9933	0.99249625	0.9917171	0.99096394	0.9902399	0.9895503	0.9888979	0.9882854	0.98771596	0.9871944	0.98671997	0.98629373	0.9859176	0.9855928	0.9853175	0.98509026	0.9849095	0.98477596	0.98468655	0.9846388	0.98463356	0.9846674	0.9847421	0.98485583	0.98500824	0.98520094	0.985434
1.0143728	1.0137346	1.0129849	1.0121582	1.0112759	1.0103595	1.0094205	1.0084699	1.0075134	1.006556	1.0056022	1.0046518	1.0037072	1.0027691	1.0018381	1.0009139	0.9999974	0.9990883	0.99818677	0.9972947	0.99641347	0.9955434	0.99468744	0.99384725	0.9930246	0.99222505	0.9914512	0.9907037	0.98999155	0.989315	0.9886793	0.9880853	0.9875407	0.9870441	0.98659927	0.9862063	0.985867	0.9855814	0.98534834	0.98516685	0.98503685	0.98495513	0.98492193	0.98493737	0.9849976	0.9851029	0.985251	0.98544526	0.985682	0.985963
1.0149581	1.0143137	1.0135639	1.0127406	1.0118651	1.010957	1.0100282	1.0090858	1.008138	1.0071881	1.0062385	1.0052919	1.0043491	1.0034122	1.0024781	1.0015523	1.0006298	0.9997149	0.9988051	0.997903	0.99700993	0.99612683	0.9952569	0.99440026	0.99356073	0.9927429	0.99194705	0.9911803	0.9904464	0.989746	0.9890865	0.98846954	0.98790014	0.9873814	0.98691547	0.98650455	0.98614925	0.98585165	0.98560965	0.9854238	0.9852947	0.98521924	0.98519814	0.98522705	0.98530924	0.9854404	0.9856223	0.98585296	0.98613036	0.98645884
1.015541	1.0148891	1.0141387	1.0133195	1.0124516	1.0115535	1.0106329	1.0096992	1.0087594	1.0078155	1.0068717	1.0059284	1.0049886	1.0040514	1.0031172	1.0021873	1.0012608	1.0003403	0.9994232	0.9985127	0.9976094	0.99671483	0.99583036	0.99496007	0.99410444	0.9932681	0.9924537	0.991667	0.9909097	0.9901888	0.9895056	0.98886603	0.98827386	0.9877323	0.98724544	0.98681384	0.9864417	0.98612845	0.9858758	0.98568445	0.9855516	0.98547924	0.9854645	0.9855064	0.9856061	0.9857606	0.9859703	0.986235	0.98655266	0.98692256
1.0161209	1.0154619	1.0147122	1.0138975	1.0130372	1.012145	1.0112343	1.0103092	1.0093755	1.0084394	1.0074996	1.0065614	1.0056224	1.0046867	1.003752	1.0028185	1.0018893	1.0009615	1.0000389	0.9991208	0.9982077	0.99730146	0.9964059	0.99552196	0.9946509	0.9937987	0.9929665	0.99215895	0.9913824	0.99064064	0.989936	0.9892732	0.98865867	0.9880941	0.9875856	0.98713404	0.98674285	0.9864139	0.9861488	0.9859464	0.9858098	0.9857362	0.9857255	0.985778	0.9858922	0.98606706	0.9863008	0.98659414	0.986947	0.9873576
1.0166967	1.0160329	1.015282	1.0144712	1.0136173	1.0127323	1.0118291	1.010912	1.0099864	1.009056	1.0081221	1.0071872	1.0062513	1.0053151	1.0043811	1.0034463	1.0025119	1.00158	1.0006518	0.9997255	0.9988041	0.99788845	0.99698067	0.99608374	0.9952	0.99433094	0.9934828	0.9926594	0.99186283	0.99109995	0.9903737	0.98969024	0.9890527	0.98846734	0.9879366	0.9874644	0.9870546	0.986708	0.9864274	0.9862162	0.98607045	0.9859932	0.98598456	0.98604375	0.9861684	0.9863594	0.98661476	0.98693544	0.9873195	0.9877679
1.0172673	1.0165977	1.0158482	1.0150404	1.014192	1.0133159	1.0124195	1.0115105	1.010591	1.0096656	1.0087378	1.0078052	1.0068725	1.0059363	1.0050023	1.0040653	1.003129	1.0021933	1.0012583	1.0003251	0.99939567	0.99847174	0.99755335	0.9966448	0.99574775	0.9948658	0.9940024	0.9931621	0.9923482	0.99156517	0.99082035	0.99011487	0.98945636	0.988849	0.98829716	0.98780465	0.9873752	0.987011	0.98671496	0.9864896	0.9863353	0.986254	0.986243	0.9863042	0.9864372	0.9866409	0.98691523	0.98725975	0.98767304	0.9881549
1.0178351	1.0171598	1.0164087	1.0156056	1.0147629	1.0138928	1.0130033	1.0121012	1.0111884	1.0102683	1.0093445	1.0084163	1.0074849	1.0065509	1.0056142	1.0046766	1.0037369	1.002797	1.0018575	1.0009193	0.9999812	0.99904996	0.99812186	0.99720323	0.99629396	0.99539936	0.9945212	0.99366486	0.9928345	0.99203575	0.9912703	0.99054617	0.9898671	0.9892393	0.9886658	0.9881529	0.98770267	0.9873199	0.98700935	0.98677	0.986605	0.9865154	0.9865009	0.9865633	0.9867019	0.98691636	0.98720664	0.98757017	0.9880092	0.9885211
1.018397	1.0177165	1.016966	1.0161648	1.0153282	1.0144632	1.0135804	1.0126833	1.0117776	1.0108632	1.0099417	1.0090164	1.0080864	1.0071533	1.0062165	1.0052773	1.0043341	1.0033921	1.0024474	1.0015031	1.0005605	0.99961954	0.9986835	0.99775386	0.9968342	0.9959277	0.9950388	0.99416786	0.9933216	0.9925059	0.99172354	0.9909815	0.9902829	0.98963463	0.9890419	0.98850846	0.9880406	0.9876397	0.9873104	0.9870574	0.9868795	0.9867805	0.98676175	0.9868227	0.9869637	0.9871858	0.98748803	0.9878698	0.9883318	0.9888722
1.0189528	1.0182685	1.0175166	1.0167185	1.0158845	1.015027	1.01415	1.0132592	1.0123574	1.0114466	1.0105302	1.0096056	1.008677	1.0077448	1.0068071	1.0058668	1.0049217	1.0039757	1.0030261	1.002077	1.0011269	1.00018	0.99923545	0.99829876	0.9973686	0.99645203	0.9955494	0.9946665	0.9938069	0.9929756	0.9921761	0.99141747	0.990701	0.9900346	0.98942226	0.9888699	0.9883822	0.9879643	0.9876191	0.9873491	0.9871602	0.98705125	0.98702586	0.98708236	0.98722625	0.98745334	0.9877659	0.98816204	0.98864305	0.9892098
1.0195047	1.0188136	1.0180622	1.017265	1.016436	1.0155827	1.0147107	1.0138239	1.012927	1.0120215	1.0111057	1.0101837	1.0092565	1.0083234	1.0073847	1.0064431	1.0054954	1.0045462	1.0035937	1.002638	1.0016826	1.0007294	0.99977875	0.9988323	0.99789524	0.9969675	0.99605346	0.9951591	0.99428713	0.9934416	0.99262893	0.99185264	0.991121	0.99043566	0.98980653	0.9892363	0.9887316	0.98829573	0.9879334	0.98764884	0.9874453	0.987326	0.9872932	0.9873454	0.9874884	0.98771894	0.98803884	0.9884486	0.9889472	0.98953456
1.0200489	1.0193532	1.0186003	1.0178047	1.0169795	1.0161295	1.0152613	1.01438	1.0134858	1.0125816	1.0116694	1.0107491	1.0098228	1.0088875	1.0079491	1.0070035	1.0060544	1.0051016	1.0041451	1.003186	1.0022255	1.0012658	1.0003088	0.9993557	0.9984091	0.9974722	0.9965503	0.9956441	0.9947607	0.99390274	0.9930764	0.9922863	0.99153876	0.99083877	0.99019295	0.9896054	0.98908234	0.98863024	0.98825246	0.98795366	0.9877372	0.98760575	0.9875643	0.9876124	0.98775274	0.9879839	0.9883116	0.9887314	0.9892456	0.98985267
1.0205876	1.0198864	1.019133	1.0183384	1.0175136	1.0166681	1.0158042	1.0149246	1.0140339	1.0131319	1.0122205	1.0113003	1.0103737	1.0094385	1.008498	1.0075511	1.006599	1.0056417	1.004681	1.0037179	1.0027529	1.001787	1.0008243	0.9998644	0.99891126	0.99796605	0.9970357	0.9961204	0.9952265	0.9943566	0.99351805	0.9927159	0.991954	0.99123937	0.9905783	0.9899754	0.9894365	0.9889691	0.98857576	0.98826176	0.98803216	0.9878922	0.987841	0.9878826	0.98801976	0.9882519	0.9885838	0.9890121	0.9895394	0.990165
1.0211188	1.0204126	1.0196557	1.0188628	1.0180404	1.0171968	1.0163354	1.0154591	1.0145692	1.013669	1.0127575	1.0118383	1.0109096	1.0099745	1.0090309	1.008081	1.0071254	1.0061662	1.005201	1.0042334	1.003264	1.0022935	1.0013245	1.000358	0.9993981	0.9984467	0.99750733	0.99658376	0.99568075	0.9948014	0.9939521	0.9931369	0.9923632	0.9916352	0.99096084	0.9903442	0.98979115	0.9893089	0.98890185	0.9885745	0.9883339	0.9881804	0.98812085	0.98815596	0.9882908	0.9885229	0.988858	0.9892946	0.98983276	0.9904756
1.0216428	1.0209312	1.0201731	1.0193796	1.0185591	1.0177163	1.0168555	1.0159808	1.0150926	1.0141922	1.0132818	1.0123607	1.0114312	1.0104926	1.0095476	1.0085953	1.0076357	1.0066713	1.0057033	1.0047306	1.0037564	1.002781	1.001806	1.0008351	0.99986887	0.9989106	0.9979646	0.99703294	0.99612194	0.9952341	0.99437606	0.99355024	0.99276495	0.99202645	0.9913389	0.9907105	0.9901449	0.98964816	0.9892281	0.988889	0.9886362	0.98847383	0.98840606	0.98843443	0.98856497	0.9887974	0.9891342	0.98957735	0.9901273	0.99078393
1.0221581	1.0214422	1.020681	1.0198869	1.0190665	1.0182263	1.0173664	1.016492	1.0156035	1.0147027	1.0137912	1.0128677	1.0119362	1.0109954	1.0100461	1.0090902	1.0081277	1.0071595	1.0061858	1.0052096	1.0042307	1.0032495	1.0022697	1.0012934	1.0003217	0.9993581	0.998406	0.99746764	0.9965495	0.99565387	0.9947866	0.9939524	0.99315846	0.9924086	0.99171066	0.99107003	0.9904941	0.9899865	0.98955446	0.9892043	0.9889411	0.98877	0.9886938	0.988717	0.9888428	0.98907566	0.98941404	0.9898628	0.99042284	0.991093
1.0226656	1.0219446	1.0211817	1.0203854	1.0195657	1.0187243	1.0178651	1.0169903	1.0161015	1.0151978	1.014284	1.0133584	1.0124243	1.0114797	1.0105269	1.0095662	1.0085996	1.0076272	1.006649	1.0056683	1.0046834	1.0036983	1.0027143	1.0017318	1.0007553	0.9997859	0.99882764	0.99788404	0.9969593	0.9960568	0.99518335	0.99434143	0.9935391	0.9927812	0.992074	0.9914241	0.9908366	0.99032	0.98987955	0.98951924	0.9892463	0.98906565	0.9889834	0.9890014	0.9891251	0.9893564	0.9896995	0.99015296	0.99072164	0.9914044
1.0231657	1.022437	1.0216714	1.0208746	1.0200535	1.0192113	1.0183516	1.017474	1.0165846	1.0156795	1.014762	1.0138329	1.0128942	1.0119454	1.0109891	1.0100236	1.009051	1.0080734	1.0070921	1.006105	1.0051157	1.0041254	1.0031359	1.0021497	1.0011677	1.0001938	0.9992309	0.99828124	0.99735105	0.99644333	0.9955632	0.99471575	0.99390686	0.9931413	0.992426	0.9917685	0.9911737	0.9906479	0.9901985	0.98983043	0.9895502	0.9893631	0.989275	0.9892898	0.98941	0.9896421	0.98998666	0.99044716	0.9910243	0.99172026
1.023655	1.022921	1.0221522	1.0213532	1.0205306	1.0196868	1.0188262	1.0179473	1.0170536	1.0161452	1.015224	1.0142907	1.0133475	1.0123929	1.011431	1.0104607	1.0094831	1.0085001	1.0075115	1.0065202	1.0055252	1.0045303	1.003536	1.0025443	1.0015578	1.0005803	0.99961215	0.9986595	0.9977237	0.9968105	0.9959249	0.9950727	0.9942591	0.99348676	0.9927658	0.9921011	0.9915007	0.9909687	0.9905117	0.9901369	0.9898519	0.98965955	0.9895669	0.98957795	0.98969823	0.98993045	0.9902796	0.9907449	0.99133235	0.99204135
1.024134	1.0233961	1.022623	1.0218211	1.0209968	1.0201511	1.0192872	1.0184064	1.017508	1.0165957	1.015671	1.0147321	1.0137826	1.0128226	1.0118536	1.010876	1.009893	1.008903	1.0079099	1.0069113	1.0059122	1.004911	1.0039129	1.0029153	1.0019256	1.0009428	0.99997115	0.9990126	0.9980742	0.99715716	0.9962681	0.995411	0.99459136	0.9938165	0.9930906	0.99242175	0.991816	0.9912787	0.99081725	0.99043864	0.9901477	0.98995286	0.9898564	0.98986846	0.98998713	0.99022263	0.9905753	0.99104744	0.99164456	0.9923684
1.0246046	1.0238595	1.0230832	1.0222794	1.0214515	1.0206028	1.0197353	1.0188507	1.0179484	1.0170313	1.0161002	1.0151557	1.0141991	1.0132328	1.0122567	1.011273	1.0102817	1.0092846	1.0082847	1.0072808	1.006275	1.0052694	1.0042639	1.0032634	1.0022682	1.0012809	1.0003045	0.9993443	0.9984018	0.99748164	0.99658906	0.9957304	0.99490726	0.9941282	0.9933999	0.9927278	0.9921183	0.99157757	0.9911139	0.99073184	0.99043876	0.99024135	0.9901453	0.99015605	0.9902769	0.99051553	0.9908732	0.99135566	0.9919628	0.9926994
1.0250633	1.0243142	1.0235322	1.0227256	1.0218942	1.0210423	1.0201706	1.0192815	1.018374	1.0174512	1.0165129	1.0155604	1.0145973	1.0136229	1.0126393	1.011647	1.010649	1.0096443	1.0086362	1.0076247	1.0066135	1.0056014	1.0045915	1.003586	1.002586	1.0015945	1.0006158	0.99965	0.9987057	0.997783	0.9968879	0.9960259	0.9952017	0.9944214	0.9936901	0.993016	0.9924041	0.9918631	0.9913974	0.991014	0.99072117	0.99052477	0.99042827	0.990442	0.9905665	0.99080974	0.9911756	0.99166685	0.99228567	0.9930379
1.025512	1.0247567	1.0239722	1.0231599	1.0223254	1.0214695	1.0205922	1.0196981	1.0187851	1.0178548	1.0169089	1.0159496	1.0149779	1.0139941	1.0130016	1.0120001	1.0109936	1.0099802	1.0089642	1.0079459	1.0069273	1.0059078	1.0048931	1.0038818	1.0028772	1.0018823	1.0008997	0.99993163	0.9989842	0.9980602	0.9971623	0.9962987	0.99547386	0.99469197	0.9939612	0.9932862	0.9926752	0.9921327	0.9916677	0.99128646	0.99099404	0.99079865	0.99070704	0.9907237	0.99085456	0.9911042	0.99147815	0.99198115	0.9926147	0.9933813
1.0259495	1.0251886	1.0243993	1.0235819	1.0227436	1.0218828	1.0210009	1.0200995	1.0191795	1.0182413	1.0172876	1.0163188	1.0153378	1.0143446	1.0133439	1.0123321	1.0113156	1.0102935	1.0092689	1.0082417	1.007216	1.0061902	1.0051686	1.004151	1.0031419	1.0021431	1.0011568	1.0001861	0.9992362	0.99831057	0.997412	0.9965478	0.99572253	0.99494064	0.99421066	0.9935357	0.99292547	0.99238575	0.99192274	0.99154437	0.99125665	0.99106467	0.99097687	0.99100035	0.9911385	0.99139804	0.9917822	0.9922981	0.9929467	0.9937317
1.0263758	1.0256084	1.0248135	1.0239933	1.0231494	1.0222832	1.0213948	1.0204866	1.0195594	1.0186131	1.0176502	1.0166721	1.0156794	1.0146762	1.0136632	1.012643	1.0116154	1.0105836	1.0095493	1.0085131	1.0074775	1.0064455	1.0054168	1.0043943	1.0033796	1.002376	1.0013862	1.0004131	0.99946076	0.99853444	0.99763495	0.99677014	0.9959452	0.9951651	0.99443686	0.99376494	0.99315715	0.99262047	0.9921607	0.9917871	0.99150395	0.9913183	0.99123925	0.99127054	0.99141794	0.9916883	0.9920861	0.99261594	0.9932814	0.99408823
1.0267892	1.026017	1.0252175	1.0243918	1.0235425	1.02267	1.021776	1.0208598	1.0199229	1.0189677	1.0179954	1.0170068	1.0160038	1.0149884	1.0139642	1.0129316	1.0118927	1.0108502	1.0098052	1.00876	1.0077162	1.0066746	1.0056387	1.0046091	1.00359	1.0025816	1.0015882	1.0006129	0.99965847	0.99873	0.99783105	0.9969677	0.9961431	0.9953651	0.9946383	0.9939702	0.9933668	0.9928341	0.9923804	0.9920128	0.99173784	0.9915606	0.9914896	0.9915305	0.99169075	0.9919751	0.99238825	0.9929356	0.9936214	0.9944475
1.0271909	1.0264127	1.025608	1.0247772	1.0239226	1.0230438	1.0221423	1.0212182	1.0202727	1.0193075	1.0183235	1.0173234	1.0163078	1.0152813	1.0142432	1.0131989	1.0121481	1.0110936	1.0100381	1.0089821	1.0079274	1.006878	1.0058334	1.0047975	1.0037717	1.0027585	1.0017611	1.0007826	0.99982643	0.9988968	0.9979982	0.99713576	0.9963116	0.9955386	0.99481535	0.9941503	0.9935532	0.9930268	0.9925795	0.9922205	0.99195373	0.99178714	0.99172765	0.9917822	0.99195594	0.9922554	0.9926869	0.9932536	0.99396163	0.9948129
1.0275797	1.026796	1.0259857	1.0251496	1.024289	1.0234035	1.0224941	1.0215611	1.0206053	1.0196304	1.0186347	1.0176227	1.0165949	1.0155542	1.0145044	1.0134445	1.0123808	1.0113146	1.0102463	1.0091779	1.0081136	1.007055	1.0060023	1.0049582	1.0039256	1.0029076	1.0019056	1.0009239	0.99996614	0.9990357	0.9981361	0.9972751	0.9964553	0.9956832	0.9949638	0.99430615	0.99371517	0.9931966	0.9927585	0.9924084	0.9921519	0.99199796	0.99195206	0.99202025	0.9922111	0.9925291	0.9929801	0.9935688	0.9943016	0.9951805
1.0279553	1.0271667	1.0263503	1.0255091	1.0246421	1.0237489	1.0228312	1.021889	1.0209243	1.0199366	1.0189284	1.017904	1.016862	1.0158074	1.0147439	1.0136707	1.0125932	1.0115126	1.0104306	1.0093505	1.0082746	1.007204	1.0061419	1.0050906	1.0040512	1.0030266	1.0020208	1.0010352	1.0000753	0.9991443	0.9982454	0.9973848	0.9965689	0.99580085	0.9950874	0.9944356	0.9938512	0.9933403	0.9929135	0.99257416	0.99233097	0.99219024	0.9921607	0.992248	0.9924569	0.99279505	0.9932692	0.99388283	0.994641	0.99555
1.0283177	1.0275244	1.0267028	1.0258545	1.0249808	1.02408	1.0231543	1.0222018	1.0212259	1.0202267	1.0192057	1.0181676	1.0171112	1.0160414	1.0149635	1.013876	1.0127819	1.011687	1.0105917	1.009499	1.0084095	1.0073286	1.0062554	1.0051955	1.004148	1.0031173	1.0021067	1.0011183	1.0001546	0.9992225	0.99832547	0.9974664	0.9966525	0.9958898	0.99518174	0.9945362	0.993961	0.9934613	0.9930453	0.99271846	0.99248886	0.9923652	0.99235183	0.99245775	0.9926883	0.9930507	0.99354976	0.99419117	0.9949794	0.99592054
1.0286666	1.0278672	1.02704	1.0261868	1.025306	1.024398	1.0234613	1.0225003	1.0215129	1.0205005	1.0194665	1.018414	1.0173427	1.0162587	1.0151635	1.0140599	1.0129514	1.01184	1.0107301	1.0096227	1.0085208	1.0074265	1.006344	1.0052726	1.0042166	1.0031794	1.0021627	1.0011711	1.0002053	0.99927175	0.9983744	0.99751765	0.9967059	0.99594826	0.99524665	0.9946101	0.9940432	0.9935547	0.99315053	0.992838	0.992626	0.9925185	0.992526	0.9926524	0.9929065	0.99329394	0.9938206	0.9944934	0.99531513	0.99629056
1.0290016	1.0281972	1.027364	1.0265046	1.0256168	1.0247003	1.0237564	1.0227838	1.0217836	1.0207591	1.0197108	1.0186431	1.0175571	1.016457	1.0153449	1.0142242	1.013099	1.011972	1.0108452	1.0097225	1.0086071	1.0075002	1.0064051	1.0053228	1.0042583	1.0032135	1.0021892	1.001193	1.0002252	0.99929076	0.9983927	0.99753857	0.9967313	0.99597734	0.99528307	0.99465424	0.9940981	0.9936208	0.9932304	0.9929338	0.99273854	0.9926513	0.99267936	0.9928301	0.9931101	0.9935267	0.9940832	0.9947878	0.9956446	0.9966603
1.029323	1.0285132	1.0276747	1.0268092	1.0259136	1.0249896	1.0240343	1.0230516	1.0220395	1.0210017	1.0199393	1.0188555	1.0177534	1.0166347	1.015507	1.014369	1.0132262	1.0120819	1.0109391	1.0098007	1.0086693	1.0075486	1.0064402	1.0053465	1.0042723	1.0032182	1.0021889	1.0011859	1.0002148	0.99927795	0.9983809	0.9975282	0.9967243	0.99597603	0.995289	0.99466836	0.9941232	0.9936591	0.9932839	0.993004	0.9928273	0.99276114	0.99281263	0.992989	0.9932971	0.99374294	0.994333	0.99507403	0.9959699	0.9970247
1.0296313	1.0288143	1.0279704	1.0270984	1.0261958	1.025263	1.0242981	1.0233039	1.0222807	1.0212286	1.0201516	1.0190524	1.0179328	1.016799	1.0156506	1.0144948	1.0133334	1.0121717	1.01101	1.0098549	1.008708	1.0075718	1.0064491	1.0053443	1.0042593	1.0031954	1.0021585	1.0011501	1.0001754	0.99923617	0.99833846	0.9974877	0.99668676	0.9959437	0.99526393	0.9946542	0.99411875	0.9936698	0.99330986	0.9930473	0.99289095	0.9928481	0.9929245	0.99312896	0.993467	0.99394554	0.9945713	0.995351	0.9962879	0.99738795
1.029923	1.0291016	1.0282532	1.0273743	1.0264643	1.0255214	1.024548	1.0235417	1.0225056	1.0214391	1.0203475	1.0192317	1.0180961	1.0169432	1.0157765	1.0146029	1.0134212	1.0122405	1.0110617	1.0098885	1.0087235	1.0075716	1.006435	1.0053165	1.0042186	1.003146	1.0020995	1.0010852	1.0001053	0.99916446	0.99826586	0.99741554	0.99661887	0.99588186	0.99520886	0.99460775	0.9940862	0.99365	0.99330777	0.9930643	0.9929295	0.99290913	0.9930136	0.99324614	0.9936177	0.994132	0.9947959	0.99561596	0.99659765	0.9977462
1.0302005	1.0293753	1.0285211	1.0276349	1.0267184	1.0257659	1.0247831	1.0237648	1.0227154	1.021636	1.0205276	1.0193962	1.0182425	1.0170705	1.0158852	1.0146914	1.0134912	1.0122904	1.011092	1.0098994	1.0087179	1.007548	1.006396	1.0052624	1.0041527	1.0030688	1.0020144	1.0009916	1.0000061	0.99906254	0.99816275	0.99731475	0.99652016	0.9957892	0.9951233	0.9945333	0.99402314	0.9936024	0.99327713	0.9930537	0.99294	0.99294704	0.9930788	0.9933435	0.9937486	0.9942997	0.9950058	0.9958694	0.99689776	0.9980958
1.0304642	1.0296334	1.0287731	1.0278814	1.026956	1.0259968	1.0250024	1.0239737	1.0229107	1.0218164	1.0206928	1.0195436	1.018372	1.0171818	1.0159773	1.0147631	1.0135429	1.0123211	1.0111022	1.0098916	1.0086907	1.007503	1.0063344	1.0051858	1.0040612	1.0029656	1.0019008	1.0008715	0.99987984	0.99893224	0.9980311	0.9971826	0.9963918	0.9956652	0.9950077	0.99442685	0.9939304	0.9935239	0.9932157	0.9930141	0.99292606	0.9929593	0.9931205	0.99341804	0.9938592	0.9944501	0.9951984	0.9961091	0.99718785	0.9984407
1.0307112	1.0298761	1.0290109	1.0281131	1.027181	1.0262116	1.0252075	1.0241674	1.0230913	1.0219817	1.0208421	1.0196767	1.0184869	1.0172764	1.0160513	1.0148174	1.0135758	1.0123338	1.0110955	1.0098624	1.0086416	1.007436	1.0062491	1.0050846	1.0039468	1.002837	1.0017616	1.000722	0.9997242	0.99877256	0.99786985	0.997021	0.99623364	0.995511	0.9948624	0.99429125	0.993807	0.9934167	0.99312806	0.99294734	0.99288404	0.9929441	0.9931379	0.9934702	0.99394816	0.994583	0.9953764	0.99633545	0.99746734	0.9987764
1.0309443	1.0301051	1.0292342	1.0283307	1.0273895	1.0264128	1.0253983	1.0243459	1.0232575	1.0221334	1.0209777	1.0197946	1.018586	1.0173564	1.0161121	1.0148555	1.0135927	1.0123293	1.0110674	1.0098149	1.0085737	1.0073484	1.0061426	1.0049617	1.003807	1.0026836	1.0015962	1.0005481	0.9995433	0.99858403	0.997679	0.9968308	0.996044	0.99532616	0.9946852	0.99412495	0.9936547	0.9932806	0.99301064	0.99285275	0.9928146	0.9929042	0.99312985	0.9934982	0.99401695	0.9946941	0.9955356	0.99654764	0.9977337	0.9991039
1.0311619	1.0303184	1.0294424	1.0285321	1.0275856	1.0265996	1.0255744	1.0245106	1.0234091	1.0222698	1.0210991	1.0198978	1.0186698	1.0174215	1.016156	1.0148776	1.0135943	1.0123073	1.0110238	1.0097497	1.0084856	1.0072397	1.0060155	1.0048151	1.0036448	1.0025074	1.0014075	1.0003483	0.9993342	0.99836946	0.9974611	0.9966113	0.99582744	0.9951143	0.99447906	0.99392986	0.99347174	0.9931141	0.99286354	0.9927277	0.9927173	0.9928368	0.993095	0.99350214	0.9940636	0.9947863	0.9956773	0.9967431	0.99798846	0.9994194
1.0313634	1.0305165	1.0296353	1.0287199	1.027765	1.0267714	1.0257362	1.0246607	1.0235455	1.0223924	1.0212051	1.0199865	1.01874	1.0174716	1.0161842	1.0148842	1.0135785	1.0122697	1.0109634	1.0096658	1.0083809	1.0071133	1.0058683	1.00465	1.0034615	1.0023082	1.0011945	1.0001236	0.9991005	0.9981297	0.9972152	0.9963646	0.99558157	0.9948732	0.9942453	0.9937058	0.9932601	0.9929192	0.99268836	0.9925762	0.9925921	0.99274284	0.9930366	0.99348366	0.99408716	0.99485797	0.99580127	0.9969228	0.99822915	0.9997261
1.0315502	1.030699	1.0298138	1.028892	1.0279311	1.0269287	1.0258838	1.0247964	1.0236685	1.0225011	1.0212972	1.0200609	1.0187958	1.0175073	1.0161992	1.0148774	1.0135475	1.0122161	1.0108862	1.0095658	1.0082576	1.0069686	1.0057024	1.0044633	1.0032572	1.0020875	1.0009581	0.9998741	0.9988407	0.997863	0.9969433	0.9960902	0.9953076	0.9946026	0.99398166	0.993452	0.9930195	0.9926956	0.99248385	0.99239635	0.9924404	0.99262273	0.99295306	0.99343807	0.99408823	0.99490786	0.9959048	0.99708545	0.9984572	1.0000211
1.0317218	1.0308669	1.0299779	1.0290501	1.0280827	1.0270714	1.0260168	1.024919	1.0237771	1.0225962	1.0213763	1.0201229	1.0188386	1.0175298	1.0162001	1.0148572	1.0135044	1.0121483	1.0107949	1.0094509	1.0081187	1.0068064	1.0055182	1.0042589	1.0030328	1.0018456	1.000701	0.9996033	0.99855906	0.9975717	0.99664724	0.9957898	0.99500775	0.9943055	0.99369025	0.9931703	0.9927518	0.9924436	0.9922528	0.9921893	0.99226135	0.9924762	0.99284333	0.9933708	0.9940669	0.9949371	0.99599093	0.9972315	0.9986685	1.0003035
1.0318774	1.03102	1.0301262	1.0291939	1.0282193	1.0272002	1.0261357	1.0250264	1.0238732	1.0226773	1.0214418	1.020171	1.0188677	1.0175389	1.0161877	1.0148221	1.0134461	1.0120665	1.010689	1.0093205	1.0079643	1.0066288	1.0053179	1.0040368	1.0027909	1.0015838	1.000422	0.99931115	0.99825466	0.99725765	0.9963254	0.9954653	0.9946817	0.9939816	0.9933719	0.99286115	0.9924551	0.99216294	0.99199426	0.9919553	0.9920557	0.9923033	0.9927091	0.993279	0.994021	0.99494463	0.9960564	0.9973614	0.99886584	1.0005761
1.0320166	1.0311579	1.0302593	1.0293231	1.0283407	1.0273137	1.02624	1.0251204	1.023955	1.0227451	1.0214931	1.0202057	1.0188844	1.017535	1.0161624	1.0147743	1.0133747	1.0119712	1.0105693	1.0091758	1.0077956	1.0064352	1.0051007	1.0037981	1.0025306	1.0013041	1.0001249	0.9989981	0.99792814	0.99692106	0.9959803	0.99511594	0.99433154	0.9936332	0.99302834	0.99252653	0.992134	0.9918576	0.9917083	0.9916928	0.99182314	0.9921058	0.99254936	0.99316245	0.99395466	0.99493235	0.9961029	0.99747336	0.99904895	1.0008352
1.0321429	1.0312799	1.0303789	1.0294353	1.0284477	1.0274147	1.0263314	1.025201	1.0240227	1.0227996	1.0215331	1.0202277	1.0188881	1.0175191	1.0161258	1.0147145	1.0132922	1.0118642	1.0104374	1.0090185	1.0076135	1.006228	1.0048695	1.0035429	1.0022526	1.0010072	0.9998106	0.9986659	0.99758214	0.99656314	0.99561596	0.99474365	0.99395734	0.9932594	0.99266	0.99216515	0.99178475	0.99152464	0.9913959	0.9914066	0.99156517	0.9918818	0.9923649	0.9930239	0.99386585	0.9948989	0.99613	0.9975677	0.99921685	1.0010824
1.0322534	1.0313863	1.0304822	1.0295346	1.0285413	1.0274994	1.0264086	1.0252682	1.0240786	1.0228412	1.02156	1.0202389	1.0188808	1.0174918	1.0160775	1.0146444	1.0131987	1.011745	1.0102942	1.0088488	1.0074185	1.0060081	1.0046244	1.003274	1.001961	1.0006943	0.9994761	0.9983151	0.9972165	0.9961858	0.99522763	0.99435	0.9935595	0.9928629	0.9922664	0.9917802	0.99141103	0.9911678	0.99105847	0.99109405	0.9912841	0.991634	0.99215764	0.9928612	0.9937547	0.9948453	0.99613905	0.99764574	0.9993693	1.0013169
1.0323465	1.0314779	1.0305705	1.029619	1.0286205	1.027572	1.0264734	1.0253226	1.0241213	1.0228716	1.0215757	1.0202373	1.0188615	1.017453	1.0160184	1.014563	1.013093	1.0116161	1.0101389	1.0086681	1.007212	1.005776	1.004367	1.0029917	1.0016556	1.0003659	0.9991283	0.9979488	0.99683416	0.99578905	0.9948212	0.993936	0.9931411	0.99244386	0.9918518	0.99137205	0.9910134	0.9907854	0.9906979	0.99075794	0.9909755	0.99136305	0.99192715	0.9926762	0.9936219	0.99476975	0.99612933	0.9977069	0.9995082	1.0015385
1.0324258	1.0315549	1.030644	1.0296888	1.0286855	1.0276318	1.0265232	1.0253637	1.0241517	1.0228888	1.0215788	1.0202247	1.0188318	1.0174044	1.015948	1.0144701	1.0129782	1.0114757	1.0099729	1.0084776	1.0069948	1.0055331	1.0040985	1.0026971	1.0013379	1.0000249	0.99876595	0.99756724	0.9964351	0.99537516	0.9943963	0.99350226	0.99270374	0.9920046	0.9914146	0.99094146	0.9905945	0.9903821	0.990313	0.99039817	0.99064684	0.9910688	0.9916739	0.9924695	0.99346846	0.9946761	0.9961011	0.99775046	0.9996312	1.0017484
1.0324882	1.0316162	1.0307039	1.0297444	1.0287358	1.0276754	1.0265608	1.0253922	1.0241702	1.0228947	1.021571	1.0202018	1.018791	1.017344	1.0158683	1.014369	1.0128523	1.0113274	1.0097994	1.008277	1.0067681	1.0052788	1.0038184	1.0023918	1.0010074	0.99967146	0.9983895	0.99717134	0.9960209	0.994946	0.99395496	0.9930518	0.9922463	0.9915456	0.9909568	0.9904905	0.9901525	0.9899554	0.9899061	0.99001604	0.99029505	0.9907524	0.9913987	0.99224323	0.9932946	0.99456257	0.9960559	0.99777937	0.999741	1.0019463
1.0325369	1.0316643	1.0307482	1.0297863	1.0287731	1.0277072	1.026586	1.025408	1.0241747	1.0228893	1.0215526	1.0201677	1.0187398	1.0172753	1.0157788	1.0142572	1.0127183	1.0111687	1.0096165	1.0080684	1.0065328	1.0050168	1.0035292	1.0020764	1.0006667	0.9993062	0.99800205	0.9967626	0.9955936	0.9945027	0.99349666	0.99258506	0.9917722	0.99106824	0.9904812	0.99001855	0.9896917	0.98950833	0.9894783	0.9896128	0.9899217	0.99041504	0.99110353	0.9919959	0.99310344	0.99443144	0.9959932	0.9977926	0.9998366	1.002132
1.0325699	1.0316961	1.0307783	1.0298135	1.0287966	1.0277245	1.0265975	1.0254116	1.0241688	1.0228716	1.0215213	1.0201224	1.0186791	1.0171957	1.0156807	1.0141381	1.0125765	1.011003	1.0094246	1.0078517	1.0062884	1.0047466	1.003232	1.0017527	1.0003161	0.99893147	0.997603	0.99634165	0.9951531	0.99404657	0.99302626	0.9921031	0.99128294	0.9905756	0.98998713	0.9895297	0.98921174	0.98904216	0.9890316	0.9891912	0.9895293	0.99005806	0.99078894	0.99172884	0.9928916	0.9942835	0.99591476	0.99779123	0.99992037	1.0023075
1.0325892	1.0317134	1.0307943	1.0298268	1.0288063	1.0277299	1.0265962	1.0254025	1.0241516	1.0228428	1.0214807	1.0200675	1.0186085	1.0171093	1.0155742	1.0140115	1.0124276	1.0108292	1.0092269	1.0076264	1.0060382	1.0044686	1.0029274	1.0014212	0.9999584	0.9985482	0.99719626	0.9959129	0.99470466	0.9935782	0.9925432	0.99160737	0.9907786	0.990067	0.98947877	0.9890241	0.98871493	0.9885577	0.9885653	0.98874927	0.9891177	0.9896826	0.9904564	0.991446	0.9926647	0.99411863	0.9958203	0.9977754	0.9999913	1.0024728
1.0325929	1.0317161	1.0307965	1.0298268	1.0288026	1.0277218	1.0265827	1.0253819	1.0241213	1.0228035	1.02143	1.0200033	1.018529	1.0170128	1.0154593	1.0138763	1.0122706	1.01065	1.0090224	1.0073973	1.0057822	1.0041857	1.0026163	1.0010823	0.9995937	0.9981572	0.9967803	0.9954742	0.994244	0.9930999	0.9920489	0.9911004	0.9902623	0.98954463	0.9889546	0.9885044	0.9882027	0.98805845	0.9880852	0.98829126	0.98868984	0.98929006	0.99010664	0.99114496	0.99241924	0.99393904	0.99571186	0.9977472	1.0000502	1.0026281
1.0325818	1.031706	1.0307845	1.0298126	1.0287865	1.0277014	1.0265559	1.0253485	1.024082	1.0227545	1.0213692	1.0199305	1.018441	1.0169083	1.015337	1.0137339	1.0121068	1.0104638	1.008812	1.0071614	1.0055194	1.0038961	1.0023001	1.0007391	0.99922323	0.9977602	0.9963589	0.99502814	0.9937771	0.99261326	0.9915451	0.9905826	0.98973495	0.9890104	0.9884182	0.98797023	0.9876746	0.9875437	0.9875886	0.9878173	0.9882457	0.98888165	0.98974067	0.9908293	0.99216175	0.9937448	0.9955916	0.99770665	1.0000998	1.0027748
1.0325572	1.0316805	1.0307592	1.0297848	1.0287565	1.0276685	1.026518	1.0253055	1.0240306	1.0226947	1.0212997	1.0198476	1.0183456	1.0167965	1.0152079	1.0135858	1.0119385	1.0102719	1.008597	1.0069212	1.0052539	1.0036037	1.0019794	1.0003918	0.9988478	0.99735755	0.99593246	0.99457693	0.99330276	0.99211895	0.991034	0.9900567	0.9891982	0.98846626	0.98787147	0.9874243	0.9871354	0.9870159	0.987077	0.9873305	0.9877867	0.9884599	0.98936003	0.99049956	0.99188846	0.9935379	0.9954577	0.9976553	1.0001389	1.0029134
1.032518	1.0316417	1.0307196	1.029745	1.0287145	1.0276226	1.0264679	1.0252504	1.023969	1.0226245	1.0212207	1.0197566	1.018241	1.016678	1.0150723	1.0134319	1.011763	1.0100763	1.0083774	1.0066768	1.004984	1.0033065	1.0016557	1.0000402	0.9984693	0.9969534	0.99550027	0.9941208	0.99282444	0.99161947	0.99051607	0.9895236	0.98865384	0.9879123	0.98731476	0.9868684	0.98658615	0.9864767	0.98655444	0.9868296	0.98731565	0.98802453	0.98896736	0.9901571	0.9916041	0.99332017	0.9953135	0.9975945	1.0001705	1.003046
1.0324645	1.03159	1.0306667	1.0296913	1.0286586	1.0275657	1.026408	1.0251853	1.0238978	1.0225456	1.0211308	1.0196574	1.0181293	1.0165509	1.0149304	1.0132722	1.0115846	1.0098761	1.0081544	1.0064298	1.0047115	1.0030078	1.0013297	0.9996874	0.9980887	0.99654484	0.99506605	0.9936621	0.99234134	0.9911156	0.9899937	0.9889851	0.9881013	0.98735374	0.9867499	0.9863038	0.98602605	0.98592806	0.9860217	0.98631984	0.9868334	0.98757845	0.9885636	0.9898035	0.9913093	0.99309117	0.9951601	0.9975249	1.0001945	1.0031718
1.0323977	1.0315236	1.0306011	1.0296258	1.0285908	1.0274953	1.0263349	1.025108	1.0238144	1.0224563	1.021033	1.01955	1.0180109	1.0164199	1.0147836	1.0131065	1.0114018	1.0096717	1.0079279	1.0061804	1.0044367	1.0027074	1.0010022	0.99933195	0.9977069	0.9961356	0.9946308	0.9932011	0.99185646	0.99060893	0.98946816	0.9884436	0.98754555	0.98678786	0.9861803	0.9857333	0.9854598	0.9853709	0.9854796	0.9857993	0.9863432	0.98712194	0.9881505	0.98944074	0.9910046	0.9928548	0.9949997	0.99744844	1.0002123	1.0032936
1.0323182	1.0314438	1.0305228	1.0295467	1.0285121	1.0274142	1.0262516	1.0250208	1.0237222	1.0223571	1.0209278	1.0194349	1.017885	1.0162804	1.0146303	1.0129387	1.011214	1.009465	1.0076996	1.0059292	1.0041608	1.0024056	1.000675	0.9989767	0.9973245	0.99572736	0.9941952	0.9927392	0.9913707	0.9901011	0.98893875	0.98789835	0.9869876	0.9862196	0.9856054	0.985158	0.98488677	0.98480856	0.9849319	0.98527354	0.9858442	0.98665935	0.9877291	0.9890704	0.99069303	0.9926101	0.99483126	0.9973668	1.0002254	1.0034127
1.0322237	1.0313517	1.0304314	1.0294559	1.0284208	1.0273223	1.0261574	1.0249232	1.0236206	1.0222507	1.0208132	1.0193124	1.0177519	1.0161365	1.014472	1.0127652	1.0110235	1.0092553	1.0074698	1.0056763	1.0038849	1.0021045	1.000347	0.99862283	0.99694324	0.99531883	0.9937604	0.99227947	0.9908861	0.9895942	0.9884121	0.98735386	0.9864286	0.9856487	0.98502845	0.98457843	0.9843108	0.9842401	0.9843786	0.9847409	0.98534	0.9861888	0.9873034	0.98869425	0.99037623	0.9923604	0.9946583	0.9972811	1.0002357	1.0035291
1.0321176	1.0312476	1.0303271	1.0293523	1.0283182	1.0272182	1.0260527	1.0248158	1.0235101	1.0221343	1.0206915	1.0191835	1.0176134	1.015987	1.0143094	1.0125884	1.0108296	1.0090433	1.0072387	1.0054221	1.0036074	1.001803	1.0000213	0.9982706	0.996564	0.99491197	0.9933276	0.9918207	0.9904038	0.9890882	0.987886	0.9868099	0.98586893	0.98507804	0.9844506	0.9839979	0.9837333	0.98367065	0.9838235	0.98420554	0.98483145	0.98571575	0.98687136	0.98831296	0.9900547	0.99210685	0.9944835	0.99719256	1.000244	1.0036459
1.0319993	1.0311303	1.0302123	1.0292385	1.0282032	1.0271037	1.025936	1.0246983	1.02339	1.0220108	1.020562	1.0190465	1.0174685	1.0158324	1.0141431	1.012409	1.0106337	1.0088309	1.007006	1.0051699	1.0033321	1.001504	0.9996965	0.99792045	0.99618685	0.99450886	0.9928981	0.991366	0.9899251	0.98858505	0.9873624	0.9862658	0.98531145	0.9845101	0.98387355	0.98341835	0.98315483	0.98309976	0.9832659	0.9836691	0.9843212	0.9852397	0.9864386	0.9879307	0.9897308	0.99185133	0.9943067	0.9971027	1.0002537	1.0037642
1.0318686	1.0310009	1.0300844	1.0291114	1.0280774	1.0269781	1.0258102	1.0245714	1.0232612	1.0218778	1.0204246	1.0189037	1.0173175	1.0156722	1.0139722	1.0122244	1.0104371	1.0086164	1.0067737	1.0049171	1.0030577	1.0012069	0.99937505	0.99757385	0.9958141	0.9941094	0.9924737	0.9909142	0.9894491	0.9880872	0.9868432	0.9857285	0.9847576	0.98394334	0.9833	0.98284054	0.98257923	0.98253065	0.9827104	0.9831319	0.983811	0.9847647	0.9860049	0.98754734	0.98940676	0.991597	0.99412984	0.99701464	1.0002648	1.0038855
1.0317249	1.0308598	1.0299436	1.0289742	1.0279411	1.0268433	1.025675	1.0244349	1.0231229	1.021738	1.020281	1.0187546	1.0171616	1.0155084	1.0137985	1.0120394	1.0102373	1.0084018	1.0065414	1.0046661	1.0027862	1.0009118	0.99905676	0.99723095	0.99544615	0.993717	0.9920538	0.9904694	0.9889793	0.9875947	0.9863291	0.9851962	0.9842096	0.9833827	0.9827312	0.98226714	0.98200655	0.9819647	0.98215765	0.9825986	0.9833044	0.98429096	0.98557264	0.98716563	0.9890852	0.9913437	0.99395597	0.99692994	1.0002793	1.0040096
1.0315696	1.0307068	1.0297947	1.0288253	1.0277958	1.0266979	1.0255301	1.0242902	1.0229776	1.0215907	1.02013	1.0185999	1.0170017	1.0153403	1.0136216	1.0118512	1.010037	1.0081862	1.0063097	1.0044165	1.0025159	1.0006213	0.99874324	0.9968925	0.9950843	0.99332875	0.9916399	0.9900321	0.9885173	0.98710895	0.9858236	0.9846713	0.9836683	0.98282915	0.98216796	0.9816996	0.9814409	0.981404	0.98160887	0.98206913	0.9828012	0.9838211	0.98514456	0.9867889	0.9887665	0.99109477	0.9937847	0.9968501	1.000299	1.0041406
1.0314027	1.0305433	1.0296342	1.028667	1.0276372	1.0265417	1.0253758	1.0241368	1.0228233	1.0214343	1.0199724	1.018439	1.0168366	1.0151687	1.0134413	1.011661	1.0098358	1.0079721	1.006079	1.0041682	1.00225	1.0003339	0.9984328	0.9965604	0.99472773	0.9929471	0.9912342	0.9896014	0.98806345	0.9866321	0.9853243	0.9841537	0.98313504	0.9822827	0.98161304	0.9811403	0.9808812	0.9808516	0.9810678	0.98154557	0.98230404	0.983357	0.9847221	0.9864168	0.9884552	0.9908526	0.9936216	0.996776	1.0003257	1.0042796
1.0312268	1.0303696	1.0294617	1.028498	1.0274708	1.0263774	1.0252122	1.0239736	1.0226614	1.0212734	1.019809	1.0182738	1.016666	1.0149932	1.0132588	1.01147	1.0096339	1.0077575	1.0058516	1.0039244	1.0019876	1.0000523	0.99813026	0.99623525	0.99437803	0.99257535	0.99083835	0.9891806	0.98761815	0.98616606	0.9848369	0.98364705	0.9826126	0.98174655	0.98106706	0.9805894	0.98033106	0.98030716	0.9805356	0.98103154	0.98181385	0.9829011	0.98430806	0.98605275	0.98815024	0.99061686	0.9934658	0.99671113	1.000363	1.0044292
1.0310391	1.0301838	1.0292795	1.0283177	1.0272936	1.026203	1.02504	1.0238037	1.022492	1.021103	1.0196394	1.0181016	1.0164918	1.0148132	1.0130743	1.0112778	1.0094309	1.007544	1.0056238	1.0036825	1.0017282	0.9997756	0.9978339	0.9959164	0.99403834	0.9922105	0.99045026	0.9887698	0.98718417	0.9857085	0.9843603	0.98315233	0.9820995	0.98122203	0.9805337	0.9800522	0.979793	0.97977376	0.9800131	0.98052794	0.9813366	0.9824555	0.98390514	0.98569864	0.9878565	0.99039227	0.9933215	0.9966568	1.0004104	1.0045904
1.0308404	1.0299892	1.0290871	1.0281284	1.0271077	1.0260193	1.0248595	1.0236251	1.0223148	1.0209278	1.0194633	1.0179251	1.0163127	1.0146319	1.0128864	1.0110841	1.0092298	1.0073323	1.0054002	1.003444	1.0014747	0.9995032	0.9975426	0.9956058	0.99370605	0.99185616	0.9900725	0.98836863	0.986762	0.98526525	0.98389494	0.9826689	0.9816011	0.9807109	0.98001266	0.9795259	0.97926646	0.9792533	0.9795049	0.9800373	0.9808711	0.9820227	0.98351187	0.98535705	0.9875747	0.9901804	0.9931889	0.99661547	1.0004722	1.0047667
1.0306329	1.0297844	1.0288854	1.0279304	1.0269122	1.0258274	1.0246713	1.0234393	1.0221322	1.0207453	1.0192817	1.0177433	1.0161309	1.0144469	1.0126985	1.0108892	1.009028	1.0071214	1.0051788	1.0032095	1.0012258	0.9992385	0.9972593	0.99530345	0.9933819	0.99151194	0.9897065	0.9879816	0.98635143	0.98483384	0.98344445	0.98219997	0.9811175	0.98021364	0.9795084	0.9790156	0.9787554	0.97874755	0.9790097	0.97956085	0.98041916	0.9816047	0.98313475	0.98502994	0.9873063	0.98998207	0.99307173	0.99658954	1.0005481	1.0049579
1.0304159	1.0295705	1.0286754	1.0277231	1.026709	1.0256284	1.0244751	1.0232457	1.0219415	1.0205575	1.0190964	1.0175576	1.015944	1.0142596	1.0125078	1.0106943	1.008827	1.0069118	1.0049602	1.00298	1.0009828	0.9989803	0.9969853	0.9950097	0.9930687	0.9911792	0.98935175	0.987606	0.98595554	0.9844176	0.98300874	0.98174775	0.98064965	0.9797339	0.97901875	0.97852194	0.97826165	0.97825927	0.97853285	0.9791007	0.97998446	0.9812029	0.9827747	0.9847195	0.9870557	0.9898019	0.992971	0.9965809	1.0006434	1.0051672
1.0301899	1.0293473	1.0284555	1.0275073	1.0264976	1.02542	1.02427	1.0230458	1.0217444	1.0203635	1.0189046	1.0173676	1.015755	1.01407	1.0123159	1.0104998	1.0086273	1.0067058	1.0047454	1.0027552	1.0007448	0.9987284	0.9967182	0.9947264	0.99276763	0.9908583	0.989011	0.98724514	0.9855737	0.98401606	0.9825886	0.98131037	0.9801984	0.9792704	0.9785459	0.97804546	0.97778606	0.9777889	0.97807306	0.9786599	0.97956795	0.98081934	0.98243314	0.98442703	0.9868246	0.9896382	0.9928901	0.99659175	1.000757	1.005398
1.0299549	1.029116	1.0282285	1.0272845	1.026277	1.0252045	1.0240589	1.0228382	1.0215408	1.0201648	1.0187092	1.017174	1.0155628	1.0138782	1.0121231	1.0103043	1.0084283	1.0065014	1.0045335	1.002534	1.0005147	0.99848485	0.9964599	0.9944519	0.9924773	0.990548	0.9886835	0.9868979	0.98520726	0.9836317	0.9821869	0.980892	0.97976524	0.9788273	0.97809505	0.97758955	0.97733086	0.9773399	0.97763425	0.97823954	0.9791733	0.98045754	0.98211175	0.9841573	0.98661333	0.9894987	0.99283063	0.9966246	1.0008937	1.005651
1.0297115	1.0288758	1.0279915	1.0270516	1.0260507	1.0249816	1.0238408	1.022626	1.0213333	1.01996	1.0185074	1.0169765	1.015367	1.0136846	1.0119296	1.0101107	1.0082309	1.0063002	1.0043263	1.0023193	1.0002898	0.99824935	0.9962121	0.99418944	0.99219805	0.99025315	0.9883705	0.98656684	0.9848589	0.98326486	0.98180324	0.9804932	0.9793538	0.9784036	0.97766316	0.97715515	0.97689724	0.9769118	0.97721946	0.9778417	0.9788003	0.9801179	0.9818132	0.98390937	0.986427	0.98938227	0.99279594	0.99668175	1.0010555	1.0059288
1.0294595	1.0286286	1.0277483	1.0268131	1.0258158	1.0247515	1.0236155	1.0224061	1.0211171	1.0197505	1.0183022	1.0167748	1.0151694	1.013488	1.0117359	1.0099156	1.0080346	1.0061011	1.0041236	1.0021092	1.0000725	0.99802214	0.9959722	0.99393827	0.991932	0.9899715	0.9880721	0.9862514	0.9845269	0.9829154	0.9814386	0.980114	0.97896177	0.9780027	0.9772555	0.9767427	0.97648734	0.9765078	0.9768276	0.9774685	0.9784538	0.9798042	0.98154145	0.9836893	0.9862653	0.98929065	0.99278563	0.9967653	1.0012443	1.0062344
1.0292029	1.0283744	1.0274985	1.0265664	1.0255742	1.0245146	1.0233853	1.02218	1.0208977	1.0195351	1.0180933	1.0165706	1.0149685	1.0132912	1.0115412	1.0097226	1.0078418	1.0059065	1.0039239	1.0019066	0.9998612	0.99780315	0.99574393	0.99369705	0.99167806	0.98970425	0.98778987	0.9859528	0.984212	0.98258734	0.9810952	0.9797578	0.9785934	0.9776238	0.9768717	0.9763574	0.9761022	0.97612965	0.97646236	0.97712237	0.97813284	0.97951764	0.9812971	0.98349464	0.98613244	0.9892303	0.9928053	0.99687797	1.0014626	1.0065703
1.028938	1.0281134	1.0272404	1.0263134	1.0253261	1.0242729	1.023148	1.0219493	1.0206732	1.0193164	1.0178806	1.0163634	1.0147672	1.0130928	1.0113454	1.0095301	1.00765	1.0057136	1.0037303	1.0017079	0.9996595	0.99759257	0.9955258	0.9934682	0.9914386	0.98945147	0.98752373	0.9856729	0.9839175	0.9822772	0.98077244	0.9794224	0.97824776	0.9772706	0.9765126	0.9759959	0.9757441	0.97578	0.97612596	0.9768045	0.97784185	0.9792597	0.9810832	0.9833313	0.98603	0.98919797	0.9928555	0.9970219	1.0017115	1.0069377
1.0286665	1.0278449	1.0269772	1.0260556	1.0250727	1.0240242	1.0229056	1.0217123	1.0204433	1.0190942	1.0176641	1.0161523	1.0145618	1.012894	1.0111513	1.0093377	1.0074601	1.0055256	1.003542	1.0015175	0.999464	0.9973928	0.9953183	0.99325264	0.99121207	0.9892136	0.98727465	0.98541087	0.9836429	0.9819895	0.9804719	0.97911024	0.97792673	0.97694194	0.9761815	0.9756631	0.9754146	0.9754586	0.9758178	0.9765177	0.9775814	0.97903365	0.98089904	0.98319995	0.9859603	0.98920035	0.9929409	0.9972	1.0019958	1.0073409
1.0283896	1.0275716	1.0267078	1.0257899	1.0248128	1.0237715	1.022659	1.0214723	1.02021	1.0188671	1.0174441	1.0159396	1.0143565	1.0126939	1.0109565	1.0091476	1.0072734	1.0053414	1.0033567	1.0013328	0.9992764	0.99720186	0.9951209	0.9930487	0.9910011	0.98899287	0.98704153	0.9851671	0.9833878	0.98172224	0.98019505	0.9788238	0.97763205	0.97664106	0.97587645	0.9753602	0.9751145	0.975167	0.97554266	0.97626245	0.9773536	0.97884214	0.9807505	0.98310393	0.98592556	0.98923606	0.99306065	0.99741447	1.0023161	1.0077788
1.0281072	1.0272933	1.0264335	1.0255213	1.0245482	1.0235124	1.0224063	1.0212274	1.0199714	1.018637	1.0172217	1.0157254	1.014149	1.012493	1.0107619	1.0089581	1.0070895	1.0051601	1.0031788	1.0011536	0.99909806	0.9970204	0.9949357	0.99285847	0.9908037	0.9887879	0.9868276	0.9849437	0.98315364	0.9814793	0.97994167	0.97856283	0.97736335	0.97636855	0.97560173	0.975085	0.9748464	0.97490996	0.97529894	0.9760418	0.9771611	0.97868514	0.980638	0.98304427	0.98592716	0.98931146	0.99321824	0.9976683	1.0026759	1.0082593
1.0278193	1.0270094	1.0261537	1.0252455	1.0242801	1.0232494	1.0221509	1.0209779	1.0197304	1.0184036	1.016996	1.0155082	1.0139402	1.0122918	1.0105687	1.0087726	1.0069085	1.0049832	1.0030051	1.0009834	0.99892807	0.99684936	0.99476326	0.99268216	0.9906212	0.9885992	0.986632	0.9847396	0.9829423	0.9812597	0.9797143	0.9783276	0.9771228	0.97612494	0.9753567	0.9748439	0.97461104	0.9746855	0.9750925	0.9758559	0.9770059	0.9785658	0.9805618	0.9830221	0.9859692	0.9894265	0.9934173	0.9979617	1.0030782	1.008782
1.027528	1.0267209	1.0258697	1.024966	1.0240062	1.0229824	1.0218903	1.020726	1.0194855	1.0181669	1.016769	1.0152903	1.0137303	1.0120913	1.0103754	1.0085876	1.0067297	1.0048114	1.0028379	1.0008198	0.9987649	0.99668807	0.9946022	0.9925181	0.9904544	0.9884278	0.9864547	0.98455566	0.9827525	0.9810628	0.979512	0.97812045	0.9769121	0.9759108	0.97514385	0.9746344	0.97441065	0.9744967	0.9749209	0.9757089	0.9768881	0.9784855	0.9805281	0.98304254	0.98605245	0.989584	0.99366	0.9983	1.0035243	1.0093476
1.027232	1.0264286	1.0255808	1.0246829	1.0237287	1.0227109	1.0216259	1.0204701	1.0192376	1.0179281	1.0165398	1.0150702	1.0135195	1.0118904	1.0101838	1.008404	1.0065552	1.0046432	1.0026768	1.0006628	0.9986125	0.9965381	0.9944522	0.9923688	0.9903029	0.9882739	0.986298	0.9843949	0.98258626	0.9808923	0.9793361	0.9779396	0.97672945	0.9757284	0.9749638	0.9744605	0.9742447	0.9743445	0.97478676	0.9755992	0.97680974	0.9784473	0.98053616	0.9831048	0.98617995	0.9897867	0.993947	0.99868417	1.0040164	1.0099593
1.0269322	1.0261333	1.02529	1.024397	1.0234475	1.0224364	1.0213591	1.0202107	1.0189878	1.0176872	1.0163088	1.014849	1.0133092	1.0116893	1.0099934	1.0082225	1.0063826	1.0044793	1.00252	1.0005132	0.99846953	0.9963981	0.9943153	0.99223375	0.9901684	0.9881375	0.9861598	0.98425436	0.98244214	0.9807453	0.97918636	0.9777892	0.9765775	0.97557855	0.9748165	0.9743206	0.97411513	0.9742297	0.9746927	0.9755314	0.97677517	0.97845095	0.9805873	0.9832121	0.9863528	0.99003446	0.9942816	0.99911547	1.0045578	1.0106243
1.02663	1.0258344	1.0249959	1.0241069	1.0231633	1.0221597	1.0210894	1.019949	1.0187359	1.0174448	1.016076	1.0146264	1.0130976	1.0114899	1.0098038	1.0080439	1.006215	1.0043224	1.0023708	1.0003724	0.9983346	0.99627	0.9941908	0.9921124	0.9900495	0.9880203	0.98604286	0.9841362	0.98232245	0.98062456	0.97906464	0.9776673	0.97645754	0.9754615	0.9747054	0.9742178	0.9740247	0.9741562	0.9746397	0.9755059	0.97678256	0.9784998	0.9806853	0.983368	0.98657453	0.9903324	0.99466705	0.9995993	1.0051513	1.0113401
1.0263251	1.025533	1.0246978	1.0238153	1.0228782	1.0218812	1.0208178	1.0196861	1.0184808	1.0172007	1.0158417	1.0144048	1.0128868	1.0112906	1.0096155	1.0078688	1.0060507	1.0041687	1.0022283	1.0002389	0.9982082	0.99615204	0.9940793	0.9920055	0.9899475	0.98792017	0.985944	0.98403996	0.98222834	0.9805307	0.9789722	0.97757655	0.9763701	0.9753782	0.9746307	0.9741522	0.97397274	0.9741224	0.97462994	0.9755248	0.97683626	0.97859603	0.9808304	0.98357195	0.9868458	0.9906817	0.99510336	1.0001365	1.0057989	1.0121119
1.0260179	1.0252291	1.0243987	1.0235202	1.02259	1.0215987	1.0205448	1.0194223	1.018226	1.016956	1.0156087	1.0141813	1.0126764	1.0110933	1.0094314	1.007697	1.0058916	1.00402	1.0020916	1.0001123	0.9980935	0.9960452	0.9939805	0.99191403	0.9898604	0.9878397	0.985868	0.98396724	0.98215747	0.9804631	0.9789077	0.9775163	0.9763145	0.9753304	0.9745902	0.97412497	0.9739615	0.9741311	0.97466314	0.97558767	0.9769359	0.9787393	0.98102564	0.98382604	0.98716944	0.9910841	0.9955946	1.0007266	1.0065031	1.0129396
1.025711	1.024924	1.024098	1.0232254	1.0222998	1.0213162	1.0202692	1.0191559	1.0179694	1.0167102	1.0153736	1.0139598	1.0124667	1.0108958	1.009248	1.0075264	1.0057341	1.0038775	1.0019609	0.999994	0.99798614	0.99594975	0.99389416	0.99183685	0.9897916	0.98777705	0.98581123	0.98391634	0.98211145	0.9804228	0.9788721	0.97748756	0.97629195	0.9753165	0.97458977	0.97413725	0.97399217	0.9741825	0.9747407	0.975698	0.9770841	0.97893274	0.98127204	0.9841334	0.9875479	0.99154127	0.99614304	1.0013759	1.0072657	1.0138283
1.0254018	1.0246193	1.0237963	1.0229297	1.0220098	1.0210327	1.019994	1.0188886	1.0177134	1.0164636	1.0151397	1.0137386	1.0122588	1.0107014	1.0090675	1.007361	1.0055826	1.0037401	1.0018368	0.99988496	0.99789053	0.99586415	0.99382156	0.99177414	0.9897394	0.98773336	0.985776	0.9838882	0.98209214	0.9804096	0.9788682	0.9774906	0.9763066	0.9753416	0.9746259	0.9741902	0.9740647	0.97427946	0.9748661	0.9758565	0.9772839	0.9791768	0.9815716	0.9844957	0.9879819	0.9920562	0.9967505	1.0020866	1.0080904	1.014781
1.0250925	1.0243129	1.0234954	1.0226326	1.0217192	1.0207491	1.0197178	1.0186217	1.0174559	1.0162187	1.0149062	1.0135177	1.0120511	1.010509	1.0088905	1.0071979	1.0054363	1.0036085	1.0017225	0.9997839	0.9978039	0.9957916	0.99376196	0.99172693	0.98970395	0.9877089	0.98576134	0.9838847	0.9820976	0.9804246	0.97889173	0.97752464	0.976352	0.97540164	0.974702	0.97428435	0.97418004	0.9744205	0.9750377	0.97606295	0.9775332	0.97947514	0.9819252	0.98491526	0.98847324	0.9926314	0.9974174	1.002858	1.0089778	1.0157964
1.0247835	1.0240068	1.0231932	1.0223352	1.0214283	1.0204654	1.0194432	1.0183555	1.0172007	1.0159744	1.0146734	1.0132979	1.0118463	1.0103186	1.0087153	1.0070387	1.0052935	1.0034823	1.0016123	0.99969	0.9977265	0.99573135	0.9937162	0.991695	0.98968554	0.9877034	0.9857694	0.9839038	0.9821289	0.9804676	0.9789478	0.9775944	0.97643477	0.97549874	0.9748176	0.9744202	0.97434074	0.974609	0.97525835	0.9763223	0.9778341	0.97982895	0.98233646	0.98539007	0.9890242	0.99326766	0.9981486	1.0036939	1.0099316	1.0168791
1.0244741	1.0237013	1.0228921	1.0220388	1.0211369	1.0201826	1.0191675	1.0180897	1.0169449	1.0157298	1.0144422	1.0130806	1.0116434	1.0101306	1.0085444	1.0068846	1.0051562	1.0033627	1.0015106	0.9996065	0.9976598	0.9956809	0.9936835	0.99167866	0.9896849	0.9877186	0.9857997	0.98394716	0.98218685	0.9805402	0.9790335	0.9776951	0.9765532	0.9756353	0.974974	0.97459966	0.97454584	0.97484314	0.9755275	0.97663194	0.9781902	0.98023665	0.9828039	0.98592687	0.9896373	0.99396646	0.9989429	1.0045973	1.0109538	1.0180334
1.0241668	1.0233974	1.022591	1.0217438	1.0208488	1.0199004	1.0188926	1.0178258	1.0166912	1.0154877	1.0142136	1.0128654	1.0114433	1.009947	1.0083764	1.0067343	1.005024	1.0032498	1.0014162	0.99953014	0.9976032	0.9956437	0.9936642	0.9916782	0.98970044	0.987752	0.9858496	0.98401517	0.9822704	0.98064005	0.97915184	0.97783065	0.9767076	0.9758106	0.9751718	0.9748226	0.9747964	0.9751268	0.97584814	0.97699404	0.97860104	0.98070115	0.9833307	0.9865232	0.99031264	0.994729	0.99980485	1.0055687	1.0120448	1.0192578
1.0238601	1.023094	1.0222938	1.0214504	1.0205609	1.0196191	1.0186222	1.0175629	1.0164394	1.0152476	1.0139866	1.0126524	1.0112461	1.0097655	1.0082134	1.0065897	1.0048974	1.003142	1.0013295	0.9994646	0.99755776	0.99561787	0.99365777	0.9916918	0.98973596	0.9878057	0.9859226	0.98410654	0.9823806	0.9807709	0.97930026	0.97800034	0.9768977	0.97602445	0.97541046	0.97508895	0.975094	0.9754599	0.97622114	0.9774108	0.97906786	0.9812252	0.9839186	0.98718345	0.9910533	0.9955599	1.0007371	1.0066094	1.0132092	1.0205573
1.0235556	1.0227946	1.0219972	1.021158	1.0202755	1.0193408	1.0183522	1.0173028	1.0161897	1.0150099	1.0137621	1.0124424	1.011052	1.0095891	1.008054	1.0064492	1.0047776	1.0030421	1.0012497	0.99940765	0.99752086	0.99560416	0.99366593	0.9917215	0.98978734	0.9878782	0.98601794	0.9842236	0.9825185	0.9809288	0.9794809	0.9782037	0.9771251	0.9762778	0.97569203	0.9754011	0.97543985	0.9758427	0.9766445	0.97788256	0.9795918	0.98180753	0.98456824	0.98790663	0.99185884	0.99645865	1.001737	1.0077244	1.0144476	1.0219332
1.0232538	1.0224952	1.021703	1.0208696	1.0199932	1.0190659	1.0180843	1.0170443	1.0159427	1.0147755	1.0135407	1.0122366	1.0108614	1.0094159	1.0079	1.0063139	1.0046629	1.00295	1.0011792	0.9993588	0.9974956	0.9956019	0.99368805	0.9917676	0.9898563	0.98797196	0.98613286	0.9843618	0.9826824	0.9811166	0.9796938	0.9784418	0.9773906	0.9765712	0.97601515	0.9757579	0.9758326	0.97627586	0.9771222	0.97840995	0.9801722	0.98245156	0.985281	0.98869586	0.9927328	0.99742687	1.0028089	1.0089122	1.0157632	1.0233871
1.0229553	1.0221997	1.0214117	1.0205847	1.0197133	1.0187937	1.0178211	1.0167899	1.0156999	1.0145448	1.0133239	1.0120347	1.0106766	1.0092475	1.0077505	1.0061858	1.0045545	1.0028642	1.0011169	0.99932075	0.99748164	0.9956135	0.99372387	0.9918296	0.98994356	0.98808426	0.9862716	0.98452765	0.9828718	0.9813344	0.9799385	0.97871524	0.9776929	0.97690403	0.97638303	0.9761599	0.97627425	0.97675914	0.977653	0.9789918	0.98081374	0.98315597	0.98605657	0.9895518	0.9936747	0.99846584	1.0039551	1.0101758	1.017155	1.0249214
1.0226599	1.0219083	1.0211242	1.0203032	1.019438	1.0185254	1.0175599	1.0165404	1.0154598	1.014318	1.0131109	1.011836	1.010495	1.0090846	1.0076067	1.0060623	1.0044553	1.0027859	1.0010635	0.9992913	0.9974795	0.99563706	0.9937744	0.9919066	0.9900483	0.9882165	0.9864328	0.98471504	0.98308957	0.9815807	0.9802152	0.9790223	0.9780327	0.9772777	0.9767918	0.97660863	0.9767642	0.97729546	0.9782387	0.97963357	0.98151493	0.98392427	0.98689806	0.9904737	0.9946888	0.9995788	1.0051769	1.0115167	1.0186287	1.026538
1.0223681	1.0216206	1.02084	1.0200245	1.0191655	1.0182611	1.0173048	1.0162948	1.0152254	1.0140953	1.0129029	1.0116454	1.0103191	1.0089284	1.00747	1.0059466	1.004362	1.0027162	1.001018	0.9992724	0.99748737	0.9956733	0.99383837	0.99200004	0.99017	0.9883688	0.98661447	0.98492825	0.98333377	0.9818573	0.98052424	0.97936493	0.9784104	0.97769284	0.97724575	0.9771032	0.9773031	0.9778829	0.9788792	0.98033106	0.9822757	0.98475534	0.98780495	0.9914651	0.9957721	1.0007629	1.0064735	1.0129359	1.0201823	1.0282387
1.0220808	1.0213375	1.0205612	1.0197505	1.0188997	1.0180017	1.0170543	1.0160533	1.0149958	1.0138786	1.0127002	1.0114568	1.0101498	1.0087762	1.0073391	1.0058374	1.0042752	1.0026554	1.000983	0.9992644	0.99750715	0.99572057	0.99391717	0.99210876	0.99031043	0.9885415	0.9868195	0.98516726	0.98360515	0.9821632	0.98086524	0.9797418	0.9788265	0.97814786	0.977743	0.9776453	0.97789323	0.97852415	0.97957534	0.9810872	0.98309886	0.9856501	0.9887783	0.9925259	0.9969288	1.0020235	1.007849	1.0144361	1.0218185	1.0300254
1.0217984	1.021058	1.0202886	1.019483	1.018637	1.0177478	1.016809	1.0158187	1.0147732	1.0136678	1.0125028	1.011276	1.0099856	1.0086334	1.0072154	1.0057361	1.0041974	1.002603	1.0009569	0.9992667	0.99753934	0.99578255	0.99400914	0.9922333	0.9904696	0.98873305	0.9870459	0.98542905	0.98390365	0.9824977	0.98123896	0.9801548	0.97927934	0.9786437	0.9782829	0.97823334	0.97853214	0.97921735	0.9803275	0.9819019	0.98398376	0.9866084	0.98982006	0.9936566	0.998158	1.0033603	1.0093021	1.016018	1.0235398	1.031898
1.0215211	1.0207845	1.0200194	1.0192201	1.0183821	1.0174984	1.0165703	1.0155894	1.0145543	1.0134629	1.0123134	1.0111021	1.00983	1.008495	1.007099	1.0056427	1.0041276	1.0025606	1.0009414	0.9992794	0.9975817	0.9958573	0.99411726	0.99237496	0.99064565	0.9889463	0.98729473	0.9857153	0.9842288	0.98286253	0.98164403	0.9806034	0.97977024	0.9791801	0.97886634	0.9788684	0.97922033	0.97996336	0.9811349	0.9827776	0.9849306	0.9876337	0.99092984	0.9948594	0.9994607	1.0047739	1.0108358	1.017681	1.0253465	1.0338603
1.0212485	1.0205173	1.0197573	1.0189638	1.0181314	1.0172573	1.0163358	1.0153662	1.0143437	1.0132653	1.0121297	1.0109344	1.00968	1.0083648	1.0069897	1.005557	1.0040679	1.0025257	1.0009359	0.9993032	0.99763644	0.99594486	0.99423957	0.99253273	0.9908396	0.98917836	0.9875667	0.98602635	0.9845812	0.9832569	0.9820807	0.98108506	0.980299	0.9797582	0.97949624	0.9795512	0.97996056	0.9807639	0.98200023	0.98371166	0.9859394	0.9887247	0.9921089	0.9961339	1.000838	1.0062641	1.0124494	1.0194283	1.0272393	1.0359106
1.0209819	1.0202547	1.0195001	1.0187137	1.0178881	1.0170213	1.016111	1.0151508	1.0141398	1.0130748	1.0119545	1.0107754	1.0095389	1.008243	1.0068904	1.0054811	1.0040171	1.0025017	1.0009404	0.99933904	0.99770516	0.9960481	0.994378	0.9927071	0.991053	0.98943007	0.9878592	0.98636156	0.9849602	0.9836794	0.9825512	0.98160297	0.9808664	0.9803775	0.980169	0.9802805	0.98074955	0.9816165	0.9829217	0.98470634	0.98701173	0.98988116	0.9933568	0.9974785	1.0022922	1.0078332	1.0141438	1.021261	1.0292201	1.038054
1.0207217	1.0199995	1.0192512	1.0184692	1.0176516	1.0167936	1.0158921	1.0149426	1.013944	1.0128924	1.011786	1.0106236	1.0094066	1.0081309	1.0067995	1.0054146	1.003976	1.0024883	1.0009562	0.99938637	0.9977848	0.99616367	0.9945295	0.992898	0.9912833	0.9897026	0.9881747	0.98672116	0.9853649	0.98413354	0.9830533	0.98215395	0.9814713	0.98103607	0.9808859	0.9810576	0.9815899	0.98252326	0.983899	0.9857597	0.988147	0.9911044	0.99467283	0.9988987	1.0038205	1.0094819	1.0159215	1.0231776	1.0312897	1.0402876
1.0204682	1.0197519	1.0190079	1.0182325	1.0174229	1.0165745	1.0156815	1.0147436	1.0137562	1.0127178	1.0116267	1.0104827	1.0092828	1.0080276	1.0067188	1.0053566	1.0039446	1.0024865	1.0009848	0.9994466	0.9978804	0.99629307	0.99469745	0.99310577	0.99153364	0.98999536	0.9885124	0.9871052	0.98579776	0.9846148	0.9835865	0.98274183	0.9821135	0.98173666	0.9816464	0.98188096	0.9824798	0.98348325	0.98493415	0.986874	0.9893454	0.9923933	0.9960608	1.0003898	1.0054249	1.0112088	1.0177809	1.0251819	1.0334473	1.0426149
1.0202215	1.0195101	1.0187726	1.0180053	1.0172032	1.0163617	1.0154796	1.0145522	1.0135772	1.0125533	1.0114778	1.0103492	1.0091685	1.0079337	1.0066476	1.00531	1.0039247	1.0024948	1.0010237	0.9995193	0.99798703	0.9964382	0.9948818	0.99333084	0.9918008	0.9903081	0.9888715	0.98751307	0.98625565	0.98512614	0.98415136	0.98336345	0.9827935	0.9824768	0.98245	0.98275167	0.9834196	0.9844972	0.9860255	0.98804647	0.99060667	0.99374866	0.9975167	1.0019546	1.0071057	1.0130149	1.0197232	1.0272689	1.0356934	1.0450323
1.0199821	1.0192765	1.0185452	1.0177848	1.0169913	1.0161588	1.0152863	1.0143698	1.0134078	1.012398	1.0113372	1.010227	1.0090644	1.0078517	1.0065876	1.0052756	1.0039167	1.0025153	1.0010774	0.99960566	0.9981097	0.9965975	0.9950811	0.993573	0.99208754	0.99064225	0.9892542	0.9879466	0.9867413	0.98566574	0.98474896	0.98401815	0.9835097	0.98325753	0.9832984	0.9836673	0.98440933	0.98556256	0.9871718	0.98928094	0.9919316	0.9951715	0.9990422	1.0035913	1.0088624	1.0149012	1.0217478	1.0294442	1.0380306	1.0475461
1.0197498	1.0190516	1.018327	1.0175737	1.0167874	1.0159649	1.0151026	1.0141981	1.0132484	1.0122521	1.011208	1.0101144	1.0089715	1.0077796	1.0065383	1.0052526	1.0039206	1.0025492	1.0011418	0.9997049	0.99824524	0.99677277	0.9952985	0.9938329	0.99239296	0.9909961	0.9896578	0.98840314	0.98725224	0.98623484	0.9853758	0.98470783	0.984263	0.98407793	0.98418605	0.9846294	0.9854471	0.9866821	0.98837584	0.9905733	0.99331874	0.9966584	1.0006384	1.005302	1.0106962	1.0168663	1.0238551	1.0317061	1.0404587	1.0501523
1.0195249	1.018833	1.018116	1.0173709	1.0165939	1.0157803	1.0149287	1.0140365	1.0130999	1.0121177	1.0110891	1.0100139	1.0088913	1.0077201	1.0065029	1.0052415	1.0039387	1.0025957	1.0012203	0.9998186	0.9983955	0.9969626	0.9955306	0.9941099	0.9927179	0.9913701	0.9900851	0.9888841	0.9877904	0.9868317	0.98603505	0.9854319	0.98505396	0.984937	0.98511904	0.9856384	0.98653525	0.98785245	0.98963594	0.9919247	0.994768	0.9982114	1.0023022	1.0070837	1.0126053	1.0189104	1.0260452	1.0340526	1.0429751	1.0528547
1.0193089	1.0186237	1.0179133	1.0171777	1.0164089	1.0156059	1.0147655	1.0138847	1.0129616	1.0119944	1.0109828	1.0099251	1.0088214	1.0076723	1.0064791	1.0052412	1.0039665	1.0026561	1.0013125	0.9999457	0.9985619	0.99716896	0.99578035	0.99440664	0.9930621	0.991765	0.9905327	0.9893884	0.98835593	0.9874576	0.9867253	0.98618776	0.98588	0.98583645	0.98609376	0.9866922	0.98767215	0.989076	0.99094933	0.99333405	0.9962794	0.99983	1.0040334	1.0089376	1.0145886	1.0210338	1.0283183	1.0364866	1.0455813	1.0556473
1.0190995	1.0184227	1.0177213	1.0169924	1.0162339	1.0154414	1.0146129	1.0137442	1.0128344	1.0118829	1.0108876	1.0098488	1.0087651	1.007638	1.0064676	1.0052575	1.0040107	1.0027304	1.0014207	1.0000894	0.9987437	0.9973932	0.99604785	0.99472064	0.99342686	0.99218166	0.99100494	0.9899183	0.98894614	0.9881108	0.9874458	0.98697776	0.98674184	0.9867737	0.9871093	0.9877893	0.98885596	0.99034995	0.9923173	0.9948014	0.99785304	1.0015125	1.0058345	1.0108631	1.0166484	1.0232345	1.0306716	1.0390036	1.0482771	1.0585341
1.0189002	1.0182301	1.0175374	1.0168184	1.0160697	1.0152876	1.0144703	1.0136151	1.0127203	1.0117836	1.0108052	1.0097843	1.0087205	1.007616	1.0064709	1.0052869	1.0040689	1.0028187	1.0015433	1.0002484	0.9989421	0.99763316	0.99633294	0.9950542	0.99381006	0.99261904	0.99149907	0.99047184	0.98956156	0.9887935	0.98819643	0.9878006	0.9876395	0.9877504	0.988167	0.9889325	0.99008703	0.9916743	0.9937382	0.99632627	0.9994849	1.0032599	1.0077021	1.012859	1.0187805	1.0255122	1.033107	1.0416063	1.0510614	1.0615134
1.0187081	1.0180475	1.0173637	1.0166544	1.0159161	1.0151461	1.0143405	1.0134978	1.0126173	1.0116966	1.010736	1.0097334	1.0086898	1.0076084	1.0064874	1.0053316	1.004142	1.0029234	1.0016825	1.0004244	0.99915874	0.9978916	0.9966369	0.9954056	0.9942143	0.9930778	0.9920162	0.9910508	0.9902041	0.9895037	0.9889768	0.98865587	0.9885735	0.9887628	0.98926514	0.99011886	0.99136645	0.99304867	0.99521446	0.9979077	1.0011759	1.0050696	1.0096369	1.0149244	1.0209845	1.0278684	1.035621	1.0442932	1.0539331	1.0645833
1.0185256	1.0178735	1.0172	1.0165006	1.015773	1.0150137	1.0142215	1.0133934	1.0125278	1.0116228	1.0106795	1.0096962	1.0086747	1.0076152	1.0065191	1.0053903	1.0042299	1.0030452	1.0018374	1.0006174	0.999391	0.99816674	0.9969584	0.995777	0.9946381	0.9935574	0.99255615	0.99165267	0.9908735	0.9902428	0.9897888	0.98954326	0.9895398	0.98981404	0.9904032	0.9913474	0.99268866	0.994472	0.99674076	0.9995424	1.0029267	1.0069398	1.0116339	1.0170577	1.0232624	1.0302966	1.0382138	1.0470617	1.0568898	1.0677452
1.0183514	1.0177078	1.0170448	1.0163574	1.0156411	1.0148948	1.0141149	1.0133008	1.012451	1.011563	1.0106372	1.0096748	1.0086746	1.0076381	1.0065674	1.0054651	1.0043358	1.0031819	1.0020102	1.0008271	0.999641	0.9984619	0.9973001	0.99616796	0.9950835	0.99406016	0.99311876	0.9922799	0.991568	0.99100816	0.9906301	0.99046266	0.99054134	0.99090195	0.9915802	0.99261844	0.99405825	0.9959421	0.9983177	1.0012325	1.0047339	1.0088732	1.0136966	1.019258	1.0256101	1.0328007	1.0408852	1.049912	1.0599324	1.0709949
1.0181856	1.0175537	1.0169014	1.0162238	1.0155206	1.0147864	1.0140207	1.0132215	1.0123863	1.0115176	1.0106101	1.0096673	1.0086895	1.0076762	1.0066319	1.0055571	1.0044575	1.0033363	1.0021992	1.001055	0.9999104	0.9987748	0.9976616	0.99658084	0.99555	0.99458504	0.9937056	0.9929318	0.99228936	0.99180186	0.9914999	0.99141365	0.99157655	0.9920249	0.9927958	0.99393034	0.99547	0.9974604	0.99994546	1.0029755	1.006598	1.0108625	1.0158204	1.0215256	1.0280257	1.0353781	1.0436321	1.0528413	1.0630579	1.0743324
1.0180293	1.0174083	1.0167671	1.0161026	1.015411	1.0146904	1.0139395	1.0131555	1.0123382	1.0114855	1.0105983	1.0096754	1.0087198	1.0077316	1.0067122	1.0056664	1.0045974	1.003509	1.0024083	1.0013024	1.0001986	0.99910927	0.9980433	0.997014	0.9960384	0.99513173	0.9943151	0.9936087	0.9930352	0.99262416	0.9923997	0.9923955	0.9926448	0.99318385	0.99404925	0.9952827	0.99692583	0.99902433	1.0016224	1.0047699	1.0085155	1.0129104	1.0180062	1.0238546	1.0305084	1.0380243	1.0464528	1.055848	1.0662653	1.0777558
1.0178825	1.0172724	1.0166432	1.0159911	1.015313	1.0146072	1.0138714	1.0131032	1.0123022	1.0114677	1.0106004	1.0096986	1.0087659	1.0078027	1.0068107	1.0057929	1.0047543	1.0036993	1.0026362	1.0015684	1.000508	0.99946314	0.99844503	0.9974692	0.9965495	0.9957021	0.99494904	0.9943101	0.99380946	0.9934723	0.9933285	0.9934082	0.9937463	0.99437785	0.99533975	0.9966732	0.99842304	1.0006325	1.0033468	1.0066148	1.0104874	1.0150162	1.020251	1.0262467	1.033059	1.0407389	1.0493453	1.0589315	1.0695517	1.0812637
1.0177438	1.0171459	1.016529	1.0158907	1.0152267	1.0145359	1.0138158	1.013064	1.0122811	1.0114661	1.0106187	1.00974	1.0088298	1.0078907	1.0069261	1.0059375	1.004931	1.0039103	1.0028828	1.0018548	1.0008364	0.99983716	0.9988683	0.99794495	0.9970814	0.9962965	0.9956076	0.9950366	0.9946075	0.99434793	0.99428606	0.9944515	0.99487954	0.99560416	0.9966657	0.9981044	0.9999619	1.0022832	1.005116	1.0085075	1.0125109	1.0171746	1.0225517	1.0286986	1.0356699	1.0435197	1.0523067	1.0620868	1.0729158	1.0848517
1.017614	1.0170302	1.0164269	1.0158023	1.0151535	1.0144773	1.0137739	1.0130395	1.0122746	1.0114791	1.0106531	1.0097961	1.0089101	1.0079973	1.0070599	1.0061016	1.0051266	1.0041399	1.0031494	1.0021615	1.0011859	1.0002327	0.9993152	0.99844384	0.9976384	0.99691296	0.9962898	0.9957879	0.9954337	0.99525154	0.995273	0.99552494	0.9960453	0.99686646	0.9980283	0.9995717	1.0015403	1.0039775	1.0069301	1.0104485	1.0145828	1.0193838	1.0249085	1.0312097	1.0383426	1.0463666	1.055337	1.0653139	1.0763546	1.0885183
1.0174941	1.0169239	1.016335	1.0157254	1.0150914	1.0144323	1.0137438	1.013029	1.0122834	1.0115095	1.0107031	1.0098693	1.0090077	1.0081223	1.0072126	1.0062842	1.0053425	1.0043904	1.0034373	1.0024894	1.0015581	1.0006511	0.99978274	0.99896663	0.99821764	0.9975543	0.99699634	0.99656594	0.99628586	0.9961842	0.9962868	0.99662864	0.9972416	0.9981609	0.9994254	1.0010763	1.0031564	1.0057104	1.008787	1.0124334	1.0167017	1.0216447	1.027319	1.0337762	1.0410748	1.0492741	1.0584317	1.0686098	1.0798658	1.0922618
1.0173833	1.0168272	1.0162532	1.0156589	1.0150414	1.0143993	1.0137302	1.013033	1.0123076	1.011553	1.0107708	1.009961	1.0091246	1.008265	1.0073851	1.006488	1.0055771	1.0046612	1.0037463	1.0028399	1.0019515	1.0010924	1.0002736	0.99951214	0.9988212	0.99822116	0.9977293	0.9973687	0.99716425	0.9971421	0.99733067	0.9977616	0.9984684	0.99948704	1.000857	1.002615	1.0048105	1.0074841	1.0106856	1.014463	1.0188682	1.0239552	1.0297791	1.0363953	1.0438628	1.0522395	1.0615892	1.07197	1.083446	1.0960778
1.0172813	1.0167413	1.0161818	1.0156035	1.0150034	1.0143784	1.0137278	1.0130506	1.0123454	1.011614	1.010854	1.0100684	1.0092591	1.0084268	1.0075754	1.0067103	1.0058346	1.0049542	1.0040778	1.0032129	1.0023688	1.001556	1.0007896	1.0000817	0.9994501	0.99891156	0.99848676	0.99819857	0.99807006	0.9981272	0.9984026	0.9989238	0.99972606	1.000845	1.0023195	1.0041903	1.0065	1.009294	1.0126238	1.016533	1.0210781	1.0263109	1.0322872	1.0390654	1.0467036	1.0552633	1.0648056	1.075394	1.0870908	1.0999632
1.0171868	1.0166631	1.0161214	1.0155602	1.0149771	1.0143704	1.0137401	1.0130827	1.0123999	1.0116904	1.0109544	1.0101944	1.009412	1.0086086	1.0077882	1.0069537	1.0061125	1.0052686	1.004431	1.0036075	1.0028085	1.0020442	1.0013288	1.0006762	1.0001035	0.9996274	0.99927074	0.99905413	0.9990016	0.999142	0.99950284	1.0001155	1.0010134	1.0022335	1.0038154	1.0057971	1.0082251	1.0111424	1.0145991	1.018644	1.0233296	1.0287092	1.0348426	1.0417835	1.0495962	1.0583388	1.0680779	1.0788752	1.0907986	1.1039156
1.0171032	1.0165946	1.0160706	1.0155271	1.0149627	1.0143765	1.0137658	1.0131301	1.01247	1.0117838	1.0110735	1.0103384	1.0095828	1.0088092	1.0080194	1.0072186	1.0064107	1.005605	1.0048071	1.0040264	1.0032724	1.0025567	1.001893	1.0012963	1.0007821	1.0003707	1.0000812	0.99993694	0.99996203	1.0001832	1.0006305	1.001335	1.0023303	1.0036527	1.0053416	1.0074373	1.0099835	1.0130246	1.016611	1.0207908	1.025619	1.0311497	1.0374391	1.0445473	1.052535	1.061464	1.0714018	1.0824133	1.094566	1.1079291
1.0170276	1.0165367	1.0160298	1.0155056	1.0149617	1.0143942	1.0138059	1.013193	1.0125545	1.0118929	1.0112083	1.0105007	1.0097729	1.0090296	1.0082716	1.0075034	1.0067328	1.0059645	1.0052075	1.0044692	1.0037606	1.0030943	1.002483	1.0019414	1.0014879	1.0011398	1.0009187	1.0008466	1.0009488	1.0012529	1.0017875	1.0025833	1.0036769	1.0051019	1.0068992	1.0091087	1.011773	1.0149404	1.0186572	1.0229751	1.0279473	1.0336293	1.0400771	1.0473527	1.0555185	1.0646371	1.0747749	1.0860009	1.098387	1.1120024
1.0169603	1.0164875	1.0160007	1.0154961	1.0149713	1.0144262	1.0138583	1.0132679	1.0126548	1.0120186	1.01136	1.01068	1.0099828	1.0092697	1.0085442	1.007812	1.007076	1.0063478	1.005631	1.0049359	1.004274	1.0036572	1.0030981	1.0026131	1.0022193	1.001935	1.001782	1.0017827	1.0019627	1.0023485	1.0029712	1.0038604	1.0050508	1.0065793	1.0084858	1.0108099	1.0135943	1.016887	1.0207351	1.0251921	1.0303087	1.0361428	1.0427518	1.0501974	1.058542	1.0678514	1.078194	1.089639	1.1022583	1.1161284
1.016901	1.0164489	1.0159802	1.0154961	1.0149922	1.0144689	1.0139247	1.0133588	1.0127704	1.01216	1.0115288	1.0108792	1.010211	1.0095297	1.008838	1.0081407	1.0074428	1.0067527	1.0060779	1.005427	1.0048134	1.0042459	1.0037397	1.0033112	1.002978	1.002759	1.0026742	1.0027472	1.0030051	1.0034738	1.0041835	1.0051652	1.0064539	1.0080862	1.0101007	1.0125393	1.0154449	1.0188638	1.0228447	1.0274403	1.0327038	1.0386915	1.0454606	1.0530778	1.0616026	1.071105	1.0816535	1.093318	1.1061771	1.1203032
1.0168517	1.0164176	1.0159699	1.0155079	1.0150255	1.0145257	1.014005	1.013464	1.0129013	1.0123185	1.011716	1.0110955	1.0104587	1.0098107	1.0091535	1.0084919	1.0078328	1.0071832	1.0065502	1.0059462	1.005378	1.0048611	1.0044088	1.0040376	1.0037651	1.0036095	1.0035936	1.0037403	1.0040756	1.0046264	1.0054235	1.0064973	1.0078851	1.0096221	1.0117445	1.0142968	1.017323	1.0208695	1.024983	1.0297186	1.0351273	1.0412685	1.0482022	1.0559903	1.0646989	1.0743953	1.0851501	1.0970373	1.110137	1.1245236
1.0168097	1.0163959	1.0159694	1.0155276	1.0150708	1.0145932	1.0140979	1.0135841	1.0130478	1.0124929	1.0119197	1.0113295	1.0107262	1.0101112	1.0094897	1.008866	1.0082455	1.0076363	1.0070469	1.0064877	1.0059681	1.0055023	1.0051056	1.0047911	1.0045794	1.0044883	1.0045412	1.0047607	1.005174	1.005808	1.0066924	1.0078586	1.0093442	1.0111825	1.0134152	1.0160819	1.0192287	1.0229001	1.0271478	1.0320219	1.0375787	1.0438749	1.0509709	1.0589315	1.0678235	1.0777141	1.0886796	1.1007931	1.114134	1.1287844
1.0167754	1.0163834	1.0159781	1.0155605	1.0151261	1.0146747	1.0142047	1.0137157	1.013208	1.012684	1.0121409	1.0115834	1.0110116	1.0104316	1.0098466	1.0092609	1.00868	1.0081136	1.0075693	1.0070558	1.0065862	1.0061713	1.0058292	1.0055726	1.0054219	1.0053959	1.0055194	1.005812	1.0063014	1.007017	1.0079886	1.009248	1.0108292	1.0127708	1.015112	1.0178925	1.0211583	1.0249568	1.0293368	1.0343512	1.040055	1.0465055	1.0537653	1.0618994	1.0709735	1.0810628	1.0922365	1.1045772	1.1181631	1.1330785
1.0167485	1.0163784	1.0159974	1.0156028	1.0151931	1.0147666	1.0143235	1.013862	1.0133846	1.0128896	1.0123782	1.0118538	1.0113167	1.0107734	1.0102252	1.0096778	1.0091398	1.0086162	1.0081156	1.00765	1.0072299	1.0068696	1.0065808	1.0063832	1.0062943	1.0063334	1.0065243	1.00689	1.0074579	1.008255	1.0093132	1.0106634	1.0123428	1.0143853	1.0168339	1.0197287	1.0231153	1.027039	1.0315497	1.0367025	1.042552	1.0491571	1.0565814	1.0648892	1.0741469	1.0844326	1.0958202	1.1083872	1.1222191	1.1374035
1.016729	1.0163816	1.0160251	1.0156553	1.015271	1.0148717	1.0144551	1.0140228	1.0135753	1.013111	1.0126331	1.0121417	1.0116417	1.0111345	1.0106256	1.0101181	1.0096215	1.0091414	1.0086877	1.0082707	1.0079014	1.0075921	1.0073617	1.0072213	1.0071934	1.0073003	1.0075601	1.0079982	1.0086426	1.0095223	1.0106654	1.0121076	1.0138812	1.0160259	1.018581	1.0215888	1.0250919	1.029141	1.0337837	1.0390751	1.0450704	1.051829	1.0594153	1.0678955	1.0773396	1.0878224	1.099421	1.1122173	1.1262966	1.1417527
1.016718	1.0163939	1.0160608	1.015716	1.0153577	1.0149869	1.0145999	1.0141975	1.0137804	1.0133493	1.0129038	1.0124482	1.0119839	1.0115147	1.0110458	1.0105802	1.010127	1.009692	1.0092854	1.0089169	1.0085989	1.0083452	1.0081697	1.00809	1.0081259	1.0082946	1.0086237	1.0091368	1.0098581	1.0108187	1.0120459	1.0135779	1.0154489	1.0176927	1.0203536	1.0234716	1.0270917	1.0312625	1.0360366	1.0414644	1.0476042	1.0545169	1.0622655	1.070918	1.0805475	1.0912267	1.103037	1.1160628	1.1303936	1.1461176
1.0167133	1.0164142	1.0161062	1.0157864	1.0154568	1.0151137	1.014756	1.014384	1.013999	1.0136014	1.0131915	1.0127715	1.012345	1.0119152	1.0114869	1.0110649	1.0106553	1.0102664	1.0099081	1.0095904	1.0093238	1.0091236	1.0090054	1.0089874	1.009085	1.0093216	1.0097198	1.0103041	1.011102	1.0121415	1.013455	1.0150766	1.0170401	1.0193844	1.0221477	1.0253764	1.029113	1.0334064	1.0383075	1.0438697	1.0501536	1.0572172	1.0651271	1.0739522	1.0837624	1.0946405	1.1066637	1.1199194	1.1344988	1.1504959
1.0167153	1.0164409	1.0161592	1.0158677	1.0155656	1.0152507	1.0149229	1.0145837	1.0142313	1.0138682	1.0134943	1.0131125	1.0127244	1.0123355	1.0119485	1.01157	1.0112059	1.0108646	1.0105561	1.0102886	1.0100764	1.0099334	1.0098712	1.0099128	1.0100743	1.0103773	1.0108438	1.0115016	1.0123762	1.0134959	1.0148934	1.0166023	1.0186586	1.0210999	1.0239663	1.0273029	1.0311538	1.035566	1.040593	1.0462911	1.052715	1.0599276	1.0679979	1.0769912	1.0869863	1.09806	1.1102953	1.1237788	1.1386092	1.1548804
1.0167247	1.016476	1.0162195	1.0159571	1.0156832	1.0153989	1.0151024	1.0147958	1.0144774	1.0141499	1.0138123	1.013469	1.0131212	1.0127733	1.0124303	1.0120968	1.0117793	1.0114868	1.0112276	1.0110122	1.0108557	1.0107678	1.0107663	1.0108687	1.0110925	1.0114627	1.012	1.0127292	1.0136778	1.0148778	1.0163581	1.0181557	1.0203025	1.0228397	1.0258073	1.0292503	1.0332116	1.0377425	1.0428936	1.0487223	1.0552858	1.0626462	1.0708739	1.0800368	1.0902115	1.1014801	1.1139263	1.1276408	1.14272	1.1592649
1.0167403	1.0165169	1.0162889	1.0160537	1.0158095	1.0155572	1.0152916	1.0150197	1.0147367	1.0144445	1.0141455	1.0138419	1.0135351	1.0132306	1.0129316	1.0126437	1.012375	1.0121335	1.0119252	1.0117632	1.0116609	1.0116311	1.0116891	1.0118535	1.0121424	1.0125784	1.0131847	1.0139862	1.0150119	1.0162907	1.0178525	1.0197349	1.0219725	1.0246041	1.0276712	1.0312171	1.0352875	1.0399343	1.0452075	1.0511637	1.0578642	1.0653701	1.0737523	1.083082	1.093436	1.1048975	1.1175529	1.1314956	1.1468241	1.1636436
1.0167617	1.0165669	1.0163661	1.016159	1.0159457	1.0157238	1.0154928	1.0152547	1.0150071	1.0147537	1.0144936	1.01423	1.0139667	1.0137054	1.0134517	1.0132122	1.0129924	1.0128003	1.012646	1.0125399	1.0124925	1.0125219	1.0126408	1.0128665	1.0132215	1.0137241	1.0143999	1.0152738	1.0163742	1.0177301	1.019375	1.0213412	1.0236686	1.0263917	1.0295557	1.0332031	1.0373816	1.0421394	1.0475321	1.053615	1.0604479	1.0680976	1.0766323	1.0861245	1.096655	1.1083065	1.1211693	1.135339	1.1509165	1.1680094
1.016789	1.0166216	1.0164493	1.0162731	1.0160897	1.0159009	1.0157037	1.0155004	1.0152907	1.0150752	1.0148555	1.0146341	1.0144141	1.0141987	1.0139924	1.0138006	1.0136318	1.0134915	1.0133904	1.0133396	1.0133516	1.01344	1.013619	1.0139098	1.0143288	1.0149001	1.0156457	1.0165915	1.0177661	1.0192002	1.0209258	1.0229758	1.025388	1.0282031	1.031461	1.0352079	1.0394897	1.0443579	1.0498664	1.0560708	1.0630339	1.0708224	1.0795058	1.0891597	1.0998628	1.111704	1.1247727	1.1391656	1.1549913	1.172355
1.0168228	1.0166831	1.016539	1.0163937	1.0162418	1.0160855	1.0159237	1.015758	1.0155854	1.0154098	1.0152311	1.0150522	1.0148767	1.0147073	1.014549	1.0144082	1.0142905	1.0142039	1.0141586	1.0141647	1.0142354	1.0143838	1.0146266	1.0149809	1.0154662	1.016106	1.0169219	1.0179391	1.0191889	1.0206989	1.022503	1.0246359	1.027134	1.0300376	1.0333879	1.0372311	1.0416138	1.0465882	1.0522082	1.0585325	1.0656227	1.0735468	1.0823759	1.0921842	1.1030598	1.1150856	1.1283557	1.142971	1.1590405	1.1766754
1.0168612	1.0167499	1.0166368	1.0165218	1.0164026	1.0162803	1.0161544	1.0160242	1.0158916	1.0157554	1.0156194	1.015485	1.0153555	1.015234	1.0151243	1.015034	1.0149698	1.0149382	1.0149487	1.015014	1.0151445	1.0153539	1.0156608	1.0160795	1.0166317	1.0173396	1.0182261	1.019316	1.0206407	1.022227	1.0241091	1.0263226	1.0289044	1.0318938	1.0353348	1.0392718	1.0437529	1.0488293	1.0545586	1.0609976	1.0682106	1.0762653	1.0852354	1.0951976	1.1062368	1.1184442	1.1319141	1.1467493	1.1630607	1.180964
1.0169051	1.0168229	1.01674	1.016656	1.0165706	1.0164833	1.0163933	1.0163004	1.0162066	1.0161128	1.0160204	1.0159309	1.0158472	1.0157746	1.0157164	1.0156783	1.0156678	1.0156935	1.0157616	1.0158863	1.0160774	1.0163507	1.0167216	1.0172067	1.0178263	1.0186036	1.0195591	1.0207225	1.0221205	1.0237832	1.0257424	1.028036	1.0306993	1.0337738	1.0373012	1.0413288	1.045904	1.0510808	1.0569142	1.0634643	1.0707955	1.0789772	1.0880835	1.0981948	1.1093966	1.1217798	1.1354449	1.1504959	1.1670455	1.1852144
1.0169555	1.016901	1.0168492	1.0167978	1.0167447	1.0166932	1.0166386	1.016586	1.0165321	1.0164808	1.0164323	1.0163889	1.0163532	1.0163301	1.016324	1.0163404	1.0163848	1.016467	1.0165952	1.0167805	1.0170342	1.0173714	1.0178076	1.0183598	1.0190488	1.0198947	1.0209222	1.0221584	1.0236294	1.0253669	1.027404	1.0297743	1.0325186	1.0356756	1.0392872	1.0434023	1.0480688	1.0533406	1.0592752	1.0659313	1.0733769	1.0816803	1.090918	1.1011733	1.1125317	1.1250873	1.1389421	1.1542042	1.1709886	1.1894182
1.017009	1.0169847	1.0169631	1.0169432	1.0169263	1.0169098	1.0168936	1.0168792	1.0168672	1.0168579	1.016855	1.0168586	1.0168725	1.0169009	1.0169472	1.0170189	1.0171206	1.0172613	1.0174493	1.0176963	1.0180151	1.0184162	1.0189183	1.0195398	1.0202976	1.0212139	1.0223126	1.0236213	1.0251657	1.0269794	1.0290915	1.0315396	1.0343615	1.0375978	1.0412929	1.0454922	1.0502474	1.0556116	1.0616398	1.0683982	1.0759517	1.0843713	1.0937362	1.1041287	1.1156379	1.1283617	1.1424006	1.1578697	1.1748834	1.1935716
1.0170674	1.0170733	1.0170835	1.0170966	1.0171134	1.0171319	1.0171546	1.017181	1.0172104	1.0172452	1.0172879	1.0173386	1.0174035	1.017484	1.0175849	1.017712	1.017871	1.0180724	1.0183219	1.0186329	1.0190154	1.0194842	1.0200542	1.020744	1.0215714	1.0225599	1.0237312	1.0251126	1.0267304	1.028617	1.030805	1.0333296	1.0362276	1.0395416	1.0433158	1.0475979	1.0524354	1.057887	1.064009	1.0708629	1.078521	1.0870514	1.0965374	1.1070607	1.1187153	1.1315994	1.145821	1.161487	1.1787266	1.1976666
1.01713	1.0171672	1.0172074	1.0172545	1.0173062	1.0173618	1.017423	1.0174898	1.0175616	1.0176413	1.0177307	1.0178313	1.0179458	1.0180799	1.0182363	1.0184195	1.0186384	1.0189004	1.0192134	1.0195881	1.0200377	1.020574	1.0212133	1.0219735	1.0228727	1.0239317	1.025176	1.02663	1.0283228	1.0302825	1.0325452	1.0351428	1.0381178	1.0415068	1.0453595	1.049718	1.0546371	1.0601707	1.06638	1.0733265	1.0810807	1.0897173	1.099317	1.1099675	1.1217598	1.1348002	1.1491905	1.1650544	1.1825107	1.2016987
1.0171974	1.0172635	1.0173362	1.0174173	1.0175035	1.0175968	1.0176973	1.0178043	1.01792	1.0180445	1.0181816	1.0183316	1.0184983	1.018686	1.0188984	1.0191414	1.0194205	1.0197449	1.020122	1.020563	1.0210788	1.0216848	1.022395	1.0232246	1.0241966	1.0253291	1.0266466	1.0281743	1.0299399	1.0319741	1.034309	1.0369811	1.0400294	1.0434926	1.0474185	1.0518527	1.0568492	1.0624619	1.0687523	1.0757852	1.0836318	1.0923679	1.1020745	1.1128441	1.1247694	1.1379563	1.152513	1.1685628	1.1862333	1.2056599
1.0172685	1.0173658	1.01747	1.0175853	1.0177072	1.0178367	1.0179769	1.0181252	1.0182843	1.0184557	1.01864	1.0188409	1.0190595	1.0193025	1.019572	1.0198742	1.0202157	1.0206027	1.021045	1.0215544	1.0221393	1.022815	1.0235949	1.024499	1.0255442	1.0267495	1.0281403	1.0297428	1.0315826	1.0336894	1.036099	1.0388429	1.0419626	1.0454986	1.0494959	1.0540026	1.0590718	1.0647593	1.0711275	1.0782412	1.0861742	1.0950015	1.1048105	1.1156902	1.1277395	1.1410651	1.1557821	1.1720117	1.1898842	1.2095444
1.0173428	1.0174699	1.0176077	1.0177554	1.0179138	1.0180827	1.0182612	1.0184511	1.0186548	1.0188723	1.0191061	1.0193579	1.0196309	1.0199296	1.0202562	1.0206189	1.0210224	1.021474	1.0219846	1.0225604	1.0232157	1.0239633	1.0248162	1.0257936	1.0269111	1.028193	1.0296583	1.0313346	1.0332476	1.0354296	1.0379114	1.0407265	1.0439177	1.0475236	1.0515894	1.0561655	1.0613047	1.0670623	1.0735028	1.0806928	1.0887038	1.0976193	1.1075221	1.1185052	1.1306715	1.1441298	1.1589953	1.175395	1.1934649	1.2133504
1.0174214	1.017579	1.0177492	1.0179304	1.0181245	1.0183307	1.0185497	1.018783	1.0190305	1.0192951	1.0195771	1.0198812	1.0202084	1.0205632	1.0209501	1.0213737	1.0218412	1.0223594	1.0229366	1.0235826	1.0243088	1.0251282	1.0260559	1.027107	1.028301	1.0296565	1.0311984	1.0329492	1.0349367	1.0371913	1.0397452	1.0426322	1.0458921	1.0495672	1.0537	1.058342	1.0635465	1.069371	1.0758786	1.0831388	1.091224	1.1002176	1.1102067	1.1212864	1.1335603	1.1471411	1.1621476	1.1787097	1.1969668	1.2170674
1.0175024	1.0176911	1.0178919	1.018108	1.0183387	1.0185827	1.0188422	1.0191175	1.01941	1.0197217	1.0200548	1.0204102	1.0207921	1.0212051	1.0216509	1.0221374	1.0226681	1.0232534	1.023899	1.0246165	1.0254155	1.0263093	1.0273106	1.0284383	1.029708	1.0311408	1.0327586	1.0345846	1.036647	1.0389754	1.0416002	1.0445588	1.0478866	1.0516285	1.0558258	1.060532	1.0657984	1.0716848	1.0782547	1.085579	1.0937327	1.1027975	1.1128653	1.1240343	1.1364079	1.1501007	1.1652391	1.1819534	1.2003859	1.2206918
1.0175879	1.017806	1.0180402	1.0182898	1.0185558	1.0188384	1.0191373	1.0194554	1.019793	1.0201522	1.0205342	1.0209441	1.0213814	1.0218512	1.0223596	1.0229082	1.0235044	1.0241578	1.024874	1.0256622	1.0265349	1.0275027	1.028581	1.0297854	1.031132	1.0326421	1.0343369	1.0362399	1.0383773	1.040779	1.0434763	1.0465034	1.0498999	1.0537057	1.0579671	1.0627335	1.0680591	1.0740042	1.0806321	1.0880138	1.0962281	1.105359	1.1154981	1.1267446	1.1392095	1.1530057	1.1682649	1.185121	1.2037213	1.2242212
1.0176749	1.017924	1.01819	1.0184728	1.0187753	1.0190947	1.0194355	1.019796	1.0201784	1.0205859	1.0210187	1.0214812	1.0219746	1.0225033	1.0230705	1.023684	1.0243479	1.0250688	1.0258559	1.026717	1.027664	1.0287079	1.0298638	1.0311453	1.032572	1.0341605	1.0359328	1.0379126	1.0401257	1.0426017	1.045371	1.0484674	1.0519295	1.0557998	1.0601215	1.0649471	1.0703284	1.0763272	1.0830078	1.0904435	1.0987128	1.1079003	1.1181027	1.1294204	1.1419647	1.1558555	1.1712254	1.1882111	1.2069657	1.2276485
1.0177662	1.0180447	1.0183432	1.0186594	1.0189968	1.019354	1.0197347	1.0201384	1.0205668	1.0210211	1.0215052	1.0220203	1.0225698	1.0231576	1.0237881	1.0244653	1.0251963	1.0259861	1.026845	1.0277799	1.0288024	1.0299243	1.0311583	1.032519	1.0340238	1.0356919	1.0375437	1.0396014	1.0418906	1.0444403	1.0472813	1.0504478	1.0539763	1.0579084	1.0622898	1.0671707	1.0726048	1.0786536	1.0853835	1.0928664	1.1011841	1.1104237	1.1206806	1.13206	1.1446754	1.1586502	1.1741177	1.1912217	1.2101192	1.230972
1.0178595	1.0181676	1.0184971	1.0188463	1.0192196	1.0196147	1.0200357	1.0204812	1.0209552	1.0214585	1.0219929	1.0225614	1.0231678	1.0238146	1.024507	1.0252496	1.026048	1.0269088	1.0278394	1.0288494	1.0299476	1.0311477	1.0324622	1.0339028	1.0354875	1.0372363	1.039168	1.041303	1.0436711	1.0462954	1.0492089	1.0524435	1.0560373	1.0600313	1.064471	1.069404	1.0748898	1.0809853	1.0877588	1.0952857	1.103644	1.1129273	1.1232303	1.1346629	1.1473391	1.1613852	1.1769419	1.1941507	1.2131774	1.234188
1.0179546	1.0182923	1.0186523	1.0190356	1.0194433	1.0198771	1.0203366	1.020825	1.0213441	1.0218952	1.0224806	1.0231031	1.0237662	1.0244728	1.025228	1.026036	1.0269017	1.027833	1.0288374	1.029923	1.0310988	1.032378	1.033772	1.0352936	1.0369616	1.0387906	1.0408026	1.0430187	1.0454631	1.0481629	1.0511489	1.0544521	1.0581118	1.0621663	1.0666622	1.0716485	1.0771799	1.0833197	1.0901327	1.0976973	1.1060916	1.1154118	1.1257538	1.1372283	1.1499556	1.1640633	1.1796939	1.1969974	1.2161387	1.2372923
1.0180529	1.0184196	1.0188096	1.0192251	1.0196674	1.0201386	1.020638	1.0211684	1.0217328	1.0223312	1.0229669	1.0236434	1.0243642	1.0251293	1.0259469	1.0268209	1.0277561	1.0287579	1.0298371	1.030998	1.0322534	1.0336118	1.0350876	1.0366915	1.0384414	1.0403531	1.0424472	1.0447433	1.0472661	1.0500417	1.0531014	1.0564747	1.0601985	1.0643135	1.0688645	1.0739005	1.0794779	1.0856568	1.0925069	1.1001042	1.1085302	1.1178763	1.1282507	1.139759	1.1525266	1.1666828	1.182377	1.1997596	1.2190021	1.2402833
1.0181531	1.0185472	1.0189676	1.0194159	1.0198926	1.0203991	1.0209385	1.0215108	1.0221195	1.0227655	1.0234518	1.024182	1.0249586	1.0257844	1.0266651	1.0276048	1.0286087	1.0296835	1.0308359	1.0320752	1.0334079	1.0348481	1.0364048	1.0380924	1.0399253	1.0419211	1.0440966	1.0464753	1.0490783	1.0519313	1.0550631	1.0585054	1.0622945	1.0664703	1.0710748	1.0761606	1.0817817	1.0879983	1.0948797	1.1025028	1.110954	1.1203258	1.1307203	1.1422541	1.1550506	1.1692464	1.1849891	1.202437	1.2217664	1.2431569
1.0182549	1.0186774	1.0191272	1.0196055	1.0201164	1.0206596	1.0212376	1.0218511	1.022504	1.0231972	1.0239341	1.0247183	1.0255502	1.0264362	1.0273801	1.0283853	1.0294585	1.0306058	1.0318323	1.0331486	1.0345616	1.0360825	1.0377228	1.0394946	1.041412	1.0434917	1.045752	1.0482128	1.0508958	1.053826	1.0570327	1.0605456	1.0643991	1.0686349	1.0732943	1.078427	1.0840886	1.09034	1.097252	1.104899	1.1133685	1.1227564	1.1331655	1.1447155	1.1575308	1.1717517	1.1875308	1.2050302	1.2244295	1.2459159
1.0183578	1.0188072	1.0192863	1.0197971	1.0203393	1.0209174	1.0215335	1.0221881	1.0228844	1.0236251	1.0244118	1.0252473	1.0261374	1.0270834	1.0280893	1.0291618	1.0303032	1.0315231	1.0328248	1.0342193	1.035713	1.0373155	1.039039	1.0408963	1.0428982	1.0450646	1.0474089	1.0499536	1.0527164	1.0557262	1.0590074	1.062591	1.0665103	1.0708065	1.0755186	1.0806975	1.0864005	1.0926837	1.0996218	1.1072887	1.1157726	1.1251699	1.1355864	1.1471425	1.1599665	1.174202	1.1900035	1.2075391	1.2269921	1.2485553
1.018463	1.0189388	1.0194452	1.0199858	1.0205617	1.0211749	1.0218278	1.0225228	1.0232619	1.0240492	1.0248841	1.0257726	1.0267178	1.027723	1.0287932	1.0299299	1.0311416	1.0324333	1.033812	1.0352831	1.0368581	1.0385427	1.040351	1.0422926	1.0443815	1.0466337	1.0490645	1.0516928	1.0545402	1.0576288	1.0609857	1.0646406	1.0686265	1.072981	1.0777471	1.0829735	1.0887142	1.0950303	1.1019907	1.1096728	1.1181656	1.1275674	1.1379832	1.1495371	1.1623594	1.1765974	1.192408	1.209965	1.2294544	1.2510761
1.0185705	1.019071	1.0196052	1.0201741	1.0207816	1.0214287	1.022118	1.0228525	1.0236354	1.0244666	1.025351	1.0262921	1.0272926	1.0283564	1.0294876	1.0306915	1.0319718	1.0333364	1.0347897	1.0363392	1.037994	1.0397629	1.0416553	1.043684	1.0458605	1.0481997	1.0507164	1.0534306	1.0563604	1.0595295	1.0629641	1.0666906	1.0707438	1.075159	1.0799804	1.0852525	1.0910302	1.0973752	1.1043565	1.1120524	1.1205511	1.1299481	1.1403582	1.1519005	1.1647116	1.1789396	1.1947457	1.2123089	1.2318176	1.2534795
1.0186793	1.0192031	1.0197637	1.0203618	1.0209992	1.0216798	1.022405	1.0231777	1.0240009	1.0248774	1.0258102	1.0268022	1.0278574	1.0289793	1.0301731	1.0314425	1.0327924	1.034228	1.0357561	1.0373851	1.0391208	1.0409732	1.0429509	1.045066	1.047331	1.0497577	1.0523623	1.0551634	1.0581776	1.0614285	1.0649399	1.0687414	1.0728616	1.0773386	1.0822127	1.0875318	1.0933465	1.0997208	1.1067203	1.1144254	1.1229244	1.1323156	1.1427104	1.1542349	1.1670235	1.1812301	1.1970187	1.2145714	1.2340837	1.2557669
1.0187875	1.019336	1.0199219	1.0205464	1.0212135	1.0219264	1.0226866	1.0234965	1.02436	1.0252805	1.0262605	1.0273035	1.0284122	1.0295928	1.0308472	1.032182	1.0335996	1.0351077	1.0367116	1.0384182	1.0402355	1.0421716	1.0442353	1.0464365	1.0487905	1.0513054	1.0539997	1.0568876	1.0599873	1.0633212	1.066912	1.0707877	1.0749767	1.0795171	1.0844449	1.0898101	1.0956627	1.1020633	1.1090814	1.1167936	1.1252904	1.134669	1.1450436	1.1565406	1.1692986	1.1834711	1.1992284	1.2167556	1.2362525	1.2579373
1.0188967	1.0194675	1.020078	1.0207301	1.0214255	1.022169	1.0229623	1.0238096	1.0247123	1.0256754	1.0267012	1.027794	1.0289567	1.0301931	1.0315074	1.0329064	1.0343926	1.0359722	1.0376502	1.0394362	1.041334	1.0433531	1.045504	1.0477939	1.050236	1.0528414	1.0556244	1.0586008	1.0617882	1.065205	1.0688776	1.0728269	1.0770872	1.0816901	1.0866753	1.0920867	1.097977	1.1044048	1.1114392	1.1191559	1.1276467	1.1370099	1.1473582	1.1588197	1.1715379	1.1856652	1.2013775	1.218863	1.2383271	1.2599928
1.0190076	1.0195987	1.0202328	1.0209093	1.0216322	1.0224059	1.0232315	1.0241141	1.0250559	1.0260599	1.027132	1.0282729	1.0294878	1.0307807	1.0321549	1.0336164	1.0351696	1.0368211	1.0385739	1.040437	1.0424159	1.0445203	1.0467551	1.049134	1.051665	1.0543605	1.0572336	1.0603	1.0635744	1.0670784	1.0708321	1.0748594	1.0791911	1.0838583	1.0888997	1.0943601	1.1002868	1.1067418	1.1137915	1.1215131	1.1299946	1.1393373	1.1496546	1.1610749	1.1737425	1.1878155	1.20347	1.2208987	1.2403122	1.2619392
1.0191175	1.0197308	1.0203855	1.0210857	1.0218352	1.0226375	1.0234944	1.0244107	1.02539	1.0264349	1.0275508	1.028738	1.0300049	1.0313523	1.0327854	1.03431	1.0359293	1.0376498	1.0394778	1.0414182	1.0434787	1.0456643	1.0479873	1.0504539	1.0530752	1.0558621	1.0588263	1.0619823	1.0653464	1.0689365	1.0727732	1.0768795	1.0812838	1.0860181	1.0911173	1.0966254	1.1025926	1.1090744	1.1161392	1.1238637	1.1323344	1.1416525	1.1519343	1.1633061	1.1759152	1.1899227	1.2055056	1.2228618	1.2422084	1.2637768
1.0192281	1.0198598	1.0205361	1.0212585	1.022033	1.0228622	1.0237494	1.0246991	1.025713	1.0267973	1.0279554	1.0291904	1.0305061	1.0319067	1.0333985	1.034984	1.0366694	1.0384599	1.0403612	1.0423776	1.0445175	1.0467882	1.0491965	1.0517516	1.0544636	1.0573411	1.0603977	1.0636451	1.0670996	1.0707775	1.074699	1.0788864	1.083365	1.088166	1.0933254	1.0988848	1.10489	1.1114007	1.118481	1.126206	1.1346655	1.1439573	1.154198	1.165516	1.1780595	1.1919897	1.2074903	1.2247604	1.2440214	1.2655083
1.0193388	1.0199872	1.0206835	1.0214269	1.0222248	1.0230805	1.0239962	1.0249765	1.026026	1.0271486	1.028347	1.0296257	1.0309899	1.0324448	1.0339922	1.0356382	1.037388	1.0392463	1.0412188	1.0433129	1.045533	1.0478861	1.0503805	1.0530245	1.0558251	1.0587959	1.0619448	1.0652847	1.068831	1.0725977	1.076606	1.0808747	1.0854306	1.0903013	1.0955213	1.1011324	1.1071795	1.1137198	1.1208159	1.1285431	1.1369878	1.1462513	1.156448	1.1677072	1.1801761	1.1940209	1.2094252	1.2265943	1.2457511	1.2671404
1.0194488	1.0201145	1.0208274	1.021592	1.0224113	1.0232915	1.0242335	1.0252439	1.0263268	1.0274844	1.0287236	1.0300452	1.0314562	1.0329611	1.0345647	1.0362694	1.0380834	1.0400083	1.0420531	1.0442214	1.0465207	1.0489568	1.0515368	1.0542693	1.0571616	1.0602244	1.0634652	1.0668991	1.070537	1.0743954	1.0784907	1.0828439	1.0874772	1.0924203	1.0977039	1.1033688	1.1094593	1.1160291	1.1231421	1.1308712	1.1393023	1.1485354	1.1586838	1.1698781	1.1822679	1.1960171	1.2113152	1.2283686	1.2474045	1.2686744
1.019558	1.0202384	1.0209678	1.0217505	1.0225912	1.023493	1.0244609	1.0255002	1.0266132	1.0278066	1.0290828	1.0304469	1.0319036	1.0334585	1.035114	1.0368776	1.0387526	1.0407444	1.0428592	1.0451027	1.0474787	1.0499978	1.0526627	1.0554832	1.0584668	1.0616217	1.0649569	1.0684845	1.0722165	1.0761658	1.0803511	1.0847893	1.089504	1.0945199	1.0998707	1.1055913	1.1117253	1.1183285	1.1254592	1.1331912	1.1416066	1.1508077	1.160906	1.1720327	1.1843351	1.197982	1.2131636	1.2300878	1.248986	1.2701155
1.0196652	1.0203596	1.0211049	1.0219043	1.0227634	1.0236868	1.0246786	1.0257437	1.0268874	1.028113	1.029425	1.0308299	1.0323309	1.0339323	1.0356408	1.0374595	1.039395	1.0414531	1.0436364	1.0459522	1.0484068	1.0510061	1.0537566	1.056665	1.0597388	1.0629854	1.0664155	1.0700384	1.0738646	1.0779082	1.0821838	1.0867101	1.0915065	1.0965991	1.102017	1.1077968	1.1139789	1.120615	1.1277653	1.1354998	1.1439031	1.1530709	1.1631162	1.1741705	1.1863815	1.1999168	1.2149715	1.2317526	1.2504994	1.2714691
1.0197725	1.0204782	1.0212367	1.0220516	1.0229278	1.0238701	1.024884	1.0259748	1.0271466	1.028403	1.0297498	1.0311917	1.0327349	1.0343833	1.0361409	1.0380149	1.0400097	1.0421298	1.0443817	1.0467694	1.0493011	1.0519799	1.054814	1.0578107	1.0609735	1.0643154	1.0678393	1.071557	1.0754795	1.0796171	1.0839859	1.0886011	1.0934825	1.0986531	1.1041421	1.1099823	1.1162139	1.1228864	1.1300592	1.1377988	1.1461887	1.1553236	1.1653153	1.1762936	1.1884083	1.2018278	1.216743	1.2333695	1.2519475	1.2727407
1.0198772	1.020593	1.0213629	1.0221919	1.0230837	1.0240451	1.0250791	1.026192	1.0273894	1.0286744	1.0300552	1.0315334	1.0331156	1.0348088	1.0366148	1.0385418	1.0405931	1.0427759	1.0450934	1.0475522	1.0501579	1.0529174	1.055835	1.0589174	1.0621712	1.0656055	1.0692244	1.0730382	1.077057	1.0812924	1.085754	1.0904611	1.0954285	1.100681	1.1062428	1.1121457	1.1184307	1.125143	1.1323388	1.1400846	1.1484629	1.1575646	1.1675025	1.1784033	1.1904173	1.2037112	1.218481	1.2349418	1.2533375	1.273936
1.0199786	1.0207044	1.0214844	1.022325	1.0232314	1.0242075	1.0252601	1.0263942	1.0276154	1.0289283	1.0303392	1.0318519	1.033473	1.0352081	1.0370612	1.0390382	1.0411452	1.0433875	1.0457698	1.0482969	1.050978	1.0538151	1.0568147	1.059984	1.0633281	1.0668544	1.0705688	1.0744795	1.0785964	1.0829283	1.0874859	1.092286	1.0973428	1.1026775	1.1083152	1.114286	1.120626	1.1273797	1.1346031	1.1423578	1.1507244	1.159795	1.1696777	1.1804987	1.1924086	1.205573	1.2201883	1.2364733	1.2546711	1.2750577
1.0200788	1.0208117	1.0215999	1.0224497	1.023369	1.0243586	1.0254288	1.0265809	1.027824	1.0291629	1.0306017	1.0321463	1.0338048	1.0355794	1.0374767	1.0395033	1.0416636	1.043964	1.0464096	1.0490055	1.0517571	1.0546718	1.0577536	1.0610077	1.0644403	1.0680591	1.0718694	1.0758774	1.0800923	1.0845224	1.0891788	1.0940728	1.0992221	1.1046431	1.1103603	1.1163999	1.1227976	1.1295964	1.1368481	1.144616	1.1529734	1.162012	1.1718398	1.1825812	1.1943827	1.207414	1.2218683	1.2379667	1.2559558	1.276113
1.020175	1.0209129	1.0217086	1.0225669	1.0234947	1.0244979	1.0255816	1.0267526	1.0280159	1.029377	1.0308427	1.0324179	1.0341079	1.035922	1.0378613	1.0399354	1.0421468	1.0445035	1.0470097	1.0496718	1.0524952	1.0554852	1.0586473	1.0619864	1.0655086	1.0692195	1.0731251	1.0772307	1.0815444	1.0860744	1.0908294	1.0958211	1.1010631	1.1065729	1.112371	1.1184828	1.1249431	1.1317902	1.1390746	1.1468549	1.1552066	1.1642165	1.17399	1.1846501	1.1963421	1.2092348	1.2235223	1.2394251	1.2571919	1.2771052
1.0202678	1.0210096	1.0218097	1.0226759	1.0236119	1.0246248	1.0257213	1.0269063	1.0281869	1.02957	1.0310602	1.0326629	1.0343862	1.036235	1.038215	1.0403329	1.0425938	1.0450058	1.0475706	1.0502975	1.0531895	1.056254	1.0594951	1.0629184	1.0665286	1.0703305	1.0743316	1.0785347	1.082949	1.0875801	1.0924356	1.0975261	1.1028645	1.1084645	1.1143465	1.1205359	1.1270603	1.1339581	1.1412785	1.1490761	1.1574236	1.1664065	1.1761262	1.1867048	1.1982868	1.2110374	1.2251503	1.2408491	1.2583853	1.278041
1.0203559	1.0210999	1.0219042	1.0227735	1.0237163	1.024738	1.0258447	1.0270433	1.0283387	1.0297416	1.0312533	1.0328811	1.0346339	1.0365162	1.0385355	1.0406951	1.0430036	1.0454673	1.0480891	1.0508789	1.0538392	1.0569754	1.0602947	1.0638007	1.0674971	1.0713912	1.0754875	1.07979	1.0843037	1.0890363	1.0939939	1.0991858	1.1046218	1.1103166	1.1162853	1.1225531	1.1291451	1.1360986	1.1434572	1.1512762	1.1596227	1.1685799	1.1782483	1.1887459	1.2002147	1.2128214	1.226757	1.2422467	1.2595382	1.2789236
1.0204407	1.0211842	1.0219897	1.0228615	1.0238094	1.0248369	1.0259516	1.0271611	1.0284709	1.0298884	1.0314207	1.0330731	1.0348521	1.0367663	1.0388209	1.0410211	1.0433748	1.0458882	1.0485663	1.0514154	1.0544409	1.0576491	1.0610443	1.0646307	1.0684159	1.0724001	1.076591	1.0809917	1.0856059	1.0904411	1.0955024	1.100797	1.106333	1.1121236	1.1181823	1.1245323	1.1311976	1.1382074	1.1456089	1.1534522	1.1617998	1.1707356	1.1803529	1.1907698	1.2021271	1.2145871	1.2283415	1.2436135	1.2606562	1.2797571
1.0205191	1.0212612	1.0220666	1.0229392	1.0238888	1.0249214	1.0260414	1.0272596	1.0285813	1.030013	1.0315628	1.0332354	1.0350406	1.0369836	1.0390708	1.0413101	1.0437069	1.0462668	1.0489978	1.0519056	1.0549954	1.0582732	1.0617431	1.0654107	1.069279	1.0733546	1.0776399	1.0821384	1.0868543	1.0917938	1.0969595	1.1023566	1.1079955	1.1138842	1.120038	1.1264714	1.133211	1.1402847	1.1477307	1.1556005	1.1639541	1.1728696	1.1824384	1.1927779	1.2040223	1.2163353	1.2299052	1.2449555	1.2617378	1.2805471
1.0205919	1.0213312	1.022133	1.0230054	1.0239546	1.0249884	1.0261146	1.0273393	1.02867	1.030114	1.0316778	1.03337	1.035197	1.0371668	1.0392852	1.0415597	1.0439963	1.0466028	1.049385	1.052349	1.0555006	1.0588464	1.062389	1.0661354	1.0700892	1.0742533	1.0786325	1.0832294	1.0880475	1.0930903	1.0983611	1.1038649	1.1096071	1.1155968	1.1218455	1.1283679	1.1351845	1.1423233	1.1498204	1.1577202	1.1660826	1.1749798	1.1845036	1.1947653	1.2058986	1.2180641	1.2314464	1.2462702	1.262788	1.2812952
1.0206575	1.021392	1.0221902	1.0230596	1.0240072	1.0250415	1.0261688	1.0273973	1.0287354	1.0301888	1.0317658	1.0334743	1.0353212	1.0373155	1.039462	1.0417694	1.0442444	1.0468942	1.0497253	1.0527437	1.0559554	1.0593665	1.0629822	1.0668049	1.0708416	1.0750945	1.0795668	1.0842625	1.089182	1.094329	1.099706	1.105317	1.1111647	1.1172587	1.1236054	1.1302173	1.1371166	1.1443238	1.1518726	1.1598065	1.1681807	1.1770645	1.1865458	1.1967326	1.2077545	1.2197706	1.2329649	1.2475599	1.2638074	1.2820035
1.0207169	1.0214443	1.0222363	1.0231005	1.024045	1.0250766	1.0262039	1.027435	1.0287769	1.0302378	1.0318265	1.0335482	1.0354139	1.037429	1.0396022	1.0419393	1.0444504	1.0471411	1.0500193	1.0530891	1.0563585	1.0598344	1.063519	1.0674192	1.0715367	1.0758774	1.0804429	1.0852355	1.0902563	1.0955089	1.1009936	1.1067111	1.1126674	1.1188658	1.1253124	1.1320192	1.1390011	1.1462798	1.1538861	1.1618568	1.1702464	1.179119	1.1885595	1.1986743	1.2095873	1.2214549	1.2344598	1.2488233	1.2647978	1.2826756
1.0207686	1.0214863	1.0222708	1.023128	1.0240669	1.0250943	1.0262195	1.0274496	1.0287946	1.0302608	1.0318565	1.0335908	1.0354717	1.0375056	1.0397029	1.0420699	1.0446138	1.0473439	1.0502647	1.0533854	1.0567107	1.0602473	1.0640007	1.067975	1.0721735	1.076601	1.0812583	1.0861474	1.0912708	1.0966274	1.1022195	1.1080471	1.1141113	1.1204157	1.1269653	1.1337681	1.1408379	1.1481903	1.1558555	1.1638669	1.1722745	1.18114	1.1905435	1.200586	1.2113913	1.2231125	1.235929	1.2500603	1.2657561	1.2833136
1.0208114	1.0215193	1.022293	1.0231415	1.0240719	1.0250937	1.0262146	1.0274429	1.0287877	1.030257	1.0318588	1.0336033	1.0354964	1.0375469	1.0397655	1.0421575	1.0447336	1.0474988	1.0504622	1.053631	1.0570098	1.0606071	1.0644269	1.0684737	1.0727504	1.0772632	1.082012	1.0869974	1.0922214	1.0976833	1.1033833	1.1093204	1.1154945	1.1219072	1.1285611	1.1354614	1.1426197	1.1500509	1.1577774	1.1658336	1.1742618	1.1831223	1.1924909	1.2024655	1.2131665	1.2247409	1.2373693	1.2512665	1.2666842	1.2839186
1.0208434	1.0215399	1.0223022	1.0231397	1.0240605	1.0250746	1.0261884	1.0274123	1.0287552	1.0302252	1.031831	1.0335807	1.0354854	1.0375512	1.0397884	1.0422046	1.0448078	1.0476073	1.0506113	1.0538256	1.0572563	1.0609118	1.0647955	1.0689131	1.0732679	1.0778649	1.0827024	1.087784	1.093108	1.0986751	1.1044832	1.1105301	1.1168153	1.1233377	1.1300962	1.1370975	1.1443458	1.151856	1.1596478	1.1677496	1.1762024	1.1850611	1.1943985	1.2043061	1.2149041	1.2263352	1.2387775	1.2524416	1.2675798	1.2844872
1.0208678	1.0215493	1.0222974	1.0231227	1.024032	1.0250354	1.0261413	1.0273587	1.0286977	1.030165	1.0317725	1.0335275	1.0354396	1.037518	1.0397712	1.0422094	1.04484	1.0476716	1.0507118	1.0539689	1.05745	1.061161	1.0651084	1.0692946	1.0737262	1.0784038	1.0833312	1.0885072	1.0939313	1.0996019	1.1055188	1.111675	1.1180708	1.1247022	1.1315678	1.1386691	1.146011	1.1536038	1.1614621	1.169612	1.1780909	1.18695	1.196258	1.2061042	1.2166002	1.2278916	1.240148	1.2535819	1.2684431	1.2850219
1.02088	1.021546	1.0222791	1.0230886	1.0239846	1.0249753	1.0260711	1.0272804	1.0286125	1.030076	1.031683	1.0334401	1.0353582	1.037447	1.0397149	1.0421717	1.0448259	1.0476873	1.0507637	1.0540617	1.0575908	1.0613557	1.065363	1.0696183	1.0741233	1.0788815	1.0838952	1.0891646	1.0946883	1.1004623	1.1064852	1.1127523	1.1192586	1.1260004	1.1329733	1.1401768	1.1476123	1.1552867	1.1632143	1.1714153	1.1799222	1.1887845	1.1980655	1.2078503	1.2182505	1.2294024	1.2414774	1.254681	1.269265	1.2855192
1.0208809	1.021529	1.0222452	1.023038	1.0239185	1.0248952	1.0259786	1.0271766	1.0285004	1.0299585	1.0315619	1.03332	1.0352424	1.0373383	1.0396192	1.0420926	1.0447683	1.0476581	1.0507671	1.0541047	1.0576792	1.0614951	1.0655618	1.0698812	1.07446	1.079297	1.0843976	1.0897584	1.0953789	1.1012555	1.1073847	1.1137601	1.1203771	1.1272283	1.134309	1.1416148	1.1491444	1.1569024	1.1648991	1.1731513	1.1816896	1.1905556	1.1998125	1.209541	1.2198457	1.2308615	1.242757	1.2557368	1.2700464	1.2859787
1.0208701	1.0214987	1.0221946	1.0229713	1.0238335	1.0247945	1.0258621	1.0270481	1.028361	1.0298113	1.0314095	1.0331658	1.0350893	1.0371916	1.039482	1.0419704	1.0446674	1.0475812	1.0507215	1.0540961	1.0577134	1.0615801	1.0657043	1.0700873	1.0747359	1.0796512	1.0848341	1.0902859	1.0960023	1.1019791	1.1082151	1.1146977	1.121423	1.1283839	1.1355708	1.1429783	1.1506027	1.1584442	1.1665102	1.1748149	1.1833849	1.1922588	1.2014925	1.2111645	1.2213777	1.2322618	1.243983	1.256741	1.270782	1.2863961
1.0208441	1.0214517	1.0221276	1.0228833	1.0237269	1.0246696	1.0257214	1.0268931	1.0281938	1.029634	1.0312258	1.0329765	1.034901	1.0370072	1.0393053	1.0418073	1.0445217	1.0474583	1.0506281	1.0540382	1.0576969	1.061612	1.0657898	1.070235	1.0749524	1.0799431	1.085209	1.0907487	1.0965583	1.1026348	1.1089725	1.1155626	1.1223961	1.1294632	1.1367552	1.1442637	1.1519827	1.1599065	1.1680423	1.1764001	1.1850016	1.1938822	1.2030962	1.2127147	1.2228383	1.2335949	1.2451451	1.2576873	1.2714641	1.2867665
1.0208051	1.0213901	1.022044	1.0227764	1.0235997	1.0245223	1.0255558	1.0267112	1.0279976	1.0294267	1.0310086	1.0327551	1.0346769	1.0367844	1.0390897	1.0416019	1.0443317	1.047291	1.0504866	1.0539302	1.0576285	1.0615902	1.0658205	1.0703256	1.0751088	1.0801736	1.0855176	1.0911442	1.0970469	1.1032208	1.109659	1.1163523	1.1232919	1.1304642	1.1378592	1.1454668	1.1532762	1.161283	1.1694863	1.1778967	1.1865296	1.1954193	1.2046126	1.2141813	1.2242196	1.2348499	1.2462348	1.2585677	1.2720889	1.2870854
1.0207503	1.0213112	1.0219411	1.0226506	1.023451	1.0243515	1.0253661	1.0265032	1.0277723	1.0291885	1.0307597	1.0324993	1.034416	1.036525	1.0388333	1.0413551	1.0441	1.0470781	1.0502987	1.0537736	1.0575095	1.0615155	1.0657972	1.0703597	1.0752074	1.0803429	1.0857654	1.0914749	1.097467	1.103735	1.1102713	1.1170659	1.1241077	1.1313827	1.1388791	1.1465815	1.1544801	1.1625656	1.1708374	1.179297	1.1879615	1.1968578	1.206033	1.2155522	1.2255071	1.2360185	1.2472428	1.2593721	1.2726451	1.2873462
1.0206798	1.0212137	1.0218191	1.0225027	1.0232791	1.0241576	1.025149	1.0262668	1.0275187	1.028919	1.0304779	1.0322078	1.0341202	1.0362272	1.0385385	1.0410677	1.0438241	1.046821	1.0500658	1.0535692	1.0573413	1.0613894	1.065719	1.0703377	1.0752478	1.0804518	1.0859492	1.0917389	1.0978173	1.1041769	1.1108074	1.1176999	1.1248411	1.132215	1.1398079	1.147602	1.1555867	1.1637493	1.1720835	1.1805922	1.189285	1.1981895	1.2073452	1.2168174	1.2266915	1.237088	1.2481587	1.2600923	1.2731264	1.2875428
1.020592	1.0210987	1.0216757	1.022333	1.0230837	1.0239382	1.0249074	1.0260031	1.027235	1.0286192	1.0301646	1.031884	1.0337888	1.0358931	1.0382055	1.0407404	1.0435071	1.0465202	1.0497864	1.0533184	1.0571247	1.0612123	1.0655895	1.0702608	1.0752304	1.0804999	1.0860704	1.0919378	1.0980998	1.1045456	1.1112688	1.1182547	1.1254903	1.1329578	1.1406413	1.1485245	1.15659	1.1648229	1.1732175	1.1817716	1.1904913	1.1994011	1.2085383	1.2179643	1.2277606	1.2380466	1.2489696	1.2607169	1.2735223	1.2876639
1.0204866	1.0209647	1.0215131	1.0221419	1.0228657	1.0236932	1.0246376	1.0257099	1.026922	1.028288	1.0298175	1.0315255	1.0334213	1.0355214	1.0378336	1.0403725	1.0431488	1.0461767	1.049463	1.053022	1.0568591	1.0609857	1.0654069	1.0701296	1.0751567	1.0804895	1.086129	1.0920706	1.0983114	1.1048415	1.1116498	1.1187248	1.126049	1.133606	1.1413761	1.1493413	1.157481	1.1657811	1.1742306	1.1828238	1.191568	1.2004801	1.2095993	1.2189783	1.2287024	1.2388816	1.2496643	1.2612345	1.2738221	1.2877038
1.0203617	1.0208092	1.0213279	1.0219282	1.0226216	1.0234226	1.0243403	1.0253884	1.0265802	1.0279249	1.0294384	1.031133	1.0330199	1.0351127	1.0374233	1.0399659	1.0427514	1.0457915	1.0490971	1.0526797	1.056548	1.0607116	1.0651749	1.0699459	1.0750273	1.0804198	1.0861249	1.0921379	1.0984528	1.1050613	1.1119505	1.1191083	1.1265163	1.1341558	1.1420053	1.1500452	1.1582532	1.1666133	1.1751101	1.1837398	1.1925018	1.2014157	1.2105126	1.2198474	1.2294992	1.2395781	1.2502269	1.2616307	1.2740135	1.28765
1.0202174	1.0206335	1.0211209	1.0216904	1.0223548	1.0231255	1.0240159	1.025038	1.0262063	1.0275317	1.0290282	1.0307057	1.0325823	1.0346688	1.0369769	1.0395206	1.0423136	1.0453657	1.0486888	1.0522934	1.0561917	1.0603884	1.0648926	1.0697094	1.0748428	1.0802934	1.0860595	1.092138	1.098523	1.1052047	1.1121699	1.1194025	1.1268868	1.1346006	1.142522	1.1506277	1.1588966	1.1673089	1.1758479	1.1845042	1.1932818	1.2021924	1.2112654	1.2205551	1.2301388	1.2401223	1.2506464	1.2618937	1.2740853	1.2874924
1.0200517	1.0204359	1.0208893	1.0214262	1.0220599	1.0228009	1.0236635	1.024659	1.0258031	1.027106	1.0285835	1.0302466	1.0321112	1.0341891	1.0364943	1.0390388	1.0418375	1.0449004	1.0482395	1.0518667	1.0557919	1.0600213	1.0645627	1.0694226	1.0746039	1.0801065	1.0859303	1.092071	1.0985204	1.105268	1.1123027	1.119605	1.1271563	1.1349353	1.1429181	1.1510834	1.1594033	1.1678579	1.1764302	1.1851081	1.1938918	1.2027935	1.2118423	1.2210876	1.2306043	1.240497	1.2509068	1.2620084	1.274023	1.2872164
1.0198661	1.0202147	1.0206347	1.0211383	1.0217386	1.0224495	1.0232817	1.024251	1.025369	1.0266503	1.0281069	1.0297554	1.0316062	1.0336756	1.035977	1.0385213	1.0413244	1.0443972	1.0477517	1.0513991	1.0553482	1.0596088	1.0641863	1.069086	1.0743122	1.079865	1.0857408	1.0919375	1.0984447	1.1052525	1.1123466	1.1197095	1.1273193	1.1351552	1.1431912	1.1514019	1.1597625	1.1682506	1.1768454	1.185535	1.1943196	1.2032076	1.2122269	1.2214268	1.2308797	1.2406893	1.2509903	1.2619605	1.2738125	1.2868111
1.0196567	1.0199697	1.0203552	1.0208244	1.021392	1.0220699	1.022873	1.0238136	1.024904	1.0261624	1.0275993	1.0292301	1.0310683	1.0331285	1.0354228	1.037969	1.0407763	1.0438567	1.0472251	1.0508912	1.0548636	1.0591522	1.0637625	1.0687003	1.0739672	1.0795648	1.0854892	1.0917345	1.0982935	1.105153	1.1122994	1.1197131	1.1273714	1.1352527	1.1433296	1.1515758	1.1599648	1.1684729	1.1770808	1.185774	1.1945492	1.2034183	1.212405	1.2215585	1.2309498	1.2406802	1.2508837	1.2617326	1.2734399	1.2862608
1.019423	1.0197003	1.0200487	1.0204836	1.0210174	1.0216622	1.0224346	1.023346	1.0244117	1.0256448	1.0270609	1.0286735	1.0304989	1.0325485	1.0348381	1.037382	1.0401922	1.0432818	1.0466629	1.0503447	1.0543394	1.0586535	1.0632954	1.0682664	1.0735706	1.0792073	1.0851742	1.091463	1.0980651	1.1049684	1.1121563	1.1196103	1.1273066	1.1352204	1.1433254	1.1515938	1.1599993	1.1685163	1.1771234	1.1858084	1.194567	1.2034084	1.2123585	1.2214638	1.2307956	1.2404532	1.2505685	1.2613108	1.2728882	1.2855537
1.0191658	1.0194054	1.019718	1.020117	1.020615	1.0212266	1.0219672	1.022849	1.0238869	1.025097	1.0264909	1.028087	1.0298965	1.0319366	1.0342215	1.0367618	1.0395757	1.042672	1.0460644	1.0497625	1.0537766	1.0581145	1.062784	1.0677841	1.0731224	1.078793	1.0847942	1.0911194	1.0977576	1.1046939	1.111915	1.1193972	1.1271181	1.1350524	1.1431713	1.1514488	1.1598543	1.1683662	1.1769606	1.1856252	1.1943564	1.2031645	1.2120725	1.2211275	1.2304014	1.239991	1.2500286	1.2606778	1.2721422	1.2846717
1.0188844	1.0190849	1.01936	1.0197223	1.0201844	1.0207628	1.0214708	1.0223219	1.0233335	1.0245175	1.0258921	1.0274689	1.0292654	1.0312948	1.0335727	1.0361121	1.0389267	1.0420301	1.0454315	1.0491447	1.0531769	1.0575354	1.062227	1.067256	1.0726196	1.0783193	1.0843502	1.0907028	1.0973674	1.1043297	1.1115696	1.1190674	1.1268002	1.1347392	1.1428571	1.1511267	1.1595194	1.1680113	1.1765789	1.185211	1.1939048	1.2026683	1.21153	1.220534	1.2297523	1.239281	1.2492478	1.2598172	1.271186	1.2835977
1.0185748	1.0187376	1.0189745	1.0193002	1.0197258	1.0202702	1.0209454	1.021767	1.0227507	1.0239098	1.0252622	1.0268226	1.0286036	1.030623	1.0328938	1.0354307	1.0382475	1.0413556	1.0447671	1.0484923	1.052541	1.0569179	1.0616295	1.0666794	1.0720662	1.0777888	1.08384	1.0902117	1.096893	1.103867	1.1111156	1.1186149	1.1263433	1.1342729	1.1423749	1.1506205	1.1589828	1.1674381	1.1759642	1.1845515	1.1931952	1.2019083	1.2107167	1.2196671	1.2288303	1.2383041	1.2482104	1.2587143	1.2700032	1.2823175
1.0182407	1.0183645	1.0185617	1.0188488	1.0192387	1.0197484	1.020391	1.0211827	1.0221382	1.0232743	1.0246047	1.0261469	1.027914	1.0299228	1.0321873	1.034722	1.0375392	1.040652	1.0440716	1.0478078	1.0518687	1.0562618	1.0609901	1.0660564	1.0714595	1.0771967	1.0832617	1.0896428	1.0963295	1.1033037	1.1105474	1.118035	1.1257439	1.1336459	1.1417147	1.1499186	1.1582344	1.1666347	1.1751058	1.1836315	1.1922151	1.2008674	1.2096188	1.2185128	1.2276237	1.2370461	1.2469028	1.2573507	1.2685796	1.2808145
1.0178791	1.0179623	1.0181206	1.0183688	1.0187234	1.0191978	1.0198088	1.0205694	1.0214977	1.0226095	1.0239189	1.0254436	1.0271975	1.0291955	1.0314534	1.0339856	1.0368041	1.0399196	1.0433459	1.0470917	1.0511634	1.0555673	1.0603093	1.0653868	1.0707996	1.0765445	1.0826128	1.0889943	1.0956728	1.1026349	1.1098574	1.1173182	1.1249915	1.1328499	1.1408656	1.1490109	1.1572605	1.1655923	1.1739881	1.1824417	1.1909523	1.1995351	1.2082208	1.217058	1.226118	1.2354932	1.24531	1.2557151	1.2668967	1.279072
1.017489	1.0175325	1.0176511	1.0178616	1.0181792	1.0186198	1.0191978	1.0199286	1.0208313	1.0219184	1.0232075	1.0247153	1.0264558	1.0284436	1.0306953	1.0332237	1.036042	1.0391611	1.0425935	1.0463449	1.0504255	1.0548375	1.0595857	1.0646687	1.0700855	1.0758289	1.0818912	1.088261	1.0949215	1.1018565	1.1090438	1.1164596	1.1240797	1.131875	1.1398202	1.147888	1.1560534	1.1642971	1.1726048	1.1809694	1.189395	1.1978986	1.2065136	1.2152898	1.224299	1.233634	1.2434167	1.2537943	1.2649441	1.2770776
1.0170707	1.0170742	1.017154	1.0173262	1.0176082	1.0180134	1.0185586	1.0192615	1.0201355	1.0212013	1.0224702	1.0239608	1.0256883	1.0276681	1.0299127	1.0324385	1.0352561	1.0383784	1.0418125	1.0455697	1.0496538	1.0540699	1.0588201	1.0639035	1.0693153	1.0750486	1.0810944	1.0874404	1.0940686	1.1009618	1.1080971	1.1154511	1.1229988	1.1307135	1.1385682	1.146538	1.1546023	1.1627396	1.1709414	1.1792033	1.1875318	1.195948	1.2044846	1.2131991	1.2221589	1.2314577	1.2412164	1.2515754	1.2627085	1.2748159
1.0166241	1.0165875	1.0166273	1.016762	1.0170081	1.0173795	1.0178947	1.0185674	1.019417	1.0204582	1.0217096	1.0231848	1.0248998	1.0268701	1.0291097	1.0316311	1.034448	1.0375705	1.0410067	1.044766	1.0488517	1.0532672	1.0580134	1.0630895	1.0684873	1.0742007	1.0802189	1.0865278	1.0931098	1.099945	1.1070123	1.1142862	1.1217432	1.1293571	1.1371027	1.1449558	1.1528974	1.1609122	1.1689917	1.177137	1.1853571	1.1936761	1.2021317	1.210778	1.2196895	1.2289586	1.2386976	1.2490491	1.2601763	1.2722743
1.0161493	1.0160708	1.016073	1.016171	1.0163798	1.0167187	1.0172018	1.0178483	1.0186725	1.0196933	1.0209249	1.022386	1.024089	1.0260508	1.0282854	1.0308039	1.0336182	1.0367408	1.0401769	1.0439346	1.0480173	1.052427	1.0571641	1.0622244	1.0676	1.0732838	1.0792621	1.0855199	1.0920395	1.0988024	1.1057839	1.1129591	1.1203053	1.1277977	1.1354128	1.143131	1.1509315	1.1588058	1.1667488	1.1747628	1.1828642	1.1910789	1.1994451	1.208024	1.2168878	1.2261264	1.2358563	1.246208	1.2573416	1.2694428
1.0156451	1.0155275	1.0154904	1.015551	1.0157253	1.0160322	1.0164857	1.017105	1.0179068	1.0189071	1.0201218	1.0215682	1.023261	1.0252144	1.0274434	1.0299585	1.0327711	1.0358895	1.0393231	1.0430768	1.0471522	1.0515515	1.0562714	1.0613078	1.066652	1.0722947	1.0782205	1.0844129	1.0908552	1.0975266	1.1044034	1.1114608	1.1186779	1.1260302	1.1334956	1.141057	1.1487007	1.1564177	1.1642079	1.1720799	1.1800501	1.188151	1.1964265	1.2049339	1.2137513	1.2229654	1.2326887	1.2430478	1.2541984	1.266311
1.0151135	1.0149552	1.0148805	1.0149044	1.0150453	1.0153203	1.0157449	1.0163383	1.0171183	1.0180988	1.0192986	1.0207329	1.0224143	1.0243617	1.0265843	1.029095	1.0319035	1.03502	1.038448	1.0421941	1.0462579	1.0506389	1.0553352	1.0603385	1.0656389	1.0712281	1.0770878	1.0832018	1.0895507	1.0961124	1.1028653	1.109788	1.1168547	1.1240468	1.1313434	1.1387315	1.1462002	1.1537431	1.1613673	1.1690844	1.1769158	1.1848965	1.1930758	1.2015113	1.2102818	1.219472	1.2291937	1.2395688	1.2507415	1.2628775
1.0145519	1.0143554	1.0142436	1.0142311	1.0143397	1.0145841	1.0149823	1.0155528	1.0163099	1.0172735	1.0184577	1.0198814	1.0215542	1.0234945	1.025712	1.028218	1.0310224	1.0341322	1.0375515	1.0412859	1.0453324	1.0496899	1.0543538	1.0593141	1.0645622	1.0700837	1.0758641	1.0818822	1.0881205	1.0945566	1.1011674	1.1079339	1.114832	1.1218444	1.128955	1.1361502	1.1434262	1.1507831	1.1582284	1.1657786	1.1734636	1.1813213	1.1893984	1.1977614	1.206483	1.2156537	1.2253771	1.2357713	1.2469724	1.2591375
1.0139632	1.013728	1.0135795	1.0135341	1.0136112	1.0138266	1.0141994	1.0147464	1.0154854	1.0164325	1.0176038	1.0190159	1.0206814	1.0226144	1.0248269	1.0273279	1.0301263	1.0332271	1.0366365	1.0403526	1.0443771	1.0487031	1.0533245	1.0582333	1.0634168	1.068859	1.0745431	1.0804503	1.086561	1.092853	1.0993049	1.1058954	1.1126056	1.1194198	1.1263252	1.1333143	1.1403846	1.1475397	1.1547943	1.1621717	1.1697034	1.177429	1.185404	1.1936924	1.202368	1.211519	1.2212455	1.2316626	1.2428955	1.2550921
1.0133473	1.0130749	1.0128906	1.0128131	1.0128591	1.0130472	1.0133969	1.0139234	1.0146438	1.0155768	1.0167375	1.0181401	1.0197994	1.0217255	1.0239321	1.026427	1.0292177	1.0323082	1.0357009	1.0393965	1.0433892	1.0476767	1.0522486	1.0570952	1.0622002	1.0675489	1.0731232	1.0789033	1.0848686	1.0909977	1.0972705	1.103669	1.1101743	1.1167746	1.1234583	1.1302247	1.137075	1.1440198	1.1510762	1.1582708	1.1656435	1.1732365	1.1811066	1.1893187	1.1979474	1.207081	1.2168125	1.2272513	1.2385172	1.2507501
1.0127041	1.0123954	1.0121775	1.0120691	1.0120884	1.0122509	1.0125773	1.0130844	1.0137912	1.014711	1.0158608	1.0172552	1.018908	1.0208296	1.0230312	1.0255181	1.0282981	1.0313752	1.0347476	1.0384157	1.0423731	1.0466127	1.0511247	1.0558954	1.0609103	1.0661521	1.0716006	1.0772362	1.0830395	1.088989	1.0950673	1.1012535	1.107537	1.1139063	1.1203568	1.126886	1.1335076	1.1402316	1.1470827	1.1540923	1.1613013	1.1687584	1.1765217	1.1846589	1.1932416	1.2023547	1.212092	1.2225528	1.2338519	1.246119
1.0120353	1.0116929	1.0114436	1.0113046	1.0112962	1.0114368	1.0117434	1.0122346	1.0129262	1.013836	1.0149771	1.0163659	1.0180123	1.0199286	1.0221237	1.0246028	1.0273713	1.0304303	1.033778	1.0374122	1.0413247	1.0455083	1.0499494	1.0546341	1.0595447	1.0646641	1.0699716	1.0754486	1.0810734	1.0868268	1.0926912	1.0986524	1.1046978	1.1108233	1.1170251	1.1233113	1.1296924	1.1361887	1.1428288	1.14965	1.1566951	1.1640164	1.1716746	1.179734	1.1882713	1.197366	1.207106	1.2175864	1.2289155	1.2412131
1.0113438	1.010967	1.010687	1.0105208	1.0104892	1.0106089	1.010897	1.0113742	1.0120549	1.0129552	1.0140895	1.0154731	1.0171158	1.0190259	1.0212127	1.0236831	1.026436	1.0294732	1.0327905	1.0363847	1.0402466	1.044364	1.0487229	1.053308	1.0581021	1.0630856	1.0682362	1.073537	1.0789673	1.0845075	1.0901455	1.0958655	1.1016599	1.1075296	1.1134745	1.1195077	1.1256446	1.1319098	1.1383393	1.1449691	1.1518505	1.1590377	1.1665891	1.1745752	1.1830653	1.1921397	1.2018793	1.2123768	1.2237298	1.2360499
1.0106269	1.0102203	1.0099123	1.0097214	1.0096678	1.0097684	1.0100422	1.0105075	1.0111774	1.0120727	1.0132022	1.0145804	1.0162187	1.0181236	1.0203035	1.0227598	1.025495	1.0285059	1.0317883	1.0353351	1.0391363	1.043177	1.0474432	1.0519178	1.0565804	1.0614125	1.0663939	1.071502	1.0767224	1.0820365	1.0874321	1.0928985	1.098432	1.1040375	1.1097181	1.1154923	1.121382	1.1274154	1.1336327	1.1400751	1.1467956	1.1538494	1.1612993	1.1692103	1.1776543	1.1867054	1.1964424	1.2069505	1.2183208	1.230657
1.0098901	1.0094546	1.0091212	1.0089079	1.0088345	1.0089194	1.0091805	1.0096365	1.0103011	1.0111898	1.0123158	1.0136925	1.0153254	1.0172249	1.019395	1.021837	1.0245491	1.0275306	1.0307698	1.0342629	1.0379939	1.0419487	1.04611	1.0504606	1.0549791	1.059646	1.0644401	1.0693462	1.0743401	1.0794147	1.0845574	1.0897604	1.0950252	1.1003584	1.1057715	1.111286	1.1169273	1.1227331	1.1287403	1.1349988	1.1415635	1.1484882	1.1558374	1.1636771	1.1720744	1.1811	1.1908286	1.2013396	1.2127198	1.2250634
1.0091354	1.0086728	1.0083163	1.0080822	1.0079933	1.0080651	1.0083174	1.0087651	1.009425	1.0103116	1.0114362	1.0128101	1.0144397	1.0163336	1.0184926	1.0209153	1.0236037	1.026547	1.0297393	1.0331681	1.0368196	1.040677	1.0447221	1.0489355	1.0532981	1.0577859	1.0623813	1.0670667	1.0718281	1.07665	1.0815291	1.0864607	1.0914509	1.09651	1.1016555	1.106912	1.1123085	1.1178896	1.1236944	1.1297776	1.1361896	1.1429927	1.150246	1.1580147	1.1663634	1.1753612	1.1850774	1.1955843	1.2069616	1.2192991
1.0083618	1.0078769	1.0074996	1.0072485	1.0071462	1.0072085	1.0074538	1.0078971	1.0085554	1.0094413	1.0105659	1.0119377	1.0135653	1.0154504	1.0175954	1.0199976	1.0226549	1.0255566	1.0286938	1.0320512	1.0356128	1.0393635	1.0432806	1.0473454	1.0515361	1.0558321	1.0602158	1.064672	1.0691857	1.0737495	1.0783573	1.0830142	1.0877284	1.0925131	1.0973923	1.102395	1.1075556	1.1129198	1.1185329	1.1244466	1.1307178	1.1374034	1.1445664	1.1522679	1.1605694	1.169535	1.179231	1.189723	1.2010893	1.213406
1.0075761	1.0070698	1.0066737	1.0064099	1.0062988	1.0063533	1.0065945	1.0070374	1.0076963	1.0085837	1.0097079	1.0110799	1.0127016	1.0145786	1.0167083	1.0190873	1.021708	1.0245614	1.0276334	1.030911	1.0343751	1.0380056	1.0417832	1.0456868	1.0496949	1.0537887	1.0579505	1.0621653	1.0664245	1.070722	1.0750568	1.0794373	1.0838747	1.0883899	1.0930104	1.0977691	1.1027027	1.1078613	1.1132933	1.1190509	1.1251893	1.1317662	1.1388458	1.1464828	1.1547359	1.1636661	1.1733338	1.1838044	1.195143	1.2074256
1.0067779	1.0062542	1.0058457	1.0055716	1.0054507	1.0055032	1.0057439	1.0061884	1.0068499	1.0077399	1.0088675	1.0102384	1.0118569	1.0137222	1.0158325	1.018183	1.0207624	1.023561	1.0265626	1.0297499	1.0331042	1.0366063	1.040232	1.0439618	1.0477763	1.0516561	1.0555848	1.0595535	1.0635531	1.0675812	1.0716423	1.0757478	1.0799153	1.0841681	1.0885384	1.093064	1.0977881	1.1027545	1.108019	1.1136318	1.1196518	1.1261318	1.1331321	1.1407073	1.1489118	1.1578053	1.1674389	1.1778723	1.1891727	1.2014034
1.005972	1.0054344	1.0050143	1.0047339	1.0046111	1.0046633	1.004906	1.0053561	1.0060222	1.006917	1.0080472	1.0094166	1.011031	1.0128833	1.0149715	1.0172884	1.0198214	1.0225571	1.0254791	1.0285673	1.0318019	1.0351628	1.0386274	1.0421729	1.0457834	1.0494422	1.0531322	1.056846	1.0605834	1.0643417	1.068132	1.0719693	1.0758743	1.0798773	1.0840129	1.0883212	1.0928477	1.0976418	1.1027538	1.1082386	1.1141516	1.1205447	1.1274744	1.1349918	1.1431497	1.1519984	1.1615906	1.1719795	1.183223	1.1953908
1.0051627	1.0046127	1.0041866	1.0039042	1.0037816	1.0038368	1.0040851	1.0045416	1.0052153	1.0061166	1.0072515	1.0086211	1.0102258	1.012064	1.0141274	1.0164051	1.0188845	1.0215499	1.0243825	1.0273623	1.0304688	1.0336779	1.0369694	1.0403244	1.0437218	1.047149	1.0505956	1.0540565	1.057529	1.0610213	1.0645472	1.0681258	1.0717813	1.07555	1.0794672	1.0835756	1.0879258	1.0925648	1.0975448	1.1029176	1.1087377	1.115057	1.1219233	1.1293869	1.1374949	1.1462972	1.1558397	1.1661738	1.1773497	1.1894352
1.004352	1.0037951	1.0033666	1.0030841	1.0029662	1.0030286	1.0032864	1.0037527	1.004436	1.0053452	1.0064832	1.0078516	1.0094484	1.0112673	1.0133003	1.0155343	1.0179535	1.0205395	1.0232759	1.0261375	1.0291047	1.0321518	1.0352633	1.0384147	1.0415941	1.0447867	1.0479873	1.0511923	1.0544057	1.0576398	1.0609101	1.0642434	1.067666	1.0712167	1.0749367	1.0788695	1.0830648	1.0875695	1.0924376	1.0977181	1.1034614	1.1097137	1.1165258	1.1239405	1.1320002	1.140749	1.1502355	1.160501	1.1715971	1.1835837
1.0035435	1.0029857	1.0025581	1.002282	1.0021706	1.0022445	1.002514	1.0029925	1.0036876	1.0046042	1.0057464	1.0071119	1.0086988	1.010496	1.012492	1.0146754	1.0170274	1.0195289	1.0221567	1.0248913	1.0277083	1.0305877	1.0335082	1.0364528	1.0394077	1.0423633	1.0453176	1.0482705	1.0512326	1.0542167	1.0572467	1.0603523	1.0635607	1.0669172	1.0704612	1.0742414	1.0783039	1.0827005	1.0874759	1.0926794	1.0983601	1.1045616	1.1113235	1.1186917	1.1267031	1.1353987	1.1448187	1.1550065	1.1660086	1.1778839
1.0027431	1.0021881	1.001766	1.0014979	1.001401	1.0014881	1.0017734	1.002267	1.0029737	1.0039005	1.0050466	1.0064076	1.0079787	1.009749	1.0117066	1.0138314	1.0161076	1.0185137	1.0210268	1.0236254	1.0262831	1.0289861	1.031709	1.0344402	1.0371687	1.0398886	1.0425975	1.0453078	1.0480272	1.0507774	1.0535815	1.0564775	1.059497	1.0626829	1.0660775	1.0697296	1.073687	1.0779945	1.0826981	1.0878444	1.0934774	1.0996358	1.1063577	1.1136822	1.1216432	1.1302788	1.1396266	1.1497257	1.1606238	1.1723732
1.0019562	1.0014067	1.0009955	1.0007408	1.0006592	1.0007648	1.001068	1.001578	1.0022997	1.0032349	1.0043837	1.0057385	1.0072923	1.0090314	1.0109411	1.0130014	1.0151949	1.0174971	1.0198861	1.0223379	1.0248313	1.0273474	1.029869	1.032384	1.0348859	1.0373706	1.0398448	1.0423169	1.0448091	1.047341	1.049944	1.0526533	1.055507	1.0585473	1.0618204	1.0653715	1.0692453	1.0734882	1.0781423	1.0832478	1.0888449	1.0949688	1.1016554	1.1089361	1.116847	1.125417	1.1346837	1.1446853	1.1554661	1.1670796
1.0011864	1.0006475	1.0002509	1.0000155	0.99995434	1.00008	1.0004046	1.0009322	1.0016681	1.0026126	1.0037631	1.0051076	1.0066395	1.0083416	1.0101982	1.0121866	1.0142875	1.0164775	1.0187324	1.02103	1.023352	1.0256754	1.027993	1.0302901	1.032567	1.0348216	1.0370708	1.0393215	1.0416005	1.0439351	1.0463581	1.0489063	1.0516217	1.0545447	1.0577221	1.0611967	1.0650142	1.0692121	1.0738324	1.0789121	1.0844835	1.0905817	1.0972342	1.104473	1.1123265	1.1208268	1.1300052	1.1398998	1.1505545	1.1620185
1.0004398	0.9999175	0.9995402	0.9993263	0.9992875	0.9994389	0.9997849	1.0003331	1.0010853	1.0020379	1.0031843	1.0045182	1.0060221	1.0076805	1.0094756	1.0113845	1.0133858	1.0154537	1.0175651	1.0197027	1.0218437	1.023973	1.0260826	1.028165	1.0302205	1.0322577	1.0342898	1.0363363	1.0384237	1.0405836	1.04285	1.0452653	1.0478692	1.0507014	1.0538107	1.0572357	1.0610166	1.065189	1.0697919	1.0748544	1.0804088	1.0864834	1.0931028	1.1002942	1.1080853	1.1165054	1.1255873	1.1353648	1.1458828	1.157191
0.99972135	0.9992193	0.9988665	0.9986782	0.9986676	0.99884385	0.9992167	0.9997861	1.0005525	1.0015103	1.0026531	1.0039681	1.0054396	1.0070486	1.0087743	1.0105937	1.0124855	1.0144218	1.0163856	1.0183543	1.0203099	1.0222424	1.0241443	1.0260147	1.0278574	1.0296866	1.0315192	1.0333793	1.0352957	1.0373045	1.0394446	1.0417533	1.0442715	1.0470425	1.0501087	1.0535039	1.0572667	1.0614301	1.0660267	1.0710801	1.0766187	1.0826675	1.0892497	1.0963881	1.1041068	1.1124394	1.1214114	1.1310626	1.1414323	1.152579
0.9990356	0.99855983	0.99823475	0.9980774	0.9980974	0.9983039	0.99870193	0.9992919	1.0000712	1.0010334	1.0021672	1.0034606	1.004891	1.006442	1.0080905	1.009813	1.0115854	1.013384	1.0151892	1.0169835	1.0187515	1.0204858	1.0221843	1.0238477	1.0254891	1.0271232	1.0287727	1.0304685	1.0322392	1.0341244	1.0361613	1.0383899	1.0408535	1.0435861	1.0466285	1.0500132	1.0537733	1.057937	1.0625316	1.0675781	1.073099	1.0791162	1.0856516	1.092727	1.1003648	1.1085922	1.1174434	1.1269538	1.1371706	1.148143
0.9983899	0.99794424	0.9976538	0.997529	0.9975825	0.9978205	0.9982452	0.99885535	0.99964494	1.0006082	1.001728	1.0029908	1.0043758	1.0058614	1.0074221	1.0090371	1.0106815	1.0123334	1.0139759	1.0155892	1.017166	1.0187047	1.0202038	1.021671	1.0231216	1.0245785	1.026067	1.0276189	1.0292697	1.0310558	1.0330184	1.0351943	1.0376227	1.0403391	1.043376	1.046764	1.050531	1.0547005	1.059293	1.0643275	1.0698246	1.0758013	1.0822768	1.0892719	1.0968102	1.1049199	1.1136345	1.1229925	1.1330411	1.1438322
0.99779004	0.9973795	0.9971251	0.9970384	0.9971275	0.99739754	0.99784815	0.9984774	0.99927616	1.0002348	1.0013349	1.0025609	1.0038906	1.0052996	1.0067651	1.0082636	1.0097706	1.0112684	1.0127397	1.0141716	1.0155597	1.0169035	1.0182097	1.0194911	1.0207683	1.0220671	1.023415	1.0248485	1.0264032	1.0281163	1.0300286	1.032176	1.0345904	1.0373063	1.0403502	1.0437499	1.0475262	1.0516998	1.0562855	1.0612986	1.0667583	1.0726764	1.0790731	1.0859696	1.0933919	1.1013647	1.1099266	1.119116	1.1289816	1.1395823
0.9972409	0.9968699	0.99665594	0.9966095	0.996735	0.99703705	0.9975146	0.99815947	0.99896294	0.99991053	1.0009851	1.0021659	1.0034297	1.0047536	1.0061125	1.0074842	1.0088464	1.0101819	1.011478	1.0127276	1.013927	1.015083	1.0162069	1.0173177	1.0184369	1.0195962	1.0208262	1.0221672	1.0236503	1.0253166	1.0272006	1.0293373	1.0317537	1.0344801	1.0375421	1.0409545	1.0447375	1.0489081	1.0534738	1.0584519	1.0638559	1.0696973	1.0759953	1.0827738	1.0900542	1.097867	1.106257	1.1152604	1.1249318	1.1353282
0.9967494	0.99642146	0.99625045	0.9962459	0.9964103	0.9967456	0.9972456	0.9979039	0.9987046	0.99963665	1.0006758	1.0018011	1.0029901	1.0042169	1.005458	1.0066925	1.0079023	1.0090709	1.0101893	1.0112545	1.0122701	1.0132476	1.0142003	1.0151557	1.0161362	1.0171788	1.0183175	1.0195851	1.0210234	1.022662	1.0245365	1.0266767	1.0291078	1.031854	1.0349293	1.0383545	1.0421357	1.0462894	1.0508235	1.0557462	1.0610728	1.0668161	1.0729934	1.0796261	1.0867438	1.09438	1.1025732	1.1113734	1.120832	1.1310124
0.9963176	0.9960381	0.9959142	0.99595165	0.99615526	0.9965197	0.9970405	0.9977055	0.9984991	0.9994047	1.0003996	1.0014604	1.0025618	1.0036823	1.0047957	1.0058848	1.0069326	1.0079273	1.0088675	1.0097517	1.0105898	1.0113974	1.0121952	1.013011	1.0138748	1.0148239	1.0158896	1.0171113	1.0185215	1.0201528	1.0220343	1.0241892	1.0266417	1.0294056	1.0324955	1.0359215	1.0396918	1.0438123	1.0482929	1.0531411	1.0583671	1.0639896	1.0700223	1.0764897	1.0834252	1.0908614	1.0988449	1.107423	1.1166539	1.1265982
0.9959545	0.99572504	0.99564874	0.99573016	0.99597013	0.996363	0.99689853	0.9975643	0.99834293	0.9992133	1.0001518	1.0011338	1.0021381	1.0031375	1.004113	1.0050478	1.0059279	1.0067489	1.0075088	1.0082177	1.0088872	1.0095378	1.0101964	1.0108941	1.011662	1.0125369	1.0135547	1.0147495	1.0161496	1.0177891	1.019688	1.0218657	1.0243392	1.02712	1.0302141	1.0336297	1.0373721	1.0414454	1.0458529	1.0506053	1.0557129	1.061192	1.0670605	1.0733469	1.0800828	1.0873034	1.0950595	1.1034007	1.1123884	1.122084
0.99566305	0.99548566	0.9954576	0.9955825	0.9958556	0.9962713	0.9968168	0.99747425	0.99822783	0.99905056	0.99992085	1.0008154	1.001707	1.0025749	1.0034021	1.0041747	1.0048828	1.005527	1.0061122	1.0066509	1.0071619	1.0076711	1.0082097	1.008807	1.0095016	1.0103265	1.0113162	1.0125022	1.0139114	1.0155679	1.0174909	1.019693	1.0221856	1.0249748	1.0280659	1.0314584	1.0351555	1.0391619	1.0434798	1.048121	1.0530933	1.0584136	1.0641036	1.070195	1.0767207	1.0837178	1.091237	1.0993323	1.1080668	1.1175036
0.99544704	0.9953221	0.9953436	0.9955086	0.9958137	0.9962457	0.99679106	0.9974316	0.9981464	0.9989106	0.99970007	1.0004895	1.0012574	1.0019828	1.0026524	1.003256	1.0037888	1.0042576	1.0046719	1.005051	1.0054191	1.0058038	1.0062407	1.0067606	1.0074011	1.0081972	1.0091786	1.0103711	1.0118008	1.013483	1.015433	1.0176588	1.0201652	1.0229564	1.0260293	1.0293875	1.0330284	1.0369539	1.0411701	1.0456842	1.0505073	1.0556636	1.061172	1.0670627	1.0733726	1.0801442	1.0874268	1.0952766	1.1037526	1.1129241
0.99530876	0.99523735	0.9953055	0.99550766	0.9958352	0.9962774	0.99681455	0.9974261	0.9980896	0.998781	0.99947315	1.0001447	1.000777	1.0013483	1.0018501	1.0022812	1.0026388	1.002936	1.0031883	1.0034195	1.0036609	1.003941	1.0042949	1.0047613	1.0053703	1.006156	1.0071452	1.0083587	1.0098168	1.0115314	1.0135096	1.0157537	1.0182706	1.0210537	1.0241023	1.0274127	1.0309833	1.0348191	1.038923	1.0433049	1.0479808	1.0529668	1.0582924	1.0639862	1.0700865	1.0766393	1.083691	1.0912987	1.0995247	1.1084319
0.99525195	0.9952319	0.9953425	0.9955757	0.99592143	0.9963612	0.99687725	0.997447	0.9980453	0.99864763	0.9992296	0.9997697	1.0002508	1.0006589	1.000989	1.0012435	1.0014269	1.0015599	1.0016623	1.0017612	1.001892	1.0020887	1.002385	1.0028158	1.0034146	1.0042065	1.0052166	1.0064629	1.0079572	1.0097057	1.0117128	1.0139761	1.0164937	1.0192617	1.0222763	1.0255308	1.0290279	1.0327672	1.0367565	1.0410068	1.0455331	1.0503573	1.0555061	1.061016	1.0669202	1.0732645	1.0801014	1.0874813	1.0954663	1.1041187
0.9952744	0.9953043	0.995452	0.99570966	0.9960598	0.9964886	0.99697036	0.9974822	0.9979988	0.99849635	0.99895316	0.99934655	0.9996664	0.9999038	1.0000571	1.000135	1.0001513	1.0001291	1.0000948	1.0000801	1.0001235	1.0002574	1.0005169	1.0009344	1.0015409	1.0023587	1.0034039	1.0046897	1.006225	1.0080109	1.0100434	1.0123215	1.014836	1.017584	1.0205569	1.0237519	1.0271723	1.0308142	1.0346907	1.0388142	1.0431992	1.0478704	1.052857	1.0581942	1.0639184	1.0700763	1.0767119	1.0838826	1.0916411	1.1000501
0.99537724	0.9954505	0.9956296	0.9958997	0.9962463	0.9966484	0.9970794	0.99751824	0.99793583	0.9983126	0.998625	0.99886084	0.9990092	0.99907	0.9990457	0.9989516	0.99880975	0.9986467	0.9984935	0.99838686	0.998363	0.998457	0.9987028	0.9991289	0.9997613	1.0006167	1.0017092	1.0030426	1.0046226	1.0064449	1.008503	1.0107914	1.0133008	1.0160215	1.0189515	1.0220866	1.0254264	1.0289736	1.0327421	1.036745	1.0409983	1.0455301	1.050369	1.0555497	1.0611128	1.0670986	1.073556	1.0805334	1.0880852	1.0962677
0.9955568	0.9956676	0.99586576	0.99614036	0.9964671	0.99682546	0.9971897	0.99753594	0.99783874	0.9980762	0.9982334	0.99829924	0.9982702	0.99814916	0.9979512	0.9976939	0.99740636	0.99711794	0.9968677	0.99669045	0.99662465	0.99670285	0.99695736	0.9974116	0.9980863	0.99899274	1.000141	1.0015295	1.0031561	1.0050145	1.0070969	1.0093918	1.0118897	1.0145831	1.0174668	1.0205399	1.0238	1.0272582	1.0309228	1.0348104	1.0389417	1.0433455	1.0480498	1.0530907	1.0585046	1.0643362	1.0706294	1.0774311	1.0847908	1.0927639
0.99580914	0.99594665	0.9961548	0.99641615	0.99670744	0.99700457	0.99728453	0.9975195	0.9976868	0.99777174	0.99775976	0.9976467	0.99743587	0.9971362	0.9967701	0.9963629	0.995946	0.9955546	0.99522996	0.99500746	0.9949244	0.99501	0.99529475	0.9957964	0.99652773	0.997499	0.99870765	1.0001538	1.0018295	1.003723	1.0058248	1.008123	1.010606	1.013268	1.016103	1.0191116	1.0222936	1.025662	1.029227	1.0330073	1.0370256	1.041309	1.045888	1.0507958	1.0560763	1.0617635	1.0679033	1.0745391	1.0817193	1.0894898
0.9961265	0.99627876	0.9964825	0.99671453	0.9969524	0.99717087	0.99734455	0.9974489	0.99746656	0.9973827	0.99719286	0.9968944	0.9965007	0.9960295	0.9955065	0.99496347	0.99443734	0.99396837	0.99359524	0.9933537	0.99327874	0.99339664	0.9937309	0.99429625	0.9950977	0.9961411	0.9974182	0.99892455	1.0006468	1.0025722	1.004689	1.0069835	1.0094467	1.012072	1.0148529	1.0177928	1.0208958	1.0241742	1.0276414	1.0313158	1.0352231	1.0393906	1.043851	1.0486338	1.0537804	1.0593309	1.0653205	1.0717971	1.0787994	1.0863695
0.99649805	0.9966521	0.99683475	0.9970199	0.9971843	0.99730116	0.9973495	0.9973059	0.9971572	0.9968935	0.99651647	0.9960328	0.9954624	0.9948286	0.99416584	0.9935076	0.9928991	0.99237853	0.99198353	0.9917507	0.991708	0.99188095	0.99228406	0.99292463	0.9938092	0.99492806	0.9962764	0.99783903	0.99960464	1.0015571	1.0036799	1.0059652	1.0083983	1.0109776	1.0136988	1.0165653	1.0195857	1.0227689	1.0261331	1.0297034	1.0334983	1.0375501	1.0418874	1.0465474	1.0515633	1.0569698	1.0628117	1.069123	1.0759435	1.0833126
0.99691385	0.9970544	0.9971948	0.99731284	0.9973819	0.99737895	0.99728066	0.9970718	0.9967425	0.9962912	0.9957259	0.99506056	0.9943222	0.99354196	0.99275947	0.99201405	0.991348	0.99080414	0.99041593	0.99021876	0.99023426	0.99048066	0.99096805	0.9916985	0.9926661	0.99386495	0.99528	0.9968973	0.9986971	1.000666	1.002786	1.0050482	1.0074434	1.0099661	1.012617	1.0154004	1.0183272	1.0214115	1.0246701	1.0281265	1.0318056	1.0357372	1.0399495	1.0444791	1.0493581	1.0546174	1.0603013	1.0664389	1.0730689	1.0802271
0.99736005	0.9974648	0.99754465	0.9975729	0.9975257	0.99738044	0.99711925	0.99673086	0.9962114	0.9955682	0.99481523	0.99397755	0.99308616	0.9921822	0.99130493	0.99049896	0.98980707	0.9892691	0.98891824	0.98878	0.98887384	0.9892127	0.9897952	0.99062026	0.99167687	0.992952	0.99442774	0.996087	0.9979098	0.99988097	1.0019851	1.004211	1.0065515	1.0090041	1.0115724	1.0142635	1.0170887	1.0200629	1.0232054	1.026544	1.0300993	1.0339011	1.0379832	1.042371	1.0471019	1.0522071	1.0577184	1.0636705	1.0700971	1.0770267
0.99781746	0.99786675	0.9978624	0.9977797	0.9975938	0.99728686	0.99684477	0.9962657	0.9955518	0.99471784	0.99378693	0.99279094	0.991769	0.9907632	0.9898221	0.98898715	0.9883013	0.98779947	0.9875112	0.98745704	0.987648	0.9880867	0.9887732	0.98969305	0.99083483	0.9921783	0.99370396	0.9953913	0.99722177	0.9991795	1.0012461	1.0034182	1.0056889	1.0080593	1.0105318	1.0131164	1.0158281	1.0186826	1.0217012	1.0249114	1.0283338	1.0320003	1.0359389	1.0401775	1.0447482	1.0496849	1.0550128	1.0607636	1.0669692	1.0736558
0.99826694	0.99823827	0.99812734	0.9979093	0.9975649	0.9970796	0.99644494	0.9956687	0.9947606	0.9937412	0.99264544	0.9915126	0.99038565	0.98931164	0.9883378	0.98750633	0.9868569	0.98642033	0.9862182	0.9862647	0.98656535	0.9871155	0.98790294	0.98891515	0.990132	0.99153024	0.99308854	0.99478686	0.99660444	0.99852663	1.0005406	1.0026393	1.0048244	1.0070927	1.0094553	1.0119225	1.0145079	1.0172334	1.0201185	1.0231919	1.0264742	1.0299948	1.0337791	1.0378596	1.0422597	1.047013	1.0521438	1.0576785	1.063646	1.0700706
0.9986873	0.998557	0.9983155	0.99794203	0.9974203	0.99674183	0.9959089	0.99493235	0.99383515	0.9926469	0.99140614	0.99016213	0.9889601	0.98785025	0.9868779	0.9860837	0.98550075	0.985153	0.9850577	0.9852178	0.985634	0.9862926	0.98717916	0.9882716	0.9895476	0.99098456	0.9925549	0.9942417	0.9960254	0.99789095	0.99983084	1.001842	1.00392	1.0060737	1.008311	1.0106479	1.0130998	1.0156864	1.0184317	1.0213567	1.0244904	1.0278568	1.0314832	1.035391	1.0396107	1.0441686	1.0490888	1.0543935	1.0601069	1.0662521
0.99905765	0.9988013	0.99840677	0.99785626	0.9971424	0.99626225	0.995227	0.9940573	0.9927834	0.9914451	0.99008834	0.9887631	0.9875203	0.98640984	0.98547244	0.9847434	0.9842535	0.98401695	0.98404026	0.9843233	0.9848548	0.9856168	0.98658884	0.98774534	0.9890618	0.9905117	0.99207336	0.99372417	0.9954516	0.99724036	0.99908525	1.0009849	1.0029446	1.0049704	1.0070742	1.009272	1.0115799	1.0140208	1.0166174	1.0193945	1.0223725	1.0255759	1.0290322	1.0327657	1.0367969	1.0411493	1.0458465	1.0509065	1.0563529	1.0622001
0.9993529	0.9989469	0.9983781	0.9976366	0.9967196	0.9956339	0.99440044	0.9930486	0.991618	0.9901555	0.9887125	0.9873425	0.98609465	0.9850164	0.98414606	0.9835135	0.98313606	0.98302305	0.9831737	0.98357683	0.98421645	0.98507017	0.98611057	0.9873104	0.988643	0.9900829	0.9916082	0.9932007	0.9948477	0.9965401	0.9982725	1.0000483	1.0018746	1.0037613	1.0057214	1.0077718	1.0099319	1.0122256	1.0146708	1.0172911	1.0201082	1.0231509	1.0264351	1.0299842	1.0338199	1.0379561	1.0424238	1.0472301	1.0523965	1.0579379
0.9995501	0.99897313	0.9982139	0.9972674	0.99614197	0.9948541	0.9934333	0.9919187	0.990358	0.9888031	0.9873094	0.98593044	0.98471427	0.983703	0.9829285	0.9824102	0.9821607	0.98218006	0.9824551	0.98297316	0.98370737	0.98463166	0.9857179	0.986936	0.98825866	0.9896639	0.9911285	0.9926399	0.99418473	0.99576014	0.99736637	0.9990087	1.0006897	1.0024309	1.0042429	1.0061446	1.008155	1.0102957	1.0125879	1.0150533	1.0177122	1.0205867	1.0236943	1.0270559	1.0306898	1.0346137	1.0388387	1.0433834	1.0482625	1.0534868
0.9996286	0.9988602	0.9978979	0.9967411	0.9954085	0.99392873	0.99233913	0.99068683	0.9890273	0.98741657	0.98590857	0.9845577	0.98340625	0.9824921	0.98183346	0.9814483	0.9813338	0.98148257	0.9818777	0.9824934	0.983303	0.9842772	0.98538244	0.98659253	0.9878786	0.9892225	0.9906037	0.9920117	0.99343926	0.99488574	0.9963528	0.9978474	0.99938256	1.0009732	1.0026345	1.0043863	1.0062467	1.0082392	1.0103801	1.012692	1.0151913	1.0178992	1.0208323	1.0240054	1.0274371	1.0311368	1.0351216	1.0393983	1.0439863	1.048885
0.9995665	0.9985954	0.9974214	0.9960542	0.994524	0.9928682	0.99113405	0.989377	0.9876543	0.98602474	0.9845422	0.9832538	0.98219836	0.9814029	0.9808795	0.9806323	0.98065364	0.98092496	0.9814218	0.98211795	0.98297906	0.98397386	0.98507196	0.9862459	0.98747164	0.98872995	0.9900071	0.99129426	0.99259	0.9938928	0.99521405	0.9965617	0.99794674	0.9993866	1.0009009	1.002505	1.0042211	1.006065	1.0080581	1.0102221	1.012564	1.0151099	1.0178668	1.020855	1.0240822	1.0275576	1.031301	1.0353115	1.0396014	1.0441757
0.9993496	0.9981671	0.9967777	0.99521	0.9934983	0.9916919	0.9898455	0.9880179	0.9862695	0.9846618	0.9832398	0.9820478	0.9811108	0.9804524	0.98007107	0.9799629	0.9801095	0.9804892	0.9810688	0.9818192	0.9827033	0.9836944	0.9847562	0.985868	0.9870086	0.98816127	0.9893174	0.9904719	0.9916247	0.992782	0.99395263	0.9951502	0.99638623	0.9976803	0.99905074	1.0005143	1.0020887	1.0037941	1.005647	1.0076638	1.0098574	1.0122423	1.0148275	1.0176325	1.020657	1.0239143	1.0274103	1.0311532	1.0351478	1.0393983
0.9989672	0.99756795	0.9959734	0.9942177	0.9923491	0.99042124	0.988498	0.98664165	0.9849103	0.9833579	0.9820306	0.98095703	0.9801606	0.9796444	0.9794062	0.9794294	0.9796876	0.9801531	0.980791	0.98156685	0.98244935	0.98340416	0.98440707	0.98543423	0.9864682	0.9874996	0.98852164	0.98953277	0.99053854	0.9915461	0.99256915	0.9936193	0.99471086	0.9958663	0.9971001	0.9984292	0.9998716	1.0014465	1.0031648	1.0050439	1.0070926	1.0093248	1.0117451	1.0143647	1.0171932	1.0202326	1.0234861	1.0269644	1.0306648	1.034593
0.9984116	0.99680376	0.99501604	0.99309593	0.9911003	0.9890889	0.9871289	0.98528105	0.98360276	0.982141	0.9809332	0.97999936	0.9793503	0.97898173	0.9788782	0.97901535	0.9793647	0.9798913	0.98055977	0.981336	0.9821847	0.98308	0.9839983	0.9849203	0.9858326	0.98673	0.98761034	0.98847455	0.98933244	0.9901938	0.9910702	0.9919789	0.99293756	0.9939613	0.9950669	0.99627197	0.9975939	0.9990446	1.0006403	1.0023872	1.0042989	1.0063828	1.0086415	1.0110878	1.0137217	1.0165446	1.019563	1.0227761	1.0261886	1.029802
0.9976841	0.99587846	0.99392104	0.99186605	0.9897785	0.98772514	0.98576844	0.9839677	0.9823785	0.98103625	0.97996736	0.9791835	0.97868186	0.9784516	0.9784677	0.97869956	0.9791155	0.97967625	0.9803455	0.9810926	0.9818838	0.982698	0.9835112	0.9843129	0.9850921	0.98584837	0.9865814	0.9873	0.9880116	0.9887289	0.9894701	0.99024755	0.99108046	0.99198335	0.9929719	0.99406654	0.99527633	0.9966139	0.9980923	0.9997183	1.0015008	1.0034401	1.0055488	1.0078231	1.0102655	1.0128818	1.0156677	1.0186238	1.0217559	1.0250567
0.9967958	0.9948118	0.9927119	0.99055856	0.9884196	0.9863622	0.98444766	0.9827333	0.98125994	0.9800574	0.9791401	0.9785071	0.97814906	0.97804093	0.97815865	0.9784606	0.9789132	0.9794801	0.9801232	0.98081475	0.98152673	0.98223716	0.98293245	0.98360074	0.98424053	0.98485327	0.9854398	0.98601353	0.9865881	0.9871708	0.98778486	0.98844194	0.98915976	0.989955	0.9908409	0.99183345	0.9929433	0.99417925	0.99555105	0.99706525	0.9987253	1.0005329	1.0024899	1.0046004	1.0068595	1.0092684	1.0118276	1.014538	1.0173923	1.0203924
0.9957547	0.99362284	0.9914171	0.9892039	0.9870542	0.985035	0.9832015	0.98160094	0.9802665	0.9792151	0.97845155	0.9779647	0.9777354	0.9777324	0.9779227	0.9782682	0.9787307	0.9792744	0.97986776	0.9804795	0.98109156	0.98168457	0.98225015	0.98278105	0.9832787	0.9837453	0.9841934	0.9846317	0.98507273	0.98553586	0.9860332	0.9865832	0.9872015	0.9879	0.98869526	0.98959917	0.9906195	0.991763	0.9930392	0.99444795	0.99599326	0.9976723	0.9994896	1.0014398	1.0035235	1.0057354	1.0080771	1.0105432	1.0131303	1.0158386
0.9945871	0.9923407	0.9900674	0.98783606	0.98571765	0.9837728	0.98205036	0.98058784	0.9794059	0.9785113	0.9778967	0.97754365	0.9774225	0.97750074	0.977737	0.9780981	0.978542	0.97903764	0.9795542	0.9800722	0.98056763	0.98103464	0.98146373	0.9818534	0.9822115	0.9825386	0.9828536	0.983164	0.98348755	0.98384005	0.984236	0.9846925	0.98522234	0.98584074	0.98655885	0.98738545	0.98832715	0.98938954	0.99057704	0.99188876	0.9933273	0.9948889	0.99656975	0.9983666	1.0002811	1.0023003	1.004429	1.00666	1.0089947	1.0114232
0.9933176	0.9909965	0.9886967	0.9864897	0.98443997	0.9826021	0.9810169	0.97970617	0.97868234	0.97794163	0.9774645	0.9772249	0.97718984	0.9773199	0.9775767	0.9779225	0.9783228	0.9787488	0.97917277	0.9795788	0.9799495	0.98028183	0.98057234	0.9808245	0.9810449	0.98124415	0.9814337	0.9816308	0.98184884	0.9821045	0.9824148	0.98279077	0.9832473	0.98380077	0.9844523	0.98521	0.9860854	0.9870777	0.9881855	0.98941034	0.99074715	0.99219483	0.993747	0.9953986	0.9971461	0.99898463	1.0009085	1.0029165	1.0050012	1.0071627
0.99197775	0.9896229	0.98734	0.98519653	0.9832493	0.98154545	0.98011243	0.9789612	0.97809374	0.97749454	0.9771355	0.9769861	0.97700936	0.9771654	0.9774149	0.97772217	0.9780568	0.97839123	0.9787076	0.9789915	0.979232	0.9794293	0.9795839	0.9797026	0.97979546	0.97987515	0.9799551	0.98004866	0.98017675	0.9803519	0.98058903	0.9809004	0.98129964	0.9817949	0.98239404	0.9830999	0.9839172	0.984845	0.9858826	0.98702574	0.9882707	0.98961085	0.99103975	0.99255323	0.9941397	0.9958012	0.9975324	0.9993232	1.001171	1.0030779
0.9906017	0.988255	0.9860287	0.98398215	0.98216695	0.9806141	0.9793406	0.9783488	0.9776277	0.97715133	0.9768902	0.9768053	0.9768598	0.9770133	0.9772299	0.9774756	0.9777254	0.97795737	0.9781543	0.97830886	0.978418	0.97848177	0.97850466	0.9785004	0.9784764	0.97844696	0.9784291	0.97844	0.978491	0.97860026	0.97878015	0.97904277	0.97939575	0.9798489	0.98040354	0.98106706	0.98183894	0.9827093	0.9836834	0.9847518	0.9859102	0.98714656	0.9884582	0.9898376	0.99127275	0.9927654	0.9943083	0.9958933	0.99752116	0.99918884
0.98922306	0.9869265	0.98479384	0.982873	0.981206	0.9798148	0.97870225	0.97786045	0.9772682	0.9768946	0.9767037	0.97665805	0.976717	0.9768423	0.9770022	0.9771689	0.97731805	0.9774347	0.9775086	0.97753406	0.9775126	0.9774498	0.9773511	0.97723234	0.9771043	0.97698104	0.9768839	0.9768223	0.9768156	0.9768725	0.97700953	0.97723466	0.97755563	0.97797656	0.9785036	0.97912925	0.97985834	0.9806839	0.98159957	0.98260105	0.98367554	0.98481745	0.986017	0.9872683	0.9885589	0.98988813	0.99125206	0.99264205	0.994061	0.99550563
0.9878771	0.98566586	0.98365384	0.9818819	0.9803768	0.9791487	0.97818935	0.9774824	0.9769974	0.97670263	0.97655755	0.97652125	0.97655725	0.9766342	0.9767189	0.97678983	0.976831	0.9768269	0.9767742	0.9766726	0.97652525	0.9763431	0.97613454	0.97591245	0.9756955	0.97549707	0.97533107	0.9752159	0.97516316	0.97518516	0.97529197	0.97549546	0.97579336	0.97619534	0.9766974	0.9772986	0.9779961	0.97878116	0.979646	0.9805815	0.9815804	0.98262906	0.9837215	0.9848486	0.9860021	0.9871807	0.9883733	0.98958033	0.99080145	0.9920367
0.9865916	0.9844965	0.98262995	0.9810192	0.9796794	0.9786063	0.97778815	0.97719663	0.97679603	0.9765518	0.9764234	0.97637445	0.97636694	0.97637385	0.9763699	0.97633463	0.9762567	0.9761317	0.9759555	0.9757318	0.9754684	0.9751771	0.9748712	0.9745627	0.9742711	0.9740107	0.97379386	0.97363913	0.9735552	0.9735574	0.97364974	0.9738395	0.9741279	0.9745209	0.9750071	0.9755899	0.97625935	0.97700864	0.9778244	0.9787031	0.9796236	0.98058987	0.9815793	0.9825906	0.9836114	0.98464084	0.98567677	0.98671216	0.9877527	0.9887922
0.98539174	0.98344034	0.98173237	0.9802875	0.97910756	0.9781802	0.97748125	0.9769796	0.9766396	0.97642124	0.9762851	0.9761986	0.97612876	0.97605175	0.9759466	0.9757982	0.9756028	0.97535646	0.9750599	0.9747224	0.97435427	0.9739668	0.97357696	0.97319716	0.9728467	0.9725381	0.9722889	0.9721104	0.9720115	0.9720039	0.97209287	0.97228056	0.9725712	0.9729581	0.9734385	0.97400874	0.97465587	0.9753718	0.9761465	0.97696525	0.977824	0.9787034	0.9795936	0.980492	0.9813899	0.9822813	0.9831678	0.984047	0.9849159	0.9857785
0.9843002	0.9825053	0.98096406	0.9796819	0.9786504	0.97785044	0.9772505	0.9768156	0.9765065	0.9762887	0.9761237	0.97597986	0.9758323	0.97565913	0.9754452	0.975184	0.9748712	0.9745061	0.9741007	0.973659	0.9731981	0.9727294	0.9722689	0.9718362	0.97144204	0.9711038	0.97083426	0.9706443	0.9705446	0.97054034	0.9706347	0.97083306	0.97113025	0.97151953	0.97200173	0.97256243	0.9731906	0.9738776	0.9746132	0.9753841	0.976173	0.9769708	0.9777681	0.9785636	0.9793403	0.9801053	0.9808512	0.9815812	0.98229635	0.98300326
0.9833268	0.98169893	0.98032284	0.9791945	0.9782954	0.97760046	0.9770733	0.97667974	0.9763794	0.976139	0.97592366	0.9757076	0.9754697	0.9751949	0.9748701	0.97449297	0.9740664	0.9735965	0.9730883	0.9725559	0.972015	0.9714801	0.97096807	0.9704929	0.97007275	0.96971864	0.96944356	0.9692584	0.9691682	0.9691782	0.9692907	0.969504	0.9698151	0.9702174	0.97070014	0.97125584	0.97187096	0.9725346	0.97322965	0.9739465	0.974672	0.9753945	0.97610533	0.9767985	0.97746557	0.97810966	0.9787289	0.9793241	0.9799027	0.9804654
0.9824802	0.9810183	0.97980124	0.9788098	0.9780231	0.9774085	0.9769311	0.9765536	0.97623885	0.9759566	0.975676	0.9753755	0.97503936	0.9746564	0.9742213	0.9737357	0.9732024	0.97263193	0.97203493	0.9714264	0.97082216	0.970235	0.9696855	0.9691854	0.9687548	0.9683985	0.96813196	0.9679628	0.9678929	0.9679268	0.9680647	0.968303	0.9686331	0.9690478	0.96953946	0.9700938	0.9706954	0.97133595	0.9719961	0.97266406	0.9733284	0.973977	0.9746025	0.9751997	0.97576666	0.9762982	0.97680175	0.97727907	0.9777364	0.9781755
0.98176116	0.98046035	0.979384	0.97851235	0.9778141	0.97725683	0.97680366	0.9764197	0.9760694	0.97572833	0.97537047	0.9749766	0.97454005	0.97404873	0.9735067	0.9729165	0.97228813	0.97163075	0.9709587	0.97028744	0.96963257	0.96901196	0.96844083	0.9679318	0.9675022	0.9671591	0.96691257	0.96676713	0.96672994	0.9667981	0.9669665	0.967233	0.9675868	0.9680236	0.9685232	0.96907604	0.9696645	0.97028166	0.97090787	0.97152865	0.97213465	0.9727125	0.9732622	0.9737676	0.97424	0.9746688	0.97506934	0.9754391	0.9757904	0.97612643
0.98116195	0.98000944	0.97905874	0.97828317	0.9776499	0.9771261	0.9766748	0.97626317	0.97586256	0.9754474	0.97500217	0.97451276	0.9739706	0.9733791	0.9727372	0.9720523	0.97133774	0.9706046	0.9698722	0.9691539	0.96846575	0.9678249	0.9672457	0.9667436	0.96632963	0.9660099	0.96579564	0.965689	0.9656895	0.96579516	0.9660024	0.96630156	0.96668524	0.96713746	0.96764773	0.96820223	0.96878314	0.9693764	0.969966	0.97054094	0.9710894	0.9716032	0.97207326	0.97249967	0.9728823	0.97322357	0.9735311	0.97381103	0.97406936	0.9743181
0.98067415	0.9796521	0.97880596	0.9781033	0.9775122	0.9769977	0.9765269	0.9760715	0.97560567	0.9751099	0.974573	0.9739836	0.9733445	0.9726517	0.97191787	0.9711506	0.9703634	0.96957165	0.9687906	0.96804065	0.967334	0.9666887	0.9661162	0.9656339	0.9652485	0.96496356	0.9647912	0.9647287	0.964773	0.9649232	0.9651724	0.96551085	0.96592003	0.96639687	0.9669157	0.9674721	0.9680393	0.968611	0.96916854	0.9696989	0.9701924	0.9706414	0.9710426	0.9713939	0.9716985	0.97195834	0.97218597	0.9723908	0.9725767	0.97275454
0.98028415	0.9793739	0.9786071	0.97795546	0.9773825	0.97685647	0.97635055	0.97583604	0.97529596	0.97471464	0.97408223	0.9733982	0.9726626	0.9718813	0.9710645	0.9702249	0.9693803	0.96854234	0.9677306	0.96696126	0.9662515	0.9656161	0.9650656	0.96461225	0.9642678	0.9640279	0.9639055	0.9638965	0.963992	0.9641897	0.9644809	0.96485573	0.9652976	0.9657937	0.9663251	0.9668765	0.96743566	0.96798253	0.9685063	0.96899307	0.96943355	0.9698279	0.97016096	0.97044396	0.9706743	0.9708685	0.97103405	0.9711697	0.97130376	0.9714282
0.97997373	0.9791527	0.978445	0.97781944	0.9772475	0.9766917	0.97613525	0.97555244	0.97493124	0.9742597	0.97353584	0.97275686	0.97193396	0.971074	0.9701872	0.96928924	0.9683997	0.96753174	0.96670365	0.96593356	0.96523255	0.9646198	0.9641035	0.9636931	0.96339494	0.9632109	0.96314394	0.96319	0.9633423	0.963592	0.96393055	0.9643438	0.96481293	0.9653293	0.96586967	0.966422	0.96696895	0.96748835	0.9679798	0.9684236	0.9688157	0.9691491	0.96942776	0.969647	0.96981996	0.96995604	0.9700656	0.97015905	0.9702492	0.97034305
0.9797304	0.9789744	0.978303	0.9776844	0.9770896	0.9764929	0.9758732	0.97521603	0.9745089	0.97374946	0.9729365	0.97207594	0.97117215	0.9702416	0.96929795	0.96835595	0.9674363	0.96655256	0.9657228	0.9649637	0.96428835	0.96371084	0.96323913	0.9628816	0.9626394	0.9625171	0.9625114	0.96261966	0.9628277	0.9631317	0.96351594	0.9639643	0.9644652	0.9649982	0.965549	0.96609366	0.96662366	0.96712387	0.9675808	0.9679802	0.96832675	0.9686102	0.9688319	0.9690021	0.9691226	0.96921533	0.96928304	0.9693465	0.9694099	0.9694864
0.9795304	0.9788206	0.97816324	0.97753483	0.97690415	0.9762531	0.97556466	0.97482735	0.9740358	0.97319114	0.9722949	0.9713552	0.9703851	0.9694001	0.96841073	0.96744126	0.96650547	0.9656187	0.96480185	0.9640679	0.96342987	0.962898	0.96247876	0.9621821	0.96200687	0.9619509	0.9620114	0.962184	0.9624517	0.96280545	0.96323425	0.9637209	0.9642463	0.964793	0.9653477	0.9658909	0.966402	0.966877	0.9673004	0.9676623	0.96795934	0.9681999	0.96837604	0.96849805	0.96858335	0.9686359	0.96868175	0.968729	0.96878517	0.96886426
0.9793613	0.97867674	0.9780168	0.97735983	0.9766809	0.97596604	0.9752043	0.97438675	0.9735137	0.9725884	0.9716179	0.9706134	0.9695875	0.9685586	0.96754014	0.96655333	0.96561646	0.9647429	0.9639519	0.9632562	0.96266466	0.9621891	0.96183556	0.96160597	0.96149933	0.9615155	0.9616435	0.96187824	0.9622044	0.9626125	0.96308637	0.9636043	0.9641504	0.964713	0.96526945	0.9658018	0.96629876	0.96674454	0.96713364	0.9674595	0.96771955	0.9679135	0.968049	0.96813416	0.9681907	0.9682271	0.96825975	0.96829987	0.96836704	0.9684585
0.9792085	0.97852755	0.97784865	0.97715044	0.9764161	0.9756341	0.9747959	0.9739009	0.97295123	0.971953	0.97091556	0.96985906	0.9687873	0.96772826	0.9666978	0.9657096	0.9647834	0.9639382	0.96318364	0.9625347	0.9620017	0.96159226	0.9613091	0.96115214	0.9611188	0.9612052	0.9614063	0.96170413	0.9620897	0.962546	0.9630598	0.96360934	0.9641782	0.9647462	0.9652995	0.9658221	0.9662997	0.96671975	0.96707535	0.96736336	0.96758455	0.96774524	0.9678484	0.9679109	0.9679477	0.96797395	0.96800745	0.96806335	0.968148	0.96827364
0.9790541	0.97836274	0.97765213	0.97690356	0.9761084	0.97525567	0.97434306	0.9733733	0.9723531	0.9712912	0.97020304	0.9691007	0.9680022	0.96692735	0.9658913	0.96491665	0.96401566	0.96320885	0.9625035	0.9619144	0.9614481	0.96110976	0.9609023	0.9608233	0.96086895	0.96102786	0.9612945	0.961662	0.962101	0.96260214	0.96315247	0.9637278	0.9643124	0.9648864	0.9654354	0.965944	0.96639866	0.9667916	0.96711653	0.9673685	0.9675592	0.9676887	0.9677701	0.96781474	0.9678435	0.96787393	0.967924	0.9680046	0.96812975	0.9682973
0.9788907	0.9781745	0.9774201	0.97661716	0.9757555	0.9748329	0.97384983	0.97281355	0.9717316	0.97061616	0.9694845	0.9683523	0.9672384	0.96616036	0.96513814	0.96418774	0.96332693	0.9625673	0.9619234	0.9614017	0.9610098	0.96074873	0.9606209	0.96062	0.96074206	0.9609794	0.96131605	0.9617375	0.9622291	0.96277547	0.96335816	0.9639531	0.96454835	0.9651223	0.96566445	0.96615493	0.96658754	0.9669543	0.96724725	0.967472	0.9676337	0.9677419	0.96780616	0.9678447	0.9678759	0.9679236	0.96800226	0.9681203	0.9682954	0.9685169
0.97870755	0.97795457	0.977153	0.9762885	0.97536194	0.97437227	0.9733241	0.9722272	0.9710941	0.969936	0.96877503	0.96762645	0.96651006	0.9654433	0.96444434	0.963533	0.96272	0.96202105	0.96144384	0.96099716	0.96068364	0.96050495	0.96046114	0.96054286	0.96074384	0.9610495	0.96145326	0.9619316	0.9624717	0.96305656	0.96366394	0.9642797	0.9648807	0.9654516	0.96597874	0.96645164	0.96685934	0.9672007	0.9674682	0.9676643	0.967802	0.96789145	0.96795243	0.96799546	0.9680439	0.9681179	0.96823967	0.9684097	0.9686416	0.9689292
0.9784962	0.9777014	0.9768437	0.97592044	0.97493106	0.97387916	0.9727721	0.9716246	0.9704499	0.96926546	0.96808577	0.96693313	0.96582735	0.9647854	0.9638223	0.96295923	0.9622066	0.9615745	0.9610752	0.9607071	0.96048045	0.9603877	0.960423	0.96058685	0.9608646	0.96124303	0.9617042	0.962239	0.9628202	0.9634366	0.9640638	0.9646919	0.9652915	0.96585774	0.9663712	0.96682143	0.9672066	0.96751976	0.9677599	0.96793664	0.96805906	0.96814084	0.96820354	0.9682607	0.96833825	0.9684545	0.9686259	0.9688623	0.9691628	0.96952593
0.978254	0.97741145	0.9764992	0.97551465	0.97446513	0.97335863	0.9722015	0.9710158	0.96981066	0.9686066	0.9674234	0.96628183	0.9651988	0.964192	0.96328074	0.96247363	0.9617888	0.96123576	0.96081704	0.9605363	0.96039426	0.96038634	0.9605087	0.96075153	0.9611018	0.9615458	0.96206576	0.9626439	0.9632677	0.9639076	0.96455437	0.96518564	0.96578413	0.96633875	0.9668292	0.96725917	0.9676189	0.96790487	0.96812403	0.9682845	0.9683974	0.9684791	0.968553	0.96864045	0.9687549	0.9689237	0.96915835	0.96946734	0.96984845	0.97029203
0.97797805	0.97708535	0.97611684	0.9750787	0.9739759	0.97282064	0.9716252	0.9704082	0.9691855	0.967977	0.9668039	0.9656827	0.9646351	0.96367556	0.96282125	0.9620844	0.9614762	0.96100324	0.9606711	0.96047914	0.96042514	0.96050453	0.9607115	0.96102977	0.9614495	0.9619542	0.96252763	0.96314806	0.9637985	0.96446234	0.965118	0.9657477	0.96633726	0.966874	0.96735144	0.96775573	0.96808827	0.9683532	0.9685505	0.96869963	0.96881086	0.96890575	0.96900004	0.9691208	0.9692906	0.96951854	0.9698321	0.97022086	0.97068864	0.9712149
0.97766775	0.97672397	0.9757045	0.9746146	0.97346795	0.972273	0.9710495	0.9698132	0.96858805	0.9673858	0.9662335	0.9651459	0.9641438	0.9632415	0.9624554	0.9617964	0.96126777	0.96088487	0.9606403	0.960538	0.9605734	0.9607407	0.961023	0.96141607	0.96190083	0.9624609	0.9630806	0.9637349	0.96441215	0.9650861	0.9657453	0.96636796	0.96694636	0.9674669	0.96791804	0.9682973	0.9686069	0.96884936	0.9690361	0.96918285	0.9693	0.96940935	0.9695411	0.96970934	0.96993536	0.97024006	0.9706339	0.9711109	0.9716717	0.97228247
0.97732395	0.97633356	0.9752661	0.9741327	0.972947	0.9717252	0.9704837	0.969243	0.96802145	0.96684283	0.96572065	0.9646795	0.963734	0.9628984	0.9621882	0.96161	0.9611711	0.96087515	0.96072483	0.96071136	0.96083635	0.96108454	0.96144575	0.9619064	0.9624507	0.9630599	0.96371466	0.96439904	0.9650915	0.96577287	0.9664288	0.96704125	0.96760267	0.9681006	0.96852636	0.96888524	0.9691717	0.96939653	0.96957636	0.9697204	0.9698539	0.96999407	0.9701641	0.9703912	0.97069085	0.97108096	0.9715615	0.97213423	0.9727823	0.9734842
0.9769511	0.9759156	0.97480667	0.9736395	0.972426	0.9711852	0.9699384	0.9687037	0.96750176	0.96635157	0.96527547	0.9642909	0.9634086	0.9626486	0.96201915	0.9615295	0.9611827	0.96097845	0.960919	0.9609969	0.9612048	0.96153045	0.9619632	0.9624863	0.96308357	0.96373427	0.96442336	0.9651274	0.965829	0.9665114	0.96715665	0.96775776	0.96829706	0.9687671	0.9691682	0.96950215	0.9697689	0.9699866	0.97015977	0.970317	0.9704707	0.97064954	0.9708742	0.97116965	0.97154754	0.9720258	0.97260314	0.9732724	0.9740158	0.97480214
0.9765517	0.97547895	0.97433656	0.97314054	0.9719118	0.9706655	0.9694225	0.9682056	0.96703327	0.96592706	0.96490306	0.96398133	0.9631769	0.9624993	0.9619551	0.96155506	0.96130097	0.96119267	0.9612221	0.961389	0.96167827	0.96207696	0.96257794	0.96315473	0.9637977	0.96448064	0.9651927	0.9659078	0.96661526	0.96728843	0.96792036	0.968498	0.9690124	0.969459	0.9698367	0.9701443	0.9703994	0.9706066	0.9707883	0.970962	0.97114956	0.9713761	0.9716655	0.97203887	0.9725053	0.97307986	0.9737564	0.97452325	0.9753544	0.9762217
0.97613233	0.97502714	0.97386074	0.9726487	0.9714117	0.9701689	0.96894443	0.96775573	0.9666259	0.96557164	0.96461225	0.9637646	0.9630382	0.962447	0.96199524	0.9616882	0.9615277	0.96151155	0.9616322	0.96188015	0.9622467	0.96271485	0.9632713	0.96389735	0.964578	0.9652908	0.9660142	0.9667344	0.9674347	0.9680987	0.9687097	0.9692651	0.9697494	0.97016686	0.9705189	0.9708095	0.97105545	0.97125936	0.9714565	0.97165537	0.971881	0.97217035	0.97253287	0.97299194	0.973554	0.974226	0.97500855	0.9758699	0.9767856	0.9777227
0.9756994	0.9745709	0.97338784	0.97216904	0.97093564	0.96970993	0.96851325	0.96736395	0.96628547	0.96529293	0.9644073	0.9636377	0.9629985	0.9624959	0.9621407	0.96192867	0.96186084	0.9619335	0.9621402	0.96246755	0.9629027	0.9634331	0.9640403	0.9647069	0.965416	0.96614546	0.96687895	0.96759564	0.9682842	0.96892655	0.9695151	0.9700382	0.9704975	0.9708869	0.9712161	0.97149074	0.9717286	0.97194093	0.9721572	0.9723915	0.9726759	0.973028	0.97347194	0.9740246	0.9746879	0.9754655	0.97634333	0.9773002	0.97829694	0.979294
0.975257	0.9741129	0.97292554	0.9717113	0.97049445	0.9692941	0.9681366	0.96703815	0.96601945	0.96509755	0.96428823	0.96360415	0.9630562	0.9626499	0.9623875	0.962271	0.9622929	0.9624526	0.96273935	0.96314055	0.9636386	0.964224	0.96487224	0.9655722	0.96630245	0.9670371	0.96776855	0.9684783	0.9691453	0.96976733	0.9703249	0.97082	0.9712439	0.9716094	0.971919	0.97218406	0.9724217	0.9726492	0.9728935	0.9731748	0.97351515	0.973948	0.974484	0.9751342	0.9759043	0.9767873	0.9777612	0.9788031	0.9798665	0.9809112
0.97481537	0.97366637	0.9724802	0.9712832	0.9700929	0.96893096	0.9678222	0.96678233	0.96583414	0.9649886	0.96426374	0.96366966	0.9632156	0.9629033	0.96273535	0.96271056	0.96282136	0.96306497	0.9634245	0.9638928	0.9644467	0.9650749	0.9657621	0.9664838	0.967222	0.96796155	0.9686847	0.96937263	0.9700173	0.97060597	0.97113246	0.9715944	0.97199154	0.97233087	0.9726228	0.97288126	0.97312486	0.97337776	0.97365767	0.97399765	0.97441304	0.9749313	0.97556114	0.9763159	0.97718966	0.978174	0.9792421	0.9803558	0.98147947	0.9825576
0.97437924	0.97323596	0.9720654	0.9708927	0.96974075	0.9686257	0.9675741	0.9666031	0.9657288	0.96496814	0.96433395	0.96383154	0.96347296	0.96325403	0.9631802	0.96324515	0.96344274	0.9637599	0.9641883	0.96471363	0.96531504	0.96598125	0.96669084	0.96742845	0.96816766	0.9688987	0.9696009	0.9702694	0.97088224	0.9714372	0.9719292	0.9723566	0.9727262	0.97304326	0.9733231	0.9735814	0.9738434	0.97412395	0.9744568	0.974861	0.9753571	0.9759677	0.9767025	0.9775617	0.9785419	0.9796235	0.980777	0.98195636	0.9831212	0.9842154
0.9739601	0.9728314	0.9716874	0.97054833	0.9694411	0.9683852	0.96739924	0.96650237	0.965713	0.96504056	0.96449816	0.9640915	0.9638274	0.96370363	0.96371865	0.96386915	0.9641426	0.9645305	0.96502113	0.965595	0.96623653	0.9669303	0.9676575	0.9683924	0.9691306	0.96984327	0.9705238	0.97115415	0.97173387	0.9722521	0.972705	0.97310275	0.9734438	0.9737452	0.97401977	0.9742861	0.9745734	0.9748993	0.9752852	0.97576165	0.97634995	0.9770634	0.97789687	0.97886896	0.9799495	0.9811244	0.98234874	0.983583	0.9847668	0.9858599
0.97356176	0.9724572	0.97134846	0.97025657	0.96920556	0.96821374	0.96730363	0.96648663	0.96578306	0.96520305	0.9647563	0.9644473	0.9642743	0.9642417	0.9643453	0.9645745	0.9649196	0.9653708	0.96591145	0.9665268	0.9671987	0.96790814	0.96863836	0.969369	0.9700911	0.97077984	0.9714307	0.9720279	0.9725661	0.97304404	0.9734618	0.9738261	0.97414315	0.97443324	0.9747106	0.9749947	0.97531295	0.9756867	0.9761492	0.97670907	0.9773895	0.9782032	0.97915125	0.9802259	0.9814061	0.98265964	0.9839443	0.9852082	0.98640347	0.98746616
0.9731951	0.9721257	0.97106034	0.9700242	0.96903604	0.9681176	0.96728456	0.9665578	0.9659447	0.9654599	0.9651086	0.96488994	0.96481264	0.9648682	0.9650499	0.9653535	0.9657645	0.96626955	0.96685123	0.9674992	0.9681871	0.9689057	0.96963197	0.9703516	0.97104585	0.97170466	0.97231394	0.97287166	0.9733686	0.97380626	0.97419214	0.97452265	0.9748219	0.97510856	0.97539365	0.97570497	0.97607154	0.9765058	0.9770412	0.97769374	0.978477	0.979398	0.9804535	0.9816303	0.98289305	0.9842209	0.98555034	0.98682886	0.9880056	0.9890242
0.97286534	0.9718388	0.9708285	0.96985364	0.96893936	0.9680994	0.9673533	0.9667163	0.96619755	0.96580726	0.9655498	0.96542436	0.96543497	0.96557117	0.9658312	0.9662001	0.96666545	0.9672141	0.96783286	0.9684987	0.9691964	0.9699117	0.9706262	0.97132003	0.9719864	0.97260183	0.97317034	0.97368264	0.97413665	0.9745353	0.9748818	0.975194	0.97548294	0.9757681	0.97606957	0.97641885	0.97683334	0.97734237	0.97796464	0.9787129	0.97960275	0.980634	0.98179585	0.9830655	0.9844099	0.98578686	0.9871444	0.98841715	0.989554	0.990505
0.97257763	0.9716057	0.97065747	0.9697537	0.968917	0.968163	0.96750593	0.96696216	0.9665393	0.96624345	0.9660774	0.96604276	0.9661361	0.96634936	0.9666747	0.9670999	0.96761453	0.96819776	0.9688383	0.9695168	0.9702133	0.9709179	0.9716053	0.9722702	0.97289336	0.9734698	0.9739914	0.9744527	0.9748631	0.9752224	0.9755386	0.975832	0.9761176	0.97641104	0.9767429	0.9771377	0.97761583	0.9782033	0.9789188	0.97977006	0.9807697	0.98191273	0.98317116	0.98452604	0.98593825	0.98735386	0.98871154	0.98995864	0.9910364	0.9918949
0.9723415	0.97143275	0.97055274	0.9697267	0.9689713	0.9683081	0.9677434	0.9672956	0.9669651	0.9667637	0.966689	0.9667396	0.96691036	0.9671896	0.967577	0.9680513	0.96860176	0.9692127	0.96986324	0.9705402	0.97122914	0.9719084	0.97256833	0.973189	0.97376925	0.9742939	0.9747648	0.9751787	0.9755447	0.97587	0.9761628	0.9764389	0.9767285	0.9770447	0.97741747	0.9778629	0.97841996	0.9790926	0.9799096	0.9808677	0.98197675	0.9832172	0.9845717	0.9859998	0.987462	0.988894	0.9902369	0.99143493	0.99242586	0.99316823
0.972161	0.97131956	0.97051764	0.96977526	0.9691112	0.9685358	0.96806884	0.9677126	0.9674768	0.9673657	0.96737593	0.9675039	0.96774685	0.9680891	0.96852577	0.96903783	0.96961606	0.9702399	0.9708923	0.9715603	0.9722289	0.972874	0.9734919	0.9740691	0.9745978	0.97507113	0.97548974	0.9758559	0.9761808	0.976475	0.9767455	0.9770184	0.9773188	0.9776672	0.97808546	0.9786035	0.9792387	0.9800097	0.9809274	0.9819974	0.9832112	0.9845493	0.98598486	0.9874752	0.98896456	0.9903957	0.9917017	0.9928225	0.99370587	0.9943128
0.97203994	0.9712737	0.9705564	0.96990204	0.9693281	0.9688475	0.9684747	0.9682152	0.96806973	0.9680446	0.9681342	0.9683352	0.96863836	0.9690348	0.96951216	0.97005445	0.97064614	0.97127134	0.97191775	0.97256595	0.9731989	0.97380865	0.9743769	0.97490305	0.97537464	0.97579277	0.97616065	0.9764811	0.9767671	0.9770299	0.97729415	0.97757447	0.97789454	0.9782812	0.97875905	0.9793534	0.9800786	0.9809536	0.98198104	0.9831578	0.98447186	0.98589957	0.98740464	0.9889371	0.9904354	0.9918418	0.9930839	0.9941068	0.9948611	0.9953105
0.97198385	0.97130144	0.9706702	0.9701069	0.9696289	0.9692421	0.96896386	0.9687923	0.9687371	0.9687922	0.9689562	0.9692207	0.96957916	0.97001773	0.9705229	0.9710844	0.97168267	0.9723014	0.9729291	0.97354275	0.9741403	0.9746974	0.97521496	0.9756798	0.97609663	0.9764567	0.9767721	0.9770478	0.9773021	0.97754717	0.97780913	0.97810113	0.9784579	0.97889614	0.97944576	0.98012197	0.98094404	0.98192376	0.9830588	0.984339	0.9857529	0.9872599	0.9888154	0.99036926	0.9918579	0.99321085	0.99437183	0.9952702	0.9958716	0.99614686
0.9719975	0.97140163	0.9708628	0.9703916	0.9700075	0.96971905	0.9695292	0.9694486	0.9694748	0.9696055	0.9698314	0.97015196	0.9705552	0.9710282	0.97155505	0.97212297	0.97271174	0.9733153	0.9739105	0.97448605	0.97503316	0.9755364	0.9759942	0.976397	0.9767523	0.9770571	0.97732383	0.97756433	0.9777895	0.97802544	0.9782896	0.9786134	0.9790101	0.9795105	0.9801378	0.98090905	0.981833	0.9829211	0.98416233	0.98554486	0.9870408	0.9886107	0.99020386	0.99175906	0.9932084	0.994493	0.99553925	0.9962995	0.9967261	0.9968156
0.9720812	0.97157633	0.971129	0.97075516	0.9704658	0.97026795	0.9701691	0.9701715	0.97027105	0.9704684	0.9707567	0.9711252	0.97155917	0.97205347	0.97259027	0.9731501	0.97372526	0.9743018	0.9748554	0.9753855	0.97587293	0.97631645	0.9767088	0.97704816	0.9773431	0.9775986	0.97781646	0.97802126	0.97823185	0.9784674	0.9787481	0.9791048	0.97955877	0.9801316	0.98084915	0.9817167	0.98275	0.9839435	0.98528653	0.98676187	0.9883311	0.9899462	0.9915515	0.99308914	0.994481	0.9956671	0.99657905	0.9971735	0.99741507	0.9972966
0.9722375	0.9718268	0.97147566	0.97119623	0.9709989	0.9708911	0.9708764	0.97095644	0.97112566	0.9713835	0.97171885	0.97212225	0.97258186	0.97308624	0.97361887	0.9741641	0.9747149	0.9752491	0.9757563	0.97622436	0.9766531	0.9770289	0.9773557	0.977632	0.9778675	0.97806716	0.9782494	0.9784323	0.9786316	0.97887486	0.9791872	0.97958875	0.9801096	0.9807654	0.98157424	0.98254913	0.9836873	0.9849855	0.9864261	0.9879815	0.9896102	0.9912492	0.99285245	0.99434334	0.9956518	0.9967152	0.99747413	0.9978829	0.99792105	0.9975888
0.97246766	0.97215366	0.9718958	0.97171277	0.971606	0.97158307	0.9716459	0.9717971	0.972029	0.9723368	0.9727088	0.97313786	0.97361237	0.97411585	0.9746329	0.9751544	0.9756645	0.97614855	0.97659636	0.9770045	0.9773632	0.9776725	0.977929	0.9781435	0.9783206	0.9784769	0.9786259	0.97879183	0.97899336	0.9792573	0.9796084	0.98006725	0.98066443	0.9814094	0.9823212	0.98340124	0.9846467	0.98604536	0.9875754	0.98919517	0.9908591	0.9925115	0.9940843	0.9955064	0.9967091	0.9976259	0.9982067	0.99841917	0.99824005	0.99768615
0.9727708	0.972553	0.97239435	0.97229755	0.97227955	0.9723369	0.9724736	0.97268504	0.97296953	0.9733178	0.9737188	0.9741641	0.97463703	0.97512645	0.9756242	0.9761034	0.9765659	0.9769918	0.97737694	0.977715	0.9780007	0.97823745	0.9784279	0.9785763	0.97870475	0.9788219	0.97895044	0.9791094	0.9793242	0.9796201	0.98002154	0.9805547	0.981232	0.98207355	0.9830896	0.9842757	0.9856263	0.9871166	0.9887224	0.990393	0.99207973	0.99371666	0.99523443	0.9965637	0.9976305	0.9983839	0.9987752	0.9987683	0.9983671	0.9975903
0.97315073	0.97302634	0.97295785	0.9729501	0.97301495	0.97314477	0.9733472	0.97361416	0.97394	0.9743196	0.97473556	0.9751828	0.97564596	0.97611314	0.97657	0.9770088	0.9774114	0.97777194	0.9780856	0.97834754	0.9785617	0.97872406	0.97884864	0.9789429	0.979026	0.9791098	0.9792231	0.97938776	0.97963023	0.9799688	0.98043716	0.9810412	0.981813	0.98275673	0.9838788	0.9851699	0.9866169	0.9881907	0.9898547	0.99155974	0.99324584	0.9948443	0.99628496	0.9974932	0.99841356	0.9989791	0.999159	0.99893004	0.9983025	0.99730206
0.9735989	0.9735686	0.9735885	0.9736673	0.9738061	0.9740035	0.97426116	0.97457224	0.97492987	0.9753295	0.97575164	0.9761898	0.9766334	0.9770654	0.9774749	0.9778538	0.97819144	0.9784798	0.9787191	0.9789052	0.979041	0.97913295	0.979196	0.9792388	0.9792828	0.97934616	0.97945595	0.97963846	0.9799134	0.9803089	0.98084635	0.9815432	0.982412	0.9834648	0.98469	0.98608106	0.987613	0.98925596	0.99096835	0.9926813	0.9943447	0.9958832	0.99722075	0.99829286	0.999034	0.99940145	0.99935955	0.99890053	0.9980392	0.9968242
0.9741175	0.97417897	0.97428316	0.9744374	0.97464406	0.9749003	0.975205	0.975553	0.97593284	0.97633755	0.9767552	0.97717136	0.97758114	0.9779691	0.9783246	0.97863626	0.9788991	0.97911	0.9792701	0.97937423	0.9794358	0.9794619	0.97946423	0.97946405	0.9794793	0.97953546	0.9796542	0.97986245	0.98018837	0.98065025	0.98126686	0.9820608	0.9830312	0.984186	0.9855133	0.9870006	0.98861283	0.9903124	0.9920447	0.9937523	0.995368	0.99681747	0.99803233	0.99894017	0.99949217	0.99964094	0.9993696	0.99867755	0.99759275	0.99616164
0.9746994	0.9748504	0.97503173	0.9752579	0.9755253	0.97583044	0.97617334	0.9765439	0.9769338	0.9773343	0.9777328	0.9781213	0.9784877	0.9788171	0.97910404	0.97934365	0.97952926	0.97965735	0.9797357	0.97976357	0.9797498	0.9797113	0.9796636	0.9796303	0.9796258	0.97967935	0.9798252	0.98007214	0.9804578	0.98099446	0.9817037	0.9825925	0.9836697	0.9849298	0.98635674	0.98792213	0.9895957	0.99133396	0.99307215	0.99474794	0.9962958	0.9976353	0.9987017	0.99943095	0.99977356	0.9996984	0.9991889	0.9982669	0.9969579	0.9953267
0.9753449	0.9755736	0.975832	0.9761206	0.97643995	0.976785	0.97715473	0.9775371	0.977925	0.97830987	0.9786797	0.97902435	0.97933376	0.9795997	0.9798144	0.9799758	0.9800737	0.9801194	0.98011047	0.98006284	0.97998196	0.9798888	0.9797975	0.97973895	0.97972846	0.9797987	0.9799739	0.98027694	0.9807281	0.98135006	0.9821552	0.9831488	0.98433	0.985689	0.98720497	0.9888418	0.990564	0.99232006	0.99403757	0.9956615	0.99711394	0.9983221	0.9992178	0.999753	0.9998742	0.9995684	0.99882233	0.99766815	0.9961467	0.9943301
0.97604585	0.97635037	0.9766738	0.9770179	0.9773777	0.9777506	0.97813654	0.9785216	0.9788963	0.979253	0.9795846	0.9798752	0.98011965	0.98031294	0.98044294	0.9805197	0.98052996	0.9804897	0.98039925	0.9802786	0.98013467	0.97999066	0.9798693	0.9797986	0.97979265	0.97988814	0.9801071	0.9804749	0.9810092	0.98172146	0.9826276	0.9837227	0.9850077	0.9864585	0.98805064	0.9897468	0.9914982	0.993248	0.99493045	0.9964739	0.9978124	0.99886525	0.99957967	0.99989945	0.9997933	0.999244	0.99826884	0.99689287	0.9951742	0.9931844
0.9768001	0.9771707	0.97755104	0.9779392	0.97833264	0.97872734	0.97911364	0.97948706	0.97983813	0.9801578	0.9804335	0.980661	0.98083115	0.9809423	0.980987	0.98097056	0.9808952	0.98076713	0.9806012	0.9804095	0.9802095	0.980031	0.97988886	0.97981054	0.9798295	0.97996277	0.9802386	0.980677	0.9813022	0.98211145	0.98311895	0.98431855	0.98569787	0.9872317	0.9888886	0.9906236	0.99238676	0.9941134	0.9957331	0.99717885	0.9983761	0.9992578	0.9997702	0.99986726	0.9995247	0.99874187	0.9975341	0.9959481	0.9940444	0.9919036
0.97759485	0.97802746	0.97845584	0.97887796	0.9792925	0.9796938	0.9800725	0.9804236	0.98073727	0.98100674	0.9812199	0.9813745	0.9814659	0.98148614	0.98144203	0.9813323	0.98116845	0.9809581	0.9807154	0.9804671	0.98021877	0.980011	0.97986084	0.9797968	0.9798436	0.98002994	0.9803714	0.9808951	0.98160845	0.98252183	0.98363286	0.98493046	0.9863961	0.98800236	0.98970985	0.9914673	0.9932207	0.99489903	0.9964355	0.9977597	0.99879736	0.9994894	0.9997874	0.9996537	0.9990764	0.99805975	0.9966288	0.99484754	0.99277484	0.99050283
0.9784308	0.97891366	0.97938013	0.97982746	0.9802486	0.98064697	0.9810064	0.98132354	0.98158896	0.98179483	0.9819389	0.9820106	0.982013	0.9819432	0.9818	0.9815993	0.9813494	0.98105884	0.9807512	0.9804458	0.9801681	0.97994065	0.9797933	0.9797547	0.9798414	0.9800926	0.9805122	0.9811278	0.98193675	0.9829537	0.98416513	0.98555344	0.9870974	0.9887636	0.99050355	0.9922641	0.99398386	0.99559116	0.99702156	0.99820095	0.9990625	0.9995552	0.9996313	0.99926186	0.9984474	0.9972031	0.99556834	0.99360126	0.991384	0.98899996
0.9792929	0.9798169	0.9803117	0.98077226	0.98119503	0.981572	0.98190343	0.98217285	0.9823793	0.9825133	0.9825768	0.9825598	0.98246783	0.9823016	0.98206514	0.9817726	0.9814385	0.98107576	0.9807068	0.980365	0.98005915	0.97983	0.9796994	0.9796938	0.97984034	0.9801574	0.9806681	0.9813746	0.98228765	0.98340625	0.9847084	0.9861818	0.9877913	0.9895021	0.99125546	0.9929984	0.99466205	0.9961801	0.99748516	0.9985019	0.99917364	0.99945104	0.9992962	0.99869204	0.99764615	0.9961866	0.9943594	0.9922291	0.9898795	0.9874107
0.9801798	0.9807347	0.9812456	0.98170763	0.98211575	0.98246497	0.9827506	0.98296547	0.9831027	0.98315483	0.9831314	0.9830201	0.9828281	0.982562	0.98223466	0.98185486	0.9814369	0.9810134	0.9805999	0.9802218	0.9799061	0.979683	0.97958386	0.9796298	0.9798431	0.98024046	0.98083824	0.9816472	0.9826603	0.9838746	0.98526615	0.98680866	0.98847395	0.9902068	0.99195516	0.99365866	0.99524796	0.99665916	0.99781436	0.99865013	0.99912053	0.9991718	0.99878776	0.99795175	0.9966842	0.99501926	0.9930133	0.99074274	0.98828876	0.9857519
0.9810772	0.9816536	0.98217046	0.9826214	0.983006	0.98331124	0.9835429	0.98368895	0.983746	0.98371404	0.9835931	0.9833818	0.9830903	0.9827267	0.982306	0.9818413	0.98136055	0.98087776	0.980425	0.9800273	0.9797149	0.9795166	0.9794574	0.9795616	0.9798505	0.9803361	0.98103476	0.9819392	0.98305094	0.98435557	0.9858225	0.98743	0.9891294	0.99086946	0.992592	0.9942371	0.9957314	0.9970071	0.9979991	0.99864674	0.9989016	0.9987278	0.9981064	0.99704915	0.9955675	0.99371403	0.9915521	0.98915255	0.9866208	0.98404145
0.9819775	0.9825669	0.98307407	0.9835041	0.9838499	0.98410755	0.9842727	0.9843396	0.9843103	0.98418254	0.98395693	0.98364574	0.983256	0.98279613	0.98228604	0.98174804	0.98120004	0.9806719	0.98019457	0.9797929	0.9794971	0.979332	0.97932833	0.9795009	0.97987616	0.9804532	0.9812509	0.98225665	0.9834599	0.9848455	0.98638284	0.988031	0.9897515	0.9914743	0.9931552	0.9947184	0.9960965	0.9972229	0.9980358	0.9984801	0.9985145	0.998115	0.99726564	0.99598795	0.99431175	0.992284	0.9899835	0.98749167	0.9848916	0.98229486
0.98287636	0.9834599	0.9839511	0.9843463	0.9846442	0.98483765	0.98492634	0.98491013	0.9847836	0.9845548	0.9842273	0.98381275	0.98332053	0.982767	0.9821777	0.9815728	0.98097306	0.9804164	0.9799238	0.9795276	0.9792602	0.97914493	0.97920066	0.97945493	0.9799163	0.9805962	0.98148865	0.982588	0.9838777	0.9853377	0.9869272	0.9886038	0.99032295	0.9920169	0.9936301	0.9950915	0.9963373	0.99729896	0.99792165	0.9981567	0.99796516	0.9973374	0.9962707	0.99478585	0.9929238	0.99074835	0.9883293	0.98575956	0.9831254	0.9805283
0.9837608	0.9843305	0.98479193	0.9851417	0.98537946	0.9854963	0.98549896	0.98538727	0.9851617	0.9848279	0.9843958	0.98387766	0.9832905	0.9826508	0.98198515	0.9813197	0.9806821	0.9801028	0.9796143	0.97923934	0.979011	0.97895294	0.9790878	0.97942543	0.9799838	0.9807561	0.98174477	0.98293555	0.9843045	0.98582107	0.9874469	0.9891371	0.9908353	0.99248177	0.9940074	0.995348	0.996445	0.9972313	0.9976504	0.9976694	0.9972544	0.9964088	0.99512863	0.9934522	0.9914287	0.9891196	0.98660606	0.983979	0.9813315	0.9787561
0.98462254	0.98516536	0.9855826	0.9858745	0.98603696	0.98607576	0.9859883	0.98577476	0.9854414	0.98500115	0.9844621	0.98384094	0.9831639	0.982446	0.9817154	0.9810059	0.98033774	0.9797561	0.9792781	0.9789372	0.97876275	0.9787721	0.97898936	0.97941935	0.9800714	0.9809416	0.982023	0.98329306	0.9847289	0.98628837	0.9879393	0.989622	0.9912817	0.99285764	0.9942803	0.99548787	0.9964192	0.99701315	0.9972268	0.99702597	0.9963964	0.9953325	0.9938557	0.99200433	0.9898313	0.987414	0.9848287	0.9821655	0.9795257	0.97699267
0.9854513	0.9859569	0.9863191	0.986545	0.98662823	0.9865712	0.986382	0.98606145	0.98562175	0.9850698	0.9844265	0.9837144	0.9829505	0.9821604	0.98137844	0.9806316	0.9799547	0.97937435	0.97892314	0.9786318	0.97851765	0.97860783	0.9789119	0.97943664	0.980183	0.9811486	0.9823118	0.9836542	0.9851424	0.98673594	0.9883903	0.990047	0.9916511	0.99313414	0.9944375	0.99549466	0.99624926	0.99664843	0.99665225	0.9962356	0.9953905	0.99412256	0.9924594	0.9904515	0.9881544	0.9856436	0.98301023	0.980341	0.97772324	0.9752512
0.98623776	0.986691	0.9869925	0.98713434	0.9871303	0.98697454	0.9866777	0.9862464	0.9856951	0.98503864	0.9842955	0.9834931	0.9826499	0.9818005	0.9809764	0.9802129	0.97953236	0.978974	0.97856283	0.978326	0.9782899	0.9784608	0.97885805	0.9794756	0.9803173	0.98137015	0.9826077	0.9840117	0.9855386	0.9871468	0.98878783	0.9904006	0.9919315	0.99330854	0.9944751	0.9953709	0.9959391	0.9961351	0.9959265	0.9952999	0.9942482	0.99278903	0.99096096	0.98881084	0.98641026	0.9838332	0.98116994	0.97850615	0.9759374	0.9735405
0.98697525	0.98736495	0.98759025	0.9876434	0.98754185	0.98728096	0.98687345	0.986331	0.9856679	0.9849059	0.98407346	0.9831841	0.9822781	0.98138124	0.98052734	0.9797546	0.97908777	0.97855866	0.978205	0.9780346	0.9780747	0.97833765	0.97882557	0.97953844	0.9804719	0.98160297	0.98290753	0.98435766	0.98590976	0.9875145	0.9891228	0.99067324	0.9921126	0.99337137	0.99438936	0.99510896	0.9954881	0.99547917	0.99506456	0.9942294	0.99298036	0.99134576	0.98936635	0.9870991	0.98461413	0.98199236	0.9793216	0.97668755	0.9741814	0.97187823
0.98764867	0.9879698	0.9881065	0.9880651	0.9878559	0.98748523	0.9869601	0.98630905	0.98554033	0.98468006	0.98375463	0.98279727	0.9818344	0.98090184	0.9800347	0.9792686	0.9786264	0.9781458	0.9778506	0.9777571	0.9778813	0.97823834	0.9788181	0.9796253	0.9806361	0.98183906	0.98319906	0.9846805	0.98623943	0.9878264	0.98939216	0.99086285	0.9921944	0.99331623	0.99417216	0.9947133	0.9948971	0.9946842	0.99406314	0.99303293	0.99160343	0.9898093	0.9876965	0.9853271	0.9827815	0.98013383	0.9774756	0.97489065	0.9724624	0.9702622
0.9882611	0.98849505	0.9885359	0.9883933	0.98807126	0.98758686	0.9869529	0.9861877	0.9853135	0.9843612	0.9833593	0.98233813	0.9813337	0.98037946	0.97951204	0.97876203	0.97815984	0.97773325	0.9775105	0.9774986	0.97771585	0.97816044	0.97883785	0.97972614	0.98081684	0.9820765	0.9834776	0.9849757	0.9865269	0.98807925	0.9895774	0.9909579	0.99216557	0.9931383	0.9938281	0.9941825	0.9941687	0.9937566	0.9929393	0.99172	0.9901237	0.9881857	0.98596245	0.98351675	0.98092675	0.97827524	0.9756497	0.973128	0.97079414	0.9687134
0.98878986	0.9889355	0.9888759	0.9886226	0.988185	0.98758525	0.9868364	0.985965	0.98499626	0.98395914	0.9828868	0.98181546	0.98078173	0.97982085	0.97896063	0.9782467	0.97769654	0.97733945	0.97718865	0.97726625	0.9775729	0.9781123	0.97887397	0.97983897	0.98099315	0.9823015	0.98373157	0.9852314	0.9867569	0.98825973	0.98967564	0.9909495	0.9920241	0.9928412	0.9933554	0.9935189	0.99331224	0.992703	0.9917001	0.9903113	0.98855996	0.98649746	0.9841815	0.98167795	0.97906554	0.97643024	0.9738505	0.9714104	0.969182	0.9672293
0.9892406	0.98928404	0.9891158	0.98874724	0.9881972	0.98747796	0.98661876	0.9856451	0.9845863	0.9834782	0.98234916	0.9812404	0.98019207	0.97923553	0.97840375	0.9777323	0.97724044	0.9769556	0.9768927	0.9770582	0.9774585	0.97808313	0.9789247	0.9799632	0.9811712	0.98251444	0.98394996	0.9854396	0.98692864	0.9883618	0.98968464	0.99083465	0.99176806	0.99242157	0.99275756	0.99273485	0.99233186	0.9915395	0.99035585	0.98880863	0.9869237	0.9847544	0.9823642	0.9798229	0.9772086	0.9746082	0.9720942	0.96974665	0.9676357	0.96582156
0.9896027	0.9895386	0.9892562	0.98877114	0.9881035	0.9872683	0.98630613	0.98523444	0.9840978	0.9829241	0.98175544	0.98062193	0.97957104	0.9786309	0.97784114	0.97721916	0.97679925	0.9765971	0.9766214	0.97687745	0.97736406	0.9780751	0.9789884	0.98008454	0.98133355	0.982697	0.9841317	0.98559356	0.9870286	0.9883787	0.9895954	0.9906159	0.9913944	0.99188083	0.99203503	0.99182796	0.9912392	0.9902685	0.9889215	0.9872295	0.9852268	0.98297495	0.98052764	0.9779688	0.975372	0.97281724	0.9703852	0.9681433	0.9661616	0.9644899
0.98986685	0.9896921	0.9892924	0.9886856	0.9879034	0.98696214	0.98589677	0.9847432	0.9835331	0.9823107	0.98111045	0.97997093	0.9789321	0.97802323	0.97728026	0.9767253	0.97638017	0.97626394	0.9763744	0.9767191	0.97729236	0.97807616	0.9790568	0.9802006	0.9814798	0.9828476	0.9842661	0.98568153	0.98704946	0.98830557	0.9894044	0.990288	0.9909061	0.9912225	0.99119717	0.99080867	0.99004245	0.98890525	0.9874078	0.98558885	0.98348767	0.9811629	0.97868586	0.97612464	0.97356147	0.97107315	0.968733	0.9666091	0.9647658	0.96324146
0.99003524	0.9897433	0.9892233	0.9885014	0.9876037	0.9865582	0.98540235	0.98417443	0.98290926	0.98164624	0.9804308	0.9792934	0.9782769	0.9774143	0.9767307	0.97624934	0.975986	0.97595596	0.976155	0.9765839	0.97723764	0.9780938	0.97912204	0.98030156	0.9815949	0.9829565	0.98434466	0.9857011	0.9869855	0.98814046	0.9891099	0.9898476	0.9903057	0.990451	0.9902482	0.989687	0.9887518	0.98745835	0.9858278	0.9838974	0.9817134	0.97934216	0.976846	0.97430396	0.9717903	0.96938175	0.9671482	0.9651525	0.9634467	0.962076
0.99010456	0.9896907	0.989051	0.98821163	0.9872068	0.9860659	0.98482877	0.983536	0.98222625	0.9809422	0.97971964	0.97860414	0.9776223	0.9768147	0.9761968	0.97579384	0.9756175	0.9756716	0.9759585	0.9764723	0.97719514	0.978107	0.9791815	0.9803829	0.9816772	0.983016	0.9843593	0.98565215	0.9868396	0.98787886	0.98871404	0.98930126	0.9895971	0.9895709	0.98920035	0.9884682	0.98737764	0.9859424	0.9841933	0.9821678	0.9799228	0.97751725	0.9750247	0.97251606	0.9700687	0.96775264	0.96563405	0.96377057	0.96221375	0.960996
0.9900652	0.98953134	0.9887742	0.98782605	0.9867186	0.9854927	0.9841834	0.9828368	0.9814989	0.980204	0.97899294	0.9779057	0.9769755	0.97622675	0.97568375	0.9753658	0.9752743	0.9754162	0.97578543	0.9763719	0.9771559	0.9781148	0.9792236	0.9804365	0.9817159	0.9830213	0.9843037	0.9855192	0.9866037	0.98751956	0.9882179	0.9886484	0.98878455	0.98859346	0.98805636	0.9871663	0.9859316	0.9843715	0.9825181	0.9804191	0.97812325	0.97570455	0.9732294	0.9707741	0.9684024	0.96618605	0.9641945	0.962473	0.9610643	0.96000427
0.98992497	0.9892719	0.9883984	0.9873451	0.98614645	0.98484147	0.98347694	0.98209393	0.9807336	0.9794421	0.97825557	0.97721285	0.9763386	0.97566223	0.97519654	0.97496015	0.97495884	0.9751806	0.97562885	0.9762819	0.97712237	0.9781163	0.9792403	0.9804502	0.9817086	0.98296523	0.98418105	0.98530143	0.9862767	0.98706686	0.9876179	0.98790026	0.9878746	0.9875235	0.9868289	0.9857919	0.9844253	0.9827503	0.9808103	0.9786498	0.9763292	0.973914	0.97147375	0.96907717	0.96679825	0.96469563	0.9628346	0.9612576	0.9600036	0.95910037
0.98968	0.98891145	0.9879267	0.98677516	0.98549414	0.98412615	0.9827159	0.98130697	0.9799438	0.97866946	0.9775182	0.9765285	0.97571677	0.9751179	0.97473675	0.9745853	0.9746668	0.9749696	0.97548574	0.976198	0.97707874	0.97809947	0.97922754	0.98042434	0.9816461	0.9828452	0.9839798	0.9850004	0.9858611	0.98651713	0.9869254	0.98705375	0.9868745	0.9863688	0.9855267	0.9843537	0.98286676	0.98109937	0.97908676	0.97688496	0.9745487	0.9721554	0.96976125	0.96744174	0.96526134	0.96328497	0.9615595	0.9601301	0.959031	0.9582816
0.98933315	0.98845065	0.98736817	0.98612595	0.9847731	0.9833491	0.98191005	0.9804902	0.97913724	0.9778946	0.97678787	0.9758565	0.97512317	0.9746016	0.9743045	0.9742392	0.97439706	0.9747746	0.97535175	0.9761094	0.97702044	0.9780578	0.97917926	0.9803453	0.9815227	0.9826562	0.98370165	0.984619	0.9853544	0.98587716	0.9861445	0.98612297	0.9857936	0.98513585	0.98416007	0.9828654	0.9812755	0.9794231	0.9773579	0.975127	0.9727951	0.9704312	0.9681009	0.9658702	0.96380186	0.9619516	0.96036875	0.95909125	0.95814437	0.9575468
0.98889047	0.9878986	0.9867221	0.9854036	0.98399156	0.9825325	0.9810712	0.9796552	0.9783234	0.97712034	0.9760731	0.9752103	0.97455305	0.97411335	0.9739016	0.9739146	0.9741471	0.9745884	0.9752166	0.97601557	0.9769492	0.97798485	0.97908944	0.9802201	0.98133594	0.98239326	0.9833447	0.9841515	0.984764	0.9851509	0.98527616	0.9851099	0.9846355	0.9838462	0.9827396	0.9813334	0.9796513	0.9777355	0.9756284	0.9733874	0.97107613	0.96875954	0.9665043	0.96437126	0.9624186	0.9607041	0.95926535	0.9581387	0.95734257	0.9568953
0.988352	0.98726267	0.9860009	0.9846163	0.9831592	0.98167205	0.9802064	0.97880876	0.9775121	0.9763587	0.9753762	0.9745858	0.974008	0.97365385	0.97351754	0.97361004	0.9739095	0.97440803	0.97508377	0.975905	0.97684884	0.9778745	0.9789527	0.98003787	0.9810865	0.9820576	0.98290914	0.98360246	0.9840931	0.98434323	0.9843298	0.98402447	0.9834135	0.98249656	0.9812755	0.9797721	0.97801733	0.97604734	0.9739158	0.9716811	0.96940035	0.9671423	0.9649705	0.9629437	0.9611174	0.9595383	0.9582476	0.9572696	0.9566271	0.95632035
0.9877246	0.98654574	0.9852168	0.98377633	0.98228467	0.9807881	0.97933245	0.9779582	0.97670734	0.9756156	0.97469985	0.97398937	0.9734927	0.9732164	0.97316027	0.9733209	0.973682	0.97422934	0.9749331	0.97577405	0.97671807	0.977728	0.978765	0.9797924	0.9807689	0.98165166	0.9824008	0.982976	0.9833392	0.9834629	0.9833106	0.9828701	0.9821358	0.98109967	0.9797768	0.9781909	0.9763706	0.97436655	0.9722258	0.9700061	0.96777314	0.96558595	0.9635072	0.9615953	0.95989925	0.95846254	0.9573162	0.95648986	0.9559905	0.95582443
0.9870169	0.98576325	0.9843686	0.9828932	0.98138154	0.97988486	0.9784479	0.977118	0.9759171	0.97489	0.9740496	0.9734199	0.9730026	0.9728062	0.9728219	0.97304547	0.9734588	0.97404206	0.9747705	0.97561896	0.9765486	0.9775298	0.97852093	0.97948664	0.98038435	0.9811752	0.9818167	0.9822747	0.98251563	0.98250705	0.9822322	0.9816662	0.98081136	0.97966844	0.9782563	0.976597	0.97473025	0.9727039	0.9705657	0.96837884	0.9662004	0.96409523	0.9621202	0.9603278	0.9587641	0.95746887	0.95647305	0.95578945	0.9554328	0.95540106
0.98623526	0.98491234	0.9834739	0.98197055	0.9804536	0.9789727	0.97757137	0.9762857	0.9751504	0.9741912	0.973432	0.9728743	0.97253835	0.9724134	0.9724996	0.9727778	0.97323275	0.973846	0.97459066	0.97543055	0.9763416	0.97728544	0.9782247	0.9791189	0.97993416	0.98062587	0.9811618	0.9815072	0.9816243	0.9814943	0.981094	0.98041254	0.979448	0.97821057	0.97672004	0.9750038	0.97310287	0.97106403	0.96894443	0.96680045	0.9646894	0.9626741	0.9608105	0.9591412	0.9577143	0.95656323	0.9557104	0.95517	0.9549514	0.95504546
0.98538923	0.9840117	0.9825395	0.981025	0.97951305	0.978057	0.9766987	0.97547114	0.9744033	0.97352123	0.9728366	0.97236186	0.9720966	0.9720427	0.9721845	0.97251225	0.97300386	0.97363424	0.9743794	0.9752095	0.97609293	0.97698987	0.97786814	0.97869146	0.9794181	0.98001146	0.98044235	0.98067164	0.9806737	0.9804243	0.9799077	0.9791154	0.97805655	0.9767337	0.97517383	0.9734157	0.97149444	0.9694599	0.96737033	0.96527886	0.963247	0.96132976	0.95958036	0.95803875	0.95675045	0.95573884	0.95503	0.9546297	0.95454067	0.95475477
0.9844857	0.9830684	0.9815773	0.9800608	0.9785719	0.9771507	0.97584325	0.97467995	0.9736837	0.97287756	0.97226965	0.9718709	0.97167563	0.9716839	0.9718784	0.97224057	0.9727558	0.9733987	0.9741399	0.9749507	0.9757938	0.97664386	0.97745496	0.9782022	0.97884226	0.97933835	0.97966236	0.97978336	0.9796688	0.9793083	0.97868496	0.97779423	0.9766433	0.9752482	0.97363746	0.97184616	0.96991396	0.9678964	0.96584606	0.9638202	0.96187365	0.9600601	0.9584286	0.95702213	0.95586944	0.9549999	0.95443004	0.9541623	0.95419776	0.95452505
0.9835396	0.9820949	0.98059535	0.97909063	0.97762954	0.97626084	0.9750084	0.973913	0.97299117	0.9722616	0.9717285	0.97140276	0.97127295	0.97133076	0.9715681	0.97196317	0.97249806	0.9731398	0.9738653	0.9746482	0.97544914	0.97624487	0.97699076	0.9776561	0.9782071	0.9786081	0.97882706	0.9788415	0.97862	0.97815275	0.97742856	0.9764449	0.97521883	0.97376204	0.9721092	0.97029597	0.9683698	0.966379	0.964379	0.9624253	0.96057284	0.9588686	0.9573619	0.9560848	0.9550715	0.95433986	0.95390207	0.95376426	0.95391715	0.95435125
0.982553	0.9810923	0.9795981	0.9781216	0.97670144	0.9753862	0.9741973	0.9731741	0.97232735	0.97166944	0.97121155	0.97095037	0.9708779	0.9709852	0.9712579	0.9716725	0.9722119	0.9728506	0.9735568	0.97430474	0.9750629	0.97579646	0.9764702	0.9770572	0.9775183	0.97782373	0.9779446	0.9778501	0.97752863	0.9769643	0.9761466	0.9750835	0.9737881	0.9722846	0.97059894	0.9687789	0.96686685	0.96491164	0.96297264	0.9611014	0.959347	0.95775837	0.95637566	0.955232	0.95435417	0.95375687	0.9534492	0.95343155	0.95369726	0.9542259
0.98154414	0.98008126	0.97860533	0.9771567	0.9757889	0.97453207	0.97341484	0.9724659	0.97169083	0.97110605	0.9707148	0.97051185	0.97048974	0.97063565	0.970933	0.9713613	0.971905	0.9725279	0.97320974	0.97391635	0.97462493	0.9752959	0.9759023	0.9764047	0.9767807	0.9769934	0.97701734	0.9768277	0.9764059	0.97575	0.9748488	0.97371584	0.97236246	0.9708173	0.9691142	0.9672965	0.96540785	0.9635042	0.96163356	0.95984787	0.9581991	0.9567276	0.9554709	0.95445967	0.95371425	0.95324606	0.9530629	0.95316225	0.9535285	0.9541482
0.98051083	0.979062	0.9776122	0.9762116	0.9748958	0.9737072	0.9726592	0.97177875	0.9710809	0.97056353	0.97023505	0.9700868	0.9701059	0.97028196	0.9705998	0.9710353	0.97156847	0.9721724	0.97282356	0.9734903	0.9741415	0.97475076	0.97528505	0.97571063	0.9759979	0.9761201	0.97605175	0.97576773	0.97525984	0.9745164	0.97354233	0.9723466	0.97094655	0.96937364	0.96766126	0.9658546	0.96400326	0.9621527	0.960359	0.9586692	0.95712817	0.9557751	0.954646	0.9537639	0.9531484	0.95280796	0.9527432	0.95294905	0.9534118	0.9541139
0.97947186	0.9780444	0.9766318	0.9752815	0.97403026	0.97290456	0.9719294	0.9711229	0.9704918	0.9700428	0.9697646	0.9696628	0.9697167	0.9699182	0.9702467	0.97068274	0.9712037	0.971783	0.972398	0.97301704	0.97361636	0.9741612	0.97462493	0.9749727	0.97517765	0.97521204	0.9750542	0.9746855	0.97409415	0.9732745	0.9722339	0.9709825	0.9695442	0.9679535	0.96624404	0.9644611	0.96265453	0.96086985	0.9591554	0.9575644	0.9561344	0.9549015	0.95390004	0.95314413	0.95265335	0.9524348	0.9524807	0.9527874	0.9533383	0.95411265
0.9784306	0.97703546	0.97567016	0.97437775	0.9731898	0.97213316	0.97123027	0.97049046	0.9699257	0.96952957	0.9693053	0.96924055	0.96932447	0.9695398	0.9698765	0.97030294	0.97080445	0.9713575	0.97193354	0.97250915	0.97305423	0.9735333	0.9739264	0.9741992	0.9743233	0.97427773	0.9740366	0.97358614	0.9729156	0.97202694	0.97092694	0.9696323	0.96817	0.96656805	0.9648693	0.9631203	0.9613638	0.9596486	0.95802575	0.9565368	0.95521927	0.954107	0.95322675	0.9525991	0.95222974	0.9521216	0.95227486	0.9526747	0.95330584	0.95414484
0.9773983	0.97604203	0.9747284	0.97349566	0.97237575	0.9713922	0.9705578	0.96988124	0.9693745	0.9690341	0.9688497	0.96881664	0.9689199	0.9691466	0.9694799	0.9698934	0.9703764	0.9708992	0.9714351	0.97196335	0.97244936	0.9728718	0.97319525	0.97339433	0.9734417	0.9733158	0.97299594	0.972469	0.97172993	0.9707806	0.9696331	0.9683007	0.9668202	0.96521866	0.9635415	0.96183264	0.9601346	0.958498	0.95696646	0.9555826	0.9543791	0.95338714	0.9526291	0.9521206	0.95186573	0.9518693	0.95211935	0.95260435	0.953308	0.954205
0.9763765	0.97506654	0.9738115	0.9726468	0.9715929	0.9706755	0.96990687	0.96929336	0.96883863	0.96854144	0.96839356	0.9683841	0.96850175	0.9687319	0.9690585	0.9694596	0.9699167	0.97040564	0.9709037	0.9713836	0.97181416	0.9721754	0.972435	0.9725641	0.9725366	0.97233695	0.9719421	0.97134626	0.9705443	0.96954095	0.9683505	0.9669954	0.96550447	0.9639128	0.9622649	0.9606026	0.958972	0.9574175	0.9559819	0.9547024	0.95361245	0.9527395	0.95210034	0.951708	0.9515659	0.9516681	0.9520099	0.95257354	0.9533393	0.95428944
0.9753743	0.97411877	0.97292364	0.9718215	0.9708369	0.96998143	0.9692732	0.9687166	0.9683122	0.96805096	0.96793133	0.9679397	0.96806926	0.96829814	0.9686128	0.9689986	0.9694269	0.9698836	0.970339	0.97077453	0.9711531	0.9714563	0.97164905	0.97170687	0.97161394	0.97134197	0.97088176	0.97022015	0.9693609	0.9683119	0.96708906	0.96571743	0.9642256	0.9626539	0.9610412	0.9594311	0.95787364	0.95640534	0.955068	0.9538965	0.95292234	0.9521635	0.95164037	0.95135635	0.9513177	0.9515156	0.9519411	0.95257443	0.95339847	0.9543875
0.974393	0.97319496	0.9720645	0.97102666	0.97010475	0.9693128	0.9686632	0.9681547	0.9677865	0.96755904	0.96746224	0.96748334	0.96761817	0.9678416	0.968144	0.96850705	0.9689111	0.969333	0.9697512	0.9701371	0.97046447	0.97071034	0.97084314	0.97084004	0.9706812	0.97034186	0.9698167	0.9690978	0.96819097	0.9671033	0.9658547	0.96447295	0.9629883	0.9614415	0.95987093	0.95832616	0.95684177	0.95546436	0.9542263	0.9531642	0.9523	0.95165443	0.9512423	0.95106447	0.95112425	0.95140845	0.95190936	0.95260686	0.95347965	0.9545026
0.97343564	0.9722984	0.9712303	0.9702566	0.9693969	0.9686652	0.9680635	0.9675983	0.96726644	0.96706474	0.9669834	0.96701264	0.96714437	0.96736383	0.9676525	0.9679942	0.96837	0.9687602	0.9691364	0.9694791	0.96975935	0.9699472	0.9700246	0.9699601	0.9697362	0.969338	0.96875364	0.9679842	0.9670335	0.9659131	0.9646488	0.96326375	0.96179605	0.96028155	0.95876217	0.9572809	0.95587903	0.95459145	0.953455	0.9524987	0.9517453	0.95120853	0.9509011	0.9508251	0.9509738	0.95134133	0.95190823	0.95266134	0.9535767	0.9546279
0.97250634	0.9714305	0.970424	0.9695134	0.9687107	0.9680292	0.9674728	0.9670451	0.9667441	0.96655893	0.966492	0.96652645	0.96665657	0.9668636	0.967137	0.96745604	0.9678066	0.9681642	0.968506	0.96880513	0.96903545	0.969177	0.9691929	0.9690746	0.9687889	0.9683342	0.9676982	0.9668826	0.9658945	0.96474963	0.9634748	0.9620967	0.960651	0.95917827	0.95771205	0.956301	0.95498097	0.9537873	0.95275337	0.9519025	0.95125526	0.95082444	0.9506183	0.9506346	0.9508687	0.9513075	0.9519381	0.95273703	0.9536876	0.95476055
0.9716047	0.97059053	0.96964324	0.9687902	0.9680416	0.96740675	0.96689063	0.9664944	0.9662155	0.9660461	0.96598446	0.9660227	0.9661471	0.96634287	0.96659863	0.96690345	0.9672261	0.96755385	0.9678583	0.9681167	0.9683027	0.9683924	0.96835786	0.9681792	0.9678436	0.9673339	0.96665126	0.96579593	0.96477675	0.963617	0.9623397	0.9609731	0.9595563	0.9581268	0.9567238	0.95538545	0.9541509	0.95305324	0.952117	0.95137054	0.9508275	0.95049757	0.9503852	0.9504878	0.9507996	0.9513059	0.9519891	0.9528299	0.9538078	0.9548932
0.97073543	0.9697787	0.96888846	0.9680894	0.96738726	0.96679246	0.96631074	0.96594036	0.96567935	0.965524	0.9654678	0.96550125	0.9656184	0.96580416	0.96604735	0.96632886	0.96663	0.9669265	0.9671987	0.9674199	0.96756357	0.9676039	0.96751815	0.9672909	0.9669024	0.9663441	0.9656192	0.9647295	0.9636869	0.9625156	0.9612415	0.9598956	0.9585136	0.95713294	0.9557962	0.95453495	0.95338625	0.95238227	0.95154625	0.95090055	0.9504559	0.95022184	0.9501981	0.9503828	0.9507645	0.95132923	0.95205945	0.9529345	0.95393115	0.95502824
0.96989125	0.96898746	0.968156	0.96740264	0.96674263	0.9661846	0.96572816	0.9653782	0.9651316	0.96498567	0.96493274	0.9649642	0.9650753	0.9652516	0.9654804	0.9657425	0.96602196	0.9662929	0.96653175	0.9667167	0.9668193	0.9668119	0.96668065	0.96640384	0.96596706	0.96536696	0.9646033	0.963685	0.9626268	0.96145314	0.9601858	0.9588666	0.957525	0.9561998	0.95492834	0.9537462	0.9526856	0.95177335	0.95103586	0.9504861	0.9501382	0.9499937	0.95005256	0.9503132	0.9507572	0.95137453	0.952144	0.9530459	0.95405936	0.9551582
0.96906966	0.96822304	0.9674363	0.9667268	0.96610755	0.9655779	0.9651448	0.9648137	0.9645789	0.9644381	0.9643812	0.96441334	0.9645188	0.96468735	0.9649017	0.9651492	0.9654052	0.9656527	0.9658608	0.96601045	0.9660715	0.9660238	0.9658479	0.9655249	0.965045	0.96440566	0.9636088	0.9626683	0.96159947	0.96042436	0.9591767	0.9578878	0.9565923	0.955323	0.9541227	0.95302254	0.95204914	0.9512284	0.95058465	0.9501291	0.94987094	0.94981134	0.94994754	0.95027316	0.9507769	0.95143807	0.9522407	0.9531627	0.9541841	0.9552792
0.9682759	0.96747637	0.96673375	0.96606404	0.9654716	0.96496975	0.9645592	0.96423805	0.96401244	0.96387357	0.9638233	0.9638507	0.96395105	0.9641122	0.9643177	0.96455014	0.9647895	0.9650105	0.9651911	0.96530676	0.96533185	0.9652414	0.9650217	0.96465623	0.96413755	0.96346253	0.96264136	0.96168154	0.96060425	0.9594406	0.9582143	0.95695865	0.95571077	0.95450544	0.9533787	0.95235586	0.95147085	0.950742	0.95018923	0.9498234	0.94964826	0.9496678	0.94987607	0.95026207	0.95081574	0.95151603	0.9523442	0.95328224	0.95430565	0.95539117
0.9675	0.96674603	0.9660434	0.96540767	0.96484005	0.9643619	0.96396446	0.9636551	0.96343195	0.96330285	0.9632513	0.96328014	0.96337867	0.96353054	0.9637283	0.9639469	0.9641678	0.96437156	0.964525	0.9646081	0.9645949	0.9644666	0.96420646	0.9638006	0.96324545	0.9625405	0.96169466	0.96072525	0.95965004	0.9584985	0.95729744	0.9560823	0.9548861	0.95374626	0.95269144	0.95175177	0.9509504	0.95030934	0.9498434	0.9495635	0.9494696	0.9495625	0.9498329	0.95027506	0.9508713	0.9516022	0.9524521	0.95339876	0.95441747	0.9554926
0.9667454	0.96603143	0.965362	0.9647477	0.9642118	0.9637461	0.96336186	0.96306175	0.96284896	0.9627192	0.96267307	0.9627017	0.9627989	0.96294844	0.9631383	0.9633488	0.9635551	0.96373373	0.9638616	0.9639156	0.96386844	0.9637003	0.963401	0.9629601	0.96237344	0.96164227	0.9607801	0.9598017	0.9587329	0.9575961	0.95642906	0.95525664	0.95411736	0.953043	0.9520623	0.9512011	0.95048344	0.9499299	0.949549	0.9493472	0.94932824	0.9494873	0.9498165	0.95030624	0.9509386	0.9516962	0.9525612	0.9535087	0.9545224	0.95557725
0.96600354	0.96532124	0.9646836	0.96409565	0.9635767	0.96312475	0.9627511	0.9624609	0.96225536	0.9621303	0.96209025	0.9621216	0.96221757	0.9623693	0.9625538	0.96275437	0.96294606	0.9631054	0.9632105	0.9632304	0.9631514	0.96295065	0.96261567	0.9621392	0.96152294	0.9607682	0.9598952	0.9589158	0.95785576	0.95674247	0.9556095	0.9544834	0.95340264	0.95239455	0.95148647	0.9507079	0.95007205	0.9495985	0.9492967	0.9491695	0.9492208	0.9494413	0.9498222	0.95035267	0.9510149	0.95179266	0.9526654	0.95361274	0.95461243	0.9556479
0.96527606	0.964622	0.9640076	0.96344054	0.962934	0.9624977	0.9621342	0.96185255	0.9616528	0.9615386	0.9615032	0.96154004	0.96164316	0.9617937	0.96197426	0.9621663	0.96234864	0.96248734	0.96256566	0.9625581	0.96244687	0.9622113	0.96184474	0.9613395	0.9606959	0.95992666	0.95904297	0.95806354	0.9570202	0.9559341	0.95483637	0.9537637	0.9527411	0.95180124	0.9509677	0.95026493	0.9497088	0.94931275	0.94908637	0.94902974	0.9491426	0.94941777	0.9498448	0.95040953	0.95109624	0.95188814	0.95276475	0.95370466	0.95468974	0.9556962
0.9645533	0.9639251	0.96333075	0.96277994	0.96228933	0.9618621	0.9615109	0.9612405	0.9610506	0.9609453	0.9609228	0.9609645	0.9610733	0.96122766	0.96140486	0.9615905	0.9617574	0.9618795	0.9619358	0.9619008	0.9617565	0.96148795	0.9610905	0.96055764	0.95989573	0.9591135	0.95822394	0.9572542	0.9562292	0.95517087	0.9541164	0.95309275	0.9521323	0.95125914	0.95049757	0.94987065	0.9493911	0.94906855	0.9489145	0.9489204	0.9490905	0.949414	0.9498818	0.9504745	0.9511819	0.95198095	0.9528555	0.95378387	0.9547475	0.95572656
0.9638384	0.96323067	0.9626542	0.9621194	0.9616366	0.96122354	0.9608846	0.96062654	0.96044743	0.9603555	0.9603397	0.96039814	0.96051246	0.9606701	0.96085143	0.9610288	0.9611828	0.9612867	0.9613176	0.9612579	0.9610816	0.9607859	0.9603583	0.9598027	0.9591208	0.9583287	0.95744175	0.95648104	0.95547724	0.9544547	0.9534442	0.952475	0.95157385	0.95076865	0.9500791	0.9495236	0.94911516	0.9488641	0.94877136	0.9488393	0.9490613	0.94942737	0.94992805	0.9505438	0.9512655	0.95206714	0.9529364	0.9538474	0.9547884	0.9557362
0.96312404	0.9625327	0.96197397	0.9614504	0.96098614	0.9605833	0.9602566	0.96000874	0.95985085	0.9597729	0.95977116	0.95984066	0.9599669	0.96012884	0.9603075	0.9604808	0.960623	0.9607092	0.9607159	0.9606266	0.9604265	0.96010125	0.95964885	0.959071	0.95837474	0.95757663	0.9566946	0.9557488	0.9547696	0.9537829	0.9528193	0.95190346	0.9510637	0.9503238	0.9497037	0.94921905	0.9488796	0.94869244	0.9486618	0.9487819	0.9490492	0.9494531	0.94998074	0.95061755	0.9513435	0.95214653	0.9530006	0.9538956	0.954808	0.955722
0.9624129	0.9618389	0.96128976	0.9607818	0.9603267	0.95994025	0.9596272	0.9593989	0.959257	0.95919544	0.95921177	0.95930105	0.9594348	0.95960325	0.9597828	0.95994925	0.96007836	0.9601463	0.9601319	0.9600169	0.9597861	0.959438	0.95896083	0.95836544	0.95766056	0.95685816	0.95598376	0.9550584	0.9541064	0.9531581	0.95223933	0.95137954	0.95060056	0.94992566	0.94937414	0.9489535	0.9486787	0.9485504	0.9485754	0.948747	0.94905347	0.94948894	0.9500369	0.95068634	0.9514157	0.95221066	0.95305324	0.95392585	0.95480764	0.9556826
0.96170074	0.96114147	0.9606021	0.9601074	0.9596694	0.95929736	0.95900613	0.958795	0.9586735	0.9586333	0.9586718	0.9587721	0.95892286	0.95909655	0.9592762	0.9594371	0.9595511	0.95960134	0.9595642	0.9594242	0.95917004	0.9587925	0.95829815	0.95768565	0.9569749	0.9561747	0.9553105	0.954404	0.95348513	0.9525758	0.951707	0.9509026	0.9501825	0.94957006	0.9490807	0.94872504	0.9485095	0.94844043	0.9485142	0.94872594	0.9490667	0.94952923	0.95009506	0.9507517	0.95147973	0.95226544	0.95308834	0.9539331	0.9547805	0.9556189
0.9609871	0.96043897	0.9599163	0.9594321	0.95901006	0.95865977	0.9583882	0.9582031	0.9581034	0.958088	0.9581464	0.95826715	0.9584262	0.95860916	0.95878935	0.958941	0.9590449	0.9590757	0.9590136	0.95884967	0.9585704	0.9581736	0.95765895	0.95703745	0.95631933	0.955525	0.9546735	0.95379305	0.9529044	0.95203966	0.95121825	0.95046663	0.9498074	0.94925505	0.9488273	0.94852906	0.94837064	0.94835275	0.9484716	0.9487196	0.9490911	0.94957197	0.9501492	0.95080835	0.9515318	0.9523021	0.95310336	0.9539196	0.9547326	0.9555302
0.9602704	0.9597368	0.959229	0.9587627	0.95835793	0.95802873	0.9577822	0.9576221	0.9575525	0.9575628	0.95764256	0.95778066	0.95795316	0.95814127	0.9583211	0.95846707	0.9585543	0.9585664	0.9584836	0.95829564	0.9579942	0.9575773	0.9570466	0.9564156	0.9556966	0.95490927	0.9540753	0.9532196	0.9523667	0.9515425	0.95076996	0.9500718	0.94947016	0.9489759	0.94860476	0.9483623	0.9482551	0.9482833	0.94844216	0.9487241	0.9491184	0.94961625	0.95020074	0.9508559	0.9515695	0.9523223	0.95309985	0.9538822	0.9546588	0.9554136
0.9595543	0.959033	0.9585378	0.95809174	0.9577108	0.95740825	0.9571897	0.9570615	0.957019	0.9570567	0.9571619	0.9573171	0.9575028	0.9576959	0.95787287	0.9580095	0.9580848	0.95807785	0.95797366	0.9577632	0.9574379	0.9570008	0.95645976	0.95582104	0.955105	0.95432925	0.95351297	0.95268446	0.9518677	0.9510858	0.9503636	0.94971794	0.94916797	0.9487303	0.94841397	0.9482233	0.9481632	0.9482313	0.94842416	0.9487307	0.9491468	0.94965535	0.9502414	0.95089185	0.95159215	0.9523237	0.9530734	0.95382184	0.95456034	0.95527333
0.9588358	0.95832855	0.95785445	0.95743066	0.9570769	0.9568018	0.9566186	0.9565189	0.95650995	0.9565758	0.9567054	0.9568799	0.95707595	0.9572729	0.95744616	0.95757425	0.9576332	0.9576072	0.95748115	0.95724714	0.95690453	0.9564531	0.9558999	0.95525974	0.9545456	0.9537817	0.95298773	0.9521874	0.9514088	0.9506698	0.9499947	0.9493985	0.9489032	0.9485177	0.9482505	0.94810754	0.948091	0.9481928	0.94841516	0.94874704	0.94917566	0.9496884	0.9502738	0.950916	0.95159584	0.95230436	0.9530238	0.9537382	0.95443493	0.95510316
0.9581193	0.957627	0.95717543	0.9567797	0.95645607	0.95621634	0.9560641	0.9560014	0.9560245	0.9561187	0.9562739	0.9564661	0.95667315	0.95687276	0.9570435	0.95715743	0.9572035	0.95715564	0.9570089	0.9567568	0.95639324	0.95592904	0.955367	0.95472485	0.9540188	0.95326674	0.95249844	0.9517286	0.9509866	0.9502897	0.94966024	0.9491142	0.94866794	0.94833165	0.9481107	0.94801074	0.9480305	0.94816643	0.9484126	0.9487621	0.9491995	0.9497146	0.95029384	0.95092165	0.95158374	0.952264	0.9529491	0.95362693	0.9542834	0.9549066
0.9574047	0.9569343	0.9565083	0.9561415	0.95585126	0.95564854	0.9555357	0.95551145	0.9555668	0.955692	0.9558704	0.95607704	0.95629334	0.95649546	0.9566578	0.95676243	0.9567903	0.95672375	0.95655864	0.95628464	0.95590603	0.955429	0.9548599	0.9542199	0.9535232	0.9527895	0.9520421	0.951306	0.9505987	0.9499448	0.9493603	0.94886106	0.94846123	0.9481713	0.9479924	0.9479314	0.94798297	0.9481474	0.94841284	0.94877404	0.9492161	0.9497301	0.9502986	0.9509111	0.95154834	0.9521994	0.9528523	0.9534909	0.9541047	0.9546823
0.9566943	0.956249	0.9558502	0.9555191	0.95527065	0.955106	0.95503175	0.9550438	0.9551364	0.95529085	0.95549124	0.95571345	0.9559392	0.9561395	0.95629585	0.95638734	0.95639783	0.9563107	0.9561253	0.9558352	0.9554422	0.9549535	0.95438194	0.95374465	0.9530576	0.9523414	0.95161974	0.95091534	0.9502454	0.9496324	0.94908965	0.94863546	0.9482797	0.948031	0.9478911	0.94786376	0.9479468	0.94813156	0.9484124	0.9487823	0.94922686	0.94973236	0.95028996	0.9508794	0.9514928	0.9521132	0.95272875	0.9533282	0.9538991	0.954433
0.9559927	0.9555751	0.9552112	0.95491964	0.95470876	0.95458746	0.95455617	0.95461106	0.95473313	0.95491886	0.9551426	0.95537806	0.9556066	0.95580524	0.95595235	0.95603013	0.956023	0.95591813	0.9557136	0.9554053	0.95499945	0.95450294	0.95393014	0.9532967	0.9526232	0.9519272	0.95123094	0.95055854	0.94992423	0.949348	0.9488492	0.9484366	0.9481216	0.9479109	0.9478056	0.9478082	0.9479138	0.94811696	0.94840926	0.94878435	0.9492247	0.94972306	0.9502628	0.95082927	0.9514143	0.95200133	0.95258075	0.95313865	0.9536658	0.95415497
0.95530146	0.95491785	0.95459366	0.95434046	0.954177	0.9540986	0.954113	0.95420575	0.9543662	0.9545752	0.9548164	0.9550656	0.9552984	0.9554926	0.95562947	0.9556933	0.9556669	0.955546	0.95532054	0.95499676	0.95458037	0.95407814	0.9535051	0.95287764	0.95221704	0.9515424	0.950873	0.950229	0.9496316	0.9490939	0.94863254	0.94826025	0.94798297	0.94780684	0.9477319	0.94776034	0.9478842	0.9481038	0.94840354	0.94877446	0.9492116	0.9496936	0.9502155	0.95075804	0.951313	0.9518655	0.95240706	0.9529229	0.9534079	0.9538507
0.95462435	0.9542807	0.95399696	0.9537911	0.95367223	0.95364547	0.9537003	0.95383304	0.9540262	0.9542623	0.9545213	0.9547765	0.95501107	0.9552008	0.95532805	0.9553741	0.9553302	0.9551902	0.95494914	0.9546109	0.95418286	0.9536755	0.95310515	0.95248544	0.9518402	0.95118636	0.95054233	0.9499313	0.9493659	0.94886607	0.94844174	0.94810444	0.94785994	0.94771534	0.94766694	0.94771665	0.947858	0.9480844	0.9483868	0.948758	0.9491819	0.9496483	0.9501486	0.9506644	0.95118725	0.9517033	0.9522055	0.95268095	0.9531221	0.9535199
0.9539678	0.953664	0.9534247	0.95327157	0.9532019	0.95322	0.95332116	0.9534909	0.95371723	0.95397717	0.9542504	0.9545139	0.9547488	0.9549318	0.9550423	0.95507383	0.9550128	0.9548529	0.9545959	0.954244	0.9538089	0.9532989	0.9527302	0.95212424	0.95149034	0.95085764	0.9502405	0.94965804	0.94912666	0.9486608	0.94826996	0.94796455	0.9477516	0.9476333	0.9476079	0.9476748	0.9478288	0.9480597	0.94836247	0.94872487	0.94913673	0.9495851	0.9500603	0.95054775	0.95103633	0.9515169	0.95197725	0.95241284	0.9528088	0.9531637
0.9533308	0.9530738	0.9528846	0.95277935	0.95276207	0.9528285	0.9529724	0.9531839	0.953436	0.9537189	0.9540059	0.9542726	0.95450634	0.9546786	0.95477813	0.95479095	0.95471096	0.9545336	0.9542638	0.9538994	0.95345604	0.9529437	0.9523813	0.9517838	0.9511681	0.9505553	0.94996315	0.9494098	0.9489091	0.94847447	0.94811666	0.9478414	0.9476538	0.9475592	0.9475545	0.94763404	0.9477952	0.94803	0.9483286	0.9486795	0.9490751	0.9495011	0.94994783	0.9504046	0.9508601	0.95130205	0.9517245	0.95211774	0.95247126	0.95278466
0.95272064	0.9525107	0.95237386	0.95232564	0.9523583	0.9524747	0.9526602	0.9529052	0.95318544	0.9534869	0.9537853	0.954055	0.95428157	0.9544433	0.9545292	0.95452565	0.95442766	0.9542328	0.9539464	0.95357233	0.9531249	0.9526126	0.952054	0.9514677	0.95086956	0.9502792	0.9497119	0.949185	0.9487136	0.9483065	0.9479769	0.94772935	0.94756633	0.947491	0.9475007	0.9475909	0.94775474	0.9479873	0.9482774	0.94861615	0.9489939	0.94939774	0.94981873	0.9502411	0.9506612	0.9510647	0.9514468	0.951796	0.95210797	0.9523767
0.95213705	0.95197815	0.95189977	0.9519016	0.9519883	0.9521539	0.952379	0.9526583	0.95296526	0.9532813	0.95358616	0.953857	0.95407534	0.95422643	0.9542969	0.95427656	0.9541622	0.95395154	0.95364976	0.9532686	0.95281386	0.95230365	0.9517519	0.95117563	0.95059425	0.95002496	0.9494808	0.94897985	0.94853365	0.9481567	0.94785076	0.9476281	0.94748443	0.947425	0.9474439	0.9475416	0.9477073	0.9479324	0.94821364	0.948537	0.9488924	0.94927025	0.9496601	0.9500508	0.9504336	0.9507988	0.9511407	0.9514496	0.9517209	0.951949
0.9515826	0.9514809	0.9514576	0.9515176	0.9516562	0.9518652	0.952134	0.95244163	0.9527702	0.9531014	0.95340997	0.95367956	0.9538899	0.954029	0.9540807	0.95404243	0.9539106	0.9536868	0.953372	0.9529809	0.9525252	0.95201594	0.95147157	0.95090705	0.9503407	0.94979066	0.9492696	0.94879204	0.9483725	0.948017	0.9477364	0.94753194	0.947406	0.9473579	0.94738466	0.94748616	0.94764787	0.94786686	0.948133	0.94843787	0.94877034	0.94912076	0.9494792	0.94983584	0.9501829	0.9505088	0.95081013	0.9510784	0.9513078	0.9514964
0.95106035	0.95101947	0.95105636	0.9511689	0.9513585	0.95161444	0.9519185	0.95225435	0.9526038	0.95294386	0.9532568	0.9535219	0.95372105	0.9538462	0.95387965	0.9538241	0.95367384	0.9534348	0.9531121	0.9527137	0.9522537	0.95174706	0.9512094	0.9506572	0.9501074	0.94957584	0.9490746	0.9486216	0.9482242	0.9478903	0.9476289	0.94744074	0.94732815	0.94728965	0.9473213	0.94742006	0.9475762	0.9477847	0.94803625	0.9483195	0.94862664	0.94894785	0.9492732	0.949595	0.94990486	0.950193	0.9504544	0.9506827	0.95087343	0.95102423
0.9505747	0.9505949	0.95068896	0.95085835	0.95109856	0.9513957	0.9517322	0.9520972	0.9524618	0.9528102	0.9531216	0.9533787	0.95356846	0.9536748	0.95369405	0.9536221	0.95345676	0.95320255	0.952866	0.9524624	0.95200104	0.9514978	0.95096684	0.9504269	0.9498922	0.94937795	0.9488974	0.94846565	0.9480876	0.9477727	0.94752735	0.94735277	0.94724905	0.9472167	0.947249	0.947344	0.94749236	0.9476856	0.9479188	0.9481801	0.94846034	0.94875044	0.9490456	0.9493296	0.94960165	0.94985056	0.95007414	0.9502637	0.950416	0.9505271
0.9501247	0.9502054	0.95036	0.9505852	0.95087236	0.9512092	0.95158005	0.9519623	0.9523411	0.9526952	0.9530049	0.9532536	0.9534295	0.9535199	0.9535222	0.95343274	0.95324963	0.95298266	0.9526382	0.95222837	0.9517666	0.9512663	0.9507437	0.95021313	0.94969374	0.9491963	0.9487343	0.94831854	0.9479566	0.94765913	0.9474266	0.9472651	0.9471689	0.94713646	0.9471689	0.94725555	0.94739056	0.9475704	0.94778174	0.94801867	0.9482705	0.9485314	0.94878995	0.9490398	0.9492736	0.9494865	0.9496702	0.94982207	0.949935	0.9500116
0.9497161	0.94985884	0.9500695	0.9503458	0.9506795	0.95105267	0.9514536	0.951855	0.95224375	0.9526	0.95290446	0.95314384	0.9533049	0.9533794	0.95336306	0.9532544	0.9530593	0.95277905	0.9524263	0.95201	0.95154786	0.95104975	0.9505349	0.9500159	0.94950855	0.94902664	0.9485813	0.9481815	0.94783646	0.9475511	0.9473308	0.9471737	0.9470809	0.9470504	0.94707555	0.9471538	0.94727504	0.947436	0.9476255	0.9478361	0.94805837	0.94828606	0.94851077	0.94872415	0.9489218	0.94909555	0.9492419	0.9493563	0.9494356	0.94947684
0.94934285	0.94954836	0.9498152	0.9501447	0.95052165	0.9509288	0.951352	0.95177215	0.9521696	0.9525222	0.95282	0.95304793	0.9531942	0.95325077	0.95321655	0.9530922	0.9528809	0.95258945	0.952227	0.9518086	0.9513438	0.95084953	0.9503415	0.9498332	0.94933766	0.94887006	0.94843835	0.9480537	0.94771916	0.9474452	0.9472315	0.9470787	0.9469874	0.94695145	0.94696873	0.9470357	0.9471417	0.9472808	0.9474476	0.9476293	0.94782233	0.94801754	0.94820607	0.9483841	0.9485449	0.94868314	0.9487915	0.9488706	0.94891536	0.948924
0.9490126	0.94927573	0.9496021	0.9499776	0.9503923	0.9508324	0.9512774	0.95170796	0.9521086	0.95246315	0.95275176	0.9529655	0.9530931	0.9531343	0.95308197	0.9529411	0.9527144	0.95241225	0.9520422	0.95161885	0.9511531	0.95066535	0.9501623	0.94966346	0.94917965	0.948721	0.94830203	0.9479282	0.9476054	0.94733644	0.9471284	0.9469785	0.9468851	0.9468433	0.9468509	0.946902	0.94699055	0.9471075	0.9472466	0.94740146	0.94756293	0.94772387	0.94787866	0.94802	0.9481443	0.9482456	0.94831926	0.9483636	0.9483754	0.948352
0.94871974	0.9490435	0.949422	0.94984347	0.95029426	0.9507624	0.9512239	0.95166445	0.95206857	0.95241755	0.95269394	0.9528949	0.9530063	0.9530282	0.9529591	0.9528001	0.95255977	0.9522456	0.95187014	0.951442	0.9509767	0.95049095	0.94999504	0.9495021	0.9490287	0.9485818	0.9481709	0.94780606	0.9474902	0.94722897	0.9470225	0.9468695	0.94677186	0.9467213	0.9467163	0.94675046	0.94681823	0.94691205	0.94702417	0.94714916	0.9472782	0.94740665	0.9475261	0.9476306	0.94772136	0.9477868	0.9478276	0.94783694	0.94781715	0.9477645
0.9484675	0.9488462	0.9492758	0.9497406	0.9502244	0.95071566	0.9511931	0.95164263	0.9520444	0.9523843	0.9526507	0.95283526	0.9529294	0.9529328	0.95284474	0.9526709	0.9524162	0.9520927	0.9517074	0.95127743	0.9508129	0.9503286	0.94983697	0.9493522	0.9488854	0.9484471	0.94804484	0.94768655	0.94737595	0.94711643	0.94690883	0.94675356	0.9466462	0.9465846	0.94656426	0.9465794	0.9466253	0.9466949	0.94677895	0.94687235	0.9469708	0.9470655	0.9471498	0.9472209	0.94727576	0.94730794	0.9473128	0.9472915	0.94724184	0.9471642
0.9482517	0.9486889	0.94916433	0.9496665	0.9501836	0.9506947	0.95118314	0.9516368	0.95203334	0.9523648	0.95261717	0.95278466	0.95286065	0.952846	0.9527418	0.9525504	0.9522841	0.9519504	0.9515571	0.9511217	0.95065737	0.9501746	0.94968694	0.9492077	0.9487485	0.9483148	0.94791967	0.9475653	0.94725746	0.9469962	0.94678617	0.94662493	0.946507	0.94643205	0.946397	0.94639003	0.94641376	0.9464552	0.9465111	0.94657475	0.9466384	0.94669944	0.9467493	0.9467864	0.94680744	0.9468046	0.94678044	0.9467307	0.9466517	0.9465468
0.9480752	0.94856554	0.9490854	0.94962394	0.9501631	0.9506932	0.9511933	0.9516454	0.9520373	0.9523585	0.95259404	0.95274377	0.95280224	0.9527687	0.95264643	0.9524398	0.9521596	0.95181376	0.95141697	0.9509776	0.95050853	0.9500286	0.949546	0.9490703	0.9486139	0.94818646	0.94779485	0.947441	0.947132	0.94686985	0.94665426	0.9464837	0.9463552	0.9462651	0.94620794	0.9461818	0.94617856	0.94619334	0.94621736	0.9462493	0.946283	0.94631034	0.9463277	0.94633174	0.94631857	0.94628555	0.94622964	0.94614965	0.9460453	0.94591564
0.94793403	0.9484736	0.94903386	0.9496052	0.95017004	0.9507118	0.95121586	0.9516678	0.9520518	0.9523582	0.95258033	0.9527118	0.95275193	0.952697	0.9525577	0.9523357	0.9520429	0.95168793	0.95128316	0.9508389	0.9503718	0.9498884	0.94940805	0.9489344	0.94848317	0.9480575	0.94766444	0.94731283	0.9470022	0.9467357	0.9465111	0.9463284	0.9461857	0.946078	0.9460011	0.9459516	0.9459213	0.9459092	0.94590366	0.94590473	0.945904	0.94589895	0.94588286	0.94585407	0.9458092	0.94574493	0.9456606	0.9455552	0.94542515	0.945272
0.94782853	0.94841444	0.94901377	0.9496107	0.9501952	0.95074886	0.9512554	0.9517014	0.95207596	0.9523704	0.9525731	0.9526865	0.9527065	0.9526335	0.95247763	0.9522403	0.9519338	0.9515693	0.9511558	0.95071054	0.95023793	0.9497562	0.9492748	0.9488038	0.94835037	0.9479268	0.9475337	0.9471799	0.94686496	0.9465889	0.94635427	0.94615823	0.9459993	0.94587284	0.94577545	0.94569874	0.94564396	0.94560224	0.9455671	0.94553596	0.94550216	0.94546485	0.94541687	0.94535553	0.94527996	0.9451881	0.94507545	0.944943	0.9447922	0.9446214
0.94775444	0.94838434	0.9490183	0.9496417	0.95024145	0.9508004	0.95130813	0.9517479	0.9521107	0.95238787	0.9525735	0.95266646	0.95266664	0.95257765	0.9524034	0.9521498	0.95183223	0.9514558	0.9510363	0.95058167	0.95010805	0.94962597	0.9491415	0.94867015	0.94821894	0.94779295	0.9473978	0.94703686	0.94671506	0.9464306	0.9461848	0.9459743	0.94579697	0.9456498	0.9455261	0.94542706	0.9453425	0.9452719	0.9452071	0.94514346	0.94507885	0.94500875	0.94492865	0.9448383	0.9447329	0.9446118	0.9444754	0.9443197	0.9441474	0.9439563
0.9477139	0.9483816	0.94904506	0.94968987	0.95030296	0.9508668	0.9513694	0.9518015	0.95215243	0.95241284	0.9525812	0.9526531	0.95263344	0.9525244	0.95233256	0.95206517	0.9517346	0.95134807	0.950921	0.95045954	0.9499822	0.94949645	0.9490123	0.9485368	0.9480831	0.9476536	0.94725424	0.9468861	0.9465556	0.9462603	0.946	0.9457731	0.94557565	0.94540626	0.9452612	0.9451322	0.94502103	0.94491905	0.9448223	0.94473	0.94463366	0.9445319	0.9444228	0.94430274	0.94416875	0.94402117	0.9438597	0.94368136	0.9434902	0.9432833
0.94770217	0.94840574	0.9490968	0.9497587	0.9503796	0.9509447	0.95144373	0.95186424	0.95219994	0.9524435	0.9525899	0.9526442	0.95260507	0.9524763	0.9522662	0.9519837	0.95164	0.9512445	0.9508069	0.9503411	0.9498592	0.94936866	0.94887966	0.9484026	0.94794405	0.9475087	0.9471006	0.94672525	0.94638443	0.94607586	0.94579756	0.945552	0.9453343	0.9451409	0.94497126	0.94481605	0.9446765	0.9445439	0.9444175	0.94429195	0.9441659	0.94403297	0.9438964	0.9437471	0.94358665	0.94341516	0.9432312	0.94303346	0.94282347	0.9426037
0.9477174	0.94845444	0.9491671	0.9498428	0.95047086	0.95103616	0.95152825	0.95193464	0.9522535	0.95247847	0.9526054	0.9526387	0.9525776	0.9524306	0.95220464	0.951908	0.95155036	0.9511428	0.95069474	0.9502238	0.94973326	0.94923896	0.94874567	0.9482627	0.94779766	0.9473561	0.94694066	0.9465538	0.9461978	0.9458757	0.9455801	0.945314	0.94507366	0.94485694	0.94465977	0.9444786	0.9443079	0.9441476	0.9439905	0.9438353	0.9436775	0.94351727	0.94334966	0.9431739	0.94298947	0.9427954	0.94258964	0.9423737	0.9421492	0.94191563
0.94775933	0.94852495	0.9492545	0.94994414	0.9505747	0.9511353	0.9516185	0.9520095	0.95231164	0.9525174	0.9526223	0.9526358	0.95255476	0.95238966	0.9521458	0.95183355	0.95145965	0.9510422	0.95058626	0.95010567	0.9496093	0.94910634	0.9486072	0.94811654	0.94764453	0.94719195	0.94676566	0.9463675	0.9459982	0.9456568	0.9453447	0.945057	0.94479424	0.94455165	0.94432735	0.9441179	0.94391954	0.9437278	0.943542	0.94335586	0.94317144	0.9429795	0.94278723	0.942586	0.9423769	0.9421619	0.9419373	0.9417062	0.9414665	0.94122195
0.9478226	0.94861317	0.94936216	0.9500554	0.95068765	0.95124155	0.9517131	0.95209163	0.9523742	0.9525583	0.9526429	0.95263416	0.952532	0.9523478	0.95208603	0.9517581	0.951373	0.9509406	0.9504761	0.9499862	0.949481	0.9489693	0.9484625	0.94796455	0.9474816	0.9470201	0.94658107	0.9461684	0.945782	0.9454229	0.94508874	0.94478136	0.94449294	0.9442246	0.9439725	0.9437345	0.9435085	0.94328797	0.9430711	0.9428582	0.942645	0.9424263	0.9422071	0.94198155	0.9417514	0.9415161	0.9412739	0.9410279	0.9407769	0.9405223
0.9479087	0.94872075	0.9494806	0.9501812	0.95081043	0.95135593	0.95181304	0.95217484	0.9524366	0.95259994	0.9526667	0.95263433	0.9525121	0.9523086	0.95202804	0.9516848	0.9512847	0.9508418	0.9503644	0.9498634	0.9493487	0.9488287	0.9483106	0.94780356	0.94730985	0.9468372	0.946382	0.94595456	0.9455503	0.9451709	0.9448161	0.944483	0.9441722	0.94387746	0.9435981	0.9433325	0.943076	0.9428269	0.94258213	0.9423386	0.9420983	0.94185567	0.94161075	0.94136333	0.9411126	0.9408593	0.94060105	0.9403429	0.94008106	0.93981993
0.94801337	0.9488445	0.9496141	0.9503156	0.95093834	0.95147437	0.95191604	0.95226073	0.95250374	0.95264596	0.9526855	0.95263326	0.9524904	0.9522662	0.9519695	0.9516078	0.9511939	0.9507378	0.95024794	0.94973683	0.9492118	0.94868124	0.9481518	0.9476316	0.94712746	0.9466388	0.9461703	0.9457244	0.9453017	0.9449012	0.9445247	0.9441672	0.9438297	0.9435095	0.94320196	0.94290787	0.9426223	0.9423448	0.94207025	0.94180244	0.941535	0.9412671	0.9410006	0.9407306	0.94046116	0.9401913	0.9399193	0.93964934	0.9393813	0.939114
0.94813925	0.94898	0.94975656	0.9504581	0.9510729	0.9515985	0.9520233	0.9523497	0.95256776	0.9526889	0.95270765	0.95263314	0.95246917	0.95222485	0.95190823	0.9515318	0.9511035	0.9506331	0.95013016	0.94960505	0.9490678	0.94852567	0.9479843	0.94745237	0.94693065	0.94642806	0.9459432	0.9454774	0.9450342	0.94461393	0.9442122	0.94383097	0.9434664	0.9431191	0.9427848	0.94246083	0.94214845	0.9418422	0.9415429	0.94124746	0.94095385	0.9406625	0.9403743	0.9400855	0.93979913	0.9395138	0.9392309	0.9389513	0.9386761	0.9384061
0.9482751	0.9491302	0.9499109	0.9506063	0.9512134	0.95172346	0.9521327	0.9524366	0.9526343	0.95273125	0.95272815	0.95262986	0.95244586	0.9521813	0.95184594	0.95145166	0.95100796	0.9505212	0.9500052	0.949468	0.94891673	0.9483613	0.9478067	0.9472593	0.94672245	0.94620186	0.9456994	0.94521433	0.94474995	0.94430584	0.94387954	0.94347316	0.94308275	0.9427085	0.9423457	0.94199526	0.94165456	0.94132197	0.9409951	0.94067353	0.9403584	0.940045	0.9397358	0.93942964	0.93912774	0.93882996	0.93853736	0.9382494	0.937969	0.9376975
0.9484271	0.9492881	0.95007056	0.95076025	0.9513585	0.9518511	0.952241	0.9525241	0.9526998	0.952772	0.9527457	0.9526269	0.9524183	0.9521341	0.9517799	0.9513684	0.95090675	0.9504045	0.9498737	0.9493225	0.94875574	0.9481861	0.9476165	0.9470528	0.9465001	0.94596136	0.94543785	0.9449319	0.9444459	0.9439784	0.94352865	0.9430946	0.94267875	0.94227546	0.9418859	0.94150925	0.9411424	0.9407814	0.94042987	0.9400844	0.93974656	0.93941396	0.9390852	0.9387633	0.93844676	0.9381382	0.9378366	0.9375435	0.9372606	0.9369883
0.9485916	0.94945675	0.950235	0.95091844	0.9515019	0.9519797	0.952349	0.9526088	0.9527612	0.95281065	0.9527611	0.95261776	0.95238775	0.9520829	0.9517094	0.95127845	0.9507993	0.9502817	0.9497346	0.94916594	0.94858634	0.9480002	0.9474133	0.9468329	0.9462627	0.9457038	0.9451595	0.94463253	0.944124	0.9436304	0.9431552	0.9426961	0.9422534	0.94182366	0.94140774	0.94100285	0.94060826	0.94022363	0.9398486	0.9394812	0.93912154	0.938769	0.9384227	0.93808776	0.93775964	0.9374399	0.93713117	0.9368337	0.9365488	0.93627924
0.94876504	0.94963443	0.95041007	0.9510804	0.95164824	0.9521069	0.95245576	0.952693	0.95282155	0.9528464	0.9527705	0.9526043	0.9523545	0.9520275	0.9516343	0.9511838	0.95068467	0.9501509	0.9495872	0.949003	0.94840556	0.9478015	0.9471986	0.94659877	0.9460081	0.94542867	0.9448633	0.9443136	0.943781	0.9432628	0.94276226	0.94227785	0.94180757	0.9413519	0.94090885	0.94047993	0.9400595	0.93964994	0.93925095	0.9388625	0.938482	0.9381123	0.93775105	0.9374017	0.9370641	0.9367362	0.93642294	0.9361231	0.9358393	0.93557155
0.948947	0.9498148	0.9505815	0.9512419	0.9517941	0.95223165	0.95255804	0.9527713	0.95287734	0.9528767	0.95277786	0.9525872	0.9523142	0.95196456	0.95155144	0.9510818	0.9505654	0.9500106	0.9494289	0.9488269	0.9482133	0.94759184	0.94696766	0.94634974	0.94573873	0.9451388	0.9445494	0.94397646	0.94341844	0.942877	0.94234896	0.9418367	0.9413417	0.94085985	0.9403892	0.93993473	0.93949103	0.9390582	0.9386386	0.9382288	0.9378305	0.9374442	0.9370709	0.93670934	0.9363616	0.93602866	0.9357127	0.93541145	0.93512964	0.93486595
0.94913507	0.9499995	0.95075744	0.9514044	0.951939	0.952356	0.9526593	0.95284927	0.9529273	0.9529028	0.95277894	0.95256513	0.9522672	0.95189685	0.95145977	0.95097	0.9504355	0.94986254	0.9492623	0.9486404	0.948006	0.9473659	0.9467231	0.94608456	0.9454501	0.9448291	0.94421816	0.94361967	0.9430379	0.94246805	0.9419164	0.9413796	0.94085646	0.94034845	0.93985385	0.9393725	0.93890554	0.93845266	0.93801105	0.9375829	0.9371673	0.9367664	0.93638134	0.9360097	0.93565273	0.93531847	0.93499917	0.9346991	0.9344201	0.93416476
0.94932884	0.950187	0.95093626	0.95156556	0.9520797	0.9524773	0.95275533	0.9529191	0.95297366	0.95292085	0.9527726	0.9525337	0.95221406	0.95182025	0.951362	0.9508513	0.9502938	0.94970155	0.949083	0.94844216	0.9477866	0.9471262	0.94646347	0.9458016	0.9451465	0.94449997	0.94386655	0.9432432	0.9426345	0.9420427	0.94146335	0.9408997	0.94035226	0.93981934	0.9392988	0.9387953	0.93830514	0.93782926	0.93737024	0.93692404	0.9364934	0.9360804	0.9356837	0.9353047	0.9349445	0.9346041	0.9342851	0.93398726	0.9337145	0.93346506
0.949526	0.95037764	0.9511132	0.95172685	0.9522199	0.9525919	0.9528461	0.9529839	0.95301175	0.9529358	0.9527602	0.95249665	0.95215166	0.9517324	0.951255	0.9507202	0.95014465	0.9495306	0.9488903	0.9482279	0.9475542	0.9468699	0.9461864	0.9455023	0.9448236	0.94415355	0.9434945	0.9428475	0.94221425	0.9415951	0.9409907	0.94040227	0.9398277	0.939269	0.93872786	0.9382011	0.9376887	0.9371944	0.9367168	0.93625504	0.93581116	0.9353862	0.93498075	0.93459475	0.93423027	0.9338887	0.93357104	0.9332793	0.93301326	0.93277293
0.949727	0.95056844	0.95128626	0.9518833	0.9523558	0.9527025	0.95293194	0.9530428	0.9530449	0.9529395	0.9527401	0.95245105	0.952081	0.9516399	0.9511376	0.950581	0.94998085	0.9493456	0.94868374	0.9479993	0.9473044	0.9465989	0.94589126	0.94518435	0.9444826	0.9437884	0.94310486	0.94243175	0.94177365	0.94112855	0.9404986	0.93988585	0.93928564	0.9387037	0.938139	0.9375907	0.93705934	0.93654656	0.9360512	0.93557626	0.9351196	0.9346844	0.93427145	0.93388075	0.9335147	0.93317336	0.9328588	0.93257076	0.9323133	0.9320839
0.9499294	0.9507571	0.95146054	0.95203465	0.95248413	0.9528071	0.9530094	0.95309466	0.95306903	0.9529384	0.95271003	0.9523975	0.95200026	0.9515334	0.9510084	0.95042926	0.9498071	0.9491484	0.9484626	0.947758	0.947038	0.9463116	0.94557977	0.9448483	0.9441227	0.94340515	0.9426953	0.9419971	0.9413129	0.94064313	0.9399888	0.9393497	0.93872756	0.9381217	0.9375347	0.9369666	0.93641645	0.93588406	0.9353752	0.9348864	0.9344207	0.93397677	0.9335576	0.93316346	0.9327964	0.9324574	0.9321475	0.9318677	0.9316164	0.93140006
0.95013106	0.9509457	0.95163006	0.95218325	0.95260745	0.9529063	0.95308006	0.95313823	0.95308477	0.9529264	0.9526729	0.95233005	0.9519095	0.95141685	0.9508672	0.9502646	0.94961846	0.94893545	0.94822836	0.9475001	0.94675714	0.94600576	0.94524956	0.9444959	0.94374394	0.94300073	0.9422658	0.94154245	0.9408335	0.9401378	0.93945855	0.93879557	0.9381501	0.93752265	0.93691593	0.93632674	0.9357602	0.9352131	0.93468916	0.93419003	0.93371415	0.9332651	0.9328405	0.9324451	0.93207896	0.9317424	0.9314393	0.93116724	0.93092865	0.93072474
0.95033145	0.95113075	0.95179355	0.9523268	0.9527248	0.95299584	0.9531444	0.9531725	0.95309114	0.95290405	0.9526236	0.9522532	0.95180523	0.9512901	0.9507128	0.9500868	0.94941497	0.94871104	0.9479787	0.94722503	0.946458	0.94568264	0.9449032	0.944123	0.94334584	0.9425771	0.9418176	0.94106895	0.94033486	0.93961465	0.93891126	0.93822455	0.93755776	0.93690854	0.9362816	0.93567497	0.9350906	0.93453074	0.93399525	0.9334847	0.9330022	0.9325463	0.9321201	0.93172467	0.93136185	0.9310297	0.9307337	0.9304723	0.9302455	0.93005687
0.9505284	0.9513099	0.9519525	0.95246077	0.9528347	0.9530786	0.9531993	0.9531986	0.95308757	0.9528729	0.9525623	0.95216644	0.9516914	0.95114917	0.950547	0.94989437	0.94919926	0.94846916	0.947711	0.9469336	0.94614214	0.94534266	0.9445366	0.9437315	0.9429303	0.94213635	0.9413507	0.94057786	0.9398173	0.939074	0.9383469	0.93763673	0.936948	0.9362812	0.9356334	0.9350122	0.93441176	0.9338402	0.9332929	0.9327744	0.93228346	0.9318253	0.9313993	0.9310052	0.93064505	0.9303204	0.9300303	0.92978126	0.92956895	0.92939574
0.95072275	0.9514865	0.9521064	0.9525894	0.9529348	0.9531529	0.9532424	0.953214	0.9530742	0.9528293	0.95249075	0.95206624	0.95156413	0.9509945	0.95036626	0.94968706	0.94896567	0.94821066	0.9474288	0.9466252	0.9458094	0.9449835	0.9441524	0.94332165	0.9424945	0.941675	0.9408639	0.94006664	0.93928206	0.9385141	0.9377639	0.9370344	0.9363248	0.9356379	0.9349732	0.934335	0.9337241	0.9331391	0.93258214	0.9320576	0.9315634	0.93110144	0.9306759	0.9302847	0.92992926	0.9296124	0.92933536	0.9290968	0.9288988	0.9287422
0.950914	0.95165575	0.9522533	0.952709	0.953028	0.9532153	0.95327646	0.9532189	0.953047	0.9527732	0.95240587	0.9519526	0.9514238	0.95082635	0.95017046	0.9494647	0.9487166	0.94793636	0.9471286	0.94629866	0.9454574	0.9446041	0.94374996	0.94289225	0.9420394	0.9411945	0.9403598	0.9395374	0.9387296	0.9379386	0.937168	0.93641514	0.935686	0.9349809	0.93430287	0.9336489	0.9330242	0.93243045	0.93186635	0.9313357	0.93083864	0.93037885	0.92995274	0.9295648	0.92921805	0.9289093	0.9286441	0.9284197	0.9282374	0.92809856
[truncated: 451 more columns]
