# Supplementary material for: Investigating the use of physics informed neural networks for dam-break scenarios
Source: PLoS One. 2025 Sep 19;20(9):e0332694. doi: 10.1371/journal.pone.0332694 (PMC12449020; doi:10.1371/journal.pone.0332694)
Supplement: S1 File — Dataset for the 1D and 2D shallow water equations (SWE). Repository: https://github.com/kinzamumtaz/2D_SWE. (ZIP) [file pone.0332694.s001.zip › 2D_SWE-main/Downloads/solution_outputs_circular/training_loss_circular.csv]

1	13.842294
2	4.8961835
3	2.4820566
4	1.5224048
5	1.1801697
6	1.0130383
7	0.91340554
8	0.8608618
9	0.81437457
10	0.7840669
11	0.7609103
12	0.742299
13	0.73028773
14	0.7102473
15	0.69999117
16	0.6899718
17	0.6807419
18	0.67272675
19	0.6685403
20	0.6648209
21	0.6491274
