# Supplementary material for: Investigating the use of physics informed neural networks for dam-break scenarios
Source: PLoS One. 2025 Sep 19;20(9):e0332694. doi: 10.1371/journal.pone.0332694 (PMC12449020; doi:10.1371/journal.pone.0332694)
Supplement: S1 File — Dataset for the 1D and 2D shallow water equations (SWE). Repository: https://github.com/kinzamumtaz/2D_SWE. (ZIP) [file pone.0332694.s001.zip › 2D_SWE-main/Downloads/solution_outputs_circularNum/height_circularNum_t0.00.csv]

0.9959265	0.99735796	0.9982811	0.99888515	0.9993031	0.99962634	0.9999121	1.0001931	1.0004845	1.0007899	1.0011046	1.0014215	1.0017301	1.0020216	1.0022858	1.0025148	1.0027033	1.0028441	1.002935	1.0029738	1.002958	1.002888	1.0027641	1.0025885	1.0023623	1.0020872	1.0017675	1.0014063	1.0010052	1.0005693	1.0001026	0.9996066	0.9990873	0.9985466	0.9979896	0.9974197	0.99683857	0.9962522	0.99566096	0.99506956	0.99448013	0.9938957	0.9933181	0.99274904	0.9921919	0.99164677	0.99111617	0.99060154	0.9901043	0.989624
0.99712116	0.99835384	0.99912053	0.9996011	0.9999228	1.0001733	1.0004053	1.0006468	1.000911	1.0011982	1.0015029	1.0018154	1.0021254	1.0024225	1.002696	1.0029384	1.0031428	1.0033038	1.0034173	1.0034803	1.0034916	1.0034497	1.0033557	1.0032103	1.0030152	1.0027715	1.0024823	1.0021496	1.0017767	1.0013666	1.0009229	1.0004488	0.9999473	0.9994232	0.9988784	0.9983167	0.99774283	0.99715865	0.996568	0.99597394	0.9953779	0.99478465	0.9941952	0.9936123	0.9930383	0.99247503	0.99192375	0.991387	0.9908651	0.9903604
0.9979691	0.99902004	0.9996423	1.0000098	1.0002453	1.0004314	1.000617	1.0008271	1.0010715	1.0013474	1.0016478	1.0019623	1.0022787	1.0025868	1.0028749	1.0031346	1.0033599	1.0035447	1.0036845	1.003776	1.003818	1.0038093	1.0037496	1.003639	1.0034796	1.0032718	1.0030171	1.002719	1.0023791	1.0020005	1.0015858	1.0011377	1.0006607	1.0001577	0.99963105	0.99908465	0.9985225	0.9979468	0.99736124	0.9967687	0.99617195	0.99557436	0.9949779	0.9943852	0.99379915	0.9932218	0.99265444	0.9920984	0.9915561	0.99102944
0.998595	0.9994773	0.99996567	1.0002271	1.0003824	1.0005082	1.0006506	1.0008316	1.0010583	1.0013263	1.0016259	1.0019443	1.0022695	1.00259	1.0028946	1.0031742	1.0034219	1.0036322	1.0038003	1.0039223	1.0039982	1.004024	1.0040005	1.003928	1.0038066	1.0036373	1.003422	1.0031613	1.002858	1.0025147	1.0021341	1.0017176	1.0012693	1.0007917	1.0002882	0.9997618	0.99921596	0.99865407	0.99807847	0.9974924	0.9968994	0.99630266	0.9957033	0.9951055	0.99451137	0.9939225	0.9933415	0.99277097	0.9922117	0.99166584
0.9991006	0.9998277	1.0001903	1.0003511	1.0004278	1.0004946	1.0005935	1.0007455	1.0009534	1.0012109	1.0015081	1.0018303	1.002164	1.0024965	1.0028167	1.0031159	1.0033858	1.0036215	1.0038166	1.0039699	1.0040781	1.0041393	1.0041533	1.0041196	1.0040374	1.0039085	1.0037334	1.0035135	1.0032501	1.0029453	1.0026008	1.0022199	1.0018039	1.0013574	1.0008812	1.0003791	0.9998545	0.99930984	0.9987488	0.99817455	0.99758863	0.9969963	0.99639875	0.99579906	0.9951997	0.99460465	0.994014	0.99343103	0.99285775	0.99229586
0.9995612	1.000146	1.0003903	1.0004551	1.000454	1.0004597	1.0005132	1.0006312	1.0008165	1.0010611	1.0013517	1.0016732	1.0020117	1.0023538	1.0026876	1.0030031	1.0032923	1.0035505	1.0037724	1.0039544	1.0040945	1.0041896	1.0042398	1.0042439	1.0042019	1.0041137	1.0039799	1.0038018	1.0035796	1.0033153	1.0030107	1.0026677	1.0022877	1.0018746	1.0014299	1.0009559	1.0004563	0.9999339	0.99939144	0.99883175	0.9982582	0.99767435	0.997082	0.99648505	0.9958851	0.99528575	0.99468863	0.99409676	0.9935124	0.99293673
1.0000219	1.000477	1.0006124	1.0005853	1.0005078	1.0004507	1.000454	1.0005339	1.0006912	1.000916	1.0011939	1.0015101	1.0018479	1.002194	1.0025369	1.002865	1.003171	1.0034486	1.0036938	1.003902	1.0040705	1.0041978	1.0042818	1.0043226	1.004319	1.0042715	1.0041789	1.0040421	1.0038623	1.0036403	1.0033768	1.0030739	1.002732	1.0023553	1.0019444	1.0015026	1.0010319	1.0005356	1.0000157	0.99947536	0.9989184	0.9983472	0.9977648	0.9971726	0.99657655	0.99597627	0.99537647	0.99477845	0.9941853	0.99359906
1.0005027	1.0008434	1.0008782	1.0007657	1.000613	1.0004932	1.0004431	1.0004791	1.0006016	1.0007998	1.0010588	1.0013623	1.0016941	1.0020388	1.0023847	1.0027206	1.003038	1.0033314	1.0035958	1.0038254	1.0040199	1.004176	1.0042918	1.0043672	1.0044001	1.0043905	1.0043384	1.0042434	1.0041054	1.003926	1.0037048	1.0034432	1.0031426	1.0028049	1.0024314	1.002024	1.0015861	1.0011194	1.0006261	1.0001099	0.9995725	0.999018	0.99844885	0.99786764	0.9972774	0.9966812	0.99608123	0.9954813	0.99488324	0.99428844
1.0010053	1.0012448	1.0011922	1.0010005	1.0007782	1.0005949	1.0004892	1.0004774	1.0005593	1.0007247	1.0009577	1.0012423	1.0015606	1.0018973	1.0022411	1.002579	1.0029026	1.0032068	1.003485	1.0037341	1.0039499	1.0041313	1.0042757	1.0043827	1.0044494	1.0044769	1.0044633	1.0044082	1.0043125	1.0041745	1.0039965	1.0037776	1.0035189	1.0032223	1.0028883	1.0025192	1.0021167	1.0016832	1.0012203	1.0007315	1.0002185	0.9996851	0.99913365	0.9985662	0.99798757	0.99739885	0.9968035	0.99620456	0.99560463	0.995005
1.0015182	1.0016743	1.0015459	1.0012845	1.0009968	1.0007529	1.0005916	1.0005294	1.0005664	1.000693	1.0008942	1.0011519	1.0014507	1.0017743	1.0021086	1.0024432	1.0027684	1.0030782	1.0033659	1.0036286	1.0038626	1.004065	1.0042348	1.0043696	1.0044683	1.0045292	1.0045526	1.0045362	1.0044807	1.0043854	1.0042495	1.0040733	1.0038588	1.0036043	1.0033121	1.0029836	1.0026193	1.002222	1.0017935	1.0013359	1.0008516	1.0003432	0.9998136	0.99926543	0.99870163	0.9981248	0.99753815	0.99694467	0.99634635	0.9957468
1.002029	1.0021147	1.0019239	1.001603	1.0012581	1.0009584	1.0007428	1.0006287	1.0006181	1.0007023	1.0008657	1.0010922	1.0013652	1.001668	1.0019883	1.0023136	1.0026351	1.0029451	1.0032388	1.003511	1.0037581	1.0039787	1.004169	1.0043283	1.0044553	1.0045478	1.0046054	1.0046257	1.0046092	1.0045543	1.0044608	1.0043279	1.0041564	1.0039462	1.0036969	1.0034106	1.0030878	1.0027295	1.0023385	1.0019157	1.0014641	1.0009851	1.0004816	0.999957	0.9994126	0.9988527	0.99827874	0.9976952	0.9971032	0.99650645
1.002518	1.0025495	1.0023093	1.0019407	1.0015472	1.001197	1.0009307	1.0007665	1.0007081	1.0007459	1.0008687	1.0010589	1.0013005	1.0015783	1.0018787	1.0021894	1.0025015	1.0028073	1.0031012	1.0033789	1.0036358	1.003869	1.0040774	1.0042584	1.0044098	1.0045304	1.0046197	1.0046747	1.0046953	1.0046791	1.0046266	1.0045365	1.0044076	1.0042421	1.0040369	1.0037944	1.0035146	1.0031981	1.002848	1.0024635	1.0020478	1.0016025	1.00113	1.0006325	1.000113	0.99957377	0.9990182	0.99844784	0.99786717	0.997278
1.002973	1.0029632	1.0026866	1.0022812	1.0018486	1.0014555	1.0011444	1.0009323	1.0008262	1.0008184	1.0008965	1.0010473	1.0012534	1.0015018	1.0017774	1.0020686	1.0023671	1.0026646	1.002954	1.0032324	1.0034943	1.0037377	1.0039593	1.004158	1.0043311	1.0044769	1.0045943	1.0046815	1.004736	1.0047574	1.004744	1.0046957	1.0046101	1.0044875	1.0043274	1.0041295	1.0038936	1.0036217	1.003314	1.0029712	1.0025945	1.0021864	1.0017486	1.0012829	1.0007925	1.0002792	0.9997456	0.9991946	0.9986292	0.9980525
1.0033817	1.0033431	1.0030417	1.0026108	1.0021479	1.0017207	1.0013698	1.0011164	1.000964	1.0009108	1.000945	1.0010531	1.0012219	1.0014354	1.0016822	1.0019507	1.0022305	1.0025145	1.0027963	1.0030706	1.0033343	1.0035824	1.0038142	1.0040272	1.0042182	1.004386	1.0045284	1.004644	1.0047307	1.0047879	1.0048116	1.0048028	1.0047587	1.0046799	1.0045636	1.0044106	1.0042208	1.003994	1.0037303	1.003431	1.0030965	1.0027288	1.0023291	1.0018996	1.0014423	1.0009589	1.0004526	0.99992603	0.9993812	0.9988217
1.0037364	1.0036807	1.0033647	1.0029178	1.0024351	1.0019823	1.0015987	1.0013074	1.0011142	1.0010161	1.0010066	1.0010719	1.0012001	1.001378	1.0015926	1.0018338	1.0020913	1.0023582	1.0026274	1.0028949	1.0031552	1.0034056	1.0036441	1.0038668	1.0040721	1.0042582	1.0044228	1.0045638	1.0046802	1.0047681	1.0048282	1.0048568	1.0048534	1.0048158	1.0047431	1.004635	1.0044907	1.0043089	1.0040914	1.0038376	1.0035479	1.0032227	1.0028642	1.0024741	1.0020536	1.0016049	1.0011303	1.0006316	1.0001127	0.99957424
1.0040329	1.0039673	1.003647	1.0031943	1.0027006	1.0022295	1.0018219	1.0014985	1.0012684	1.0011301	1.0010777	1.0011011	1.0011883	1.001328	1.0015075	1.0017184	1.00195	1.0021963	1.0024496	1.0027057	1.0029598	1.0032085	1.003448	1.0036776	1.0038942	1.0040951	1.0042784	1.0044422	1.004584	1.004702	1.004794	1.0048577	1.0048923	1.0048949	1.0048647	1.0048002	1.0047007	1.0045656	1.0043938	1.0041857	1.0039415	1.0036618	1.0033473	1.0029995	1.002619	1.0022086	1.0017694	1.0013039	1.0008147	1.000303
1.0042697	1.0042024	1.0038848	1.0034337	1.0029372	1.0024567	1.0020314	1.0016826	1.0014211	1.0012468	1.0011544	1.0011368	1.0011827	1.0012829	1.0014267	1.0016047	1.0018086	1.0020303	1.0022644	1.0025054	1.0027494	1.0029918	1.0032309	1.0034639	1.0036871	1.0038991	1.0040977	1.0042802	1.0044442	1.0045891	1.0047104	1.0048071	1.0048767	1.0049179	1.0049279	1.0049058	1.0048504	1.0047598	1.0046347	1.0044727	1.004275	1.0040419	1.0037729	1.003469	1.0031325	1.002763	1.0023627	1.0019337	1.001478	1.0009979
1.0044472	1.0043843	1.0040752	1.0036333	1.0031412	1.0026584	1.0022229	1.0018555	1.0015682	1.0013614	1.001233	1.0011766	1.0011822	1.0012438	1.00135	1.0014936	1.0016665	1.0018616	1.0020738	1.0022964	1.0025264	1.0027606	1.0029949	1.0032265	1.003454	1.0036737	1.0038836	1.004082	1.0042655	1.0044326	1.0045804	1.0047069	1.0048091	1.0048857	1.0049334	1.0049522	1.0049387	1.0048921	1.0048109	1.0046962	1.0045457	1.0043588	1.0041363	1.0038788	1.0035871	1.0032613	1.0029032	1.0025145	1.0020971	1.0016513
1.004569	1.004514	1.0042193	1.0037916	1.0033101	1.0028313	1.0023915	1.0020124	1.001705	1.0014715	1.0013112	1.0012184	1.0011866	1.0012089	1.0012778	1.001386	1.0015261	1.0016922	1.0018787	1.0020812	1.0022945	1.0025164	1.002742	1.00297	1.0031972	1.0034208	1.003639	1.0038495	1.0040492	1.0042359	1.0044063	1.0045596	1.0046916	1.0048003	1.0048835	1.00494	1.0049667	1.0049626	1.0049261	1.0048562	1.0047517	1.0046116	1.004436	1.0042254	1.00398	1.0036997	1.0033859	1.0030397	1.0026627	1.0022568
1.0046378	1.0045944	1.0043168	1.0039077	1.003442	1.0029733	1.0025358	1.0021509	1.0018289	1.0015736	1.0013851	1.0012599	1.0011928	1.0011792	1.0012103	1.0012823	1.001389	1.001525	1.0016837	1.0018629	1.0020566	1.0022625	1.0024773	1.0026983	1.0029223	1.003146	1.0033692	1.0035874	1.0037993	1.0040015	1.0041925	1.0043681	1.0045267	1.004665	1.0047811	1.0048728	1.0049376	1.0049736	1.0049791	1.0049527	1.0048926	1.0047988	1.0046699	1.0045062	1.0043079	1.0040745	1.0038065	1.0035048	1.0031712	1.0028061
1.0046582	1.0046277	1.0043713	1.0039841	1.0035385	1.0030841	1.002654	1.0022686	1.0019374	1.0016664	1.001455	1.001301	1.0012013	1.0011524	1.001148	1.001185	1.0012571	1.0013605	1.0014905	1.0016434	1.0018157	1.0020031	1.0022035	1.0024135	1.002631	1.0028527	1.0030763	1.0033001	1.003521	1.0037357	1.0039419	1.0041378	1.0043193	1.0044847	1.0046303	1.0047541	1.0048535	1.0049269	1.0049725	1.0049871	1.0049709	1.0049216	1.004839	1.0047219	1.0045704	1.0043834	1.0041622	1.0039064	1.0036181	1.0032972
1.0046362	1.0046188	1.0043844	1.0040215	1.0035988	1.0031633	1.0027455	1.0023643	1.00203	1.0017476	1.0015175	1.0013393	1.001211	1.0011296	1.0010915	1.0010928	1.0011314	1.0012021	1.0013016	1.001427	1.0015748	1.0017412	1.0019238	1.0021207	1.0023285	1.0025446	1.0027663	1.0029916	1.0032172	1.0034416	1.0036606	1.0038722	1.0040733	1.0042613	1.0044333	1.0045869	1.0047178	1.0048265	1.0049089	1.0049634	1.0049886	1.0049818	1.0049437	1.0048718	1.0047665	1.0046264	1.0044516	1.0042429	1.0040003	1.0037242
1.0045755	1.0045723	1.0043601	1.0040228	1.0036256	1.0032119	1.0028104	1.0024375	1.0021048	1.0018154	1.0015725	1.0013744	1.0012211	1.00111	1.00104	1.0010086	1.0010129	1.0010511	1.0011196	1.0012152	1.0013367	1.0014801	1.001644	1.0018241	1.002019	1.0022259	1.002442	1.0026662	1.0028938	1.0031229	1.0033512	1.003576	1.0037932	1.0040007	1.0041963	1.004375	1.0045359	1.0046755	1.0047927	1.0048834	1.0049474	1.0049818	1.004986	1.0049584	1.0048978	1.0048034	1.0046755	1.004513	1.0043162	1.0040866
1.0044807	1.0044917	1.0043008	1.0039917	1.003621	1.0032312	1.0028486	1.0024891	1.0021619	1.0018712	1.0016183	1.0014052	1.0012301	1.0010939	1.0009946	1.0009315	1.0009034	1.0009087	1.0009454	1.0010116	1.0011055	1.0012238	1.0013648	1.0015262	1.0017058	1.0019007	1.0021089	1.0023274	1.0025543	1.0027854	1.0030199	1.0032533	1.0034839	1.0037069	1.0039215	1.0041233	1.0043101	1.0044789	1.0046265	1.004752	1.0048522	1.0049251	1.0049691	1.0049833	1.0049654	1.0049157	1.004833	1.0047166	1.0045658	1.0043823
1.0043569	1.00438	1.0042127	1.0039293	1.0035868	1.0032227	1.0028616	1.0025184	1.0022008	1.0019124	1.0016552	1.0014309	1.0012387	1.0010798	1.0009547	1.0008624	1.0008031	1.0007768	1.0007823	1.0008172	1.000882	1.0009739	1.0010914	1.0012319	1.0013927	1.0015738	1.0017704	1.0019808	1.0022025	1.0024331	1.0026697	1.0029095	1.0031487	1.0033852	1.0036155	1.0038369	1.0040456	1.0042397	1.0044161	1.0045719	1.0047054	1.004814	1.0048959	1.0049498	1.0049733	1.0049661	1.0049267	1.0048548	1.0047499	1.0046117
1.0042081	1.0042428	1.0040969	1.0038403	1.0035257	1.0031885	1.0028514	1.0025265	1.0022211	1.0019394	1.0016816	1.0014501	1.0012454	1.0010676	1.0009196	1.0008004	1.0007129	1.0006559	1.00063	1.000635	1.0006707	1.0007341	1.0008261	1.0009434	1.0010846	1.001248	1.0014297	1.0016298	1.0018439	1.0020705	1.0023065	1.002548	1.0027934	1.0030398	1.0032824	1.003519	1.0037476	1.0039642	1.0041654	1.0043489	1.0045128	1.0046537	1.0047716	1.004862	1.0049242	1.0049577	1.0049604	1.0049311	1.0048702	1.0047765
1.0040383	1.0040836	1.0039569	1.0037258	1.0034393	1.0031301	1.0028175	1.0025136	1.002224	1.0019517	1.0016978	1.0014634	1.0012493	1.0010571	1.0008891	1.0007468	1.0006325	1.0005468	1.0004905	1.000466	1.0004716	1.0005066	1.0005714	1.0006639	1.0007831	1.0009263	1.0010915	1.001278	1.001482	1.0017011	1.0019327	1.0021745	1.0024221	1.0026746	1.0029267	1.0031766	1.00342	1.0036552	1.0038782	1.004087	1.0042778	1.0044491	1.0045983	1.0047226	1.0048219	1.0048932	1.0049351	1.0049477	1.0049287	1.004878
1.0038508	1.0039049	1.0037966	1.00359	1.0033311	1.0030491	1.0027627	1.0024811	1.0022095	1.0019501	1.0017027	1.0014689	1.0012498	1.0010469	1.0008628	1.0007005	1.0005622	1.0004493	1.0003655	1.0003109	1.0002866	1.0002934	1.0003302	1.0003967	1.0004913	1.000613	1.0007607	1.0009303	1.0011207	1.0013299	1.0015547	1.001792	1.0020398	1.0022941	1.002552	1.0028116	1.0030676	1.003318	1.00356	1.00379	1.0040053	1.0042031	1.0043817	1.0045379	1.0046704	1.0047777	1.0048566	1.0049077	1.0049291	1.0049199
1.0036485	1.0037094	1.0036182	1.0034354	1.0032026	1.0029485	1.0026884	1.0024304	1.0021782	1.001934	1.0016966	1.0014668	1.0012469	1.0010368	1.0008404	1.0006607	1.0005008	1.0003644	1.0002536	1.0001706	1.0001174	1.0000951	1.0001041	1.0001433	1.0002129	1.0003115	1.0004373	1.0005888	1.0007633	1.0009601	1.001175	1.0014052	1.0016495	1.0019037	1.002165	1.0024295	1.0026951	1.0029576	1.0032145	1.0034635	1.0036993	1.0039215	1.0041261	1.0043111	1.0044743	1.0046138	1.0047277	1.004815	1.0048752	1.0049046
1.0034345	1.0035008	1.0034257	1.0032641	1.0030571	1.0028294	1.0025955	1.0023623	1.0021313	1.0019041	1.0016787	1.0014567	1.0012381	1.0010252	1.0008203	1.0006269	1.0004494	1.0002908	1.0001558	1.0000464	0.9999655	0.9999146	0.99989444	0.9999067	0.9999495	1.0000234	1.0001265	1.0002576	1.0004145	1.0005949	1.0007975	1.0010189	1.001256	1.0015063	1.0017675	1.0020347	1.0023063	1.0025778	1.0028467	1.0031104	1.0033646	1.0036074	1.0038353	1.0040462	1.0042372	1.0044069	1.0045538	1.0046746	1.0047694	1.0048368
1.0032113	1.0032818	1.0032196	1.0030785	1.0028958	1.0026937	1.002486	1.0022779	1.0020695	1.0018607	1.001651	1.0014391	1.001225	1.001012	1.0008019	1.0005984	1.0004063	1.0002297	1.000072	0.99993765	0.99983037	0.99975187	0.99970365	0.99968773	0.9997039	0.99975175	0.9998301	0.99993926	1.0000762	1.0002395	1.0004264	1.0006353	1.0008633	1.0011071	1.0013642	1.0016315	1.001906	1.0021834	1.0024619	1.0027368	1.003006	1.0032661	1.0035139	1.0037477	1.0039643	1.0041615	1.0043374	1.0044898	1.0046176	1.0047191
1.002981	1.0030531	1.0030032	1.0028809	1.002721	1.0025443	1.0023621	1.0021783	1.0019934	1.0018047	1.0016109	1.001412	1.0012066	1.0009962	1.000785	1.0005747	1.000371	1.0001785	1.0000015	0.99984527	0.9997128	0.99960726	0.99953204	0.9994884	0.99947697	0.99949837	0.9995517	0.9996362	0.99975127	0.9998949	1.0000646	1.0002586	1.0004743	1.000709	1.0009598	1.0012244	1.0014977	1.0017775	1.0020615	1.0023456	1.0026268	1.002901	1.0031666	1.0034201	1.0036589	1.0038806	1.0040835	1.0042646	1.0044233	1.004557
1.0027452	1.002818	1.0027777	1.0026728	1.0025344	1.0023817	1.0022243	1.0020654	1.0019033	1.0017359	1.0015608	1.0013771	1.0011817	1.0009784	1.000768	1.0005543	1.0003425	1.0001376	0.99994385	0.99976766	0.9996123	0.99948245	0.9993805	0.99930954	0.9992708	0.9992644	0.9992921	0.99935144	0.99944305	0.9995648	0.9997156	0.9998923	1.0000929	1.0003159	1.0005573	1.0008152	1.0010848	1.0013657	1.0016515	1.0019418	1.0022309	1.0025175	1.0027971	1.0030681	1.0033258	1.0035697	1.0037966	1.0040039	1.0041898	1.004354
1.0025052	1.0025777	1.0025462	1.0024562	1.0023373	1.0022075	1.0020744	1.0019389	1.0018005	1.0016556	1.0015001	1.001332	1.0011508	1.0009559	1.0007497	1.0005364	1.0003201	1.0001055	0.9998987	0.999705	0.99952906	0.999376	0.9992492	0.9991513	0.99908537	0.9990527	0.9990529	0.9990862	0.9991534	0.99925154	0.9993814	0.99953866	0.99972236	0.99993104	1.0001609	1.0004091	1.0006734	1.0009499	1.0012356	1.0015286	1.001823	1.002118	1.0024093	1.0026939	1.0029685	1.0032319	1.0034792	1.0037105	1.0039229	1.0041136
1.0022637	1.0023336	1.0023091	1.0022333	1.0021325	1.0020243	1.0019134	1.0018016	1.0016868	1.0015637	1.0014293	1.0012791	1.0011127	1.0009289	1.0007303	1.0005198	1.000302	1.0000813	0.9998639	0.9996558	0.99946266	0.9992884	0.99913746	0.9990152	0.99892235	0.9988625	0.9988361	0.9988434	0.9988847	0.9989584	0.999065	0.9992017	0.9993664	0.99955755	0.99977255	1.0000093	1.0002644	1.0005348	1.0008178	1.0011097	1.0014075	1.0017077	1.0020074	1.0023025	1.0025917	1.0028709	1.0031382	1.0033897	1.0036247	1.0038403
1.0020212	1.0020877	1.0020684	1.0020044	1.0019206	1.0018318	1.0017432	1.0016546	1.0015621	1.001462	1.001348	1.0012171	1.0010669	1.0008975	1.0007087	1.0005043	1.0002878	1.000064	0.9998402	0.9996203	0.9994108	0.9992183	0.99904615	0.9988997	0.99878216	0.99869585	0.99864274	0.9986229	0.9986379	0.9986866	0.99876815	0.998882	0.9990257	0.9991982	0.99939656	0.9996193	0.9998627	1.0001236	1.0004003	1.0006891	1.0009869	1.0012889	1.0015942	1.001898	1.0021979	1.0024905	1.0027736	1.0030435	1.0032996	1.0035379
1.0017793	1.0018413	1.0018258	1.0017722	1.0017034	1.0016329	1.0015643	1.0014976	1.0014279	1.0013498	1.0012573	1.0011472	1.001015	1.0008602	1.000684	1.0004877	1.0002754	1.0000522	0.9998235	0.99959534	0.9993739	0.99916494	0.9989743	0.9988059	0.99866456	0.99855274	0.9984726	0.9984264	0.9984145	0.9984371	0.9984937	0.9985833	0.99870515	0.9988568	0.9990365	0.99924165	0.9994705	0.99972016	0.99998796	1.00027	1.0005641	1.0008662	1.001174	1.0014836	1.001791	1.0020951	1.002391	1.0026774	1.0029504	1.0032097
1.0015389	1.0015949	1.0015825	1.0015376	1.0014818	1.0014281	1.0013795	1.001333	1.0012848	1.0012281	1.0011581	1.0010685	1.0009552	1.0008179	1.0006552	1.0004699	1.000265	1.0000452	0.9998149	0.9995819	0.99935144	0.9991282	0.998921	0.9987326	0.99856925	0.99843234	0.9983279	0.99825436	0.99821657	0.99821234	0.99824286	0.9983073	0.99840474	0.9985337	0.99869275	0.99887955	0.99909174	0.99932724	0.9995831	0.99985623	1.000144	1.0004435	1.0007507	1.0010613	1.001375	1.0016865	1.0019935	1.0022929	1.0025818	1.0028582
1.0013013	1.0013506	1.0013391	1.0013012	1.0012573	1.0012189	1.001188	1.0011613	1.0011339	1.0010989	1.0010499	1.0009813	1.0008885	1.000769	1.0006223	1.0004503	1.000255	1.0000409	0.9998128	0.99957705	0.9993398	0.9991073	0.9988853	0.99867946	0.998495	0.9983367	0.99820673	0.9981082	0.9980432	0.99801296	0.998017	0.99805516	0.99812764	0.9982326	0.99836886	0.99853516	0.9987288	0.9989472	0.99918914	0.9994509	0.9997298	1.0000224	1.0003256	1.0006367	1.0009526	1.0012695	1.0015846	1.0018942	1.0021964	1.0024884
1.0010672	1.0011083	1.0010966	1.0010645	1.0010318	1.0010065	1.0009918	1.0009837	1.0009761	1.000962	1.0009344	1.0008864	1.0008142	1.000714	1.0005847	1.0004281	1.0002441	1.0000385	0.9998155	0.99958026	0.99933916	0.99909896	0.9988658	0.9986452	0.99844265	0.9982626	0.9981102	0.9979873	0.9978964	0.99783915	0.99781686	0.9978287	0.99787533	0.99795485	0.9980674	0.99821085	0.9983837	0.99858403	0.9988087	0.9990563	0.99932384	0.9996069	0.9999047	1.0002126	1.0005271	1.0008467	1.0011668	1.0014842	1.0017968	1.0021017
1.0008377	1.00087	1.0008572	1.0008295	1.0008053	1.0007925	1.0007921	1.000801	1.0008124	1.0008185	1.0008107	1.000784	1.0007328	1.0006527	1.0005422	1.0004009	1.0002322	1.0000373	0.9998215	0.9995899	0.99934846	0.99910295	0.99886096	0.99862754	0.9984098	0.99821156	0.9980371	0.9978908	0.99777544	0.99769205	0.99764293	0.9976279	0.9976478	0.997702	0.9977896	0.9979094	0.9980598	0.99823874	0.99844533	0.99867564	0.9989286	0.9992004	0.999489	0.9997905	1.0001029	1.0004218	1.0007434	1.0010668	1.0013869	1.0017016
1.0006136	1.0006363	1.0006207	1.0005968	1.0005797	1.0005771	1.0005901	1.0006146	1.0006436	1.0006677	1.0006813	1.0006751	1.0006442	1.0005851	1.000494	1.0003711	1.0002176	1.0000354	0.9998297	0.99960434	0.9993648	0.9991177	0.9988701	0.9986271	0.9983957	0.9981803	0.99798733	0.9978192	0.9976798	0.9975717	0.99749625	0.9974547	0.9974484	0.9974756	0.9975367	0.9976317	0.99775773	0.99791455	0.9980999	0.99831206	0.9985478	0.99880594	0.9990827	0.9993756	0.9996809	0.99999607	1.0003183	1.0006435	1.000969	1.0012912
1.0003953	1.0004073	1.0003892	1.0003661	1.0003551	1.0003622	1.0003873	1.0004258	1.00047	1.000513	1.0005449	1.0005586	1.0005487	1.0005107	1.00044	1.0003363	1.0001994	1.000033	0.99983925	0.9996221	0.999388	0.9991418	0.9988915	0.99864167	0.9983998	0.9981703	0.9979595	0.9977711	0.99760973	0.99747765	0.99737704	0.9973098	0.99727535	0.99727607	0.997311	0.99737966	0.99748063	0.997613	0.9977761	0.9979673	0.9981845	0.9984255	0.99868786	0.9989685	0.9992654	0.9995742	0.9998934	1.0002178	1.0005454	1.0008737
1.0001837	1.0001855	1.000162	1.0001397	1.0001333	1.0001478	1.0001835	1.0002345	1.0002939	1.0003529	1.0004033	1.0004376	1.0004481	1.0004294	1.0003798	1.0002964	1.0001786	1.0000284	0.999848	0.99964225	0.9994156	0.9991738	0.99892247	0.9986692	0.9984186	0.9981783	0.99795204	0.99774635	0.9975647	0.99740934	0.9972844	0.99719125	0.99713117	0.99710464	0.9971129	0.9971541	0.99722946	0.99733686	0.9974755	0.9976436	0.99783975	0.998062	0.9983077	0.9985743	0.99885905	0.99915946	0.9994718	0.99979347	1.0001203	1.0004507
0.9999801	0.99997	0.99994135	0.9999186	0.999915	0.9999354	0.9999794	1.0000424	1.0001149	1.0001899	1.0002576	1.00031	1.0003399	1.0003432	1.0003141	1.0002507	1.0001528	1.0000205	0.99985653	0.99966365	0.99944687	0.9992114	0.9989629	0.9987082	0.9984526	0.99820274	0.99796486	0.9977428	0.997542	0.9973662	0.9972179	0.9971003	0.99701464	0.9969615	0.9969428	0.9969573	0.99700546	0.9970863	0.9971997	0.9973439	0.9975174	0.9977176	0.9979441	0.99819446	0.99846506	0.9987533	0.9990565	0.9993726	0.99969655	1.0000265
0.99978423	0.99976254	0.9997272	0.99970275	0.999701	0.99972606	0.99977803	0.9998492	0.9999347	1.0000234	1.0001068	1.0001776	1.000227	1.0002494	1.0002418	1.0001998	1.0001222	1.0000092	0.9998623	0.9996844	0.9994794	0.9992538	0.9990103	0.9987567	0.9984991	0.9982432	0.9979949	0.9977601	0.99754226	0.9973468	0.9971773	0.99703664	0.9969255	0.9968466	0.9968009	0.9967884	0.99680954	0.9968635	0.99695003	0.9970692	0.9972174	0.99739593	0.99760085	0.99783194	0.99808526	0.99835926	0.99865115	0.9989575	0.9992757	0.9996022
0.9995975	0.999563	0.9995207	0.99949324	0.999492	0.9995204	0.9995783	0.9996583	0.9997531	0.9998545	0.9999531	1.0000408	1.000109	1.0001515	1.0001639	1.0001428	1.0000862	0.99999315	0.99986494	0.9997041	0.99951357	0.9992984	0.9990635	0.99881417	0.99855644	0.9982966	0.9980414	0.99779564	0.99756354	0.99735135	0.9971624	0.99699914	0.9968641	0.9967604	0.99668837	0.9966479	0.9966425	0.9966685	0.9967289	0.9968203	0.9969437	0.9970974	0.997279	0.99748886	0.99772286	0.9979801	0.9982577	0.99855226	0.9988617	0.99918157
0.99942005	0.99937236	0.9993227	0.9992911	0.9992893	0.9993197	0.99938154	0.99946815	0.9995724	0.9996856	0.9997968	0.9999	0.9999853	1.0000477	1.00008	1.0000803	1.0000446	0.99997234	0.99986434	0.9997211	0.999547	0.99934477	0.9991199	0.9988771	0.998623	0.9983625	0.99810284	0.99784774	0.9976044	0.9973774	0.9971701	0.9969866	0.99682987	0.99670184	0.99660414	0.996538	0.9965041	0.99650383	0.99653536	0.99659973	0.996696	0.9968241	0.99698186	0.99716777	0.99738014	0.99761814	0.99787873	0.99815863	0.99845594	0.9987678
0.99925256	0.9991919	0.99913347	0.99909705	0.99909306	0.99912417	0.9991887	0.999281	0.999393	0.99951506	0.99963903	0.99975634	0.99985844	0.99993855	0.99999076	1.0000114	0.9999968	0.9999466	0.9998585	0.9997353	0.99957806	0.9993918	0.9991788	0.9989456	0.998696	0.99843854	0.9981758	0.99791586	0.99766326	0.9974236	0.99720067	0.99699867	0.99682134	0.99667025	0.9965479	0.99645597	0.9963957	0.9963672	0.9963714	0.9964081	0.99647707	0.99657774	0.99670875	0.9968699	0.9970594	0.9972759	0.99751675	0.99777985	0.99806273	0.9983631
0.9990953	0.9990212	0.99895364	0.99891144	0.99890405	0.99893534	0.9990011	0.9990971	0.9992146	0.99934506	0.9994799	0.9996101	0.9997278	0.9998242	0.99989617	0.99993724	0.9999439	0.99991417	0.9998479	0.9997448	0.9996069	0.999437	0.9992383	0.99901646	0.9987757	0.99852145	0.9982603	0.9979976	0.9977382	0.99748796	0.9972521	0.9970337	0.9968372	0.9966651	0.99651927	0.9964023	0.99631613	0.9962612	0.9962372	0.9962462	0.9962868	0.9963594	0.9964633	0.9965985	0.99676293	0.9969551	0.9971743	0.9974184	0.99768364	0.99796957
0.99894905	0.99886096	0.99878407	0.9987353	0.99872404	0.99875253	0.9988187	0.9989166	0.99903905	0.99917686	0.9993203	0.99946207	0.99959344	0.99970704	0.99979633	0.9998568	0.9998846	0.99987656	0.99983144	0.9997498	0.99963146	0.99948	0.999298	0.9990887	0.9988584	0.99861157	0.9983534	0.9980898	0.99782693	0.9975692	0.9973222	0.99708986	0.99687535	0.996684	0.99651676	0.99637675	0.9962655	0.9961839	0.9961331	0.996114	0.99612623	0.9961706	0.9962464	0.9963533	0.99649155	0.99665874	0.9968541	0.9970761	0.9973224	0.99759066
0.99881434	0.9987124	0.99862474	0.99856895	0.9985524	0.9985774	0.9986426	0.9987413	0.998867	0.9990092	0.99916124	0.9993135	0.9994567	0.9995853	0.99969214	0.9997713	0.99981886	0.99983215	0.99980897	0.9997487	0.99965173	0.99951935	0.9993554	0.99916196	0.9989437	0.9987063	0.99845403	0.99819314	0.9979284	0.9976657	0.9974093	0.997165	0.99693674	0.9967272	0.9965404	0.99637806	0.99624276	0.99613535	0.99605817	0.99601156	0.9959958	0.99601144	0.99605846	0.99613774	0.996248	0.9963878	0.99655807	0.99675614	0.99698	0.9972288
0.9986906	0.99857515	0.9984767	0.99841255	0.99839	0.998411	0.99847376	0.9985717	0.99869823	0.9988452	0.9990031	0.99916404	0.999319	0.9994611	0.9995834	0.99968076	0.9997482	0.9997821	0.99978036	0.99974215	0.99966687	0.9995546	0.99940974	0.99923325	0.9990295	0.9988031	0.99855953	0.99830294	0.9980397	0.997774	0.9975124	0.99725854	0.9970178	0.9967928	0.99658746	0.9964053	0.99624705	0.996116	0.99601287	0.9959389	0.99589527	0.9958829	0.99590135	0.99595124	0.99603224	0.996145	0.99628776	0.99645984	0.996659	0.9968861
0.9985797	0.99844986	0.99833995	0.99826664	0.99823743	0.9982533	0.9983122	0.9984081	0.9985349	0.9986841	0.9988464	0.9990143	0.99917966	0.9993336	0.9994715	0.9995854	0.9996719	0.99972546	0.9997457	0.9997288	0.999675	0.9995846	0.9994599	0.9993018	0.99911445	0.9989018	0.9986686	0.9984191	0.9981592	0.9978939	0.9976285	0.9973681	0.99711645	0.9968789	0.99665743	0.99645615	0.9962774	0.99612355	0.99599564	0.9958959	0.995825	0.99578446	0.99577427	0.99579495	0.995847	0.99593025	0.99604475	0.99618953	0.9963638	0.9965658
0.99848	0.9983363	0.9982157	0.9981326	0.99809545	0.99810463	0.9981587	0.998252	0.9983772	0.9985272	0.99869305	0.9988662	0.99903953	0.999205	0.9993554	0.99948573	0.99958944	0.99966365	0.99970394	0.9997093	0.9996778	0.9996091	0.9995049	0.9993668	0.999197	0.9989998	0.99877864	0.9985389	0.9982854	0.99802256	0.9977564	0.9974908	0.997232	0.996983	0.9967478	0.9965301	0.99633235	0.99615675	0.99600613	0.9958813	0.99578446	0.99571633	0.9956776	0.99566936	0.9956918	0.9957456	0.9958308	0.9959469	0.99609333	0.99626875
0.9983935	0.99823564	0.9981029	0.99801	0.9979636	0.997966	0.9980136	0.9981025	0.99822545	0.9983743	0.99854237	0.99872035	0.9988998	0.9990747	0.9992369	0.9993817	0.9995026	0.9995953	0.9996559	0.9996828	0.999673	0.999627	0.99954396	0.9994261	0.9992756	0.99909574	0.99888873	0.9986606	0.9984154	0.99815834	0.9978929	0.9976263	0.9973622	0.9971046	0.9968578	0.99662524	0.9964101	0.99621594	0.9960429	0.9958951	0.9957727	0.9956777	0.99561113	0.9955741	0.99556756	0.9955913	0.99564695	0.9957326	0.9958504	0.9959981
0.99831915	0.99814713	0.99800235	0.99789906	0.99784374	0.9978378	0.9978784	0.997961	0.99808013	0.99822783	0.9983955	0.99857634	0.9987608	0.99894345	0.99911714	0.9992744	0.99941117	0.999521	0.99960154	0.9996492	0.99966156	0.9996375	0.9995767	0.999481	0.99934995	0.9991877	0.99899846	0.99878365	0.99854845	0.9982992	0.9980381	0.9977717	0.9975039	0.9972406	0.9969845	0.9967402	0.9965097	0.99629766	0.9961055	0.9959357	0.9957893	0.99566877	0.99557555	0.99550986	0.99547386	0.995468	0.9954928	0.9955492	0.99563634	0.99575526
0.9982574	0.9980712	0.99791473	0.99780047	0.9977352	0.9977196	0.99775225	0.9978287	0.9979423	0.99808633	0.9982529	0.99843484	0.99862397	0.99881315	0.9989953	0.99916464	0.9993154	0.9994423	0.9995414	0.9996087	0.999642	0.9996402	0.9996026	0.99952763	0.99941826	0.9992768	0.9991039	0.99890447	0.99868274	0.9984417	0.9981876	0.997924	0.9976568	0.99738955	0.99712604	0.9968721	0.9966289	0.9964012	0.99619097	0.9960005	0.9958322	0.9956878	0.9955685	0.9954758	0.99541175	0.9953762	0.99537075	0.99539655	0.995453	0.99554116
0.998208	0.9980088	0.9978396	0.99771434	0.9976383	0.99761313	0.99763674	0.99770504	0.9978124	0.9979516	0.99811584	0.9982974	0.9984884	0.99868286	0.99887234	0.99905276	0.9992154	0.99935853	0.99947464	0.99956155	0.9996162	0.999636	0.9996203	0.9995682	0.99948066	0.9993588	0.9992055	0.99902314	0.9988154	0.9985867	0.99834144	0.998083	0.9978176	0.99754906	0.9972816	0.99701905	0.99676627	0.9965247	0.99629873	0.9960899	0.9959009	0.9957343	0.99558985	0.9954709	0.9953796	0.9953151	0.99528	0.9952746	0.9953007	0.9953576
0.9981718	0.99795896	0.9977781	0.9976405	0.9975533	0.997517	0.99753165	0.9975913	0.9976907	0.99782413	0.9979846	0.998164	0.9983559	0.99855393	0.99874955	0.9989387	0.99911344	0.9992705	0.99940306	0.9995084	0.99958307	0.99962336	0.99962986	0.9996002	0.99953467	0.99943465	0.9993012	0.99913746	0.9989458	0.9987312	0.9984961	0.9982459	0.9979852	0.99771714	0.9974476	0.99718016	0.99691904	0.99666595	0.9964264	0.9962014	0.9959935	0.9958059	0.9956389	0.99549603	0.9953763	0.99528456	0.99521977	0.99518484	0.9951799	0.995206
0.9981481	0.9979216	0.9977289	0.99757963	0.99748063	0.9974336	0.99743706	0.9974867	0.99757814	0.99770397	0.99785924	0.99803627	0.9982273	0.99842757	0.99862754	0.9988238	0.99900883	0.999178	0.9993257	0.9994481	0.99954194	0.9996039	0.9996316	0.9996241	0.9995816	0.99950314	0.9993907	0.99924606	0.9990732	0.99887294	0.99865055	0.9984101	0.99815613	0.9978923	0.9976228	0.9973524	0.99708515	0.996824	0.99657255	0.9963333	0.99610907	0.995902	0.99571383	0.9955476	0.9954038	0.99528426	0.9951917	0.9951269	0.99509066	0.9950854
0.9981366	0.99789834	0.99769205	0.9975311	0.99742013	0.9973614	0.99735373	0.99739236	0.9974745	0.99759257	0.99774116	0.9979133	0.99810296	0.9983029	0.99850667	0.9987081	0.99890184	0.99908257	0.99924415	0.9993828	0.9994946	0.99957633	0.9996254	0.99963975	0.99961936	0.9995632	0.9994725	0.9993491	0.99919397	0.9990112	0.99880344	0.9985747	0.9983294	0.9980712	0.99780446	0.997534	0.9972632	0.99699503	0.996735	0.99648327	0.9962446	0.9960203	0.99581325	0.9956252	0.9954576	0.99531317	0.99519324	0.99509996	0.99503374	0.99499685
0.9981381	0.9978865	0.9976689	0.9974954	0.99737275	0.99730164	0.9972814	0.9973092	0.99737996	0.99748945	0.9976301	0.99779695	0.99798256	0.9981817	0.99838704	0.9985935	0.9987939	0.9989838	0.99915826	0.99931186	0.9994409	0.9995414	0.99961054	0.99964684	0.9996485	0.9996151	0.9995465	0.99944377	0.999309	0.9991447	0.99895287	0.9987376	0.9985031	0.99825317	0.99799204	0.99772274	0.9974509	0.99717903	0.9969109	0.99665	0.9963987	0.99615973	0.9959349	0.9957278	0.9955385	0.9953707	0.9952243	0.99510276	0.9950082	0.9949408
0.9981512	0.9978877	0.9976582	0.9974728	0.9973369	0.9972535	0.9972212	0.9972366	0.99729645	0.99739504	0.997527	0.99768674	0.99786806	0.9980649	0.9982702	0.9984794	0.99868554	0.99888384	0.9990689	0.999236	0.99938077	0.999499	0.9995883	0.9996453	0.99966866	0.99965775	0.9996117	0.99953085	0.99941677	0.99927133	0.9990974	0.99889797	0.9986764	0.9984363	0.9981815	0.99791694	0.9976458	0.9973723	0.9970996	0.99683076	0.99656916	0.9963176	0.99607825	0.99585235	0.9956442	0.995454	0.9952838	0.99513644	0.995013	0.9949163
0.99817616	0.99790084	0.99765974	0.9974624	0.997314	0.99721783	0.9971718	0.9971747	0.9972223	0.9973101	0.9974323	0.9975841	0.9977593	0.99795157	0.99815655	0.9983666	0.9985773	0.9987822	0.99897695	0.9991555	0.999315	0.9994497	0.99955803	0.99963534	0.99968	0.9996908	0.99966687	0.99960834	0.99951595	0.9993907	0.999235	0.9990531	0.9988456	0.9986176	0.9983724	0.99811417	0.99784607	0.9975731	0.99729776	0.99702436	0.99675494	0.9964927	0.9962395	0.9959988	0.9957726	0.9955625	0.99536973	0.99519795	0.99504876	0.99492306
0.9982133	0.9979269	0.99767417	0.9974644	0.99730384	0.9971935	0.9971347	0.99712414	0.99715894	0.99723476	0.99734604	0.99748874	0.9976572	0.99784434	0.9980465	0.9982563	0.9984694	0.9986798	0.99888194	0.99907196	0.999244	0.999395	0.9995202	0.9996171	0.9996822	0.9997144	0.9997132	0.9996769	0.99960613	0.99950236	0.99936694	0.9992021	0.999011	0.9987964	0.9985626	0.9983122	0.9980502	0.99777955	0.99750465	0.99722713	0.9969524	0.9966817	0.9964184	0.99616504	0.9959215	0.99569374	0.99548143	0.99528646	0.99511236	0.9949601
0.9982615	0.9979649	0.99770087	0.9974791	0.9973056	0.99718237	0.99710935	0.99708533	0.99710643	0.99716884	0.99726933	0.9974018	0.99756134	0.9977429	0.9979404	0.9981492	0.99836296	0.9985772	0.9987859	0.998985	0.99916863	0.999334	0.9994747	0.9995897	0.9996755	0.9997289	0.9997493	0.9997347	0.9996871	0.99960417	0.9994896	0.9993443	0.9991702	0.99897087	0.9987496	0.99851	0.99825585	0.9979901	0.9977168	0.9974391	0.99716073	0.9968837	0.99661225	0.996347	0.9960907	0.99584633	0.99561566	0.99540097	0.9952039	0.9950262
0.9983203	0.99801373	0.997739	0.9975057	0.9973197	0.9971828	0.99709564	0.997057	0.9970644	0.9971142	0.9972017	0.9973232	0.99747324	0.99764717	0.99784	0.99804527	0.9982591	0.99847543	0.99868894	0.9988954	0.99908954	0.9992669	0.99942374	0.9995558	0.9996596	0.9997342	0.99977523	0.9997832	0.99975723	0.99969757	0.99960357	0.9994776	0.99932235	0.99914026	0.99893355	0.998706	0.9984605	0.998202	0.9979321	0.9976571	0.9973767	0.9970967	0.996818	0.9965441	0.99627745	0.9960189	0.9957722	0.99553865	0.9953204	0.9951203
0.99839026	0.9980744	0.9977893	0.9975443	0.99734503	0.9971952	0.997094	0.99704075	0.9970334	0.99706924	0.9971435	0.9972529	0.99739337	0.9975583	0.99774414	0.9979456	0.9981573	0.9983748	0.9985915	0.9988043	0.99900687	0.9991959	0.9993656	0.9995141	0.99963623	0.99972975	0.99979156	0.9998212	0.9998175	0.9997794	0.9997074	0.9996021	0.99946654	0.99930155	0.9991113	0.99889725	0.9986639	0.9984136	0.9981506	0.9978778	0.99759924	0.9973175	0.99703467	0.99675447	0.99647826	0.9962088	0.99594796	0.9956979	0.99546146	0.9952398
0.9984701	0.9981454	0.9978502	0.99759465	0.9973828	0.9972192	0.997104	0.99703604	0.99701357	0.99703497	0.9970952	0.9971924	0.99732095	0.9974764	0.99765456	0.9978506	0.99805874	0.99827576	0.99849504	0.9987124	0.9989221	0.99912083	0.9993034	0.9994658	0.9996046	0.9997168	0.99979883	0.9998494	0.99986655	0.99985033	0.9998005	0.9997164	0.9996017	0.99945605	0.9992822	0.9990839	0.9988626	0.99862325	0.99836874	0.99810195	0.9978264	0.9975443	0.9972597	0.99697524	0.9966922	0.99641347	0.996141	0.9958775	0.99562365	0.9953832
0.9985592	0.9982267	0.99792254	0.9976556	0.99743193	0.9972549	0.9971245	0.9970425	0.99700516	0.9970113	0.9970578	0.9971407	0.99725676	0.99740225	0.99757147	0.99776083	0.99796534	0.9981796	0.99839956	0.99862015	0.9988353	0.99904233	0.9992358	0.9994116	0.9995657	0.9996949	0.99979615	0.99986666	0.9999057	0.9999111	0.99988306	0.9998209	0.9997262	0.9996005	0.99944514	0.99926364	0.9990575	0.9988301	0.9985847	0.9983258	0.9980548	0.9977761	0.99749124	0.9972044	0.9969171	0.99663115	0.99634975	0.99607396	0.9958065	0.9955495
0.9986582	0.99831796	0.998005	0.99772805	0.9974926	0.997302	0.9971577	0.9970594	0.9970069	0.99699837	0.9970298	0.99709874	0.9972023	0.9973359	0.9974954	0.997677	0.9978753	0.99808645	0.9983058	0.9985278	0.9987478	0.9989615	0.9991646	0.99935174	0.99952	0.9996654	0.99978423	0.99987507	0.99993384	0.999961	0.9999543	0.9999139	0.99984086	0.99973583	0.99959886	0.99943477	0.9992446	0.99903107	0.99879825	0.998548	0.99828404	0.9980097	0.9977277	0.99744034	0.9971502	0.99685997	0.9965709	0.99628633	0.99600685	0.99573547
0.99876493	0.9984188	0.9980978	0.9978107	0.99756366	0.99735975	0.99720126	0.9970888	0.99702096	0.996996	0.9970118	0.99706686	0.99715674	0.9972775	0.9974268	0.99759924	0.99779123	0.9979976	0.9982143	0.9984369	0.9986595	0.998879	0.9990895	0.99928737	0.9994683	0.999628	0.9997641	0.99987286	0.9999518	1.0000004	1.0000148	0.9999964	0.99994457	0.99985975	0.999744	0.9995976	0.99942416	0.9992261	0.9990063	0.99876684	0.9985119	0.9982436	0.9979656	0.9976806	0.99738944	0.9970975	0.99680346	0.996511	0.99622256	0.9959394
0.99888086	0.9985285	0.99819976	0.9979031	0.9976447	0.99742866	0.99725634	0.99712867	0.99704504	0.9970047	0.99700505	0.9970444	0.99712026	0.99722826	0.99736565	0.99752855	0.9977124	0.99791306	0.99812657	0.9983473	0.99857205	0.9987949	0.9990122	0.99921864	0.9994109	0.999585	0.99973655	0.9998622	0.9999605	1.0000283	1.0000641	1.0000666	1.0000364	0.9999727	0.99987733	0.9997511	0.9995959	0.99941355	0.9992075	0.9989809	0.99873674	0.9984767	0.99820477	0.997923	0.9976343	0.9973402	0.99704456	0.9967475	0.99645156	0.9961586
0.9990034	0.99864656	0.99831074	0.99800545	0.99773633	0.9975076	0.9973214	0.99717873	0.9970796	0.9970234	0.99700856	0.99703246	0.99709296	0.99718785	0.99731266	0.9974651	0.9976398	0.99783367	0.9980426	0.99826074	0.99848527	0.99871045	0.99893254	0.99914676	0.9993491	0.9995348	0.9997	0.9998432	0.99995905	1.0000464	1.0001022	1.0001261	1.0001167	1.0000749	0.9999997	0.9998935	0.99975693	0.9995924	0.9994028	0.99919	0.99895704	0.9987065	0.9984426	0.9981664	0.9978811	0.99758905	0.9972921	0.9969921	0.9966913	0.99639106
0.99913347	0.99877185	0.99842995	0.9981165	0.99783766	0.99759686	0.9973971	0.9972407	0.9971258	0.99705327	0.997022	0.99703	0.99707574	0.9971565	0.99726814	0.9974084	0.9975735	0.99776	0.9979622	0.9981772	0.99840033	0.99862725	0.9988522	0.9990726	0.99928313	0.99948007	0.99965864	0.9998161	0.9999488	1.0000541	1.0001303	1.000174	1.0001863	1.0001649	1.0001107	1.0000243	0.9999076	0.9997615	0.9995885	0.9993906	0.99917144	0.9989323	0.9986773	0.9984084	0.99812853	0.9978397	0.99754435	0.9972438	0.9969401	0.9966354
0.9992697	0.99890476	0.9985573	0.99823666	0.9979478	0.99769586	0.99748296	0.9973115	0.99718076	0.9970931	0.9970457	0.9970383	0.9970682	0.99713403	0.9972324	0.9973603	0.9975148	0.997692	0.9978873	0.9980978	0.9983179	0.99854416	0.9987724	0.9989967	0.9992141	0.99942005	0.9996103	0.99978185	0.9999295	1.0000526	1.0001471	1.0002112	1.0002434	1.0002432	1.0002104	1.0001445	1.000047	0.9999198	0.9997646	0.99958295	0.99937797	0.9991517	0.99890804	0.9986481	0.9983748	0.99809134	0.9977988	0.9974998	0.99719507	0.9968877
0.9994116	0.99904424	0.99869215	0.9983641	0.99806654	0.9978031	0.997578	0.9973921	0.9972474	0.99714315	0.99707955	0.9970562	0.9970707	0.997121	0.99720544	0.99732053	0.9974631	0.9976304	0.997818	0.99802196	0.9982386	0.99846333	0.9986921	0.9989197	0.9991429	0.9993564	0.99955684	0.9997402	0.99990314	1.000042	1.0001543	1.000237	1.0002894	1.0003101	1.0002974	1.0002522	1.0001756	1.0000678	0.99993056	0.9997664	0.9995768	0.9993645	0.99913275	0.99888283	0.9986185	0.99834114	0.99805355	0.997758	0.9974546	0.9971466
0.99955934	0.9991895	0.99883384	0.9984997	0.99819326	0.9979199	0.9976821	0.99748266	0.9973222	0.9972034	0.9971241	0.9970839	0.9970824	0.99711794	0.9971875	0.9972892	0.9974193	0.99757576	0.99775463	0.9979519	0.9981631	0.9983849	0.99861306	0.99884236	0.9990699	0.9992898	0.9994993	0.9996939	0.99987	1.0000237	1.0001518	1.0002531	1.0003244	1.0003651	1.0003732	1.0003489	1.000292	1.0002038	1.0000858	0.99993914	0.9997662	0.99956894	0.99935	0.9991127	0.9988583	0.99858886	0.9983082	0.99801683	0.99771696	0.9974099
0.9997106	0.9993409	0.99898213	0.998642	0.99832803	0.9980442	0.9977949	0.99758226	0.9974085	0.99727297	0.997178	0.9971221	0.99710464	0.9971237	0.99717855	0.99726593	0.99738324	0.99752825	0.9976974	0.9978867	0.9980919	0.9983101	0.9985356	0.9987662	0.9989957	0.9992214	0.9994378	0.999642	0.9998298	0.9999975	1.0001419	1.0002595	1.0003495	1.0004091	1.0004367	1.0004325	1.0003966	1.0003282	1.0002296	1.0001012	0.999945	0.99976385	0.99955994	0.99933445	0.9990919	0.99883205	0.99855995	0.9982751	0.9979799	0.9976758
0.9998663	0.99949634	0.9991355	0.99879074	0.9984691	0.99817705	0.99791586	0.9976908	0.9975025	0.9973525	0.99724156	0.99716914	0.99713534	0.9971394	0.99717844	0.99725145	0.99735594	0.99748886	0.9976469	0.9978272	0.9980255	0.9982379	0.99846095	0.99869055	0.99892217	0.99915147	0.99937373	0.99958616	0.9997846	0.9999639	1.000123	1.0002569	1.0003638	1.0004418	1.0004897	1.0005049	1.0004891	1.0004407	1.000361	1.0002515	1.0001138	0.999949	0.99976015	0.99954957	0.9993185	0.9990705	0.99880683	0.99852943	0.99824107	0.9979421
1.000025	0.9996569	0.99929357	0.99894506	0.99861765	0.9983163	0.998045	0.9978075	0.9976053	0.9974407	0.9973146	0.9972264	0.997176	0.9971638	0.9971877	0.99724627	0.9973366	0.99745667	0.99760365	0.9977735	0.99796426	0.99817085	0.99839014	0.998618	0.9988494	0.9990804	0.999308	0.99952745	0.9997341	0.9999252	1.0000969	1.0002455	1.0003693	1.0004647	1.0005306	1.0005662	1.0005693	1.0005406	1.0004809	1.0003904	1.0002707	1.0001237	0.9999508	0.9997549	0.9995375	0.99930096	0.9990484	0.99878025	0.99849975	0.99820685
1.000187	0.9998196	0.99945605	0.9991045	0.99877155	0.99846244	0.9981809	0.9979319	0.9977171	0.9975378	0.99739593	0.9972921	0.99722683	0.9971982	0.99720603	0.99724936	0.9973252	0.9974323	0.99756724	0.99772775	0.99790907	0.9981086	0.9983226	0.99854684	0.9987775	0.99901015	0.9992407	0.9994659	0.99968076	0.9998815	1.000065	1.0002267	1.0003659	1.0004779	1.0005617	1.0006152	1.0006382	1.0006293	1.0005888	1.0005174	1.0004165	1.0002874	1.000131	0.99994993	0.99974746	0.99952394	0.9992829	0.9990255	0.9987537	0.99846935
1.0003511	0.99998593	0.9996226	0.9992683	0.9989306	0.9986142	0.99832433	0.99806345	0.9978356	0.9976429	0.99748635	0.9973673	0.9972854	0.997241	0.9972333	0.9972615	0.9973232	0.9974169	0.997539	0.99768823	0.99786025	0.99805176	0.99825907	0.99847966	0.99870783	0.9989402	0.999173	0.9994026	0.9996234	0.9998325	1.000026	1.0002017	1.0003543	1.0004818	1.0005821	1.0006542	1.0006957	1.0007056	1.000684	1.0006322	1.0005498	1.0004387	1.0002996	1.0001354	0.99994755	0.9997381	0.99950963	0.99926364	0.9990025	0.99872667
1.0005156	1.0001546	0.9997921	0.9994362	0.99909455	0.9987713	0.99847263	0.99820215	0.9979629	0.997756	0.9975855	0.99745077	0.9973534	0.99729323	0.9972702	0.99728245	0.9973296	0.9974092	0.9975185	0.9976556	0.9978173	0.99800044	0.99820083	0.99841565	0.99864084	0.9988721	0.9991065	0.9993379	0.99956405	0.9997805	0.9999832	1.0001696	1.0003353	1.0004772	1.0005938	1.0006828	1.0007417	1.0007708	1.0007688	1.000735	1.0006715	1.0005782	1.0004569	1.0003096	1.0001374	0.99994296	0.9997275	0.999494	0.99924386	0.99897856
1.0006822	1.0003248	0.9999639	0.9996073	0.99926245	0.9989338	0.99862766	0.99834704	0.99809563	0.9978769	0.9976915	0.9975423	0.99742985	0.99735415	0.997315	0.997312	0.99734426	0.9974096	0.99750584	0.9976306	0.99778146	0.9979547	0.9981475	0.9983566	0.9985771	0.99880624	0.99903953	0.9992733	0.99950355	0.9997258	0.9999362	1.0001323	1.0003096	1.0004652	1.0005966	1.0007015	1.0007781	1.0008247	1.000841	1.0008264	1.0007808	1.0007062	1.0006024	1.0004718	1.0003165	1.0001366	0.99993545	0.9997153	0.99947727	0.999223
1.0008483	1.0004966	1.0001383	0.9997813	0.9994334	0.9991003	0.99878687	0.99849707	0.9982357	0.9980037	0.9978059	0.9976421	0.9975142	0.9974235	0.9973688	0.9973509	0.9973673	0.9974179	0.9975009	0.9976127	0.9977522	0.99791557	0.9981	0.9983019	0.9985179	0.99874336	0.99897534	0.9992093	0.9994418	0.99966896	0.9998865	1.0000908	1.0002784	1.000447	1.0005918	1.0007114	1.0008045	1.000868	1.0009019	1.0009056	1.0008792	1.0008224	1.0007361	1.0006232	1.0004836	1.00032	1.0001334	0.9999267	0.9997017	0.99945956
1.0010142	1.000668	1.000313	0.99995756	0.99960774	0.9992704	0.99895024	0.9986528	0.9983806	0.99813795	0.99792653	0.99774915	0.9976068	0.99750066	0.9974305	0.997397	0.99739885	0.9974349	0.9975036	0.9976035	0.99772996	0.9978833	0.9980579	0.99825275	0.9984618	0.9986838	0.99891335	0.99914634	0.99938077	0.9996112	0.99983394	1.0000461	1.0002431	1.0004216	1.0005795	1.0007133	1.0008215	1.0009019	1.0009527	1.0009742	1.0009649	1.0009263	1.0008584	1.0007625	1.0006397	1.0004925	1.0003208	1.0001286	0.9999169	0.99968696
1.0011793	1.00084	1.0004891	1.0001342	0.9997841	0.99944335	0.9991178	0.9988125	0.9985313	0.9982773	0.9980536	0.99786246	0.9977061	0.9975851	0.9975001	0.9974516	0.99743867	0.9974598	0.9975144	0.99760056	0.99771625	0.9978574	0.9980227	0.9982092	0.99841106	0.99862725	0.9988539	0.999086	0.9993203	0.9995529	0.99978	0.9999978	1.0002027	1.0003915	1.000561	1.0007079	1.0008304	1.0009258	1.0009934	1.0010318	1.0010399	1.001019	1.0009687	1.0008903	1.0007839	1.0006524	1.0004967	1.000319	1.0001214	0.99990463
1.0013427	1.0010105	1.0006646	1.0003126	0.9999616	0.99961895	0.9992887	0.99897647	0.99868643	0.99842197	0.9981871	0.9979831	0.99781317	0.9976776	0.997578	0.9975142	0.9974863	0.9974928	0.9975336	0.99760634	0.9977084	0.99783885	0.99799407	0.99817073	0.9983657	0.99857605	0.9987985	0.99902797	0.99926114	0.99949527	0.9997255	0.99994844	1.0001602	1.0003574	1.0005368	1.0006957	1.0008315	1.0009422	1.0010251	1.0010794	1.001105	1.0011011	1.0010679	1.0010056	1.000917	1.0008014	1.000662	1.0004991	1.0003154	1.0001123
1.0015044	1.0011799	1.0008396	1.0004909	1.0001414	0.99979585	0.9994621	0.9991435	0.9988453	0.99857163	0.9983255	0.99810916	0.99792576	0.99777675	0.9976626	0.9975839	0.997541	0.9975336	0.99755985	0.99761885	0.99770874	0.997827	0.9979712	0.9981385	0.9983254	0.9985297	0.9987463	0.9989722	0.9992049	0.9994386	0.999671	0.99989724	1.0001146	1.0003198	1.0005084	1.0006783	1.000826	1.0009496	1.0010475	1.0011172	1.0011593	1.0011723	1.0011556	1.0011108	1.0010378	1.0009385	1.0008152	1.0006676	1.0004985	1.0003096
1.0016637	1.0013485	1.0010141	1.0006686	1.0003203	0.9999743	0.9996371	0.9993134	0.9990081	0.99872565	0.99846846	0.9982407	0.998045	0.99788177	0.9977536	0.9976606	0.9976037	0.9975815	0.9975941	0.9976395	0.9977159	0.9978224	0.99795556	0.99811274	0.99829143	0.9984879	0.9986987	0.9989209	0.9991501	0.9993838	0.999616	0.9998464	1.000068	1.0002788	1.0004759	1.0006554	1.0008143	1.0009503	1.001062	1.0011472	1.0012038	1.0012327	1.0012329	1.0012045	1.0011475	1.0010649	1.000957	1.0008242	1.0006702	1.0004952
1.0018202	1.0015138	1.0011861	1.0008452	1.0004995	1.0001533	0.99981374	0.9994852	0.9991735	0.99888253	0.9986162	0.99837756	0.9981694	0.9979933	0.9978514	0.9977449	0.99767256	0.9976365	0.9976348	0.9976665	0.99773073	0.99782425	0.997946	0.99809307	0.9982627	0.99845135	0.99865556	0.9988728	0.99909925	0.9993303	0.9995637	0.99979484	1.0000201	1.000237	1.0004406	1.0006281	1.0007975	1.0009453	1.0010695	1.001168	1.00124	1.0012839	1.0013	1.0012876	1.0012472	1.0011802	1.0010868	1.0009701	1.000831	1.0006707
1.0019734	1.0016764	1.0013568	1.0010213	1.0006775	1.0003322	0.99999046	0.9996586	0.9993412	0.9990427	0.99876744	0.998518	0.99829865	0.99810994	0.9979551	0.9978347	0.9977491	0.99769896	0.99768275	0.9977012	0.997752	0.99783367	0.9979435	0.99807996	0.99823993	0.9984198	0.9986182	0.9988294	0.99905163	0.9992807	0.9995129	0.99974453	0.99997264	1.0001931	1.0004028	1.0005981	1.0007763	1.0009348	1.00107	1.0011823	1.0012677	1.0013263	1.0013574	1.0013604	1.0013356	1.0012844	1.0012074	1.0011047	1.00098	1.0008342
1.002123	1.0018362	1.001524	1.0011946	1.000855	1.0005096	1.0001676	0.99983287	0.99951065	0.99920523	0.99892175	0.9986628	0.99843234	0.99823153	0.99806386	0.99793005	0.9978304	0.99776685	0.997737	0.99774224	0.99777967	0.9978491	0.99794763	0.998073	0.9982229	0.9983946	0.9985846	0.9987904	0.99900794	0.9992337	0.99946404	0.99969596	0.9999257	1.0001495	1.0003636	1.0005653	1.0007517	1.0009195	1.001066	1.0011898	1.0012883	1.0013604	1.0014061	1.0014235	1.0014145	1.0013787	1.0013158	1.0012285	1.0011182	1.0009863
1.0022677	1.0019919	1.0016886	1.0013655	1.0010297	1.000687	1.0003444	1.0000072	0.99968153	0.9993698	0.9990784	0.9988105	0.9985691	0.998358	0.9981773	0.99803084	0.99791855	0.9978411	0.9977982	0.9977896	0.99781406	0.9978708	0.99795765	0.998072	0.9982124	0.99837494	0.99855775	0.9987562	0.9989682	0.9991901	0.9994184	0.9996498	0.9998794	1.0001059	1.0003237	1.0005314	1.0007244	1.0008997	1.0010567	1.0011919	1.0013022	1.0013874	1.0014467	1.001479	1.0014837	1.0014623	1.0014151	1.001342	1.0012463	1.001128
1.0024084	1.0021435	1.0018493	1.0015334	1.0012023	1.0008622	1.0005198	1.0001812	0.9998511	0.99953544	0.9992372	0.99896085	0.99870974	0.9984874	0.9982959	0.99813664	0.99801177	0.9979204	0.99786454	0.9978428	0.9978549	0.9978994	0.99797386	0.9980776	0.9982074	0.9983604	0.9985353	0.99872667	0.9989327	0.99915034	0.9993758	0.99960554	0.9998356	1.000063	1.0002843	1.0004959	1.0006952	1.0008783	1.0010437	1.001188	1.0013107	1.0014077	1.0014799	1.0015248	1.0015446	1.0015368	1.0015035	1.0014458	1.001363	1.0012592
1.0025443	1.0022908	1.0020063	1.0016979	1.0013716	1.0010355	1.0006946	1.0003546	1.0000216	0.99970156	0.9993968	0.9991124	0.9988527	0.99862045	0.9984173	0.99824697	0.9981087	0.9980055	0.9979367	0.9979022	0.9979012	0.9979332	0.9979965	0.9980885	0.99820775	0.99835205	0.99851805	0.99870235	0.9989028	0.99911505	0.99933684	0.9995641	0.9997932	1.0000212	1.0002446	1.0004604	1.0006647	1.0008543	1.0010277	1.0011814	1.0013136	1.0014225	1.001506	1.001565	1.0015972	1.0016035	1.0015839	1.0015395	1.0014708	1.0013797
1.0026739	1.0024331	1.0021582	1.001858	1.001538	1.0012056	1.0008657	1.0005265	1.0001915	0.9998665	0.9995567	0.9992656	0.99899805	0.9987551	0.99854237	0.99835956	0.99821067	0.9980951	0.99801296	0.9979662	0.99795294	0.9979727	0.9980244	0.99810547	0.99821454	0.9983489	0.99850583	0.9986833	0.99887675	0.9990835	0.9993016	0.9995253	0.9997537	0.9999814	1.0002065	1.0004251	1.000633	1.0008286	1.0010087	1.0011705	1.001312	1.0014315	1.0015268	1.0015975	1.0016422	1.0016614	1.0016551	1.001624	1.0015687	1.0014905
1.0027994	1.0025698	1.0023062	1.0020136	1.0017002	1.0013721	1.0010358	1.000696	1.0003598	1.0000318	0.99971706	0.99941945	0.99914366	0.99889266	0.9986696	0.9984763	0.9983155	0.9981877	0.99809444	0.99803495	0.9980096	0.99801713	0.998057	0.99812764	0.998226	0.99835104	0.9984992	0.9986679	0.9988551	0.99905694	0.99926996	0.99949145	0.9997169	0.9999444	1.0001693	1.0003898	1.0006015	1.0008017	1.000988	1.0011573	1.0013072	1.0014366	1.0015427	1.0016245	1.001681	1.0017122	1.0017189	1.0017003	1.001658	1.0015925
1.0029186	1.0027015	1.002448	1.002165	1.0018579	1.001535	1.0012017	1.0008632	1.0005261	1.0001955	0.9998765	0.9995735	0.999291	0.9990316	0.9987987	0.99859583	0.99842364	0.99828434	0.99817926	0.99810785	0.99807084	0.99806666	0.9980949	0.9981541	0.99824244	0.9983577	0.99849725	0.9986585	0.99883837	0.99903375	0.999242	0.99946	0.99968344	0.9999093	1.0001351	1.0003564	1.0005713	1.0007753	1.000967	1.0011424	1.0013003	1.0014381	1.0015533	1.0016459	1.0017143	1.0017571	1.0017754	1.0017691	1.0017388	1.0016856
1.0030317	1.0028272	1.0025848	1.0023108	1.0020111	1.0016938	1.0013639	1.0010269	1.0006899	1.0003579	1.000035	0.99972695	0.9994372	0.9991707	0.9989296	0.9987164	0.99853396	0.9983839	0.99826705	0.9981843	0.99813527	0.9981199	0.99813735	0.998186	0.9982638	0.9983694	0.99850047	0.9986533	0.9988265	0.9990155	0.99921864	0.9994319	0.9996529	0.99987704	1.0001026	1.0003248	1.0005413	1.0007493	1.0009451	1.0011266	1.0012914	1.0014366	1.0015613	1.0016632	1.0017414	1.0017958	1.0018257	1.0018314	1.0018125	1.001771
1.0031388	1.0029469	1.0027158	1.0024508	1.0021598	1.0018477	1.001522	1.0011872	1.0008507	1.0005168	1.0001913	0.9998792	0.9995842	0.99930996	0.9990605	0.99883837	0.9986464	0.9984857	0.99835813	0.9982638	0.99820364	0.9981772	0.998184	0.99822176	0.9982898	0.99838525	0.9985073	0.9986523	0.99881804	0.99900115	0.9991992	0.9994085	0.99962586	0.99984837	1.0000721	1.0002953	1.000513	1.0007235	1.0009238	1.0011102	1.0012807	1.0014333	1.0015658	1.0016773	1.0017654	1.0018299	1.00187	1.0018864	1.001879	1.0018487
1.0032396	1.0030605	1.0028406	1.0025855	1.0023023	1.0019971	1.001675	1.0013435	1.0010078	1.0006733	1.0003458	1.0000292	0.9997295	0.99944866	0.9991912	0.9989609	0.99875945	0.9985888	0.9984502	0.99834603	0.99827474	0.9982372	0.99823296	0.9982605	0.9983187	0.99840486	0.9985178	0.9986553	0.99881375	0.9989906	0.99918336	0.9993881	0.9996021	0.99982196	1.0000451	1.0002679	1.0004866	1.0006988	1.000902	1.0010934	1.0012698	1.0014288	1.0015689	1.0016881	1.0017853	1.0018594	1.0019102	1.001937	1.0019401	1.0019208
1.0033339	1.0031674	1.0029591	1.002714	1.0024388	1.00214	1.0018232	1.0014954	1.0011611	1.0008273	1.0004975	1.0001777	0.999873	0.9995862	0.99932224	0.99908376	0.9988733	0.9986932	0.9985452	0.9984301	0.9983482	0.9983004	0.99828535	0.99830323	0.9983507	0.9984281	0.9985331	0.9986619	0.9988132	0.99898386	0.9991705	0.99937093	0.99958104	0.99979955	1.0000206	1.0002424	1.000462	1.0006764	1.0008821	1.001077	1.0012583	1.0014234	1.0015702	1.0016967	1.0018024	1.0018853	1.0019455	1.0019823	1.0019953	1.0019861
1.0034217	1.0032676	1.003071	1.002836	1.0025696	1.0022774	1.0019666	1.0016415	1.0013094	1.0009756	1.0006452	1.0003229	1.000014	0.9997225	0.99945235	0.99920547	0.9989874	0.9987974	0.9986403	0.998515	0.9984235	0.9983653	0.9983404	0.9983475	0.99838597	0.99845463	0.9985509	0.9986715	0.998816	0.99897987	0.99916154	0.99935764	0.9995645	0.9997788	0.9999987	1.00022	1.0004399	1.000655	1.0008638	1.0010611	1.0012469	1.0014172	1.0015702	1.0017045	1.0018175	1.0019091	1.0019779	1.0020233	1.0020462	1.0020465
1.0035031	1.0033616	1.0031761	1.0029511	1.0026934	1.0024087	1.002103	1.0017825	1.0014533	1.00112	1.0007893	1.000465	1.0001525	0.9998562	0.9995792	0.9993266	0.99909997	0.998902	0.9987355	0.99860096	0.99849916	0.998431	0.99839646	0.9983944	0.9984237	0.99848294	0.99857044	0.9986845	0.9988216	0.9989796	0.9991556	0.999347	0.9995498	0.9997616	0.9999792	1.0002003	1.0004201	1.0006361	1.0008463	1.0010475	1.0012367	1.0014117	1.0015702	1.0017103	1.0018312	1.0019301	1.0020074	1.0020614	1.0020936	1.0021027
1.0035774	1.003449	1.0032746	1.0030601	1.0028111	1.0025339	1.0022346	1.0019181	1.0015917	1.0012596	1.0009286	1.0006026	1.0002872	0.99998677	0.99970484	0.9994456	0.9992112	0.9990058	0.99883026	0.9986868	0.99857575	0.9984981	0.9984538	0.9984427	0.99846256	0.9985134	0.9985934	0.998699	0.99882907	0.99898094	0.9991523	0.99933875	0.99953806	0.9997473	0.99996287	1.0001824	1.0004019	1.0006189	1.0008309	1.001034	1.001227	1.0014066	1.0015703	1.0017167	1.0018438	1.00195	1.0020344	1.002097	1.0021373	1.0021552
1.0036452	1.0035287	1.0033662	1.003162	1.0029217	1.0026518	1.0023589	1.002047	1.0017236	1.0013937	1.0010624	1.0007361	1.0004182	1.000114	0.99982715	0.99956197	0.9993213	0.99910796	0.998924	0.99877137	0.998652	0.9985653	0.99851155	0.99849135	0.9985029	0.99854535	0.99861676	0.9987153	0.99883974	0.99898505	0.999151	0.99933267	0.9995283	0.99973494	0.99994826	1.0001668	1.0003864	1.0006045	1.000817	1.0010228	1.0012188	1.0014023	1.0015703	1.0017221	1.0018553	1.0019687	1.0020607	1.0021309	1.0021788	1.0022048
1.0037069	1.0036024	1.0034503	1.0032567	1.0030254	1.0027634	1.0024763	1.0021701	1.0018497	1.0015225	1.001192	1.0008643	1.0005444	1.0002376	0.999946	0.9996755	0.99942833	0.99920815	0.99901605	0.99885565	0.9987272	0.9986313	0.9985695	0.9985403	0.9985436	0.998578	0.99864197	0.9987333	0.99885064	0.99899083	0.99915093	0.99932843	0.9995207	0.9997243	0.99993616	1.0001534	1.0003722	1.0005906	1.0008051	1.0010129	1.0012116	1.0013984	1.001572	1.0017285	1.0018675	1.001987	1.0020859	1.0021629	1.0022186	1.0022523
1.0037613	1.0036687	1.0035276	1.003344	1.0031224	1.0028675	1.0025871	1.0022863	1.0019697	1.0016444	1.0013154	1.0009876	1.0006661	1.0003558	1.000061	0.99978524	0.99953234	0.99930495	0.999106	0.9989379	0.99880147	0.9986971	0.99862665	0.9985888	0.9985837	0.99861014	0.9986666	0.9987512	0.9988626	0.9989963	0.9991525	0.99932563	0.99951416	0.9997153	0.9999252	1.0001414	1.0003605	1.0005791	1.0007946	1.0010048	1.0012062	1.001397	1.0015737	1.0017352	1.0018798	1.0020051	1.0021106	1.0021949	1.0022571	1.0022978
1.0038097	1.0037277	1.003598	1.0034238	1.003211	1.0029646	1.0026904	1.0023942	1.0020825	1.0017596	1.0014327	1.0011042	1.0007818	1.0004697	1.0001712	0.99989057	0.9996323	0.99939895	0.99919325	0.9990173	0.998873	0.9987612	0.9986821	0.99863636	0.9986242	0.99864274	0.998692	0.9987702	0.9988747	0.99900395	0.999154	0.9993235	0.99950916	0.9997072	0.99991596	1.000131	1.0003502	1.0005686	1.000786	1.0009975	1.0012017	1.0013957	1.0015768	1.0017431	1.0018927	1.0020237	1.0021352	1.002226	1.0022954	1.0023423
1.0038515	1.0037807	1.0036615	1.0034968	1.0032927	1.0030539	1.0027864	1.002497	1.0021886	1.0018686	1.0015427	1.0012156	1.0008926	1.0005777	1.0002762	0.99999195	0.99972856	0.9994894	0.9992771	0.9990939	0.998942	0.99882257	0.99873585	0.998682	0.9986614	0.998673	0.9987157	0.99878687	0.99888587	0.99900955	0.99915624	0.99932176	0.99950415	0.99970025	0.9999071	1.0001206	1.00034	1.0005597	1.0007778	1.0009924	1.0011988	1.0013962	1.0015815	1.0017519	1.0019065	1.0020435	1.0021603	1.0022575	1.0023327	1.0023867
1.0038872	1.0038271	1.0037175	1.0035626	1.003367	1.0031362	1.0028757	1.0025905	1.002287	1.0019706	1.0016464	1.0013204	1.0009966	1.00068	1.0003757	1.0000882	0.99982005	0.9995755	0.9993571	0.99916697	0.9990079	0.9988807	0.99878645	0.9987258	0.99869806	0.99870247	0.9987376	0.99880326	0.9988964	0.9990153	0.9991573	0.99931884	0.9994988	0.9996927	0.999898	1.0001119	1.0003303	1.0005511	1.000771	1.0009872	1.0011975	1.0013974	1.0015864	1.0017619	1.0019209	1.002063	1.0021863	1.0022888	1.0023712	1.0024307
1.0039167	1.0038664	1.0037664	1.0036199	1.0034337	1.0032103	1.0029563	1.002677	1.0023779	1.0020647	1.0017434	1.0014178	1.0010937	1.0007765	1.0004697	1.0001783	0.9999061	0.99965656	0.9994319	0.9992357	0.9990702	0.99893594	0.9988344	0.9987662	0.99873155	0.99872893	0.9987582	0.9988176	0.99890476	0.9990189	0.9991569	0.9993154	0.99949235	0.9996849	0.99988914	1.0001017	1.0003214	1.000543	1.0007647	1.0009829	1.0011954	1.0013999	1.001593	1.0017722	1.001937	1.0020841	1.0022125	1.0023211	1.0024093	1.0024759
1.0039401	1.0038991	1.0038086	1.0036719	1.0034927	1.0032766	1.003029	1.002756	1.0024614	1.0021515	1.001832	1.0015082	1.0011842	1.0008659	1.000557	1.0002629	0.99998647	0.99973184	0.9995021	0.9993002	0.99912757	0.9989868	0.99887806	0.99880314	0.998761	0.99875224	0.99877524	0.9988291	0.99891126	0.9990209	0.9991545	0.99931	0.9994847	0.9996749	0.99987817	1.0000913	1.0003109	1.0005345	1.0007582	1.0009794	1.0011951	1.0014021	1.0015996	1.0017841	1.0019532	1.0021058	1.0022404	1.0023543	1.0024487	1.0025212
1.003958	1.0039258	1.0038445	1.0037155	1.0035447	1.003336	1.0030949	1.0028267	1.0025369	1.0022306	1.0019137	1.0015907	1.0012677	1.0009481	1.000638	1.0003409	1.0000608	0.99980175	0.9995669	0.9993588	0.99917996	0.99903315	0.99891746	0.99883574	0.9987874	0.9987725	0.99878937	0.998837	0.9989144	0.9990197	0.99914986	0.9993026	0.99947464	0.99966365	0.9998664	1.0000794	1.0003	1.0005248	1.0007508	1.0009744	1.0011938	1.0014052	1.0016067	1.0017962	1.0019704	1.0021285	1.0022682	1.0023886	1.0024883	1.002567
1.0039705	1.0039462	1.0038728	1.0037526	1.0035892	1.0033875	1.0031525	1.0028898	1.0026045	1.0023013	1.0019875	1.0016658	1.0013429	1.0010235	1.0007118	1.0004123	1.0001289	0.9998651	0.9996258	0.9994117	0.99922806	0.9990743	0.998953	0.99886394	0.99880904	0.99878836	0.9987987	0.9988414	0.9989142	0.99901474	0.9991411	0.9992913	0.99946135	0.99964935	0.99985206	1.0000654	1.0002872	1.0005137	1.0007424	1.0009686	1.001192	1.001408	1.0016137	1.001808	1.0019877	1.0021514	1.0022973	1.0024232	1.0025294	1.0026145
1.0039771	1.0039614	1.0038955	1.0037827	1.0036265	1.0034308	1.0032027	1.002945	1.002664	1.0023648	1.0020527	1.0017337	1.0014112	1.0010912	1.0007777	1.0004759	1.0001893	0.9999222	0.99967813	0.9994591	0.999269	0.99910957	0.9989816	0.99888766	0.9988262	0.99879843	0.99880356	0.99884117	0.99890876	0.999006	0.999129	0.99927664	0.9994449	0.9996317	0.9998338	1.0000484	1.0002716	1.0004998	1.0007313	1.0009619	1.0011884	1.001409	1.00162	1.0018197	1.0020055	1.0021746	1.0023265	1.0024593	1.0025715	1.0026617
1.0039792	1.00397	1.0039114	1.0038061	1.0036564	1.0034677	1.0032445	1.002992	1.0027155	1.00242	1.002111	1.0017926	1.0014713	1.0011508	1.0008367	1.0005327	1.0002433	0.99997264	0.99972343	0.9995001	0.9993041	0.9991386	0.9990052	0.99890405	0.9988374	0.99880373	0.9988032	0.9988361	0.9988996	0.9989921	0.9991121	0.9992571	0.9994241	0.99960977	0.9998127	1.0000279	1.0002526	1.0004834	1.0007175	1.0009519	1.0011835	1.0014088	1.0016251	1.0018305	1.0020223	1.0021982	1.0023563	1.0024953	1.0026141	1.002711
1.0039754	1.0039735	1.0039217	1.0038229	1.0036796	1.003497	1.0032792	1.0030317	1.0027593	1.0024668	1.0021603	1.0018439	1.0015239	1.0012027	1.0008874	1.0005816	1.0002897	1.0000156	0.9997626	0.9995336	0.99933255	0.9991615	0.99902225	0.9989157	0.99884236	0.9988032	0.99879783	0.9988249	0.9988841	0.9989729	0.99909014	0.99923277	0.9993982	0.9995835	0.9997861	1.0000024	1.0002294	1.0004637	1.0007008	1.0009397	1.0011758	1.0014067	1.001629	1.0018399	1.0020384	1.0022209	1.0023856	1.0025322	1.0026574	1.0027611
1.0039682	1.0039712	1.0039259	1.0038328	1.0036957	1.0035186	1.0033064	1.0030628	1.0027945	1.0025059	1.0022012	1.0018868	1.0015669	1.0012467	1.0009302	1.000623	1.0003282	1.0000503	0.99979305	0.9995607	0.99935514	0.9991782	0.99903256	0.99891996	0.99884117	0.99879616	0.99878556	0.9988082	0.9988629	0.998948	0.9990622	0.9992025	0.9993665	0.9995518	0.99975485	0.99997246	1.0002013	1.0004385	1.0006804	1.0009235	1.0011647	1.0014006	1.0016295	1.0018477	1.0020527	1.0022426	1.0024148	1.0025681	1.0027006	1.0028119
1.0039564	1.0039647	1.0039243	1.0038365	1.0037048	1.0035336	1.0033253	1.0030873	1.002822	1.0025365	1.0022345	1.0019217	1.0016026	1.0012825	1.0009652	1.0006558	1.0003587	1.0000778	0.9998172	0.99957937	0.9993686	0.99918634	0.99903584	0.99891764	0.9988327	0.99878216	0.99876636	0.9987842	0.99883467	0.9989162	0.9990275	0.9991654	0.9993289	0.9995136	0.999717	0.9999367	1.0001677	1.000408	1.0006542	1.0009023	1.0011493	1.0013918	1.0016272	1.0018528	1.002065	1.0022625	1.0024421	1.0026039	1.0027436	1.0028627
1.0039405	1.003953	1.0039172	1.0038346	1.0037079	1.0035411	1.0033382	1.003103	1.0028417	1.0025594	1.0022596	1.0019479	1.00163	1.0013094	1.0009915	1.0006808	1.000381	1.0000976	0.9998329	0.9995912	0.99937487	0.99918795	0.9990313	0.9989075	0.9988171	0.9987615	0.9987401	0.99875313	0.99879926	0.99887794	0.99898577	0.9991221	0.9992839	0.9994686	0.9996729	0.9998938	1.0001283	1.0003722	1.0006225	1.0008756	1.0011287	1.0013773	1.0016204	1.0018536	1.002074	1.0022794	1.0024679	1.0026375	1.0027866	1.002913
1.0039208	1.003937	1.0039055	1.0038273	1.0037051	1.003542	1.0033433	1.0031122	1.0028534	1.0025738	1.0022763	1.0019662	1.0016483	1.0013285	1.0010096	1.0006971	1.0003955	1.0001085	0.99984014	0.999594	0.9993736	0.9991812	0.99901956	0.99889016	0.99879444	0.99873257	0.99870646	0.99871475	0.9987565	0.9988308	0.9989364	0.9990705	0.99923104	0.99941593	0.99962115	0.9998437	1.0000808	1.0003287	1.0005839	1.0008427	1.0011022	1.0013586	1.0016091	1.0018501	1.0020794	1.0022937	1.0024914	1.0026697	1.0028278	1.0029632
1.0038975	1.0039169	1.0038888	1.0038149	1.0036961	1.0035368	1.0033411	1.003114	1.0028585	1.0025809	1.002285	1.0019759	1.001659	1.0013391	1.0010192	1.0007054	1.0004014	1.0001115	0.9998397	0.99958897	0.9993645	0.9991669	0.99899954	0.99886423	0.99876314	0.9986967	0.9986651	0.99866855	0.99870616	0.99877685	0.998879	0.99901146	0.9991707	0.999355	0.9995616	0.99978644	1.0000256	1.0002779	1.0005383	1.000803	1.0010692	1.001333	1.0015917	1.001841	1.0020798	1.0023036	1.0025109	1.002699	1.002867	1.003012
1.0038716	1.0038929	1.0038671	1.0037962	1.0036811	1.0035253	1.0033331	1.0031079	1.0028557	1.0025797	1.0022861	1.0019779	1.0016618	1.0013409	1.0010206	1.0007054	1.0003989	1.000106	0.9998305	0.9995767	0.9993464	0.99914354	0.9989715	0.998831	0.99872375	0.9986517	0.99861485	0.9986138	0.99864703	0.9987139	0.99881333	0.9989433	0.99910223	0.9992866	0.9994927	0.9997197	0.99996305	1.0002187	1.0004843	1.0007547	1.0010283	1.0013	1.001567	1.0018263	1.0020744	1.0023081	1.002526	1.0027243	1.0029031	1.0030578
1.0038425	1.003865	1.0038421	1.003773	1.0036607	1.003508	1.0033183	1.003096	1.0028455	1.0025716	1.0022787	1.0019723	1.0016558	1.0013349	1.0010136	1.0006964	1.0003883	1.0000924	0.9998134	0.999555	0.9993204	0.9991129	0.998935	0.9987887	0.99867666	0.99859864	0.99855673	0.99855006	0.9985787	0.99864185	0.9987385	0.9988671	0.99902385	0.99920756	0.9994158	0.9996442	0.99989027	1.0001506	1.0004209	1.0006979	1.0009791	1.0012594	1.0015355	1.0018042	1.002063	1.0023074	1.0025359	1.0027457	1.0029349	1.0031009
1.003811	1.0038339	1.0038128	1.0037456	1.003635	1.0034846	1.0032966	1.0030767	1.0028284	1.0025562	1.0022646	1.0019585	1.0016421	1.0013208	1.0009985	1.0006795	1.0003691	1.0000703	0.99978757	0.9995252	0.9992857	0.9990734	0.9988899	0.9987384	0.99862015	0.99853677	0.9984893	0.9984782	0.99850243	0.99856144	0.9986551	0.9987806	0.9989362	0.99911976	0.9993288	0.9995583	0.9998081	1.0000727	1.0003482	1.0006322	1.00092	1.0012094	1.0014946	1.0017742	1.0020434	1.0022991	1.0025399	1.0027614	1.0029621	1.0031402
1.0037768	1.0038004	1.0037795	1.0037137	1.0036047	1.0034558	1.0032699	1.0030516	1.0028046	1.0025333	1.002243	1.0019373	1.0016207	1.0012988	1.0009756	1.0006548	1.0003413	1.0000399	0.99975324	0.9994868	0.9992428	0.99902534	0.99883664	0.99867934	0.9985558	0.9984667	0.99841356	0.9983972	0.9984163	0.9984719	0.9985617	0.99868506	0.9988392	0.99902165	0.9992313	0.99946344	0.99971545	0.99998426	1.0002658	1.0005561	1.000852	1.0011497	1.0014452	1.0017347	1.0020154	1.0022832	1.0025362	1.0027707	1.0029839	1.0031751
1.0037414	1.003764	1.0037427	1.0036783	1.0035697	1.0034226	1.0032378	1.0030203	1.0027745	1.0025043	1.0022138	1.0019084	1.001592	1.0012691	1.0009439	1.0006218	1.0003058	1.0000011	0.99971163	0.99943984	0.99919116	0.9989685	0.9987746	0.99861157	0.998482	0.9983872	0.9983288	0.998307	0.9983216	0.99837273	0.99845904	0.99857885	0.99873155	0.9989138	0.9991233	0.99935716	0.99961215	0.99988467	1.0001717	1.0004683	1.0007727	1.0010794	1.0013847	1.0016854	1.0019778	1.0022583	1.0025243	1.0027719	1.0029994	1.0032033
1.0037043	1.0037252	1.0037037	1.0036384	1.003531	1.0033841	1.0032002	1.0029837	1.0027376	1.0024682	1.0021781	1.0018725	1.0015553	1.0012318	1.0009049	1.0005808	1.0002624	0.99995416	0.9996606	0.99938536	0.99913144	0.99890417	0.9987043	0.9985353	0.9984001	0.9982995	0.9982352	0.9982074	0.9982171	0.99826384	0.99834615	0.99846363	0.9986131	0.9987953	0.999004	0.9992398	0.99949735	0.9997742	1.0000665	1.0003701	1.0006814	1.0009975	1.0013129	1.0016253	1.00193	1.0022233	1.0025024	1.0027646	1.0030063	1.0032259
1.0036654	1.0036844	1.0036619	1.0035962	1.0034885	1.0033406	1.0031573	1.0029408	1.0026956	1.0024259	1.0021356	1.0018293	1.0015122	1.0011868	1.0008584	1.0005323	1.0002105	0.99989957	0.9996021	0.9993222	0.9990644	0.9988307	0.9986256	0.99845076	0.9983094	0.9982026	0.99813175	0.99809945	0.99810314	0.99814487	0.99822325	0.9983371	0.9984848	0.9986651	0.9988748	0.9991106	0.9993709	0.9996515	0.99994874	1.0002593	1.0005788	1.0009035	1.0012299	1.0015532	1.0018706	1.002178	1.0024714	1.002748	1.0030048	1.0032389
1.0036258	1.0036424	1.0036168	1.0035503	1.0034415	1.0032943	1.0031103	1.0028934	1.0026476	1.0023775	1.0020868	1.0017799	1.0014615	1.0011351	1.0008049	1.0004756	1.000152	0.999837	0.9995354	0.99925154	0.99898857	0.99874985	0.9985382	0.9983577	0.99820995	0.9980969	0.9980207	0.9979813	0.9979801	0.9980166	0.99809057	0.9982005	0.99834573	0.998524	0.9987339	0.9989704	0.9992325	0.99951625	0.99981844	1.0001355	1.0004625	1.0007969	1.0011328	1.001469	1.0017986	1.0021201	1.0024282	1.0027202	1.0029931	1.0032433
1.003586	1.0035981	1.0035712	1.0035017	1.003392	1.0032432	1.0030586	1.0028408	1.0025954	1.002324	1.0020326	1.0017247	1.0014043	1.0010765	1.0007443	1.0004123	1.0000856	0.99976695	0.99946135	0.9991726	0.99890465	0.99865997	0.998443	0.9982563	0.9981023	0.997983	0.99790007	0.9978543	0.99784714	0.9978786	0.9979477	0.9980545	0.99819607	0.9983723	0.9985807	0.9988183	0.9990817	0.99936926	0.99967545	0.9999984	1.0003334	1.0006765	1.001024	1.0013711	1.0017143	1.0020497	1.0023729	1.0026809	1.0029697	1.0032374
1.0035447	1.0035533	1.0035229	1.0034517	1.0033396	1.0031892	1.003003	1.0027845	1.0025371	1.0022649	1.0019727	1.0016633	1.0013412	1.0010111	1.0006768	1.0003422	1.0000119	0.99969035	0.9993802	0.99908674	0.99881345	0.99856335	0.99834055	0.9981468	0.9979863	0.9978603	0.9977707	0.9977187	0.9977057	0.99773073	0.9977949	0.99789715	0.99803567	0.99820954	0.9984165	0.99865407	0.998919	0.99920875	0.9995199	0.9998479	1.0001903	1.0005428	1.0009001	1.0012592	1.0016155	1.0019652	1.0023038	1.0026281	1.0029349	1.0032201
1.0035037	1.0035075	1.0034726	1.0033987	1.0032843	1.0031319	1.0029438	1.0027236	1.0024757	1.0022019	1.0019077	1.0015957	1.0012723	1.00094	1.0006031	1.0002656	0.99993193	0.9996062	0.9992923	0.9989937	0.9987145	0.99845874	0.9982296	0.99802977	0.99786234	0.99772984	0.99763334	0.9975748	0.9975548	0.9975739	0.99763304	0.99772996	0.99786437	0.99803555	0.9982406	0.9984773	0.9987432	0.9990358	0.9993505	0.9996842	1.0000337	1.0003945	1.0007616	1.0011324	1.0015023	1.0018661	1.002221	1.0025624	1.0028863	1.0031894
1.003463	1.0034615	1.0034226	1.0033443	1.0032269	1.003072	1.0028813	1.0026594	1.0024087	1.0021331	1.0018369	1.0015241	1.0011977	1.0008631	1.0005231	1.0001826	0.9998454	0.99951535	0.9991966	0.9988936	0.9986091	0.99834764	0.9981121	0.9979054	0.99773085	0.9975908	0.9974875	0.9974219	0.9973951	0.9974079	0.99746114	0.9975527	0.9976832	0.997851	0.9980534	0.9982898	0.99855554	0.9988497	0.9991676	0.9995063	0.9998624	1.0002306	1.0006087	1.0009907	1.0013734	1.0017519	1.0021228	1.0024809	1.0028231	1.0031457
1.003422	1.0034143	1.0033711	1.0032885	1.0031679	1.0030097	1.0028167	1.0025921	1.0023386	1.0020611	1.0017627	1.001447	1.0011183	1.000781	1.0004381	1.0000942	0.99975264	0.9994189	0.9990955	0.99878675	0.99849695	0.9982291	0.9979873	0.99777406	0.99759185	0.9974448	0.99733365	0.9972607	0.99722695	0.9972336	0.9972797	0.997366	0.9974918	0.9976553	0.9978553	0.99808955	0.9983557	0.99865013	0.9989711	0.99931455	0.9996756	1.0000528	1.0004398	1.0008334	1.0012287	1.0016216	1.0020084	1.0023841	1.0027453	1.0030873
1.0033822	1.003368	1.0033193	1.0032324	1.003107	1.0029454	1.0027487	1.0025213	1.0022653	1.0019851	1.0016838	1.0013655	1.0010344	1.0006943	1.0003475	1.0000004	0.99965477	0.99931604	0.9989879	0.99867445	0.9983783	0.9981045	0.99785554	0.9976352	0.9974462	0.99729127	0.9971725	0.99709237	0.9970512	0.9970499	0.99708974	0.9971696	0.99729	0.9974491	0.99764556	0.9978776	0.9981427	0.99843806	0.9987612	0.9991079	0.9994751	0.99985915	1.0002556	1.0006593	1.0010674	1.0014758	1.0018775	1.0022708	1.00265	1.0030117
1.0033425	1.0033213	1.0032669	1.003175	1.0030453	1.0028794	1.0026796	1.0024486	1.0021895	1.001906	1.0016017	1.00128	1.0009459	1.0006018	1.0002524	0.9999005	0.9995521	0.99920833	0.99887484	0.9985554	0.9982542	0.9979735	0.9977175	0.99749005	0.99729353	0.9971314	0.9970043	0.99691606	0.9968668	0.996859	0.9968907	0.9969646	0.9970787	0.9972328	0.9974254	0.9976548	0.9979176	0.99821347	0.9985371	0.9988877	0.9992594	0.9996505	1.0000552	1.0004694	1.0008901	1.0013114	1.0017301	1.0021397	1.0025382	1.0029202
1.0033041	1.0032759	1.0032145	1.0031166	1.0029825	1.002812	1.0026081	1.002373	1.0021106	1.0018238	1.0015161	1.0011911	1.0008535	1.0005059	1.0001527	0.9997968	0.99944365	0.9990958	0.9987575	0.99843234	0.9981244	0.9978373	0.9975741	0.99734	0.9971354	0.9969644	0.99682957	0.9967329	0.9966756	0.99665976	0.99668455	0.99675065	0.99685884	0.9970069	0.9971943	0.9974205	0.9976817	0.9979761	0.9983011	0.99865365	0.99902946	0.99942595	0.9998385	1.0002631	1.0006949	1.0011305	1.0015639	1.0019915	1.0024086	1.0028108
1.0032672	1.003231	1.0031627	1.003059	1.0029192	1.0027437	1.002535	1.0022963	1.0020294	1.0017388	1.0014278	1.0010995	1.0007578	1.000406	1.0000491	0.9996897	0.9993313	0.9989785	0.9986345	0.99830383	0.9979902	0.9976959	0.9974258	0.99718314	0.9969709	0.9967921	0.99664843	0.9965432	0.99647784	0.9964525	0.9964696	0.99652916	0.9966296	0.99677175	0.9969541	0.99717593	0.99743384	0.997727	0.9980517	0.9984057	0.9987856	0.9991869	0.9996063	1.00004	1.0004832	1.0009309	1.0013798	1.0018243	1.00226	1.0026824
1.0032306	1.003187	1.0031108	1.0030007	1.0028552	1.0026743	1.0024613	1.0022175	1.0019469	1.001652	1.0013366	1.0010043	1.0006591	1.0003037	0.9999421	0.99957854	0.9992153	0.9988573	0.9985084	0.99817127	0.9978505	0.99754965	0.9972722	0.99702185	0.99680126	0.99661404	0.9964615	0.9963478	0.9962733	0.99623966	0.9962486	0.9962992	0.99639237	0.9965273	0.9967044	0.99692065	0.9971752	0.99746597	0.99779046	0.998145	0.99852645	0.9989328	0.9993591	0.9998001	1.0002534	1.0007148	1.0011779	1.0016384	1.0020927	1.0025351
1.003196	1.0031433	1.0030605	1.0029432	1.0027914	1.002605	1.0023861	1.0021383	1.0018626	1.0015635	1.0012442	1.0009072	1.000558	1.0001986	0.9998322	0.9994635	0.99909574	0.9987324	0.99837714	0.9980343	0.997707	0.9973996	0.99711484	0.9968563	0.9966277	0.9964314	0.99627024	0.99614686	0.9960629	0.9960207	0.9960202	0.9960621	0.99614805	0.99627537	0.99644554	0.9966567	0.9969064	0.99719393	0.997516	0.9978708	0.9982541	0.99866366	0.9990945	0.9995442	1.0000072	1.0004796	1.0009563	1.0014328	1.0019057	1.0023682
1.0031629	1.0031016	1.0030106	1.002886	1.0027277	1.0025357	1.0023113	1.0020577	1.0017775	1.0014737	1.0011497	1.0008091	1.0004549	1.0000902	0.9997198	0.9993456	0.99897313	0.998605	0.99824333	0.99789447	0.99756086	0.99724525	0.9969532	0.9966867	0.99644935	0.99624425	0.99607384	0.9959414	0.9958479	0.9957964	0.9957863	0.9958192	0.99589545	0.9960154	0.99617857	0.9963831	0.99662775	0.99691117	0.9972309	0.9975843	0.9979686	0.99838054	0.9988159	0.99927187	0.99974334	1.0002259	1.0007162	1.0012082	1.0016983	1.0021805
1.0031317	1.0030613	1.0029618	1.00283	1.0026649	1.0024664	1.0022362	1.0019776	1.0016917	1.001383	1.0010542	1.0007087	1.0003495	0.99998087	0.9996049	0.9992271	0.9988485	0.9984743	0.99810785	0.9977519	0.9974111	0.997089	0.99678844	0.9965136	0.9962676	0.99605334	0.9958743	0.9957314	0.99562836	0.99556595	0.9955466	0.99557054	0.9956374	0.99574906	0.99590397	0.9961018	0.99634016	0.9966187	0.99693453	0.997286	0.9976702	0.99808294	0.9985221	0.99898344	0.9994625	0.9999556	1.0004574	1.0009648	1.0014708	1.0019718
1.0031021	1.0030224	1.0029145	1.0027752	1.0026027	1.0023973	1.0021611	1.0018964	1.0016056	1.0012908	1.0009576	1.0006071	1.0002434	0.99986994	0.999489	0.9991057	0.99872154	0.9983419	0.9979691	0.9976071	0.99725926	0.9969295	0.9966213	0.99633783	0.9960827	0.99585974	0.9956705	0.99551797	0.9954046	0.99533236	0.99530286	0.99531657	0.995374	0.9954764	0.9956223	0.9958121	0.9960435	0.9963165	0.99662805	0.9969764	0.99735916	0.9977727	0.99821436	0.99867964	0.99916595	0.99966735	1.000181	1.000701	1.0012228	1.0017426
1.0030748	1.0029856	1.0028685	1.0027211	1.0025418	1.0023298	1.0020872	1.0018163	1.0015194	1.0012002	1.0008613	1.0005054	1.0001369	0.9997573	0.99937224	0.998983	0.9985939	0.9982079	0.9978286	0.9974608	0.9971054	0.9967684	0.9964522	0.99616	0.99589604	0.99566334	0.99546444	0.9953011	0.99517816	0.99509525	0.99505484	0.99505836	0.9951053	0.9951972	0.99533486	0.99551564	0.99573976	0.99600595	0.99631256	0.99665713	0.99703693	0.99745	0.99789286	0.9983617	0.9988527	0.99936277	0.9998857	1.0004182	1.0009557	1.0014923
1.0030493	1.0029498	1.0028247	1.0026693	1.0024819	1.0022628	1.0020136	1.001736	1.0014337	1.0011089	1.0007647	1.0004034	1.0000293	0.99964494	0.9992545	0.99885964	0.9984652	0.998073	0.9976876	0.9973128	0.99695015	0.99660575	0.99628097	0.9959804	0.9957074	0.9954655	0.9952561	0.99508315	0.99494886	0.994855	0.99480337	0.9947962	0.9948327	0.99491465	0.99504155	0.9952133	0.9954294	0.9956881	0.99598813	0.99632764	0.99670386	0.99711543	0.99755806	0.998029	0.99852455	0.9990399	0.9995729	1.0001168	1.0006679	1.0012211
1.0030261	1.0029167	1.0027826	1.0026182	1.0024233	1.002197	1.0019414	1.0016576	1.0013487	1.0010182	1.0006678	1.0003018	0.99992234	0.9995328	0.99913657	0.9987364	0.9983361	0.9979379	0.9975467	0.997164	0.99679506	0.99644226	0.99610984	0.99580044	0.9955179	0.99526536	0.9950464	0.99486244	0.9947174	0.9946123	0.99455	0.99453104	0.9945566	0.9946277	0.99474454	0.99490625	0.9951127	0.9953636	0.995656	0.99598926	0.9963615	0.9967699	0.9972113	0.997683	0.9981819	0.9987026	0.99924237	0.99979687	1.0003604	1.0009288
1.0030049	1.0028859	1.0027419	1.0025692	1.0023664	1.002133	1.0018702	1.0015801	1.0012652	1.0009282	1.0005723	1.0002009	0.9998155	0.99942046	0.99901867	0.99861306	0.9982064	0.9978027	0.9974045	0.9970156	0.9966389	0.9962786	0.9959379	0.9956201	0.99532783	0.9950654	0.9948364	0.9946416	0.99448544	0.9943694	0.9942947	0.99426436	0.994278	0.99433774	0.99444336	0.9945944	0.99479175	0.9950323	0.9953173	0.9956438	0.99601007	0.9964144	0.9968535	0.9973247	0.99782455	0.9983493	0.9988962	0.99945915	1.0000342	1.0006163
1.0029858	1.0028567	1.0027041	1.0025227	1.002312	1.0020703	1.0018004	1.001504	1.0011827	1.0008398	1.0004779	1.0001005	0.9997096	0.9993091	0.9989021	0.99849033	0.9980779	0.99766785	0.99726295	0.9968674	0.9964838	0.99611545	0.99576604	0.99543905	0.9951379	0.99486583	0.9946258	0.99442035	0.9942526	0.9941246	0.99403876	0.99399555	0.993998	0.9940454	0.994139	0.9942796	0.9944651	0.9946963	0.99497205	0.9952909	0.9956505	0.9960497	0.99648523	0.99695444	0.9974546	0.9979824	0.9985331	0.9991037	0.9996883	1.000283
1.002969	1.0028301	1.0026679	1.0024781	1.0022591	1.0020103	1.0017331	1.0014296	1.001102	1.0007527	1.0003853	1.0000023	0.9996052	0.99919945	0.9987861	0.99836874	0.99795014	0.99753404	0.9971228	0.99672073	0.9963295	0.99595314	0.99559563	0.9952597	0.99494886	0.994667	0.9944158	0.99419963	0.99402046	0.9938805	0.9937821	0.99372727	0.9937169	0.99375176	0.99383366	0.9939614	0.9941361	0.99435693	0.99462247	0.99493253	0.9952839	0.995677	0.99610734	0.9965736	0.99707276	0.99760145	0.99815536	0.9987317	0.9993257	0.9999317
1.0029544	1.0028056	1.0026339	1.0024359	1.0022082	1.0019523	1.0016674	1.0013572	1.0010229	1.0006672	1.0002941	0.99990475	0.9995027	0.9990907	0.9986721	0.99824893	0.99782455	0.99740183	0.9969842	0.9965746	0.9961763	0.9957923	0.9954262	0.9950815	0.9947615	0.9944692	0.9942074	0.99398017	0.99378884	0.99363744	0.9935264	0.9934588	0.9934355	0.9934577	0.99352676	0.9936424	0.99380463	0.9940136	0.9942686	0.994569	0.9949115	0.9952967	0.9957212	0.9961836	0.9966803	0.99720794	0.9977642	0.99834436	0.99894476	0.9995608
1.0029423	1.0027837	1.0026032	1.002396	1.0021604	1.0018963	1.0016049	1.0012873	1.0009468	1.000585	1.0002049	0.99981	0.99940234	0.99898446	0.99855965	0.99813104	0.99770045	0.997272	0.9968473	0.99643093	0.99602544	0.9956333	0.9952588	0.9949055	0.99457616	0.99427336	0.99400115	0.9937625	0.9935593	0.9933956	0.99327195	0.9931907	0.9931547	0.9931644	0.9932194	0.993322	0.99347246	0.9936687	0.9939121	0.994201	0.99453443	0.99491113	0.9953283	0.9957841	0.9962773	0.9968034	0.9973601	0.9979429	0.9985484	0.9991723
1.0029322	1.0027634	1.002574	1.0023583	1.0021151	1.001843	1.0015436	1.0012202	1.0008727	1.0005051	1.0001187	0.9997173	0.99930394	0.99888074	0.99845046	0.99801475	0.9975786	0.99714375	0.99671316	0.9962901	0.995877	0.9954777	0.99509484	0.9947322	0.99439293	0.99408036	0.9937975	0.99354744	0.9933325	0.993156	0.9930197	0.99292594	0.9928761	0.9928715	0.9929131	0.9930024	0.9931389	0.9933231	0.99355376	0.9938312	0.9941536	0.9945203	0.9949288	0.99537855	0.9958655	0.9963883	0.9969438	0.9975272	0.9981366	0.9987665
1.0029244	1.0027463	1.0025479	1.0023234	1.0020719	1.0017924	1.0014865	1.001155	1.0008014	1.0004269	1.0000352	0.999628	0.9992087	0.99877965	0.9983435	0.9979029	0.9974609	0.9970196	0.99658215	0.9961524	0.9957316	0.9953248	0.99493366	0.99456185	0.9942136	0.99389064	0.99359715	0.9933354	0.9931091	0.99291945	0.99277085	0.9926633	0.9925997	0.9925809	0.9926089	0.99268377	0.99280685	0.9929769	0.99319476	0.99345875	0.99376976	0.9941259	0.994525	0.9949657	0.99544674	0.9959645	0.9965169	0.99710006	0.9977108	0.99834555
1.002919	1.0027311	1.0025235	1.002291	1.0020318	1.0017447	1.0014318	1.0010934	1.0007334	1.0003526	0.9999548	0.99954176	0.99911666	0.99868184	0.99824005	0.9977936	0.99734586	0.99689794	0.9964549	0.99601805	0.99559015	0.995175	0.9947761	0.99439543	0.99403775	0.99370486	0.9933998	0.99312735	0.99288857	0.9926871	0.9925246	0.9924034	0.9923264	0.99229366	0.9923075	0.9923679	0.99247575	0.9926321	0.99283534	0.9930871	0.9933848	0.9937292	0.99411756	0.99454933	0.9950215	0.9955329	0.9960804	0.9966609	0.9972726	0.9979093
1.0029159	1.002719	1.0025024	1.0022613	1.0019943	1.0017005	1.0013797	1.0010351	1.0006679	1.0002817	0.99987805	0.999459	0.999028	0.99858797	0.9981401	0.99768806	0.9972342	0.99678063	0.9963313	0.9958871	0.99545264	0.9950299	0.9946228	0.99423337	0.9938659	0.99352294	0.99320847	0.992924	0.99267316	0.9924586	0.9922835	0.99214923	0.99205744	0.99201006	0.992009	0.9920547	0.99214774	0.9922888	0.99247813	0.99271536	0.99299943	0.99333036	0.9937075	0.99412817	0.99459094	0.99509454	0.99563646	0.9962131	0.99682194	0.9974602
1.0029145	1.0027086	1.0024838	1.0022353	1.00196	1.0016582	1.0013312	1.0009803	1.0006069	1.0002142	0.9998041	0.99938	0.99894387	0.9984976	0.99804425	0.9975869	0.99712694	0.9966677	0.99621165	0.99576175	0.9953198	0.9948898	0.9944748	0.9940765	0.9936996	0.99334687	0.99302167	0.9927259	0.99246275	0.99223554	0.99204695	0.99189913	0.9917931	0.99173135	0.9917145	0.9917456	0.9918231	0.99194926	0.99212325	0.99234504	0.99261516	0.99293244	0.9932958	0.99370474	0.994157	0.9946511	0.995185	0.9957562	0.9963618	0.99699783
1.0029154	1.0027012	1.0024679	1.0022109	1.0019284	1.0016203	1.0012863	1.0009286	1.0005491	1.0001504	0.9997351	0.9993048	0.998863	0.9984115	0.9979532	0.99749035	0.9970252	0.9965595	0.9960971	0.99564016	0.995192	0.9947547	0.9943313	0.9939252	0.9935389	0.9931761	0.99284	0.99253315	0.9922585	0.992019	0.99181694	0.9916549	0.99153453	0.9914579	0.99142617	0.99144036	0.9915029	0.991613	0.991771	0.9919776	0.99223244	0.99253505	0.9928847	0.99327976	0.9937202	0.9942041	0.99472904	0.99529266	0.9958925	0.99652636
1.0029185	1.0026956	1.0024544	1.0021907	1.0019004	1.0015856	1.0012445	1.0008807	1.0004956	1.0000911	0.9996698	0.99923444	0.9987873	0.9983308	0.9978665	0.99739814	0.9969274	0.9964568	0.99598855	0.99552566	0.99507016	0.9946251	0.994194	0.9937794	0.9933842	0.9930118	0.99266505	0.99234706	0.9920604	0.9918085	0.9915927	0.99141693	0.9912822	0.9911906	0.99114335	0.9911421	0.99118817	0.9912819	0.9914236	0.99161434	0.99185336	0.99214005	0.99247444	0.9928559	0.9932833	0.99375457	0.99426854	0.9948232	0.99541634	0.9960451
1.0029236	1.0026926	1.0024433	1.0021722	1.0018758	1.0015537	1.001207	1.000837	1.0004458	1.0000358	0.9996088	0.9991686	0.99871635	0.9982541	0.9977852	0.9973119	0.99683553	0.9963592	0.99588454	0.9954153	0.99495375	0.99450153	0.99406314	0.9936402	0.9932363	0.9928543	0.9924971	0.9921678	0.99186987	0.9916048	0.99137616	0.99118626	0.99103695	0.99092984	0.9908672	0.9908499	0.9908796	0.99095654	0.9910819	0.9912551	0.9914777	0.99174833	0.99206734	0.99243337	0.9928456	0.99330384	0.99380565	0.9943499	0.994934	0.9955555
1.0029305	1.0026919	1.0024358	1.0021574	1.0018537	1.0015258	1.0011729	1.0007973	1.0004004	0.999985	0.9995536	0.9991079	0.99865	0.99818355	0.99770963	0.99723047	0.99674964	0.99626803	0.99578816	0.9953124	0.99484414	0.9943856	0.99393904	0.9935078	0.99309534	0.9927044	0.9923369	0.99199647	0.99168634	0.9914095	0.9911679	0.99096346	0.9907994	0.99067783	0.9905991	0.99056536	0.99057835	0.9906388	0.9907467	0.99090296	0.9911077	0.9913611	0.99166363	0.9920132	0.99241006	0.99285334	0.9933423	0.9938737	0.99444735	0.9950607
1.0029389	1.0026933	1.0024301	1.002145	1.0018362	1.0015014	1.0011431	1.0007622	1.0003593	0.9999395	0.9995025	0.99905163	0.9985894	0.9981182	0.99763966	0.99715626	0.99666953	0.9961827	0.9956975	0.99521595	0.99474144	0.9942761	0.9938227	0.9933837	0.99296236	0.9925617	0.99218416	0.99183315	0.9915116	0.99122214	0.99096733	0.9907492	0.99057084	0.9904335	0.9903388	0.9902892	0.9902852	0.9903277	0.990418	0.990557	0.99074376	0.99097985	0.99126446	0.991597	0.99197775	0.9924052	0.9928783	0.99339646	0.99395806	0.99456084
1.0029496	1.0026966	1.0024279	1.0021359	1.0018209	1.0014813	1.0011172	1.0007312	1.000324	0.99989825	0.99945647	0.9990023	0.998535	0.9980588	0.9975755	0.9970873	0.9965963	0.9961042	0.99561334	0.9951268	0.9946461	0.99417424	0.9937133	0.9932666	0.9928371	0.9924274	0.99204016	0.9916785	0.9913458	0.9910438	0.99077594	0.9905443	0.99035096	0.99019873	0.9900884	0.99002206	0.990001	0.9900256	0.99009854	0.9902188	0.99038744	0.9906053	0.99087125	0.99118596	0.9915489	0.9919597	0.992417	0.9929198	0.9934678	0.99405754
1.0029622	1.0027034	1.0024276	1.002131	1.00181	1.0014642	1.0010954	1.0007042	1.0002925	0.99986255	0.99941653	0.9989574	0.99848574	0.99800587	0.9975185	0.9970255	0.9965298	0.996033	0.99553746	0.9950455	0.9945592	0.99408054	0.9936123	0.9931586	0.9927207	0.9923021	0.9919054	0.9915331	0.9911887	0.9908752	0.99059427	0.99034864	0.99014163	0.98997325	0.9898472	0.98976445	0.9897258	0.9897335	0.9897882	0.9898901	0.99003977	0.99023837	0.99048585	0.9907815	0.99112594	0.9915184	0.99195814	0.992445	0.9929774	0.99355364
1.0029758	1.0027109	1.0024301	1.0021279	1.0018023	1.0014518	1.0010781	1.0006824	1.0002666	0.99983203	0.9993822	0.9989185	0.9984435	0.99795943	0.99746805	0.9969711	0.9964709	0.9959695	0.99546903	0.9949719	0.99447954	0.99399495	0.99352086	0.99305934	0.99261326	0.99218607	0.9917804	0.9913977	0.99104196	0.9907166	0.9904233	0.99016416	0.9899419	0.98975897	0.98961693	0.98951733	0.9894621	0.9894519	0.98948765	0.9895706	0.9897015	0.98988044	0.9901081	0.9903847	0.9907097	0.991083	0.9915052	0.9919734	0.992489	0.99305004
1.0029911	1.0027214	1.0024351	1.0021281	1.0017978	1.0014435	1.0010653	1.0006655	1.0002453	0.9998079	0.99935323	0.9988862	0.99840754	0.9979198	0.9974249	0.99692357	0.99641925	0.995914	0.99540895	0.99490625	0.9944087	0.99391854	0.9934378	0.9929692	0.99251574	0.9920802	0.99166465	0.99127215	0.9909063	0.9905686	0.9902628	0.98998994	0.9897536	0.9895555	0.98939806	0.98928183	0.9892089	0.98918045	0.9891983	0.98926175	0.9893733	0.9895327	0.98973995	0.98999625	0.9903015	0.9906553	0.9910572	0.9915072	0.9920046	0.9925484
1.003008	1.0027333	1.0024433	1.002132	1.0017971	1.0014391	1.0010571	1.0006531	1.0002296	0.9997884	0.99933165	0.9988604	0.99837875	0.99788755	0.99738866	0.9968842	0.9963762	0.99586684	0.9953575	0.99485	0.9943479	0.99385136	0.99336463	0.9928898	0.9924284	0.9919848	0.9915603	0.9911577	0.99078125	0.99043226	0.9901135	0.98982805	0.989578	0.9893644	0.98919106	0.9890583	0.9889677	0.98892134	0.98892015	0.98896486	0.98905647	0.98919547	0.9893826	0.989618	0.9899026	0.99023515	0.9906167	0.9910465	0.99152493	0.99204993
1.0030261	1.002747	1.0024534	1.0021384	1.0018005	1.0014381	1.0010531	1.0006462	1.0002198	0.9997752	0.9993153	0.99884176	0.9983569	0.9978623	0.99736047	0.9968533	0.99634194	0.9958292	0.9953157	0.99480355	0.99429595	0.9937947	0.99330205	0.9928199	0.99235153	0.9918996	0.99146664	0.9910549	0.990668	0.99030757	0.98997694	0.9896784	0.9894139	0.9891858	0.9889961	0.98884743	0.98873955	0.9886753	0.9886554	0.98868054	0.9887521	0.9888707	0.9890371	0.9892509	0.989514	0.9898254	0.9901856	0.9905943	0.9910515	0.9915568
1.0030452	1.0027639	1.0024663	1.0021487	1.001807	1.0014418	1.0010542	1.0006448	1.000215	0.9997682	0.99930525	0.99882996	0.99834234	0.9978449	0.99734104	0.9968305	0.99631524	0.995799	0.99528193	0.99476635	0.9942549	0.9937483	0.99324936	0.9927614	0.9922865	0.99182624	0.9913848	0.990964	0.9905665	0.990195	0.9898528	0.9895408	0.989263	0.9890203	0.98881567	0.98865	0.98852533	0.9884426	0.9884037	0.9884096	0.98846096	0.9885589	0.9887034	0.9888962	0.989137	0.98942596	0.98976374	0.99015105	0.99058574	0.9910705
1.0030658	1.0027817	1.0024818	1.002161	1.0018175	1.00145	1.0010599	1.0006478	1.0002167	0.9997675	0.9993029	0.998825	0.99833536	0.9978367	0.9973291	0.99681634	0.99629927	0.99577904	0.99525887	0.9947395	0.99422294	0.9937125	0.99320877	0.99271446	0.99223244	0.9917649	0.9913153	0.9908851	0.990478	0.99009573	0.9897415	0.98941755	0.98912543	0.9888688	0.9886485	0.98846644	0.9883246	0.98822385	0.98816615	0.9881526	0.9881836	0.9882608	0.9883838	0.9885547	0.98877287	0.9890399	0.98935455	0.98971826	0.9901309	0.99059266
1.0030872	1.0028012	1.0024992	1.002177	1.0018312	1.0014621	1.0010705	1.0006572	1.0002238	0.99977326	0.9993073	0.9988278	0.99833655	0.9978355	0.99732697	0.99681157	0.9962924	0.9957698	0.9952458	0.99472344	0.99420315	0.99368703	0.99317837	0.99267906	0.9921905	0.99171644	0.99125856	0.9908196	0.9904028	0.99001	0.9896444	0.9893081	0.98900276	0.9887316	0.9884956	0.9882981	0.98813885	0.98802084	0.98794407	0.9879112	0.98792195	0.9879778	0.98807895	0.9882275	0.98842305	0.9886663	0.98895717	0.9892975	0.9896865	0.99012434
1.0031096	1.0028223	1.0025196	1.0021958	1.001849	1.0014789	1.0010858	1.0006713	1.0002373	0.99978614	0.9993186	0.99883837	0.9983457	0.99784386	0.99733305	0.9968166	0.9962954	0.9957702	0.9952442	0.9947181	0.99419415	0.99367476	0.9931613	0.9926556	0.9921615	0.9916804	0.99121433	0.9907676	0.9903415	0.98993826	0.9895617	0.9892128	0.98889464	0.9886095	0.9883589	0.988145	0.98796874	0.98783386	0.98773813	0.9876851	0.9876756	0.98771024	0.9877901	0.9879155	0.9880877	0.98830765	0.98857504	0.98889047	0.98925453	0.98966783
1.0031328	1.0028454	1.0025421	1.0022175	1.0018704	1.0014998	1.0011065	1.0006918	1.0002571	0.999805	0.99933755	0.9988565	0.99836355	0.9978606	0.99734914	0.9968316	0.99630827	0.99578196	0.9952534	0.994725	0.99419767	0.9936741	0.99315584	0.9926458	0.9921455	0.9916578	0.9911854	0.9907299	0.9902942	0.9898819	0.9894937	0.989133	0.98880196	0.9885035	0.98823816	0.9880085	0.98781586	0.98766196	0.9875487	0.98747593	0.9874463	0.9874596	0.98751736	0.98761994	0.9877692	0.9879645	0.98820734	0.98849833	0.9888371	0.9892249
1.0031568	1.0028697	1.0025662	1.0022426	1.0018957	1.0015255	1.0011322	1.0007173	1.0002835	0.9998316	0.99936324	0.9988826	0.9983899	0.9978864	0.99737495	0.99685633	0.9963322	0.9958042	0.9952737	0.99474293	0.99421316	0.9936863	0.9931636	0.9926491	0.99214345	0.9916495	0.99116975	0.99070615	0.99026227	0.98984	0.9894414	0.98906934	0.9887264	0.9884136	0.988134	0.98788816	0.9876795	0.9875084	0.9873767	0.98728484	0.98723435	0.9872272	0.9872629	0.9873427	0.987468	0.98763883	0.98785686	0.9881219	0.9884349	0.9887967
1.0031811	1.0028952	1.0025936	1.0022707	1.0019242	1.001555	1.0011628	1.0007491	1.0003157	0.9998648	0.9993983	0.9989176	0.9984249	0.99792254	0.99741036	0.9968918	0.9963671	0.99583846	0.99530596	0.9947735	0.9942409	0.9937115	0.9931856	0.9926664	0.9921561	0.9916556	0.9911694	0.9906987	0.99024576	0.98981434	0.9894051	0.989022	0.9886666	0.98834074	0.9880466	0.987786	0.9875609	0.9873729	0.9872226	0.9871118	0.98704153	0.98701245	0.9870267	0.9870836	0.9871853	0.98733157	0.98752385	0.9877636	0.98805	0.9883842
1.0032057	1.002922	1.0026219	1.002301	1.0019568	1.0015891	1.0011984	1.0007867	1.000355	0.99990577	0.99944043	0.99896085	0.9984701	0.9979676	0.99745685	0.99693793	0.99641305	0.9958835	0.9953514	0.99481684	0.99428254	0.9937504	0.993221	0.9926981	0.9921826	0.99167746	0.99118453	0.99070626	0.9902463	0.98980534	0.9893865	0.9889921	0.988625	0.98828554	0.987978	0.98770297	0.98746145	0.9872565	0.9870883	0.9869584	0.98686814	0.9868182	0.98680997	0.98684454	0.9869217	0.98704344	0.9872111	0.9874238	0.9876832	0.9879905
1.0032302	1.0029501	1.0026526	1.0023347	1.0019928	1.0016278	1.0012391	1.0008297	1.0004005	0.9999535	0.99949014	0.99901295	0.99852324	0.99802274	0.997513	0.9969949	0.99647146	0.99594223	0.9954087	0.99487364	0.994338	0.9938029	0.9932716	0.99274474	0.9922251	0.9917142	0.991216	0.9907312	0.99026257	0.98981345	0.9893849	0.9889793	0.9886011	0.9882497	0.987928	0.98763776	0.9873811	0.987159	0.9869737	0.98682487	0.9867151	0.98664457	0.9866143	0.9866258	0.9866795	0.9867767	0.9869187	0.9871046	0.9873368	0.987616
1.0032549	1.0029786	1.0026854	1.0023702	1.0020325	1.0016704	1.0012854	1.0008793	1.0004529	1.0000086	0.99954873	0.99907416	0.99858654	0.99808854	0.9975803	0.9970642	0.9965412	0.99601215	0.99547976	0.99494416	0.9944075	0.9938713	0.993337	0.99280685	0.99228334	0.99176794	0.99126375	0.99077237	0.99029684	0.9898388	0.9894011	0.98898655	0.9885958	0.9882322	0.98789763	0.9875936	0.98732144	0.9870828	0.9868792	0.9867124	0.98658293	0.98649186	0.9864404	0.9864291	0.98645896	0.9865321	0.9866473	0.9868073	0.98701197	0.9872626
1.0032797	1.0030077	1.00272	1.0024092	1.0020751	1.0017171	1.0013367	1.0009342	1.0005119	1.0000714	0.9996144	0.9991431	0.99865896	0.9981642	0.99765885	0.9971448	0.9966233	0.99609596	0.995564	0.99502796	0.9944916	0.99395365	0.99341756	0.9928849	0.9923579	0.9918384	0.99132884	0.9908317	0.9903492	0.989883	0.9894368	0.9890114	0.9886107	0.9882348	0.9878875	0.98756963	0.98728204	0.9870275	0.9868075	0.98662245	0.9864733	0.98636234	0.9862892	0.986255	0.9862618	0.9863097	0.98639965	0.9865328	0.98670995	0.98693174
1.0033035	1.0030378	1.0027546	1.0024494	1.0021211	1.0017686	1.001393	1.0009944	1.0005776	1.0001414	0.9996891	0.9992224	0.9987419	0.99824977	0.9977483	0.9972371	0.99671763	0.99619246	0.9956618	0.9951272	0.9945893	0.99405175	0.9935146	0.9929798	0.9924495	0.99192667	0.99141186	0.9909095	0.99042	0.98994654	0.9894914	0.9890571	0.9886457	0.9882587	0.9878981	0.9875667	0.9872648	0.9869947	0.9867582	0.9865547	0.9863874	0.9862557	0.98616153	0.9861059	0.98608875	0.9861121	0.9861768	0.9862831	0.9864323	0.9866255
1.0033271	1.0030681	1.002791	1.0024927	1.0021703	1.0018235	1.0014539	1.0010614	1.0006498	1.0002192	0.9997721	0.9993101	0.9988342	0.9983473	0.99784887	0.99734145	0.99682593	0.9963029	0.995774	0.9952405	0.99470407	0.9941666	0.99362785	0.9930913	0.9925585	0.99203247	0.9915141	0.99100506	0.99051005	0.9900296	0.989567	0.98912305	0.9887017	0.98830396	0.9879314	0.9875866	0.9872704	0.9869854	0.9867318	0.98651147	0.98632514	0.9861738	0.98605883	0.98598105	0.98594147	0.98594046	0.9859799	0.98605925	0.986181	0.98634505
1.0033497	1.0030985	1.0028293	1.0025377	1.0022224	1.0018824	1.0015192	1.0011337	1.000728	1.0003041	0.9998629	0.99940646	0.99893665	0.99845463	0.9979609	0.99745786	0.996946	0.99642646	0.99590063	0.99536926	0.9948337	0.99429625	0.9937575	0.9932203	0.9926856	0.9921567	0.99163395	0.99112123	0.99062	0.9901335	0.98966265	0.9892104	0.98877907	0.98837054	0.9879865	0.9876291	0.9872996	0.9869993	0.9867299	0.98649246	0.98628795	0.98611724	0.9859822	0.9858831	0.98582023	0.98579574	0.9858092	0.98586273	0.98595697	0.9860929
1.0033702	1.0031278	1.0028676	1.0025842	1.002277	1.0019444	1.0015892	1.0012113	1.0008126	1.0003958	0.9999618	0.9995119	0.99904835	0.99857223	0.9980845	0.9975863	0.997079	0.9965639	0.99604106	0.9955122	0.9949794	0.99444264	0.99390453	0.993367	0.99283123	0.9922992	0.9917741	0.99125713	0.9907503	0.99025756	0.9897799	0.9893197	0.9888792	0.98846	0.98806524	0.98769563	0.98735243	0.9870378	0.98675287	0.986499	0.98627746	0.9860881	0.98593277	0.9858121	0.98572713	0.9856784	0.985668	0.985695	0.98576224	0.9858694
1.0033895	1.0031573	1.0029063	1.0026324	1.0023339	1.0020107	1.0016642	1.001294	1.0009041	1.0004951	1.0000685	0.9996259	0.9991706	0.99870086	0.9982194	0.99772716	0.99722564	0.9967149	0.9961964	0.9956708	0.9951407	0.9946064	0.99406916	0.9935316	0.9929954	0.9924618	0.9919338	0.99141306	0.9909025	0.9904033	0.98991925	0.9894513	0.9890021	0.9885739	0.9881678	0.9877861	0.98743045	0.9871018	0.9868023	0.98653233	0.98629314	0.98608565	0.98591113	0.9857699	0.98566324	0.9855915	0.9855558	0.9855578	0.98559713	0.98567593
1.0034071	1.0031859	1.0029453	1.0026817	1.0023931	1.0020796	1.0017415	1.0013819	1.0010009	1.0006008	1.0001829	0.9997496	0.999301	0.99883944	0.99836564	0.99788004	0.9973846	0.99687934	0.9963665	0.9958449	0.99531823	0.9947867	0.9942511	0.99371415	0.9931781	0.99264324	0.9921132	0.9915896	0.99107486	0.99057186	0.9900806	0.98960614	0.98914915	0.9887114	0.98829526	0.98790234	0.9875345	0.98719305	0.9868784	0.98659307	0.9863376	0.986112	0.98591805	0.98575664	0.98562914	0.9855345	0.98547554	0.9854519	0.98546493	0.9855157
1.0034219	1.0032126	1.0029843	1.0027316	1.0024534	1.0021514	1.0018244	1.001474	1.0011034	1.0007131	1.0003053	0.99988097	0.99944115	0.9989883	0.9985231	0.99804467	0.9975562	0.99705774	0.99655026	0.996035	0.99551237	0.9949837	0.99445087	0.99391603	0.9933801	0.99284536	0.99231374	0.9917879	0.9912695	0.9907615	0.99026585	0.98978466	0.9893195	0.98887336	0.9884476	0.9880442	0.9876647	0.9873106	0.9869821	0.9866814	0.98641	0.98616755	0.98595536	0.9857746	0.985626	0.9855099	0.985427	0.9853787	0.9853661	0.98538935
1.003434	1.0032382	1.0030217	1.0027819	1.0025158	1.002225	1.0019095	1.001571	1.0012113	1.0008312	1.0004342	1.0000198	0.99959046	0.99914724	0.99869037	0.9982219	0.99774134	0.99725014	0.99674875	0.996239	0.9957216	0.99519736	0.99466807	0.9941356	0.9936007	0.9930671	0.99253464	0.9920072	0.9914866	0.99097466	0.9904736	0.98998666	0.989515	0.9890611	0.98862624	0.9882126	0.9878221	0.98745525	0.9871138	0.9867996	0.98651236	0.9862531	0.9860234	0.9858244	0.9856551	0.9855177	0.985412	0.9853395	0.985301	0.98529756
1.0034424	1.0032611	1.0030587	1.0028315	1.0025793	1.0023004	1.001998	1.001671	1.0013235	1.0009556	1.0005693	1.0001667	0.99974793	0.9993148	0.9988686	0.99840903	0.9979377	0.9974549	0.9969616	0.9964587	0.9959465	0.9954281	0.99490285	0.99437356	0.9938415	0.99330795	0.99277645	0.9922482	0.9917249	0.9912103	0.9907055	0.99021345	0.9897353	0.9892742	0.988831	0.9884081	0.98800725	0.98762894	0.9872752	0.98694706	0.98664474	0.9863697	0.98612386	0.98590505	0.9857173	0.985559	0.9854318	0.98533595	0.98527235	0.98524284
1.0034472	1.0032809	1.0030928	1.0028803	1.0026424	1.0023775	1.0020874	1.0017747	1.0014402	1.0010848	1.0007113	1.0003203	0.9999139	0.99949193	0.9990564	0.99860775	0.99814594	0.997672	0.9971876	0.99669176	0.9961884	0.9956748	0.9951546	0.99463016	0.9941006	0.9935699	0.993039	0.9925106	0.9919868	0.9914696	0.9909613	0.99046475	0.9899807	0.989513	0.98906296	0.9886312	0.9882201	0.98783076	0.9874657	0.9871247	0.98680854	0.98651856	0.9862555	0.98602027	0.98581326	0.98563534	0.9854868	0.98536843	0.9852812	0.9852257
1.0034474	1.0032978	1.003126	1.0029287	1.0027053	1.0024552	1.0021802	1.0018805	1.00156	1.0012181	1.0008584	1.0004807	1.0000864	0.9996775	0.9992531	0.9988155	0.9983652	0.9979015	0.99742657	0.99694026	0.9964435	0.99593765	0.99542385	0.9949035	0.9943788	0.9938501	0.9933217	0.992794	0.99227005	0.9917507	0.99124074	0.99074006	0.99025255	0.9897786	0.98932093	0.9888819	0.988462	0.98806244	0.98768586	0.9873329	0.9870032	0.9866995	0.9864212	0.9861692	0.98594457	0.985747	0.9855783	0.9854387	0.985328	0.9852482
1.0034435	1.0033108	1.0031563	1.0029755	1.0027668	1.0025328	1.0022726	1.001989	1.0016825	1.001356	1.0010105	1.0006461	1.0002657	0.9998701	0.99945915	0.99903345	0.9985947	0.99814206	0.9976779	0.9972013	0.99671316	0.9962156	0.9957083	0.9951943	0.9946744	0.9941511	0.9936249	0.99309844	0.99257505	0.9920565	0.9915442	0.9910411	0.99054825	0.99007046	0.9896066	0.9891601	0.9887318	0.9883238	0.98793685	0.98757225	0.98723054	0.98691297	0.98661995	0.9863525	0.9861109	0.98589545	0.98570704	0.9855467	0.9854141	0.9853103
1.003434	1.0033193	1.0031824	1.0030183	1.0028278	1.0026095	1.0023658	1.0020981	1.0018076	1.001496	1.0011654	1.000817	1.0004508	1.0000691	0.99967164	0.9992599	0.9988341	0.99839354	0.99794054	0.9974745	0.9969964	0.9965077	0.9960093	0.9955019	0.99498814	0.9944693	0.9939469	0.9934236	0.99290186	0.9923836	0.99187064	0.99136573	0.99087006	0.9903881	0.98991895	0.98946613	0.9890307	0.9886143	0.9882181	0.9878428	0.9874895	0.9871597	0.98685265	0.9865707	0.986313	0.9860807	0.98587376	0.98569345	0.98553956	0.9854138
1.0034177	1.0033232	1.0032048	1.0030589	1.0028858	1.0026852	1.0024588	1.002208	1.0019339	1.0016384	1.0013242	1.000991	1.0006411	1.0002742	0.9998918	0.99949354	0.9990813	0.9986541	0.9982129	0.9977588	0.9972925	0.99681306	0.9963243	0.99582505	0.99531865	0.99480516	0.9942879	0.9937685	0.9932491	0.9927322	0.99221945	0.99171406	0.9912168	0.99073076	0.9902582	0.9897998	0.98935837	0.9889339	0.9885295	0.9881447	0.9877809	0.9874392	0.9871203	0.98682404	0.9865514	0.9863024	0.9860786	0.98587936	0.98570544	0.9855577
1.003395	1.0033205	1.0032213	1.0030953	1.0029408	1.0027587	1.0025499	1.0023166	1.0020602	1.0017828	1.0014843	1.0011679	1.0008341	1.0004833	1.0001165	0.99973434	0.9993356	0.99892265	0.9984955	0.99805444	0.99759895	0.9971312	0.9966523	0.99616224	0.9956635	0.99515766	0.9946468	0.99413246	0.9936167	0.9931019	0.99259114	0.99208534	0.9915876	0.9910992	0.9906233	0.99016076	0.9897141	0.98928356	0.9888709	0.9884778	0.98810446	0.98775196	0.98742133	0.9871127	0.9868256	0.9865623	0.9863216	0.986105	0.98591256	0.9857446
1.0033647	1.003312	1.0032326	1.0031267	1.0029918	1.0028287	1.0026388	1.0024242	1.0021857	1.0019256	1.0016458	1.001347	1.0010302	1.0006957	1.0003455	0.9999791	0.9995965	0.99919873	0.99878544	0.9983571	0.99791545	0.99746007	0.996992	0.99651253	0.9960234	0.9955257	0.99502176	0.9945131	0.9940027	0.9934913	0.9929828	0.99247867	0.99198127	0.9914918	0.9910139	0.99054825	0.99009645	0.98966104	0.9892421	0.9888419	0.9884599	0.98809737	0.98775584	0.98743564	0.9871363	0.9868584	0.98660296	0.9863703	0.9861603	0.985973
1.0033264	1.0032955	1.0032381	1.0031521	1.0030375	1.0028945	1.0027243	1.0025287	1.0023096	1.0020683	1.0018066	1.0015258	1.001227	1.0009103	1.000577	1.0002271	0.9998607	0.999479	0.99908113	0.998668	0.9982404	0.99779785	0.99734235	0.99687386	0.9963952	0.99590725	0.9954121	0.99491066	0.9944058	0.99389964	0.9933952	0.9928935	0.9923964	0.99190843	0.99142903	0.99096125	0.9905065	0.9900664	0.9896425	0.9892352	0.98884547	0.9884754	0.9881251	0.9877933	0.9874822	0.98719174	0.98692256	0.98667467	0.98644835	0.98624367
1.0032796	1.0032711	1.003236	1.0031719	1.0030782	1.0029557	1.0028051	1.0026295	1.0024298	1.0022084	1.0019659	1.001704	1.0014232	1.0011257	1.0008098	1.0004772	1.0001284	0.99976295	0.99938136	0.998984	0.9985708	0.998143	0.99770075	0.9972458	0.99677837	0.9963012	0.9958151	0.9953224	0.9948247	0.9943254	0.9938255	0.99332726	0.99283373	0.99234647	0.99186724	0.99139875	0.9909419	0.99049836	0.9900702	0.98965806	0.9892625	0.988885	0.9885255	0.9881848	0.98786294	0.98756146	0.9872794	0.9870175	0.9867763	0.98655534
1.0032232	1.0032381	1.0032254	1.0031831	1.003111	1.0030097	1.00288	1.0027257	1.0025457	1.0023441	1.0021217	1.0018785	1.0016176	1.0013376	1.0010414	1.0007275	1.0003965	1.000049	0.99968404	0.9993033	0.9989065	0.9984939	0.9980659	0.99762434	0.9971703	0.99670476	0.99622935	0.9957467	0.9952576	0.9947659	0.9942718	0.99377906	0.9932893	0.9928048	0.99232733	0.99185896	0.99140084	0.99095637	0.9905245	0.9901085	0.9897075	0.9893239	0.9889573	0.98860884	0.98827827	0.9879665	0.987673	0.9873986	0.9871439	0.9869078
1.0031564	1.0031954	1.0032057	1.0031862	1.0031364	1.0030565	1.002949	1.0028142	1.002656	1.0024749	1.0022721	1.0020494	1.001808	1.0015484	1.0012708	1.0009757	1.0006634	1.0003338	0.9999875	0.99962354	0.9992441	0.99884725	0.9984351	0.9980083	0.9975685	0.99711645	0.996653	0.9961811	0.99570245	0.99521923	0.994733	0.99424654	0.9937617	0.99328136	0.9928071	0.9923407	0.99188316	0.9914375	0.99100447	0.9905851	0.99018055	0.9897918	0.98941964	0.9890642	0.9887254	0.9884045	0.9881013	0.98781633	0.9875487	0.9872999
1.003079	1.0031425	1.0031765	1.0031801	1.003153	1.0030953	1.0030092	1.0028962	1.002759	1.0025985	1.0024167	1.0022144	1.0019928	1.0017533	1.001496	1.0012199	1.000927	1.0006164	1.0002884	0.9999433	0.9995809	0.9992014	0.9988056	0.9983955	0.99797016	0.99753183	0.9970824	0.9966231	0.996156	0.9956826	0.9952061	0.99472743	0.99424976	0.99377495	0.99330455	0.9928405	0.9923858	0.9919402	0.9915068	0.991086	0.990679	0.9902869	0.98990995	0.9895487	0.9892034	0.98887545	0.98856324	0.9882691	0.9879908	0.98772925
1.00299	1.0030779	1.003136	1.0031635	1.0031588	1.0031238	1.0030601	1.0029694	1.0028532	1.0027145	1.0025524	1.0023719	1.0021709	1.0019515	1.0017135	1.0014585	1.0011853	1.000894	1.0005847	1.0002582	0.99991447	0.99955326	0.9991757	0.9987822	0.9983734	0.99795085	0.9975161	0.99707025	0.9966158	0.9961547	0.9956881	0.9952188	0.99474967	0.99428105	0.99381673	0.9933576	0.9929056	0.9924628	0.99203026	0.99160963	0.99120134	0.99080694	0.99042606	0.9900611	0.98971117	0.98937607	0.989057	0.98875374	0.9884665	0.9881952
1.0028892	1.0030017	1.0030838	1.0031352	1.0031539	1.0031413	1.0031003	1.0030315	1.0029368	1.0028192	1.0026792	1.002519	1.0023391	1.0021402	1.0019232	1.0016881	1.0014343	1.0011635	1.0008743	1.0005679	1.0002431	0.9999009	0.9995418	0.999166	0.9987749	0.9983689	0.9979499	0.99751943	0.9970785	0.99663126	0.9961766	0.99571854	0.9952581	0.99479884	0.99434155	0.9938885	0.99344146	0.993002	0.9925727	0.99215233	0.99174446	0.99134886	0.990967	0.9905985	0.9902442	0.9899047	0.9895798	0.9892699	0.98897463	0.98869413
1.0027741	1.0029123	1.0030196	1.0030944	1.0031368	1.0031472	1.003128	1.0030813	1.0030088	1.0029128	1.0027946	1.0026553	1.0024962	1.0023177	1.0021216	1.0019072	1.0016738	1.0014231	1.0011543	1.0008677	1.0005629	1.0002406	0.9999001	0.9995436	0.99917096	0.9987831	0.9983815	0.99796724	0.9975426	0.997109	0.9966677	0.9962222	0.9957739	0.9953236	0.9948752	0.9944297	0.99398893	0.99355483	0.9931292	0.99271184	0.99230593	0.9919115	0.9915285	0.9911588	0.99080145	0.99045897	0.9901296	0.9898143	0.98951185	0.98922414
1.0026469	1.0028105	1.0029415	1.0030404	1.0031059	1.0031394	1.0031426	1.003118	1.0030676	1.0029932	1.0028955	1.0027779	1.0026393	1.0024825	1.0023068	1.0021125	1.0019006	1.0016699	1.0014218	1.0011555	1.0008714	1.0005689	1.0002493	0.9999126	0.99955875	0.99918985	0.9988066	0.99841034	0.99800265	0.99758464	0.9971588	0.99672735	0.99629176	0.9958533	0.995415	0.99497867	0.994546	0.9941186	0.99369776	0.99328554	0.99288297	0.9924895	0.9921079	0.9917379	0.9913802	0.9910352	0.9907019	0.99038255	0.99007607	0.98978215
1.0025051	1.0026926	1.0028495	1.0029716	1.0030605	1.0031171	1.0031427	1.0031401	1.0031109	1.0030576	1.0029817	1.0028846	1.0027679	1.0026313	1.0024759	1.0023023	1.0021106	1.0019015	1.0016737	1.0014285	1.0011654	1.0008837	1.0005846	1.0002681	0.99993527	0.9995862	0.9992227	0.998845	0.99845517	0.99805474	0.9976461	0.9972296	0.9968081	0.99638367	0.9959572	0.9955317	0.9951083	0.9946893	0.9942763	0.9938691	0.99347067	0.99308115	0.99270207	0.99233323	0.9919757	0.9916294	0.9912956	0.9909735	0.9906635	0.9903644
1.0023484	1.0025619	1.0027418	1.002888	1.0029997	1.0030789	1.0031267	1.0031464	1.0031385	1.0031064	1.0030508	1.0029743	1.0028772	1.002762	1.0026269	1.0024742	1.0023035	1.0021148	1.0019084	1.0016836	1.0014411	1.0011808	1.0009031	1.0006084	1.0002959	0.9999675	0.99962443	0.99926764	0.9988972	0.99851555	0.9981243	0.99772555	0.99731934	0.99690974	0.9964978	0.99608433	0.99567264	0.9952636	0.9948575	0.9944588	0.9940668	0.9936825	0.9933064	0.9929412	0.99258476	0.9922395	0.99190545	0.99158204	0.99126893	0.9909676
1.0021765	1.0024148	1.0026189	1.0027882	1.002922	1.0030239	1.0030935	1.003134	1.0031472	1.0031363	1.0031015	1.003045	1.0029688	1.0028725	1.002758	1.0026253	1.002475	1.0023067	1.0021213	1.0019169	1.0016965	1.0014576	1.001201	1.0009286	1.0006377	1.0003315	1.0000098	0.9996741	0.99932456	0.9989632	0.9985908	0.9982107	0.99782234	0.9974295	0.9970326	0.9966335	0.9962341	0.9958368	0.9954423	0.99505144	0.99466664	0.99428874	0.9939185	0.9935565	0.99320376	0.99286085	0.99252707	0.9922039	0.99189043	0.99158686
1.0019902	1.0022515	1.0024797	1.002671	1.0028276	1.0029505	1.0030414	1.0031029	1.0031371	1.0031457	1.0031309	1.0030946	1.0030372	1.0029607	1.0028663	1.0027534	1.0026232	1.002475	1.0023098	1.0021272	1.0019274	1.0017104	1.0014757	1.0012248	1.000957	1.0006727	1.0003742	1.00006	0.9997324	0.9993923	0.99904126	0.9986808	0.9983125	0.99793756	0.997557	0.99717414	0.99678904	0.996405	0.99602187	0.99564236	0.9952674	0.9948974	0.9945337	0.9941771	0.993829	0.99348885	0.9931581	0.9928354	0.9925228	0.99221885
1.0017884	1.0020726	1.0023233	1.0025373	1.0027156	1.0028588	1.0029702	1.0030519	1.0031059	1.003134	1.0031381	1.0031201	1.0030825	1.0030252	1.0029498	1.0028558	1.0027447	1.0026169	1.0024714	1.0023098	1.002131	1.0019355	1.0017234	1.001495	1.0012503	1.0009892	1.000713	1.0004224	1.0001178	0.9998005	0.9994714	0.99913263	0.99878484	0.9984289	0.9980676	0.9977019	0.99733347	0.996964	0.9965947	0.9962275	0.9958631	0.9955025	0.99514735	0.994798	0.9944554	0.99412	0.9937922	0.9934733	0.9931612	0.99285793
1.0015702	1.0018774	1.0021495	1.0023843	1.0025831	1.0027478	1.0028783	1.0029789	1.0030518	1.0030986	1.0031211	1.0031221	1.0031022	1.0030628	1.0030057	1.0029304	1.0028383	1.0027294	1.0026041	1.0024624	1.0023049	1.0021307	1.0019403	1.0017346	1.0015131	1.0012755	1.0010232	1.0007567	1.0004761	1.0001827	0.999877	0.9995607	0.9992349	0.9989005	0.99855953	0.9982132	0.9978623	0.9975093	0.9971554	0.9968017	0.9964496	0.9961004	0.995755	0.99541366	0.99507827	0.994749	0.99442667	0.99411094	0.99380195	0.9935007
1.0013363	1.0016654	1.0019575	1.0022134	1.0024312	1.0026149	1.0027649	1.0028845	1.0029749	1.0030392	1.0030793	1.003097	1.0030942	1.0030726	1.0030327	1.0029755	1.002901	1.0028112	1.002705	1.0025826	1.0024453	1.0022924	1.0021243	1.0019419	1.0017425	1.0015297	1.0013014	1.0010597	1.0008036	1.0005354	1.0002538	0.9999618	0.9996596	0.9993481	0.999028	0.9987025	0.99837166	0.9980368	0.9976995	0.9973611	0.99702305	0.99668616	0.9963522	0.9960208	0.9956937	0.9953725	0.9950557	0.99474454	0.99443984	0.9941415
1.0010868	1.0014354	1.0017477	1.0020221	1.00226	1.0024616	1.0026293	1.0027655	1.002873	1.0029539	1.0030104	1.0030447	1.0030575	1.0030521	1.0030291	1.0029881	1.0029309	1.0028583	1.0027708	1.0026677	1.0025507	1.0024186	1.0022722	1.0021112	1.0019357	1.0017467	1.0015441	1.001327	1.0010966	1.0008538	1.0005988	1.0003318	1.000054	0.99976707	0.99947006	0.9991668	0.99885684	0.99854136	0.99822277	0.9979015	0.99757856	0.9972563	0.9969347	0.9966144	0.99629694	0.99598426	0.9956751	0.9953702	0.99507064	0.9947762
1.0008221	1.0011898	1.0015205	1.0018129	1.0020674	1.0022862	1.0024705	1.0026232	1.0027462	1.0028428	1.0029137	1.0029626	1.0029914	1.0030003	1.002992	1.0029668	1.0029256	1.0028701	1.0027999	1.0027151	1.0026174	1.0025054	1.0023805	1.0022415	1.0020899	1.0019251	1.001747	1.0015559	1.0013518	1.0011348	1.0009065	1.000666	1.0004145	1.0001523	0.99988073	0.9996011	0.99931365	0.99902	0.99872124	0.9984183	0.9981132	0.9978053	0.99749804	0.9971904	0.9968851	0.9965811	0.9962796	0.9959827	0.9956892	0.9953994
1.0005423	1.0009276	1.0012748	1.0015838	1.0018545	1.0020889	1.0022881	1.0024554	1.0025927	1.0027037	1.0027887	1.0028511	1.0028931	1.002916	1.0029216	1.0029106	1.0028845	1.0028443	1.0027906	1.0027236	1.0026433	1.0025518	1.0024467	1.0023301	1.0022017	1.0020605	1.001908	1.0017425	1.001565	1.0013762	1.0011746	1.0009613	1.0007367	1.0005015	1.0002561	1.0000012	0.9997386	0.9994678	0.99919033	0.9989079	0.99862015	0.99833035	0.99803805	0.99774456	0.9974511	0.9971585	0.99686736	0.996578	0.9962907	0.99600756
1.000248	1.0006477	1.001011	1.0013357	1.0016209	1.0018693	1.0020822	1.0022628	1.0024134	1.0025358	1.002633	1.0027083	1.0027624	1.0027972	1.0028151	1.0028176	1.002806	1.0027791	1.0027407	1.0026906	1.0026284	1.0025545	1.00247	1.002375	1.0022686	1.0021517	1.0020237	1.001885	1.0017341	1.0015727	1.0013995	1.0012139	1.0010182	1.000811	1.0005932	1.0003648	1.0001272	0.9998806	0.9996267	0.99936515	0.99909776	0.9988263	0.9985511	0.9982733	0.997993	0.99771225	0.9974314	0.9971517	0.99687314	0.9965949
0.99993914	1.0003536	1.0007303	1.001068	1.001367	1.0016272	1.0018524	1.002045	1.0022062	1.0023397	1.002448	1.0025337	1.0025985	1.0026441	1.0026737	1.002687	1.0026872	1.0026741	1.0026495	1.0026143	1.002568	1.0025125	1.0024481	1.0023727	1.0022893	1.0021958	1.0020926	1.00198	1.0018563	1.001723	1.0015782	1.0014223	1.0012552	1.0010774	1.000888	1.0006875	1.0004766	1.0002558	1.0000261	0.9997879	0.99954224	0.9992902	0.99903303	0.9987717	0.99850684	0.9982387	0.99797	0.9976997	0.99742925	0.99715936
0.9996175	1.0000446	1.0004324	1.0007818	1.0010911	1.0013632	1.0015985	1.0018013	1.0019718	1.0021151	1.0022324	1.0023271	1.002401	1.0024561	1.0024946	1.0025187	1.0025293	1.002528	1.0025162	1.0024946	1.0024637	1.0024253	1.002378	1.0023235	1.0022604	1.002191	1.0021123	1.0020261	1.0019296	1.001824	1.0017089	1.0015824	1.0014454	1.001297	1.0011376	1.000966	1.0007833	1.0005897	1.0003859	1.0001724	0.9999495	0.99971837	0.99948186	0.9992371	0.998988	0.9987346	0.99847806	0.99821913	0.99795854	0.9976965
0.99928254	0.99971956	1.0001178	1.0004771	1.0007963	1.001077	1.0013217	1.0015318	1.0017107	1.0018613	1.0019871	1.0020876	1.002169	1.0022314	1.0022783	1.0023106	1.0023304	1.0023396	1.0023389	1.00233	1.002313	1.0022899	1.0022609	1.0022249	1.0021834	1.002136	1.0020818	1.0020212	1.0019525	1.0018756	1.0017896	1.0016935	1.0015872	1.0014696	1.0013407	1.0011994	1.0010455	1.0008807	1.0007035	1.0005158	1.0003169	1.0001093	0.999892	0.99966735	0.9994356	0.9991971	0.9989546	0.99870735	0.9984571	0.99820375
0.9989374	0.9993821	0.9997887	1.0001556	1.0004818	1.00077	1.001021	1.0012376	1.0014229	1.0015793	1.0017096	1.0018167	1.0019038	1.0019714	1.0020248	1.0020638	1.0020914	1.002109	1.0021181	1.0021207	1.0021174	1.0021086	1.0020951	1.0020776	1.0020567	1.0020308	1.0020006	1.001965	1.0019237	1.001875	1.0018189	1.0017533	1.0016786	1.001592	1.001494	1.0013839	1.0012612	1.0011253	1.0009773	1.0008162	1.0006436	1.0004593	1.0002637	1.0000595	0.99984556	0.99962455	0.9993964	0.9991615	0.99892247	0.9986784
0.99858177	0.9990323	0.99944425	0.9998171	1.000149	1.0004423	1.0006979	1.0009196	1.0011085	1.0012687	1.0014031	1.0015138	1.0016046	1.0016768	1.0017343	1.001779	1.0018121	1.0018367	1.001855	1.001867	1.0018749	1.0018787	1.0018811	1.0018802	1.0018784	1.001874	1.0018666	1.0018569	1.0018425	1.0018228	1.0017956	1.001761	1.0017174	1.0016639	1.001598	1.00152	1.001429	1.001324	1.0012053	1.0010728	1.0009269	1.0007669	1.0005949	1.0004115	1.0002174	1.000014	0.9998013	0.9995799	0.99935246	0.99911845
0.9982173	0.9986715	0.9990871	0.99946326	0.999799	1.0000948	1.0003536	1.0005773	1.0007688	1.0009316	1.0010673	1.0011803	1.0012726	1.0013475	1.0014077	1.0014558	1.0014935	1.001524	1.0015483	1.0015688	1.001586	1.0016026	1.0016187	1.0016344	1.0016505	1.0016664	1.0016822	1.0016963	1.0017078	1.0017167	1.0017203	1.0017173	1.0017056	1.0016841	1.0016516	1.0016066	1.0015478	1.0014743	1.0013868	1.0012838	1.001165	1.0010322	1.0008854	1.0007243	1.0005507	1.0003657	1.000169	0.9999626	0.9997477	0.9995239
0.9978452	0.9982999	0.9987181	0.9990947	0.99943167	0.99972934	0.99998856	1.0002134	1.0004051	1.0005676	1.0007031	1.0008159	1.0009085	1.0009845	1.0010461	1.001095	1.0011361	1.0011699	1.0011998	1.001227	1.001254	1.0012809	1.0013094	1.0013402	1.001373	1.0014087	1.0014464	1.0014846	1.0015229	1.0015599	1.0015926	1.0016212	1.0016416	1.0016538	1.0016544	1.0016431	1.0016176	1.001578	1.0015204	1.001449	1.0013598	1.0012542	1.0011328	1.0009952	1.0008439	1.000678	1.0004984	1.0003085	1.000106	0.9998941
0.99746794	0.9979214	0.998338	0.9987144	0.99905074	0.99934703	0.9996047	0.9998284	1.0000173	1.0001782	1.0003119	1.0004232	1.0005146	1.0005884	1.000649	1.0006989	1.0007408	1.000777	1.000811	1.0008433	1.0008775	1.0009139	1.0009539	1.0009989	1.0010481	1.0011022	1.0011611	1.001223	1.0012872	1.0013511	1.0014148	1.0014739	1.0015277	1.0015723	1.0016075	1.0016307	1.0016395	1.001633	1.0016092	1.0015688	1.0015101	1.0014331	1.0013382	1.0012261	1.0010972	1.0009522	1.0007913	1.0006168	1.0004295	1.0002291
0.9970869	0.9975369	0.99794966	0.9983228	0.9986553	0.9989483	0.99920326	0.9994225	0.9996086	0.9997653	0.99989617	1.0000032	1.000091	1.0001618	1.0002202	1.0002688	1.0003097	1.0003474	1.0003822	1.0004196	1.0004596	1.0005039	1.0005544	1.0006117	1.000677	1.0007489	1.0008284	1.000913	1.0010023	1.0010942	1.0011861	1.0012769	1.001363	1.0014423	1.001512	1.0015702	1.0016142	1.001642	1.0016526	1.0016446	1.0016174	1.0015705	1.0015035	1.001418	1.0013125	1.0011891	1.0010478	1.000891	1.0007182	1.0005307
0.996703	0.9971463	0.9975536	0.99792105	0.99824876	0.9985363	0.9987856	0.99899954	0.99918	0.9993309	0.9994558	0.9995577	0.9996396	0.9997069	0.9997607	0.99980575	0.9998447	0.99988157	0.99991834	0.99995714	1.0000027	1.0000538	1.000113	1.0001818	1.0002613	1.0003507	1.0004495	1.0005563	1.0006706	1.0007896	1.0009112	1.001033	1.0011516	1.001265	1.00137	1.0014639	1.0015433	1.0016066	1.0016521	1.0016783	1.0016838	1.0016677	1.0016301	1.0015718	1.0014914	1.0013902	1.0012705	1.0011314	1.0009749	1.0008006
0.9963181	0.99675393	0.9971531	0.9975129	0.9978323	0.99811244	0.9983543	0.9985599	0.9987328	0.9988758	0.99899334	0.9990877	0.99916387	0.9992239	0.99927235	0.9993125	0.99934816	0.9993826	0.9994195	0.99945986	0.9995077	0.9995648	0.99963266	0.9997126	0.99980503	0.99991035	1.0000277	1.0001563	1.0002947	1.0004402	1.0005912	1.0007441	1.0008961	1.0010439	1.0011835	1.001314	1.0014299	1.0015292	1.0016108	1.0016719	1.0017109	1.0017269	1.0017201	1.0016897	1.0016359	1.0015595	1.0014611	1.0013417	1.0012013	1.001042
0.99593645	0.9963611	0.9967493	0.9970985	0.9974083	0.99767846	0.99791026	0.99810636	0.99827045	0.9984042	0.99851245	0.9985972	0.9986641	0.99871624	0.9987576	0.99879205	0.9988232	0.9988544	0.9988879	0.9989301	0.9989796	0.99904114	0.99911594	0.9992049	0.9993097	0.9994303	0.99956644	0.99971586	0.99987805	1.0000502	1.0002297	1.0004135	1.0005982	1.000781	1.0009567	1.0011226	1.001276	1.0014127	1.0015312	1.0016273	1.0017018	1.0017518	1.0017761	1.0017756	1.0017499	1.0016987	1.0016233	1.001524	1.0014023	1.0012587
0.99555814	0.995968	0.9963441	0.9966807	0.99697864	0.99723685	0.99745685	0.997642	0.9977936	0.9979165	0.9980133	0.99808824	0.99814457	0.9981872	0.9982202	0.9982464	0.9982716	0.9982973	0.99832886	0.998369	0.9984201	0.99848515	0.9985658	0.9986639	0.9987806	0.9989161	0.99906856	0.9992378	0.9994236	0.99962246	0.9998304	1.0000451	1.0002625	1.0004802	1.0006919	1.0008956	1.001086	1.0012611	1.0014167	1.0015497	1.00166	1.0017446	1.0018021	1.0018328	1.001836	1.0018116	1.0017601	1.0016826	1.0015799	1.0014536
0.99518543	0.9955794	0.9959395	0.99626243	0.99654603	0.99679047	0.99699706	0.9971682	0.9973066	0.9974158	0.99749976	0.9975622	0.9976075	0.997639	0.99766177	0.9976797	0.9976968	0.9977169	0.99774444	0.9977822	0.9978332	0.9979013	0.99798685	0.9980929	0.9982203	0.9983692	0.9985388	0.9987287	0.9989365	0.99916077	0.9993967	0.99964195	0.99989325	1.0001451	1.0003933	1.0006341	1.0008636	1.0010772	1.0012712	1.0014428	1.0015903	1.0017097	1.0018023	1.0018653	1.0018982	1.0019016	1.0018768	1.0018219	1.00174	1.0016319
0.9948211	0.9951963	0.99553907	0.99584466	0.99611205	0.9963398	0.99653053	0.99668694	0.99681026	0.9969051	0.9969743	0.99702305	0.9970548	0.9970746	0.99708605	0.99709415	0.9971025	0.9971157	0.9971376	0.99717283	0.9972228	0.9972913	0.9973819	0.9974954	0.9976329	0.99779445	0.99798036	0.9981895	0.9984197	0.99866885	0.9989335	0.9992101	0.99949324	0.99978024	1.0000653	1.0003446	1.0006123	1.0008656	1.0010986	1.0013101	1.0014949	1.0016521	1.0017797	1.0018767	1.001942	1.0019755	1.0019771	1.001947	1.001887	1.0017977
0.9944664	0.99482125	0.9951442	0.9954303	0.9956788	0.9958894	0.99606216	0.99620193	0.9963083	0.99638635	0.9964407	0.99647397	0.99649185	0.99649715	0.9964959	0.996493	0.9964917	0.99649715	0.9965128	0.99654365	0.9965917	0.9966624	0.996756	0.9968759	0.99702203	0.99719673	0.99739814	0.99762625	0.9978786	0.99815243	0.9984445	0.9987518	0.9990684	0.99939024	0.99971294	1.00003	1.000338	1.0006311	1.0009048	1.0011553	1.0013803	1.0015757	1.0017402	1.001873	1.0019706	1.002035	1.0020657	1.0020618	1.0020255	1.001957
0.9941242	0.9944555	0.99475646	0.99502206	0.9952505	0.9954406	0.9955944	0.99571496	0.99580336	0.9958636	0.99590063	0.9959166	0.9959188	0.9959098	0.9958957	0.99587995	0.9958679	0.9958648	0.9958737	0.99589914	0.9959457	0.99601626	0.9961132	0.99623865	0.99639416	0.99658006	0.9967973	0.99704325	0.99731696	0.9976157	0.9979356	0.9982736	0.9986234	0.998981	0.9993402	0.99969673	1.000044	1.0003773	1.0006926	1.0009842	1.0012497	1.0014853	1.0016882	1.0018574	1.0019907	1.0020874	1.0021477	1.0021721	1.0021608	1.0021151
0.9937965	0.9941028	0.9943791	0.99462205	0.9948277	0.9949969	0.9951294	0.9952288	0.9952979	0.9953388	0.9953568	0.9953562	0.99534136	0.9953167	0.995288	0.9952587	0.99523574	0.9952228	0.99522424	0.9952446	0.995288	0.9953582	0.99545753	0.9955882	0.9957519	0.9959502	0.996181	0.9964457	0.99674064	0.9970639	0.9974115	0.9977797	0.9981634	0.99855506	0.9989523	0.9993484	0.99973595	1.0001115	1.0004687	1.0008026	1.0011091	1.0013855	1.0016288	1.0018355	1.002005	1.0021363	1.0022291	1.0022829	1.0022988	1.0022763
0.993485	0.9937643	0.9940144	0.99423295	0.99441403	0.9945598	0.99467015	0.99474704	0.99479467	0.99481523	0.9948139	0.9947946	0.994761	0.9947209	0.9946761	0.99463344	0.9945981	0.99457526	0.9945681	0.994583	0.99462306	0.99469286	0.9947939	0.99492943	0.99510145	0.99531	0.99555665	0.99583864	0.9961545	0.99650234	0.99687713	0.99727505	0.99769145	0.99812025	0.99855494	0.9989901	0.999419	0.99983674	1.0002371	1.0006135	1.0009636	1.0012816	1.0015652	1.0018125	1.0020201	1.0021877	1.0023141	1.0023987	1.002444	1.0024477
0.993193	0.99344325	0.99366575	0.99385566	0.9940118	0.9941315	0.9942186	0.9942721	0.9942977	0.9942962	0.99427414	0.99423474	0.9941832	0.9941245	0.99406385	0.9940077	0.99395967	0.99392563	0.99391085	0.99391896	0.9939551	0.99402285	0.99412614	0.9942671	0.9944467	0.99466646	0.99492645	0.9952264	0.99556357	0.99593496	0.99633723	0.9967659	0.99721426	0.99767876	0.9981525	0.9986272	0.99909806	0.99955845	1.0000019	1.0004227	1.0008165	1.0011784	1.001505	1.0017927	1.0020404	1.0022455	1.0024074	1.0025258	1.0026017	1.0026336
0.992921	0.9931402	0.99333316	0.9934944	0.99362314	0.99371654	0.9937779	0.9938072	0.9938082	0.99378437	0.9937406	0.9936808	0.9936098	0.99353373	0.9934568	0.9933848	0.9933242	0.9932784	0.99325514	0.99325687	0.99328876	0.9933554	0.99346036	0.9936054	0.9937925	0.99402356	0.99429804	0.9946149	0.9949725	0.9953682	0.9957973	0.9962556	0.9967381	0.99723816	0.9977495	0.9982647	0.99877787	0.9992813	0.999769	1.0002356	1.0006739	1.0010805	1.0014516	1.0017812	1.0020698	1.0023149	1.002514	1.0026684	1.002776	1.0028378
0.9926721	0.9928583	0.99302024	0.9931518	0.9932508	0.9933165	0.99335104	0.9933547	0.993331	0.99328315	0.9932171	0.99313515	0.99304485	0.9929495	0.99285567	0.992769	0.99269456	0.9926384	0.99260527	0.99260086	0.99262804	0.9926939	0.9928005	0.99294984	0.99314475	0.9933857	0.99367434	0.9940087	0.9943865	0.9948055	0.99526185	0.99575067	0.99626666	0.9968019	0.99735194	0.99790776	0.9984636	0.99901134	0.9995441	1.0000557	1.0005405	1.0009924	1.0014082	1.0017829	1.002115	1.0024005	1.0026392	1.0028305	1.0029725	1.0030665
0.99244744	0.9925995	0.99272805	0.99282855	0.9928972	0.99293417	0.99294037	0.99291694	0.9928677	0.9927957	0.99270636	0.99260294	0.9924914	0.9923776	0.99226654	0.9921644	0.99207675	0.9920085	0.99196666	0.9919555	0.9919793	0.99204326	0.9921511	0.9923053	0.9925079	0.9927594	0.9930617	0.99341327	0.9938114	0.9942547	0.994738	0.99525636	0.995805	0.996377	0.99696505	0.9975612	0.9981592	0.9987519	0.9993305	0.99988776	1.0004197	1.000919	1.0013807	1.0018014	1.0021774	1.002506	1.0027862	1.0030155	1.0031946	1.0033218
0.9922494	0.9923653	0.99245995	0.9925278	0.99256474	0.9925719	0.99254936	0.992498	0.9924226	0.9923248	0.99221116	0.99208546	0.99195343	0.99182034	0.9916915	0.99157417	0.99147314	0.991394	0.9913435	0.99132496	0.9913453	0.99140865	0.991517	0.9916755	0.9918858	0.99214894	0.9924646	0.99283385	0.99325234	0.9937188	0.9942287	0.99477834	0.99535906	0.995967	0.9965933	0.99723107	0.99787194	0.9985081	0.9991331	0.9997381	1.0003175	1.000864	1.0013733	1.001841	1.0022626	1.0026358	1.0029587	1.0032287	1.0034468	1.00361
0.9920792	0.99215835	0.9922181	0.9922509	0.9922561	0.99223185	0.9921794	0.99210006	0.99199617	0.99187374	0.9917363	0.9915873	0.9914345	0.9912816	0.991136	0.991003	0.9908882	0.99079806	0.99073815	0.99071425	0.9907316	0.990793	0.99090457	0.99106836	0.9912857	0.9915596	0.99188924	0.99227536	0.9927142	0.9932049	0.99374145	0.99432	0.9949339	0.99557763	0.99624175	0.9969205	0.9976047	0.998286	0.99895614	0.99960923	1.0002365	1.0008318	1.001389	1.0019053	1.0023739	1.0027928	1.0031598	1.0034728	1.0037299	1.0039324
0.9919398	0.9919812	0.99200386	0.99200165	0.991973	0.991917	0.9918338	0.99172467	0.99159384	0.9914448	0.99128217	0.99111116	0.99093735	0.9907656	0.99060273	0.99045455	0.99032676	0.990226	0.9901583	0.990128	0.99014205	0.9902036	0.9903162	0.99048483	0.9907115	0.99099594	0.9913404	0.9917434	0.9922033	0.99271643	0.9932803	0.9938881	0.9945352	0.9952133	0.9959166	0.99663544	0.99736214	0.99808806	0.9988049	0.9995059	1.0001818	1.0008261	1.0014329	1.0019975	1.0025145	1.0029811	1.0033935	1.0037503	1.00405	1.0042913
0.9918315	0.9918334	0.99181867	0.99178064	0.9917177	0.9916286	0.99151546	0.99137664	0.99121755	0.99104244	0.99085474	0.9906611	0.99046576	0.99027497	0.9900951	0.98993194	0.98979205	0.989681	0.98960567	0.9895701	0.9895813	0.98964304	0.9897592	0.98993397	0.99016833	0.9904643	0.99082255	0.9912432	0.9917237	0.99226034	0.99285054	0.99348724	0.9941664	0.9948809	0.99562126	0.99638075	0.99714977	0.99792033	0.9986839	0.999432	1.0001564	1.0008497	1.0015073	1.0021213	1.0026869	1.0032017	1.003662	1.0040638	1.0044068	1.0046892
0.99175555	0.9917183	0.99166447	0.9915906	0.9914935	0.9913708	0.9912246	0.99105626	0.99086976	0.9906683	0.99045634	0.99024	0.99002373	0.9898136	0.98961765	0.9894399	0.98928815	0.98916805	0.98908514	0.9890458	0.98905486	0.9891171	0.98923796	0.9894177	0.9896615	0.9899697	0.9903428	0.99078053	0.9912812	0.9918412	0.99245805	0.99312425	0.9938354	0.99458367	0.99536186	0.9961601	0.99697125	0.99778664	0.9985948	0.9993911	1.000164	1.0009072	1.0016145	1.0022786	1.0028943	1.0034579	1.0039659	1.0044147	1.0048023	1.0051286
0.99171466	0.991637	0.9915453	0.99143404	0.99130076	0.9911444	0.9909664	0.99076825	0.99055314	0.9903248	0.99008864	0.9898501	0.9896134	0.989386	0.98917395	0.98898244	0.98882025	0.9886912	0.9886018	0.9885593	0.9885671	0.9886315	0.9887551	0.9889431	0.9891958	0.989516	0.9899054	0.9903605	0.99088264	0.9914654	0.99210787	0.9928036	0.99354595	0.9943277	0.9951419	0.9959802	0.9968321	0.99769056	0.9985449	0.9993878	1.0002091	1.001002	1.0017586	1.0024735	1.0031388	1.0037521	1.0043083	1.0048052	1.0052387	1.0056093
0.9917098	0.99159104	0.99146026	0.99131083	0.9911428	0.9909522	0.99074286	0.9905143	0.99027115	0.99001735	0.9897562	0.98949623	0.9892402	0.9889949	0.9887681	0.9885649	0.98839086	0.9882544	0.9881603	0.98811466	0.98812264	0.98818904	0.988319	0.9885143	0.98877746	0.98911136	0.9895158	0.98998964	0.99053144	0.99113786	0.9918061	0.9925295	0.99330264	0.9941186	0.9949681	0.995844	0.99673647	0.99763733	0.99853736	0.9994251	1.0002947	1.0011353	1.0019419	1.0027059	1.0034226	1.0040851	1.0046905	1.0052352	1.0057163	1.006131
0.99174285	0.99158204	0.9914115	0.9912254	0.9910211	0.99079657	0.9905556	0.9902969	0.99002606	0.9897461	0.9894625	0.98918074	0.9889055	0.9886441	0.98840266	0.9881875	0.9880051	0.98786175	0.98776424	0.9877173	0.9877268	0.9877977	0.9879326	0.9881367	0.9884122	0.98875964	0.98917955	0.98967206	0.99023485	0.9908647	0.9915582	0.9923093	0.99311244	0.9939607	0.9948453	0.99575794	0.9966897	0.99763185	0.99857426	0.9995076	1.0004226	1.001312	1.002167	1.0029798	1.0037467	1.0044587	1.0051128	1.0057069	1.006234	1.0066948
0.9918133	0.9916114	0.99140155	0.9911783	0.9909376	0.9906802	0.9904063	0.9901185	0.98982084	0.98951554	0.9892092	0.9889066	0.98861426	0.9883376	0.9880834	0.9878572	0.987668	0.98751915	0.987419	0.9873719	0.98738384	0.98746	0.9876031	0.98781806	0.9881041	0.9884658	0.98890316	0.98941475	0.98999774	0.990651	0.99136966	0.9921473	0.9929795	0.99385923	0.9947773	0.99572587	0.9966957	0.99767643	0.9986611	0.9996379	1.0005987	1.0015334	1.0024365	1.0032985	1.0041126	1.0048743	1.0055774	1.0062186	1.0067941	1.0073003
0.9919242	0.99168116	0.99143094	0.9911702	0.99089414	0.99060357	0.9902986	0.98998255	0.9896575	0.98932827	0.98900056	0.98867834	0.9883686	0.9880778	0.98781246	0.98757833	0.9873822	0.98723024	0.98712856	0.98708415	0.98710036	0.9871827	0.9873343	0.98755985	0.9878604	0.98823756	0.98869157	0.9892224	0.98982704	0.9905021	0.9912453	0.9920506	0.99291044	0.99382013	0.99477077	0.99575245	0.99675864	0.9977779	0.9988016	0.99981946	1.0008235	1.0018033	1.0027516	1.0036602	1.0045224	1.0053325	1.006083	1.0067723	1.0073932	1.0079464
0.99207646	0.9917924	0.9915039	0.9912055	0.9908944	0.9905703	0.9902361	0.98989034	0.9895397	0.98918676	0.98883843	0.98849833	0.9881737	0.98787034	0.9875951	0.98735344	0.9871529	0.9869997	0.98689836	0.9868577	0.98687893	0.98697025	0.9871325	0.9873702	0.9876855	0.98807937	0.9885516	0.98910135	0.9897275	0.9904257	0.9911929	0.9920232	0.9929109	0.99384904	0.9948286	0.99584407	0.9968825	0.9979377	0.99899906	1.0000561	1.0011013	1.002123	1.0031149	1.0040693	1.0049766	1.0058324	1.0066303	1.0073649	1.0080332	1.0086306
0.9922702	0.9919471	0.9916189	0.9912845	0.9909395	0.9905828	0.99021775	0.9898453	0.9894699	0.9890963	0.988728	0.98837125	0.9880327	0.9877181	0.98743457	0.9871872	0.9869851	0.9868311	0.98673356	0.9866977	0.9867276	0.98682815	0.98700345	0.9872547	0.98758507	0.9879962	0.9884879	0.9890574	0.98970467	0.99042535	0.99121636	0.9920712	0.992985	0.9939505	0.99495906	0.996003	0.997074	0.99816173	0.99925697	1.000351	1.0014331	1.0024954	1.0035292	1.0045246	1.0054767	1.0063763	1.007218	1.0079983	1.0087103	1.0093524
0.99250764	0.9921442	0.9917799	0.99140865	0.9910294	0.99064267	0.9902487	0.98984987	0.989451	0.9890566	0.9886708	0.9882991	0.9879482	0.9876253	0.98733485	0.9870851	0.986882	0.9867306	0.98663867	0.98660934	0.9866494	0.98676217	0.9869508	0.9872174	0.98756623	0.9879958	0.9885062	0.9890965	0.9897652	0.9905086	0.9913223	0.99220085	0.9931385	0.99412936	0.99516404	0.996236	0.9973345	0.99845237	0.99957883	1.0007056	1.0018233	1.0029216	1.0039928	1.0050282	1.0060204	1.006962	1.0078466	1.0086689	1.0094244	1.0101063
0.99279124	0.99238807	0.991986	0.9915809	0.9911687	0.9907514	0.9903304	0.9899072	0.9894867	0.98907256	0.98867005	0.9882865	0.9879251	0.9875948	0.98730147	0.98705024	0.98684853	0.9867029	0.98661727	0.9865992	0.9866507	0.98677665	0.98698163	0.9872663	0.9876324	0.9880823	0.9886132	0.98922503	0.98991424	0.9906797	0.9915146	0.9924162	0.9933767	0.99439013	0.9954489	0.9965435	0.99766874	0.9988126	0.9999677	1.0011244	1.002272	1.0034035	1.0045087	1.0055796	1.006609	1.007589	1.0085133	1.0093752	1.0101705	1.0108935
0.9931202	0.99267966	0.9922415	0.9918015	0.99135935	0.9909127	0.9904656	0.99001974	0.989578	0.9891472	0.9887309	0.98833555	0.9879674	0.9876324	0.9873365	0.98708814	0.98689044	0.9867512	0.9866757	0.9866696	0.9867355	0.98687863	0.9870999	0.9874047	0.987791	0.9882609	0.988813	0.989446	0.99015737	0.9909429	0.99179953	0.9927217	0.99370295	0.994737	0.99581665	0.9969342	0.9980795	0.9992468	1.0004256	1.0016067	1.0027813	1.0039412	1.0050764	1.0061787	1.0072418	1.008256	1.0092157	1.0101138	1.0109463	1.0117066
0.9934961	0.99301976	0.9925464	0.9920748	0.9916018	0.9911284	0.9906569	0.9901885	0.98972934	0.98928314	0.98885477	0.98845106	0.9880773	0.9877402	0.9874464	0.9872006	0.9870107	0.98688173	0.9868192	0.9868271	0.9869091	0.9870705	0.9873131	0.98763686	0.9880456	0.98853666	0.98911124	0.9897656	0.9904981	0.99130493	0.99218094	0.99312186	0.9941223	0.9951743	0.99627113	0.9974051	0.99857044	0.9997554	1.0009533	1.0021548	1.003352	1.0045341	1.0056945	1.0068244	1.0079151	1.0089594	1.009951	1.010882	1.0117474	1.0125415
0.99392134	0.9934094	0.99290305	0.9923997	0.9918993	0.99140054	0.99090636	0.99041843	0.98994356	0.9894843	0.98904717	0.98863655	0.9882604	0.98792386	0.9876334	0.9873957	0.9872157	0.98709923	0.98705095	0.98707604	0.98717743	0.98735934	0.9876233	0.98797065	0.98840064	0.98891544	0.98951256	0.99018824	0.9909421	0.99176806	0.99266243	0.99362147	0.9946368	0.9957032	0.99681467	0.99796265	0.99914134	1.0003396	1.0015516	1.0027683	1.0039817	1.0051827	1.0063626	1.0075129	1.0086279	1.0096971	1.0107142	1.0116736	1.0125679	1.0133921
0.99439657	0.9938507	0.9933136	0.9927815	0.99225396	0.9917316	0.9912166	0.9907124	0.9902232	0.9897537	0.9893087	0.98889595	0.98851943	0.9881861	0.98790264	0.98767376	0.9875065	0.9874055	0.98737574	0.9874207	0.9875446	0.9877487	0.9880364	0.98840684	0.98886234	0.9894006	0.99001986	0.9907174	0.99149066	0.992335	0.99324733	0.9942197	0.9952488	0.9963267	0.9974477	0.998605	0.9997924	1.0009996	1.0022198	1.0034466	1.0046704	1.0058831	1.0070759	1.0082438	1.0093746	1.0104638	1.0115037	1.012485	1.0134027	1.0142523
0.99492276	0.9943449	0.993778	0.99321866	0.99266726	0.992124	0.99159116	0.9910722	0.99057144	0.9900939	0.98964566	0.98923105	0.9888577	0.9885316	0.9882579	0.988042	0.98788965	0.98780805	0.9877981	0.9878665	0.988013	0.98824215	0.98855495	0.9889519	0.9894327	0.98999447	0.99063593	0.9913555	0.992148	0.99300915	0.99393535	0.9949197	0.9959589	0.9970446	0.9981722	0.99933445	1.000524	1.0017333	1.0029576	1.0041867	1.005414	1.0066324	1.0078331	1.0090089	1.0101523	1.0112544	1.0123076	1.0133076	1.0142443	1.0151138
0.99550027	0.99489397	0.9942993	0.9937156	0.99314153	0.99257934	0.99203163	0.9914999	0.9909904	0.9905082	0.9900581	0.98964673	0.9892799	0.9889621	0.98870105	0.9885013	0.9883689	0.9883074	0.9883217	0.9884136	0.98858756	0.9888433	0.9891839	0.9896073	0.99011284	0.9906995	0.99136394	0.9921038	0.99291325	0.9937891	0.99472773	0.9957228	0.9967664	0.9978559	0.99898475	1.0001454	1.0013325	1.002539	1.0037588	1.004985	1.0062088	1.0074253	1.008627	1.009804	1.0109513	1.0120596	1.0131236	1.0141336	1.0150837	1.0159669
0.99613243	0.99549836	0.9948795	0.9942726	0.9936795	0.99310136	0.9925397	0.991999	0.99148315	0.9909998	0.9905512	0.9901457	0.9897873	0.98948276	0.9892376	0.9890578	0.98894596	0.9889083	0.9889473	0.98906815	0.98927	0.9895551	0.9899235	0.99037427	0.9909064	0.99151725	0.9922044	0.9929619	0.993788	0.9946775	0.9956244	0.9966237	0.9976707	0.99875844	0.99988306	1.0010364	1.0022149	1.003411	1.0046206	1.0058355	1.00705	1.0082574	1.0094502	1.0106221	1.0117662	1.0128747	1.013939	1.0149533	1.0159107	1.016803
0.99681896	0.9961612	0.9955192	0.9948925	0.9942829	0.9936906	0.99311924	0.9925718	0.9920539	0.99157095	0.9911279	0.9907303	0.9903842	0.99009585	0.9898695	0.98971087	0.98962396	0.989613	0.98968107	0.98983073	0.99006283	0.99037784	0.99077535	0.9912543	0.9918127	0.99244744	0.993155	0.99393094	0.9947699	0.9956686	0.99662226	0.99762225	0.99866635	0.9997473	1.0008613	1.0020026	1.003165	1.0043442	1.0055351	1.0067317	1.0079281	1.0091188	1.0102953	1.0114552	1.0125875	1.013687	1.0147467	1.0157583	1.016715	1.0176091
0.99756104	0.9968802	0.9962203	0.99557656	0.99495286	0.9943498	0.9937709	0.9932208	0.9927029	0.9922245	0.9917886	0.99140376	0.99107355	0.9908031	0.9905994	0.99046403	0.9904062	0.9904237	0.9905225	0.9907027	0.99096495	0.9913118	0.99173886	0.9922461	0.9928306	0.99348783	0.99421424	0.99500567	0.99585646	0.9967615	0.9977151	0.9987124	0.9997482	1.0008177	1.0019149	1.0030358	1.0041764	1.005331	1.0064948	1.0076653	1.008835	1.0099999	1.0111549	1.012291	1.0134052	1.0144879	1.015534	1.016535	1.0174849	1.0183748
0.99836004	0.9976603	0.9969827	0.9963255	0.9956905	0.9950797	0.9944973	0.99394715	0.99343294	0.9929618	0.99253815	0.9921675	0.99185556	0.99160725	0.99142784	0.99132216	0.9912906	0.9913408	0.99147135	0.9916846	0.99197996	0.9923573	0.9928148	0.9933495	0.9939576	0.99463683	0.9953795	0.9961828	0.99704075	0.997948	0.9988987	0.9998879	1.0009097	1.0019594	1.0030344	1.004128	1.0052384	1.0063608	1.0074909	1.0086265	1.0097616	1.010892	1.0120142	1.0131199	1.0142064	1.0152649	1.01629	1.017274	1.0182091	1.0190877
0.9992151	0.99850047	0.99780834	0.99714106	0.99649805	0.9958834	0.9952989	0.9947524	0.99424547	0.993784	0.9933756	0.9930229	0.9927322	0.99250954	0.9923574	0.9922802	0.99228185	0.99236363	0.99252796	0.99277395	0.9931022	0.9935114	0.99399686	0.9945583	0.99518985	0.995887	0.99664384	0.9974558	0.9983166	0.9992215	1.0001625	1.0011368	1.0021393	1.0031646	1.0042095	1.0052695	1.006341	1.0074219	1.0085099	1.0096012	1.0106924	1.01178	1.012861	1.01393	1.0149808	1.0160066	1.0170025	1.0179617	1.0188744	1.019734
1.0001276	0.99940073	0.99869853	0.99802333	0.99737585	0.99676013	0.99617904	0.9956383	0.9951415	0.99469393	0.99430233	0.9939715	0.99370444	0.99350935	0.9933852	0.99334127	0.99337524	0.9934918	0.9936894	0.99397004	0.99433124	0.9947693	0.99528396	0.9958689	0.99652016	0.99723274	0.99799955	0.9988155	0.99967575	1.0005721	1.0014999	1.0024539	1.0034287	1.0044211	1.0054282	1.0064452	1.0074711	1.0085033	1.0095406	1.0105792	1.0116186	1.0126566	1.0136865	1.0147069	1.0157138	1.0166994	1.0176576	1.0185839	1.0194682	1.0203044
1.0010976	1.0003613	0.99965304	0.99897313	0.998325	0.9977113	0.9971365	0.9966041	0.99612147	0.9956908	0.9953193	0.9950113	0.9947718	0.9946046	0.99451363	0.9945014	0.9945708	0.99472106	0.9949531	0.99526626	0.99565846	0.9961273	0.9966669	0.9972724	0.9979412	0.99866533	0.9994385	1.0002536	1.0011055	1.0019889	1.0028956	1.0038204	1.0047631	1.0057149	1.0066762	1.007644	1.0086162	1.0095911	1.010569	1.0115479	1.0125257	1.0135034	1.0144764	1.0154401	1.0163944	1.0173318	1.0182463	1.0191321	1.0199814	1.0207865
1.0021236	1.0013824	1.0006713	0.9999914	0.99934524	0.99873734	0.9981702	0.99765223	0.9971841	0.99677354	0.9964249	0.9961433	0.9959318	0.99579537	0.99573714	0.9957599	0.99586254	0.9960484	0.99631363	0.9966594	0.9970804	0.9975753	0.99813807	0.99876255	0.9994427	1.0001738	1.0009472	1.0017576	1.0025959	1.0034587	1.0043371	1.0052285	1.0061288	1.007034	1.0079417	1.0088512	1.0097611	1.0106703	1.0115811	1.0124905	1.0134009	1.0143093	1.0152152	1.0161182	1.0170105	1.0178931	1.0187552	1.0195956	1.0204027	1.0211711
1.0032066	1.0024627	1.0017527	1.001075	1.0004352	0.99983627	0.99928194	0.9987784	0.9983296	0.99794143	0.99761754	0.99736476	0.9971831	0.9970793	0.9970543	0.9971101	0.9972483	0.9974663	0.99776566	0.9981404	0.998589	0.9991062	0.99968725	1.0003258	1.0010147	1.0017468	1.0025144	1.0033109	1.0041306	1.0049648	1.00581	1.00666	1.0075107	1.0083616	1.0092082	1.0100528	1.0108916	1.0117277	1.0125631	1.0133969	1.0142285	1.0150619	1.0158951	1.0167263	1.0175519	1.0183718	1.0191786	1.0199646	1.0207248	1.0214528
1.0043422	1.0036027	1.0028965	1.0022248	1.0015932	1.0010065	1.0004674	0.9999826	0.9995553	0.9991911	0.9988949	0.9986713	0.9985209	0.99845	0.9984589	0.9985484	0.9987196	0.99896985	0.9992981	0.9997002	1.000173	1.0007094	1.0013039	1.00195	1.0026426	1.0033691	1.004126	1.0049034	1.005695	1.0064948	1.0072985	1.0080991	1.0088938	1.0096818	1.0104609	1.0112317	1.0119935	1.0127494	1.0135022	1.0142522	1.0150002	1.0157521	1.0165042	1.0172583	1.0180113	1.0187627	1.0195062	1.0202352	1.0209438	1.021624
1.0055317	1.0047975	1.0040988	1.003438	1.0028192	1.0022469	1.0017256	1.0012615	1.0008576	1.0005203	1.0002528	1.0000576	0.9999401	0.99990165	0.9999439	1.0000664	1.0002677	1.0005478	1.000903	1.0013299	1.001821	1.0023711	1.0029747	1.0036227	1.0043103	1.0050251	1.0057632	1.0065141	1.0072726	1.0080304	1.0087839	1.009528	1.0102601	1.0109787	1.0116837	1.0123743	1.0130539	1.0137217	1.0143843	1.0150455	1.0157056	1.0163699	1.0170352	1.0177075	1.0183814	1.0190594	1.0197341	1.0204022	1.0210565	1.0216886
1.0067698	1.0060456	1.0053588	1.0047107	1.0041072	1.0035535	1.0030531	1.0026116	1.0022327	1.0019225	1.0016838	1.0015208	1.0014346	1.0014275	1.0015017	1.0016541	1.001885	1.0021911	1.0025684	1.0030137	1.0035177	1.0040783	1.0046833	1.0053273	1.0060041	1.0067015	1.0074136	1.0081284	1.008845	1.0095551	1.0102521	1.0109333	1.0115955	1.0122386	1.0128613	1.0134671	1.0140557	1.0146334	1.0152032	1.0157691	1.0163363	1.0169054	1.0174834	1.018068	1.0186615	1.0192615	1.0198672	1.02047	1.0210655	1.0216459
1.0080518	1.0073432	1.006671	1.0060395	1.0054553	1.0049211	1.0044435	1.0040271	1.0036747	1.0033927	1.0031835	1.003051	1.0029951	1.003019	1.0031211	1.0033011	1.0035573	1.0038857	1.004281	1.0047396	1.0052521	1.0058136	1.0064148	1.0070487	1.0077035	1.0083756	1.0090531	1.0097299	1.0103974	1.0110506	1.0116861	1.012297	1.0128838	1.0134462	1.0139831	1.0144978	1.0149937	1.0154759	1.0159498	1.0164164	1.016887	1.0173614	1.0178465	1.0183418	1.018849	1.019373	1.0199033	1.0204415	1.020978	1.0215085
1.0093755	1.0086861	1.0080315	1.0074207	1.0068566	1.0063454	1.0058923	1.0055008	1.0051765	1.0049223	1.0047429	1.0046393	1.0046124	1.0046644	1.0047933	1.004997	1.0052739	1.0056181	1.0060263	1.0064907	1.0070051	1.0075613	1.008151	1.008766	1.0093975	1.0100352	1.010672	1.0112993	1.0119117	1.0125039	1.0130695	1.0136076	1.0141131	1.0145898	1.015038	1.0154598	1.0158588	1.0162419	1.0166168	1.0169854	1.017356	1.0177348	1.018125	1.0185314	1.018955	1.0193973	1.0198555	1.0203286	1.0208074	1.0212871
1.0107347	1.0100662	1.0094342	1.0088463	1.0083058	1.0078195	1.0073913	1.0070271	1.0067301	1.0065038	1.0063518	1.0062764	1.0062766	1.0063529	1.0065031	1.0067267	1.0070183	1.007374	1.0077884	1.008253	1.0087612	1.0093046	1.0098755	1.0104638	1.0110618	1.011658	1.0122484	1.0128212	1.0133724	1.0138977	1.0143907	1.0148473	1.0152721	1.0156603	1.0160174	1.0163431	1.0166458	1.0169312	1.0172074	1.0174761	1.017748	1.0180308	1.0183275	1.0186443	1.0189841	1.0193486	1.0197366	1.0201453	1.0205672	1.0209976
1.0121207	1.0114782	1.0108719	1.0103091	1.009795	1.0093343	1.0089327	1.008595	1.0083252	1.0081266	1.0080006	1.00795	1.007972	1.0080702	1.0082376	1.008475	1.0087771	1.0091369	1.0095495	1.0100073	1.010502	1.0110259	1.0115707	1.0121251	1.0126815	1.0132308	1.0137666	1.0142804	1.0147659	1.0152189	1.0156358	1.0160127	1.0163516	1.0166503	1.0169154	1.0171481	1.0173564	1.0175439	1.0177193	1.0178933	1.0180688	1.0182582	1.0184647	1.0186952	1.0189537	1.0192416	1.0195612	1.0199071	1.0202773	1.020664
1.0135285	1.0129151	1.0123372	1.0118016	1.0113142	1.0108815	1.010506	1.0101949	1.0099508	1.0097777	1.009676	1.0096456	1.0096866	1.0098008	1.0099819	1.010227	1.0105315	1.0108894	1.011294	1.011737	1.0122116	1.0127078	1.0132164	1.0137316	1.0142401	1.0147371	1.015214	1.0156634	1.0160806	1.0164585	1.0167981	1.0170928	1.0173455	1.0175585	1.0177336	1.0178739	1.0179878	1.018082	1.0181645	1.0182449	1.0183312	1.0184301	1.0185479	1.0186963	1.0188804	1.0190967	1.0193491	1.0196402	1.019962	1.0203083
1.0149478	1.014369	1.01382	1.0133141	1.0128545	1.0124484	1.0121012	1.0118158	1.0115961	1.0114448	1.0113629	1.0113508	1.0114076	1.0115315	1.0117185	1.011964	1.0122653	1.0126135	1.0130016	1.0134238	1.0138699	1.0143325	1.0148004	1.0152678	1.0157254	1.0161654	1.0165774	1.0169612	1.0173061	1.0176103	1.0178704	1.0180857	1.0182577	1.0183846	1.0184729	1.018527	1.0185529	1.0185598	1.0185546	1.0185462	1.0185437	1.0185602	1.0185999	1.0186718	1.0187823	1.0189342	1.0191294	1.0193694	1.0196488	1.0199608
1.0163699	1.0158244	1.0153099	1.0148356	1.0144055	1.0140254	1.0137058	1.0134448	1.0132465	1.0131143	1.0130484	1.0130496	1.0131165	1.0132438	1.0134325	1.0136724	1.0139618	1.0142938	1.0146586	1.0150515	1.0154619	1.0158834	1.0163051	1.0167215	1.0171223	1.0174997	1.017849	1.018164	1.0184388	1.0186697	1.0188545	1.0189941	1.0190859	1.0191331	1.0191435	1.0191157	1.0190606	1.0189856	1.0188991	1.0188102	1.0187317	1.0186706	1.0186383	1.0186408	1.018686	1.01878	1.0189248	1.0191196	1.0193615	1.0196465
1.0177833	1.0172776	1.016798	1.0163546	1.0159539	1.0156019	1.015305	1.0150661	1.0148863	1.0147702	1.0147171	1.0147262	1.0147951	1.0149232	1.0151024	1.015332	1.0156045	1.0159094	1.0162461	1.0166038	1.016974	1.0173489	1.0177193	1.0180802	1.0184232	1.0187377	1.019022	1.0192697	1.0194764	1.0196363	1.0197526	1.0198194	1.0198392	1.0198147	1.0197507	1.0196507	1.0195236	1.0193735	1.0192152	1.0190594	1.0189108	1.0187815	1.018683	1.0186279	1.0186164	1.0186605	1.0187575	1.018917	1.0191287	1.0193957
1.0191776	1.0187112	1.0182687	1.0178571	1.0174865	1.0171597	1.0168864	1.0166651	1.0165031	1.0163987	1.0163516	1.016364	1.0164316	1.0165508	1.0167173	1.0169268	1.0171748	1.0174519	1.0177512	1.0180676	1.0183916	1.0187154	1.0190337	1.0193354	1.01962	1.0198729	1.0200948	1.0202786	1.0204202	1.0205172	1.0205681	1.0205716	1.0205288	1.0204401	1.0203118	1.0201491	1.0199574	1.0197484	1.0195291	1.0193079	1.019099	1.0189126	1.0187597	1.0186509	1.0185926	1.0185939	1.0186566	1.0187842	1.0189769	1.019231
1.0205388	1.0201154	1.0197097	1.019332	1.0189903	1.0186877	1.0184346	1.0182292	1.018079	1.0179822	1.0179379	1.0179461	1.0180058	1.018111	1.0182579	1.0184425	1.0186595	1.0189004	1.0191597	1.019432	1.0197046	1.0199777	1.0202391	1.0204856	1.0207096	1.0209069	1.0210692	1.0211936	1.021279	1.021317	1.0213121	1.021261	1.0211625	1.0210222	1.0208422	1.020625	1.0203829	1.0201215	1.0198501	1.0195796	1.01932	1.0190879	1.0188878	1.0187341	1.0186375	1.0186042	1.0186367	1.0187429	1.0189232	1.0191697
1.0218551	1.0214756	1.0211096	1.0207636	1.020449	1.020171	1.0199343	1.0197438	1.0195987	1.0195043	1.0194573	1.0194584	1.0195026	1.019588	1.0197091	1.019864	1.0200435	1.0202457	1.0204607	1.0206834	1.0209075	1.0211267	1.021336	1.0215287	1.0216982	1.0218407	1.0219499	1.0220239	1.0220588	1.0220497	1.0219983	1.0219029	1.0217612	1.0215794	1.0213563	1.0210998	1.0208138	1.0205126	1.0201994	1.0198882	1.0195892	1.0193146	1.0190784	1.0188909	1.0187632	1.018703	1.0187172	1.0188073	1.018977	1.0192257
1.0231129	1.02278	1.0224518	1.0221385	1.0218505	1.0215914	1.0213704	1.0211881	1.0210489	1.0209512	1.0208966	1.0208824	1.020909	1.0209683	1.0210603	1.02118	1.0213213	1.0214788	1.0216471	1.0218223	1.021996	1.0221634	1.0223231	1.022465	1.0225844	1.0226809	1.0227476	1.02278	1.0227746	1.0227298	1.0226434	1.0225124	1.0223391	1.0221243	1.0218703	1.021584	1.0212673	1.0209328	1.0205879	1.0202454	1.019915	1.0196117	1.019346	1.0191317	1.0189792	1.0188987	1.018895	1.0189775	1.0191474	1.0193992
1.024301	1.0240128	1.0237228	1.0234416	1.0231776	1.0229377	1.0227289	1.0225519	1.022411	1.0223064	1.0222397	1.0222074	1.0222094	1.0222406	1.0222999	1.0223799	1.022479	1.0225928	1.022716	1.0228425	1.0229703	1.0230922	1.0232049	1.0233015	1.0233825	1.0234402	1.0234712	1.0234737	1.0234381	1.0233685	1.0232573	1.0231041	1.0229081	1.0226728	1.0223991	1.0220894	1.0217514	1.0213957	1.0210261	1.0206572	1.0203037	1.0199761	1.0196863	1.0194513	1.01928	1.0191851	1.0191736	1.0192506	1.0194219	1.0196817
1.025403	1.0251633	1.0249107	1.02466	1.0244187	1.0241953	1.023994	1.0238206	1.0236744	1.0235595	1.0234768	1.0234209	1.0233963	1.0233958	1.0234185	1.0234578	1.023515	1.0235877	1.0236647	1.0237479	1.0238317	1.0239137	1.0239882	1.0240514	1.024101	1.0241318	1.0241386	1.0241185	1.0240673	1.023979	1.023854	1.0236894	1.0234829	1.0232337	1.0229453	1.0226239	1.0222707	1.0218964	1.0215093	1.0211217	1.0207481	1.0203996	1.0200931	1.0198426	1.0196545	1.0195504	1.0195303	1.0196056	1.0197825	1.020056
1.0264082	1.0262148	1.0260015	1.0257802	1.0255597	1.0253485	1.0251526	1.0249782	1.0248251	1.0246966	1.024594	1.0245154	1.0244586	1.0244248	1.0244088	1.0244125	1.0244299	1.0244596	1.0244981	1.0245434	1.0245928	1.0246401	1.0246855	1.0247256	1.0247536	1.0247679	1.0247607	1.0247314	1.0246706	1.024578	1.0244513	1.0242776	1.0240699	1.0238129	1.0235194	1.0231844	1.0228206	1.022433	1.0220325	1.0216286	1.0212371	1.0208718	1.0205472	1.0202794	1.0200825	1.0199641	1.0199424	1.0200168	1.0201979	1.0204835
1.0273044	1.027158	1.026983	1.0267884	1.0265863	1.0263883	1.0261966	1.0260175	1.0258554	1.0257119	1.0255854	1.0254809	1.0253944	1.0253272	1.025277	1.025242	1.0252253	1.0252188	1.025223	1.0252372	1.025259	1.0252866	1.025314	1.0253363	1.0253551	1.0253619	1.0253544	1.0253208	1.0252635	1.0251737	1.0250458	1.0248772	1.0246643	1.0244064	1.0241048	1.0237645	1.0233895	1.0229899	1.0225718	1.0221536	1.0217459	1.0213597	1.0210195	1.0207361	1.0205215	1.0203989	1.0203668	1.020443	1.0206274	1.0209236
1.0280832	1.0279849	1.027843	1.0276779	1.0274936	1.0273045	1.0271143	1.0269297	1.0267551	1.0265944	1.0264457	1.0263146	1.0261999	1.0261025	1.0260195	1.0259539	1.0259038	1.0258703	1.0258499	1.0258425	1.0258485	1.0258594	1.025879	1.0258988	1.025919	1.0259277	1.0259243	1.025901	1.0258495	1.0257657	1.0256406	1.0254769	1.0252655	1.0250063	1.0246971	1.0243481	1.0239608	1.0235448	1.0231107	1.0226691	1.022241	1.0218344	1.0214722	1.0211705	1.0209389	1.0207998	1.0207613	1.0208313	1.0210199	1.0213261
1.0287341	1.0286804	1.0285772	1.0284364	1.0282693	1.0280879	1.0278974	1.0277084	1.0275227	1.0273433	1.0271745	1.027019	1.0268775	1.0267522	1.0266428	1.0265529	1.0264784	1.0264242	1.0263901	1.0263712	1.0263685	1.0263805	1.0264027	1.0264283	1.0264548	1.0264757	1.0264844	1.0264696	1.0264305	1.0263562	1.0262376	1.026071	1.0258585	1.0255921	1.0252733	1.0249091	1.0245031	1.0240647	1.0236062	1.0231414	1.0226854	1.0222538	1.0218658	1.021538	1.0212874	1.0211291	1.0210787	1.0211421	1.0213296	1.0216397
1.0292488	1.0292437	1.0291754	1.0290589	1.0289103	1.0287359	1.0285476	1.0283525	1.0281541	1.0279603	1.0277723	1.0275964	1.0274335	1.0272852	1.0271564	1.0270483	1.0269632	1.0268991	1.0268553	1.0268373	1.0268391	1.0268576	1.0268883	1.0269291	1.0269738	1.0270092	1.0270303	1.0270313	1.0269998	1.0269307	1.0268134	1.0266435	1.0264211	1.0261409	1.0258044	1.0254169	1.0249866	1.0245194	1.0240281	1.0235306	1.0230404	1.0225753	1.0221564	1.0217963	1.0215217	1.0213414	1.0212721	1.0213215	1.0214982	1.0218083
1.029627	1.0296675	1.0296345	1.029544	1.0294116	1.0292456	1.0290599	1.0288608	1.028654	1.0284481	1.0282466	1.0280557	1.0278767	1.0277164	1.0275754	1.0274594	1.0273674	1.0273038	1.0272686	1.0272568	1.0272696	1.0273042	1.027355	1.0274128	1.0274717	1.0275257	1.0275614	1.0275708	1.027545	1.0274734	1.027352	1.0271714	1.0269291	1.0266241	1.0262632	1.0258416	1.0253773	1.024871	1.0243415	1.0238005	1.0232716	1.0227683	1.0223081	1.0219159	1.0216067	1.0213962	1.0213025	1.0213314	1.0214995	1.0217993
1.0298647	1.0299526	1.0299555	1.029891	1.0297757	1.0296224	1.0294373	1.029237	1.0290273	1.028812	1.0286025	1.0284019	1.028216	1.0280497	1.0279092	1.0277944	1.0277101	1.0276533	1.0276314	1.0276383	1.0276719	1.0277264	1.0277973	1.0278772	1.0279546	1.0280205	1.0280657	1.0280803	1.0280491	1.0279685	1.0278265	1.027625	1.0273548	1.0270172	1.0266167	1.0261551	1.0256429	1.0250924	1.0245159	1.0239277	1.0233539	1.0228015	1.0222999	1.0218637	1.021517	1.0212721	1.0211452	1.0211518	1.0212973	1.0215895
1.0299639	1.0300994	1.0301381	1.030101	1.0300065	1.0298643	1.0296886	1.0294919	1.029283	1.0290653	1.0288548	1.0286546	1.0284686	1.0283086	1.0281734	1.02807	1.0280011	1.0279647	1.0279641	1.0279943	1.0280521	1.0281296	1.0282196	1.0283175	1.0284085	1.0284817	1.028526	1.0285306	1.0284874	1.0283841	1.0282176	1.0279797	1.0276719	1.02729	1.0268428	1.0263332	1.0257695	1.0251665	1.0245403	1.0239018	1.0232774	1.0226734	1.0221249	1.0216417	1.021253	1.0209686	1.0208085	1.0207843	1.0209038	1.0211751
1.0299301	1.030113	1.0301913	1.0301853	1.0301101	1.0299844	1.0298216	1.0296334	1.0294291	1.0292199	1.0290151	1.0288231	1.0286503	1.028502	1.0283846	1.0283014	1.0282545	1.0282428	1.0282674	1.0283235	1.028408	1.0285059	1.0286146	1.0287232	1.0288178	1.0288887	1.0289224	1.0289074	1.0288371	1.0287007	1.0284951	1.0282152	1.0278567	1.0274265	1.0269244	1.0263638	1.0257506	1.0250939	1.0244126	1.023724	1.0230447	1.0223976	1.0217996	1.0212706	1.0208352	1.0205119	1.020314	1.0202539	1.0203435	1.0205892
1.0297701	1.0300026	1.0301197	1.0301452	1.030098	1.0299942	1.0298469	1.0296743	1.0294857	1.0292885	1.0290998	1.0289237	1.0287709	1.0286453	1.0285538	1.0284977	1.0284792	1.0284972	1.0285501	1.0286307	1.0287359	1.0288503	1.0289682	1.0290779	1.0291654	1.0292212	1.0292318	1.0291871	1.0290778	1.0288984	1.0286429	1.0283116	1.0279006	1.0274197	1.0268662	1.0262525	1.0255868	1.0248865	1.0241585	1.0234241	1.0227005	1.0220053	1.0213633	1.0207924	1.0203145	1.019948	1.0197122	1.0196152	1.0196711	1.0198891
1.0294963	1.029778	1.0299387	1.0299988	1.0299813	1.0299039	1.0297813	1.0296305	1.0294611	1.0292884	1.0291231	1.028974	1.0288472	1.0287509	1.0286899	1.0286673	1.0286788	1.0287268	1.0288044	1.0289083	1.0290244	1.029149	1.0292658	1.0293623	1.0294343	1.0294601	1.0294328	1.029345	1.0291892	1.0289615	1.0286529	1.028269	1.0278103	1.0272793	1.0266815	1.0260267	1.0253208	1.0245808	1.0238162	1.0230488	1.0222892	1.0215614	1.0208825	1.0202783	1.0197607	1.0193546	1.0190809	1.0189446	1.0189656	1.0191499
1.0291194	1.029451	1.0296575	1.0297594	1.0297778	1.0297323	1.0296389	1.0295163	1.029378	1.0292358	1.0291018	1.0289838	1.0288934	1.0288281	1.0288036	1.0288118	1.0288557	1.0289276	1.0290267	1.0291406	1.0292623	1.0293843	1.0294838	1.0295612	1.0295969	1.0295835	1.0295093	1.029376	1.0291662	1.0288877	1.0285331	1.0281018	1.027602	1.0270303	1.0264043	1.0257233	1.0249972	1.024235	1.0234511	1.022662	1.0218828	1.0211353	1.0204319	1.0197989	1.0192509	1.018814	1.0185047	1.0183383	1.0183272	1.0184746
1.0286542	1.0290428	1.0292972	1.0294412	1.0295017	1.0294914	1.0294365	1.0293498	1.0292491	1.0291418	1.0290455	1.0289646	1.0289094	1.0288844	1.0288928	1.02893	1.0289965	1.0290906	1.0292004	1.0293167	1.0294317	1.0295323	1.0296072	1.0296469	1.0296389	1.0295798	1.0294571	1.0292715	1.0290142	1.0286937	1.0282974	1.0278391	1.0273141	1.026727	1.026091	1.0253996	1.0246738	1.0239124	1.0231279	1.0223422	1.021561	1.020805	1.020094	1.0194445	1.0188798	1.0184219	1.018084	1.0178853	1.0178384	1.0179576
1.0281211	1.0285646	1.028871	1.0290617	1.0291651	1.0292017	1.0291891	1.0291431	1.029083	1.0290182	1.0289624	1.028922	1.0289066	1.0289172	1.0289558	1.0290171	1.0291052	1.0292047	1.0293108	1.0294172	1.0295112	1.0295812	1.0296168	1.029612	1.0295559	1.0294471	1.029277	1.0290487	1.0287541	1.0284026	1.0279897	1.0275209	1.0269929	1.0264188	1.0257945	1.0251266	1.0244197	1.0236828	1.0229255	1.0221571	1.0213948	1.0206528	1.0199476	1.0192978	1.0187263	1.018253	1.0178928	1.0176697	1.0175947	1.0176828
1.0275317	1.028034	1.0283927	1.028638	1.0287924	1.0288754	1.0289088	1.0289087	1.0288945	1.0288737	1.0288613	1.0288604	1.0288776	1.0289191	1.0289818	1.0290564	1.0291516	1.0292476	1.0293418	1.0294217	1.0294833	1.0295101	1.0295013	1.0294514	1.0293467	1.0291953	1.0289879	1.0287293	1.02842	1.0280583	1.0276524	1.0272007	1.026703	1.0261651	1.0255818	1.0249593	1.0243028	1.0236167	1.0229014	1.0221763	1.0214489	1.0207322	1.0200456	1.0194069	1.0188388	1.018357	1.0179862	1.017742	1.0176439	1.0176995
1.0269052	1.027467	1.027884	1.0281819	1.0283896	1.0285231	1.0286075	1.028658	1.0286883	1.0287122	1.0287375	1.028771	1.0288199	1.0288825	1.0289552	1.029039	1.0291238	1.0292076	1.029273	1.0293182	1.0293378	1.0293193	1.0292664	1.0291668	1.0290263	1.0288415	1.0286193	1.0283568	1.0280526	1.0277151	1.0273457	1.02694	1.0264988	1.0260237	1.0255072	1.0249629	1.0243704	1.0237522	1.0231059	1.0224327	1.0217528	1.0210769	1.0204197	1.0198051	1.0192469	1.018766	1.0183858	1.0181288	1.0180048	1.0180352
1.0262591	1.0268809	1.0273554	1.0277083	1.0279683	1.0281569	1.02829	1.0283878	1.028463	1.0285261	1.02859	1.028653	1.0287228	1.0287964	1.0288717	1.0289454	1.02901	1.0290625	1.0290928	1.0290985	1.029071	1.0290089	1.0289165	1.0287849	1.0286235	1.0284292	1.0282133	1.0279723	1.0277117	1.0274292	1.0271232	1.0267955	1.0264393	1.0260533	1.0256282	1.0251688	1.0246671	1.0241288	1.0235518	1.0229473	1.022322	1.021691	1.0210692	1.0204747	1.0199302	1.0194587	1.0190767	1.0188059	1.0186644	1.0186677
1.025603	1.0262806	1.0268124	1.0272255	1.0275382	1.0277808	1.0279617	1.0281034	1.0282203	1.0283188	1.0284077	1.0284885	1.0285661	1.0286423	1.0287054	1.0287575	1.0287948	1.0288084	1.0287956	1.0287578	1.0286885	1.0285908	1.0284733	1.0283298	1.0281706	1.0279993	1.0278217	1.0276362	1.0274445	1.0272465	1.027038	1.0268104	1.0265582	1.0262793	1.0259615	1.0256025	1.0251929	1.0247387	1.024241	1.0237019	1.023135	1.0225486	1.0219601	1.0213914	1.0208642	1.0203918	1.0200078	1.0197244	1.0195638	1.0195448
1.0249442	1.0256809	1.0262716	1.0267377	1.027104	1.0273914	1.0276196	1.0278013	1.0279484	1.028071	1.0281746	1.0282661	1.0283403	1.0284013	1.0284396	1.0284629	1.0284618	1.0284345	1.0283853	1.0283071	1.0282121	1.0281	1.0279708	1.0278482	1.0277227	1.0276034	1.0274969	1.0273961	1.0273038	1.0272164	1.0271232	1.0270157	1.0268797	1.0267178	1.0265101	1.0262499	1.0259379	1.0255694	1.0251415	1.02467	1.0241468	1.0236017	1.0230494	1.0224999	1.0219789	1.0215133	1.0211166	1.0208155	1.0206367	1.0205877
1.0242916	1.0250838	1.0257263	1.0262446	1.0266564	1.0269864	1.0272523	1.0274656	1.0276369	1.0277745	1.0278838	1.0279679	1.0280296	1.0280657	1.0280758	1.028061	1.0280206	1.027958	1.0278735	1.0277737	1.0276698	1.0275612	1.0274651	1.0273832	1.0273235	1.0272908	1.0272821	1.0272925	1.0273249	1.0273613	1.0273987	1.0274146	1.0274087	1.0273597	1.0272552	1.027093	1.0268632	1.0265734	1.0262123	1.0257901	1.0253148	1.0248053	1.0242702	1.023736	1.0232157	1.0227437	1.0223368	1.0220115	1.0218031	1.021719
1.0236455	1.0244894	1.0251787	1.0257425	1.0261955	1.0265608	1.0268548	1.0270879	1.0272723	1.0274122	1.0275148	1.0275815	1.0276202	1.0276262	1.0276027	1.0275496	1.0274773	1.0273863	1.0272878	1.0271884	1.0270995	1.0270321	1.0269893	1.0269858	1.0270234	1.0270998	1.0272148	1.0273588	1.0275244	1.0276994	1.0278667	1.0280081	1.0281155	1.0281787	1.0281711	1.0280992	1.027943	1.027712	1.0274049	1.027027	1.0265856	1.0260957	1.0255768	1.0250449	1.0245217	1.0240313	1.0235974	1.0232502	1.0230052	1.0228791
1.0230044	1.0238893	1.0246217	1.0252212	1.0257099	1.0261005	1.0264125	1.0266545	1.0268364	1.0269686	1.0270553	1.0271008	1.0271057	1.0270805	1.0270226	1.026946	1.0268495	1.0267545	1.0266625	1.0265905	1.0265485	1.0265497	1.0265986	1.0266986	1.0268579	1.0270671	1.0273203	1.0276034	1.0279114	1.0282124	1.0285083	1.0287668	1.0289828	1.0291328	1.0292159	1.029213	1.0291233	1.0289462	1.0286808	1.0283351	1.027916	1.0274382	1.0269221	1.0263846	1.0258486	1.0253336	1.0248723	1.0244807	1.024188	1.0240085
1.022356	1.02328	1.0240467	1.0246736	1.0251818	1.0255886	1.0259067	1.0261486	1.0263242	1.0264367	1.0264993	1.0265149	1.0264962	1.0264357	1.0263573	1.0262662	1.026174	1.0260929	1.02604	1.0260259	1.0260638	1.0261596	1.0263244	1.0265574	1.0268508	1.0272042	1.0275983	1.0280249	1.0284591	1.0288918	1.0292963	1.0296634	1.0299696	1.0302042	1.0303546	1.030413	1.0303757	1.0302364	1.0300047	1.0296779	1.029279	1.0288059	1.0282825	1.0277311	1.0271711	1.0266283	1.0261241	1.025691	1.02534	1.0251018
1.0216962	1.0226513	1.0234379	1.0240808	1.0246025	1.0250148	1.0253284	1.0255603	1.0257182	1.0258081	1.0258458	1.0258394	1.0257916	1.0257175	1.02563	1.0255477	1.0254844	1.025449	1.0254626	1.0255352	1.0256814	1.0259005	1.0262014	1.0265777	1.0270169	1.0275131	1.028048	1.028601	1.0291607	1.0297033	1.0302072	1.0306602	1.0310476	1.0313466	1.0315571	1.0316677	1.031669	1.0315645	1.0313541	1.0310475	1.0306447	1.0301735	1.029642	1.0290687	1.0284774	1.0278978	1.027348	1.0268574	1.0264429	1.0261399
1.021008	1.0219816	1.0227827	1.0234368	1.0239596	1.0243692	1.0246717	1.0248867	1.0250237	1.025092	1.0251054	1.0250802	1.0250218	1.0249512	1.0248823	1.0248342	1.0248207	1.0248661	1.0249726	1.0251645	1.0254366	1.0257965	1.026242	1.0267625	1.0273468	1.0279783	1.0286396	1.0293155	1.0299783	1.0306164	1.0312055	1.0317327	1.0321869	1.032547	1.0328038	1.0329521	1.0329864	1.0329074	1.032711	1.0324148	1.0320109	1.0315268	1.030975	1.0303776	1.0297555	1.0291307	1.0285323	1.0279806	1.0275013	1.0271211
1.0202808	1.021263	1.0220721	1.022726	1.0232422	1.0236398	1.0239294	1.0241263	1.0242412	1.0242932	1.0242963	1.0242666	1.0242172	1.0241711	1.0241477	1.0241625	1.0242372	1.0243835	1.0246115	1.0249332	1.025347	1.0258552	1.0264443	1.0271055	1.0278257	1.0285779	1.029354	1.0301285	1.0308875	1.0316044	1.0322696	1.032863	1.033368	1.0337728	1.0340725	1.0342531	1.0343102	1.0342464	1.0340548	1.0337565	1.0333486	1.0328472	1.0322697	1.0316421	1.0309783	1.0303079	1.0296568	1.0290451	1.0284952	1.0280389
1.0195024	1.0204874	1.021295	1.0219417	1.0224519	1.0228305	1.0231062	1.023287	1.0233916	1.0234395	1.0234476	1.0234325	1.0234176	1.0234231	1.023469	1.0235757	1.0237591	1.0240284	1.0243965	1.0248611	1.0254179	1.0260719	1.026799	1.027584	1.0284253	1.029288	1.0301607	1.0310248	1.0318607	1.0326487	1.0333747	1.034022	1.0345736	1.0350205	1.0353498	1.035549	1.0356213	1.0355577	1.0353655	1.0350518	1.0346198	1.034094	1.0334874	1.0328242	1.0321175	1.0313976	1.0306872	1.0300133	1.0294025	1.028868
1.0186684	1.0196496	1.0204502	1.0210899	1.0215852	1.0219556	1.0222155	1.0223919	1.0225003	1.0225577	1.0225894	1.0226165	1.0226601	1.0227481	1.0228894	1.0231096	1.0234174	1.0238272	1.0243359	1.024943	1.0256464	1.0264277	1.0272812	1.0281837	1.0291237	1.030084	1.0310386	1.0319787	1.0328825	1.0337316	1.0345122	1.035204	1.0357902	1.0362607	1.0366062	1.036815	1.0368819	1.0368085	1.0365977	1.036256	1.0357928	1.0352348	1.034588	1.0338762	1.033122	1.0323488	1.0315862	1.0308554	1.0301775	1.0295762
1.0177784	1.0187535	1.0195435	1.0201725	1.0206592	1.0210242	1.0212882	1.0214685	1.0215919	1.021685	1.0217658	1.0218564	1.0219866	1.0221732	1.0224352	1.0227853	1.0232315	1.023782	1.0244292	1.0251751	1.0260037	1.0269055	1.0278683	1.02887	1.029899	1.030938	1.0319691	1.0329778	1.0339402	1.0348388	1.0356601	1.0363824	1.0369893	1.0374681	1.0378147	1.0380112	1.0380552	1.0379521	1.037706	1.0373205	1.0368173	1.0362054	1.0355089	1.0347476	1.0339403	1.0331168	1.0323037	1.0315146	1.0307802	1.0301214
1.0168381	1.0178008	1.0185851	1.0192107	1.0196966	1.0200638	1.0203418	1.0205487	1.0207134	1.0208585	1.0210117	1.0211996	1.02143	1.0217344	1.0221283	1.0226136	1.0232009	1.023887	1.0246668	1.0255302	1.0264757	1.0274814	1.0285373	1.0296279	1.0307347	1.0318444	1.0329411	1.0340042	1.0350114	1.0359523	1.0367969	1.0375311	1.0381417	1.0386097	1.038929	1.0390897	1.039091	1.0389366	1.0386336	1.0381906	1.0376252	1.0369536	1.0361992	1.0353754	1.0345192	1.0336419	1.032778	1.0319417	1.0311587	1.0304494
1.0158607	1.0168177	1.0175983	1.0182272	1.0187237	1.019114	1.0194198	1.019675	1.0199009	1.0201236	1.0203688	1.020659	1.0210147	1.0214496	1.0219749	1.0225961	1.0233113	1.0241269	1.0250216	1.0259963	1.0270352	1.0281339	1.0292717	1.0304359	1.0316119	1.032785	1.0339351	1.0350398	1.0360847	1.0370415	1.0378897	1.0386177	1.0392029	1.0396371	1.0399009	1.0400007	1.0399349	1.0397043	1.0393231	1.038804	1.0381672	1.0374265	1.0366013	1.0357227	1.0348101	1.0338844	1.0329751	1.0320966	1.031274	1.0305283
1.0148629	1.0158215	1.0166104	1.0172561	1.017777	1.0182041	1.0185598	1.018881	1.0191859	1.0195053	1.0198588	1.020266	1.0207528	1.0213183	1.021973	1.0227157	1.0235543	1.0244702	1.0254747	1.0265423	1.0276685	1.0288434	1.030052	1.0312825	1.0325227	1.0337465	1.0349326	1.0360682	1.0371225	1.0380776	1.0389087	1.0395948	1.0401255	1.0404924	1.0406785	1.0406882	1.0405271	1.040204	1.0397326	1.0391226	1.0383989	1.0375788	1.0366877	1.0357463	1.0347832	1.0338143	1.0328649	1.0319576	1.0311083	1.0303359
1.0138806	1.0148515	1.015659	1.0163298	1.0168912	1.0173749	1.0178002	1.0182023	1.0186045	1.0190319	1.0195022	1.020036	1.0206393	1.021325	1.0221004	1.0229582	1.0238974	1.0249124	1.0260018	1.0271486	1.028352	1.029597	1.0308727	1.0321593	1.0334475	1.034707	1.0359131	1.0370554	1.0380975	1.0390152	1.0397959	1.0404116	1.0408562	1.0411191	1.0412029	1.0411003	1.0408255	1.0403948	1.0398136	1.0391073	1.0382944	1.0373977	1.0364419	1.0354447	1.0344288	1.0334251	1.0324482	1.0315204	1.0306541	1.0298693
1.0129493	1.0139383	1.0147741	1.0154876	1.0161062	1.0166546	1.0171653	1.0176657	1.0181699	1.0187094	1.019297	1.019945	1.0206698	1.0214638	1.0223435	1.0232954	1.0243264	1.025424	1.0265893	1.0278071	1.029077	1.0303857	1.0317148	1.0330482	1.0343641	1.0356396	1.0368483	1.037963	1.0389577	1.0398077	1.0405003	1.0410124	1.0413429	1.0414835	1.041431	1.0412017	1.0408045	1.0402504	1.0395614	1.0387526	1.037852	1.0368787	1.0358588	1.0348128	1.0337626	1.0327328	1.0317366	1.0307966	1.0299301	1.0291448
1.0120991	1.0131133	1.0139941	1.0147595	1.0154467	1.0160756	1.0166794	1.017276	1.01789	1.0185382	1.0192343	1.0199908	1.0208172	1.021713	1.0226748	1.023714	1.0248168	1.0259862	1.0272183	1.028506	1.0298349	1.0311933	1.032562	1.0339257	1.0352494	1.036511	1.0376865	1.0387433	1.0396577	1.0404087	1.04098	1.0413625	1.0415472	1.0415369	1.0413438	1.040973	1.0404391	1.0397633	1.038966	1.0380614	1.0370796	1.0360436	1.0349699	1.0338874	1.032813	1.0317702	1.0307705	1.0298358	1.0289769	1.0282093
1.0113641	1.0124123	1.0133464	1.014177	1.014941	1.0156538	1.016346	1.0170443	1.0177584	1.0185063	1.0193036	1.0201536	1.0210633	1.0220344	1.0230759	1.0241879	1.0253597	1.0265974	1.0278883	1.02923	1.0306085	1.0320046	1.0333965	1.0347574	1.0360651	1.0372852	1.0383865	1.0393454	1.0401484	1.0407641	1.0411867	1.0414113	1.0414388	1.0412705	1.0409229	1.0404063	1.0397433	1.0389472	1.0380456	1.0370598	1.0360079	1.0349233	1.033816	1.0327123	1.0316281	1.0305854	1.0295985	1.0286794	1.0278459	1.0271026
1.0107707	1.0118673	1.0128511	1.0137497	1.0145869	1.0153873	1.0161693	1.0169548	1.0177578	1.0185958	1.0194724	1.0203999	1.0213846	1.0224252	1.0235367	1.0247041	1.0259382	1.0272326	1.0285796	1.0299705	1.0313826	1.0327932	1.0341821	1.0355176	1.0367734	1.0379075	1.0389003	1.0397359	1.0403882	1.0408441	1.0410936	1.0411472	1.0410017	1.0406734	1.0401695	1.039517	1.0387284	1.0378288	1.0368444	1.0357913	1.0346928	1.0335718	1.0324471	1.031339	1.0302631	1.0292399	1.028275	1.0273911	1.0265914	1.0258873
1.0103387	1.0114799	1.0125172	1.0134821	1.0143931	1.0152687	1.0161313	1.0169919	1.0178739	1.0187804	1.019726	1.02072	1.0217649	1.0228688	1.0240299	1.0252591	1.0265498	1.0278958	1.0292872	1.0307008	1.0321249	1.033531	1.0348811	1.036156	1.0373145	1.0383351	1.0391929	1.0398675	1.0403423	1.0406148	1.0406898	1.0405595	1.0402428	1.0397544	1.039113	1.0383309	1.0374423	1.0364554	1.0354068	1.034307	1.0331795	1.0320473	1.0309252	1.0298307	1.0287822	1.0277908	1.026866	1.026027	1.0252744	1.0246207
1.0100771	1.0112531	1.0123482	1.0133684	1.0143383	1.0152816	1.0162079	1.017134	1.0180732	1.0190393	1.0200408	1.0210863	1.0221869	1.0233413	1.0245633	1.0258429	1.027182	1.0285643	1.0299795	1.0314034	1.0328097	1.0341699	1.0354528	1.0366272	1.0376596	1.03853	1.0392185	1.0397094	1.0400003	1.040081	1.0399647	1.0396596	1.0391833	1.0385487	1.0377786	1.0368968	1.035922	1.0348777	1.0337836	1.0326623	1.0315317	1.030409	1.0293075	1.0282505	1.0272454	1.0262996	1.0254319	1.0246463	1.0239532	1.0233593
1.0099722	1.0111859	1.0123204	1.0133855	1.0144113	1.0153999	1.0163751	1.0173504	1.0183393	1.0193527	1.0204026	1.0214986	1.0226434	1.0238527	1.02512	1.0264463	1.0278162	1.0292246	1.0306348	1.0320383	1.033395	1.0346779	1.0358522	1.0368925	1.0377687	1.0384623	1.0389578	1.0392534	1.039347	1.0392364	1.0389426	1.0384742	1.0378498	1.037092	1.0362209	1.0352588	1.0342287	1.033149	1.0320404	1.0309204	1.0298088	1.0287194	1.027663	1.0266573	1.0257063	1.0248291	1.0240258	1.0233091	1.0226812	1.0221521
1.0100169	1.0112545	1.0124204	1.0135186	1.0145729	1.0155997	1.016618	1.017628	1.0186523	1.0197067	1.0207989	1.021936	1.0231298	1.0243819	1.0256902	1.0270422	1.0284312	1.0298332	1.0312229	1.032567	1.033842	1.0350094	1.0360435	1.0369178	1.037609	1.0381064	1.0384026	1.0384988	1.0383968	1.0381083	1.0376517	1.0370352	1.0362884	1.0354347	1.0344901	1.0334785	1.0324175	1.0313323	1.0302311	1.0291394	1.0280694	1.0270332	1.0260391	1.0250989	1.0242264	1.0234194	1.0226965	1.0220525	1.0214975	1.0210377
1.0101849	1.0114307	1.0126126	1.0137305	1.01481	1.0158628	1.0169032	1.0179433	1.0190016	1.0200901	1.0212193	1.0224001	1.0236322	1.0249201	1.0262518	1.0276227	1.0290006	1.0303681	1.0316964	1.032954	1.0341057	1.0351286	1.035991	1.0366777	1.0371681	1.0374625	1.0375562	1.0374575	1.0371753	1.0367243	1.0361204	1.0353904	1.034553	1.0336263	1.0326391	1.0316058	1.030544	1.0294768	1.0284156	1.0273769	1.0263673	1.0254008	1.0244849	1.0236294	1.0228399	1.0221181	1.0214789	1.0209175	1.0204399	1.0200495
1.0104457	1.0116922	1.012875	1.0140024	1.0150954	1.0161619	1.0172185	1.0182843	1.0193728	1.0204976	1.021662	1.0228771	1.0241408	1.0254499	1.0267938	1.0281489	1.0294905	1.0307927	1.0320237	1.0331568	1.0341581	1.0350044	1.0356734	1.0361583	1.036443	1.0365363	1.0364369	1.0361568	1.0357147	1.0351238	1.0344081	1.0335878	1.0326896	1.0317258	1.0307224	1.0296963	1.0286663	1.0276425	1.0266398	1.0256704	1.0247453	1.0238639	1.02304	1.0222818	1.0215855	1.0209587	1.0204041	1.0199267	1.019528	1.0192095
1.0107725	1.0120071	1.0131825	1.0143125	1.0154076	1.0164872	1.0175618	1.0186508	1.0197659	1.0209194	1.022119	1.0233587	1.0246396	1.0259541	1.0272788	1.0285887	1.02986	1.031064	1.0321662	1.0331401	1.0339671	1.0346186	1.0350887	1.0353651	1.0354494	1.0353475	1.0350715	1.0346357	1.0340562	1.033358	1.0325559	1.0316808	1.030752	1.0297836	1.0287937	1.0278032	1.0268259	1.0258712	1.0249475	1.0240687	1.0232371	1.0224602	1.0217395	1.021079	1.020484	1.0199555	1.0194932	1.0191017	1.01878	1.0185306
1.0111387	1.0123539	1.0135221	1.0146456	1.0157413	1.0168293	1.017921	1.0190345	1.0201731	1.0213507	1.0225737	1.0238235	1.025107	1.0263944	1.0276686	1.0289067	1.0300754	1.0311462	1.032092	1.0328889	1.0335194	1.0339681	1.0342301	1.0343072	1.0342035	1.0339264	1.0334984	1.0329283	1.0322495	1.0314727	1.0306257	1.0297239	1.0287905	1.0278454	1.0269004	1.0259705	1.0250695	1.0242022	1.0233762	1.0226	1.0218737	1.02121	1.0205985	1.020048	1.0195562	1.0191255	1.0187544	1.0184482	1.0182005	1.0180174
1.0115271	1.0127221	1.0138693	1.0149858	1.0160875	1.0171837	1.0182943	1.019425	1.0205859	1.0217813	1.0230047	1.0242541	1.0255061	1.0267434	1.0279393	1.0290676	1.0301003	1.0310158	1.031783	1.032385	1.0328159	1.0330567	1.0331231	1.033014	1.032741	1.0323145	1.031759	1.0310965	1.0303414	1.0295187	1.0286529	1.027761	1.0268589	1.02596	1.0250846	1.0242375	1.0234272	1.0226636	1.021952	1.0212921	1.0206823	1.0201336	1.0196338	1.0191966	1.018809	1.0184762	1.0181949	1.0179666	1.0177906	1.0176659
1.0119241	1.0130913	1.0142283	1.0153381	1.0164427	1.0175502	1.0186707	1.0198176	1.0209877	1.0221843	1.0233942	1.0246102	1.0258064	1.0269605	1.0280495	1.0290432	1.029917	1.0306512	1.0312235	1.0316308	1.031858	1.0319079	1.0317907	1.0315148	1.0310975	1.0305529	1.0299047	1.0291744	1.0283836	1.0275483	1.0266966	1.0258355	1.0249887	1.0241675	1.0233773	1.0226308	1.0219328	1.0212848	1.0206909	1.0201551	1.0196697	1.0192387	1.0188587	1.0185282	1.0182441	1.0180068	1.0178095	1.0176569	1.017548	1.0174783
1.0123184	1.0134649	1.0145873	1.015694	1.0168025	1.0179194	1.0190476	1.0201938	1.0213622	1.0225339	1.0237125	1.0248663	1.0259773	1.0270189	1.0279735	1.0288038	1.0295026	1.030047	1.0304239	1.0306332	1.030667	1.0305412	1.0302643	1.02985	1.0293182	1.0286878	1.0279781	1.0272152	1.0264163	1.0256013	1.0247874	1.0239888	1.0232222	1.0224918	1.0218093	1.0211767	1.0206012	1.0200803	1.0196137	1.0192024	1.0188459	1.0185342	1.0182654	1.0180445	1.0178602	1.0177103	1.017594	1.0175104	1.0174575	1.017431
1.0127084	1.013834	1.0149486	1.016054	1.017158	1.0182742	1.0194025	1.0205389	1.0216835	1.0228162	1.0239265	1.0249898	1.0259877	1.026893	1.0276883	1.0283449	1.0288517	1.0292046	1.0293921	1.0294127	1.029279	1.0289994	1.0285882	1.028064	1.0274495	1.0267633	1.0260262	1.0252608	1.0244863	1.023718	1.0229696	1.0222551	1.0215862	1.0209651	1.0204026	1.0198946	1.0194478	1.0190579	1.0187236	1.0184427	1.0182053	1.0180117	1.0178587	1.0177366	1.0176461	1.0175804	1.0175357	1.0175118	1.0175095	1.0175219
1.0130949	1.0142034	1.0153064	1.0164016	1.017503	1.0186055	1.0197172	1.0208255	1.0219188	1.0229874	1.0240027	1.0249504	1.0258118	1.0265622	1.0271825	1.0276551	1.0279766	1.028139	1.0281461	1.0280021	1.0277195	1.0273116	1.0267984	1.0261999	1.0255339	1.0248255	1.0240933	1.0233549	1.0226303	1.0219296	1.021269	1.0206584	1.0200998	1.0196038	1.019168	1.0187925	1.0184796	1.0182236	1.018023	1.0178642	1.0177503	1.017673	1.0176252	1.0175986	1.0175934	1.017603	1.017622	1.017651	1.0176865	1.0177288
1.0134728	1.0145633	1.015646	1.0167325	1.0178169	1.0188934	1.0199697	1.0210205	1.0220462	1.0230155	1.0239191	1.0247333	1.0254362	1.0260162	1.0264547	1.0267466	1.0268865	1.0268781	1.0267216	1.026434	1.0260301	1.0255264	1.0249424	1.0242978	1.023615	1.0229155	1.0222143	1.0215318	1.0208776	1.0202677	1.0197108	1.0192158	1.0187848	1.0184177	1.0181166	1.0178787	1.0177013	1.01758	1.0175047	1.0174701	1.0174727	1.0175015	1.0175526	1.0176146	1.017686	1.0177624	1.0178379	1.0179081	1.0179757	1.0180377
1.0138332	1.0149022	1.015965	1.0170282	1.0180757	1.0191121	1.0201281	1.0211058	1.0220329	1.0228873	1.0236565	1.0243168	1.024855	1.0252584	1.0255188	1.0256375	1.0256097	1.0254426	1.0251558	1.0247515	1.0242548	1.0236846	1.0230616	1.0224041	1.0217351	1.0210671	1.0204229	1.019816	1.0192549	1.0187511	1.018315	1.0179441	1.0176439	1.0174152	1.0172532	1.0171509	1.01711	1.0171161	1.0171658	1.0172484	1.0173608	1.0174885	1.0176293	1.0177716	1.0179126	1.0180435	1.0181634	1.0182687	1.0183575	1.0184268
1.0141656	1.0152054	1.0162385	1.0172578	1.018261	1.0192357	1.020171	1.0210512	1.0218596	1.0225825	1.0231972	1.0236973	1.0240663	1.0242976	1.0243917	1.0243503	1.0241712	1.023879	1.0234809	1.0229901	1.0224333	1.021828	1.0211952	1.0205549	1.0199196	1.0193125	1.0187489	1.0182353	1.0177839	1.0173984	1.017087	1.0168515	1.0166892	1.0165974	1.0165718	1.0166066	1.0166948	1.0168263	1.0169935	1.0171884	1.0173999	1.0176202	1.017841	1.0180517	1.0182514	1.0184325	1.0185845	1.0187119	1.0188143	1.018886
1.0144606	1.0154611	1.0164437	1.0174122	1.0183456	1.0192385	1.0200729	1.0208361	1.0215136	1.0220909	1.0225478	1.0228839	1.023087	1.0231547	1.0230937	1.0229092	1.0226115	1.0222148	1.0217344	1.0211952	1.0206043	1.0199977	1.0193801	1.0187788	1.0182076	1.0176812	1.0172129	1.0168062	1.0164765	1.0162196	1.0160428	1.0159426	1.015921	1.0159667	1.0160764	1.0162401	1.0164511	1.0167017	1.0169796	1.0172738	1.0175794	1.0178812	1.0181679	1.0184413	1.0186881	1.0189033	1.0190835	1.019226	1.0193279	1.0193927
1.0146954	1.0156407	1.0165683	1.017459	1.0183128	1.0190983	1.0198169	1.0204532	1.0209861	1.0214086	1.0217109	1.0218862	1.0219378	1.0218604	1.021665	1.0213639	1.020967	1.0204942	1.019965	1.0193955	1.0188072	1.0182183	1.0176473	1.0171102	1.0166204	1.0161891	1.0158291	1.0155467	1.0153412	1.0152202	1.0151786	1.0152175	1.0153323	1.0155115	1.0157502	1.016039	1.0163676	1.0167282	1.0171059	1.0174953	1.0178776	1.0182483	1.0185995	1.0189202	1.0192032	1.0194474	1.0196435	1.0197889	1.0198878	1.0199345
1.0148522	1.015731	1.0165801	1.0173843	1.0181328	1.018806	1.0193979	1.0198922	1.0202771	1.0205485	1.0206997	1.0207269	1.020637	1.0204338	1.0201304	1.0197387	1.0192736	1.0187577	1.0182034	1.0176361	1.0170705	1.0165278	1.0160221	1.0155673	1.015176	1.0148544	1.0146143	1.0144573	1.0143871	1.0144014	1.0144981	1.0146741	1.0149188	1.015226	1.0155879	1.0159944	1.0164335	1.0168917	1.0173615	1.0178291	1.0182831	1.018713	1.0191134	1.0194724	1.0197846	1.0200431	1.0202451	1.0203904	1.0204728	1.0204982
1.0149126	1.0157102	1.01647	1.0171707	1.0178024	1.0183537	1.0188099	1.0191609	1.019403	1.0195273	1.0195396	1.0194333	1.0192226	1.0189193	1.0185312	1.0180773	1.0175711	1.0170343	1.0164876	1.0159441	1.0154283	1.0149509	1.0145282	1.0141684	1.0138872	1.0136856	1.0135725	1.0135466	1.0136131	1.0137615	1.0139942	1.0142995	1.0146695	1.0151006	1.015577	1.0160935	1.0166267	1.0171751	1.0177253	1.0182616	1.0187755	1.0192579	1.0196922	1.0200803	1.0204091	1.0206765	1.0208775	1.0210072	1.0210721	1.0210675
1.0148546	1.0155638	1.0162165	1.0168061	1.0173174	1.0177361	1.0180575	1.0182719	1.0183766	1.0183686	1.018253	1.0180395	1.0177319	1.0173484	1.0169033	1.0164104	1.0158889	1.0153638	1.0148441	1.0143517	1.0138987	1.0135024	1.0131768	1.0129288	1.0127634	1.0126892	1.0127074	1.0128155	1.0130115	1.0132929	1.0136538	1.0140871	1.014579	1.0151236	1.0157042	1.0163133	1.0169404	1.0175648	1.0181811	1.0187769	1.0193425	1.0198597	1.0203251	1.0207317	1.0210683	1.0213318	1.021524	1.0216348	1.0216714	1.0216342
1.0146742	1.0152786	1.0158247	1.0162973	1.0166795	1.0169715	1.0171593	1.0172427	1.0172203	1.017095	1.0168805	1.0165708	1.0161921	1.0157588	1.0152775	1.0147749	1.0142642	1.0137675	1.0132952	1.0128695	1.0124997	1.012204	1.0119869	1.0118535	1.0118115	1.0118662	1.0120153	1.0122538	1.0125822	1.0129932	1.0134735	1.0140277	1.0146295	1.0152779	1.015953	1.0166507	1.0173498	1.0180459	1.0187181	1.0193636	1.0199629	1.0205089	1.0209917	1.0214045	1.0217423	1.0219977	1.0221715	1.0222594	1.0222622	1.022183
1.014361	1.0148598	1.0152894	1.0156384	1.0159036	1.0160643	1.0161307	1.0160962	1.0159672	1.0157467	1.015442	1.0150687	1.0146425	1.0141777	1.0136908	1.0131989	1.0127212	1.0122705	1.0118706	1.0115244	1.0112518	1.0110624	1.0109587	1.0109475	1.0110332	1.0112172	1.0114925	1.011863	1.0123159	1.012846	1.0134462	1.0141034	1.0148087	1.0155483	1.0163103	1.0170804	1.0178472	1.0185994	1.0193175	1.019998	1.0206224	1.021187	1.0216808	1.0220917	1.0224202	1.0226606	1.0228096	1.0228658	1.022833	1.022712
1.0139139	1.0143055	1.0146192	1.0148509	1.0149946	1.0150455	1.0150005	1.0148654	1.0146414	1.0143421	1.0139799	1.0135635	1.0131104	1.012641	1.0121659	1.0117079	1.0112801	1.0108978	1.0105795	1.010328	1.0101606	1.0100832	1.0100987	1.0102088	1.0104252	1.0107338	1.0111368	1.0116273	1.0121993	1.0128444	1.01355	1.0143075	1.0151019	1.015923	1.0167565	1.017588	1.0184145	1.0192084	1.0199623	1.0206681	1.0213137	1.0218828	1.0223764	1.0227807	1.0230938	1.02331	1.0234268	1.023447	1.0233734	1.023208
1.0133458	1.0136257	1.0138302	1.0139521	1.0139843	1.0139341	1.0137931	1.0135723	1.0132805	1.012923	1.0125202	1.0120833	1.0116287	1.0111752	1.0107338	1.0103261	1.0099636	1.0096649	1.0094353	1.0092866	1.0092313	1.0092694	1.0094056	1.0096463	1.0099807	1.0104134	1.0109358	1.0115422	1.0122218	1.0129713	1.0137738	1.0146192	1.0154922	1.0163866	1.0172821	1.0181682	1.0190334	1.01986	1.0206401	1.0213622	1.0220114	1.0225825	1.0230676	1.0234545	1.0237442	1.0239319	1.0240177	1.0239984	1.0238794	1.0236657
1.0126663	1.0128397	1.0129397	1.0129617	1.0128989	1.0127541	1.0125382	1.0122516	1.0119064	1.0115172	1.0110931	1.0106583	1.0102204	1.0097979	1.0094087	1.0090648	1.0087827	1.0085733	1.0084447	1.0084058	1.0084643	1.0086228	1.0088806	1.0092391	1.009696	1.0102421	1.010878	1.0115905	1.012376	1.0132145	1.0141038	1.0150256	1.0159701	1.0169193	1.0178665	1.0187938	1.0196903	1.0205432	1.0213386	1.0220654	1.022713	1.0232737	1.0237422	1.0241057	1.0243702	1.0245239	1.0245694	1.0245087	1.0243455	1.0240822
1.0118923	1.0119677	1.0119721	1.0119007	1.0117581	1.0115418	1.0112638	1.0109291	1.0105547	1.0101494	1.0097299	1.0093077	1.0089066	1.0085351	1.0082092	1.0079443	1.0077502	1.0076376	1.0076149	1.0076885	1.0078624	1.008136	1.0085118	1.0089874	1.009557	1.010215	1.0109551	1.0117668	1.0126383	1.0135623	1.0145242	1.0155116	1.0165125	1.0175123	1.018497	1.0194571	1.020375	1.0212388	1.022039	1.0227622	1.0234026	1.0239465	1.0243922	1.0247322	1.0249584	1.0250745	1.0250816	1.0249776	1.0247654	1.0244555
1.01104	1.011029	1.0109496	1.0108019	1.0105901	1.0103208	1.0099993	1.0096372	1.0092491	1.0088454	1.0084435	1.008058	1.0077028	1.0073963	1.007145	1.0069668	1.0068668	1.0068588	1.0069437	1.0071301	1.0074178	1.0078076	1.0082979	1.008879	1.0095549	1.0103155	1.011152	1.0120481	1.0130037	1.0139996	1.0150228	1.0160668	1.0171134	1.01815	1.0191646	1.0201414	1.02107	1.0219387	1.0227351	1.0234474	1.0240697	1.02459	1.0250107	1.0253149	1.0255075	1.0255839	1.0255438	1.0253958	1.0251408	1.0247786
1.0101397	1.0100499	1.0098957	1.0096902	1.0094255	1.009116	1.0087714	1.0083976	1.008012	1.0076293	1.0072604	1.0069215	1.0066296	1.006395	1.0062282	1.0061418	1.006142	1.006236	1.0064313	1.006728	1.0071262	1.007624	1.0082195	1.0089068	1.0096815	1.0105308	1.0114483	1.0124243	1.013447	1.0145051	1.0155854	1.0166686	1.0177507	1.0188155	1.019847	1.020835	1.0217655	1.0226301	1.0234145	1.0241107	1.0247065	1.0251992	1.025586	1.0258532	1.026005	1.0260397	1.0259567	1.0257622	1.0254595	1.0250568
1.0092072	1.0090497	1.0088439	1.0085865	1.0082875	1.0079546	1.0075984	1.0072285	1.0068641	1.0065122	1.0061901	1.0059134	1.0056916	1.0055362	1.0054579	1.0054666	1.0055687	1.0057684	1.0060714	1.0064731	1.0069749	1.0075761	1.0082723	1.0090549	1.0099163	1.0108495	1.0118414	1.0128857	1.0139655	1.0150723	1.016192	1.0173135	1.0184159	1.0194966	1.020538	1.0215275	1.0224524	1.0233026	1.0240675	1.0247389	1.0253094	1.0257673	1.0261132	1.0263424	1.0264537	1.0264419	1.0263178	1.0260775	1.0257276	1.0252819
1.008273	1.0080589	1.0078056	1.0075157	1.0071981	1.0068562	1.0065048	1.0061523	1.0058206	1.0055135	1.0052469	1.0050367	1.0048932	1.004825	1.004838	1.0049438	1.0051471	1.0054492	1.0058538	1.0063567	1.0069606	1.007657	1.0084422	1.0093098	1.0102513	1.0112554	1.0123128	1.0134108	1.0145382	1.0156844	1.0168366	1.0179769	1.0190978	1.0201864	1.0212235	1.0222057	1.0231179	1.0239462	1.0246868	1.0253289	1.0258627	1.0262871	1.0265914	1.026776	1.0268418	1.02679	1.0266201	1.0263344	1.0259454	1.0254596
1.007352	1.0070986	1.0068144	1.0065053	1.0061752	1.0058383	1.0055062	1.0051863	1.0048926	1.0046387	1.0044419	1.0043037	1.0042394	1.004257	1.0043632	1.0045688	1.0048697	1.0052702	1.0057724	1.0063734	1.0070668	1.007853	1.0087191	1.0096612	1.0106714	1.0117359	1.0128465	1.0139923	1.0151569	1.016333	1.0175034	1.0186552	1.019783	1.020866	1.0218964	1.0228622	1.023754	1.0245559	1.025266	1.025871	1.0263674	1.0267494	1.0270128	1.0271565	1.0271789	1.0270799	1.0268674	1.0265431	1.0261123	1.025587
1.00647	1.0061837	1.0058821	1.0055636	1.0052383	1.0049207	1.0046117	1.004334	1.0040916	1.0038998	1.0037682	1.0037097	1.003729	1.0038356	1.0040348	1.0043314	1.004729	1.0052239	1.0058185	1.0065048	1.0072844	1.0081458	1.0090871	1.010094	1.0111632	1.0122792	1.0134308	1.0146118	1.0158039	1.0169948	1.0181788	1.0193354	1.0204573	1.0215319	1.0225447	1.0234885	1.0243514	1.0251225	1.0257956	1.0263621	1.0268166	1.0271566	1.0273768	1.0274752	1.0274523	1.0273113	1.0270575	1.0266932	1.0262275	1.0256692
1.0056394	1.0053371	1.0050237	1.0047088	1.0043986	1.004105	1.0038359	1.003605	1.0034187	1.0032909	1.0032351	1.0032561	1.0033599	1.003555	1.0038435	1.0042323	1.0047165	1.0053	1.005978	1.0067441	1.0075996	1.0085312	1.0095335	1.0105969	1.011714	1.0128688	1.0140536	1.0152595	1.0164678	1.01767	1.018852	1.0200046	1.021116	1.022172	1.0231606	1.0240757	1.0249068	1.0256401	1.026273	1.026799	1.0272113	1.0275055	1.0276781	1.027735	1.0276713	1.0274881	1.027195	1.0267926	1.0262941	1.0257051
1.004883	1.0045676	1.0042589	1.0039564	1.0036662	1.0034068	1.0031818	1.0030019	1.0028807	1.002822	1.0028385	1.0029395	1.003126	1.0034062	1.0037808	1.0042553	1.0048211	1.0054847	1.0062387	1.0070788	1.0079991	1.0089918	1.0100445	1.0111538	1.0123082	1.0134947	1.0147022	1.015921	1.0171376	1.0183399	1.0195163	1.0206571	1.0217471	1.0227773	1.0237384	1.0246185	1.0254081	1.0261034	1.0266945	1.0271765	1.0275419	1.027793	1.0279231	1.0279331	1.0278255	1.0276047	1.0272746	1.0268407	1.0263127	1.0256999
1.0042038	1.0038928	1.0035892	1.0033077	1.0030518	1.0028288	1.0026522	1.0025296	1.0024726	1.002482	1.0025733	1.0027535	1.0030205	1.0033824	1.0038376	1.0043911	1.0050337	1.0057683	1.0065928	1.0074952	1.0084696	1.0095118	1.0106097	1.0117545	1.0129365	1.0141435	1.015364	1.0165879	1.0178047	1.018999	1.0201602	1.0212808	1.0223452	1.0233454	1.0242697	1.02511	1.0258613	1.0265124	1.0270594	1.0274926	1.0278145	1.0280178	1.0281053	1.0280728	1.0279268	1.0276668	1.0273052	1.0268415	1.0262871	1.0256529
1.0036184	1.0033139	1.0030268	1.0027708	1.0025522	1.0023745	1.0022476	1.0021862	1.0021873	1.0022722	1.002438	1.0026922	1.0030353	1.0034707	1.0040027	1.004626	1.0053387	1.0061393	1.0070214	1.007977	1.009	1.0100816	1.0112143	1.012385	1.0135845	1.0148025	1.0160285	1.017251	1.0184551	1.019636	1.0207741	1.021867	1.0228993	1.0238644	1.0247495	1.0255482	1.0262551	1.0268592	1.0273601	1.027747	1.0280228	1.0281808	1.0282243	1.028154	1.0279696	1.0276781	1.0272844	1.0267948	1.0262195	1.025569
1.0031291	1.0028367	1.0025734	1.0023487	1.0021675	1.0020368	1.0019679	1.0019618	1.0020336	1.0021852	1.0024209	1.0027442	1.0031592	1.0036675	1.0042663	1.004954	1.005727	1.0065854	1.0075158	1.0085167	1.0095779	1.0106876	1.0118454	1.0130328	1.0142446	1.0154637	1.0166873	1.0178957	1.0190842	1.0202404	1.0213531	1.0224122	1.023411	1.0243326	1.0251746	1.0259308	1.0265884	1.027146	1.027598	1.0279398	1.028169	1.028285	1.0282885	1.0281774	1.0279586	1.0276366	1.0272177	1.0267079	1.0261153	1.025454
1.0027416	1.002467	1.0022342	1.0020415	1.0019026	1.0018238	1.0018047	1.0018606	1.0019947	1.0022085	1.0025111	1.002902	1.0033835	1.0039561	1.0046144	1.0053608	1.0061862	1.0070913	1.0080643	1.0090975	1.0101885	1.0113232	1.0124912	1.0136904	1.0148993	1.0161152	1.0173252	1.0185196	1.0196838	1.0208112	1.0218899	1.0229118	1.0238683	1.0247482	1.0255463	1.0262516	1.0268615	1.0273712	1.0277748	1.0280706	1.0282557	1.0283298	1.0282924	1.0281472	1.0278958	1.0275469	1.027104	1.0265766	1.0259734	1.0253046
1.0024567	1.0022056	1.0019971	1.0018461	1.0017496	1.001721	1.0017551	1.0018712	1.0020636	1.0023392	1.0027055	1.0031556	1.0036972	1.0043241	1.0050391	1.0058322	1.0067037	1.0076464	1.0086526	1.0097113	1.0108218	1.011972	1.0131462	1.0143449	1.0155463	1.01675	1.0179398	1.0191082	1.0202434	1.0213364	1.0223783	1.0233591	1.0242687	1.0251021	1.025851	1.026512	1.0270717	1.0275341	1.0278895	1.0281396	1.028281	1.0283153	1.0282422	1.0280638	1.0277859	1.027415	1.0269532	1.0264128	1.0258001	1.0251273
1.0022694	1.0020434	1.0018716	1.0017551	1.0017043	1.0017215	1.0018125	1.0019819	1.0022296	1.0025654	1.0029852	1.0034962	1.0040886	1.0047652	1.005525	1.006358	1.0072663	1.0082384	1.0092678	1.0103488	1.0114679	1.0126204	1.0137953	1.0149845	1.0161742	1.0173573	1.0185212	1.0196608	1.0207622	1.0218164	1.0228139	1.0237498	1.0246145	1.0253979	1.0260975	1.026707	1.0272183	1.0276327	1.027943	1.0281473	1.028249	1.0282454	1.0281394	1.027933	1.0276296	1.0272386	1.0267618	1.0262122	1.0255957	1.0249237
1.002182	1.0019859	1.0018455	1.0017686	1.0017626	1.0018268	1.0019646	1.0021834	1.002488	1.0028762	1.0033451	1.0039037	1.0045437	1.0052636	1.0060601	1.0069281	1.0078635	1.0088584	1.0099047	1.0109918	1.0121181	1.0132654	1.0144303	1.0156054	1.0167774	1.0179323	1.0190667	1.0201682	1.0212295	1.0222412	1.0231955	1.0240831	1.0248977	1.0256331	1.0262842	1.0268408	1.0273045	1.0276723	1.027937	1.0281001	1.0281622	1.0281252	1.0279866	1.0277559	1.0274338	1.0270249	1.0265368	1.025984	1.0253649	1.0246994
1.0021878	1.0020195	1.001912	1.0018768	1.0019121	1.0020174	1.0022063	1.0024742	1.0028253	1.0032578	1.0037744	1.0043728	1.0050553	1.0058088	1.0066353	1.0075281	1.0084826	1.0094945	1.010546	1.0116371	1.0127556	1.0138959	1.0150478	1.0161995	1.017341	1.0184659	1.0195675	1.0206293	1.0216475	1.0226141	1.0235195	1.0243552	1.0251191	1.0258043	1.0264043	1.0269123	1.0273281	1.0276506	1.0278723	1.0279973	1.0280228	1.0279537	1.0277888	1.0275359	1.0271949	1.0267745	1.0262824	1.0257246	1.0251098	1.0244517
1.0022798	1.0021393	1.0020696	1.0020694	1.0021425	1.0022947	1.0025243	1.0028358	1.0032305	1.0037032	1.0042586	1.0048944	1.0056052	1.0063874	1.0072374	1.0081502	1.0091164	1.010132	1.0111843	1.0122703	1.0133798	1.0145041	1.015635	1.0167559	1.0178705	1.0189569	1.020017	1.0210372	1.022008	1.0229244	1.0237807	1.0245684	1.0252798	1.0259145	1.0264634	1.0269247	1.0272952	1.0275701	1.0277543	1.0278404	1.0278354	1.0277365	1.0275512	1.0272757	1.0269219	1.0264952	1.0259985	1.0254405	1.0248363	1.0241882
1.0024543	1.0023433	1.0023047	1.0023394	1.0024515	1.0026426	1.0029118	1.0032638	1.0036898	1.0042003	1.0047891	1.0054541	1.0061889	1.006992	1.0078597	1.0087821	1.0097543	1.0107678	1.0118171	1.0128886	1.0139787	1.0150828	1.0161841	1.0172746	1.0183519	1.0193988	1.0204153	1.0213885	1.0223111	1.0231793	1.023983	1.0247197	1.025381	1.0259628	1.0264637	1.0268778	1.0272033	1.0274378	1.0275825	1.0276368	1.0276003	1.0274779	1.0272692	1.0269818	1.0266193	1.0261843	1.0256891	1.0251365	1.0245428	1.0239084
1.0026995	1.0026158	1.0026108	1.0026792	1.0028266	1.0030519	1.0033537	1.003738	1.0042014	1.0047386	1.0053537	1.0060408	1.0067955	1.0076123	1.0084875	1.0094128	1.0103844	1.0113904	1.0124253	1.0134817	1.0145501	1.0156248	1.016692	1.017749	1.0187845	1.019788	1.020758	1.021682	1.022556	1.0233722	1.0241241	1.0248082	1.025419	1.0259533	1.026406	1.0267732	1.027057	1.0272541	1.0273634	1.0273862	1.0273244	1.0271788	1.0269574	1.0266572	1.0262848	1.0258503	1.0253571	1.0248144	1.0242312	1.0236167
1.0030098	1.0029522	1.0029736	1.0030776	1.003254	1.003509	1.0038455	1.0042557	1.0047475	1.0053086	1.0059445	1.0066477	1.0074147	1.0082377	1.0091144	1.0100362	1.0109997	1.0119926	1.0130098	1.014042	1.0150847	1.016124	1.017155	1.01817	1.0191635	1.0201222	1.0210428	1.0219171	1.0227402	1.0235051	1.0242077	1.0248393	1.0253998	1.0258849	1.0262929	1.0266173	1.0268604	1.0270201	1.027099	1.0270953	1.0270091	1.0268472	1.0266101	1.0263023	1.0259267	1.0254933	1.0250086	1.0244752	1.0239073	1.023311
1.0033746	1.0033445	1.0033935	1.0035217	1.0037277	1.0040132	1.0043707	1.0048085	1.0053163	1.0058999	1.0065472	1.0072595	1.0080333	1.0088586	1.0097309	1.0106456	1.0115902	1.0125681	1.01356	1.0145646	1.0155748	1.0165775	1.0175709	1.0185426	1.0194865	1.0203993	1.0212684	1.0220917	1.022863	1.0235759	1.0242269	1.02481	1.0253198	1.0257611	1.0261242	1.0264082	1.0266159	1.0267451	1.0267926	1.0267633	1.0266595	1.0264815	1.0262353	1.0259211	1.0255468	1.0251193	1.0246418	1.0241244	1.0235711	1.0229969
1.0037849	1.0037802	1.0038551	1.0040071	1.0042373	1.0045438	1.0049251	1.0053816	1.0059072	1.0064986	1.007155	1.007873	1.0086472	1.0094641	1.0103302	1.0112294	1.0121593	1.0131096	1.0140737	1.0150465	1.0160173	1.0169816	1.0179318	1.018856	1.0197535	1.0206155	1.0214344	1.0222075	1.0229257	1.0235897	1.0241885	1.0247227	1.0251889	1.0255843	1.0259048	1.0261542	1.0263264	1.0264245	1.0264477	1.0263972	1.0262794	1.0260893	1.0258354	1.02552	1.0251484	1.0247263	1.0242609	1.0237597	1.0232255	1.0226715
1.0042346	1.004253	1.0043496	1.0045213	1.004771	1.0050979	1.0054944	1.0059627	1.0065011	1.0071015	1.0077612	1.0084791	1.0092431	1.0100553	1.010904	1.0117847	1.0126883	1.0136127	1.0145435	1.0154806	1.0164123	1.0173337	1.0182382	1.0191181	1.0199645	1.0207752	1.0215436	1.0222647	1.0229332	1.0235435	1.0240965	1.0245806	1.0250041	1.0253583	1.0256394	1.0258548	1.025997	1.0260682	1.0260694	1.0260024	1.0258685	1.0256706	1.0254141	1.0251007	1.0247344	1.0243218	1.0238701	1.0233834	1.0228715	1.0223393
1.004713	1.0047518	1.0048678	1.0050597	1.0053295	1.0056639	1.006075	1.0065554	1.0070958	1.0076953	1.0083562	1.009067	1.0098212	1.0106164	1.011446	1.0123012	1.0131805	1.0140718	1.0149677	1.0158666	1.0167547	1.0176308	1.0184857	1.0193182	1.0201143	1.0208751	1.0215929	1.0222622	1.0228806	1.0234435	1.023946	1.0243908	1.0247695	1.0250851	1.0253338	1.0255145	1.0256298	1.0256768	1.0256585	1.0255791	1.0254347	1.0252337	1.024975	1.024664	1.0243049	1.0239061	1.0234687	1.0229988	1.0225079	1.0220004
1.0052106	1.0052682	1.0054	1.005607	1.0058887	1.0062398	1.0066574	1.0071373	1.007681	1.0082804	1.0089308	1.0096312	1.0103714	1.011147	1.0119509	1.0127798	1.0136261	1.014483	1.0153396	1.0161958	1.0170401	1.0178709	1.0186812	1.0194603	1.0202073	1.0209168	1.021582	1.0222049	1.022774	1.0232903	1.0237478	1.0241485	1.0244911	1.0247699	1.0249858	1.0251386	1.0252296	1.0252589	1.0252234	1.0251328	1.0249815	1.0247773	1.0245205	1.0242149	1.0238668	1.0234809	1.0230571	1.0226088	1.0221378	1.0216546
1.0057232	1.0057955	1.0059416	1.0061605	1.00645	1.006807	1.0072284	1.0077114	1.0082526	1.008844	1.0094843	1.0101691	1.0108879	1.0116414	1.0124185	1.0132176	1.0140263	1.014846	1.0156634	1.0164721	1.0172735	1.0180559	1.0188138	1.0195441	1.0202414	1.0209029	1.0215187	1.0220928	1.0226159	1.0230863	1.0235035	1.0238642	1.0241697	1.0244153	1.0246016	1.0247281	1.0247996	1.0248115	1.0247663	1.024663	1.0245092	1.0243055	1.0240529	1.0237554	1.0234164	1.0230459	1.0226414	1.0222125	1.0217627	1.0213021
1.0062406	1.0063243	1.006482	1.006711	1.0070046	1.007366	1.0077862	1.0082668	1.0087984	1.0093783	1.010005	1.0106688	1.011367	1.0120915	1.0128396	1.0136039	1.0143764	1.0151542	1.0159298	1.0166953	1.0174483	1.018182	1.0188934	1.0195732	1.0202204	1.0208328	1.0214016	1.021927	1.0224063	1.0228347	1.0232128	1.0235376	1.0238103	1.0240247	1.0241871	1.0242923	1.0243441	1.0243422	1.0242876	1.0241814	1.0240256	1.0238225	1.0235766	1.0232882	1.0229632	1.0226041	1.0222192	1.0218105	1.0213836	1.0209439
1.0067542	1.0068494	1.0070161	1.0072501	1.0075475	1.0079056	1.0083252	1.0087963	1.0093178	1.0098839	1.0104903	1.0111313	1.0118026	1.0124985	1.0132128	1.0139413	1.0146731	1.0154094	1.016138	1.0168583	1.0175666	1.0182519	1.0189139	1.0195467	1.020146	1.0207102	1.0212312	1.0217146	1.0221525	1.0225406	1.0228825	1.0231735	1.0234143	1.0236043	1.0237428	1.0238318	1.0238682	1.0238546	1.0237906	1.0236816	1.0235271	1.0233299	1.0230896	1.0228134	1.0225028	1.0221598	1.0217934	1.0214018	1.0209968	1.0205795
1.0072591	1.0073615	1.0075353	1.0077728	1.0080684	1.0084254	1.0088345	1.0092961	1.0098035	1.0103506	1.0109384	1.0115508	1.0121962	1.0128571	1.0135365	1.0142263	1.014918	1.0156097	1.0162941	1.0169694	1.0176293	1.0182669	1.0188806	1.0194675	1.0200192	1.0205348	1.0210172	1.0214559	1.0218519	1.0222065	1.0225134	1.0227755	1.022987	1.0231581	1.0232743	1.0233464	1.02337	1.0233499	1.0232836	1.0231735	1.0230187	1.0228292	1.022599	1.0223339	1.0220361	1.0217128	1.0213612	1.0209925	1.0206053	1.0202097
1.0077503	1.00786	1.0080347	1.0082729	1.0085666	1.0089157	1.0093149	1.0097619	1.0102535	1.0107778	1.011338	1.0119276	1.0125377	1.0131664	1.0138078	1.0144556	1.015107	1.0157542	1.0163956	1.0170246	1.0176373	1.0182285	1.0187925	1.0193359	1.0198404	1.0203168	1.0207545	1.0211552	1.0215172	1.0218343	1.0221117	1.0223466	1.0225356	1.0226823	1.0227848	1.0228446	1.0228603	1.022834	1.0227636	1.0226556	1.0225084	1.022323	1.0221025	1.0218517	1.0215685	1.0212606	1.0209273	1.0205772	1.0202097	1.0198332
1.0082208	1.0083348	1.0085077	1.0087444	1.0090345	1.0093716	1.0097599	1.0101901	1.0106577	1.0111628	1.011694	1.0122524	1.0128303	1.0134232	1.0140257	1.0146352	1.0152434	1.015846	1.0164429	1.0170246	1.0175902	1.0181376	1.018658	1.0191524	1.0196197	1.020051	1.0204508	1.0208167	1.0211447	1.0214319	1.021681	1.0218912	1.0220612	1.02219	1.0222794	1.0223271	1.0223359	1.0223075	1.022237	1.0221314	1.0219911	1.0218141	1.0216066	1.0213654	1.0210972	1.0208056	1.020491	1.0201563	1.0198083	1.0194526
1.0086648	1.008781	1.0089571	1.0091845	1.0094653	1.0097909	1.0101633	1.010574	1.011019	1.0114992	1.0120028	1.0125284	1.0130718	1.013628	1.0141913	1.0147583	1.0153245	1.0158845	1.0164363	1.0169734	1.0174949	1.0179965	1.0184731	1.018928	1.0193529	1.0197474	1.0201129	1.020442	1.0207396	1.0209991	1.0212239	1.0214133	1.0215642	1.0216799	1.0217566	1.0217993	1.021803	1.0217714	1.0217046	1.0216067	1.0214701	1.0213033	1.0211059	1.0208788	1.0206267	1.0203501	1.0200515	1.0197346	1.0194044	1.0190636
1.0090841	1.0091989	1.0093678	1.0095892	1.0098585	1.0101733	1.0105269	1.0109166	1.0113384	1.0117874	1.0122631	1.0127535	1.0132636	1.0137784	1.014305	1.0148296	1.0153524	1.0158705	1.0163778	1.0168692	1.0173506	1.0178077	1.0182452	1.0186605	1.0190462	1.0194062	1.0197358	1.0200373	1.0203048	1.0205419	1.0207461	1.0209167	1.0210521	1.0211573	1.0212264	1.0212613	1.0212651	1.0212336	1.0211699	1.021075	1.0209486	1.0207922	1.0206057	1.0203911	1.0201533	1.0198928	1.0196079	1.0193084	1.0189948	1.0186679
1.0094664	1.0095797	1.0097429	1.009957	1.0102123	1.0105108	1.0108463	1.0112115	1.0116084	1.012028	1.0124704	1.0129296	1.0133998	1.0138804	1.0143654	1.0148497	1.015331	1.0158055	1.0162697	1.0167232	1.0171586	1.0175788	1.017976	1.0183511	1.0187031	1.01903	1.0193315	1.0196043	1.0198474	1.0200651	1.0202479	1.0204024	1.0205287	1.020623	1.0206872	1.0207188	1.0207207	1.0206914	1.020634	1.0205445	1.0204265	1.0202812	1.0201052	1.0199053	1.0196794	1.0194324	1.0191636	1.0188785	1.0185773	1.0182654
1.0098153	1.0099252	1.0100814	1.0102832	1.0105256	1.0108064	1.011118	1.0114597	1.0118277	1.012222	1.0126293	1.013054	1.0134889	1.013928	1.014374	1.0148178	1.0152586	1.015693	1.0161161	1.0165281	1.0169259	1.0173056	1.0176682	1.0180088	1.0183297	1.0186251	1.0188993	1.0191473	1.0193703	1.0195662	1.019738	1.0198785	1.0199943	1.0200819	1.0201409	1.0201725	1.0201756	1.0201514	1.0200977	1.0200163	1.0199062	1.0197709	1.0196059	1.0194182	1.0192057	1.0189703	1.0187174	1.0184425	1.0181566	1.0178571
1.0101275	1.0102288	1.0103769	1.010566	1.0107912	1.0110532	1.0113422	1.0116603	1.0120013	1.01236	1.0127374	1.0131241	1.013524	1.0139258	1.0143327	1.014738	1.0151395	1.0155302	1.0159186	1.0162919	1.0166509	1.0169963	1.0173259	1.0176343	1.017925	1.0181948	1.0184441	1.0186715	1.0188748	1.0190544	1.0192106	1.0193448	1.0194517	1.0195338	1.0195919	1.0196239	1.0196301	1.0196079	1.0195609	1.0194874	1.019386	1.0192612	1.0191106	1.0189314	1.0187321	1.0185088	1.0182643	1.018005	1.0177273	1.0174379
1.010398	1.0104918	1.0106328	1.0108043	1.0110135	1.0112541	1.0115206	1.0118105	1.0121241	1.012454	1.012795	1.0131509	1.0135108	1.0138768	1.0142443	1.0146104	1.0149744	1.0153333	1.01568	1.0160182	1.0163443	1.0166556	1.0169523	1.0172329	1.0174959	1.0177425	1.01797	1.0181768	1.0183651	1.0185318	1.0186799	1.0188044	1.0189066	1.0189868	1.0190421	1.0190773	1.0190842	1.0190688	1.0190288	1.0189636	1.0188718	1.0187553	1.0186138	1.0184467	1.018257	1.0180454	1.0178123	1.0175598	1.0172936	1.017015
1.0106276	1.0107139	1.0108403	1.0109987	1.0111889	1.0114073	1.0116498	1.0119146	1.0121982	1.0124958	1.0128059	1.0131259	1.0134528	1.0137817	1.014112	1.0144418	1.0147691	1.0150926	1.0154039	1.0157077	1.0160003	1.0162835	1.0165529	1.0168072	1.0170472	1.0172719	1.0174791	1.0176716	1.0178466	1.0180012	1.0181417	1.0182614	1.0183573	1.0184389	1.018496	1.0185295	1.0185436	1.0185324	1.0184987	1.0184414	1.018359	1.0182525	1.0181187	1.0179614	1.0177814	1.0175793	1.0173562	1.0171134	1.0168556	1.016583
1.0108165	1.0108932	1.011007	1.0111471	1.0113217	1.0115154	1.0117347	1.0119714	1.0122238	1.0124924	1.0127705	1.0130544	1.0133463	1.0136423	1.0139366	1.014232	1.0145248	1.0148104	1.0150944	1.0153662	1.0156288	1.0158839	1.0161273	1.0163583	1.0165794	1.016785	1.0169786	1.017155	1.01732	1.0174669	1.0176002	1.0177145	1.0178112	1.0178903	1.0179487	1.0179898	1.0180058	1.0180026	1.0179757	1.0179231	1.017849	1.0177517	1.0176258	1.0174769	1.0173076	1.0171123	1.0168968	1.0166627	1.0164105	1.0161431
1.0109649	1.0110297	1.011127	1.0112535	1.0114048	1.0115787	1.0117706	1.0119815	1.0122058	1.0124419	1.0126882	1.012943	1.0132005	1.0134628	1.0137235	1.0139862	1.0142431	1.0145009	1.0147535	1.0149969	1.0152346	1.015463	1.0156832	1.0158945	1.0160964	1.0162872	1.0164657	1.0166311	1.0167887	1.0169291	1.0170577	1.0171705	1.0172659	1.0173459	1.0174079	1.017451	1.0174735	1.0174744	1.017454	1.0174114	1.0173432	1.0172507	1.0171354	1.0169926	1.0168294	1.0166416	1.0164329	1.0162046	1.0159596	1.0156982
1.0110693	1.0111232	1.0112083	1.0113152	1.0114456	1.0115961	1.0117655	1.0119479	1.0121429	1.0123518	1.0125654	1.0127872	1.0130119	1.0132436	1.0134732	1.013704	1.0139326	1.01416	1.0143824	1.0146031	1.0148165	1.0150222	1.0152235	1.0154176	1.0156032	1.0157804	1.0159478	1.0161065	1.0162551	1.0163921	1.0165172	1.0166287	1.0167259	1.0168082	1.0168718	1.0169187	1.0169469	1.0169512	1.0169377	1.0169015	1.0168399	1.0167543	1.0166442	1.0165092	1.016353	1.0161701	1.0159667	1.0157435	1.0155014	1.0152444
1.011132	1.0111742	1.0112447	1.0113361	1.0114446	1.0115739	1.0117154	1.0118731	1.012038	1.0122169	1.0124042	1.0125929	1.0127882	1.0129895	1.0131911	1.0133917	1.0135945	1.013793	1.0139914	1.014188	1.014379	1.0145667	1.014751	1.0149293	1.0151008	1.0152668	1.0154265	1.0155771	1.0157217	1.0158572	1.0159792	1.0160922	1.0161895	1.0162742	1.0163413	1.0163927	1.0164256	1.0164381	1.016428	1.0163962	1.0163398	1.0162611	1.0161563	1.0160276	1.0158731	1.0156963	1.0154978	1.0152777	1.0150387	1.0147853
1.011157	1.0111874	1.0112393	1.011311	1.0114018	1.0115068	1.0116246	1.0117549	1.0118971	1.0120441	1.0122033	1.0123641	1.0125325	1.0127039	1.0128777	1.013052	1.0132278	1.0134051	1.0135812	1.0137535	1.0139271	1.0140994	1.0142661	1.0144322	1.0145941	1.0147514	1.0149047	1.0150503	1.0151925	1.0153233	1.0154475	1.0155586	1.01566	1.0157472	1.0158194	1.0158739	1.0159122	1.0159265	1.0159222	1.0158956	1.015845	1.0157694	1.0156686	1.0155442	1.0153935	1.0152205	1.015024	1.0148073	1.0145708	1.0143187
1.0111418	1.0111609	1.0111957	1.0112492	1.0113205	1.0114021	1.011497	1.0116014	1.0117152	1.0118386	1.0119699	1.0121045	1.0122452	1.0123917	1.0125371	1.0126885	1.0128391	1.0129973	1.013151	1.0133071	1.0134639	1.0136213	1.0137783	1.0139321	1.0140857	1.0142355	1.0143839	1.0145277	1.0146646	1.014799	1.0149206	1.0150343	1.0151372	1.0152271	1.0153036	1.0153617	1.0154028	1.0154227	1.0154232	1.0153985	1.0153503	1.0152811	1.0151836	1.0150614	1.0149125	1.0147415	1.0145471	1.0143318	1.0140979	1.0138466
1.0110903	1.0110952	1.0111148	1.01115	1.0111992	1.0112604	1.0113311	1.0114135	1.0115027	1.0116025	1.0117042	1.011816	1.0119318	1.0120512	1.0121762	1.0123051	1.0124367	1.012573	1.0127112	1.0128512	1.0129944	1.0131404	1.0132834	1.0134311	1.0135764	1.0137218	1.0138676	1.0140079	1.0141455	1.0142785	1.0144026	1.0145174	1.0146246	1.0147175	1.0147943	1.0148575	1.0149002	1.014925	1.0149274	1.0149071	1.0148629	1.0147922	1.0146983	1.0145773	1.0144315	1.0142621	1.014069	1.0138545	1.0136216	1.0133716
1.0110052	1.0109946	1.0109991	1.0110154	1.0110455	1.0110838	1.0111344	1.0111933	1.0112591	1.0113322	1.0114133	1.0115013	1.0115935	1.011691	1.0117952	1.0119041	1.012019	1.0121369	1.0122595	1.0123876	1.0125144	1.0126516	1.0127897	1.0129293	1.0130726	1.0132135	1.013356	1.0134953	1.0136331	1.0137656	1.0138918	1.0140103	1.0141181	1.0142139	1.0142944	1.0143591	1.0144069	1.0144317	1.0144368	1.0144186	1.014375	1.0143076	1.0142125	1.014093	1.0139492	1.0137781	1.0135871	1.0133725	1.0131415	1.01289
1.0108854	1.010862	1.0108497	1.0108497	1.0108584	1.0108788	1.010905	1.0109435	1.0109859	1.0110404	1.0110977	1.0111642	1.011236	1.0113133	1.0113978	1.0114895	1.0115854	1.0116924	1.0118029	1.011917	1.0120379	1.0121645	1.0122973	1.0124304	1.0125693	1.0127097	1.0128509	1.012991	1.0131285	1.0132633	1.0133908	1.013511	1.0136193	1.0137191	1.0138026	1.0138695	1.0139171	1.0139451	1.01395	1.0139337	1.0138903	1.0138224	1.0137289	1.0136089	1.0134653	1.013295	1.0131024	1.0128896	1.0126572	1.0124087
1.0107367	1.0106977	1.0106694	1.0106539	1.0106442	1.0106452	1.0106518	1.0106689	1.0106919	1.010722	1.0107615	1.0108085	1.0108594	1.01092	1.0109898	1.011064	1.01115	1.0112389	1.0113401	1.0114475	1.0115601	1.0116798	1.0118073	1.0119386	1.0120759	1.0122135	1.0123539	1.0124933	1.0126331	1.0127685	1.0128981	1.0130208	1.0131319	1.0132328	1.0133168	1.0133848	1.0134345	1.0134623	1.0134681	1.0134516	1.0134071	1.0133399	1.0132451	1.0131258	1.0129801	1.0128105	1.0126178	1.0124031	1.012172	1.011924
1.0105578	1.0105065	1.0104645	1.0104309	1.0104052	1.0103853	1.0103751	1.0103699	1.0103766	1.0103873	1.0104092	1.0104344	1.0104719	1.0105164	1.0105711	1.010632	1.0107062	1.0107858	1.0108767	1.0109767	1.0110841	1.0112002	1.0113227	1.0114512	1.0115865	1.0117258	1.0118659	1.0120072	1.0121485	1.0122856	1.012415	1.0125393	1.0126538	1.0127541	1.0128393	1.012909	1.0129573	1.0129856	1.0129904	1.0129721	1.0129296	1.0128573	1.0127634	1.0126407	1.0124946	1.0123235	1.0121295	1.0119164	1.0116835	1.0114367
1.0103562	1.0102897	1.0102344	1.0101856	1.0101409	1.0101053	1.0100751	1.010054	1.0100404	1.0100353	1.0100393	1.0100523	1.0100728	1.0101041	1.0101461	1.0101961	1.0102586	1.0103312	1.0104147	1.0105101	1.0106121	1.0107259	1.0108453	1.0109737	1.0111089	1.011247	1.0113883	1.0115315	1.011672	1.0118126	1.0119448	1.0120686	1.0121834	1.0122837	1.0123692	1.0124378	1.0124857	1.0125127	1.012516	1.012496	1.0124512	1.0123779	1.0122817	1.012158	1.01201	1.0118369	1.0116427	1.0114282	1.0111964	1.0109507
1.0101315	1.0100532	1.0099796	1.0099156	1.0098555	1.0098041	1.0097588	1.0097214	1.0096923	1.0096704	1.0096582	1.0096582	1.009667	1.0096858	1.0097171	1.0097587	1.0098141	1.0098797	1.0099571	1.0100459	1.010148	1.0102575	1.010376	1.0105054	1.0106388	1.0107793	1.010921	1.0110663	1.0112085	1.0113469	1.0114797	1.0116061	1.0117205	1.0118204	1.0119053	1.0119723	1.0120205	1.0120437	1.012046	1.0120234	1.0119745	1.0119002	1.0118005	1.0116742	1.0115247	1.0113512	1.0111564	1.0109409	1.0107093	1.0104642
1.0098872	1.0097958	1.00971	1.0096303	1.0095555	1.0094875	1.0094289	1.0093745	1.0093307	1.0092965	1.0092727	1.0092584	1.0092566	1.0092669	1.009288	1.0093218	1.0093707	1.0094332	1.0095071	1.0095924	1.0096892	1.0097996	1.0099192	1.0100462	1.010182	1.0103227	1.0104649	1.0106107	1.0107545	1.0108949	1.0110279	1.011153	1.011265	1.0113647	1.0114489	1.0115131	1.0115587	1.0115792	1.0115786	1.0115526	1.0115001	1.0114237	1.0113212	1.0111927	1.0110403	1.0108643	1.010669	1.0104548	1.0102224	1.0099794
1.0096253	1.0095221	1.0094237	1.0093288	1.0092398	1.0091584	1.0090858	1.0090206	1.0089631	1.0089144	1.0088801	1.0088551	1.0088444	1.0088449	1.0088588	1.0088872	1.0089318	1.0089896	1.0090609	1.0091463	1.0092409	1.0093511	1.009472	1.0095991	1.0097355	1.0098771	1.0100218	1.010168	1.0103116	1.0104516	1.0105836	1.0107083	1.0108198	1.0109178	1.0109968	1.0110599	1.011101	1.0111196	1.0111141	1.0110848	1.0110292	1.0109489	1.0108426	1.0107116	1.010557	1.0103819	1.0101851	1.0099703	1.0097419	1.009499
1.0093509	1.009234	1.0091215	1.0090153	1.0089159	1.0088223	1.0087351	1.0086554	1.0085884	1.0085307	1.0084841	1.0084519	1.0084319	1.0084276	1.0084355	1.0084621	1.0084996	1.0085537	1.0086253	1.0087087	1.0088062	1.0089148	1.0090356	1.0091652	1.0093032	1.0094433	1.0095886	1.0097345	1.009878	1.0100185	1.0101491	1.010271	1.0103799	1.0104756	1.0105542	1.010611	1.0106465	1.0106614	1.0106527	1.0106184	1.0105591	1.0104752	1.0103668	1.0102336	1.0100771	1.0099006	1.0097032	1.0094888	1.0092613	1.0090219
1.009064	1.0089374	1.0088147	1.0086954	1.0085833	1.0084753	1.0083781	1.0082908	1.0082113	1.0081428	1.0080894	1.0080507	1.0080228	1.0080122	1.0080192	1.00804	1.0080764	1.0081309	1.0082002	1.0082827	1.0083809	1.0084918	1.0086123	1.0087416	1.008879	1.0090221	1.0091667	1.0093137	1.0094562	1.0095935	1.009722	1.0098424	1.0099484	1.0100399	1.0101132	1.0101664	1.0101985	1.0102097	1.0101953	1.0101565	1.0100929	1.010005	1.0098919	1.0097572	1.0095991	1.0094216	1.0092256	1.009012	1.0087855	1.0085492
1.0087692	1.0086322	1.0084972	1.0083673	1.0082439	1.0081282	1.0080208	1.0079216	1.0078342	1.0077603	1.0076994	1.0076529	1.007621	1.007607	1.007609	1.0076275	1.0076636	1.0077162	1.0077854	1.0078692	1.0079663	1.008079	1.0082011	1.0083305	1.0084685	1.00861	1.0087558	1.0089002	1.0090418	1.0091761	1.0093052	1.0094211	1.0095246	1.0096104	1.0096781	1.0097278	1.0097542	1.0097594	1.0097401	1.0096956	1.0096285	1.0095376	1.0094213	1.0092838	1.0091256	1.0089456	1.0087517	1.0085398	1.0083156	1.0080819
1.0084686	1.0083203	1.0081772	1.0080335	1.0079026	1.0077765	1.0076591	1.0075539	1.0074592	1.007377	1.007311	1.0072621	1.0072261	1.0072083	1.0072092	1.0072262	1.0072618	1.0073143	1.0073823	1.0074663	1.0075668	1.0076778	1.0078003	1.0079317	1.0080696	1.0082123	1.0083543	1.0084991	1.0086364	1.0087701	1.0088947	1.0090052	1.009102	1.0091852	1.0092484	1.0092915	1.0093131	1.0093117	1.0092884	1.0092397	1.0091674	1.0090735	1.0089548	1.008816	1.008655	1.0084765	1.0082815	1.0080723	1.0078516	1.0076224
1.0081669	1.0080061	1.007852	1.0077016	1.0075607	1.0074266	1.0073017	1.0071874	1.0070887	1.0070018	1.006932	1.0068761	1.0068387	1.0068196	1.0068195	1.0068356	1.0068705	1.0069242	1.006995	1.0070778	1.0071777	1.0072907	1.0074139	1.0075455	1.0076821	1.007823	1.0079651	1.0081053	1.0082417	1.0083708	1.0084904	1.0085962	1.0086893	1.0087651	1.0088233	1.0088599	1.0088764	1.0088708	1.0088403	1.0087862	1.0087116	1.0086122	1.0084915	1.0083511	1.0081894	1.0080123	1.0078181	1.0076118	1.0073961	1.0071718
1.0078592	1.0076936	1.0075288	1.0073735	1.0072205	1.0070796	1.0069486	1.0068307	1.006724	1.0066334	1.0065591	1.0065016	1.0064626	1.006442	1.0064394	1.0064583	1.0064939	1.0065484	1.0066168	1.006703	1.0068042	1.0069158	1.007039	1.007169	1.007306	1.0074447	1.0075847	1.0077217	1.0078546	1.0079784	1.0080934	1.0081953	1.008281	1.0083516	1.0084019	1.0084337	1.0084438	1.0084304	1.0083952	1.008338	1.0082585	1.0081555	1.0080335	1.0078902	1.0077308	1.007554	1.0073622	1.0071586	1.0069479	1.0067286
1.0075567	1.0073797	1.00721	1.0070438	1.0068877	1.0067372	1.0066024	1.006477	1.0063677	1.0062757	1.006198	1.0061388	1.0060982	1.006077	1.006075	1.0060942	1.0061289	1.0061843	1.0062542	1.0063413	1.0064412	1.0065536	1.0066763	1.0068041	1.0069392	1.0070754	1.0072124	1.0073458	1.0074748	1.0075932	1.0077024	1.0077987	1.0078772	1.0079403	1.0079857	1.0080101	1.0080128	1.0079954	1.0079548	1.0078928	1.0078088	1.0077039	1.0075808	1.007437	1.0072769	1.0071025	1.006913	1.0067147	1.0065069	1.0062957
1.0072567	1.0070722	1.0068939	1.0067207	1.0065583	1.0064029	1.0062621	1.0061352	1.0060217	1.0059254	1.0058457	1.0057865	1.0057452	1.0057248	1.0057224	1.0057408	1.0057789	1.0058321	1.005904	1.005993	1.0060917	1.0062039	1.006325	1.0064518	1.0065845	1.0067178	1.0068505	1.006979	1.0071009	1.0072154	1.007317	1.0074058	1.0074798	1.0075359	1.0075737	1.0075911	1.0075881	1.0075636	1.0075198	1.0074533	1.0073657	1.0072584	1.0071324	1.0069889	1.0068309	1.006658	1.0064737	1.0062793	1.0060778	1.005873
1.0069629	1.0067714	1.0065849	1.0064058	1.0062374	1.0060787	1.0059338	1.0058018	1.0056869	1.0055877	1.0055087	1.0054471	1.005405	1.0053842	1.0053848	1.0054009	1.005441	1.0054954	1.0055677	1.0056558	1.0057552	1.0058641	1.0059842	1.0061082	1.0062386	1.0063668	1.0064951	1.006618	1.006736	1.0068437	1.0069392	1.0070188	1.0070845	1.0071344	1.0071653	1.0071764	1.0071671	1.0071379	1.0070883	1.0070181	1.0069287	1.006817	1.0066916	1.0065494	1.0063933	1.0062222	1.0060425	1.0058527	1.0056593	1.0054609
1.006675	1.0064771	1.0062845	1.0061004	1.005927	1.0057632	1.0056146	1.0054808	1.0053626	1.0052621	1.0051817	1.005121	1.0050801	1.0050592	1.0050576	1.0050788	1.0051156	1.0051724	1.0052449	1.0053288	1.005429	1.0055363	1.0056531	1.0057756	1.0059005	1.0060247	1.0061493	1.006264	1.0063746	1.0064749	1.0065637	1.0066369	1.006696	1.0067383	1.0067621	1.0067672	1.0067521	1.0067149	1.006663	1.0065883	1.0064963	1.0063853	1.0062588	1.0061173	1.0059618	1.0057962	1.0056216	1.0054388	1.0052518	1.0050614
1.0064002	1.006192	1.0059946	1.0058032	1.0056252	1.0054597	1.0053079	1.0051702	1.0050516	1.0049509	1.00487	1.0048078	1.0047674	1.004748	1.0047485	1.0047684	1.0048059	1.0048622	1.0049313	1.0050167	1.005114	1.0052192	1.0053327	1.0054507	1.0055708	1.0056907	1.0058063	1.0059173	1.0060205	1.0061139	1.0061928	1.006259	1.0063114	1.0063463	1.0063629	1.0063607	1.0063401	1.0063006	1.0062419	1.0061644	1.0060701	1.0059594	1.0058336	1.0056933	1.0055429	1.0053796	1.0052108	1.0050356	1.0048554	1.0046735
1.0061299	1.0059191	1.0057162	1.0055209	1.0053369	1.0051684	1.0050133	1.0048751	1.0047549	1.0046545	1.0045738	1.0045123	1.004471	1.0044509	1.0044506	1.0044713	1.004507	1.0045625	1.0046318	1.0047158	1.0048088	1.004912	1.0050205	1.0051347	1.0052503	1.0053623	1.0054733	1.0055753	1.0056721	1.0057569	1.0058292	1.0058875	1.0059311	1.0059578	1.0059689	1.0059599	1.0059345	1.0058892	1.0058284	1.0057477	1.0056518	1.0055414	1.0054173	1.0052788	1.0051302	1.0049752	1.0048115	1.0046427	1.004472	1.0042996
1.0058749	1.0056568	1.0054468	1.0052497	1.0050626	1.0048916	1.0047339	1.0045946	1.0044717	1.0043708	1.004287	1.0042284	1.0041867	1.0041672	1.0041664	1.004185	1.0042238	1.0042759	1.004343	1.0044237	1.0045149	1.0046141	1.0047183	1.0048267	1.0049351	1.0050412	1.005144	1.0052401	1.0053269	1.0054045	1.0054684	1.0055202	1.0055552	1.0055761	1.0055789	1.0055639	1.0055327	1.0054846	1.0054196	1.0053383	1.0052418	1.0051314	1.0050086	1.0048759	1.0047328	1.0045812	1.0044246	1.0042629	1.004101	1.0039392
1.0056303	1.0054072	1.0051941	1.0049924	1.0048014	1.0046238	1.0044672	1.0043259	1.0042045	1.004101	1.0040202	1.003958	1.0039171	1.003896	1.0038964	1.0039146	1.0039488	1.0040016	1.0040665	1.0041429	1.0042293	1.0043242	1.0044233	1.0045258	1.004627	1.0047258	1.004819	1.0049086	1.0049882	1.005057	1.0051125	1.0051562	1.0051857	1.005198	1.0051947	1.0051745	1.0051386	1.0050871	1.0050201	1.0049378	1.0048418	1.0047325	1.004612	1.0044819	1.0043439	1.0041984	1.0040485	1.0038967	1.0037439	1.0035931
1.0053989	1.005171	1.0049515	1.0047463	1.0045556	1.0043777	1.0042164	1.0040734	1.0039499	1.0038458	1.0037647	1.0037019	1.00366	1.0036387	1.0036395	1.003655	1.0036892	1.0037367	1.0037978	1.0038706	1.0039532	1.0040419	1.0041343	1.00423	1.0043241	1.0044162	1.0045024	1.0045822	1.0046537	1.0047141	1.004763	1.0047979	1.0048184	1.0048246	1.0048168	1.0047905	1.0047504	1.0046957	1.0046276	1.0045446	1.0044487	1.0043417	1.0042244	1.004099	1.0039656	1.0038279	1.0036855	1.0035435	1.003399	1.0032595
1.0051825	1.0049477	1.0047269	1.0045158	1.0043195	1.0041399	1.003978	1.0038335	1.0037106	1.0036054	1.0035214	1.0034579	1.003418	1.003396	1.0033919	1.0034055	1.0034361	1.0034809	1.003539	1.0036069	1.0036852	1.0037671	1.0038522	1.0039406	1.0040262	1.0041128	1.004189	1.0042608	1.0043228	1.0043753	1.004416	1.004444	1.0044569	1.0044578	1.0044432	1.0044136	1.0043695	1.0043141	1.0042435	1.0041599	1.0040659	1.0039624	1.0038494	1.0037279	1.003602	1.0034702	1.0033379	1.0032042	1.0030717	1.0029414
1.0049787	1.004741	1.0045128	1.0042998	1.0041019	1.0039203	1.0037558	1.0036095	1.0034832	1.003379	1.0032935	1.00323	1.0031862	1.0031613	1.0031555	1.0031679	1.0031949	1.003236	1.0032897	1.0033507	1.0034217	1.0034975	1.0035777	1.0036579	1.0037357	1.0038116	1.0038812	1.0039437	1.0039983	1.0040425	1.0040741	1.0040951	1.004102	1.0040962	1.0040762	1.0040439	1.0039976	1.0039383	1.0038668	1.0037861	1.0036937	1.0035924	1.0034847	1.0033681	1.0032487	1.0031273	1.0030018	1.002878	1.0027559	1.0026377
1.0047901	1.0045468	1.0043151	1.0040987	1.0038968	1.0037123	1.0035448	1.0033985	1.0032707	1.0031661	1.0030786	1.0030129	1.002968	1.0029397	1.002932	1.0029384	1.002961	1.0029981	1.0030469	1.0031016	1.0031666	1.0032357	1.0033065	1.0033783	1.0034478	1.0035157	1.0035776	1.0036312	1.0036767	1.0037118	1.003737	1.0037506	1.0037522	1.0037404	1.0037175	1.0036806	1.0036323	1.0035731	1.003501	1.0034199	1.0033315	1.0032352	1.0031316	1.0030223	1.0029099	1.002795	1.0026808	1.0025667	1.0024558	1.0023494
1.0046164	1.0043676	1.0041325	1.0039108	1.0037075	1.003521	1.0033506	1.0032016	1.0030732	1.0029653	1.0028756	1.0028065	1.0027596	1.0027283	1.0027153	1.0027206	1.0027385	1.0027684	1.0028092	1.0028601	1.0029172	1.0029784	1.0030411	1.0031049	1.0031666	1.0032253	1.0032771	1.0033228	1.0033599	1.0033891	1.0034059	1.0034124	1.0034078	1.0033921	1.0033634	1.0033256	1.0032758	1.0032148	1.0031457	1.0030663	1.0029818	1.002888	1.0027905	1.0026876	1.0025837	1.0024788	1.0023735	1.0022707	1.0021708	1.0020759
1.0044553	1.0042021	1.0039628	1.0037373	1.003531	1.0033394	1.0031687	1.0030167	1.0028868	1.0027741	1.0026846	1.0026138	1.0025597	1.002527	1.0025108	1.0025101	1.0025214	1.0025456	1.00258	1.0026249	1.0026729	1.0027258	1.0027816	1.0028356	1.0028877	1.0029368	1.0029807	1.0030187	1.0030471	1.0030677	1.0030797	1.0030805	1.0030692	1.0030506	1.0030205	1.0029792	1.0029281	1.0028684	1.0027995	1.0027238	1.0026414	1.002554	1.0024626	1.0023677	1.0022725	1.0021756	1.0020792	1.0019882	1.0018998	1.0018173
1.0043107	1.0040504	1.0038071	1.0035785	1.0033678	1.0031741	1.0029999	1.0028452	1.0027106	1.0025967	1.002503	1.0024282	1.0023702	1.0023336	1.0023125	1.0023052	1.0023111	1.0023311	1.0023583	1.002394	1.0024331	1.0024782	1.002525	1.0025699	1.002614	1.0026554	1.0026888	1.0027179	1.0027398	1.0027537	1.0027583	1.0027534	1.0027398	1.002716	1.0026822	1.0026405	1.0025893	1.0025314	1.0024642	1.0023917	1.0023147	1.0022324	1.0021473	1.0020605	1.0019724	1.0018865	1.0018016	1.0017202	1.0016444	1.001575
1.0041766	1.0039135	1.0036639	1.0034314	1.0032169	1.0030193	1.0028442	1.0026838	1.0025457	1.0024289	1.0023314	1.002252	1.0021914	1.0021479	1.0021209	1.002109	1.0021088	1.0021195	1.0021394	1.0021658	1.0021987	1.0022357	1.002273	1.0023091	1.0023446	1.0023766	1.0024017	1.0024242	1.0024381	1.0024449	1.0024433	1.0024345	1.0024154	1.0023887	1.0023545	1.0023112	1.0022614	1.002202	1.0021411	1.0020723	1.0019985	1.0019236	1.0018454	1.001767	1.0016891	1.0016122	1.0015393	1.0014676	1.001405	1.0013473
1.0040584	1.0037885	1.0035357	1.0032973	1.0030788	1.0028774	1.0026963	1.0025337	1.0023923	1.0022707	1.0021695	1.0020837	1.002019	1.0019703	1.001937	1.0019175	1.0019112	1.0019143	1.0019253	1.0019462	1.0019684	1.0019952	1.0020247	1.0020523	1.002078	1.0021019	1.0021204	1.0021334	1.0021421	1.0021424	1.0021353	1.0021214	1.0020999	1.0020705	1.0020349	1.0019915	1.0019431	1.001887	1.0018283	1.0017633	1.0016978	1.0016277	1.0015574	1.001488	1.0014193	1.0013518	1.0012898	1.0012298	1.001179	1.0011353
1.0039514	1.0036774	1.0034173	1.0031762	1.0029492	1.0027461	1.0025599	1.0023944	1.0022476	1.0021204	1.0020139	1.0019267	1.0018532	1.0017983	1.0017582	1.0017326	1.0017183	1.0017129	1.0017167	1.0017267	1.0017418	1.0017611	1.0017788	1.0017985	1.001817	1.0018312	1.0018421	1.0018488	1.0018504	1.0018451	1.0018336	1.0018162	1.001792	1.0017602	1.0017244	1.0016822	1.0016351	1.0015829	1.0015256	1.0014682	1.0014079	1.0013449	1.0012838	1.0012224	1.0011635	1.0011066	1.0010552	1.0010095	1.0009687	1.0009376
1.0038561	1.0035747	1.0033109	1.0030628	1.0028365	1.002624	1.0024326	1.0022616	1.0021122	1.0019795	1.0018666	1.0017715	1.0016956	1.0016339	1.001584	1.0015507	1.0015278	1.0015155	1.0015095	1.0015112	1.0015188	1.0015264	1.0015385	1.0015483	1.0015571	1.0015653	1.0015703	1.0015684	1.001565	1.0015538	1.0015385	1.001519	1.0014925	1.0014615	1.0014248	1.001383	1.0013386	1.0012894	1.0012385	1.0011854	1.0011313	1.0010769	1.0010227	1.0009714	1.0009227	1.0008767	1.0008361	1.0008017	1.0007741	1.000755
1.0037724	1.0034841	1.0032147	1.0029614	1.0027264	1.0025114	1.002317	1.0021411	1.0019822	1.0018442	1.0017264	1.001625	1.0015405	1.0014716	1.0014167	1.0013748	1.0013437	1.0013224	1.0013074	1.0013009	1.0012987	1.001298	1.0013	1.0013038	1.0013047	1.0013049	1.001301	1.0012959	1.0012856	1.0012707	1.0012511	1.0012282	1.001202	1.0011702	1.0011337	1.001095	1.001052	1.0010078	1.0009621	1.0009143	1.000868	1.0008223	1.0007768	1.0007342	1.000695	1.0006605	1.0006311	1.0006101	1.0005949	1.0005876
1.0036986	1.0034043	1.0031261	1.002868	1.0026284	1.0024078	1.0022062	1.0020239	1.001861	1.0017178	1.0015919	1.001482	1.001391	1.0013155	1.001253	1.0012016	1.0011638	1.0011331	1.0011083	1.0010928	1.0010822	1.0010747	1.0010664	1.0010614	1.001055	1.0010493	1.0010386	1.0010257	1.0010126	1.0009956	1.0009725	1.000948	1.0009203	1.0008893	1.0008544	1.0008187	1.0007789	1.0007386	1.0006977	1.0006574	1.0006183	1.0005804	1.0005448	1.0005112	1.0004836	1.0004604	1.0004418	1.0004315	1.0004297	1.0004354
1.0036341	1.003332	1.00305	1.0027839	1.0025374	1.0023106	1.002103	1.0019145	1.0017462	1.0015957	1.0014626	1.0013456	1.0012468	1.0011619	1.0010918	1.001032	1.0009848	1.000945	1.0009133	1.0008892	1.0008678	1.0008509	1.0008379	1.0008237	1.0008115	1.0007982	1.0007824	1.0007656	1.000747	1.0007261	1.0007027	1.0006757	1.0006477	1.0006176	1.0005846	1.000551	1.0005175	1.0004824	1.0004482	1.0004141	1.0003821	1.0003521	1.0003257	1.000303	1.0002862	1.0002737	1.0002675	1.000269	1.000279	1.0002975
1.0035774	1.0032697	1.0029775	1.002707	1.0024538	1.0022203	1.0020052	1.0018117	1.0016354	1.001476	1.0013363	1.0012136	1.0011066	1.0010132	1.0009333	1.0008658	1.0008076	1.0007617	1.0007211	1.0006866	1.0006579	1.0006342	1.0006119	1.00059	1.0005713	1.000551	1.0005311	1.0005114	1.0004878	1.0004644	1.0004398	1.000414	1.000386	1.0003558	1.0003266	1.000297	1.0002664	1.0002377	1.0002091	1.0001825	1.0001599	1.0001398	1.0001221	1.0001086	1.0001031	1.0001016	1.0001074	1.0001202	1.0001427	1.0001745
1.0035282	1.0032139	1.0029157	1.0026362	1.0023767	1.0021366	1.0019138	1.0017118	1.001528	1.0013627	1.0012152	1.0010841	1.0009681	1.0008664	1.0007781	1.0007019	1.0006348	1.0005795	1.0005293	1.000488	1.0004513	1.0004183	1.0003889	1.000361	1.0003362	1.000312	1.0002863	1.0002626	1.0002369	1.0002124	1.0001862	1.0001593	1.0001334	1.0001056	1.0000792	1.0000538	1.0000296	1.0000062	0.9999844	0.99996674	0.99995023	0.99993896	0.99993235	0.99993014	0.99993354	0.99994415	0.99996144	0.9999871	1.0000217	1.0000653
1.0034868	1.0031636	1.0028579	1.0025717	1.0023046	1.0020568	1.0018266	1.0016172	1.0014255	1.0012515	1.0010961	1.0009563	1.0008323	1.0007228	1.0006254	1.0005403	1.0004655	1.0004013	1.0003422	1.0002928	1.0002481	1.0002074	1.0001712	1.0001385	1.0001065	1.0000776	1.0000488	1.0000211	0.9999947	0.99996823	0.99994123	0.99991673	0.99989194	0.9998672	0.9998451	0.9998245	0.99980503	0.99978757	0.9997734	0.99976224	0.99975556	0.9997538	0.9997559	0.9997643	0.9997783	0.99980116	0.9998305	0.9998675	0.9999134	0.99996966
1.0034509	1.0031186	1.0028061	1.0025109	1.0022358	1.0019792	1.001743	1.0015258	1.0013257	1.0011432	1.0009801	1.0008332	1.0006996	1.0005802	1.0004749	1.0003796	1.0002979	1.000225	1.0001587	1.0001004	1.0000484	1.000002	0.999959	0.99991935	0.9998836	0.9998499	0.9998175	0.99978834	0.99975926	0.99973327	0.9997074	0.9996824	0.99966073	0.9996403	0.9996222	0.9996054	0.999591	0.99958235	0.9995758	0.9995722	0.9995741	0.999582	0.9995944	0.99961334	0.9996393	0.9996714	0.999713	0.9997615	0.9998207	0.9998885
1.0034194	1.0030792	1.0027572	1.0024551	1.0021721	1.001907	1.001662	1.0014371	1.00123	1.0010399	1.0008662	1.0007086	1.0005682	1.0004412	1.000326	1.0002238	1.000132	1.0000511	0.9999767	0.9999119	0.9998516	0.9997989	0.99975044	0.999707	0.99966645	0.9996283	0.99959415	0.9995631	0.99953353	0.99950707	0.99948215	0.99946076	0.99944	0.99942356	0.9994089	0.9993986	0.99939156	0.99938816	0.99939054	0.9993952	0.99940646	0.9994239	0.999447	0.9994759	0.9995128	0.9995566	0.9996091	0.99967086	0.9997408	0.9998217
1.0033895	1.0030423	1.0027131	1.0024016	1.0021094	1.0018371	1.0015844	1.0013503	1.0011342	1.0009356	1.0007536	1.0005889	1.0004373	1.0003023	1.00018	1.0000687	0.9999687	0.9998791	0.99979854	0.9997267	0.9996612	0.9996005	0.9995475	0.99949926	0.99945563	0.9994147	0.9993782	0.99934644	0.9993161	0.9992906	0.99926716	0.9992482	0.99923086	0.99921817	0.99921036	0.9992048	0.9992047	0.99921006	0.9992185	0.9992336	0.9992535	0.99927896	0.9993134	0.9993529	0.99940044	0.99945515	0.9995195	0.9995921	0.9996743	0.99976766
1.0033666	1.0030084	1.0026698	1.0023503	1.0020505	1.0017691	1.0015081	1.0012647	1.0010403	1.0008324	1.0006441	1.000469	1.0003097	1.0001656	1.000035	0.99991626	0.999809	0.9997123	0.9996233	0.9995441	0.9994732	0.9994086	0.9993502	0.99929774	0.99924976	0.99920803	0.9991706	0.9991375	0.99910843	0.9990828	0.9990634	0.99904674	0.9990334	0.999026	0.9990224	0.9990247	0.9990316	0.99904245	0.99906003	0.9990833	0.99911296	0.99914896	0.99919194	0.99924296	0.99930185	0.9993689	0.99944377	0.99952775	0.9996224	0.9997261
1.003343	1.0029773	1.0026294	1.0023019	1.0019938	1.001703	1.0014336	1.0011822	1.000948	1.0007328	1.0005342	1.0003508	1.0001837	1.0000328	0.99989206	0.99976635	0.9996502	0.9995467	0.9994532	0.999367	0.9992897	0.99922043	0.9991596	0.99910295	0.9990531	0.9990098	0.9989716	0.99893755	0.99891055	0.99888694	0.9988688	0.9988557	0.99884796	0.9988451	0.99884737	0.9988557	0.99886876	0.99888915	0.99891496	0.9989472	0.99898684	0.99903303	0.999086	0.9991479	0.9992157	0.99929416	0.9993803	0.99947655	0.9995824	0.99969715
1.003321	1.0029458	1.0025893	1.0022544	1.0019375	1.001638	1.0013585	1.0010985	1.000857	1.0006319	1.0004265	1.000235	1.0000596	0.999898	0.9997513	0.9996178	0.9994954	0.999385	0.9992841	0.9991945	0.99911195	0.9990386	0.99897397	0.99891454	0.9988643	0.99881893	0.9987815	0.9987468	0.9987209	0.9987012	0.9986854	0.9986769	0.9986728	0.99867594	0.99868524	0.998699	0.99872077	0.9987484	0.99878305	0.99882466	0.9988729	0.9989285	0.99899274	0.99906456	0.9991446	0.9992335	0.9993307	0.999438	0.99955505	0.99968135
1.0033017	1.0029165	1.0025529	1.0022066	1.0018809	1.0015726	1.0012859	1.0010172	1.0007666	1.0005339	1.0003188	1.000118	0.9999354	0.999767	0.9996136	0.999473	0.99934316	0.9992273	0.9991215	0.99902546	0.9989398	0.9988629	0.99879426	0.9987344	0.99868155	0.9986361	0.99859744	0.99856675	0.99854285	0.99852496	0.99851286	0.9985089	0.9985099	0.998518	0.9985339	0.99855614	0.99858475	0.9986215	0.9986645	0.998715	0.9987731	0.99883854	0.99891335	0.99899447	0.99908626	0.99918497	0.9992945	0.99941164	0.9995396	0.99967796
1.0032824	1.0028882	1.0025153	1.0021617	1.0018245	1.0015097	1.0012125	1.0009344	1.0006766	1.0004334	1.0002112	1.0000043	0.9998143	0.9996373	0.99947613	0.99933	0.9991952	0.9990733	0.99896115	0.99886113	0.99877274	0.99869275	0.99862194	0.998561	0.9985075	0.9984629	0.9984254	0.9983955	0.99837327	0.9983595	0.9983516	0.99835116	0.99835914	0.99837416	0.99839634	0.99842465	0.99846184	0.9985062	0.99855804	0.99861777	0.99868536	0.9987616	0.9988452	0.9989385	0.9990399	0.9991494	0.9992695	0.9993984	0.99953705	0.9996867
1.0032629	1.0028588	1.0024768	1.0021126	1.0017695	1.001445	1.0011395	1.000854	1.0005862	1.0003378	1.0001055	0.99989194	0.9996932	0.9995115	0.99934363	0.9991901	0.9990497	0.9989222	0.9988065	0.99870414	0.9986114	0.9985293	0.99845636	0.99839425	0.99834096	0.99829733	0.9982613	0.99823433	0.9982159	0.998204	0.99820125	0.9982076	0.998219	0.99824005	0.9982699	0.99830633	0.99835145	0.9984041	0.998465	0.9985341	0.9986103	0.99869657	0.99879104	0.998894	0.999006	0.9991268	0.9992566	0.9993978	0.99954706	0.99970657
1.0032425	1.0028307	1.0024376	1.0020652	1.0017129	1.0013814	1.0010669	1.0007728	1.000497	1.0002404	1.0000001	0.99978054	0.9995758	0.9993862	0.9992121	0.9990532	0.9989083	0.9987757	0.9986584	0.99855065	0.99845546	0.9983718	0.9982992	0.9982362	0.99818414	0.9981406	0.9981071	0.9980827	0.99806714	0.9980604	0.9980619	0.9980721	0.99809265	0.99812	0.99815625	0.99820006	0.9982539	0.9983147	0.9983851	0.9984629	0.9985498	0.99864554	0.9987495	0.99886245	0.9989845	0.9991166	0.99925804	0.99940753	0.99956805	0.99973816
1.003221	1.0027994	1.0023988	1.0020177	1.0016568	1.001315	1.0009936	1.0006915	1.0004089	1.0001441	0.99989915	0.9996699	0.99945855	0.9992634	0.9990848	0.9989198	0.99877125	0.99863523	0.99851245	0.9984042	0.9983062	0.99822253	0.99814814	0.99808604	0.99803376	0.9979932	0.9979616	0.99794054	0.9979289	0.9979279	0.99793506	0.99795103	0.99797666	0.9980111	0.99805486	0.9981071	0.9981685	0.9982387	0.99831676	0.9984035	0.9985013	0.9986066	0.9987204	0.99884367	0.99897665	0.999118	0.99926835	0.99942905	0.99959916	0.9997798
1.0031977	1.0027682	1.002358	1.0019696	1.0016006	1.0012509	1.0009203	1.0006107	1.0003213	1.0000494	0.999797	0.99956095	0.9993431	0.9991436	0.9989594	0.99879116	0.9986375	0.99849904	0.99837375	0.9982629	0.99816483	0.99807936	0.99800617	0.9979454	0.9978951	0.9978546	0.99782795	0.99780935	0.997802	0.9978052	0.99781775	0.99784064	0.99787223	0.99791396	0.9979661	0.9980252	0.9980953	0.9981736	0.9982619	0.998359	0.9984643	0.9985798	0.998703	0.99883664	0.99897844	0.9991301	0.99929076	0.9994616	0.99964255	0.99983335
1.0031734	1.0027347	1.0023166	1.0019196	1.0015422	1.0011849	1.0008469	1.0005299	1.0002337	0.99995494	0.9996942	0.999455	0.99923223	0.99902713	0.99883944	0.9986657	0.99850935	0.99836785	0.9982403	0.99812883	0.9980295	0.9979439	0.9978715	0.997811	0.99776375	0.9977268	0.9977037	0.99768853	0.9976856	0.9976933	0.99771273	0.9977409	0.9977807	0.9978297	0.9978882	0.9979566	0.9980346	0.9981218	0.998219	0.998324	0.9984397	0.9985637	0.99869746	0.99884087	0.99899286	0.99915487	0.9993256	0.9995068	0.9996961	0.9998963
1.0031483	1.0027016	1.002275	1.0018682	1.0014837	1.0011188	1.0007746	1.0004508	1.0001454	0.99986273	0.9995966	0.9993505	0.99912333	0.99891293	0.9987207	0.9985452	0.9983864	0.9982424	0.9981146	0.99800116	0.99790144	0.9978174	0.9977455	0.997687	0.9976407	0.9976084	0.997588	0.99757886	0.9975809	0.9975936	0.9976196	0.9976555	0.9977003	0.9977568	0.9978227	0.99789864	0.9979855	0.9980824	0.99818784	0.9983026	0.9984275	0.99856156	0.9987043	0.99885684	0.9990189	0.999191	0.9993711	0.99956137	0.9997613	0.9999698
1.0031198	1.0026661	1.002231	1.0018164	1.0014249	1.001053	1.0007014	1.0003705	1.0000603	0.99976975	0.9995012	0.999249	0.9990179	0.99880356	0.9986074	0.9984287	0.99826777	0.9981223	0.9979942	0.99788076	0.9977815	0.997697	0.99762744	0.9975714	0.9975292	0.99749994	0.997482	0.9974787	0.9974863	0.99750495	0.99753636	0.9975785	0.997631	0.9976951	0.9977697	0.9978542	0.9979475	0.99805355	0.9981677	0.99829173	0.9984254	0.9985695	0.9987217	0.99888414	0.99905527	0.99923617	0.9994265	0.99962646	0.9998354	1.0000542
1.003091	1.0026293	1.0021873	1.001765	1.0013654	1.0009873	1.0006287	1.0002929	0.9999768	0.99968106	0.99940515	0.99915045	0.9989142	0.9986968	0.99849784	0.99831647	0.99815404	0.9980091	0.99787986	0.9977663	0.9976685	0.9975866	0.99751806	0.99746615	0.9974263	0.9974007	0.99738824	0.9973896	0.99740225	0.99742806	0.9974648	0.9975142	0.9975738	0.99764526	0.9977277	0.9978205	0.997923	0.99803716	0.99815965	0.9982936	0.998437	0.99858856	0.99875057	0.99892265	0.9991031	0.9992932	0.99949276	0.99970186	0.999919	1.000147
1.0030603	1.0025903	1.0021404	1.0017121	1.0013053	1.0009207	1.0005566	1.0002149	0.9998917	0.99959195	0.9993132	0.9990533	0.99881506	0.9985949	0.998393	0.99821144	0.99804807	0.9979018	0.9977725	0.9976599	0.9975633	0.9974832	0.9974185	0.9973682	0.99733377	0.9973117	0.9973044	0.9973093	0.99732876	0.99735945	0.99740434	0.99746037	0.9975285	0.99760664	0.9976969	0.9977989	0.99790907	0.9980313	0.99816287	0.99830484	0.9984569	0.99861825	0.9987901	0.9989704	0.99916106	0.99935985	0.99956864	0.9997862	1.0000134	1.00025
1.0030282	1.0025518	1.002094	1.0016594	1.001246	1.0008541	1.0004851	1.0001383	0.99981266	0.99950695	0.999224	0.9989614	0.9987187	0.99849707	0.99829435	0.9981116	0.9979479	0.99780065	0.99767184	0.99756134	0.99746627	0.9973887	0.9973277	0.99728066	0.9972497	0.9972324	0.9972304	0.9972422	0.9972661	0.99730414	0.9973545	0.99741876	0.99749357	0.9975802	0.9976771	0.99778694	0.99790645	0.998038	0.99817824	0.99832857	0.9984907	0.9986608	0.9988408	0.99903005	0.9992293	0.99943745	0.9996539	0.9998808	1.0001168	1.000361
1.0029945	1.0025102	1.0020461	1.001606	1.0011861	1.0007887	1.0004151	1.0000622	0.99973315	0.9994244	0.9991371	0.9988719	0.9986279	0.99840415	0.99820036	0.9980167	0.99785316	0.9977077	0.99758005	0.9974701	0.9973802	0.9973032	0.99724567	0.99720216	0.9971753	0.9971636	0.9971672	0.9971838	0.9972149	0.9972599	0.99731815	0.99738586	0.99746966	0.9975632	0.99767005	0.99778765	0.9979158	0.99805534	0.9982044	0.9983637	0.9985333	0.9987123	0.99890083	0.99909925	0.9993073	0.999524	0.9997492	0.9999847	1.0002285	1.000481
1.0029582	1.0024669	1.0019975	1.0015509	1.0011263	1.0007248	1.000345	0.9999891	0.99965596	0.9993442	0.999055	0.9987871	0.9985406	0.9983166	0.99811226	0.9979284	0.9977646	0.9976203	0.9974952	0.9973878	0.9972984	0.9972257	0.9971724	0.9971337	0.9971107	0.9971049	0.99711335	0.9971371	0.997175	0.9972251	0.9972894	0.9973674	0.99745715	0.9975592	0.9976734	0.9977982	0.9979343	0.99808276	0.99824077	0.9984077	0.9985861	0.99877375	0.9989717	0.99917877	0.99939436	0.9996203	0.9998548	1.000097	1.0003489	1.0006102
1.0029211	1.0024247	1.001949	1.0014968	1.0010679	1.0006615	1.0002782	0.99991846	0.9995818	0.999268	0.99897474	0.99870723	0.99845886	0.99823284	0.99803	0.9978459	0.99768287	0.9975409	0.99741733	0.99731296	0.99722713	0.997159	0.9971073	0.9970745	0.9970573	0.9970566	0.9970702	0.99710023	0.99714404	0.9972015	0.99727315	0.9973575	0.9974562	0.9975658	0.99768645	0.99781996	0.9979653	0.9981216	0.99828637	0.99846315	0.9986505	0.9988464	0.9990534	0.999268	0.99949235	0.99972594	0.9999678	1.0002189	1.000478	1.0007461
1.0028843	1.002381	1.0019001	1.0014437	1.0010098	1.0005988	1.0002131	0.99984926	0.9995097	0.99919385	0.99890006	0.9986304	0.99838334	0.9981576	0.9979538	0.99777037	0.99761015	0.9974687	0.997348	0.9972466	0.997164	0.99709904	0.9970525	0.99702525	0.9970124	0.9970168	0.9970379	0.9970724	0.99712336	0.99718815	0.9972666	0.99735963	0.9974646	0.9975822	0.99771184	0.9978524	0.9980062	0.9981699	0.9983438	0.99852914	0.9987232	0.9989291	0.9991425	0.99936503	0.99959743	0.9998393	1.00009	1.0003483	1.0006161	1.0008903
1.0028455	1.0023372	1.0018522	1.0013897	1.0009518	1.0005383	1.000149	0.99978364	0.9994426	0.99912363	0.9988292	0.9985591	0.9983108	0.9980854	0.9978828	0.9977016	0.99754286	0.99740434	0.99728507	0.9971884	0.9971084	0.99704933	0.99700767	0.9969835	0.9969781	0.9969882	0.9970149	0.9970556	0.99711406	0.9971859	0.99727076	0.99737096	0.99748343	0.99760866	0.99774647	0.99789494	0.9980567	0.99822754	0.9984108	0.9986044	0.9988074	0.9990197	0.9992418	0.9994734	0.9997129	0.99996257	1.0002198	1.0004855	1.0007601	1.0010421
1.0028057	1.0022929	1.0018048	1.0013391	1.000897	1.0004803	1.000089	0.9997204	0.99937713	0.9990574	0.9987634	0.9984924	0.9982445	0.9980209	0.9978196	0.9976402	0.9974844	0.9973475	0.99723315	0.99713904	0.9970628	0.9970082	0.9969719	0.99695426	0.9969529	0.9969686	0.997002	0.9970502	0.99711376	0.99719334	0.99728566	0.9973933	0.9975124	0.9976459	0.99779177	0.99794865	0.9981175	0.9982976	0.9984881	0.99868906	0.9989	0.99912035	0.9993504	0.9995892	0.9998374	1.0000935	1.0003576	1.0006311	1.0009118	1.0012004
1.0027673	1.0022504	1.0017563	1.0012883	1.0008436	1.0004241	1.0000302	0.9996604	0.99931556	0.99899644	0.9987017	0.99843013	0.9981842	0.9979622	0.99776256	0.99758554	0.9974307	0.9972983	0.99718773	0.99709773	0.9970277	0.9969772	0.99694484	0.99693286	0.9969377	0.9969604	0.9969985	0.9970538	0.99712557	0.99721134	0.99731076	0.99742615	0.9975542	0.9976933	0.9978466	0.99801105	0.9981885	0.9983756	0.9985747	0.9987833	0.9990013	0.99923015	0.999467	0.9997137	0.99996877	1.0002322	1.0005043	1.0007837	1.0010718	1.001367
1.0027273	1.0022068	1.0017114	1.0012381	1.0007918	1.0003713	0.9999751	0.99960375	0.9992594	0.99893963	0.99864507	0.9983752	0.9981297	0.99790853	0.9977122	0.99753636	0.99738735	0.9972572	0.9971509	0.99706435	0.9969999	0.99695355	0.9969278	0.9969215	0.9969318	0.9969605	0.99700606	0.99706805	0.99714595	0.9972389	0.9973455	0.9974672	0.9976029	0.9977504	0.9979115	0.99808455	0.99826807	0.998464	0.9986698	0.99888617	0.99911314	0.9993479	0.9995932	0.9998473	1.0001092	1.000379	1.0006583	1.0009439	1.0012378	1.0015389
1.0026901	1.0021648	1.0016656	1.001192	1.0007434	1.0003201	0.9999231	0.9995523	0.9992072	0.99888706	0.9985938	0.9983257	0.99808156	0.9978631	0.99766827	0.99749786	0.99734974	0.99722564	0.99712133	0.9970406	0.99698013	0.9969396	0.99691975	0.996919	0.99693626	0.9969706	0.9970229	0.9970912	0.9971762	0.997276	0.99739087	0.9975195	0.99766195	0.99781775	0.9979857	0.9981669	0.99835795	0.9985611	0.9987739	0.9989973	0.99923164	0.9994747	0.9997267	0.9999875	1.0002563	1.0005338	1.0008196	1.0011106	1.0014104	1.0017172
1.0026511	1.0021249	1.0016222	1.0011455	1.0006962	1.0002731	0.9998749	0.99950385	0.9991592	0.9988407	0.9985486	0.99828225	0.99804014	0.99782425	0.9976322	0.9974641	0.9973202	0.9972	0.99710184	0.9970259	0.99697024	0.9969361	0.9969207	0.99692607	0.9969495	0.9969911	0.99704915	0.997125	0.9972159	0.9973234	0.9974453	0.9975817	0.9977314	0.9978946	0.99806947	0.99825764	0.99845636	0.9986666	0.998888	0.99911916	0.99935925	0.9996095	0.99986863	1.0001357	1.0004115	1.0006948	1.0009855	1.0012847	1.0015891	1.0019023
1.0026143	1.0020859	1.0015818	1.0011036	1.0006539	1.0002285	0.99983096	0.9994604	0.9991157	0.998799	0.998509	0.99824333	0.99800575	0.9977923	0.997604	0.9974402	0.99730086	0.99718446	0.99709004	0.99701935	0.9969694	0.9969405	0.9969321	0.99694264	0.99697196	0.99701923	0.9970862	0.99716693	0.99726665	0.9973799	0.9975092	0.9976516	0.9978092	0.99797976	0.9981625	0.9983578	0.9985643	0.99878126	0.99900925	0.99924695	0.9994956	0.99975216	1.0000188	1.0002921	1.0005733	1.0008634	1.0011605	1.0014639	1.0017751	1.0020926
1.00258	1.0020483	1.0015433	1.0010644	1.0006138	1.0001886	0.9997921	0.99942076	0.9990777	0.9987627	0.9984748	0.99821246	0.99797577	0.99776757	0.9975825	0.9974229	0.9972864	0.997175	0.9970875	0.99702144	0.99697596	0.99695235	0.99695134	0.99696755	0.9970042	0.99705887	0.99712986	0.9972191	0.9973247	0.9974463	0.997582	0.99773264	0.9978962	0.99807477	0.99826443	0.9984663	0.99868053	0.9989049	0.99914	0.99938464	0.9996394	0.9999026	1.0001745	1.0004548	1.0007435	1.0010381	1.0013409	1.0016497	1.0019656	1.0022876
1.0025461	1.0020128	1.0015068	1.001027	1.0005757	1.000153	0.9997564	0.999388	0.99904644	0.99873376	0.9984465	0.9981879	0.9979554	0.9977492	0.9975676	0.99741334	0.99728286	0.9971755	0.99709177	0.99703187	0.9969931	0.9969765	0.9969785	0.99700296	0.997045	0.99710655	0.99718374	0.99728036	0.9973934	0.99752074	0.9976643	0.99782187	0.9979933	0.99817723	0.9983748	0.99858457	0.99880475	0.9990365	0.9992777	0.9995294	0.9997914	1.0000597	1.0003381	1.000625	1.0009184	1.0012199	1.0015264	1.0018413	1.002162	1.0024878
1.0025136	1.0019795	1.0014737	1.0009953	1.0005445	1.0001208	0.99972486	0.99935824	0.99901927	0.9987081	0.99842566	0.9981699	0.9979398	0.9977394	0.99756163	0.9974106	0.9972848	0.9971838	0.99710596	0.9970507	0.99701893	0.99700683	0.9970165	0.9970466	0.997095	0.9971625	0.99724805	0.99735093	0.9974699	0.99760485	0.99775547	0.9979196	0.9980985	0.9982895	0.99849373	0.9987093	0.99893737	0.99917597	0.9994235	0.99968195	0.9999492	1.0002259	1.0005097	1.0008028	1.0011005	1.0014069	1.0017201	1.0020386	1.0023637	1.0026937
1.0024848	1.0019507	1.0014439	1.000965	1.000515	1.0000933	0.99969953	0.9993354	0.9989986	0.9986895	0.99841076	0.9981574	0.9979324	0.99773437	0.9975632	0.9974184	0.997297	0.9972004	0.9971272	0.9970785	0.99705076	0.9970469	0.9970615	0.9970982	0.9971543	0.9972288	0.9973201	0.9974301	0.99755543	0.99769807	0.9978544	0.9980262	0.9982109	0.99841046	0.9986208	0.9988435	0.99907726	0.99932224	0.99957734	0.9998411	1.000114	1.0003967	1.000687	1.0009842	1.0012887	1.0015997	1.0019174	1.0022403	1.0025697	1.0029039
1.0024582	1.0019236	1.0014179	1.0009398	1.0004907	1.0000699	0.99967957	0.9993167	0.9989827	0.998678	0.9984015	0.9981538	0.99793273	0.99773896	0.99757177	0.997432	0.9973154	0.9972251	0.99715865	0.99711436	0.99709374	0.99709517	0.9971176	0.9971601	0.9972219	0.9973026	0.99740106	0.9975179	0.9976511	0.9977996	0.9979632	0.99814093	0.9983333	0.99853903	0.9987559	0.9989856	0.9992254	0.99947655	0.99973756	1.000008	1.0002875	1.0005748	1.0008703	1.0011733	1.001482	1.0017967	1.0021201	1.0024468	1.0027806	1.0031179
1.0024341	1.001901	1.0013952	1.000919	1.0004715	1.0000528	0.99966425	0.99930423	0.9989736	0.99867195	0.9983997	0.99815565	0.9979383	0.9977511	0.99758935	0.9974534	0.9973433	0.9972576	0.99719715	0.9971593	0.99714416	0.9971516	0.9971808	0.9972297	0.9972985	0.99738526	0.9974912	0.9976146	0.997754	0.9979091	0.9980792	0.99826515	0.99846363	0.9986747	0.9988986	0.99913466	0.9993809	0.9996383	0.99990565	1.0001808	1.0004671	1.000759	1.0010601	1.0013673	1.0016814	1.002001	1.0023284	1.0026593	1.0029951	1.0033357
1.0024141	1.0018802	1.0013766	1.0009023	1.0004562	1.0000402	0.99965453	0.99929667	0.99897075	0.9986731	0.99840474	0.99816495	0.9979528	0.9977693	0.9976126	0.9974822	0.9973773	0.99729866	0.9972432	0.99721277	0.99720436	0.99721766	0.99725336	0.9973083	0.9973835	0.9974778	0.9975897	0.99772006	0.99786544	0.99802786	0.9982046	0.99839616	0.998601	0.9988186	0.99904954	0.99929047	0.9995438	0.99980813	1.0000789	1.0003617	1.0006512	1.000949	1.001255	1.0015666	1.0018858	1.0022099	1.0025406	1.0028757	1.0032144	1.0035586
1.0023959	1.0018651	1.0013622	1.0008898	1.0004463	1.0000333	0.99965054	0.99929726	0.9989737	0.9986803	0.99841654	0.99818015	0.9979738	0.997796	0.9976444	0.99751997	0.99742097	0.99734735	0.99729806	0.9972729	0.9972708	0.99729073	0.99733365	0.9973951	0.99747634	0.9975772	0.99769634	0.99783266	0.997985	0.9981534	0.9983363	0.9985351	0.99874634	0.9989707	0.9992073	0.99945444	0.99971324	0.9999823	1.0002607	1.0005478	1.0008432	1.0011458	1.0014555	1.0017731	1.0020955	1.0024241	1.0027575	1.0030954	1.003437	1.0037831
1.0023829	1.0018529	1.0013518	1.0008817	1.0004419	1.000031	0.9996514	0.99930257	0.9989834	0.9986952	0.9984352	0.99820536	0.99800235	0.99782985	0.9976832	0.99756527	0.9974718	0.99740475	0.9973614	0.9973421	0.99734634	0.9973726	0.9974211	0.9974895	0.9975776	0.9976846	0.99780965	0.997953	0.99811226	0.9982876	0.99847686	0.99868107	0.9988995	0.99912935	0.9993713	0.9996257	0.99988997	1.0001638	1.0004478	1.0007399	1.0010395	1.0013478	1.0016619	1.0019826	1.0023098	1.0026411	1.002978	1.0033191	1.003664	1.0040121
1.002374	1.001845	1.001348	1.0008792	1.000442	1.0000358	0.9996595	0.999315	0.9990001	0.9987153	0.99846035	0.99823534	0.998039	0.99787116	0.9977307	0.99761695	0.9975314	0.99746877	0.99743253	0.9974195	0.9974307	0.9974631	0.99751747	0.9975924	0.99768674	0.9978013	0.99793255	0.99808234	0.9982465	0.9984284	0.99862456	0.9988349	0.99905896	0.9992952	0.9995443	0.9998021	1.0000728	1.000352	1.0006407	1.0009377	1.0012426	1.0015548	1.0018739	1.0021986	1.0025282	1.0028629	1.0032023	1.0035462	1.0038933	1.004243
1.0023676	1.001843	1.0013477	1.000882	1.0004478	1.000046	0.9996731	0.9993325	0.9990231	0.9987423	0.99849313	0.9982731	0.9980828	0.9979197	0.99778503	0.99767834	0.9975971	0.9975419	0.99751204	0.9975053	0.99752146	0.9975618	0.99762213	0.99770236	0.9978048	0.9979231	0.9980626	0.9982179	0.99839	0.9985777	0.9987787	0.9989962	0.99922556	0.9994667	0.9997212	0.9999867	1.0002614	1.0005463	1.0008397	1.0011417	1.0014504	1.0017668	1.0020889	1.0024182	1.00275	1.0030891	1.0034305	1.0037764	1.0041252	1.0044774
1.0023671	1.001844	1.0013527	1.0008912	1.0004596	1.0000604	0.9996936	0.9993566	0.9990514	0.9987779	0.99853235	0.99831903	0.9981321	0.99797595	0.9978473	0.997746	0.9976704	0.99762285	0.9975976	0.99759835	0.9976217	0.9976672	0.99773395	0.9978218	0.9979288	0.9980557	0.99820065	0.9983622	0.9985393	0.9987331	0.99894106	0.9991631	0.99939877	0.9996464	0.99990565	1.0001758	1.0004553	1.0007455	1.0010436	1.0013492	1.0016637	1.0019828	1.0023093	1.0026416	1.0029774	1.0033176	1.0036625	1.0040092	1.0043601	1.0047127
1.0023711	1.0018512	1.0013607	1.000904	1.0004781	1.0000829	0.99971926	0.99938774	0.9990875	0.9988185	0.99857926	0.9983704	0.9981906	0.99803936	0.9979165	0.9978214	0.9977527	0.9977103	0.99769217	0.99769866	0.99772805	0.9977798	0.99785346	0.9979478	0.99806154	0.9981941	0.99834496	0.99851274	0.99869686	0.998896	0.9991108	0.9993382	0.99957854	0.99983156	1.000096	1.0003715	1.0006564	1.000951	1.001253	1.0015643	1.0018814	1.0022041	1.0025334	1.0028677	1.0032074	1.00355	1.0038961	1.0042458	1.0045977	1.0049515
1.0023795	1.0018628	1.0013759	1.0009226	1.0005003	1.00011	0.9997519	0.99942493	0.9991304	0.9988651	0.9986322	0.9984291	0.9982548	0.9981106	0.997994	0.99790466	0.99784213	0.99780566	0.9977947	0.99780625	0.9978426	0.9979009	0.9979803	0.9980813	0.9982008	0.9983397	0.99849695	0.9986708	0.99886036	0.9990659	0.99928564	0.99951947	0.99976504	1.0000238	1.000293	1.000573	1.0008627	1.0011612	1.0014672	1.0017816	1.0021027	1.0024291	1.002762	1.0030987	1.0034409	1.0037858	1.0041332	1.0044847	1.0048367	1.005192
1.0023932	1.001879	1.0013973	1.0009472	1.0005288	1.0001444	0.99979	0.99946904	0.9991777	0.9989199	0.99869287	0.9984948	0.9983279	0.99818933	0.9980785	0.997995	0.99793935	0.9979086	0.9979044	0.99792224	0.9979645	0.9980291	0.99811536	0.9982211	0.9983484	0.9984922	0.9986564	0.9988356	0.99903077	0.99924195	0.9994671	0.9997049	0.99995774	1.0002207	1.0004946	1.0007783	1.0010738	1.0013767	1.0016872	1.0020049	1.0023289	1.002659	1.0029938	1.0033332	1.0036772	1.0040231	1.0043737	1.0047257	1.0050786	1.0054322
1.0024105	1.0019014	1.0014236	1.0009778	1.0005648	1.0001838	0.9998358	0.999519	0.99923396	0.99898094	0.99875945	0.9985684	0.9984072	0.9982739	0.99816984	0.9980925	0.99804276	0.9980184	0.9980201	0.99804544	0.99809366	0.99816465	0.9982564	0.9983697	0.998501	0.99865276	0.9988206	0.99900615	0.9992078	0.9994241	0.99965453	0.99989927	1.0001558	1.0004236	1.0007027	1.0009916	1.0012896	1.0015962	1.0019107	1.0022317	1.002559	1.0028912	1.0032288	1.0035708	1.0039163	1.0042651	1.0046148	1.0049677	1.0053205	1.0056756
1.0024347	1.001929	1.0014542	1.0010134	1.0006063	1.0002295	0.99988663	0.99957657	0.99929726	0.99904954	0.9988335	0.9986489	0.9984922	0.9983659	0.99826837	0.9981978	0.9981535	0.9981371	0.99814415	0.9981747	0.9982301	0.99830693	0.9984055	0.9985242	0.99866265	0.99881965	0.998993	0.9991843	0.9993917	0.9996136	0.9998493	1.0000981	1.0003597	1.0006325	1.0009158	1.0012087	1.0015109	1.0018213	1.0021386	1.0024626	1.0027932	1.0031283	1.0034678	1.0038114	1.0041589	1.0045083	1.0048592	1.0052123	1.0055661	1.0059198
1.0024632	1.0019615	1.0014933	1.001057	1.0006521	1.0002832	0.9999443	0.99963945	0.99936575	0.9991249	0.99891555	0.9987353	0.9985856	0.99846697	0.99837404	0.99831	0.99827284	0.9982614	0.9982747	0.99831194	0.99837375	0.9984563	0.99856	0.9986849	0.99882895	0.998992	0.9991715	0.9993684	0.99958086	0.9998081	1.0000484	1.000302	1.0005691	1.0008454	1.0011326	1.0014305	1.0017356	1.0020502	1.0023717	1.0026981	1.0030304	1.0033672	1.0037098	1.0040547	1.0044029	1.0047535	1.0051047	1.0054576	1.0058111	1.006164
1.0024978	1.0020003	1.0015349	1.0011038	1.0007057	1.0003405	1.0000086	0.9997099	0.99944204	0.9992067	0.99900323	0.99883	0.9986865	0.99857193	0.998487	0.99842805	0.99839765	0.9983925	0.998412	0.9984572	0.9985236	0.99861205	0.9987227	0.99885154	0.99900204	0.9991714	0.99935657	0.9995588	0.9997748	1.0000081	1.0002543	1.0005128	1.0007827	1.0010649	1.0013554	1.0016568	1.001965	1.0022826	1.0026059	1.0029342	1.0032704	1.0036103	1.0039535	1.0042996	1.0046492	1.0050001	1.0053514	1.005704	1.0060573	1.0064098
1.0025367	1.0020438	1.0015837	1.0011573	1.0007647	1.000406	1.0000781	0.9997853	0.99952495	0.99929494	0.9990972	0.99893045	0.9987929	0.99868554	0.9986065	0.99855417	0.9985302	0.99853	0.9985564	0.9986071	0.99868023	0.9987739	0.9988904	0.99902695	0.9991821	0.9993567	0.9995469	0.9997546	0.9999762	1.0002135	1.000464	1.0007267	1.0010024	1.0012869	1.0015825	1.0018858	1.0021995	1.0025192	1.0028443	1.0031774	1.0035146	1.0038551	1.0041999	1.0045478	1.0048969	1.0052483	1.0056	1.0059522	1.0063043	1.0066553
1.0025815	1.0020931	1.0016394	1.0012183	1.0008305	1.0004765	1.0001564	0.9998679	0.9996116	0.99939036	0.9991983	0.99903786	0.9989071	0.99880576	0.99873173	0.99868697	0.998669	0.9986759	0.9987079	0.99876463	0.99884176	0.99894357	0.99906486	0.9992072	0.9993677	0.99954766	0.9997437	0.9999557	1.000183	1.000425	1.0006801	1.0009472	1.0012252	1.0015149	1.0018135	1.0021212	1.0024359	1.0027583	1.0030875	1.003422	1.0037597	1.0041032	1.0044489	1.0047973	1.0051469	1.0054975	1.0058484	1.0062003	1.0065516	1.0069007
1.0026327	1.0021492	1.0016997	1.0012839	1.0009023	1.0005541	1.0002389	0.9999562	0.99970764	0.99949074	0.99930674	0.9991513	0.9990267	0.9989324	0.9988646	0.9988253	0.9988138	0.9988278	0.99886495	0.9989264	0.99901164	0.99911773	0.9992465	0.9993945	0.9995599	0.9997448	0.99994546	1.0001631	1.0003945	1.000641	1.0009006	1.0011718	1.0014536	1.0017469	1.0020493	1.0023594	1.0026772	1.0030023	1.0033331	1.003669	1.004009	1.0043528	1.0046993	1.0050482	1.005398	1.0057484	1.0060992	1.0064497	1.0067986	1.0071467
1.0026882	1.002209	1.0017663	1.0013553	1.0009797	1.0006369	1.0003287	1.0000529	0.9998096	0.9995989	0.9994204	0.9992722	0.99915355	0.99906456	0.9990053	0.99897134	0.9989659	0.99898416	0.99902916	0.9990962	0.99918646	0.9992994	0.99943334	0.99958545	0.9997576	0.99994636	1.0001525	1.0003756	1.0006113	1.0008616	1.001125	1.0013999	1.0016865	1.001982	1.002287	1.0026004	1.0029213	1.003248	1.0035812	1.003919	1.0042598	1.0046043	1.0049525	1.0053006	1.0056499	1.006	1.0063502	1.0066985	1.0070467	1.0073915
1.0027499	1.0022769	1.0018375	1.0014333	1.0010629	1.0007275	1.0004245	1.0001544	0.9999181	0.9997141	0.9995399	0.99939966	0.99928665	0.9992043	0.99915004	0.9991243	0.99912286	0.999148	0.9991987	0.9992717	0.9993687	0.99948674	0.99962497	0.999784	0.9999599	1.0001546	1.0003651	1.000592	1.0008333	1.0010875	1.0013545	1.0016329	1.0019231	1.0022216	1.0025295	1.0028452	1.0031688	1.0034975	1.0038321	1.0041708	1.004513	1.0048578	1.0052048	1.0055537	1.0059036	1.0062525	1.0066001	1.0069472	1.0072933	1.0076362
1.0028157	1.002349	1.0019157	1.0015175	1.001153	1.0008227	1.0005262	1.0002625	1.000032	0.9998344	0.9996673	0.9995316	0.9994265	0.9993492	0.9993019	0.9992812	0.99928725	0.999318	0.9993746	0.9994543	0.99955636	0.99968004	0.99982387	0.999987	1.000168	1.000366	1.0005826	1.0008134	1.0010582	1.001318	1.0015888	1.0018693	1.0021627	1.0024648	1.0027757	1.0030931	1.0034184	1.0037498	1.0040854	1.0044249	1.004768	1.0051129	1.0054607	1.0058092	1.006156	1.0065045	1.0068524	1.0071962	1.00754	1.0078793
1.0028883	1.0024276	1.0019997	1.0016072	1.0012488	1.0009251	1.000634	1.000377	1.0001527	0.99996156	0.99980086	0.9996707	0.999572	0.9995018	0.9994602	0.9994456	0.9994563	0.9994949	0.99955624	0.9996409	0.9997489	0.9998774	1.0000268	1.0001948	1.0003805	1.000585	1.0008048	1.0010401	1.0012894	1.0015514	1.0018257	1.0021116	1.0024065	1.0027113	1.0030243	1.003344	1.0036719	1.0040038	1.0043409	1.0046806	1.005024	1.0053699	1.0057158	1.0060632	1.0064112	1.0067573	1.0071026	1.0074452	1.0077857	1.0081233
1.0029678	1.0025114	1.0020897	1.001703	1.0013504	1.0010327	1.000748	1.0004975	1.0002799	1.0000939	0.9999397	0.999817	0.9997232	0.99966025	0.99962336	0.9996149	0.9996326	0.99967515	0.99974275	0.999834	0.99994636	1.0000805	1.0002356	1.0004082	1.0005994	1.0008072	1.0010325	1.001271	1.001524	1.0017899	1.0020676	1.0023556	1.0026544	1.0029608	1.0032763	1.0035981	1.0039263	1.0042598	1.0045973	1.0049373	1.0052822	1.0056266	1.0059735	1.0063189	1.0066657	1.0070105	1.0073528	1.0076932	1.0080309	1.0083648
1.0030518	1.0026007	1.0021846	1.0018041	1.001458	1.0011463	1.0008682	1.0006233	1.000412	1.000233	1.000085	0.99996835	0.9998811	0.99982375	0.99979347	0.9997914	0.9998143	0.9998636	0.99993634	1.0000321	1.0001504	1.0002906	1.0004491	1.0006264	1.0008218	1.0010352	1.0012629	1.0015062	1.0017625	1.0020313	1.0023117	1.0026033	1.0029052	1.0032136	1.0035301	1.0038536	1.0041835	1.0045178	1.0048556	1.0051967	1.0055398	1.0058849	1.00623	1.0065755	1.006919	1.007262	1.0076021	1.0079395	1.0082747	1.0086054
1.0031407	1.0026964	1.0022862	1.0019107	1.0015719	1.001266	1.0009942	1.000755	1.00055	1.0003779	1.0002362	1.0001248	1.000045	0.9999927	0.9999692	0.99997276	1.0000013	1.0000564	1.0001343	1.0002362	1.000359	1.000503	1.0006665	1.0008496	1.0010498	1.0012659	1.0014982	1.0017449	1.002005	1.0022775	1.0025605	1.0028546	1.0031575	1.0034685	1.0037873	1.0041128	1.004443	1.004778	1.0051155	1.0054564	1.0057989	1.0061431	1.0064878	1.0068316	1.0071743	1.0075136	1.0078512	1.0081859	1.0085173	1.0088432
1.0032358	1.002797	1.0023926	1.0020247	1.0016909	1.0013913	1.001126	1.0008941	1.0006956	1.0005285	1.0003928	1.0002887	1.000213	1.000168	1.0001502	1.0001585	1.0001942	1.000254	1.0003383	1.0004443	1.0005727	1.0007207	1.0008897	1.0010768	1.0012814	1.0015018	1.0017377	1.0019875	1.002251	1.0025253	1.002812	1.0031079	1.0034134	1.0037259	1.0040457	1.0043731	1.0047029	1.0050381	1.0053768	1.0057172	1.0060593	1.006402	1.0067449	1.0070863	1.0074272	1.0077645	1.0080996	1.0084308	1.0087578	1.0090805
1.0033362	1.0029037	1.0025058	1.0021422	1.0018153	1.0015223	1.0012631	1.0010372	1.000845	1.0006852	1.0005555	1.0004566	1.0003885	1.000348	1.0003358	1.000351	1.0003921	1.0004569	1.0005456	1.0006576	1.000791	1.0009441	1.001117	1.0013083	1.001517	1.0017413	1.0019808	1.0022337	1.0025007	1.0027775	1.0030657	1.0033644	1.0036712	1.0039856	1.0043072	1.0046339	1.004966	1.005302	1.005638	1.005979	1.0063198	1.0066614	1.0070015	1.0073422	1.0076796	1.0080146	1.0083463	1.0086737	1.008998	1.0093157
1.0034429	1.0030154	1.0026238	1.0022671	1.0019459	1.0016593	1.0014061	1.0011867	1.0010006	1.0008466	1.0007242	1.0006312	1.0005687	1.0005342	1.0005285	1.0005491	1.0005951	1.0006651	1.0007597	1.0008764	1.0010139	1.0011722	1.0013491	1.0015447	1.0017562	1.0019842	1.0022277	1.0024831	1.0027527	1.0030327	1.0033234	1.0036234	1.0039316	1.004248	1.0045689	1.0048972	1.0052282	1.0055639	1.0059017	1.0062413	1.0065812	1.0069205	1.0072591	1.0075969	1.0079316	1.0082631	1.0085918	1.0089166	1.009235	1.0095488
1.003554	1.0031333	1.0027465	1.0023979	1.002083	1.0018011	1.0015547	1.0013422	1.0011619	1.0010138	1.0008976	1.0008103	1.0007539	1.000726	1.0007254	1.0007505	1.0008022	1.0008787	1.0009763	1.0010983	1.0012406	1.001403	1.0015845	1.0017844	1.0020002	1.0022308	1.0024773	1.0027372	1.0030077	1.0032902	1.003583	1.0038843	1.0041945	1.0045109	1.0048333	1.0051614	1.0054932	1.0058277	1.0061653	1.0065031	1.0068425	1.0071793	1.0075171	1.0078514	1.0081829	1.0085113	1.0088356	1.0091562	1.0094707	1.0097797
1.0036716	1.003255	1.0028764	1.0025327	1.0022234	1.0019494	1.0017092	1.0015022	1.0013276	1.0011853	1.001075	1.0009954	1.0009444	1.0009216	1.0009269	1.0009582	1.001015	1.0010954	1.0011995	1.0013257	1.001472	1.0016392	1.0018241	1.0020275	1.0022464	1.0024819	1.0027305	1.0029918	1.0032656	1.0035506	1.0038452	1.0041479	1.0044581	1.0047764	1.005099	1.0054271	1.0057582	1.0060931	1.0064276	1.0067654	1.0071021	1.0074381	1.0077721	1.0081043	1.0084332	1.0087577	1.0090784	1.0093946	1.0097036	1.0100081
1.0037931	1.0033839	1.0030116	1.0026729	1.0023711	1.0021029	1.0018682	1.0016674	1.0015004	1.0013638	1.00126	1.001185	1.0011396	1.0011232	1.0011322	1.0011702	1.0012319	1.0013175	1.0014274	1.0015564	1.0017072	1.0018781	1.0020671	1.0022744	1.0024965	1.002735	1.0029856	1.0032504	1.0035254	1.0038126	1.0041083	1.004413	1.0047241	1.0050426	1.0053654	1.0056937	1.0060238	1.0063572	1.006692	1.0070276	1.0073626	1.0076954	1.0080268	1.0083565	1.0086813	1.0090021	1.0093182	1.0096296	1.0099349	1.0102335
1.0039209	1.0035181	1.0031506	1.0028197	1.0025223	1.0022614	1.0020329	1.0018389	1.0016776	1.0015473	1.001448	1.0013795	1.0013396	1.0013294	1.0013448	1.0013869	1.0014527	1.0015438	1.0016565	1.0017922	1.0019462	1.0021218	1.0023147	1.0025245	1.0027505	1.0029906	1.0032439	1.0035111	1.0037894	1.0040778	1.004374	1.0046796	1.004992	1.0053102	1.0056334	1.0059603	1.0062906	1.0066228	1.0069553	1.007288	1.0076202	1.0079519	1.0082806	1.0086068	1.0089273	1.0092449	1.0095564	1.0098629	1.0101644	1.0104568
[truncated: 451 more columns]
