# Supplementary material for: Investigating the use of physics informed neural networks for dam-break scenarios
Source: PLoS One. 2025 Sep 19;20(9):e0332694. doi: 10.1371/journal.pone.0332694 (PMC12449020; doi:10.1371/journal.pone.0332694)
Supplement: S1 File — Dataset for the 1D and 2D shallow water equations (SWE). Repository: https://github.com/kinzamumtaz/2D_SWE. (ZIP) [file pone.0332694.s001.zip › 2D_SWE-main/Downloads/solution_outputs_circularNum/height_circularNum_t0.10.csv]

0.99749184	0.99818635	0.998482	0.9985406	0.99847966	0.9983839	0.9983047	0.99827117	0.9982947	0.99837565	0.9985049	0.9986728	0.9988644	0.99906826	0.999271	0.9994633	0.9996365	0.9997832	0.9998995	0.9999796	1.0000228	1.0000272	0.99999166	0.9999168	0.9998026	0.99965066	0.99946237	0.99923986	0.9989838	0.9986977	0.9983833	0.99804187	0.9976772	0.9972914	0.99688685	0.99646527	0.9960304	0.9955835	0.9951273	0.9946644	0.9941969	0.9937266	0.9932558	0.9927869	0.9923208	0.99186003	0.9914053	0.9909587	0.99052167	0.99009484
0.9989407	0.99949694	0.9996779	0.999638	0.99949414	0.99932605	0.99918205	0.99909097	0.99906343	0.99909717	0.99918413	0.9993128	0.9994706	0.9996448	0.9998223	0.9999934	1.00015	1.0002851	1.0003934	1.0004708	1.000514	1.000522	1.0004948	1.0004302	1.0003293	1.0001928	1.0000211	0.9998155	0.9995781	0.9993106	0.9990138	0.9986901	0.99834186	0.99797094	0.9975801	0.99717057	0.99674445	0.9963057	0.9958548	0.9953947	0.99492735	0.99445534	0.99398065	0.99350417	0.9930296	0.9925578	0.9920907	0.99162894	0.9911755	0.9907305
0.9999402	1.0003896	1.0004851	1.0003781	1.0001779	0.9999627	0.9997792	0.9996521	0.99959147	0.9995935	0.9996518	0.99975455	0.9998882	1.0000403	1.000199	1.0003548	1.0004988	1.0006253	1.0007286	1.0008049	1.0008513	1.0008659	1.0008473	1.000795	1.0007088	1.0005885	1.0004355	1.0002499	1.0000329	0.9997854	0.99950933	0.9992064	0.99887717	0.99852496	0.99815094	0.99775624	0.9973437	0.9969154	0.99647367	0.99601996	0.99555725	0.9950873	0.9946119	0.99413353	0.99365336	0.9931745	0.9926978	0.9922249	0.991758	0.99129856
1.0006089	1.0009738	1.0010077	1.0008548	1.000621	1.0003793	1.0001736	1.000028	0.99994934	0.999935	0.99997747	1.0000628	1.0001805	1.0003172	1.0004625	1.0006071	1.0007427	1.0008631	1.0009634	1.0010401	1.0010898	1.0011113	1.0011024	1.0010625	1.0009917	1.0008883	1.0007539	1.0005893	1.0003927	1.0001683	0.9999144	0.99963295	0.9993258	0.9989939	0.9986385	0.99826187	0.99786603	0.9974518	0.99702185	0.996579	0.9961231	0.995659	0.99518627	0.9947083	0.9942272	0.9937437	0.9932608	0.9927802	0.9923032	0.9918317
1.0010546	1.0013496	1.0013369	1.0011531	1.0009009	1.0006475	1.0004352	1.0002832	1.000199	1.0001788	1.0002127	1.0002904	1.0003984	1.0005263	1.0006624	1.0007986	1.0009278	1.0010436	1.0011418	1.0012194	1.0012724	1.0013007	1.0013009	1.0012734	1.0012163	1.0011303	1.0010147	1.0008699	1.0006953	1.0004928	1.000262	1.0000038	0.99971926	0.9994097	0.9990755	0.99871874	0.9983415	0.9979444	0.9975297	0.9970987	0.9966543	0.9961975	0.99573094	0.99525744	0.99477655	0.99429274	0.9938065	0.9933211	0.9928364	0.99235564
1.0013667	1.0016023	1.0015503	1.0013452	1.0010827	1.0008264	1.000615	1.0004666	1.0003856	1.0003659	1.0003998	1.0004746	1.0005786	1.0007008	1.0008312	1.0009623	1.0010866	1.001199	1.0012959	1.0013736	1.0014303	1.0014633	1.0014725	1.0014554	1.0014117	1.0013416	1.001244	1.0011184	1.0009652	1.0007848	1.0005769	1.0003421	1.0000814	0.9997949	0.99948317	0.99914813	0.99879044	0.99841255	0.99801487	0.99759924	0.99716824	0.99672264	0.9962649	0.9957971	0.99532145	0.994839	0.9943529	0.99386364	0.99337524	0.99288756
1.0016142	1.0017948	1.0017079	1.001484	1.001214	1.0009592	1.0007532	1.0006121	1.000538	1.0005249	1.0005624	1.0006393	1.0007429	1.0008631	1.0009906	1.0011178	1.0012382	1.0013486	1.0014439	1.0015217	1.0015804	1.0016183	1.0016342	1.001626	1.0015951	1.0015393	1.0014579	1.0013515	1.0012186	1.0010592	1.0008743	1.0006624	1.0004245	1.0001622	0.9998737	0.9995618	0.999226	0.99886864	0.99849033	0.9980923	0.9976768	0.9972444	0.9967987	0.9963402	0.9958714	0.9953935	0.9949099	0.99442124	0.9939298	0.9934381
1.0018411	1.001969	1.0018489	1.0016063	1.0013288	1.0010748	1.0008746	1.0007416	1.0006762	1.0006715	1.0007157	1.0007963	1.0009024	1.0010225	1.0011488	1.0012736	1.0013916	1.0014994	1.0015935	1.0016716	1.0017315	1.0017734	1.0017942	1.0017955	1.0017748	1.0017312	1.0016651	1.0015751	1.0014615	1.0013235	1.0011599	1.0009718	1.0007576	1.0005189	1.0002548	0.9999666	0.9996537	0.9993185	0.9989607	0.9985824	0.99818456	0.99776936	0.99733704	0.9968901	0.99643093	0.9959609	0.99548197	0.9949961	0.9945052	0.99401194
1.0020707	1.0021489	1.0019959	1.001733	1.0014461	1.0011898	1.0009934	1.0008671	1.0008103	1.000813	1.0008644	1.0009501	1.0010593	1.0011811	1.0013078	1.0014318	1.0015485	1.0016543	1.0017471	1.0018243	1.0018855	1.0019299	1.0019562	1.0019639	1.0019519	1.0019202	1.0018684	1.0017948	1.0016986	1.0015796	1.001438	1.0012714	1.0010811	1.0008662	1.0006269	1.0003626	1.0000749	0.99976254	0.99942756	0.999071	0.998693	0.9982961	0.99788	0.99744827	0.99700063	0.9965419	0.99607	0.9955903	0.9951031	0.9946111
1.0023134	1.0023447	1.0021592	1.0018744	1.0015756	1.001314	1.0011175	1.0009949	1.0009428	1.0009521	1.0010089	1.0011	1.001213	1.0013373	1.0014646	1.0015881	1.0017037	1.0018082	1.0019003	1.0019776	1.0020394	1.0020862	1.0021161	1.00213	1.0021269	1.0021052	1.0020657	1.0020064	1.0019273	1.0018274	1.0017064	1.0015614	1.0013947	1.0012035	1.0009887	1.0007493	1.000486	1.0001988	0.99988794	0.9995545	0.9991987	0.99882185	0.9984256	0.9980104	0.9975791	0.99713266	0.99667186	0.996201	0.9957205	0.9952317
1.0025669	1.0025566	1.00234	1.0020331	1.0017191	1.001449	1.0012481	1.001125	1.0010753	1.0010868	1.0011477	1.0012428	1.0013587	1.0014851	1.0016137	1.0017375	1.0018528	1.0019567	1.0020478	1.0021251	1.0021882	1.0022365	1.0022702	1.0022895	1.0022928	1.0022814	1.0022528	1.0022078	1.0021443	1.002062	1.0019599	1.0018376	1.0016928	1.0015259	1.0013359	1.0011222	1.0008843	1.0006226	1.0003375	1.0000285	0.99969727	0.99934334	0.9989676	0.99857306	0.99815965	0.99772877	0.99728286	0.9968235	0.9963524	0.99587095
1.0028265	1.0027795	1.0025345	1.0022068	1.0018766	1.001595	1.0013856	1.0012572	1.0012044	1.0012164	1.0012783	1.0013753	1.0014929	1.0016207	1.0017496	1.0018747	1.0019895	1.0020939	1.0021843	1.0022618	1.0023254	1.0023752	1.0024124	1.0024366	1.0024468	1.0024433	1.0024259	1.0023935	1.0023453	1.0022806	1.0021974	1.0020953	1.0019732	1.00183	1.0016642	1.001476	1.0012649	1.0010298	1.0007713	1.0004888	1.0001824	0.9998536	0.99950194	0.99912965	0.9987368	0.9983248	0.99789625	0.99745107	0.9969923	0.996522
1.0030816	1.0030047	1.0027362	1.0023894	1.0020428	1.0017474	1.0015271	1.0013903	1.0013312	1.0013391	1.0013982	1.0014935	1.0016111	1.0017394	1.0018688	1.0019937	1.0021088	1.0022125	1.0023031	1.0023811	1.0024456	1.0024977	1.0025376	1.0025662	1.0025828	1.0025877	1.0025803	1.00256	1.0025257	1.002477	1.0024127	1.0023303	1.0022304	1.0021106	1.0019698	1.0018079	1.0016229	1.0014149	1.0011836	1.0009283	1.0006496	1.0003468	1.0000213	0.99967307	0.9993039	0.998914	0.9985051	0.9980782	0.9976353	0.9971779
1.0033242	1.0032243	1.0029373	1.0025741	1.0022131	1.0019033	1.0016701	1.0015221	1.0014526	1.0014523	1.0015055	1.0015967	1.001712	1.0018381	1.0019667	1.0020913	1.0022061	1.0023099	1.0024006	1.0024788	1.0025451	1.0025985	1.0026418	1.0026741	1.0026963	1.002709	1.0027112	1.0027019	1.0026813	1.0026485	1.0026017	1.0025394	1.00246	1.0023634	1.0022475	1.0021108	1.0019531	1.001773	1.0015701	1.0013434	1.0010923	1.0008184	1.0005201	1.0001987	0.9998542	0.9994891	0.999103	0.99869704	0.99827325	0.9978331
1.0035455	1.0034294	1.0031308	1.002756	1.0023823	1.0020595	1.001812	1.00165	1.0015682	1.0015569	1.0016006	1.0016845	1.0017934	1.0019163	1.0020427	1.0021648	1.0022788	1.0023824	1.0024731	1.0025518	1.0026187	1.0026745	1.0027201	1.0027565	1.0027843	1.0028038	1.0028148	1.0028167	1.0028092	1.0027908	1.0027611	1.0027174	1.0026593	1.002585	1.0024933	1.0023829	1.0022519	1.0020995	1.0019253	1.0017275	1.0015062	1.0012611	1.0009922	1.0006996	1.0003831	1.0000439	0.9996836	0.9993014	0.99889994	0.99847955
1.0037396	1.003615	1.0033097	1.0029281	1.0025456	1.002211	1.0019506	1.0017737	1.0016772	1.0016518	1.001683	1.0017562	1.0018575	1.0019736	1.0020953	1.0022143	1.0023265	1.0024288	1.0025196	1.0025976	1.0026654	1.0027229	1.0027711	1.0028107	1.0028439	1.0028698	1.002889	1.0029014	1.0029054	1.0029019	1.0028876	1.0028627	1.0028251	1.0027725	1.0027049	1.0026193	1.0025153	1.0023906	1.0022447	1.0020775	1.001886	1.0016711	1.0014329	1.0011702	1.0008833	1.0005729	1.000239	0.99988383	0.99950707	0.99911004
1.0039028	1.0037763	1.0034701	1.0030867	1.0026994	1.002356	1.0020838	1.0018914	1.0017793	1.0017375	1.0017542	1.0018145	1.0019044	1.0020118	1.0021266	1.0022409	1.0023497	1.002449	1.0025377	1.0026163	1.0026841	1.0027422	1.0027928	1.002836	1.0028735	1.0029051	1.0029324	1.0029535	1.00297	1.0029786	1.0029799	1.0029724	1.0029539	1.0029234	1.0028783	1.0028183	1.0027401	1.002644	1.0025272	1.0023887	1.0022285	1.002045	1.0018371	1.0016059	1.00135	1.0010699	1.0007664	1.0004394	1.0000896	0.99971825
1.0040323	1.0039085	1.003608	1.0032271	1.0028392	1.0024906	1.0022084	1.0020027	1.0018746	1.0018158	1.0018153	1.0018599	1.0019362	1.002032	1.002138	1.0022451	1.0023484	1.002444	1.002531	1.0026072	1.002675	1.0027337	1.0027857	1.0028312	1.0028725	1.0029095	1.0029434	1.0029733	1.0029994	1.0030212	1.0030365	1.0030452	1.0030457	1.0030353	1.0030133	1.0029767	1.0029248	1.0028559	1.0027678	1.0026594	1.0025301	1.0023782	1.0022022	1.0020026	1.0017792	1.001531	1.0012584	1.0009615	1.0006421	1.0002991
1.0041269	1.0040109	1.0037199	1.0033478	1.0029633	1.0026132	1.0023234	1.002106	1.0019628	1.0018867	1.0018681	1.0018955	1.0019559	1.0020379	1.0021317	1.0022293	1.0023258	1.0024165	1.002499	1.0025734	1.0026389	1.0026972	1.0027503	1.0027977	1.0028415	1.0028831	1.002923	1.0029604	1.0029958	1.0030279	1.0030578	1.0030813	1.0030988	1.0031079	1.0031072	1.0030938	1.0030671	1.0030248	1.0029653	1.0028871	1.0027876	1.0026672	1.0025243	1.0023574	1.002167	1.0019516	1.001712	1.0014471	1.0011585	1.0008457
1.0041865	1.004082	1.003805	1.0034455	1.0030695	1.0027215	1.002428	1.0022012	1.0020436	1.001951	1.0019139	1.001923	1.0019658	1.0020317	1.0021116	1.002198	1.0022848	1.0023679	1.0024458	1.0025157	1.0025791	1.0026363	1.0026879	1.0027362	1.0027827	1.0028268	1.002871	1.002915	1.0029585	1.0030015	1.0030423	1.0030804	1.0031137	1.0031407	1.0031607	1.0031698	1.0031673	1.0031508	1.0031184	1.0030698	1.0030005	1.0029116	1.0028006	1.0026671	1.0025095	1.002328	1.002122	1.0018907	1.0016352	1.0013549
1.0042124	1.0041227	1.0038639	1.0035205	1.0031563	1.0028144	1.0025206	1.0022864	1.0021175	1.0020095	1.001955	1.0019442	1.0019677	1.0020161	1.00208	1.0021529	1.0022286	1.0023024	1.0023727	1.0024371	1.0024968	1.0025504	1.0026014	1.0026487	1.0026963	1.0027428	1.0027905	1.0028397	1.0028893	1.0029409	1.0029929	1.003043	1.0030911	1.0031353	1.0031737	1.0032042	1.0032239	1.0032324	1.0032272	1.0032057	1.0031668	1.0031089	1.0030301	1.0029297	1.0028057	1.0026581	1.0024865	1.0022894	1.0020676	1.0018214
1.0042065	1.0041338	1.0038949	1.0035712	1.003223	1.0028907	1.0025997	1.0023636	1.0021845	1.0020629	1.0019903	1.0019606	1.0019653	1.0019941	1.0020406	1.0020977	1.0021598	1.0022224	1.0022839	1.0023413	1.0023946	1.0024449	1.0024925	1.0025388	1.0025853	1.0026332	1.0026824	1.0027355	1.0027908	1.0028489	1.0029088	1.0029713	1.0030321	1.0030913	1.0031469	1.0031965	1.0032387	1.0032709	1.0032908	1.0032965	1.0032865	1.0032588	1.0032114	1.0031435	1.0030531	1.00294	1.0028028	1.0026406	1.0024536	1.002241
1.0041707	1.0041158	1.0038995	1.0035987	1.0032687	1.00295	1.002666	1.0024287	1.0022444	1.00211	1.0020221	1.0019746	1.0019586	1.001969	1.0019963	1.0020365	1.0020831	1.0021325	1.0021822	1.0022304	1.0022767	1.0023215	1.0023646	1.0024079	1.0024526	1.0024996	1.0025502	1.0026054	1.0026642	1.0027282	1.0027958	1.0028664	1.0029391	1.0030116	1.0030822	1.0031497	1.0032117	1.0032665	1.0033101	1.0033418	1.0033596	1.0033607	1.0033443	1.0033084	1.0032516	1.003172	1.0030689	1.0029422	1.0027908	1.002614
1.004108	1.0040715	1.0038788	1.003602	1.0032936	1.0029917	1.0027175	1.002484	1.0022959	1.0021529	1.0020508	1.0019863	1.0019516	1.0019412	1.0019494	1.0019704	1.0020003	1.002035	1.0020714	1.0021092	1.0021471	1.0021839	1.0022215	1.0022602	1.0023015	1.0023464	1.0023965	1.0024517	1.0025128	1.0025805	1.0026538	1.0027318	1.0028136	1.002898	1.0029831	1.0030661	1.0031462	1.0032203	1.0032864	1.0033429	1.0033867	1.0034162	1.0034293	1.0034238	1.0033997	1.0033538	1.0032846	1.0031931	1.0030766	1.0029358
1.0040197	1.0040028	1.0038339	1.0035831	1.0032978	1.0030153	1.0027547	1.0025278	1.0023394	1.0021904	1.002077	1.0019968	1.0019442	1.0019145	1.001902	1.0019042	1.0019155	1.0019333	1.0019565	1.0019809	1.0020075	1.0020357	1.0020653	1.0020983	1.0021349	1.0021762	1.0022238	1.0022782	1.00234	1.0024098	1.0024862	1.0025698	1.0026592	1.0027525	1.0028493	1.0029474	1.0030428	1.0031353	1.0032225	1.003301	1.0033699	1.0034254	1.0034667	1.0034916	1.0034981	1.0034846	1.0034497	1.0033927	1.0033113	1.003206
1.00391	1.0039114	1.0037671	1.0035425	1.0032833	1.003022	1.0027767	1.0025597	1.0023748	1.0022224	1.0021006	1.0020062	1.0019368	1.0018885	1.0018572	1.0018389	1.001831	1.0018314	1.0018377	1.0018485	1.0018629	1.0018798	1.0019007	1.0019261	1.001956	1.0019922	1.0020362	1.0020881	1.0021489	1.0022182	1.0022974	1.0023844	1.0024788	1.0025799	1.002686	1.002795	1.0029049	1.0030141	1.0031188	1.0032185	1.0033097	1.0033909	1.0034584	1.0035117	1.0035479	1.0035658	1.0035638	1.0035404	1.0034939	1.0034231
1.0037794	1.0037991	1.0036792	1.0034814	1.0032489	1.0030103	1.0027839	1.0025795	1.0024006	1.0022479	1.002121	1.0020155	1.001932	1.0018657	1.0018151	1.0017768	1.0017499	1.0017314	1.0017203	1.0017151	1.0017154	1.0017198	1.0017302	1.001746	1.0017688	1.0017984	1.0018369	1.0018845	1.0019418	1.0020099	1.0020888	1.0021777	1.002276	1.0023816	1.0024955	1.0026138	1.002736	1.0028589	1.0029796	1.0030979	1.0032098	1.0033133	1.0034059	1.003486	1.0035511	1.0035988	1.0036281	1.0036373	1.0036248	1.0035894
1.0036322	1.0036674	1.0035721	1.003401	1.0031958	1.002982	1.0027759	1.0025866	1.0024168	1.0022669	1.002137	1.0020243	1.0019277	1.001846	1.0017774	1.0017198	1.001673	1.0016354	1.0016061	1.001584	1.0015684	1.0015596	1.0015572	1.0015621	1.0015751	1.0015972	1.0016285	1.0016699	1.0017238	1.0017881	1.0018648	1.0019532	1.002053	1.0021628	1.0022812	1.0024068	1.0025383	1.0026724	1.0028083	1.0029423	1.0030726	1.0031968	1.0033123	1.0034169	1.0035089	1.003585	1.003644	1.0036842	1.0037045	1.003703
1.0034697	1.0035197	1.0034474	1.0033033	1.0031248	1.0029371	1.0027539	1.0025814	1.0024232	1.00228	1.0021497	1.0020313	1.0019255	1.0018302	1.0017445	1.0016689	1.0016031	1.0015452	1.0014971	1.0014567	1.0014251	1.001401	1.0013849	1.0013777	1.0013801	1.0013918	1.0014148	1.0014491	1.0014964	1.0015559	1.0016286	1.0017151	1.0018146	1.0019253	1.0020471	1.0021777	1.0023159	1.0024595	1.002607	1.0027547	1.0029016	1.0030438	1.0031798	1.0033076	1.0034235	1.0035263	1.0036137	1.0036845	1.0037357	1.0037663
1.0032929	1.0033574	1.0033067	1.0031884	1.0030375	1.0028762	1.0027164	1.0025632	1.002419	1.0022848	1.0021574	1.0020374	1.0019242	1.0018175	1.0017176	1.0016247	1.0015401	1.0014635	1.0013958	1.0013369	1.0012873	1.001247	1.0012164	1.0011954	1.0011854	1.0011855	1.0011986	1.0012248	1.0012637	1.0013169	1.0013851	1.0014665	1.0015631	1.001673	1.0017953	1.0019289	1.0020722	1.0022228	1.0023792	1.0025388	1.002699	1.0028574	1.0030121	1.00316	1.0032985	1.0034261	1.00354	1.0036384	1.0037194	1.0037812
1.003106	1.0031826	1.0031513	1.0030586	1.0029349	1.0028	1.0026641	1.0025324	1.0024046	1.0022808	1.0021601	1.0020411	1.0019239	1.0018086	1.001696	1.0015879	1.0014855	1.0013906	1.0013038	1.0012256	1.0011579	1.0011002	1.0010532	1.0010175	1.000994	1.0009826	1.0009836	1.0009985	1.001029	1.0010741	1.0011349	1.0012109	1.0013031	1.0014099	1.0015304	1.0016645	1.0018107	1.0019659	1.0021288	1.0022974	1.002469	1.0026411	1.0028116	1.0029776	1.0031366	1.0032862	1.0034243	1.0035492	1.0036575	1.0037491
1.0029091	1.002996	1.0029838	1.0029141	1.0028174	1.0027087	1.0025982	1.0024887	1.0023792	1.0022691	1.0021572	1.0020419	1.0019231	1.0018015	1.0016799	1.0015582	1.0014399	1.0013276	1.0012219	1.0011255	1.0010383	1.0009626	1.0008984	1.0008466	1.0008084	1.0007832	1.0007722	1.0007758	1.0007951	1.0008302	1.0008818	1.0009508	1.0010365	1.0011382	1.0012563	1.0013889	1.0015343	1.0016924	1.0018594	1.0020347	1.002215	1.0023985	1.0025822	1.0027639	1.0029407	1.0031108	1.003271	1.0034196	1.0035543	1.0036732
1.0027041	1.0027997	1.002804	1.0027585	1.0026864	1.0026046	1.002519	1.0024319	1.002343	1.0022489	1.0021478	1.0020388	1.0019215	1.0017972	1.0016671	1.0015354	1.0014037	1.0012746	1.0011511	1.0010363	1.0009307	1.000836	1.0007546	1.0006863	1.0006311	1.0005912	1.000566	1.0005573	1.0005642	1.0005889	1.0006303	1.0006902	1.000768	1.0008632	1.0009751	1.0011042	1.0012485	1.0014057	1.0015751	1.001754	1.0019406	1.0021325	1.0023273	1.0025225	1.0027144	1.0029023	1.0030822	1.0032527	1.0034109	1.0035558
1.0024928	1.0025957	1.0026162	1.0025904	1.0025431	1.0024866	1.0024264	1.0023639	1.0022953	1.0022191	1.0021313	1.0020314	1.0019187	1.0017941	1.00166	1.0015194	1.0013759	1.0012318	1.0010922	1.0009593	1.0008348	1.0007222	1.0006227	1.0005363	1.0004649	1.0004094	1.0003692	1.0003465	1.0003403	1.0003525	1.0003824	1.0004315	1.0004995	1.000586	1.0006908	1.0008143	1.0009539	1.0011092	1.0012778	1.001459	1.0016499	1.0018471	1.0020508	1.0022563	1.0024614	1.0026643	1.0028617	1.0030515	1.003232	1.0034
1.0022767	1.0023843	1.0024185	1.0024128	1.0023882	1.0023574	1.0023226	1.0022836	1.0022372	1.0021796	1.0021079	1.0020192	1.0019133	1.0017916	1.0016555	1.0015091	1.0013558	1.0011997	1.0010453	1.0008953	1.0007535	1.0006225	1.0005044	1.0004	1.0003113	1.0002387	1.0001829	1.0001451	1.0001242	1.0001227	1.0001404	1.0001774	1.0002341	1.0003111	1.0004071	1.0005224	1.0006559	1.0008062	1.0009724	1.0011524	1.0013448	1.0015463	1.0017552	1.0019691	1.0021846	1.0024006	1.0026133	1.0028203	1.0030196	1.0032084
1.0020567	1.0021682	1.0022141	1.0022261	1.0022238	1.0022165	1.0022061	1.0021911	1.0021678	1.0021305	1.0020754	1.0020009	1.0019047	1.0017878	1.0016534	1.0015041	1.0013438	1.0011773	1.0010096	1.0008446	1.0006859	1.0005375	1.0004007	1.0002788	1.0001713	1.0000817	1.0000093	0.99995476	0.9999197	0.99990386	0.99990684	0.9999308	0.9999754	1.0000399	1.0001253	1.0002309	1.0003566	1.0005007	1.0006624	1.0008386	1.0010297	1.0012329	1.0014448	1.0016643	1.0018882	1.0021137	1.0023391	1.0025611	1.0027772	1.0029854
1.0018342	1.0019479	1.0020037	1.0020319	1.0020499	1.0020654	1.002079	1.0020878	1.0020872	1.0020711	1.002035	1.0019758	1.0018917	1.0017833	1.0016524	1.0015026	1.0013382	1.0011646	1.000985	1.0008068	1.000633	1.0004668	1.0003126	1.0001723	1.0000473	0.99994	0.99985015	0.99977916	0.9997272	0.99969596	0.9996842	0.9996934	0.99972415	0.9997766	0.9998495	0.99994385	1.0000596	1.0001948	1.000349	1.0005207	1.0007081	1.0009094	1.0011226	1.0013453	1.0015746	1.0018083	1.0020436	1.0022776	1.0025086	1.002733
1.00161	1.0017238	1.0017887	1.0018317	1.0018681	1.0019051	1.001942	1.0019743	1.0019968	1.0020028	1.0019865	1.0019442	1.0018742	1.001776	1.0016518	1.0015044	1.0013385	1.0011592	1.0009719	1.0007818	1.0005941	1.000412	1.0002406	1.0000825	0.9999394	0.99981433	0.9997066	0.99961835	0.99954987	0.9995015	0.99947435	0.99946856	0.9994839	0.99952203	0.9995815	0.9996634	0.99976736	0.9998923	1.0000368	1.0002012	1.0003841	1.0005814	1.0007924	1.0010154	1.0012479	1.001487	1.0017291	1.0019733	1.0022165	1.0024556
1.0013859	1.0014992	1.0015706	1.001626	1.0016798	1.0017368	1.0017952	1.0018505	1.0018963	1.0019239	1.0019286	1.0019048	1.0018506	1.0017651	1.0016497	1.0015079	1.0013434	1.0011618	1.0009682	1.0007689	1.0005683	1.0003722	1.0001851	1.0000095	0.9998489	0.99970543	0.99957925	0.99947375	0.9993879	0.9993229	0.99927914	0.9992571	0.9992568	0.99927956	0.99932426	0.99939173	0.99948275	0.9995947	0.99972916	0.9998837	1.000058	1.0002499	1.000457	1.000678	1.0009108	1.0011524	1.0013998	1.0016514	1.0019042	1.0021551
1.0011628	1.0012724	1.0013492	1.0014162	1.0014851	1.0015613	1.0016407	1.0017176	1.0017859	1.0018358	1.0018615	1.0018576	1.0018209	1.0017507	1.0016469	1.0015126	1.0013523	1.0011705	1.0009731	1.0007665	1.0005561	1.0003475	1.0001456	0.99995357	0.9997763	0.99961454	0.99947155	0.99934727	0.99924326	0.99916095	0.9991	0.9990604	0.99904436	0.9990501	0.9990794	0.9991318	0.9992076	0.99930644	0.99942774	0.9995711	0.9997353	0.9999188	1.0001203	1.0003365	1.0005671	1.0008087	1.0010588	1.0013152	1.0015751	1.0018355
1.0009412	1.001047	1.0011274	1.0012035	1.0012869	1.0013788	1.0014781	1.0015768	1.001666	1.0017384	1.0017858	1.0018024	1.0017847	1.0017301	1.0016401	1.0015165	1.0013628	1.0011835	1.0009861	1.0007739	1.0005562	1.000337	1.0001216	0.9999151	0.99972063	0.99954236	0.99938136	0.9992395	0.99911743	0.9990175	0.99893844	0.99888146	0.9988474	0.99883664	0.99884886	0.9988848	0.99894476	0.99902844	0.99913555	0.99926555	0.9994174	0.99959093	0.9997832	0.9999934	1.0002196	1.0004587	1.0007087	1.0009674	1.0012319	1.0014992
1.0007215	1.0008227	1.0009052	1.0009893	1.0010841	1.0011917	1.0013093	1.0014273	1.0015385	1.0016322	1.001701	1.001739	1.0017406	1.0017047	1.00163	1.001519	1.0013738	1.0012004	1.0010049	1.0007914	1.0005677	1.0003395	1.0001136	0.99989355	0.9996833	0.9994885	0.99931026	0.9991504	0.99901056	0.9988921	0.9987952	0.9987204	0.9986686	0.9986399	0.9986346	0.9986537	0.99869615	0.9987636	0.99885494	0.99897015	0.9991082	0.99926907	0.999451	0.99965197	0.9998713	1.0001053	1.0003531	1.0006115	1.0008777	1.00115
1.0005062	1.000601	1.0006839	1.0007738	1.000879	1.0010012	1.0011344	1.0012715	1.0014019	1.0015172	1.001608	1.0016674	1.00169	1.001672	1.0016154	1.0015185	1.0013853	1.0012201	1.0010282	1.0008155	1.0005893	1.0003551	1.0001192	0.99988735	0.9996635	0.9994529	0.9992582	0.9990811	0.9989235	0.9987871	0.998672	0.9985793	0.99850875	0.9984616	0.99843866	0.9984389	0.9984641	0.9985136	0.9985876	0.99868673	0.9988094	0.9989557	0.99912506	0.9993147	0.9995246	0.999752	0.9999944	1.0002497	1.0005156	1.0007905
1.0002952	1.0003828	1.0004648	1.0005589	1.0006729	1.0008068	1.0009552	1.0011089	1.0012591	1.001394	1.0015062	1.0015868	1.0016302	1.001634	1.0015947	1.0015147	1.0013951	1.0012404	1.0010552	1.000846	1.0006194	1.0003812	1.0001384	0.9998967	0.99966127	0.9994357	0.99922544	0.99903154	0.9988562	0.998702	0.99856865	0.9984568	0.9983686	0.99830323	0.9982606	0.9982429	0.9982495	0.9982802	0.9983365	0.9984176	0.99852383	0.9986543	0.99880797	0.99898565	0.99918306	0.9994008	0.9996359	0.9998863	1.0001495	1.0004228
1.0000896	1.0001682	1.0002482	1.0003449	1.0004661	1.0006104	1.0007724	1.0009412	1.0011095	1.0012641	1.0013964	1.0014983	1.0015639	1.0015876	1.0015689	1.0015064	1.0014021	1.0012605	1.0010847	1.0008817	1.0006567	1.0004177	1.0001699	0.9999208	0.99967426	0.99943656	0.999211	0.99900126	0.9988093	0.99863726	0.9984857	0.99835634	0.99824846	0.9981649	0.9981034	0.99806607	0.998053	0.9980653	0.9981023	0.9981652	0.9982523	0.9983657	0.99850327	0.9986649	0.99884945	0.99905515	0.9992804	0.99952286	0.999781	1.000051
0.99989	0.99995905	1.0000353	1.0001334	1.0002601	1.0004128	1.0005862	1.0007699	1.0009537	1.0011269	1.0012792	1.0014021	1.0014889	1.001534	1.0015353	1.0014921	1.0014058	1.0012786	1.0011153	1.0009198	1.0007004	1.0004628	1.0002123	0.999957	0.99970245	0.99945337	0.9992147	0.99899	0.99878234	0.9985931	0.9984237	0.99827653	0.9981502	0.9980472	0.99796736	0.99791	0.9978778	0.99787	0.99788725	0.99792975	0.99799806	0.99809253	0.9982123	0.99835724	0.9985255	0.99871725	0.9989301	0.99916285	0.9994124	0.9996774
0.9996973	0.999756	0.999827	0.99992543	1.0000556	1.0002156	1.0003979	1.0005945	1.0007935	1.0009834	1.0011548	1.0012983	1.0014056	1.0014724	1.0014951	1.0014725	1.0014049	1.0012938	1.0011443	1.0009605	1.0007485	1.0005141	1.0002639	1.0000057	0.9997448	0.9994865	0.9992362	0.9989976	0.9987747	0.9985693	0.99838316	0.9982174	0.99807334	0.99795115	0.99785197	0.99777573	0.9977233	0.99769515	0.9976922	0.9977141	0.9977626	0.99783677	0.9979375	0.99806297	0.9982146	0.99839044	0.99858856	0.9988088	0.9990485	0.9993048
0.99951214	0.99955976	0.99962544	0.99972165	0.99985325	1.0000182	1.0002099	1.0004168	1.000629	1.0008346	1.001023	1.0011866	1.0013148	1.0014033	1.0014479	1.001446	1.0013984	1.001306	1.0011725	1.001001	1.0007985	1.0005705	1.0003234	1.0000643	0.9997995	0.99953425	0.9992735	0.9990233	0.9987862	0.9985653	0.9983628	0.9981796	0.9980178	0.99787736	0.9977589	0.9976632	0.99759054	0.9975421	0.99751854	0.9975196	0.997547	0.99760014	0.9976794	0.9977858	0.99791783	0.9980757	0.9982575	0.998463	0.9986896	0.99893576
0.99933577	0.9993706	0.9994293	0.9995228	0.9996554	0.9998234	1.0000209	1.0002371	1.0004612	1.0006819	1.0008866	1.0010679	1.0012163	1.001326	1.0013926	1.0014126	1.0013856	1.0013129	1.001197	1.0010406	1.0008501	1.0006312	1.0003895	1.0001315	0.99986464	0.9995947	0.9993266	0.99906576	0.9988164	0.99858093	0.99836284	0.9981632	0.99798334	0.9978249	0.99768806	0.9975729	0.9974806	0.99741167	0.9973664	0.99734676	0.9973521	0.9973841	0.9974421	0.9975265	0.99763817	0.99777645	0.9979401	0.9981286	0.99834025	0.99857324
0.99916816	0.9991901	0.9992407	0.9993299	0.9994611	0.9996314	0.99983335	1.0000571	1.0002915	1.0005242	1.0007446	1.0009432	1.001111	1.0012413	1.001329	1.001371	1.0013659	1.0013139	1.0012168	1.0010782	1.0009017	1.0006934	1.0004597	1.0002064	0.99993986	0.9996669	0.9993931	0.99912405	0.9988635	0.9986154	0.99838257	0.99816734	0.9979708	0.9977947	0.99763924	0.99750507	0.9973931	0.9973042	0.9972383	0.99719685	0.9971801	0.9971893	0.9972248	0.99728817	0.99737763	0.9974949	0.99763817	0.9978078	0.9980016	0.99822026
0.99900943	0.99901843	0.9990604	0.9991441	0.99927247	0.99944335	0.99964845	0.9998772	1.0001197	1.0003636	1.0005984	1.0008125	1.0009985	1.0011489	1.0012581	1.0013227	1.001339	1.0013086	1.0012325	1.0011116	1.0009512	1.0007575	1.0005333	1.0002862	1.000023	0.9997498	0.9994729	0.99919665	0.9989268	0.99866676	0.99842113	0.99819154	0.997979	0.9977855	0.99761206	0.9974597	0.99732864	0.99721915	0.9971325	0.9970701	0.997031	0.9970181	0.9970302	0.99707	0.9971371	0.99723136	0.99735373	0.9975025	0.9976775	0.9978774
0.998862	0.99885696	0.9988883	0.99896526	0.99909043	0.9992591	0.9994655	0.9996987	0.99994785	1.0002011	1.0004479	1.0006766	1.0008801	1.0010495	1.0011792	1.0012654	1.0013045	1.0012966	1.0012411	1.0011408	1.0009983	1.0008187	1.0006071	1.0003697	1.0001123	0.99984086	0.99956274	0.9992818	0.99900466	0.99873585	0.9984783	0.99823457	0.99800724	0.99779785	0.99760693	0.99743664	0.99728674	0.9971579	0.9970508	0.9969666	0.99690574	0.9968695	0.9968593	0.99687535	0.9969188	0.99698985	0.99708843	0.99721485	0.9973691	0.9975498
0.99872446	0.9987054	0.998726	0.99879426	0.9989142	0.99908054	0.9992868	0.99952215	0.999776	1.0000373	1.0002943	1.0005366	1.0007559	1.0009432	1.0010934	1.0012007	1.0012621	1.0012764	1.0012432	1.001164	1.0010413	1.0008787	1.0006818	1.0004556	1.0002058	0.99993914	0.99966174	0.9993789	0.9990966	0.9988196	0.9985511	0.99829596	0.99805456	0.99782985	0.99762386	0.99743545	0.9972674	0.9971193	0.9969921	0.9968871	0.9968048	0.9967463	0.9967123	0.9967044	0.99672294	0.99677	0.9968442	0.9969478	0.99707866	0.99723744
0.9985984	0.9985647	0.99857336	0.9986332	0.99874616	0.99890786	0.9991127	0.99934816	0.9996054	0.9998726	1.000138	1.0003927	1.0006264	1.0008308	1.0009998	1.001128	1.0012114	1.0012485	1.0012375	1.0011803	1.0010787	1.0009351	1.0007545	1.0005412	1.0003018	1.000042	0.9997679	0.9994852	0.9992003	0.9989175	0.9986405	0.99837404	0.99812055	0.9978817	0.9976599	0.99745584	0.99726975	0.99710333	0.996957	0.9968315	0.9967274	0.9966467	0.9965895	0.9965574	0.9965523	0.9965738	0.99662375	0.9967013	0.9968088	0.9969444
0.9984843	0.9984355	0.99843097	0.9984815	0.9985862	0.9987434	0.9989429	0.9991778	0.9994369	0.99970824	0.9999811	1.0002455	1.0004922	1.0007119	1.0008991	1.001047	1.0011524	1.0012115	1.0012237	1.0011894	1.0011095	1.0009857	1.000823	1.0006257	1.0003992	1.000148	0.9998803	0.9996002	0.9993138	0.9990273	0.99874413	0.998468	0.998204	0.9979527	0.9977164	0.9974968	0.9972941	0.99710965	0.996945	0.99679995	0.99667495	0.99657196	0.9964921	0.9964365	0.99640596	0.9964025	0.9964262	0.99647874	0.99656045	0.99667156
0.99838203	0.99831706	0.9983007	0.99833924	0.9984358	0.99858475	0.9987802	0.9990126	0.9992709	0.999545	0.9998237	1.0000963	1.000354	1.000588	1.0007919	1.000959	1.0010855	1.0011668	1.0012019	1.0011907	1.0011326	1.0010306	1.0008876	1.0007074	1.0004954	1.0002563	0.9999954	0.9997208	0.99943596	0.99914694	0.9988599	0.99857634	0.9983028	0.9980402	0.99779093	0.9975572	0.9973388	0.99713826	0.99695516	0.9967911	0.9966463	0.99652225	0.99641925	0.99634	0.99628514	0.99625593	0.99625385	0.99628013	0.99633574	0.9964201
0.99829173	0.99821156	0.9981815	0.99820876	0.9982947	0.9984351	0.9986242	0.9988528	0.9991089	0.99938375	0.99966604	0.9999453	1.0002123	1.0004598	1.000679	1.0008639	1.0010101	1.0011139	1.0011712	1.001183	1.0011483	1.0010687	1.0009465	1.0007851	1.0005895	1.0003633	1.0001137	0.99984556	0.99956465	0.99927664	0.99898607	0.9986984	0.9984167	0.99814475	0.99788415	0.9976361	0.9974038	0.99718755	0.99698776	0.9968053	0.9966411	0.9964958	0.99637187	0.9962694	0.9961899	0.996136	0.9961075	0.9961072	0.9961358	0.99619365
0.9982147	0.99811816	0.9980738	0.9980884	0.9981636	0.9982948	0.99847615	0.9986981	0.9989515	0.9992255	0.9995092	0.9997938	1.0000694	1.0003271	1.0005603	1.0007623	1.0009273	1.0010518	1.0011319	1.0011668	1.0011553	1.0010982	1.0009981	1.0008574	1.0006793	1.0004694	1.0002321	0.99997336	0.99969834	0.99941283	0.9991225	0.99883145	0.99854356	0.9982625	0.99799216	0.99773276	0.9974875	0.99725616	0.997041	0.9968411	0.99665856	0.9964946	0.99634945	0.99622405	0.9961211	0.9960419	0.9959881	0.99596053	0.9959616	0.99599147
0.9981497	0.99803746	0.9979786	0.99798	0.9980428	0.99816346	0.998336	0.9985509	0.9987988	0.9990702	0.99935466	0.9996426	0.9999243	1.0001917	1.0004374	1.0006542	1.0008373	1.0009815	1.0010833	1.0011413	1.0011532	1.0011196	1.001042	1.0009226	1.0007643	1.0005713	1.0003484	1.0001011	0.9998347	0.9995547	0.99926573	0.9989732	0.9986822	0.9983947	0.998116	0.9978465	0.99758875	0.99734426	0.9971136	0.99689806	0.9966985	0.9965157	0.99634993	0.9962038	0.99607795	0.9959744	0.9958951	0.9958408	0.9958143	0.9958162
0.99809784	0.9979697	0.9978959	0.99788386	0.9979336	0.998043	0.9982048	0.998411	0.9986527	0.9989196	0.9992026	0.99949205	0.9997782	1.000054	1.00031	1.0005405	1.0007402	1.0009032	1.0010264	1.0011063	1.0011411	1.0011313	1.0010775	1.0009803	1.0008433	1.0006689	1.0004628	1.0002288	0.99997276	0.9997	0.9994151	0.99912393	0.99883026	0.99853885	0.9982525	0.9979738	0.99770594	0.99745005	0.9972052	0.9969755	0.9967597	0.99655944	0.99637485	0.99620795	0.99606043	0.9959333	0.99582845	0.99574846	0.995694	0.9956679
0.9980589	0.99791473	0.9978259	0.99779975	0.99783635	0.99793255	0.9980828	0.9982793	0.99851286	0.9987738	0.9990542	0.9993429	0.99963224	0.99991345	1.0001793	1.0004232	1.0006369	1.0008183	1.0009601	1.0010616	1.0011203	1.0011337	1.0011029	1.0010295	1.0009142	1.0007604	1.0005721	1.0003533	1.00011	0.99984634	0.9995679	0.99928004	0.99898654	0.9986923	0.9984016	0.998116	0.99783844	0.9975716	0.9973154	0.99707115	0.996841	0.9966241	0.99642247	0.9962362	0.99606764	0.9959175	0.9957889	0.9956831	0.9956017	0.99554724
0.99803364	0.997873	0.99776906	0.9977286	0.9977503	0.99783313	0.9979707	0.9981563	0.99838006	0.9986346	0.99890965	0.99919724	0.99948746	0.9997732	1.0000461	1.0002995	1.0005276	1.0007252	1.0008864	1.0010087	1.0010893	1.0011258	1.0011194	1.001069	1.0009767	1.0008435	1.0006754	1.0004742	1.000245	0.9999928	0.9997228	0.99944013	0.99914926	0.9988551	0.9985599	0.9982694	0.99798477	0.9977086	0.9974415	0.99718535	0.9969415	0.9967097	0.99649066	0.9962868	0.9960989	0.99592805	0.99577534	0.9956447	0.99553734	0.99545527
0.9980209	0.9978446	0.9977258	0.99766916	0.99767655	0.9977452	0.9978691	0.9980417	0.9982558	0.9985012	0.9987705	0.999054	0.9993438	0.9996321	0.9999108	1.0001738	1.0004135	1.0006254	1.000805	1.0009466	1.0010486	1.001108	1.0011252	1.0010984	1.0010294	1.0009195	1.0007713	1.000589	1.000376	1.0001372	0.999878	0.99960256	0.9993162	0.99902284	0.9987277	0.9984331	0.9981428	0.99785864	0.99758226	0.9973155	0.9970594	0.9968137	0.9965806	0.996359	0.99615234	0.99596167	0.99578774	0.9956333	0.9955003	0.9953914
0.9980214	0.9978297	0.9976951	0.9976235	0.99761504	0.9976686	0.9977786	0.9979378	0.9981396	0.9983754	0.998637	0.9989154	0.99920255	0.9994919	0.9997753	1.0000447	1.0002952	1.0005207	1.0007151	1.0008758	1.0009981	1.0010806	1.0011204	1.0011175	1.0010718	1.0009853	1.0008588	1.0006967	1.0005018	1.0002784	1.0000318	0.9997662	0.99948585	0.99919623	0.99890214	0.9986053	0.99831146	0.99802125	0.99773675	0.9974611	0.99719363	0.9969356	0.9966886	0.9964525	0.9962292	0.9960193	0.99582505	0.99564797	0.99549085	0.9953553
0.99803495	0.9978279	0.9976775	0.99759	0.9975664	0.99760383	0.9976989	0.9978441	0.9980326	0.9982566	0.9985096	0.9987811	0.99906516	0.9993533	0.9996383	0.9999141	1.0001727	1.00041	1.0006196	1.0007974	1.0009396	1.0010426	1.0011055	1.0011258	1.0011045	1.001041	1.0009372	1.0007963	1.0006208	1.0004144	1.0001823	0.99992764	0.99965626	0.9993722	0.9990812	0.99878484	0.99848795	0.9981937	0.9979037	0.99761903	0.99734277	0.99707425	0.9968145	0.996565	0.9963261	0.99609905	0.9958862	0.9956881	0.9955075	0.9953472
0.99806106	0.99783915	0.9976741	0.9975705	0.99753064	0.9975518	0.99763054	0.99776065	0.99793524	0.99814683	0.9983887	0.99865264	0.99893075	0.99921656	0.99950254	0.99978167	1.0000478	1.0002947	1.0005175	1.0007108	1.0008712	1.000995	1.0010796	1.0011234	1.0011252	1.0010854	1.0010058	1.0008866	1.0007317	1.0005443	1.0003269	1.0000869	0.9998259	0.99955	0.99926245	0.99896866	0.9986723	0.9983751	0.9980803	0.9977899	0.99750495	0.9972269	0.99695724	0.9966953	0.99644244	0.9961997	0.9959695	0.99575186	0.9955495	0.99536574
0.99809974	0.99786335	0.9976822	0.9975634	0.9975067	0.99751174	0.997574	0.9976882	0.99784756	0.9980456	0.9982757	0.9985304	0.9988019	0.99908346	0.9993679	0.9996494	0.99992	1.0001757	1.0004096	1.0006179	1.000795	1.0009383	1.0010437	1.0011097	1.0011356	1.0011195	1.0010631	1.000967	1.0008335	1.0006658	1.0004671	1.000241	0.999993	0.99972624	0.99944633	0.999157	0.99886125	0.99856365	0.9982655	0.99797094	0.9976797	0.99739414	0.99711454	0.9968414	0.9965769	0.99632055	0.9960739	0.995839	0.99561685	0.99541074
0.9981508	0.9978998	0.99770427	0.9975698	0.9974963	0.997484	0.99752927	0.9976266	0.9977703	0.99795413	0.9981717	0.9984149	0.99867785	0.99895376	0.9992357	0.99951726	0.9997916	1.0000536	1.0002977	1.0005184	1.000711	1.0008718	1.0009979	1.0010859	1.0011338	1.0011414	1.0011088	1.001036	1.0009255	1.0007784	1.0005983	1.0003895	1.0001554	0.99990076	0.99962974	0.9993459	0.99905384	0.9987569	0.99845827	0.9981604	0.9978642	0.9975719	0.997285	0.9970031	0.9967277	0.9964589	0.99619806	0.99594736	0.99570733	0.9954803
0.99821454	0.9979498	0.99773914	0.997588	0.997499	0.99746877	0.99749756	0.99757713	0.99770385	0.9978723	0.9980755	0.9983065	0.9985603	0.9988287	0.99910605	0.9993865	0.9996626	0.9999296	1.0001819	1.0004131	1.0006198	1.0007973	1.0009422	1.0010507	1.0011208	1.0011523	1.001143	1.001094	1.0010059	1.0008812	1.0007213	1.0005304	1.0003127	1.0000716	0.9998102	0.9995352	0.9992486	0.99895465	0.9986563	0.9983562	0.99805737	0.99776113	0.9974669	0.9971778	0.9968929	0.99661344	0.9963409	0.99607563	0.99581957	0.99557364
0.99828863	0.99801135	0.9977859	0.99761975	0.9975136	0.9974669	0.9974766	0.9975382	0.99764884	0.9978001	0.9979887	0.99820733	0.998449	0.998709	0.9989806	0.99925774	0.9995341	0.99980426	1.0000625	1.0003037	1.0005227	1.0007155	1.000877	1.0010056	1.0010978	1.0011508	1.0011656	1.00114	1.001075	1.0009727	1.0008346	1.000663	1.0004625	1.0002364	0.9999878	0.9997225	0.9994425	0.99915326	0.9988575	0.9985586	0.99825764	0.99795765	0.99765944	0.9973637	0.99707186	0.9967834	0.9964997	0.99622226	0.9959516	0.9956898
0.99837476	0.9980844	0.99784595	0.9976641	0.9975409	0.99747664	0.9974681	0.9975123	0.9976038	0.9977391	0.99791116	0.99811476	0.9983449	0.9985954	0.9988593	0.9991317	0.99940634	0.9996782	0.99994165	1.0001897	1.0004199	1.0006261	1.0008041	1.0009507	1.0010629	1.0011383	1.0011761	1.0011739	1.001132	1.0010532	1.000937	1.000786	1.000604	1.0003943	1.0001603	0.9999054	0.99963576	0.9993525	0.999061	0.9987637	0.9984628	0.9981613	0.99785995	0.9975592	0.9972612	0.9969662	0.9966732	0.9963857	0.9961027	0.9958262
0.9984714	0.9981696	0.9979168	0.9977204	0.9975811	0.9974991	0.9974723	0.99749786	0.99757135	0.9976883	0.9978436	0.99803287	0.9982491	0.9984877	0.9987433	0.99900955	0.99928176	0.9995528	0.9998187	1.000073	1.000312	1.0005295	1.0007226	1.0008868	1.0010179	1.0011145	1.0011739	1.0011944	1.0011766	1.0011207	1.0010272	1.0008982	1.0007358	1.0005436	1.0003254	1.0000843	0.9998251	0.99955064	0.9992646	0.99897075	0.9986721	0.99837035	0.9980672	0.99776393	0.99746096	0.99716	0.99686056	0.9965634	0.99626964	0.995981
0.99857795	0.99826545	0.99800014	0.99778867	0.9976329	0.99753314	0.997489	0.9974952	0.99754995	0.99764836	0.9977864	0.99795926	0.99816155	0.99838763	0.9986332	0.9988919	0.999159	0.9994286	0.99969536	0.9999545	1.0002006	1.0004292	1.0006344	1.0008141	1.0009637	1.0010797	1.0011605	1.0012038	1.0012094	1.0011759	1.001106	1.0009986	1.0008569	1.0006843	1.0004832	1.0002565	1.0000093	0.99974513	0.9994675	0.999179	0.99888325	0.9985831	0.9982796	0.99797463	0.9976689	0.99736315	0.99705863	0.9967549	0.99645257	0.9961526
0.9986953	0.99837184	0.99809426	0.9978686	0.99769706	0.9975802	0.9975168	0.99750423	0.9975403	0.9976204	0.9977401	0.9978959	0.9980828	0.99829555	0.9985295	0.9987791	0.99904	0.9993063	0.99957293	0.99983436	1.0000861	1.0003228	1.0005401	1.0007339	1.0008992	1.001034	1.0011353	1.0012006	1.001229	1.0012192	1.001172	1.0010867	1.0009667	1.0008146	1.0006316	1.0004215	1.0001879	0.99993515	0.9996661	0.99938524	0.9990946	0.9987974	0.9984949	0.9981902	0.99788344	0.99757504	0.9972667	0.99695706	0.9966479	0.99634004
0.9988221	0.99848837	0.99819916	0.99796003	0.9977728	0.99763876	0.99755675	0.99752617	0.99754256	0.99760294	0.99770474	0.9978423	0.9980131	0.9982116	0.9984329	0.9986724	0.99892586	0.999187	0.999451	0.99971336	0.9999691	1.000213	1.0004396	1.000646	1.0008271	1.0009793	1.0011001	1.0011861	1.0012358	1.0012493	1.0012243	1.0011631	1.0010653	1.000933	1.0007694	1.000577	1.000359	1.0001197	0.99986136	0.9995891	0.9993047	0.99901205	0.99871314	0.9984095	0.9981028	0.997793	0.9974813	0.99716836	0.99685436	0.99654007
0.9989573	0.9986148	0.9983145	0.9980617	0.9978595	0.99770856	0.9976092	0.99755937	0.99755627	0.9975974	0.99767977	0.9977997	0.99795324	0.9981363	0.998344	0.998572	0.9988162	0.9990709	0.9993319	0.9995938	0.9998512	1.0000997	1.0003351	1.0005523	1.0007465	1.0009155	1.0010533	1.0011598	1.0012307	1.0012664	1.0012643	1.0012256	1.0011503	1.0010405	1.0008962	1.0007222	1.0005213	1.0002964	1.0000505	0.99978805	0.9995128	0.9992257	0.99893063	0.99863034	0.99832416	0.99801505	0.99770314	0.9973877	0.9970706	0.996751
0.99909955	0.9987497	0.99843913	0.99817425	0.9979573	0.99779034	0.99767303	0.9976033	0.99758106	0.9976033	0.99766636	0.9977677	0.9979033	0.9980698	0.99826324	0.9984792	0.9987125	0.99895954	0.9992155	0.9994746	0.9997331	0.9999851	1.0002269	1.0004531	1.0006593	1.000842	1.0009978	1.0011224	1.0012143	1.0012714	1.0012916	1.0012754	1.0012224	1.0011343	1.0010115	1.000857	1.0006739	1.0004646	1.000233	0.99998224	0.99971515	0.9994371	0.9991478	0.9988513	0.99854827	0.9982405	0.99792826	0.9976127	0.9972943	0.9969709
0.99925107	0.99889404	0.9985741	0.99829674	0.99806595	0.99788237	0.99774736	0.99766	0.9976182	0.99762017	0.99766374	0.9977457	0.9978636	0.998013	0.9981908	0.99839306	0.99861556	0.99885297	0.9991025	0.9993577	0.99961483	0.99986947	1.0001154	1.0003499	1.0005662	1.0007621	1.0009326	1.0010753	1.0011863	1.0012639	1.001306	1.001312	1.0012819	1.0012153	1.0011146	1.0009803	1.0008157	1.0006237	1.0004067	1.0001692	0.99991375	0.9996439	0.99936175	0.9990708	0.9987722	0.9984671	0.9981571	0.9978425	0.9975228	0.99719906
0.9994092	0.9990458	0.99871635	0.9984282	0.9981844	0.9979853	0.99783343	0.9977278	0.9976665	0.9976482	0.9976723	0.99773484	0.99783397	0.99796575	0.9981271	0.9983156	0.99852484	0.9987526	0.998994	0.999244	0.99949914	0.99975324	1.0000026	1.000242	1.0004678	1.0006747	1.0008594	1.001018	1.0011474	1.0012449	1.0013077	1.0013359	1.0013276	1.0012835	1.001204	1.0010906	1.0009454	1.0007716	1.0005714	1.0003481	1.0001051	0.9998455	0.9995719	0.99928814	0.9989943	0.99869365	0.9983867	0.9980738	0.99775594	0.99743193
0.99957323	0.99920434	0.998868	0.99856883	0.9983117	0.99809873	0.99792963	0.9978059	0.9977257	0.99768835	0.9976922	0.99773544	0.9978152	0.997929	0.9980735	0.9982457	0.99844235	0.9986581	0.99889064	0.99913406	0.9993844	0.99963784	0.999889	1.000133	1.0003655	1.0005823	1.0007789	1.0009527	1.0010983	1.0012146	1.0012978	1.0013463	1.0013604	1.0013381	1.0012805	1.0011885	1.0010643	1.000909	1.0007257	1.0005182	1.0002882	1.0000407	0.9997772	0.9995005	0.9992134	0.9989186	0.9986159	0.9983064	0.9979909	0.997669
0.9997431	0.9993704	0.9990266	0.99871814	0.99844885	0.998221	0.99803627	0.99789464	0.99779594	0.9977391	0.9977235	0.9977466	0.9978071	0.9979024	0.9980291	0.99818563	0.99836713	0.9985709	0.9987931	0.99902856	0.9992741	0.999524	0.99977463	1.0000212	1.0002594	1.0004847	1.0006922	1.0008786	1.0010403	1.0011734	1.0012764	1.0013454	1.0013806	1.0013798	1.0013441	1.0012736	1.0011693	1.001034	1.0008688	1.000678	1.000463	1.0002275	0.99997544	0.99970806	0.9994299	0.99914074	0.9988438	0.99853885	0.99822664	0.9979069
0.9999184	0.99954206	0.99919176	0.9988745	0.9985942	0.99835247	0.9981525	0.9979942	0.99787694	0.99780095	0.99776536	0.9977688	0.99780935	0.9978856	0.99799526	0.9981344	0.9983011	0.99849105	0.99870145	0.9989281	0.99916667	0.9994124	0.99966186	0.9999097	1.0001516	1.0003833	1.0006001	1.0007979	1.0009736	1.001123	1.0012431	1.0013316	1.0013876	1.0014082	1.0013944	1.0013447	1.001262	1.0011466	1.001	1.0008264	1.0006275	1.0004064	1.0001665	0.9999101	0.9996403	0.99935913	0.99906844	0.99876904	0.99846137	0.9981464
1.0000981	0.9997184	0.99936366	0.9990382	0.99874735	0.99849343	0.9982784	0.998103	0.997968	0.9978729	0.9978178	0.99780154	0.99782276	0.9978801	0.99797064	0.99809253	0.9982436	0.99841917	0.99861693	0.9988333	0.99906397	0.9993039	0.99955004	0.99979764	1.0000417	1.0002785	1.0005028	1.000711	1.0008994	1.0010636	1.0012007	1.0013076	1.0013824	1.0014244	1.0014311	1.0014036	1.0013413	1.0012462	1.0011197	1.0009638	1.0007817	1.0005754	1.0003487	1.0001038	0.9998446	0.9995722	0.99928886	0.99899614	0.9986944	0.99838465
1.0002807	0.9998999	0.9995411	0.9992088	0.9989081	0.99864215	0.9984123	0.9982212	0.998069	0.9979557	0.9978814	0.99784535	0.9978461	0.99788445	0.99795634	0.99806094	0.9981945	0.9983555	0.9985401	0.99874496	0.9989662	0.99919975	0.9994413	0.9996868	0.9999315	1.0001717	1.0004022	1.0006195	1.0008183	1.0009958	1.0011479	1.0012729	1.0013665	1.0014275	1.0014555	1.0014489	1.0014071	1.0013329	1.0012265	1.0010889	1.0009242	1.0007339	1.0005213	1.0002897	1.0000411	0.99977845	0.99950343	0.9992183	0.9989233	0.9986196
1.0004672	1.0000861	0.9997232	0.9993845	0.99907553	0.99879783	0.998555	0.9983481	0.9981792	0.99804795	0.99795455	0.99789906	0.99788135	0.9978994	0.9979526	0.99803895	0.99815565	0.99830085	0.9984711	0.99866366	0.9988743	0.9990999	0.99933577	0.9995777	0.9998223	1.0000643	1.000299	1.0005231	1.0007317	1.0009207	1.0010871	1.001228	1.0013392	1.0014197	1.0014671	1.001481	1.0014604	1.0014066	1.0013195	1.0012017	1.0010545	1.0008812	1.0006837	1.0004655	1.0002289	0.99997735	0.999712	0.99943525	0.99914837	0.9988522
1.0006555	1.0002748	0.99990964	0.9995661	0.99924856	0.9989612	0.9987057	0.9984843	0.9982986	0.9981496	0.9980376	0.99796313	0.9979263	0.9979245	0.9979585	0.9980262	0.9981257	0.9982548	0.9984101	0.9985893	0.9987888	0.999005	0.99923414	0.9994717	0.99971396	0.99995637	1.0001938	1.0004232	1.00064	1.00084	1.0010189	1.0011737	1.0013018	1.0014001	1.0014666	1.0015002	1.0015007	1.0014669	1.0013996	1.0013016	1.0011734	1.0010173	1.0008358	1.0006322	1.0004088	1.000168	0.9999134	0.9996459	0.99936736	0.9990785
1.0008453	1.0004666	1.0000997	0.9997522	0.9994277	0.9991302	0.99886286	0.998628	0.9984264	0.9982609	0.99813074	0.9980372	0.99798054	0.99796015	0.99797475	0.99802387	0.99810606	0.99821776	0.9983577	0.99852365	0.99871063	0.9989162	0.9991375	0.99936897	0.99960774	0.99984884	1.0000888	1.000322	1.0005448	1.0007534	1.0009437	1.0011117	1.0012552	1.0013704	1.001455	1.001508	1.0015275	1.0015141	1.0014672	1.0013889	1.0012794	1.0011405	1.0009763	1.0007875	1.0005779	1.0003499	1.0001066	0.99984926	0.99957937	0.99929965
1.0010366	1.0006597	1.0002929	0.99994105	0.9996111	0.999305	0.9990269	0.9987784	0.998563	0.9983802	0.9982331	0.99812114	0.9980452	0.9980054	0.99800104	0.9980318	0.9980955	0.9981907	0.9983142	0.99846494	0.9986391	0.9988344	0.9990462	0.9992707	0.999505	0.9997437	0.9999829	1.000219	1.0004469	1.0006628	1.000863	1.001043	1.0011998	1.0013311	1.0014327	1.0015044	1.0015435	1.001549	1.0015224	1.0014634	1.0013729	1.0012522	1.0011051	1.0009323	1.0007371	1.0005226	1.000291	1.000044	0.99978495	0.9995135
1.0012281	1.0008547	1.0004879	1.0001342	0.99979836	0.9994849	0.9991965	0.9989362	0.99870604	0.99850816	0.99834394	0.99821395	0.9981198	0.99806106	0.99803793	0.99804914	0.99809426	0.9981722	0.9982798	0.99841505	0.9985761	0.9987591	0.9989598	0.9991771	0.9994049	0.99964017	0.99987805	1.0001154	1.000347	1.0005687	1.0007768	1.0009675	1.0011375	1.0012826	1.0014006	1.0014895	1.0015467	1.0015725	1.0015645	1.001525	1.0014538	1.0013515	1.0012213	1.001065	1.0008854	1.0006845	1.0004649	1.0002301	0.99998057	0.9997195
1.0014191	1.0010498	1.0006845	1.0003294	0.99998957	0.99966913	0.99937123	0.99909955	0.9988561	0.9986436	0.9984623	0.9983156	0.99820364	0.9981259	0.9980835	0.9980765	0.99810326	0.99816316	0.99825436	0.99837416	0.9985201	0.99869025	0.99888074	0.9990887	0.9993096	0.9995401	0.9997757	1.0000128	1.0002459	1.0004727	1.0006878	1.0008873	1.0010684	1.0012268	1.0013595	1.0014644	1.0015396	1.0015835	1.001595	1.0015742	1.0015218	1.0014383	1.001326	1.0011863	1.001022	1.0008359	1.0006297	1.0004065	1.0001689	0.9999178
1.0016094	1.0012451	1.0008819	1.0005264	1.0001831	0.9998566	0.9995507	0.99926865	0.9990128	0.99878556	0.99858963	0.9984255	0.99829566	0.9981998	0.9981394	0.9981136	0.9981221	0.99816376	0.9982374	0.9983412	0.9984732	0.99862975	0.99880856	0.9990065	0.9992189	0.9994436	0.9996756	0.9999107	1.0001454	1.0003747	1.0005951	1.0008026	1.0009933	1.0011631	1.0013101	1.0014304	1.001522	1.0015829	1.0016134	1.0016114	1.0015779	1.0015125	1.0014179	1.0012953	1.0011474	1.0009762	1.0007838	1.000573	1.0003468	1.0001068
1.0017982	1.0014397	1.0010797	1.0007248	1.0003791	1.0000476	0.9997341	0.99944246	0.9991749	0.99893457	0.99872285	0.9985433	0.99839604	0.9982829	0.9982037	0.9981594	0.9981498	0.9981736	0.9982303	0.99831825	0.998434	0.9985767	0.9987431	0.9989306	0.99913406	0.99935204	0.99957836	0.99981093	1.0000452	1.0002766	1.0005008	1.0007144	1.0009136	1.0010942	1.0012535	1.0013878	1.001495	1.0015734	1.0016208	1.0016372	1.0016214	1.0015749	1.0014983	1.001393	1.0012609	1.0011046	1.0009266	1.0007294	1.0005158	1.0002866
1.0019842	1.0016328	1.0012776	1.0009232	1.0005764	1.0002408	0.9999211	0.9996198	0.9993417	0.9990888	0.99886376	0.99866766	0.998504	0.99837357	0.9982766	0.99821466	0.9981868	0.99819267	0.998232	0.99830294	0.99840385	0.99853206	0.9986855	0.998861	0.99905497	0.9992644	0.9994857	0.9997139	0.99994624	1.0001783	1.0004052	1.0006238	1.0008307	1.0010203	1.0011905	1.0013374	1.0014594	1.0015534	1.0016178	1.0016518	1.001654	1.0016255	1.0015664	1.0014787	1.001363	1.0012226	1.0010589	1.0008752	1.0006738	1.0004562
1.0021679	1.0018246	1.0014738	1.0011219	1.000774	1.0004351	1.0001098	0.9998015	0.9995134	0.99924886	0.99901015	0.9987997	0.9986206	0.99847263	0.99835825	0.99827814	0.99823254	0.9982206	0.99824274	0.99829733	0.9983821	0.99849564	0.99863523	0.9987986	0.9989822	0.99918294	0.999397	0.99962074	0.99985033	1.0000815	1.0003104	1.0005324	1.0007443	1.0009427	1.0011221	1.0012809	1.0014164	1.0015247	1.001605	1.0016557	1.0016752	1.0016649	1.0016233	1.0015521	1.0014534	1.0013286	1.0011797	1.0010101	1.0008216	1.0006164
1.0023485	1.002013	1.0016679	1.0013193	1.0009719	1.0006315	1.0003012	0.99998605	0.9996887	0.999413	0.9991619	0.99893755	0.998742	0.9985788	0.99844754	0.9983498	0.9982865	0.9982578	0.99826235	0.99829984	0.9983685	0.9984668	0.9985928	0.9987432	0.9989158	0.9991069	0.9993134	0.9995312	0.9997568	0.99998605	1.0002149	1.0004396	1.0006565	1.0008612	1.0010494	1.0012189	1.0013667	1.0014882	1.0015839	1.0016497	1.0016869	1.001693	1.0016682	1.001615	1.0015328	1.0014235	1.0012903	1.0011345	1.0009588	1.000766
1.002525	1.0021988	1.0018601	1.0015153	1.0011691	1.0008272	1.0004936	1.0001721	0.9998668	0.99958086	0.99931794	0.9990801	0.99887115	0.99869144	0.99854416	0.9984298	0.998349	0.9983026	0.9982901	0.99831116	0.99836314	0.9984465	0.9985583	0.99869573	0.99885637	0.99903774	0.9992356	0.9994465	0.99966735	0.9998932	1.0001214	1.0003477	1.0005676	1.0007776	1.0009732	1.0011519	1.0013101	1.0014452	1.001554	1.0016359	1.001688	1.0017108	1.0017036	1.0016662	1.0016004	1.0015073	1.0013889	1.0012478	1.0010856	1.0009052
1.0026973	1.002381	1.0020497	1.0017095	1.0013653	1.0010228	1.0006862	1.0003593	1.000047	0.9997522	0.99947786	0.999228	0.9990051	0.99881095	0.99864733	0.99851716	0.9984191	0.998356	0.99832636	0.99833035	0.9983667	0.9984346	0.99853146	0.9986559	0.99880433	0.99897456	0.9991633	0.99936676	0.9995818	0.99980384	1.0000305	1.0002565	1.0004783	1.0006919	1.0008942	1.0010811	1.001249	1.0013951	1.0015178	1.001613	1.0016806	1.0017188	1.0017282	1.001707	1.0016576	1.0015807	1.0014774	1.0013505	1.0012022	1.0010344
1.002865	1.0025592	1.0022352	1.0019008	1.0015594	1.0012172	1.0008787	1.0005481	1.0002292	0.9999259	0.9996421	0.99938035	0.9991441	0.99893564	0.99875736	0.99861026	0.99849665	0.99841636	0.9983702	0.99835765	0.9983778	0.9984303	0.99851257	0.99862295	0.99875903	0.99891824	0.9990972	0.9992918	0.99950075	0.99971867	0.9999417	1.0001667	1.00039	1.0006069	1.0008136	1.0010073	1.0011841	1.0013403	1.0014746	1.0015836	1.0016654	1.0017189	1.0017437	1.0017381	1.0017047	1.0016431	1.0015548	1.0014426	1.0013077	1.0011532
1.0030276	1.0027323	1.0024176	1.0020889	1.0017508	1.00141	1.0010707	1.0007362	1.0004121	1.0001014	0.99980825	0.9995358	0.9992869	0.9990652	0.99887246	0.9987099	0.9985805	0.9984835	0.9984211	0.9983921	0.998397	0.9984336	0.99850076	0.99859744	0.99872106	0.9988682	0.99903667	0.99922353	0.99942464	0.9996371	0.9998565	1.0000798	1.0003029	1.0005211	1.0007321	1.0009314	1.0011154	1.0012816	1.0014265	1.001547	1.0016422	1.0017103	1.0017496	1.0017601	1.0017419	1.0016956	1.0016229	1.0015246	1.0014032	1.0012616
1.0031844	1.0029006	1.0025951	1.0022728	1.0019397	1.0016003	1.0012603	1.0009238	1.000595	1.0002778	0.9999762	0.9996938	0.9994335	0.99919903	0.99899215	0.998815	0.9986699	0.9985586	0.9984793	0.9984346	0.9984236	0.99844515	0.9984973	0.9985801	0.99868983	0.9988255	0.99898374	0.99916047	0.99935377	0.99955994	0.99977475	0.9999957	1.0002171	1.0004373	1.0006509	1.0008548	1.0010449	1.0012188	1.0013735	1.0015055	1.001613	1.0016943	1.001748	1.001773	1.0017705	1.0017385	1.0016811	1.0015968	1.0014893	1.0013605
1.0033354	1.0030633	1.0027676	1.0024523	1.0021245	1.0017883	1.0014488	1.0011102	1.000778	1.0004547	1.0001454	0.999854	0.9995833	0.99933654	0.9991164	0.9989255	0.9987657	0.9986386	0.9985443	0.9984834	0.9984564	0.9984626	0.9985003	0.99856925	0.9986663	0.99878883	0.99893624	0.9991036	0.9992891	0.99948794	0.99969774	0.9999148	1.0001346	1.0003538	1.0005696	1.0007768	1.000973	1.0011541	1.0013167	1.0014589	1.0015783	1.001672	1.0017385	1.0017782	1.00179	1.0017732	1.0017297	1.0016599	1.0015656	1.00145
1.0034798	1.0032202	1.0029341	1.0026277	1.0023054	1.0019718	1.001634	1.0012949	1.0009592	1.0006311	1.0003158	1.0000156	0.99973506	0.99947715	0.99924505	0.9990402	0.99886656	0.99872386	0.99861485	0.9985388	0.9984963	0.9984878	0.9985109	0.9985652	0.9986493	0.9987597	0.99889535	0.9990529	0.99922913	0.9994207	0.99962485	0.9998374	1.0000552	1.0002735	1.0004896	1.0006999	1.0009	1.001087	1.0012577	1.0014089	1.001538	1.001644	1.0017234	1.0017762	1.0018021	1.0017995	1.0017699	1.0017136	1.0016332	1.0015299
1.0036178	1.0033706	1.0030955	1.0027972	1.0024809	1.0021522	1.0018157	1.0014768	1.0011392	1.0008072	1.0004855	1.000178	0.9998884	0.9996201	0.9993758	0.9991587	0.9989707	0.9988146	0.9986904	0.9985992	0.9985425	0.9985184	0.99852765	0.99856824	0.99863863	0.99873674	0.9988609	0.999008	0.9991751	0.9993589	0.99955696	0.9997646	0.9999784	1.0001955	1.0004115	1.0006233	1.0008268	1.0010184	1.0011958	1.0013556	1.0014945	1.0016106	1.0017024	1.0017678	1.0018065	1.0018178	1.0018015	1.0017594	1.0016922	1.0016015
1.0037482	1.003514	1.0032502	1.0029606	1.0026516	1.0023273	1.0019935	1.001655	1.001316	1.0009813	1.0006542	1.0003402	1.0000423	0.9997641	0.9995089	0.9992796	0.999079	0.99890906	0.9987706	0.9986654	0.9985935	0.9985557	0.99854994	0.9985774	0.9986343	0.9987202	0.99883264	0.9989692	0.99912673	0.99930316	0.9994938	0.9996957	0.9999064	1.0001209	1.0003362	1.0005484	1.0007545	1.0009506	1.0011337	1.0013006	1.0014482	1.0015744	1.0016764	1.001754	1.0018052	1.001829	1.0018265	1.0017973	1.001743	1.0016652
1.0038722	1.0036517	1.0033984	1.0031183	1.0028161	1.0024977	1.0021679	1.0018301	1.0014906	1.0011529	1.000822	1.0005016	1.0001963	0.9999089	0.999644	0.9994033	0.9991905	0.9990076	0.99885565	0.9987361	0.99864995	0.9985976	0.99857813	0.99859166	0.99863565	0.9987089	0.99881	0.998936	0.9990842	0.999251	0.9994353	0.9996312	0.9998376	1.0000488	1.000263	1.0004756	1.0006835	1.0008827	1.0010703	1.001243	1.0013993	1.001534	1.0016465	1.0017353	1.001798	1.0018343	1.0018444	1.0018282	1.001787	1.001721
1.0039887	1.0037813	1.0035397	1.0032693	1.0029753	1.0026622	1.0023357	1.0020006	1.001661	1.0013222	1.000987	1.0006616	1.0003496	1.0000542	0.9997793	0.9995286	0.99930406	0.99910796	0.9989437	0.99881077	0.9987112	0.9986452	0.9986117	0.998612	0.99864244	0.99870366	0.998793	0.99890804	0.99904686	0.999205	0.99938154	0.9995719	0.9997728	0.9999806	1.0001931	1.0004052	1.0006136	1.0008157	1.0010077	1.0011858	1.001348	1.0014913	1.0016133	1.0017123	1.0017866	1.0018349	1.001857	1.0018531	1.0018235	1.0017698
1.0040975	1.0039035	1.0036738	1.0034133	1.0031272	1.0028208	1.0024985	1.002166	1.0018272	1.001487	1.0011495	1.0008198	1.0005016	1.0001986	0.9999149	0.9996538	0.9994186	0.99921125	0.99903387	0.99888855	0.9987754	0.99869573	0.9986492	0.99863636	0.99865437	0.9987038	0.99878144	0.99888545	0.99901474	0.9991645	0.9993332	0.9995168	0.9997121	0.9999168	1.000126	1.0003368	1.000546	1.0007501	1.0009451	1.0011278	1.0012964	1.001447	1.001578	1.0016861	1.0017705	1.00183	1.0018637	1.0018723	1.0018541	1.0018126
1.0041987	1.0040176	1.0037998	1.0035497	1.0032724	1.0029731	1.0026557	1.0023259	1.0019884	1.0016477	1.0013087	1.0009749	1.0006514	1.0003419	1.0000503	0.9997801	0.9995346	0.999316	0.9991264	0.9989686	0.9988426	0.99875015	0.998691	0.99866474	0.99867105	0.9987081	0.9987742	0.99886864	0.9989869	0.99912816	0.9992886	0.99946547	0.999656	0.9998564	1.0000626	1.0002724	1.0004812	1.0006856	1.0008835	1.0010707	1.0012448	1.0014015	1.00154	1.0016575	1.0017518	1.0018218	1.0018665	1.0018858	1.0018796	1.0018487
1.0042913	1.0041245	1.0039192	1.0036794	1.0034109	1.0031182	1.0028064	1.0024799	1.0021443	1.0018038	1.0014628	1.0011259	1.0007986	1.0004832	1.000184	0.9999057	0.9996501	0.99942124	0.9992204	0.9990506	0.99891305	0.9988077	0.9987355	0.998697	0.99869084	0.9987164	0.9987716	0.9988548	0.9989642	0.9990966	0.9992492	0.9994195	0.99960405	0.99979943	1.0000026	1.0002102	1.0004183	1.0006244	1.0008236	1.0010142	1.0011929	1.0013553	1.0015012	1.0016266	1.0017301	1.0018098	1.001865	1.0018948	1.0019002	1.0018804
1.0043766	1.0042231	1.00403	1.0038004	1.0035409	1.0032563	1.0029497	1.0026278	1.0022947	1.0019544	1.0016129	1.001274	1.0009419	1.0006214	1.0003158	1.0000293	0.99976504	0.9995262	0.99931514	0.9991335	0.9989842	0.9988671	0.9987834	0.99873286	0.9987147	0.99872845	0.99877256	0.99884605	0.99894524	0.9990681	0.99921346	0.99937695	0.99955547	0.99974686	0.9999462	1.0001514	1.0003588	1.0005646	1.0007658	1.0009593	1.0011414	1.00131	1.0014616	1.001595	1.0017065	1.0017953	1.0018606	1.0019014	1.0019163	1.0019076
1.0044545	1.0043138	1.0041323	1.0039145	1.003664	1.003386	1.0030862	1.0027684	1.0024384	1.0020999	1.0017583	1.0014173	1.0010818	1.0007565	1.0004451	1.0001509	0.99987876	0.99963045	0.9994092	0.9992173	0.9990566	0.9989284	0.9988322	0.9987705	0.9987408	0.99874324	0.99877685	0.99883974	0.99892944	0.99904436	0.9991814	0.9993379	0.9995108	0.999697	0.9998934	1.0000963	1.0003016	1.0005071	1.0007098	1.0009055	1.0010914	1.0012646	1.0014219	1.0015622	1.0016816	1.0017796	1.001854	1.0019044	1.0019299	1.0019306
1.0045241	1.0043968	1.0042276	1.0040196	1.003778	1.0035082	1.0032153	1.0029022	1.0025754	1.0022385	1.0018972	1.0015546	1.0012169	1.0008876	1.0005711	1.0002707	0.9999903	0.99973345	0.9995031	0.999301	0.99912965	0.9989896	0.99888295	0.9988093	0.9987687	0.99876076	0.99878365	0.9988361	0.998917	0.9990232	0.99915296	0.9993026	0.9994692	0.99965096	0.99984276	1.0000429	1.0002475	1.0004529	1.0006562	1.0008533	1.0010426	1.0012201	1.0013831	1.0015291	1.001656	1.0017617	1.0018454	1.0019048	1.0019401	1.0019506
1.0045863	1.0044712	1.0043133	1.0041164	1.0038844	1.0036231	1.003336	1.003028	1.0027046	1.0023707	1.0020297	1.0016863	1.0013471	1.0010144	1.0006931	1.0003862	1.0000992	0.9998342	0.99959475	0.9993829	0.9992017	0.99905175	0.9989342	0.9988493	0.998798	0.9987792	0.9987923	0.9988351	0.9989068	0.999005	0.9991269	0.9992695	0.9994312	0.99960756	0.9997961	0.9999929	1.0001956	1.0004005	1.0006044	1.0008035	1.0009953	1.0011766	1.0013442	1.0014967	1.0016301	1.0017436	1.0018357	1.0019039	1.0019481	1.0019679
1.0046395	1.0045375	1.0043913	1.0042048	1.0039825	1.0037287	1.0034485	1.0031465	1.0028274	1.0024955	1.0021559	1.0018127	1.001471	1.0011356	1.0008098	1.0004984	1.0002047	0.9999324	0.9996847	0.9994638	0.9992723	0.99911237	0.99898475	0.9988897	0.998828	0.9987991	0.9988016	0.99883556	0.9988985	0.99898857	0.9991028	0.99923915	0.99939466	0.99956673	0.9997511	0.99994636	1.0001466	1.0003511	1.0005547	1.0007555	1.0009499	1.0011344	1.0013065	1.0014639	1.0016046	1.0017245	1.0018246	1.001901	1.0019546	1.001984
1.0046855	1.0045959	1.0044607	1.004285	1.0040716	1.0038264	1.0035532	1.0032562	1.0029415	1.0026127	1.0022745	1.0019319	1.0015894	1.001251	1.0009223	1.0006055	1.000306	1.000027	0.9997716	0.99954236	0.99934185	0.9991723	0.99903446	0.9989292	0.99885756	0.9988188	0.9988123	0.9988368	0.99889153	0.9989731	0.9990803	0.9992103	0.99936044	0.99952793	0.99970835	0.9999004	1.0000995	1.0003029	1.0005072	1.0007094	1.0009056	1.0010936	1.0012703	1.0014327	1.0015789	1.001707	1.0018133	1.0018983	1.0019603	1.0019978
1.0047246	1.0046462	1.0045218	1.0043569	1.0041524	1.003915	1.003649	1.0033579	1.0030476	1.0027218	1.0023853	1.0020438	1.0017	1.0013608	1.001028	1.0007079	1.0004029	1.0001171	0.9998543	0.99961716	0.9994085	0.9992295	0.9990826	0.99896824	0.9988866	0.99883825	0.9988228	0.9988384	0.99888444	0.9989585	0.9990589	0.9991832	0.99932766	0.99948996	0.99966764	0.9998567	1.000054	1.0002568	1.0004613	1.0006645	1.0008627	1.0010543	1.0012345	1.001402	1.0015544	1.0016884	1.0018024	1.0018952	1.0019653	1.0020117
1.0047549	1.004688	1.0045749	1.0044188	1.0042245	1.0039953	1.0037355	1.0034505	1.0031449	1.002823	1.002489	1.0021479	1.0018045	1.0014633	1.0011286	1.0008037	1.0004944	1.0002027	0.99993336	0.9996891	0.9994717	0.99928445	0.99912846	0.99900436	0.99891406	0.99885696	0.99883235	0.9988395	0.9988776	0.99894416	0.99903774	0.9991555	0.9992951	0.99945337	0.9996275	0.99981374	1.0000099	1.0002123	1.0004165	1.0006208	1.0008217	1.001016	1.0012004	1.0013726	1.0015303	1.0016707	1.0017914	1.0018915	1.0019699	1.0020247
1.0047785	1.0047225	1.0046197	1.0044738	1.0042875	1.0040665	1.003814	1.0035349	1.003234	1.0029154	1.0025837	1.0022441	1.001901	1.0015588	1.0012214	1.000894	1.0005796	1.0002829	1.0000072	0.99975556	0.99953103	0.9993356	0.9991707	0.99903846	0.99893916	0.99887294	0.99884003	0.99883956	0.9988698	0.99892896	0.99901587	0.99912834	0.9992627	0.99941707	0.99958754	0.9997721	0.9999664	1.0001677	1.0003728	1.0005788	1.0007818	1.0009788	1.0011677	1.0013442	1.0015073	1.0016539	1.0017817	1.0018889	1.0019745	1.0020378
1.0047947	1.0047491	1.0046567	1.0045195	1.0043422	1.0041282	1.0038831	1.0036099	1.0033139	1.0029994	1.00267	1.0023321	1.0019894	1.0016468	1.0013075	1.0009766	1.0006591	1.0003574	1.0000758	0.99981797	0.9995862	0.999383	0.99920946	0.99906915	0.9989618	0.9988871	0.9988456	0.9988373	0.99885994	0.99891245	0.9989934	0.9990998	0.9992299	0.9993801	0.9995478	0.9997297	0.99992293	1.0001242	1.0003303	1.000537	1.0007426	1.0009427	1.0011355	1.0013165	1.0014851	1.0016373	1.0017719	1.0018864	1.0019795	1.0020497
1.0048037	1.004768	1.0046849	1.0045568	1.0043881	1.0041819	1.0039433	1.0036762	1.003385	1.0030739	1.0027478	1.0024118	1.0020697	1.0017263	1.0013855	1.0010527	1.0007311	1.000425	1.0001389	0.9998739	0.999636	0.99942493	0.9992446	0.99909574	0.99898046	0.9988974	0.99884814	0.9988322	0.9988479	0.998894	0.9989689	0.99907	0.9991952	0.99934196	0.9995066	0.9996871	0.9998796	1.0000805	1.0002875	1.0004956	1.0007032	1.0009067	1.0011032	1.0012894	1.0014633	1.0016212	1.0017627	1.0018845	1.0019851	1.0020635
1.0048057	1.0047799	1.0047053	1.0045867	1.0044258	1.0042269	1.0039945	1.0037332	1.003447	1.0031397	1.0028168	1.0024827	1.0021414	1.0017983	1.0014559	1.0011214	1.0007961	1.0004867	1.000195	0.99992484	0.9996795	0.9994618	0.9992747	0.9991179	0.9989943	0.99890435	0.9988474	0.99882424	0.9988325	0.99887246	0.9989416	0.9990375	0.99915916	0.9993025	0.9994643	0.99964356	0.99983436	1.0000353	1.0002433	1.0004535	1.0006638	1.0008711	1.0010713	1.0012624	1.0014417	1.0016065	1.0017542	1.0018833	1.0019912	1.0020777
1.0048026	1.0047845	1.0047187	1.0046077	1.0044546	1.0042626	1.0040369	1.0037811	1.003499	1.003196	1.0028763	1.0025443	1.0022041	1.0018611	1.0015187	1.0011814	1.0008535	1.0005399	1.0002437	0.99996835	0.99971724	0.9994933	0.99929833	0.9991354	0.99900377	0.9989064	0.99884236	0.99881124	0.9988138	0.9988475	0.9989115	0.9990024	0.99911904	0.9992592	0.9994192	0.9995967	0.9997876	0.9999892	1.0001979	1.0004106	1.0006233	1.000834	1.001039	1.0012356	1.0014201	1.0015911	1.0017459	1.001882	1.0019978	1.0020916
1.0047922	1.0047818	1.0047241	1.0046206	1.0044749	1.0042901	1.0040702	1.0038195	1.0035428	1.0032436	1.0029267	1.0025967	1.0022581	1.0019146	1.0015718	1.0012329	1.0009031	1.0005857	1.0002857	1.0000052	0.99974835	0.9995177	0.99931705	0.9991463	0.99900794	0.99890274	0.998832	0.9987945	0.99879044	0.998818	0.99887645	0.9989634	0.99907666	0.99921346	0.99937147	0.99954724	0.9997382	0.9999403	1.0001506	1.0003655	1.000582	1.0007964	1.0010062	1.0012078	1.0013987	1.0015757	1.0017374	1.001881	1.0020047	1.0021061
1.0047759	1.0047736	1.0047226	1.0046264	1.0044872	1.0043087	1.0040946	1.0038488	1.0035764	1.0032816	1.0029677	1.00264	1.0023024	1.0019598	1.0016164	1.0012763	1.000944	1.0006241	1.0003195	1.0000345	0.9997725	0.9995361	0.9993278	0.9991507	0.9990058	0.9988938	0.9988161	0.99877214	0.998762	0.99878407	0.998837	0.9989194	0.99902934	0.9991637	0.9993197	0.9994947	0.99968493	0.9998884	1.0001	1.0003176	1.000538	1.0007565	1.0009716	1.0011786	1.0013759	1.0015603	1.0017288	1.0018803	1.0020117	1.002122
1.004754	1.0047581	1.0047138	1.0046245	1.0044917	1.0043192	1.0041102	1.0038701	1.0036018	1.0033098	1.0029994	1.0026737	1.0023377	1.0019958	1.0016519	1.0013103	1.0009764	1.0006533	1.0003452	1.0000554	0.99978834	0.9995466	0.9993327	0.99914914	0.99899775	0.9988785	0.9987946	0.998744	0.9987277	0.9987442	0.998792	0.99887085	0.99897665	0.99910873	0.999263	0.99943686	0.9996282	0.99983203	1.0000468	1.0002673	1.0004908	1.0007144	1.0009345	1.0011475	1.0013515	1.0015428	1.0017197	1.0018792	1.0020188	1.0021373
1.004727	1.0047369	1.0046986	1.0046147	1.004488	1.0043212	1.0041178	1.0038816	1.0036179	1.0033295	1.003022	1.002698	1.0023637	1.0020224	1.001678	1.0013365	1.0009997	1.0006742	1.0003624	1.000069	0.9997963	0.99954957	0.99932957	0.9991397	0.99898136	0.99885696	0.9987656	0.9987095	0.99868774	0.9986985	0.9987418	0.9988157	0.99891907	0.9990481	0.99920106	0.99937445	0.9995657	0.9997719	0.99998844	1.000212	1.0004401	1.0006688	1.0008943	1.0011145	1.0013249	1.0015242	1.0017086	1.0018762	1.0020243	1.0021524
1.0046947	1.0047095	1.0046769	1.0045986	1.0044773	1.0043148	1.004116	1.0038849	1.0036247	1.0033399	1.0030347	1.0027134	1.00238	1.0020393	1.0016952	1.0013522	1.0010142	1.000686	1.0003716	1.0000731	0.9997967	0.9995446	0.99931866	0.99912274	0.9989587	0.99882764	0.9987304	0.9986679	0.99863994	0.9986458	0.99868435	0.9987549	0.9988545	0.99898154	0.999133	0.9993063	0.99949867	0.9997057	0.9999243	1.0001523	1.0003844	1.0006186	1.0008504	1.0010774	1.0012958	1.0015025	1.001696	1.0018723	1.0020298	1.0021665
1.0046581	1.0046769	1.0046488	1.0045756	1.004459	1.0043017	1.0041066	1.0038799	1.003623	1.0033412	1.0030385	1.002719	1.0023876	1.0020471	1.0017023	1.001359	1.0010194	1.0006887	1.0003707	1.0000695	0.99978834	0.99953085	0.9993	0.9990984	0.99892765	0.9987902	0.9986869	0.99861896	0.99858505	0.9985855	0.99862003	0.9986866	0.99878323	0.998908	0.99905825	0.9992315	0.99942386	0.99963266	0.9998553	1.0000869	1.0003237	1.0005631	1.0008019	1.0010366	1.0012624	1.0014777	1.0016799	1.0018657	1.0020326	1.0021799
1.0046165	1.0046391	1.0046154	1.0045463	1.0044335	1.0042799	1.0040898	1.0038662	1.0036125	1.0033332	1.0030329	1.0027152	1.0023847	1.0020454	1.0017006	1.001356	1.0010154	1.0006826	1.0003613	1.0000566	0.9997708	0.999509	0.99927235	0.9990652	0.9988888	0.99874544	0.9986358	0.99856174	0.9985223	0.99851835	0.9985478	0.99861073	0.9987043	0.99882704	0.9989762	0.9991492	0.999343	0.9995541	0.9997784	1.0000142	1.0002564	1.0005023	1.0007474	1.0009894	1.0012243	1.001449	1.0016605	1.0018567	1.0020341	1.0021905
1.0045713	1.0045971	1.004576	1.0045109	1.0044014	1.0042518	1.0040652	1.0038441	1.0035937	1.0033175	1.0030187	1.0027025	1.0023731	1.0020341	1.0016898	1.0013441	1.001002	1.0006669	1.0003426	1.0000348	0.9997446	0.999478	0.99923635	0.9990234	0.9988414	0.9986923	0.9985765	0.9984966	0.9984519	0.9984428	0.9984676	0.9985266	0.99861705	0.9987376	0.9988854	0.99905866	0.99925286	0.9994665	0.9996944	0.9999341	1.0001822	1.000434	1.0006869	1.0009369	1.0011806	1.0014148	1.0016367	1.0018423	1.0020312	1.0021994
1.0045218	1.0045499	1.0045319	1.0044689	1.0043632	1.0042167	1.004032	1.0038145	1.0035663	1.0032921	1.0029957	1.0026811	1.0023522	1.0020136	1.0016692	1.001323	1.0009788	1.0006421	1.0003153	1.0000036	0.99970955	0.99943787	0.9991917	0.99897295	0.9987853	0.99863005	0.9985092	0.9984231	0.99837273	0.99835837	0.99837947	0.99843395	0.9985218	0.9986402	0.9987868	0.9989601	0.9991553	0.99937063	0.9996021	0.9998465	1.0000998	1.0003582	1.0006188	1.0008776	1.0011305	1.001375	1.001607	1.0018243	1.0020243	1.0022038
1.0044698	1.0044987	1.004483	1.0044224	1.004319	1.0041744	1.0039928	1.0037773	1.0035317	1.0032588	1.0029645	1.002651	1.0023232	1.0019846	1.0016396	1.0012925	1.0009475	1.0006076	1.0002784	0.99996305	0.9996654	0.99938905	0.999138	0.9989141	0.99872035	0.99855906	0.9984324	0.9983407	0.9982847	0.99826574	0.9982814	0.9983323	0.998417	0.9985334	0.99867845	0.9988513	0.99904764	0.9992655	0.99950004	0.9997491	1.0000088	1.0002744	1.0005426	1.0008101	1.0010725	1.0013276	1.0015712	1.0018009	1.0020126	1.0022045
1.004414	1.0044436	1.0044289	1.0043703	1.0042686	1.0041263	1.0039465	1.0037328	1.0034893	1.0032182	1.0029243	1.0026122	1.0022845	1.0019459	1.0016009	1.0012531	1.0009061	1.0005643	1.0002326	0.9999136	0.99961215	0.9993312	0.9990751	0.9988455	0.99864656	0.99847925	0.9983465	0.99824893	0.9981878	0.99816334	0.99817467	0.99822164	0.9983028	0.99841696	0.99856085	0.9987332	0.99893135	0.99915105	0.99938935	0.99964267	0.9999079	1.0001806	1.0004566	1.0007337	1.0010068	1.0012729	1.0015283	1.0017699	1.0019947	1.0021993
1.0043552	1.0043854	1.0043718	1.0043135	1.0042136	1.0040723	1.0038942	1.003682	1.0034392	1.003169	1.0028769	1.002565	1.002238	1.0018994	1.0015535	1.0012041	1.0008554	1.000512	1.0001771	0.99985534	0.9995498	0.99926436	0.9990032	0.9987685	0.99856323	0.99839073	0.9982519	0.9981486	0.9980813	0.9980517	0.9980583	0.99810106	0.99817926	0.9982902	0.99843353	0.99860513	0.9988039	0.99902546	0.9992674	0.9995253	0.99979633	1.0000768	1.0003617	1.0006473	1.0009316	1.0012088	1.0014766	1.0017307	1.0019692	1.0021884
1.0042949	1.0043238	1.0043097	1.0042522	1.0041525	1.0040128	1.0038352	1.0036242	1.0033824	1.0031139	1.0028212	1.0025095	1.0021827	1.0018439	1.0014973	1.0011475	1.0007967	1.0004511	1.0001131	0.9997876	0.9994783	0.9991885	0.998922	0.9986824	0.9984718	0.9982929	0.99814856	0.99803823	0.9979663	0.9979309	0.99793243	0.99797094	0.9980457	0.9981543	0.9982958	0.99846715	0.9986662	0.99888986	0.9991345	0.99939746	0.9996743	0.9999612	1.0002551	1.000551	1.0008454	1.0011351	1.0014157	1.0016838	1.001936	1.0021694
1.0042319	1.0042595	1.0042449	1.0041871	1.0040879	1.003948	1.0037712	1.0035602	1.0033187	1.0030501	1.0027587	1.0024472	1.00212	1.0017804	1.0014331	1.0010816	1.0007298	1.0003816	1.0000408	0.99971163	0.99939835	0.9991036	0.9988325	0.998587	0.9983711	0.9981861	0.9980358	0.99791986	0.9978419	0.99780035	0.99779755	0.9978312	0.9979018	0.99800754	0.99814683	0.9983177	0.9985168	0.9987424	0.99899065	0.9992575	0.99954003	0.9998348	1.0001373	1.0004433	1.0007485	1.0010508	1.001344	1.0016264	1.0018933	1.0021422
1.0041676	1.0041931	1.0041767	1.0041182	1.0040177	1.003878	1.003701	1.0034903	1.003249	1.0029804	1.0026886	1.0023768	1.0020493	1.0017095	1.0013608	1.0010077	1.0006535	1.000303	0.99995965	0.9996271	0.9993098	0.9990108	0.99873465	0.9984834	0.99826133	0.9980707	0.9979135	0.99779266	0.99770737	0.997661	0.9976523	0.9976811	0.99774766	0.99785036	0.99798745	0.99815714	0.99835664	0.99858356	0.9988346	0.9991057	0.99939436	0.999696	1.0000064	1.0003223	1.0006396	1.0009536	1.0012611	1.0015578	1.0018402	1.002105
1.0041016	1.0041248	1.0041063	1.0040461	1.0039448	1.0038038	1.0036266	1.0034155	1.003173	1.002905	1.0026126	1.0023005	1.0019715	1.0016307	1.0012808	1.0009258	1.0005702	1.000217	0.9998702	0.99953425	0.99921215	0.9989092	0.9986276	0.99837136	0.998143	0.9979461	0.9977833	0.99765474	0.99756354	0.9975111	0.9974968	0.99752134	0.9975831	0.99768263	0.99781746	0.99798524	0.998185	0.99841315	0.99866635	0.998942	0.9992358	0.99954396	0.99986374	1.0001895	1.0005183	1.000845	1.001166	1.0014776	1.0017754	1.002057
1.0040342	1.0040536	1.0040334	1.0039705	1.0038682	1.003726	1.0035473	1.0033349	1.0030923	1.0028228	1.0025297	1.0022168	1.0018872	1.001545	1.0011932	1.0008368	1.0004785	1.0001227	0.99977255	0.999433	0.99910706	0.99879944	0.99851215	0.99825007	0.99801654	0.99781334	0.9976436	0.9975088	0.9974118	0.99735266	0.9973327	0.9973515	0.9974089	0.99750465	0.9976364	0.9978027	0.99800104	0.9982301	0.9984855	0.9987652	0.9990639	0.99937904	0.99970675	1.0000426	1.0003825	1.0007218	1.0010573	1.0013847	1.0016992	1.0019972
1.0039663	1.0039821	1.0039577	1.0038927	1.0037876	1.0036446	1.003464	1.0032499	1.0030066	1.0027361	1.0024413	1.0021269	1.0017961	1.0014527	1.0010992	1.0007405	1.0003798	1.0000207	0.9996677	0.9993241	0.9989944	0.9986817	0.9983896	0.99812114	0.9978818	0.997672	0.99749535	0.9973549	0.99725044	0.99718505	0.99715906	0.99717236	0.9972248	0.99731565	0.9974442	0.9976084	0.9978064	0.99803525	0.9982925	0.9985748	0.99887884	0.99920064	0.9995364	0.9998818	1.0002326	1.0005852	1.0009346	1.0012769	1.0016081	1.0019242
1.0038979	1.0039088	1.0038805	1.0038126	1.003705	1.0035592	1.0033765	1.0031613	1.002916	1.0026438	1.0023472	1.0020317	1.001699	1.0013535	1.0009986	1.0006377	1.000274	0.99991214	0.99955606	0.9992087	0.9988739	0.9985562	0.9982589	0.99798495	0.9977389	0.9975229	0.99733955	0.9971918	0.9970811	0.9970086	0.99697626	0.99698365	0.99703056	0.99711645	0.9972421	0.997403	0.99759936	0.9978278	0.9980869	0.9983717	0.99867994	0.99900764	0.99935114	0.99970603	1.000068	1.0004332	1.0007969	1.001155	1.0015032	1.0018373
1.0038286	1.0038344	1.0038024	1.0037305	1.0036198	1.0034705	1.0032861	1.0030686	1.0028211	1.0025468	1.0022495	1.0019313	1.0015967	1.0012491	1.0008919	1.0005287	1.0001622	0.9997973	0.99943745	0.9990855	0.9987464	0.99842423	0.99812114	0.9978416	0.99758875	0.99736613	0.99717593	0.99702066	0.9969031	0.996824	0.9967842	0.996785	0.9968267	0.9969078	0.99702865	0.99718666	0.9973813	0.997609	0.9978683	0.99815536	0.9984678	0.9988005	0.99915147	0.9995159	0.9998887	1.000266	1.0006435	1.0010183	1.0013832	1.0017357
1.0037599	1.0037594	1.0037231	1.0036472	1.0035324	1.0033807	1.0031928	1.0029724	1.002722	1.0024456	1.0021456	1.0018256	1.0014889	1.0011393	1.0007794	1.0004133	1.0000443	0.9996758	0.9993119	0.9989566	0.99861276	0.9982847	0.9979765	0.997691	0.99743193	0.9972021	0.9970047	0.99684244	0.9967173	0.99663055	0.99658465	0.9965782	0.9966129	0.9966893	0.996805	0.99695987	0.9971517	0.9973784	0.997637	0.99792606	0.99824166	0.9985797	0.9989368	0.9993097	0.9996932	1.0000825	1.0004745	1.0008639	1.0012462	1.0016177
1.0036907	1.0036848	1.0036424	1.003562	1.0034434	1.0032871	1.0030965	1.0028732	1.0026202	1.0023404	1.0020385	1.0017163	1.0013767	1.0010246	1.0006616	1.0002925	0.99992055	0.9995488	0.9991813	0.9988215	0.9984727	0.9981399	0.9978254	0.997534	0.9972677	0.9970312	0.99682707	0.99665713	0.9965242	0.9964298	0.99637574	0.9963633	0.9963912	0.9964613	0.99657196	0.99672186	0.9969107	0.9971356	0.99739367	0.9976836	0.99800205	0.9983444	0.99870795	0.9990886	0.99948174	0.999883	1.0002885	1.0006933	1.0010929	1.0014832
1.003622	1.0036099	1.0035617	1.0034761	1.0033528	1.0031929	1.0029978	1.0027714	1.0025153	1.0022326	1.0019273	1.0016023	1.0012602	1.0009048	1.0005399	1.0001676	0.99979204	0.9994165	0.9990446	0.9986807	0.9983272	0.9979885	0.9976684	0.99737054	0.9970982	0.9968541	0.9966425	0.9964641	0.99632394	0.99622196	0.99616	0.99613947	0.99616075	0.996224	0.996329	0.99647456	0.9966591	0.9968812	0.9971387	0.99742866	0.9977486	0.9980949	0.9984645	0.9988517	0.9992546	0.99966717	1.000086	1.0005056	1.0009222	1.0013306
1.0035541	1.0035346	1.0034804	1.0033897	1.0032612	1.0030968	1.002898	1.0026677	1.0024079	1.0021219	1.0018134	1.0014853	1.0011404	1.0007815	1.0004135	1.0000378	0.999659	0.99927914	0.99890393	0.99853534	0.99817675	0.99783254	0.9975068	0.9972017	0.99692225	0.9966713	0.996452	0.9962665	0.99611753	0.9960073	0.9959376	0.9959094	0.99592286	0.995979	0.9960769	0.9962172	0.9963975	0.9966165	0.9968717	0.9971613	0.9974823	0.99783176	0.99820524	0.9985995	0.9990107	0.99943405	0.99986553	1.0003	1.0007328	1.0011599
1.0034869	1.00346	1.0033994	1.0033026	1.0031688	1.0029997	1.0027963	1.0025616	1.0022981	1.0020089	1.0016965	1.0013646	1.0010172	1.0006552	1.0002835	0.9999046	0.999522	0.9991384	0.9987585	0.9983849	0.9980213	0.9976718	0.99733984	0.9970283	0.99674225	0.99648345	0.9962562	0.99606246	0.99590516	0.99578613	0.995708	0.99567103	0.99567723	0.9957257	0.9958176	0.99595106	0.9961263	0.9963405	0.9965937	0.9968824	0.9972035	0.9975539	0.99793196	0.9983319	0.998751	0.9991841	0.99962807	1.0000762	1.000526	1.0009708
1.0034205	1.0033864	1.0033187	1.0032156	1.0030763	1.0029014	1.0026934	1.0024544	1.0021868	1.0018932	1.0015777	1.0012422	1.000891	1.000526	1.0001506	0.9997673	0.9993811	0.9989936	0.9986096	0.9982311	0.9978622	0.9975069	0.9971685	0.996851	0.9965572	0.99629104	0.9960556	0.99585307	0.99568725	0.9955602	0.9954731	0.9954273	0.99542475	0.9954658	0.99554974	0.9956766	0.9958455	0.9960556	0.99630463	0.9965907	0.9969111	0.9972637	0.9976445	0.9980494	0.99847513	0.9989176	0.99937207	0.9998345	1.0002992	1.0007623
1.0033554	1.0033132	1.0032386	1.0031288	1.0029836	1.0028034	1.0025904	1.002346	1.0020739	1.0017761	1.0014567	1.0011177	1.0007622	1.0003936	1.0000144	0.9996279	0.99923736	0.9988462	0.9984575	0.99807346	0.99769986	0.9973384	0.9969939	0.996669	0.9963684	0.99609447	0.99585074	0.99564004	0.9954653	0.9953286	0.9952324	0.99517804	0.99516654	0.99519855	0.99527484	0.995394	0.99555683	0.9957614	0.9960063	0.9962893	0.99660796	0.9969608	0.9973428	0.9977519	0.9981845	0.9986347	0.99909955	0.9995742	1.000054	1.000534
1.0032915	1.0032411	1.0031588	1.003042	1.0028912	1.0027047	1.0024866	1.0022374	1.001961	1.0016587	1.0013347	1.0009913	1.000632	1.0002592	0.9998765	0.9994858	0.9990915	0.9986955	0.9983016	0.9979135	0.99753445	0.9971677	0.99681634	0.99648464	0.9961763	0.9958947	0.99564224	0.9954233	0.99523914	0.9950933	0.9949872	0.9949238	0.9949029	0.9949261	0.994993	0.9951046	0.9952604	0.99545836	0.99569774	0.9959772	0.9962942	0.9966456	0.9970286	0.99744064	0.99787754	0.99833524	0.9988099	0.99929535	0.9997898	1.0002859
1.0032284	1.0031695	1.0030802	1.0029567	1.0027987	1.0026069	1.0023828	1.0021285	1.0018466	1.00154	1.0012114	1.000864	1.0005009	1.0001237	0.9997368	0.9993428	0.99894357	0.998543	0.9981448	0.9977514	0.9973669	0.9969934	0.9966363	0.9962981	0.99598175	0.9956922	0.99543095	0.9952034	0.9950099	0.9948541	0.9947391	0.9946648	0.9946344	0.99464816	0.9947061	0.99480957	0.99495643	0.99514776	0.9953814	0.99565583	0.9959691	0.9963188	0.99670166	0.99711585	0.9975563	0.99802005	0.99850285	0.9989997	0.9995068	1.000019
1.0031674	1.0030996	1.0030026	1.0028715	1.002707	1.002509	1.0022788	1.0020189	1.0017325	1.0014215	1.0010881	1.000736	1.0003687	0.9999875	0.9995958	0.9991976	0.99879414	0.9983895	0.9979856	0.9975879	0.99719673	0.9968182	0.9964546	0.99610865	0.99578536	0.9954871	0.99521744	0.99498075	0.99477804	0.99461263	0.99448687	0.99440324	0.99436224	0.9943663	0.9944142	0.99450827	0.994647	0.9948302	0.99505657	0.9953256	0.99563456	0.99598116	0.9963632	0.99677724	0.99722105	0.99768996	0.99817955	0.998686	0.99920493	0.99973154
1.0031078	1.0030316	1.0029261	1.002788	1.0026168	1.0024121	1.0021758	1.0019106	1.0016181	1.001302	1.0009645	1.0006077	1.0002359	0.99985033	0.99945515	0.99905217	0.99864435	0.99823487	0.99782693	0.99742275	0.99702686	0.9966413	0.9962714	0.9959186	0.99558735	0.9952812	0.9950031	0.99475646	0.994544	0.994369	0.9942329	0.9941387	0.99408776	0.99408054	0.9941182	0.9942029	0.9943321	0.99450636	0.99472535	0.99498755	0.995291	0.9956338	0.99601364	0.99642783	0.99687296	0.9973448	0.99784046	0.9983555	0.9988858	0.999425
1.0030496	1.0029646	1.0028509	1.0027053	1.002527	1.0023156	1.0020736	1.0018023	1.001505	1.0011834	1.0008413	1.0004802	1.0001034	0.999714	0.999314	0.99890596	0.99849397	0.9980801	0.99766624	0.9972575	0.99685556	0.996465	0.99608755	0.9957275	0.995389	0.9950748	0.9947876	0.99453145	0.9943092	0.99412405	0.99397737	0.9938722	0.99381053	0.99379236	0.9938196	0.99389315	0.9940122	0.9941777	0.9943884	0.9946427	0.99494	0.995278	0.99565434	0.9960665	0.99651206	0.9969862	0.9974868	0.9980083	0.99854743	0.99909955
1.0029931	1.0028996	1.0027776	1.0026244	1.0024383	1.002221	1.0019729	1.0016954	1.0013924	1.001066	1.0007181	1.0003526	0.9999714	0.99957705	0.99917275	0.9987608	0.99834365	0.9979247	0.9975068	0.99709225	0.99668485	0.99628806	0.9959039	0.99553686	0.9951904	0.9948678	0.994572	0.9943061	0.99407387	0.993878	0.9937207	0.99360466	0.9935314	0.99350244	0.9935183	0.9935812	0.99368966	0.99384564	0.9940457	0.9942923	0.99458206	0.9949137	0.99528575	0.99569494	0.99613917	0.99661505	0.99711835	0.9976456	0.99819344	0.99875563
1.0029387	1.0028361	1.0027058	1.002545	1.0023521	1.0021276	1.001873	1.0015904	1.0012816	1.0009493	1.0005974	1.0002263	0.9998404	0.9994414	0.99903244	0.998616	0.9981944	0.99777085	0.99734753	0.99692833	0.99651486	0.99611133	0.99572134	0.995347	0.9949927	0.9946609	0.9943567	0.99408174	0.99383944	0.99363303	0.9934649	0.9933374	0.99325204	0.9932112	0.99321556	0.99326706	0.99336493	0.9935092	0.9937003	0.9939367	0.9942182	0.99454314	0.9949089	0.9953138	0.9957559	0.99623066	0.9967362	0.99726814	0.9978219	0.9983942
1.002886	1.0027742	1.0026362	1.0024674	1.0022674	1.0020359	1.0017751	1.0014862	1.001172	1.0008342	1.0004766	1.0001016	0.99971014	0.999307	0.9988936	0.9984724	0.99804646	0.997618	0.9971899	0.996765	0.99634606	0.9959366	0.995539	0.995158	0.9947959	0.9944565	0.9941429	0.9938583	0.9936054	0.9933886	0.993209	0.99307054	0.9929734	0.99292064	0.99291325	0.9929517	0.99303764	0.99317074	0.9933506	0.9935778	0.9938496	0.9941665	0.9945253	0.99492496	0.9953631	0.99583673	0.9963419	0.99687696	0.9974356	0.99801594
1.0028349	1.0027144	1.0025682	1.0023917	1.0021844	1.0019467	1.0016788	1.0013843	1.0010643	1.0007218	1.0003586	0.99997836	0.9995829	0.99917483	0.9987567	0.998331	0.99790066	0.9974668	0.99703354	0.99660355	0.9961789	0.995763	0.99535954	0.9949716	0.99460125	0.99425375	0.9939309	0.9936365	0.99337447	0.9931462	0.9929555	0.99280447	0.99269533	0.9926307	0.9926104	0.9926364	0.9927104	0.9928312	0.99300003	0.9932157	0.9934771	0.9937844	0.9941362	0.9945288	0.9949621	0.9954324	0.9959369	0.9964721	0.9970355	0.99762166
1.0027852	1.0026565	1.0025021	1.0023178	1.0021034	1.0018586	1.0015852	1.0012841	1.0009587	1.0006107	1.0002427	0.99985737	0.9994569	0.99904466	0.99862194	0.9981917	0.9977562	0.99731845	0.9968804	0.99644476	0.9960144	0.99559283	0.99518245	0.9947872	0.99440926	0.9940528	0.99372154	0.9934172	0.993145	0.99290633	0.9927039	0.9925412	0.9924203	0.9923423	0.9923095	0.9923229	0.9923833	0.9924915	0.9926483	0.99285156	0.9931024	0.9933999	0.99374175	0.99412715	0.99455357	0.995019	0.9955212	0.9960565	0.9966209	0.9972112
1.0027381	1.0026006	1.0024378	1.0022464	1.0020245	1.001774	1.0014935	1.001187	1.0008553	1.0005019	1.0001289	0.99973905	0.99933374	0.9989167	0.9984895	0.9980547	0.99761456	0.9971724	0.9967291	0.99628824	0.99585265	0.9954253	0.9950083	0.9946061	0.99422055	0.99385613	0.9935157	0.9932021	0.992919	0.9926694	0.9924558	0.99228126	0.9921476	0.9920563	0.9920103	0.9920105	0.9920574	0.99215287	0.9922955	0.9924871	0.99272597	0.9930121	0.9933437	0.9937203	0.994139	0.9945985	0.99509704	0.99563026	0.99619466	0.99678767
1.0026926	1.0025469	1.0023761	1.0021771	1.0019487	1.0016906	1.0014046	1.001092	1.000755	1.0003963	1.0000184	0.99962306	0.9992139	0.99879193	0.998361	0.99792147	0.99747676	0.99702966	0.99658203	0.99613565	0.99569464	0.99526143	0.99483824	0.994429	0.99403584	0.9936629	0.9933135	0.99299043	0.9926973	0.9924366	0.9922115	0.9920244	0.99187785	0.9917738	0.9917145	0.99170136	0.9917345	0.9918159	0.9919458	0.99212307	0.9923496	0.99262303	0.9929439	0.99331	0.9937202	0.9941726	0.9946648	0.99519396	0.9957573	0.9963514
1.0026485	1.0024945	1.0023164	1.0021104	1.0018752	1.0016109	1.0013185	1.0009997	1.0006576	1.0002935	0.9999112	0.9995111	0.99909717	0.9986712	0.99823505	0.99779123	0.99734217	0.99689084	0.9964383	0.99598736	0.9955407	0.99510145	0.9946721	0.9942557	0.9938556	0.9934743	0.9931162	0.9927834	0.9924803	0.9922086	0.9919713	0.99177146	0.9916133	0.991496	0.99142295	0.9913948	0.99141484	0.99148196	0.99159694	0.9917607	0.9919734	0.9922347	0.9925425	0.9928976	0.9932977	0.99374145	0.9942264	0.9947504	0.9953101	0.99590343
1.002607	1.0024445	1.0022597	1.0020458	1.0018035	1.0015333	1.0012349	1.0009109	1.0005636	1.0001948	0.9998069	0.99940217	0.9989841	0.99855316	0.99811345	0.99766624	0.9972127	0.99675626	0.99629855	0.9958431	0.99539137	0.99494624	0.9945106	0.9940877	0.99368036	0.99329114	0.9929241	0.992582	0.99226844	0.9919851	0.99173707	0.99152595	0.9913535	0.99122334	0.9911365	0.99109447	0.9910992	0.991151	0.991252	0.9914015	0.99159956	0.99184674	0.9921415	0.992484	0.99287266	0.9933063	0.99378306	0.9942997	0.9948551	0.9954457
1.0025661	1.0023965	1.0022038	1.0019838	1.0017357	1.001459	1.0011548	1.0008254	1.0004724	1.0000987	0.999706	0.9992976	0.99887466	0.99844	0.99799585	0.9975439	0.9970868	0.996626	0.99616456	0.9957037	0.995247	0.9947964	0.99435467	0.9939251	0.99351025	0.99311334	0.9927381	0.99238616	0.99206233	0.991769	0.9915091	0.9912854	0.9911002	0.9909565	0.99085546	0.990799	0.9907886	0.9908258	0.9909113	0.9910454	0.9912289	0.9914611	0.9917417	0.99207115	0.99244726	0.9928692	0.99333566	0.99384385	0.9943935	0.99497956
1.0025283	1.0023502	1.0021508	1.0019245	1.0016701	1.0013875	1.0010778	1.0007429	1.0003853	1.000007	0.99960965	0.9991971	0.9987698	0.99833137	0.99788344	0.9974272	0.9969656	0.99650115	0.99603504	0.9955697	0.995108	0.994652	0.9942046	0.9937685	0.9933462	0.9929419	0.9925579	0.9921972	0.99186385	0.99155915	0.9912882	0.9910518	0.99085426	0.99069583	0.990581	0.99050975	0.9904844	0.99050623	0.99057573	0.9906946	0.9908622	0.99107915	0.9913449	0.99165964	0.9920222	0.99243176	0.9928866	0.9933854	0.9939262	0.99450594
1.0024906	1.0023069	1.0021001	1.0018675	1.0016075	1.0013192	1.0010043	1.0006645	1.0003022	0.9999189	0.9995179	0.9991006	0.99867004	0.9982274	0.99777514	0.9973157	0.9968506	0.99638116	0.99591184	0.9954417	0.99497527	0.99451417	0.99406075	0.99361867	0.9931897	0.9927774	0.9923845	0.99201524	0.9916716	0.99135685	0.99107426	0.99082583	0.990615	0.9904433	0.9903137	0.9902274	0.99018735	0.9901934	0.9902464	0.9903491	0.99050105	0.9907017	0.9909519	0.9912512	0.99159884	0.9919948	0.9924367	0.9929241	0.9934548	0.9940271
1.0024561	1.0022651	1.0020523	1.0018134	1.0015475	1.0012542	1.0009344	1.0005901	1.000223	0.99983543	0.99943036	0.9990092	0.9985747	0.99812853	0.99767315	0.99720997	0.99674124	0.9962683	0.99579406	0.99532	0.99484867	0.99438256	0.99392414	0.99347556	0.99303997	0.9926202	0.99221975	0.99184126	0.9914878	0.9911628	0.99086857	0.9906078	0.9903843	0.99019927	0.99005544	0.98995435	0.9898981	0.98988765	0.9899251	0.9900113	0.99014574	0.99032974	0.99056363	0.9908468	0.99117875	0.9915592	0.9919873	0.992462	0.9929811	0.9935437
1.0024225	1.0022253	1.0020064	1.0017624	1.0014906	1.0011923	1.0008678	1.0005194	1.0001479	0.99975693	0.9993478	0.99892336	0.99848557	0.99803585	0.9975766	0.9971097	0.9966376	0.9961614	0.9956835	0.9952056	0.99472964	0.9942588	0.9937946	0.9933403	0.99289787	0.9924711	0.9920628	0.9916755	0.9913129	0.9909768	0.9906714	0.990399	0.99016196	0.98996305	0.98980546	0.98968935	0.98961735	0.98959094	0.98961186	0.9896809	0.9897983	0.9899646	0.9901816	0.99044734	0.99076307	0.9911272	0.9915405	0.99200094	0.99250674	0.993058
1.00239	1.0021871	1.0019634	1.0017141	1.0014375	1.0011348	1.0008057	1.0004524	1.0000776	0.99968284	0.99927014	0.9988424	0.9984007	0.99794865	0.99748594	0.9970165	0.99654096	0.9960609	0.9955797	0.9950978	0.99461794	0.99414194	0.9936728	0.9932128	0.99276453	0.99233043	0.9919144	0.99151886	0.99114656	0.99080056	0.9904835	0.9901995	0.98995024	0.9897377	0.98956466	0.9894338	0.98934644	0.9893039	0.98930776	0.989359	0.9894589	0.98960763	0.98980665	0.9900545	0.9903528	0.99070036	0.99109703	0.9915418	0.99203354	0.99257123
1.0023596	1.002151	1.0019219	1.0016679	1.0013868	1.0010797	1.0007474	1.0003904	1.0000118	0.9996136	0.99919844	0.99876714	0.9983224	0.99786735	0.9974019	0.9969299	0.99645114	0.9959684	0.99548304	0.9949982	0.9945139	0.994034	0.9935595	0.99309427	0.99263954	0.9921991	0.9917751	0.99137133	0.99099016	0.9906337	0.9903063	0.9900102	0.9897481	0.9895227	0.98933536	0.98918897	0.98908573	0.98902655	0.98901355	0.98904705	0.98912877	0.9892596	0.9894404	0.9896697	0.98994935	0.9902792	0.9906578	0.9910863	0.99156225	0.99208474
1.0023304	1.0021174	1.0018837	1.0016253	1.0013405	1.0010294	1.0006928	1.0003328	0.9999513	0.9995499	0.9991311	0.9986977	0.99825114	0.99779296	0.9973252	0.9968497	0.9963684	0.9958828	0.99539506	0.99490625	0.99441844	0.9939345	0.99345565	0.9929845	0.99252474	0.9920775	0.99164623	0.9912339	0.9908436	0.99047816	0.99013925	0.9898317	0.98955727	0.9893184	0.9891169	0.98895556	0.9888362	0.9887606	0.9887306	0.98874664	0.98880965	0.98892146	0.9890831	0.9892938	0.98955494	0.989865	0.9902256	0.9906353	0.99109477	0.9916016
1.0023032	1.0020854	1.0018474	1.001585	1.0012969	1.0009818	1.0006428	1.0002797	0.99989504	0.99949163	0.9990707	0.99863493	0.9981859	0.9977255	0.99725574	0.9967779	0.9962942	0.995806	0.99531496	0.9948231	0.9943318	0.9938437	0.99336064	0.992885	0.99241894	0.99196535	0.9915276	0.99110764	0.9907081	0.99033266	0.9899842	0.9896653	0.9893781	0.9891259	0.9889102	0.98873407	0.9885988	0.98850673	0.98845905	0.98845696	0.9885021	0.9885944	0.9887367	0.98892796	0.98916876	0.9894592	0.98980075	0.9901913	0.990632	0.9911211
1.0022765	1.0020554	1.0018137	1.0015485	1.0012567	1.0009396	1.000597	1.0002319	0.99984473	0.99943894	0.999016	0.9985781	0.99812704	0.9976653	0.9971932	0.99671394	0.9962278	0.99573743	0.99524385	0.9947492	0.9942551	0.9937627	0.99327576	0.99279547	0.9923242	0.9918641	0.99141926	0.99099153	0.99058425	0.9901998	0.9898407	0.98950994	0.98921114	0.9889455	0.98871624	0.98852503	0.98837394	0.9882652	0.9881999	0.98817986	0.9882061	0.9882802	0.98840195	0.98857284	0.98879355	0.9890645	0.9893844	0.98975563	0.9901764	0.9906472
1.0022521	1.0020272	1.0017824	1.0015141	1.0012201	1.0009011	1.0005558	1.0001885	0.99979997	0.99939257	0.9989676	0.9985282	0.9980757	0.9976118	0.99713856	0.9966574	0.9961706	0.99567777	0.9951819	0.994685	0.99418795	0.9936923	0.99320155	0.9927162	0.9922401	0.99177474	0.9913233	0.990888	0.9904719	0.9900787	0.9897093	0.98936844	0.98905694	0.9887787	0.98853576	0.9883294	0.98816264	0.9880372	0.9879546	0.9879168	0.9879241	0.9879778	0.98807967	0.98823047	0.98842996	0.9886797	0.9889792	0.989329	0.98972946	0.9901796
1.002228	1.0020008	1.0017539	1.0014831	1.0011871	1.0008658	1.0005193	1.0001506	0.9997606	0.99935174	0.99892575	0.99848527	0.99803215	0.99756724	0.9970926	0.9966105	0.9961209	0.9956274	0.9951297	0.99463004	0.9941304	0.99363226	0.99313766	0.992649	0.9921674	0.9916961	0.991239	0.99079627	0.9903729	0.98996997	0.9895915	0.9892394	0.9889163	0.988625	0.988368	0.9881474	0.9879651	0.9878232	0.98772365	0.98766726	0.9876553	0.9876896	0.98777103	0.987901	0.98807985	0.9883072	0.98858494	0.988913	0.98929197	0.98972064
1.0022057	1.0019761	1.0017279	1.0014552	1.0011579	1.0008351	1.0004877	1.0001179	0.99972665	0.99931717	0.9988912	0.99845016	0.9979957	0.9975306	0.9970551	0.99657214	0.9960821	0.995587	0.9950876	0.9945861	0.99408466	0.99358326	0.99308497	0.99259216	0.99210656	0.99163085	0.9911672	0.99071807	0.9902866	0.98987514	0.9894868	0.98912436	0.9887901	0.9884865	0.988216	0.9879806	0.98778355	0.98762476	0.9875074	0.9874331	0.9874021	0.9874166	0.9874775	0.9875858	0.9877426	0.98794836	0.9882034	0.9885088	0.98886496	0.98927134
1.0021842	1.0019538	1.0017036	1.0014304	1.0011322	1.0008084	1.0004603	1.0000901	0.99969935	0.9992896	0.9988631	0.9984219	0.9979673	0.9975021	0.9970264	0.99654335	0.99605244	0.9955562	0.99505603	0.9945533	0.9940495	0.9935459	0.9930453	0.9925484	0.99205875	0.99157774	0.99110854	0.99065286	0.9902142	0.9897946	0.98939663	0.9890237	0.98867863	0.9883628	0.98807865	0.98782974	0.98761684	0.9874423	0.98730695	0.9872148	0.98716474	0.9871588	0.9871994	0.9872865	0.98742104	0.9876039	0.98783666	0.9881182	0.98845136	0.98883444
1.0021638	1.0019321	1.0016822	1.0014088	1.0011095	1.0007861	1.0004387	1.0000685	0.9996776	0.9992682	0.99884224	0.9984019	0.99794763	0.99748254	0.9970074	0.99652356	0.99603313	0.99553657	0.99503565	0.9945318	0.99402606	0.9935212	0.9930174	0.9925177	0.99202394	0.9915384	0.99106354	0.99060166	0.99015623	0.9897283	0.98932236	0.98893917	0.98858243	0.98825437	0.98795825	0.9876945	0.98746616	0.9872759	0.98712367	0.98701286	0.98694414	0.9869186	0.98693794	0.98700374	0.98711574	0.987276	0.98748493	0.9877429	0.98805076	0.9884103
1.0021446	1.0019132	1.0016629	1.0013897	1.0010918	1.0007687	1.0004216	1.0000525	0.99966276	0.9992543	0.99882907	0.9983894	0.9979366	0.99747187	0.99699783	0.9965144	0.9960245	0.9955277	0.9950263	0.9945216	0.99401516	0.99350804	0.99300253	0.9924998	0.9920026	0.99151313	0.99103314	0.9905655	0.9901127	0.98967725	0.9892624	0.98886997	0.98850256	0.9881631	0.98785377	0.98757666	0.9873334	0.9871265	0.98695827	0.9868288	0.9867412	0.98669577	0.98669434	0.9867383	0.98682773	0.98696434	0.9871494	0.9873832	0.9876665	0.9880004
1.0021262	1.0018953	1.0016466	1.0013739	1.0010769	1.0007555	1.0004096	1.0000418	0.99965364	0.9992467	0.99882334	0.9983854	0.9979338	0.99747074	0.99699783	0.99651587	0.9960266	0.9955304	0.9950297	0.9945246	0.9940173	0.993509	0.9930011	0.9924965	0.99199545	0.9915029	0.9910177	0.9905445	0.9900854	0.9896423	0.98921925	0.9888173	0.98844004	0.9880887	0.9877665	0.98747563	0.9872182	0.98699594	0.9868103	0.98666316	0.9865567	0.98649156	0.9864693	0.986491	0.98655826	0.9866719	0.9868325	0.9870413	0.987299	0.98760694
1.0021081	1.0018795	1.0016317	1.0013613	1.001066	1.0007463	1.0004028	1.0000374	0.9996512	0.9992464	0.9988255	0.99838936	0.9979402	0.99747944	0.99700797	0.9965282	0.9960396	0.9955446	0.99504465	0.9945399	0.9940324	0.99352324	0.9930138	0.9925072	0.9920041	0.99150705	0.99101776	0.9905394	0.9900739	0.9896247	0.9891928	0.988782	0.9883946	0.9880317	0.98769826	0.9873938	0.9871221	0.986884	0.98668224	0.9865175	0.9863917	0.98630714	0.98626417	0.98626435	0.98630834	0.986398	0.9865342	0.9867179	0.98695034	0.9872312
1.002091	1.0018644	1.0016197	1.0013512	1.0010593	1.0007423	1.0004015	1.0000387	0.99965554	0.99925345	0.99883586	0.9984024	0.9979562	0.9974978	0.9970291	0.9965513	0.99606526	0.99557215	0.9950724	0.9945686	0.99406093	0.9935519	0.9930419	0.992533	0.99202776	0.99152666	0.9910333	0.99055076	0.99007946	0.98962367	0.9891841	0.9887646	0.98836726	0.9879945	0.9876481	0.98733115	0.9870448	0.98679197	0.98657346	0.98639166	0.9862475	0.9861433	0.9860797	0.986058	0.9860794	0.9861454	0.98625696	0.98641473	0.9866211	0.9868748
1.0020744	1.0018516	1.0016092	1.0013447	1.0010557	1.0007427	1.0004053	1.0000463	0.9996667	0.99926853	0.9988537	0.9984245	0.9979813	0.99752617	0.99706066	0.99658597	0.99610215	0.99561125	0.99511373	0.9946109	0.994104	0.9935949	0.99308467	0.9925744	0.9920671	0.9915637	0.99106705	0.9905791	0.990103	0.98964053	0.98919374	0.98876595	0.9883593	0.98797584	0.98761815	0.9872885	0.98698807	0.98672026	0.9864866	0.9862873	0.98612493	0.98600096	0.98591673	0.9858732	0.98587203	0.98591435	0.98600113	0.98613364	0.98631287	0.9865399
1.0020581	1.001839	1.0016011	1.0013409	1.0010561	1.0007465	1.000414	1.0000592	0.99968386	0.99929065	0.99888027	0.9984549	0.9980166	0.9975657	0.99710387	0.9966321	0.9961515	0.9956632	0.9951676	0.99466735	0.99416155	0.9936533	0.9931429	0.9926319	0.992123	0.99161714	0.99111825	0.9906259	0.9901448	0.98967576	0.9892228	0.9887865	0.98837066	0.9879777	0.9876083	0.9872668	0.98695326	0.98667085	0.9864208	0.98620427	0.9860248	0.98588115	0.9857765	0.98571175	0.98568815	0.9857062	0.9857684	0.9858746	0.98602724	0.9862263
1.0020419	1.0018275	1.0015953	1.0013397	1.0010599	1.0007558	1.0004281	1.0000786	0.9997088	0.9993201	0.9989149	0.9984949	0.9980612	0.997615	0.99715775	0.9966901	0.99621356	0.9957287	0.9952366	0.9947379	0.99423516	0.993727	0.99321723	0.99270606	0.9921957	0.99168885	0.9911862	0.9906912	0.99020535	0.9897315	0.9892708	0.9888278	0.98840326	0.98799986	0.98762065	0.9872666	0.98694056	0.9866433	0.986378	0.98614526	0.9859473	0.985785	0.9856603	0.9855742	0.9855281	0.9855228	0.98556006	0.9856405	0.9857661	0.9859375
1.0020264	1.0018177	1.0015908	1.0013406	1.0010672	1.0007693	1.0004473	1.0001042	0.99973977	0.9993575	0.9989581	0.9985438	0.9981158	0.99767506	0.99722254	0.99675983	0.9962882	0.9958076	0.9953189	0.99482334	0.9943222	0.9938171	0.99330795	0.9927977	0.992287	0.99177843	0.9912739	0.9907753	0.9902852	0.98980623	0.98934025	0.98888963	0.9884569	0.9880443	0.98765415	0.98728865	0.98694974	0.98663884	0.98635834	0.98611003	0.9858946	0.9857135	0.9855691	0.9854623	0.9853935	0.98536485	0.9853775	0.98543185	0.9855307	0.9856736
1.0020099	1.0018088	1.0015882	1.0013452	1.0010774	1.0007864	1.0004717	1.000135	0.9997776	0.9994019	0.9990093	0.99860144	0.99818015	0.9977459	0.9973	0.9968425	0.99637586	0.9959003	0.9954158	0.9949245	0.9944264	0.99392307	0.99341595	0.9929061	0.9923959	0.9918862	0.9913805	0.99087906	0.99038583	0.9899018	0.9894298	0.988973	0.9885329	0.98811126	0.98771167	0.98733467	0.98698324	0.98665947	0.9863643	0.9860994	0.9858668	0.9856682	0.9855041	0.9853762	0.98528564	0.98523355	0.9852219	0.9852512	0.98532206	0.98543787
1.0019937	1.0017992	1.0015868	1.0013511	1.0010916	1.0008081	1.0005013	1.0001713	0.9998225	0.9994543	0.9990693	0.9986686	0.99825436	0.997827	0.9973875	0.99693704	0.9964769	0.9960061	0.9955272	0.9950399	0.99454576	0.99404573	0.993541	0.99303293	0.99252313	0.99201363	0.99150646	0.99100333	0.9905069	0.9900189	0.989542	0.9890782	0.9886304	0.9882017	0.98779225	0.98740464	0.9870415	0.9867038	0.9863953	0.9861151	0.98586637	0.9856491	0.9854664	0.9853184	0.9852062	0.98513085	0.9850949	0.98509824	0.9851433	0.98522943
1.0019765	1.001791	1.0015866	1.0013595	1.0011088	1.0008335	1.0005352	1.0002141	0.9998731	0.9995134	0.9991369	0.9987449	0.99833816	0.997919	0.99748707	0.9970438	0.99659014	0.9961264	0.99565303	0.99517083	0.99468184	0.9941854	0.9936832	0.99317753	0.99266946	0.99216044	0.99165267	0.99114794	0.9906495	0.9901575	0.9896761	0.98920757	0.988753	0.98831546	0.9878972	0.98749965	0.9871251	0.9867754	0.9864526	0.9861574	0.9858926	0.98565847	0.98545694	0.98528814	0.9851551	0.9850572	0.9849976	0.9849755	0.9849935	0.98505276
1.0019585	1.0017822	1.0015872	1.00137	1.0011287	1.0008627	1.0005732	1.0002621	0.99993026	0.9995799	0.9992126	0.99882966	0.9984323	0.9980217	0.99759823	0.99716306	0.99671686	0.99626005	0.9957936	0.99531704	0.9948329	0.99434125	0.99384356	0.99334127	0.9928351	0.99232745	0.9918193	0.99131435	0.990813	0.99031913	0.9898338	0.9893597	0.98889893	0.98845404	0.98802704	0.98762	0.98723483	0.98687375	0.9865377	0.98622847	0.9859474	0.98569614	0.9854765	0.9852886	0.98513424	0.9850148	0.98493147	0.98488444	0.9848763	0.9849073
1.0019387	1.0017726	1.0015887	1.0013815	1.0011503	1.0008947	1.0006161	1.0003147	0.99999344	0.99965346	0.99929607	0.9989231	0.9985358	0.9981341	0.9977202	0.9972939	0.99685633	0.99640775	0.9959485	0.99547917	0.9950013	0.9945148	0.9940218	0.99352264	0.9930198	0.9925139	0.99200714	0.9915018	0.99099934	0.99050283	0.99001455	0.9895358	0.98906946	0.9886184	0.9881833	0.9877675	0.9873723	0.9869991	0.9866505	0.98632675	0.98603153	0.98576415	0.9855262	0.98531985	0.98514485	0.9850043	0.98489755	0.98482615	0.9847921	0.9847958
1.0019175	1.0017636	1.0015907	1.0013951	1.0011742	1.0009297	1.0006618	1.0003722	1.0000619	0.9997327	0.9993867	0.99902505	0.9986476	0.99825716	0.99785274	0.9974368	0.997008	0.9965683	0.9961175	0.9956567	0.99518543	0.9947055	0.99421763	0.99372303	0.9932237	0.99272054	0.99221575	0.99171036	0.9912082	0.9907106	0.990219	0.98973644	0.9892656	0.98880756	0.98836577	0.9879415	0.9875364	0.9871527	0.9867921	0.986456	0.9861455	0.98586243	0.985608	0.9853831	0.98518866	0.9850266	0.9848973	0.9848029	0.9847426	0.9847196
1.0018948	1.0017525	1.0015917	1.0014082	1.0011997	1.000968	1.0007117	1.0004339	1.000136	0.9998187	0.9994845	0.99913436	0.99876875	0.99838924	0.9979959	0.9975901	0.99717224	0.9967428	0.99630094	0.99584854	0.99538505	0.9949126	0.99443084	0.99394214	0.9934465	0.9929475	0.99244475	0.99194115	0.99143916	0.9909407	0.99044746	0.9899618	0.98948663	0.98902375	0.9885752	0.9881435	0.98772967	0.9873358	0.9869638	0.9866149	0.9862907	0.9859923	0.985722	0.9854794	0.98526573	0.9850836	0.9849318	0.9848135	0.98472965	0.9846798
1.001869	1.0017406	1.0015925	1.0014217	1.0012269	1.0010076	1.0007648	1.0005001	1.0002149	0.9999099	0.99958885	0.9992506	0.9988975	0.9985304	0.9981495	0.99775565	0.9973479	0.996929	0.9964976	0.99605453	0.99560016	0.9951358	0.9946615	0.99417883	0.9936891	0.9931941	0.9926947	0.99219394	0.9916933	0.99119467	0.99070007	0.99021286	0.989734	0.9892662	0.98881227	0.9883731	0.9879513	0.98754823	0.9871656	0.9868047	0.9864675	0.9861548	0.98586845	0.9856087	0.9853774	0.98517513	0.9850028	0.98486173	0.98475355	0.9846784
1.0018406	1.0017264	1.0015924	1.0014359	1.0012546	1.0010493	1.0008199	1.0005685	1.0002972	1.0000067	0.9996985	0.9993739	0.9990342	0.9986806	0.9983119	0.9979302	0.9975352	0.9971274	0.9967073	0.99627435	0.9958299	0.99537444	0.99490863	0.9944335	0.99395025	0.9934603	0.9929656	0.99246794	0.9919695	0.99147147	0.99097705	0.9904881	0.9900069	0.9895362	0.9890765	0.98863125	0.9882024	0.98779035	0.9873978	0.9870261	0.98667663	0.98635054	0.98604935	0.9857736	0.9855243	0.98530304	0.98511046	0.98494846	0.9848159	0.9847157
1.001808	1.0017091	1.0015901	1.0014488	1.0012823	1.0010914	1.0008767	1.0006402	1.0003835	1.0001073	0.99981374	0.99950325	0.9991778	0.9988376	0.9984827	0.99811417	0.99773234	0.9973367	0.99692905	0.9965076	0.996074	0.9956284	0.9951721	0.9947049	0.99422866	0.99374545	0.993256	0.9927628	0.99226755	0.9917717	0.9912782	0.9907884	0.99030596	0.98983186	0.9893688	0.98891824	0.98848206	0.9880627	0.9876621	0.98727965	0.9869189	0.98657966	0.98626435	0.9859738	0.98570776	0.98546827	0.9852562	0.98507303	0.9849183	0.9847942
1.0017719	1.0016893	1.0015867	1.0014607	1.0013093	1.0011343	1.0009351	1.0007142	1.0004727	1.0002114	0.999933	0.99963766	0.99932706	0.99900097	0.9986614	0.9983072	0.99793875	0.99755746	0.99716157	0.9967527	0.9963302	0.9958959	0.99545026	0.99499243	0.9945251	0.99404883	0.9935666	0.99307823	0.9925869	0.9920939	0.9916023	0.99111366	0.9906303	0.99015415	0.9896881	0.9892331	0.98879176	0.9883653	0.98795646	0.9875649	0.98719335	0.98684305	0.98651433	0.98620856	0.9859276	0.98567146	0.9854406	0.9852365	0.98506105	0.98491365
1.0017316	1.0016655	1.0015801	1.0014699	1.0013353	1.0011764	1.0009935	1.0007888	1.0005628	1.000318	1.0000554	0.9997762	0.9994812	0.9991711	0.9988461	0.9985072	0.99815327	0.99778616	0.99740463	0.9970091	0.9966	0.99617726	0.99574184	0.9952954	0.9948377	0.9943696	0.9938946	0.9934132	0.99292696	0.9924383	0.99194956	0.99146247	0.9909797	0.9905029	0.9900342	0.98957616	0.9891305	0.9886989	0.98828214	0.98788315	0.98750174	0.9871402	0.9867999	0.98648083	0.9861848	0.98591197	0.9856637	0.98544145	0.9852444	0.98507524
1.0016862	1.0016373	1.001569	1.0014766	1.0013592	1.0012169	1.0010517	1.0008634	1.0006543	1.0004265	1.0001807	0.99991804	0.9996396	0.999345	0.9990371	0.9987133	0.9983755	0.9980228	0.9976562	0.9972745	0.99687904	0.9964699	0.9960473	0.9956118	0.9951645	0.9947076	0.9942399	0.9937657	0.99328667	0.9928028	0.99231863	0.99183464	0.99135363	0.9908771	0.99040794	0.98994696	0.9894984	0.9890608	0.98863906	0.98823243	0.98784286	0.9874715	0.98711985	0.98678887	0.9864789	0.98619133	0.98592657	0.98568547	0.98546964	0.98527896
1.0016348	1.0016047	1.0015545	1.0014799	1.0013804	1.0012559	1.0011078	1.0009373	1.0007459	1.0005356	1.0003061	1.0000608	0.9997996	0.99952257	0.9992305	0.99892426	0.9986022	0.9982658	0.99791497	0.99754906	0.99716794	0.99677306	0.9963635	0.9959406	0.99550587	0.9950587	0.99460167	0.99413604	0.9936643	0.9931877	0.9927085	0.9922288	0.9917504	0.99127483	0.99080634	0.99034524	0.98989344	0.98945266	0.98902595	0.9886135	0.9882166	0.98783654	0.98747504	0.9871322	0.98681015	0.98650855	0.98622864	0.985971	0.98573714	0.9855267
1.0015764	1.0015663	1.0015349	1.0014788	1.0013974	1.0012918	1.0011613	1.001009	1.0008359	1.0006434	1.0004324	1.0002052	0.99996144	0.9997024	0.9994281	0.99913865	0.99883395	0.99851424	0.99817944	0.9978297	0.99746436	0.9970842	0.9966889	0.99628	0.9958578	0.9954226	0.9949778	0.9945223	0.9940595	0.99359035	0.993118	0.9926428	0.9921694	0.9916967	0.9912298	0.9907683	0.99031585	0.9898733	0.98944235	0.98902476	0.9886216	0.9882342	0.98786426	0.9875117	0.98717815	0.98686355	0.9865693	0.9862966	0.98604554	0.98581696
1.0015124	1.0015212	1.0015095	1.0014725	1.00141	1.0013232	1.0012125	1.0010784	1.000924	1.0007497	1.0005574	1.0003487	1.000123	0.9998818	0.9996253	0.99935424	0.9990678	0.99876523	0.99844706	0.9981149	0.997766	0.9974018	0.9970219	0.99662805	0.9962195	0.9957987	0.99536496	0.994921	0.99446905	0.99400926	0.99354446	0.9930765	0.9926077	0.99214005	0.99167585	0.99121654	0.99076384	0.99032027	0.989887	0.98946595	0.9890577	0.98866457	0.9882871	0.9879259	0.9875816	0.9872559	0.986949	0.9866622	0.9863958	0.9861493
1.0014392	1.0014695	1.0014771	1.0014604	1.0014175	1.0013504	1.0012578	1.0011437	1.0010082	1.0008534	1.0006797	1.0004894	1.0002824	1.0000602	0.9998223	0.99956924	0.9993008	0.9990168	0.99871737	0.9984019	0.99807084	0.9977237	0.99736106	0.9969826	0.9965895	0.99618226	0.9957628	0.995332	0.9948906	0.99444157	0.9939867	0.9935276	0.99306506	0.9926034	0.99214303	0.9916871	0.99123603	0.9907928	0.99035877	0.98993534	0.9895237	0.9891254	0.98874146	0.9883732	0.98802	0.9876845	0.98736686	0.987067	0.98678607	0.9865245
1.0013591	1.0014098	1.0014381	1.0014411	1.0014184	1.0013703	1.0012982	1.0012038	1.0010866	1.0009515	1.0007979	1.000626	1.0004385	1.0002351	1.0000165	0.9997827	0.9995329	0.99926805	0.99898666	0.9986899	0.99837685	0.9980477	0.9977016	0.9973403	0.99696374	0.9965725	0.99616826	0.9957507	0.9953228	0.9948858	0.9944421	0.993992	0.99353886	0.9930842	0.99262977	0.99217796	0.99173033	0.9912891	0.99085575	0.9904311	0.9900173	0.9896158	0.9892274	0.9888529	0.98849285	0.98814857	0.9878203	0.987509	0.9872158	0.9869398
1.0012692	1.0013415	1.0013897	1.0014137	1.0014114	1.0013839	1.0013312	1.001256	1.0011599	1.0010437	1.0009091	1.0007576	1.0005895	1.0004058	1.0002061	0.99999124	0.99976075	0.99951524	0.9992538	0.9989754	0.99868053	0.9983701	0.9980433	0.9977001	0.9973403	0.99696624	0.9965782	0.9961764	0.9957627	0.99533945	0.99490756	0.9944695	0.9940257	0.99358	0.99313265	0.9926872	0.99224484	0.9918063	0.9913752	0.9909518	0.99053705	0.9901336	0.98974174	0.98936224	0.98899674	0.988645	0.98830885	0.9879881	0.98768365	0.98739547
1.0011691	1.0012628	1.0013326	1.0013777	1.0013962	1.0013883	1.0013562	1.0013008	1.0012245	1.0011282	1.0010133	1.0008814	1.0007331	1.0005687	1.0003891	1.0001936	0.99998266	0.99975634	0.9995147	0.99925596	0.9989811	0.9986901	0.9983817	0.9980574	0.9977163	0.9973603	0.99698925	0.9966042	0.99620754	0.9957981	0.9953802	0.99495476	0.99452335	0.9940882	0.9936501	0.99321204	0.9927758	0.9923426	0.9919152	0.99149364	0.99108076	0.9906762	0.9902825	0.98990023	0.98953015	0.98917305	0.9888294	0.9885006	0.98818654	0.9878874
1.0010599	1.0011747	1.0012661	1.0013314	1.0013707	1.0013837	1.0013714	1.0013363	1.0012798	1.0012033	1.001108	1.0009961	1.0008668	1.0007228	1.0005628	1.0003873	1.0001956	0.99998945	0.99976754	0.99952936	0.9992747	0.99900275	0.99871516	0.99840975	0.9980891	0.99775213	0.997399	0.9970321	0.9966525	0.9962601	0.9958581	0.99544644	0.99502844	0.9946047	0.994178	0.9937494	0.9933209	0.992895	0.99247205	0.99205536	0.9916436	0.99124134	0.99084747	0.9904633	0.9900906	0.9897295	0.98938113	0.98904556	0.98872334	0.9884152
1.0009387	1.0010753	1.0011877	1.0012752	1.0013344	1.0013679	1.0013758	1.001361	1.0013245	1.0012673	1.0011921	1.0010995	1.00099	1.0008651	1.0007247	1.0005692	1.0003984	1.0002123	1.0000097	0.999792	0.99955815	0.9993066	0.999039	0.9987543	0.998454	0.99813634	0.99780387	0.9974563	0.9970949	0.9967212	0.9963358	0.9959404	0.99553686	0.99512744	0.99471337	0.99429566	0.99387765	0.99346006	0.99304426	0.9926323	0.9922256	0.9918261	0.99143374	0.9910496	0.9906756	0.9903121	0.98995954	0.9896192	0.98929054	0.98897415
1.0008061	1.0009644	1.001098	1.0012064	1.001286	1.0013398	1.0013686	1.001373	1.0013562	1.0013193	1.001263	1.00119	1.0011004	1.000994	1.0008732	1.0007378	1.0005865	1.0004206	1.0002384	1.0000412	0.9998273	0.9995978	0.99935144	0.99908787	0.9988084	0.9985126	0.9982002	0.9978734	0.9975316	0.99717695	0.9968104	0.9964335	0.9960465	0.99565256	0.99525225	0.99484795	0.99444085	0.9940334	0.9936268	0.993222	0.9928209	0.992426	0.99203664	0.9916549	0.99128115	0.99091697	0.9905623	0.9902177	0.9898847	0.9895624
1.0006616	1.0008415	1.0009965	1.0011252	1.0012251	1.001299	1.0013478	1.0013715	1.0013744	1.0013565	1.0013199	1.0012652	1.0011944	1.0011079	1.0010062	1.0008898	1.000759	1.0006124	1.000451	1.0002738	1.0000819	0.99987215	0.9996477	0.9994061	0.999148	0.998875	0.99858457	0.998279	0.9979588	0.99762464	0.99727815	0.99692005	0.99655145	0.9961744	0.9957904	0.9954009	0.9950074	0.9946119	0.9942155	0.9938204	0.99342793	0.99303854	0.99265385	0.99227566	0.9919047	0.99154097	0.9911858	0.99083894	0.9905032	0.990177
1.0005046	1.0007055	1.0008816	1.0010296	1.00115	1.0012438	1.0013117	1.0013554	1.0013767	1.0013772	1.0013595	1.0013233	1.0012721	1.0012037	1.0011212	1.0010241	1.0009121	1.0007854	1.0006438	1.0004878	1.0003154	1.0001285	0.99992526	0.9997063	0.99947053	0.9992191	0.9989517	0.9986694	0.99837166	0.99805963	0.99773407	0.9973969	0.99704856	0.99669063	0.9963241	0.9959517	0.99557346	0.9951918	0.9948078	0.99442357	0.9940398	0.9936596	0.9932812	0.99290776	0.9925405	0.99217916	0.9918253	0.99147916	0.99114156	0.99081266
1.0003337	1.0005555	1.0007521	1.0009202	1.0010613	1.0011736	1.0012599	1.0013222	1.0013618	1.0013809	1.0013813	1.0013633	1.0013292	1.00128	1.0012156	1.0011369	1.0010438	1.0009363	1.0008143	1.0006783	1.0005277	1.0003619	1.0001804	0.9999839	0.9997712	0.9995431	0.9992988	0.99904037	0.9987661	0.9984771	0.9981749	0.9978603	0.9975335	0.9971959	0.99684924	0.99649453	0.99613357	0.995768	0.99539876	0.99502724	0.9946552	0.9942839	0.9939139	0.99354786	0.9931855	0.9928289	0.99247724	0.99213225	0.9917947	0.99146503
1.00015	1.0003921	1.0006081	1.0007957	1.0009555	1.0010868	1.0011916	1.0012717	1.001329	1.0013655	1.0013826	1.0013828	1.0013654	1.0013332	1.0012873	1.0012261	1.0011511	1.0010631	1.0009604	1.0008444	1.0007144	1.0005693	1.0004102	1.0002363	1.0000472	0.99984246	0.9996226	0.99938786	0.9991382	0.998874	0.99859613	0.99830425	0.9980008	0.9976859	0.9973605	0.9970266	0.99668413	0.9963359	0.9959828	0.9956258	0.99526715	0.99490744	0.9945485	0.99419063	0.99383557	0.99348456	0.9931378	0.99279565	0.99246	0.9921308
0.9999529	1.0002142	1.000449	1.0006558	1.0008334	1.0009825	1.0011048	1.0012023	1.0012764	1.0013294	1.0013634	1.00138	1.0013795	1.0013632	1.001333	1.0012902	1.0012325	1.0011619	1.0010782	1.0009813	1.0008719	1.0007483	1.0006105	1.0004593	1.0002939	1.000113	0.9999175	0.9997076	0.99948364	0.9992451	0.9989925	0.99872655	0.9984473	0.998156	0.99785393	0.9975414	0.99722004	0.9968911	0.9965561	0.99621594	0.9958719	0.9955264	0.995179	0.9948313	0.9944849	0.99414134	0.9938007	0.9934634	0.99313086	0.9928038
0.9997421	1.0000218	1.0002751	1.0004997	1.0006943	1.0008605	1.0009993	1.0011125	1.0012025	1.0012717	1.0013208	1.0013525	1.0013674	1.0013673	1.0013531	1.001326	1.0012853	1.0012321	1.0011667	1.001088	1.0009981	1.000895	1.0007795	1.0006505	1.0005081	1.0003519	1.0001823	0.9999976	0.9997994	0.99958766	0.99936116	0.99912107	0.9988679	0.99860233	0.99832445	0.9980365	0.99773705	0.9974297	0.99711466	0.9967924	0.99646556	0.9961347	0.9958011	0.9954655	0.99512994	0.9947948	0.9944619	0.99413115	0.9938037	0.99347943
0.99951744	0.9998152	1.000085	1.0003259	1.0005367	1.0007187	1.0008731	1.0010024	1.001107	1.0011904	1.0012541	1.0012999	1.0013295	1.0013438	1.0013443	1.0013319	1.0013072	1.0012695	1.0012214	1.0011616	1.0010905	1.0010074	1.0009127	1.0008054	1.0006866	1.000555	1.00041	1.0002525	1.0000808	0.9998951	0.99969697	0.9994847	0.9992584	0.9990194	0.998768	0.99850506	0.9982309	0.9979459	0.9976524	0.9973506	0.9970416	0.9967281	0.9964101	0.9960885	0.9957651	0.9954412	0.99511665	0.99479365	0.9944722	0.99415344
0.99927956	0.99959296	0.999879	1.0001355	1.0003619	1.0005585	1.0007269	1.0008696	1.0009882	1.0010849	1.0011623	1.0012207	1.0012636	1.0012912	1.0013045	1.0013058	1.0012964	1.0012743	1.0012418	1.0011991	1.0011456	1.001082	1.0010076	1.0009223	1.0008272	1.0007193	1.0005999	1.0004686	1.0003244	1.000167	0.999997	0.99981225	0.9996159	0.9994047	0.9991809	0.99894446	0.9986959	0.9984352	0.9981653	0.99788547	0.9975976	0.9973022	0.99700147	0.9966953	0.9963857	0.996074	0.99576074	0.99544597	0.9951328	0.9948199
0.9990278	0.9993563	0.99965703	0.9999278	1.0001674	1.0003777	1.0005593	1.0007144	1.0008456	1.0009546	1.001043	1.0011138	1.001168	1.0012076	1.0012337	1.0012478	1.0012507	1.0012432	1.0012254	1.0011985	1.0011618	1.0011178	1.0010631	1.0009991	1.0009255	1.000842	1.000748	1.0006433	1.0005268	1.0003974	1.0002557	1.0001018	0.99993324	0.999752	0.99955773	0.99934965	0.99912864	0.9988944	0.99864954	0.9983933	0.998127	0.9978526	0.9975703	0.99728096	0.9969872	0.9966889	0.99638766	0.996084	0.99577945	0.9954742
0.99876195	0.9991043	0.99941856	0.9997022	0.99995476	1.0001768	1.0003704	1.0005363	1.0006783	1.0007977	1.0008969	1.0009778	1.0010428	1.0010923	1.0011294	1.0011544	1.0011694	1.0011746	1.0011706	1.001159	1.0011384	1.0011103	1.0010753	1.001032	1.0009809	1.0009212	1.0008523	1.0007732	1.000684	1.0005845	1.0004722	1.0003479	1.0002112	1.0000596	0.9998949	0.9997163	0.9995243	0.9993186	0.9991004	0.9988693	0.9986271	0.99837494	0.9981124	0.9978425	0.997565	0.9972818	0.996994	0.9967025	0.9964076	0.9961117
0.9984852	0.99883926	0.9991651	0.99946	0.9997232	0.9999555	1.0001589	1.0003353	1.000486	1.0006148	1.0007226	1.0008123	1.000886	1.0009445	1.0009906	1.0010258	1.001051	1.0010673	1.001076	1.0010772	1.0010723	1.0010612	1.0010437	1.0010202	1.0009906	1.0009537	1.0009091	1.000857	1.0007955	1.0007241	1.0006428	1.0005488	1.0004426	1.0003232	1.00019	1.0000424	0.9998803	0.9997039	0.99951357	0.99930954	0.99909234	0.9988638	0.99862367	0.9983733	0.99811435	0.99784833	0.9975756	0.9972967	0.99701345	0.9967276
0.9981956	0.99855995	0.9988958	0.9992004	0.99947286	0.9997139	0.9999265	1.0001103	1.0002694	1.0004051	1.0005202	1.0006166	1.0006969	1.0007637	1.0008173	1.0008609	1.0008949	1.000921	1.0009402	1.0009542	1.0009625	1.000967	1.0009663	1.0009614	1.0009522	1.0009376	1.0009184	1.0008913	1.0008582	1.000816	1.0007646	1.0007021	1.0006278	1.0005404	1.0004387	1.0003238	1.000193	1.0000474	0.9998865	0.99971056	0.9995209	0.99931693	0.9991005	0.9988726	0.99863327	0.9983846	0.9981273	0.9978631	0.99759287	0.9973177
0.9978945	0.9982674	0.9986114	0.99892426	0.9992045	0.99945337	0.99967164	0.999862	1.0000272	1.0001683	1.000289	1.000391	1.0004771	1.0005484	1.0006087	1.0006585	1.0007001	1.0007343	1.000764	1.0007883	1.0008091	1.0008265	1.0008417	1.0008552	1.0008655	1.0008727	1.0008773	1.0008762	1.0008701	1.0008566	1.0008353	1.000805	1.0007625	1.0007081	1.0006407	1.0005584	1.0004603	1.0003462	1.0002168	1.0000708	0.9999084	0.9997316	0.9995398	0.9993348	0.99911696	0.9988872	0.99864703	0.9983987	0.9981425	0.9978789
0.9975837	0.99796313	0.998313	0.998632	0.9989175	0.9991721	0.9993962	0.9995908	0.99975944	0.9999049	1.0000296	1.0001355	1.0002245	1.0003004	1.0003647	1.0004199	1.0004668	1.0005078	1.0005444	1.0005789	1.0006104	1.0006413	1.0006711	1.0007006	1.0007299	1.000758	1.0007845	1.0008088	1.0008304	1.0008458	1.0008552	1.0008556	1.0008473	1.0008261	1.0007923	1.0007439	1.0006793	1.0005989	1.0005013	1.0003861	1.0002538	1.0001043	0.9999397	0.9997581	0.99956286	0.9993537	0.9991325	0.99890035	0.99865866	0.9984081
0.99726266	0.9976471	0.9980017	0.9983242	0.99861443	0.9988722	0.99909896	0.99929684	0.9994685	0.9996157	0.99974203	0.99984926	0.9999411	1.0000194	1.000086	1.000144	1.0001948	1.0002415	1.0002849	1.0003265	1.0003676	1.0004096	1.0004529	1.0004983	1.0005447	1.0005928	1.0006418	1.0006908	1.000738	1.000783	1.0008221	1.000855	1.000879	1.0008919	1.0008926	1.000878	1.0008488	1.0008029	1.000738	1.000655	1.0005541	1.0004339	1.0002961	1.0001408	0.9999687	0.9997814	0.9995799	0.99936527	0.9991391	0.998902
0.99693465	0.9973209	0.9976782	0.9980027	0.99829435	0.9985537	0.9987826	0.99898106	0.9991526	0.9993008	0.9994265	0.9995345	0.99962616	0.9997048	0.9997725	0.9998317	0.9998853	0.999935	0.9999831	1.0000309	1.0000801	1.0001322	1.0001878	1.0002469	1.0003109	1.0003778	1.0004483	1.000521	1.000595	1.0006669	1.0007362	1.0008007	1.0008581	1.0009054	1.0009412	1.0009625	1.0009686	1.000957	1.0009271	1.0008774	1.0008079	1.0007185	1.0006095	1.0004809	1.0003339	1.0001698	0.99998873	0.99979275	0.9995833	0.9993609
0.9965998	0.99698657	0.9973435	0.9976684	0.9979603	0.99821943	0.9984466	0.9986443	0.99881417	0.9989608	0.99908525	0.99919134	0.9992809	0.9993585	0.9994253	0.99948496	0.9995379	0.99958986	0.9996416	0.9996944	0.99975044	0.9998107	0.99987704	0.9999493	1.0000281	1.0001137	1.000205	1.0003008	1.0003992	1.0004994	1.000599	1.000695	1.000785	1.0008672	1.000938	1.0009954	1.0010371	1.0010622	1.0010672	1.0010526	1.0010159	1.0009582	1.000879	1.0007789	1.0006578	1.0005168	1.0003576	1.0001816	0.99998885	0.9997818
0.9962596	0.9966439	0.99699897	0.99732226	0.99761176	0.9978686	0.9980928	0.9982878	0.99845475	0.9985972	0.9987183	0.9988205	0.9989072	0.9989806	0.9990452	0.99910283	0.9991567	0.9992084	0.9992613	0.9993173	0.9993783	0.99944663	0.999522	0.99960583	0.9996995	0.99980205	0.99991274	1.00003	1.0001537	1.0002813	1.0004103	1.0005381	1.0006611	1.000778	1.0008844	1.0009788	1.001057	1.0011182	1.0011593	1.0011796	1.0011778	1.0011532	1.001105	1.0010328	1.0009401	1.000824	1.0006877	1.0005318	1.0003574	1.000166
0.9959152	0.9962956	0.99664646	0.99696565	0.9972508	0.99750286	0.99772274	0.9979123	0.9980747	0.99821216	0.9983277	0.99842435	0.99850595	0.99857545	0.99863493	0.99868894	0.99874	0.9987906	0.99884444	0.99890167	0.9989664	0.9990405	0.99912393	0.9992192	0.9993257	0.9994438	0.99957305	0.9997124	0.9998599	1.0000143	1.0001721	1.0003308	1.0004877	1.0006393	1.0007812	1.0009121	1.0010283	1.0011264	1.0012041	1.0012614	1.0012941	1.001303	1.0012876	1.0012466	1.0011811	1.0010917	1.0009787	1.000844	1.0006894	1.0005147
0.99556947	0.995943	0.99628806	0.9965998	0.9968794	0.99712497	0.99733835	0.997521	0.9976759	0.9978059	0.99791425	0.9980045	0.9980793	0.99814165	0.99819565	0.99824417	0.99829143	0.9983393	0.998391	0.9984499	0.99851686	0.9985953	0.9986859	0.9987911	0.99890894	0.99904287	0.9991897	0.99934995	0.99952024	0.9997004	0.99988717	1.0000763	1.0002658	1.0004524	1.0006309	1.0007988	1.0009525	1.001089	1.0012043	1.0012985	1.0013682	1.0014118	1.0014282	1.0014191	1.0013825	1.0013207	1.001233	1.0011212	1.0009856	1.000829
0.9952241	0.9955883	0.99592465	0.9962287	0.99649864	0.99673545	0.99694	0.9971145	0.9972607	0.9973813	0.9974805	0.9975619	0.9976276	0.99768186	0.99772936	0.9977718	0.9978134	0.9978569	0.99790585	0.9979639	0.9980319	0.9981133	0.99821043	0.9983235	0.9984541	0.99860066	0.99876493	0.99894434	0.9991379	0.99934375	0.99955773	0.99977845	1.0000008	1.0002209	1.0004356	1.0006415	1.0008328	1.0010078	1.0011622	1.0012931	1.0013998	1.0014797	1.0015315	1.0015541	1.0015483	1.0015143	1.0014517	1.0013638	1.0012492	1.0011113
0.9948791	0.9952334	0.99555844	0.9958514	0.9961114	0.9963378	0.99653167	0.99669474	0.99682975	0.9969408	0.9970292	0.9970995	0.9971554	0.99720126	0.9972384	0.9972729	0.9973078	0.9973458	0.9973912	0.9974467	0.9975152	0.9975998	0.99770033	0.99782115	0.99796104	0.9981213	0.99830115	0.9984998	0.99871576	0.998946	0.9991878	0.9994389	0.9996934	0.9999488	1.0001998	1.0004425	1.0006725	1.000887	1.0010796	1.00125	1.0013943	1.001511	1.0015978	1.0016541	1.0016804	1.0016747	1.0016401	1.0015762	1.0014838	1.0013646
0.99453926	0.99487853	0.9951911	0.99547243	0.9957186	0.99593234	0.99611396	0.9962642	0.99638724	0.9964848	0.9965618	0.99662006	0.99666435	0.9966979	0.99672604	0.9967514	0.99677753	0.9968088	0.9968486	0.9969017	0.99696875	0.9970539	0.9971595	0.99728626	0.99743515	0.99760735	0.9978031	0.99801964	0.99825644	0.99851173	0.9987813	0.9990617	0.9993486	0.99963856	0.99992555	1.0002064	1.0004754	1.0007287	1.0009618	1.0011717	1.0013548	1.0015085	1.0016321	1.0017233	1.0017816	1.0018071	1.0018003	1.001762	1.001693	1.0015937
0.99420446	0.9945283	0.99482495	0.9950908	0.99532306	0.9955225	0.99568915	0.9958256	0.99593455	0.99601835	0.9960806	0.9961253	0.9961565	0.9961783	0.99619395	0.99620837	0.9962258	0.99625	0.99628425	0.9963321	0.996398	0.9964831	0.9965902	0.9967226	0.9968808	0.99706376	0.9972737	0.9975087	0.99776566	0.99804443	0.9983414	0.9986511	0.9989703	0.9992946	0.9996183	0.9999371	1.0002451	1.0005381	1.0008112	1.0010613	1.0012847	1.0014768	1.001638	1.0017651	1.0018576	1.001914	1.0019376	1.0019253	1.0018803	1.0018033
0.9938777	0.9941833	0.99446315	0.99471134	0.994928	0.9951102	0.99526083	0.99538136	0.9954736	0.99554205	0.99558836	0.99561805	0.9956354	0.9956433	0.9956468	0.9956493	0.9956561	0.99567103	0.9956983	0.9957407	0.99580365	0.9958886	0.99599844	0.996135	0.99630064	0.99649495	0.9967185	0.9969696	0.9972476	0.99755	0.9978729	0.99821234	0.9985634	0.9989209	0.9992822	0.99963874	0.99998623	1.0003201	1.0006343	1.0009258	1.0011885	1.0014204	1.0016208	1.0017842	1.0019116	1.0020025	1.0020554	1.0020709	1.0020518	1.001997
0.993561	0.99384624	0.9941061	0.9943361	0.9945336	0.9946975	0.99482995	0.9949329	0.9950081	0.99505883	0.9950889	0.99510306	0.9951033	0.9950965	0.9950864	0.9950763	0.9950723	0.99507684	0.9950963	0.99513346	0.9951916	0.99527484	0.99538624	0.9955277	0.99569976	0.99590486	0.9961414	0.9964091	0.99670696	0.9970322	0.9973801	0.9977491	0.9981317	0.9985247	0.9989215	0.9993159	0.9997037	1.0000786	1.0004343	1.0007669	1.0010719	1.0013447	1.001584	1.0017861	1.0019495	1.0020744	1.0021595	1.0022045	1.0022118	1.0021809
0.9932563	0.9935198	0.9937579	0.99396634	0.99414337	0.99428725	0.9944009	0.9944836	0.9945395	0.99457186	0.9945841	0.9945805	0.99456495	0.99454176	0.99451655	0.9944928	0.99447685	0.9944712	0.9944813	0.994512	0.994566	0.9946481	0.9947594	0.9949045	0.99508315	0.99529713	0.9955471	0.9958311	0.99614805	0.9964961	0.99687	0.9972663	0.9976816	0.9981082	0.9985415	0.9989755	0.9994029	0.99981886	1.000217	1.0005914	1.0009388	1.0012538	1.001533	1.0017745	1.0019768	1.0021368	1.0022554	1.0023319	1.0023668	1.0023615
0.9929659	0.9932045	0.99341965	0.99360514	0.9937598	0.99388283	0.99397427	0.99403626	0.99407226	0.9940846	0.9940777	0.9940553	0.99402106	0.9939817	0.993941	0.9939034	0.9938735	0.99385697	0.9938587	0.993882	0.99393135	0.9940108	0.9941226	0.99427027	0.9944551	0.99467885	0.9949409	0.99524087	0.99557596	0.99594605	0.9963451	0.99677074	0.9972164	0.99767834	0.99814814	0.99862003	0.99908847	0.999546	0.99998635	1.0004051	1.0007949	1.0011531	1.0014743	1.0017569	1.0019971	1.0021949	1.002348	1.0024569	1.0025219	1.0025436
0.9926913	0.99290353	0.9930938	0.99325436	0.9933847	0.9934843	0.99355376	0.9935932	0.9936078	0.99359864	0.99357176	0.9935297	0.9934775	0.9934204	0.99336267	0.9933106	0.9932669	0.9932393	0.99323094	0.99324626	0.99329126	0.99336696	0.99348	0.99363023	0.9938206	0.99405295	0.994327	0.99464196	0.994997	0.99538815	0.9958133	0.99626666	0.99674445	0.99723876	0.99774575	0.998257	0.998766	0.9992658	0.9997491	1.0002111	1.0006452	1.0010474	1.0014126	1.0017365	1.0020173	1.0022535	1.002443	1.002586	1.0026817	1.0027322
0.992435	0.99261945	0.99278265	0.9929164	0.9930223	0.9930967	0.99314135	0.99315816	0.9931494	0.99311864	0.9930702	0.9930077	0.9929362	0.9928609	0.9927866	0.99271834	0.9926617	0.9926212	0.992603	0.9926107	0.9926506	0.9927232	0.992835	0.99298793	0.9931845	0.99342513	0.99371135	0.99404156	0.9944141	0.9948274	0.995277	0.9957599	0.9962675	0.9967974	0.9973405	0.9978908	0.9984402	0.9989828	0.99951077	1.000017	1.0004964	1.0009426	1.0013516	1.0017189	1.002042	1.002318	1.0025462	1.0027248	1.0028535	1.0029336
0.99219924	0.99235415	0.9924875	0.99259454	0.99267316	0.99272096	0.99274063	0.99273294	0.9927002	0.99264693	0.9925758	0.9924922	0.99240094	0.99230665	0.99221504	0.99213076	0.9920601	0.9920078	0.99197865	0.99197835	0.9920122	0.99208254	0.9921943	0.99234927	0.99255157	0.99280113	0.9930977	0.9934434	0.9938346	0.99426895	0.9947438	0.99525386	0.9957941	0.99635667	0.99693704	0.9975261	0.9981169	0.9987027	0.99927473	0.9998267	1.0003517	1.0008434	1.0012978	1.0017097	1.0020757	1.0023931	1.0026613	1.0028771	1.0030411	1.0031538
0.99198544	0.9921091	0.9922124	0.99229014	0.9923398	0.9923611	0.9923537	0.99232	0.9922628	0.9921857	0.992092	0.9919865	0.9918745	0.9917609	0.99165195	0.9915518	0.991467	0.99140227	0.99136263	0.99135506	0.9913826	0.99145013	0.9915609	0.9917192	0.9919266	0.9921841	0.9924937	0.9928533	0.9932632	0.9937188	0.9942184	0.9947561	0.99532604	0.9959235	0.99654025	0.9971689	0.9978016	0.99843055	0.9990468	0.9996445	1.0002156	1.0007547	1.0012548	1.0017134	1.0021244	1.0024844	1.0027934	1.003049	1.0032496	1.0033965
0.99179626	0.9918868	0.99195874	0.99200606	0.9920255	0.99201894	0.9919834	0.99192363	0.9918408	0.99173903	0.9916212	0.9914937	0.9913611	0.9912285	0.9911012	0.99098516	0.9908854	0.99080867	0.9907599	0.9907437	0.9907654	0.9908301	0.99094146	0.99110174	0.9913145	0.99158144	0.9919022	0.99227715	0.9927044	0.9931818	0.993706	0.9942708	0.9948734	0.99550366	0.99615717	0.9968246	0.99749845	0.99816996	0.9988326	0.9994762	1.0000945	1.0006812	1.001229	1.0017343	1.0021905	1.0025959	1.002948	1.0032442	1.003484	1.0036658
0.9916328	0.9916894	0.9917283	0.9917434	0.9917334	0.99169606	0.9916327	0.9915446	0.99143577	0.9913088	0.9911675	0.9910179	0.9908641	0.9907124	0.9905665	0.9904343	0.9903206	0.99023217	0.99017245	0.99014884	0.9901658	0.99022794	0.99033916	0.9905028	0.99072117	0.9909965	0.99132925	0.9917182	0.9921646	0.9926625	0.9932116	0.9938049	0.9944368	0.9951016	0.99579084	0.996498	0.997214	0.997929	0.9986369	0.99932635	0.99999267	1.0006272	1.0012236	1.0017766	1.0022801	1.0027322	1.0031283	1.0034666	1.0037476	1.0039675
0.9914974	0.99151814	0.99152267	0.9915057	0.99146336	0.991396	0.9913035	0.9911879	0.99105155	0.990899	0.9907335	0.9905611	0.9903864	0.99021435	0.9900513	0.9899029	0.9897762	0.9896748	0.9896068	0.98957634	0.98958826	0.9896475	0.9897597	0.9899267	0.99015117	0.9904352	0.9907799	0.99118537	0.99164915	0.99216944	0.9927417	0.99336165	0.9940251	0.99472284	0.9954492	0.9961938	0.9969513	0.99771035	0.9984629	0.9992002	0.99991447	1.000598	1.0012432	1.0018443	1.0023967	1.0028956	1.0033379	1.003721	1.0040429	1.0043033
0.9913904	0.9913756	0.9913446	0.99129355	0.99121904	0.99112064	0.9909983	0.9908535	0.9906902	0.99051255	0.99032265	0.990127	0.98993164	0.98973995	0.98955977	0.98939615	0.9892554	0.98914284	0.9890658	0.9890285	0.9890367	0.9890946	0.9892077	0.9893781	0.98960936	0.9899029	0.9902601	0.99068046	0.9911621	0.9917033	0.9923012	0.99294883	0.9936415	0.9943727	0.9951342	0.9959191	0.9967163	0.9975191	0.99831676	0.9991015	0.99986356	1.0005953	1.0012902	1.0019416	1.0025431	1.003091	1.0035803	1.0040088	1.0043749	1.0046761
0.991315	0.9912628	0.99119645	0.99111086	0.9910034	0.9908724	0.9907199	0.99054664	0.99035525	0.9901522	0.9899379	0.9897198	0.98950255	0.9892925	0.98909515	0.98891675	0.98876387	0.9886402	0.988554	0.9885114	0.98851633	0.9885736	0.9886878	0.98886305	0.98910123	0.98940456	0.9897741	0.99021	0.99071103	0.9912734	0.99189454	0.9925696	0.9932924	0.99405664	0.9948538	0.99567634	0.9965146	0.99735993	0.9982029	0.9990335	0.999844	1.0006262	1.0013708	1.0020713	1.0027229	1.0033199	1.0038575	1.0043334	1.0047443	1.0050893
0.9912718	0.9911818	0.9910782	0.9909575	0.9908175	0.990654	0.9904708	0.9902683	0.9900506	0.9898195	0.9895823	0.9893421	0.98910433	0.9888757	0.98866135	0.9884688	0.988303	0.9881704	0.9880767	0.98802954	0.98803097	0.9880882	0.98820543	0.9883855	0.9886318	0.9889461	0.98932904	0.9897808	0.9902994	0.9908833	0.9915289	0.99223024	0.99298304	0.9937797	0.9946117	0.99547213	0.99635094	0.99723727	0.9981252	0.99900204	0.99986124	1.0006912	1.0014857	1.0022373	1.0029391	1.0035858	1.0041722	1.004696	1.0051545	1.0055436
0.9912623	0.99113387	0.9909937	0.99083745	0.990662	0.99046725	0.99025244	0.9900215	0.9897761	0.98951936	0.98925847	0.98899597	0.9887383	0.9884921	0.9882619	0.98805594	0.9878791	0.98773795	0.9876386	0.9875861	0.98758674	0.9876457	0.9877661	0.9879519	0.9882065	0.98853236	0.9889285	0.98939675	0.9899347	0.9905402	0.9912092	0.99193776	0.992719	0.9935469	0.9944141	0.9953103	0.9962283	0.9971577	0.99808776	0.99901044	0.99991626	1.0007956	1.0016397	1.002441	1.0031928	1.0038903	1.004527	1.0051006	1.0056057	1.0060402
0.99128866	0.991121	0.9909429	0.99075115	0.99054176	0.9903143	0.99006885	0.98980814	0.9895349	0.9892543	0.988969	0.9886856	0.9884088	0.9881454	0.98790157	0.98768264	0.9874947	0.98734593	0.9872422	0.987187	0.98718715	0.98724806	0.98737353	0.9875669	0.9878309	0.9881683	0.98857915	0.98906386	0.98962057	0.99024755	0.9909411	0.99169576	0.9925064	0.99336463	0.99426436	0.9951977	0.9961533	0.99712294	0.99809664	0.9990636	1.0000153	1.000942	1.0018345	1.0026861	1.0034889	1.0042363	1.0049229	1.005545	1.0060983	1.0065805
0.9913511	0.991144	0.99092895	0.9907007	0.990458	0.99019694	0.9899211	0.98963207	0.9893319	0.98902607	0.98871833	0.9884146	0.9881195	0.9878398	0.9875822	0.9873517	0.98715633	0.9870011	0.98689234	0.9868367	0.9868381	0.9869027	0.9870337	0.98723584	0.98751056	0.9878608	0.9882866	0.98878825	0.9893651	0.9900136	0.99073046	0.99151057	0.9923496	0.9932375	0.9941705	0.99513733	0.9961302	0.99713963	0.9981539	0.9991635	1.0001607	1.0011339	1.0020754	1.0029753	1.0038278	1.0046248	1.0053614	1.0060331	1.0066346	1.0071639
0.9914518	0.99120617	0.9909529	0.9906892	0.9904114	0.99011856	0.9898123	0.9894947	0.9891686	0.98883855	0.98850906	0.98818517	0.9878734	0.98757905	0.987309	0.98706865	0.9868655	0.98670584	0.9865948	0.98653936	0.9865436	0.98661315	0.9867523	0.98696285	0.9872501	0.9876145	0.98805726	0.9885766	0.98917276	0.98984283	0.9905826	0.9913876	0.9922546	0.9931733	0.9941362	0.99513745	0.99616456	0.9972108	0.99826455	0.9993166	1.0003566	1.0013744	1.0023625	1.0033101	1.0042108	1.0050573	1.005843	1.0065635	1.0072135	1.00779
0.99159116	0.99130654	0.9910153	0.99071544	0.99040437	0.9900801	0.9897443	0.98939866	0.98904777	0.9886934	0.98834306	0.9880011	0.9876733	0.9873656	0.9870851	0.98683697	0.98662853	0.986465	0.9863546	0.9863011	0.9863093	0.9863859	0.98653394	0.9867559	0.98705554	0.9874349	0.9878939	0.98843265	0.9890492	0.98974043	0.9905044	0.9913351	0.9922271	0.99317384	0.99416685	0.99519914	0.9962609	0.9973421	0.998434	0.9995243	1.0006053	1.0016673	1.0026995	1.003693	1.0046409	1.0055343	1.0063694	1.0071379	1.0078355	1.0084592
0.99177057	0.9914476	0.99112034	0.99078524	0.9904401	0.9900842	0.98971856	0.9893466	0.9889716	0.9885955	0.98822546	0.98786676	0.98752433	0.98720515	0.9869152	0.98666054	0.9864489	0.98628426	0.9861748	0.98612535	0.986141	0.98622537	0.9863835	0.9866194	0.98693377	0.9873294	0.9878064	0.9883632	0.9890009	0.98971397	0.9905008	0.99135566	0.99227315	0.99324715	0.9942687	0.9953308	0.99642366	0.997538	0.99866444	0.9997927	1.0009117	1.0020134	1.0030882	1.004126	1.0051187	1.0060586	1.0069389	1.0077547	1.0084994	1.0091691
0.9919922	0.99162954	0.9912664	0.9908971	0.99051917	0.9901333	0.98973984	0.98934215	0.988942	0.98854584	0.9881571	0.98778427	0.98742825	0.9870997	0.9868019	0.98654354	0.98632956	0.9861672	0.9860607	0.9860175	0.98604125	0.98613673	0.98630804	0.986558	0.98688906	0.9873021	0.9877981	0.9883755	0.9890332	0.9897691	0.9905778	0.9914566	0.9923988	0.9933978	0.9944455	0.99553525	0.9966575	0.99780196	0.9989608	1.000123	1.0012777	1.0024173	1.0035309	1.0046092	1.005645	1.0066282	1.0075531	1.0084139	1.0092038	1.0099189
0.9922558	0.99185675	0.99145734	0.9910536	0.9906442	0.99022824	0.98980844	0.9893852	0.9889643	0.98854876	0.98814434	0.98775613	0.9873905	0.9870535	0.9867523	0.98649085	0.9862772	0.9861184	0.9860181	0.9859829	0.98601764	0.9861259	0.9863123	0.9865789	0.9869272	0.98736006	0.98787564	0.98847353	0.9891527	0.9899104	0.9907424	0.9916427	0.9926084	0.9936308	0.99470335	0.9958181	0.9969657	0.998139	0.99932575	1.0005184	1.0017065	1.0028794	1.0040287	1.0051447	1.0062196	1.0072443	1.0082109	1.0091133	1.0099474	1.0107056
0.9925638	0.99212784	0.991694	0.9912574	0.9908174	0.99037325	0.98992693	0.9894815	0.9890395	0.9886071	0.98818785	0.9877876	0.9874135	0.9870707	0.986766	0.9865054	0.98629564	0.9861427	0.9860511	0.9860267	0.98607504	0.986198	0.9864015	0.9866866	0.9870546	0.987507	0.98804355	0.988664	0.989365	0.9901441	0.9909976	0.9919206	0.9929067	0.9939509	0.9950459	0.9961827	0.99735457	0.99855155	0.9997639	1.0009829	1.0021989	1.0034021	1.0045838	1.0057333	1.0068437	1.007906	1.0089103	1.0098536	1.0107276	1.0115275
0.9929172	0.9924459	0.99197793	0.9915094	0.9910401	0.9905701	0.990098	0.9896315	0.98917115	0.9887224	0.98829067	0.98788226	0.987501	0.9871555	0.98685026	0.98659354	0.9863891	0.98624474	0.9861641	0.9861536	0.9862175	0.9863586	0.9865809	0.98688656	0.9872758	0.98775005	0.98830867	0.9889506	0.98967505	0.990475	0.99134904	0.9922929	0.9932998	0.99436367	0.99547815	0.99663407	0.99782526	0.9990422	1.0002756	1.0015177	1.0027572	1.0039868	1.0051951	1.0063748	1.0075159	1.00861	1.0096507	1.0106301	1.0115409	1.0123777
0.9933172	0.99281126	0.9923104	0.9918125	0.9913146	0.99081886	0.9903256	0.98983896	0.9893623	0.9888996	0.9884585	0.98804235	0.9876573	0.9873118	0.98700935	0.98675776	0.98656255	0.98642904	0.98636335	0.9863681	0.98645097	0.986612	0.9868556	0.98718303	0.9875959	0.98809296	0.9886758	0.9893409	0.9900855	0.9909073	0.99180126	0.99276525	0.9937897	0.9948705	0.9960015	0.99717355	0.99837995	0.999613	1.0008634	1.0021236	1.003382	1.0046314	1.0058627	1.0070667	1.0082335	1.0093571	1.0104288	1.011439	1.0123839	1.0132548
0.99376404	0.9932252	0.99269426	0.9921669	0.99164283	0.9911232	0.9906106	0.99010605	0.98961544	0.9891413	0.9886924	0.98827165	0.9878869	0.98754287	0.9872457	0.9870028	0.9868191	0.9867009	0.9866515	0.98667604	0.9867798	0.98696274	0.98722976	0.9875821	0.9880195	0.98854196	0.9891474	0.98983586	0.99060285	0.9914452	0.9923587	0.99333835	0.9943791	0.9954749	0.99661905	0.99780345	0.99902177	1.0002666	1.0015281	1.0028001	1.0040721	1.0053374	1.0065846	1.0078077	1.0089965	1.010143	1.0112389	1.0122774	1.0132506	1.0141524
0.9942599	0.99369025	0.99312925	0.99257606	0.9920279	0.9914878	0.99095535	0.99043584	0.98993295	0.98945135	0.988996	0.9885744	0.9881907	0.987853	0.987565	0.987334	0.9871643	0.98706335	0.9870341	0.9870813	0.9872075	0.9874165	0.9877094	0.98808765	0.9885512	0.9890986	0.9897298	0.9904399	0.99122906	0.9920911	0.9930222	0.99401736	0.9950715	0.99617785	0.9973311	0.99852484	0.99974984	1.001	1.002269	1.0035468	1.004827	1.006101	1.0073596	1.0085951	1.0097985	1.0109618	1.0120779	1.0131389	1.014135	1.0150625
0.9948062	0.99420726	0.9936194	0.99304134	0.99247116	0.9919106	0.9913633	0.9908315	0.99031895	0.98983157	0.9893744	0.9889535	0.98857594	0.98824537	0.98796904	0.9877537	0.98760265	0.9875215	0.9875145	0.9875865	0.987739	0.98797506	0.9882969	0.9887021	0.98919314	0.989767	0.9904227	0.99115646	0.9919666	0.9928471	0.9937935	0.99480194	0.99586576	0.9969807	0.99813884	0.9993353	1.0005618	1.0018127	1.0030828	1.0043615	1.0056424	1.0069181	1.0081816	1.0094228	1.0106348	1.0118102	1.0129389	1.0140151	1.0150315	1.015978
0.9954043	0.9947772	0.9941652	0.99356335	0.9929748	0.99239695	0.9918361	0.9912941	0.9907751	0.9902857	0.9898292	0.98941237	0.9890429	0.98872405	0.98846364	0.9882657	0.98813504	0.9880781	0.98809713	0.98819643	0.98837763	0.988643	0.98899347	0.9894286	0.98994744	0.9905487	0.9912296	0.9919866	0.9928158	0.99371207	0.9946736	0.995692	0.99676245	0.9978803	0.9990394	1.0002333	1.0014566	1.0027026	1.0039659	1.0052375	1.0065134	1.0077848	1.009045	1.0102851	1.0114992	1.012678	1.0138137	1.0148998	1.0159277	1.0168891
0.9960547	0.9954029	0.99476844	0.99414665	0.99354005	0.99294955	0.9923769	0.99182767	0.99130553	0.9908159	0.9903638	0.9899552	0.98959666	0.9892929	0.9890507	0.988873	0.9887674	0.98873633	0.9887842	0.98891324	0.98912627	0.9894226	0.9898043	0.9902691	0.9908167	0.99144465	0.9921496	0.9929285	0.9937753	0.9946864	0.9956585	0.9966826	0.99775624	0.9988734	1.0000283	1.0012143	1.002429	1.0036626	1.0049118	1.0061716	1.0074344	1.008692	1.0099417	1.0111741	1.0123812	1.0135577	1.0146941	1.0157825	1.0168157	1.0177861
0.99675846	0.9960852	0.9954298	0.9947917	0.99417	0.9935672	0.9929888	0.99243474	0.99191254	0.9914252	0.99098045	0.99058354	0.99023926	0.98995346	0.98973227	0.98958	0.9895019	0.9894997	0.98957825	0.9897384	0.9899842	0.99031323	0.9907264	0.99122316	0.99180007	0.9924548	0.9931826	0.99398124	0.9948434	0.9957676	0.9967456	0.997773	0.9988453	0.9999558	1.0011001	1.0022728	1.0034695	1.0046859	1.005916	1.0071532	1.0083953	1.0096335	1.0108634	1.0120797	1.0132731	1.0144389	1.0155678	1.0166517	1.0176842	1.0186574
0.99751776	0.9968242	0.99615246	0.99549866	0.99486613	0.9942554	0.9936709	0.993117	0.99259716	0.99211764	0.9916829	0.9912992	0.9909732	0.9907092	0.9905122	0.99038666	0.99033785	0.99036795	0.9904791	0.99067426	0.99095374	0.99131674	0.99176306	0.9922902	0.9928956	0.9935752	0.9943258	0.9951414	0.9960164	0.99694854	0.9979295	0.99895585	1.0000199	1.0011189	1.002248	1.0034003	1.004573	1.005763	1.0069642	1.0081738	1.0093857	1.0105968	1.0118008	1.012992	1.014164	1.0153106	1.0164238	1.0174967	1.0185194	1.0194893
0.9983314	0.9976223	0.9969355	0.9962707	0.9956297	0.9950142	0.99442834	0.99387604	0.9933622	0.9928922	0.9924723	0.9921062	0.99180037	0.9915612	0.99139166	0.9912963	0.99127936	0.9913428	0.99148923	0.99171907	0.99203384	0.99243134	0.9929096	0.99346685	0.9940995	0.99480224	0.99557227	0.9964026	0.99728876	0.9982237	0.9992031	1.0002218	1.0012735	1.0023556	1.0034604	1.0045867	1.0057285	1.0068848	1.0080498	1.0092219	1.0103968	1.0115713	1.012739	1.0138977	1.0150393	1.0161594	1.0172491	1.0183027	1.0193114	1.0202683
0.99920255	0.99847966	0.99778265	0.9971098	0.99646187	0.9958452	0.99526036	0.9947136	0.99420923	0.9937526	0.9933487	0.9930038	0.99272275	0.99250984	0.992371	0.99230796	0.9923242	0.9924232	0.9926058	0.9928724	0.99322104	0.9936534	0.99416286	0.99475014	0.99540716	0.9961327	0.99691767	0.997759	0.99865013	0.9995854	1.0005578	1.0015634	1.0025955	1.0036517	1.0047275	1.0058184	1.0069225	1.008035	1.0091574	1.0102844	1.0114129	1.0125418	1.0136666	1.014783	1.0158864	1.0169711	1.0180298	1.0190576	1.020044	1.0209829
1.0001309	0.99939764	0.99869215	0.9980138	0.99736506	0.99674886	0.99616975	0.99563223	0.9951401	0.9946994	0.99431586	0.99399406	0.9937393	0.9935568	0.99344873	0.9934199	0.9934719	0.9936085	0.99382687	0.99412954	0.9945148	0.9949789	0.9955185	0.9961313	0.99681157	0.9975547	0.9983514	0.9991999	1.0000919	1.0010196	1.0019789	1.0029658	1.0039726	1.0049964	1.0060343	1.0070832	1.0081408	1.0092043	1.0102729	1.011346	1.0124208	1.0134952	1.014568	1.0156353	1.0166918	1.0177333	1.0187541	1.0197467	1.0207051	1.021618
1.0011153	1.0003759	0.99966574	0.99898535	0.9983385	0.9977265	0.9971563	0.9966298	0.99615407	0.9957324	0.9953719	0.9950755	0.99485093	0.99469984	0.99462575	0.9946321	0.9947212	0.99489295	0.99514896	0.9954867	0.9959053	0.9964005	0.9969688	0.9976054	0.9983048	0.9990607	0.99986583	1.0007144	1.0016003	1.0025175	1.0034566	1.0044165	1.0053902	1.0063747	1.0073686	1.0083661	1.0093681	1.0103742	1.0113815	1.0123937	1.0134048	1.0144182	1.01543	1.0164381	1.0174407	1.0184319	1.0194064	1.0203584	1.0212803	1.022162
1.0021564	1.0014135	1.0007031	1.0000243	0.99938196	0.99877906	0.9982194	0.9977076	0.9972504	0.9968509	0.9965157	0.9962485	0.9960537	0.9959358	0.9958976	0.99594	0.9960661	0.99627495	0.9965671	0.99693877	0.9973882	0.99791193	0.998505	0.9991601	0.999874	1.0006386	1.0014454	1.0022892	1.0031636	1.0040588	1.0049742	1.0058997	1.0068328	1.007771	1.0087101	1.0096505	1.0105897	1.0115288	1.0124682	1.0134083	1.0143492	1.0152937	1.016237	1.0171798	1.01812	1.0190531	1.0199765	1.0208817	1.02176	1.0226071
1.0032542	1.0025121	1.0018032	1.0011305	1.0004964	0.99990326	0.9993583	0.99886477	0.99842936	0.99805415	0.9977463	0.99750936	0.99734753	0.9972638	0.9972608	0.99733955	0.9975025	0.99774665	0.99807096	0.99847525	0.99895364	0.9995021	1.0001137	1.0007858	1.001508	1.0022743	1.0030761	1.0039086	1.0047636	1.0056335	1.0065141	1.0073975	1.0082831	1.0091665	1.0100435	1.0109196	1.011788	1.0126536	1.0135167	1.0143796	1.0152433	1.0161091	1.0169779	1.0178488	1.0187204	1.0195897	1.0204529	1.0213051	1.0221351	1.0229416
1.0044059	1.0036678	1.0029652	1.0023003	1.0016769	1.0010996	1.000572	1.0000999	0.9996876	0.99933916	0.9990602	0.9988548	0.9987264	0.99867725	0.9987096	0.9988244	0.99902135	0.99929947	0.99965656	1.0000874	1.0005904	1.0011573	1.0017858	1.0024657	1.003191	1.0039533	1.004745	1.0055575	1.0063858	1.0072209	1.0080587	1.0088944	1.0097238	1.0105445	1.0113553	1.0121555	1.012947	1.0137327	1.0145125	1.0152911	1.0160719	1.0168533	1.0176404	1.0184324	1.0192298	1.0200285	1.0208272	1.0216209	1.0224013	1.0231612
1.0056094	1.0048797	1.0041872	1.0035347	1.0029258	1.0023658	1.0018584	1.0014092	1.001021	1.0007021	1.000453	1.0002799	1.0001845	1.0001706	1.0002377	1.0003858	1.0006152	1.0009246	1.0013076	1.0017638	1.0022855	1.0028694	1.0035055	1.004188	1.0049076	1.005658	1.0064301	1.0072173	1.00801	1.0088048	1.0095928	1.0103722	1.0111378	1.0118895	1.0126256	1.0133461	1.0140541	1.0147527	1.0154449	1.0161325	1.0168226	1.0175165	1.0182166	1.0189259	1.0196428	1.0203688	1.0210986	1.0218291	1.0225549	1.0232662
1.0068636	1.0061462	1.0054661	1.0048282	1.0042384	1.0036979	1.0032121	1.0027877	1.0024275	1.0021372	1.0019202	1.001779	1.0017173	1.0017349	1.0018349	1.0020151	1.0022744	1.0026083	1.0030155	1.0034897	1.0040262	1.0046165	1.0052553	1.0059325	1.0066409	1.0073724	1.0081178	1.0088704	1.0096203	1.0103652	1.011097	1.0118116	1.0125084	1.0131842	1.0138391	1.0144746	1.0150925	1.0157007	1.0162989	1.0168927	1.0174879	1.0180885	1.0186988	1.0193208	1.0199578	1.0206069	1.0212659	1.0219312	1.0225984	1.0232599
1.0081632	1.0074614	1.0067979	1.0061792	1.0056081	1.0050902	1.0046297	1.0042309	1.0038999	1.0036389	1.0034518	1.0033432	1.003313	1.0033618	1.0034915	1.0036994	1.0039823	1.0043404	1.004765	1.0052514	1.0057943	1.0063866	1.0070188	1.007684	1.0083721	1.0090759	1.0097866	1.0104964	1.011198	1.0118852	1.0125517	1.0131984	1.0138186	1.0144134	1.0149822	1.0155289	1.0160547	1.0165672	1.017068	1.0175664	1.0180641	1.0185713	1.019089	1.0196224	1.0201755	1.0207449	1.0213312	1.0219316	1.0225406	1.0231494
1.0095044	1.0088212	1.008179	1.0075808	1.0070324	1.0065389	1.0061041	1.0057324	1.00543	1.0051985	1.0050426	1.0049635	1.0049626	1.0050402	1.0051965	1.0054265	1.0057304	1.0061032	1.0065396	1.0070325	1.0075756	1.0081595	1.0087781	1.0094234	1.0100838	1.0107509	1.0114185	1.0120784	1.0127232	1.0133486	1.0139462	1.0145171	1.0150557	1.0155661	1.0160463	1.0164995	1.0169314	1.017347	1.017752	1.0181501	1.018552	1.0189618	1.0193887	1.0198342	1.0203011	1.0207928	1.0213072	1.0218405	1.0223918	1.0229511
1.0108813	1.0102211	1.0096011	1.009027	1.008504	1.0080348	1.0076275	1.0072844	1.0070102	1.0068076	1.00668	1.0066291	1.0066544	1.0067565	1.0069333	1.0071833	1.007502	1.0078849	1.0083239	1.0088148	1.0093485	1.0099199	1.0105164	1.0111322	1.0117551	1.0123816	1.0129983	1.013601	1.0141821	1.0147384	1.0152626	1.0157539	1.0162101	1.0166324	1.0170226	1.0173838	1.0177209	1.0180378	1.0183454	1.0186472	1.018953	1.0192695	1.0196059	1.0199633	1.0203466	1.0207618	1.0212039	1.0216755	1.0221714	1.0226823
1.0122869	1.0116537	1.0110598	1.010512	1.0100142	1.009574	1.0091926	1.0088768	1.0086298	1.0084547	1.0083537	1.0083272	1.0083752	1.0084981	1.0086911	1.0089527	1.0092772	1.0096625	1.0100985	1.0105816	1.0110979	1.0116454	1.0122117	1.0127902	1.0133706	1.0139457	1.0145062	1.0150477	1.0155612	1.0160435	1.016492	1.0169007	1.0172735	1.0176071	1.0179077	1.0181762	1.0184191	1.0186425	1.0188539	1.0190623	1.0192773	1.019504	1.0197506	1.020023	1.020329	1.0206685	1.0210446	1.021457	1.0218991	1.0223674
1.0137155	1.0131117	1.012545	1.0120254	1.0115554	1.0111419	1.0107887	1.0104994	1.0102788	1.0101284	1.0100497	1.0100445	1.0101103	1.010247	1.0104506	1.0107182	1.0110443	1.0114238	1.0118487	1.0123099	1.0128049	1.0133204	1.0138489	1.0143827	1.0149131	1.0154328	1.0159315	1.0164046	1.016849	1.0172563	1.0176252	1.0179538	1.0182414	1.0184908	1.0187031	1.0188818	1.0190347	1.0191687	1.0192916	1.0194122	1.0195357	1.0196787	1.0198419	1.020037	1.0202674	1.0205393	1.0208523	1.0212079	1.0216023	1.0220318
1.015156	1.0145837	1.0140499	1.0135579	1.0131168	1.0127319	1.0124036	1.0121413	1.0119425	1.011815	1.0117552	1.0117655	1.0118443	1.011991	1.0121961	1.0124623	1.0127816	1.0131476	1.013552	1.0139899	1.0144497	1.0149271	1.0154129	1.0158958	1.016369	1.0168277	1.0172601	1.017667	1.018036	1.0183678	1.01866	1.0189098	1.0191174	1.0192828	1.0194125	1.0195084	1.0195785	1.019629	1.0196671	1.0197062	1.0197505	1.0198125	1.0198988	1.0200214	1.0201854	1.0203933	1.0206518	1.0209564	1.0213088	1.0217047
1.0166012	1.0160632	1.01556	1.0151002	1.0146877	1.0143272	1.0140258	1.013786	1.0136092	1.0134987	1.0134543	1.0134757	1.0135603	1.0137078	1.0139128	1.0141699	1.0144718	1.0148166	1.0151954	1.0155964	1.0160191	1.016451	1.0168841	1.0173123	1.0177261	1.0181184	1.0184864	1.0188209	1.0191221	1.0193797	1.0195962	1.0197705	1.0199027	1.0199925	1.0200464	1.0200655	1.0200614	1.0200356	1.0200007	1.0199625	1.0199364	1.0199256	1.0199466	1.0200055	1.0201064	1.0202607	1.0204682	1.0207304	1.0210477	1.0214174
1.0180377	1.0175372	1.0170679	1.0166382	1.0162544	1.0159208	1.0156416	1.0154215	1.0152625	1.0151666	1.01513	1.0151565	1.0152436	1.0153852	1.0155779	1.0158172	1.0160984	1.0164146	1.0167586	1.0171224	1.017497	1.0178773	1.018254	1.0186242	1.0189767	1.0193044	1.0196053	1.019873	1.0201029	1.0202932	1.0204414	1.0205477	1.0206101	1.0206329	1.0206186	1.0205724	1.0205003	1.0204108	1.0203086	1.0202069	1.0201168	1.0200454	1.0200069	1.0200083	1.0200597	1.0201658	1.0203303	1.0205592	1.0208473	1.0211959
1.0194557	1.0189939	1.0185589	1.0181599	1.0178028	1.0174946	1.0172373	1.0170343	1.0168867	1.0167991	1.0167686	1.016793	1.0168728	1.017002	1.0171782	1.0173943	1.017646	1.0179254	1.0182283	1.0185453	1.0188705	1.0191971	1.0195143	1.0198252	1.0201142	1.0203798	1.020616	1.0208194	1.0209877	1.0211165	1.0212034	1.0212462	1.0212522	1.021216	1.0211465	1.0210419	1.0209152	1.0207678	1.0206115	1.0204571	1.0203162	1.0201926	1.0201048	1.0200582	1.0200626	1.0201306	1.020264	1.0204635	1.0207314	1.0210658
1.0208417	1.020419	1.0200195	1.0196513	1.0193214	1.019034	1.0187933	1.0186049	1.0184673	1.0183828	1.0183511	1.0183682	1.0184348	1.0185454	1.0186957	1.0188828	1.0190982	1.0193369	1.0195932	1.0198617	1.0201316	1.0204009	1.0206627	1.0209111	1.0211407	1.0213478	1.0215241	1.0216703	1.0217825	1.0218583	1.0218928	1.021888	1.0218439	1.0217626	1.0216461	1.0214971	1.0213236	1.021134	1.0209342	1.020737	1.0205498	1.0203851	1.0202547	1.0201728	1.0201434	1.0201777	1.0202829	1.020462	1.0207183	1.0210458
1.0221833	1.021801	1.0214369	1.0210983	1.0207937	1.0205266	1.0203009	1.0201185	1.0199858	1.0198991	1.0198605	1.0198656	1.0199116	1.0199988	1.0201182	1.0202678	1.0204436	1.0206352	1.0208431	1.021057	1.0212734	1.0214876	1.0216929	1.0218855	1.0220598	1.0222117	1.0223392	1.0224372	1.0225031	1.022534	1.0225294	1.0224853	1.022403	1.0222876	1.022134	1.0219531	1.0217468	1.0215226	1.0212889	1.0210555	1.0208359	1.0206383	1.0204768	1.0203643	1.0203063	1.0203184	1.0204042	1.0205696	1.0208151	1.0211407
1.0234663	1.023127	1.0227966	1.022488	1.0222032	1.0219525	1.0217385	1.0215634	1.0214286	1.0213354	1.0212827	1.0212678	1.0212911	1.0213457	1.02143	1.0215404	1.0216699	1.0218145	1.0219713	1.0221332	1.0222951	1.0224562	1.0226113	1.0227518	1.0228796	1.0229862	1.0230727	1.0231302	1.0231638	1.0231616	1.0231264	1.0230554	1.0229492	1.0228075	1.0226314	1.0224262	1.0221968	1.0219462	1.0216869	1.0214306	1.0211828	1.0209609	1.0207752	1.0206374	1.0205593	1.0205514	1.0206226	1.0207789	1.0210227	1.0213544
1.0246782	1.0243796	1.0240835	1.0238008	1.0235388	1.023301	1.023095	1.0229193	1.0227797	1.0226738	1.0226042	1.0225667	1.02256	1.0225793	1.0226241	1.0226902	1.0227724	1.0228697	1.0229752	1.0230885	1.0232008	1.023313	1.0234209	1.0235215	1.0236069	1.0236819	1.0237373	1.0237702	1.0237757	1.0237565	1.0237011	1.0236156	1.0234958	1.0233387	1.0231493	1.0229279	1.0226809	1.0224134	1.0221364	1.0218577	1.0215935	1.0213486	1.0211426	1.0209851	1.0208913	1.0208707	1.0209327	1.0210829	1.0213269	1.021669
1.0258045	1.0255471	1.025285	1.0250281	1.0247828	1.0245553	1.0243527	1.0241743	1.0240237	1.0239031	1.0238113	1.0237435	1.0237048	1.0236876	1.0236906	1.0237119	1.02375	1.0238	1.0238595	1.0239235	1.0239943	1.0240662	1.0241382	1.0242047	1.024264	1.0243134	1.0243499	1.0243657	1.0243616	1.0243306	1.0242712	1.0241799	1.024052	1.0238874	1.0236896	1.0234594	1.0232034	1.0229244	1.0226301	1.0223385	1.0220542	1.0217922	1.0215685	1.0213937	1.0212847	1.0212538	1.02131	1.0214559	1.0217017	1.0220516
1.0268325	1.026617	1.0263864	1.0261534	1.0259241	1.0257043	1.0255017	1.0253165	1.0251544	1.0250119	1.0248938	1.0247968	1.0247221	1.0246645	1.0246289	1.0246085	1.0246012	1.024609	1.0246248	1.0246528	1.0246885	1.0247275	1.0247724	1.024819	1.0248624	1.0249016	1.0249269	1.02494	1.0249321	1.0249	1.0248435	1.0247502	1.024623	1.0244583	1.0242571	1.0240203	1.023754	1.0234632	1.0231565	1.0228469	1.0225445	1.0222663	1.0220237	1.0218346	1.0217097	1.021666	1.0217131	1.0218621	1.0221112	1.0224668
1.0277506	1.027576	1.0273753	1.0271646	1.0269479	1.0267332	1.026528	1.0263338	1.0261544	1.0259917	1.0258454	1.0257173	1.0256072	1.0255133	1.0254364	1.0253773	1.0253325	1.0253029	1.0252855	1.0252819	1.0252934	1.0253134	1.0253438	1.025377	1.0254163	1.0254527	1.0254824	1.0255004	1.0255003	1.0254753	1.0254246	1.0253369	1.0252116	1.0250429	1.0248376	1.0245942	1.0243171	1.0240129	1.0236905	1.0233626	1.0230384	1.0227417	1.022479	1.0222697	1.0221319	1.022071	1.0221086	1.0222508	1.0225009	1.0228668
1.028548	1.0284132	1.0282438	1.0280513	1.0278472	1.0276353	1.0274258	1.0272207	1.027023	1.0268364	1.0266651	1.0265049	1.0263604	1.0262324	1.0261214	1.0260279	1.02595	1.0258911	1.0258503	1.0258303	1.0258243	1.0258367	1.0258621	1.0258974	1.0259418	1.0259858	1.026027	1.026056	1.02607	1.0260544	1.0260069	1.0259227	1.0258	1.0256319	1.0254188	1.0251625	1.0248693	1.0245464	1.0241994	1.0238487	1.0235021	1.0231738	1.0228862	1.0226544	1.0224949	1.0224187	1.0224438	1.0225772	1.022826	1.0231954
1.0292182	1.0291218	1.0289811	1.0288069	1.0286127	1.0284041	1.0281873	1.02797	1.0277565	1.0275472	1.0273465	1.0271598	1.0269866	1.0268272	1.0266879	1.0265667	1.0264688	1.0263914	1.0263373	1.026308	1.0263004	1.026314	1.0263499	1.0263948	1.0264521	1.0265115	1.0265694	1.02661	1.0266349	1.0266286	1.0265899	1.0265067	1.026377	1.0261978	1.0259676	1.0256939	1.0253776	1.0250256	1.0246499	1.0242655	1.0238856	1.02353	1.023209	1.0229483	1.0227572	1.02266	1.0226655	1.0227859	1.0230278	1.023398
1.0297513	1.029694	1.0295804	1.0294255	1.0292406	1.0290323	1.0288126	1.0285838	1.0283512	1.0281222	1.0279021	1.02769	1.0274928	1.0273103	1.0271497	1.0270126	1.0269	1.0268177	1.0267595	1.0267316	1.0267342	1.0267626	1.02681	1.0268743	1.0269512	1.0270293	1.0271019	1.0271586	1.0271922	1.0271889	1.0271468	1.0270586	1.0269123	1.0267135	1.0264626	1.0261564	1.0258065	1.0254204	1.0250059	1.0245792	1.0241616	1.0237625	1.023405	1.0231053	1.0228841	1.0227538	1.0227362	1.0228386	1.0230677	1.0234306
1.0301417	1.0301245	1.0300387	1.0299021	1.0297271	1.0295236	1.0292966	1.0290592	1.0288148	1.0285695	1.02833	1.0281012	1.0278866	1.0276918	1.0275207	1.0273758	1.0272624	1.0271825	1.0271354	1.0271192	1.02714	1.0271858	1.0272572	1.0273434	1.0274417	1.0275373	1.0276234	1.027691	1.0277237	1.0277183	1.0276634	1.0275544	1.0273852	1.0271552	1.0268668	1.0265198	1.0261275	1.0256923	1.0252303	1.0247583	1.0242923	1.0238483	1.023443	1.0231038	1.0228403	1.0226787	1.0226265	1.0227038	1.0229155	1.0232663
1.0303938	1.0304134	1.0303582	1.0302408	1.0300758	1.0298756	1.0296489	1.0294055	1.0291516	1.0288967	1.0286474	1.028409	1.0281866	1.0279883	1.0278146	1.0276773	1.0275722	1.0275041	1.027477	1.0274823	1.0275267	1.0275968	1.0276915	1.0278014	1.0279164	1.0280243	1.0281171	1.0281798	1.0282081	1.0281854	1.0281063	1.0279677	1.0277618	1.027489	1.0271525	1.0267586	1.0263141	1.0258242	1.0253118	1.0247844	1.0242652	1.0237695	1.0233159	1.0229303	1.0226235	1.0224178	1.0223328	1.0223767	1.0225651	1.0228971
1.0305089	1.030567	1.0305393	1.0304431	1.0302933	1.0301	1.0298742	1.029631	1.0293741	1.0291154	1.0288656	1.0286233	1.0284058	1.0282124	1.0280511	1.0279258	1.027844	1.0277971	1.0277954	1.027829	1.0278989	1.0279965	1.0281118	1.0282406	1.0283657	1.0284762	1.0285642	1.0286165	1.0286201	1.0285707	1.028453	1.0282685	1.028017	1.0276914	1.027302	1.0268539	1.0263478	1.025806	1.0252355	1.0246542	1.0240822	1.0235345	1.0230325	1.0225934	1.0222433	1.0219958	1.0218714	1.0218805	1.0220367	1.022346
1.0304854	1.0305862	1.0305899	1.0305175	1.0303835	1.0302039	1.029985	1.0297478	1.0294979	1.0292431	1.0289974	1.0287671	1.0285616	1.0283843	1.0282438	1.0281436	1.028085	1.0280696	1.028096	1.0281601	1.028259	1.028376	1.028509	1.028644	1.0287671	1.0288743	1.0289427	1.0289662	1.0289329	1.0288383	1.0286757	1.0284407	1.0281312	1.0277494	1.0273039	1.0267987	1.0262403	1.0256442	1.0250247	1.0243897	1.0237693	1.0231713	1.0226246	1.022139	1.0217429	1.0214536	1.021289	1.0212618	1.0213816	1.0216583
1.030341	1.0304809	1.0305201	1.0304741	1.0303618	1.0301967	1.0299966	1.0297687	1.029532	1.0292934	1.0290626	1.0288534	1.0286688	1.0285182	1.0284029	1.0283365	1.0283104	1.0283285	1.028385	1.0284755	1.0285918	1.0287257	1.0288658	1.0289938	1.0291097	1.0291885	1.029225	1.029209	1.02913	1.0289825	1.0287628	1.0284723	1.0281049	1.0276713	1.0271713	1.0266134	1.0260105	1.0253689	1.0247037	1.0240345	1.0233706	1.0227392	1.0221494	1.0216271	1.0211939	1.0208609	1.0206561	1.0205895	1.0206779	1.0209196
1.0300831	1.0302655	1.0303406	1.030325	1.0302408	1.0301003	1.0299188	1.0297129	1.0294979	1.0292838	1.029081	1.0288969	1.0287441	1.0286251	1.0285475	1.028513	1.0285213	1.0285671	1.0286535	1.0287639	1.0288936	1.0290289	1.0291598	1.0292742	1.0293591	1.0294027	1.0293941	1.0293264	1.0291922	1.0289884	1.0287141	1.0283678	1.0279496	1.0274707	1.0269291	1.0263332	1.0256991	1.0250278	1.0243411	1.0236459	1.0229577	1.0222981	1.0216844	1.0211328	1.0206661	1.0203037	1.0200667	1.0199633	1.0200108	1.0202205
1.0297241	1.0299536	1.0300703	1.03009	1.0300368	1.0299264	1.0297747	1.0296009	1.029413	1.02923	1.02906	1.0289152	1.0287956	1.028715	1.0286747	1.028677	1.028715	1.0287902	1.0288903	1.0290105	1.0291371	1.0292661	1.0293738	1.0294558	1.0294986	1.0294963	1.0294298	1.0293111	1.029121	1.028865	1.0285373	1.0281477	1.027695	1.0271842	1.026621	1.0260094	1.0253624	1.0246862	1.023992	1.0232953	1.0226005	1.0219351	1.021306	1.0207447	1.0202581	1.0198733	1.0196052	1.0194694	1.0194832	1.0196579
1.0292822	1.0295635	1.0297198	1.0297836	1.0297692	1.0296944	1.0295798	1.0294414	1.029294	1.0291487	1.0290179	1.0289121	1.0288345	1.0287923	1.0287883	1.0288213	1.0288832	1.0289758	1.0290821	1.0292001	1.0293136	1.0294124	1.0294889	1.029527	1.02952	1.0294564	1.029342	1.0291632	1.0289252	1.0286242	1.0282648	1.0278488	1.0273838	1.0268644	1.0263036	1.0257041	1.0250694	1.0244114	1.0237359	1.0230532	1.0223773	1.0217186	1.021101	1.0205338	1.0200428	1.0196416	1.0193548	1.0191911	1.0191778	1.0193155
1.0287763	1.0291054	1.0293156	1.0294226	1.0294509	1.0294228	1.0293483	1.0292543	1.0291507	1.0290465	1.028961	1.0288962	1.0288614	1.028854	1.0288811	1.0289346	1.0290134	1.0291089	1.02921	1.0293103	1.0293953	1.0294547	1.0294834	1.0294684	1.0294069	1.0292943	1.0291252	1.0289049	1.0286301	1.0283097	1.027937	1.0275239	1.0270662	1.0265726	1.026045	1.0254775	1.0248868	1.0242697	1.0236316	1.0229874	1.0223458	1.0217181	1.0211163	1.0205635	1.0200773	1.0196683	1.019369	1.0191925	1.019151	1.0192602
1.0282216	1.0286088	1.0288686	1.0290266	1.0291046	1.0291209	1.029096	1.0290501	1.0289924	1.0289365	1.0288922	1.0288709	1.0288695	1.0288932	1.0289403	1.0290071	1.0290879	1.0291723	1.0292537	1.0293227	1.0293646	1.029379	1.0293535	1.0292839	1.0291711	1.0290129	1.0288088	1.0285648	1.0282799	1.0279619	1.0276068	1.0272232	1.0268091	1.0263672	1.0258937	1.0253938	1.0248647	1.024309	1.0237346	1.0231446	1.0225468	1.0219588	1.0213867	1.0208613	1.0203843	1.0199841	1.0196788	1.0194862	1.0194243	1.0195086
1.0276394	1.0280817	1.0283985	1.0286087	1.0287387	1.0288091	1.0288359	1.0288374	1.0288286	1.0288172	1.0288152	1.0288273	1.0288544	1.028899	1.0289558	1.0290236	1.0290902	1.029152	1.0291973	1.029223	1.0292149	1.0291755	1.0290971	1.0289814	1.0288318	1.0286449	1.0284272	1.0281872	1.0279174	1.0276332	1.0273287	1.0270095	1.0266651	1.0262978	1.0259087	1.025488	1.0250418	1.0245652	1.0240607	1.0235379	1.0229961	1.0224539	1.0219228	1.0214199	1.0209603	1.0205675	1.0202613	1.0200626	1.0199811	1.0200427
1.027042	1.0275431	1.0279183	1.0281863	1.0283688	1.028491	1.0285715	1.0286196	1.0286568	1.028687	1.0287179	1.028758	1.0288031	1.0288526	1.0289077	1.0289584	1.0289998	1.0290238	1.029024	1.0290009	1.028943	1.0288553	1.0287367	1.028588	1.0284172	1.0282308	1.0280297	1.0278183	1.0276021	1.0273814	1.0271536	1.0269195	1.0266739	1.0264069	1.0261126	1.0257906	1.0254322	1.025042	1.0246125	1.0241563	1.0236745	1.0231813	1.0226891	1.02221	1.0217707	1.021386	1.0210793	1.020867	1.0207722	1.0208127
1.0264438	1.0270063	1.0274352	1.0277599	1.0279982	1.0281739	1.0283021	1.0283953	1.0284704	1.0285331	1.028593	1.0286456	1.0286953	1.0287426	1.0287776	1.0287994	1.0288018	1.0287833	1.0287343	1.0286633	1.0285599	1.0284355	1.0282907	1.0281363	1.0279747	1.0278133	1.027659	1.0275139	1.027378	1.0272516	1.0271262	1.0270015	1.0268604	1.0267015	1.0265174	1.0262971	1.0260314	1.0257205	1.0253686	1.024975	1.024542	1.0240933	1.023632	1.0231822	1.0227511	1.0223736	1.0220587	1.0218359	1.0217255	1.0217369
1.0258574	1.0264741	1.0269598	1.0273398	1.0276294	1.0278524	1.0280241	1.0281574	1.0282639	1.0283495	1.0284193	1.0284768	1.0285188	1.0285435	1.0285492	1.0285337	1.0284929	1.0284232	1.0283318	1.0282182	1.028087	1.0279456	1.0278023	1.0276691	1.0275459	1.0274463	1.0273683	1.0273192	1.0272856	1.0272787	1.0272726	1.0272603	1.0272415	1.0271957	1.0271086	1.0269824	1.0268037	1.0265722	1.0262837	1.0259491	1.0255629	1.0251422	1.0247108	1.0242702	1.0238478	1.0234665	1.0231447	1.0229017	1.0227616	1.0227475
1.025283	1.0259577	1.0264975	1.0269234	1.0272611	1.0275264	1.0277327	1.027895	1.0280218	1.0281184	1.0281866	1.0282302	1.0282526	1.0282465	1.0282143	1.0281528	1.0280676	1.0279602	1.0278332	1.0276946	1.0275557	1.027425	1.0273178	1.0272311	1.0271803	1.027172	1.0272002	1.0272639	1.0273577	1.0274713	1.0275874	1.0276996	1.0277944	1.0278528	1.0278664	1.027823	1.0277203	1.027551	1.0273184	1.0270244	1.0266759	1.0262818	1.0258615	1.0254298	1.0250055	1.0246087	1.0242668	1.0239996	1.023825	1.0237703
1.0247277	1.0254493	1.0260367	1.0265043	1.0268817	1.0271813	1.027416	1.0275917	1.0277271	1.0278188	1.0278755	1.0278987	1.0278841	1.0278453	1.0277681	1.0276664	1.0275406	1.0274066	1.0272636	1.0271274	1.0270095	1.0269194	1.0268714	1.0268719	1.0269237	1.0270237	1.0271778	1.0273695	1.0275931	1.0278319	1.0280725	1.0283014	1.028496	1.0286493	1.0287468	1.0287768	1.0287358	1.0286213	1.0284313	1.0281678	1.027841	1.0274615	1.0270476	1.0266095	1.0261763	1.0257604	1.0253881	1.0250883	1.0248724	1.0247705
1.0241812	1.0249462	1.0255713	1.0260787	1.026484	1.0268035	1.0270495	1.0272347	1.0273634	1.0274411	1.0274733	1.0274627	1.0274177	1.0273324	1.0272208	1.0270878	1.0269419	1.0267961	1.0266646	1.0265578	1.0264889	1.0264739	1.0265177	1.0266255	1.0267963	1.027031	1.027318	1.0276386	1.0279924	1.0283546	1.0287067	1.0290326	1.0293199	1.029554	1.0297198	1.0298121	1.0298218	1.0297458	1.029584	1.0293459	1.0290322	1.0286616	1.0282451	1.0277992	1.0273429	1.0268987	1.0264935	1.0261489	1.0258807	1.025719
1.0236382	1.0244373	1.0250933	1.0256253	1.0260482	1.0263786	1.0266291	1.0268043	1.0269183	1.0269728	1.0269749	1.0269299	1.026844	1.0267287	1.0265889	1.0264401	1.0262947	1.0261683	1.0260749	1.0260304	1.0260428	1.026127	1.0262866	1.0265191	1.0268245	1.0271946	1.0276093	1.0280654	1.0285321	1.0290011	1.0294485	1.0298638	1.030234	1.030531	1.0307558	1.0308962	1.030947	1.0309001	1.030771	1.0305423	1.0302379	1.0298632	1.0294381	1.0289696	1.0284854	1.0280113	1.0275606	1.0271616	1.0268393	1.0266154
1.0230894	1.0239103	1.0245881	1.025134	1.0255632	1.0258936	1.0261341	1.0262944	1.026383	1.0264055	1.0263741	1.0262969	1.0261879	1.0260458	1.0259002	1.0257611	1.0256412	1.0255638	1.025538	1.0255828	1.0257043	1.025908	1.0261962	1.0265669	1.0270058	1.0275062	1.0280455	1.0286119	1.0291884	1.0297506	1.0302864	1.0307722	1.0312054	1.0315585	1.0318316	1.0320122	1.0320935	1.0320756	1.0319538	1.03174	1.0314337	1.0310512	1.0306078	1.0301162	1.0296013	1.0290831	1.0285877	1.0281357	1.0277503	1.027454
1.0225135	1.0233516	1.0240381	1.0245878	1.0250154	1.0253354	1.025556	1.0256941	1.0257521	1.025748	1.0256836	1.02559	1.0254631	1.0253234	1.0251925	1.025086	1.0250227	1.025022	1.0250936	1.0252491	1.0254947	1.0258346	1.0262566	1.0267593	1.0273303	1.0279461	1.0286025	1.0292671	1.0299343	1.0305765	1.0311816	1.0317348	1.0322174	1.0326201	1.0329332	1.0331463	1.0332512	1.033245	1.0331316	1.0329134	1.0326006	1.0322051	1.0317367	1.0312169	1.0306637	1.0301038	1.0295573	1.0290471	1.0286002	1.0282285
1.0219024	1.0227466	1.0234331	1.0239755	1.0243936	1.0246964	1.0248922	1.0250036	1.0250384	1.0250087	1.0249326	1.0248271	1.0247095	1.0245935	1.0245043	1.0244647	1.0244852	1.0245825	1.0247687	1.0250512	1.0254335	1.0259038	1.02646	1.0270861	1.0277748	1.0284977	1.0292485	1.0300014	1.0307446	1.0314573	1.0321254	1.0327313	1.0332592	1.0337005	1.0340416	1.0342764	1.0343932	1.0343932	1.0342788	1.0340493	1.0337135	1.0332932	1.0327948	1.0322382	1.0316426	1.0310358	1.0304359	1.0298692	1.0293546	1.0289174
1.0212413	1.0220827	1.02276	1.0232923	1.0236897	1.0239711	1.024149	1.0242378	1.0242531	1.024214	1.0241373	1.0240479	1.0239569	1.0238943	1.0238792	1.0239234	1.0240501	1.0242682	1.0245861	1.0250016	1.0255148	1.0261104	1.0267884	1.0275295	1.0283201	1.0291333	1.0299646	1.0307955	1.0316051	1.0323765	1.0330939	1.0337446	1.0343128	1.0347784	1.0351397	1.0353813	1.0354971	1.0354862	1.0353534	1.0350986	1.034734	1.0342749	1.0337365	1.0331386	1.0324961	1.0318371	1.0311838	1.0305595	1.0299876	1.0294871
1.0205264	1.0213565	1.0220208	1.0225375	1.0229163	1.0231774	1.0233357	1.0234132	1.0234231	1.0233934	1.023339	1.0232878	1.0232562	1.023268	1.0233434	1.0235018	1.0237468	1.0240923	1.0245384	1.0250846	1.0257201	1.0264355	1.027223	1.0280601	1.0289376	1.0298327	1.0307363	1.0316306	1.032497	1.0333236	1.0340823	1.0347663	1.0353519	1.0358322	1.036195	1.0364257	1.0365223	1.0364864	1.0363113	1.0360163	1.0356063	1.035099	1.0345114	1.0338591	1.0331664	1.0324568	1.0317508	1.031075	1.0304465	1.0298883
1.0197502	1.0205667	1.0212166	1.0217156	1.022077	1.022326	1.022479	1.0225594	1.0225881	1.0225825	1.0225766	1.0225831	1.0226368	1.0227438	1.0229295	1.0232073	1.023581	1.024056	1.02463	1.0252894	1.0260421	1.0268608	1.0277339	1.0286583	1.0296105	1.0305799	1.0315468	1.032499	1.0334121	1.0342772	1.0350657	1.0357676	1.0363605	1.0368325	1.037173	1.0373706	1.0374235	1.0373347	1.0371075	1.0367509	1.03628	1.0357119	1.0350591	1.0343523	1.0336039	1.0328419	1.0320894	1.0313631	1.030693	1.0300853
1.0189189	1.0197185	1.0203569	1.020842	1.0212014	1.0214478	1.0216128	1.0217122	1.0217719	1.0218226	1.0218817	1.021977	1.0221272	1.0223451	1.0226545	1.0230554	1.0235542	1.0241492	1.0248376	1.0256044	1.0264479	1.0273535	1.0283144	1.0293087	1.030334	1.0313607	1.0323836	1.033382	1.0343337	1.0352204	1.0360211	1.0367149	1.0372888	1.0377277	1.0380194	1.0381615	1.0381455	1.0379839	1.0376818	1.0372498	1.0367018	1.0360624	1.0353456	1.0345701	1.0337671	1.0329561	1.0321581	1.0313929	1.0306804	1.0300401
1.0180491	1.0188367	1.0194628	1.0199517	1.02031	1.0205737	1.0207632	1.0209033	1.0210243	1.0211464	1.021293	1.0214862	1.0217456	1.0220842	1.0225122	1.0230343	1.0236481	1.0243512	1.025135	1.0259969	1.0269245	1.0279133	1.0289403	1.0300019	1.0310832	1.0321661	1.0332347	1.034262	1.0352317	1.0361241	1.0369077	1.0375725	1.0380988	1.0384709	1.0386921	1.0387423	1.0386385	1.0383849	1.0379874	1.0374678	1.0368341	1.0361098	1.0353209	1.0344865	1.0336306	1.0327721	1.0319359	1.0311358	1.0304005	1.0297352
1.0171546	1.0179394	1.0185685	1.0190594	1.0194429	1.0197389	1.0199741	1.0201737	1.0203676	1.0205789	1.0208235	1.0211319	1.0215012	1.0219582	1.0224988	1.0231286	1.0238429	1.0246406	1.0255148	1.0264559	1.0274583	1.0285114	1.0296066	1.0307262	1.0318556	1.0329819	1.0340737	1.0351146	1.0360802	1.0369449	1.0376858	1.038288	1.0387341	1.039017	1.0391299	1.0390763	1.0388615	1.0384936	1.0379916	1.0373665	1.0366478	1.0358448	1.0349836	1.0340911	1.0331855	1.0322875	1.0314206	1.0306004	1.0298481	1.0291743
1.0162703	1.0170584	1.0176994	1.0182136	1.0186325	1.0189729	1.0192714	1.0195501	1.0198301	1.0201405	1.020493	1.0209054	1.0213903	1.0219519	1.0225971	1.0233185	1.0241234	1.0249991	1.0259507	1.026962	1.0280293	1.029147	1.0302969	1.031463	1.0326322	1.0337801	1.0348806	1.035904	1.0368367	1.03764	1.0383037	1.0388116	1.0391494	1.0393144	1.0393018	1.0391195	1.038778	1.03829	1.0376785	1.036953	1.0361366	1.0352589	1.034337	1.0333923	1.0324441	1.0315213	1.0306338	1.0298038	1.0290456	1.0283734
1.0154245	1.0162249	1.016893	1.017444	1.0179114	1.0183177	1.0186886	1.019054	1.0194285	1.0198411	1.0202938	1.0208123	1.0213987	1.0220536	1.0227854	1.0235897	1.024468	1.0254166	1.0264297	1.0275068	1.0286351	1.0298051	1.0310005	1.0322033	1.0333918	1.0345372	1.0356101	1.036593	1.0374483	1.0381666	1.038718	1.0391012	1.0393052	1.0393249	1.0391725	1.0388513	1.0383751	1.0377672	1.03704	1.0362158	1.0353209	1.0343757	1.0333997	1.0324148	1.0314447	1.0305058	1.0296133	1.0287873	1.0280359	1.0273778
1.014653	1.0154774	1.0161796	1.0167798	1.0173063	1.0177907	1.0182396	1.0186956	1.0191636	1.0196699	1.0202209	1.0208272	1.0214995	1.0222322	1.0230408	1.0239162	1.02486	1.0258709	1.0269492	1.0280808	1.0292635	1.030473	1.0317038	1.0329155	1.0340949	1.0352088	1.0362272	1.0371244	1.0378803	1.0384718	1.0388886	1.039119	1.0391667	1.0390338	1.0387261	1.0382649	1.0376571	1.0369292	1.0361024	1.0351946	1.0342301	1.0332286	1.0322175	1.03121	1.0302293	1.0292871	1.0284061	1.0275941	1.0268667	1.0262372
1.0139838	1.01484	1.0155874	1.016243	1.016841	1.0173917	1.0179285	1.0184679	1.0190248	1.0196157	1.0202485	1.020935	1.021676	1.0224817	1.0233511	1.0242879	1.0252925	1.0263642	1.0274943	1.0286773	1.0298988	1.0311388	1.0323703	1.0335673	1.034707	1.0357549	1.0366821	1.0374666	1.038085	1.0385253	1.0387777	1.0388426	1.0387269	1.0384303	1.0379754	1.0373732	1.0366458	1.0358124	1.0348978	1.0339224	1.0329081	1.0318741	1.0308423	1.0298269	1.0288515	1.0279275	1.0270736	1.0262907	1.025601	1.0250037
1.0134406	1.0143366	1.0151314	1.0158461	1.0165088	1.0171369	1.0177472	1.0183654	1.0189953	1.0196606	1.0203587	1.0211068	1.0219123	1.0227772	1.0237027	1.0246947	1.0257553	1.0268788	1.0280561	1.0292794	1.0305167	1.0317602	1.0329728	1.0341246	1.0351862	1.0361328	1.0369326	1.0375701	1.0380312	1.0382977	1.0383749	1.038267	1.0379788	1.0375307	1.0369312	1.0362048	1.0353711	1.034455	1.0334709	1.0324507	1.0314053	1.0303596	1.0293305	1.0283303	1.0273783	1.0264864	1.0256675	1.0249311	1.0242867	1.0237379
1.0130414	1.013975	1.0148182	1.015591	1.0163124	1.0170064	1.0176843	1.0183622	1.0190561	1.0197769	1.0205343	1.0213358	1.0221912	1.0231038	1.0240847	1.025133	1.026244	1.027408	1.0286195	1.0298587	1.0310961	1.0323112	1.0334716	1.03454	1.0354927	1.0363039	1.0369493	1.0374138	1.0376928	1.0377775	1.0376736	1.0373914	1.0369473	1.0363536	1.0356281	1.0347984	1.0338849	1.0329051	1.0318819	1.0308349	1.0297854	1.0287485	1.0277424	1.026777	1.025864	1.0250226	1.0242549	1.0235755	1.0229859	1.0224935
1.0127884	1.0137585	1.0146427	1.015463	1.0162416	1.0169836	1.0177122	1.0184402	1.019181	1.0199482	1.020754	1.0216	1.0224993	1.0234654	1.0244943	1.0255874	1.0267414	1.0279356	1.0291609	1.0303934	1.0315995	1.0327512	1.0338221	1.0347726	1.0355833	1.036231	1.0366985	1.0369779	1.0370663	1.0369656	1.0366896	1.0362473	1.0356548	1.0349388	1.0341142	1.0332056	1.0322329	1.0312185	1.0301801	1.0291357	1.0281041	1.0270994	1.0261331	1.0252198	1.0243667	1.0235877	1.022883	1.0222678	1.0217446	1.0213108
1.0126793	1.0136756	1.0145887	1.0154474	1.0162587	1.0170426	1.017807	1.018576	1.0193541	1.0201595	1.0210029	1.0218937	1.0228385	1.023852	1.0249243	1.0260549	1.0272343	1.0284387	1.029651	1.0308433	1.0319862	1.0330424	1.0339837	1.0347921	1.0354313	1.0358955	1.0361735	1.0362599	1.0361623	1.0358832	1.0354443	1.034862	1.0341502	1.0333352	1.032436	1.0314788	1.0304765	1.0294502	1.0284246	1.0274094	1.0264195	1.0254649	1.0245626	1.0237147	1.0229331	1.022228	1.0216018	1.0210543	1.0206007	1.0202346
1.0126901	1.0136988	1.0146374	1.0155176	1.0163543	1.0171639	1.0179571	1.0187511	1.019559	1.0203981	1.0212828	1.0222117	1.0232003	1.0242513	1.0253563	1.0265093	1.0276946	1.0288848	1.0300565	1.0311772	1.0322157	1.0331438	1.0339347	1.0345634	1.0350202	1.0352901	1.0353742	1.0352699	1.0349941	1.0345579	1.033977	1.033275	1.0324733	1.0315877	1.0306443	1.0296644	1.0286617	1.0276604	1.0266668	1.0257034	1.0247736	1.0238917	1.0230676	1.0222998	1.0216047	1.0209801	1.0204335	1.0199683	1.0195845	1.0192878
1.0128022	1.013816	1.0147599	1.0156486	1.0165005	1.017322	1.0181375	1.0189542	1.0197927	1.0206615	1.0215812	1.0225492	1.0235754	1.0246549	1.0257812	1.0269336	1.0280991	1.0292405	1.0303367	1.0313511	1.0322579	1.0330279	1.0336443	1.034083	1.0343415	1.0344143	1.0343093	1.0340315	1.0335994	1.0330278	1.0323327	1.0315441	1.0306759	1.0297571	1.0287977	1.027822	1.0268497	1.0258914	1.0249598	1.0240666	1.0232161	1.0224223	1.0216849	1.0210131	1.020409	1.019876	1.0194148	1.019029	1.0187196	1.0184913
1.0129848	1.0139911	1.0149318	1.0158197	1.0166743	1.01751	1.0183345	1.0191766	1.0200399	1.0209433	1.0218921	1.0228931	1.0239472	1.0250413	1.0261652	1.0272928	1.0284054	1.0294678	1.0304543	1.0313317	1.0320789	1.0326738	1.0330942	1.0333385	1.0334067	1.0332928	1.0330144	1.032581	1.0320151	1.0313319	1.0305582	1.0297093	1.0288109	1.0278829	1.0269425	1.0260026	1.0250813	1.0241908	1.0233352	1.0225303	1.0217773	1.021082	1.0204471	1.0198761	1.0193683	1.018928	1.0185559	1.0182513	1.018016	1.0178505
1.0132126	1.0141988	1.0151285	1.0160171	1.0168682	1.0177114	1.018554	1.0194122	1.0203042	1.021237	1.0222161	1.0232383	1.0243009	1.0253867	1.0264844	1.0275561	1.0285839	1.0295337	1.0303823	1.0311013	1.0316689	1.0320691	1.0322987	1.0323498	1.0322297	1.0319448	1.0315152	1.0309536	1.0302823	1.0295256	1.028699	1.0278269	1.0269307	1.0260257	1.0251256	1.0242454	1.0233997	1.0225918	1.0218384	1.0211322	1.0204875	1.0198995	1.0193712	1.0189061	1.0184982	1.0181543	1.0178677	1.017645	1.0174779	1.017375
1.0134625	1.0144267	1.0153459	1.0162205	1.0170746	1.0179251	1.0187794	1.0196635	1.020581	1.0215353	1.0225306	1.0235579	1.0246077	1.025663	1.0266973	1.0276867	1.0286008	1.0294138	1.0300981	1.0306351	1.0310117	1.0312176	1.031256	1.0311277	1.0308412	1.0304116	1.0298566	1.0291979	1.0284548	1.0276539	1.0268085	1.0259403	1.0250704	1.0242159	1.0233816	1.0225856	1.0218321	1.021131	1.020485	1.0198936	1.0193601	1.0188873	1.0184718	1.0181096	1.017807	1.017553	1.0173537	1.0172061	1.0171045	1.0170548
1.0137225	1.0146594	1.015559	1.0164306	1.0172868	1.0181458	1.0190206	1.0199205	1.0208554	1.0218235	1.0228163	1.0238276	1.0248433	1.0258353	1.0267828	1.0276535	1.0284262	1.029074	1.0295814	1.0299313	1.0301201	1.0301392	1.0299987	1.0297048	1.029278	1.0287286	1.028082	1.0273557	1.0265785	1.0257605	1.0249267	1.024097	1.0232805	1.022495	1.0217507	1.0210525	1.0204115	1.0198247	1.0192966	1.0188279	1.018414	1.0180552	1.017752	1.0174975	1.0172912	1.0171294	1.0170114	1.0169308	1.0168903	1.0168873
1.0139813	1.014894	1.0157768	1.0166434	1.017507	1.0183752	1.0192611	1.0201744	1.0211123	1.0220758	1.0230525	1.0240216	1.0249718	1.0258723	1.0267003	1.0274322	1.0280445	1.028516	1.0288386	1.0289989	1.0290033	1.0288507	1.0285527	1.0281235	1.0275819	1.0269471	1.0262375	1.0254805	1.0246925	1.0238925	1.0231	1.0223277	1.0215919	1.0208988	1.0202593	1.0196732	1.0191503	1.0186867	1.0182855	1.0179363	1.0176481	1.0174088	1.0172132	1.0170623	1.016949	1.0168713	1.0168265	1.0168103	1.0168213	1.0168577
1.0142299	1.0151238	1.015998	1.016859	1.017728	1.0186015	1.019494	1.0204072	1.0213374	1.0222722	1.0232036	1.0241083	1.0249649	1.0257455	1.0264333	1.0270064	1.0274433	1.0277333	1.0278721	1.027855	1.0276862	1.0273826	1.026956	1.0264194	1.0257938	1.0251052	1.0243672	1.0236068	1.0228405	1.0220879	1.021359	1.0206697	1.0200301	1.0194464	1.0189242	1.0184612	1.0180652	1.0177306	1.0174553	1.0172333	1.0170636	1.0169356	1.0168478	1.0167949	1.0167717	1.01677	1.016792	1.0168315	1.0168834	1.0169543
1.0144731	1.0153509	1.0162127	1.0170742	1.0179393	1.0188175	1.019705	1.0206019	1.0214986	1.0223889	1.0232462	1.024056	1.0247934	1.0254354	1.0259656	1.0263668	1.0266256	1.0267391	1.0267056	1.0265241	1.0262108	1.0257823	1.0252495	1.0246364	1.0239595	1.0232472	1.0225111	1.0217791	1.0210619	1.0203781	1.0197321	1.019143	1.0186151	1.018154	1.017756	1.0174245	1.0171608	1.0169545	1.0168085	1.0167091	1.0166566	1.0166385	1.0166516	1.0166906	1.0167452	1.0168148	1.0168943	1.0169781	1.0170668	1.0171593
1.014708	1.0155666	1.0164243	1.0172803	1.0181383	1.019001	1.0198705	1.0207332	1.0215759	1.022393	1.0231532	1.023841	1.0244408	1.02493	1.0252931	1.0255201	1.0256034	1.0255473	1.025356	1.0250362	1.0246058	1.0240757	1.0234737	1.0228119	1.0221198	1.0214114	1.0207092	1.0200254	1.0193833	1.0187835	1.0182471	1.0177704	1.0173674	1.0170321	1.0167669	1.0165719	1.0164384	1.0163635	1.0163411	1.0163606	1.0164176	1.0165033	1.0166087	1.0167278	1.0168564	1.0169877	1.0171146	1.0172362	1.017347	1.0174526
1.0149318	1.0157769	1.0166193	1.017459	1.0183008	1.0191362	1.0199648	1.0207689	1.0215374	1.0222536	1.022898	1.0234536	1.0238985	1.0242256	1.0244186	1.024479	1.0243996	1.0241946	1.0238662	1.0234308	1.0229087	1.0223142	1.0216697	1.0209976	1.0203127	1.0196378	1.0189922	1.0183849	1.0178329	1.0173393	1.0169182	1.0165672	1.0162916	1.0160888	1.0159627	1.0158981	1.015896	1.015946	1.0160428	1.0161767	1.0163366	1.016517	1.0167097	1.0169016	1.0170918	1.0172732	1.0174373	1.017586	1.0177174	1.0178229
1.0151416	1.0159618	1.0167848	1.0176005	1.0184095	1.0191994	1.0199647	1.0206954	1.0213621	1.0219606	1.02247	1.0228752	1.0231625	1.0233257	1.0233592	1.0232588	1.0230397	1.0227041	1.022267	1.0217469	1.0211618	1.0205307	1.0198778	1.0192161	1.0185704	1.0179571	1.017386	1.0168734	1.016426	1.0160526	1.0157547	1.0155365	1.0153939	1.0153292	1.0153341	1.015404	1.0155272	1.0156999	1.0159066	1.0161455	1.0164036	1.016667	1.0169319	1.0171901	1.0174309	1.0176547	1.0178484	1.0180136	1.0181503	1.0182528
1.0153219	1.0161197	1.0169069	1.0176821	1.0184399	1.019166	1.0198506	1.0204751	1.0210301	1.0214978	1.0218621	1.0221117	1.0222437	1.0222509	1.0221329	1.0218971	1.0215559	1.0211166	1.0205984	1.0200225	1.0194066	1.0187685	1.018131	1.0175139	1.016928	1.0163893	1.0159141	1.0155103	1.0151799	1.0149332	1.0147688	1.0146837	1.0146781	1.01475	1.0148832	1.0150791	1.0153233	1.0156062	1.01592	1.016252	1.0165933	1.0169342	1.0172659	1.0175738	1.0178592	1.0181111	1.0183272	1.0185014	1.0186356	1.0187268
1.015463	1.0162207	1.016961	1.017682	1.0183686	1.0190116	1.0195955	1.0201057	1.0205314	1.0208571	1.021075	1.0211763	1.021158	1.0210207	1.0207701	1.020421	1.0199802	1.0194701	1.0189015	1.0182961	1.017677	1.017058	1.0164635	1.015908	1.0154006	1.0149606	1.0145924	1.0143055	1.0141021	1.0139885	1.0139551	1.0140077	1.014138	1.0143363	1.0145985	1.0149112	1.0152692	1.0156578	1.0160656	1.0164832	1.0169013	1.0173041	1.0176898	1.0180435	1.0183605	1.0186354	1.0188601	1.0190339	1.0191576	1.0192298
1.0155448	1.0162514	1.0169328	1.017579	1.0181768	1.0187215	1.0191933	1.0195798	1.0198675	1.0200502	1.0201225	1.0200799	1.0199271	1.0196671	1.0193104	1.0188664	1.0183558	1.017797	1.0172043	1.0165998	1.0160028	1.0154318	1.0148998	1.0144237	1.0140148	1.013682	1.0134333	1.0132718	1.0132017	1.0132184	1.0133221	1.0135055	1.013764	1.0140877	1.0144657	1.0148946	1.015354	1.015836	1.0163311	1.0168232	1.0173057	1.0177639	1.018191	1.0185761	1.0189176	1.0192032	1.01943	1.0195965	1.0197006	1.019746
1.01555	1.0161895	1.0167972	1.0173553	1.017857	1.0182902	1.0186338	1.0188897	1.0190439	1.0190849	1.0190208	1.0188513	1.0185797	1.0182137	1.0177723	1.0172646	1.0167156	1.0161359	1.0155487	1.014969	1.0144174	1.0139091	1.0134609	1.0130771	1.0127791	1.0125637	1.0124402	1.0124078	1.0124683	1.0126215	1.0128571	1.0131679	1.013552	1.0139908	1.0144833	1.0150075	1.0155622	1.0161291	1.0166982	1.0172548	1.0177898	1.0182917	1.0187511	1.0191627	1.019512	1.0198017	1.0200213	1.0201728	1.0202564	1.020269
1.0154603	1.01602	1.0165412	1.017001	1.0173913	1.0177052	1.017922	1.0180458	1.0180694	1.0179822	1.0177978	1.0175152	1.0171487	1.0167077	1.0162047	1.0156602	1.0150917	1.0145171	1.0139579	1.0134251	1.0129378	1.0125118	1.01216	1.0118879	1.0117027	1.0116135	1.01162	1.0117165	1.0119109	1.0121922	1.0125538	1.0129881	1.0134835	1.0140331	1.0146233	1.0152451	1.0158813	1.0165219	1.0171487	1.0177612	1.0183396	1.0188767	1.0193585	1.0197828	1.0201346	1.0204197	1.0206265	1.0207533	1.0208069	1.0207822
1.0152617	1.0157373	1.0161548	1.0165098	1.016787	1.016976	1.0170721	1.0170697	1.0169667	1.0167706	1.0164807	1.0161086	1.0156677	1.0151689	1.0146329	1.0140784	1.0135169	1.0129734	1.0124577	1.0119932	1.01159	1.0112607	1.0110117	1.010856	1.0107967	1.0108316	1.0109661	1.0111952	1.0115162	1.0119191	1.0124006	1.0129502	1.0135548	1.0142041	1.0148828	1.0155842	1.016294	1.0169951	1.0176772	1.0183303	1.0189393	1.019497	1.0199931	1.0204186	1.0207717	1.0210408	1.0212272	1.0213294	1.0213461	1.0212809
1.014952	1.0153273	1.0156423	1.0158848	1.0160431	1.016115	1.0160894	1.0159737	1.0157624	1.0154672	1.0150943	1.0146558	1.0141671	1.0136378	1.0130941	1.012549	1.0120195	1.0115255	1.0110767	1.010693	1.0103828	1.0101591	1.010026	1.0099893	1.0100542	1.0102196	1.0104793	1.010836	1.0112767	1.011799	1.0123914	1.0130435	1.0137442	1.0144832	1.0152451	1.0160133	1.0167829	1.0175332	1.0182595	1.018941	1.019576	1.0201448	1.0206473	1.0210692	1.0214071	1.021657	1.0218182	1.0218855	1.0218648	1.0217549
1.0145206	1.0147911	1.0149997	1.0151293	1.0151759	1.0151336	1.0150031	1.0147854	1.0144844	1.0141128	1.0136795	1.0131958	1.0126787	1.0121456	1.0116148	1.011098	1.0106164	1.0101895	1.0098236	1.0095329	1.0093263	1.009216	1.009201	1.009287	1.0094744	1.0097665	1.0101501	1.010624	1.011184	1.0118136	1.0125093	1.0132575	1.0140443	1.0148591	1.0156884	1.016518	1.017336	1.0181271	1.0188812	1.019588	1.0202312	1.020806	1.0213038	1.0217127	1.0220319	1.0222555	1.0223876	1.0224155	1.0223548	1.0221978
1.0139666	1.0141356	1.0142409	1.0142645	1.0142055	1.0140617	1.0138373	1.013535	1.0131633	1.0127339	1.0122595	1.0117539	1.0112311	1.0107147	1.0102135	1.009748	1.0093337	1.008985	1.008714	1.0085229	1.0084299	1.0084317	1.0085382	1.0087467	1.0090595	1.0094686	1.0099728	1.0105591	1.011222	1.0119548	1.0127399	1.0135726	1.014435	1.0153182	1.0162021	1.0170802	1.0179344	1.0187564	1.0195314	1.0202485	1.0208954	1.021464	1.0219496	1.0223411	1.0226372	1.022832	1.0229251	1.0229156	1.0228086	1.0226082
1.0133079	1.0133778	1.0133803	1.0133046	1.013153	1.0129211	1.0126202	1.0122492	1.0118256	1.0113604	1.0108666	1.0103587	1.0098535	1.0093695	1.0089175	1.0085204	1.0081846	1.0079246	1.0077503	1.0076685	1.0076907	1.0078115	1.0080358	1.0083654	1.0087936	1.0093179	1.0099286	1.0106219	1.0113838	1.0122054	1.0130734	1.0139799	1.014906	1.0158408	1.0167727	1.017688	1.018568	1.0194099	1.0201942	1.0209141	1.0215584	1.0221153	1.0225817	1.0229496	1.0232142	1.0233734	1.0234286	1.0233775	1.0232258	1.0229782
1.0125529	1.012528	1.012436	1.0122715	1.0120376	1.0117362	1.0113727	1.0109582	1.010501	1.0100183	1.0095251	1.0090328	1.0085621	1.0081257	1.0077429	1.0074174	1.0071716	1.0070095	1.0069388	1.0069727	1.0071068	1.007344	1.0076876	1.0081307	1.0086724	1.0093018	1.0100154	1.0108017	1.0116515	1.0125523	1.0134937	1.0144602	1.0154382	1.0164168	1.0173835	1.0183258	1.0192263	1.0200746	1.0208633	1.0215755	1.0222065	1.022745	1.0231868	1.0235245	1.0237559	1.0238782	1.0238903	1.0237975	1.0235995	1.0233047
1.0117162	1.011609	1.0114335	1.0111978	1.0108947	1.0105376	1.0101295	1.0096861	1.0092151	1.0087358	1.0082567	1.007803	1.0073787	1.0070063	1.0066956	1.0064609	1.0063081	1.0062484	1.0062882	1.0064313	1.0066776	1.0070274	1.007483	1.0080352	1.0086799	1.0094082	1.0102149	1.0110896	1.0120118	1.0129827	1.0139828	1.0149974	1.0160202	1.0170329	1.0180247	1.0189805	1.0198896	1.0207406	1.0215209	1.0222193	1.0228317	1.0233443	1.0237572	1.0240595	1.0242543	1.0243375	1.0243092	1.0241704	1.0239296	1.0235913
1.010828	1.0106407	1.0103965	1.0100968	1.009744	1.009347	1.0089142	1.0084562	1.0079916	1.007529	1.0070841	1.0066767	1.0063169	1.0060158	1.005789	1.0056458	1.0055931	1.0056392	1.0057856	1.0060384	1.0063969	1.006856	1.0074159	1.0080698	1.008808	1.0096275	1.0105162	1.011461	1.0124532	1.0134798	1.0145267	1.015585	1.0166379	1.0176747	1.018679	1.0196438	1.0205498	1.0213941	1.022159	1.0228394	1.0234245	1.0239097	1.0242884	1.0245541	1.024709	1.0247484	1.0246783	1.0245003	1.0242131	1.0238298
1.0099015	1.0096488	1.0093464	1.0090013	1.0086105	1.0081893	1.0077469	1.0072955	1.0068477	1.0064185	1.0060253	1.0056725	1.0053827	1.0051651	1.0050261	1.004979	1.0050279	1.0051781	1.0054312	1.0057908	1.0062518	1.006815	1.0074698	1.0082176	1.009046	1.0099405	1.010901	1.011911	1.0129575	1.0140313	1.0151167	1.0162045	1.01728	1.0183312	1.0193399	1.0203012	1.0212002	1.0220263	1.022772	1.0234257	1.0239829	1.0244322	1.0247711	1.0249993	1.0251129	1.0251104	1.0249978	1.0247735	1.0244485	1.0240248
1.0089598	1.0086541	1.0083084	1.0079299	1.0075195	1.0070887	1.0066532	1.0062202	1.0058048	1.0054185	1.0050793	1.0047996	1.0045853	1.0044513	1.0044081	1.0044601	1.0046097	1.0048612	1.0052185	1.0056797	1.0062376	1.0068965	1.0076402	1.0084698	1.0093738	1.0103389	1.0113614	1.0124234	1.0135155	1.0146247	1.0157378	1.0168468	1.0179325	1.0189849	1.0199934	1.0209439	1.0218254	1.0226309	1.0233499	1.0239723	1.0244933	1.0249057	1.0252075	1.0253928	1.0254643	1.0254209	1.0252652	1.0250016	1.0246361	1.0241777
1.0080287	1.0076822	1.0073055	1.0069052	1.0064889	1.0060632	1.005644	1.0052432	1.0048705	1.0045389	1.0042652	1.0040609	1.0039284	1.003884	1.0039337	1.0040809	1.0043311	1.0046827	1.005138	1.0056914	1.0063428	1.0070856	1.0079138	1.0088148	1.0097843	1.01081	1.011879	1.0129858	1.0141124	1.0152482	1.0163794	1.0174955	1.0185853	1.0196344	1.0206302	1.0215621	1.022422	1.023202	1.0238872	1.0244745	1.0249588	1.0253285	1.0255897	1.0257323	1.0257624	1.0256776	1.0254827	1.0251793	1.0247777	1.0242852
1.0071281	1.0067518	1.0063576	1.0059465	1.0055346	1.0051283	1.0047358	1.004374	1.0040561	1.0037899	1.0035839	1.0034561	1.0034126	1.0034571	1.0035988	1.0038406	1.0041838	1.0046281	1.0051765	1.0058185	1.0065534	1.0073714	1.0082687	1.0092334	1.0102613	1.0113356	1.0124472	1.0135838	1.0147337	1.0158851	1.0170281	1.0181439	1.0192289	1.0202624	1.0212387	1.0221517	1.0229821	1.0237281	1.0243777	1.0249262	1.0253682	1.0257006	1.0259175	1.026018	1.026006	1.0258819	1.0256472	1.02531	1.0248752	1.0243541
1.0062706	1.0058779	1.0054756	1.0050693	1.0046749	1.0042913	1.0039395	1.0036267	1.0033655	1.003164	1.0030369	1.0029904	1.0030265	1.0031627	1.0033965	1.0037285	1.0041606	1.0046958	1.0053263	1.0060467	1.0068538	1.0077417	1.0087007	1.009722	1.0107944	1.0119075	1.0130461	1.0142053	1.015372	1.0165286	1.017669	1.0187813	1.0198492	1.0208662	1.0218186	1.0226984	1.0234997	1.0242062	1.0248171	1.0253237	1.025724	1.0260111	1.0261871	1.0262475	1.0261948	1.026033	1.025762	1.0253913	1.02493	1.0243797
1.0054762	1.0050758	1.0046775	1.0042868	1.0039134	1.0035679	1.0032611	1.003003	1.0028042	1.0026747	1.002622	1.0026547	1.0027813	1.0030001	1.0033188	1.0037379	1.0042546	1.0048686	1.0055745	1.0063655	1.0072384	1.0081847	1.0091951	1.0102606	1.0113658	1.0125062	1.0136694	1.0148416	1.0160099	1.0171697	1.0183016	1.0193955	1.0204457	1.0214342	1.0223613	1.0232054	1.023968	1.0246342	1.0252028	1.0256692	1.0260237	1.0262703	1.0264019	1.0264229	1.0263315	1.0261297	1.0258272	1.0254276	1.0249412	1.024372
1.0047605	1.0043585	1.0039688	1.0036033	1.0032619	1.0029585	1.002701	1.002501	1.002369	1.0023111	1.0023364	1.0024494	1.0026553	1.0029578	1.0033584	1.0038555	1.0044494	1.0051374	1.0059081	1.0067619	1.0076896	1.0086843	1.0097356	1.0108342	1.0119687	1.013129	1.0143021	1.0154796	1.0166465	1.0177958	1.0189102	1.0199851	1.0210081	1.0219653	1.0228543	1.023664	1.0243831	1.0250075	1.0255346	1.0259559	1.0262676	1.0264678	1.0265605	1.0265421	1.0264128	1.026182	1.0258477	1.0254244	1.0249149	1.0243297
1.0041285	1.0037348	1.0033659	1.003027	1.0027218	1.0024675	1.0022652	1.0021247	1.0020605	1.0020742	1.0021745	1.0023621	1.0026473	1.0030283	1.0035033	1.0040742	1.0047351	1.0054854	1.0063163	1.0072243	1.0081999	1.0092312	1.0103182	1.0114388	1.0125877	1.0137594	1.0149338	1.0161062	1.0172652	1.0183973	1.0194904	1.0205367	1.0215285	1.0224514	1.0232995	1.024067	1.0247432	1.0253265	1.0258071	1.0261829	1.0264515	1.0266131	1.0266627	1.0266057	1.0264453	1.0261837	1.0258253	1.0253794	1.0248544	1.0242563
1.0035858	1.003208	1.0028688	1.0025603	1.0022999	1.0020939	1.00195	1.0018716	1.0018735	1.0019581	1.002127	1.0023924	1.002746	1.0031972	1.0037435	1.0043781	1.0051003	1.0059075	1.006789	1.0077386	1.0087476	1.0098134	1.010918	1.0120587	1.0132173	1.0143893	1.0155606	1.0167224	1.0178628	1.0189693	1.0200372	1.0210513	1.0220026	1.0228885	1.0236933	1.0244176	1.0250503	1.0255848	1.026022	1.0263528	1.0265765	1.026698	1.0267133	1.0266199	1.0264285	1.02614	1.0257587	1.025294	1.0247569	1.024152
1.0031438	1.0027882	1.0024742	1.0022055	1.0019903	1.0018346	1.001747	1.0017338	1.0017976	1.0019512	1.0021902	1.0025194	1.0029426	1.0034605	1.0040665	1.0047604	1.0055332	1.0063857	1.0073078	1.0082933	1.0093346	1.0104197	1.0115373	1.0126845	1.013843	1.0150082	1.0161679	1.0173099	1.0184271	1.0195057	1.0205371	1.0215151	1.022429	1.0232695	1.0240324	1.02471	1.0252955	1.0257841	1.0261772	1.0264646	1.0266489	1.026729	1.0267084	1.0265859	1.0263649	1.026054	1.0256541	1.025175	1.0246289	1.0240223
1.0028008	1.0024694	1.002189	1.0019635	1.0017906	1.0016888	1.0016567	1.0017022	1.0018318	1.0020431	1.002349	1.0027428	1.003229	1.0038023	1.0044594	1.0052029	1.0060236	1.0069124	1.0078707	1.0088805	1.0099375	1.0110363	1.0121604	1.013306	1.0144576	1.0156087	1.0167518	1.0178673	1.0189545	1.0199981	1.0209945	1.021931	1.022799	1.023598	1.0243139	1.0249441	1.0254833	1.025929	1.0262746	1.0265195	1.0266652	1.0267093	1.026654	1.0265031	1.0262572	1.0259262	1.025515	1.0250262	1.0244724	1.0238652
1.0025525	1.0022539	1.0020084	1.0018191	1.0016991	1.0016468	1.0016704	1.0017719	1.0019583	1.002232	1.0025954	1.0030454	1.0035832	1.0042086	1.0049155	1.0056969	1.0065553	1.0074769	1.0084553	1.0094829	1.0105541	1.0116539	1.0127786	1.0139147	1.0150515	1.0161856	1.0173002	1.0183866	1.0194397	1.0204453	1.0214007	1.022294	1.0231173	1.023868	1.0245378	1.0251192	1.0256132	1.0260117	1.0263147	1.0265198	1.026629	1.0266385	1.0265542	1.0263785	1.0261129	1.0257672	1.0253417	1.0248485	1.0242941	1.0236908
1.0024028	1.0021328	1.0019243	1.0017802	1.0017037	1.0017011	1.0017779	1.001936	1.002177	1.0025059	1.002918	1.0034212	1.0040061	1.0046729	1.0054193	1.0062368	1.0071189	1.0080616	1.009057	1.0100942	1.0111688	1.012267	1.0133816	1.0145023	1.015621	1.0167272	1.0178117	1.0188646	1.0198777	1.020842	1.0217527	1.0225986	1.0233771	1.0240797	1.0247016	1.025236	1.0256863	1.0260392	1.0263026	1.0264691	1.0265424	1.0265219	1.0264114	1.026213	1.0259314	1.0255705	1.0251384	1.0246433	1.0240924	1.0234953
1.0023422	1.002107	1.0019324	1.0018314	1.0018003	1.0018471	1.0019734	1.0021812	1.0024724	1.0028485	1.003311	1.0038551	1.004481	1.0051836	1.0059594	1.006803	1.0077068	1.0086628	1.0096655	1.0107057	1.0117761	1.0128646	1.0139633	1.0150633	1.0161567	1.0172288	1.0182796	1.0192925	1.0202641	1.0211866	1.0220503	1.02285	1.0235786	1.0242337	1.0248084	1.0252964	1.0256991	1.0260171	1.026236	1.0263681	1.0264096	1.026362	1.0262263	1.0260077	1.0257137	1.0253453	1.0249096	1.0244145	1.0238695	1.0232836
1.002371	1.002167	1.0020325	1.0019722	1.001982	1.0020745	1.0022445	1.0024979	1.0028325	1.0032548	1.0037547	1.0043375	1.0049967	1.0057275	1.0065287	1.0073873	1.0083047	1.0092692	1.0102739	1.0113063	1.0123662	1.0134375	1.0145164	1.0155894	1.0166519	1.0176916	1.0187026	1.0196742	1.0206007	1.0214754	1.0222927	1.0230426	1.0237228	1.0243318	1.0248567	1.0253005	1.025661	1.025934	1.0261214	1.0262203	1.0262314	1.026158	1.026004	1.0257723	1.0254655	1.025091	1.0246544	1.0241642	1.0236295	1.0230575
1.00248	1.0023069	1.0022097	1.002184	1.0022391	1.0023705	1.0025829	1.002877	1.0032527	1.00371	1.004244	1.0048578	1.0055436	1.0062952	1.0071121	1.0079846	1.0089077	1.0098703	1.0108688	1.0118924	1.0129348	1.0139856	1.0150343	1.0160773	1.0171014	1.0181024	1.0190706	1.019999	1.0208796	1.0217072	1.0224736	1.0231795	1.0238094	1.0243688	1.0248492	1.0252513	1.0255694	1.0258063	1.0259576	1.0260265	1.0260137	1.0259198	1.0257465	1.0255044	1.0251898	1.0248133	1.0243801	1.0238987	1.0233754	1.0228196
1.0026602	1.0025207	1.0024561	1.0024675	1.0025578	1.0027275	1.0029799	1.003308	1.0037168	1.0042046	1.0047683	1.0054073	1.0061117	1.006878	1.007704	1.0085796	1.0095	1.0104581	1.0114434	1.012452	1.0134712	1.0144932	1.0155114	1.0165199	1.0175079	1.0184656	1.0193889	1.0202707	1.0211036	1.0218834	1.0226012	1.0232562	1.0238409	1.0243533	1.0247906	1.0251484	1.0254309	1.0256307	1.0257518	1.025792	1.0257567	1.0256456	1.0254616	1.0252078	1.0248919	1.0245148	1.0240879	1.0236164	1.0231048	1.0225675
1.002907	1.0027974	1.0027655	1.002811	1.002934	1.0031371	1.0034214	1.0037816	1.0042171	1.0047319	1.0053194	1.0059721	1.0066891	1.0074657	1.0082942	1.0091707	1.0100801	1.0110266	1.0119929	1.0129801	1.0139724	1.0149634	1.015946	1.0169156	1.0178598	1.0187743	1.0196506	1.0204868	1.0212722	1.0220009	1.0226709	1.0232776	1.0238156	1.0242844	1.0246782	1.0249978	1.0252451	1.0254142	1.025505	1.025523	1.025467	1.0253419	1.0251462	1.0248868	1.0245699	1.0241977	1.0237782	1.0233185	1.0228255	1.0223055
1.0032071	1.003128	1.0031267	1.0032036	1.0033553	1.0035906	1.0039004	1.0042858	1.0047472	1.0052811	1.00588	1.006547	1.0072719	1.0080482	1.0088742	1.0097399	1.0106416	1.0115696	1.012514	1.0134715	1.0144302	1.0153884	1.0163333	1.01726	1.0181612	1.0190291	1.0198594	1.0206449	1.0213811	1.0220646	1.0226835	1.0232432	1.0237368	1.0241649	1.0245199	1.0248022	1.025014	1.0251541	1.0252204	1.0252184	1.025147	1.0250083	1.0248078	1.0245471	1.0242296	1.0238652	1.0234543	1.0230093	1.0225337	1.022034
1.0035596	1.0035051	1.0035291	1.0036341	1.0038148	1.0040727	1.0044075	1.0048137	1.0052907	1.0058396	1.0064477	1.0071188	1.007845	1.0086188	1.0094366	1.0102905	1.0111719	1.0120765	1.0129951	1.0139226	1.0148494	1.0157666	1.0166726	1.0175539	1.0184083	1.019231	1.0200119	1.0207478	1.0214385	1.02207	1.022644	1.0231588	1.0236095	1.0239974	1.0243144	1.0245664	1.0247477	1.0248576	1.0249043	1.0248859	1.0248015	1.0246524	1.0244482	1.0241868	1.0238762	1.0235187	1.0231223	1.0226893	1.0222327	1.021755
1.0039446	1.0039165	1.0039686	1.0040962	1.0043029	1.0045791	1.0049284	1.0053549	1.0058447	1.0063983	1.0070133	1.0076865	1.0084075	1.0091703	1.0099746	1.0108107	1.0116724	1.01255	1.0134377	1.0143269	1.0152159	1.0160936	1.0169547	1.0177922	1.0186027	1.0193737	1.0201075	1.0207974	1.0214363	1.0220217	1.0225542	1.0230252	1.0234356	1.0237846	1.0240679	1.0242863	1.0244418	1.0245309	1.0245591	1.0245239	1.0244288	1.0242746	1.0240693	1.0238122	1.023506	1.0231605	1.0227759	1.0223632	1.0219244	1.0214685
1.0043658	1.0043597	1.0044346	1.004583	1.0048058	1.0050994	1.0054653	1.0058978	1.006397	1.0069554	1.0075705	1.0082358	1.0089481	1.0096991	1.0104839	1.0112983	1.0121318	1.0129803	1.0138332	1.0146855	1.0155344	1.0163689	1.0171874	1.0179756	1.0187385	1.0194625	1.0201476	1.0207909	1.0213836	1.0219258	1.0224137	1.0228444	1.0232152	1.0235283	1.0237813	1.0239736	1.0241042	1.0241759	1.0241857	1.0241395	1.0240366	1.0238802	1.023675	1.0234221	1.023128	1.0227915	1.022422	1.0220273	1.0216085	1.0211742
1.0048087	1.0048237	1.0049164	1.0050797	1.0053185	1.0056269	1.0060011	1.006441	1.0069422	1.007498	1.008109	1.0087656	1.0094626	1.0101969	1.0109607	1.0117452	1.0125496	1.0133644	1.0141808	1.014996	1.0158013	1.016592	1.0173622	1.0181068	1.0188184	1.0194987	1.0201361	1.0207319	1.0212815	1.0217807	1.0222255	1.022618	1.0229561	1.0232365	1.0234615	1.0236274	1.0237367	1.0237918	1.0237901	1.0237336	1.0236269	1.0234714	1.0232688	1.0230232	1.0227365	1.0224153	1.0220616	1.0216844	1.0212858	1.0208732
1.0052665	1.0052966	1.0054061	1.005585	1.0058327	1.0061504	1.006531	1.0069718	1.0074706	1.0080229	1.0086241	1.0092639	1.009946	1.0106591	1.0113968	1.0121534	1.0129255	1.0137004	1.0144798	1.015252	1.0160143	1.016761	1.0174851	1.0181843	1.0188503	1.0194814	1.0200737	1.0206233	1.0211303	1.0215878	1.0219955	1.0223511	1.0226569	1.022909	1.0231086	1.0232544	1.0233468	1.0233862	1.0233737	1.0233139	1.023204	1.0230495	1.0228492	1.0226135	1.0223382	1.0220307	1.021696	1.0213346	1.0209587	1.0205667
1.0057286	1.0057757	1.0058955	1.0060874	1.0063447	1.0066662	1.0070474	1.0074883	1.0079803	1.0085243	1.0091096	1.0097363	1.0103928	1.0110803	1.0117891	1.0125133	1.0132475	1.0139893	1.0147246	1.0154573	1.0161738	1.0168762	1.0175546	1.018207	1.0188268	1.0194116	1.01996	1.020468	1.0209332	1.0213537	1.0217237	1.0220507	1.0223242	1.0225531	1.0227278	1.0228554	1.022932	1.0229607	1.0229415	1.022878	1.0227679	1.0226164	1.0224274	1.022197	1.0219342	1.0216428	1.0213227	1.0209818	1.0206218	1.0202512
1.0061932	1.006252	1.0063821	1.0065811	1.0068423	1.0071652	1.0075457	1.0079803	1.008464	1.0089921	1.0095621	1.0101675	1.0107998	1.0114591	1.0121359	1.012827	1.0135239	1.0142243	1.0149204	1.0156087	1.0162824	1.0169371	1.0175717	1.018178	1.0187534	1.0192944	1.0198013	1.0202696	1.0206944	1.0210782	1.0214185	1.0217152	1.0219637	1.0221661	1.0223216	1.0224341	1.0224986	1.0225189	1.022496	1.0224286	1.0223225	1.0221761	1.0219944	1.0217763	1.0215266	1.0212462	1.0209438	1.0206212	1.0202811	1.0199296
1.0066483	1.0067184	1.0068574	1.0070595	1.0073231	1.0076432	1.0080199	1.0084449	1.0089153	1.0094271	1.009978	1.0105572	1.0111657	1.0117933	1.0124376	1.0130922	1.0137508	1.0144095	1.0150629	1.0157075	1.0163386	1.0169494	1.017537	1.0180986	1.0186319	1.0191329	1.0196009	1.0200286	1.0204206	1.0207704	1.0210787	1.0213481	1.0215724	1.021754	1.021897	1.0219944	1.022051	1.0220659	1.0220393	1.0219748	1.0218713	1.0217302	1.0215567	1.0213499	1.0211128	1.0208492	1.0205618	1.0202566	1.0199333	1.0195985
1.0070951	1.0071728	1.0073162	1.0075197	1.007782	1.0080968	1.0084636	1.0088767	1.0093337	1.0098232	1.0103515	1.0109056	1.0114843	1.012077	1.0126882	1.0133054	1.0139253	1.0145422	1.0151533	1.0157579	1.0163428	1.0169106	1.0174547	1.0179738	1.0184662	1.018928	1.0193557	1.0197482	1.0201087	1.02043	1.0207118	1.0209547	1.0211613	1.0213292	1.0214525	1.0215412	1.0215895	1.021599	1.0215746	1.0215106	1.0214132	1.0212805	1.0211158	1.0209199	1.0206969	1.0204463	1.0201756	1.0198846	1.0195792	1.0192608
1.0075219	1.0076046	1.0077503	1.007953	1.0082121	1.0085202	1.0088744	1.0092745	1.0097111	1.0101806	1.010683	1.0112083	1.0117548	1.012317	1.01289	1.0134696	1.0140495	1.0146278	1.0151962	1.0157543	1.0162966	1.016822	1.0173256	1.0178045	1.0182589	1.0186814	1.0190741	1.0194367	1.0197653	1.0200603	1.0203176	1.0205415	1.0207285	1.0208784	1.0209947	1.0210749	1.0211183	1.0211285	1.0211015	1.0210406	1.0209498	1.020825	1.0206695	1.0204885	1.020278	1.0200436	1.0197866	1.0195096	1.0192175	1.0189153
1.0079271	1.0080127	1.0081613	1.0083588	1.0086106	1.0089089	1.0092494	1.0096314	1.0100482	1.0104942	1.0109684	1.0114657	1.011979	1.0125086	1.0130429	1.013582	1.0141213	1.0146586	1.0151887	1.0157048	1.0162055	1.0166913	1.0171539	1.0175949	1.0180113	1.0183994	1.0187612	1.0190904	1.0193933	1.019662	1.0199013	1.020107	1.02028	1.0204179	1.0205259	1.0205995	1.0206411	1.0206496	1.0206257	1.0205715	1.0204852	1.0203702	1.0202242	1.0200534	1.0198548	1.0196338	1.0193918	1.0191287	1.018852	1.0185618
1.0083067	1.0083956	1.0085373	1.0087332	1.0089738	1.0092585	1.0095848	1.0099462	1.0103405	1.0107627	1.0112073	1.0116736	1.0121545	1.0126469	1.0131459	1.013648	1.0141449	1.014642	1.0151298	1.0156074	1.01607	1.0165155	1.016941	1.0173466	1.017727	1.0180849	1.018415	1.018721	1.0189956	1.0192466	1.0194662	1.0196532	1.0198159	1.0199462	1.0200471	1.0201181	1.0201565	1.0201672	1.0201473	1.0200971	1.0200194	1.019914	1.019779	1.0196186	1.0194315	1.0192235	1.0189917	1.0187417	1.0184759	1.0181985
1.0086559	1.0087445	1.0088845	1.009069	1.0093001	1.0095701	1.0098796	1.0102191	1.0105908	1.010983	1.0114021	1.0118341	1.0122801	1.0127386	1.013198	1.013662	1.0141248	1.01458	1.0150274	1.0154657	1.0158927	1.0162995	1.0166893	1.0170621	1.0174112	1.0177402	1.0180448	1.0183256	1.0185804	1.0188096	1.0190163	1.0191913	1.0193427	1.0194657	1.0195619	1.0196286	1.0196702	1.0196828	1.0196683	1.0196242	1.0195556	1.0194567	1.0193306	1.0191807	1.0190065	1.018809	1.0185896	1.0183507	1.018095	1.0178276
1.0089731	1.0090585	1.009192	1.0093657	1.0095847	1.0098418	1.0101299	1.0104467	1.0107945	1.0111614	1.0115465	1.0119468	1.0123607	1.0127814	1.013205	1.0136324	1.0140555	1.0144736	1.0148844	1.0152851	1.0156728	1.016048	1.0164068	1.0167466	1.0170683	1.017369	1.0176493	1.0179085	1.0181482	1.0183598	1.0185523	1.0187181	1.0188627	1.0189786	1.0190738	1.019141	1.0191829	1.0191973	1.0191891	1.0191511	1.0190891	1.0189995	1.0188842	1.0187433	1.0185802	1.0183903	1.0181817	1.0179511	1.017707	1.017446
1.0092554	1.0093384	1.009464	1.0096302	1.0098311	1.0100693	1.010338	1.0106287	1.0109496	1.0112877	1.0116444	1.0120147	1.0123901	1.0127796	1.0131656	1.013555	1.013943	1.0143262	1.0146999	1.0150672	1.0154206	1.0157648	1.0160892	1.0164014	1.0166984	1.0169765	1.0172356	1.0174767	1.0176978	1.0178993	1.0180798	1.0182391	1.018375	1.0184904	1.0185815	1.0186508	1.018694	1.0187147	1.0187104	1.0186808	1.0186254	1.0185436	1.0184367	1.0183058	1.0181491	1.01797	1.0177678	1.0175492	1.0173088	1.0170557
1.0095047	1.0095783	1.0096968	1.0098485	1.0100363	1.0102533	1.010499	1.0107709	1.0110608	1.0113724	1.0116974	1.012035	1.012377	1.0127304	1.0130836	1.0134394	1.0137902	1.0141389	1.0144807	1.014813	1.0151333	1.0154483	1.015747	1.0160346	1.0163074	1.0165627	1.0168046	1.0170299	1.0172366	1.0174288	1.0175987	1.0177526	1.0178857	1.0179988	1.01809	1.0181618	1.0182091	1.0182343	1.0182341	1.0182123	1.0181618	1.0180889	1.0179906	1.0178655	1.0177168	1.0175443	1.0173517	1.0171349	1.0169041	1.0166556
1.0097117	1.0097826	1.0098861	1.0100248	1.0101959	1.0103946	1.0106175	1.0108638	1.0111293	1.0114102	1.0117044	1.0120095	1.0123233	1.01264	1.0129608	1.0132803	1.0135978	1.0139138	1.014223	1.0145273	1.0148212	1.0151067	1.0153806	1.015646	1.0158973	1.0161351	1.0163624	1.0165731	1.0167706	1.0169499	1.0171175	1.0172647	1.0173956	1.0175072	1.0176014	1.0176737	1.0177245	1.0177567	1.0177611	1.017744	1.0177017	1.0176342	1.0175425	1.0174247	1.0172831	1.0171177	1.0169272	1.0167197	1.0164912	1.016246
1.0098811	1.0099435	1.010037	1.0101618	1.0103135	1.0104933	1.0106951	1.010917	1.0111526	1.0114048	1.0116689	1.0119414	1.0122237	1.0125098	1.0127963	1.0130863	1.0133744	1.0136573	1.0139371	1.0142123	1.0144819	1.0147432	1.0149935	1.0152394	1.0154716	1.0156955	1.0159076	1.0161088	1.0162969	1.0164716	1.016631	1.0167769	1.0169055	1.0170196	1.0171152	1.0171901	1.0172474	1.0172786	1.0172901	1.0172824	1.017243	1.0171804	1.0170941	1.0169827	1.0168453	1.0166851	1.0165004	1.016296	1.0160702	1.0158279
1.0100148	1.010065	1.0101458	1.0102564	1.0103915	1.0105503	1.0107272	1.0109231	1.0111343	1.011358	1.0115938	1.0118357	1.0120876	1.0123413	1.012597	1.0128572	1.0131155	1.0133711	1.0136243	1.0138738	1.014119	1.0143602	1.0145904	1.0148153	1.0150341	1.0152448	1.0154475	1.0156382	1.01582	1.0159888	1.0161474	1.0162915	1.0164204	1.0165346	1.0166312	1.0167115	1.0167695	1.0168084	1.0168241	1.0168164	1.0167845	1.0167283	1.0166461	1.016538	1.0164053	1.0162473	1.0160673	1.0158639	1.0156412	1.0154
1.0101069	1.0101488	1.0102173	1.010311	1.010428	1.010563	1.010718	1.0108886	1.0110762	1.0112718	1.0114785	1.0116931	1.0119125	1.0121379	1.0123687	1.0125991	1.0128284	1.013059	1.0132867	1.0135138	1.0137378	1.013958	1.0141745	1.0143857	1.0145909	1.0147891	1.0149829	1.0151664	1.0153408	1.0155084	1.0156645	1.0158068	1.0159392	1.0160531	1.016155	1.0162364	1.0162983	1.0163417	1.0163605	1.0163563	1.0163293	1.0162762	1.0161964	1.0160922	1.015962	1.0158068	1.0156286	1.0154277	1.0152051	1.0149658
1.0101641	1.0101925	1.0102483	1.0103247	1.0104232	1.0105395	1.0106717	1.0108184	1.0109793	1.0111476	1.0113273	1.0115126	1.0117068	1.0119034	1.0121052	1.01231	1.0125154	1.0127231	1.01293	1.0131351	1.013343	1.0135465	1.013746	1.0139436	1.014138	1.0143284	1.0145161	1.0146917	1.0148653	1.0150294	1.0151844	1.0153285	1.01546	1.0155783	1.0156809	1.0157655	1.0158316	1.0158777	1.0159003	1.0158985	1.0158745	1.0158249	1.0157478	1.0156459	1.0155169	1.0153631	1.0151844	1.0149837	1.0147626	1.0145222
1.0101798	1.0101994	1.0102413	1.0103012	1.0103803	1.0104779	1.0105865	1.0107104	1.0108435	1.0109882	1.0111415	1.0113028	1.011471	1.0116426	1.0118195	1.011999	1.0121838	1.0123675	1.0125563	1.0127437	1.0129337	1.0131238	1.013311	1.0134975	1.0136838	1.0138677	1.0140468	1.0142225	1.0143929	1.0145555	1.0147117	1.0148543	1.0149893	1.015108	1.0152127	1.0153012	1.0153704	1.0154167	1.0154442	1.0154448	1.0154213	1.0153735	1.0152984	1.0151933	1.0150678	1.0149139	1.0147341	1.0145342	1.0143116	1.0140707
1.0101675	1.0101715	1.0101976	1.0102438	1.0103042	1.0103793	1.0104667	1.0105675	1.0106763	1.0107971	1.0109273	1.0110625	1.0112056	1.0113542	1.0115083	1.0116675	1.0118297	1.0119973	1.01217	1.0123409	1.0125155	1.012693	1.0128704	1.01305	1.0132291	1.013406	1.0135813	1.0137551	1.0139235	1.014087	1.0142426	1.0143875	1.0145231	1.0146447	1.0147531	1.0148416	1.0149128	1.0149622	1.0149883	1.0149914	1.0149703	1.014922	1.014845	1.0147439	1.0146141	1.0144613	1.0142812	1.0140781	1.0138546	1.0136123
1.0101166	1.0101107	1.0101198	1.0101485	1.0101905	1.0102451	1.0103123	1.0103929	1.0104805	1.0105778	1.0106826	1.0107956	1.0109171	1.0110453	1.011177	1.0113171	1.0114632	1.0116137	1.0117689	1.0119281	1.0120915	1.0122576	1.0124296	1.0126001	1.0127736	1.0129498	1.0131216	1.0132931	1.0134623	1.013624	1.0137807	1.0139285	1.0140646	1.0141879	1.0142937	1.0143863	1.0144597	1.0145088	1.014537	1.0145396	1.014518	1.0144694	1.014393	1.0142905	1.0141593	1.0140034	1.0138217	1.0136179	1.0133934	1.0131487
1.010033	1.0100152	1.0100121	1.0100244	1.0100478	1.0100834	1.01013	1.0101894	1.0102568	1.0103308	1.010414	1.0105093	1.010608	1.0107175	1.010832	1.0109538	1.0110835	1.0112209	1.0113618	1.0115095	1.0116639	1.0118217	1.0119858	1.0121539	1.0123222	1.0124941	1.0126684	1.0128376	1.0130081	1.0131698	1.0133287	1.0134767	1.0136144	1.0137377	1.013847	1.0139385	1.0140105	1.0140623	1.0140887	1.0140908	1.0140682	1.0140163	1.0139393	1.0138332	1.0137006	1.0135432	1.013359	1.0131524	1.0129266	1.01268
1.0099195	1.0098894	1.0098734	1.0098674	1.009876	1.0098923	1.0099213	1.0099597	1.010005	1.0100617	1.010128	1.0102006	1.0102823	1.0103722	1.0104706	1.010579	1.0106939	1.0108168	1.0109493	1.0110903	1.0112356	1.011388	1.0115455	1.0117109	1.0118773	1.0120466	1.012219	1.0123903	1.0125575	1.0127217	1.012882	1.01303	1.0131686	1.0132936	1.0134043	1.0134956	1.0135676	1.0136166	1.0136421	1.0136431	1.0136166	1.0135629	1.0134846	1.0133761	1.0132405	1.0130788	1.0128939	1.0126835	1.0124553	1.0122092
1.0097811	1.0097376	1.0097061	1.009687	1.0096769	1.0096778	1.0096871	1.0097079	1.0097343	1.0097723	1.0098184	1.0098754	1.0099409	1.0100175	1.0101005	1.0101957	1.010299	1.0104132	1.0105371	1.010667	1.0108056	1.0109549	1.0111116	1.0112712	1.0114375	1.0116086	1.0117772	1.0119499	1.0121199	1.012285	1.0124434	1.0125922	1.0127327	1.0128566	1.0129664	1.0130565	1.0131269	1.0131742	1.0131979	1.0131962	1.0131671	1.0131096	1.0130264	1.0129141	1.012776	1.0126115	1.0124229	1.0122112	1.0119814	1.0117315
1.0096161	1.0095608	1.0095162	1.0094812	1.0094563	1.0094376	1.009431	1.0094345	1.0094455	1.0094678	1.0094969	1.0095377	1.0095901	1.0096515	1.0097255	1.0098069	1.0099016	1.0100056	1.0101222	1.0102485	1.0103823	1.0105286	1.010681	1.01084	1.0110053	1.0111737	1.0113469	1.0115191	1.011688	1.0118546	1.0120137	1.0121635	1.0123023	1.0124259	1.0125358	1.0126222	1.0126909	1.0127355	1.0127549	1.0127488	1.0127162	1.0126562	1.012568	1.012453	1.0123117	1.0121427	1.011951	1.0117377	1.0115039	1.0112553
1.0094268	1.0093607	1.0093026	1.009253	1.0092125	1.0091811	1.0091571	1.0091454	1.0091414	1.0091472	1.0091618	1.0091889	1.0092287	1.009279	1.0093405	1.0094162	1.0095024	1.0096	1.0097109	1.009831	1.0099658	1.0101063	1.0102596	1.0104175	1.0105829	1.010753	1.0109239	1.0110961	1.011266	1.0114334	1.0115924	1.0117403	1.0118787	1.0119996	1.012106	1.0121936	1.0122575	1.0122972	1.0123129	1.012304	1.0122647	1.012202	1.0121096	1.0119902	1.0118425	1.0116731	1.0114777	1.011262	1.0110271	1.0107771
1.0092205	1.009142	1.009071	1.009008	1.008953	1.008906	1.008869	1.00884	1.0088227	1.0088161	1.0088203	1.0088357	1.0088625	1.0089033	1.0089563	1.0090252	1.0091035	1.0091975	1.0093037	1.0094221	1.0095518	1.0096942	1.0098438	1.0100023	1.0101695	1.0103388	1.0105115	1.0106833	1.0108529	1.0110201	1.0111785	1.0113245	1.0114609	1.0115807	1.0116844	1.0117652	1.0118263	1.0118628	1.0118741	1.0118586	1.0118161	1.0117466	1.0116483	1.0115255	1.0113753	1.0112017	1.011003	1.0107862	1.0105497	1.0102987
1.0089954	1.0089036	1.0088221	1.0087478	1.0086787	1.0086197	1.008569	1.0085286	1.0084962	1.0084763	1.0084702	1.0084747	1.0084946	1.0085267	1.0085734	1.0086342	1.0087092	1.0087975	1.0089024	1.0090183	1.0091481	1.0092883	1.0094402	1.0095981	1.0097636	1.0099348	1.0101057	1.0102804	1.0104511	1.0106152	1.0107698	1.0109173	1.0110494	1.0111678	1.011264	1.0113436	1.0113982	1.0114297	1.0114352	1.0114144	1.0113659	1.0112914	1.0111886	1.0110605	1.010907	1.0107294	1.010529	1.0103108	1.0100732	1.0098213
1.0087554	1.008654	1.0085593	1.0084726	1.0083897	1.0083208	1.0082589	1.008205	1.0081645	1.0081351	1.0081177	1.0081142	1.0081252	1.0081513	1.0081935	1.0082493	1.00832	1.008408	1.0085088	1.0086235	1.0087535	1.0088952	1.0090458	1.0092046	1.0093704	1.0095415	1.0097136	1.0098865	1.0100539	1.0102166	1.0103717	1.0105146	1.0106447	1.0107566	1.0108498	1.0109229	1.0109733	1.0109977	1.0109975	1.010972	1.0109178	1.0108348	1.0107293	1.0105969	1.010438	1.0102575	1.010056	1.0098357	1.0095987	1.0093485
1.0085034	1.0083913	1.0082859	1.0081886	1.008096	1.0080127	1.0079397	1.0078784	1.0078255	1.007788	1.0077642	1.0077533	1.0077586	1.0077788	1.0078156	1.0078697	1.0079386	1.0080243	1.0081253	1.0082403	1.0083688	1.0085089	1.0086616	1.008821	1.0089877	1.0091561	1.0093296	1.0095	1.009667	1.0098286	1.0099796	1.0101188	1.0102423	1.0103517	1.0104389	1.0105054	1.010549	1.0105685	1.0105615	1.010529	1.0104692	1.0103836	1.01027	1.0101331	1.009973	1.0097893	1.0095847	1.0093628	1.0091265	1.0088775
1.00824	1.00812	1.0080059	1.0078949	1.0077949	1.0077024	1.0076176	1.007546	1.0074884	1.0074414	1.0074104	1.007396	1.0073935	1.0074127	1.0074477	1.0074961	1.007565	1.0076497	1.0077504	1.0078658	1.0079945	1.0081365	1.0082858	1.0084488	1.0086136	1.0087845	1.0089536	1.009124	1.0092876	1.0094455	1.0095935	1.0097277	1.0098474	1.009949	1.0100312	1.0100907	1.0101287	1.0101407	1.0101273	1.0100875	1.0100218	1.0099298	1.0098115	1.0096705	1.0095071	1.009321	1.0091159	1.0088956	1.0086588	1.0084121
1.007973	1.007843	1.0077192	1.0076001	1.0074886	1.007388	1.0072954	1.0072176	1.0071499	1.0070995	1.0070628	1.0070413	1.0070376	1.0070529	1.0070844	1.0071332	1.0072031	1.0072856	1.0073868	1.007503	1.0076323	1.0077738	1.0079254	1.0080872	1.0082532	1.0084178	1.0085902	1.0087556	1.0089173	1.0090706	1.0092142	1.0093426	1.0094566	1.0095502	1.0096266	1.0096787	1.0097101	1.0097128	1.0096929	1.0096478	1.0095763	1.0094793	1.0093565	1.0092113	1.0090455	1.0088571	1.0086517	1.0084294	1.0081968	1.0079511
1.0076995	1.0075624	1.0074285	1.0073004	1.0071827	1.0070741	1.0069755	1.0068898	1.0068177	1.0067589	1.0067188	1.0066948	1.0066898	1.0067029	1.0067322	1.006781	1.0068483	1.0069333	1.0070342	1.0071517	1.0072823	1.0074229	1.0075749	1.0077344	1.0078979	1.0080665	1.0082318	1.0083951	1.0085527	1.008701	1.0088394	1.0089632	1.0090681	1.009157	1.0092238	1.0092682	1.0092902	1.009288	1.0092614	1.0092087	1.0091314	1.0090293	1.0089031	1.0087545	1.0085843	1.0083973	1.0081906	1.0079727	1.0077409	1.0075005
1.0074264	1.0072776	1.007137	1.0070018	1.0068755	1.006759	1.0066571	1.0065632	1.0064883	1.0064267	1.0063826	1.006358	1.0063491	1.0063595	1.0063897	1.0064391	1.0065067	1.0065918	1.0066931	1.0068111	1.006941	1.0070832	1.007235	1.0073931	1.0075549	1.0077194	1.0078833	1.0080427	1.0081952	1.0083374	1.0084673	1.008584	1.0086852	1.0087636	1.0088242	1.0088611	1.0088756	1.0088669	1.0088308	1.0087725	1.0086882	1.0085815	1.008452	1.0083007	1.00813	1.0079404	1.0077369	1.0075194	1.007292	1.007055
1.0071514	1.0069959	1.0068475	1.0067072	1.0065733	1.0064512	1.0063404	1.0062461	1.0061644	1.0061022	1.0060561	1.0060275	1.0060191	1.0060297	1.0060598	1.0061097	1.0061765	1.0062636	1.0063657	1.0064831	1.0066128	1.006755	1.0069041	1.00706	1.0072212	1.0073819	1.007541	1.0076962	1.0078421	1.0079784	1.0081034	1.0082119	1.008303	1.0083755	1.0084268	1.0084574	1.0084624	1.0084461	1.008404	1.008338	1.0082499	1.0081389	1.0080055	1.0078512	1.0076802	1.0074905	1.0072887	1.0070746	1.0068494	1.0066172
1.0068804	1.0067173	1.0065612	1.0064143	1.0062752	1.0061493	1.0060341	1.0059351	1.0058513	1.0057839	1.005738	1.0057082	1.0057006	1.0057112	1.0057408	1.0057915	1.0058604	1.0059472	1.0060493	1.0061668	1.0062959	1.0064354	1.0065844	1.0067389	1.0068954	1.0070527	1.0072066	1.0073549	1.0074948	1.0076249	1.0077411	1.0078412	1.0079257	1.0079887	1.0080324	1.0080534	1.0080526	1.0080268	1.0079792	1.0079069	1.0078138	1.0076985	1.0075634	1.0074087	1.0072356	1.0070484	1.0068476	1.0066357	1.006416	1.0061902
1.0066123	1.0064446	1.0062801	1.0061268	1.0059853	1.0058538	1.0057352	1.0056336	1.0055479	1.00548	1.0054305	1.0054032	1.0053921	1.0054047	1.0054355	1.0054876	1.0055546	1.0056419	1.0057454	1.0058612	1.0059899	1.0061278	1.0062752	1.0064255	1.0065783	1.006731	1.0068773	1.0070211	1.0071545	1.0072742	1.0073841	1.0074757	1.0075493	1.0076051	1.0076402	1.0076536	1.0076432	1.0076116	1.0075572	1.0074797	1.0073819	1.0072647	1.0071255	1.0069704	1.0067985	1.0066128	1.0064149	1.0062075	1.0059929	1.0057749
1.0063524	1.0061774	1.0060093	1.0058485	1.0057013	1.0055664	1.0054464	1.0053412	1.0052559	1.005185	1.0051373	1.0051087	1.0050977	1.0051107	1.0051427	1.0051922	1.0052613	1.0053501	1.0054505	1.0055674	1.0056931	1.005829	1.0059727	1.0061196	1.0062678	1.0064132	1.0065563	1.0066905	1.0068153	1.006929	1.0070302	1.0071115	1.0071775	1.007225	1.0072502	1.0072552	1.0072386	1.0071994	1.0071388	1.0070572	1.0069549	1.0068331	1.006695	1.0065393	1.0063683	1.0061847	1.0059917	1.005788	1.0055798	1.0053692
1.006097	1.0059158	1.0057431	1.0055815	1.0054308	1.0052935	1.005167	1.005061	1.0049738	1.0049037	1.0048548	1.0048262	1.0048172	1.0048293	1.0048614	1.0049132	1.0049831	1.0050681	1.005169	1.005282	1.0054071	1.0055418	1.00568	1.0058211	1.0059642	1.0061034	1.0062393	1.0063643	1.0064819	1.0065876	1.0066786	1.0067517	1.0068094	1.0068463	1.0068641	1.0068611	1.0068359	1.0067927	1.0067257	1.0066391	1.0065343	1.006411	1.0062715	1.0061148	1.0059463	1.0057666	1.0055776	1.00538	1.0051786	1.0049741
1.0058525	1.0056652	1.0054886	1.0053229	1.0051664	1.0050265	1.0049018	1.0047932	1.0047059	1.0046347	1.0045857	1.0045543	1.0045493	1.0045601	1.0045925	1.0046437	1.0047144	1.0047991	1.004896	1.0050086	1.0051305	1.0052598	1.0053941	1.0055292	1.0056652	1.0057969	1.0059255	1.0060449	1.006153	1.0062476	1.0063292	1.0063947	1.0064428	1.0064718	1.0064805	1.0064704	1.0064378	1.0063874	1.0063165	1.006227	1.0061188	1.0059946	1.005853	1.0057001	1.0055356	1.0053568	1.0051731	1.0049837	1.0047889	1.0045922
1.0056183	1.0054265	1.0052451	1.0050772	1.0049186	1.0047736	1.0046486	1.0045389	1.0044506	1.0043799	1.0043305	1.0043013	1.0042927	1.0043044	1.0043377	1.0043877	1.0044566	1.0045372	1.0046358	1.0047452	1.0048621	1.0049859	1.0051148	1.0052451	1.0053728	1.0054989	1.0056168	1.0057266	1.0058271	1.0059131	1.0059832	1.0060409	1.0060782	1.0060992	1.0060999	1.0060816	1.006044	1.0059872	1.0059133	1.0058204	1.0057105	1.0055851	1.005445	1.0052933	1.0051306	1.0049597	1.004781	1.0045968	1.004412	1.0042238
1.0053965	1.0052005	1.0050149	1.0048393	1.0046798	1.0045341	1.0044075	1.0042969	1.0042068	1.0041357	1.0040866	1.0040588	1.0040495	1.0040622	1.004092	1.0041434	1.0042086	1.0042899	1.0043838	1.0044893	1.0046024	1.0047209	1.0048436	1.004965	1.0050853	1.005203	1.0053126	1.0054137	1.0055039	1.0055798	1.0056437	1.0056889	1.0057182	1.0057294	1.0057231	1.0056986	1.005655	1.0055944	1.0055157	1.0054201	1.005309	1.0051839	1.0050458	1.0048963	1.0047376	1.0045722	1.004399	1.0042248	1.0040467	1.0038698
1.0051857	1.0049863	1.0047959	1.0046195	1.004456	1.0043101	1.0041798	1.0040691	1.0039787	1.003908	1.0038581	1.003828	1.0038195	1.0038291	1.0038618	1.0039083	1.0039726	1.004049	1.0041403	1.0042402	1.0043472	1.0044602	1.004575	1.0046903	1.004804	1.0049113	1.0050124	1.0051022	1.0051833	1.0052509	1.0053039	1.005341	1.0053617	1.0053654	1.0053512	1.0053208	1.0052713	1.0052058	1.0051236	1.0050265	1.0049161	1.0047916	1.0046561	1.00451	1.0043563	1.0041952	1.0040314	1.0038633	1.0036957	1.0035284
1.0049887	1.0047842	1.0045892	1.0044096	1.0042448	1.0040965	1.0039665	1.0038561	1.0037624	1.0036902	1.0036395	1.0036105	1.0036007	1.0036101	1.003639	1.0036837	1.003745	1.0038197	1.0039054	1.003998	1.0040997	1.0042067	1.0043138	1.0044212	1.004524	1.004624	1.0047153	1.0047964	1.0048658	1.0049223	1.004967	1.0049943	1.0050081	1.0050045	1.0049835	1.0049453	1.004893	1.0048244	1.0047393	1.0046417	1.0045317	1.0044084	1.0042758	1.0041339	1.003986	1.0038321	1.0036741	1.0035157	1.0033568	1.0032004
1.0048045	1.0045944	1.0043991	1.0042161	1.0040486	1.0038981	1.0037662	1.0036526	1.0035598	1.003487	1.0034359	1.0034053	1.0033937	1.0034016	1.0034271	1.0034678	1.003527	1.0035961	1.0036763	1.0037644	1.0038582	1.0039582	1.0040563	1.0041552	1.0042496	1.0043384	1.0044194	1.0044913	1.0045526	1.0045996	1.0046343	1.0046535	1.0046581	1.0046481	1.004621	1.0045787	1.0045217	1.0044492	1.004363	1.0042655	1.0041554	1.0040356	1.0039062	1.0037694	1.0036265	1.0034798	1.0033313	1.0031816	1.0030336	1.0028881
1.0046349	1.0044206	1.0042202	1.004036	1.003863	1.0037116	1.003579	1.0034628	1.0033705	1.0032964	1.0032431	1.0032111	1.0031959	1.0032012	1.0032252	1.0032637	1.0033149	1.0033791	1.0034544	1.0035363	1.0036229	1.0037124	1.0038036	1.003893	1.003977	1.0040561	1.004128	1.0041903	1.0042411	1.0042794	1.0043051	1.0043157	1.0043145	1.004296	1.0042638	1.0042169	1.0041561	1.0040826	1.0039952	1.0038984	1.0037895	1.0036733	1.0035484	1.0034169	1.0032812	1.003142	1.0030015	1.0028622	1.0027237	1.002589
1.0044763	1.0042605	1.0040561	1.0038679	1.0036948	1.0035391	1.003404	1.0032887	1.0031925	1.0031174	1.0030618	1.0030268	1.0030113	1.003013	1.0030308	1.0030655	1.0031105	1.0031705	1.0032381	1.0033131	1.0033915	1.003473	1.0035533	1.0036335	1.0037074	1.0037776	1.0038387	1.0038911	1.0039326	1.0039618	1.0039783	1.003983	1.0039722	1.0039489	1.0039124	1.0038613	1.0037978	1.0037239	1.0036359	1.0035402	1.003435	1.0033207	1.003201	1.0030746	1.0029464	1.0028174	1.0026854	1.0025564	1.002428	1.0023062
1.0043348	1.0041125	1.0039032	1.0037123	1.0035369	1.0033801	1.0032421	1.0031248	1.0030261	1.0029482	1.00289	1.0028535	1.0028334	1.002831	1.0028456	1.0028723	1.0029153	1.0029659	1.0030258	1.0030917	1.0031625	1.0032365	1.0033082	1.0033776	1.0034416	1.0035024	1.0035523	1.0035949	1.0036271	1.0036474	1.0036565	1.0036521	1.0036374	1.0036088	1.0035673	1.0035138	1.0034479	1.0033714	1.0032865	1.0031921	1.00309	1.0029804	1.0028657	1.0027484	1.0026273	1.0025047	1.002382	1.0022639	1.0021479	1.0020374
1.0042049	1.0039784	1.0037661	1.0035717	1.0033938	1.0032344	1.0030936	1.0029706	1.002871	1.0027918	1.0027313	1.0026876	1.0026646	1.0026587	1.0026677	1.0026879	1.002723	1.002767	1.0028211	1.0028778	1.0029407	1.0030037	1.0030645	1.0031239	1.0031788	1.0032284	1.0032697	1.0033023	1.0033252	1.0033373	1.0033396	1.0033289	1.0033071	1.0032736	1.0032294	1.0031729	1.0031074	1.003032	1.0029461	1.0028539	1.0027564	1.002652	1.0025446	1.0024333	1.00232	1.0022061	1.0020963	1.0019872	1.0018826	1.0017848
1.004087	1.003858	1.0036415	1.0034423	1.0032613	1.0030962	1.0029546	1.0028313	1.0027262	1.0026436	1.0025774	1.0025326	1.0025036	1.0024909	1.0024945	1.0025088	1.0025373	1.0025724	1.0026171	1.0026658	1.0027189	1.0027715	1.0028232	1.0028731	1.0029167	1.0029563	1.0029894	1.0030143	1.0030274	1.0030327	1.0030272	1.003011	1.0029839	1.0029457	1.0028989	1.0028414	1.0027736	1.0026988	1.0026184	1.0025278	1.0024338	1.0023355	1.0022342	1.0021303	1.0020267	1.0019228	1.0018225	1.0017251	1.0016327	1.0015452
1.0039835	1.0037494	1.0035281	1.0033245	1.00314	1.0029742	1.0028269	1.0027007	1.002592	1.0025033	1.0024344	1.0023838	1.0023493	1.0023311	1.002326	1.0023357	1.002355	1.0023819	1.0024177	1.0024577	1.0024991	1.0025424	1.0025855	1.0026252	1.0026598	1.0026894	1.0027132	1.0027285	1.002734	1.0027307	1.0027183	1.0026983	1.0026656	1.0026255	1.0025767	1.0025182	1.0024508	1.0023779	1.002298	1.0022137	1.0021243	1.0020329	1.0019362	1.001841	1.001748	1.0016545	1.0015639	1.0014764	1.0013973	1.0013219
1.0038936	1.0036523	1.0034261	1.0032198	1.0030308	1.0028608	1.0027089	1.0025771	1.0024643	1.0023737	1.0022967	1.002241	1.0022018	1.0021752	1.0021654	1.0021659	1.0021765	1.0021964	1.0022224	1.0022503	1.002284	1.0023174	1.0023494	1.0023787	1.0024033	1.0024235	1.002438	1.0024449	1.0024433	1.0024347	1.0024171	1.0023928	1.0023558	1.0023131	1.0022619	1.0022037	1.0021387	1.0020657	1.0019901	1.0019104	1.0018265	1.0017408	1.0016537	1.0015681	1.0014814	1.0013989	1.0013187	1.0012438	1.0011752	1.0011134
1.0038123	1.0035667	1.0033371	1.0031261	1.0029296	1.0027552	1.0025979	1.0024617	1.0023457	1.0022479	1.0021665	1.0021052	1.0020578	1.0020257	1.0020078	1.0019993	1.0020012	1.0020105	1.0020264	1.0020474	1.002069	1.0020931	1.0021151	1.0021349	1.0021518	1.0021627	1.0021684	1.0021672	1.0021598	1.0021445	1.0021214	1.0020907	1.0020537	1.0020078	1.0019565	1.0018985	1.0018351	1.0017678	1.0016944	1.0016204	1.0015413	1.0014629	1.001383	1.0013068	1.0012307	1.0011578	1.001089	1.0010266	1.00097	1.0009205
1.0037435	1.0034899	1.0032551	1.0030386	1.0028397	1.0026582	1.0024977	1.0023558	1.0022335	1.0021303	1.0020437	1.001975	1.0019203	1.0018792	1.0018535	1.001837	1.0018286	1.0018296	1.0018343	1.0018454	1.0018582	1.0018722	1.0018836	1.001894	1.0019014	1.0019041	1.0019021	1.0018939	1.0018795	1.001859	1.0018317	1.0017987	1.0017579	1.0017115	1.0016599	1.001604	1.0015433	1.001479	1.0014101	1.0013406	1.0012699	1.0011977	1.0011277	1.0010597	1.000994	1.0009316	1.0008744	1.0008223	1.0007782	1.0007423
1.0036831	1.0034248	1.0031834	1.0029603	1.0027564	1.0025705	1.0024054	1.0022566	1.0021285	1.0020183	1.0019238	1.0018469	1.0017867	1.001737	1.0017005	1.0016754	1.0016588	1.0016491	1.0016471	1.0016453	1.0016497	1.0016532	1.0016558	1.0016574	1.001655	1.0016493	1.0016402	1.001626	1.0016053	1.0015807	1.0015496	1.0015132	1.0014727	1.001426	1.0013747	1.00132	1.0012614	1.0012002	1.0011376	1.0010746	1.001011	1.0009464	1.000886	1.0008267	1.0007719	1.00072	1.0006741	1.0006337	1.0006022	1.000578
1.0036337	1.0033673	1.003121	1.0028912	1.0026791	1.0024892	1.0023166	1.0021633	1.0020272	1.0019094	1.0018083	1.0017238	1.0016532	1.0015953	1.0015516	1.001516	1.0014907	1.0014718	1.0014591	1.0014485	1.0014421	1.001436	1.0014284	1.0014213	1.0014118	1.0014	1.0013838	1.0013621	1.0013376	1.0013076	1.001275	1.0012366	1.0011953	1.0011476	1.0010982	1.0010462	1.000991	1.0009357	1.0008786	1.0008206	1.000765	1.0007095	1.0006574	1.0006081	1.0005625	1.000523	1.0004882	1.0004601	1.000441	1.0004281
1.0035897	1.0033184	1.0030657	1.0028294	1.0026119	1.002414	1.0022346	1.0020734	1.0019292	1.0018042	1.001695	1.0016038	1.0015253	1.001459	1.0014043	1.0013593	1.0013242	1.0012954	1.0012726	1.0012535	1.001236	1.0012211	1.001206	1.0011901	1.0011724	1.0011528	1.0011301	1.0011038	1.0010762	1.0010439	1.0010068	1.0009673	1.0009242	1.0008804	1.0008321	1.0007834	1.0007325	1.0006824	1.0006307	1.0005813	1.0005317	1.0004861	1.0004427	1.0004032	1.0003688	1.0003405	1.0003169	1.0003011	1.0002928	1.0002949
1.0035565	1.003277	1.0030154	1.0027728	1.0025485	1.0023429	1.0021572	1.0019882	1.0018361	1.0017034	1.001587	1.0014852	1.0013977	1.0013219	1.0012592	1.0012052	1.0011593	1.0011219	1.0010878	1.0010588	1.0010316	1.0010078	1.0009841	1.0009617	1.0009371	1.0009114	1.0008844	1.0008533	1.0008204	1.000786	1.0007471	1.000708	1.0006654	1.0006218	1.0005788	1.0005325	1.0004857	1.0004417	1.0003959	1.0003533	1.0003138	1.0002759	1.0002427	1.0002141	1.0001887	1.0001721	1.0001601	1.0001554	1.0001602	1.0001733
1.0035264	1.0032398	1.0029722	1.0027205	1.0024902	1.0022775	1.0020807	1.0019065	1.0017468	1.0016065	1.0014795	1.0013696	1.0012727	1.001188	1.0011151	1.0010515	1.0009971	1.0009474	1.0009048	1.000867	1.0008322	1.0007997	1.0007682	1.0007381	1.0007057	1.0006745	1.0006407	1.0006076	1.0005728	1.0005356	1.0004959	1.000457	1.0004164	1.0003749	1.0003327	1.0002924	1.000252	1.0002121	1.0001748	1.0001401	1.0001068	1.000079	1.0000552	1.0000366	1.0000232	1.000017	1.0000168	1.000025	1.0000412	1.0000677
1.003503	1.0032092	1.002933	1.0026743	1.0024339	1.0022141	1.0020123	1.0018274	1.0016595	1.0015084	1.0013742	1.0012543	1.0011481	1.0010543	1.0009713	1.0008986	1.0008336	1.0007762	1.0007244	1.0006771	1.0006338	1.000593	1.0005542	1.000516	1.0004802	1.0004442	1.000406	1.0003692	1.000331	1.0002927	1.0002546	1.0002154	1.0001771	1.0001379	1.0001007	1.0000635	1.0000284	0.9999953	0.9999649	0.9999394	0.9999156	0.9998967	0.9998825	0.99987406	0.9998715	0.9998757	0.99988896	0.9999085	0.9999371	0.9999751
1.0034826	1.0031787	1.0028956	1.0026305	1.0023825	1.0021538	1.0019424	1.0017492	1.0015737	1.0014145	1.0012696	1.0011406	1.0010241	1.0009214	1.0008295	1.0007461	1.000672	1.0006051	1.0005451	1.0004889	1.000438	1.0003899	1.000345	1.000302	1.00026	1.0002177	1.0001774	1.0001373	1.0000986	1.0000602	1.0000218	0.99998534	0.9999474	0.9999131	0.9998792	0.9998484	0.9998182	0.9997922	0.9997695	0.99975115	0.99973726	0.99972683	0.99972266	0.999726	0.9997338	0.99975026	0.99977356	0.99980503	0.99984604	0.9998957
1.0034673	1.0031557	1.0028622	1.0025879	1.0023326	1.0020951	1.0018764	1.0016731	1.0014877	1.0013196	1.0011669	1.0010287	1.000903	1.000791	1.000688	1.000595	1.0005109	1.0004364	1.0003684	1.0003048	1.0002459	1.0001909	1.0001395	1.0000904	1.0000437	0.9999995	0.9999565	0.99991506	0.9998749	0.9998352	0.9997987	0.9997634	0.9997291	0.9996983	0.9996698	0.99964386	0.99962103	0.9996023	0.9995877	0.9995771	0.9995717	0.99957174	0.9995782	0.9995914	0.99961054	0.9996372	0.9996734	0.9997162	0.9997688	0.9998315
1.0034536	1.0031344	1.0028329	1.0025492	1.0022844	1.002038	1.0018114	1.0015987	1.0014049	1.0012271	1.0010636	1.0009167	1.0007817	1.0006591	1.0005473	1.0004473	1.0003552	1.00027	1.000193	1.0001216	1.0000561	0.9999951	0.999939	0.99988556	0.99983424	0.99978715	0.9997414	0.999698	0.99965817	0.9996213	0.9995854	0.9995519	0.9995222	0.9994952	0.9994721	0.9994515	0.9994352	0.99942446	0.999418	0.9994164	0.9994205	0.99942946	0.9994467	0.9994703	0.9995012	0.9995392	0.9995861	0.99964035	0.99970526	0.9997784
1.0034419	1.0031148	1.0028025	1.0025098	1.0022374	1.0019817	1.0017437	1.0015241	1.0013201	1.0011331	1.0009624	1.0008045	1.0006605	1.0005275	1.0004078	1.0002981	1.0001975	1.000105	1.0000204	0.99994403	0.99987084	0.99980474	0.99974185	0.99968433	0.9996311	0.99958086	0.99953353	0.999491	0.9994515	0.999415	0.9993813	0.9993519	0.99932563	0.9993034	0.99928623	0.99927235	0.99926335	0.99926007	0.99926156	0.9992686	0.99928117	0.99930197	0.9993291	0.9993621	0.9994037	0.9994534	0.99951094	0.99957675	0.99965346	0.99973977
1.0034333	1.003095	1.002775	1.002472	1.0021911	1.0019249	1.0016791	1.0014483	1.0012366	1.0010399	1.000859	1.0006915	1.0005382	1.0004004	1.0002699	1.0001516	1.0000432	0.99994385	0.99985236	0.99976677	0.99969006	0.999619	0.9995511	0.9994903	0.9994355	0.99938244	0.9993351	0.99929243	0.9992532	0.99921966	0.9991889	0.9991632	0.99914014	0.9991232	0.99911165	0.999106	0.9991034	0.9991079	0.9991173	0.9991342	0.9991563	0.9991869	0.99922425	0.9992688	0.9993203	0.9993815	0.9994507	0.9995288	0.99961597	0.99971306
1.0034232	1.0030755	1.0027463	1.0024345	1.0021435	1.001869	1.0016131	1.001375	1.0011529	1.0009471	1.0007582	1.000581	1.0004183	1.0002694	1.0001316	1.0000072	0.9998892	0.99978334	0.999687	0.9995955	0.99951303	0.9994366	0.99936694	0.99930286	0.99924517	0.99919176	0.9991453	0.9991025	0.9990646	0.9990334	0.9990058	0.9989829	0.9989659	0.99895495	0.99894977	0.99895024	0.9989555	0.99896884	0.9989871	0.99901307	0.99904543	0.9990853	0.9991325	0.99918735	0.9992509	0.9993221	0.999402	0.99949116	0.99959046	0.99969804
1.0034152	1.0030556	1.0027175	1.0023977	1.0020957	1.0018137	1.0015482	1.0012982	1.0010691	1.0008532	1.0006545	1.0004697	1.0002987	1.0001421	0.9999958	0.9998625	0.99973947	0.9996263	0.99952173	0.999428	0.999341	0.9992606	0.999188	0.9991217	0.9990621	0.9990093	0.99896187	0.99892175	0.99888676	0.9988565	0.99883276	0.9988157	0.9988044	0.9987997	0.99879956	0.9988071	0.9988218	0.9988415	0.99887025	0.99890494	0.99894655	0.9989957	0.99905425	0.99911886	0.9991927	0.99927574	0.99936676	0.9994668	0.999577	0.9996962
1.003404	1.0030376	1.0026882	1.0023601	1.0020467	1.0017556	1.0014815	1.0012233	1.0009845	1.0007602	1.0005518	1.0003579	1.0001802	1.000014	0.99986255	0.99972093	0.9995915	0.99947184	0.999364	0.9992641	0.9991733	0.9990897	0.99901533	0.998948	0.99888873	0.99883455	0.9987894	0.99874985	0.9987174	0.9986909	0.99867207	0.99865943	0.99865353	0.99865496	0.9986627	0.9986779	0.99869895	0.9987289	0.99876547	0.99880886	0.9988602	0.9989197	0.99898833	0.9990641	0.9991484	0.9992413	0.9993428	0.99945396	0.9995757	0.9997062
1.0033923	1.0030154	1.0026581	1.0023202	1.0019996	1.0016971	1.0014138	1.001147	1.0008986	1.0006658	1.0004488	1.0002484	1.0000631	0.99988973	0.9997281	0.99958205	0.999447	0.99932235	0.9992085	0.9991051	0.9990105	0.9989266	0.99884987	0.9987818	0.9987208	0.998669	0.99862486	0.99858767	0.99855876	0.99853605	0.9985217	0.998514	0.99851394	0.99852216	0.99853724	0.9985602	0.99858916	0.9986276	0.9986725	0.9987253	0.9987872	0.99885744	0.9989349	0.9990214	0.9991163	0.99921936	0.9993328	0.9994542	0.999586	0.9997265
1.0033786	1.0029937	1.0026258	1.0022792	1.0019475	1.001638	1.0013454	1.0010706	1.0008125	1.0005722	1.0003473	1.0001383	0.9999446	0.9997653	0.99959916	0.9994454	0.9993053	0.99917704	0.9990583	0.99895316	0.9988555	0.9987685	0.9986906	0.9986227	0.9985626	0.99851173	0.9984696	0.998436	0.99840915	0.9983913	0.9983823	0.9983814	0.998387	0.99840146	0.99842364	0.998454	0.99849266	0.99853855	0.99859303	0.9986558	0.99872696	0.9988068	0.9988943	0.9989901	0.9990966	0.99920976	0.9993339	0.9994662	0.9996079	0.9997597
1.0033649	1.0029697	1.0025928	1.0022357	1.0018978	1.0015777	1.0012758	1.0009931	1.0007273	1.0004785	1.0002463	1.0000296	0.9998294	0.9996422	0.9994714	0.99931324	0.99916756	0.9990345	0.9989137	0.99880356	0.9987049	0.9986171	0.9985393	0.9984718	0.9984126	0.9983641	0.9983239	0.99829274	0.9982714	0.9982586	0.9982541	0.998259	0.99827147	0.9982921	0.9983227	0.9983603	0.9984073	0.9984622	0.998526	0.99859756	0.9986787	0.99876785	0.9988658	0.9989719	0.9990878	0.9992127	0.9993462	0.99948907	0.99964076	0.9998029
1.0033474	1.0029429	1.0025579	1.002192	1.0018437	1.0015159	1.0012062	1.0009145	1.0006415	1.0003848	1.0001456	0.9999224	0.999715	0.99952346	0.9993461	0.9991834	0.99903196	0.99889725	0.9987732	0.9986617	0.998561	0.99847287	0.99839556	0.9983285	0.9982709	0.9982249	0.998188	0.99816006	0.9981436	0.99813515	0.9981377	0.9981466	0.9981674	0.9981953	0.9982329	0.99827904	0.99833477	0.99839854	0.9984702	0.9985521	0.9986418	0.99874127	0.99884886	0.9989659	0.9990914	0.9992261	0.99937	0.999523	0.9996849	0.9998575
1.0033292	1.0029144	1.002521	1.0021454	1.0017903	1.0014526	1.0011338	1.0008354	1.0005546	1.0002916	1.0000455	0.9998152	0.9996022	0.9994053	0.9992242	0.99905586	0.9989031	0.99876434	0.9986383	0.9985257	0.9984241	0.9983368	0.99825877	0.9981931	0.9981385	0.99809474	0.9980611	0.9980388	0.99802583	0.99802405	0.99803114	0.9980479	0.99807394	0.9981102	0.9981556	0.99820995	0.9982738	0.998346	0.9984286	0.99851865	0.99861807	0.9987273	0.9988447	0.9989714	0.99910676	0.9992508	0.9994046	0.9995676	0.9997392	0.9999206
1.0033067	1.0028834	1.0024806	1.0020978	1.0017326	1.0013893	1.0010622	1.0007569	1.0004678	1.000198	0.9999457	0.9997114	0.9994922	0.9992902	0.99910414	0.99893355	0.9987792	0.9986368	0.998509	0.9983951	0.99829507	0.99820673	0.9981317	0.99806714	0.9980159	0.99797535	0.99794525	0.9979268	0.9979196	0.99792224	0.9979362	0.9979596	0.997993	0.9980374	0.99808913	0.9981524	0.99822414	0.99830604	0.9983961	0.9984971	0.99860543	0.998724	0.9988508	0.99898666	0.9991327	0.99928683	0.99944997	0.99962264	0.9998035	0.99999535
1.0032821	1.0028523	1.0024402	1.002049	1.0016774	1.0013239	1.0009916	1.0006763	1.0003822	1.0001061	0.99984914	0.99960846	0.99938524	0.99917996	0.9989894	0.99881625	0.9986579	0.9985151	0.99838716	0.998273	0.9981717	0.9980851	0.9980116	0.9979489	0.99790114	0.9978639	0.9978379	0.99782526	0.99782324	0.99783236	0.99785155	0.9978824	0.9979233	0.99797374	0.99803466	0.9981064	0.9981869	0.99827737	0.99837655	0.99848586	0.99860454	0.9987322	0.99886864	0.9990147	0.9991697	0.99933356	0.99950635	0.999689	0.9998799	1.0000799
1.0032568	1.0028177	1.0023978	1.001997	1.0016176	1.0012589	1.000919	1.0005987	1.0002974	1.0000161	0.9997526	0.9995069	0.999281	0.99907124	0.99887854	0.9987031	0.99854314	0.9983987	0.9982717	0.99815637	0.9980572	0.9979704	0.99789953	0.9978414	0.9977956	0.9977639	0.9977427	0.99773455	0.9977383	0.99775356	0.9977791	0.99781674	0.9978651	0.9979239	0.9979933	0.99807256	0.99816114	0.9982601	0.99836916	0.99848807	0.9986151	0.99875164	0.9988982	0.999053	0.9992177	0.9993911	0.9995732	0.99976444	0.9999644	1.0001739
1.0032257	1.0027806	1.0023532	1.001946	1.0015596	1.0011927	1.000846	1.0005214	1.000214	0.9999262	0.99965847	0.99940884	0.9991797	0.9989667	0.9987726	0.9985948	0.99843425	0.998289	0.99815965	0.99804723	0.9979505	0.99786603	0.9977971	0.99774164	0.9976999	0.99767214	0.99765706	0.9976541	0.9976635	0.99768484	0.9977179	0.9977623	0.99781746	0.9978843	0.9979617	0.9980498	0.99814665	0.9982549	0.9983723	0.99849975	0.99863636	0.9987818	0.9989384	0.99910146	0.9992756	0.99945784	0.999649	0.9998495	1.0000584	1.0002761
1.0031967	1.0027411	1.0023068	1.0018928	1.001499	1.0011266	1.000774	1.0004413	1.00013	0.99983996	0.9995669	0.99931484	0.9990808	0.99886584	0.99866956	0.99849033	0.99832976	0.99818593	0.9980578	0.9979453	0.99784964	0.997769	0.99770236	0.9976518	0.99761426	0.99759007	0.9975808	0.99758327	0.9975997	0.99762696	0.99766654	0.9977189	0.99778223	0.99785614	0.9979417	0.9980376	0.9981437	0.99826103	0.9983874	0.9985224	0.9986692	0.9988235	0.9989879	0.99916106	0.9993435	0.99953496	0.99973553	0.99994427	1.0001618	1.000388
1.003162	1.0027016	1.0022589	1.0018381	1.0014392	1.0010605	1.0007027	1.0003656	1.0000486	0.9997539	0.9994783	0.9992228	0.99898726	0.9987707	0.9985733	0.99839425	0.99823284	0.99808973	0.99796253	0.9978518	0.99775857	0.9976806	0.9976187	0.9975709	0.9975367	0.99751836	0.99751455	0.9975241	0.9975459	0.9975795	0.9976267	0.9976849	0.9977573	0.99783957	0.9979328	0.99803656	0.99815136	0.9982768	0.9984114	0.9985559	0.9987116	0.99887556	0.99904835	0.9992304	0.9994224	0.9996218	0.9998312	1.0000476	1.000274	1.0005082
1.003128	1.0026592	1.0022097	1.0017835	1.0013779	1.0009936	1.0006318	1.00029	0.99997026	0.9996709	0.999394	0.9991353	0.9988984	0.99867904	0.9984824	0.9983024	0.99814105	0.9979989	0.99787414	0.9977657	0.9976756	0.99760085	0.99754167	0.9974982	0.99747086	0.997458	0.9974592	0.99747384	0.9975021	0.9975436	0.99759847	0.9976641	0.9977429	0.99783295	0.9979351	0.99804735	0.9981699	0.9983044	0.9984471	0.9986009	0.99876386	0.9989368	0.9991184	0.99930906	0.9995089	0.99971807	0.99993485	1.0001608	1.000395	1.0006361
1.0030903	1.0026151	1.002161	1.0017284	1.0013179	1.0009286	1.0005615	1.0002166	0.9998943	0.99959093	0.99931103	0.99905133	0.99881274	0.9985948	0.9983958	0.9982164	0.99805695	0.9979151	0.9977933	0.99768853	0.9976008	0.99753016	0.9974765	0.9974368	0.9974137	0.99740726	0.99741393	0.9974351	0.99746865	0.99751896	0.99757963	0.9976529	0.99773955	0.997837	0.9979474	0.9980678	0.9981996	0.99834126	0.9984942	0.9986552	0.99882686	0.99900705	0.9991985	0.99939823	0.9996059	0.99982274	1.0000482	1.0002819	1.000524	1.0007732
1.0030515	1.0025704	1.0021107	1.0016726	1.0012572	1.0008643	1.0004939	1.0001456	0.9998196	0.9995156	0.99923235	0.9989711	0.99873215	0.99851453	0.998316	0.99813706	0.9979788	0.9978411	0.99771994	0.99761903	0.99753404	0.9974674	0.99741805	0.9973838	0.99736744	0.99736434	0.9973769	0.99740565	0.9974478	0.9975027	0.99757093	0.99765235	0.9977461	0.9978523	0.9979704	0.99809974	0.9982388	0.9983885	0.99854994	0.9987209	0.99890125	0.99908966	0.9992879	0.9994962	0.99971247	0.9999374	1.0001701	1.0004108	1.0006601	1.0009173
1.0030123	1.002525	1.0020598	1.0016174	1.0011988	1.0008019	1.000428	1.000077	0.9997487	0.9994429	0.99915844	0.99889725	0.9986575	0.9984381	0.99824136	0.9980648	0.99790835	0.9977727	0.99765414	0.9975562	0.9974755	0.9974138	0.99736947	0.9973414	0.99732965	0.9973338	0.99735254	0.997387	0.9974349	0.9974974	0.9975733	0.9976624	0.9977638	0.9978782	0.99800324	0.9981404	0.9982886	0.99844605	0.9986151	0.9987942	0.99898267	0.9991807	0.9993874	0.9996029	0.99982727	1.0000595	1.0002999	1.0005492	1.000805	1.0010688
1.0029715	1.0024806	1.0020094	1.0015637	1.0011405	1.0007402	1.0003638	1.0000091	0.9996786	0.99937254	0.99908847	0.99882674	0.9985875	0.99837	0.9981738	0.9979993	0.9978461	0.9977123	0.997597	0.99750346	0.9974277	0.99737	0.9973301	0.9973068	0.9973003	0.997311	0.9973366	0.9973779	0.99743354	0.99750286	0.997587	0.99768245	0.99779165	0.99791324	0.9980467	0.9981922	0.99834746	0.99851424	0.9986913	0.9988775	0.9990741	0.9992804	0.99949515	0.9997187	0.9999502	1.00019	1.0004381	1.000694	1.000958	1.0012277
1.0029299	1.0024328	1.0019603	1.0015113	1.0010837	1.0006821	1.0003021	0.9999472	0.99961543	0.99930763	0.9990232	0.9987619	0.9985234	0.9983066	0.99811393	0.9979413	0.9977899	0.99765927	0.9975491	0.99745756	0.99738574	0.997334	0.99730045	0.99728316	0.99728316	0.99729866	0.99733055	0.99737835	0.99744153	0.9975177	0.9976092	0.9977136	0.9978312	0.9979587	0.9980997	0.9982525	0.9984177	0.9985915	0.9987767	0.99897105	0.9991752	0.99938864	0.9996113	0.9998422	1.0000818	1.0003289	1.0005839	1.0008469	1.001116	1.0013936
1.0028881	1.0023884	1.0019109	1.0014584	1.0010283	1.0006243	1.0002431	0.99988645	0.9995551	0.9992465	0.99896306	0.9987023	0.99846476	0.9982512	0.9980583	0.9978899	0.9977415	0.9976147	0.99750847	0.99742186	0.99735516	0.9973087	0.9972787	0.9972672	0.997273	0.9972962	0.9973353	0.99738955	0.99745893	0.9975432	0.9976408	0.9977532	0.99787706	0.9980144	0.99816275	0.9983236	0.9984953	0.99867845	0.99887025	0.9990723	0.99928534	0.9995062	0.99973553	0.9999744	1.0002208	1.0004753	1.0007365	1.0010065	1.001283	1.0015655
1.0028473	1.0023437	1.0018644	1.001407	1.0009753	1.00057	1.0001876	0.99983144	0.9994985	0.9991913	0.9989068	0.9986478	0.99841213	0.9981999	0.9980117	0.9978446	0.99770045	0.99757653	0.9974757	0.99739397	0.9973328	0.9972903	0.9972672	0.99726135	0.9972743	0.99730396	0.9973483	0.9974094	0.997487	0.9975785	0.99768364	0.9978027	0.9979347	0.99807954	0.9982361	0.99840504	0.9985834	0.99877375	0.9989744	0.99918354	0.99940443	0.99963194	0.9998689	1.0001148	1.0003682	1.0006292	1.0008972	1.001173	1.0014555	1.0017438
1.0028063	1.0022992	1.0018172	1.0013591	1.000926	1.0005188	1.000136	0.9997797	0.9994466	0.9991391	0.9988574	0.9985987	0.9983667	0.99815726	0.997971	0.9978083	0.9976672	0.997549	0.9974506	0.99737585	0.9973191	0.9972824	0.997265	0.9972649	0.997284	0.9973205	0.99737173	0.99744034	0.9975241	0.9976226	0.99773586	0.99786216	0.99800056	0.99815434	0.9983173	0.998493	0.99868166	0.9988777	0.9990856	0.9993039	0.9995305	0.9997663	1.0000097	1.0002614	1.000522	1.0007893	1.0010647	1.0013461	1.0016348	1.0019286
1.0027658	1.0022573	1.0017729	1.0013126	1.0008794	1.0004705	1.000088	0.99973094	0.9993999	0.9990939	0.9988138	0.9985587	0.99832684	0.9981208	0.99793786	0.9977788	0.99764216	0.9975283	0.9974359	0.99736464	0.9973149	0.9972829	0.99727213	0.9972782	0.99730337	0.9973456	0.9974047	0.99748015	0.9975712	0.9976769	0.99779636	0.9979306	0.9980785	0.99823755	0.9984092	0.9985925	0.9987875	0.99899143	0.99920565	0.99943113	0.99966395	0.9999072	1.0001575	1.000418	1.0006835	1.000958	1.0012381	1.001525	1.0018194	1.0021186
1.002727	1.0022165	1.0017297	1.0012692	1.000833	1.0004269	1.0000439	0.9996872	0.99935746	0.999054	0.99877536	0.9985225	0.9982943	0.99809104	0.99791217	0.997756	0.997625	0.9975162	0.99742836	0.99736255	0.9973178	0.9972927	0.997287	0.9973005	0.99733174	0.9973809	0.997447	0.9975298	0.99762696	0.9977404	0.997867	0.9980088	0.99816275	0.9983296	0.99850833	0.9986993	0.99890053	0.9991135	0.9993353	0.9995671	0.9998071	1.0000565	1.0003141	1.0005788	1.0008522	1.0011318	1.0014174	1.0017108	1.002009	1.0023139
1.0026892	1.0021784	1.0016887	1.0012287	1.0007935	1.0003853	1.0000042	0.9996495	0.99931955	0.99901897	0.9987424	0.9984928	0.9982687	0.99806887	0.9978946	0.9977428	0.9976157	0.9975118	0.9974292	0.9973686	0.9973299	0.9973113	0.9973119	0.9973312	0.99736977	0.997426	0.9974981	0.9975883	0.99769247	0.9978122	0.99794656	0.99809504	0.9982571	0.99843097	0.99861604	0.99881417	0.99902296	0.9992422	0.9994713	0.9997106	0.99995816	1.0002129	1.0004767	1.000748	1.0010267	1.0013126	1.0016037	1.0019019	1.0022049	1.0025136
1.0026546	1.0021404	1.0016527	1.0011927	1.0007563	1.0003492	0.999969	0.9996154	0.99928975	0.998989	0.9987157	0.99846995	0.9982484	0.99805367	0.9978826	0.9977375	0.9976148	0.9975149	0.9974391	0.9973839	0.9973511	0.99733895	0.9973453	0.9973717	0.9974164	0.9974785	0.9975584	0.9976549	0.997767	0.9978934	0.99803525	0.9981903	0.9983587	0.9985403	0.99873376	0.9989384	0.99915504	0.99937975	0.9996155	0.9998605	1.0001143	1.0003765	1.0006464	1.0009235	1.0012082	1.0014982	1.0017955	1.0020977	1.0024062	1.0027183
1.0026209	1.0021074	1.0016181	1.0011573	1.0007241	1.0003175	0.99993867	0.9995875	0.99926347	0.99896723	0.9986974	0.9984542	0.9982374	0.99804574	0.99788016	0.99773824	0.99762124	0.99752694	0.99745685	0.9974085	0.9973805	0.9973736	0.9973878	0.99742043	0.9974717	0.99754167	0.99762744	0.99773	0.9978501	0.99798447	0.9981323	0.998294	0.9984703	0.99865955	0.99885917	0.9990703	0.99929345	0.9995249	0.99976736	1.0000186	1.0002785	1.0005467	1.0008227	1.0011057	1.001395	1.0016913	1.0019926	1.0022985	1.0026112	1.0029274
1.0025903	1.0020748	1.0015882	1.0011274	1.0006945	1.0002891	0.99991286	0.99956465	0.999243	0.99894935	0.9986833	0.9984438	0.9982307	0.99804556	0.99788356	0.9977478	0.99763554	0.99754715	0.9974815	0.9974398	0.9974186	0.9974186	0.99743825	0.9974773	0.99753666	0.99761176	0.99770546	0.99781525	0.9979416	0.99808264	0.9982374	0.99840724	0.99858975	0.998784	0.9989915	0.9992102	0.999439	0.9996781	0.99992627	1.0001835	1.0004495	1.0007243	1.001005	1.0012938	1.0015876	1.0018888	1.0021948	1.0025045	1.002821	1.0031404
1.0025632	1.0020474	1.0015612	1.0011013	1.0006702	1.0002685	0.99989414	0.9995472	0.9992295	0.9989388	0.9986776	0.99844205	0.9982338	0.9980526	0.99789584	0.9977655	0.9976588	0.997576	0.9975165	0.9974802	0.9974654	0.9974718	0.9974981	0.99754465	0.99760854	0.99769056	0.9977917	0.9979085	0.99804157	0.99818885	0.99835175	0.99852735	0.9987174	0.9989183	0.9991327	0.99935794	0.99959254	0.9998375	1.0000925	1.0003567	1.0006269	1.000907	1.0011941	1.0014865	1.0017858	1.0020914	1.0024009	1.0027164	1.0030359	1.0033587
1.0025369	1.0020242	1.0015367	1.0010808	1.0006509	1.0002495	0.9998787	0.9995346	0.9992216	0.9989353	0.998676	0.9984458	0.99824286	0.99806595	0.9979149	0.99778944	0.9976881	0.9976126	0.99755895	0.9975282	0.99751955	0.9975322	0.997566	0.9976176	0.9976897	0.99777967	0.9978867	0.9980103	0.9981495	0.9983038	0.99847275	0.99865615	0.99885154	0.9990606	0.9992805	0.99951166	0.99975324	1.0000046	1.0002646	1.0005345	1.0008122	1.0010971	1.0013882	1.0016857	1.001989	1.0022988	1.0026127	1.002931	1.0032539	1.0035799
1.0025154	1.0020031	1.0015193	1.0010633	1.0006351	1.0002385	0.99986976	0.9995313	0.9992193	0.9989372	0.9986834	0.99845827	0.9982591	0.9980873	0.99794185	0.997823	0.9977275	0.9976568	0.99760956	0.9975849	0.9975834	0.99760246	0.9976414	0.9977013	0.9977787	0.99787587	0.9979895	0.9981192	0.9982658	0.99842775	0.9986026	0.99879265	0.9989946	0.99921	0.99943584	0.99967337	0.99992055	1.0001775	1.0004437	1.0007176	1.0010014	1.0012903	1.0015875	1.0018896	1.0021981	1.002511	1.0028274	1.0031503	1.0034752	1.0038046
1.002497	1.0019864	1.001503	1.0010501	1.0006267	1.000232	0.99986726	0.9995308	0.99922454	0.9989463	0.99869716	0.9984752	0.9982826	0.99811673	0.9979766	0.9978625	0.9977737	0.99770945	0.9976679	0.9976513	0.99765533	0.99768	0.9977265	0.99779147	0.9978769	0.9979793	0.9981002	0.99823725	0.99839073	0.9985585	0.9987405	0.9989356	0.9991452	0.999366	0.9995987	0.9998423	1.0000949	1.0003577	1.00063	1.0009097	1.0011973	1.0014915	1.0017915	1.0020983	1.0024104	1.0027277	1.0030489	1.0033735	1.0037007	1.004032
1.002484	1.0019748	1.0014935	1.0010433	1.0006223	1.00023	0.9998696	0.99953806	0.99923474	0.998962	0.998718	0.9985021	0.99831414	0.99815273	0.998019	0.9979111	0.99782765	0.99776924	0.9977354	0.9977234	0.9977339	0.9977654	0.9978186	0.9978908	0.99798244	0.99809146	0.9982189	0.99836254	0.9985222	0.9986964	0.9988846	0.9990877	0.9993017	0.999529	0.9997686	1.0000168	1.0002763	1.0005437	1.0008212	1.0011054	1.0013981	1.001697	1.0020013	1.0023128	1.0026276	1.0029472	1.0032717	1.0035988	1.0039293	1.0042627
1.0024729	1.0019665	1.0014874	1.0010407	1.0006233	1.0002354	0.99987763	0.99955094	0.99925315	0.9989846	0.9987454	0.9985347	0.9983526	0.9981975	0.99806803	0.997967	0.99788994	0.9978372	0.99780935	0.9978044	0.9978206	0.99785995	0.99791896	0.99799836	0.9980948	0.9982127	0.99834603	0.9984957	0.9986606	0.99884206	0.99903697	0.9992456	0.9994655	0.99969983	0.999943	1.0001986	1.0004627	1.0007361	1.0010176	1.0013075	1.0016047	1.0019076	1.0022155	1.0025306	1.0028495	1.0031718	1.0034983	1.0038279	1.0041612	1.0044948
1.002467	1.001963	1.0014886	1.0010436	1.0006295	1.0002458	0.9998933	0.9995701	0.9992775	0.9990143	0.9987793	0.9985753	0.9983981	0.9982488	0.998126	0.9980302	0.99795866	0.9979137	0.99789226	0.997893	0.9979167	0.99796134	0.99802774	0.9981119	0.99821734	0.99833995	0.9984793	0.99863684	0.9988074	0.9989949	0.99919707	0.9994102	0.9996375	0.999876	1.0001253	1.000385	1.000656	1.000933	1.00122	1.0015143	1.0018156	1.0021219	1.0024341	1.0027528	1.0030746	1.0034001	1.0037282	1.0040605	1.0043951	1.0047302
1.0024655	1.001965	1.0014931	1.0010523	1.0006424	1.0002623	0.9999141	0.9995956	0.99930817	0.9990504	0.9988212	0.9986219	0.9984508	0.99830693	0.9981908	0.99810064	0.99803686	0.99799657	0.9979821	0.9979889	0.9980197	0.99807036	0.99814284	0.9982348	0.99834603	0.9984745	0.9986213	0.998784	0.9989611	0.999155	0.9993622	0.9995825	0.99981475	1.0000582	1.0003141	1.0005789	1.0008541	1.0011373	1.0014279	1.0017271	1.0020318	1.0023419	1.0026578	1.0029787	1.0033036	1.003631	1.0039618	1.0042955	1.00463	1.0049667
1.0024691	1.0019714	1.0015036	1.001066	1.0006602	1.0002848	0.9999414	0.99962795	0.9993452	0.9990923	0.99886966	0.99867564	0.9985107	0.99837375	0.99826366	0.9981789	0.9981208	0.9980878	0.9980798	0.9980938	0.99812955	0.99818754	0.9982668	0.9983632	0.9984819	0.9986175	0.9987688	0.99893844	0.9991222	0.99932164	0.99953485	0.9997603	0.9999986	1.0002483	1.0005082	1.0007783	1.0010577	1.0013459	1.0016412	1.0019431	1.0022517	1.0025656	1.0028853	1.0032083	1.0035352	1.0038651	1.004199	1.0045326	1.0048687	1.0052063
1.0024779	1.0019826	1.0015192	1.0010855	1.0006841	1.0003135	0.99997467	0.99966717	0.9993895	0.99914235	0.9989248	0.9987379	0.9985782	0.99844646	0.9983428	0.9982652	0.99821335	0.9981868	0.9981835	0.99820477	0.9982472	0.9983115	0.99839634	0.99850106	0.9986251	0.99876684	0.9989248	0.99910027	0.99929	0.999495	0.99971336	0.99994475	1.000188	1.0004427	1.0007083	1.0009837	1.001267	1.001559	1.0018573	1.0021639	1.0024751	1.0027934	1.0031149	1.0034415	1.0037701	1.0041027	1.0044369	1.0047717	1.0051084	1.005447
1.0024915	1.0020001	1.0015397	1.0011119	1.0007142	1.0003487	1.0000144	0.99971163	0.9994409	0.9991985	0.99898756	0.99880546	0.9986531	0.99852645	0.9984291	0.9983584	0.99831253	0.9982926	0.9982954	0.99832296	0.9983725	0.9984432	0.9985345	0.998645	0.99877506	0.99892205	0.9990858	0.99926794	0.9994633	0.999674	0.99989843	1.000135	1.0003836	1.0006436	1.0009134	1.0011927	1.0014809	1.0017774	1.0020801	1.0023897	1.0027041	1.0030245	1.0033487	1.0036767	1.0040078	1.0043414	1.0046761	1.0050128	1.0053501	1.0056875
1.0025086	1.0020217	1.0015671	1.001142	1.0007497	1.000389	1.0000613	0.99976313	0.9994976	0.9992619	0.99905646	0.9988817	0.9987334	0.99861443	0.9985242	0.99845856	0.99841964	0.9984054	0.9984156	0.99844897	0.9985043	0.9985816	0.9986785	0.99879533	0.9989316	0.99908566	0.9992558	0.9994428	0.9996438	0.9998605	1.000089	1.0003308	1.0005851	1.0008491	1.0011238	1.0014068	1.0017004	1.0019989	1.0023054	1.0026186	1.0029361	1.0032594	1.0035858	1.0039163	1.0042481	1.0045829	1.0049192	1.0052553	1.0055923	1.0059292
1.0025336	1.0020493	1.001599	1.0011789	1.000792	1.0004375	1.0001141	0.9998212	0.99956185	0.999332	0.9991328	0.9989626	0.99882185	0.9987097	0.9986246	0.9985661	0.99853355	0.9985258	0.99854213	0.9985819	0.9986433	0.99872684	0.99882984	0.99895334	0.99909604	0.99925566	0.9994307	0.9996235	0.99983025	1.0000517	1.0002857	1.0005329	1.0007912	1.00106	1.0013392	1.0016271	1.0019227	1.0022266	1.0025364	1.0028509	1.0031722	1.0034974	1.0038255	1.0041571	1.0044909	1.0048268	1.0051627	1.0055001	1.0058359	1.0061727
1.0025615	1.0020835	1.0016366	1.0012227	1.0008409	1.00049	1.0001732	0.9998875	0.99963224	0.99940896	0.9992154	0.9990514	0.99891716	0.99881065	0.99873215	0.99867994	0.9986542	0.99865294	0.9986757	0.99872214	0.9987891	0.99887824	0.9989882	0.9991173	0.9992656	0.9994307	0.99961215	0.9998099	1.0000226	1.0002489	1.0004886	1.0007406	1.0010028	1.0012766	1.0015594	1.0018506	1.0021498	1.0024561	1.0027695	1.0030875	1.0034107	1.0037378	1.0040681	1.0044007	1.0047351	1.0050722	1.0054086	1.0057443	1.0060818	1.0064167
1.0025958	1.0021218	1.0016797	1.0012708	1.0008944	1.0005513	1.0002382	0.9999592	0.99970984	0.99949205	0.9993052	0.99914765	0.9990191	0.99891955	0.9988463	0.9988024	0.99878186	0.9987862	0.9988159	0.9988677	0.99894214	0.99903774	0.9991527	0.9992879	0.99944156	0.99961233	0.99979913	1.0000023	1.0002202	1.0004517	1.0006963	1.0009526	1.0012193	1.0014974	1.0017829	1.0020785	1.0023817	1.0026916	1.0030066	1.0033275	1.0036521	1.003981	1.004313	1.0046463	1.0049821	1.0053183	1.0056547	1.0059913	1.0063264	1.0066605
1.0026364	1.0021662	1.0017295	1.0013261	1.000956	1.0006158	1.0003101	1.0000358	0.99979335	0.9995817	0.99940103	0.9992498	0.9991278	0.9990339	0.99896926	0.99892926	0.9989156	0.9989281	0.9989615	0.9990207	0.999101	0.99920225	0.9993234	0.9994652	0.99962366	0.99979997	0.999993	1.0002018	1.0004239	1.0006604	1.0009084	1.001169	1.0014406	1.0017228	1.0020127	1.0023118	1.0026163	1.002929	1.003247	1.0035694	1.0038968	1.0042273	1.0045596	1.0048935	1.0052294	1.005566	1.0059023	1.0062382	1.006572	1.0069038
1.0026805	1.0022169	1.0017861	1.0013865	1.0010215	1.0006877	1.0003883	1.0001205	0.99988395	0.99967784	0.99950415	0.99936026	0.9992439	0.9991562	0.9990962	0.99906427	0.9990557	0.99907374	0.9991153	0.9991792	0.99926674	0.999373	0.9995015	0.99964756	0.9998124	0.9999937	1.0001915	1.0004046	1.0006322	1.0008727	1.0011269	1.0013909	1.0016669	1.0019513	1.0022453	1.0025464	1.0028555	1.0031708	1.0034908	1.0038145	1.0041437	1.0044749	1.0048087	1.0051435	1.005479	1.0058157	1.0061507	1.006485	1.0068173	1.0071481
1.0027318	1.0022724	1.0018462	1.0014539	1.0010948	1.0007662	1.0004721	1.000211	0.9999809	0.99978167	0.99961287	0.99947584	0.9993662	0.9992845	0.9992322	0.99920565	0.99920434	0.9992272	0.99927473	0.9993455	0.9994378	0.9995507	0.9996839	0.9998358	1.0000056	1.0001931	1.000396	1.0006144	1.0008456	1.0010903	1.0013481	1.001617	1.0018957	1.002185	1.0024806	1.0027862	1.0030973	1.0034137	1.0037365	1.0040634	1.0043924	1.0047243	1.005059	1.0053941	1.0057294	1.0060647	1.0063989	1.0067323	1.0070627	1.0073916
1.0027881	1.0023346	1.0019131	1.0015272	1.001172	1.0008519	1.0005633	1.0003084	1.0000838	0.99989086	0.9997298	0.99959785	0.999495	0.9994198	0.99937373	0.9993518	0.9993577	0.9993871	0.99944097	0.99951744	0.9996151	0.9997337	0.9998732	1.0000304	1.0002053	1.0003974	1.0006047	1.0008278	1.001064	1.0013142	1.0015752	1.0018482	1.0021305	1.0024223	1.0027217	1.0030288	1.003342	1.0036616	1.0039854	1.0043129	1.0046432	1.0049758	1.005311	1.0056446	1.0059811	1.0063156	1.006649	1.0069792	1.0073082	1.0076338
1.0028502	1.0024021	1.001987	1.0016053	1.0012579	1.0009418	1.0006596	1.0004115	1.0001934	1.0000075	0.99985117	0.99972564	0.9996293	0.9995608	0.9995204	0.99950635	0.9995171	0.99955326	0.99961185	0.99969506	0.9997984	0.9999219	1.0000663	1.0002302	1.0004097	1.0006071	1.0008199	1.0010464	1.0012877	1.001541	1.0018063	1.002082	1.0023675	1.0026621	1.0029659	1.0032743	1.0035895	1.0039103	1.004236	1.0045648	1.004896	1.0052289	1.0055634	1.0058979	1.006232	1.0065656	1.0068977	1.0072258	1.0075531	1.0078752
1.0029169	1.0024753	1.0020655	1.0016899	1.0013473	1.0010389	1.0007637	1.0005202	1.0003092	1.0001291	0.99998	0.9998609	0.9997702	0.9997082	0.99967396	0.9996659	0.9996834	0.9997248	0.9997903	0.9998776	0.9999876	1.0001175	1.0002668	1.000435	1.0006195	1.0008218	1.0010393	1.0012702	1.0015157	1.0017729	1.0020416	1.0023203	1.0026094	1.0029063	1.0032117	1.0035236	1.0038401	1.0041629	1.0044891	1.0048186	1.0051508	1.0054832	1.0058167	1.0061511	1.006484	1.0068161	1.0071458	1.0074729	1.0077968	1.0081167
1.0029912	1.0025537	1.002151	1.0017806	1.001444	1.0011429	1.0008721	1.0006354	1.0004312	1.0002576	1.0001147	1.0000015	0.99991804	0.99986184	0.9998334	0.99983144	0.99985474	0.9999028	0.999974	1.0000675	1.0001813	1.0003171	1.000471	1.0006444	1.0008345	1.0010412	1.0012625	1.0014981	1.0017465	1.0020081	1.00228	1.0025628	1.0028536	1.0031537	1.0034612	1.0037743	1.0040933	1.0044168	1.0047436	1.0050733	1.0054061	1.0057381	1.0060712	1.0064048	1.006737	1.007067	1.007394	1.0077183	1.0080394	1.008356
1.003071	1.0026393	1.0022402	1.0018767	1.0015477	1.0012507	1.0009875	1.0007582	1.0005594	1.0003918	1.0002546	1.0001479	1.0000709	1.0000213	0.999999	1.0000033	1.000032	1.0000861	1.0001622	1.0002612	1.000382	1.0005224	1.0006821	1.0008595	1.0010542	1.0012648	1.0014902	1.0017297	1.0019826	1.0022463	1.002522	1.0028073	1.0031016	1.0034032	1.003713	1.0040277	1.0043484	1.0046718	1.005	1.00533	1.0056618	1.0059943	1.0063273	1.0066582	1.0069875	1.0073166	1.0076413	1.0079634	1.0082812	1.0085939
1.0031551	1.0027286	1.0023373	1.0019797	1.001656	1.001366	1.001109	1.0008848	1.0006933	1.0005314	1.0004028	1.0003015	1.0002308	1.0001868	1.0001704	1.0001804	1.0002153	1.0002749	1.0003562	1.0004611	1.0005865	1.0007322	1.0008969	1.001079	1.0012777	1.001493	1.0017234	1.001966	1.002222	1.0024899	1.002768	1.0030555	1.0033522	1.0036557	1.0039676	1.0042834	1.004605	1.0049293	1.0052582	1.0055872	1.0059191	1.0062505	1.006582	1.0069125	1.0072408	1.0075656	1.0078887	1.008207	1.0085213	1.0088307
1.0032449	1.0028259	1.0024394	1.0020874	1.0017699	1.0014871	1.0012362	1.0010189	1.000833	1.0006781	1.0005543	1.0004596	1.0003947	1.0003572	1.0003476	1.0003633	1.0004039	1.0004687	1.0005563	1.000667	1.0007968	1.0009476	1.001116	1.0013032	1.0015066	1.0017258	1.0019586	1.0022068	1.0024654	1.0027357	1.003017	1.0033071	1.0036047	1.0039116	1.0042231	1.0045402	1.0048625	1.0051887	1.0055162	1.0058461	1.0061766	1.0065069	1.0068371	1.0071653	1.0074915	1.0078148	1.008134	1.008449	1.0087597	1.0090656
1.0033402	1.0029259	1.002548	1.0022017	1.0018905	1.0016136	1.0013694	1.001158	1.000978	1.00083	1.0007126	1.0006248	1.0005652	1.0005343	1.0005293	1.0005511	1.0005977	1.0006682	1.0007607	1.0008751	1.0010117	1.0011665	1.0013406	1.0015308	1.0017389	1.0019622	1.0021989	1.0024494	1.0027117	1.0029846	1.0032685	1.0035608	1.0038615	1.0041683	1.0044819	1.0048	1.0051224	1.0054483	1.0057763	1.0061051	1.0064342	1.0067639	1.0070919	1.0074185	1.0077417	1.0080621	1.0083785	1.00869	1.008997	1.0092974
1.0034418	1.0030344	1.00266	1.0023218	1.0020173	1.0017459	1.001507	1.0013032	1.001129	1.0009872	1.0008764	1.000794	1.0007405	1.0007159	1.0007176	1.0007446	1.0007963	1.0008725	1.0009708	1.0010903	1.0012311	1.0013902	1.0015687	1.0017638	1.001975	1.0022023	1.0024425	1.0026963	1.0029615	1.003237	1.0035225	1.0038171	1.0041187	1.004428	1.0047426	1.0050613	1.0053831	1.0057087	1.0060368	1.0063642	1.0066928	1.007021	1.0073473	1.007671	1.0079921	1.0083088	1.0086219	1.0089298	1.0092316	1.0095284
1.0035492	1.0031463	1.0027802	1.0024463	1.0021484	1.0018843	1.0016513	1.0014535	1.001286	1.0011512	1.001045	1.0009696	1.0009224	1.0009037	1.0009103	1.0009438	1.0009999	1.0010813	1.0011843	1.0013105	1.0014552	1.001619	1.0018007	1.0020002	1.0022159	1.0024452	1.0026895	1.002946	1.003213	1.003492	1.0037799	1.0040761	1.0043792	1.0046889	1.0050043	1.0053229	1.0056456	1.0059702	1.0062972	1.0066247	1.0069517	1.0072773	1.0076005	1.0079217	1.0082402	1.0085537	1.0088632	1.0091666	1.0094643	1.0097558
1.0036603	1.0032645	1.0029032	1.0025781	1.0022846	1.0020268	1.0018017	1.0016097	1.001448	1.0013194	1.0012201	1.0011488	1.0011095	1.0010955	1.0011082	1.0011463	1.0012094	1.0012962	1.0014033	1.0015333	1.0016822	1.0018518	1.0020387	1.0022409	1.0024599	1.0026933	1.0029397	1.0031984	1.0034692	1.0037491	1.0040393	1.0043368	1.0046406	1.0049515	1.0052668	1.0055865	1.0059085	1.0062338	1.0065588	1.0068842	1.007209	1.0075326	1.0078549	1.008173	1.0084872	1.0087975	1.0091023	1.0094018	1.0096948	1.0099809
1.0037787	1.0033895	1.0030344	1.0027136	1.0024278	1.0021763	1.0019567	1.0017713	1.0016164	1.0014929	1.0013998	1.0013361	1.0013012	1.001292	1.0013108	1.0013548	1.001423	1.0015135	1.0016266	1.0017616	1.001915	1.0020877	1.0022774	1.0024846	1.0027069	1.0029438	1.0031927	1.0034542	1.0037261	1.0040083	1.0042999	1.0045992	1.0049045	1.0052152	1.0055317	1.0058496	1.0061716	1.0064957	1.0068195	1.0071437	1.0074672	1.0077876	1.0081067	1.0084217	1.0087329	1.0090396	1.0093402	1.0096351	1.0099232	1.010204
1.0039024	1.0035182	1.0031691	1.0028553	1.0025756	1.0023313	1.0021174	1.0019377	1.0017885	1.0016718	1.0015852	1.001527	1.0014973	1.0014949	1.0015174	1.0015684	1.0016406	1.001737	1.0018544	1.0019932	1.0021515	1.0023277	1.0025222	1.0027318	1.0029572	1.0031959	1.0034487	1.0037119	1.0039864	1.0042706	1.0045637	1.0048622	1.0051692	1.0054803	1.0057954	1.0061148	1.006435	1.0067581	1.0070798	1.0074027	1.0077232	1.0080421	1.0083587	1.0086702	1.0089774	1.009279	1.0095762	1.0098656	1.0101495	1.0104251
1.0040303	1.0036528	1.0033107	1.0030018	1.0027285	1.0024893	1.0022829	1.0021087	1.0019677	1.0018557	1.0017751	1.0017221	1.0016979	1.0017021	1.0017312	1.0017849	1.0018625	1.0019627	1.0020856	1.0022284	1.0023903	1.0025707	1.0027688	1.0029825	1.0032107	1.0034522	1.0037069	1.0039729	1.0042487	1.0045341	1.0048285	1.0051284	1.0054348	1.0057465	1.0060612	1.0063796	1.0066992	1.0070196	1.0073411	1.0076606	1.0079795	1.0082953	1.0086073	1.0089163	1.0092194	1.009517	1.0098093	1.010094	1.0103719	1.0106415
[truncated: 451 more columns]
