# Supplementary material for: Investigating the use of physics informed neural networks for dam-break scenarios
Source: PLoS One. 2025 Sep 19;20(9):e0332694. doi: 10.1371/journal.pone.0332694 (PMC12449020; doi:10.1371/journal.pone.0332694)
Supplement: S1 File — Dataset for the 1D and 2D shallow water equations (SWE). Repository: https://github.com/kinzamumtaz/2D_SWE. (ZIP) [file pone.0332694.s001.zip › 2D_SWE-main/Downloads/solution_outputs_circularNum/height_circularNum_t0.30.csv]

1.0019913	1.0017296	1.0012258	1.0005943	0.9999221	0.99927044	0.9986776	0.9981633	0.9977332	0.9973842	0.99710697	0.99688953	0.9967203	0.99658495	0.9964743	0.9963789	0.9962912	0.99620473	0.99611694	0.99602354	0.99592334	0.9958149	0.99569803	0.9955724	0.99543816	0.99529654	0.99514663	0.9949904	0.99482715	0.9946582	0.99448335	0.99430394	0.99411905	0.99392885	0.99373394	0.9935344	0.9933297	0.9931204	0.9929076	0.9926888	0.9924667	0.9922402	0.99200934	0.9917751	0.9915376	0.99129647	0.99105364	0.9908083	0.990562	0.99031425
1.0034229	1.0030873	1.0025122	1.0018133	1.0010765	1.0003631	0.9997109	0.9991386	0.99865216	0.9982478	0.99791676	0.9976464	0.99742424	0.99723893	0.9970799	0.9969369	0.996805	0.9966784	0.99655175	0.9964237	0.99629104	0.99615467	0.9960125	0.99586546	0.9957122	0.9955553	0.9953931	0.99522656	0.9950569	0.9948835	0.99470645	0.9945261	0.9943428	0.99415547	0.99396497	0.9937706	0.9935723	0.99337035	0.9931632	0.99295247	0.9927366	0.9925162	0.99229187	0.99206257	0.99182874	0.99159205	0.99135166	0.99110746	0.9908607	0.99061257
1.004478	1.0041046	1.003494	1.0027595	1.0019902	1.0012438	1.0005586	0.99995226	0.99943066	0.9989894	0.9986194	0.9983098	0.99804735	0.99782145	0.99762136	0.9974385	0.9972682	0.9971035	0.9969415	0.9967796	0.996617	0.9964513	0.99628395	0.99611354	0.9959403	0.99576545	0.9955888	0.9954106	0.9952311	0.9950501	0.9948685	0.99468493	0.9945003	0.99431384	0.9941251	0.993934	0.99374026	0.9935431	0.99334204	0.9931365	0.9929277	0.99271435	0.9924955	0.99227226	0.99204427	0.99181145	0.99157506	0.9913342	0.9910899	0.99084204
1.0052223	1.0048437	1.0042281	1.0034903	1.002716	1.0019643	1.00127	1.0006522	1.0001149	0.9996543	0.99926096	0.99892485	0.99863297	0.9983755	0.99814254	0.9979264	0.99772215	0.99752367	0.9973289	0.9971361	0.9969422	0.99674875	0.9965551	0.99636	0.9961654	0.99597067	0.99577665	0.9955839	0.99539167	0.99520034	0.99501	0.99482137	0.9946322	0.99444336	0.9942542	0.99406344	0.9938722	0.99367803	0.99348116	0.99328077	0.9930771	0.99286914	0.9926565	0.99243903	0.9922165	0.99198914	0.99175674	0.9915201	0.991279	0.9910332
1.0057194	1.0053613	1.004769	1.0040538	1.0033009	1.0025662	1.0018849	1.0012747	1.0007395	1.0002745	0.9998723	0.9995215	0.9992114	0.9989311	0.99867296	0.9984299	0.9981968	0.99796855	0.9977438	0.99752074	0.99729896	0.9970768	0.9968567	0.9966368	0.99641865	0.9962028	0.99598914	0.9957793	0.99557155	0.9953665	0.9951653	0.99496686	0.99477094	0.99457675	0.99438375	0.9941914	0.99399894	0.99380517	0.99361056	0.9934137	0.9932132	0.99301004	0.9928014	0.99258906	0.99237245	0.99215007	0.99192244	0.99169034	0.9914525	0.9912112
1.0060251	1.0057093	1.0051609	1.0044904	1.0037781	1.0030806	1.0024307	1.0018448	1.0013263	1.0008717	1.0004723	1.0001181	0.99979895	0.9995056	0.999229	0.9989646	0.9987077	0.9984543	0.9982032	0.99795264	0.9977031	0.99745435	0.9972077	0.9969625	0.9967206	0.9964819	0.9962472	0.99601746	0.9957923	0.99557215	0.9953569	0.9951459	0.9949397	0.9947367	0.9945368	0.99433947	0.99414325	0.99394816	0.99375314	0.99355644	0.9933582	0.9931571	0.99295247	0.9927444	0.9925315	0.9923139	0.9920914	0.99186313	0.99162966	0.99139136
1.006187	1.0059272	1.0054388	1.004828	1.0041729	1.003527	1.0029235	1.0023752	1.0018867	1.0014541	1.0010688	1.0007215	1.000402	1.0001023	0.99981564	0.9995364	0.9992607	0.9989861	0.99871224	0.99843746	0.99816287	0.9978888	0.9976165	0.99734676	0.99708086	0.9968185	0.9965619	0.9963112	0.99606717	0.9958287	0.9955968	0.9953715	0.995152	0.9949379	0.99472886	0.9945238	0.9943214	0.994122	0.99392325	0.99372524	0.9935258	0.99332607	0.9931228	0.99291736	0.9927074	0.99249357	0.99227494	0.9920511	0.9918216	0.991587
1.0062435	1.0060475	1.0056274	1.0050863	1.0045002	1.0039177	1.0033702	1.0028712	1.0024234	1.0020219	1.0016602	1.0013279	1.0010172	1.0007197	1.0004283	1.0001405	0.9998518	0.9995607	0.99926805	0.9989724	0.9986761	0.9983787	0.99808294	0.9977899	0.9974998	0.9972153	0.9969363	0.9966643	0.9963991	0.99614215	0.9958922	0.9956509	0.9954164	0.9951887	0.9949678	0.9947521	0.9945418	0.9943345	0.99413097	0.9939279	0.9937266	0.99352473	0.9933216	0.993117	0.9929087	0.99269706	0.99248105	0.99226123	0.9920357	0.9918051
1.0062242	1.0060936	1.0057465	1.0052806	1.0047677	1.0042562	1.0037726	1.0033305	1.0029312	1.0025691	1.0022391	1.0019301	1.0016348	1.0013454	1.0010571	1.0007662	1.0004698	1.0001686	0.99986154	0.99954927	0.9992337	0.99891675	0.9986001	0.9982848	0.99797344	0.9976669	0.9973664	0.99707353	0.99678814	0.9965115	0.9962434	0.99598414	0.99573374	0.99549145	0.9952566	0.9950289	0.99480766	0.9945914	0.9943794	0.9941709	0.99396443	0.9937592	0.9935544	0.99334794	0.9931403	0.9929296	0.99271584	0.9924981	0.99227524	0.99204797
1.006153	1.006085	1.005808	1.0054182	1.0049816	1.0045441	1.0041293	1.003749	1.0034037	1.0030885	1.0027956	1.0025163	1.0022427	1.0019685	1.0016891	1.0014013	1.0011036	1.0007964	1.0004797	1.0001549	0.99982494	0.99949175	0.9991565	0.9988226	0.99849194	0.9981656	0.9978451	0.99753225	0.9972276	0.99693185	0.9966458	0.996369	0.99610156	0.99584365	0.9955948	0.9953537	0.9951198	0.99489325	0.9946719	0.99445516	0.99424225	0.994032	0.99382293	0.99361426	0.99340457	0.993194	0.99298066	0.99276406	0.9925437	0.99231875
1.0060482	1.0060346	1.0058252	1.0055069	1.0051459	1.0047822	1.0044377	1.0041219	1.0038347	1.00357	1.0033191	1.003075	1.0028284	1.0025752	1.0023104	1.002031	1.0017371	1.001429	1.0011077	1.0007757	1.0004351	1.00009	0.9997406	0.9993909	0.9990438	0.9987002	0.9983622	0.998032	0.99770916	0.9973959	0.99709284	0.9967992	0.9965159	0.9962423	0.9959788	0.9957231	0.9954774	0.9952394	0.995007	0.994781	0.9945601	0.9943433	0.9941283	0.9939151	0.99370295	0.9934906	0.9932764	0.9930599	0.99284065	0.99261755
1.0059223	1.0059559	1.005805	1.0055541	1.0052637	1.0049713	1.0046958	1.0044453	1.004217	1.0040048	1.0038007	1.0035951	1.0033813	1.0031533	1.0029075	1.0026422	1.0023574	1.0020534	1.0017326	1.0013977	1.0010517	1.0006973	1.0003383	0.99997735	0.99961686	0.9992596	0.99890643	0.99856097	0.9982233	0.99789417	0.99757546	0.9972665	0.99696785	0.9966806	0.9964019	0.9961336	0.9958749	0.9956247	0.99538165	0.99514574	0.99491596	0.9946909	0.9944697	0.9942513	0.9940343	0.9938186	0.9936024	0.9933858	0.9931662	0.99294424
1.0057878	1.0058576	1.0057558	1.005564	1.0053378	1.0051119	1.0049032	1.0047156	1.0045471	1.0043889	1.0042325	1.0040691	1.0038906	1.0036922	1.0034701	1.0032235	1.0029519	1.0026568	1.0023409	1.0020076	1.0016607	1.0013022	1.0009371	1.0005679	1.0001982	0.9998307	0.9994664	0.9991083	0.9987581	0.9984166	0.99808425	0.9977632	0.9974508	0.9971498	0.996859	0.99657845	0.9963078	0.9960457	0.9957928	0.9955465	0.99530715	0.9950742	0.99484503	0.9946208	0.9943984	0.99417895	0.9939594	0.99373996	0.99351954	0.99329746
1.0056523	1.0057486	1.0056859	1.005544	1.0053746	1.0052079	1.0050607	1.0049335	1.0048221	1.0047174	1.0046096	1.004489	1.0043491	1.0041833	1.0039885	1.0037637	1.0035098	1.0032283	1.0029222	1.0025948	1.0022507	1.0018926	1.0015253	1.0011523	1.000777	1.0004023	1.0000306	0.9996639	0.99930394	0.99895245	0.99861	0.9982772	0.9979548	0.9976427	0.9973417	0.9970506	0.99676865	0.99649644	0.9962333	0.99597764	0.9957298	0.9954883	0.99525225	0.9950207	0.99479264	0.99456793	0.99434483	0.9941224	0.9939001	0.993677
1.0055218	1.0056344	1.0056025	1.0055006	1.0053788	1.0052646	1.0051719	1.0051004	1.0050422	1.0049891	1.0049294	1.0048527	1.0047522	1.0046211	1.0044559	1.0042567	1.0040241	1.0037597	1.0034665	1.0031489	1.0028118	1.002458	1.002092	1.0017195	1.0013427	1.0009642	1.0005882	1.0002162	0.9998503	0.9994918	0.9991419	0.998801	0.9984707	0.9981505	0.99784046	0.99754083	0.99725056	0.9969699	0.9966979	0.996435	0.9961789	0.99592966	0.99568677	0.9954485	0.99521476	0.9949851	0.9947572	0.99453074	0.9943058	0.99408084
1.0053989	1.0055214	1.005511	1.0054395	1.0053558	1.0052862	1.0052412	1.0052184	1.0052097	1.0052052	1.0051916	1.0051583	1.0050968	1.0050012	1.004868	1.0046971	1.0044878	1.0042437	1.0039669	1.0036628	1.0033357	1.00299	1.0026299	1.0022603	1.0018847	1.0015068	1.0011297	1.0007554	1.0003871	1.0000242	0.9996703	0.99932516	0.99898994	0.99866426	0.998348	0.9980426	0.99774617	0.99745864	0.9971807	0.9969105	0.99664843	0.99639213	0.99614334	0.9958993	0.99566036	0.995425	0.9951935	0.9949635	0.9947348	0.99450755
1.0052868	1.005412	1.0054152	1.0053672	1.0053133	1.005279	1.005273	1.0052934	1.0053284	1.0053682	1.0053971	1.0054053	1.0053827	1.0053233	1.0052228	1.0050814	1.0048977	1.0046757	1.0044188	1.0041308	1.0038168	1.0034821	1.0031309	1.0027673	1.0023968	1.0020221	1.0016469	1.0012738	1.0009049	1.0005419	1.000187	0.99983996	0.9995025	0.99917436	0.99885523	0.99854577	0.9982458	0.99795526	0.99767303	0.9973986	0.9971318	0.9968716	0.9966174	0.996369	0.9961255	0.9958862	0.99565035	0.99541706	0.99518526	0.9949551
1.005184	1.0053087	1.0053202	1.0052875	1.0052559	1.005249	1.0052756	1.0053306	1.0054036	1.0054817	1.00555	1.0055968	1.0056113	1.0055872	1.0055197	1.0054084	1.0052515	1.0050542	1.0048183	1.0045493	1.0042512	1.0039295	1.0035892	1.0032356	1.0028723	1.0025038	1.0021335	1.0017639	1.0013982	1.0010381	1.0006843	1.0003378	1.0000011	0.99967253	0.99935406	0.9990445	0.99874306	0.9984514	0.998167	0.99789107	0.99762225	0.9973596	0.9971025	0.9968517	0.9966054	0.9963633	0.99612397	0.9958882	0.9956539	0.99542093
1.0050919	1.005213	1.0052276	1.0052044	1.0051876	1.0052019	1.0052527	1.0053359	1.00544	1.0055515	1.0056546	1.0057354	1.0057856	1.0057949	1.0057596	1.005678	1.0055496	1.0053774	1.005164	1.0049152	1.0046346	1.0043292	1.0040022	1.0036602	1.003307	1.0029466	1.0025839	1.0022205	1.0018601	1.001504	1.0011547	1.0008122	1.0004783	1.0001527	0.9998367	0.9995289	0.99922967	0.99893945	0.9986568	0.99838066	0.9981126	0.9978498	0.99759316	0.99734145	0.9970938	0.99685025	0.99661005	0.99637204	0.99613684	0.99590254
1.0050067	1.0051239	1.0051398	1.0051227	1.005116	1.005143	1.0052116	1.0053154	1.0054449	1.0055825	1.0057154	1.0058275	1.0059084	1.0059491	1.0059445	1.0058919	1.0057919	1.0056449	1.0054561	1.0052286	1.0049676	1.0046791	1.0043671	1.0040389	1.003697	1.0033482	1.0029938	1.002639	1.0022858	1.0019363	1.0015929	1.0012568	1.000928	1.0006076	1.0002962	0.9999936	0.9996982	0.999412	0.9991333	0.99886125	0.99859554	0.9983355	0.9980813	0.9978311	0.9975849	0.99734235	0.99710226	0.9968647	0.99662936	0.99639505
1.0049278	1.0050408	1.0050564	1.0050417	1.005041	1.0050762	1.0051558	1.0052749	1.0054225	1.0055816	1.0057379	1.0058764	1.0059851	1.0060543	1.0060784	1.0060539	1.0059804	1.0058602	1.0056947	1.0054895	1.0052485	1.0049785	1.0046833	1.0043691	1.0040413	1.0037042	1.0033605	1.0030152	1.0026714	1.0023309	1.001995	1.0016664	1.0013449	1.0010325	1.0007274	1.0004313	1.0001433	0.9998634	0.9995909	0.9993243	0.9990643	0.99881	0.9985602	0.99831384	0.9980717	0.9978325	0.99759555	0.9973597	0.99712586	0.9968932
1.0048523	1.0049621	1.0049769	1.0049641	1.0049655	1.0050063	1.0050923	1.0052203	1.0053798	1.0055548	1.0057294	1.0058892	1.006021	1.0061156	1.0061657	1.0061673	1.0061196	1.0060236	1.0058817	1.0056988	1.0054796	1.0052276	1.0049502	1.0046521	1.0043387	1.0040141	1.0036831	1.0033491	1.0030155	1.0026846	1.0023581	1.0020384	1.0017256	1.0014215	1.0011253	1.000838	1.0005584	1.0002872	1.0000224	0.99976444	0.99951243	0.9992657	0.999023	0.998784	0.9985483	0.9983142	0.99808306	0.99785167	0.99762183	0.99739224
1.0047778	1.0048857	1.0049016	1.0048898	1.0048921	1.0049344	1.005023	1.0051554	1.0053215	1.0055066	1.0056947	1.005871	1.0060221	1.006137	1.0062099	1.0062351	1.0062118	1.0061398	1.0060209	1.0058603	1.005661	1.0054291	1.00517	1.004888	1.0045896	1.0042788	1.0039607	1.0036385	1.003316	1.0029956	1.0026798	1.0023694	1.002067	1.001773	1.0014865	1.0012088	1.0009395	1.0006778	1.0004237	1.0001761	0.9999344	0.99969697	0.9994638	0.999235	0.99900717	0.99878186	0.9985579	0.99833447	0.99811095	0.9978868
1.0047007	1.0048099	1.004828	1.0048176	1.0048212	1.0048631	1.0049516	1.0050846	1.0052534	1.0054431	1.0056394	1.0058271	1.0059919	1.0061253	1.0062169	1.0062633	1.0062617	1.0062119	1.0061152	1.0059751	1.0057971	1.0055842	1.0053428	1.0050776	1.0047952	1.004499	1.0041938	1.0038846	1.0035738	1.0032643	1.0029593	1.0026599	1.002368	1.0020843	1.0018086	1.0015421	1.0012838	1.0010332	1.0007904	1.0005544	1.0003241	1.0000987	0.9998774	0.99965984	0.99944323	0.9992288	0.9990147	0.99880105	0.9985865	0.99837065
1.0046204	1.004733	1.0047553	1.0047476	1.0047525	1.004793	1.0048798	1.005011	1.0051789	1.0053694	1.0055692	1.005763	1.0059385	1.0060846	1.0061926	1.0062565	1.006274	1.0062441	1.0061679	1.0060483	1.0058894	1.0056955	1.0054727	1.005224	1.0049571	1.0046749	1.0043842	1.0040872	1.0037879	1.0034907	1.0031968	1.002908	1.0026274	1.002354	1.0020899	1.0018348	1.0015881	1.0013499	1.0011199	1.0008963	1.0006789	1.000467	1.0002589	1.000054	0.99985135	0.9996488	0.9994476	0.99924576	0.9990426	0.9988379
1.0045342	1.0046521	1.0046803	1.0046778	1.0046853	1.0047249	1.0048087	1.0049363	1.0050999	1.0052882	1.0054877	1.0056845	1.0058651	1.0060204	1.0061399	1.0062189	1.0062526	1.0062408	1.0061833	1.0060828	1.0059431	1.0057671	1.0055617	1.0053294	1.0050776	1.0048106	1.0045327	1.0042485	1.0039623	1.0036757	1.0033923	1.0031159	1.0028454	1.002583	1.0023298	1.0020864	1.0018517	1.0016264	1.0014088	1.0011995	1.000995	1.0007973	1.000604	1.0004134	1.0002254	1.0000383	0.99985164	0.99966305	0.99947417	0.99928296
1.0044407	1.0045655	1.0046028	1.004607	1.0046178	1.0046588	1.0047402	1.0048623	1.0050207	1.0052041	1.0053993	1.0055951	1.0057783	1.0059385	1.0060658	1.0061556	1.0062034	1.0062066	1.0061657	1.0060827	1.0059602	1.0058018	1.0056126	1.005397	1.0051602	1.0049074	1.0046428	1.0043715	1.0040959	1.0038215	1.0035493	1.0032828	1.0030233	1.0027725	1.0025301	1.0022976	1.002075	1.0018618	1.0016574	1.0014607	1.0012723	1.001089	1.0009102	1.000736	1.0005634	1.0003921	1.000221	1.0000497	0.99987584	0.9996993
1.0043371	1.0044726	1.0045199	1.0045339	1.0045508	1.0045934	1.004673	1.0047905	1.0049422	1.0051187	1.0053084	1.0054997	1.0056813	1.0058423	1.0059748	1.0060724	1.0061302	1.0061458	1.0061201	1.0060514	1.0059453	1.0058032	1.0056297	1.0054296	1.0052072	1.0049683	1.0047164	1.0044572	1.0041939	1.0039302	1.0036687	1.003412	1.0031631	1.0029216	1.0026901	1.0024693	1.0022576	1.0020565	1.0018649	1.0016824	1.0015068	1.0013385	1.0011758	1.0010173	1.0008618	1.0007073	1.0005538	1.0003997	1.0002428	1.0000832
1.0042243	1.0043705	1.0044311	1.0044564	1.0044807	1.0045274	1.0046066	1.004721	1.0048662	1.0050347	1.0052165	1.0054008	1.0055779	1.0057372	1.0058714	1.0059727	1.0060381	1.006064	1.0060496	1.0059943	1.0059023	1.005775	1.0056162	1.0054301	1.0052221	1.0049965	1.0047575	1.0045099	1.0042572	1.0040035	1.0037528	1.0035058	1.0032659	1.0030348	1.0028129	1.0026021	1.0024018	1.0022122	1.0020323	1.0018628	1.0017012	1.0015479	1.0013998	1.0012573	1.001119	1.0009823	1.0008466	1.0007102	1.000572	1.0004314
1.0041007	1.0042595	1.0043348	1.0043728	1.004408	1.0044609	1.0045415	1.004653	1.004792	1.004953	1.0051259	1.0053016	1.0054713	1.0056264	1.005759	1.0058622	1.0059311	1.0059639	1.0059587	1.0059155	1.0058353	1.0057213	1.0055758	1.0054036	1.0052084	1.0049948	1.0047681	1.004532	1.0042899	1.0040457	1.003804	1.0035666	1.0033355	1.0031129	1.0029011	1.0026989	1.0025079	1.0023295	1.002161	1.0020034	1.0018548	1.0017151	1.0015827	1.001456	1.0013342	1.001215	1.0010971	1.0009795	1.0008607	1.0007397
1.0039653	1.0041381	1.0042291	1.0042828	1.0043308	1.004392	1.004476	1.0045869	1.0047216	1.0048734	1.0050377	1.0052041	1.0053657	1.005513	1.0056407	1.0057429	1.0058134	1.005851	1.0058522	1.0058181	1.005748	1.0056458	1.0055125	1.0053523	1.0051694	1.0049679	1.0047519	1.0045265	1.0042942	1.00406	1.0038261	1.0035965	1.0033745	1.0031601	1.0029557	1.0027618	1.0025808	1.0024107	1.0022528	1.002106	1.0019698	1.0018433	1.0017248	1.0016134	1.001507	1.0014051	1.0013058	1.0012072	1.0011075	1.0010061
1.0038189	1.0040059	1.0041138	1.0041845	1.0042475	1.0043187	1.0044094	1.0045214	1.0046526	1.0047985	1.0049533	1.00511	1.0052615	1.0054013	1.005522	1.0056201	1.0056893	1.0057284	1.005734	1.0057061	1.0056452	1.0055518	1.005429	1.0052801	1.0051084	1.0049175	1.0047133	1.0044961	1.0042735	1.0040473	1.0038221	1.0036007	1.0033851	1.0031776	1.0029801	1.0027943	1.0026201	1.0024589	1.0023098	1.0021727	1.0020474	1.0019329	1.0018271	1.0017304	1.0016391	1.0015533	1.0014713	1.0013912	1.001311	1.0012292
1.0036609	1.0038619	1.0039889	1.0040781	1.004157	1.0042415	1.0043398	1.0044551	1.0045851	1.004726	1.0048733	1.0050203	1.0051613	1.0052913	1.0054046	1.0054954	1.0055617	1.0055993	1.0056071	1.0055833	1.0055286	1.0054436	1.0053298	1.0051908	1.0050287	1.004848	1.0046524	1.0044454	1.004231	1.0040133	1.003795	1.00358	1.0033708	1.0031694	1.0029786	1.0027987	1.002631	1.0024767	1.0023353	1.0022067	1.0020909	1.0019866	1.0018935	1.0018082	1.001731	1.0016614	1.0015953	1.0015327	1.0014712	1.0014094
1.0034916	1.0037075	1.0038522	1.0039611	1.0040576	1.0041573	1.0042666	1.0043877	1.0045182	1.0046567	1.0047966	1.0049349	1.005066	1.0051857	1.0052892	1.0053725	1.0054331	1.0054682	1.0054752	1.0054536	1.0054027	1.0053239	1.0052176	1.0050868	1.004934	1.004762	1.0045745	1.004376	1.0041695	1.0039586	1.0037469	1.0035387	1.0033346	1.0031388	1.0029528	1.0027778	1.0026156	1.0024669	1.0023321	1.0022106	1.0021024	1.0020072	1.0019238	1.0018506	1.0017864	1.0017301	1.0016793	1.0016333	1.0015897	1.0015464
1.0033115	1.0035417	1.0037044	1.0038337	1.0039502	1.0040661	1.0041881	1.0043167	1.0044519	1.0045888	1.0047241	1.0048554	1.004977	1.0050857	1.0051789	1.0052536	1.0053067	1.0053371	1.0053414	1.0053192	1.0052708	1.0051961	1.0050954	1.0049716	1.0048264	1.0046623	1.0044833	1.0042922	1.0040926	1.0038885	1.0036832	1.003479	1.0032797	1.0030885	1.0029067	1.0027353	1.0025775	1.0024328	1.0023026	1.0021873	1.0020849	1.0019972	1.0019224	1.001859	1.0018063	1.0017619	1.0017248	1.0016941	1.0016669	1.0016415
1.0031214	1.0033643	1.0035466	1.0036962	1.0038329	1.0039672	1.0041037	1.004243	1.0043828	1.0045216	1.0046544	1.0047795	1.004893	1.004992	1.0050749	1.0051397	1.0051848	1.0052078	1.0052084	1.0051842	1.0051361	1.0050632	1.0049672	1.0048488	1.0047094	1.0045524	1.0043807	1.0041959	1.004003	1.0038041	1.0036038	1.0034044	1.003209	1.0030211	1.0028416	1.002674	1.0025191	1.0023776	1.0022511	1.0021392	1.0020428	1.0019609	1.0018922	1.0018365	1.0017931	1.0017599	1.0017353	1.0017174	1.001705	1.0016966
1.0029223	1.0031775	1.0033772	1.0035479	1.003706	1.0038592	1.0040121	1.004164	1.0043124	1.0044551	1.0045878	1.0047083	1.0048149	1.0049053	1.0049783	1.005033	1.0050687	1.0050843	1.005078	1.0050507	1.0050008	1.0049285	1.0048348	1.0047195	1.0045861	1.0044345	1.0042679	1.0040897	1.0039022	1.0037093	1.0035127	1.0033174	1.003126	1.00294	1.0027632	1.0025971	1.0024437	1.0023047	1.0021796	1.0020709	1.0019766	1.0018992	1.0018358	1.0017867	1.0017508	1.0017263	1.0017115	1.0017061	1.001707	1.001713
1.0027143	1.0029812	1.0031981	1.0033892	1.0035677	1.003742	1.0039124	1.0040796	1.0042385	1.0043871	1.0045217	1.0046402	1.0047418	1.004825	1.0048887	1.0049343	1.0049601	1.0049667	1.0049533	1.0049206	1.0048672	1.0047942	1.0047008	1.0045891	1.0044581	1.0043116	1.0041502	1.0039766	1.003794	1.0036052	1.0034136	1.0032214	1.0030314	1.002848	1.0026723	1.0025077	1.0023546	1.0022157	1.002092	1.0019841	1.0018921	1.0018162	1.0017564	1.0017121	1.0016816	1.0016642	1.0016581	1.0016624	1.0016749	1.0016938
1.0024983	1.0027757	1.003009	1.0032198	1.00342	1.0036148	1.003805	1.0039879	1.0041592	1.0043162	1.0044559	1.0045751	1.0046732	1.0047505	1.0048068	1.0048425	1.004859	1.0048567	1.004836	1.0047961	1.0047383	1.0046626	1.0045687	1.0044571	1.004329	1.0041852	1.0040282	1.0038586	1.0036807	1.0034953	1.0033066	1.003117	1.0029297	1.0027477	1.0025723	1.0024073	1.0022545	1.0021154	1.001991	1.0018828	1.0017916	1.0017159	1.001658	1.001616	1.0015895	1.0015767	1.0015773	1.0015897	1.0016114	1.0016416
1.0022767	1.0025624	1.0028112	1.0030407	1.0032619	1.0034783	1.0036886	1.0038888	1.004074	1.0042424	1.0043888	1.0045106	1.0046086	1.0046817	1.004732	1.0047601	1.0047677	1.0047561	1.0047258	1.0046792	1.0046153	1.0045357	1.0044394	1.0043274	1.0042002	1.0040587	1.0039045	1.0037385	1.0035634	1.0033818	1.0031959	1.003008	1.0028218	1.0026407	1.0024657	1.0023001	1.0021461	1.0020052	1.00188	1.0017698	1.0016767	1.0016011	1.0015429	1.0015013	1.0014764	1.0014677	1.0014731	1.001491	1.0015202	1.0015594
1.0020486	1.0023419	1.0026046	1.0028524	1.0030947	1.003332	1.0035623	1.0037816	1.0039839	1.0041647	1.0043194	1.004447	1.0045465	1.0046184	1.004664	1.0046855	1.0046844	1.0046642	1.004626	1.0045708	1.0045003	1.004415	1.0043154	1.0042021	1.0040741	1.0039337	1.003781	1.0036173	1.003445	1.0032661	1.0030823	1.0028968	1.0027114	1.0025301	1.0023546	1.002188	1.0020317	1.0018886	1.0017599	1.0016476	1.0015522	1.0014741	1.0014143	1.0013723	1.0013473	1.001339	1.0013468	1.0013685	1.0014033	1.00145
1.0018163	1.0021158	1.0023901	1.0026559	1.0029178	1.0031761	1.0034271	1.003666	1.0038856	1.0040807	1.0042471	1.0043821	1.0044861	1.0045584	1.0046015	1.0046184	1.0046109	1.0045823	1.0045353	1.004472	1.0043944	1.0043024	1.0041984	1.004081	1.0039523	1.0038116	1.0036598	1.0034981	1.0033276	1.0031502	1.0029684	1.0027841	1.0025991	1.002418	1.0022408	1.0020725	1.0019134	1.0017674	1.0016351	1.0015192	1.0014195	1.001338	1.0012746	1.0012305	1.0012038	1.0011947	1.0012027	1.0012269	1.0012654	1.0013168
1.0015811	1.0018843	1.0021702	1.0024512	1.002732	1.003011	1.0032827	1.0035416	1.0037796	1.0039904	1.0041705	1.004316	1.0044262	1.0045016	1.0045451	1.0045576	1.0045453	1.0045097	1.0044547	1.0043833	1.0042982	1.0042005	1.0040891	1.0039685	1.0038369	1.0036947	1.0035429	1.0033815	1.0032125	1.0030363	1.0028554	1.0026717	1.0024879	1.0023052	1.0021266	1.0019562	1.0017942	1.0016437	1.0015079	1.0013866	1.0012822	1.0011963	1.001128	1.0010791	1.0010495	1.0010381	1.001045	1.001069	1.0011082	1.0011625
1.0013437	1.001649	1.0019444	1.00224	1.0025382	1.0028367	1.0031294	1.0034077	1.0036657	1.0038937	1.0040886	1.0042465	1.004365	1.0044459	1.0044917	1.0045036	1.0044873	1.0044463	1.0043849	1.0043056	1.0042123	1.0041068	1.0039903	1.0038636	1.003729	1.0035841	1.0034308	1.0032697	1.0031009	1.0029258	1.0027457	1.0025622	1.0023773	1.0021948	1.0020145	1.0018408	1.0016757	1.0015212	1.0013793	1.0012524	1.0011425	1.0010502	1.0009766	1.000922	1.0008872	1.0008713	1.000875	1.0008968	1.0009356	1.0009904
1.0011045	1.0014117	1.0017146	1.0020225	1.0023371	1.002654	1.0029671	1.003266	1.0035427	1.0037893	1.0040004	1.0041723	1.004302	1.0043912	1.0044404	1.0044552	1.0044369	1.0043923	1.0043244	1.0042387	1.0041374	1.0040247	1.0039015	1.0037695	1.0036291	1.0034814	1.003326	1.0031639	1.0029945	1.0028201	1.0026399	1.0024561	1.0022712	1.002087	1.0019047	1.0017282	1.0015588	1.0013996	1.0012528	1.0011199	1.0010023	1.0009025	1.0008223	1.000761	1.0007194	1.0006982	1.0006965	1.0007143	1.0007502	1.0008032
1.0008658	1.0011724	1.0014817	1.0018002	1.0021298	1.0024642	1.0027957	1.0031147	1.0034114	1.0036774	1.0039065	1.0040932	1.0042361	1.004335	1.0043913	1.004409	1.0043921	1.0043455	1.0042735	1.0041817	1.0040741	1.0039537	1.0038235	1.0036854	1.0035398	1.0033878	1.0032295	1.0030652	1.0028956	1.0027194	1.0025393	1.0023557	1.0021697	1.0019835	1.0017991	1.0016196	1.001446	1.0012819	1.0011286	1.000989	1.0008643	1.0007566	1.0006678	1.0005985	1.0005487	1.0005202	1.0005119	1.0005233	1.000555	1.0006053
1.0006288	1.0009332	1.0012462	1.0015744	1.0019168	1.0022675	1.0026172	1.0029548	1.0032716	1.0035576	1.0038041	1.0040083	1.0041659	1.0042768	1.0043423	1.004366	1.0043519	1.0043054	1.0042311	1.0041347	1.0040208	1.003894	1.0037572	1.0036122	1.003461	1.0033042	1.0031418	1.002975	1.0028031	1.0026264	1.002445	1.0022604	1.0020735	1.0018861	1.0016996	1.0015161	1.0013386	1.001169	1.0010091	1.0008622	1.0007294	1.0006135	1.0005152	1.0004369	1.0003785	1.0003405	1.0003234	1.0003281	1.0003529	1.0003978
1.0003947	1.0006949	1.0010103	1.0013463	1.0017002	1.0020645	1.0024308	1.002788	1.0031234	1.0034286	1.0036949	1.0039166	1.0040904	1.0042156	1.0042924	1.0043244	1.0043155	1.0042709	1.0041963	1.0040973	1.0039787	1.0038457	1.0037019	1.0035505	1.0033932	1.003231	1.0030642	1.0028939	1.0027193	1.0025408	1.0023583	1.0021726	1.0019846	1.0017948	1.0016061	1.0014195	1.0012376	1.0010623	1.0008967	1.000741	1.0006005	1.0004752	1.000367	1.0002786	1.0002096	1.0001615	1.0001351	1.0001299	1.0001469	1.000184
1.0001638	1.0004582	1.0007751	1.0011153	1.001479	1.0018568	1.0022389	1.0026127	1.0029675	1.0032915	1.0035777	1.0038182	1.0040092	1.0041498	1.0042405	1.0042826	1.0042808	1.004241	1.0041684	1.0040678	1.0039457	1.0038086	1.0036587	1.0035008	1.0033371	1.0031693	1.0029974	1.0028231	1.0026455	1.0024644	1.0022799	1.0020925	1.0019028	1.0017121	1.0015204	1.0013303	1.0011438	1.0009632	1.0007905	1.0006284	1.0004784	1.0003433	1.0002252	1.0001252	1.0000448	0.9999859	0.99994797	0.9999323	0.9999391	0.9999668
0.99993783	1.0002263	1.0005406	1.0008852	1.0012562	1.0016447	1.0020406	1.0024314	1.0028032	1.0031471	1.0034518	1.0037113	1.0039217	1.0040791	1.0041844	1.0042396	1.0042473	1.004214	1.0041448	1.0040457	1.0039223	1.0037811	1.0036266	1.0034626	1.0032927	1.0031186	1.002942	1.0027623	1.002581	1.0023972	1.0022103	1.0020213	1.0018293	1.0016363	1.0014426	1.0012491	1.0010582	1.0008726	1.0006932	1.0005227	1.0003644	1.0002193	1.00009	0.99997807	0.9998865	0.9998147	0.9997649	0.9997374	0.999732	0.9997497
0.9997177	0.99999684	1.0003088	1.0006557	1.0010322	1.0014303	1.0018381	1.0022429	1.0026319	1.0029935	1.0033182	1.0035973	1.0038266	1.004002	1.0041244	1.0041935	1.0042136	1.004189	1.0041255	1.0040294	1.0039066	1.0037631	1.0036047	1.0034363	1.00326	1.0030799	1.0028976	1.0027133	1.0025272	1.0023398	1.0021509	1.0019587	1.0017656	1.0015703	1.0013732	1.0011766	1.0009823	1.0007906	1.0006049	1.0004271	1.0002598	1.0001042	0.9999639	0.99984086	0.99973524	0.9996506	0.99958766	0.99954647	0.9995286	0.9995335
0.9995037	0.99977404	1.000081	1.0004276	1.0008074	1.0012132	1.0016319	1.0020499	1.0024542	1.0028337	1.0031765	1.0034752	1.003724	1.0039188	1.0040582	1.0041437	1.0041777	1.0041643	1.0041091	1.0040178	1.0038973	1.0037535	1.0035927	1.0034198	1.0032388	1.0030534	1.0028648	1.0026752	1.0024849	1.0022933	1.0021012	1.0019065	1.0017105	1.0015126	1.0013133	1.0011138	1.0009149	1.0007188	1.0005264	1.000341	1.0001645	0.9999993	0.99984735	0.9997119	0.99959356	0.99949545	0.9994179	0.9993631	0.99933046	0.9993215
0.9992983	0.9995564	0.99985784	1.0002025	1.0005846	1.0009955	1.0014223	1.0018523	1.0022702	1.0026654	1.003027	1.0033448	1.0036132	1.0038275	1.0039864	1.0040889	1.0041386	1.0041382	1.0040934	1.0040092	1.003893	1.0037508	1.0035893	1.0034133	1.0032285	1.0030373	1.0028439	1.0026491	1.0024538	1.0022581	1.0020615	1.0018644	1.0016656	1.0014647	1.0012635	1.0010608	1.0008578	1.0006566	1.0004584	1.0002656	1.0000811	0.9999055	0.9997429	0.99959433	0.9994624	0.9993498	0.999257	0.99918723	0.99914	0.999116
0.9991017	0.9993478	0.9996413	0.99998105	1.0003632	1.0007777	1.0012115	1.0016502	1.0020813	1.0024917	1.0028694	1.0032063	1.0034945	1.0037289	1.0039071	1.0040288	1.0040954	1.0041097	1.0040771	1.0040026	1.0038927	1.003754	1.0035933	1.0034163	1.0032284	1.003033	1.0028342	1.0026338	1.0024335	1.0022335	1.002033	1.0018325	1.001631	1.0014277	1.001223	1.0010173	1.0008106	1.000605	1.0004013	1.0002021	1.0000086	0.9998235	0.9996492	0.9994889	0.9993436	0.9992162	0.99910825	0.9990221	0.99895865	0.9989186
0.99891394	0.9991463	0.9994302	0.99976563	1.0001463	1.0005614	1.0009992	1.0014461	1.0018882	1.0023122	1.002706	1.0030599	1.0033674	1.0036217	1.0038205	1.003962	1.0040466	1.0040776	1.0040591	1.0039966	1.0038949	1.0037622	1.0036045	1.0034275	1.0032371	1.003039	1.0028358	1.0026307	1.0024246	1.0022199	1.0020152	1.0018109	1.0016065	1.0014005	1.0011934	1.000984	1.0007743	1.0005646	1.0003557	1.0001489	0.9999479	0.9997532	0.999569	0.9993956	0.9992372	0.999095	0.99897146	0.9988688	0.99878836	0.99873126
0.9987367	0.9989542	0.9992275	0.99955606	0.99993193	1.0003465	1.0007879	1.0012408	1.0016912	1.0021263	1.0025352	1.0029063	1.0032325	1.0035063	1.0037254	1.0038869	1.0039912	1.0040408	1.0040377	1.0039889	1.003898	1.0037727	1.0036199	1.003445	1.0032544	1.0030539	1.0028476	1.0026377	1.0024277	1.0022177	1.0020088	1.0018001	1.0015918	1.0013827	1.0011727	1.0009615	1.0007479	1.0005338	1.0003207	1.0001086	0.99990004	0.9996963	0.999501	0.99931616	0.999144	0.99898744	0.9988483	0.9987289	0.9986303	0.9985556
0.9985706	0.99877286	0.9990337	0.999353	0.9997236	1.000136	1.0005774	1.0010343	1.001492	1.0019373	1.0023587	1.0027456	1.0030892	1.0033832	1.0036223	1.0038046	1.003929	1.0039974	1.0040122	1.0039781	1.0039003	1.0037854	1.003639	1.0034683	1.0032796	1.0030782	1.0028684	1.0026551	1.0024405	1.0022265	1.0020126	1.0018004	1.0015883	1.0013759	1.0011631	1.000949	1.0007324	1.0005153	1.0002968	1.0000794	0.99986356	0.99965197	0.9994468	0.9992502	0.9990656	0.9988944	0.99873906	0.9986025	0.9984864	0.9983928
0.9984167	0.9986018	0.99884915	0.99915844	0.99952126	0.9999297	1.0003694	1.0008281	1.0012907	1.0017446	1.0021777	1.0025789	1.0029386	1.0032512	1.0035108	1.0037138	1.0038589	1.0039473	1.0039812	1.0039642	1.003901	1.0037974	1.0036603	1.0034957	1.0033096	1.0031089	1.0028986	1.0026823	1.0024638	1.0022448	1.002027	1.0018107	1.0015945	1.0013794	1.0011635	1.0009459	1.0007273	1.0005063	1.0002841	1.0000618	0.99983966	0.9996206	0.99940586	0.99919903	0.9990009	0.9988156	0.9986448	0.99849117	0.9983573	0.99824494
0.99827474	0.99844176	0.99867505	0.9989719	0.9993266	0.999728	1.0001646	1.000623	1.0010887	1.0015492	1.0019919	1.002406	1.0027812	1.0031115	1.0033898	1.0036134	1.00378	1.0038897	1.0039433	1.003945	1.0038977	1.0038086	1.003682	1.0035255	1.0033448	1.0031462	1.0029361	1.0027177	1.0024964	1.0022739	1.0020517	1.0018309	1.0016115	1.0013928	1.0011739	1.0009539	1.0007322	1.0005088	1.0002828	1.0000559	0.99982786	0.9996024	0.99937934	0.99916106	0.99895173	0.9987524	0.99856645	0.9983961	0.99824417	0.99811316
0.9981458	0.9982943	0.9985117	0.99879533	0.99913913	0.9995326	0.9999644	1.0004208	1.0008878	1.0013527	1.0018027	1.0022273	1.002617	1.0029633	1.0032613	1.0035052	1.0036924	1.0038235	1.003898	1.0039186	1.0038898	1.0038158	1.0037023	1.0035555	1.0033824	1.0031883	1.0029795	1.0027615	1.002538	1.0023121	1.0020863	1.0018619	1.0016385	1.0014166	1.001194	1.0009714	1.0007473	1.0005203	1.0002916	1.0000609	0.99982846	0.99959564	0.99936515	0.99913764	0.99891704	0.9987045	0.998504	0.9983177	0.99814767	0.9979972
0.99803007	0.99816006	0.9983604	0.998629	0.9989607	0.9993445	0.999769	1.0002213	1.0006878	1.0011549	1.001611	1.0020447	1.002447	1.0028088	1.0031236	1.0033875	1.003596	1.0037483	1.003844	1.0038859	1.0038763	1.003819	1.0037202	1.0035856	1.0034214	1.0032333	1.0030286	1.0028113	1.002587	1.0023584	1.0021303	1.0019017	1.0016749	1.0014495	1.0012245	1.0009987	1.0007716	1.000543	1.0003111	1.0000771	0.9998401	0.9996018	0.9993641	0.9991286	0.9988968	0.99867237	0.99845815	0.9982555	0.99806875	0.99789876
0.9979289	0.99803853	0.998221	0.9984744	0.9987925	0.9991646	0.9995802	1.0000261	1.0004898	1.0009574	1.0014175	1.0018588	1.0022715	1.0026475	1.0029787	1.0032611	1.0034901	1.0036637	1.0037816	1.0038443	1.0038551	1.0038165	1.0037341	1.0036129	1.0034599	1.00328	1.0030804	1.0028664	1.0026424	1.0024132	1.0021822	1.0019505	1.0017204	1.0014912	1.0012636	1.0010347	1.0008056	1.0005747	1.0003403	1.000103	0.9998624	0.9996201	0.9993759	0.9991325	0.9988915	0.998656	0.9984279	0.99821043	0.99800664	0.997819
0.9978413	0.9979313	0.998095	0.9983316	0.99863374	0.9989935	0.9993984	0.9998371	1.0002944	1.000761	1.0012233	1.0016699	1.0020916	1.0024797	1.0028265	1.0031261	1.0033748	1.0035694	1.0037093	1.0037932	1.0038252	1.003807	1.0037428	1.0036376	1.0034964	1.0033274	1.003135	1.0029254	1.0027035	1.0024745	1.0022416	1.0020077	1.0017745	1.0015427	1.0013114	1.0010803	1.0008489	1.0006157	1.0003792	1.0001392	0.999896	0.99964964	0.9994001	0.99914974	0.9989008	0.9986547	0.9984143	0.9981826	0.9979623	0.99775684
0.9977685	0.9978373	0.99798214	0.9982004	0.998487	0.99883187	0.99922436	0.999653	1.0001043	1.0005673	1.0010291	1.0014797	1.0019089	1.0023066	1.0026672	1.0029832	1.0032508	1.0034662	1.0036272	1.0037338	1.0037868	1.0037894	1.0037441	1.0036559	1.0035307	1.003373	1.0031894	1.0029857	1.0027679	1.0025403	1.0023073	1.002072	1.0018365	1.0016016	1.0013679	1.0011342	1.0009006	1.0006653	1.0004271	1.0001855	0.99993885	0.9996893	0.9994356	0.9991803	0.998923	0.9986678	0.99841636	0.9981719	0.9979362	0.997713
0.99771047	0.9977583	0.9978831	0.9980829	0.9983513	0.9986805	0.9990595	0.99947613	0.9999198	1.0003763	1.0008361	1.001288	1.0017216	1.0021292	1.0025021	1.0028325	1.003118	1.0033523	1.003535	1.0036639	1.0037389	1.0037628	1.0037384	1.003669	1.0035594	1.0034158	1.0032433	1.0030483	1.0028358	1.0026112	1.0023791	1.0021434	1.0019056	1.0016683	1.0014322	1.0011965	1.0009602	1.000723	1.0004829	1.0002395	0.999992	0.99973917	0.9994818	0.9992214	0.9989585	0.99869555	0.9984332	0.99817663	0.9979265	0.99768764
0.9976675	0.9976946	0.99779856	0.9979782	0.998228	0.9985403	0.99890333	0.9993069	0.99974036	1.00019	1.0006462	1.0010976	1.0015345	1.0019481	1.0023305	1.0026754	1.0029762	1.0032296	1.0034324	1.003583	1.0036808	1.0037268	1.0037239	1.0036739	1.0035827	1.0034539	1.0032946	1.003109	1.002904	1.0026842	1.0024548	1.0022191	1.0019809	1.0017419	1.0015035	1.0012652	1.0010273	1.0007882	1.0005474	1.0003027	1.000053	0.9997987	0.9995393	0.9992743	0.999006	0.99873644	0.99846554	0.9981975	0.9979345	0.99768007
0.99763954	0.99764496	0.9977278	0.99788725	0.9981176	0.9984113	0.9987577	0.9991475	0.99956787	1.0000083	1.0004578	1.0009071	1.0013452	1.0017635	1.0021548	1.002511	1.0028274	1.0030984	1.0033207	1.003492	1.003612	1.0036803	1.0036987	1.0036702	1.0035975	1.003487	1.0033416	1.0031682	1.0029721	1.0027586	1.0025328	1.0022987	1.0020615	1.0018214	1.0015812	1.0013411	1.0011015	1.0008612	1.0006186	1.0003725	1.0001223	0.99986726	0.9996056	0.9993379	0.9990656	0.99878937	0.99851173	0.9982342	0.9979592	0.9976904
0.9976272	0.99761117	0.99767214	0.99781066	0.9980205	0.99829465	0.9986233	0.99899656	0.9994035	0.999833	1.0002747	1.0007192	1.0011563	1.001578	1.0019752	1.0023413	1.0026709	1.0029576	1.0031989	1.0033907	1.0035323	1.0036232	1.0036643	1.0036567	1.0036051	1.0035119	1.003383	1.0032234	1.0030382	1.0028328	1.0026124	1.0023823	1.0021454	1.0019059	1.0016645	1.0014235	1.001182	1.0009403	1.0006965	1.0004503	1.0001993	0.9999428	0.99968	0.9994112	0.9991353	0.99885476	0.99857116	0.9982851	0.99799985	0.9977182
0.9976293	0.9975915	0.9976318	0.9977484	0.9979368	0.9981908	0.9985002	0.99885565	0.9992473	0.9996642	1.0000963	1.0005347	1.0009689	1.0013907	1.0017923	1.0021667	1.0025078	1.0028094	1.0030681	1.0032796	1.003442	1.0035549	1.003618	1.003633	1.0036025	1.0035287	1.0034178	1.0032738	1.0031006	1.0029052	1.0026922	1.0024667	1.002233	1.0019943	1.0017527	1.0015109	1.001268	1.0010252	1.0007808	1.000534	1.0002829	1.000026	0.999763	0.9994926	0.9992153	0.9989312	0.9986419	0.99834895	0.9980551	0.9977626
0.99764663	0.99758685	0.9976057	0.9977007	0.9978674	0.9981002	0.9983894	0.99872595	0.99910015	0.9995031	0.99992394	1.0003532	1.0007833	1.0012037	1.0016078	1.0019885	1.0023394	1.0026543	1.002928	1.0031577	1.0033408	1.0034754	1.003561	1.0035985	1.0035896	1.0035372	1.0034444	1.0033169	1.0031582	1.0029746	1.0027707	1.0025519	1.002322	1.0020852	1.0018449	1.0016025	1.0013591	1.001116	1.0008706	1.0006235	1.0003719	1.0001158	0.99985254	0.9995819	0.99930394	0.9990176	0.9987246	0.9984261	0.99812454	0.9978225
0.997679	0.9975984	0.99759495	0.9976676	0.99781203	0.99802274	0.9982906	0.9986075	0.9989642	0.9993501	0.99975777	1.0001773	1.0006001	1.0010175	1.0014228	1.0018073	1.0021659	1.002492	1.0027796	1.0030267	1.0032291	1.0033839	1.0034925	1.003552	1.0035654	1.0035343	1.0034622	1.0033522	1.0032095	1.0030395	1.0028464	1.0026348	1.002411	1.0021781	1.0019394	1.001698	1.0014552	1.0012106	1.0009652	1.0007181	1.0004666	1.0002108	0.9999484	0.9996776	0.9993995	0.9991124	0.99881697	0.99851435	0.99820703	0.9978968
0.9977259	0.99762434	0.9975996	0.9976495	0.9977717	0.99795914	0.9982048	0.99850065	0.998838	0.99920714	0.9995998	1.0000074	1.0004212	1.000834	1.001237	1.0016242	1.001988	1.0023234	1.0026244	1.0028865	1.0031071	1.0032828	1.0034118	1.0034938	1.0035295	1.0035206	1.0034695	1.0033785	1.0032539	1.003098	1.0029172	1.0027157	1.0024992	1.0022714	1.0020359	1.0017956	1.0015534	1.001309	1.0010642	1.0008165	1.0005655	1.0003109	1.0000495	0.9997797	0.99950165	0.9992147	0.9989186	0.99861366	0.99830145	0.99798477
0.99778783	0.9976656	0.99761885	0.9976467	0.9977456	0.99790967	0.9981332	0.998406	0.9987231	0.9990735	0.99945	0.9998445	1.0002475	1.0006524	1.0010525	1.0014392	1.0018075	1.0021502	1.0024617	1.0027384	1.0029756	1.0031695	1.00332	1.0034238	1.0034821	1.0034957	1.0034658	1.0033951	1.0032887	1.0031493	1.0029826	1.0027922	1.0025841	1.0023634	1.0021324	1.0018944	1.001654	1.0014105	1.0011657	1.0009187	1.0006686	1.0004139	1.0001541	0.9998868	0.9996103	0.9993239	0.9990274	0.9987219	0.9984068	0.9980851
0.9978636	0.99772096	0.9976526	0.99765795	0.99773383	0.99787426	0.9980743	0.99832535	0.99862	0.9989509	0.9993091	0.9996883	1.0000796	1.0004761	1.0008699	1.0012556	1.0016258	1.0019735	1.0022944	1.0025826	1.0028346	1.003047	1.0032167	1.0033416	1.0034224	1.003458	1.0034498	1.0034009	1.0033133	1.0031924	1.0030413	1.0028634	1.0026666	1.0024536	1.0022278	1.0019944	1.0017564	1.001514	1.0012699	1.0010239	1.000775	1.0005221	1.0002633	0.9999977	0.9997234	0.99943864	0.999143	0.9988372	0.9985214	0.9981961
0.99795294	0.9977912	0.99770135	0.99768394	0.99773675	0.99785376	0.99802953	0.99825734	0.9985293	0.9988389	0.9991789	0.99954087	0.99991816	1.0003039	1.000691	1.0010722	1.0014417	1.0017931	1.0021212	1.0024205	1.0026859	1.0029145	1.0031028	1.0032477	1.0033498	1.0034076	1.0034221	1.0033941	1.0033282	1.0032253	1.0030912	1.0029287	1.002743	1.0025394	1.0023215	1.0020933	1.0018579	1.0016187	1.001376	1.0011312	1.0008833	1.0006317	1.0003755	1.000112	0.99983966	0.99955755	0.99926466	0.9989596	0.99864334	0.9983167
0.9980565	0.9978751	0.997765	0.9977252	0.9977549	0.9978474	0.9979989	0.9982024	0.9984518	0.998739	0.99905854	0.9994028	0.9997646	1.0001378	1.0005157	1.0008917	1.0012585	1.0016116	1.0019449	1.0022522	1.0025291	1.0027723	1.002978	1.0031427	1.0032653	1.0033445	1.0033817	1.003376	1.0033312	1.0032479	1.0031314	1.0029852	1.0028135	1.0026205	1.0024115	1.0021901	1.0019593	1.0017229	1.0014824	1.0012397	1.0009931	1.0007435	1.0004896	1.0002286	0.9999592	0.9996805	0.9993897	0.9990873	0.99877286	0.99844587
0.9981725	0.99797285	0.99784184	0.9977809	0.9977869	0.9978559	0.99798256	0.9981618	0.9983867	0.9986514	0.9989494	0.999274	0.9996195	0.999978	1.0003449	1.0007131	1.0010762	1.0014286	1.001765	1.002079	1.002366	1.0026222	1.0028435	1.0030265	1.0031691	1.0032699	1.0033286	1.0033451	1.0033213	1.0032598	1.0031614	1.0030326	1.0028756	1.0026954	1.0024967	1.002283	1.0020589	1.0018266	1.0015895	1.0013487	1.0011047	1.0008565	1.0006047	1.0003469	1.0000805	0.9998054	0.9995183	0.9992194	0.99890697	0.99858147
0.99830127	0.9980835	0.9979337	0.9978505	0.99783385	0.9978785	0.99798024	0.99813473	0.9983351	0.9985762	0.99885136	0.99915594	0.9994825	0.99982625	1.0001802	1.0005397	1.0008966	1.0012463	1.0015832	1.001902	1.0021974	1.002465	1.0027001	1.0028999	1.0030617	1.0031825	1.0032622	1.003301	1.0032995	1.0032581	1.0031806	1.0030699	1.0029291	1.0027628	1.002576	1.0023718	1.0021551	1.0019276	1.001695	1.0014567	1.0012152	1.0009702	1.0007204	1.0004659	1.000203	0.9999322	0.99964935	0.999354	0.99904513	0.9987227
0.998442	0.9982073	0.99803793	0.99793464	0.9978946	0.99791515	0.99799263	0.99812156	0.99829715	0.9985139	0.9987665	0.9990495	0.9993564	0.99968296	1.000023	1.0003701	1.0007194	1.001065	1.0014013	1.0017225	1.0020239	1.0023007	1.0025488	1.0027633	1.0029427	1.0030831	1.0031841	1.0032444	1.0032637	1.0032444	1.0031875	1.0030955	1.0029731	1.002822	1.0026484	1.0024546	1.0022463	1.0020264	1.0017986	1.0015639	1.0013254	1.0010825	1.0008364	1.0005845	1.0003262	1.0000589	0.99978095	0.9994907	0.99918664	0.99886787
0.9985938	0.9983432	0.9981557	0.99803126	0.99796885	0.99796605	0.9980188	0.99812275	0.99827325	0.998465	0.99869376	0.9989538	0.999241	0.9995486	0.9998722	1.0002074	1.0005468	1.0008857	1.0012192	1.0015409	1.0018468	1.0021312	1.0023897	1.0026182	1.0028127	1.0029725	1.003093	1.003174	1.0032156	1.0032178	1.0031819	1.00311	1.0030056	1.0028715	1.0027122	1.0025308	1.0023327	1.0021209	1.0018983	1.001669	1.0014341	1.0011946	1.0009514	1.0007031	1.0004487	1.0001856	0.99991244	0.9996275	0.9993291	0.99901545
0.9987566	0.99849117	0.9982855	0.9981414	0.99805754	0.998032	0.9980597	0.9981378	0.99826306	0.9984297	0.99863386	0.9988705	0.99913555	0.99942404	0.99973077	1.0000508	1.0003792	1.0007105	1.0010383	1.0013595	1.001667	1.0019573	1.0022237	1.0024643	1.0026743	1.0028502	1.0029901	1.0030916	1.0031543	1.0031775	1.0031631	1.0031121	1.0030268	1.0029101	1.0027663	1.0025989	1.002412	1.0022091	1.0019948	1.0017711	1.0015403	1.001305	1.0010648	1.0008199	1.0005698	1.0003121	1.0000436	0.9997652	0.99947196	0.9991636
0.99892974	0.99865	0.9984276	0.9982646	0.9981594	0.99811095	0.9981138	0.9981674	0.99826735	0.998408	0.9985875	0.99879986	0.99904233	0.9993102	0.99959826	0.9999024	1.0002174	1.0005386	1.0008607	1.001178	1.0014853	1.0017796	1.0020539	1.0023041	1.0025265	1.0027179	1.0028752	1.0029967	1.0030799	1.0031247	1.0031313	1.0031012	1.0030353	1.0029378	1.0028108	1.0026582	1.002484	1.0022917	1.0020853	1.0018681	1.0016438	1.0014123	1.0011764	1.0009354	1.0006889	1.000436	1.0001737	0.99990004	0.9996135	0.9993129
0.99911207	0.9988191	0.9985812	0.9983994	0.9982742	0.9982027	0.9981824	0.99821126	0.99828446	0.9984002	0.99855375	0.99874175	0.99896115	0.9992067	0.99947566	0.9997623	1.0000628	1.0003724	1.0006853	1.0009981	1.001304	1.0015996	1.0018784	1.0021374	1.0023715	1.0025765	1.0027503	1.0028896	1.0029923	1.0030576	1.0030859	1.0030773	1.0030315	1.002953	1.0028436	1.0027072	1.0025468	1.0023661	1.0021698	1.0019609	1.0017419	1.0015166	1.0012848	1.0010481	1.0008061	1.0005575	1.0003005	1.0000345	0.9997542	0.9994602
0.9993029	0.9989981	0.9987454	0.9985466	0.9984012	0.9983073	0.9982644	0.99826765	0.9983162	0.9984055	0.99853367	0.9986969	0.9988924	0.99911547	0.9993635	0.9996319	0.9999167	1.0002123	1.0005155	1.0008209	1.0011237	1.0014181	1.0017008	1.0019655	1.0022088	1.0024265	1.0026147	1.0027714	1.0028933	1.0029781	1.0030272	1.0030385	1.0030146	1.0029559	1.0028652	1.0027455	1.0025997	1.0024328	1.0022473	1.002047	1.0018356	1.0016161	1.0013894	1.0011578	1.0009205	1.0006765	1.0004252	1.0001645	0.9998922	0.999606
0.9995027	0.999186	0.9989193	0.99870414	0.99853975	0.99842465	0.99835855	0.99833846	0.99836123	0.998425	0.9985275	0.9986658	0.9988363	0.9990366	0.9992626	0.9995108	0.9997782	1.0000591	1.0003511	1.0006474	1.0009446	1.001237	1.0015209	1.0017905	1.0020412	1.0022693	1.0024707	1.0026429	1.002782	1.0028865	1.0029554	1.0029879	1.0029843	1.0029455	1.0028741	1.0027725	1.0026425	1.0024898	1.0023164	1.002127	1.0019234	1.0017108	1.0014892	1.0012633	1.0010302	1.0007921	1.0005461	1.0002915	1.0000261	0.9997484
0.9997089	0.99938273	0.999103	0.9988721	0.9986892	0.9985549	0.998466	0.9984218	0.9984202	0.99845886	0.9985353	0.9986478	0.9987934	0.9989694	0.99917275	0.9994007	0.999649	0.9999146	1.0001922	1.0004784	1.0007683	1.0010566	1.0013393	1.0016117	1.0018685	1.0021052	1.0023181	1.0025046	1.0026604	1.0027823	1.0028713	1.002923	1.0029407	1.0029222	1.0028702	1.0027866	1.0026745	1.0025367	1.0023767	1.002198	1.0020045	1.0017997	1.0015854	1.0013636	1.0011365	1.0009034	1.0006628	1.0004154	1.0001568	0.9998864
0.99992186	0.9995869	0.9992955	0.99905	0.9988503	0.998696	0.9985857	0.99851817	0.99849236	0.9985056	0.9985569	0.9986428	0.9987636	0.99891526	0.99909544	0.99930155	0.99953043	0.99977803	1.0000412	1.0003153	1.0005962	1.000879	1.001159	1.001431	1.001692	1.0019358	1.002159	1.0023575	1.002528	1.0026678	1.0027742	1.0028462	1.0028836	1.0028856	1.0028532	1.0027889	1.0026941	1.0025725	1.0024269	1.0022608	1.0020779	1.001882	1.0016747	1.0014597	1.0012375	1.0010101	1.0007756	1.0005336	1.0002829	1.000021
1.0001405	0.9997979	0.9994963	0.99923706	0.9990214	0.998848	0.99871725	0.99862707	0.9985769	0.9985653	0.998591	0.9986521	0.9987467	0.99887395	0.9990303	0.99921423	0.9994222	0.9996512	0.9998985	1.0001587	1.0004286	1.0007038	1.0009792	1.001251	1.0015132	1.001762	1.0019935	1.0022032	1.0023866	1.0025418	1.0026656	1.0027564	1.0028129	1.0028347	1.002823	1.0027782	1.0027015	1.0025965	1.0024667	1.0023139	1.0021429	1.0019565	1.0017577	1.0015495	1.0013337	1.0011114	1.0008826	1.0006474	1.0004035	1.0001488
1.0003645	1.0000153	0.99970406	0.99943215	0.9992008	0.9990103	0.99885976	0.998748	0.99867487	0.9986382	0.99863887	0.9986746	0.9987438	0.9988452	0.99897724	0.99913824	0.9993247	0.9995346	0.9997635	1.0000095	1.0002674	1.0005332	1.0008026	1.0010705	1.0013332	1.0015855	1.0018231	1.0020412	1.0022367	1.0024062	1.0025465	1.002655	1.0027304	1.0027722	1.0027792	1.002754	1.0026968	1.0026098	1.0024953	1.0023568	1.0021987	1.0020232	1.001833	1.0016328	1.0014243	1.0012077	1.0009851	1.000756	1.0005192	1.0002725
1.0005914	1.000238	0.9999178	0.9996351	0.99938965	0.9991824	0.9990128	0.9988797	0.9987844	0.99872446	0.9986999	0.9987096	0.99875355	0.99883026	0.9989377	0.9990746	0.9992394	0.9994281	0.99963915	0.9998685	1.0001125	1.0003676	1.0006291	1.0008917	1.001153	1.0014063	1.0016487	1.0018741	1.0020802	1.002262	1.0024166	1.0025421	1.0026361	1.0026964	1.0027238	1.0027175	1.0026788	1.0026097	1.0025123	1.00239	1.0022439	1.0020804	1.0019002	1.0017093	1.0015075	1.001298	1.0010812	1.0008584	1.0006279	1.0003892
1.0008227	1.000465	1.0001376	0.9998443	0.9995861	0.9993634	0.9991755	0.9990226	0.99890524	0.9988222	0.9987733	0.99875873	0.9987768	0.9988279	0.9989107	0.9990243	0.99916553	0.999333	0.9995247	0.9997361	0.99996537	1.0002083	1.00046	1.0007163	1.0009738	1.001227	1.0014712	1.0017029	1.0019168	1.00211	1.0022786	1.0024191	1.0025291	1.0026084	1.0026542	1.0026674	1.0026476	1.0025975	1.0025176	1.0024102	1.00228	1.0021286	1.0019605	1.0017779	1.0015842	1.0013813	1.0011718	1.000955	1.0007311	1.0004995
1.0010561	1.0006953	1.0003623	1.0000601	0.99979	0.99955237	0.9993481	0.9991757	0.9990372	0.99893194	0.9988591	0.99881995	0.9988133	0.9988391	0.99889684	0.9989856	0.99910355	0.9992492	0.9994203	0.99961364	0.9998264	1.000055	1.0002959	1.0005444	1.0007964	1.0010473	1.0012925	1.0015281	1.0017484	1.0019513	1.0021319	1.0022858	1.0024122	1.0025084	1.002573	1.0026046	1.0026045	1.0025722	1.0025101	1.00242	1.0023043	1.0021675	1.0020101	1.0018383	1.0016532	1.0014583	1.0012547	1.0010443	1.0008271	1.0006031
1.0012908	1.0009286	1.0005914	1.0002813	0.9999999	0.99974895	0.99952847	0.9993388	0.99917966	0.99905264	0.99895704	0.99889344	0.9988619	0.9988633	0.998896	0.9989602	0.9990546	0.99917716	0.9993273	0.999501	0.9996971	0.99991	1.0001385	1.0003775	1.0006222	1.000869	1.0011139	1.0013508	1.0015764	1.0017866	1.001977	1.0021448	1.0022858	1.0023981	1.00248	1.0025302	1.0025481	1.0025347	1.0024904	1.0024176	1.0023175	1.0021948	1.0020506	1.0018897	1.0017143	1.0015277	1.0013313	1.001128	1.0009171	1.0007001
1.0015266	1.0011642	1.0008228	1.0005064	1.0002161	0.99995226	0.9997171	0.9995103	0.999332	0.99918354	0.99906594	0.9989792	0.99892366	0.9988999	0.9989076	0.99894714	0.99901766	0.99911726	0.9992455	0.9993991	0.9995765	0.99977386	0.99998826	1.0002156	1.0004523	1.0006937	1.0009351	1.0011729	1.0014013	1.0016177	1.0018171	1.0019953	1.0021498	1.0022771	1.0023757	1.0024437	1.00248	1.0024844	1.0024592	1.0024029	1.0023195	1.0022119	1.002081	1.0019319	1.0017664	1.0015888	1.0014011	1.0012039	1.0010003	1.0007895
1.0017623	1.0014006	1.0010569	1.0007352	1.0004364	1.0001616	0.9999129	0.9996898	0.999494	0.99932486	0.9991859	0.99907595	0.99899685	0.9989488	0.99893266	0.9989475	0.9989933	0.9990696	0.9991753	0.9993082	0.99946636	0.9996465	0.99984586	1.0000608	1.000287	1.0005213	1.0007586	1.0009947	1.001225	1.0014454	1.0016518	1.0018396	1.0020059	1.0021472	1.0022613	1.0023457	1.0023999	1.0024229	1.002415	1.0023764	1.0023102	1.002217	1.0021013	1.0019646	1.0018102	1.0016421	1.001462	1.0012726	1.001076	1.0008727
1.0019975	1.0016373	1.0012932	1.0009668	1.0006607	1.000376	1.0001146	0.99987656	0.9996632	0.9994761	0.999316	0.9991844	0.9990821	0.9990101	0.9989696	0.9989598	0.99898213	0.9990347	0.9991175	0.99922895	0.99936664	0.9995282	0.9997118	0.9999131	1.0001279	1.0003535	1.0005845	1.0008175	1.001048	1.0012707	1.0014826	1.0016783	1.0018551	1.0020089	1.0021371	1.0022379	1.0023086	1.002349	1.0023587	1.0023379	1.0022886	1.0022122	1.0021108	1.0019873	1.0018451	1.0016872	1.001516	1.0013348	1.0011451	1.0009477
1.002231	1.0018739	1.0015292	1.0012002	1.0008878	1.0005949	1.0003217	1.00007	0.99984044	0.99963534	0.99945575	0.999303	0.9991782	0.9990829	0.999018	0.99898446	0.99898297	0.9990119	0.99907166	0.99916106	0.9992783	0.9994215	0.9995871	0.9997732	0.9999755	1.0001906	1.0004147	1.0006427	1.0008712	1.0010954	1.0013103	1.0015125	1.0016983	1.0018632	1.0020052	1.0021197	1.0022063	1.0022641	1.0022916	1.0022883	1.0022562	1.002196	1.0021094	1.0020001	1.0018703	1.001723	1.0015612	1.0013883	1.0012062	1.0010164
1.002462	1.0021093	1.001766	1.0014343	1.0011177	1.0008168	1.0005333	1.0002687	1.0000253	0.9998029	0.99960417	0.9994312	0.9992847	0.99916726	0.99907917	0.99902177	0.99899536	0.9990009	0.99903756	0.9991045	0.999201	0.9993243	0.99947155	0.99964195	0.9998306	1.0000347	1.0002499	1.0004715	1.0006964	1.0009192	1.0011365	1.0013437	1.001537	1.0017112	1.0018643	1.0019934	1.0020951	1.0021689	1.0022126	1.0022272	1.002212	1.0021677	1.0020972	1.0020016	1.0018854	1.0017501	1.0015984	1.0014343	1.0012597	1.0010772
1.0026901	1.0023425	1.0020012	1.001669	1.0013486	1.0010413	1.0007485	1.0004728	1.0002155	0.999977	0.9997606	0.9995685	0.9994012	0.9992619	0.99915075	0.9990701	0.99902046	0.99900156	0.99901587	0.99906003	0.99913514	0.9992376	0.9993664	0.99952024	0.9996939	0.99988496	1.0000896	1.0003046	1.0005238	1.0007448	1.0009624	1.0011731	1.0013713	1.0015546	1.0017171	1.0018586	1.0019748	1.0020635	1.0021236	1.0021542	1.0021558	1.0021286	1.0020738	1.001994	1.0018911	1.0017675	1.0016268	1.0014722	1.0013053	1.0011302
1.0029147	1.0025734	1.0022349	1.0019032	1.0015798	1.0012674	1.000967	1.000681	1.0004101	1.0001577	0.999925	0.99971414	0.9995275	0.9993667	0.99923337	0.99912983	0.99905723	0.99901515	0.9990055	0.99902755	0.9990803	0.9991623	0.999272	0.99940777	0.99956506	0.99974287	0.99993587	1.000142	1.0003554	1.0005722	1.0007888	1.0010003	1.0012035	1.0013925	1.001565	1.0017177	1.0018458	1.0019492	1.002025	1.0020719	1.00209	1.0020791	1.0020405	1.0019754	1.0018864	1.0017757	1.0016468	1.0015017	1.001344	1.0011764
1.0031343	1.0028002	1.0024661	1.0021356	1.0018109	1.0014942	1.0011876	1.0008924	1.0006108	1.0003443	1.0000957	0.9998673	0.9996618	0.9994805	0.99932593	0.9992002	0.99910456	0.99904025	0.99900734	0.9990067	0.99903727	0.9990979	0.9991884	0.9993048	0.9994462	0.99960893	0.99978995	0.99998486	1.0001905	1.0004021	1.0006168	1.0008284	1.0010328	1.001228	1.0014083	1.0015696	1.0017102	1.0018269	1.0019168	1.0019797	1.0020136	1.0020192	1.0019964	1.0019464	1.0018716	1.0017747	1.0016571	1.0015224	1.0013741	1.0012144
1.0033487	1.0030227	1.002694	1.0023662	1.0020413	1.0017215	1.0014094	1.0011055	1.000813	1.000535	1.0002722	1.0000275	0.9998038	0.99960274	0.99942786	0.9992805	0.99916327	0.9990756	0.9990204	0.9989972	0.9990055	0.9990454	0.99911445	0.9992127	0.9993363	0.99948394	0.999651	0.99983513	1.0000315	1.0002365	1.0004468	1.0006574	1.0008634	1.001062	1.0012475	1.0014178	1.0015688	1.0016973	1.0018008	1.0018779	1.0019273	1.001949	1.0019419	1.0019076	1.0018477	1.0017637	1.0016589	1.0015358	1.0013965	1.0012449
1.0035582	1.0032406	1.0029179	1.0025935	1.0022694	1.001948	1.001631	1.0013208	1.001019	1.0007293	1.0004534	1.0001931	0.99995226	0.9997333	0.9995392	0.9993701	0.99923146	0.9991221	0.99904436	0.99899864	0.9989849	0.99900305	0.9990522	0.99913114	0.99923694	0.9993676	0.9995205	0.9996922	0.99987835	1.000076	1.0002804	1.0004879	1.0006939	1.0008942	1.0010849	1.0012616	1.0014216	1.001561	1.0016774	1.0017684	1.0018326	1.0018692	1.0018781	1.001859	1.0018135	1.0017437	1.0016518	1.0015396	1.0014112	1.0012687
1.0037606	1.0034529	1.0031375	1.0028174	1.0024949	1.0021725	1.0018519	1.0015365	1.0012268	1.0009264	1.0006378	1.0003644	1.0001075	0.9998713	0.9996576	0.99946976	0.9993096	0.9991784	0.9990787	0.9990113	0.9989752	0.9989721	0.9990012	0.99905974	0.99914694	0.9992611	0.9993986	0.99955666	0.99973154	0.99992007	1.0001186	1.0003215	1.0005263	1.0007268	1.0009209	1.0011034	1.0012707	1.0014199	1.0015478	1.0016514	1.0017296	1.0017806	1.0018046	1.0018003	1.0017704	1.001715	1.0016356	1.0015364	1.0014178	1.0012846
1.0039566	1.0036591	1.0033513	1.0030361	1.0027167	1.0023944	1.0020721	1.001751	1.0014348	1.0011255	1.0008258	1.0005393	1.0002679	1.0000147	0.9997841	0.9995767	0.9993961	0.9992447	0.99912345	0.9990337	0.99897695	0.99895227	0.9989599	0.9989992	0.999067	0.99916404	0.9992849	0.9994293	0.99959224	0.99977076	0.99996114	1.0001587	1.0003603	1.0005605	1.0007559	1.0009428	1.0011169	1.0012738	1.0014122	1.0015279	1.0016191	1.0016844	1.0017229	1.0017343	1.0017184	1.0016768	1.0016109	1.0015237	1.0014169	1.0012935
1.0041442	1.0038587	1.0035597	1.0032506	1.0029346	1.0026133	1.0022893	1.0019648	1.0016431	1.0013255	1.0010165	1.0007178	1.0004324	1.0001647	0.9999164	0.9996909	0.999491	0.99931926	0.99917716	0.99906665	0.99898815	0.9989426	0.9989296	0.99894834	0.9989981	0.999076	0.9991812	0.99931055	0.99946046	0.99962825	0.99980915	1.0000007	1.0001975	1.0003964	1.0005922	1.0007819	1.0009602	1.0011252	1.001272	1.0013983	1.0015022	1.0015808	1.0016335	1.0016587	1.0016575	1.0016301	1.0015781	1.0015032	1.0014075	1.0012946
1.0043249	1.004051	1.0037609	1.0034587	1.0031468	1.0028279	1.0025036	1.0021769	1.0018498	1.0015258	1.0012078	1.0008979	1.0006006	1.0003178	1.0000538	0.99981135	0.9995933	0.99940205	0.99923974	0.9991082	0.99900925	0.9989428	0.99890906	0.99890774	0.9989382	0.99899846	0.99908674	0.9992005	0.99933684	0.9994922	0.9996643	0.99984735	1.000039	1.0002346	1.0004295	1.0006204	1.0008032	1.0009737	1.0011283	1.0012645	1.0013794	1.0014706	1.0015366	1.0015762	1.0015888	1.0015758	1.0015373	1.0014747	1.0013915	1.0012884
1.0044968	1.0042347	1.0039549	1.0036603	1.0033537	1.0030375	1.0027139	1.0023855	1.0020556	1.001726	1.0013996	1.00108	1.000771	1.000475	1.0001966	0.9999376	0.99970156	0.9994924	0.9993106	0.9991597	0.99903977	0.9989525	0.99889845	0.99887735	0.99888885	0.99893045	0.9990014	0.9990992	0.9992214	0.9993645	0.9995249	0.9997	0.9998849	1.0000762	1.0002697	1.0004605	1.0006456	1.0008211	1.0009822	1.0011268	1.0012523	1.0013547	1.0014333	1.001486	1.0015129	1.0015128	1.0014881	1.0014392	1.0013676	1.0012761
1.0046601	1.0044109	1.004141	1.0038552	1.0035546	1.0032418	1.0029199	1.002591	1.0022583	1.0019233	1.001591	1.0012628	1.0009431	1.0006355	1.0003426	1.0000685	0.99981654	0.999589	0.99938864	0.999218	0.9990783	0.9989716	0.9988975	0.9988569	0.9988482	0.9988716	0.9989254	0.9990069	0.9991142	0.9992437	0.9993931	0.99955857	0.99973595	0.9999218	1.0001122	1.0003023	1.0004889	1.000667	1.0008345	1.0009863	1.0011204	1.0012339	1.0013242	1.0013896	1.0014302	1.0014442	1.0014325	1.0013962	1.0013369	1.0012566
1.0048138	1.0045779	1.0043197	1.0040423	1.0037477	1.0034404	1.0031203	1.0027915	1.002457	1.0021188	1.0017805	1.0014449	1.0011165	1.0007972	1.0004921	1.0002037	0.99993545	0.99969125	0.99947345	0.9992841	0.9991255	0.99899924	0.99890566	0.99884456	0.99881756	0.9988226	0.9988579	0.99892336	0.99901575	0.9991318	0.9992694	0.99942416	0.99959326	0.99977297	0.9999587	1.0001471	1.0003333	1.000514	1.0006859	1.0008439	1.000986	1.0011089	1.0012102	1.0012884	1.001341	1.001368	1.00137	1.0013465	1.0012993	1.0012306
1.0049589	1.004736	1.0044892	1.0042207	1.0039341	1.0036314	1.0033149	1.0029874	1.002652	1.0023106	1.001968	1.0016264	1.0012888	1.0009596	1.0006428	1.0003414	1.0000587	0.9997986	0.99956375	0.9993564	0.9991792	0.9990337	0.9989211	0.99884146	0.9987957	0.9987823	0.9988003	0.9988492	0.99892527	0.99902767	0.99915224	0.99929655	0.9994562	0.99962866	0.9998096	0.9999946	1.0001805	1.0003623	1.0005367	1.0007005	1.0008497	1.0009809	1.0010924	1.0011817	1.0012466	1.0012863	1.0013012	1.0012907	1.001256	1.0011982
1.0050933	1.0048841	1.0046489	1.0043911	1.004112	1.003815	1.0035027	1.0031773	1.0028416	1.0024983	1.0021522	1.0018045	1.0014601	1.001122	1.0007943	1.0004805	1.0001847	0.9999097	0.9996586	0.99943453	0.9992395	0.9990756	0.9989444	0.99884593	0.99878156	0.99875045	0.99875075	0.9987824	0.9988435	0.9989313	0.99904305	0.9991759	0.99932563	0.9994907	0.9996653	0.99984664	1.0000303	1.0002121	1.0003889	1.0005562	1.0007117	1.0008504	1.0009707	1.0010706	1.0011469	1.0011991	1.0012264	1.0012285	1.001206	1.0011611
1.0052181	1.0050232	1.0048001	1.0045515	1.0042813	1.0039904	1.0036824	1.00336	1.0030248	1.0026811	1.0023319	1.00198	1.0016296	1.0012835	1.0009462	1.0006213	1.0003127	1.0000234	0.99975735	0.9995171	0.99930495	0.99912375	0.9989745	0.998858	0.99877477	0.9987261	0.9987093	0.9987245	0.99877006	0.998843	0.99894094	0.9990622	0.99920225	0.9993576	0.99952585	0.9997023	0.99988323	1.000065	1.0002419	1.0004131	1.000573	1.0007187	1.0008476	1.0009562	1.0010433	1.0011073	1.001147	1.001161	1.0011514	1.0011171
1.0053326	1.0051516	1.0049407	1.0047032	1.0044415	1.0041577	1.0038551	1.0035353	1.0032023	1.0028583	1.002507	1.0021517	1.0017954	1.0014424	1.0010967	1.0007619	1.0004413	1.0001391	0.9998593	0.99960375	0.9993755	0.9991773	0.9990104	0.9988769	0.9987762	0.9987093	0.99867576	0.9986744	0.99870336	0.99876213	0.9988467	0.9989555	0.99908495	0.99923193	0.9993928	0.9995628	0.99974006	0.99991995	1.0000979	1.0002707	1.0004348	1.0005857	1.0007225	1.0008396	1.0009369	1.0010118	1.0010628	1.0010891	1.0010912	1.0010693
1.0054371	1.0052696	1.0050716	1.0048449	1.0045915	1.0043155	1.0040181	1.0037029	1.0033723	1.0030289	1.0026764	1.0023184	1.0019577	1.0015992	1.0012455	1.0009013	1.0005703	1.0002562	0.999963	0.9996931	0.99944985	0.99923563	0.99905205	0.9989009	0.99878335	0.9986992	0.99864876	0.99863166	0.9986451	0.9986886	0.9987596	0.9988564	0.9989744	0.9991117	0.99926436	0.99942917	0.99960154	0.99977833	0.999956	1.0001298	1.000297	1.0004534	1.0005955	1.0007217	1.0008281	1.0009125	1.0009751	1.0010132	1.0010265	1.0010164
1.0055306	1.0053778	1.0051918	1.004976	1.0047323	1.0044637	1.004173	1.0038619	1.0035341	1.0031927	1.0028392	1.0024797	1.0021156	1.001752	1.0013918	1.0010395	1.000699	1.0003738	1.0000675	0.99978423	0.99952626	0.9992968	0.99909806	0.99892974	0.9987964	0.99869543	0.99862826	0.9985948	0.9985935	0.9986218	0.99867976	0.9987634	0.99887073	0.9989979	0.99914235	0.99930006	0.99946773	0.9996415	0.99981743	0.99999183	1.0001609	1.0003211	1.0004694	1.000602	1.0007164	1.0008117	1.0008839	1.0009335	1.0009581	1.0009593
1.0056137	1.0054743	1.0053017	1.0050967	1.0048628	1.0046022	1.004318	1.0040118	1.0036875	1.0033475	1.0029957	1.0026343	1.002268	1.0018996	1.0015335	1.0011741	1.000825	1.0004901	1.0001726	0.99987704	0.99960536	0.99936116	0.9991467	0.9989639	0.9988134	0.9986972	0.99861395	0.9985645	0.99854815	0.9985623	0.99860644	0.9986774	0.99877304	0.99889016	0.9990259	0.999176	0.9993388	0.9995077	0.9996829	0.9998561	1.0000267	1.0001903	1.0003433	1.0004826	1.0006049	1.0007081	1.0007906	1.000851	1.0008868	1.0008992
1.0056866	1.005561	1.0054002	1.0052063	1.0049824	1.0047305	1.0044525	1.0041523	1.0038319	1.003495	1.0031432	1.0027822	1.0024136	1.0020422	1.0016712	1.0013056	1.0009489	1.0006044	1.0002762	0.9999683	0.99968475	0.99942726	0.9991986	0.99900025	0.998835	0.99870324	0.998605	0.9985403	0.9985077	0.9985089	0.9985389	0.99859756	0.99868155	0.99878865	0.998915	0.9990582	0.99921423	0.9993797	0.99955094	0.99972403	0.9998953	1.000061	1.0002176	1.0003626	1.000492	1.0006039	1.0006953	1.0007653	1.0008124	1.0008359
1.0057483	1.0056367	1.0054883	1.005306	1.0050917	1.0048476	1.0045778	1.0042828	1.0039666	1.0036325	1.003283	1.0029219	1.0025527	1.0021778	1.0018038	1.0014323	1.001068	1.0007162	1.0003788	1.0000603	0.9997644	0.999494	0.99925184	0.99903935	0.9988595	0.99871266	0.99859923	0.9985197	0.9984739	0.9984597	0.99847686	0.99852306	0.9985953	0.9986921	0.9988098	0.9989452	0.99909467	0.9992556	0.99942315	0.99959475	0.99976647	0.99993384	1.000094	1.0002433	1.0003792	1.0004988	1.0005993	1.0006788	1.0007358	1.0007701
1.0057997	1.0057011	1.0055653	1.0053937	1.0051897	1.0049545	1.0046912	1.0044022	1.0040916	1.0037608	1.0034132	1.0030534	1.0026833	1.0023077	1.00193	1.0015538	1.0011839	1.0008241	1.0004783	1.0001501	0.9998431	0.9995609	0.9993056	0.99908006	0.9988861	0.9987252	0.9985974	0.99850345	0.99844337	0.99841624	0.99841976	0.9984534	0.9985147	0.9986012	0.9987095	0.9988371	0.99898005	0.99913603	0.99930024	0.99946934	0.99964035	0.99980897	0.9999715	1.0001253	1.0002668	1.0003927	1.0005018	1.0005904	1.0006576	1.0007019
1.0058405	1.0057553	1.0056312	1.0054709	1.0052762	1.00505	1.0047944	1.0045124	1.0042061	1.0038793	1.0035344	1.0031756	1.0028061	1.0024288	1.0020486	1.0016689	1.001294	1.0009273	1.0005744	1.0002369	0.99992007	0.9996267	0.99935937	0.9991209	0.9989134	0.9987391	0.99859816	0.99849075	0.99841696	0.99837613	0.9983675	0.9983888	0.9984392	0.9985148	0.9986141	0.9987338	0.9988704	0.9990206	0.9991809	0.99934757	0.9995179	0.99968684	0.9998519	1.0000091	1.0001554	1.0002878	1.0004038	1.0005016	1.0005783	1.0006322
1.0058707	1.0057981	1.005686	1.0055364	1.0053517	1.0051339	1.004886	1.0046104	1.0043101	1.003987	1.0036458	1.0032886	1.0029197	1.0025418	1.0021598	1.001777	1.001398	1.0010257	1.0006654	1.00032	0.99999374	0.99968976	0.99941224	0.9991619	0.9989422	0.99875456	0.99860036	0.99847925	0.99839246	0.998339	0.998318	0.9983279	0.998367	0.9984329	0.9985231	0.99863446	0.9987645	0.99890846	0.9990653	0.9992297	0.9993978	0.9995671	0.99973404	0.99989456	1.0000453	1.0001833	1.0003072	1.0004121	1.0004975	1.000562
1.005891	1.0058314	1.00573	1.0055912	1.0054157	1.0052065	1.0049663	1.0046974	1.0044017	1.0040842	1.0037462	1.0033913	1.0030233	1.002646	1.0022622	1.0018774	1.0014943	1.0011176	1.0007509	1.0003988	1.0000639	0.99975055	0.99946225	0.9992012	0.9989695	0.9987699	0.9986025	0.99846953	0.9983698	0.9983047	0.9982712	0.9982698	0.9982985	0.99835396	0.9984353	0.9985389	0.9986624	0.9988014	0.998953	0.9991144	0.99928147	0.9994508	0.9996184	0.99978167	0.99993676	1.0000801	1.00021	1.0003229	1.000417	1.0004907
1.0059016	1.0058528	1.0057632	1.0056342	1.0054686	1.0052685	1.0050349	1.0047727	1.0044833	1.0041696	1.003836	1.0034844	1.0031178	1.0027407	1.0023569	1.0019702	1.0015836	1.0012027	1.0008307	1.0004715	1.0001297	0.9998074	0.9995093	0.99923795	0.9989956	0.9987838	0.9986055	0.9984602	0.998349	0.99827147	0.9982269	0.99821407	0.9982321	0.9982788	0.9983507	0.9984472	0.99856293	0.9986966	0.9988448	0.99900264	0.9991675	0.99933696	0.9995054	0.9996706	0.9998295	0.99997807	1.0001137	1.0002339	1.0003366	1.000419
1.005902	1.0058649	1.0057855	1.0056664	1.0055099	1.0053171	1.0050919	1.0048363	1.0045526	1.0042442	1.0039141	1.0035648	1.003201	1.0028249	1.0024416	1.0020529	1.0016649	1.0012807	1.0009036	1.0005387	1.0001895	0.99985975	0.99955314	0.99927163	0.9990191	0.998797	0.99860686	0.9984504	0.99832755	0.99823815	0.99818313	0.99815977	0.9981683	0.9982047	0.9982692	0.9983569	0.9984672	0.9985948	0.9987388	0.99889326	0.999057	0.9992252	0.9993948	0.9995621	0.999724	0.9998775	1.0000184	1.0001458	1.0002563	1.0003468
1.005893	1.0058662	1.0057971	1.0056878	1.0055397	1.0053558	1.005137	1.0048879	1.0046104	1.0043072	1.0039806	1.0036352	1.0032735	1.002899	1.002516	1.0021268	1.0017369	1.0013497	1.0009686	1.0005983	1.0002434	0.99990654	0.99959165	0.99930155	0.9990392	0.99880683	0.99860626	0.99843866	0.99830526	0.99820536	0.99813956	0.9981063	0.9981051	0.99813324	0.99818856	0.99826944	0.9983733	0.9984957	0.9986347	0.99878687	0.9989483	0.99911606	0.999286	0.9994553	0.9996202	0.9997778	0.9999247	1.0000582	1.000176	1.0002755
1.0058744	1.0058578	1.0057988	1.0056982	1.0055585	1.0053816	1.005171	1.0049287	1.0046564	1.004358	1.0040367	1.0036939	1.0033345	1.002962	1.0025793	1.0021905	1.0017992	1.0014094	1.0010258	1.0006516	1.0002903	0.99994636	0.9996243	0.9993262	0.9990549	0.99881333	0.9986032	0.99842525	0.9982815	0.9981712	0.99809504	0.99805284	0.9980414	0.9980612	0.99810934	0.9981831	0.99828047	0.99839747	0.99853265	0.9986816	0.9988418	0.99900854	0.9991793	0.99935037	0.99951845	0.9996793	0.9998316	0.99997216	1.0000972	1.0002043
1.0058469	1.0058395	1.0057893	1.0056977	1.0055665	1.0053972	1.0051931	1.0049565	1.0046903	1.0043972	1.0040795	1.0037413	1.0033846	1.0030144	1.0026324	1.002244	1.0018516	1.0014601	1.0010731	1.0006946	1.0003294	0.9999801	0.99965125	0.9993455	0.99906564	0.9988153	0.9985952	0.9984085	0.99825466	0.9981352	0.9980496	0.99799734	0.9979781	0.9979894	0.99802953	0.9980968	0.9981885	0.9983009	0.9984321	0.99857837	0.99873644	0.9989027	0.99907386	0.99924666	0.999417	0.9995833	0.9997401	0.9998861	1.000018	1.0001341
1.0058105	1.0058124	1.0057708	1.0056866	1.0055624	1.005401	1.0052038	1.0049732	1.0047123	1.0044241	1.0041108	1.0037764	1.003423	1.0030547	1.0026742	1.002286	1.0018933	1.0015007	1.0011115	1.0007306	1.0003603	1.000006	0.99967057	0.9993579	0.99907076	0.99881184	0.9985837	0.9983876	0.9982249	0.99809575	0.9980013	0.99794036	0.9979124	0.9979162	0.9979493	0.9980101	0.99809587	0.9982042	0.9983315	0.998475	0.9986315	0.9987971	0.99896944	0.9991438	0.9993173	0.9994873	0.9996495	0.99980116	0.9999401	1.0000632
1.0057658	1.0057757	1.005742	1.0056654	1.005549	1.0053936	1.0052031	1.0049782	1.004723	1.0044388	1.0041302	1.0037991	1.003449	1.0030832	1.0027049	1.0023175	1.0019245	1.0015312	1.0011401	1.0007558	1.0003825	1.0000232	0.99968195	0.9993631	0.9990691	0.9988024	0.9985659	0.99836165	0.9981902	0.9980528	0.9979497	0.99788076	0.9978453	0.99784106	0.9978672	0.99792236	0.9980025	0.9981064	0.9982309	0.9983721	0.99852675	0.9986931	0.99886507	0.9990413	0.9992181	0.9993921	0.999559	0.99971724	0.999863	0.9999937
1.0057136	1.0057304	1.0057042	1.0056343	1.0055246	1.0053761	1.0051906	1.0049717	1.0047212	1.0044419	1.0041375	1.0038104	1.0034634	1.0030996	1.0027231	1.002337	1.0019448	1.0015507	1.0011585	1.0007718	1.0003948	1.0000314	0.99968576	0.99936146	0.9990605	0.99878657	0.9985428	0.9983304	0.9981511	0.9980057	0.99789405	0.99781746	0.99777395	0.9977624	0.99778324	0.9978322	0.99790806	0.99800795	0.99812895	0.9982678	0.9984217	0.9985872	0.9987613	0.99893916	0.9991191	0.99929667	0.99946904	0.99963313	0.99978566	0.99992377
1.0056522	1.0056764	1.0056564	1.0055941	1.0054896	1.005347	1.005167	1.0049536	1.004708	1.0044335	1.0041331	1.0038095	1.0034654	1.0031046	1.0027294	1.0023454	1.0019535	1.0015591	1.0011656	1.000777	1.0003976	1.0000309	0.99968034	0.9993504	0.9990435	0.99876374	0.9985125	0.99829286	0.9981056	0.9979523	0.9978332	0.99774915	0.9976985	0.9976812	0.99769485	0.99773896	0.9978101	0.9979067	0.9980242	0.9981616	0.99831486	0.9984806	0.99865574	0.9988361	0.99901915	0.99920106	0.9993782	0.9995487	0.99970806	0.99985474
1.005585	1.0056145	1.0056006	1.0055441	1.0054457	1.005308	1.0051335	1.0049244	1.0046834	1.0044132	1.0041168	1.003796	1.0034552	1.003097	1.0027243	1.0023412	1.0019503	1.0015558	1.0011622	1.0007719	1.0003896	1.0000197	0.9996655	0.99933064	0.9990186	0.9987327	0.9984747	0.9982478	0.9980539	0.9978931	0.997767	0.9976754	0.9976183	0.9975948	0.99760324	0.9976421	0.99770874	0.9978013	0.9979175	0.998053	0.9982059	0.9983719	0.99854845	0.99873185	0.9989182	0.99910456	0.9992873	0.99946374	0.99962974	0.99978465
1.0055102	1.005545	1.0055368	1.0054846	1.0053915	1.0052589	1.0050887	1.0048842	1.0046479	1.0043812	1.0040888	1.0037713	1.0034338	1.003078	1.0027075	1.0023254	1.0019362	1.0015419	1.0011469	1.0007561	1.0003717	0.9999989	0.99964094	0.9993018	0.9989847	0.9986933	0.9984292	0.9981955	0.9979943	0.9978278	0.9976944	0.997596	0.9975326	0.9975032	0.9975064	0.99754035	0.99760365	0.99769324	0.9978069	0.9979409	0.9980935	0.99826056	0.99843895	0.99862456	0.9988148	0.9990057	0.9991943	0.9993772	0.9995515	0.99971414
1.0054291	1.0054682	1.0054643	1.0054171	1.0053284	1.0051998	1.0050349	1.0048338	1.0046011	1.0043385	1.0040488	1.0037353	1.0034003	1.0030472	1.0026784	1.0022981	1.0019094	1.0015155	1.0011209	1.0007284	1.0003428	0.99996734	0.99960643	0.9992628	0.9989416	0.9986444	0.9983748	0.99813503	0.99792814	0.9977539	0.9976146	0.99750984	0.99744046	0.9974048	0.99740297	0.99743307	0.9974928	0.9975793	0.9976911	0.9978252	0.99797714	0.9981457	0.9983255	0.9985145	0.99870914	0.9989052	0.9990996	0.9992896	0.99947095	0.9996414
1.0053416	1.0053844	1.0053842	1.0053409	1.0052567	1.005132	1.0049698	1.0047734	1.0045433	1.0042841	1.0039976	1.0036868	1.0033545	1.0030036	1.0026376	1.0022589	1.0018711	1.0014778	1.001083	1.0006907	1.0003024	0.9999252	0.9995614	0.99921423	0.99888825	0.9985866	0.99831134	0.9980658	0.99785256	0.9976727	0.9975273	0.99741626	0.99734133	0.99730074	0.9972936	0.99731964	0.9973762	0.99745995	0.99757016	0.9977034	0.99785614	0.9980257	0.99820834	0.9984005	0.9985995	0.99880123	0.99900156	0.9991985	0.9993882	0.9995676
1.0052485	1.005294	1.005297	1.0052575	1.0051757	1.0050544	1.0048958	1.004702	1.0044756	1.0042193	1.0039356	1.0036281	1.0032985	1.0029494	1.0025849	1.0022075	1.0018209	1.0014284	1.0010334	1.0006404	1.0002518	0.9998721	0.99950516	0.9991552	0.99882543	0.9985188	0.9982388	0.9979881	0.9977687	0.997583	0.9974316	0.99731505	0.9972345	0.99718904	0.99717754	0.99719906	0.9972525	0.9973347	0.9974435	0.9975758	0.9977294	0.9979007	0.99808633	0.99828213	0.9984856	0.99869263	0.9988998	0.9991048	0.99930227	0.99949104
1.0051497	1.0051985	1.0052034	1.005166	1.0050868	1.0049686	1.004813	1.0046217	1.0043977	1.0041443	1.0038636	1.0035573	1.0032301	1.0028834	1.002521	1.002145	1.0017601	1.0013677	1.000973	1.0005792	1.0001897	0.9998079	0.9994388	0.9990853	0.9987517	0.9984408	0.9981563	0.9979005	0.9976759	0.9974845	0.997327	0.99720573	0.9971194	0.99706906	0.9970533	0.99707144	0.9971214	0.9972016	0.9973094	0.9974416	0.99759597	0.9977689	0.99795735	0.9981577	0.99836624	0.9985795	0.998794	0.99900585	0.9992126	0.9994105
1.0050464	1.0050961	1.0051029	1.0050678	1.0049914	1.0048745	1.0047207	1.0045317	1.0043103	1.0040587	1.0037802	1.0034764	1.0031513	1.0028065	1.0024456	1.0020717	1.0016869	1.0012958	1.0009009	1.0005064	1.0001161	0.999733	0.999362	0.9990054	0.9986679	0.9983534	0.9980642	0.9978035	0.9975735	0.9973767	0.9972139	0.9970868	0.99699616	0.99694103	0.99692094	0.99693507	0.99698275	0.99706054	0.9971671	0.9972995	0.9974555	0.9976303	0.99782234	0.9980264	0.9982405	0.9984601	0.99868184	0.9989024	0.9991182	0.9993262
1.0049382	1.0049887	1.0049971	1.004963	1.004887	1.0047734	1.0046203	1.0044334	1.0042136	1.0039645	1.0036871	1.0033859	1.003062	1.0027189	1.0023593	1.0019865	1.0016029	1.0012126	1.0008178	1.0004233	1.0000316	0.99964654	0.9992734	0.99891466	0.9985737	0.9982551	0.9979618	0.9976964	0.99746114	0.997259	0.99709135	0.9969591	0.9968628	0.9968035	0.99677926	0.9967909	0.99683505	0.9969115	0.99701744	0.9971499	0.9973065	0.9974843	0.99767923	0.9978882	0.9981077	0.99833417	0.99856406	0.99879277	0.99901855	0.99923664
1.004825	1.0048761	1.004885	1.0048517	1.0047778	1.0046636	1.0045129	1.0043269	1.0041084	1.0038605	1.0035845	1.0032846	1.0029622	1.0026208	1.0022627	1.0018911	1.0015082	1.0011184	1.0007234	1.0003284	0.9999357	0.9995499	0.9991747	0.9988131	0.99846953	0.99814713	0.99784935	0.997579	0.9973392	0.99713224	0.996959	0.99682164	0.9967211	0.9966567	0.99662876	0.9966363	0.9966789	0.99675286	0.9968582	0.9969906	0.99714893	0.9973289	0.9975277	0.9977417	0.9979669	0.99820006	0.99843806	0.99867606	0.99891186	0.99914056
1.0047098	1.0047598	1.0047678	1.0047352	1.0046605	1.0045481	1.0043974	1.0042121	1.0039952	1.0037475	1.0034729	1.0031742	1.002853	1.0025125	1.0021553	1.0017848	1.0014027	1.0010134	1.0006182	1.0002232	0.99982953	0.9994427	0.9990655	0.9987013	0.99835473	0.99802923	0.9977265	0.99745226	0.9972074	0.99699587	0.9968168	0.9966754	0.99656945	0.99650097	0.9964689	0.99647295	0.9965123	0.9965854	0.9966894	0.9968225	0.99698156	0.9971645	0.9973668	0.99758583	0.9978173	0.99805754	0.99830365	0.9985518	0.9987971	0.9990374
1.0045904	1.0046387	1.0046465	1.0046124	1.0045384	1.0044255	1.0042753	1.0040908	1.0038732	1.0036267	1.0033531	1.0030547	1.0027345	1.0023949	1.0020387	1.0016685	1.0012873	1.0008976	1.0005034	1.0001074	0.9997132	0.9993256	0.9989455	0.9985797	0.99822944	0.99790055	0.9975941	0.99731565	0.9970663	0.99684894	0.99666584	0.9965187	0.9964084	0.99633515	0.99629897	0.9962999	0.99633634	0.9964081	0.9965106	0.99664396	0.9968048	0.9969902	0.9971962	0.9974199	0.9976576	0.9979059	0.99816024	0.99841803	0.99867433	0.9989265
1.0044678	1.0045146	1.0045207	1.0044856	1.0044107	1.0042968	1.0041462	1.0039616	1.0037439	1.0034977	1.0032246	1.0029266	1.0026071	1.0022676	1.0019124	1.001543	1.001162	1.0007728	1.0003783	0.99998164	0.9995872	0.99919736	0.99881613	0.99844736	0.99809474	0.9977616	0.9974522	0.997169	0.99691457	0.99669254	0.9965048	0.99635243	0.99623746	0.99615955	0.99611944	0.9961168	0.99615055	0.9962195	0.9963221	0.99645543	0.9966174	0.9968051	0.99701494	0.9972438	0.99748796	0.99774367	0.998007	0.99827474	0.99854255	0.99880683
1.0043422	1.0043864	1.0043908	1.0043544	1.0042777	1.0041628	1.0040115	1.0038263	1.0036092	1.003362	1.0030887	1.0027907	1.0024712	1.002133	1.0017778	1.0014081	1.0010273	1.0006378	1.0002434	0.99984634	0.99945086	0.9990597	0.9986768	0.9983054	0.9979501	0.9976136	0.9972999	0.9970125	0.99675405	0.9965267	0.9963344	0.9961767	0.99605644	0.9959742	0.99592984	0.9959239	0.9959547	0.9960215	0.99612266	0.99625635	0.9964194	0.9966093	0.99682254	0.99705684	0.9973073	0.9975705	0.9978431	0.9981206	0.99839973	0.9986765
1.0042142	1.0042559	1.0042573	1.0042189	1.0041407	1.004024	1.0038717	1.0036849	1.0034665	1.0032189	1.0029457	1.0026473	1.0023282	1.0019895	1.0016338	1.001265	1.0008847	1.0004952	1.0000998	0.99970233	0.9993061	0.99891293	0.99852794	0.9981548	0.99779624	0.99745625	0.9971387	0.99684703	0.99658364	0.996352	0.9961532	0.99599147	0.99586606	0.99577963	0.9957307	0.99572045	0.9957481	0.99581325	0.99591225	0.996046	0.99621004	0.9964021	0.99661916	0.99685794	0.99711484	0.9973857	0.99766773	0.99795574	0.99824625	0.99853545
1.0040851	1.0041224	1.0041212	1.0040803	1.0039994	1.0038805	1.0037264	1.003538	1.0033187	1.00307	1.0027955	1.0024971	1.0021774	1.0018382	1.0014832	1.0011134	1.000733	1.0003431	0.99994737	0.99954915	0.9991512	0.99875695	0.9983703	0.9979943	0.9976332	0.99729	0.9969685	0.9966726	0.99640435	0.996168	0.99596494	0.99579704	0.99566644	0.9955744	0.9955215	0.99550706	0.9955317	0.9955938	0.9956921	0.9958242	0.99598926	0.99618304	0.99640393	0.9966473	0.99691015	0.99718916	0.9974796	0.99777824	0.9980805	0.99838245
1.0039536	1.0039868	1.003982	1.0039372	1.0038542	1.003733	1.0035764	1.0033863	1.0031651	1.0029153	1.0026399	1.0023408	1.0020201	1.0016804	1.0013244	1.0009547	1.0005734	1.0001835	0.99978745	0.999388	0.998989	0.99859273	0.9982044	0.99782586	0.9974618	0.99711496	0.99679	0.99648917	0.9962165	0.9959751	0.99576634	0.9955937	0.9954578	0.9953606	0.9953029	0.9952846	0.9953046	0.9953646	0.99546087	0.9955925	0.99575686	0.99595255	0.9961762	0.99642414	0.99669296	0.99697876	0.9972793	0.99758774	0.9979017	0.99821746
1.0038207	1.0038493	1.0038399	1.0037922	1.0037055	1.0035818	1.0034225	1.0032303	1.0030072	1.0027556	1.0024786	1.0021778	1.0018563	1.0015166	1.0011599	1.0007895	1.0004073	1.0000168	0.99961936	0.9992191	0.9988189	0.9984216	0.9980311	0.99764967	0.9972828	0.99693245	0.9966034	0.9962986	0.9960204	0.9957735	0.99556	0.99538136	0.9952402	0.99513793	0.99507505	0.9950522	0.99506927	0.9951245	0.99521893	0.99534905	0.99551374	0.9957106	0.99593675	0.9961889	0.9964633	0.9967564	0.99706465	0.9973838	0.99771	0.9980387
1.0036869	1.0037104	1.0036966	1.0036448	1.0035542	1.0034271	1.0032649	1.0030704	1.0028445	1.0025916	1.0023125	1.0020106	1.0016874	1.0013463	1.000989	1.0006169	1.0002346	0.99984306	0.9994448	0.9990438	0.99864167	0.9982429	0.99784964	0.9974661	0.99709576	0.9967425	0.99640906	0.99609953	0.99581665	0.9955644	0.9953451	0.9951612	0.9950141	0.99490625	0.99483824	0.9948102	0.9948228	0.99487567	0.99496657	0.99509513	0.99525946	0.9954568	0.9956853	0.99594045	0.99621993	0.9965202	0.9968371	0.9971663	0.99750364	0.99784595
1.0035517	1.0035698	1.0035511	1.003495	1.0034008	1.0032699	1.0031042	1.0029067	1.0026788	1.0024226	1.0021415	1.0018377	1.001514	1.0011711	1.0008119	1.0004398	1.0000564	0.999663	0.9992642	0.9988618	0.99845815	0.9980575	0.99766177	0.9972757	0.99690247	0.9965453	0.99620724	0.9958937	0.99560595	0.9953482	0.9951233	0.99493355	0.9947809	0.99466735	0.9945934	0.99456054	0.9945681	0.99461645	0.99470437	0.99483013	0.9949944	0.995192	0.9954213	0.99567956	0.99596405	0.99627066	0.9965956	0.99693465	0.9972834	0.9976384
1.0034161	1.0034288	1.003405	1.0033432	1.003245	1.0031102	1.0029414	1.0027398	1.0025084	1.0022509	1.0019675	1.0016614	1.0013353	1.0009913	1.000631	1.0002576	0.99987197	0.9994784	0.99907756	0.99867415	0.99826866	0.9978655	0.99746794	0.99707925	0.99670255	0.9963414	0.99600023	0.9956813	0.99538904	0.99512595	0.9948946	0.994699	0.99454045	0.9944204	0.99434066	0.9943018	0.99430454	0.9943485	0.9944326	0.994556	0.99471754	0.9949152	0.9951454	0.9954067	0.99569535	0.9960074	0.9963402	0.99668837	0.9970484	0.99741626
1.0032802	1.0032867	1.0032573	1.0031909	1.0030872	1.0029483	1.0027753	1.0025704	1.0023366	1.0020751	1.0017887	1.0014807	1.0011529	1.0008067	1.000445	1.0000706	0.9996836	0.9992885	0.99888617	0.9984808	0.9980737	0.99766934	0.9972695	0.9968775	0.99649733	0.9961326	0.99578667	0.9954634	0.99516565	0.99489695	0.9946603	0.9944582	0.99429256	0.99416673	0.9940804	0.9940353	0.9940332	0.9940715	0.99415153	0.99427193	0.9944316	0.99462754	0.99485874	0.9951218	0.9954136	0.99573094	0.99606985	0.99642736	0.996798	0.9971784
1.0031435	1.0031441	1.0031086	1.003037	1.002929	1.0027847	1.0026081	1.0023992	1.0021611	1.0018966	1.0016083	1.0012981	1.0009674	1.0006194	1.000256	0.9998794	0.99949145	0.99909496	0.9986912	0.99828404	0.99787503	0.9974681	0.9970655	0.99667054	0.9962873	0.99591875	0.9955688	0.9952403	0.99493724	0.99466264	0.99441993	0.9942113	0.9940395	0.9939059	0.99381405	0.9937628	0.9937538	0.99378717	0.99386275	0.9939786	0.9941357	0.99433	0.99456054	0.9948245	0.99511933	0.99544096	0.99578667	0.996152	0.99653226	0.9969249
1.0030077	1.0030009	1.0029602	1.0028826	1.002769	1.0026206	1.0024385	1.0022264	1.001985	1.0017173	1.0014255	1.001112	1.0007792	1.0004292	1.0000633	0.999685	0.9992958	0.9988972	0.99849206	0.99808276	0.9976724	0.9972629	0.9968576	0.9964601	0.9960735	0.9957009	0.9953465	0.99501306	0.99470466	0.99442375	0.99417484	0.9939595	0.9937807	0.99364126	0.9935414	0.9934835	0.99346846	0.9934957	0.99356544	0.9936775	0.99383056	0.99402267	0.994252	0.9945165	0.994813	0.99513876	0.9954894	0.9958622	0.99625224	0.99665564
1.0028715	1.0028579	1.0028101	1.0027273	1.002609	1.0024552	1.0022691	1.002052	1.0018064	1.0015354	1.0012406	1.0009245	1.0005891	1.0002367	0.99986935	0.9994888	0.999097	0.99869704	0.9982904	0.9978789	0.9974663	0.9970546	0.9966467	0.996246	0.99585575	0.99547935	0.99512064	0.99478203	0.99446803	0.9941817	0.99392587	0.99370384	0.993518	0.99337125	0.99326444	0.99319893	0.99317646	0.9931976	0.99326175	0.99336815	0.99351686	0.99370635	0.9939339	0.99419796	0.99449533	0.99482375	0.995179	0.9955582	0.99595696	0.9963711
1.0027359	1.0027155	1.0026611	1.0025722	1.0024478	1.0022894	1.0020987	1.0018766	1.0016279	1.0013527	1.0010543	1.0007349	1.000397	1.0000417	0.9996724	0.99929005	0.9988968	0.99849427	0.9980861	0.99767274	0.9972574	0.99684405	0.99643314	0.99602956	0.99563515	0.99525493	0.9948916	0.9945476	0.9942284	0.9939357	0.99367386	0.9934444	0.99325186	0.99309695	0.9929829	0.9929103	0.9928802	0.99289405	0.99295163	0.9930526	0.9931962	0.99338126	0.9936057	0.9938687	0.9941663	0.9944964	0.994856	0.99524045	0.99564666	0.9960706
1.0026	1.0025729	1.0025125	1.0024171	1.0022874	1.002123	1.0019273	1.0017017	1.001448	1.0011696	1.0008674	1.0005454	1.0002043	0.9998472	0.9994746	0.99908996	0.9986951	0.99829024	0.99788016	0.9974646	0.99704766	0.99663115	0.9962177	0.99581087	0.9954135	0.9950288	0.9946608	0.99431217	0.99398714	0.9936882	0.99341875	0.9931827	0.9929822	0.99281985	0.9926977	0.99261683	0.9925791	0.9925857	0.9926362	0.9927306	0.99286896	0.9930482	0.9932699	0.9935299	0.9938275	0.99415827	0.99452055	0.99490964	0.9953226	0.99575514
1.0024656	1.0024307	1.0023636	1.0022624	1.002126	1.0019573	1.0017562	1.0015256	1.0012683	1.0009854	1.0006804	1.0003545	1.0000106	0.99965113	0.9992756	0.9988895	0.99849236	0.99808586	0.9976729	0.99725586	0.99683666	0.9964174	0.9960012	0.9955917	0.9951905	0.99480164	0.99442923	0.99407506	0.99374413	0.99343896	0.99316293	0.9929197	0.99271107	0.9925408	0.99241006	0.99232125	0.9922751	0.99227357	0.9923161	0.9924034	0.99253494	0.9927094	0.9929269	0.9931832	0.99347913	0.9938101	0.99417335	0.994566	0.9949849	0.99542487
1.0023311	1.0022894	1.0022157	1.002108	1.0019664	1.0017917	1.001586	1.0013508	1.0010885	1.0008014	1.0004933	1.0001643	0.99981743	0.9994545	0.99907696	0.9986882	0.9982889	0.99788046	0.99746615	0.9970464	0.9966246	0.9962031	0.9957845	0.9953711	0.9949666	0.9945742	0.9941965	0.99383694	0.9934999	0.99318933	0.9929057	0.99265516	0.99243915	0.99226034	0.99212104	0.99202317	0.99196863	0.99195796	0.9919925	0.99207205	0.99219614	0.992365	0.99257666	0.9928295	0.99312174	0.99345195	0.993816	0.9942112	0.9946342	0.99508095
1.002198	1.0021489	1.0020677	1.0019543	1.0018065	1.0016266	1.0014155	1.0011761	1.0009093	1.0006186	1.0003064	0.999974	0.9996242	0.99925876	0.99887955	0.9984878	0.99808645	0.99767596	0.99725896	0.99683744	0.9964137	0.9959895	0.9955679	0.99515134	0.9947431	0.9943465	0.99396425	0.9935997	0.99325734	0.99293923	0.99264956	0.99239117	0.9921665	0.99197954	0.9918313	0.99172425	0.9916608	0.9916411	0.99166673	0.99173796	0.99185437	0.9920155	0.99222094	0.99246866	0.9927575	0.99308485	0.9934487	0.9938451	0.9942714	0.99472374
1.0020653	1.0020086	1.0019217	1.0018016	1.001648	1.0014623	1.0012466	1.001002	1.0007311	1.0004364	1.0001208	0.99978536	0.9994321	0.99906415	0.99868184	0.99828845	0.99788415	0.9974719	0.9970534	0.99662995	0.99620324	0.99577606	0.9953523	0.9949324	0.99452084	0.99412006	0.993733	0.99336344	0.99301475	0.992691	0.99239373	0.9921275	0.9918945	0.9916993	0.99154174	0.9914255	0.9913521	0.9913236	0.99133974	0.9914018	0.99150914	0.9916626	0.99186075	0.9921028	0.9923863	0.9927103	0.99307233	0.99346876	0.9938972	0.9943534
1.0019338	1.0018702	1.0017765	1.0016501	1.0014907	1.0012996	1.001079	1.0008297	1.0005547	1.0002563	0.9999366	0.999598	0.999242	0.9988708	0.99848604	0.9980903	0.9976844	0.9972697	0.9968486	0.9964234	0.9959944	0.9955658	0.9951385	0.9947161	0.9943003	0.99389523	0.9935042	0.9931293	0.9927748	0.9924437	0.9921396	0.9918656	0.9916246	0.9914194	0.9912532	0.9911277	0.99104476	0.9910059	0.9910116	0.99106395	0.99116254	0.9913072	0.99149734	0.99173254	0.9920104	0.99233043	0.99268866	0.9930843	0.99351245	0.9939716
1.0018036	1.0017327	1.0016327	1.0014998	1.0013348	1.0011384	1.0009129	1.0006591	1.0003797	1.0000775	0.9997536	0.999412	0.99905294	0.9986797	0.99829304	0.9978946	0.99748576	0.9970693	0.9966469	0.9962182	0.9957881	0.99535644	0.99492705	0.99450123	0.9940825	0.9936737	0.99327743	0.99289745	0.99253684	0.9921993	0.9918881	0.99160606	0.99135643	0.9911429	0.99096715	0.99083096	0.990738	0.99068856	0.9906849	0.99072653	0.99081546	0.9909505	0.99113226	0.99135894	0.99162966	0.99194366	0.9922985	0.9926911	0.9931194	0.9935795
1.001674	1.0015965	1.0014895	1.0013512	1.0011804	1.0009791	1.0007479	1.0004901	1.0002068	0.9999	0.9995741	0.9992286	0.9988666	0.99849135	0.99810135	0.997701	0.9972908	0.99687225	0.9964473	0.99601763	0.99558437	0.99515086	0.99471843	0.9942899	0.9938678	0.99345434	0.99305385	0.9926688	0.9923026	0.99195826	0.9916404	0.9913501	0.9910924	0.99086946	0.9906839	0.99053854	0.99043393	0.99037445	0.9903595	0.9903909	0.99046844	0.9905936	0.9907654	0.9909832	0.9912464	0.99155337	0.9919024	0.9922916	0.9927174	0.993178
1.0015454	1.0014616	1.0013477	1.0012039	1.001028	1.000821	1.0005858	1.0003235	1.0000358	0.999726	0.99939615	0.9990483	0.9986839	0.99830455	0.9979132	0.9975108	0.99709857	0.9966784	0.996251	0.99581975	0.99538416	0.9949486	0.99451345	0.99408215	0.99365604	0.9932399	0.9928341	0.99244434	0.9920723	0.9917216	0.9913958	0.9910989	0.9908323	0.9905997	0.99040484	0.99024844	0.99013364	0.99006265	0.9900364	0.9900564	0.99012345	0.99023736	0.99039894	0.9906068	0.99086076	0.9911601	0.9915022	0.99188626	0.9923087	0.99276793
1.0014186	1.0013279	1.0012081	1.0010583	1.0008771	1.0006654	1.0004256	1.0001587	0.9998678	0.9995547	0.9992214	0.9988699	0.9985031	0.9981219	0.99772835	0.99732393	0.9969099	0.99648774	0.9960591	0.9956253	0.99518853	0.99475014	0.99431324	0.99387825	0.9934495	0.9930291	0.9926192	0.9922248	0.99184704	0.99149024	0.9911571	0.99085176	0.990577	0.99033576	0.9901302	0.9899637	0.9898377	0.98975545	0.9897174	0.98972595	0.9897815	0.98988324	0.9900336	0.9902311	0.99047554	0.99076575	0.9911001	0.9914778	0.99189514	0.9923511
1.0012926	1.0011951	1.0010699	1.0009147	1.0007284	1.0005126	1.0002679	0.9999975	0.99970263	0.9993856	0.99904966	0.9986961	0.99832666	0.99794316	0.99754757	0.9971413	0.9967259	0.99630123	0.9958712	0.9954361	0.99499726	0.99455744	0.9941174	0.9936805	0.9932483	0.9928242	0.9924101	0.9920104	0.9916277	0.9912639	0.9909245	0.9906113	0.9903277	0.99007684	0.98986113	0.98968446	0.98954743	0.9894532	0.9894042	0.9893997	0.9894425	0.9895325	0.9896705	0.989857	0.9900904	0.99037	0.9906959	0.9910654	0.9914768	0.9919281
1.0011679	1.0010647	1.000934	1.0007731	1.0005822	1.0003613	1.0001132	0.9998387	0.99954087	0.9992206	0.99888176	0.99852556	0.9981537	0.99776864	0.99737084	0.996963	0.99654603	0.9961203	0.9956888	0.9952516	0.9948113	0.994369	0.9939271	0.993487	0.99305284	0.99262506	0.99220735	0.9918027	0.9914142	0.9910448	0.9906978	0.990377	0.9900845	0.98982424	0.989599	0.9894111	0.9892632	0.9891576	0.9890954	0.9890782	0.9891087	0.98918635	0.98931146	0.98948556	0.98970693	0.98997563	0.9902912	0.990652	0.991056	0.9915015
1.0010448	1.0009353	1.0007993	1.0006332	1.0004382	1.0002137	0.99996096	0.99968344	0.999382	0.9990599	0.99871814	0.9983592	0.9979858	0.99759847	0.99719954	0.99678993	0.996371	0.9959448	0.9955112	0.9950728	0.9946315	0.99418724	0.99374354	0.993301	0.9928634	0.99243265	0.9920115	0.99160177	0.9912079	0.9908324	0.99047846	0.9901498	0.98984945	0.9895798	0.9893442	0.9891457	0.98898625	0.9888681	0.9887937	0.988764	0.98878103	0.9888451	0.988957	0.989118	0.98932683	0.98958385	0.9898883	0.9902386	0.99063355	0.99107146
1.0009224	1.0008086	1.0006667	1.0004967	1.0002971	1.0000685	0.99981266	0.9995314	0.99922764	0.9989022	0.9985582	0.99819744	0.99782294	0.9974335	0.99703306	0.9966224	0.9962023	0.99577445	0.9953401	0.9949009	0.9944576	0.99401206	0.9935666	0.9931221	0.9926817	0.99224705	0.9918218	0.99140817	0.99100894	0.99062777	0.99026775	0.9899309	0.9896221	0.9893436	0.9890982	0.9888884	0.988717	0.988587	0.9884998	0.98845696	0.98846054	0.9885109	0.98860925	0.98875624	0.98895174	0.98919576	0.98948765	0.9898267	0.9902112	0.99064046
1.0008022	1.0006826	1.0005364	1.0003618	1.0001583	0.99992603	0.9996674	0.9993833	0.9990764	0.9987494	0.99840367	0.9980409	0.99766386	0.99727374	0.99687254	0.99646026	0.99603945	0.99561113	0.99517596	0.9947355	0.9942911	0.9938441	0.993397	0.99295044	0.99250764	0.99207	0.9916412	0.99122286	0.990819	0.9904322	0.990065	0.9897211	0.9894039	0.9891158	0.98886055	0.98864055	0.9884574	0.98831487	0.98821473	0.9881587	0.9881477	0.9881842	0.98826784	0.9884004	0.98858184	0.9888127	0.9890905	0.9894171	0.9897905	0.99020904
1.0006834	1.0005584	1.0004084	1.0002298	1.0000225	0.9997869	0.9995256	0.9992391	0.99893016	0.9986012	0.99825305	0.9978895	0.99751157	0.9971206	0.996718	0.99630535	0.9958838	0.99545395	0.99501824	0.9945769	0.9941319	0.9936837	0.993235	0.9927863	0.9923411	0.99190146	0.9914691	0.9910469	0.9906377	0.9902457	0.98987186	0.9895212	0.9891952	0.98889846	0.98863286	0.9884019	0.98820764	0.9880522	0.98793864	0.9878691	0.98784435	0.98786604	0.9879353	0.9880526	0.9882191	0.9884348	0.9886991	0.98901224	0.9893727	0.98977923
1.0005658	1.0004367	1.000283	1.0001005	0.9998898	0.99965185	0.99938774	0.99909866	0.9987881	0.99845755	0.9981085	0.997744	0.99736476	0.99697304	0.99656963	0.99615735	0.99573517	0.99530506	0.994869	0.99442714	0.9939809	0.99353176	0.99308157	0.992632	0.9921849	0.9917419	0.9913067	0.99088025	0.99046665	0.9900691	0.9896894	0.9893309	0.98899716	0.9886914	0.9884158	0.98817414	0.987968	0.9878009	0.9876743	0.9875903	0.9875508	0.9875579	0.98761153	0.98771363	0.98786473	0.988065	0.9883137	0.9886122	0.9889584	0.98935264
1.0004498	1.0003165	1.0001594	0.9999737	0.9997607	0.99952024	0.99925405	0.9989635	0.99865144	0.99831903	0.9979696	0.9976041	0.9972245	0.9968326	0.99642915	0.9960161	0.99559367	0.99516386	0.99472696	0.99428546	0.99383867	0.99338907	0.99293786	0.99248666	0.9920375	0.9915921	0.9911536	0.9907238	0.9903066	0.9899027	0.98951715	0.9891518	0.9888102	0.9884958	0.9882108	0.9879582	0.98774076	0.9875606	0.9874208	0.9873234	0.98726875	0.9872604	0.9872982	0.9873846	0.98751926	0.98770314	0.9879368	0.98821867	0.9885508	0.98893064
1.0003358	1.0001987	1.0000379	0.99985003	0.9996344	0.9993924	0.99912447	0.99883235	0.9985195	0.99818635	0.9978364	0.99747074	0.9970914	0.9966988	0.9962955	0.99588233	0.99546075	0.99503094	0.99459493	0.9941525	0.9937057	0.9932557	0.9928038	0.99235135	0.99190044	0.99145305	0.99101156	0.9905786	0.99015653	0.98974794	0.98935664	0.98898494	0.9886358	0.9883123	0.9880172	0.9877539	0.9875249	0.9873331	0.98717946	0.9870673	0.98699856	0.98697424	0.98699635	0.98706675	0.98718435	0.98735136	0.9875683	0.9878342	0.9881495	0.9885141
1.0002226	1.0000829	0.99991935	0.99972934	0.9995124	0.9992686	0.99899894	0.9987068	0.9983929	0.9980599	0.9977097	0.99734384	0.99696434	0.996573	0.99616987	0.9957576	0.9953358	0.99490726	0.9944711	0.9940295	0.99358267	0.99313223	0.9926796	0.99222577	0.9917744	0.9913252	0.9908812	0.9904447	0.9900185	0.98960584	0.98920816	0.9888302	0.9884734	0.9881413	0.9878373	0.9875632	0.9873225	0.98711765	0.98695135	0.98682564	0.9867415	0.98670197	0.98670757	0.98676044	0.98686147	0.98701054	0.9872102	0.9874586	0.9877574	0.9881048
1.0001124	0.9999693	0.99980414	0.99961185	0.99939364	0.9991486	0.9988787	0.9985857	0.99827164	0.997939	0.9975891	0.997224	0.99684525	0.99645436	0.99605304	0.99564147	0.99522114	0.9947928	0.994358	0.9939161	0.99346995	0.9930197	0.9925672	0.99211293	0.99165976	0.99120873	0.9907625	0.9903233	0.98989326	0.98947626	0.989073	0.98868835	0.9883242	0.987984	0.9876707	0.98738664	0.98713475	0.9869174	0.98673755	0.98659736	0.9864986	0.98644257	0.9864321	0.98646784	0.9865508	0.9866826	0.98686326	0.9870939	0.98737484	0.987704
1.0000031	0.99985844	0.9996912	0.9994983	0.9992788	0.9990333	0.99876356	0.99847054	0.99815685	0.9978248	0.99747574	0.9971114	0.996734	0.9963442	0.99594426	0.9955345	0.99511546	0.99468833	0.9942538	0.99381375	0.99336815	0.99291867	0.9924658	0.99201185	0.9915572	0.99110484	0.9906569	0.9902151	0.989782	0.9893598	0.9889519	0.98856103	0.98818946	0.9878414	0.9875187	0.9872246	0.9869614	0.986732	0.9865387	0.98638433	0.98627007	0.9861989	0.98617095	0.9861892	0.98625416	0.9863682	0.98652977	0.98674184	0.9870032	0.98731464
0.99989563	0.9997494	0.99958116	0.99938744	0.9991679	0.9989226	0.99865264	0.99836093	0.99804807	0.9977171	0.9973697	0.99700725	0.9966311	0.9962436	0.9958449	0.99543685	0.9950197	0.9945945	0.99416226	0.9937233	0.9932785	0.9928294	0.99237686	0.99192303	0.99146795	0.9910146	0.9905645	0.9901203	0.98968387	0.9892573	0.9888447	0.98844826	0.9880699	0.98771375	0.98738235	0.98707783	0.9868037	0.9865622	0.98635596	0.9861867	0.9860575	0.98596996	0.98592585	0.98592603	0.98597324	0.98606706	0.98621035	0.98640287	0.9866448	0.98693675
0.99979097	0.99964345	0.99947417	0.99928063	0.999061	0.99881625	0.9985479	0.99825716	0.9979459	0.99761707	0.9972709	0.99691087	0.99653697	0.9961512	0.9957555	0.9953493	0.99493456	0.9945114	0.9940808	0.99364394	0.9932004	0.9927529	0.9923017	0.9918476	0.9913926	0.9909385	0.9904865	0.99003994	0.9896008	0.98917127	0.9887536	0.9883504	0.98796654	0.9876022	0.9872616	0.98694766	0.9866624	0.98640907	0.98618996	0.9860065	0.98586214	0.9857581	0.9856969	0.98568	0.9857078	0.9857829	0.98590666	0.9860781	0.9862996	0.98657167
0.9996872	0.99953943	0.9993705	0.9991771	0.9989585	0.9987146	0.99844795	0.99815893	0.9978506	0.99752384	0.9971801	0.99682224	0.99645174	0.9960694	0.9956759	0.9952725	0.9948606	0.9944399	0.99401206	0.9935771	0.9931359	0.99268997	0.9922391	0.9917859	0.99133116	0.9908763	0.99042374	0.9899751	0.98953307	0.9890999	0.98867786	0.9882701	0.9878792	0.98750764	0.987159	0.9868352	0.986539	0.9862737	0.9860417	0.9858443	0.9856848	0.9855648	0.9854861	0.9854508	0.98546046	0.98551595	0.98561823	0.98577	0.9859706	0.9862212
0.9995861	0.99943835	0.99926996	0.9990782	0.9988606	0.9986193	0.9983541	0.998068	0.99776167	0.99743706	0.9970973	0.9967429	0.9963755	0.9959963	0.9956066	0.995207	0.99479777	0.99438083	0.99395543	0.9935233	0.9930845	0.9926402	0.9921916	0.991739	0.9912849	0.99082965	0.9903761	0.98992616	0.98948205	0.9890448	0.9886193	0.9882061	0.9878094	0.9874306	0.9870734	0.98674077	0.9864343	0.9861567	0.9859116	0.9857009	0.985526	0.98538995	0.9852943	0.98524064	0.9852314	0.9852668	0.985349	0.9854791	0.98565793	0.9858866
0.9994871	0.99933946	0.9991726	0.9989821	0.99876726	0.9985283	0.99826616	0.99798304	0.9976802	0.99735945	0.99702317	0.9966729	0.9963096	0.9959342	0.9955482	0.99515265	0.9947474	0.9943342	0.9939119	0.9934827	0.9930473	0.9926053	0.9921587	0.99170786	0.99125415	0.9907996	0.9903455	0.989894	0.98944783	0.9890092	0.98857856	0.988161	0.9877579	0.9873722	0.98700655	0.98666495	0.98634785	0.9860597	0.9858015	0.98557645	0.98538744	0.9852352	0.9851224	0.9850508	0.9850218	0.9850372	0.98509866	0.98520714	0.9853642	0.98556995
0.9993899	0.99924374	0.9990786	0.99889094	0.9986787	0.9984429	0.9981841	0.99790466	0.9976061	0.99729	0.99695754	0.9966116	0.99625266	0.99588233	0.9955012	0.9951097	0.994709	0.9942997	0.99388254	0.9934567	0.99302435	0.99258536	0.9921407	0.9916923	0.9912394	0.990786	0.9903317	0.9898798	0.989432	0.9889896	0.9885566	0.9881337	0.9877253	0.9873336	0.98696077	0.9866094	0.9862825	0.9859825	0.9857123	0.98547405	0.9852692	0.9851013	0.9849715	0.9848812	0.98483306	0.9848289	0.98486876	0.9849556	0.98508996	0.9852723
0.9992952	0.99915165	0.9989882	0.9988039	0.9985949	0.9983628	0.99810845	0.9978333	0.9975395	0.9972277	0.9969007	0.99656034	0.9962067	0.9958414	0.9954649	0.9950799	0.9946841	0.99427915	0.9938661	0.99344534	0.9930166	0.99258107	0.99213976	0.99169344	0.99124277	0.99079025	0.99033666	0.9898839	0.9894345	0.9889904	0.9885536	0.9881272	0.9877136	0.98731506	0.98693484	0.9865751	0.98623836	0.9859276	0.98564494	0.9853932	0.9851736	0.98498935	0.9848426	0.98473424	0.9846669	0.98464185	0.98466086	0.9847256	0.9848361	0.9849958
0.99920213	0.99906135	0.99890167	0.99872017	0.9985155	0.9982882	0.9980388	0.99776894	0.9974801	0.99717444	0.9968534	0.9965181	0.99617034	0.99581164	0.9954413	0.9950614	0.99467164	0.99427265	0.9938646	0.9934488	0.9930244	0.99259335	0.99215543	0.9917114	0.991264	0.99081236	0.9903599	0.98990715	0.9894567	0.98901117	0.9885714	0.98814124	0.9877226	0.98731834	0.9869307	0.9865627	0.9862167	0.9858946	0.9855998	0.9853352	0.98510134	0.98490113	0.9847376	0.9846114	0.9845242	0.984479	0.98447645	0.9845183	0.98460597	0.98474103
0.99911153	0.99897367	0.99881864	0.9986413	0.99844193	0.9982193	0.9979756	0.99771094	0.99742866	0.99712944	0.996815	0.9964864	0.9961454	0.9957932	0.99542964	0.995056	0.99467295	0.99428046	0.9938783	0.9934672	0.9930486	0.99262184	0.99218845	0.9917479	0.9913027	0.99085325	0.9904024	0.98995036	0.9894997	0.989052	0.98861045	0.9881768	0.98775357	0.98734343	0.9869496	0.9865734	0.9862179	0.98588556	0.9855795	0.98530114	0.98505354	0.9848381	0.9846569	0.9845126	0.9844063	0.98434025	0.9843163	0.9843359	0.9843999	0.9845099
0.9990225	0.9988891	0.99873817	0.9985672	0.9983722	0.9981563	0.9979183	0.9976611	0.9973855	0.99709284	0.9967859	0.99646443	0.9961311	0.9957861	0.9954301	0.99506414	0.994688	0.9943019	0.9939063	0.9935021	0.993089	0.9926675	0.99223876	0.9918029	0.99136144	0.99091446	0.99046516	0.990014	0.9895634	0.989115	0.9886714	0.9882353	0.9878081	0.9873925	0.98699194	0.9866084	0.98624396	0.9859018	0.98558396	0.985293	0.9850312	0.98480004	0.98460305	0.98444015	0.984315	0.9842285	0.9841828	0.9841791	0.9842198	0.98430526
0.9989359	0.99880755	0.9986619	0.9984966	0.99830854	0.9980988	0.99786836	0.9976182	0.9973506	0.9970656	0.99676627	0.9964533	0.9961273	0.9957913	0.9954432	0.9950849	0.99471647	0.99433815	0.99395007	0.9935527	0.99314636	0.99273074	0.9923076	0.9918763	0.9914384	0.99099535	0.99054825	0.990099	0.98964906	0.98920006	0.98875517	0.98831624	0.9878856	0.9874655	0.9870588	0.98666817	0.986295	0.98594344	0.9856146	0.9853116	0.985035	0.98478913	0.98457515	0.984395	0.98425084	0.98414403	0.98407704	0.98405045	0.98406655	0.98412687
0.9988508	0.9987286	0.99858886	0.9984301	0.9982487	0.99804723	0.997824	0.99758214	0.9973222	0.99704623	0.9967556	0.9964518	0.9961352	0.99580747	0.99546856	0.9951188	0.9947595	0.9943901	0.9940095	0.99361974	0.9932206	0.992812	0.9923946	0.9919689	0.99153614	0.99109715	0.9906527	0.99020606	0.98975736	0.9893088	0.9888631	0.9884221	0.9879882	0.987564	0.98715156	0.98675436	0.9863734	0.98601204	0.9856725	0.9853564	0.9850677	0.9848065	0.9845768	0.984379	0.9842159	0.9840887	0.9839998	0.98395056	0.98394287	0.9839778
0.99876785	0.9986515	0.9985191	0.998367	0.9981946	0.9980001	0.9977864	0.99755305	0.9973024	0.99703574	0.99675506	0.9964605	0.99615365	0.99583536	0.9955064	0.99516636	0.99481595	0.99445486	0.99408454	0.993703	0.9933122	0.99291116	0.99250054	0.99208105	0.99165356	0.9912199	0.9907794	0.990335	0.9898884	0.98944116	0.9889947	0.9885522	0.98811626	0.98768795	0.9872706	0.98686713	0.9864787	0.9861083	0.9857589	0.9854309	0.9851292	0.98485434	0.9846081	0.9843935	0.984211	0.9840642	0.9839537	0.98388237	0.9838501	0.9838601
0.99868655	0.9985773	0.9984523	0.99830866	0.9981445	0.99795955	0.997755	0.99753135	0.9972903	0.9970337	0.9967629	0.9964786	0.99618274	0.9958747	0.99555665	0.9952267	0.99488693	0.9945357	0.9941748	0.9938027	0.99342024	0.9930277	0.9926247	0.9922127	0.9917914	0.9913625	0.9909275	0.9904866	0.9900429	0.9895975	0.9891516	0.9887085	0.9882705	0.9878389	0.9874179	0.9870082	0.98661256	0.9862339	0.98587453	0.9855363	0.98522097	0.9849322	0.98467046	0.9844393	0.98423856	0.9840718	0.98394	0.9838453	0.9837898	0.98377365
0.9986064	0.99850494	0.9983886	0.9982544	0.9980996	0.99792385	0.99772954	0.997515	0.99728554	0.9970404	0.9967801	0.9965073	0.996222	0.9959256	0.9956182	0.9952998	0.99497014	0.99463063	0.99428016	0.9939183	0.99354553	0.99316204	0.9927683	0.9923637	0.99195004	0.9915278	0.9910981	0.9906621	0.9902208	0.98977804	0.9893337	0.98889077	0.988451	0.98801833	0.98759264	0.9871779	0.98677635	0.9863899	0.98602057	0.98567235	0.98534465	0.98504186	0.9847663	0.9845173	0.98429924	0.98411274	0.9839599	0.98384285	0.9837634	0.98372316
0.9985277	0.99843454	0.9983281	0.99820274	0.9980582	0.99789304	0.997709	0.9975064	0.9972876	0.99705374	0.9968062	0.9965449	0.99627167	0.99598753	0.9956918	0.99538535	0.9950682	0.99474007	0.9944009	0.9940503	0.99368775	0.9933149	0.9929303	0.99253523	0.992129	0.99171406	0.99129033	0.99086016	0.9904232	0.9899838	0.98954135	0.9890991	0.9886597	0.9882244	0.98779595	0.9873771	0.98696965	0.9865763	0.98619866	0.9858397	0.985501	0.98518527	0.98489404	0.9846299	0.9843942	0.98418885	0.98401576	0.9838768	0.9837732	0.98370725
0.99844927	0.99836606	0.9982687	0.9981547	0.99802005	0.99786717	0.9976938	0.9975039	0.99729687	0.9970751	0.9968397	0.99659157	0.99633116	0.9960592	0.995777	0.99548316	0.9951784	0.99486285	0.9945358	0.9941968	0.99384683	0.9934841	0.99310994	0.99272484	0.992328	0.99192107	0.9915049	0.99108076	0.9906498	0.99021375	0.9897747	0.98933506	0.98889536	0.98845935	0.98802865	0.98760605	0.98719406	0.98679376	0.98640823	0.98604023	0.98569125	0.9853627	0.9850576	0.98477805	0.98452467	0.98430115	0.9841079	0.9839473	0.9838203	0.9837305
0.9983716	0.9982986	0.99821234	0.9981088	0.9979862	0.99784464	0.99768376	0.9975064	0.9973121	0.9971031	0.99688125	0.9966462	0.9963994	0.996142	0.99587244	0.99559206	0.99530095	0.9949985	0.99468464	0.99435836	0.9940207	0.99367076	0.9933073	0.9929329	0.9925463	0.99214864	0.9917409	0.9913241	0.9908995	0.9904692	0.99003375	0.9895965	0.98915863	0.9887226	0.98829114	0.9878658	0.9874493	0.9870433	0.986651	0.9862746	0.9859145	0.98557496	0.98525673	0.98496205	0.9846928	0.98445123	0.98423827	0.9840565	0.98390734	0.9837918
0.99829406	0.9982322	0.99815714	0.99806553	0.997955	0.9978258	0.99767876	0.9975139	0.99733305	0.99713814	0.9969302	0.9967093	0.99647605	0.99623275	0.99597734	0.99571186	0.995435	0.99514675	0.99484706	0.9945347	0.9942098	0.9938724	0.9935217	0.99315906	0.99278367	0.9923963	0.9919985	0.99158984	0.9911723	0.99074817	0.99031794	0.98988426	0.98944944	0.989015	0.9885834	0.98815584	0.9877359	0.98732615	0.9869277	0.98654217	0.98617417	0.98582345	0.9854923	0.9851833	0.9848986	0.98463935	0.98440814	0.98420537	0.9840339	0.98389506
0.99821633	0.9981664	0.9981032	0.99802405	0.99792653	0.99781054	0.9976765	0.9975258	0.9973595	0.9971783	0.9969848	0.9967784	0.99656063	0.9963321	0.99609196	0.9958411	0.99557936	0.99530613	0.99502033	0.99472255	0.99441206	0.994089	0.9937521	0.9934019	0.99303895	0.9926632	0.992275	0.99187666	0.99146825	0.9910512	0.9906275	0.99019885	0.9897671	0.9893354	0.9889038	0.98847663	0.9880549	0.98764026	0.987237	0.9868455	0.9864689	0.9861075	0.9857649	0.9854432	0.9851441	0.98486805	0.9846181	0.98439574	0.9842023	0.9840408
0.9981377	0.99810016	0.99805	0.99798405	0.9978999	0.9977974	0.9976773	0.9975412	0.9973903	0.99722403	0.9970451	0.99685466	0.9966516	0.99643856	0.9962142	0.99597883	0.995733	0.99547505	0.9952048	0.99492306	0.99462765	0.9943188	0.9939968	0.99366015	0.99331015	0.99294686	0.992571	0.99218386	0.9917846	0.9913768	0.99096066	0.9905384	0.99011195	0.98968273	0.9892543	0.9888273	0.9884045	0.98798794	0.98757994	0.9871829	0.98679847	0.98642886	0.9860759	0.985742	0.985428	0.98513633	0.98486966	0.9846283	0.984414	0.98422945
0.99805796	0.9980337	0.99799657	0.9979439	0.9978744	0.997787	0.9976812	0.99756026	0.99742335	0.9972732	0.9971098	0.9969348	0.9967485	0.9965513	0.9963434	0.99612415	0.9958943	0.99565274	0.9953998	0.9951331	0.9948536	0.9945609	0.9942538	0.99393237	0.9935975	0.993248	0.99288493	0.9925092	0.9921217	0.9917238	0.9913166	0.9909017	0.9904819	0.9900582	0.9896329	0.9892078	0.98878497	0.98836744	0.9879567	0.98755443	0.9871641	0.98678637	0.9864241	0.9860789	0.9857521	0.9854461	0.9851625	0.98490274	0.98466957	0.9844628
0.9979767	0.99796546	0.9979428	0.9979042	0.99784935	0.9977767	0.9976867	0.99758035	0.99745965	0.9973252	0.99717796	0.99701935	0.99684954	0.9966684	0.99647754	0.9962754	0.9960624	0.995838	0.99560106	0.99535245	0.9950893	0.99481297	0.9945226	0.99421734	0.99389714	0.9935632	0.99321437	0.99285185	0.99247694	0.9920906	0.99169385	0.9912884	0.9908754	0.9904584	0.99003756	0.9896157	0.9891951	0.9887778	0.98836553	0.9879606	0.9875651	0.9871811	0.9868099	0.98645455	0.98611635	0.9857968	0.98549813	0.9852213	0.98496896	0.9847421
0.99789226	0.99789584	0.99788797	0.99786466	0.9978242	0.99776644	0.9976924	0.9976018	0.99749726	0.99737895	0.9972485	0.99710613	0.99695307	0.99678934	0.99661535	0.9964309	0.9962349	0.99602836	0.9958093	0.99557745	0.99533266	0.9950736	0.9948003	0.9945118	0.9942089	0.9938907	0.99355775	0.9932104	0.99284923	0.9924753	0.9920904	0.99169546	0.99129206	0.9908828	0.9904687	0.99005157	0.98963445	0.9892178	0.9888056	0.98839915	0.9880004	0.98761106	0.9872332	0.98686904	0.9865204	0.98618865	0.9858752	0.98558277	0.9853128	0.9850664
0.9978065	0.99782336	0.99783057	0.9978224	0.99779785	0.9977559	0.99769735	0.997624	0.99753517	0.9974332	0.99732	0.9971945	0.9970588	0.99691224	0.9967561	0.9965889	0.9964106	0.9962218	0.99602103	0.99580806	0.99558187	0.9953403	0.99508524	0.994815	0.99452937	0.9942284	0.9939119	0.9935813	0.9932349	0.9928758	0.99250424	0.9921214	0.9917293	0.9913288	0.9909225	0.9905126	0.99010015	0.9896875	0.9892764	0.98886967	0.9884689	0.98807573	0.9876924	0.9873204	0.98696285	0.9866203	0.98629487	0.9859881	0.98570144	0.9854365
0.9977164	0.9977486	0.99777097	0.9977776	0.9977688	0.9977434	0.99770117	0.9976432	0.9975722	0.9974866	0.99738985	0.9972823	0.9971642	0.99703515	0.99689645	0.99674743	0.9965881	0.9964172	0.99623543	0.9960402	0.99583274	0.99561137	0.9953749	0.9951234	0.9948566	0.99457335	0.99427545	0.9939617	0.9936327	0.9932891	0.9929324	0.9925633	0.9921843	0.99179536	0.9913992	0.9909969	0.99059105	0.9901835	0.98977596	0.9893706	0.9889693	0.9885734	0.9881871	0.98780966	0.9874437	0.98709196	0.98675513	0.9864352	0.98613346	0.9858524
0.9976209	0.99766916	0.99770707	0.997731	0.9977375	0.9977278	0.99770206	0.99766165	0.9976061	0.9975384	0.9974587	0.9973683	0.99726725	0.9971563	0.9970356	0.996905	0.9967634	0.9966122	0.9964485	0.9962735	0.9960845	0.9958827	0.9956662	0.9954345	0.99518716	0.99492383	0.9946446	0.9943493	0.9940388	0.9937128	0.993373	0.9930195	0.99265426	0.99227804	0.9918938	0.99150175	0.99110436	0.9907035	0.9903013	0.98989904	0.98949903	0.98910403	0.98871386	0.98833287	0.98796135	0.9876015	0.9872552	0.9869236	0.9866087	0.98631185
0.99752176	0.9975862	0.99763936	0.9976792	0.99770236	0.99770826	0.9976999	0.9976751	0.997637	0.997586	0.9975236	0.9974503	0.99736685	0.99727356	0.9971709	0.99705875	0.996936	0.9968029	0.9966591	0.9965027	0.996334	0.9961522	0.99595636	0.99574476	0.9955187	0.99527556	0.99501663	0.9947412	0.9944504	0.99414355	0.99382126	0.9934856	0.99313635	0.9927756	0.9924042	0.99202436	0.9916377	0.9912453	0.9908502	0.99045306	0.99005693	0.98966277	0.9892729	0.9888893	0.9885138	0.9881484	0.9877935	0.98745203	0.9871264	0.9868154
0.9974168	0.9974969	0.99756664	0.99762213	0.9976613	0.9976844	0.99769175	0.99768436	0.99766314	0.997629	0.9975829	0.997527	0.9974608	0.99738526	0.9973007	0.99720615	0.99710244	0.9969886	0.9968638	0.9967279	0.99657947	0.9964175	0.99624217	0.9960523	0.99584657	0.9956257	0.9953877	0.9951342	0.9948638	0.99457794	0.9942755	0.9939584	0.9936272	0.99328315	0.99292785	0.9925616	0.99218744	0.99180615	0.9914193	0.99102944	0.9906388	0.9902483	0.9898603	0.9894763	0.98909825	0.98872846	0.98836803	0.98801893	0.98768216	0.9873602
0.99730587	0.9974016	0.9974873	0.99755937	0.99761474	0.9976541	0.99767804	0.9976872	0.99768215	0.99766445	0.997636	0.9975965	0.99754786	0.99748975	0.9974222	0.9973463	0.9972607	0.9971656	0.9970598	0.99694383	0.9968151	0.99667495	0.99652064	0.99635226	0.9961692	0.9959698	0.9957545	0.99552333	0.9952751	0.9950107	0.9947303	0.9944338	0.99412227	0.9937973	0.99345905	0.9931093	0.9927491	0.99238086	0.99200565	0.99162585	0.99124223	0.9908569	0.99047285	0.9900903	0.98971295	0.9893404	0.9889758	0.9886204	0.98827624	0.98794436
0.997188	0.9972998	0.9974021	0.9974895	0.9975615	0.99761647	0.9976567	0.9976814	0.9976932	0.9976921	0.9976797	0.99765694	0.997625	0.99758387	0.99753404	0.9974755	0.99740845	0.9973314	0.9972454	0.9971488	0.9970409	0.99692136	0.9967883	0.99664193	0.9964812	0.9963052	0.99611324	0.9959058	0.9956814	0.9954401	0.99518245	0.99490845	0.9946186	0.994314	0.99399567	0.99366367	0.9933205	0.9929675	0.99260557	0.9922368	0.99186265	0.9914857	0.99110764	0.99072903	0.99035245	0.98998034	0.9896134	0.98925465	0.9889038	0.9885643
0.9970629	0.9971911	0.99730796	0.99741167	0.99749947	0.99757075	0.99762654	0.9976671	0.9976948	0.9977098	0.99771285	0.99770623	0.9976909	0.997666	0.99763334	0.99759203	0.99754244	0.9974842	0.9974166	0.99733937	0.9972517	0.997153	0.9970421	0.9969179	0.9967805	0.9966275	0.99646056	0.99627656	0.9960771	0.99586	0.9956271	0.99537724	0.9951108	0.99482834	0.9945311	0.99422026	0.9938953	0.99355996	0.9932133	0.99285907	0.99249744	0.9921296	0.9917592	0.9913866	0.9910152	0.99064505	0.9902778	0.9899169	0.98956335	0.9892175
0.99692917	0.997073	0.9972064	0.99732506	0.9974275	0.99751526	0.99758583	0.99764264	0.99768466	0.9977151	0.99773395	0.9977429	0.99774295	0.9977346	0.99771744	0.9976931	0.9976606	0.9976196	0.99757016	0.99751276	0.99744505	0.9973667	0.99727786	0.9971763	0.99706197	0.996933	0.99679023	0.99663204	0.9964579	0.9962676	0.9960591	0.995835	0.9955937	0.9953363	0.99506265	0.99477357	0.9944711	0.99415463	0.99382627	0.9934875	0.9931401	0.99278504	0.99242496	0.9920614	0.99169534	0.99132943	0.9909653	0.9906045	0.990249	0.98989964
0.99678767	0.99694675	0.997095	0.99722886	0.9973467	0.99744886	0.9975344	0.9976049	0.9976626	0.99770737	0.99774086	0.9977649	0.9977795	0.9977856	0.9977843	0.9977755	0.99775976	0.997736	0.997705	0.9976656	0.9976177	0.99755996	0.99749225	0.9974129	0.9973218	0.9972184	0.99710006	0.99696785	0.9968206	0.9966564	0.9964758	0.9962788	0.9960639	0.9958329	0.99558485	0.9953199	0.9950408	0.9947462	0.9944377	0.99411744	0.99378675	0.99344647	0.99309987	0.9927462	0.9923892	0.9920297	0.99167067	0.99131215	0.9909566	0.99060655
0.9966371	0.99681044	0.99697334	0.9971221	0.9972548	0.9973698	0.99747	0.9975547	0.9976262	0.9976844	0.99773175	0.99776965	0.9977988	0.99781966	0.9978323	0.99783874	0.99783844	0.9978309	0.997817	0.9977954	0.99776614	0.99772847	0.9976822	0.99762523	0.9975576	0.99747777	0.9973862	0.9972799	0.99715966	0.9970235	0.9968714	0.9967022	0.9965163	0.9963124	0.9960919	0.99585396	0.9955991	0.99532855	0.99504316	0.9947444	0.99443215	0.9941095	0.9937774	0.9934373	0.9930913	0.99274105	0.99238837	0.9920356	0.9916825	0.9913334
0.9964773	0.9966647	0.9968417	0.9970037	0.99714965	0.99727917	0.997392	0.9974901	0.99757385	0.99764544	0.9977059	0.99775654	0.99779797	0.99783224	0.9978596	0.9978798	0.99789345	0.9979014	0.9979037	0.9978988	0.9978884	0.99787	0.9978434	0.9978087	0.9977645	0.9977094	0.9976428	0.9975641	0.9974714	0.9973641	0.9972403	0.99710125	0.9969441	0.99677044	0.996579	0.9963694	0.9961421	0.99589825	0.99563724	0.9953615	0.99507123	0.99476767	0.9944529	0.99412894	0.99379635	0.99345756	0.99311435	0.99276817	0.99242055	0.9920746
0.99630696	0.9965084	0.99669814	0.99687374	0.99703234	0.997174	0.9972994	0.99740964	0.99750596	0.997589	0.9976613	0.99772316	0.9977768	0.99782264	0.99786156	0.9978952	0.9979227	0.997945	0.9979618	0.99797416	0.9979795	0.99798054	0.9979742	0.9979606	0.9979392	0.9979087	0.99786806	0.9978163	0.99775076	0.9976728	0.9975799	0.99747074	0.9973458	0.9972027	0.99704146	0.99686223	0.9966644	0.99644816	0.9962153	0.9959641	0.99569774	0.99541694	0.99512166	0.9948158	0.9944988	0.99417406	0.99384207	0.99350524	0.99316597	0.99282455
0.9961283	0.9963415	0.9965434	0.99673074	0.9969011	0.9970553	0.99719137	0.99731284	0.9974195	0.9975131	0.9975959	0.997669	0.9977328	0.99778944	0.9978396	0.99788433	0.99792415	0.9979598	0.9979906	0.9980175	0.99803984	0.9980583	0.9980714	0.99807787	0.9980786	0.9980724	0.99805725	0.99803144	0.9979956	0.99794674	0.997885	0.9978074	0.99771386	0.9976034	0.99747485	0.9973271	0.9971606	0.9969748	0.9967703	0.9965477	0.99630725	0.9960498	0.9957781	0.9954915	0.9951928	0.994884	0.9945665	0.9942421	0.9939119	0.993579
0.99593866	0.99616414	0.99637675	0.9965749	0.99675685	0.99692065	0.99706703	0.9971976	0.99731386	0.997417	0.99750924	0.9975912	0.99766374	0.9977306	0.99779016	0.9978451	0.99789625	0.9979429	0.99798673	0.99802744	0.9980652	0.99809974	0.99813104	0.998158	0.99818003	0.9981969	0.99820656	0.99820817	0.9982005	0.99818224	0.99815077	0.9981057	0.9980454	0.9979681	0.99787277	0.9977593	0.99762577	0.9974723	0.99729866	0.9971052	0.9968937	0.9966626	0.9964154	0.99615127	0.99587363	0.99558276	0.99528134	0.99497116	0.99465317	0.9943295
0.9957397	0.9959748	0.9961985	0.99640656	0.9965972	0.9967702	0.99692535	0.9970649	0.9971886	0.99730057	0.99739933	0.9974896	0.99756944	0.9976443	0.99771273	0.9977763	0.99783635	0.9978939	0.99794865	0.99800247	0.9980533	0.9981036	0.99815124	0.9981976	0.9982412	0.99827963	0.99831396	0.99834263	0.9983636	0.9983742	0.99837476	0.9983624	0.9983353	0.99829286	0.9982325	0.9981534	0.99805415	0.9979348	0.9977945	0.9976331	0.99745136	0.9972493	0.99702823	0.99679005	0.9965343	0.99626464	0.99598104	0.9956873	0.99538356	0.9950719
0.9955311	0.9957751	0.9960078	0.9962237	0.99642265	0.9966035	0.9967662	0.9969127	0.99704355	0.9971615	0.9972672	0.9973626	0.9974497	0.9975305	0.99760544	0.9976766	0.9977446	0.99781	0.99787503	0.99793965	0.9980035	0.99806714	0.9981313	0.99819493	0.9982584	0.99831927	0.998377	0.99843156	0.9984794	0.99852175	0.99855304	0.99857396	0.99858123	0.9985731	0.99854904	0.9985057	0.9984431	0.9983588	0.99825317	0.99812573	0.99797595	0.9978041	0.99761236	0.99740046	0.99717045	0.99692255	0.9966609	0.996385	0.9960976	0.9958008
0.9953124	0.9955652	0.9958049	0.996028	0.99623334	0.99642026	0.9965893	0.9967412	0.9968777	0.99699944	0.9971105	0.99721044	0.99730176	0.99738747	0.99746746	0.99754375	0.99761784	0.9976914	0.99776417	0.9978382	0.9979131	0.9979901	0.99806786	0.9981482	0.9982301	0.9983125	0.9983941	0.9984733	0.9985488	0.99861985	0.99868333	0.998737	0.9987792	0.99880743	0.9988195	0.9988126	0.9987874	0.9987402	0.99867094	0.9985781	0.99846196	0.9983243	0.99816245	0.99798024	0.9977764	0.9975539	0.9973145	0.997059	0.99678963	0.9965087
0.9950853	0.99534404	0.9955898	0.99581933	0.9960291	0.9962211	0.9963942	0.99655	0.99668986	0.99681515	0.9969288	0.99703187	0.99712646	0.9972154	0.997298	0.9973789	0.99745786	0.9975355	0.99761575	0.99769735	0.9977815	0.9978699	0.99796146	0.9980575	0.99815595	0.9982577	0.9983614	0.9984654	0.99856806	0.99866855	0.9987629	0.99884975	0.99892676	0.99899006	0.9990398	0.9990715	0.9990835	0.9990752	0.99904275	0.99898756	0.9989077	0.99880344	0.9986745	0.99852246	0.9983474	0.99815166	0.9979366	0.9977034	0.9974541	0.99719125
0.9948498	0.9951132	0.995363	0.99559575	0.9958103	0.99600494	0.9961813	0.9963391	0.9964813	0.9966082	0.99672335	0.99682754	0.99692285	0.9970126	0.9970976	0.99717987	0.9972616	0.997344	0.99742866	0.9975163	0.99760914	0.9977072	0.99781	0.99791986	0.99803495	0.99815506	0.99827975	0.9984077	0.99853694	0.99866503	0.99879026	0.99890983	0.9990225	0.9991224	0.99920934	0.99927866	0.99933016	0.99935997	0.99936706	0.9993499	0.999307	0.99923825	0.9991438	0.9990245	0.99888057	0.99871325	0.9985243	0.99831486	0.9980873	0.99784416
0.9946061	0.994873	0.9951252	0.99536115	0.99557745	0.99577343	0.9959504	0.9961087	0.99625105	0.9963779	0.99649245	0.996596	0.99669135	0.9967806	0.99686545	0.99694836	0.997031	0.9971156	0.9972034	0.9972957	0.9973948	0.99750066	0.9976141	0.9977357	0.99786574	0.99800354	0.99814826	0.99829865	0.9984523	0.998609	0.9987646	0.9989173	0.99906343	0.99920005	0.9993246	0.99943346	0.999524	0.9995936	0.9996403	0.99966294	0.99965817	0.99962705	0.9995688	0.9994834	0.9993706	0.9992339	0.99907225	0.9988886	0.9986848	0.9984621
0.99435663	0.9946237	0.9948777	0.9951135	0.9953304	0.99552655	0.9957019	0.9958595	0.99600023	0.9961253	0.99623734	0.9963388	0.99643195	0.9965187	0.99660206	0.9966836	0.99676543	0.99685055	0.9969403	0.9970358	0.9971395	0.997251	0.99737334	0.997506	0.9976498	0.9978038	0.9979674	0.99813884	0.9983174	0.9985007	0.99868596	0.99886996	0.99905044	0.99922323	0.99938613	0.999534	0.99966455	0.9997749	0.99986184	0.9999241	0.99995965	0.9999664	0.99994504	0.9998949	0.9998169	0.99971133	0.99957883	0.99942195	0.9992427	0.9990425
0.9941006	0.99436784	0.99461967	0.9948551	0.9950696	0.9952638	0.99543786	0.99559253	0.9957293	0.9958509	0.99595845	0.9960562	0.99614525	0.9962282	0.9963072	0.9963863	0.9964656	0.9965501	0.9966389	0.996736	0.99684256	0.99696046	0.99708927	0.99723184	0.99738735	0.9975559	0.9977361	0.9979284	0.99813074	0.9983398	0.9985538	0.99876976	0.9989837	0.9991926	0.9993928	0.9995801	0.9997515	0.999902	1.0000305	1.0001336	1.0002096	1.0002564	1.000273	1.000259	1.0002156	1.0001429	1.0000415	0.99991316	0.9997594	0.999583
0.9938411	0.99410456	0.9943546	0.9945869	0.9947981	0.9949879	0.99515766	0.99530715	0.9954392	0.9955553	0.9956575	0.9957495	0.99583226	0.9959094	0.99598354	0.9960577	0.99613386	0.9962145	0.9963022	0.9963993	0.9965071	0.99662787	0.99676317	0.99691355	0.99707985	0.9972617	0.99745846	0.99767023	0.99789363	0.9981282	0.9983698	0.9986171	0.998864	0.9991089	0.99934596	0.99957234	0.99978375	0.99997604	1.0001463	1.0002906	1.000408	1.0004946	1.0005506	1.0005751	1.000567	1.0005282	1.0004581	1.0003593	1.0002326	1.000081
0.99357724	0.9938363	0.9940822	0.99430937	0.9945152	0.99469936	0.9948625	0.9950059	0.99513113	0.9952398	0.99533534	0.9954194	0.9954948	0.9955645	0.9956317	0.9956992	0.99576956	0.99584615	0.9959302	0.99602556	0.9961334	0.99625707	0.9963966	0.99655354	0.9967289	0.9969224	0.9971346	0.9973638	0.9976088	0.9978675	0.99813706	0.9984126	0.99869245	0.9989721	0.9992463	0.99951184	0.99976397	0.99999714	1.0002091	1.0003963	1.000555	1.0006831	1.0007786	1.0008416	1.0008708	1.0008663	1.0008293	1.0007606	1.0006627	1.000536
0.99331117	0.9935654	0.99380374	0.9940236	0.99422264	0.9943998	0.9945548	0.9946903	0.994806	0.9949063	0.9949918	0.9950665	0.99513304	0.9951944	0.9952531	0.99531305	0.99537677	0.9954468	0.9955262	0.995618	0.99572486	0.9958484	0.9959908	0.9961534	0.99633676	0.99654156	0.99676776	0.9970137	0.99727845	0.9975596	0.99785477	0.99816024	0.99847215	0.9987859	0.99909663	0.999401	0.99969286	0.9999684	1.000222	1.0004517	1.0006522	1.0008221	1.0009588	1.0010608	1.0011276	1.001159	1.0011555	1.0011183	1.0010484	1.0009487
0.9930459	0.9932905	0.993521	0.99373233	0.99392235	0.9940896	0.99423504	0.9943598	0.9944659	0.994555	0.99463004	0.9946942	0.99474984	0.99480087	0.99484926	0.9948996	0.9949543	0.99501777	0.99509233	0.99517894	0.9952836	0.99540585	0.9955501	0.995717	0.9959067	0.99612147	0.99635935	0.9966215	0.9969052	0.99720836	0.99752903	0.99786216	0.99820554	0.99855316	0.99890023	0.9992424	0.99957496	0.9998913	1.000188	1.0004588	1.0007025	1.0009147	1.0010924	1.0012344	1.0013398	1.0014075	1.0014385	1.0014335	1.0013933	1.0013206
0.99278116	0.9930153	0.993236	0.99343646	0.99361473	0.9937716	0.9939054	0.994019	0.9941127	0.9941894	0.9942521	0.99430346	0.99434733	0.9943861	0.99442333	0.9944631	0.994508	0.99456275	0.9946288	0.99471074	0.9948106	0.99493194	0.99507636	0.9952459	0.9954417	0.99566406	0.99591404	0.9961907	0.9964922	0.99681634	0.9971611	0.9975225	0.99789596	0.9982766	0.99866	0.9990398	0.99941134	0.9997689	1.0001072	1.000422	1.0007083	1.000963	1.001183	1.0013654	1.0015092	1.0016145	1.0016807	1.0017084	1.001699	1.0016533
0.9925201	0.9927422	0.9929492	0.99313736	0.9933039	0.9934471	0.9935683	0.99366754	0.99374723	0.99381053	0.9938593	0.99389726	0.993927	0.9939527	0.9939775	0.99400556	0.99403936	0.994084	0.9941416	0.99421674	0.9943119	0.99443	0.99457383	0.9947451	0.994945	0.99517554	0.99543613	0.99572563	0.9960442	0.9963896	0.9967567	0.99714464	0.9975474	0.9979608	0.99837935	0.9987967	0.9992074	0.9996062	0.9999871	1.000344	1.0006735	1.0009718	1.0012331	1.0014575	1.001641	1.0017842	1.001885	1.0019468	1.0019679	1.0019509
0.9922639	0.9924712	0.9926648	0.9928383	0.9929893	0.9931188	0.99322414	0.99330866	0.9933738	0.99342096	0.9934545	0.99347764	0.99349266	0.9935036	0.99351394	0.99352884	0.99355114	0.99358463	0.9936329	0.9936995	0.9937886	0.99390334	0.9940455	0.9942177	0.9944216	0.99465823	0.9949281	0.9952313	0.9955659	0.9959296	0.9963208	0.9967333	0.99716574	0.9976102	0.99806345	0.9985179	0.99896765	0.99940693	0.99983096	1.0002303	1.0006028	1.0009438	1.0012481	1.0015142	1.0017382	1.0019196	1.0020581	1.0021532	1.0022061	1.0022175
0.992015	0.99220574	0.99238276	0.9925403	0.99267524	0.99278724	0.99287677	0.9929448	0.99299294	0.99302393	0.9930404	0.99304634	0.9930451	0.99304074	0.9930367	0.9930369	0.9930464	0.9930676	0.99310505	0.9931637	0.99324614	0.9933558	0.9934957	0.9936685	0.9938748	0.99411756	0.9943964	0.9947114	0.9950607	0.995443	0.9958558	0.9962938	0.9967541	0.99723035	0.9977174	0.9982079	0.9986971	0.99917686	0.9996415	1.0000855	1.0005016	1.0008861	1.0012335	1.0015407	1.0018059	1.0020268	1.0022024	1.0023323	1.0024168	1.0024586
0.9917742	0.991947	0.99210566	0.99224424	0.9923619	0.9924556	0.9925272	0.9925765	0.99260706	0.99261975	0.99261874	0.99260706	0.9925888	0.99256766	0.99254733	0.99253315	0.992528	0.99253684	0.9925635	0.992613	0.99268746	0.9927922	0.992928	0.99310035	0.9933095	0.99355745	0.99384445	0.9941706	0.99453443	0.99493474	0.9953686	0.9958309	0.99631864	0.9968258	0.9973465	0.99787337	0.9984011	0.9989208	0.99942786	0.9999143	1.0003741	1.0008022	1.0011929	1.0015439	1.00185	1.0021098	1.0023232	1.0024887	1.0026069	1.0026785
0.99154425	0.9916972	0.99183565	0.9919554	0.99205285	0.99212766	0.99217916	0.9922091	0.99221957	0.9922133	0.992193	0.9921626	0.9921264	0.9920874	0.9920509	0.9920206	0.992001	0.9919964	0.9920113	0.9920499	0.9921176	0.9922151	0.99234843	0.9925194	0.99273044	0.99298257	0.9932768	0.9936141	0.9939921	0.9944093	0.99486345	0.9953503	0.9958653	0.9964023	0.9969557	0.9975195	0.99808425	0.9986451	0.99919355	0.9997226	1.0002267	1.0006982	1.001133	1.0015265	1.0018755	1.0021766	1.0024287	1.0026296	1.0027823	1.0028841
0.99132764	0.9914582	0.9915749	0.99167323	0.9917497	0.99180317	0.99183404	0.99184215	0.99183255	0.9918063	0.99176586	0.99171627	0.99166113	0.99160314	0.99154925	0.99150246	0.99146736	0.99144924	0.99145174	0.99148107	0.99153906	0.99163085	0.9917603	0.99193007	0.99214166	0.99239814	0.9927006	0.9930471	0.9934387	0.9938732	0.9943472	0.99485683	0.9953986	0.99596506	0.9965522	0.9971506	0.99775386	0.99835455	0.9989447	0.99951726	1.0000653	1.0005809	1.0010608	1.0014973	1.0018889	1.0022311	1.0025223	1.0027614	1.0029488	1.0030826
0.9911257	0.99123263	0.99132574	0.9914014	0.9914545	0.9914856	0.9914948	0.9914812	0.99144965	0.9914014	0.99134046	0.9912703	0.9911951	0.9911189	0.9910467	0.9909827	0.9909324	0.9909	0.9908903	0.99090815	0.99095756	0.9910438	0.9911682	0.99133617	0.991549	0.99180984	0.9921176	0.9924752	0.9928803	0.99333066	0.9938239	0.99435747	0.9949249	0.9955209	0.9961404	0.99677396	0.9974147	0.9980557	0.9986876	0.99930274	0.9998944	1.0004559	1.0009804	1.0014611	1.0018961	1.0022802	1.0026121	1.0028894	1.003112	1.0032794
0.9909409	0.99102217	0.9910912	0.9911412	0.99117076	0.99117815	0.9911633	0.99112725	0.9910723	0.99100196	0.9909198	0.9908281	0.9907321	0.9906368	0.9905463	0.99046504	0.99039894	0.99035233	0.9903301	0.9903373	0.9903776	0.9904567	0.990577	0.99074304	0.9909568	0.99122125	0.9915361	0.9919035	0.99232125	0.9927876	0.9933009	0.9938565	0.99445015	0.99507576	0.99572617	0.9963944	0.9970735	0.99775386	0.9984276	0.999086	0.99972266	1.0003289	1.0008976	1.0014243	1.0019039	1.0023308	1.0027044	1.0030198	1.0032799	1.0034815
0.9907745	0.990829	0.9908709	0.99089533	0.99090034	0.99088216	0.9908427	0.99078244	0.9907046	0.99061096	0.9905058	0.9903927	0.99027675	0.99016124	0.9900522	0.98995334	0.98987114	0.98980993	0.9897746	0.98977125	0.98980314	0.9898754	0.98999166	0.99015653	0.99037087	0.9906387	0.9909607	0.99133724	0.9917679	0.992251	0.9927826	0.99336034	0.99397933	0.99463373	0.99531573	0.9960194	0.99673516	0.997455	0.99817044	0.99887305	0.9995535	1.0002053	1.000821	1.001393	1.0019169	1.0023884	1.0028033	1.0031607	1.0034585	1.0036955
0.99062824	0.9906542	0.9906692	0.990667	0.9906442	0.9906012	0.99053556	0.9904506	0.99034834	0.99023134	0.9901032	0.98996806	0.9898306	0.9896946	0.98956704	0.9894507	0.989353	0.9892761	0.98922944	0.9892153	0.98923856	0.9893045	0.98941714	0.98957956	0.9897962	0.99006766	0.99039626	0.99078214	0.99122506	0.99172354	0.99227536	0.992875	0.9935192	0.99420166	0.99491596	0.99565357	0.99640596	0.99716574	0.9979225	0.9986687	0.99939424	1.0000923	1.0007534	1.0013721	1.001942	1.0024586	1.0029173	1.0033164	1.0036526	1.003927
0.9905049	0.9905017	0.9904878	0.99045724	0.9904066	0.9903363	0.9902445	0.99013394	0.990007	0.9898649	0.9897144	0.98955625	0.98939717	0.9892417	0.9890953	0.9889617	0.98884815	0.9887578	0.98869807	0.9886733	0.988689	0.9887486	0.9888573	0.98901933	0.9892367	0.9895125	0.9898476	0.9902432	0.99069995	0.991214	0.9917838	0.9924058	0.9930754	0.99378544	0.9945307	0.99530244	0.9960922	0.9968912	0.99769014	0.9984783	0.9992499	0.9999936	1.0007011	1.0013671	1.0019835	1.0025461	1.0030491	1.0034908	1.0038683	1.0041809
0.9904052	0.99037206	0.9903281	0.990268	0.9901889	0.9900907	0.98997223	0.98983485	0.98968244	0.9895167	0.9893405	0.98916173	0.9889815	0.9888057	0.98863965	0.98848975	0.98836035	0.9882569	0.98818547	0.9881507	0.98815787	0.988213	0.98831856	0.98847955	0.9886984	0.9889792	0.9893217	0.9897273	0.99019617	0.99072564	0.99131477	0.9919588	0.99265224	0.99339193	0.99416757	0.994973	0.9957989	0.9966367	0.9974774	0.9983096	0.9991256	0.9999156	1.0006706	1.001384	1.0020484	1.0026568	1.0032064	1.003692	1.0041115	1.0044639
0.9903316	0.990266	0.99019176	0.9901019	0.9899941	0.9898663	0.9897206	0.98955745	0.98937786	0.9891875	0.9889883	0.98878586	0.9885844	0.9883894	0.9882051	0.9880379	0.9878932	0.98777795	0.9876942	0.9876511	0.98765165	0.98770165	0.9878041	0.987965	0.9881867	0.9884723	0.9888216	0.9892383	0.98972046	0.9902662	0.99087405	0.9915393	0.9922583	0.9930242	0.9938313	0.9946698	0.9955318	0.99640906	0.997289	0.9981654	0.9990268	0.99986243	1.0006654	1.0014266	1.002139	1.0027953	1.0033914	1.0039229	1.0043857	1.0047789
0.99028635	0.9901889	0.99008137	0.98996	0.9898229	0.98966664	0.9894923	0.98930126	0.98909676	0.988881	0.98865855	0.98843336	0.9882112	0.9879963	0.98779446	0.9876113	0.98745203	0.98732364	0.98722994	0.98717815	0.98717207	0.98721784	0.98731947	0.9874812	0.9877068	0.9879973	0.9883553	0.988782	0.9892772	0.98983914	0.9904661	0.9911537	0.991897	0.99269056	0.9935271	0.9943989	0.9952972	0.9962117	0.99713343	0.9980522	0.9989576	0.9998401	1.0006906	1.0015	1.0022609	1.0029653	1.0036095	1.004188	1.0046966	1.0051323
0.9902697	0.9901378	0.98999923	0.989847	0.98967856	0.9894926	0.98928964	0.98907167	0.98884076	0.9885996	0.9883545	0.9881077	0.98786384	0.98762983	0.9874115	0.98721236	0.9870406	0.98689944	0.986797	0.986737	0.98672634	0.9867694	0.98687017	0.98703325	0.98726225	0.98755926	0.9879259	0.98836493	0.988874	0.989452	0.99009806	0.9908068	0.9915748	0.99239516	0.9932617	0.9941653	0.9950983	0.9960509	0.99701303	0.9979742	0.9989244	0.99985206	1.0007502	1.0016078	1.0024177	1.0031712	1.0038638	1.0044897	1.0050442	1.005525
0.99028337	0.99011815	0.9899458	0.9897614	0.9895624	0.9893466	0.98911494	0.9888697	0.98861194	0.9883477	0.9880785	0.9878094	0.98754627	0.987295	0.9870591	0.986846	0.98666054	0.9865096	0.9863987	0.98633295	0.986318	0.9863591	0.9864598	0.98662573	0.9868597	0.9871642	0.98754054	0.9879909	0.98851466	0.9891098	0.98977417	0.9905049	0.9912973	0.99214435	0.9930401	0.9939762	0.9949434	0.9959328	0.9969339	0.9979368	0.9989301	0.99990416	1.0008489	1.0017548	1.0026128	1.0034155	1.0041585	1.0048314	1.0054342	1.0059605
0.9903293	0.9901302	0.9899241	0.98970723	0.98947716	0.98923075	0.9889711	0.98869824	0.9884153	0.9881259	0.987834	0.9875447	0.98726195	0.9869923	0.9867416	0.9865152	0.98631847	0.9861582	0.9860398	0.9859687	0.98595196	0.9859912	0.9860948	0.98626447	0.9865043	0.98681736	0.9872046	0.9876678	0.9882057	0.9888178	0.98950213	0.99025434	0.99107015	0.9919441	0.9928683	0.9938354	0.9948361	0.99586123	0.996901	0.99794483	0.99898064	0.9999994	1.0009905	1.0019433	1.002851	1.0037034	1.0044938	1.0052172	1.0058676	1.0064406
0.99040914	0.99017435	0.9899348	0.9896852	0.9894236	0.9891477	0.98885953	0.9885602	0.9882515	0.9879384	0.987624	0.9873143	0.9870138	0.98672754	0.9864621	0.98622334	0.9860174	0.9858487	0.98572433	0.9856501	0.9856315	0.9856726	0.9857791	0.9859541	0.98620164	0.9865234	0.98692274	0.98739916	0.98795295	0.9885835	0.9892868	0.9900606	0.9909001	0.9917993	0.9927515	0.99374837	0.9947822	0.9958424	0.9969193	0.9980017	0.99907947	1.0001425	1.001178	1.0021784	1.0031347	1.0040352	1.0048754	1.0056475	1.0063453	1.0069673
0.990523	0.99025327	0.9899801	0.9896982	0.98940545	0.9890993	0.9887833	0.9884559	0.98812336	0.98778725	0.9874514	0.98712224	0.9868048	0.98650295	0.98622495	0.985975	0.98576033	0.9855854	0.985457	0.98538107	0.9853628	0.9854061	0.98551786	0.98570013	0.9859562	0.9862892	0.9867014	0.9871925	0.9877626	0.98841053	0.98913395	0.9899299	0.9907927	0.99171746	0.9926966	0.99372214	0.99478793	0.99588156	0.9969932	0.99811375	0.999231	1.0003363	1.0014167	1.0024636	1.0034649	1.004415	1.0053031	1.0061243	1.0068722	1.0075412
0.9906722	0.9903679	0.9900614	0.9897471	0.9894222	0.98908836	0.98874366	0.98839086	0.98803365	0.98767465	0.9873188	0.9869716	0.98663795	0.9863224	0.9860333	0.9857739	0.9855525	0.9853731	0.9852424	0.98516697	0.9851508	0.9851993	0.98531646	0.98550797	0.9857743	0.98611975	0.9865461	0.98705214	0.98764056	0.9883074	0.98905087	0.98986816	0.9907534	0.991703	0.99270797	0.9937633	0.99485767	0.99598306	0.9971295	0.9982862	0.9994422	1.0005872	1.0017093	1.0027994	1.0038474	1.0048447	1.0057806	1.0066502	1.0074455	1.008163
0.99085915	0.9905197	0.9901799	0.9898333	0.98947805	0.9891154	0.9887424	0.9883654	0.98798466	0.98760474	0.9872303	0.98686534	0.98651797	0.9861903	0.9858908	0.98562425	0.9853979	0.9852154	0.9850853	0.98501146	0.98500025	0.9850548	0.9851816	0.9853827	0.9856626	0.9860215	0.98646265	0.9869872	0.9875925	0.98827827	0.9890424	0.9898814	0.9907902	0.9917627	0.99279374	0.99387527	0.99499786	0.9961538	0.9973312	0.99852127	0.99971384	1.0008957	1.0020597	1.0031921	1.0042833	1.0053246	1.0063087	1.0072259	1.0080684	1.0088327
0.9910834	0.9907104	0.9903363	0.98995894	0.9895746	0.9891823	0.988784	0.988382	0.9879793	0.98757946	0.98718715	0.98680806	0.98644584	0.98610896	0.985801	0.9855297	0.9853001	0.9851181	0.9849895	0.98492074	0.984916	0.9849799	0.9851165	0.98533046	0.9856245	0.98600006	0.98645777	0.9869997	0.9876254	0.988331	0.9891161	0.98997605	0.99090725	0.99190325	0.9929586	0.99406475	0.9952135	0.9963967	0.9976044	0.9988259	1.0000521	1.0012697	1.0024695	1.0036417	1.0047747	1.0058594	1.0068876	1.0078502	1.00874	1.009551
0.9913477	0.9909404	0.9905345	0.9901256	0.98971164	0.98929244	0.98886925	0.9884438	0.9880206	0.9876009	0.98719347	0.98680025	0.98642784	0.98608226	0.9857691	0.98549414	0.9852645	0.9850844	0.9849608	0.9848988	0.984903	0.984978	0.9851292	0.98535734	0.98566693	0.98606056	0.9865373	0.98709834	0.9877435	0.98847044	0.9892759	0.9901585	0.99111134	0.99213	0.9932072	0.9943365	0.99551076	0.996719	0.9979536	0.9992039	1.0004598	1.0017091	1.0029439	1.0041525	1.0053241	1.0064496	1.0075194	1.0085257	1.0094612	1.0103171
0.9916523	0.9912122	0.99077374	0.99033505	0.98989344	0.9894475	0.9890002	0.9885534	0.98810947	0.98767495	0.9872521	0.9868475	0.9864656	0.9861142	0.9857975	0.9855227	0.9852942	0.98511964	0.98500246	0.9849501	0.9849661	0.9850555	0.98522216	0.9854681	0.9857968	0.98620903	0.9867059	0.98728883	0.9879547	0.98870355	0.98953027	0.99043405	0.99140745	0.9924465	0.99354625	0.99469733	0.99589264	0.9971244	0.99838245	0.9996572	1.0009402	1.0022192	1.0034846	1.0047257	1.0059323	1.0070958	1.0082043	1.009252	1.0102283	1.0111289
0.99199796	0.9915254	0.99105716	0.99058896	0.9901203	0.98964953	0.9891797	0.9887121	0.98825157	0.9878006	0.98736596	0.98695207	0.98656416	0.9862094	0.9858917	0.9856184	0.9853951	0.9852273	0.9851216	0.985081	0.9851115	0.98521763	0.98540246	0.9856683	0.9860178	0.986452	0.9869712	0.98757565	0.9882635	0.9890342	0.98988307	0.9908073	0.9918016	0.9928607	0.99397993	0.9951504	0.99636537	0.9976168	0.9988952	1.0001919	1.0014973	1.0028014	1.004093	1.0053631	1.006602	1.0077975	1.0089422	1.0100267	1.0110434	1.0119848
0.99238664	0.9918827	0.9913852	0.99088895	0.99039453	0.9899009	0.98941	0.98892415	0.98844683	0.9879838	0.98753923	0.98711807	0.98672616	0.98636967	0.98605406	0.9857856	0.9855707	0.98541397	0.9853201	0.9852963	0.9853449	0.9854698	0.98567516	0.9859631	0.9863357	0.98679364	0.98733693	0.9879647	0.9886766	0.98946935	0.99034023	0.9912839	0.9922985	0.99337596	0.99451226	0.99569905	0.99693155	0.99819815	0.9994941	1.0008081	1.0021323	1.0034567	1.0047716	1.0060663	1.0073307	1.0085562	1.0097325	1.0108514	1.011903	1.0128818
0.99281925	0.992286	0.99175954	0.99123716	0.9907184	0.99020314	0.9896928	0.98919046	0.9887003	0.9882266	0.9877746	0.987348	0.9869553	0.9866003	0.98629004	0.9860299	0.9858255	0.98568237	0.9856059	0.9855995	0.9856685	0.9858156	0.98604554	0.9863581	0.9867562	0.9872392	0.98780817	0.9884615	0.98919666	0.9900121	0.9909041	0.9918687	0.99290097	0.9939958	0.99514747	0.9963484	0.9975938	0.99887335	1.0001818	1.0015094	1.0028474	1.0041866	1.0055183	1.0068321	1.0081191	1.009369	1.010572	1.0117201	1.012804	1.0138172
0.99329686	0.99273527	0.99218136	0.9916354	0.99109435	0.99055904	0.9900316	0.98951477	0.98901355	0.9885315	0.9880746	0.98764664	0.98725563	0.986906	0.98660314	0.9863541	0.9861647	0.9860376	0.9859806	0.9859967	0.9860895	0.9862618	0.9865176	0.98685837	0.98728365	0.9877945	0.98838943	0.98906946	0.9898287	0.9906675	0.99158037	0.9925636	0.99361277	0.9947228	0.9958863	0.99709827	0.9983521	0.9996422	1.0009584	1.0022936	1.0036405	1.0049902	1.006334	1.0076613	1.008964	1.0102327	1.0114583	1.0126317	1.013743	1.014785
0.99382097	0.99323255	0.99265456	0.9920851	0.9915235	0.990971	0.9904278	0.9899001	0.98938924	0.98890233	0.98844314	0.98801756	0.98763007	0.9872889	0.9869976	0.9867635	0.98658985	0.9864842	0.9864504	0.9864917	0.98661053	0.98681176	0.9870963	0.9874664	0.9879211	0.98846114	0.98908496	0.98979086	0.99057513	0.99143654	0.99237007	0.9933709	0.9944344	0.9955559	0.9967305	0.9979504	0.9992102	1.0005035	1.0018225	1.0031615	1.0045115	1.0058656	1.0072144	1.00855	1.0098635	1.0111451	1.012387	1.0135785	1.0147132	1.0157795
0.99439245	0.99377966	0.99317855	0.9925883	0.99200875	0.9914405	0.99088615	0.9903482	0.98983204	0.9893413	0.9888837	0.9884624	0.9880838	0.98775357	0.9874771	0.98726034	0.98710877	0.98702633	0.9870184	0.9870869	0.98723686	0.9874681	0.9877843	0.9881863	0.98867285	0.989243	0.9898952	0.9906296	0.9914378	0.99232143	0.9932736	0.9942901	0.9953675	0.9964983	0.9976778	0.9989017	1.0001624	1.0014552	1.0027719	1.0041088	1.005456	1.0068067	1.0081558	1.0094936	1.0108105	1.012099	1.0133514	1.0145562	1.0157065	1.0167942
0.9950137	0.99437714	0.9937562	0.9931474	0.9925522	0.9919708	0.9914066	0.9908627	0.9903426	0.9898542	0.98939955	0.9889859	0.98861825	0.9883031	0.9880456	0.9878501	0.9877226	0.9876676	0.9876875	0.9877876	0.98797005	0.98823535	0.98858505	0.989021	0.98954	0.9901414	0.990824	0.9915838	0.99241793	0.9933219	0.9942909	0.9953213	0.9964089	0.997545	0.9987277	0.9999499	1.0012071	1.0024927	1.0038034	1.0051295	1.006468	1.0078108	1.0091529	1.0104845	1.0117987	1.0130877	1.0143425	1.0155549	1.0167164	1.0178179
0.99568474	0.9950275	0.99438834	0.99376386	0.99315506	0.9925645	0.9919921	0.9914451	0.9909259	0.99044025	0.9899938	0.98959124	0.98923856	0.9889415	0.9887051	0.9885348	0.9884354	0.9884095	0.9884634	0.988596	0.9888141	0.9891147	0.9895001	0.9899701	0.9905232	0.9911565	0.9918677	0.992654	0.9935115	0.99443424	0.99541986	0.99646115	0.9975526	0.99869245	0.9998728	1.0010886	1.0023367	1.0036111	1.0049057	1.0062176	1.0075401	1.0088674	1.0101943	1.0115137	1.012817	1.0140991	1.0153522	1.0165646	1.0177299	1.0188395
0.99640757	0.9957325	0.99507755	0.9944395	0.9938202	0.99322164	0.9926462	0.99209845	0.99158335	0.9911046	0.9906689	0.9902802	0.989946	0.98967093	0.98945975	0.9893172	0.98924863	0.98925656	0.9893439	0.9895136	0.98976827	0.9901059	0.99052894	0.99103504	0.9916212	0.9922873	0.99302775	0.9938389	0.99471813	0.9956565	0.9966541	0.99770236	0.99879694	0.99993265	1.0011052	1.0023109	1.0035418	1.0047982	1.006073	1.0073613	1.0086616	1.0099658	1.0112708	1.0125693	1.0138571	1.0151236	1.0163653	1.0175718	1.018735	1.0198473
0.9971823	0.99649274	0.99582386	0.9951761	0.99454856	0.9939467	0.9933706	0.9928259	0.9923169	0.9918486	0.9914269	0.9910575	0.9907443	0.9904937	0.99031067	0.9901997	0.9901642	0.9902084	0.9903332	0.9905409	0.9908345	0.99121124	0.9916714	0.99221236	0.9928333	0.99352926	0.99429744	0.9951316	0.9960278	0.99698156	0.99798733	0.99903744	1.0001302	1.0012571	1.002418	1.0036045	1.0048164	1.0060449	1.0072919	1.0085512	1.0098202	1.0110929	1.0123678	1.0136397	1.0149007	1.0161465	1.017371	1.0185635	1.0197185	1.020825
0.9980114	0.9973096	0.99663085	0.99597555	0.9953448	0.9947397	0.9941671	0.9936277	0.9931299	0.99267495	0.992271	0.9919225	0.99163425	0.99141264	0.9912611	0.9911836	0.9911843	0.99126536	0.9914301	0.99167866	0.9920109	0.992426	0.9929238	0.9935012	0.994154	0.99487966	0.99567133	0.9965263	0.9974378	0.9984011	0.99940914	1.0004582	1.0015423	1.0026569	1.003796	1.0049584	1.0061404	1.0073377	1.0085483	1.0097703	1.0109999	1.0122359	1.0134732	1.0147085	1.0159374	1.0171541	1.0183518	1.0195248	1.0206635	1.02176
0.9988954	0.9981835	0.99749815	0.9968381	0.9962065	0.99560565	0.9950372	0.9945076	0.994022	0.9935852	0.993202	0.9928779	0.992618	0.99242646	0.99230874	0.992268	0.9923074	0.9924284	0.9926334	0.99292254	0.99329495	0.99374866	0.9942828	0.994894	0.99557745	0.996329	0.99714357	0.9980146	0.9989359	0.99990386	1.0009114	1.0019504	1.0030198	1.004113	1.0052264	1.0063574	1.007502	1.0086595	1.0098274	1.0110033	1.0121865	1.0133744	1.0145681	1.0157596	1.0169479	1.0181267	1.0192927	1.0204378	1.0215532	1.022632
0.99983424	0.9991164	0.9984275	0.9977665	0.99713755	0.9965404	0.9959822	0.99546593	0.9949963	0.99458015	0.99422085	0.99392474	0.9936951	0.99353737	0.9934562	0.9934534	0.99353254	0.993694	0.9939404	0.9942693	0.99468094	0.99517214	0.9957417	0.99638426	0.9970955	0.9978689	0.9987001	0.9995824	1.0005103	1.0014749	1.0024748	1.0035002	1.0045471	1.0056127	1.0066929	1.0077837	1.0088844	1.0099921	1.01111	1.0122323	1.01336	1.0144947	1.015633	1.0167738	1.0179137	1.0190481	1.0201753	1.0212839	1.0223714	1.0234265
1.0008293	1.0001091	0.99941933	0.9987603	0.9981363	0.9975493	0.9970033	0.99650365	0.99605364	0.9956607	0.99532765	0.9950608	0.9948657	0.9947438	0.9946997	0.9947362	0.9948558	0.99505913	0.9953443	0.9957134	0.9961637	0.9966916	0.99729186	0.99796194	0.99869573	0.9994876	1.0003315	1.0012187	1.0021454	1.0031039	1.0040863	1.0050889	1.0061074	1.0071371	1.0081761	1.0092196	1.0102664	1.0113202	1.0123756	1.0134379	1.0145044	1.0155758	1.0166521	1.017735	1.018818	1.0199014	1.0209812	1.0220504	1.0231014	1.0241278
1.0018806	1.0011607	1.0004736	0.9998207	0.9992058	0.998631	0.9981007	0.99761975	0.9971929	0.9968252	0.996522	0.99628824	0.99612653	0.99604213	0.99603707	0.9961142	0.9962746	0.99651724	0.9968436	0.99724966	0.9977345	0.99829364	0.99892354	0.9996163	1.0003699	1.001173	1.002021	1.002907	1.0038254	1.0047677	1.0057276	1.0067006	1.0076809	1.0086675	1.0096556	1.010644	1.0116313	1.0126188	1.0136086	1.0146011	1.0155988	1.0165988	1.0176084	1.0186236	1.0196443	1.0206708	1.0216968	1.022718	1.0237285	1.02472
1.0029866	1.0022712	1.0015904	1.0009477	1.000344	0.9997844	0.999272	0.9988138	0.9984116	0.9980735	0.99780226	0.99760145	0.997476	0.99742955	0.99746454	0.99758124	0.9977805	0.99806154	0.99842554	0.99886733	0.9993837	0.9999705	1.0006225	1.0013349	1.0020972	1.0029069	1.0037531	1.0046315	1.0055317	1.0064502	1.0073789	1.0083125	1.0092487	1.0101819	1.0111113	1.012036	1.0129557	1.0138729	1.0147878	1.0157046	1.016624	1.0175483	1.0184826	1.0194255	1.0203782	1.0213395	1.0223067	1.0232759	1.0242388	1.025191
1.004148	1.00344	1.0027692	1.0021384	1.0015506	1.001009	1.0005182	1.0000837	0.9997098	0.9994013	0.9991629	0.99899834	0.9989096	0.99890137	0.99897444	0.9991293	0.99936646	0.99968624	1.0000824	1.0005548	1.0010984	1.001707	1.0023761	1.0030984	1.0038661	1.0046726	1.005509	1.0063698	1.0072452	1.0081313	1.0090195	1.009906	1.0107877	1.0116619	1.0125251	1.0133791	1.0142229	1.0150614	1.0158944	1.0167292	1.0175639	1.018407	1.0192615	1.0201265	1.0210053	1.0218959	1.0228006	1.0237104	1.0246245	1.0255328
1.005361	1.0046649	1.0040078	1.003392	1.0028231	1.0023017	1.001836	1.0014286	1.0010834	1.0008073	1.0006022	1.0004734	1.0004209	1.0004506	1.0005606	1.0007527	1.0010245	1.0013748	1.0018018	1.0022997	1.0028636	1.0034881	1.0041664	1.0048913	1.0056552	1.0064517	1.0072703	1.0081041	1.0089457	1.0097879	1.0106298	1.0114601	1.012279	1.0130855	1.0138762	1.0146517	1.0154144	1.0161684	1.0169157	1.0176601	1.0184089	1.0191637	1.0199312	1.0207155	1.0215157	1.0223337	1.0231698	1.0240192	1.0248792	1.025741
1.0066261	1.0059443	1.005303	1.0047069	1.0041575	1.0036614	1.0032202	1.0028414	1.0025278	1.0022833	1.0021122	1.0020192	1.0020031	1.0020667	1.0022124	1.0024372	1.0027404	1.0031189	1.0035685	1.0040865	1.0046644	1.0052961	1.0059761	1.0066967	1.0074489	1.0082241	1.0090141	1.0098125	1.0106117	1.0114055	1.0121874	1.0129555	1.0137056	1.0144359	1.0151458	1.0158385	1.0165136	1.0171779	1.0178344	1.0184876	1.019145	1.0198095	1.0204897	1.0211865	1.021906	1.0226489	1.0234132	1.0242014	1.0250063	1.0258185
1.0079381	1.0072743	1.0066526	1.0060779	1.0055525	1.0050805	1.0046684	1.0043186	1.0040357	1.0038247	1.003687	1.0036275	1.003645	1.0037429	1.0039191	1.0041733	1.0045027	1.0049016	1.0053687	1.005898	1.0064821	1.0071156	1.0077869	1.0084927	1.0092219	1.0099673	1.0107206	1.0114743	1.0122216	1.0129572	1.0136744	1.0143714	1.015046	1.0156953	1.0163206	1.0169249	1.0175102	1.0180827	1.0186437	1.0192045	1.0197662	1.0203387	1.0209303	1.0215423	1.0221782	1.0228446	1.0235388	1.0242603	1.0250072	1.0257686
1.009293	1.0086511	1.0080526	1.0075003	1.0070004	1.0065564	1.0061731	1.0058525	1.0056016	1.0054221	1.0053173	1.0052902	1.0053378	1.0054651	1.0056678	1.0059448	1.006293	1.0067084	1.0071852	1.0077174	1.0082994	1.0089222	1.0095783	1.0102589	1.0109558	1.0116633	1.0123703	1.0130701	1.0137581	1.0144283	1.015076	1.0156955	1.0162902	1.0168539	1.017393	1.0179057	1.0183961	1.0188742	1.0193429	1.0198078	1.0202756	1.0207578	1.0212572	1.0217832	1.0223384	1.0229286	1.0235503	1.0242099	1.0248975	1.0256112
1.0106868	1.0100679	1.0094947	1.0089691	1.0084966	1.0080807	1.0077262	1.0074365	1.0072154	1.007066	1.0069926	1.0069932	1.0070686	1.0072197	1.0074437	1.0077379	1.0080988	1.0085216	1.0089997	1.0095263	1.0100964	1.0106993	1.0113295	1.0119758	1.0126326	1.013291	1.0139447	1.0145833	1.0152067	1.0158036	1.0163736	1.0169122	1.0174218	1.0178993	1.0183489	1.0187702	1.0191716	1.0195552	1.0199286	1.0203009	1.0206798	1.0210708	1.0214847	1.0219265	1.0224011	1.0229162	1.0234702	1.0240653	1.0246978	1.0253645
1.0121117	1.0115215	1.0109745	1.0104768	1.0100323	1.0096451	1.0093203	1.0090592	1.0088679	1.0087467	1.0086987	1.0087237	1.0088214	1.0089915	1.0092304	1.0095345	1.0099001	1.0103205	1.0107907	1.011304	1.0118512	1.0124263	1.0130206	1.013624	1.0142326	1.0148351	1.0154243	1.0159966	1.0165477	1.017068	1.0175598	1.0180168	1.0184411	1.0188309	1.0191922	1.0195235	1.0198355	1.0201288	1.0204138	1.0206971	1.0209862	1.0212941	1.0216231	1.021986	1.0223855	1.0228283	1.0233153	1.0238523	1.0244334	1.0250572
1.0135624	1.013001	1.0124837	1.0120142	1.0115982	1.0112408	1.0109426	1.0107106	1.0105451	1.0104488	1.010423	1.0104681	1.0105839	1.0107647	1.0110114	1.011317	1.0116779	1.0120891	1.0125428	1.0130317	1.0135477	1.014084	1.0146339	1.0151877	1.0157368	1.0162761	1.0167999	1.0173011	1.0177742	1.0182165	1.0186273	1.0190023	1.0193442	1.0196489	1.0199231	1.0201725	1.020398	1.0206093	1.0208079	1.0210096	1.0212184	1.0214448	1.0216959	1.0219843	1.0223131	1.0226893	1.0231192	1.0236006	1.0241338	1.0247144
1.0150278	1.0144982	1.0140114	1.0135725	1.0131856	1.0128555	1.0125847	1.0123773	1.0122353	1.0121603	1.0121524	1.0122116	1.0123353	1.0125217	1.0127673	1.013066	1.0134152	1.0138063	1.014232	1.0146892	1.0151664	1.015657	1.0161519	1.0166467	1.0171326	1.0176059	1.0180582	1.0184848	1.0188816	1.0192466	1.0195788	1.0198749	1.0201335	1.0203629	1.0205592	1.0207274	1.0208764	1.021009	1.0211335	1.0212594	1.0213935	1.0215487	1.0217303	1.0219514	1.0222173	1.0225358	1.0229077	1.0233402	1.0238304	1.0243759
1.0165011	1.0160046	1.015549	1.0151398	1.0147817	1.0144777	1.01423	1.0140449	1.0139232	1.0138637	1.013868	1.0139344	1.0140607	1.0142443	1.0144812	1.0147655	1.0150932	1.015453	1.0158453	1.0162592	1.01669	1.0171244	1.0175605	1.0179933	1.0184132	1.018814	1.0191921	1.019547	1.0198683	1.0201598	1.0204161	1.0206381	1.0208267	1.0209821	1.0211084	1.0212088	1.0212873	1.0213538	1.021412	1.0214722	1.0215415	1.0216339	1.0217547	1.0219152	1.0221245	1.0223912	1.0227151	1.0231034	1.0235571	1.0240716
1.01797	1.0175068	1.0170844	1.0167041	1.0163722	1.0160931	1.0158683	1.0157006	1.0155932	1.0155433	1.0155535	1.0156202	1.0157429	1.0159135	1.0161331	1.0163927	1.01669	1.0170159	1.0173633	1.0177269	1.0181017	1.0184785	1.0188513	1.0192145	1.019564	1.0198977	1.0202049	1.0204865	1.0207396	1.0209626	1.021151	1.021309	1.0214323	1.0215251	1.021591	1.0216323	1.0216541	1.0216633	1.0216666	1.0216722	1.0216892	1.0217249	1.0217959	1.0219065	1.0220674	1.0222898	1.0225732	1.0229269	1.02335	1.0238405
1.019422	1.0189949	1.0186038	1.0182521	1.0179462	1.0176878	1.0174804	1.0173273	1.017228	1.0171828	1.0171928	1.0172522	1.0173619	1.0175142	1.017707	1.0179354	1.018191	1.0184735	1.0187714	1.0190792	1.019393	1.0197067	1.0200146	1.0203123	1.0205928	1.0208583	1.0210989	1.0213155	1.0215054	1.0216671	1.0217977	1.0219002	1.021972	1.0220147	1.0220324	1.022026	1.0220019	1.0219661	1.0219234	1.0218831	1.0218573	1.0218511	1.0218782	1.0219495	1.0220691	1.0222558	1.0225061	1.0228282	1.0232273	1.0237024
1.0208443	1.020454	1.0200949	1.0197693	1.0194852	1.0192457	1.0190526	1.0189083	1.0188121	1.0187657	1.0187664	1.0188124	1.0189	1.0190263	1.0191855	1.0193746	1.0195858	1.019815	1.0200567	1.0203073	1.020557	1.0208076	1.021051	1.0212824	1.0214988	1.0217009	1.0218824	1.0220433	1.0221807	1.0222919	1.0223769	1.0224354	1.0224673	1.0224727	1.0224528	1.022414	1.0223535	1.0222853	1.0222076	1.0221344	1.0220728	1.0220306	1.0220245	1.0220631	1.0221517	1.0223063	1.0225315	1.022832	1.0232148	1.023673
1.0222265	1.0218703	1.02154	1.0212413	1.0209771	1.0207521	1.0205681	1.0204258	1.0203283	1.020273	1.0202585	1.0202836	1.0203432	1.0204351	1.0205541	1.0206976	1.0208583	1.0210319	1.0212163	1.0214037	1.021593	1.0217803	1.0219598	1.0221319	1.0222932	1.022439	1.0225697	1.0226866	1.0227803	1.022855	1.0229093	1.0229367	1.0229403	1.0229198	1.0228771	1.0228131	1.0227307	1.0226374	1.0225359	1.0224384	1.0223483	1.022284	1.0222478	1.0222579	1.0223235	1.0224528	1.022658	1.0229415	1.0233115	1.023766
1.0235504	1.0232309	1.022929	1.0226518	1.0224047	1.0221893	1.0220101	1.0218673	1.0217603	1.0216902	1.0216532	1.0216513	1.0216756	1.0217278	1.0218012	1.021894	1.0220004	1.022116	1.0222398	1.0223675	1.0224972	1.0226262	1.0227517	1.0228717	1.0229852	1.023089	1.0231823	1.0232637	1.0233307	1.0233821	1.023413	1.0234222	1.0234107	1.0233796	1.023321	1.0232426	1.0231475	1.023035	1.0229188	1.0227993	1.022691	1.022605	1.0225496	1.0225364	1.0225804	1.0226918	1.0228798	1.0231503	1.023512	1.0239639
1.024806	1.0245192	1.0242435	1.0239863	1.0237525	1.0235432	1.0233635	1.0232123	1.0230924	1.023001	1.0229378	1.0229013	1.0228875	1.0228931	1.022916	1.0229561	1.0230062	1.023068	1.0231344	1.0232058	1.0232815	1.0233582	1.0234381	1.0235157	1.0235933	1.0236661	1.0237355	1.0237966	1.023849	1.0238874	1.0239115	1.0239159	1.0238974	1.023861	1.0237978	1.0237124	1.0236065	1.023485	1.0233551	1.0232207	1.0230956	1.022989	1.022913	1.0228828	1.0229082	1.023002	1.0231764	1.0234385	1.0237956	1.0242484
1.025976	1.0257217	1.0254707	1.0252302	1.0250053	1.0247998	1.0246131	1.0244517	1.0243111	1.0241932	1.0240983	1.0240225	1.0239663	1.0239244	1.0238982	1.0238838	1.0238799	1.0238869	1.0239013	1.0239242	1.023954	1.023992	1.0240334	1.024083	1.0241374	1.0241926	1.0242506	1.0243053	1.024354	1.0243926	1.0244204	1.0244269	1.0244128	1.0243741	1.0243114	1.0242221	1.0241098	1.0239778	1.0238341	1.0236858	1.0235423	1.023416	1.0233208	1.0232718	1.0232766	1.0233558	1.0235158	1.0237678	1.0241221	1.0245771
1.0270469	1.0268241	1.0265958	1.0263691	1.0261507	1.0259416	1.0257471	1.0255675	1.0254045	1.0252582	1.0251253	1.0250093	1.0249083	1.024819	1.0247438	1.0246782	1.0246241	1.0245842	1.0245531	1.0245352	1.0245304	1.0245391	1.0245594	1.0245931	1.0246364	1.0246892	1.0247487	1.0248084	1.0248647	1.024913	1.0249472	1.0249622	1.0249563	1.0249194	1.024854	1.024761	1.02464	1.0244989	1.0243351	1.0241667	1.0240039	1.0238562	1.0237389	1.0236645	1.0236491	1.0237085	1.0238564	1.0240998	1.024446	1.024901
1.0280083	1.0278141	1.0276074	1.0273906	1.0271736	1.0269597	1.0267534	1.0265533	1.0263622	1.0261832	1.0260146	1.0258571	1.0257124	1.0255774	1.0254525	1.0253435	1.0252485	1.025166	1.0251021	1.0250572	1.0250299	1.0250211	1.025033	1.0250639	1.025113	1.0251751	1.0252421	1.0253181	1.0253891	1.0254503	1.0254986	1.0255208	1.0255175	1.025484	1.0254146	1.0253105	1.025174	1.0250114	1.0248303	1.0246351	1.0244424	1.0242649	1.0241176	1.0240145	1.0239749	1.0240123	1.0241399	1.0243695	1.0247095	1.025164
1.0288485	1.0286818	1.0284913	1.028285	1.0280681	1.0278469	1.0276229	1.0274018	1.0271846	1.0269716	1.0267637	1.0265666	1.0263783	1.0262033	1.0260402	1.0258937	1.0257635	1.0256549	1.0255675	1.0255063	1.0254695	1.0254604	1.0254782	1.025517	1.0255795	1.0256597	1.0257486	1.0258431	1.0259295	1.0260061	1.0260615	1.0260949	1.0260868	1.0260482	1.0259628	1.0258399	1.0256778	1.025488	1.0252727	1.0250431	1.0248159	1.0246018	1.024417	1.0242817	1.0242081	1.0242162	1.0243225	1.0245315	1.0248607	1.0253106
1.0295552	1.029415	1.0292416	1.0290416	1.028823	1.0285934	1.0283519	1.0281079	1.0278611	1.0276173	1.0273759	1.0271435	1.0269197	1.0267084	1.0265145	1.0263408	1.026188	1.0260621	1.0259683	1.0259032	1.0258714	1.0258747	1.0259073	1.0259684	1.0260526	1.0261531	1.0262668	1.0263786	1.0264826	1.0265667	1.0266275	1.0266553	1.0266365	1.0265749	1.0264684	1.026317	1.026119	1.0258876	1.0256298	1.0253537	1.0250812	1.0248221	1.0245931	1.0244168	1.0243037	1.0242772	1.0243511	1.0245405	1.0248501	1.0252926
1.0301256	1.0300099	1.0298504	1.0296576	1.0294363	1.0291964	1.0289403	1.0286747	1.0284008	1.0281297	1.0278577	1.0275947	1.0273429	1.027108	1.0268922	1.0267005	1.0265403	1.0264133	1.0263213	1.0262697	1.0262555	1.0262771	1.0263336	1.0264227	1.0265343	1.0266597	1.0267912	1.0269195	1.027032	1.0271183	1.0271679	1.0271778	1.0271378	1.0270458	1.0268996	1.026702	1.0264593	1.026176	1.0258664	1.0255381	1.0252101	1.0248957	1.0246197	1.0243893	1.0242333	1.024167	1.0242038	1.0243605	1.0246505	1.025076
1.0305536	1.0304624	1.0303192	1.0301316	1.0299064	1.0296574	1.0293865	1.0291024	1.0288086	1.0285127	1.0282189	1.0279329	1.0276655	1.0274131	1.0271897	1.0269963	1.0268393	1.026722	1.0266485	1.026618	1.0266302	1.026684	1.0267719	1.0268893	1.0270237	1.0271705	1.0273159	1.0274473	1.027556	1.0276283	1.0276582	1.0276351	1.0275556	1.0274175	1.0272195	1.0269686	1.0266665	1.0263264	1.025953	1.0255637	1.0251805	1.0248095	1.0244746	1.0241961	1.0239894	1.0238756	1.0238736	1.0239958	1.0242546	1.024663
1.0308384	1.0307716	1.0306417	1.0304611	1.0302391	1.0299826	1.0297016	1.0294031	1.0290939	1.0287819	1.0284739	1.0281787	1.0279003	1.0276489	1.0274298	1.0272479	1.027109	1.0270127	1.0269662	1.0269655	1.0270106	1.0270959	1.0272129	1.027357	1.0275102	1.027669	1.0278141	1.0279391	1.0280278	1.0280728	1.028063	1.027993	1.0278591	1.0276676	1.027407	1.027093	1.0267285	1.0263203	1.0258871	1.0254412	1.024994	1.0245681	1.0241785	1.0238453	1.0235908	1.0234326	1.0233854	1.0234706	1.0236936	1.0240724
1.0309818	1.0309424	1.0308293	1.0306555	1.030435	1.0301796	1.0298933	1.0295854	1.0292698	1.0289525	1.028642	1.0283457	1.0280728	1.027832	1.0276294	1.0274684	1.0273563	1.027294	1.0272807	1.0273156	1.027396	1.0275126	1.0276558	1.0278162	1.027978	1.0281339	1.0282657	1.0283638	1.0284162	1.0284172	1.0283598	1.0282288	1.028034	1.0277714	1.0274506	1.0270692	1.026642	1.0261737	1.0256811	1.0251787	1.0246788	1.0242009	1.0237615	1.0233836	1.0230815	1.0228789	1.0227892	1.0228312	1.0230174	1.0233576
1.0309938	1.0309776	1.0308855	1.0307255	1.0305126	1.0302604	1.0299755	1.0296707	1.0293558	1.0290432	1.0287391	1.0284576	1.0282023	1.0279838	1.0278083	1.0276811	1.0276043	1.027579	1.027604	1.0276755	1.0277859	1.0279268	1.0280843	1.0282487	1.0284048	1.0285395	1.0286434	1.0286996	1.0287044	1.028645	1.0285203	1.0283266	1.0280657	1.0277383	1.0273501	1.0269077	1.0264263	1.0259094	1.0253683	1.0248216	1.0242828	1.0237621	1.0232869	1.0228713	1.0225291	1.0222842	1.0221555	1.0221593	1.0223073	1.0226078
1.03088	1.0308938	1.0308231	1.0306841	1.0304831	1.0302403	1.0299664	1.0296711	1.0293694	1.0290725	1.0287881	1.0285286	1.0283031	1.0281186	1.0279795	1.0278934	1.0278559	1.0278717	1.027932	1.0280347	1.0281671	1.0283189	1.0284784	1.0286282	1.028761	1.0288621	1.028917	1.0289178	1.0288612	1.0287373	1.0285416	1.0282826	1.0279549	1.027569	1.0271298	1.0266429	1.0261241	1.0255681	1.0250008	1.0244265	1.0238662	1.0233226	1.0228249	1.0223801	1.0220151	1.0217425	1.0215793	1.0215458	1.0216529	1.0219225
1.0306553	1.0307031	1.0306592	1.0305401	1.0303634	1.0301374	1.0298829	1.0296088	1.0293303	1.0290601	1.0288068	1.0285827	1.0283946	1.0282514	1.0281556	1.028112	1.0281181	1.0281665	1.028256	1.0283784	1.0285192	1.0286684	1.0288115	1.0289321	1.0290251	1.0290734	1.0290711	1.0290062	1.0288777	1.0286852	1.028429	1.0281082	1.0277349	1.0273051	1.0268339	1.0263218	1.0257831	1.0252175	1.024646	1.0240651	1.0235	1.022958	1.0224533	1.0220014	1.0216212	1.0213295	1.0211438	1.0210817	1.0211596	1.0213879
1.0303346	1.0304196	1.0304098	1.0303227	1.0301719	1.0299771	1.0297494	1.0295041	1.0292597	1.0290267	1.028812	1.0286331	1.0284901	1.0283918	1.0283389	1.0283358	1.0283763	1.028454	1.0285621	1.02869	1.0288243	1.0289531	1.029061	1.0291387	1.0291724	1.0291581	1.0290867	1.0289508	1.0287628	1.0285115	1.0282032	1.0278447	1.0274378	1.0269902	1.0265101	1.0260006	1.0254682	1.0249207	1.0243634	1.0238093	1.0232614	1.022736	1.022242	1.0217978	1.0214185	1.0211211	1.0209225	1.0208408	1.0208887	1.0210872
1.0299424	1.0300685	1.0300963	1.0300456	1.0299293	1.0297703	1.029583	1.0293763	1.0291762	1.0289865	1.0288191	1.028688	1.0285933	1.0285379	1.0285269	1.0285584	1.0286258	1.0287203	1.0288291	1.0289458	1.029052	1.0291435	1.029205	1.0292208	1.029192	1.0291107	1.0289696	1.0287775	1.0285302	1.0282362	1.0278976	1.0275229	1.0271137	1.0266793	1.0262198	1.025738	1.0252426	1.0247349	1.0242219	1.0237076	1.0231974	1.0227035	1.0222392	1.0218176	1.0214489	1.0211545	1.0209522	1.0208561	1.020886	1.0210526
1.029491	1.0296662	1.0297391	1.0297294	1.0296588	1.029544	1.029401	1.029245	1.0290949	1.0289527	1.0288386	1.0287527	1.0287036	1.0286903	1.0287142	1.0287696	1.0288466	1.0289389	1.0290334	1.0291224	1.0291877	1.0292253	1.0292213	1.0291725	1.0290762	1.0289309	1.0287347	1.028497	1.028216	1.0279055	1.0275654	1.0272079	1.0268251	1.0264275	1.0260185	1.0255933	1.0251594	1.0247102	1.0242597	1.0237987	1.0233415	1.0228934	1.0224645	1.0220709	1.0217236	1.0214418	1.0212415	1.0211402	1.021153	1.0212997
1.0290074	1.029231	1.029356	1.029397	1.0293763	1.0293125	1.0292222	1.0291188	1.0290213	1.0289326	1.0288669	1.0288289	1.0288179	1.0288374	1.0288821	1.0289443	1.02902	1.0290897	1.0291536	1.0291976	1.0292064	1.0291792	1.0291128	1.0289968	1.0288417	1.0286447	1.0284106	1.028149	1.0278692	1.0275667	1.027258	1.0269424	1.0266167	1.026287	1.0259486	1.0256045	1.0252435	1.0248728	1.0244865	1.0240924	1.0236909	1.023296	1.0229086	1.0225449	1.022224	1.0219551	1.0217589	1.0216548	1.0216578	1.0217907
1.0285072	1.0287896	1.0289655	1.0290648	1.029099	1.0290887	1.0290543	1.0290083	1.0289613	1.028925	1.0289037	1.0289036	1.0289229	1.0289615	1.0290108	1.0290655	1.0291194	1.0291549	1.0291688	1.0291528	1.0291003	1.0290093	1.028876	1.0287079	1.0285072	1.0282826	1.0280391	1.0277848	1.0275298	1.0272745	1.0270236	1.0267811	1.026536	1.0262897	1.0260416	1.0257806	1.0255086	1.0252154	1.0249026	1.0245732	1.02423	1.0238793	1.0235326	1.0232009	1.0228969	1.0226421	1.0224522	1.0223436	1.0223348	1.0224477
1.028014	1.0283512	1.0285887	1.0287434	1.0288366	1.0288848	1.0289092	1.028917	1.0289176	1.0289242	1.0289404	1.0289651	1.0290004	1.0290415	1.0290791	1.0291103	1.029121	1.0291067	1.029065	1.0289845	1.0288706	1.0287175	1.0285369	1.0283315	1.0281124	1.0278876	1.0276634	1.0274493	1.0272493	1.0270652	1.0269006	1.0267503	1.0265998	1.0264568	1.0262977	1.0261302	1.0259389	1.0257226	1.0254793	1.0252095	1.0249159	1.0246062	1.0242884	1.0239803	1.0236926	1.0234436	1.0232525	1.0231382	1.0231131	1.0232093
1.0275382	1.0279356	1.0282308	1.0284449	1.0285984	1.0287043	1.0287775	1.0288328	1.0288776	1.0289187	1.0289605	1.028996	1.029033	1.0290557	1.0290691	1.0290539	1.0290165	1.0289444	1.0288371	1.0286975	1.0285264	1.0283325	1.0281214	1.0279087	1.0276996	1.0275027	1.027331	1.0271875	1.0270712	1.0269821	1.0269158	1.0268663	1.0268219	1.0267733	1.0267103	1.0266281	1.0265117	1.0263608	1.0261776	1.0259581	1.0257015	1.02542	1.0251331	1.024837	1.0245528	1.0243036	1.024102	1.0239686	1.0239308	1.023995
1.0270953	1.0275512	1.0279051	1.0281785	1.0283844	1.0285406	1.0286623	1.0287558	1.0288321	1.0288945	1.0289427	1.0289763	1.028992	1.028987	1.0289528	1.0288893	1.0287942	1.0286596	1.0284953	1.0283033	1.0280951	1.027884	1.0276703	1.0274768	1.0273095	1.0271764	1.0270813	1.0270305	1.0270165	1.0270339	1.0270742	1.0271274	1.0271835	1.0272281	1.0272508	1.0272385	1.0271903	1.0270951	1.0269591	1.0267742	1.0265509	1.0262904	1.0260081	1.0257187	1.0254357	1.025171	1.0249579	1.0248051	1.0247315	1.0247619
1.0266852	1.0271995	1.0276083	1.0279342	1.0281888	1.0283897	1.0285456	1.0286684	1.0287604	1.0288261	1.028868	1.028881	1.0288647	1.0288155	1.028729	1.0286083	1.0284528	1.028268	1.0280554	1.0278379	1.0276161	1.0274087	1.0272282	1.0270851	1.0269879	1.0269405	1.0269469	1.0269996	1.0270957	1.0272219	1.0273675	1.0275207	1.0276684	1.0277922	1.0278839	1.0279367	1.027943	1.0278951	1.0277942	1.027637	1.0274283	1.0271827	1.0269042	1.0266107	1.0263127	1.0260329	1.0257913	1.0256037	1.0254943	1.0254804
1.026314	1.0268794	1.0273386	1.0277089	1.0280006	1.0282353	1.0284154	1.0285507	1.0286446	1.0287021	1.0287192	1.0286958	1.0286349	1.0285329	1.0283912	1.0282133	1.0280079	1.0277845	1.0275549	1.0273287	1.0271258	1.0269549	1.0268346	1.0267682	1.0267655	1.0268245	1.0269397	1.0271041	1.0273087	1.0275362	1.0277818	1.0280211	1.0282408	1.0284371	1.028591	1.0286933	1.0287411	1.0287275	1.028652	1.0285119	1.0283179	1.0280786	1.0277954	1.0274906	1.0271764	1.0268698	1.0265908	1.0263665	1.0262109	1.0261441
1.0259739	1.0265805	1.0270821	1.0274876	1.02781	1.0280603	1.028251	1.0283847	1.0284642	1.0284948	1.0284773	1.0284092	1.0282961	1.0281379	1.0279478	1.0277259	1.0274885	1.0272491	1.0270199	1.0268195	1.026663	1.0265607	1.026524	1.0265589	1.0266603	1.0268288	1.0270565	1.027328	1.0276322	1.0279553	1.0282826	1.0285963	1.0288864	1.029138	1.0293394	1.0294876	1.0295653	1.0295805	1.0295235	1.0293989	1.0292063	1.0289633	1.0286748	1.0283492	1.0280099	1.0276712	1.0273604	1.0270839	1.02688	1.0267569
1.0256568	1.0262991	1.0268263	1.0272563	1.0275904	1.0278482	1.0280316	1.0281488	1.0282022	1.0281944	1.0281304	1.0280148	1.0278486	1.0276476	1.0274143	1.0271672	1.0269213	1.0266902	1.026499	1.0263491	1.026265	1.0262545	1.0263199	1.0264623	1.0266774	1.0269574	1.0272846	1.0276595	1.0280505	1.0284544	1.0288512	1.0292314	1.0295755	1.0298759	1.0301204	1.0302976	1.0304098	1.0304408	1.0303952	1.0302753	1.0300834	1.029827	1.0295227	1.0291753	1.0288047	1.0284312	1.0280759	1.0277543	1.0274943	1.0273086
1.0253454	1.0260086	1.0265551	1.0269905	1.0273285	1.0275775	1.0277416	1.027827	1.0278451	1.0277934	1.0276849	1.0275193	1.0273128	1.0270786	1.0268295	1.026577	1.0263505	1.0261604	1.0260233	1.0259537	1.0259651	1.0260571	1.0262299	1.0264835	1.0268061	1.0271883	1.0276157	1.0280704	1.0285398	1.0290135	1.0294722	1.0299042	1.0302961	1.0306371	1.030914	1.0311195	1.0312452	1.0312884	1.0312486	1.0311223	1.0309211	1.0306462	1.0303165	1.0299406	1.0295346	1.0291212	1.0287205	1.0283484	1.02803	1.0277863
1.0250249	1.0257003	1.0262492	1.0266807	1.0270058	1.0272328	1.0273657	1.0274174	1.027388	1.0272933	1.027142	1.0269399	1.0267081	1.0264604	1.026214	1.0259904	1.0258085	1.0256842	1.0256298	1.0256559	1.0257702	1.0259736	1.0262533	1.0266123	1.0270338	1.0275043	1.0280141	1.0285448	1.0290828	1.0296115	1.030124	1.0306035	1.0310395	1.0314089	1.0317109	1.0319339	1.0320692	1.0321101	1.0320603	1.0319175	1.0316906	1.0313903	1.0310246	1.0306088	1.030165	1.0297066	1.0292567	1.028836	1.0284648	1.0281601
1.0246758	1.0253505	1.025891	1.0263064	1.0266074	1.0268023	1.0268998	1.0269126	1.0268428	1.0267104	1.0265241	1.0263029	1.0260675	1.0258298	1.025616	1.0254446	1.0253278	1.0252919	1.0253356	1.0254668	1.0256891	1.0259972	1.0263798	1.0268326	1.027339	1.0278912	1.0284685	1.0290635	1.0296623	1.0302472	1.0308046	1.031324	1.0317876	1.0321804	1.0324931	1.0327196	1.0328453	1.0328707	1.0327946	1.0326217	1.0323586	1.0320109	1.0316018	1.0311409	1.0306462	1.0301383	1.0296409	1.0291696	1.0287479	1.0283928
1.0242825	1.0249405	1.025466	1.025857	1.0261275	1.0262874	1.026346	1.0263189	1.0262191	1.0260606	1.0258619	1.0256411	1.0254189	1.0252235	1.0250654	1.0249647	1.0249422	1.0250002	1.0251461	1.0253837	1.0257105	1.0261147	1.0265901	1.0271263	1.0277042	1.028326	1.0289669	1.0296193	1.0302676	1.0308986	1.0314938	1.0320405	1.0325241	1.0329249	1.0332338	1.0334413	1.0335393	1.0335301	1.0334074	1.0331846	1.0328667	1.0324649	1.0319979	1.031482	1.0309297	1.0303752	1.0298272	1.0293125	1.0288434	1.0284462
1.0238311	1.0244724	1.0249673	1.0253291	1.0255636	1.0256923	1.025716	1.0256643	1.0255426	1.0253762	1.025187	1.0249916	1.0248147	1.0246762	1.0245924	1.0245816	1.0246563	1.0248165	1.0250653	1.0254012	1.0258192	1.026308	1.0268638	1.027471	1.0281203	1.0288006	1.0294998	1.0302014	1.030895	1.0315617	1.0321803	1.0327407	1.0332203	1.0336063	1.0338918	1.0340546	1.0341061	1.0340359	1.0338486	1.0335593	1.0331709	1.0326988	1.0321668	1.0315878	1.0309849	1.0303762	1.0297847	1.0292276	1.0287184	1.0282801
1.0233163	1.0239321	1.0243969	1.0247248	1.024932	1.025029	1.025036	1.0249656	1.0248449	1.0246916	1.0245275	1.0243828	1.0242679	1.024207	1.0242163	1.0243008	1.0244733	1.0247295	1.0250752	1.0255002	1.0259979	1.0265627	1.0271863	1.0278593	1.0285705	1.0293026	1.0300525	1.0307963	1.0315226	1.0322078	1.0328366	1.0333893	1.0338475	1.0341932	1.0344212	1.0345231	1.0344986	1.0343484	1.0340773	1.0336982	1.0332315	1.0326833	1.0320811	1.0314342	1.0307738	1.0301152	1.0294793	1.0288839	1.0283518	1.0278884
1.0227371	1.0233241	1.0237601	1.0240617	1.0242466	1.0243254	1.024326	1.024262	1.0241554	1.0240405	1.0239296	1.0238467	1.0238096	1.0238378	1.0239402	1.0241209	1.0243859	1.0247338	1.0251625	1.0256621	1.0262327	1.026863	1.0275491	1.0282779	1.0290469	1.0298291	1.0306178	1.031394	1.0321344	1.0328212	1.0334332	1.0339476	1.0343537	1.0346302	1.0347813	1.0347948	1.0346711	1.0344205	1.0340523	1.0335776	1.0330182	1.0323902	1.0317111	1.031007	1.0302947	1.0295894	1.0289196	1.0282966	1.0277421	1.0272654
1.0221037	1.0226643	1.0230775	1.0233603	1.0235318	1.023609	1.0236197	1.0235794	1.0235147	1.0234522	1.0234073	1.0234047	1.0234557	1.0235739	1.0237663	1.0240333	1.0243797	1.0248055	1.0253052	1.0258759	1.0265107	1.0272036	1.0279428	1.0287277	1.0295376	1.0303587	1.0311788	1.0319647	1.0326978	1.0333604	1.0339236	1.0343775	1.0346981	1.034882	1.0349262	1.0348239	1.0345886	1.034226	1.0337499	1.0331787	1.0325232	1.0318174	1.031067	1.0303065	1.0295492	1.0288103	1.028115	1.0274765	1.0269122	1.0264312
1.021437	1.0219746	1.0223714	1.0226501	1.0228213	1.0229158	1.022952	1.022954	1.0229483	1.0229504	1.022981	1.0230589	1.0231974	1.0233982	1.0236723	1.0240185	1.0244399	1.0249316	1.0254959	1.0261265	1.0268173	1.0275676	1.0283617	1.0291939	1.0300386	1.0308846	1.0317056	1.0324816	1.0331781	1.0337834	1.034272	1.0346285	1.0348413	1.0349075	1.0348231	1.0345963	1.034235	1.0337532	1.0331688	1.0324953	1.0317595	1.0309783	1.0301712	1.0293629	1.0285689	1.0278095	1.0271013	1.0264586	1.0258954	1.0254291
1.020751	1.0212765	1.0216707	1.021955	1.0221466	1.022273	1.022353	1.0224093	1.022465	1.0225402	1.022654	1.0228109	1.0230271	1.0233067	1.023651	1.0240637	1.0245489	1.0251023	1.0257217	1.026411	1.0271553	1.0279561	1.0287946	1.0296578	1.0305259	1.0313708	1.0321742	1.032901	1.0335348	1.0340507	1.0344304	1.0346671	1.0347466	1.0346746	1.034453	1.0340916	1.033602	1.0330056	1.0323128	1.031555	1.0307448	1.0299007	1.0290507	1.0282127	1.0273992	1.0266352	1.0259241	1.0252929	1.0247477	1.0242969
1.02008	1.0206075	1.0210112	1.0213122	1.0215371	1.0217052	1.0218364	1.0219582	1.0220832	1.0222334	1.0224193	1.0226498	1.0229341	1.0232779	1.0236858	1.0241572	1.0246958	1.0253018	1.0259786	1.0267204	1.0275148	1.0283533	1.0292253	1.0301032	1.0309685	1.0317863	1.0325375	1.03319	1.033724	1.0341231	1.0343703	1.0344633	1.034393	1.0341755	1.0338098	1.0333129	1.0327036	1.0320015	1.0312186	1.0303872	1.0295149	1.0286331	1.0277566	1.0269045	1.0260918	1.0253334	1.0246413	1.0240315	1.0235116	1.0230905
1.0194557	1.0199885	1.0204114	1.020749	1.0210123	1.0212283	1.0214225	1.0216054	1.0217948	1.0220125	1.0222634	1.0225573	1.0228968	1.0232992	1.0237569	1.024278	1.0248703	1.0255306	1.0262593	1.027046	1.0278826	1.0287504	1.0296375	1.030505	1.0313327	1.0320913	1.0327574	1.0333043	1.0337124	1.0339682	1.0340647	1.0339993	1.0337781	1.0334072	1.0329046	1.0322894	1.0315671	1.0307736	1.0299218	1.0290326	1.0281281	1.0272243	1.0263383	1.0254909	1.024694	1.0239599	1.0233023	1.022727	1.0222441	1.021864
1.0189005	1.0194514	1.0199045	1.0202754	1.0205835	1.0208516	1.0210999	1.0213447	1.0215925	1.0218664	1.0221696	1.0225141	1.0229042	1.0233519	1.0238581	1.0244311	1.0250741	1.0257845	1.0265559	1.0273801	1.0282434	1.0291218	1.0299911	1.030818	1.0315852	1.0322524	1.0328012	1.033211	1.0334682	1.0335649	1.0334964	1.0332748	1.032899	1.0323899	1.0317646	1.0310379	1.0302334	1.02937	1.0284663	1.0275472	1.0266286	1.0257243	1.0248588	1.0240345	1.0232712	1.0225782	1.0219625	1.0214351	1.0210003	1.0206668
1.0184371	1.0190096	1.0194912	1.0199006	1.0202533	1.0205714	1.0208709	1.0211629	1.021462	1.0217797	1.0221254	1.0225092	1.0229431	1.0234342	1.023985	1.0246024	1.0252962	1.0260495	1.02686	1.027709	1.0285747	1.0294356	1.0302585	1.0310154	1.031681	1.0322284	1.0326321	1.0328883	1.0329785	1.0329082	1.032678	1.0323032	1.0317852	1.0311509	1.0304226	1.0296085	1.0287393	1.0278319	1.0269077	1.0259836	1.0250732	1.024194	1.0233601	1.0225797	1.0218669	1.0212244	1.0206705	1.0201998	1.0198203	1.0195389
1.0180752	1.0186722	1.0191818	1.0196238	1.0200194	1.0203743	1.0207096	1.0210387	1.0213729	1.0217253	1.0221094	1.0225325	1.0230064	1.0235404	1.0241361	1.024801	1.0255334	1.0263214	1.0271468	1.0279982	1.0288465	1.0296553	1.030401	1.0310574	1.031596	1.0319935	1.032236	1.0323232	1.0322441	1.0320078	1.031622	1.0311033	1.0304673	1.0297319	1.0289164	1.0280489	1.0271413	1.026218	1.0252981	1.0243914	1.0235114	1.0226793	1.0218986	1.0211797	1.020529	1.0199517	1.0194614	1.0190557	1.0187398	1.0185138
1.0178229	1.0184325	1.0189686	1.0194358	1.0198572	1.0202389	1.0206021	1.0209608	1.0213214	1.0217017	1.0221165	1.0225729	1.0230865	1.0236603	1.0243051	1.0250102	1.0257727	1.0265795	1.027404	1.0282259	1.0290166	1.0297475	1.0303844	1.0309078	1.0312951	1.0315276	1.0316019	1.0315101	1.0312704	1.030881	1.0303539	1.029716	1.0289816	1.02817	1.0273063	1.0264077	1.0254921	1.024578	1.023684	1.0228202	1.0219941	1.0212235	1.0205132	1.0198658	1.0192947	1.018795	1.0183749	1.0180387	1.0177858	1.0176213
1.0176598	1.0182807	1.018828	1.0193107	1.0197476	1.020149	1.020533	1.0209066	1.0212864	1.0216948	1.0221416	1.0226369	1.0231876	1.0238024	1.024481	1.0252163	1.0259951	1.0267924	1.0275915	1.028356	1.0290625	1.0296756	1.0301796	1.0305473	1.0307667	1.0308286	1.0307282	1.0304759	1.0300783	1.0295532	1.0289114	1.0281779	1.0273755	1.0265198	1.0256298	1.0247312	1.0238357	1.0229577	1.0221114	1.0213085	1.0205573	1.0198667	1.0192376	1.0186762	1.0181851	1.0177685	1.0174286	1.0171615	1.0169756	1.0168658
1.0175793	1.0182027	1.0187478	1.019236	1.0196756	1.0200866	1.0204754	1.0208689	1.0212712	1.0217062	1.0221839	1.022712	1.0233026	1.0239533	1.0246576	1.025405	1.0261706	1.0269381	1.0276715	1.0283494	1.0289423	1.0294207	1.0297664	1.029967	1.0300122	1.0299022	1.0296382	1.0292335	1.0287038	1.0280643	1.027337	1.0265417	1.0256971	1.0248228	1.0239408	1.0230676	1.0222166	1.0213958	1.0206217	1.0198983	1.0192376	1.0186347	1.0180986	1.0176284	1.0172273	1.016897	1.0166364	1.0164406	1.0163184	1.016265
1.0175545	1.0181595	1.0187033	1.0191858	1.0196216	1.0200343	1.0204358	1.0208362	1.0212656	1.0217313	1.0222405	1.0228053	1.0234263	1.0240984	1.0248089	1.0255445	1.0262748	1.0269792	1.0276234	1.0281868	1.0286369	1.0289568	1.0291389	1.0291644	1.0290391	1.0287665	1.0283549	1.02782	1.0271835	1.0264606	1.0256747	1.0248418	1.0239888	1.0231287	1.0222802	1.021457	1.0206724	1.0199296	1.0192448	1.0186177	1.0180509	1.0175494	1.0171127	1.0167426	1.01643	1.0161874	1.0160028	1.0158811	1.0158182	1.0158144
1.0175661	1.0181527	1.0186753	1.019143	1.0195769	1.0199904	1.0203998	1.0208231	1.021273	1.0217664	1.0223064	1.0229012	1.0235404	1.0242152	1.0249124	1.0256085	1.0262746	1.0268848	1.0274116	1.027831	1.0281278	1.0282835	1.0282904	1.0281501	1.0278656	1.0274464	1.0269114	1.0262756	1.0255595	1.0247817	1.0239652	1.0231317	1.0222973	1.0214791	1.0206883	1.0199368	1.0192357	1.0185906	1.0180048	1.0174828	1.0170221	1.0166276	1.0162933	1.0160193	1.0158021	1.0156394	1.0155332	1.0154765	1.0154684	1.0155125
1.0175874	1.0181446	1.0186485	1.0191052	1.0195333	1.0199505	1.0203711	1.0208133	1.0212917	1.0218112	1.0223753	1.0229816	1.0236238	1.0242827	1.0249385	1.0255654	1.0261375	1.0266289	1.0270174	1.0272844	1.0274142	1.027399	1.0272416	1.0269456	1.0265176	1.0259813	1.0253462	1.0246379	1.0238725	1.0230759	1.0222607	1.021454	1.020661	1.0199049	1.0191917	1.0185335	1.0179329	1.0173925	1.0169196	1.0165085	1.01616	1.0158722	1.0156419	1.0154656	1.0153394	1.0152591	1.0152205	1.0152267	1.0152652	1.0153464
1.0176063	1.0181367	1.0186163	1.0190629	1.0194893	1.0199132	1.0203502	1.0208156	1.0213133	1.0218526	1.0224291	1.0230337	1.0236562	1.0242702	1.0248591	1.0253911	1.0258441	1.0261948	1.0264275	1.0265319	1.0264945	1.026318	1.0260097	1.0255756	1.0250347	1.0244042	1.0237027	1.0229496	1.0221674	1.0213767	1.0205929	1.0198363	1.0191125	1.0184412	1.0178239	1.0172687	1.0167804	1.0163566	1.0159992	1.0157005	1.0154673	1.0152884	1.0151612	1.0150763	1.0150343	1.015029	1.0150578	1.0151131	1.0151999	1.015308
1.0176159	1.0181155	1.0185784	1.0190151	1.0194474	1.0198833	1.0203367	1.0208172	1.0213342	1.021878	1.0224521	1.0230299	1.0236083	1.0241516	1.024641	1.0250548	1.0253694	1.0255718	1.0256448	1.0255815	1.0253886	1.0250652	1.0246251	1.0240823	1.0234518	1.0227544	1.0220149	1.0212516	1.0204815	1.0197259	1.018999	1.018314	1.017681	1.0171072	1.0165999	1.0161598	1.0157874	1.0154842	1.0152507	1.0150665	1.014946	1.0148714	1.0148376	1.0148427	1.0148791	1.0149411	1.0150298	1.0151293	1.0152493	1.0153799
1.0176084	1.0180866	1.0185378	1.0189708	1.0194072	1.0198547	1.0203209	1.0208141	1.0213315	1.0218694	1.0224134	1.0229443	1.0234482	1.0238962	1.0242696	1.0245441	1.0247113	1.0247551	1.0246723	1.0244544	1.0241218	1.0236712	1.0231249	1.0224967	1.0218099	1.0210806	1.0203317	1.0195825	1.0188544	1.0181582	1.0175066	1.0169125	1.0163825	1.0159215	1.0155313	1.0152143	1.014968	1.0147856	1.0146676	1.014603	1.0145847	1.0146098	1.0146712	1.0147585	1.014866	1.0149904	1.0151209	1.0152595	1.0154046	1.0155472
1.0175883	1.0180473	1.0184892	1.0189284	1.01937	1.0198257	1.0202955	1.0207862	1.0212935	1.0217992	1.0222913	1.0227499	1.0231556	1.0234879	1.0237296	1.0238566	1.0238721	1.0237595	1.0235268	1.0231751	1.022717	1.0221683	1.021542	1.0208626	1.0201464	1.0194163	1.0186855	1.0179821	1.0173132	1.0166972	1.016139	1.0156511	1.0152355	1.014895	1.0146316	1.0144398	1.0143163	1.0142561	1.0142512	1.0142969	1.014383	1.014502	1.0146455	1.0148051	1.0149742	1.0151484	1.0153227	1.0154874	1.0156465	1.0157948
1.0175589	1.0180038	1.018438	1.0188817	1.0193237	1.0197822	1.0202476	1.020722	1.0211909	1.0216426	1.0220605	1.0224203	1.0227153	1.0229175	1.0230141	1.0229968	1.0228606	1.022603	1.0222397	1.0217727	1.0212182	1.0205959	1.019917	1.0192107	1.0184969	1.0177907	1.0171081	1.0164694	1.0158824	1.015363	1.0149165	1.014542	1.0142494	1.0140364	1.0138966	1.0138314	1.0138314	1.013888	1.01399	1.0141425	1.0143231	1.0145271	1.0147461	1.0149702	1.015193	1.0154088	1.015611	1.0157987	1.0159636	1.0161091
1.0175194	1.0179554	1.0183915	1.0188226	1.0192637	1.0197065	1.020152	1.020586	1.0210027	1.0213777	1.0216997	1.0219494	1.0221123	1.0221758	1.0221274	1.0219655	1.0216929	1.0213146	1.0208352	1.0202757	1.0196549	1.0189846	1.0182889	1.0175891	1.0168984	1.0162431	1.0156276	1.0150733	1.0145857	1.014175	1.0138452	1.0135972	1.0134338	1.0133437	1.0133326	1.0133891	1.0135062	1.0136738	1.0138844	1.0141296	1.0143956	1.0146773	1.0149598	1.015238	1.015507	1.0157523	1.0159781	1.016172	1.0163386	1.0164715
1.0174726	1.0178996	1.0183195	1.0187435	1.0191693	1.0195864	1.0199897	1.0203654	1.0207033	1.0209844	1.0211967	1.0213231	1.0213509	1.0212709	1.0210848	1.0207922	1.0203975	1.0199115	1.0193496	1.0187272	1.0180632	1.0173779	1.0166909	1.016019	1.0153819	1.0147927	1.0142679	1.013812	1.0134344	1.0131403	1.0129361	1.0128169	1.0127771	1.0128174	1.0129285	1.0131044	1.0133313	1.0136045	1.013912	1.0142436	1.0145853	1.0149297	1.0152693	1.0155939	1.0158963	1.0161662	1.0164008	1.0165988	1.0167543	1.0168691
1.017412	1.017821	1.0182317	1.0186272	1.0190219	1.0193926	1.0197363	1.020037	1.0202806	1.0204504	1.0205417	1.020535	1.0204327	1.0202208	1.0199075	1.0194975	1.0190047	1.0184383	1.0178179	1.0171591	1.0164828	1.0158057	1.0151532	1.0145316	1.013968	1.0134647	1.0130382	1.012693	1.0124373	1.0122712	1.0121913	1.0122008	1.012287	1.0124509	1.0126795	1.0129663	1.0132979	1.013665	1.0140624	1.0144672	1.0148764	1.0152794	1.0156637	1.0160224	1.0163462	1.0166317	1.0168725	1.0170587	1.017202	1.0172914
1.0173262	1.0177178	1.0180954	1.01846	1.0187992	1.0191127	1.019376	1.0195849	1.0197215	1.0197762	1.0197388	1.019606	1.0193729	1.0190428	1.0186169	1.0181154	1.017545	1.0169228	1.0162688	1.0156024	1.01494	1.014298	1.0136975	1.0131525	1.0126749	1.0122747	1.011959	1.0117342	1.0116038	1.0115623	1.0116113	1.0117415	1.0119543	1.0122334	1.0125732	1.0129641	1.0133898	1.0138468	1.0143162	1.0147874	1.0152541	1.0157007	1.0161208	1.0165061	1.0168456	1.0171335	1.0173692	1.0175469	1.017665	1.0177258
1.0172112	1.0175636	1.0179018	1.0182136	1.018491	1.0187216	1.0188949	1.0189997	1.019023	1.0189568	1.0187984	1.0185416	1.0181943	1.0177563	1.0172474	1.0166717	1.0160533	1.0154054	1.0147433	1.0140889	1.0134631	1.0128789	1.0123525	1.0118961	1.0115199	1.0112311	1.0110372	1.0109355	1.0109293	1.0110141	1.0111862	1.0114406	1.0117681	1.0121578	1.0125997	1.0130813	1.0135955	1.014127	1.0146618	1.0151908	1.015702	1.0161858	1.016629	1.0170311	1.0173753	1.0176628	1.017884	1.0180438	1.0181361	1.0181597
1.0170405	1.0173503	1.0176327	1.0178773	1.018078	1.0182183	1.0182875	1.0182805	1.0181898	1.018004	1.0177312	1.0173651	1.0169208	1.016402	1.0158248	1.0152056	1.0145603	1.0139054	1.0132675	1.0126528	1.0120814	1.0115731	1.0111345	1.010778	1.010511	1.0103418	1.0102692	1.0102928	1.0104128	1.0106215	1.0109141	1.0112833	1.0117185	1.0122077	1.0127435	1.0133135	1.0138994	1.0144956	1.0150834	1.0156624	1.0162059	1.0167139	1.0171772	1.0175843	1.0179278	1.0182043	1.0184083	1.0185416	1.0186012	1.0185868
1.0168082	1.0170587	1.0172708	1.0174389	1.017548	1.017588	1.0175546	1.017437	1.0172324	1.0169351	1.0165591	1.016108	1.0155826	1.015004	1.0143834	1.0137451	1.0130987	1.0124644	1.0118618	1.0113058	1.0108128	1.0103904	1.0100527	1.0098052	1.009659	1.0096066	1.0096571	1.009808	1.0100482	1.010377	1.0107816	1.0112561	1.0117937	1.0123749	1.0129911	1.0136354	1.0142845	1.0149351	1.0155705	1.0161811	1.0167531	1.017278	1.0177468	1.0181521	1.0184879	1.0187473	1.0189307	1.0190307	1.0190554	1.0189993
1.0164961	1.0166763	1.0168121	1.0168898	1.0169022	1.0168417	1.0167017	1.0164745	1.0161678	1.0157777	1.0153133	1.014785	1.0142062	1.0135936	1.0129558	1.0123174	1.0116912	1.0110997	1.0105553	1.0100746	1.0096675	1.0093464	1.0091178	1.0089858	1.0089577	1.0090306	1.0092031	1.0094705	1.0098307	1.0102683	1.0107789	1.0113541	1.0119784	1.0126399	1.0133339	1.0140371	1.0147424	1.0154337	1.0161049	1.0167388	1.0173266	1.0178607	1.0183281	1.0187248	1.0190457	1.019282	1.0194367	1.0195051	1.0194868	1.0193914
1.0160925	1.0161953	1.0162444	1.0162284	1.0161428	1.0159805	1.0157397	1.0154184	1.0150198	1.0145495	1.0140178	1.0134411	1.0128264	1.0121983	1.0115662	1.010951	1.0103668	1.009833	1.0093613	1.0089693	1.008662	1.0084476	1.0083339	1.0083207	1.0084136	1.0086057	1.0088947	1.009279	1.009744	1.0102873	1.0108949	1.0115588	1.0122619	1.0129964	1.0137489	1.014506	1.0152507	1.0159788	1.0166726	1.0173211	1.0179169	1.0184506	1.01891	1.0192918	1.019591	1.0198015	1.0199236	1.0199541	1.0198991	1.0197558
1.0155952	1.0156105	1.0155702	1.0154635	1.01528	1.015023	1.0146928	1.0142825	1.0138113	1.0132833	1.0127041	1.0120934	1.0114696	1.010846	1.0102397	1.0096668	1.0091411	1.0086813	1.0082995	1.0080019	1.0078002	1.0076987	1.0076993	1.0078037	1.0080106	1.0083218	1.0087254	1.0092164	1.0097823	1.0104218	1.0111151	1.011854	1.0126301	1.0134256	1.0142258	1.0150225	1.0158038	1.0165515	1.0172611	1.0179211	1.0185131	1.0190382	1.0194814	1.0198443	1.0201173	1.020297	1.0203838	1.020377	1.020278	1.0200909
1.0150034	1.0149354	1.0148015	1.0146042	1.0143324	1.0139906	1.0135752	1.0131019	1.0125694	1.0119964	1.0113938	1.0107753	1.0101599	1.0095621	1.0089992	1.0084833	1.0080316	1.0076581	1.0073684	1.0071793	1.0070834	1.0070959	1.0072123	1.0074348	1.0077577	1.0081735	1.0086832	1.0092735	1.0099354	1.0106547	1.0114256	1.0122324	1.0130662	1.01391	1.0147533	1.0155814	1.0163822	1.0171487	1.0178607	1.0185174	1.0191025	1.0196142	1.0200366	1.0203751	1.0206183	1.0207632	1.020812	1.0207647	1.020625	1.0203968
1.0143206	1.014166	1.0139493	1.0136628	1.0133127	1.0128988	1.012421	1.0118943	1.0113236	1.0107265	1.0101184	1.0095103	1.0089227	1.0083656	1.0078604	1.0074162	1.0070493	1.0067701	1.0065823	1.0064967	1.0065145	1.0066402	1.0068705	1.0072037	1.007633	1.008154	1.0087584	1.009439	1.0101812	1.0109779	1.0118145	1.0126773	1.0135586	1.0144408	1.015315	1.0161618	1.0169798	1.0177482	1.0184613	1.0191087	1.019678	1.0201696	1.0205679	1.0208772	1.0210838	1.0211945	1.0212044	1.0211164	1.0209354	1.0206646
1.0135561	1.013321	1.0130272	1.0126667	1.0122474	1.0117741	1.0112464	1.0106869	1.0100957	1.009495	1.0088952	1.0083154	1.0077701	1.0072728	1.0068371	1.0064758	1.0061994	1.0060186	1.0059363	1.0059605	1.0060889	1.0063248	1.0066637	1.0070994	1.0076312	1.008247	1.0089408	1.0097024	1.0105171	1.0113755	1.0122676	1.0131773	1.0140955	1.0150057	1.015897	1.0167615	1.0175799	1.018347	1.0190513	1.0196816	1.0202297	1.0206953	1.0210673	1.0213393	1.0215156	1.0215862	1.0215579	1.021432	1.0212128	1.0209023
1.0127292	1.0124189	1.0120537	1.0116313	1.0111575	1.0106382	1.0100815	1.0095017	1.0089123	1.008321	1.0077504	1.0072148	1.0067226	1.0062951	1.0059392	1.0056674	1.0054902	1.0054102	1.0054353	1.0055635	1.0057988	1.0061427	1.006583	1.007116	1.0077413	1.0084437	1.0092137	1.0100442	1.0109214	1.0118347	1.0127707	1.0137165	1.0146614	1.0155901	1.016495	1.0173604	1.0181756	1.0189341	1.0196185	1.0202305	1.0207566	1.0211893	1.0215288	1.0217652	1.0219034	1.02194	1.021871	1.0217061	1.0214462	1.0211012
1.0118536	1.0114783	1.0110549	1.0105795	1.010066	1.0095176	1.0089492	1.0083675	1.0077897	1.0072285	1.0067	1.0062166	1.005793	1.0054399	1.0051728	1.0049965	1.0049177	1.0049386	1.00507	1.0053053	1.0056417	1.006083	1.0066197	1.0072467	1.0079494	1.008728	1.0095664	1.0104574	1.0113868	1.0123427	1.0133121	1.0142848	1.0152465	1.0161843	1.0170909	1.017954	1.0187567	1.0194973	1.020163	1.0207499	1.0212445	1.0216472	1.0219502	1.022151	1.0222499	1.0222466	1.0221422	1.0219426	1.0216475	1.0212651
1.0109438	1.0105164	1.0100449	1.0095359	1.0089984	1.008434	1.0078645	1.007298	1.006748	1.0062262	1.0057518	1.0053356	1.0049845	1.0047183	1.0045427	1.0044589	1.0044805	1.0046052	1.004835	1.0051659	1.0056053	1.0061358	1.0067601	1.0074649	1.0082451	1.0090908	1.0099866	1.0109268	1.0118966	1.012885	1.0138786	1.0148679	1.0158377	1.0167798	1.0176798	1.0185288	1.0193182	1.0200375	1.0206764	1.0212325	1.0216951	1.02206	1.0223265	1.0224898	1.0225531	1.0225122	1.0223719	1.0221356	1.0218079	1.0213982
1.0100262	1.0095539	1.0090493	1.0085208	1.0079669	1.0074104	1.0068524	1.0063115	1.0058001	1.005329	1.0049193	1.0045735	1.0043048	1.0041248	1.0040423	1.0040567	1.0041726	1.0043974	1.0047228	1.0051513	1.0056757	1.0062902	1.0069947	1.0077705	1.0086144	1.0095142	1.0104591	1.0114399	1.0124395	1.0134529	1.0144619	1.0154583	1.0164298	1.0173635	1.0182526	1.0190827	1.0198493	1.0205424	1.0211494	1.0216734	1.0221007	1.0224286	1.0226576	1.0227875	1.0228081	1.0227331	1.0225593	1.0222901	1.0219349	1.0214988
1.0091183	1.0086138	1.0080888	1.0075473	1.0069971	1.0064524	1.005921	1.0054199	1.004959	1.00455	1.0042075	1.0039389	1.0037545	1.0036678	1.0036739	1.0037827	1.003995	1.0043118	1.0047286	1.0052414	1.005847	1.0065396	1.007309	1.0081478	1.0090458	1.0099909	1.0109755	1.0119838	1.0130048	1.0140326	1.0150485	1.0160457	1.0170088	1.0179305	1.0188015	1.0196089	1.0203476	1.0210081	1.0215831	1.0220685	1.0224591	1.0227491	1.0229412	1.0230311	1.0230192	1.0229098	1.0227048	1.0224054	1.0220262	1.0215675
1.0082382	1.0077124	1.0071772	1.0066382	1.0061027	1.0055815	1.0050881	1.0046337	1.0042281	1.0038868	1.003617	1.0034301	1.0033351	1.0033345	1.003431	1.003631	1.0039339	1.0043348	1.0048352	1.0054289	1.0061066	1.0068651	1.0076942	1.0085849	1.0095266	1.0105073	1.0115203	1.0125488	1.0135854	1.014615	1.0156311	1.0166178	1.0175682	1.0184709	1.0193155	1.0200977	1.0208055	1.0214304	1.0219716	1.0224208	1.0227714	1.0230253	1.0231773	1.02323	1.023184	1.0230441	1.022809	1.0224864	1.0220823	1.0216087
1.0074008	1.0068688	1.0063348	1.0058072	1.0052936	1.0048082	1.0043584	1.0039548	1.0036155	1.0033437	1.0031533	1.003049	1.0030344	1.003121	1.0033059	1.0035911	1.0039777	1.0044609	1.0050344	1.0056994	1.006442	1.0072569	1.0081344	1.0090672	1.010043	1.0110531	1.0120829	1.0131229	1.0141649	1.0151914	1.0161986	1.0171726	1.0181012	1.0189817	1.0197986	1.0205456	1.021219	1.0218071	1.0223085	1.02272	1.0230334	1.023248	1.0233681	1.0233852	1.0233083	1.0231367	1.0228758	1.0225322	1.0221095	1.0216225
1.0066259	1.0060922	1.0055679	1.0050614	1.0045805	1.0041361	1.0037371	1.0033951	1.0031204	1.0029252	1.0028099	1.0027838	1.0028543	1.0030222	1.003292	1.0036582	1.0041173	1.004674	1.0053164	1.0060427	1.0068383	1.0077038	1.0086201	1.0095853	1.0105872	1.0116166	1.0126563	1.0137002	1.0147358	1.0157537	1.0167454	1.0176992	1.0186036	1.0194544	1.0202373	1.0209504	1.021585	1.022136	1.0226004	1.0229706	1.0232457	1.0234246	1.0235085	1.0234953	1.0233867	1.023189	1.0229065	1.0225435	1.0221097	1.0216105
1.0059134	1.0053935	1.0048904	1.004411	1.0039718	1.0035691	1.0032289	1.002949	1.0027449	1.0026194	1.0025814	1.0026364	1.0027856	1.0030332	1.0033767	1.0038157	1.0043468	1.0049646	1.005666	1.0064423	1.0072886	1.008192	1.0091403	1.0101299	1.0111468	1.0121833	1.0132267	1.014266	1.015292	1.0162959	1.0172668	1.0181928	1.0190701	1.0198846	1.0206316	1.0213089	1.0219045	1.0224164	1.0228398	1.0231725	1.0234095	1.0235528	1.0236024	1.0235606	1.0234258	1.0232055	1.0229048	1.022525	1.022081	1.0215777
1.0052893	1.0047828	1.0043061	1.0038619	1.0034624	1.0031161	1.0028325	1.0026178	1.0024813	1.0024298	1.0024658	1.0025932	1.0028193	1.0031394	1.0035504	1.004056	1.0046499	1.0053269	1.0060768	1.0068953	1.0077767	1.0087062	1.0096822	1.0106868	1.0117122	1.0127504	1.0137906	1.0148177	1.0158279	1.0168093	1.0177517	1.0186497	1.0194905	1.0202698	1.0209811	1.021618	1.0221734	1.022645	1.023028	1.0233215	1.0235238	1.0236341	1.0236521	1.0235814	1.0234268	1.0231851	1.0228683	1.0224817	1.0220284	1.0215229
1.0047425	1.0042628	1.003817	1.0034158	1.0030627	1.0027695	1.0025467	1.0023963	1.0023273	1.0023403	1.0024502	1.0026513	1.0029432	1.0033299	1.003805	1.0043678	1.0050172	1.0057396	1.006532	1.0073881	1.0082982	1.009248	1.0102363	1.0112474	1.0122759	1.0133067	1.0143324	1.0153453	1.016334	1.0172894	1.0181992	1.019064	1.0198687	1.0206109	1.0212816	1.0218791	1.022391	1.022822	1.023169	1.0234251	1.0235915	1.0236691	1.0236603	1.0235654	1.0233889	1.0231324	1.0228044	1.0224088	1.0219553	1.0214529
1.0042932	1.003839	1.0034274	1.003068	1.0027668	1.00253	1.0023645	1.0022774	1.0022738	1.0023557	1.002531	1.002793	1.003151	1.0035954	1.0041283	1.0047438	1.0054344	1.0061973	1.0070254	1.0079036	1.0088323	1.0097985	1.0107955	1.0118053	1.0128263	1.0138439	1.0148543	1.0158417	1.0168049	1.017728	1.0186061	1.0194318	1.0202013	1.0209006	1.02153	1.022086	1.0225596	1.0229512	1.0232606	1.0234803	1.0236154	1.0236645	1.0236309	1.0235127	1.023319	1.0230509	1.0227125	1.022315	1.021862	1.0213635
1.0039291	1.0035065	1.0031389	1.0028232	1.0025712	1.002389	1.002283	1.0022554	1.0023141	1.0024582	1.002694	1.0030178	1.0034306	1.0039301	1.0045081	1.0051657	1.0058968	1.0066895	1.0075424	1.0084413	1.0093797	1.0103489	1.0113449	1.0123503	1.0133574	1.0143595	1.0153462	1.0163083	1.017234	1.0181262	1.0189688	1.0197533	1.0204806	1.0211396	1.0217284	1.022242	1.0226777	1.0230314	1.0233034	1.0234896	1.0235964	1.0236193	1.0235612	1.0234272	1.023217	1.0229388	1.0225968	1.0221996	1.0217503	1.0212603
1.0036597	1.0032716	1.002941	1.0026708	1.0024707	1.0023432	1.0022943	1.0023242	1.0024395	1.0026442	1.0029334	1.0033116	1.0037742	1.0043148	1.0049363	1.0056295	1.0063876	1.0072054	1.0080721	1.0089825	1.009927	1.0108957	1.0118822	1.0128736	1.0138625	1.0148411	1.0158001	1.0167295	1.0176263	1.0184802	1.0192811	1.0200263	1.0207124	1.0213295	1.0218768	1.022351	1.0227475	1.0230639	1.0233026	1.0234581	1.0235362	1.0235347	1.02346	1.023308	1.0230879	1.0228051	1.0224603	1.0220647	1.0216229	1.0211427
1.0034761	1.0031253	1.0028358	1.0026132	1.002463	1.0023851	1.0023882	1.0024722	1.0026404	1.0028977	1.003237	1.0036621	1.004165	1.0047457	1.0053982	1.0061208	1.0069009	1.0077332	1.0086129	1.0095235	1.0104668	1.0114285	1.0123987	1.0133715	1.014338	1.0152905	1.016217	1.0171146	1.0179691	1.0187838	1.0195453	1.0202482	1.0208917	1.0214674	1.0219744	1.0224094	1.0227686	1.0230501	1.0232556	1.0233852	1.0234387	1.0234176	1.0233232	1.02316	1.0229344	1.0226481	1.022304	1.0219129	1.0214818	1.021017
1.0033768	1.0030626	1.0028149	1.0026381	1.0025324	1.0025043	1.0025561	1.002693	1.0029091	1.00321	1.0035931	1.0040582	1.0045984	1.0052109	1.0058893	1.0066317	1.0074253	1.0082669	1.009148	1.0100578	1.0109916	1.0119383	1.012891	1.0138417	1.0147787	1.0156984	1.0165905	1.0174485	1.0182658	1.0190393	1.0197594	1.0204214	1.021022	1.021557	1.0220239	1.0224214	1.0227443	1.0229952	1.0231715	1.0232763	1.023307	1.0232658	1.0231605	1.0229886	1.0227573	1.0224682	1.0221314	1.0217485	1.0213263	1.0208781
1.0033575	1.0030813	1.0028732	1.0027359	1.0026758	1.0026945	1.0027924	1.0029734	1.0032337	1.0035759	1.0039963	1.004492	1.0050639	1.005699	1.0063945	1.0071492	1.0079514	1.008795	1.0096732	1.0105733	1.0114925	1.0124227	1.0133532	1.0142729	1.0151806	1.0160649	1.0169188	1.0177399	1.0185173	1.0192447	1.019922	1.0205419	1.0211027	1.0215982	1.0220262	1.0223886	1.0226791	1.0228988	1.023049	1.0231302	1.0231416	1.023088	1.0229701	1.0227933	1.02256	1.022272	1.021942	1.0215681	1.0211635	1.0207297
1.0034102	1.0031685	1.0029995	1.0029057	1.0028867	1.0029484	1.0030864	1.0033045	1.003604	1.0039816	1.0044321	1.0049552	1.0055487	1.0062002	1.0069101	1.00767	1.0084745	1.0093138	1.0101823	1.0110699	1.0119693	1.012874	1.0137745	1.0146651	1.015536	1.0163863	1.0171995	1.0179789	1.0187141	1.0194021	1.0200356	1.0206158	1.0211352	1.0215927	1.0219862	1.022313	1.0225706	1.0227647	1.0228909	1.0229508	1.0229481	1.0228815	1.0227563	1.022576	1.0223426	1.0220616	1.0217379	1.0213777	1.020988	1.0205743
1.0035278	1.00332	1.0031885	1.0031308	1.0031542	1.0032523	1.0034308	1.0036806	1.0040119	1.0044153	1.0048919	1.0054353	1.0060433	1.0067056	1.0074235	1.0081854	1.0089836	1.0098133	1.010667	1.0115359	1.0124114	1.0132895	1.0141603	1.015014	1.01585	1.0166601	1.0174338	1.0181717	1.0188656	1.0195092	1.0201017	1.020642	1.0211216	1.0215415	1.0219005	1.0221967	1.0224277	1.0225955	1.022702	1.0227468	1.0227276	1.0226548	1.0225247	1.0223407	1.0221113	1.0218357	1.0215236	1.021178	1.0208031	1.020408
1.0037024	1.0035278	1.0034324	1.0034107	1.0034642	1.0035965	1.0038055	1.0040905	1.0044447	1.0048755	1.0053705	1.0059249	1.0065463	1.0072122	1.0079296	1.0086861	1.0094739	1.0102929	1.0111234	1.0119686	1.0128174	1.0136626	1.0144985	1.0153211	1.0161171	1.0168847	1.0176177	1.0183138	1.0189651	1.0195698	1.0201237	1.02062	1.0210645	1.0214486	1.0217775	1.0220441	1.0222508	1.0223966	1.0224836	1.0225134	1.0224844	1.0224043	1.0222715	1.0220919	1.0218673	1.0216018	1.0212991	1.0209678	1.0206101	1.0202338
1.0039276	1.003789	1.0037199	1.003732	1.0038166	1.0039772	1.0042144	1.004522	1.004899	1.0053439	1.0058526	1.0064204	1.0070431	1.007711	1.0084203	1.0091666	1.0099406	1.010738	1.0115495	1.012365	1.0131832	1.0139952	1.0147961	1.0155774	1.016333	1.0170609	1.0177516	1.0184077	1.0190179	1.0195806	1.0200962	1.0205572	1.0209656	1.0213196	1.0216178	1.021857	1.0220405	1.0221676	1.0222391	1.022257	1.0222208	1.0221386	1.0220054	1.0218275	1.0216099	1.0213525	1.0210658	1.0207493	1.0204089	1.0200524
1.0041952	1.0040823	1.004049	1.004085	1.0041975	1.0043837	1.0046406	1.0049676	1.0053632	1.00582	1.0063355	1.006906	1.007527	1.0081887	1.0088891	1.0096214	1.0103773	1.0111507	1.0119344	1.0127225	1.0135086	1.0142848	1.0150465	1.0157876	1.0165038	1.0171908	1.0178412	1.018453	1.0190246	1.0195472	1.020025	1.020451	1.0208277	1.0211519	1.0214217	1.0216395	1.0218027	1.0219126	1.021972	1.0219814	1.0219414	1.0218549	1.0217247	1.0215534	1.0213425	1.0210971	1.0208223	1.0205234	1.0202008	1.0198641
1.0044954	1.0044105	1.0044022	1.0044651	1.0045993	1.0048064	1.0050797	1.0054257	1.0058297	1.0062925	1.0068111	1.0073802	1.0079937	1.0086484	1.0093361	1.0100465	1.0107797	1.0115266	1.0122815	1.0130355	1.0137873	1.0145264	1.0152488	1.0159512	1.0166267	1.0172718	1.0178832	1.0184543	1.0189861	1.0194728	1.0199158	1.02031	1.0206546	1.020951	1.021196	1.0213932	1.0215393	1.0216385	1.0216876	1.0216889	1.0216461	1.0215588	1.0214325	1.0212665	1.0210682	1.0208331	1.020575	1.020291	1.0199839	1.0196663
1.004821	1.0047612	1.0047739	1.0048591	1.005014	1.0052365	1.0055269	1.0058795	1.0062882	1.0067565	1.0072715	1.0078378	1.0084406	1.0090786	1.009748	1.0104386	1.0111465	1.0118642	1.0125868	1.0133086	1.0140215	1.0147226	1.0154068	1.0160685	1.0167031	1.0173064	1.0178776	1.018412	1.0189048	1.0193567	1.0197656	1.0201318	1.020449	1.0207195	1.0209448	1.0211228	1.0212543	1.0213417	1.0213829	1.0213798	1.0213374	1.0212524	1.0211314	1.0209746	1.0207826	1.020563	1.0203172	1.0200479	1.0197601	1.019458
1.0051699	1.0051302	1.005162	1.0052644	1.0054353	1.0056716	1.0059699	1.0063255	1.0067387	1.0072043	1.0077164	1.0082713	1.0088588	1.0094808	1.0101256	1.010793	1.0114717	1.0121584	1.0128471	1.013531	1.0142095	1.0148717	1.0155165	1.016138	1.016733	1.0172975	1.0178281	1.0183268	1.0187857	1.0192059	1.0195818	1.0199186	1.020211	1.0204604	1.0206689	1.0208311	1.0209496	1.0210279	1.0210638	1.0210598	1.021016	1.0209365	1.0208216	1.020673	1.0204952	1.0202847	1.0200527	1.0198004	1.0195276	1.0192423
1.0055236	1.0055065	1.0055563	1.0056711	1.0058558	1.0060976	1.0064024	1.0067602	1.0071725	1.0076319	1.0081332	1.0086728	1.0092447	1.0098453	1.0104685	1.0111066	1.0117537	1.0124092	1.0130643	1.0137107	1.0143484	1.0149745	1.0155777	1.0161612	1.0167187	1.0172436	1.0177401	1.018202	1.0186284	1.0190163	1.0193672	1.0196775	1.0199482	1.02018	1.0203689	1.0205171	1.0206298	1.0206999	1.0207345	1.02073	1.0206876	1.020614	1.0205042	1.0203663	1.0201983	1.0200032	1.0197846	1.0195441	1.0192882	1.0190171
1.0058866	1.0058833	1.0059459	1.006077	1.0062643	1.0065151	1.0068184	1.0071774	1.0075839	1.0080311	1.0085218	1.0090437	1.0095984	1.0101745	1.0107697	1.0113786	1.0119946	1.0126166	1.0132334	1.013845	1.0144465	1.0150322	1.015596	1.0161417	1.0166613	1.0171503	1.0176147	1.0180402	1.0184381	1.0187979	1.0191226	1.0194108	1.0196631	1.0198754	1.0200517	1.0201913	1.0202955	1.0203619	1.0203933	1.0203899	1.0203526	1.0202844	1.0201838	1.0200547	1.0198956	1.0197139	1.0195084	1.0192813	1.0190376	1.018781
1.0062494	1.0062569	1.006332	1.0064687	1.0066655	1.0069155	1.00722	1.0075699	1.007968	1.0084057	1.0088774	1.0093814	1.009911	1.010465	1.0110308	1.011608	1.0121908	1.0127773	1.0133598	1.0139338	1.0144943	1.0150448	1.0155736	1.0160791	1.0165635	1.0170219	1.01745	1.0178484	1.0182132	1.0185487	1.0188519	1.0191194	1.0193536	1.0195534	1.0197194	1.019853	1.0199497	1.0200127	1.0200442	1.0200448	1.0200111	1.0199487	1.019857	1.0197364	1.0195899	1.0194198	1.019224	1.0190125	1.0187795	1.0185347
1.0065999	1.0066226	1.006707	1.0068462	1.0070443	1.0072948	1.0075934	1.0079364	1.0083213	1.008745	1.0092005	1.0096793	1.0101854	1.0107104	1.011247	1.0117921	1.0123433	1.0128938	1.0134399	1.013978	1.0145036	1.0150139	1.0155075	1.0159781	1.0164294	1.0168542	1.017252	1.0176243	1.0179644	1.0182774	1.0185587	1.0188093	1.0190297	1.0192168	1.0193745	1.0195011	1.0195953	1.0196583	1.019691	1.0196941	1.0196675	1.0196098	1.0195289	1.0194157	1.0192796	1.01912	1.0189363	1.0187329	1.0185136	1.0182763
1.0069431	1.0069733	1.0070627	1.0072066	1.0074041	1.0076482	1.0079404	1.0082736	1.0086447	1.0090492	1.0094831	1.009941	1.0104203	1.0109154	1.0114224	1.0119357	1.0124533	1.0129657	1.0134784	1.0139791	1.0144691	1.0149446	1.0154029	1.0158424	1.0162616	1.0166553	1.0170267	1.0173709	1.0176898	1.0179833	1.0182457	1.0184823	1.0186888	1.018869	1.0190201	1.019141	1.0192326	1.0192969	1.0193326	1.0193378	1.0193177	1.0192678	1.0191938	1.0190918	1.0189646	1.0188129	1.0186397	1.0184457	1.0182345	1.0180078
1.0072675	1.0073036	1.0073968	1.0075406	1.0077347	1.0079752	1.0082556	1.0085757	1.0089318	1.0093178	1.0097286	1.0101613	1.0106138	1.0110779	1.0115533	1.0120325	1.0125175	1.0129961	1.0134736	1.013938	1.0143954	1.0148368	1.0152631	1.0156704	1.0160611	1.0164274	1.0167729	1.0170959	1.017395	1.0176686	1.0179175	1.0181413	1.0183382	1.0185091	1.0186561	1.0187746	1.0188677	1.0189312	1.0189695	1.0189832	1.0189645	1.0189244	1.0188559	1.0187625	1.0186433	1.0185014	1.018336	1.0181491	1.0179464	1.017726
1.0075734	1.0076152	1.0077066	1.0078504	1.0080382	1.0082679	1.0085379	1.0088421	1.0091784	1.0095427	1.0099308	1.0103399	1.0107615	1.0111988	1.0116413	1.0120909	1.0125393	1.0129842	1.0134279	1.013859	1.0142852	1.0146943	1.0150883	1.0154694	1.0158306	1.0161725	1.016495	1.0167983	1.017078	1.0173384	1.0175741	1.0177865	1.0179775	1.0181427	1.0182858	1.0184046	1.0184966	1.018564	1.0186062	1.0186212	1.0186137	1.0185783	1.018517	1.0184305	1.0183173	1.0181823	1.018023	1.0178452	1.0176468	1.0174311
1.0078537	1.0078952	1.0079899	1.0081282	1.0083085	1.0085297	1.0087829	1.0090712	1.0093883	1.0097297	1.010094	1.0104761	1.0108718	1.0112758	1.0116899	1.0121064	1.0125207	1.0129353	1.013345	1.0137469	1.0141361	1.0145177	1.0148865	1.0152392	1.0155752	1.0158955	1.0161985	1.0164814	1.0167464	1.0169938	1.0172195	1.0174254	1.0176092	1.0177706	1.0179111	1.0180289	1.0181245	1.0181942	1.0182412	1.0182604	1.018257	1.0182287	1.0181731	1.0180918	1.0179869	1.0178578	1.0177048	1.0175303	1.017335	1.0171243
1.0081086	1.0081517	1.0082426	1.0083733	1.0085456	1.0087532	1.0089952	1.0092645	1.0095599	1.0098783	1.0102164	1.0105692	1.0109378	1.0113134	1.0116949	1.0120807	1.0124646	1.0128495	1.0132263	1.0135949	1.013962	1.0143143	1.014656	1.0149833	1.0153	1.0155995	1.0158851	1.0161531	1.0164055	1.0166395	1.0168571	1.0170553	1.0172372	1.0173965	1.0175358	1.0176549	1.0177504	1.017824	1.0178733	1.0179005	1.0179002	1.0178769	1.0178269	1.0177519	1.0176519	1.0175244	1.0173755	1.0172045	1.017012	1.0168008
1.0083355	1.0083767	1.008462	1.0085877	1.0087482	1.008942	1.0091653	1.0094178	1.0096905	1.0099888	1.0102996	1.0106245	1.0109648	1.0113119	1.011663	1.0120165	1.0123698	1.0127239	1.0130734	1.0134155	1.0137522	1.0140817	1.0143979	1.0147064	1.0150002	1.0152858	1.0155556	1.0158099	1.0160524	1.0162786	1.0164905	1.0166838	1.0168623	1.0170195	1.0171593	1.0172805	1.0173774	1.0174538	1.0175074	1.0175384	1.0175432	1.0175234	1.0174773	1.0174053	1.0173082	1.0171856	1.0170392	1.0168701	1.0166788	1.0164689
1.0085303	1.0085698	1.0086514	1.0087651	1.0089161	1.0090951	1.0092993	1.0095313	1.0097852	1.0100559	1.010342	1.0106448	1.0109526	1.01127	1.0115938	1.0119175	1.0122447	1.012569	1.0128914	1.0132084	1.0135211	1.0138254	1.0141215	1.0144092	1.0146886	1.0149568	1.0152125	1.0154583	1.0156912	1.0159111	1.0161171	1.0163078	1.0164831	1.0166401	1.0167806	1.0169032	1.0170041	1.0170838	1.0171406	1.0171758	1.0171844	1.0171672	1.0171254	1.017055	1.01696	1.0168387	1.0166928	1.0165226	1.0163313	1.0161192
1.008694	1.0087321	1.0088015	1.0089087	1.0090467	1.0092095	1.0093971	1.0096093	1.0098383	1.010086	1.0103499	1.010623	1.0109044	1.0111953	1.011489	1.0117866	1.0120881	1.0123843	1.0126818	1.0129764	1.0132656	1.0135493	1.013828	1.0140966	1.0143619	1.0146173	1.0148637	1.0151001	1.0153241	1.0155383	1.0157439	1.0159314	1.0161052	1.016263	1.0164062	1.0165297	1.0166332	1.0167146	1.0167757	1.0168123	1.0168222	1.0168097	1.0167662	1.0166997	1.016604	1.0164832	1.016336	1.0161664	1.0159712	1.0157568
1.0088253	1.0088567	1.0089216	1.009016	1.0091406	1.0092863	1.0094585	1.0096473	1.0098574	1.010081	1.0103182	1.0105627	1.0108234	1.0110854	1.011355	1.0116255	1.0118983	1.0121741	1.0124483	1.0127196	1.0129886	1.0132551	1.0135155	1.013773	1.0140246	1.0142696	1.014505	1.0147356	1.014956	1.0151662	1.0153673	1.0155548	1.0157287	1.0158895	1.0160329	1.0161585	1.0162629	1.016348	1.0164112	1.0164473	1.0164597	1.0164481	1.0164063	1.0163381	1.0162413	1.01612	1.0159715	1.0157995	1.0156015	1.0153843
1.0089264	1.0089514	1.0090084	1.0090919	1.0091985	1.0093292	1.0094812	1.0096514	1.009838	1.010038	1.0102528	1.0104759	1.0107065	1.0109465	1.0111907	1.0114361	1.0116881	1.0119411	1.0121953	1.0124462	1.0126971	1.012947	1.0131931	1.0134386	1.0136805	1.0139145	1.014145	1.0143691	1.0145864	1.0147945	1.0149927	1.0151815	1.0153556	1.0155163	1.015661	1.0157871	1.0158948	1.015982	1.0160433	1.0160822	1.0160953	1.0160817	1.0160396	1.0159712	1.0158738	1.0157495	1.0155969	1.0154213	1.01522	1.0149981
1.008993	1.009012	1.0090594	1.0091271	1.0092221	1.0093389	1.0094705	1.0096201	1.0097862	1.0099636	1.010155	1.0103524	1.010562	1.0107763	1.0109986	1.0112246	1.0114529	1.0116858	1.0119195	1.0121542	1.0123904	1.0126278	1.0128634	1.0130954	1.0133294	1.0135571	1.0137815	1.0140048	1.0142167	1.0144224	1.0146217	1.0148089	1.0149835	1.0151454	1.0152919	1.0154197	1.0155275	1.0156137	1.0156783	1.0157146	1.0157282	1.0157123	1.0156689	1.0155967	1.0154979	1.0153698	1.0152143	1.0150326	1.0148282	1.0145996
1.0090286	1.0090393	1.0090741	1.009135	1.009213	1.0093119	1.0094259	1.0095556	1.0097009	1.0098568	1.0100254	1.0102034	1.0103891	1.0105805	1.0107827	1.0109892	1.0112011	1.0114123	1.0116311	1.0118506	1.0120728	1.0122985	1.0125228	1.0127501	1.0129759	1.013199	1.0134188	1.013637	1.0138481	1.014055	1.0142535	1.0144402	1.0146159	1.0147806	1.0149262	1.0150529	1.0151623	1.0152477	1.0153104	1.0153487	1.0153582	1.0153402	1.0152935	1.0152179	1.0151135	1.0149814	1.0148219	1.0146353	1.0144228	1.0141917
1.0090325	1.0090374	1.0090613	1.009106	1.0091718	1.0092527	1.0093522	1.0094613	1.0095862	1.009723	1.0098689	1.0100275	1.0101924	1.0103662	1.0105475	1.0107324	1.0109274	1.0111257	1.0113292	1.011537	1.0117484	1.0119635	1.0121809	1.0123998	1.0126188	1.0128384	1.0130585	1.0132722	1.0134857	1.0136906	1.0138893	1.0140762	1.0142533	1.0144159	1.014563	1.0146904	1.0147967	1.0148833	1.0149437	1.0149777	1.0149844	1.0149636	1.0149122	1.0148336	1.0147233	1.014585	1.0144198	1.0142279	1.0140113	1.0137725
1.0090098	1.0090027	1.0090172	1.0090514	1.009101	1.0091661	1.0092461	1.0093389	1.0094446	1.0095613	1.0096896	1.0098265	1.0099754	1.0101287	1.0102929	1.0104635	1.0106417	1.0108266	1.0110174	1.0112165	1.0114185	1.0116235	1.0118345	1.0120498	1.0122656	1.0124812	1.0126992	1.0129128	1.0131248	1.0133307	1.0135282	1.0137184	1.0138943	1.0140561	1.0142028	1.014329	1.0144343	1.0145159	1.0145749	1.0146064	1.0146079	1.0145835	1.0145262	1.0144421	1.0143247	1.0141816	1.0140088	1.013812	1.0135883	1.0133452
1.0089563	1.008943	1.0089457	1.0089657	1.0090023	1.009051	1.0091151	1.0091906	1.0092788	1.0093777	1.0094879	1.0096085	1.0097369	1.0098767	1.0100236	1.0101807	1.0103449	1.010521	1.0107007	1.010888	1.0110834	1.0112833	1.0114899	1.0116993	1.0119139	1.0121279	1.0123448	1.0125575	1.0127696	1.0129749	1.013174	1.0133622	1.0135373	1.0137001	1.0138437	1.0139691	1.0140715	1.0141509	1.0142052	1.0142312	1.0142292	1.0141962	1.0141351	1.0140444	1.01392	1.0137699	1.0135922	1.0133866	1.0131581	1.0129088
1.0088787	1.0088547	1.008846	1.0088545	1.0088768	1.0089113	1.0089575	1.0090183	1.0090885	1.0091728	1.0092647	1.009371	1.0094838	1.0096093	1.0097429	1.0098878	1.0100423	1.0102069	1.0103794	1.0105586	1.0107472	1.0109435	1.011147	1.0113542	1.0115664	1.01178	1.0119958	1.0122082	1.0124184	1.0126257	1.0128231	1.01301	1.0131865	1.0133455	1.0134887	1.0136094	1.0137107	1.0137831	1.0138338	1.0138539	1.0138445	1.0138062	1.0137379	1.0136386	1.0135095	1.0133523	1.0131664	1.0129539	1.0127208	1.0124661
1.0087746	1.0087421	1.0087233	1.0087181	1.0087266	1.0087488	1.0087812	1.0088246	1.0088812	1.0089482	1.0090277	1.0091181	1.0092173	1.0093305	1.0094528	1.0095862	1.0097332	1.0098866	1.0100545	1.0102296	1.0104139	1.0106049	1.0108055	1.0110123	1.0112218	1.0114369	1.0116516	1.011866	1.012076	1.0122807	1.012478	1.0126628	1.0128385	1.0129948	1.013134	1.0132502	1.0133464	1.0134152	1.013459	1.0134728	1.0134577	1.0134121	1.0133348	1.0132279	1.0130911	1.0129262	1.0127345	1.0125173	1.0122764	1.0120155
1.0086492	1.0086081	1.0085784	1.0085611	1.0085584	1.0085658	1.0085831	1.0086133	1.008658	1.0087104	1.0087754	1.0088521	1.0089407	1.0090426	1.0091562	1.0092818	1.0094196	1.0095683	1.009728	1.0099002	1.010082	1.0102707	1.0104692	1.0106741	1.0108858	1.0110985	1.0113142	1.0115266	1.011737	1.0119436	1.0121374	1.0123223	1.0124927	1.0126481	1.0127817	1.0128946	1.012983	1.013047	1.0130829	1.013088	1.0130664	1.0130112	1.0129277	1.0128114	1.0126691	1.0124967	1.0122974	1.0120736	1.0118268	1.0115621
1.0085019	1.0084516	1.0084145	1.0083879	1.00837	1.0083647	1.008371	1.0083883	1.0084178	1.0084596	1.0085133	1.0085794	1.0086567	1.0087501	1.008854	1.0089741	1.0091047	1.0092483	1.0094035	1.0095744	1.0097536	1.0099431	1.0101415	1.010345	1.0105554	1.0107683	1.0109832	1.0111951	1.0114057	1.0116086	1.0118028	1.0119839	1.0121514	1.0123012	1.0124309	1.0125374	1.01262	1.0126742	1.0127028	1.0127019	1.0126694	1.0126084	1.0125169	1.0123931	1.012241	1.0120609	1.0118555	1.011625	1.0113746	1.0111054
1.0083394	1.0082777	1.0082316	1.0081915	1.0081654	1.00815	1.0081427	1.0081488	1.0081676	1.0081989	1.0082407	1.0082983	1.0083693	1.0084537	1.0085531	1.008664	1.0087906	1.0089332	1.0090866	1.0092524	1.0094312	1.0096189	1.0098152	1.0100212	1.0102321	1.0104455	1.0106592	1.0108713	1.0110809	1.0112809	1.0114721	1.011649	1.0118097	1.0119555	1.012079	1.0121775	1.0122547	1.0123017	1.0123214	1.0123113	1.0122712	1.012199	1.0120996	1.0119686	1.011809	1.011621	1.0114092	1.0111728	1.0109175	1.0106449
1.0081581	1.0080905	1.0080347	1.0079855	1.0079466	1.0079217	1.0079058	1.0079002	1.0079087	1.00793	1.0079634	1.0080143	1.008077	1.0081553	1.008249	1.0083582	1.0084802	1.0086201	1.0087724	1.0089378	1.0091152	1.0093032	1.0095017	1.0097073	1.0099161	1.0101289	1.0103419	1.0105531	1.0107598	1.010957	1.0111439	1.0113175	1.0114743	1.0116119	1.0117286	1.0118206	1.0118864	1.0119263	1.0119369	1.0119166	1.011868	1.0117886	1.0116764	1.0115391	1.0113723	1.0111775	1.0109612	1.0107204	1.0104605	1.0101836
1.0079641	1.007889	1.0078229	1.0077666	1.0077189	1.0076815	1.0076569	1.007646	1.0076437	1.0076581	1.0076852	1.0077275	1.0077847	1.0078597	1.0079486	1.0080552	1.0081757	1.0083125	1.0084645	1.0086288	1.0088081	1.0089952	1.0091937	1.0093982	1.0096074	1.0098197	1.0100309	1.0102406	1.0104445	1.0106375	1.0108212	1.0109872	1.0111386	1.0112683	1.0113783	1.0114605	1.0115194	1.0115485	1.011549	1.0115201	1.0114597	1.0113721	1.0112543	1.0111078	1.0109328	1.0107337	1.0105108	1.0102654	1.0100023	1.0097238
1.0077605	1.0076772	1.007604	1.0075371	1.0074826	1.0074381	1.0074025	1.0073819	1.0073745	1.0073829	1.0074041	1.0074433	1.0074953	1.007565	1.0076511	1.0077571	1.0078762	1.0080125	1.0081655	1.00833	1.0085064	1.0086958	1.0088936	1.0090996	1.009308	1.0095185	1.0097268	1.009935	1.0101334	1.0103232	1.0104996	1.0106606	1.0108033	1.0109272	1.0110269	1.011101	1.011148	1.0111682	1.0111586	1.0111195	1.0110519	1.0109543	1.0108285	1.0106717	1.0104917	1.0102862	1.0100572	1.0098103	1.0095452	1.0092653
1.0075489	1.0074587	1.0073776	1.0073034	1.0072414	1.0071869	1.0071461	1.0071179	1.0071056	1.0071052	1.007124	1.0071592	1.0072082	1.0072756	1.0073615	1.0074627	1.007584	1.0077201	1.0078714	1.0080379	1.0082163	1.008404	1.0086025	1.0088062	1.0090144	1.0092229	1.0094297	1.0096312	1.0098271	1.0100105	1.0101821	1.0103348	1.010471	1.0105846	1.0106736	1.0107386	1.0107763	1.0107867	1.010766	1.0107181	1.0106407	1.0105333	1.010398	1.0102365	1.0100491	1.0098395	1.0096081	1.0093565	1.0090894	1.0088097
1.0073301	1.0072328	1.0071437	1.0070645	1.0069934	1.0069351	1.0068883	1.0068551	1.0068362	1.0068344	1.006846	1.0068778	1.0069275	1.0069935	1.0070767	1.0071793	1.007299	1.0074356	1.0075874	1.0077564	1.0079337	1.0081227	1.0083197	1.0085232	1.0087298	1.0089345	1.0091388	1.0093362	1.0095241	1.0097014	1.0098652	1.0100121	1.0101371	1.0102409	1.0103209	1.010375	1.0104023	1.0104011	1.0103719	1.0103135	1.0102259	1.01011	1.0099689	1.0097996	1.0096077	1.0093931	1.009157	1.0089053	1.008638	1.0083581
1.0071067	1.0070032	1.00691	1.0068222	1.0067483	1.00668	1.0066307	1.006593	1.0065695	1.0065633	1.0065745	1.0066037	1.0066525	1.0067174	1.0068023	1.0069053	1.007024	1.0071615	1.0073148	1.0074803	1.0076599	1.007849	1.008045	1.0082451	1.0084498	1.0086508	1.0088508	1.0090426	1.0092261	1.0093956	1.0095503	1.0096879	1.0098042	1.009897	1.0099676	1.0100096	1.0100276	1.0100135	1.0099744	1.009908	1.0098109	1.0096879	1.0095378	1.0093625	1.0091658	1.0089474	1.0087116	1.0084573	1.0081897	1.0079103
1.0068816	1.0067729	1.0066701	1.0065799	1.0064977	1.0064287	1.0063739	1.0063334	1.0063087	1.0062993	1.0063081	1.0063374	1.0063816	1.0064496	1.0065347	1.0066384	1.0067598	1.0068971	1.0070503	1.0072161	1.0073949	1.0075811	1.00778	1.0079752	1.008177	1.0083741	1.0085676	1.0087538	1.0089294	1.0090913	1.0092368	1.0093642	1.0094692	1.0095528	1.0096104	1.0096442	1.0096493	1.0096285	1.0095769	1.0095006	1.009396	1.0092643	1.0091085	1.0089275	1.0087276	1.008505	1.0082655	1.0080131	1.0077468	1.00747
1.0066569	1.0065423	1.0064372	1.0063394	1.0062544	1.0061828	1.0061227	1.006078	1.0060513	1.0060414	1.0060518	1.0060775	1.006125	1.0061911	1.0062758	1.0063813	1.0065031	1.0066425	1.0067968	1.0069623	1.007139	1.0073249	1.007517	1.0077125	1.007908	1.0081025	1.00829	1.0084674	1.0086347	1.008788	1.0089229	1.00904	1.0091354	1.0092076	1.0092553	1.0092763	1.0092702	1.0092391	1.0091785	1.009092	1.0089792	1.0088413	1.0086793	1.0084956	1.0082889	1.0080676	1.0078275	1.0075744	1.0073094	1.0070381
1.0064332	1.0063171	1.0062058	1.0061072	1.0060171	1.0059413	1.0058786	1.005833	1.0058038	1.0057925	1.0057997	1.0058281	1.005878	1.005944	1.0060312	1.006136	1.0062592	1.0063963	1.0065511	1.0067167	1.0068936	1.0070767	1.0072649	1.0074579	1.0076468	1.0078335	1.008014	1.0081836	1.0083418	1.0084857	1.0086117	1.0087174	1.0088003	1.0088608	1.008897	1.0089083	1.0088911	1.0088493	1.0087788	1.0086832	1.0085645	1.0084195	1.0082525	1.0080642	1.007857	1.0076327	1.0073926	1.0071409	1.0068808	1.006613
1.0062158	1.0060934	1.0059807	1.0058765	1.0057832	1.0057046	1.0056406	1.0055946	1.0055649	1.0055537	1.0055623	1.0055901	1.005639	1.005706	1.0057935	1.0059009	1.0060233	1.0061616	1.006313	1.0064799	1.0066524	1.0068339	1.0070183	1.0072044	1.0073898	1.0075687	1.0077409	1.007903	1.0080503	1.0081834	1.0082978	1.0083932	1.0084652	1.008515	1.0085377	1.0085379	1.0085112	1.0084589	1.0083809	1.0082757	1.008149	1.0080004	1.0078287	1.0076373	1.0074278	1.0072047	1.0069664	1.0067163	1.0064594	1.0061965
1.0060029	1.0058765	1.0057588	1.0056525	1.0055588	1.0054778	1.0054129	1.0053637	1.0053338	1.0053227	1.005332	1.0053614	1.0054106	1.005479	1.0055676	1.0056741	1.0057966	1.0059348	1.0060865	1.0062504	1.006422	1.0065968	1.0067767	1.0069584	1.0071354	1.0073072	1.0074699	1.0076222	1.0077597	1.007882	1.0079855	1.0080678	1.0081285	1.0081658	1.0081794	1.0081679	1.0081308	1.0080693	1.0079815	1.0078716	1.0077382	1.0075843	1.0074083	1.0072149	1.0070046	1.006781	1.0065452	1.0063001	1.0060472	1.0057902
1.005797	1.0056665	1.0055469	1.0054392	1.0053415	1.0052612	1.0051931	1.0051446	1.005114	1.0051066	1.0051128	1.0051432	1.0051934	1.0052623	1.0053518	1.0054572	1.0055816	1.0057186	1.0058675	1.0060276	1.0061942	1.0063682	1.0065414	1.006714	1.0068854	1.0070474	1.007201	1.0073433	1.0074711	1.00758	1.0076715	1.0077426	1.0077916	1.0078174	1.0078198	1.0077972	1.007751	1.0076805	1.0075858	1.0074675	1.0073304	1.00717	1.0069929	1.0067974	1.0065904	1.0063668	1.006134	1.0058936	1.0056462	1.0053946
1.0056003	1.0054679	1.0053446	1.0052325	1.0051346	1.0050514	1.0049851	1.0049367	1.0049043	1.0048984	1.004906	1.0049368	1.0049883	1.0050566	1.0051458	1.0052521	1.0053755	1.005509	1.005656	1.0058124	1.0059751	1.0061417	1.0063088	1.0064759	1.0066363	1.0067903	1.006934	1.0070649	1.0071801	1.0072794	1.007357	1.0074172	1.0074545	1.0074682	1.0074604	1.0074264	1.0073702	1.0072918	1.0071908	1.007068	1.0069246	1.0067638	1.0065835	1.0063889	1.0061805	1.0059605	1.0057307	1.0054952	1.005254	1.0050097
1.0054133	1.0052767	1.0051512	1.0050378	1.0049372	1.0048546	1.0047884	1.0047393	1.0047102	1.0047007	1.0047115	1.0047426	1.004793	1.004864	1.0049527	1.0050567	1.0051756	1.005309	1.0054519	1.0056037	1.0057619	1.0059216	1.0060817	1.0062395	1.0063912	1.0065335	1.0066669	1.0067861	1.006889	1.0069757	1.0070443	1.0070912	1.0071161	1.0071197	1.0071002	1.0070583	1.0069929	1.0069069	1.0067989	1.0066705	1.0065249	1.0063605	1.0061804	1.005986	1.0057793	1.0055621	1.0053389	1.0051068	1.0048742	1.0046374
1.0052376	1.0050983	1.0049689	1.0048538	1.0047544	1.0046668	1.0046033	1.0045531	1.0045242	1.0045156	1.0045259	1.0045595	1.004608	1.0046778	1.0047647	1.0048689	1.0049855	1.0051152	1.0052541	1.0054001	1.0055524	1.0057049	1.0058556	1.0060049	1.0061462	1.006278	1.0064012	1.0065063	1.0065992	1.0066744	1.0067302	1.0067648	1.0067779	1.0067711	1.0067413	1.0066915	1.0066177	1.0065256	1.006412	1.0062795	1.0061302	1.0059638	1.0057832	1.0055915	1.0053865	1.0051746	1.0049554	1.0047313	1.0045037	1.0042768
1.0050694	1.0049286	1.0047984	1.0046815	1.0045806	1.004496	1.0044297	1.0043806	1.0043525	1.0043418	1.0043539	1.0043863	1.0044359	1.0045017	1.0045882	1.0046887	1.0048023	1.0049281	1.0050622	1.0052037	1.0053458	1.0054896	1.0056329	1.005771	1.0059013	1.0060256	1.0061337	1.0062277	1.0063077	1.0063715	1.0064139	1.0064385	1.0064414	1.0064241	1.0063838	1.0063262	1.0062453	1.006146	1.0060278	1.0058925	1.0057408	1.0055752	1.005396	1.0052049	1.0050044	1.0047966	1.0045832	1.0043663	1.0041485	1.0039289
1.0049169	1.0047724	1.0046413	1.0045226	1.0044206	1.0043325	1.0042669	1.0042193	1.0041891	1.0041814	1.0041913	1.0042216	1.00427	1.0043366	1.0044205	1.0045176	1.0046281	1.0047468	1.0048745	1.0050063	1.005144	1.0052791	1.0054116	1.0055404	1.0056609	1.0057701	1.005867	1.00595	1.0060174	1.0060668	1.0061002	1.0061115	1.0061036	1.0060766	1.0060292	1.0059618	1.0058763	1.0057716	1.0056505	1.0055119	1.0053587	1.0051926	1.005015	1.0048282	1.004632	1.0044296	1.0042232	1.0040144	1.0038035	1.0035963
1.0047745	1.0046297	1.004496	1.0043765	1.0042711	1.0041863	1.0041174	1.0040684	1.0040382	1.0040295	1.0040383	1.0040679	1.004116	1.0041782	1.0042592	1.0043527	1.0044563	1.0045717	1.0046929	1.0048163	1.004944	1.005069	1.005193	1.0053085	1.0054177	1.0055155	1.0056005	1.0056726	1.0057272	1.0057652	1.0057852	1.0057867	1.0057697	1.0057323	1.0056775	1.0056033	1.0055116	1.005403	1.0052776	1.0051374	1.0049845	1.0048207	1.0046446	1.0044613	1.0042706	1.0040737	1.0038751	1.0036749	1.0034732	1.0032761
1.0046462	1.0044975	1.0043606	1.0042402	1.0041353	1.0040485	1.0039799	1.00393	1.0039	1.003887	1.0038965	1.0039248	1.0039674	1.0040292	1.0041037	1.0041932	1.0042912	1.004398	1.0045129	1.0046285	1.0047454	1.0048618	1.0049726	1.0050786	1.0051748	1.0052599	1.0053337	1.0053922	1.0054349	1.0054622	1.0054706	1.005462	1.005436	1.0053915	1.0053276	1.0052483	1.005151	1.0050384	1.0049107	1.0047716	1.0046185	1.0044562	1.0042839	1.0041052	1.0039196	1.0037311	1.0035399	1.0033475	1.0031573	1.0029701
1.0045319	1.0043783	1.00424	1.0041184	1.0040122	1.0039244	1.0038528	1.0038009	1.003771	1.0037581	1.0037638	1.0037886	1.0038294	1.0038861	1.0039551	1.0040395	1.004131	1.0042297	1.0043354	1.0044427	1.0045499	1.0046549	1.0047551	1.0048488	1.0049334	1.005007	1.0050666	1.0051131	1.0051453	1.005162	1.0051587	1.0051401	1.0051043	1.0050526	1.0049828	1.0048971	1.0047967	1.0046811	1.0045525	1.0044135	1.0042619	1.0041018	1.0039337	1.0037596	1.0035812	1.0033997	1.0032165	1.0030339	1.0028546	1.0026777
1.0044274	1.0042739	1.0041326	1.0040082	1.0038981	1.0038081	1.0037363	1.0036839	1.0036508	1.0036341	1.0036389	1.00366	1.0036967	1.0037484	1.0038135	1.0038888	1.0039731	1.0040653	1.004161	1.0042573	1.0043534	1.0044473	1.0045364	1.0046173	1.0046895	1.004751	1.0048003	1.0048345	1.0048547	1.0048591	1.0048482	1.0048199	1.0047762	1.0047172	1.0046414	1.0045516	1.0044489	1.0043321	1.0042013	1.0040627	1.0039134	1.0037576	1.0035944	1.0034267	1.003254	1.0030812	1.0029076	1.0027348	1.0025638	1.0023983
1.0043364	1.0041789	1.0040371	1.0039073	1.0037979	1.0037054	1.0036303	1.0035768	1.0035397	1.0035222	1.0035223	1.0035372	1.0035719	1.003616	1.0036733	1.0037434	1.0038197	1.0039004	1.0039872	1.0040734	1.0041584	1.004242	1.0043187	1.0043868	1.004448	1.0044953	1.0045323	1.0045557	1.0045644	1.0045594	1.0045385	1.0045025	1.0044513	1.0043858	1.0043066	1.0042127	1.0041065	1.0039881	1.0038599	1.0037217	1.0035754	1.0034239	1.0032657	1.0031036	1.0029411	1.002776	1.0026109	1.0024489	1.0022899	1.0021354
1.0042578	1.0040965	1.0039506	1.0038196	1.0037086	1.0036125	1.003535	1.003477	1.0034375	1.0034146	1.003411	1.0034223	1.0034491	1.0034887	1.0035396	1.0035992	1.0036671	1.0037379	1.0038142	1.0038899	1.003965	1.0040345	1.004099	1.0041574	1.0042046	1.0042408	1.0042657	1.0042783	1.0042763	1.0042617	1.0042325	1.0041882	1.0041317	1.00406	1.0039766	1.0038793	1.003771	1.0036541	1.0035272	1.0033914	1.003249	1.0031013	1.0029492	1.0027951	1.0026397	1.0024836	1.0023293	1.0021776	1.0020292	1.0018874
1.004191	1.0040253	1.0038762	1.0037423	1.0036272	1.0035284	1.0034482	1.0033869	1.0033418	1.0033164	1.003307	1.0033123	1.0033321	1.003364	1.0034075	1.0034574	1.0035155	1.0035778	1.0036438	1.0037065	1.0037699	1.0038273	1.003879	1.0039245	1.0039592	1.0039854	1.0039995	1.0040015	1.0039897	1.003966	1.0039281	1.0038792	1.0038148	1.003739	1.0036511	1.0035535	1.003445	1.0033284	1.0032039	1.0030699	1.0029322	1.0027909	1.0026461	1.0024989	1.0023509	1.0022044	1.0020605	1.0019186	1.0017831	1.0016533
1.0041339	1.0039653	1.0038142	1.0036745	1.0035564	1.0034535	1.0033686	1.0033029	1.0032533	1.0032215	1.0032078	1.0032052	1.0032173	1.0032438	1.0032767	1.0033177	1.0033655	1.0034183	1.0034703	1.0035232	1.0035738	1.0036204	1.0036597	1.0036942	1.0037161	1.0037309	1.0037344	1.0037255	1.0037055	1.0036722	1.0036286	1.0035723	1.0035043	1.0034246	1.0033355	1.003236	1.0031276	1.0030118	1.0028892	1.0027603	1.0026282	1.0024918	1.0023544	1.002215	1.002077	1.0019399	1.0018061	1.0016762	1.001552	1.0014338
1.004089	1.0039159	1.003757	1.0036162	1.0034922	1.003385	1.0032964	1.0032254	1.0031704	1.0031325	1.0031105	1.0031049	1.0031079	1.0031239	1.003148	1.0031801	1.0032172	1.003258	1.0032997	1.0033412	1.0033789	1.0034126	1.0034403	1.0034624	1.0034757	1.003478	1.0034711	1.0034524	1.003423	1.003384	1.0033329	1.0032713	1.0031985	1.0031173	1.0030254	1.0029265	1.0028194	1.0027047	1.0025848	1.0024618	1.0023346	1.0022049	1.002075	1.0019448	1.0018158	1.0016886	1.0015657	1.0014484	1.0013349	1.001229
1.004052	1.0038731	1.0037102	1.0035646	1.0034361	1.0033243	1.00323	1.003154	1.0030925	1.0030483	1.0030191	1.0030032	1.0029992	1.0030054	1.00302	1.0030426	1.003068	1.0030969	1.0031271	1.0031568	1.0031819	1.0032041	1.0032212	1.0032303	1.0032321	1.0032245	1.003208	1.003181	1.0031457	1.0030978	1.0030411	1.002976	1.0028994	1.0028149	1.0027248	1.0026248	1.0025183	1.0024083	1.0022931	1.0021745	1.0020533	1.0019306	1.0018089	1.0016874	1.001568	1.0014528	1.0013402	1.0012325	1.0011322	1.0010387
1.0040265	1.0038404	1.0036722	1.0035197	1.0033876	1.0032684	1.003169	1.0030861	1.0030191	1.0029674	1.0029308	1.0029052	1.0028924	1.0028877	1.0028932	1.0029045	1.0029182	1.0029347	1.0029548	1.0029716	1.002985	1.0029963	1.0030015	1.0030001	1.002991	1.0029738	1.0029484	1.0029147	1.0028703	1.002817	1.0027556	1.0026859	1.0026077	1.0025234	1.0024314	1.0023323	1.0022281	1.0021219	1.0020114	1.0018988	1.0017838	1.0016696	1.0015563	1.0014442	1.0013348	1.0012296	1.0011271	1.0010319	1.0009438	1.0008632
1.0040054	1.003815	1.0036408	1.0034844	1.0033436	1.0032189	1.0031126	1.0030224	1.0029482	1.0028877	1.0028423	1.0028082	1.0027851	1.0027713	1.0027658	1.0027655	1.0027694	1.0027741	1.0027804	1.0027853	1.0027883	1.0027881	1.002781	1.002769	1.0027508	1.0027252	1.0026919	1.0026481	1.0026	1.0025417	1.0024761	1.0024037	1.0023239	1.0022385	1.0021467	1.0020504	1.00195	1.0018476	1.0017414	1.0016344	1.0015278	1.0014205	1.0013161	1.0012133	1.0011148	1.0010192	1.0009295	1.000847	1.0007706	1.0007008
1.0039934	1.0037965	1.0036151	1.0034509	1.0033046	1.0031744	1.0030614	1.0029634	1.0028778	1.0028112	1.0027553	1.002712	1.0026789	1.002655	1.0026377	1.0026263	1.0026174	1.002611	1.0026071	1.0025991	1.0025907	1.0025795	1.0025619	1.00254	1.0025128	1.002478	1.0024363	1.0023878	1.0023324	1.002271	1.0022008	1.0021272	1.0020462	1.0019605	1.0018704	1.0017765	1.0016813	1.0015824	1.0014836	1.0013833	1.0012825	1.0011858	1.0010895	1.0009978	1.0009083	1.0008247	1.0007467	1.0006747	1.0006101	1.0005543
1.0039861	1.0037836	1.0035962	1.0034242	1.0032694	1.0031326	1.0030105	1.0029029	1.0028123	1.0027341	1.00267	1.0026165	1.0025729	1.0025368	1.0025095	1.0024855	1.0024654	1.0024489	1.0024322	1.0024135	1.002393	1.0023706	1.002345	1.0023131	1.0022756	1.0022349	1.0021861	1.0021323	1.0020715	1.0020053	1.0019344	1.0018594	1.0017786	1.0016931	1.0016063	1.0015166	1.0014235	1.0013301	1.0012368	1.0011442	1.0010521	1.0009626	1.000876	1.000795	1.0007167	1.0006431	1.0005763	1.0005168	1.0004659	1.0004205
1.0039859	1.0037742	1.0035783	1.0034013	1.003237	1.0030913	1.0029607	1.0028448	1.0027465	1.0026579	1.0025847	1.0025197	1.0024656	1.0024188	1.0023788	1.0023437	1.0023136	1.0022832	1.0022563	1.0022271	1.0021971	1.0021646	1.002128	1.0020883	1.0020435	1.0019938	1.0019388	1.0018797	1.001817	1.0017476	1.0016744	1.001599	1.0015186	1.0014352	1.0013511	1.0012642	1.0011779	1.0010904	1.0010022	1.0009171	1.000835	1.0007544	1.0006769	1.000605	1.000538	1.000477	1.0004214	1.000373	1.0003334	1.0003018
1.0039893	1.0037681	1.0035658	1.0033782	1.0032085	1.0030537	1.0029137	1.0027899	1.002681	1.0025822	1.0024977	1.0024234	1.0023577	1.0022994	1.0022489	1.0022022	1.0021591	1.0021209	1.0020801	1.0020416	1.0020007	1.0019574	1.0019132	1.0018648	1.0018134	1.001757	1.0016986	1.0016339	1.0015681	1.0014969	1.0014225	1.0013468	1.0012684	1.0011877	1.0011064	1.0010239	1.0009418	1.0008613	1.0007819	1.0007039	1.0006294	1.000558	1.0004917	1.0004295	1.0003737	1.0003222	1.0002793	1.0002435	1.0002154	1.0001965
1.0039927	1.0037653	1.0035555	1.0033586	1.0031809	1.0030165	1.0028671	1.0027341	1.0026146	1.0025058	1.0024096	1.002323	1.0022476	1.0021788	1.0021163	1.0020589	1.0020064	1.0019542	1.0019035	1.0018542	1.0018046	1.0017538	1.0016987	1.0016443	1.001586	1.0015262	1.0014616	1.001395	1.0013243	1.0012523	1.0011795	1.0011038	1.0010265	1.0009501	1.000872	1.0007942	1.0007185	1.0006441	1.0005728	1.0005028	1.0004376	1.0003757	1.0003195	1.0002682	1.0002217	1.0001838	1.0001514	1.000127	1.0001118	1.0001044
1.0040021	1.0037649	1.0035433	1.003339	1.003152	1.0029801	1.0028201	1.0026773	1.0025462	1.0024273	1.0023206	1.0022244	1.0021375	1.0020568	1.0019833	1.0019156	1.0018493	1.0017881	1.0017273	1.0016694	1.0016096	1.0015492	1.0014889	1.0014281	1.0013634	1.0012982	1.0012298	1.0011597	1.0010893	1.001017	1.0009444	1.0008702	1.0007961	1.0007219	1.0006492	1.0005765	1.0005074	1.0004402	1.0003759	1.0003157	1.0002584	1.0002056	1.0001603	1.0001186	1.0000844	1.000057	1.0000365	1.0000248	1.00002	1.0000255
1.0040126	1.0037658	1.0035359	1.0033218	1.0031241	1.00294	1.0027734	1.0026186	1.0024775	1.0023475	1.0022312	1.0021232	1.0020242	1.0019337	1.0018483	1.001769	1.0016946	1.0016211	1.001553	1.0014845	1.0014174	1.0013493	1.0012833	1.0012136	1.0011457	1.0010753	1.0010047	1.0009347	1.000862	1.0007896	1.0007179	1.0006464	1.0005742	1.0005038	1.0004367	1.0003706	1.0003073	1.0002481	1.0001919	1.0001405	1.0000933	1.0000508	1.0000147	0.999985	0.9999607	0.99994373	0.99993664	0.9999343	0.999943	0.9999597
1.0040226	1.0037656	1.0035269	1.0033045	1.0030965	1.002903	1.0027233	1.0025586	1.0024077	1.0022677	1.0021384	1.00202	1.0019104	1.0018083	1.0017118	1.0016241	1.0015386	1.0014566	1.0013782	1.0013006	1.0012255	1.0011513	1.0010781	1.001004	1.0009315	1.0008589	1.0007852	1.0007129	1.0006427	1.0005704	1.0005001	1.0004313	1.0003635	1.0002998	1.0002366	1.0001775	1.0001214	1.0000684	1.0000211	0.99997777	0.9999405	0.9999079	0.99988216	0.99986196	0.99984914	0.9998444	0.9998471	0.9998588	0.9998779	0.9999081
1.0040306	1.0037656	1.0035169	1.0032831	1.0030646	1.0028623	1.0026733	1.0024976	1.0023355	1.0021845	1.0020444	1.0019146	1.001795	1.0016825	1.0015763	1.0014774	1.001382	1.0012902	1.0012051	1.0011196	1.001038	1.0009573	1.0008783	1.0008012	1.0007235	1.0006491	1.0005744	1.0005022	1.0004299	1.0003607	1.0002929	1.0002266	1.000164	1.0001036	1.0000473	0.9999942	0.9999459	0.99990267	0.999862	0.99982816	0.9998005	0.9997779	0.9997635	0.99975383	0.99975187	0.99975836	0.9997728	0.999795	0.99982667	0.999867
1.0040411	1.0037661	1.003506	1.003262	1.0030345	1.0028201	1.0026197	1.0024358	1.0022619	1.0021003	1.0019495	1.0018092	1.0016773	1.0015554	1.001439	1.0013304	1.0012256	1.0011264	1.0010338	1.0009408	1.000851	1.0007659	1.0006821	1.0006007	1.0005219	1.0004457	1.0003713	1.0002967	1.000226	1.0001596	1.0000943	1.0000327	0.9999741	0.9999193	0.99986964	0.99982387	0.9997837	0.9997463	0.9997161	0.9996916	0.99967295	0.99966186	0.99965644	0.99965847	0.9996672	0.99968535	0.99971133	0.99974537	0.9997879	0.9998407
1.0040482	1.0037627	1.0034952	1.0032396	1.0030009	1.0027765	1.0025647	1.0023687	1.0021846	1.0020128	1.0018512	1.0017012	1.0015602	1.0014269	1.001301	1.0011835	1.001071	1.0009637	1.0008612	1.000764	1.00067	1.0005785	1.0004915	1.0004083	1.000326	1.0002488	1.0001731	1.0001009	1.0000327	0.9999673	0.9999057	0.9998487	0.99979633	0.9997461	0.9997045	0.9996652	0.99963117	0.9996043	0.9995826	0.999568	0.9995593	0.9995574	0.99956256	0.99957573	0.9995965	0.99962443	0.99966186	0.9997066	0.9997606	0.99982446
1.004055	1.003758	1.0034792	1.0032147	1.0029637	1.0027272	1.0025084	1.0023006	1.0021065	1.0019219	1.0017512	1.0015911	1.0014406	1.0012971	1.0011638	1.0010377	1.0009161	1.0008025	1.000695	1.0005907	1.0004907	1.0003977	1.0003067	1.0002196	1.0001371	1.0000595	0.9999842	0.99991405	0.999848	0.99978566	0.9997278	0.99967545	0.99962795	0.9995863	0.99955004	0.9995191	0.9994939	0.99947476	0.9994631	0.99945575	0.9994573	0.99946564	0.99948156	0.9995046	0.9995362	0.99957585	0.99962395	0.9996809	0.99974626	0.99982077
1.0040576	1.0037506	1.0034616	1.003185	1.0029263	1.0026789	1.002448	1.0022291	1.0020247	1.0018325	1.0016506	1.0014803	1.0013201	1.0011697	1.0010266	1.0008926	1.0007652	1.0006431	1.0005292	1.0004208	1.0003171	1.0002198	1.0001258	1.0000387	0.9999559	0.9998777	0.9998035	0.99973553	0.9996727	0.9996144	0.99956113	0.9995139	0.9994727	0.9994365	0.99940675	0.99938416	0.9993676	0.99935746	0.9993546	0.9993575	0.9993689	0.9993868	0.99941325	0.99944764	0.99948996	0.99954	0.99959826	0.99966645	0.9997433	0.99982834
1.0040574	1.0037414	1.0034399	1.0031538	1.0028837	1.0026277	1.002385	1.0021576	1.0019429	1.0017393	1.0015496	1.0013692	1.0012009	1.0010401	1.0008903	1.0007478	1.0006137	1.000488	1.0003687	1.0002545	1.0001476	1.0000465	0.9999533	0.9998644	0.999781	0.9997042	0.99963194	0.9995658	0.9995063	0.99945277	0.9994048	0.9993632	0.9993278	0.99929965	0.99927634	0.9992618	0.99925345	0.9992527	0.9992575	0.99927104	0.9992921	0.99932134	0.9993573	0.999402	0.9994553	0.9995162	0.99958634	0.9996639	0.99975234	0.9998482
1.0040543	1.0037277	1.0034163	1.0031189	1.0028387	1.0025725	1.0023196	1.0020832	1.0018573	1.0016458	1.0014447	1.0012554	1.0010785	1.0009109	1.0007539	1.000605	1.0004641	1.0003332	1.0002089	1.0000923	0.99998367	0.9998819	0.9997858	0.9996962	0.9996142	0.9995388	0.9994691	0.9994059	0.99935055	0.9993007	0.99925834	0.9992223	0.99919426	0.99917185	0.9991583	0.9991506	0.9991519	0.99915844	0.99917436	0.99919677	0.99922794	0.9992666	0.99931335	0.99936813	0.99943197	0.99950385	0.9995844	0.99967325	0.9997719	0.9998786
1.0040476	1.0037107	1.0033873	1.0030829	1.0027901	1.0025142	1.0022525	1.0020052	1.0017705	1.0015497	1.0013404	1.0011431	1.0009574	1.0007842	1.0006195	1.0004652	1.0003197	1.0001839	1.0000558	0.99993587	0.99982476	0.99972165	0.9996246	0.9995366	0.9994569	0.9993813	0.999316	0.9992567	0.9992042	0.99916023	0.99912345	0.9990941	0.99907285	0.9990566	0.9990515	0.999052	0.99906117	0.9990782	0.9991026	0.9991349	0.99917614	0.99922407	0.999282	0.99934685	0.99942106	0.99950343	0.99959517	0.99969447	0.9998022	0.9999202
1.0040381	1.0036901	1.003358	1.003041	1.0027404	1.0024549	1.0021819	1.0019244	1.0016811	1.0014517	1.0012348	1.0010309	1.0008379	1.0006577	1.0004873	1.0003273	1.0001771	1.0000379	0.9999063	0.9997843	0.99967194	0.9995674	0.9994717	0.9993836	0.9993051	0.99923456	0.999171	0.9991153	0.9990692	0.9990292	0.9989982	0.99897575	0.99896085	0.99895483	0.998956	0.9989647	0.99898285	0.9990084	0.99904287	0.99908495	0.9991347	0.99919456	0.99926156	0.9993374	0.9994211	0.9995134	0.9996156	0.99972516	0.99984425	0.99997205
1.0040249	1.0036658	1.0033225	1.0029962	1.0026855	1.0023909	1.0021088	1.0018436	1.0015916	1.0013546	1.0011299	1.0009193	1.0007191	1.000532	1.0003563	1.000193	1.0000391	0.9998948	0.9997616	0.99963915	0.99952483	0.9994199	0.9993252	0.99923986	0.99916226	0.9990946	0.9990353	0.99898505	0.9989428	0.99890906	0.9988852	0.99886876	0.99886173	0.99886173	0.99887216	0.9988909	0.9989173	0.99895155	0.9989948	0.99904585	0.99910766	0.99917614	0.9992529	0.999339	0.9994331	0.99953604	0.9996478	0.99976736	0.9998959	1.0000331
1.0040065	1.0036385	1.0032866	1.0029496	1.0026302	1.0023242	1.0020341	1.0017618	1.0015018	1.0012559	1.001024	1.0008061	1.0006008	1.000409	1.0002283	1.0000606	0.99990356	0.999757	0.9996226	0.99949956	0.9993856	0.999282	0.99918723	0.9991034	0.9990299	0.9989644	0.99891055	0.9988638	0.9988281	0.9988006	0.9987814	0.9987734	0.99877286	0.99878126	0.9987988	0.99882555	0.9988615	0.99890596	0.99895865	0.99901885	0.99908954	0.9991682	0.9992551	0.9993509	0.99945563	0.9995681	0.99969023	0.9998201	0.99995804	1.0001051
1.0039842	1.0036076	1.0032449	1.0028998	1.0025704	1.0022563	1.0019591	1.0016772	1.0014098	1.0011564	1.0009183	1.0006962	1.0004845	1.0002884	1.0001048	0.9999322	0.99977237	0.99962556	0.99948865	0.9993642	0.99925184	0.99914914	0.99905586	0.99897563	0.9989057	0.9988446	0.9987941	0.9987532	0.9987228	0.99870133	0.99869144	0.9986891	0.99869555	0.99871343	0.9987385	0.9987733	0.99881834	0.9988709	0.9989331	0.9990045	0.99908423	0.99917245	0.9992695	0.99937475	0.9994887	0.9996112	0.9997427	0.9998824	1.0000305	1.0001881
1.0039592	1.0035719	1.0032014	1.0028476	1.00251	1.0021877	1.001881	1.0015917	1.0013188	1.0010589	1.000815	1.0005857	1.0003709	1.00017	0.9999833	0.9998079	0.99964696	0.9994986	0.9993629	0.999238	0.9991257	0.99902385	0.99893594	0.9988571	0.99878985	0.9987335	0.99868834	0.99865234	0.99862915	0.99861276	0.9986095	0.9986148	0.9986305	0.99865484	0.99868906	0.99873304	0.9987853	0.99884826	0.99892044	0.99900043	0.99908835	0.9991877	0.99929404	0.9994099	0.9995332	0.9996657	0.99980587	0.9999551	1.0001125	1.000278
1.003929	1.0035325	1.0031527	1.0027924	1.0024455	1.0021152	1.0018036	1.001507	1.0012261	1.0009611	1.000712	1.0004797	1.0002599	1.0000546	0.99986464	0.99968827	0.99952596	0.99937683	0.9992403	0.99911755	0.999006	0.99890757	0.99882203	0.9987459	0.9986832	0.9986323	0.998592	0.99856293	0.9985442	0.9985369	0.99853945	0.9985521	0.9985748	0.9986081	0.99865156	0.99870384	0.9987655	0.9988369	0.99891776	0.9990074	0.99910533	0.9992131	0.9993292	0.9994542	0.9995872	0.99972886	0.99987864	1.0000364	1.0002033	1.0003785
1.0038964	1.0034915	1.0031048	1.0027337	1.0023804	1.0020435	1.0017235	1.0014207	1.0011346	1.0008646	1.0006108	1.0003737	1.0001508	0.9999424	0.9997504	0.9995738	0.999411	0.9992602	0.9991254	0.9990044	0.9988955	0.9987997	0.99871635	0.9986452	0.99858695	0.99853945	0.9985064	0.99848235	0.99847096	0.99846965	0.9984792	0.9984995	0.9985306	0.99857306	0.99862325	0.9986848	0.9987546	0.99883604	0.998926	0.9990244	0.99913204	0.9992494	0.9993741	0.9995078	0.99965084	0.99980146	0.9999615	1.0001292	1.0003045	1.0004871
1.0038612	1.0034479	1.0030516	1.0026745	1.0023137	1.0019699	1.0016433	1.0013361	1.0010445	1.0007703	1.0005122	1.0002714	1.0000458	0.9998361	0.9996428	0.99946433	0.9993006	0.9991524	0.99901927	0.9988985	0.99879295	0.9986986	0.9986193	0.99855375	0.9984995	0.99845797	0.99842954	0.9984116	0.99840736	0.9984128	0.9984308	0.99845743	0.99849665	0.99854696	0.998607	0.99867654	0.9987565	0.998846	0.998945	0.9990521	0.9991696	0.99929535	0.99943036	0.9995736	0.999725	0.9998847	1.0000532	1.0002288	1.0004131	1.0006051
1.0038218	1.0034004	1.002998	1.0026141	1.0022453	1.0018964	1.0015633	1.0012511	1.0009559	1.0006768	1.0004151	1.0001723	0.999945	0.9997337	0.9995388	0.99935985	0.9991978	0.9990498	0.99891794	0.9987996	0.9986971	0.9986078	0.9985326	0.99847025	0.9984219	0.9983863	0.9983623	0.99835193	0.99835366	0.99836713	0.99839175	0.9984279	0.99847436	0.9985333	0.9986011	0.99867976	0.9987679	0.9988659	0.9989741	0.9990912	0.9992174	0.9993519	0.99949485	0.99964786	0.9998092	0.99997693	1.0001545	1.000339	1.0005312	1.0007309
1.0037798	1.0033516	1.0029424	1.0025505	1.0021768	1.0018213	1.0014861	1.0011675	1.0008675	1.0005852	1.0003217	1.0000751	0.99984604	0.99963546	0.9994402	0.99926174	0.99910015	0.9989549	0.99882364	0.9987089	0.9986094	0.9985236	0.9984538	0.9983968	0.9983529	0.998324	0.99830633	0.9983031	0.9983113	0.9983317	0.99836445	0.9984082	0.9984629	0.9985296	0.99860555	0.9986929	0.99879044	0.9988967	0.99901396	0.9991395	0.99927473	0.9994192	0.99957085	0.9997317	0.9999007	1.0000778	1.0002635	1.0004562	1.0006572	1.0008646
1.0037357	1.003301	1.0028863	1.0024866	1.002109	1.0017482	1.0014067	1.0010856	1.0007817	1.0004973	1.0002313	0.9999839	0.99975485	0.999542	0.99934745	0.99916977	0.9990093	0.9988658	0.9987382	0.99862635	0.99853015	0.9984494	0.9983829	0.99833137	0.9982951	0.9982706	0.9982604	0.9982634	0.9982787	0.9983064	0.99834657	0.99839854	0.9984622	0.99853617	0.99862134	0.99871707	0.99882257	0.99893874	0.9990643	0.99919796	0.99934155	0.9994944	0.9996554	0.9998248	1.0000029	1.0001884	1.000381	1.0005826	1.0007895	1.0010056
1.0036901	1.0032481	1.0028263	1.0024234	1.0020401	1.0016757	1.00133	1.0010049	1.0006987	1.0004123	1.0001436	0.9998953	0.99966574	0.999454	0.9992603	0.99908483	0.99892586	0.9987846	0.9986602	0.9985528	0.9984605	0.9983836	0.9983227	0.998276	0.99824464	0.99822783	0.99822336	0.9982334	0.99825597	0.998292	0.99833846	0.99839896	0.9984704	0.9985533	0.9986465	0.99875045	0.9988648	0.9989892	0.999124	0.9992662	0.9994174	0.99957937	0.9997496	0.9999274	1.0001127	1.0003064	1.0005077	1.0007163	1.0009315	1.0011543
1.0036411	1.0031949	1.0027672	1.0023595	1.0019711	1.001603	1.0012552	1.0009259	1.0006181	1.0003308	1.0000615	0.9998117	0.99958163	0.99937177	0.9991789	0.99900466	0.99884856	0.998711	0.9985898	0.998485	0.9983987	0.9983257	0.9982715	0.9982307	0.99820536	0.99819434	0.9981976	0.99821424	0.99824387	0.9982871	0.99834204	0.9984102	0.9984897	0.99858046	0.998681	0.99879366	0.99891734	0.9990492	0.9991923	0.99934334	0.99950445	0.99967396	0.999852	1.0000381	1.000232	1.0004334	1.0006417	1.0008581	1.00108	1.0013101
1.0035931	1.0031408	1.0027101	1.0022962	1.0019044	1.0015333	1.0011814	1.0008522	1.0005413	1.000253	0.99998313	0.99973404	0.99950516	0.9992949	0.99910456	0.99893314	0.99877906	0.998644	0.9985271	0.99842817	0.9983449	0.998279	0.99822974	0.99819434	0.9981748	0.99817026	0.99818015	0.99820536	0.9982421	0.9982922	0.9983551	0.99843156	0.9985176	0.99861693	0.9987264	0.99884725	0.9989782	0.9991199	0.99927056	0.9994302	0.9995997	0.99977654	0.9999627	1.0001572	1.0003582	1.0005674	1.0007834	1.0010076	1.0012364	1.0014721
1.0035422	1.0030857	1.0026499	1.0022339	1.001837	1.0014642	1.0011117	1.0007792	1.0004671	1.0001781	0.99990904	0.99966174	0.99943244	0.99922395	0.99903625	0.9988673	0.9987176	0.9985867	0.9984728	0.9983785	0.99830115	0.9982401	0.9981951	0.9981663	0.99815434	0.9981566	0.9981736	0.9982039	0.9982485	0.9983073	0.9983773	0.9984613	0.9985576	0.99866444	0.9987812	0.9989109	0.99905026	0.99919957	0.9993578	0.9995267	0.9997037	0.9998886	1.000082	1.0002837	1.0004927	1.0007093	1.0009332	1.0011623	1.0013989	1.0016421
1.0034914	1.0030297	1.0025901	1.0021704	1.0017738	1.0013976	1.0010417	1.000709	1.0003983	1.0001086	0.9998385	0.9995923	0.9993664	0.99916065	0.99897563	0.99880874	0.99866295	0.9985351	0.9984268	0.9983362	0.9982646	0.9982084	0.9981705	0.99814874	0.9981419	0.9981522	0.9981754	0.9982138	0.9982662	0.99833244	0.9984105	0.99850243	0.9986055	0.99872017	0.99884707	0.9989832	0.99913037	0.9992873	0.9994543	0.99963045	0.9998146	1.0000087	1.0002099	1.000419	1.0006353	1.0008596	1.001089	1.0013251	1.0015683	1.0018169
1.0034409	1.0029756	1.0025327	1.0021108	1.0017117	1.0013329	1.0009784	1.0006444	1.0003332	1.0000436	0.9997757	0.9995309	0.99930567	0.99910283	0.9989196	0.9987574	0.99861574	0.99849373	0.99839	0.9983041	0.998237	0.99818736	0.99815536	0.9981395	0.9981406	0.99815655	0.9981874	0.9982326	0.99829304	0.9983663	0.99845266	0.9985514	0.9986622	0.99878615	0.9989193	0.9990646	0.99922043	0.99938446	0.99955994	0.9997433	0.99993646	1.0001366	1.0003461	1.0005618	1.000785	1.0010155	1.0012525	1.0014946	1.0017434	1.0019977
1.00339	1.0029217	1.0024768	1.002053	1.001651	1.0012728	1.000916	1.0005821	1.0002713	0.9999837	0.9997174	0.99947375	0.99925214	0.99905115	0.99887204	0.9987147	0.99857676	0.99845916	0.9983609	0.9982797	0.99821883	0.99817556	0.9981492	0.99814004	0.99814767	0.9981717	0.9982088	0.99826145	0.9983284	0.99840945	0.99850404	0.9986108	0.9987293	0.9988604	0.99900174	0.9991552	0.99931866	0.9994912	0.99967307	0.99986553	1.0000654	1.0002731	1.0004879	1.0007119	1.0009415	1.0011786	1.0014209	1.0016711	1.0019248	1.0021846
1.00334	1.0028703	1.0024213	1.0019965	1.001595	1.0012147	1.0008581	1.000525	1.0002158	0.99992913	0.99966496	0.9994236	0.99920446	0.99900705	0.9988322	0.99867827	0.9985448	0.99843186	0.998338	0.9982642	0.9982089	0.99817246	0.9981529	0.9981491	0.99816436	0.9981934	0.9982399	0.99829936	0.9983745	0.9984623	0.998565	0.9986795	0.9988058	0.99894404	0.9990936	0.99925345	0.9994251	0.99960595	0.99979484	0.9999932	1.0002011	1.000416	1.000639	1.0008687	1.0011055	1.0013489	1.001597	1.0018518	1.0021112	1.002376
1.0032911	1.0028186	1.0023704	1.0019425	1.0015403	1.0011607	1.0008055	1.0004716	1.000165	0.99988	0.99961764	0.9993803	0.9991643	0.9989711	0.9987993	0.9986498	0.9985212	0.998413	0.9983256	0.9982568	0.998208	0.99817747	0.9981635	0.9981682	0.9981895	0.9982262	0.9982791	0.9983465	0.9984278	0.99852455	0.99863493	0.99875534	0.99889	0.99903655	0.9991935	0.99936247	0.99953943	0.99972814	0.9999249	1.0001304	1.0003452	1.0005673	1.0007968	1.0010331	1.0012755	1.0015247	1.0017788	1.0020384	1.0023035	1.0025731
1.003244	1.00277	1.0023199	1.0018926	1.0014889	1.0011102	1.0007564	1.0004251	1.0001178	0.9998355	0.9995776	0.99934167	0.99912983	0.9989402	0.9987734	0.9986301	0.99850523	0.99840266	0.9983213	0.99825925	0.99821526	0.99819076	0.9981838	0.9981955	0.9982239	0.9982676	0.99832726	0.9984023	0.9984919	0.99859506	0.998712	0.99884176	0.9989835	0.99913746	0.9993015	0.9994775	0.99966294	0.9998576	1.0000621	1.0002754	1.000496	1.0007248	1.0009613	1.0012031	1.0014517	1.0017066	1.0019665	1.0022309	1.0025014	1.0027747
1.0031977	1.002724	1.0022719	1.0018455	1.0014423	1.001065	1.0007105	1.0003824	1.0000776	0.9997984	0.99954367	0.9993108	0.9991035	0.9989178	0.99875647	0.99861664	0.9984984	0.9984006	0.99832463	0.9982686	0.9982318	0.9982139	0.9982134	0.99823076	0.9982668	0.9983173	0.9983849	0.99846816	0.9985641	0.9986759	0.99879926	0.99893653	0.99908614	0.9992469	0.9994186	0.9996008	0.9997946	0.9999955	1.0002068	1.0004269	1.0006552	1.0008894	1.0011315	1.0013795	1.0016347	1.001894	1.0021592	1.0024292	1.0027024	1.0029802
1.0031545	1.0026792	1.0022278	1.0018014	1.0014005	1.0010225	1.0006713	1.0003448	1.0000432	0.9997657	0.99951494	0.9992858	0.9990831	0.9989026	0.9987454	0.9986118	0.9984972	0.9984069	0.9983373	0.9982867	0.99825627	0.99824446	0.9982518	0.9982771	0.99831873	0.99837667	0.998452	0.9985412	0.9986449	0.99876297	0.99889433	0.99903864	0.9991958	0.9993643	0.9995432	0.99973345	0.9999324	1.0001415	1.0003598	1.0005853	1.0008194	1.0010601	1.0013088	1.0015619	1.0018219	1.002088	1.0023569	1.0026311	1.0029092	1.0031909
1.0031136	1.0026382	1.0021867	1.0017614	1.0013618	1.0009859	1.0006366	1.0003129	1.0000147	0.99974096	0.99949324	0.9992697	0.9990694	0.9988945	0.9987424	0.9986136	0.9985069	0.9984217	0.99835813	0.99831325	0.9982885	0.99828464	0.99829894	0.9983301	0.99837965	0.99844414	0.99852645	0.99862355	0.9987348	0.99885994	0.9989978	0.99915	0.9993133	0.99948937	0.9996767	0.9998728	1.0000784	1.000294	1.0005193	1.0007508	1.0009909	1.0012382	1.0014915	1.0017512	1.0020167	1.0022857	1.0025592	1.0028379	1.0031197	1.0034049
1.0030757	1.0026003	1.0021502	1.0017271	1.0013272	1.0009544	1.0006075	1.000287	0.9999917	0.99972194	0.99947745	0.9992582	0.99906355	0.99889445	0.9987477	0.9986234	0.99852204	0.99844337	0.99838567	0.99834806	0.99833167	0.99833345	0.9983543	0.9983926	0.9984487	0.9985207	0.99861026	0.99871373	0.998832	0.9989646	0.999111	0.9992695	0.9994398	0.9996221	0.9998153	1.0000187	1.0002316	1.0004541	1.0006845	1.000923	1.0011686	1.0014222	1.0016805	1.0019454	1.0022141	1.0024881	1.0027671	1.0030489	1.0033338	1.0036224
1.0030403	1.0025665	1.0021181	1.0016942	1.0012977	1.0009274	1.0005841	1.0002669	0.9999744	0.9997098	0.9994696	0.9992556	0.99906504	0.99890107	0.9987594	0.9986423	0.99854654	0.99847305	0.9984228	0.99839145	0.9983807	0.9983888	0.9984174	0.9984625	0.9985258	0.99860525	0.9987016	0.99881256	0.9989373	0.9990782	0.9992308	0.99939555	0.9995736	0.9997625	0.9999624	1.0001725	1.0003918	1.000621	1.0008565	1.0011008	1.0013527	1.0016104	1.0018752	1.002144	1.0024179	1.0026962	1.0029787	1.0032636	1.0035529	1.0038437
1.0030086	1.0025359	1.0020884	1.0016679	1.001274	1.0009063	1.0005659	1.0002512	0.99996424	0.99970275	0.9994692	0.99925846	0.9990753	0.99891466	0.9987808	0.9986677	0.9985787	0.99851155	0.9984672	0.99844277	0.99843836	0.99845386	0.998489	0.99854106	0.99861145	0.9986982	0.99880093	0.99891853	0.9990512	0.9991985	0.99935806	0.9995303	0.9997151	0.9999107	1.0001168	1.0003335	1.0005593	1.0007932	1.0010357	1.0012851	1.0015427	1.0018053	1.0020747	1.002348	1.002626	1.002908	1.0031946	1.0034834	1.0037743	1.0040674
1.0029815	1.0025095	1.0020646	1.0016468	1.001255	1.0008914	1.0005528	1.0002432	0.9999605	0.9997044	0.9994743	0.99926984	0.99909097	0.9989369	0.9988074	0.9987023	0.9986188	0.998559	0.9985206	0.9985021	0.99850553	0.99852717	0.99856955	0.9986289	0.9987047	0.99879843	0.9989083	0.99903274	0.99917334	0.9993259	0.9994933	0.999672	0.9998634	1.0000657	1.0002776	1.0005006	1.0007322	1.0009722	1.0012206	1.0014749	1.001738	1.0020065	1.0022793	1.0025567	1.0028379	1.0031248	1.0034139	1.0037061	1.0039983	1.0042938
1.0029567	1.0024874	1.002044	1.0016286	1.0012405	1.0008793	1.0005476	1.0002408	0.99996287	0.9997109	0.99948734	0.9992872	0.9991149	0.9989662	0.9988432	0.99874204	0.9986663	0.9986125	0.9985801	0.9985695	0.9985785	0.9986082	0.9986571	0.9987233	0.99880654	0.9989076	0.99902356	0.99915606	0.9993013	0.99946177	0.9996353	0.9998212	1.0000186	1.0002267	1.0004466	1.0006746	1.0009123	1.0011575	1.001411	1.0016708	1.0019379	1.0022106	1.0024875	1.0027702	1.0030553	1.0033443	1.0036367	1.0039302	1.0042264	1.0045238
1.0029377	1.0024703	1.0020292	1.0016173	1.0012318	1.0008755	1.000547	1.0002462	0.99997187	0.99972624	0.99950564	0.99931234	0.9991451	0.99900305	0.9988849	0.9987921	0.99872184	0.99867517	0.9986492	0.9986447	0.9986617	0.9986971	0.9987518	0.99882543	0.9989161	0.99902344	0.9991465	0.99928534	0.9994383	0.9996057	0.9997849	0.9999767	1.0001807	1.0003952	1.00062	1.0008551	1.0010978	1.001348	1.001607	1.0018721	1.0021435	1.0024191	1.0027016	1.0029863	1.0032756	1.003568	1.0038625	1.0041586	1.0044566	1.0047547
1.0029216	1.0024571	1.0020198	1.0016114	1.0012293	1.0008779	1.000553	1.0002567	0.9999883	0.99974656	0.99953187	0.9993447	0.9991829	0.9990467	0.99893534	0.9988493	0.99878496	0.9987446	0.99872535	0.9987278	0.9987513	0.99879366	0.99885607	0.9989361	0.9990332	0.9991468	0.99927723	0.9994228	0.9995822	0.9997554	0.9999414	1.0001392	1.0003498	1.0005708	1.0008005	1.0010401	1.0012889	1.0015442	1.0018071	1.0020777	1.0023531	1.0026338	1.0029182	1.003208	1.0034997	1.0037944	1.0040911	1.0043888	1.0046883	1.0049876
1.0029113	1.0024495	1.0020158	1.0016104	1.0012338	1.0008854	1.0005646	1.0002738	1.0000095	0.9997744	0.9995653	0.99938387	0.99922806	0.999098	0.99899364	0.99891233	0.9988553	0.99882203	0.9988099	0.99881834	0.99884903	0.998898	0.9989667	0.9990529	0.9991571	0.9992778	0.9994143	0.999566	0.99973273	0.9999121	1.0001044	1.0003092	1.0005251	1.0007505	1.0009873	1.0012313	1.0014853	1.0017457	1.0020145	1.0022877	1.0025674	1.0028517	1.0031401	1.0034319	1.0037277	1.0040239	1.0043225	1.0046222	1.0049225	1.0052228
1.0029057	1.0024463	1.0020168	1.0016153	1.0012426	1.0008982	1.0005836	1.0002974	1.0000402	0.99980855	0.9996059	0.9994308	0.99928105	0.99915767	0.99905884	0.9989845	0.99893355	0.9989069	0.99890035	0.9989174	0.9989535	0.99900997	0.9990844	0.999178	0.99928904	0.99941653	0.99955887	0.9997183	0.99988997	1.0000753	1.000274	1.0004842	1.0007064	1.0009378	1.0011783	1.0014288	1.0016866	1.0019526	1.0022246	1.0025026	1.002786	1.0030735	1.0033652	1.00366	1.0039564	1.0042567	1.0045571	1.0048584	1.0051587	1.0054591
1.0029038	1.0024484	1.0020231	1.0016261	1.0012573	1.0009186	1.000609	1.000328	1.0000746	0.99985105	0.9996533	0.99948406	0.99934053	0.9992231	0.9991314	0.99906266	0.9990194	0.99899864	0.99899906	0.9990223	0.9990654	0.9991284	0.99921024	0.99930966	0.99942803	0.9995606	0.9997105	0.9998753	1.0000541	1.0002459	1.00045	1.0006669	1.0008929	1.0011303	1.0013763	1.0016303	1.0018932	1.0021642	1.0024409	1.0027215	1.0030084	1.0032996	1.0035936	1.0038915	1.0041907	1.0044904	1.0047927	1.0050952	1.0053958	1.005697
1.0029075	1.0024567	1.0020345	1.0016413	1.0012785	1.000946	1.0006396	1.000365	1.0001166	0.99989843	0.9997083	0.9995443	0.9994068	0.99929684	0.9992113	0.99914986	0.9991127	0.99909794	0.9991069	0.9991354	0.9991847	0.99925435	0.9993433	0.99944955	0.9995737	0.9997132	0.99986964	1.0000399	1.0002242	1.0004213	1.0006318	1.0008538	1.0010855	1.0013285	1.0015795	1.0018387	1.0021056	1.00238	1.0026597	1.0029451	1.0032355	1.0035284	1.0038264	1.0041254	1.0044254	1.0047276	1.005031	1.0053332	1.0056351	1.005935
1.002916	1.0024698	1.0020518	1.0016643	1.0013052	1.0009776	1.0006777	1.0004086	1.0001665	0.9999546	0.9997691	0.999613	0.9994822	0.999378	0.9992982	0.9992438	0.99921244	0.9992052	0.99921894	0.99925447	0.9993116	0.99938726	0.9994825	0.9995954	0.99972606	0.9998721	1.0000342	1.0002114	1.0004007	1.000605	1.0008206	1.0010465	1.0012839	1.0015312	1.0017866	1.0020512	1.0023226	1.0026002	1.0028831	1.0031716	1.0034653	1.0037609	1.0040598	1.004361	1.0046631	1.0049664	1.0052695	1.0055721	1.0058751	1.0061742
1.0029314	1.0024887	1.0020752	1.0016923	1.0013391	1.001016	1.0007222	1.0004588	1.0002234	1.0000168	0.99983776	0.99968666	0.9995627	0.9994649	0.9993919	0.99934494	0.99931955	0.9993192	0.99933946	0.9993818	0.99944454	0.9995275	0.9996287	0.9997482	0.9998851	1.0000377	1.000205	1.0003878	1.0005838	1.0007924	1.0010129	1.0012454	1.001487	1.0017396	1.0019993	1.0022672	1.0025425	1.0028236	1.0031117	1.003402	1.0036974	1.003996	1.0042971	1.0046003	1.0049033	1.0052073	1.0055104	1.0058135	1.0061145	1.0064143
1.0029508	1.0025134	1.002105	1.001727	1.0013785	1.0010613	1.0007728	1.0005144	1.0002856	1.0000851	0.9999131	0.99976945	0.9996501	0.9995594	0.9994934	0.9994509	0.99943495	0.99943906	0.99946684	0.9995155	0.9995852	0.99967515	0.99978185	0.9999073	1.0000495	1.0002095	1.0003823	1.0005703	1.000772	1.0009863	1.0012115	1.0014489	1.0016959	1.0019522	1.0022159	1.002488	1.002767	1.0030524	1.0033424	1.0036354	1.0039345	1.0042342	1.0045366	1.0048405	1.0051447	1.0054495	1.0057534	1.006055	1.0063556	1.0066537
1.0029768	1.0025429	1.0021393	1.0017662	1.0014237	1.001112	1.00083	1.0005778	1.0003546	1.0001615	0.99999493	0.99985635	0.9997458	0.9996619	0.9996009	0.9995669	0.999555	0.9995672	0.99960107	0.9996566	0.9997321	0.9998279	0.99994123	1.0000731	1.0002213	1.0003866	1.0005654	1.0007598	1.0009663	1.0011845	1.0014162	1.0016572	1.0019089	1.002169	1.0024383	1.0027132	1.0029963	1.0032839	1.0035762	1.0038723	1.0041723	1.0044745	1.0047778	1.0050822	1.0053879	1.0056925	1.0059954	1.0062975	1.0065961	1.0068933
1.0030072	1.0025785	1.0021797	1.0018127	1.0014756	1.0011691	1.0008943	1.0006478	1.000431	1.0002424	1.000084	0.99995196	0.99984735	0.99976945	0.99971586	0.999688	0.9996827	0.9997015	0.99974173	0.999804	0.99988586	0.9999877	1.0001069	1.0002449	1.0003991	1.0005698	1.0007544	1.000953	1.0011652	1.0013888	1.0016247	1.0018712	1.0021267	1.0023913	1.0026641	1.0029424	1.0032275	1.0035181	1.0038127	1.004112	1.0044135	1.0047168	1.0050217	1.0053265	1.0056319	1.0059366	1.0062389	1.0065401	1.0068384	1.0071328
1.0030434	1.0026205	1.0022281	1.0018656	1.0015342	1.001234	1.0009636	1.0007235	1.0005131	1.000331	1.000179	1.0000541	0.9999561	0.9998836	0.9998369	0.9998162	0.9998176	0.999842	0.99988943	0.99995697	1.000046	1.0001525	1.0002788	1.000422	1.0005826	1.0007591	1.0009483	1.0011523	1.0013696	1.0015987	1.0018387	1.0020895	1.0023496	1.0026175	1.0028927	1.0031745	1.0034631	1.0037557	1.0040535	1.0043527	1.0046573	1.0049605	1.0052664	1.0055721	1.0058771	1.0061808	1.0064836	1.006782	1.0070789	1.0073718
1.0030866	1.0026683	1.0022805	1.0019239	1.0015994	1.0013039	1.0010399	1.0008078	1.0006027	1.0004281	1.0002813	1.0001627	1.0000706	1.0000057	0.9999658	0.9999508	0.9999583	0.9999892	1.0000435	1.0001181	1.0002115	1.0003256	1.0004573	1.0006061	1.0007722	1.000953	1.0011495	1.0013567	1.0015789	1.0018128	1.0020578	1.0023121	1.0025759	1.0028468	1.0031258	1.0034106	1.0037018	1.0039968	1.0042957	1.0045973	1.0049022	1.0052077	1.0055125	1.0058194	1.0061232	1.0064261	1.0067271	1.0070252	1.0073198	1.0076092
1.0031338	1.0027212	1.0023384	1.0019882	1.0016694	1.001381	1.0011234	1.000896	1.0006971	1.0005288	1.0003896	1.0002775	1.0001926	1.0001334	1.0001003	1.0000901	1.0001068	1.0001436	1.0002036	1.000283	1.0003844	1.000503	1.000641	1.0007952	1.0009667	1.0011524	1.0013533	1.0015669	1.0017939	1.0020318	1.00228	1.0025386	1.0028051	1.0030808	1.0033617	1.0036504	1.0039431	1.0042398	1.004541	1.0048432	1.0051488	1.0054547	1.0057603	1.0060662	1.0063698	1.0066725	1.0069718	1.0072676	1.0075601	1.0078474
1.0031874	1.0027792	1.0024036	1.0020591	1.0017462	1.0014639	1.001212	1.0009917	1.0007995	1.0006381	1.0005049	1.0003996	1.0003198	1.0002677	1.0002413	1.0002389	1.0002592	1.0003034	1.0003684	1.0004556	1.0005615	1.000687	1.0008293	1.0009899	1.0011669	1.0013571	1.0015626	1.0017813	1.0020131	1.0022546	1.0025074	1.002769	1.0030394	1.0033174	1.0036025	1.0038909	1.004187	1.0044864	1.0047876	1.0050919	1.0053972	1.0057032	1.0060091	1.0063134	1.0066164	1.0069177	1.0072159	1.0075097	1.0077988	1.0080842
1.0032473	1.002845	1.0024751	1.0021359	1.0018286	1.0015529	1.001307	1.0010935	1.000908	1.0007529	1.0006251	1.0005268	1.0004551	1.0004089	1.0003881	1.0003915	1.0004188	1.000468	1.0005406	1.0006326	1.000745	1.000876	1.0010235	1.0011901	1.0013714	1.0015671	1.0017778	1.0020006	1.0022352	1.0024813	1.0027379	1.0030029	1.0032773	1.0035573	1.0038445	1.0041364	1.004432	1.0047333	1.0050358	1.0053409	1.005647	1.0059526	1.0062586	1.006562	1.0068637	1.0071627	1.0074595	1.0077498	1.0080364	1.0083189
1.0033128	1.002916	1.0025512	1.0022185	1.0019176	1.0016478	1.0014088	1.0012017	1.0010228	1.0008734	1.0007535	1.0006613	1.0005946	1.0005552	1.0005405	1.000551	1.0005848	1.0006409	1.0007184	1.0008159	1.0009336	1.0010698	1.0012246	1.0013952	1.0015811	1.0017824	1.0019964	1.0022238	1.0024635	1.0027121	1.0029726	1.0032411	1.0035168	1.0038006	1.004089	1.0043833	1.004681	1.0049824	1.0052867	1.0055913	1.0058972	1.0062025	1.0065078	1.0068104	1.0071107	1.0074079	1.0077014	1.0079896	1.008273	1.0085512
1.0033832	1.002993	1.0026329	1.0023078	1.0020124	1.0017489	1.0015174	1.001315	1.0011438	1.0010008	1.0008866	1.0008	1.000741	1.0007077	1.0006998	1.0007161	1.0007553	1.0008174	1.0009012	1.001005	1.0011278	1.0012699	1.0014291	1.0016052	1.0017959	1.0020008	1.0022199	1.0024521	1.0026941	1.0029478	1.0032101	1.0034815	1.0037603	1.0040458	1.0043367	1.0046326	1.0049316	1.0052332	1.005538	1.0058438	1.0061483	1.0064538	1.006757	1.007059	1.0073569	1.0076525	1.0079433	1.0082284	1.0085086	1.0087833
1.0034587	1.0030755	1.0027218	1.002403	1.0021133	1.0018564	1.0016313	1.0014354	1.0012697	1.0011336	1.0010269	1.0009464	1.0008931	1.0008672	1.0008644	1.0008868	1.0009323	1.001	1.0010897	1.001199	1.0013279	1.0014744	1.0016383	1.0018188	1.0020146	1.0022242	1.0024481	1.0026834	1.0029293	1.0031852	1.0034515	1.0037258	1.0040061	1.0042937	1.0045856	1.0048829	1.0051833	1.0054862	1.0057911	1.0060953	1.0064005	1.0067049	1.0070069	1.0073069	1.0076033	1.0078954	1.0081836	1.0084655	1.0087426	1.009013
1.0035423	1.0031632	1.0028166	1.0025028	1.0022217	1.0019698	1.0017507	1.0015609	1.0014026	1.0012727	1.0011712	1.0010983	1.0010517	1.0010308	1.001036	1.0010628	1.0011151	1.0011888	1.0012832	1.0013977	1.0015316	1.0016835	1.0018533	1.0020376	1.002238	1.0024515	1.0026791	1.0029174	1.0031673	1.0034268	1.0036943	1.0039717	1.0042552	1.004545	1.004838	1.0051357	1.005437	1.0057403	1.0060449	1.0063493	1.006653	1.0069569	1.0072566	1.0075544	1.0078486	1.0081382	1.0084221	1.0087019	1.0089747	1.0092406
1.0036302	1.0032575	1.0029175	1.0026097	1.0023333	1.0020894	1.0018764	1.0016934	1.0015411	1.0014176	1.0013227	1.0012559	1.0012163	1.0012009	1.0012109	1.0012451	1.0013031	1.0013821	1.0014824	1.0016025	1.0017415	1.0018978	1.0020723	1.0022621	1.0024658	1.0026835	1.0029136	1.0031569	1.0034093	1.003671	1.0039415	1.004221	1.0045061	1.0047965	1.0050914	1.0053906	1.0056915	1.0059948	1.0062993	1.0066029	1.006906	1.0072076	1.0075054	1.007801	1.0080925	1.0083786	1.0086601	1.0089358	1.0092041	1.0094656
1.0037245	1.0033581	1.0030229	1.0027212	1.0024523	1.002214	1.0020074	1.001832	1.0016851	1.0015695	1.0014802	1.001419	1.0013855	1.0013764	1.001393	1.0014336	1.0014958	1.00158	1.0016859	1.0018115	1.0019559	1.0021169	1.0022949	1.0024884	1.0026969	1.0029186	1.0031521	1.0033978	1.0036541	1.0039191	1.0041919	1.0044723	1.0047596	1.005051	1.0053465	1.0056465	1.0059472	1.0062504	1.0065528	1.0068567	1.0071591	1.0074581	1.0077546	1.0080473	1.0083356	1.0086193	1.0088964	1.0091685	1.0094322	1.0096883
1.0038234	1.0034631	1.0031347	1.0028392	1.0025764	1.0023443	1.0021448	1.0019748	1.001836	1.0017251	1.0016416	1.0015891	1.0015595	1.0015575	1.0015795	1.0016251	1.0016937	1.0017837	1.0018948	1.0020245	1.002173	1.0023397	1.002522	1.0027202	1.0029321	1.0031577	1.0033939	1.0036429	1.0039021	1.004169	1.0044433	1.0047262	1.0050131	1.0053064	1.005603	1.0059034	1.006204	1.0065057	1.0068092	1.0071102	1.0074109	1.0077088	1.0080018	1.0082923	1.0085783	1.008857	1.0091313	1.0093976	1.0096581	1.0099088
1.0039271	1.0035738	1.0032517	1.0029628	1.002706	1.0024806	1.0022879	1.0021242	1.0019912	1.0018866	1.0018107	1.0017624	1.00174	1.0017436	1.001771	1.0018222	1.0018972	1.0019919	1.0021071	1.0022422	1.0023956	1.002566	1.0027535	1.002955	1.0031704	1.0033994	1.003639	1.0038902	1.004151	1.0044215	1.004698	1.0049812	1.0052704	1.0055643	1.0058606	1.0061591	1.006461	1.0067629	1.0070632	1.007364	1.0076629	1.0079578	1.0082492	1.0085363	1.0088179	1.0090939	1.0093623	1.0096257	1.009881	1.0101265
1.0040392	1.0036904	1.0033746	1.0030912	1.0028417	1.0026222	1.0024362	1.0022793	1.0021513	1.0020534	1.0019833	1.0019416	1.0019249	1.0019345	1.0019681	1.0020247	1.0021038	1.0022044	1.0023254	1.0024648	1.0026226	1.0027971	1.0029877	1.0031936	1.0034121	1.0036443	1.0038878	1.004141	1.0044041	1.0046754	1.0049536	1.0052383	1.005528	1.005822	1.006119	1.0064187	1.0067183	1.0070188	1.0073192	1.007617	1.0079125	1.0082054	1.0084946	1.0087776	1.0090561	1.0093281	1.0095927	1.0098504	1.0101007	1.010341
1.0041546	1.0038118	1.003503	1.0032263	1.0029826	1.0027697	1.0025892	1.0024391	1.002317	1.0022264	1.0021617	1.0021263	1.0021148	1.0021299	1.0021697	1.0022311	1.0023158	1.0024221	1.0025465	1.0026911	1.0028534	1.0030322	1.0032264	1.0034354	1.0036571	1.0038923	1.0041379	1.0043936	1.0046595	1.0049322	1.0052112	1.0054971	1.0057875	1.0060811	1.0063789	1.0066772	1.0069754	1.0072757	1.0075734	1.0078694	1.0081635	1.0084525	1.0087385	1.0090187	1.0092931	1.0095601	1.0098209	1.0100732	1.0103178	1.0105529
1.0042762	1.0039394	1.0036364	1.0033662	1.003129	1.002923	1.0027481	1.0026042	1.0024891	1.0024033	1.0023457	1.0023155	1.0023108	1.0023314	1.0023758	1.0024428	1.0025324	1.0026423	1.0027727	1.0029209	1.0030879	1.00327	1.0034686	1.0036803	1.0039046	1.0041424	1.0043914	1.0046496	1.004916	1.0051894	1.0054711	1.0057563	1.0060471	1.0063406	1.0066382	1.006935	1.007233	1.0075306	1.0078275	1.0081216	1.0084126	1.0086994	1.0089809	1.0092568	1.0095277	1.0097909	1.0100464	1.010293	1.0105323	1.0107623
1.0044023	1.0040728	1.0037761	1.0035117	1.0032799	1.0030804	1.0029124	1.0027739	1.0026653	1.0025865	1.0025343	1.0025098	1.0025102	1.0025358	1.0025858	1.0026585	1.0027527	1.0028676	1.003002	1.0031546	1.0033252	1.0035121	1.0037127	1.0039284	1.0041568	1.0043961	1.0046461	1.004906	1.005174	1.00545	1.0057313	1.0060172	1.0063083	1.0066025	1.0068977	1.0071946	1.0074909	1.0077862	1.0080807	1.0083729	1.0086606	1.0089433	1.0092213	1.0094936	1.0097595	1.0100182	1.0102684	1.0105107	1.0107431	1.0109676
[truncated: 451 more columns]
