# Supplementary material for: Investigating the use of physics informed neural networks for dam-break scenarios
Source: PLoS One. 2025 Sep 19;20(9):e0332694. doi: 10.1371/journal.pone.0332694 (PMC12449020; doi:10.1371/journal.pone.0332694)
Supplement: S1 File — Dataset for the 1D and 2D shallow water equations (SWE). Repository: https://github.com/kinzamumtaz/2D_SWE. (ZIP) [file pone.0332694.s001.zip › 2D_SWE-main/Downloads/solution_outputs_circularNum/height_circularNum_t0.50.csv]

1.0054446	1.0049196	1.0042495	1.0035057	1.0027444	1.0020026	1.0013063	1.0006672	1.0000882	0.9995654	0.9990908	0.998656	0.99825346	0.99787116	0.9975034	0.9971446	0.99679035	0.99643725	0.9960857	0.9957322	0.99537873	0.99502647	0.99467516	0.9943278	0.99398583	0.99365044	0.9933233	0.9930068	0.99270123	0.99240893	0.9921304	0.9918665	0.9916181	0.9913848	0.99116826	0.9909668	0.99078095	0.99060994	0.99045324	0.99030936	0.9901778	0.9900578	0.98994845	0.98984736	0.9897536	0.98966676	0.9895857	0.9895083	0.9894337	0.9893616
1.0063745	1.0058256	1.0051244	1.0043461	1.0035493	1.0027734	1.0020432	1.0013714	1.0007594	1.0002043	0.9996983	0.9992311	0.998794	0.9983781	0.9979762	0.99758345	0.99719524	0.99680835	0.996422	0.99603677	0.9956514	0.99526805	0.99488765	0.994512	0.9941435	0.9937824	0.99343175	0.9930921	0.9927667	0.992455	0.9921596	0.9918797	0.99161667	0.9913707	0.9911426	0.99093145	0.9907368	0.9905593	0.9903959	0.99024796	0.9901132	0.9899915	0.98988074	0.9897795	0.98968726	0.98960257	0.9895231	0.9894487	0.9893781	0.9893093
1.0070603	1.0065054	1.0057935	1.0050031	1.0041932	1.0034046	1.0026622	1.0019772	1.001352	1.0007818	1.0002578	0.9997712	0.9993124	0.9988727	0.9984454	0.99802476	0.9976075	0.9971915	0.9967749	0.9963594	0.9959434	0.9955297	0.99511945	0.9947151	0.99431753	0.9939301	0.9935528	0.99318874	0.9928388	0.992505	0.9921877	0.9918875	0.99160683	0.99134433	0.9911003	0.99087477	0.99066776	0.9904782	0.9903056	0.99014956	0.9900086	0.98988116	0.98976606	0.98966235	0.98956865	0.98948294	0.9894044	0.98933196	0.98926324	0.98919773
1.0075537	1.00701	1.0063077	1.0055256	1.0047246	1.0039443	1.003209	1.0025297	1.0019073	1.001336	1.0008085	1.0003142	0.9998441	0.99938965	0.99894387	0.9985033	0.99806285	0.9976213	0.99717826	0.9967336	0.9962895	0.99584615	0.9954058	0.9949717	0.9945444	0.99412733	0.9937221	0.9933303	0.9929538	0.9925936	0.9922516	0.9919286	0.9916252	0.9913411	0.9910766	0.9908332	0.99060935	0.99040467	0.9902183	0.9900499	0.98989826	0.98976195	0.9896387	0.98952967	0.9894313	0.98934233	0.9892622	0.98918915	0.9891208	0.9890565
1.0079004	1.0073861	1.0067116	1.005957	1.0051837	1.0044291	1.0037179	1.0030601	1.0024548	1.0018964	1.0013763	1.0008855	1.0004138	0.99995327	0.9994968	0.9990407	0.99858266	0.99812055	0.9976535	0.9971837	0.9967118	0.9962399	0.9957702	0.9953056	0.99484843	0.9944007	0.9939649	0.9935435	0.9931369	0.99274844	0.99237853	0.992028	0.9916981	0.9913896	0.99110216	0.9908359	0.9905909	0.99036676	0.99016255	0.98997736	0.9898107	0.9896613	0.9895271	0.989408	0.98930204	0.9892069	0.98912203	0.9890451	0.9889756	0.9889109
1.0081433	1.0076716	1.0070404	1.0063294	1.0055985	1.0048853	1.0042121	1.0035882	1.0030123	1.0024778	1.001976	1.001498	1.001033	1.0005735	1.0001134	0.9996491	0.9991776	0.99869925	0.9982122	0.9977194	0.9972222	0.99672276	0.9962253	0.9957307	0.9952433	0.9947649	0.9942973	0.99384415	0.99340695	0.992987	0.99258626	0.9922063	0.9918473	0.99151045	0.99119574	0.9909034	0.99063355	0.99038583	0.9901598	0.9899543	0.9897687	0.9896019	0.9894533	0.9893201	0.98920244	0.989098	0.98900485	0.9889222	0.98884726	0.9887804
1.0083112	1.0078937	1.0073174	1.0066625	1.0059866	1.0053263	1.0047027	1.0041233	1.0035868	1.0030861	1.0026113	1.0021536	1.0017024	1.0012518	1.0007938	1.0003272	0.9998478	0.99935645	0.99885386	0.9983418	0.99782294	0.9972993	0.9967744	0.9962515	0.99573374	0.9952245	0.9947257	0.9942406	0.99377066	0.9933182	0.9928855	0.9924733	0.9920827	0.9917154	0.9913701	0.9910488	0.9907513	0.990476	0.9902242	0.9899953	0.9897873	0.9895997	0.9894309	0.9892814	0.98914766	0.9890295	0.9889253	0.988833	0.9887504	0.9886775
1.0084263	1.008071	1.0075588	1.0069691	1.006357	1.005758	1.0051931	1.0046656	1.0041759	1.0037162	1.0032763	1.0028465	1.0024161	1.0019796	1.0015304	1.0010657	1.000585	1.0000867	0.999572	0.9990447	0.99850637	0.99796164	0.9974123	0.99686337	0.99631727	0.9957782	0.995249	0.9947312	0.99422944	0.9937446	0.99327904	0.99283373	0.99240977	0.9920099	0.99163234	0.99127966	0.99095136	0.9906464	0.9903665	0.99010926	0.9898759	0.98966354	0.9894729	0.98930174	0.9891498	0.9890142	0.9888944	0.9887888	0.9886956	0.9886131
1.0085025	1.0082139	1.0077724	1.0072528	1.0067102	1.0061795	1.0056773	1.0052104	1.0047741	1.0043608	1.0039613	1.0035644	1.0031611	1.0027449	1.00231	1.0018543	1.0013751	1.0008746	1.0003539	0.99981546	0.9992629	0.998699	0.9981301	0.9975572	0.99698555	0.99641913	0.9958605	0.995313	0.9947797	0.99426234	0.9937636	0.99328506	0.99282885	0.9923945	0.9919841	0.99159867	0.99123734	0.99090123	0.99059033	0.9903035	0.9900405	0.9898011	0.9895843	0.98938984	0.98921436	0.9890585	0.9889202	0.98879814	0.9886905	0.98859525
1.008548	1.0083286	1.0079591	1.0075138	1.0070459	1.0065864	1.0061518	1.0057476	1.0053686	1.0050071	1.0046521	1.0042938	1.0039226	1.0035316	1.0031161	1.0026742	1.0022036	1.0017058	1.0011828	1.0006387	1.0000755	0.9994984	0.9989115	0.99831975	0.9977265	0.997135	0.99655014	0.9959749	0.9954121	0.9948646	0.99433416	0.9938231	0.9933336	0.9928665	0.99242264	0.99200386	0.991609	0.99124026	0.99089646	0.9905783	0.9902847	0.990016	0.98977065	0.989548	0.989348	0.98916835	0.98900825	0.9888659	0.9887399	0.98862904
1.0085672	1.0084181	1.0081213	1.0077509	1.0073568	1.0069705	1.0066062	1.0062674	1.0059493	1.0056418	1.0053357	1.0050192	1.0046846	1.004324	1.0039334	1.0035089	1.003052	1.0025623	1.0020431	1.0014974	1.0009295	1.0003438	0.99974525	0.99913716	0.9985257	0.9979136	0.9973059	0.9967058	0.99611586	0.99554014	0.9949806	0.9944396	0.99391866	0.9934193	0.9929433	0.9924909	0.9920636	0.99166113	0.99128467	0.9909337	0.9906084	0.990308	0.9900326	0.98978114	0.98955274	0.9893467	0.98916143	0.9889963	0.98885006	0.98871946
1.0085634	1.0084803	1.0082551	1.0079594	1.0076407	1.0073266	1.0070326	1.0067607	1.0065043	1.0062536	1.0059986	1.0057278	1.0054327	1.0051061	1.0047444	1.0043433	1.0039041	1.0034275	1.0029173	1.0023756	1.0018073	1.0012178	1.0006117	0.9999934	0.99936813	0.9987399	0.99811375	0.99749213	0.99687964	0.99627894	0.9956937	0.9951242	0.9945744	0.9940452	0.99353814	0.9930546	0.99259514	0.9921605	0.9917512	0.99136704	0.9910098	0.99067706	0.99037045	0.9900883	0.9898298	0.98959553	0.989383	0.9891924	0.9890212	0.98886985
1.0085368	1.0085182	1.0083617	1.0081369	1.0078905	1.0076493	1.0074251	1.0072191	1.007024	1.006832	1.0066288	1.006406	1.006154	1.0058645	1.0055345	1.0051609	1.0047442	1.0042862	1.0037887	1.0032558	1.0026937	1.0021052	1.0014973	1.0008731	1.000239	0.9995992	0.9989593	0.9983211	0.9976908	0.9970691	0.99646	0.9958668	0.99529123	0.9947349	0.9941994	0.99368644	0.99319637	0.9927312	0.99229014	0.99187535	0.9914853	0.9911211	0.990782	0.9904687	0.99017936	0.9899154	0.9896738	0.9894561	0.98925847	0.9890818
1.0084906	1.0085299	1.0084379	1.0082822	1.0081046	1.0079329	1.0077759	1.007635	1.0075023	1.0073677	1.007218	1.0070448	1.0068362	1.0065868	1.0062923	1.0059494	1.0055593	1.0051228	1.0046439	1.0041256	1.003573	1.0029913	1.0023856	1.0017613	1.0011239	1.0004781	0.9998283	0.9991788	0.9985337	0.9978961	0.99726903	0.99665534	0.9960579	0.99547803	0.994917	0.99437773	0.9938603	0.99336666	0.9928963	0.9924514	0.9920304	0.99163485	0.9912647	0.9909203	0.9906005	0.99030524	0.9900339	0.9897862	0.98956144	0.989358
1.0084255	1.0085175	1.008485	1.0083927	1.0082805	1.0081755	1.0080832	1.0080051	1.0079322	1.0078536	1.0077586	1.0076338	1.007471	1.0072635	1.0070066	1.0066979	1.0063379	1.0059274	1.0054703	1.0049701	1.0044324	1.0038618	1.0032642	1.0026449	1.0020083	1.0013611	1.0007074	1.000051	0.9993965	0.99874705	0.9981072	0.99747735	0.99686265	0.9962625	0.9956809	0.9951188	0.99457777	0.9940582	0.9935615	0.99308825	0.9926392	0.992214	0.9918142	0.9914392	0.99108875	0.99076337	0.9904617	0.9901845	0.9899305	0.9896984
1.0083439	1.0084816	1.0085036	1.0084687	1.0084184	1.008374	1.0083442	1.0083251	1.008311	1.0082879	1.0082442	1.008169	1.0080532	1.0078881	1.0076703	1.007398	1.0070695	1.0066882	1.0062569	1.0057796	1.0052602	1.0047052	1.0041202	1.0035095	1.0028807	1.0022366	1.0015836	1.0009254	1.0002669	0.99961114	0.99896187	0.99832094	0.9976922	0.997078	0.99647975	0.99589914	0.9953372	0.99479526	0.99427634	0.99377775	0.9933033	0.9928514	0.9924241	0.99202055	0.99164057	0.99128526	0.9909545	0.990648	0.99036425	0.9901037
1.0082482	1.0084258	1.0084947	1.0085127	1.0085181	1.0085306	1.008558	1.0085958	1.0086362	1.0086658	1.0086731	1.0086464	1.0085757	1.0084538	1.0082768	1.0080416	1.0077485	1.0073985	1.0069953	1.0065433	1.0060469	1.0055115	1.0049431	1.0043466	1.0037279	1.0030925	1.0024452	1.0017899	1.0011319	1.0004746	0.999821	0.9991741	0.9985374	0.99791276	0.9973021	0.996707	0.9961295	0.9955704	0.99503136	0.9945121	0.99401534	0.99353963	0.99308676	0.992657	0.99225074	0.9918681	0.99150896	0.991173	0.99086004	0.9905712
1.0081404	1.008351	1.0084604	1.0085248	1.0085803	1.0086446	1.0087252	1.0088155	1.0089072	1.0089873	1.0090438	1.0090635	1.0090374	1.0089592	1.0088222	1.0086255	1.0083681	1.008052	1.0076792	1.0072556	1.0067841	1.006272	1.0057242	1.0051451	1.0045416	1.0039185	1.0032809	1.0026338	1.0019809	1.0013263	1.0006737	1.0000259	0.9993855	0.99875456	0.99813646	0.99753165	0.9969427	0.99637073	0.9958158	0.9952807	0.9947652	0.9942696	0.9937958	0.993343	0.9929125	0.9925044	0.9921191	0.99175626	0.99141645	0.99109846
1.0080249	1.0082613	1.0084045	1.0085088	1.0086088	1.0087203	1.008848	1.0089865	1.0091262	1.0092531	1.0093554	1.0094205	1.009438	1.0094011	1.0093048	1.0091467	1.0089258	1.0086439	1.0083038	1.0079104	1.0074675	1.0069808	1.0064553	1.0058973	1.0053128	1.0047064	1.0040822	1.0034462	1.0028031	1.0021561	1.0015082	1.0008637	1.0002242	0.99959296	0.9989721	0.99836236	0.99776644	0.99718595	0.99662095	0.99607295	0.995543	0.9950325	0.99454063	0.9940693	0.9936183	0.99318826	0.9927785	0.99239194	0.9920258	0.9916824
1.0079026	1.0081584	1.0083297	1.0084683	1.0086056	1.0087581	1.0089283	1.0091112	1.0092942	1.0094647	1.0096102	1.0097178	1.009777	1.00978	1.0097234	1.0096028	1.009419	1.0091722	1.0088657	1.0085039	1.0080912	1.0076317	1.0071326	1.0065981	1.0060349	1.0054475	1.0048411	1.0042208	1.0035905	1.0029547	1.0023165	1.0016788	1.0010445	1.0004169	0.99979734	0.99918777	0.9985895	0.99800557	0.99743474	0.9968789	0.99634	0.9958175	0.9953122	0.9948255	0.99435765	0.9939098	0.9934806	0.9930719	0.99268323	0.9923156
1.0077755	1.0080459	1.0082387	1.0084054	1.0085746	1.0087627	1.0089707	1.009192	1.0094144	1.009625	1.00981	1.0099571	1.0100554	1.0100971	1.0100783	1.0099952	1.009848	1.0096364	1.0093644	1.0090343	1.0086521	1.0082223	1.0077502	1.0072421	1.0067023	1.006137	1.0055518	1.0049491	1.0043352	1.0037146	1.0030892	1.0024624	1.001838	1.0012181	1.000604	0.999998	0.99940324	0.99881876	0.9982468	0.9976881	0.99714345	0.9966147	0.99610114	0.9956033	0.99512357	0.9946606	0.9942159	0.9937898	0.9933821	0.9929934
1.0076472	1.0079266	1.0081356	1.0083236	1.0085204	1.0087374	1.0089778	1.0092322	1.00949	1.0097364	1.0099579	1.0101408	1.0102755	1.0103549	1.0103717	1.0103246	1.0102128	1.0100359	1.0097977	1.0095007	1.00915	1.0087503	1.0083073	1.0078262	1.0073124	1.0067716	1.006208	1.0056264	1.0050324	1.0044286	1.003819	1.0032073	1.0025958	1.0019865	1.0013826	1.000785	1.000196	0.9996164	0.9990473	0.9984897	0.9979449	0.99741375	0.996896	0.9963932	0.9959048	0.9954321	0.9949759	0.99453586	0.9941125	0.9937069
1.0075179	1.0078013	1.0080221	1.008227	1.0084444	1.0086864	1.0089533	1.0092372	1.0095252	1.0098028	1.0100567	1.010273	1.0104417	1.0105548	1.0106063	1.0105938	1.010515	1.0103729	1.0101677	1.0099032	1.0095843	1.0092155	1.0088018	1.008349	1.0078626	1.0073471	1.0068078	1.006249	1.0056762	1.0050924	1.0045018	1.0039071	1.0033108	1.0027162	1.0021253	1.0015396	1.0009601	1.000389	0.99982715	0.999275	0.9987338	0.9982046	0.99768734	0.9971831	0.99669176	0.9962141	0.99575007	0.9953009	0.99486715	0.994448
1.0073885	1.0076731	1.0079008	1.008118	1.0083517	1.008613	1.0089018	1.0092096	1.0095239	1.0098292	1.0101112	1.0103571	1.0105568	1.010701	1.0107844	1.010804	1.0107588	1.0106483	1.0104755	1.0102434	1.0099561	1.0096182	1.0092342	1.00881	1.0083508	1.007862	1.0073482	1.0068146	1.0062644	1.0057023	1.0051322	1.0045569	1.0039784	1.003401	1.0028255	1.0022542	1.0016882	1.0011286	1.0005773	1.0000352	0.9995016	0.9989785	0.9984661	0.99796396	0.99747396	0.9969956	0.99652964	0.9960756	0.99563485	0.9952077
1.0072592	1.0075425	1.0077748	1.0080003	1.0082446	1.0085206	1.0088269	1.0091549	1.0094894	1.0098186	1.0101253	1.0103979	1.0106245	1.010797	1.0109102	1.010961	1.0109454	1.0108658	1.0107245	1.010523	1.0102668	1.0099589	1.0096052	1.0092099	1.0087793	1.0083172	1.0078293	1.0073204	1.0067946	1.0062557	1.0057069	1.0051531	1.0045949	1.0040364	1.0034788	1.0029242	1.0023739	1.0018299	1.0012918	1.0007614	1.0002396	0.9997261	0.999222	0.9987271	0.9982427	0.9977674	0.99730325	0.9968495	0.99640685	0.99597585
1.007129	1.0074105	1.0076447	1.0078744	1.0081273	1.0084143	1.0087328	1.0090752	1.0094274	1.0097758	1.0101037	1.0103985	1.0106496	1.0108482	1.0109876	1.0110658	1.0110794	1.011029	1.0109172	1.0107462	1.0105188	1.0102409	1.0099164	1.0095501	1.0091468	1.0087124	1.0082513	1.0077679	1.0072665	1.0067515	1.0062263	1.005694	1.0051571	1.0046189	1.0040811	1.0035454	1.0030128	1.0024853	1.0019635	1.0014486	1.0009407	1.0004406	0.9999481	0.9994639	0.99898833	0.99852115	0.99806273	0.997613	0.9971736	0.9967431
1.0069985	1.007277	1.0075105	1.007744	1.0080016	1.0082948	1.0086226	1.0089757	1.0093417	1.0097044	1.0100498	1.0103638	1.0106363	1.010857	1.0110213	1.0111241	1.0111647	1.0111414	1.0110576	1.0109147	1.0107162	1.010467	1.0101709	1.0098325	1.009457	1.0090498	1.0086148	1.0081574	1.0076811	1.0071902	1.0066884	1.0061786	1.0056641	1.0051464	1.0046301	1.0041143	1.0036012	1.0030926	1.0025893	1.0020913	1.0015999	1.0011147	1.0006372	1.0001673	0.9997037	0.99924767	0.99879915	0.99835867	0.99792475	0.9974993
1.0068657	1.0071418	1.0073748	1.0076085	1.0078686	1.0081658	1.0084994	1.0088596	1.0092347	1.0096097	1.0099686	1.0102985	1.0105886	1.0108293	1.0110142	1.0111402	1.0112047	1.0112076	1.0111493	1.0110332	1.0108622	1.0106399	1.0103713	1.0100602	1.009712	1.0093312	1.008922	1.0084897	1.0080388	1.007572	1.0070939	1.0066069	1.006115	1.00562	1.0051243	1.004629	1.0041363	1.0036484	1.0031643	1.0026851	1.0022122	1.0017447	1.0012846	1.0008299	1.0003822	0.9999405	0.99950564	0.9990757	0.99865264	0.9982362
1.0067301	1.0070035	1.0072356	1.0074704	1.0077313	1.0080298	1.008366	1.0087306	1.0091118	1.0094945	1.0098637	1.0102063	1.0105107	1.0107682	1.0109723	1.0111184	1.0112047	1.0112306	1.0111965	1.0111047	1.0109601	1.0107639	1.0105214	1.0102361	1.0099146	1.0095599	1.0091758	1.008769	1.0083418	1.0078992	1.0074439	1.0069805	1.0065109	1.0060376	1.0055637	1.00509	1.0046182	1.00415	1.0036865	1.0032275	1.0027738	1.0023261	1.0018835	1.0014478	1.0010178	1.0005931	1.0001739	0.9997594	0.99935	0.99894565
1.0065899	1.0068624	1.0070947	1.0073287	1.0075899	1.0078882	1.0082247	1.0085912	1.0089757	1.0093629	1.0097393	1.0100911	1.0104073	1.0106784	1.0108988	1.0110627	1.0111684	1.011215	1.011203	1.0111351	1.0110136	1.0108426	1.0106248	1.0103652	1.010068	1.0097381	1.009379	1.008996	1.0085933	1.0081743	1.0077419	1.0073007	1.0068531	1.0064018	1.005949	1.0054966	1.0050457	1.0045986	1.0041555	1.0037167	1.0032841	1.0028558	1.0024343	1.0020173	1.0016065	1.0011995	1.000799	1.0004022	1.0000099	0.9996212
1.0064433	1.0067164	1.0069503	1.0071851	1.0074457	1.0077431	1.0080781	1.0084441	1.0088285	1.009218	1.0095987	1.0099568	1.0102823	1.0105643	1.0107973	1.0109771	1.0110998	1.0111647	1.0111735	1.0111269	1.0110278	1.0108795	1.0106848	1.0104494	1.0101762	1.0098699	1.0095347	1.0091757	1.008795	1.008399	1.0079895	1.0075706	1.007144	1.0067141	1.0062819	1.0058507	1.0054207	1.0049938	1.0045712	1.0041529	1.0037407	1.0033333	1.0029318	1.0025357	1.0021441	1.0017586	1.001377	1.0009992	1.0006257	1.0002551
1.0062902	1.0065656	1.0068011	1.0070376	1.0072982	1.0075945	1.0079273	1.0082909	1.0086739	1.0090631	1.0094454	1.0098071	1.0101382	1.0104295	1.0106729	1.0108653	1.0110027	1.0110852	1.0111115	1.0110844	1.0110061	1.0108789	1.010707	1.0104935	1.0102428	1.0099597	1.0096474	1.0093098	1.0089519	1.0085778	1.0081896	1.0077914	1.0073861	1.0069761	1.0065646	1.0061531	1.0057439	1.0053366	1.0049341	1.0045364	1.0041438	1.0037577	1.0033765	1.0030011	1.0026308	1.0022658	1.0019047	1.001548	1.0011942	1.0008439
1.0061282	1.0064076	1.0066477	1.0068868	1.0071483	1.007443	1.007774	1.0081334	1.0085136	1.008901	1.0092818	1.0096458	1.0099804	1.0102768	1.0105293	1.010732	1.0108824	1.0109786	1.0110215	1.0110123	1.0109525	1.010845	1.0106937	1.0105017	1.0102723	1.0100105	1.009719	1.0094033	1.0090668	1.0087128	1.0083454	1.0079674	1.0075822	1.0071924	1.0068002	1.0064081	1.0060172	1.0056304	1.0052463	1.0048689	1.0044959	1.004129	1.0037684	1.0034137	1.0030645	1.0027204	1.0023807	1.0020448	1.0017132	1.0013834
1.005957	1.0062422	1.0064877	1.0067315	1.0069947	1.0072898	1.0076172	1.0079737	1.0083495	1.0087327	1.0091118	1.0094745	1.0098109	1.010111	1.0103694	1.0105805	1.0107408	1.0108502	1.010907	1.0109131	1.0108706	1.0107814	1.010649	1.0104765	1.0102674	1.0100262	1.0097556	1.0094604	1.0091434	1.0088092	1.0084611	1.0081024	1.007736	1.007365	1.0069914	1.0066173	1.0062447	1.005876	1.0055108	1.0051516	1.0047973	1.00445	1.004109	1.0037743	1.0034456	1.0031219	1.0028043	1.0024893	1.0021789	1.001872
1.0057751	1.0060678	1.0063219	1.0065712	1.0068377	1.0071332	1.0074594	1.0078119	1.0081829	1.0085615	1.0089365	1.0092974	1.0096327	1.0099347	1.0101969	1.0104136	1.0105828	1.0107024	1.010772	1.010792	1.0107651	1.0106918	1.0105772	1.0104225	1.0102326	1.01001	1.0097587	1.0094825	1.0091844	1.0088694	1.0085394	1.0081993	1.0078504	1.0074972	1.007141	1.0067838	1.0064284	1.0060767	1.0057292	1.0053873	1.0050519	1.0047222	1.0043997	1.0040845	1.0037749	1.0034716	1.0031744	1.0028812	1.0025921	1.0023067
1.0055823	1.0058845	1.0061473	1.0064046	1.0066761	1.006974	1.0072991	1.0076487	1.0080153	1.0083884	1.0087584	1.0091144	1.0094484	1.0097505	1.0100149	1.0102359	1.0104111	1.010539	1.0106192	1.0106515	1.0106379	1.0105798	1.0104814	1.0103434	1.0101705	1.0099655	1.0097331	1.0094744	1.0091947	1.0088973	1.0085851	1.0082618	1.0079299	1.0075923	1.0072523	1.0069121	1.0065726	1.0062367	1.005905	1.0055789	1.0052601	1.0049486	1.0046428	1.004345	1.0040548	1.0037707	1.0034927	1.0032201	1.0029526	1.002688
1.005379	1.0056907	1.005965	1.0062319	1.0065104	1.0068111	1.0071373	1.0074842	1.0078466	1.0082145	1.0085788	1.0089307	1.0092604	1.0095605	1.009825	1.0100483	1.0102288	1.0103635	1.0104523	1.0104951	1.0104934	1.0104489	1.0103649	1.0102422	1.0100857	1.0098975	1.0096811	1.0094395	1.0091769	1.0088965	1.0086005	1.0082929	1.0079774	1.0076557	1.0073302	1.0070044	1.0066797	1.0063585	1.0060416	1.0057306	1.0054268	1.0051306	1.004841	1.0045598	1.0042868	1.0040207	1.0037619	1.0035084	1.0032606	1.003018
1.0051632	1.005487	1.0057737	1.0060517	1.0063385	1.0066454	1.0069728	1.0073187	1.0076774	1.0080402	1.0083995	1.0087451	1.0090703	1.0093671	1.0096303	1.0098555	1.0100384	1.0101786	1.0102738	1.0103254	1.010335	1.0103027	1.0102309	1.0101225	1.0099806	1.0098073	1.0096067	1.0093814	1.0091345	1.0088699	1.0085899	1.0082971	1.0079954	1.0076885	1.0073775	1.0070652	1.0067548	1.0064464	1.0061432	1.0058452	1.005555	1.0052724	1.0049978	1.0047319	1.0044743	1.0042249	1.003984	1.0037483	1.0035195	1.0032963
1.0049361	1.0052726	1.0055727	1.0058631	1.0061612	1.0064744	1.006806	1.0071522	1.0075084	1.0078672	1.0082204	1.0085607	1.0088801	1.0091729	1.0094341	1.009658	1.0098428	1.0099863	1.0100874	1.0101465	1.0101644	1.0101421	1.0100825	1.0099872	1.0098587	1.0096993	1.0095137	1.0093029	1.0090709	1.0088204	1.008555	1.0082766	1.0079886	1.0076951	1.0073969	1.0070974	1.0067983	1.0065024	1.0062114	1.0059258	1.0056475	1.005378	1.0051166	1.004864	1.0046204	1.0043861	1.0041595	1.0039414	1.0037299	1.0035254
1.0046983	1.0050474	1.0053614	1.0056665	1.0059764	1.0062984	1.0066354	1.006984	1.007339	1.0076944	1.0080425	1.0083772	1.0086912	1.0089793	1.0092362	1.0094589	1.0096436	1.0097889	1.0098946	1.0099597	1.0099852	1.0099719	1.0099226	1.009839	1.0097226	1.0095767	1.0094041	1.0092072	1.0089889	1.008752	1.0084996	1.008235	1.0079606	1.0076782	1.007392	1.007104	1.0068166	1.006532	1.0062513	1.0059767	1.0057092	1.00545	1.0052	1.0049589	1.0047284	1.0045068	1.0042949	1.0040917	1.0038961	1.0037081
1.0044502	1.0048114	1.0051409	1.0054606	1.0057842	1.0061172	1.0064614	1.0068136	1.0071692	1.0075223	1.0078663	1.0081953	1.0085042	1.0087873	1.0090401	1.0092597	1.0094433	1.0095897	1.0096984	1.0097675	1.0097991	1.0097936	1.0097533	1.0096799	1.0095752	1.0094415	1.0092806	1.009097	1.0088911	1.0086677	1.0084275	1.008175	1.0079122	1.0076418	1.0073673	1.0070894	1.0068119	1.0065366	1.0062658	1.0060004	1.0057417	1.0054924	1.0052521	1.0050216	1.0048013	1.0045915	1.0043918	1.0042008	1.0040201	1.0038469
1.0041915	1.0045652	1.0049103	1.0052465	1.0055842	1.0059298	1.0062833	1.0066403	1.0069982	1.0073506	1.0076916	1.0080167	1.0083201	1.0085976	1.0088453	1.009062	1.0092437	1.0093899	1.0094997	1.0095724	1.0096095	1.0096108	1.0095783	1.0095136	1.0094184	1.0092955	1.0091463	1.008974	1.0087807	1.0085684	1.0083408	1.0080993	1.0078478	1.0075883	1.0073234	1.0070559	1.006787	1.0065202	1.0062577	1.0060003	1.0057507	1.0055089	1.0052762	1.0050545	1.0048435	1.0046424	1.0044531	1.0042737	1.0041047	1.003945
1.0039237	1.00431	1.0046705	1.0050232	1.0053773	1.0057361	1.0060991	1.0064641	1.0068258	1.0071791	1.0075184	1.00784	1.0081388	1.0084114	1.0086548	1.0088675	1.0090463	1.009191	1.0093008	1.0093762	1.0094172	1.0094236	1.0093981	1.0093412	1.0092558	1.0091418	1.0090032	1.0088415	1.0086591	1.0084584	1.0082417	1.0080113	1.0077703	1.00752	1.0072643	1.0070055	1.0067451	1.0064865	1.006231	1.0059803	1.0057373	1.0055017	1.0052766	1.005061	1.0048573	1.0046647	1.0044836	1.0043136	1.0041542	1.004006
1.0036473	1.004046	1.0044217	1.0047907	1.005161	1.0055345	1.00591	1.0062841	1.0066513	1.0070075	1.0073477	1.007666	1.007961	1.008229	1.0084683	1.0086762	1.0088521	1.0089941	1.0091045	1.0091808	1.0092238	1.0092353	1.009215	1.0091654	1.0090874	1.0089829	1.008854	1.008702	1.0085297	1.0083387	1.0081322	1.0079122	1.0076805	1.0074397	1.0071925	1.0069417	1.0066891	1.0064367	1.0061877	1.0059431	1.0057051	1.0054752	1.0052553	1.0050453	1.0048468	1.0046605	1.0044858	1.0043232	1.0041726	1.004033
1.0033641	1.0037733	1.0041639	1.0045499	1.0049367	1.0053257	1.0057149	1.0060996	1.0064745	1.0068345	1.0071762	1.0074939	1.0077864	1.0080512	1.0082853	1.0084893	1.0086614	1.0088022	1.0089101	1.0089871	1.0090319	1.0090463	1.009031	1.0089877	1.0089165	1.0088197	1.0086989	1.0085571	1.008394	1.0082126	1.0080161	1.0078046	1.0075816	1.0073498	1.0071108	1.0068669	1.0066214	1.0063744	1.0061309	1.0058912	1.0056573	1.0054322	1.0052158	1.0050101	1.0048157	1.0046334	1.0044637	1.0043072	1.0041627	1.00403
1.003074	1.003494	1.0038987	1.0043012	1.0047046	1.0051095	1.0055134	1.0059099	1.0062944	1.0066605	1.0070045	1.007324	1.0076154	1.0078765	1.008108	1.0083076	1.0084766	1.0086141	1.0087205	1.0087962	1.008843	1.0088598	1.0088478	1.0088093	1.0087441	1.0086547	1.0085417	1.0084075	1.0082533	1.0080807	1.0078931	1.0076903	1.0074762	1.007252	1.0070202	1.0067835	1.0065432	1.0063028	1.0060635	1.0058279	1.0055977	1.0053751	1.0051614	1.0049583	1.0047666	1.0045874	1.004421	1.0042676	1.0041274	1.0040004
1.0027802	1.0032078	1.0036267	1.0040448	1.004465	1.004887	1.0053058	1.0057153	1.0061097	1.0064845	1.0068337	1.0071553	1.0074463	1.0077066	1.0079346	1.0081311	1.0082968	1.008431	1.0085355	1.0086106	1.008657	1.0086755	1.0086669	1.0086322	1.0085725	1.0084887	1.008383	1.0082567	1.0081099	1.0079463	1.0077657	1.0075718	1.0073652	1.0071486	1.0069236	1.0066925	1.0064586	1.0062225	1.005987	1.005755	1.0055277	1.0053073	1.0050951	1.0048932	1.0047024	1.0045251	1.00436	1.0042087	1.0040711	1.0039476
1.0024819	1.0029172	1.003348	1.0037807	1.0042179	1.0046564	1.0050908	1.0055143	1.0059211	1.0063049	1.0066615	1.0069871	1.0072798	1.00754	1.0077666	1.0079607	1.0081226	1.0082543	1.0083567	1.0084298	1.0084754	1.0084952	1.0084889	1.0084573	1.0084018	1.008324	1.0082247	1.0081037	1.0079653	1.0078088	1.0076362	1.0074497	1.0072505	1.007041	1.0068221	1.0065972	1.0063677	1.0061363	1.0059043	1.0056744	1.0054495	1.0052297	1.0050186	1.0048176	1.0046272	1.0044488	1.0042841	1.0041332	1.0039972	1.0038749
1.0021815	1.0026225	1.0030637	1.0035112	1.0039643	1.0044193	1.0048696	1.0053084	1.0057281	1.0061227	1.006487	1.0068188	1.0071149	1.0073766	1.0076025	1.007795	1.007955	1.0080836	1.0081838	1.008255	1.0083001	1.0083199	1.008315	1.0082855	1.0082343	1.0081608	1.0080668	1.0079527	1.0078207	1.007671	1.0075059	1.007326	1.0071338	1.0069302	1.0067174	1.0064979	1.0062733	1.0060453	1.0058166	1.0055891	1.0053653	1.0051463	1.0049349	1.0047332	1.0045416	1.0043625	1.004197	1.0040442	1.0039077	1.0037848
1.0018804	1.0023255	1.002776	1.0032362	1.0037043	1.0041753	1.0046418	1.0050957	1.0055288	1.005936	1.0063107	1.0066495	1.0069513	1.0072155	1.0074425	1.0076339	1.0077925	1.0079191	1.0080168	1.0080866	1.0081307	1.0081499	1.0081453	1.0081189	1.0080699	1.008001	1.0079114	1.0078028	1.0076766	1.0075338	1.0073755	1.0072019	1.0070157	1.0068185	1.0066116	1.0063971	1.0061764	1.0059516	1.0057262	1.0055003	1.0052769	1.0050585	1.0048472	1.0046427	1.0044498	1.0042683	1.0041003	1.0039454	1.0038058	1.0036818
1.0015787	1.0020267	1.0024854	1.0029564	1.0034387	1.0039253	1.0044073	1.0048772	1.0053257	1.0057448	1.0061307	1.0064791	1.0067875	1.0070559	1.0072855	1.0074785	1.0076358	1.0077609	1.0078568	1.0079248	1.0079675	1.0079862	1.0079823	1.0079564	1.0079101	1.007844	1.0077591	1.007656	1.0075351	1.0073978	1.0072452	1.0070783	1.0068982	1.0067064	1.0065054	1.006295	1.0060787	1.0058575	1.005634	1.0054095	1.0051869	1.0049678	1.0047545	1.004549	1.0043532	1.0041689	1.0039964	1.0038387	1.0036952	1.0035675
1.0012792	1.0017283	1.0021929	1.0026743	1.0031692	1.0036696	1.0041674	1.0046523	1.0051156	1.0055488	1.0059476	1.0063057	1.0066231	1.0068973	1.0071313	1.0073262	1.0074843	1.0076087	1.0077035	1.0077701	1.0078113	1.0078292	1.007825	1.0078002	1.0077559	1.0076926	1.0076106	1.0075121	1.0073961	1.0072644	1.0071174	1.0069566	1.0067815	1.006596	1.0063994	1.0061941	1.0059808	1.0057629	1.0055414	1.0053182	1.0050958	1.0048761	1.0046616	1.0044532	1.004254	1.004065	1.0038885	1.003726	1.0035774	1.003445
1.0009824	1.0014311	1.0019001	1.0023896	1.0028951	1.0034093	1.0039217	1.0044216	1.0049001	1.0053483	1.0057597	1.0061297	1.0064565	1.0067389	1.0069784	1.0071766	1.0073371	1.0074623	1.0075562	1.0076218	1.0076615	1.0076789	1.0076742	1.0076503	1.007607	1.0075458	1.0074673	1.0073725	1.0072609	1.0071338	1.0069921	1.0068363	1.0066677	1.006487	1.0062947	1.006094	1.005885	1.00567	1.0054497	1.005228	1.0050052	1.0047847	1.0045681	1.0043571	1.0041537	1.0039606	1.0037789	1.0036104	1.003456	1.0033174
1.0006897	1.0011358	1.0016072	1.0021032	1.0026189	1.0031452	1.0036713	1.0041854	1.004679	1.0051421	1.0055674	1.0059505	1.0062885	1.0065802	1.0068268	1.0070304	1.0071939	1.0073206	1.0074145	1.00748	1.0075186	1.0075352	1.0075302	1.0075068	1.0074643	1.007405	1.0073295	1.0072378	1.0071303	1.007008	1.0068705	1.0067198	1.0065565	1.0063803	1.0061935	1.0059965	1.0057906	1.0055784	1.0053602	1.0051389	1.004917	1.0046952	1.0044765	1.0042619	1.0040544	1.003856	1.0036683	1.0034935	1.0033326	1.0031871
1.0004027	1.0008442	1.0013164	1.0018176	1.0023412	1.0028774	1.0034157	1.003944	1.0044526	1.0049303	1.0053699	1.0057667	1.0061171	1.0064194	1.0066746	1.0068853	1.0070533	1.0071834	1.0072788	1.0073442	1.0073833	1.0073986	1.0073936	1.0073699	1.0073282	1.00727	1.0071965	1.0071075	1.0070039	1.0068858	1.0067536	1.0066075	1.0064484	1.0062772	1.0060945	1.0059018	1.0056994	1.00549	1.0052743	1.005054	1.0048313	1.0046086	1.0043873	1.0041693	1.0039574	1.0037538	1.0035595	1.0033773	1.0032089	1.003055
1.0001218	1.000558	1.001029	1.0015324	1.0020624	1.0026076	1.0031574	1.003699	1.0042206	1.0047128	1.0051677	1.0055783	1.0059421	1.0062562	1.006522	1.0067407	1.0069147	1.0070488	1.0071476	1.0072143	1.007254	1.0072695	1.0072635	1.0072395	1.0071988	1.0071412	1.0070697	1.0069834	1.0068833	1.0067687	1.0066403	1.0064988	1.0063447	1.0061781	1.0059994	1.0058105	1.005612	1.0054052	1.0051913	1.0049716	1.0047493	1.004525	1.0043013	1.0040799	1.0038635	1.0036542	1.0034535	1.0032642	1.0030869	1.002924
0.999849	1.0002773	1.0007457	1.0012496	1.001784	1.0023364	1.0028957	1.0034487	1.0039842	1.0044904	1.0049598	1.0053852	1.0057628	1.0060903	1.0063674	1.006595	1.0067779	1.0069178	1.0070199	1.0070895	1.00713	1.0071459	1.0071405	1.0071167	1.0070755	1.0070196	1.0069488	1.0068649	1.0067675	1.0066565	1.0065327	1.006395	1.0062453	1.0060829	1.0059086	1.0057235	1.0055285	1.0053239	1.0051122	1.004894	1.0046713	1.0044461	1.0042201	1.0039954	1.0037752	1.0035591	1.0033518	1.0031539	1.0029684	1.002796
0.99958473	1.0000038	1.0004666	1.0009704	1.0015064	1.0020651	1.002632	1.0031953	1.0037432	1.0042622	1.0047466	1.0051866	1.0055789	1.00592	1.0062097	1.006449	1.0066406	1.006788	1.0068959	1.0069687	1.0070117	1.007029	1.0070237	1.0069997	1.0069591	1.0069041	1.0068346	1.0067523	1.0066574	1.0065495	1.006429	1.0062958	1.0061501	1.0059922	1.005822	1.0056415	1.005449	1.005248	1.0050379	1.0048207	1.0045987	1.0043727	1.0041447	1.0039166	1.0036911	1.00347	1.0032552	1.0030496	1.0028547	1.0026726
0.99933064	0.9997389	1.0001949	1.0006957	1.0012324	1.0017939	1.0023674	1.002939	1.0034977	1.0040303	1.0045279	1.0049831	1.0053902	1.0057456	1.0060489	1.0063006	1.0065025	1.0066588	1.0067738	1.0068516	1.0068982	1.0069169	1.0069131	1.0068893	1.0068492	1.0067946	1.0067267	1.0066457	1.0065527	1.0064481	1.0063308	1.0062011	1.0060599	1.0059062	1.0057399	1.0055629	1.0053741	1.0051764	1.0049685	1.004753	1.0045308	1.0043044	1.0040746	1.0038433	1.0036135	1.0033861	1.0031654	1.0029514	1.0027475	1.0025553
0.9990873	0.9994831	0.99993086	1.0004268	1.0009614	1.0015242	1.0021021	1.0026813	1.0032492	1.0037932	1.0043044	1.0047734	1.0051954	1.0055661	1.0058842	1.0061492	1.006363	1.0065291	1.0066524	1.0067366	1.0067874	1.0068097	1.0068073	1.0067852	1.0067458	1.0066917	1.0066245	1.0065454	1.0064543	1.0063517	1.0062381	1.0061121	1.0059747	1.0058249	1.005663	1.0054896	1.0053054	1.0051094	1.0049045	1.00469	1.0044694	1.004242	1.0040104	1.0037764	1.0035424	1.0033109	1.003082	1.00286	1.0026467	1.0024438
0.9988555	0.99923694	0.99967474	1.0001633	1.0006952	1.0012578	1.0018381	1.0024222	1.0029978	1.0035524	1.0040761	1.0045587	1.0049957	1.0053817	1.0057144	1.0059937	1.0062208	1.0063984	1.0065312	1.0066234	1.0066804	1.0067062	1.0067066	1.0066862	1.0066478	1.0065947	1.0065281	1.0064508	1.0063612	1.006261	1.0061499	1.0060279	1.0058938	1.0057484	1.0055906	1.0054212	1.0052402	1.0050482	1.0048457	1.0046339	1.0044134	1.0041864	1.0039529	1.003717	1.0034794	1.0032417	1.0030075	1.0027773	1.0025549	1.0023414
0.9986364	0.9990026	0.9994279	0.999909	1.0004345	1.0009943	1.0015754	1.0021635	1.002745	1.0033088	1.0038433	1.004339	1.0047902	1.005191	1.0055393	1.0058335	1.0060743	1.0062655	1.006409	1.0065103	1.0065739	1.0066056	1.0066099	1.0065919	1.0065552	1.0065032	1.0064381	1.0063611	1.0062741	1.0061759	1.0060672	1.0059482	1.0058184	1.0056764	1.005523	1.0053573	1.0051804	1.0049919	1.0047921	1.0045826	1.0043635	1.0041361	1.0039032	1.0036646	1.0034232	1.0031812	1.00294	1.0027028	1.0024714	1.0022479
0.99843115	0.9987802	0.9991921	0.9996622	1.0001806	1.0007366	1.001316	1.0019052	1.0024915	1.0030625	1.0036064	1.0041149	1.0045794	1.0049953	1.0053583	1.0056684	1.0059245	1.0061289	1.006285	1.0063962	1.0064689	1.0065073	1.0065163	1.0065018	1.0064677	1.0064173	1.0063534	1.0062776	1.0061914	1.0060955	1.0059896	1.0058737	1.0057471	1.005609	1.0054592	1.0052986	1.0051255	1.00494	1.0047443	1.004537	1.0043197	1.004093	1.0038596	1.0036192	1.0033753	1.0031289	1.0028821	1.0026377	1.0023977	1.0021642
0.9982397	0.9985708	0.9989682	0.99942553	0.9999348	1.0004842	1.0010597	1.0016488	1.0022376	1.002814	1.0033664	1.0038851	1.004363	1.004793	1.0051724	1.0054975	1.005769	1.0059879	1.0061574	1.0062809	1.0063633	1.0064094	1.006425	1.0064149	1.0063835	1.0063353	1.006273	1.0061986	1.0061146	1.0060197	1.005917	1.0058036	1.00568	1.0055463	1.005401	1.0052438	1.0050749	1.0048938	1.004701	1.0044966	1.0042808	1.0040561	1.0038224	1.0035819	1.0033355	1.0030849	1.0028332	1.0025818	1.0023332	1.00209
0.9980628	0.99837494	0.9987551	0.99919933	0.9996967	1.0002382	1.0008082	1.0013951	1.0019846	1.0025648	1.0031239	1.0036527	1.004142	1.0045857	1.0049795	1.0053209	1.0056083	1.0058424	1.0060264	1.0061628	1.006256	1.0063118	1.006335	1.0063295	1.006303	1.0062577	1.0061972	1.0061249	1.0060419	1.0059499	1.0058485	1.0057378	1.0056177	1.0054873	1.0053461	1.0051936	1.005029	1.0048519	1.0046632	1.0044618	1.0042492	1.0040252	1.0037928	1.0035514	1.0033034	1.0030494	1.0027932	1.0025356	1.0022788	1.0020272
0.9979014	0.9981935	0.99855626	0.99898463	0.9994694	1.0000002	1.000563	1.0011452	1.0017338	1.0023154	1.00288	1.0034158	1.0039158	1.0043724	1.004781	1.0051374	1.0054411	1.0056914	1.00589	1.0060402	1.0061468	1.0062127	1.0062443	1.0062469	1.0062245	1.0061826	1.006125	1.0060549	1.0059736	1.0058827	1.0057839	1.0056762	1.0055593	1.0054327	1.0052959	1.0051475	1.0049872	1.0048141	1.0046291	1.0044321	1.0042225	1.0040009	1.003769	1.0035278	1.0032786	1.0030226	1.0027616	1.002499	1.0022359	1.0019745
0.9977558	0.9980268	0.99837023	0.9987817	0.9992525	0.9997705	1.000324	1.0009	1.0014851	1.002067	1.0026342	1.0031767	1.0036857	1.0041546	1.0045761	1.0049479	1.0052673	1.0055338	1.0057487	1.0059139	1.0060333	1.0061116	1.0061529	1.0061635	1.0061473	1.0061102	1.0060561	1.0059881	1.005909	1.0058203	1.0057237	1.0056185	1.0055043	1.0053815	1.0052485	1.0051043	1.004949	1.0047807	1.0046	1.0044067	1.0042006	1.0039821	1.003752	1.0035113	1.0032619	1.0030042	1.0027399	1.0024722	1.0022031	1.0019332
0.9976268	0.9978756	0.9981988	0.998592	0.9990464	0.9995508	1.000093	1.0006608	1.0012404	1.0018202	1.002389	1.0029361	1.0034523	1.0039313	1.0043656	1.0047519	1.0050869	1.0053698	1.0056008	1.0057817	1.005916	1.0060066	1.0060593	1.0060788	1.0060703	1.0060389	1.0059897	1.0059243	1.0058475	1.0057615	1.0056667	1.0055639	1.005453	1.0053333	1.0052041	1.0050648	1.0049136	1.0047505	1.0045742	1.0043856	1.0041829	1.003968	1.0037405	1.0035013	1.003252	1.0029927	1.0027263	1.0024548	1.0021793	1.001903
0.99751425	0.99774027	0.99804246	0.998416	0.9988529	0.9993416	0.9998705	1.0004277	1.0010003	1.0015761	1.0021439	1.0026939	1.0032163	1.0037038	1.0041503	1.0045497	1.0049002	1.005199	1.0054463	1.0056436	1.0057923	1.0058976	1.0059626	1.0059929	1.0059932	1.0059682	1.0059239	1.0058626	1.0057889	1.0057052	1.0056132	1.005513	1.0054044	1.005288	1.0051631	1.0050282	1.0048816	1.0047232	1.0045527	1.0043683	1.0041698	1.003959	1.0037347	1.0034975	1.0032487	1.0029898	1.0027217	1.0024465	1.0021663	1.0018836
0.9974191	0.99762136	0.9979017	0.9982548	0.998672	0.99914306	0.9996579	1.0002025	1.0007658	1.0013355	1.0019009	1.0024513	1.0029781	1.0034729	1.0039289	1.0043414	1.0047054	1.0050204	1.0052843	1.0054983	1.0056633	1.0057833	1.0058621	1.0059041	1.005914	1.0058969	1.0058588	1.005803	1.0057324	1.0056517	1.0055617	1.0054641	1.005358	1.0052458	1.0051242	1.0049933	1.0048513	1.0046984	1.0045332	1.0043538	1.0041606	1.0039539	1.0037328	1.0034988	1.003252	1.0029931	1.0027249	1.0024472	1.0021636	1.0018748
0.99734104	0.9975195	0.9977765	0.9981077	0.9985046	0.99895746	0.9994551	0.9999859	1.0005381	1.0010995	1.00166	1.0022097	1.002738	1.0032384	1.0037036	1.004127	1.0045054	1.0048351	1.0051155	1.0053453	1.0055273	1.0056629	1.0057557	1.0058105	1.0058317	1.0058241	1.0057931	1.0057425	1.0056767	1.005599	1.0055126	1.005417	1.0053146	1.0052048	1.0050873	1.0049603	1.0048237	1.0046761	1.0045154	1.0043416	1.0041542	1.0039524	1.0037359	1.0035046	1.0032612	1.0030032	1.0027353	1.0024561	1.0021696	1.001876
0.99728	0.997434	0.9976677	0.997976	0.9983509	0.99878424	0.99926364	0.9997784	1.0003177	1.0008692	1.0014236	1.0019693	1.0024981	1.0030024	1.0034739	1.0039073	1.0042984	1.0046428	1.0049381	1.0051852	1.0053834	1.005535	1.0056438	1.0057124	1.0057455	1.005748	1.0057259	1.0056819	1.0056214	1.005548	1.0054642	1.0053722	1.0052723	1.0051658	1.0050519	1.0049288	1.0047971	1.0046545	1.0044998	1.0043321	1.0041503	1.0039533	1.0037421	1.0035156	1.0032744	1.0030197	1.002752	1.0024726	1.0021844	1.0018876
0.9972374	0.9973664	0.9975752	0.9978599	0.9982126	0.9986242	0.9990843	0.99958163	1.0001059	1.0006454	1.0011908	1.0017316	1.0022588	1.0027647	1.003242	1.0036833	1.0040855	1.0044432	1.0047538	1.0050166	1.0052321	1.0054007	1.0055245	1.0056081	1.0056545	1.0056686	1.0056559	1.00562	1.005565	1.0054966	1.005417	1.0053282	1.0052313	1.0051278	1.0050173	1.004899	1.0047722	1.0046345	1.0044854	1.0043236	1.0041479	1.003957	1.0037508	1.0035294	1.0032927	1.0030409	1.0027753	1.0024971	1.0022072	1.0019081
0.9972117	0.9973162	0.99750066	0.9977603	0.99808997	0.99847895	0.9989174	0.9993964	0.99990296	1.000429	1.0009639	1.0014974	1.0020207	1.0025269	1.0030072	1.0034558	1.0038667	1.0042368	1.0045618	1.004841	1.0050727	1.0052577	1.005398	1.0054975	1.0055578	1.0055846	1.0055822	1.0055548	1.0055078	1.0054448	1.0053693	1.0052842	1.0051904	1.005091	1.0049838	1.0048695	1.004747	1.004615	1.0044715	1.0043156	1.0041466	1.0039618	1.0037621	1.0035464	1.0033144	1.0030669	1.0028042	1.0025271	1.0022374	1.0019372
0.9972038	0.997283	0.9974424	0.9976779	0.9979817	0.99834716	0.9987638	0.9992219	0.999711	1.0002213	1.0007434	1.001268	1.0017855	1.0022895	1.0027715	1.0032246	1.0036439	1.0040246	1.0043632	1.0046568	1.0049039	1.0051062	1.0052634	1.0053782	1.0054541	1.005495	1.0055035	1.0054871	1.0054475	1.0053916	1.0053213	1.0052403	1.0051504	1.005054	1.0049506	1.00484	1.0047219	1.0045948	1.0044576	1.0043079	1.0041453	1.0039678	1.0037742	1.003565	1.0033385	1.0030957	1.0028372	1.002563	1.0022745	1.0019736
0.9972135	0.99726766	0.9974019	0.99761146	0.99789053	0.99823076	0.99862427	0.99906087	0.9995296	1.0000229	1.0005304	1.0010436	1.0015541	1.0020537	1.0025346	1.0029912	1.0034165	1.0038065	1.0041571	1.0044647	1.0047278	1.0049455	1.0051199	1.0052518	1.005343	1.0053971	1.00542	1.0054141	1.0053842	1.0053356	1.0052712	1.0051954	1.0051097	1.0050167	1.0049167	1.0048109	1.004697	1.0045749	1.004443	1.0043001	1.0041438	1.0039731	1.0037873	1.0035846	1.0033648	1.0031277	1.0028737	1.002603	1.0023174	1.002017
0.9972408	0.9972701	0.99737835	0.99756205	0.99781585	0.99813104	0.9984996	0.9989125	0.9993606	0.99983484	1.000326	1.0008261	1.0013266	1.0018196	1.0022985	1.0027561	1.0031853	1.0035836	1.0039444	1.0042647	1.0045427	1.0047773	1.0049683	1.0051156	1.0052232	1.0052935	1.0053295	1.0053352	1.0053164	1.0052761	1.0052187	1.0051486	1.0050676	1.004979	1.0048823	1.0047803	1.0046704	1.0045536	1.0044273	1.0042908	1.0041416	1.0039783	1.0037994	1.0036042	1.003392	1.0031614	1.0029131	1.0026475	1.0023654	1.0020674
0.9972852	0.9972894	0.99737245	0.9975302	0.99775743	0.9980461	0.9983894	0.9987781	0.99920374	0.9996573	1.0001311	1.0006158	1.0011047	1.00159	1.002064	1.0025201	1.0029533	1.0033568	1.0037262	1.0040585	1.00435	1.0045989	1.0048068	1.0049714	1.0050954	1.0051808	1.0052313	1.0052505	1.0052432	1.005212	1.005163	1.0050988	1.0050232	1.0049387	1.0048465	1.0047482	1.0046434	1.0045315	1.0044105	1.0042797	1.0041375	1.0039818	1.0038109	1.0036237	1.0034188	1.0031952	1.0029545	1.0026948	1.0024166	1.002122
0.99734676	0.9973258	0.9973828	0.99751526	0.99771565	0.99797875	0.9982951	0.9986586	0.99906063	0.9994917	0.9999462	1.000414	1.0008894	1.0013639	1.0018317	1.002285	1.0027189	1.0031263	1.0035031	1.003845	1.0041492	1.0044132	1.0046363	1.0048168	1.0049574	1.0050596	1.0051253	1.0051584	1.0051634	1.005143	1.0051032	1.0050459	1.0049766	1.0048966	1.0048096	1.0047148	1.0046141	1.0045067	1.004391	1.0042669	1.0041319	1.0039834	1.0038203	1.0036415	1.0034446	1.00323	1.002996	1.0027426	1.0024712	1.0021806
0.99742436	0.9973798	0.99741155	0.99751705	0.997691	0.9979263	0.9982166	0.9985539	0.99893034	0.999339	0.99977195	1.0002221	1.0006816	1.0011444	1.0016031	1.0020514	1.002483	1.002893	1.0032755	1.0036263	1.0039413	1.0042193	1.0044571	1.004654	1.0048112	1.0049284	1.0050105	1.0050585	1.0050759	1.005068	1.005037	1.0049894	1.0049262	1.004852	1.0047693	1.0046792	1.0045826	1.0044798	1.0043703	1.004251	1.0041226	1.0039821	1.0038272	1.0036569	1.003469	1.0032626	1.0030375	1.002792	1.0025264	1.0022421
0.99751896	0.99745023	0.9974573	0.9975368	0.99768317	0.9978913	0.998154	0.9984646	0.9988158	0.99919945	0.99960935	1.0000399	1.0004824	1.0009314	1.0013791	1.0018206	1.002249	1.0026591	1.0030451	1.0034024	1.0037272	1.0040171	1.0042685	1.0044808	1.0046542	1.004788	1.004886	1.0049492	1.0049809	1.0049853	1.0049659	1.0049264	1.0048716	1.0048039	1.0047265	1.0046412	1.0045494	1.0044507	1.0043464	1.0042335	1.0041114	1.0039777	1.0038311	1.0036695	1.0034913	1.0032935	1.003077	1.0028399	1.002583	1.0023054
0.9976286	0.9975373	0.9975193	0.9975729	0.99769276	0.99787295	0.998108	0.99839115	0.998715	0.99907357	0.99946	0.9998687	1.0002925	1.0007256	1.001161	1.0015937	1.0020164	1.0024244	1.0028117	1.0031744	1.0035071	1.0038075	1.0040716	1.0042988	1.004488	1.0046386	1.0047522	1.0048313	1.0048772	1.0048949	1.0048873	1.0048584	1.0048118	1.0047512	1.0046799	1.0045996	1.0045122	1.0044186	1.004319	1.0042117	1.0040963	1.0039698	1.0038315	1.0036789	1.0035093	1.0033216	1.0031143	1.0028871	1.0026389	1.0023688
0.99775374	0.99764025	0.99759847	0.99762636	0.9977194	0.99787176	0.9980786	0.9983333	0.99862957	0.9989622	0.9993241	0.9997097	1.0001132	1.0005283	1.0009495	1.0013707	1.001786	1.0021902	1.0025772	1.0029426	1.0032823	1.0035912	1.0038675	1.004108	1.0043118	1.004478	1.004608	1.0047028	1.0047643	1.0047957	1.0048009	1.0047834	1.0047462	1.0046935	1.0046282	1.0045542	1.0044718	1.0043836	1.0042881	1.0041866	1.0040771	1.0039579	1.0038273	1.0036834	1.0035235	1.0033458	1.0031494	1.0029315	1.0026927	1.0024323
0.9978937	0.99775815	0.99769354	0.9976952	0.99776214	0.9978872	0.99806625	0.9982923	0.99856055	0.99886596	0.99920183	0.9995634	0.99994516	1.0003412	1.0007458	1.001154	1.0015594	1.0019581	1.0023427	1.0027089	1.003053	1.0033696	1.0036554	1.0039085	1.0041265	1.0043081	1.0044541	1.0045649	1.0046414	1.004688	1.0047063	1.0047003	1.0046738	1.0046297	1.0045725	1.0045036	1.0044276	1.0043434	1.0042535	1.0041573	1.004054	1.0039415	1.0038188	1.003683	1.0035328	1.0033656	1.0031794	1.0029725	1.0027442	1.0024931
0.9980473	0.9978915	0.9978036	0.9977808	0.9978209	0.99791867	0.9980694	0.9982675	0.99850744	0.9987844	0.99909407	0.9994302	0.999788	1.0001634	1.0005507	1.0009435	1.0013381	1.001728	1.002108	1.0024741	1.0028207	1.0031427	1.0034372	1.0037014	1.0039326	1.0041285	1.0042901	1.0044161	1.0045087	1.0045702	1.0046031	1.0046095	1.0045938	1.0045596	1.00451	1.0044491	1.0043784	1.0042998	1.0042152	1.0041234	1.004026	1.0039207	1.0038054	1.0036783	1.0035372	1.0033801	1.0032048	1.0030088	1.0027913	1.0025514
0.99821544	0.99803966	0.99792916	0.99788266	0.99789745	0.99796736	0.99809015	0.9982591	0.9984707	0.998719	0.9990011	0.99931115	0.9996447	0.99999756	1.000365	1.000742	1.0011227	1.0015026	1.0018765	1.0022391	1.002586	1.0029118	1.0032136	1.003487	1.0037299	1.0039396	1.0041155	1.0042577	1.0043659	1.0044423	1.0044897	1.0045097	1.0045058	1.0044829	1.004442	1.0043883	1.0043241	1.0042512	1.0041716	1.0040854	1.0039937	1.003894	1.0037862	1.0036676	1.0035357	1.0033888	1.003224	1.0030398	1.0028343	1.0026058
0.9983958	0.998201	0.9980694	0.9980004	0.99798894	0.9980324	0.99812704	0.9982676	0.99844974	0.99866986	0.99892265	0.9992062	0.99951416	0.9998438	1.00019	1.0005485	1.0009141	1.001282	1.0016476	1.0020051	1.0023502	1.0026785	1.002985	1.0032663	1.0035198	1.0037416	1.0039318	1.0040883	1.0042123	1.0043043	1.0043664	1.0044	1.0044092	1.0043973	1.0043666	1.0043212	1.0042639	1.0041974	1.0041236	1.0040433	1.0039561	1.003863	1.003762	1.003651	1.0035281	1.0033908	1.003237	1.0030643	1.002871	1.0026544
0.9985883	0.9983761	0.9982245	0.99813163	0.9980961	0.9981133	0.9981801	0.99829215	0.9984456	0.99863595	0.9988602	0.9991163	0.99939823	0.99970293	1.0000266	1.0003645	1.0007137	1.0010681	1.0014222	1.001773	1.0021148	1.0024428	1.0027528	1.0030403	1.0033023	1.0035353	1.0037385	1.0039095	1.0040483	1.004156	1.0042326	1.0042809	1.0043032	1.0043031	1.0042832	1.0042465	1.0041972	1.0041373	1.0040698	1.0039947	1.0039133	1.0038258	1.0037314	1.0036283	1.0035135	1.0033864	1.0032439	1.0030828	1.0029011	1.0026972
0.9987925	0.9985629	0.99839187	0.99827796	0.9982188	0.99821043	0.9982496	0.99833286	0.99845695	0.9986186	0.9988152	0.99904156	0.9992961	0.9995754	0.9998748	1.0001917	1.000522	1.0008605	1.0012032	1.0015448	1.0018809	1.0022068	1.0025177	1.0028092	1.0030786	1.0033219	1.0035365	1.0037208	1.0038744	1.0039967	1.0040888	1.0041515	1.0041877	1.0042002	1.0041914	1.0041648	1.0041243	1.0040718	1.0040098	1.0039402	1.0038654	1.0037835	1.0036947	1.0035988	1.0034928	1.0033752	1.0032423	1.0030929	1.0029236	1.0027326
0.9990067	0.99876213	0.99857277	0.99843794	0.99835545	0.9983221	0.9983344	0.9983904	0.9984852	0.99861795	0.99878454	0.9989828	0.9992089	0.9994614	0.9997363	1.0000306	1.0003403	1.0006618	1.0009896	1.001321	1.0016487	1.001971	1.0022808	1.0025756	1.0028499	1.0031017	1.0033263	1.0035236	1.00369	1.0038271	1.0039338	1.0040118	1.0040623	1.0040876	1.0040913	1.004075	1.0040437	1.0039984	1.0039433	1.0038809	1.0038108	1.0037348	1.0036525	1.0035632	1.0034649	1.0033562	1.0032336	1.0030957	1.0029386	1.0027612
0.9992311	0.99897164	0.9987653	0.9986108	0.99850595	0.99844867	0.9984355	0.99846333	0.9985303	0.99863327	0.99877065	0.9989395	0.9991372	0.9993625	0.9996113	0.9998817	1.00017	1.0004721	1.0007842	1.0011021	1.0014207	1.0017366	1.0020438	1.0023385	1.002617	1.0028749	1.0031087	1.0033169	1.0034969	1.0036479	1.003769	1.0038611	1.0039254	1.0039651	1.0039809	1.0039762	1.003955	1.0039185	1.0038713	1.0038141	1.0037504	1.00368	1.0036036	1.0035208	1.0034304	1.0033293	1.0032173	1.00309	1.0029461	1.0027808
0.999464	0.9991915	0.9989693	0.9987957	0.99866986	0.99858946	0.9985508	0.99855196	0.99859154	0.99866533	0.998773	0.9989122	0.99908143	0.99927866	0.9995007	0.99974585	1.000011	1.0002928	1.0005872	1.00089	1.0011973	1.0015048	1.0018079	1.0021012	1.0023812	1.0026435	1.002885	1.0031031	1.0032946	1.0034583	1.0035939	1.0037001	1.0037793	1.0038326	1.0038615	1.0038685	1.003858	1.0038309	1.0037912	1.0037417	1.0036838	1.0036193	1.0035489	1.003472	1.0033882	1.0032955	1.0031927	1.0030766	1.0029435	1.002792
0.99970484	0.9994206	0.999183	0.99899274	0.9988469	0.99874365	0.99868083	0.99865556	0.9986668	0.9987128	0.9987916	0.9989015	0.99904144	0.99920917	0.9994045	0.99962336	0.9998644	1.0001242	1.0003996	1.0006862	1.0009804	1.0012777	1.0015737	1.0018634	1.0021427	1.0024089	1.0026556	1.002882	1.0030842	1.0032599	1.0034081	1.0035297	1.0036227	1.0036893	1.0037314	1.0037519	1.0037518	1.003735	1.0037041	1.0036616	1.0036103	1.003552	1.0034871	1.0034165	1.0033392	1.0032542	1.0031596	1.0030535	1.002932	1.0027934
0.9999529	0.9996578	0.99940723	0.9991999	0.9990358	0.99891067	0.99882424	0.998774	0.9987581	0.9987761	0.9988258	0.99890673	0.9990174	0.9991568	0.9993231	0.9995158	0.9997311	0.9999675	1.0002222	1.0004905	1.0007693	1.0010549	1.0013419	1.0016267	1.0019045	1.0021713	1.0024228	1.0026553	1.002866	1.0030531	1.0032136	1.003348	1.0034553	1.0035365	1.0035919	1.0036246	1.0036366	1.00363	1.0036086	1.0035746	1.0035305	1.003478	1.0034189	1.0033542	1.0032835	1.0032058	1.0031192	1.003022	1.0029119	1.0027851
1.0002068	0.9999028	0.99963975	0.9994177	0.99923515	0.9990901	0.99898106	0.9989067	0.9988648	0.99885494	0.99887604	0.99892753	0.9990089	0.9991194	0.9992575	0.9994218	0.9996118	0.9998235	1.0000556	1.0003045	1.0005673	1.0008385	1.001115	1.0013922	1.0016663	1.0019326	1.0021855	1.0024234	1.0026418	1.0028383	1.0030104	1.0031574	1.0032778	1.0033727	1.0034419	1.0034873	1.0035111	1.0035168	1.003505	1.0034794	1.0034426	1.0033966	1.0033443	1.0032852	1.00322	1.003149	1.0030704	1.0029823	1.0028825	1.0027674
1.0004658	1.0001539	0.9998804	0.9996445	0.99944556	0.9992809	0.99915045	0.99905246	0.99898493	0.9989482	0.99894196	0.9989646	0.99901664	0.9990975	0.9992071	0.9993437	0.9995058	0.99969304	0.9999018	1.0001292	1.0003735	1.0006298	1.0008935	1.0011618	1.0014291	1.0016924	1.0019466	1.002187	1.0024116	1.0026157	1.0027993	1.0029571	1.0030907	1.0031986	1.0032814	1.0033408	1.0033773	1.0033938	1.0033925	1.003376	1.0033478	1.003309	1.0032624	1.0032092	1.0031501	1.0030856	1.0030136	1.0029337	1.0028437	1.0027398
1.000729	1.0004104	1.0001272	0.9998789	0.99966437	0.9994824	0.99933195	0.9992115	0.9991196	0.9990569	0.99902236	0.99901724	0.9990405	0.9990922	0.99917257	0.9992807	0.99941593	0.99957657	0.9997608	0.99996626	1.00019	1.0004288	1.0006787	1.0009358	1.0011959	1.0014536	1.0017064	1.0019484	1.0021771	1.0023886	1.0025803	1.0027488	1.0028946	1.0030155	1.0031117	1.0031837	1.003233	1.0032613	1.0032709	1.0032644	1.0032444	1.0032134	1.0031734	1.0031265	1.0030733	1.003014	1.0029491	1.0028768	1.0027955	1.0027021
1.0009958	1.0006719	1.0003799	1.0001209	0.99989206	0.9996932	0.99952406	0.99938154	0.99926645	0.99917924	0.9991182	0.9990847	0.9990792	0.9991024	0.9991535	0.99923253	0.9993398	0.9994733	0.9996323	0.99981564	1.0000173	1.0002381	1.0004717	1.0007155	1.0009658	1.0012176	1.0014663	1.0017084	1.0019392	1.0021554	1.0023545	1.0025332	1.00269	1.0028229	1.0029321	1.003017	1.0030789	1.0031191	1.0031406	1.0031445	1.0031334	1.0031104	1.0030775	1.0030366	1.0029893	1.0029364	1.0028778	1.0028121	1.002739	1.0026553
1.0012642	1.000937	1.0006386	1.0003691	1.000128	0.99991363	0.9997259	0.9995629	0.99942565	0.99931395	0.9992276	0.9991673	0.999134	0.99912816	0.9991503	0.9992007	0.99927956	0.9993854	0.99951845	0.9996765	0.9998571	1.0000566	1.0002732	1.0005031	1.0007408	1.0009844	1.0012274	1.0014675	1.0016994	1.0019192	1.0021242	1.0023108	1.0024774	1.0026217	1.0027424	1.0028404	1.002915	1.0029681	1.003001	1.0030155	1.003014	1.0029998	1.0029738	1.0029399	1.0028983	1.0028512	1.0027986	1.0027394	1.0026737	1.0025991
1.0015342	1.0012046	1.0009005	1.0006224	1.0003697	1.0001416	0.9999372	0.9997557	0.99959725	0.999462	0.99935055	0.9992643	0.9992034	0.99916923	0.9991624	0.9991848	0.99923444	0.9993129	0.99941903	0.9995511	0.9997084	0.9998864	1.0000843	1.0002971	1.0005224	1.0007548	1.0009915	1.001227	1.0014578	1.0016798	1.0018893	1.0020827	1.0022575	1.002412	1.0025451	1.0026553	1.0027419	1.002808	1.0028516	1.0028776	1.0028864	1.0028807	1.0028634	1.0028358	1.0028002	1.0027597	1.002712	1.0026596	1.0026003	1.0025342
1.0018047	1.0014734	1.001165	1.00088	1.0006174	1.0003763	1.0001566	0.9999569	0.99977875	0.99962157	0.99948645	0.99937457	0.99928707	0.99922514	0.99919033	0.9991834	0.9992051	0.999255	0.99933445	0.9994396	0.99957216	0.9997283	0.9999057	1.0001014	1.000311	1.0005319	1.0007592	1.0009888	1.0012163	1.0014384	1.0016506	1.0018494	1.0020317	1.0021956	1.002339	1.0024604	1.0025604	1.0026375	1.0026938	1.0027308	1.00275	1.0027539	1.0027446	1.0027246	1.0026966	1.0026606	1.0026191	1.002572	1.0025202	1.0024602
1.0020741	1.0017432	1.0014321	1.0011413	1.0008695	1.0006171	1.0003833	1.0001676	0.9999698	0.99979234	0.9996342	0.99949825	0.99938434	0.9992961	0.9992334	0.9991984	0.99919087	0.99921316	0.9992641	0.9993431	0.99945	0.9995826	0.99973834	0.99991465	1.0001082	1.0003154	1.0005316	1.0007535	1.0009766	1.0011969	1.0014098	1.0016124	1.0018009	1.0019728	1.0021256	1.0022575	1.0023689	1.0024582	1.0025268	1.0025755	1.0026052	1.0026194	1.0026187	1.0026065	1.0025847	1.0025551	1.002519	1.0024779	1.0024314	1.0023791
1.0023425	1.0020124	1.0017004	1.0014044	1.0011256	1.0008631	1.0006168	1.0003855	1.0001712	0.9999733	0.99979347	0.9996337	0.99949574	0.9993804	0.9992904	0.9992272	0.9991924	0.9991858	0.9992088	0.9992612	0.99934196	0.99944973	0.9995829	0.9997388	0.99991465	1.0001063	1.0003105	1.0005227	1.0007395	1.0009558	1.0011686	1.0013727	1.0015655	1.0017437	1.0019054	1.0020479	1.00217	1.0022708	1.0023514	1.0024109	1.0024527	1.0024759	1.0024847	1.002481	1.002466	1.002443	1.0024129	1.0023773	1.0023363	1.0022894
1.0026073	1.0022808	1.0019677	1.0016685	1.0013841	1.0011129	1.000855	1.00061	1.0003794	1.000163	0.9999636	0.99978155	0.9996186	0.99947816	0.9993617	0.9992712	0.9992079	0.99917346	0.9991691	0.9991936	0.9992479	0.99933046	0.99944055	0.9995748	0.99973106	0.9999057	1.000096	1.0002973	1.0005056	1.0007167	1.000927	1.0011319	1.0013276	1.0015113	1.0016797	1.0018312	1.0019634	1.0020756	1.0021675	1.0022384	1.0022902	1.002325	1.0023429	1.0023483	1.0023409	1.0023243	1.0023	1.0022696	1.002234	1.0021929
1.0028697	1.0025462	1.0022345	1.0019337	1.0016441	1.0013654	1.0010973	1.0008404	1.0005943	1.0003612	1.0001421	0.9999388	0.999754	0.99958926	0.9994462	0.9993293	0.99923885	0.99917656	0.9991434	0.99914116	0.9991684	0.9992254	0.9993109	0.9994226	0.99955803	0.99971473	0.99988955	1.0000776	1.0002762	1.0004807	1.0006864	1.0008903	1.0010873	1.0012752	1.0014495	1.0016086	1.0017499	1.0018722	1.0019748	1.002058	1.0021206	1.0021663	1.0021942	1.0022073	1.0022086	1.0021986	1.0021808	1.0021559	1.002125	1.00209
1.0031273	1.0028094	1.0024996	1.002198	1.0019048	1.0016197	1.001343	1.0010749	1.0008155	1.0005667	1.0003296	1.0001067	0.99990004	0.99971175	0.99954486	0.99940145	0.9992839	0.99919385	0.9991336	0.99910283	0.99910337	0.9991339	0.9991947	0.999283	0.9993975	0.99953455	0.9996922	0.99986637	1.000053	1.0002489	1.0004486	1.0006492	1.0008467	1.0010359	1.0012159	1.0013807	1.0015305	1.0016627	1.0017753	1.0018686	1.0019432	1.001999	1.0020379	1.0020603	1.0020692	1.0020669	1.0020556	1.002036	1.0020108	1.0019808
1.0033801	1.0030679	1.0027614	1.0024602	1.0021651	1.0018753	1.0015908	1.0013132	1.0010418	1.000778	1.000525	1.0002828	1.0000557	0.99984515	0.9996542	0.9994857	0.9993422	0.99922514	0.99913776	0.9990798	0.99905324	0.9990573	0.9990926	0.99915653	0.99924815	0.9993648	0.99950427	0.99966294	0.99983686	1.0000219	1.0002143	1.0004103	1.0006062	1.0007963	1.0009785	1.0011497	1.0013064	1.0014467	1.0015689	1.0016735	1.0017582	1.0018246	1.0018731	1.0019053	1.0019233	1.0019286	1.0019239	1.0019107	1.0018904	1.0018655
1.003626	1.0033216	1.0030193	1.0027196	1.0024235	1.0021305	1.0018404	1.0015535	1.0012716	1.0009953	1.0007261	1.0004674	1.0002207	0.99998885	0.9997752	0.99958235	0.9994136	0.99927074	0.9991564	0.9990713	0.99901694	0.9989951	0.99900377	0.9990426	0.99911153	0.9992072	0.9993271	0.9994687	0.9996282	0.9998016	0.9999851	1.000175	1.0003663	1.0005563	1.0007399	1.0009148	1.0010778	1.0012258	1.0013576	1.001471	1.0015665	1.0016432	1.0017018	1.0017442	1.0017709	1.001785	1.0017864	1.0017793	1.001765	1.0017443
1.0038656	1.0035695	1.0032723	1.0029756	1.0026795	1.0023842	1.0020896	1.0017955	1.0015041	1.0012157	1.000933	1.0006578	1.0003932	1.000142	0.9999066	0.99969125	0.9994971	0.9993288	0.9991877	0.99907625	0.9989953	0.9989469	0.9989291	0.99894387	0.99898815	0.9990616	0.9991614	0.9992844	0.9994279	0.9995881	0.9997614	0.9999429	1.0001297	1.000317	1.0005012	1.0006782	1.0008454	1.0010002	1.0011396	1.0012627	1.0013674	1.0014546	1.001524	1.0015757	1.0016116	1.0016334	1.0016428	1.0016423	1.0016334	1.0016183
1.0040983	1.0038108	1.00352	1.0032277	1.0029327	1.0026355	1.0023373	1.0020374	1.0017383	1.0014392	1.0011439	1.0008545	1.0005728	1.0003034	1.0000474	0.9998096	0.9995924	0.99939954	0.9992332	0.99909484	0.9989878	0.9989123	0.9988686	0.9988575	0.9988783	0.9989285	0.9990069	0.99911064	0.9992372	0.999383	0.99954385	0.99971634	0.99989647	1.0000796	1.0002626	1.0004411	1.0006113	1.0007718	1.0009177	1.0010489	1.0011632	1.0012603	1.0013392	1.0014013	1.0014461	1.0014768	1.0014946	1.0015007	1.0014975	1.001487
1.0043222	1.004044	1.0037612	1.0034727	1.0031806	1.0028839	1.0025828	1.0022787	1.0019726	1.0016644	1.001358	1.0010551	1.0007588	1.0004717	1.0001967	0.9999382	0.9996984	0.99948186	0.9992904	0.99912655	0.9989933	0.99889123	0.9988223	0.99878556	0.9987808	0.99880767	0.99886453	0.99894834	0.99905634	0.9991869	0.9993341	0.99949557	0.99966776	0.9998454	1.000026	1.0002035	1.000376	1.00054	1.0006922	1.0008308	1.0009537	1.0010602	1.0011487	1.00122	1.0012751	1.0013145	1.0013404	1.0013533	1.0013568	1.0013515
1.0045367	1.00427	1.0039946	1.0037125	1.0034237	1.0031283	1.002826	1.002518	1.0022058	1.001891	1.0015745	1.0012594	1.0009489	1.0006453	1.0003532	1.0000745	0.9998146	0.99957436	0.99935937	0.99917114	0.99901235	0.9988843	0.99878937	0.9987271	0.99869716	0.9987002	0.99873435	0.99879736	0.99888664	0.9989995	0.9991329	0.9992826	0.9994447	0.9996155	0.99979144	0.9999676	1.0001408	1.0003073	1.0004648	1.0006098	1.0007399	1.0008544	1.0009531	1.0010335	1.0010982	1.0011467	1.0011803	1.0012012	1.001211	1.0012114
1.0047424	1.0044862	1.0042205	1.0039448	1.0036608	1.0033668	1.0030644	1.0027544	1.0024382	1.0021161	1.0017917	1.0014659	1.0011427	1.000825	1.0005157	1.0002192	0.99993795	0.99967694	0.99943924	0.9992266	0.99904305	0.9988903	0.9987693	0.9986814	0.9986273	0.99860567	0.99861693	0.9986582	0.998728	0.9988226	0.99894077	0.99907637	0.9992278	0.9993907	0.99956036	0.9997338	0.9999057	1.0000744	1.0002348	1.000385	1.0005225	1.000645	1.0007523	1.0008416	1.0009161	1.0009735	1.0010159	1.0010444	1.001061	1.0010674
1.0049372	1.0046936	1.0044372	1.0041695	1.0038897	1.0035992	1.0032978	1.002987	1.0026672	1.0023404	1.0020081	1.0016731	1.001339	1.0010076	1.0006834	1.0003695	1.0000703	0.99978876	0.9995284	0.99929345	0.9990855	0.9989079	0.99876213	0.9986491	0.99856985	0.9985247	0.99851227	0.9985311	0.99858034	0.9986565	0.99875766	0.9988791	0.99901843	0.99917144	0.99933475	0.9995024	0.99967295	0.9998415	1.0000039	1.0001588	1.0003024	1.0004324	1.0005469	1.000646	1.0007288	1.0007951	1.0008461	1.0008829	1.0009066	1.0009198
1.0051217	1.0048906	1.0046443	1.0043845	1.0041119	1.003825	1.0035257	1.003214	1.0028923	1.0025619	1.0022238	1.0018805	1.0015359	1.0011934	1.000855	1.0005249	1.0002085	0.999908	0.99962723	0.99936956	0.9991387	0.9989372	0.9987667	0.99862903	0.9985251	0.998456	0.9984195	0.99841654	0.99844486	0.99850166	0.99858505	0.9986909	0.998817	0.99895954	0.9991138	0.99927604	0.9994432	0.9996099	0.99977434	0.99993175	1.0000799	1.0002166	1.0003387	1.0004461	1.0005373	1.0006129	1.0006725	1.0007174	1.0007488	1.0007678
1.0052955	1.0050764	1.0048419	1.0045903	1.0043242	1.0040425	1.0037459	1.0034357	1.0031129	1.0027791	1.0024364	1.0020866	1.0017337	1.0013797	1.0010291	1.0006855	1.0003523	1.0000335	0.9997334	0.99945474	0.9992019	0.99897707	0.99878323	0.9986211	0.99849313	0.9983996	0.99834	0.9983143	0.99832106	0.9983574	0.9984225	0.9985122	0.9986243	0.99875504	0.99889904	0.9990546	0.9992164	0.99938166	0.9995452	0.9997043	0.9998562	0.99999785	1.0001278	1.0002424	1.0003426	1.0004267	1.0004947	1.0005479	1.0005867	1.0006135
1.0054569	1.0052515	1.0050281	1.0047868	1.0045271	1.0042517	1.0039591	1.0036505	1.0033278	1.0029925	1.0026456	1.0022906	1.0019299	1.0015666	1.0012052	1.0008483	1.0005	1.000165	0.999846	0.99954826	0.9992743	0.999027	0.9988099	0.9986251	0.99847275	0.99835545	0.99827254	0.9982234	0.99820894	0.9982255	0.9982711	0.9983439	0.9984403	0.9985577	0.99869186	0.99883896	0.99899435	0.999156	0.99931836	0.99947804	0.99963295	0.9997793	0.9999146	1.0000366	1.0001442	1.0002365	1.000313	1.0003748	1.0004212	1.0004556
1.0056064	1.005415	1.0052036	1.0049715	1.0047206	1.0044507	1.0041623	1.0038574	1.0035352	1.0031987	1.00285	1.0024906	1.0021243	1.0017529	1.0013812	1.0010132	1.0006508	1.000301	0.9999649	0.9996483	0.9993543	0.9990863	0.99884653	0.99863815	0.9984635	0.9983228	0.9982163	0.9981452	0.9981084	0.998104	0.99813056	0.9981857	0.99826664	0.9983695	0.99849206	0.99862915	0.9987782	0.99893385	0.9990937	0.9992535	0.9994097	0.99955946	0.9996997	0.99982816	0.9999432	1.0000435	1.0001284	1.0001984	1.0002527	1.0002939
1.0057436	1.0055661	1.0053669	1.0051451	1.0049028	1.0046396	1.0043569	1.0040554	1.0037353	1.0033988	1.0030485	1.0026858	1.0023141	1.0019369	1.0015562	1.0011772	1.0008035	1.0004389	1.000088	0.99975395	0.9994409	0.99915236	0.9988921	0.99866205	0.99846405	0.99830073	0.9981717	0.99807835	0.9980194	0.9979939	0.9980008	0.99803746	0.9981021	0.99819076	0.9982998	0.998427	0.9985673	0.99871755	0.99887365	0.9990318	0.99918854	0.9993404	0.9994847	0.9996188	0.99974006	0.99984777	0.99994105	1.0000192	1.000082	1.00013
1.0058688	1.0057049	1.005518	1.0053072	1.0050738	1.0048181	1.004541	1.0042434	1.0039264	1.0035917	1.0032402	1.0028758	1.0025002	1.002117	1.0017301	1.0013417	1.0009568	1.0005797	1.0002141	0.99986386	0.9995332	0.9992259	0.99894553	0.99869376	0.99847436	0.9982889	0.99813783	0.9980221	0.99794185	0.9978954	0.9978822	0.9979003	0.9979474	0.9980203	0.99811655	0.9982319	0.9983632	0.9985061	0.99865735	0.9988132	0.9989692	0.9991226	0.99926996	0.9994086	0.99953634	0.9996512	0.9997519	0.99983746	0.9999086	0.9999646
1.0059797	1.0058306	1.0056564	1.005457	1.0052329	1.0049855	1.0047146	1.004422	1.004108	1.003775	1.0034244	1.0030589	1.0026804	1.0022932	1.0018998	1.0015042	1.0011095	1.000721	1.0003415	0.99997705	0.9996299	0.9993053	0.9990053	0.998734	0.99849397	0.9982864	0.9981139	0.9979763	0.9978739	0.9978071	0.9977745	0.99777395	0.99780303	0.99786025	0.9979422	0.99804556	0.9981666	0.99830157	0.99844724	0.9985984	0.9987533	0.99890655	0.9990562	0.99919856	0.999332	0.9994528	0.9995607	0.9996543	0.9997326	0.9997967
1.0060782	1.0059437	1.0057819	1.0055937	1.005379	1.0051402	1.0048765	1.0045892	1.0042793	1.0039486	1.0035996	1.0032338	1.0028547	1.0024637	1.0020653	1.001663	1.00126	1.0008608	1.0004705	1.0000924	0.9997303	0.9993888	0.9990712	0.99878055	0.99852073	0.99829257	0.9980991	0.99794054	0.9978167	0.99772924	0.9976763	0.997657	0.99766916	0.99770963	0.99777675	0.99786764	0.9979772	0.9981034	0.9982416	0.99838895	0.99854	0.99869406	0.99884474	0.9989901	0.999127	0.99925387	0.99936855	0.99946964	0.9995558	0.9996276
1.0061638	1.0060433	1.0058938	1.0057169	1.0055128	1.005282	1.0050259	1.0047449	1.0044394	1.0041127	1.0037658	1.0034007	1.0030202	1.0026274	1.002225	1.0018171	1.0014076	1.0009997	1.0005987	1.0002079	0.99983233	0.99947566	0.99914104	0.99883276	0.998554	0.99830604	0.99809206	0.9979127	0.9977688	0.99766123	0.99758834	0.9975501	0.997544	0.99756855	0.99762046	0.997697	0.9977956	0.99791217	0.9980427	0.99818414	0.9983322	0.99848396	0.99863493	0.99878263	0.9989237	0.9990557	0.9991762	0.9992839	0.9993774	0.9994566
1.0062362	1.0061299	1.0059928	1.0058274	1.0056336	1.0054116	1.0051627	1.0048878	1.0045881	1.004266	1.0039213	1.0035577	1.0031773	1.0027834	1.0023787	1.0019661	1.0015509	1.0011358	1.0007247	1.0003239	0.99993545	0.999564	0.99921423	0.99888957	0.998593	0.998326	0.9980925	0.9978934	0.99772996	0.99760205	0.99751055	0.9974532	0.99742883	0.9974366	0.9974732	0.9975362	0.99762213	0.99772865	0.9978506	0.99798584	0.99812907	0.998278	0.9984286	0.9985771	0.9987212	0.99885756	0.99898356	0.9990974	0.9991981	0.99928564
1.006295	1.0062022	1.0060784	1.0059241	1.0057404	1.0055274	1.0052865	1.0050181	1.0047247	1.0044059	1.0040658	1.0037053	1.0033251	1.0029309	1.0025239	1.0021086	1.0016882	1.0012668	1.0008484	1.0004373	1.0000379	0.9996535	0.9992897	0.99894947	0.9986354	0.9983512	0.9980995	0.9978815	0.99769855	0.9975518	0.9974403	0.99736506	0.99732304	0.9973139	0.997335	0.99738324	0.9974569	0.9975522	0.9976654	0.99779284	0.9979313	0.9980768	0.9982261	0.9983748	0.998521	0.9986604	0.99879205	0.99891186	0.9990195	0.99911326
1.0063398	1.0062611	1.0061495	1.006007	1.0058333	1.0056298	1.0053968	1.0051361	1.0048478	1.0045351	1.0041984	1.0038397	1.0034626	1.0030687	1.002661	1.0022436	1.0018193	1.0013933	1.0009681	1.0005479	1.0001383	0.99974334	0.9993663	0.9990111	0.9986819	0.99838054	0.9981116	0.9978753	0.99767417	0.9975083	0.9973785	0.9972847	0.9972254	0.99719983	0.997205	0.9972393	0.99729985	0.99738353	0.9974869	0.99760675	0.99773973	0.9978804	0.99802744	0.99817616	0.9983232	0.9984656	0.9986009	0.99872637	0.9988403	0.99894106
1.0063716	1.0063064	1.0062071	1.0060755	1.0059118	1.0057176	1.005493	1.0052392	1.0049582	1.0046507	1.004318	1.0039637	1.0035884	1.0031959	1.0027881	1.0023699	1.0019432	1.0015119	1.001081	1.0006549	1.000236	0.99983084	0.9994416	0.9990734	0.99872977	0.99841344	0.9981275	0.99787414	0.99765533	0.99747187	0.99732393	0.99721235	0.9971359	0.9970935	0.99708366	0.9971032	0.9971507	0.9972227	0.9973162	0.99742717	0.9975531	0.9976897	0.99783355	0.99798113	0.9981282	0.998273	0.9984122	0.9985422	0.9986622	0.9987692
1.0063909	1.0063379	1.0062515	1.0061305	1.005977	1.0057923	1.005575	1.0053297	1.0050545	1.0047522	1.0044253	1.0040743	1.0037025	1.0033115	1.0029052	1.0024865	1.0020583	1.0016246	1.0011891	1.0007564	1.0003306	0.99991554	0.99951565	0.999136	0.9987783	0.9984479	0.99814653	0.99787694	0.9976412	0.9974405	0.9972755	0.99714696	0.9970537	0.99699515	0.99696934	0.99697536	0.99700904	0.997069	0.99715215	0.99725467	0.99737275	0.9975043	0.997644	0.99778974	0.9979371	0.99808353	0.9982252	0.99836	0.99848473	0.9985986
1.0063969	1.0063558	1.0062805	1.0061713	1.0060277	1.0058509	1.0056435	1.0054046	1.0051364	1.0048412	1.0045187	1.0041726	1.0038043	1.003416	1.0030107	1.0025926	1.0021635	1.0017277	1.0012889	1.0008513	1.000419	0.99999595	0.9995875	0.9991958	0.99882674	0.9984826	0.9981674	0.9978828	0.99763083	0.99741393	0.99723274	0.99708754	0.9969783	0.9969036	0.9968626	0.99685335	0.9968748	0.99692243	0.99699503	0.9970883	0.9971993	0.99732447	0.9974601	0.9976033	0.9977498	0.9978964	0.9980409	0.9981791	0.9983091	0.9984286
1.0063899	1.0063615	1.0062971	1.0061977	1.006064	1.0058967	1.0056969	1.0054654	1.0052046	1.0049146	1.004598	1.0042567	1.0038924	1.0035075	1.0031046	1.0026876	1.0022589	1.0018218	1.0013803	1.0009385	1.0005009	1.0000714	0.9996547	0.99925375	0.9988731	0.9985172	0.99818826	0.9978899	0.9976231	0.9973907	0.99719405	0.99703306	0.9969077	0.99681777	0.99676234	0.9967397	0.99674696	0.9967829	0.99684465	0.99692833	0.9970315	0.9971505	0.9972811	0.9974214	0.99756646	0.9977135	0.9978594	0.99800104	0.9981354	0.9982601
1.00637	1.0063529	1.0062997	1.0062104	1.006086	1.0059271	1.0057358	1.0055122	1.0052574	1.004974	1.004663	1.0043267	1.0039674	1.0035856	1.0031865	1.00277	1.0023426	1.0019047	1.0014622	1.0010178	1.0005755	1.0001403	0.999716	0.9993072	0.99891704	0.99854994	0.99820876	0.99789697	0.9976169	0.9973698	0.9971583	0.9969819	0.99684215	0.9967372	0.9966673	0.99663085	0.9966252	0.9966496	0.9967003	0.996775	0.9968695	0.9969819	0.997108	0.9972442	0.9973875	0.9975343	0.9976813	0.997825	0.99796367	0.99809366
1.0063374	1.0063319	1.0062886	1.006209	1.0060937	1.0059435	1.0057597	1.0055435	1.005296	1.0050188	1.0047138	1.0043828	1.0040274	1.0036504	1.0032539	1.0028409	1.0024142	1.0019773	1.0015334	1.0010871	1.0006422	1.0002021	0.9997719	0.9993556	0.998957	0.9985794	0.9982274	0.9979038	0.99761057	0.99735016	0.9971242	0.9969345	0.99677986	0.9966608	0.9965776	0.99652755	0.9965096	0.9965226	0.99656224	0.9966272	0.99671364	0.9968192	0.9969395	0.9970726	0.9972134	0.9973586	0.99750644	0.9976527	0.99779433	0.99792886
1.0062934	1.0062982	1.0062642	1.006194	1.0060877	1.0059456	1.0057695	1.00556	1.0053194	1.0050485	1.0047494	1.0044237	1.0040737	1.0037006	1.0033078	1.0028977	1.0024735	1.0020368	1.0015937	1.0011464	1.0006982	1.0002551	0.9998203	0.9993972	0.9989913	0.99860543	0.99824333	0.9979081	0.99760354	0.99733114	0.9970923	0.99688876	0.9967207	0.9965884	0.99649143	0.99642926	0.99639887	0.9963999	0.99642897	0.9964844	0.9965632	0.9966618	0.996776	0.99690485	0.9970431	0.99718773	0.99733514	0.99748343	0.99762774	0.9977667
1.0062375	1.0062516	1.0062275	1.0061662	1.006067	1.0059329	1.0057644	1.0055617	1.0053279	1.0050633	1.0047699	1.0044498	1.0041051	1.0037365	1.0033481	1.0029415	1.0025189	1.002085	1.0016423	1.0011941	1.0007449	1.0002992	0.99986	0.9994323	0.999019	0.9986258	0.99825513	0.99791026	0.9975941	0.99731016	0.9970593	0.9968432	0.9966627	0.9965177	0.9964082	0.99633324	0.9962922	0.9962816	0.99630076	0.996347	0.9964174	0.99650854	0.99661803	0.99674153	0.99687696	0.99702036	0.9971677	0.9973165	0.99746376	0.99760646
1.00617	1.006193	1.0061783	1.0061241	1.0060332	1.0059059	1.0057443	1.005549	1.0053211	1.0050629	1.004776	1.0044614	1.0041208	1.0037575	1.0033734	1.0029702	1.0025513	1.0021197	1.0016782	1.0012304	1.0007805	1.0003322	0.99989074	0.9994587	0.99903953	0.99863976	0.99826115	0.9979072	0.997582	0.99728745	0.9970253	0.99679774	0.99660486	0.9964486	0.99632686	0.9962405	0.9961881	0.9961669	0.99617624	0.99621314	0.99627525	0.99636006	0.9964639	0.996583	0.99671483	0.99685603	0.9970035	0.997153	0.9973031	0.9974487
1.0060916	1.0061226	1.0061153	1.0060692	1.0059856	1.0058663	1.0057101	1.0055214	1.0052999	1.0050472	1.0047661	1.0044568	1.0041224	1.0037638	1.0033838	1.002985	1.0025692	1.0021404	1.0017008	1.001255	1.0008047	1.0003555	0.9999111	0.9994755	0.99905246	0.99864626	0.9982611	0.99789965	0.9975649	0.99726117	0.9969888	0.9967503	0.9965473	0.996379	0.9962466	0.99614924	0.9960855	0.9960546	0.99605477	0.9960828	0.9961379	0.9962153	0.9963126	0.9964281	0.9965568	0.99669635	0.996843	0.99699336	0.9971448	0.99729395
1.0060024	1.006041	1.0060407	1.0060017	1.005925	1.0058118	1.005663	1.0054795	1.0052639	1.0050175	1.0047415	1.0044374	1.004108	1.0037549	1.0033792	1.0029849	1.0025731	1.0021471	1.0017098	1.0012653	1.0008159	1.0003663	0.9999204	0.9994823	0.9990558	0.99864465	0.9982534	0.9978852	0.99754304	0.99723047	0.99694914	0.99670106	0.99648744	0.9963088	0.9961656	0.99605846	0.99598545	0.9959443	0.9959354	0.9959557	0.9960028	0.9960734	0.99616617	0.9962765	0.9964017	0.9965395	0.9966851	0.99683607	0.996989	0.9971416
1.0059026	1.0059485	1.0059545	1.0059222	1.0058526	1.0057445	1.0056009	1.0054237	1.0052135	1.0049722	1.0047015	1.0044032	1.0040791	1.0037303	1.0033598	1.0029694	1.002562	1.0021393	1.0017053	1.0012618	1.0008144	1.0003653	0.99991864	0.99947876	0.999049	0.99863416	0.9982381	0.99786377	0.99751455	0.9971941	0.99690473	0.99664736	0.9964247	0.9962366	0.99608386	0.9959667	0.9958839	0.9958347	0.9958173	0.9958296	0.9958693	0.9959342	0.9960212	0.99612755	0.9962503	0.99638546	0.99653	0.9966817	0.9968364	0.9969915
1.0057932	1.0058452	1.0058575	1.0058304	1.0057663	1.005664	1.0055263	1.0053535	1.0051485	1.0049126	1.0046474	1.004354	1.0040345	1.0036913	1.0033255	1.0029391	1.0025355	1.0021169	1.001686	1.0012455	1.0007994	1.0003512	0.99990475	0.99946314	0.9990318	0.9986142	0.9982131	0.9978343	0.9974793	0.9971516	0.996854	0.9965891	0.9963581	0.9961612	0.996	0.99587333	0.9957827	0.99572414	0.99569905	0.99570453	0.99573755	0.99579656	0.9958783	0.9959811	0.99610037	0.99623376	0.99637824	0.9965293	0.99668604	0.99684393
1.0056744	1.0057318	1.0057493	1.005728	1.0056677	1.0055704	1.0054377	1.0052705	1.00507	1.0048388	1.004578	1.0042896	1.0039749	1.0036366	1.0032756	1.0028942	1.0024947	1.0020798	1.0016527	1.0012144	1.0007709	1.0003241	0.9998779	0.999436	0.9990034	0.99858314	0.9981794	0.9977952	0.99743503	0.99710196	0.99679834	0.99652535	0.99628663	0.99608153	0.9959123	0.9957777	0.9956788	0.99561274	0.9955806	0.9955789	0.9956057	0.99565965	0.99573696	0.99583554	0.99595207	0.9960837	0.99622726	0.99637955	0.99653715	0.9966975
1.0055467	1.0056087	1.005631	1.005614	1.0055585	1.0054653	1.005337	1.0051732	1.0049781	1.0047511	1.004495	1.0042108	1.003901	1.003567	1.0032108	1.0028334	1.0024389	1.0020276	1.0016036	1.0011696	1.0007277	1.0002829	0.99983764	0.99939644	0.9989626	0.9985405	0.99813414	0.9977471	0.99738264	0.99704397	0.99673396	0.9964553	0.99620926	0.99599737	0.9958205	0.99567884	0.99557203	0.9954997	0.9954606	0.99545234	0.9954741	0.99552244	0.9955958	0.9956905	0.9958052	0.99593484	0.99607825	0.99623096	0.99639004	0.9965528
1.0054104	1.0054759	1.0055025	1.0054893	1.0054376	1.0053484	1.0052234	1.005064	1.0048723	1.0046495	1.0043974	1.0041181	1.0038122	1.003483	1.0031308	1.0027589	1.0023676	1.0019608	1.0015405	1.0011098	1.000671	1.0002284	0.9997847	0.9993438	0.9989099	0.9984869	0.99807847	0.9976882	0.99731994	0.99697685	0.9966619	0.9963772	0.9961254	0.99590683	0.9957233	0.9955748	0.99546176	0.9953829	0.99533725	0.99532324	0.99534017	0.9953837	0.9954537	0.9955459	0.99565786	0.9957866	0.9959295	0.9960831	0.9962441	0.99640876
1.0052664	1.0053352	1.0053644	1.0053543	1.0053062	1.0052204	1.0050983	1.0049423	1.0047537	1.0045347	1.0042865	1.0040112	1.00371	1.0033844	1.0030367	1.0026685	1.0022826	1.0018795	1.0014626	1.0010356	1.0005996	1.0001591	0.999718	0.99927795	0.998844	0.9984209	0.99801105	0.99761856	0.9972475	0.99690044	0.9965807	0.99629134	0.9960338	0.99580914	0.9956198	0.9954654	0.9953465	0.99526143	0.99521035	0.99519205	0.99520344	0.9952434	0.99530965	0.9953999	0.99551004	0.99563783	0.99578077	0.99593484	0.9960976	0.99626577
1.0051143	1.0051858	1.0052178	1.00521	1.0051643	1.0050812	1.004962	1.0048088	1.0046234	1.0044074	1.0041625	1.0038903	1.0035933	1.0032718	1.0029285	1.002564	1.0021821	1.0017831	1.0013707	1.0009471	1.0005145	1.0000767	0.9996373	0.99919873	0.9987661	0.99834245	0.9979312	0.9975371	0.9971642	0.9968138	0.9964904	0.99619615	0.9959342	0.9957047	0.99550945	0.9953501	0.9952255	0.99513555	0.995079	0.9950559	0.9950632	0.9951007	0.9951636	0.9952511	0.9953608	0.995488	0.9956312	0.99578625	0.9959518	0.99612254
1.0049554	1.0050286	1.0050621	1.0050569	1.0050125	1.0049314	1.0048145	1.004664	1.0044812	1.0042678	1.0040257	1.0037569	1.0034631	1.0031453	1.0028057	1.0024455	1.0020676	1.0016731	1.0012641	1.0008436	1.0004147	0.99998	0.9995422	0.9991064	0.99867463	0.9982509	0.99784005	0.99744505	0.997069	0.99671674	0.9963898	0.9960922	0.99582535	0.9955915	0.9953919	0.9952274	0.9950977	0.9950027	0.9949424	0.9949153	0.99491954	0.9949534	0.9950145	0.9951004	0.99520856	0.9953356	0.9954793	0.99563664	0.9958039	0.9959787
1.00479	1.0048639	1.0048987	1.0048946	1.0048517	1.0047722	1.0046574	1.004508	1.0043273	1.0041159	1.003877	1.0036108	1.0033201	1.0030057	1.0026698	1.0023137	1.0019393	1.0015483	1.0011433	1.0007269	1.0003014	0.99986863	0.9994347	0.9990002	0.99856967	0.99814683	0.9977359	0.99734	0.99696285	0.99660826	0.99627876	0.9959779	0.9957076	0.9954696	0.9952656	0.99509674	0.99496275	0.99486375	0.99480003	0.9947691	0.99477005	0.9948009	0.9948608	0.9949456	0.995053	0.995181	0.9953253	0.99548465	0.9956542	0.99583215
1.0046178	1.0046926	1.004728	1.0047244	1.0046818	1.0046035	1.0044897	1.004342	1.0041629	1.0039536	1.0037165	1.0034528	1.003165	1.0028535	1.0025207	1.0021676	1.0017977	1.0014105	1.0010089	1.000596	1.0001738	0.9997451	0.9993129	0.99888057	0.9984523	0.9980304	0.99761945	0.9972228	0.9968449	0.9964891	0.9961569	0.9958533	0.9955798	0.9953384	0.9951304	0.99495745	0.99481994	0.9947174	0.9946499	0.99461573	0.99461436	0.99464375	0.99470145	0.99478537	0.9948933	0.9950216	0.99516785	0.9953292	0.9955028	0.99568444
1.0044405	1.0045146	1.0045499	1.0045464	1.0045048	1.0044261	1.0043128	1.0041664	1.003988	1.0037805	1.003545	1.0032836	1.0029979	1.0026888	1.0023592	1.0020101	1.0016427	1.0012597	1.0008618	1.0004522	1.0000329	0.99960756	0.9991781	0.9987482	0.99832106	0.9979007	0.99749047	0.99709404	0.9967158	0.99635744	0.99602395	0.99571794	0.9954416	0.9951972	0.9949862	0.99480915	0.994668	0.99456215	0.9944923	0.9944558	0.99445206	0.9944796	0.99453634	0.99461997	0.9947281	0.9948577	0.99500614	0.99517006	0.99534684	0.9955332
1.0042576	1.0043302	1.004365	1.0043614	1.0043192	1.0042405	1.0041273	1.0039806	1.0038037	1.0035967	1.003363	1.0031028	1.0028194	1.002513	1.0021855	1.0018392	1.0014751	1.0010953	1.0007014	1.0002953	0.99987954	0.9994568	0.9990297	0.9986024	0.9981774	0.99775815	0.99734855	0.99695307	0.9965735	0.99621505	0.9958801	0.99557155	0.995293	0.99504554	0.9948315	0.99465215	0.9945079	0.99439937	0.9943264	0.99428725	0.9942822	0.99430823	0.9943645	0.99444807	0.99455756	0.9946887	0.99483895	0.99500644	0.9951869	0.9953777
1.0040698	1.0041416	1.0041746	1.0041698	1.0041268	1.0040476	1.003934	1.0037875	1.0036103	1.0034039	1.0031706	1.0029124	1.0026302	1.0023261	1.0020012	1.0016574	1.0012963	1.0009193	1.0005281	1.0001253	0.99971294	0.99929327	0.9988693	0.9984447	0.99802125	0.9976041	0.9971954	0.9967992	0.9964203	0.9960607	0.99572444	0.9954148	0.9951339	0.99488395	0.9946671	0.9944854	0.9943385	0.99422705	0.9941515	0.99411106	0.9941042	0.9941294	0.99418515	0.9942694	0.9943795	0.9945125	0.9946661	0.9948366	0.9950214	0.9952173
1.003878	1.0039474	1.0039788	1.0039722	1.0039278	1.0038474	1.0037327	1.0035857	1.0034082	1.0032024	1.0029694	1.0027118	1.002431	1.0021281	1.0018061	1.0014647	1.0011058	1.0007318	1.0003442	0.99994427	0.99953455	0.9991182	0.998697	0.99827397	0.9978532	0.9974365	0.99702984	0.99663454	0.99625564	0.9958952	0.99555814	0.99524665	0.9949638	0.9947117	0.9944927	0.9943083	0.9941593	0.9940451	0.9939678	0.9939255	0.99391735	0.9939422	0.99399793	0.99408245	0.99419427	0.9943297	0.99448603	0.9946605	0.9948503	0.9950516
1.003682	1.0037485	1.0037776	1.0037689	1.0037229	1.0036408	1.0035245	1.0033766	1.0031983	1.0029923	1.0027599	1.0025024	1.0022228	1.0019218	1.0016005	1.0012606	1.000905	1.0005332	1.0001485	0.99975127	0.9993446	0.99893093	0.9985124	0.9980922	0.99767315	0.99725866	0.9968522	0.9964584	0.99607956	0.99571884	0.9953805	0.9950679	0.99478316	0.9945292	0.9943084	0.99412125	0.99396956	0.99385375	0.9937741	0.9937304	0.9937212	0.9937459	0.99380165	0.9938876	0.99400073	0.99413836	0.9942984	0.9944773	0.9946717	0.9948791
1.0034823	1.0035456	1.0035717	1.0035605	1.003512	1.0034282	1.003311	1.0031613	1.0029821	1.0027751	1.0025423	1.0022849	1.0020055	1.001706	1.0013856	1.0010481	1.000694	1.0003252	0.99994224	0.99954784	0.999144	0.9987333	0.9983175	0.9978993	0.9974826	0.9970698	0.99666435	0.9962707	0.9958917	0.9955313	0.99519277	0.9948789	0.9945921	0.9943366	0.99411315	0.9939242	0.99377054	0.99365294	0.9935714	0.9935263	0.9935161	0.99354017	0.99359673	0.99368334	0.9937985	0.99393946	0.9941024	0.9942859	0.9944858	0.9946993
1.0032789	1.0033394	1.0033622	1.0033476	1.003296	1.00321	1.00309	1.0029392	1.002758	1.0025502	1.0023168	1.00206	1.0017806	1.0014814	1.0011629	1.0008261	1.0004737	1.0001069	0.99972665	0.9993344	0.99893343	0.99852484	0.9981116	0.9976955	0.9972805	0.9968698	0.99646616	0.99607337	0.9956944	0.9953334	0.9949942	0.99467874	0.994391	0.9941336	0.99390835	0.99371743	0.99356157	0.99344164	0.99335927	0.9933123	0.9933011	0.99332505	0.99338233	0.9934699	0.99358726	0.9937306	0.9938976	0.9940857	0.9942913	0.9945109
1.0030731	1.0031288	1.0031478	1.00313	1.0030761	1.002987	1.0028648	1.0027108	1.0025287	1.0023193	1.0020851	1.0018276	1.0015484	1.0012492	1.0009314	1.0005962	1.0002453	0.9998801	0.9995019	0.99911207	0.9987131	0.99830717	0.997896	0.9974821	0.9970695	0.9966596	0.99625736	0.99586457	0.99548614	0.99512583	0.99478537	0.9944699	0.9941807	0.9939213	0.9936938	0.99350053	0.9933428	0.9932212	0.9931363	0.9930886	0.993077	0.9931005	0.9931576	0.9932468	0.9933661	0.9935125	0.9936836	0.9938765	0.99408776	0.9943143
1.002865	1.0029162	1.0029312	1.0029095	1.0028518	1.0027596	1.0026345	1.0024787	1.0022937	1.0020828	1.0018474	1.001589	1.0013096	1.0010104	1.0006927	1.0003583	1.0000088	0.999645	0.999269	0.9988812	0.9984842	0.9980803	0.997671	0.9972596	0.9968486	0.99644077	0.9960396	0.9956477	0.99526983	0.99490863	0.99456775	0.9942504	0.99396026	0.9936989	0.9934699	0.99327475	0.99311453	0.99299115	0.992905	0.99285525	0.9928429	0.992866	0.992924	0.9930142	0.99313515	0.9932848	0.99345964	0.9936574	0.99387467	0.99410844
1.0026536	1.0027007	1.0027112	1.0026853	1.0026238	1.0025278	1.0023997	1.002241	1.0020543	1.0018412	1.0016038	1.0013446	1.0010642	1.0007648	1.0004478	1.0001142	0.99976575	0.99940294	0.9990283	0.998643	0.99824786	0.99784565	0.99743855	0.99702936	0.9966193	0.99621296	0.99581283	0.9954217	0.9950437	0.99468267	0.9943411	0.99402314	0.9937309	0.99346876	0.99323666	0.9930395	0.99287766	0.99275213	0.9926635	0.99261314	0.99259925	0.992622	0.9926797	0.99277145	0.9928944	0.99304694	0.99322635	0.9934284	0.99365145	0.99389195
1.0024418	1.0024828	1.0024889	1.0024585	1.0023931	1.0022933	1.0021617	1.0020001	1.0018101	1.0015949	1.0013561	1.0010958	1.0008141	1.0005141	1.0001973	0.9998641	0.99951607	0.9991547	0.998781	0.9983976	0.9980044	0.99760365	0.99719894	0.99679047	0.9963826	0.9959774	0.99557835	0.99518776	0.9948098	0.99444884	0.9941066	0.99378693	0.993494	0.993229	0.9929959	0.99279624	0.99263144	0.992504	0.9924139	0.99236155	0.99234647	0.99236894	0.9924265	0.99251896	0.9926439	0.9927991	0.9929819	0.9931889	0.99341804	0.99366575
1.0022275	1.0022634	1.0022643	1.0022289	1.0021592	1.0020552	1.0019199	1.0017555	1.001563	1.0013452	1.0011045	1.0008417	1.0005594	1.000259	0.9999412	0.99960864	0.9992608	0.9989004	0.99852866	0.9981458	0.99775416	0.9973555	0.99695194	0.9965452	0.99613917	0.9957347	0.9953364	0.9949468	0.9945688	0.9942072	0.9938642	0.9935432	0.9932488	0.9929823	0.992747	0.9925447	0.99237835	0.9922482	0.9921556	0.9921011	0.9920846	0.992106	0.99216354	0.99225706	0.99238366	0.99254066	0.99272686	0.992939	0.9931741	0.9934287
1.0020117	1.0020419	1.0020374	1.0019975	1.0019231	1.0018157	1.0016761	1.001508	1.001312	1.0010917	1.0008488	1.0005844	1.0003011	0.99999946	0.9996816	0.99934834	0.99900144	0.99864167	0.99827015	0.99788904	0.9974985	0.99710155	0.99669915	0.9962943	0.9958893	0.995486	0.9950883	0.99469924	0.9943219	0.99395925	0.99361587	0.9932939	0.99299747	0.9927285	0.9924909	0.99228615	0.99211705	0.99198437	0.9918896	0.9918328	0.99181443	0.99183494	0.9918921	0.99198526	0.99211246	0.9922726	0.99246216	0.99267834	0.992919	0.99318033
1.0017952	1.0018191	1.0018092	1.0017638	1.0016855	1.0015731	1.0014294	1.0012577	1.0010594	1.0008359	1.0005901	1.0003239	1.0000391	0.99973667	0.9994182	0.9990846	0.9987375	0.9983786	0.99800795	0.9976276	0.9972386	0.99684304	0.9964418	0.99603826	0.99563444	0.9952321	0.99483514	0.9944458	0.9940685	0.99370605	0.99336094	0.99303836	0.9927393	0.99246883	0.99222857	0.9920214	0.99184865	0.99171335	0.9916158	0.99155664	0.9915366	0.99155545	0.9916118	0.9917044	0.9918332	0.9919946	0.99218696	0.99240786	0.99265337	0.9929214
1.0015773	1.0015959	1.0015801	1.0015298	1.0014454	1.0013295	1.0011817	1.0010059	1.0008038	1.0005779	1.0003297	1.0000612	0.99977463	0.999471	0.99915147	0.99881804	0.9984708	0.998112	0.9977418	0.9973628	0.99697447	0.9965802	0.99618053	0.9957777	0.99537456	0.9949732	0.9945769	0.9941882	0.9938106	0.9934471	0.9931016	0.9927764	0.9924759	0.9922035	0.9919604	0.99175024	0.9915755	0.99143654	0.9913359	0.99127364	0.99125177	0.9912684	0.9913228	0.9914156	0.99154454	0.99170774	0.9919021	0.99212646	0.99237746	0.9926511
1.0013592	1.001371	1.0013496	1.0012944	1.0012051	1.0010839	1.0009325	1.0007529	1.0005473	1.000318	1.0000675	0.99979675	0.9995078	0.99920297	0.9988832	0.9985488	0.9982015	0.9978431	0.9974737	0.9970946	0.9967078	0.9963146	0.99591565	0.9955144	0.995112	0.99471116	0.9943153	0.9939269	0.99354887	0.9931852	0.9928371	0.9925116	0.9922089	0.99193317	0.99168813	0.99147457	0.99129575	0.99115455	0.99105	0.9909849	0.99095964	0.99097395	0.99102724	0.991119	0.991247	0.99141115	0.99160814	0.99183553	0.99209076	0.99237025
1.0011402	1.0011461	1.0011191	1.0010579	1.0009638	1.0008376	1.0006824	1.0004987	1.0002893	1.0000575	0.9998037	0.9995312	0.9992406	0.99893415	0.9986132	0.99827796	0.99793106	0.997572	0.9972032	0.9968247	0.99643886	0.99604607	0.99564874	0.99524796	0.99484664	0.99444646	0.9940511	0.9936624	0.9932842	0.99291945	0.99257094	0.9922427	0.9919383	0.99166024	0.99141145	0.9911949	0.9910125	0.9908671	0.99075925	0.99069136	0.9906625	0.9906737	0.9907246	0.99081504	0.9909431	0.9911067	0.9913052	0.9915348	0.99179375	0.9920787
1.0009207	1.0009204	1.0008879	1.0008216	1.000722	1.0005912	1.0004312	1.0002435	1.0000311	0.9997962	0.99953973	0.9992644	0.99897265	0.9986642	0.9983422	0.9980065	0.9976588	0.9973001	0.9969314	0.9965539	0.9961683	0.9957769	0.9953795	0.99498034	0.9945791	0.99418014	0.99378496	0.99339676	0.9930176	0.99265146	0.99230224	0.9919723	0.99166536	0.9913845	0.9911324	0.9909122	0.99072635	0.9905771	0.99046504	0.99039286	0.9903603	0.99036866	0.9904165	0.9905043	0.990631	0.99079454	0.9909936	0.9912254	0.99148744	0.99177736
1.0007019	1.0006953	1.0006564	1.0005848	1.0004805	1.0003448	1.0001804	0.99998933	0.999773	0.99953455	0.9992755	0.998998	0.99870414	0.9983945	0.9980709	0.9977349	0.99738705	0.997028	0.9966594	0.99628264	0.9958975	0.9955062	0.9951106	0.9947114	0.99431175	0.9939125	0.9935173	0.9931288	0.9927494	0.9923827	0.99203193	0.9916999	0.9913906	0.99110633	0.9908511	0.99062735	0.99043715	0.9902835	0.9901676	0.99009085	0.99005455	0.9900584	0.9901034	0.9901884	0.9903129	0.9904756	0.9906746	0.9909077	0.99117243	0.99146557
1.000483	1.0004705	1.0004252	1.0003477	1.0002384	1.0000985	0.9999298	0.99973476	0.99951494	0.9992733	0.9990114	0.99873203	0.9984361	0.9981256	0.9978006	0.99746335	0.99711543	0.99675643	0.996388	0.99601114	0.99562687	0.9952366	0.9948411	0.9944433	0.9940438	0.9936454	0.99325037	0.9928613	0.99248147	0.9921139	0.9917614	0.9914271	0.9911151	0.99082804	0.9905694	0.99034166	0.99014765	0.9899886	0.9898681	0.9897867	0.9897452	0.9897453	0.9897865	0.98986804	0.9899897	0.99015045	0.9903487	0.99058235	0.99084854	0.9911452
1.0002646	1.0002453	1.0001947	1.0001117	0.9999976	0.9998525	0.99968016	0.99948055	0.9992579	0.9990129	0.9987487	0.9984672	0.9981694	0.99785674	0.9975312	0.9971936	0.9968448	0.99648595	0.99611795	0.9957415	0.9953576	0.9949677	0.9945733	0.9941753	0.99377674	0.99337834	0.99298376	0.9925944	0.99221426	0.99184513	0.99149096	0.9911549	0.9908404	0.9905499	0.9902875	0.9900556	0.9898564	0.9896933	0.9895679	0.989481	0.9894345	0.98942935	0.9894661	0.98954386	0.98966235	0.9898206	0.99001706	0.9902504	0.99051803	0.9908167
1.0000463	1.0000205	0.9999645	0.9998766	0.9997568	0.99960816	0.99943113	0.9992278	0.9990023	0.9987546	0.9984873	0.9982037	0.99790376	0.9975901	0.997264	0.99692523	0.996576	0.99621713	0.9958488	0.99547315	0.99509007	0.99470085	0.99430674	0.9939097	0.9935116	0.9931137	0.9927188	0.9923295	0.99194825	0.99157745	0.9912223	0.99088436	0.9905664	0.9902732	0.9900066	0.9897705	0.98956716	0.98939836	0.989267	0.98917454	0.98912364	0.98911273	0.9891437	0.98921716	0.98933166	0.9894869	0.98968095	0.9899128	0.9901796	0.9904802
0.99982893	0.9997971	0.9997347	0.99964184	0.99951845	0.99936455	0.99918383	0.9989774	0.9987477	0.99849725	0.99822843	0.99794257	0.997641	0.9973259	0.9969981	0.9966598	0.99631006	0.99595106	0.99558306	0.99520683	0.99482477	0.9944361	0.994043	0.9936465	0.9932488	0.99285096	0.99245614	0.99206686	0.99168485	0.99131334	0.99095625	0.9906155	0.9902953	0.9899979	0.989728	0.9894875	0.98927885	0.9891048	0.98896784	0.98886997	0.9888117	0.98879546	0.98882115	0.9888892	0.98899883	0.98914963	0.98934054	0.98957044	0.9898367	0.9901375
0.999612	0.9995744	0.9995071	0.9994091	0.9992802	0.99912286	0.99893814	0.9987282	0.9984956	0.9982431	0.9979713	0.99768317	0.9973807	0.9970643	0.9967359	0.9963966	0.9960465	0.99568814	0.99532026	0.994945	0.994563	0.99417514	0.99378246	0.9933866	0.9929894	0.9925923	0.9921977	0.9918074	0.99142474	0.9910524	0.9906932	0.9903504	0.99002653	0.9897271	0.98945206	0.98920655	0.98899287	0.9888132	0.98867023	0.9885662	0.988502	0.9884792	0.9884988	0.9885602	0.9886644	0.9888108	0.9889981	0.98922426	0.9894891	0.989789
0.99939644	0.99935293	0.99928063	0.9991773	0.9990442	0.9988825	0.9986944	0.9984816	0.99824613	0.99799067	0.9977171	0.99742794	0.99712336	0.9968064	0.99647725	0.9961371	0.9957874	0.99542886	0.9950614	0.9946866	0.99430543	0.9939181	0.99352646	0.9931308	0.99273425	0.9923376	0.99194276	0.991552	0.9911692	0.99079525	0.99043447	0.9900897	0.9897636	0.9894594	0.98918074	0.98893046	0.9887111	0.9885257	0.9883767	0.98826593	0.9881949	0.98816454	0.9881778	0.98823255	0.98833036	0.98847127	0.9886535	0.9888757	0.9891376	0.9894363
0.99918216	0.99913263	0.9990551	0.9989474	0.9988105	0.998645	0.99845314	0.9982372	0.99799937	0.9977419	0.9974665	0.9971751	0.99687034	0.99655193	0.99622256	0.9958824	0.99553204	0.99517345	0.9948068	0.99443305	0.9940524	0.9936661	0.99327487	0.9928804	0.99248445	0.9920881	0.991693	0.99130255	0.9909186	0.99054366	0.99018145	0.9898339	0.98950475	0.98919725	0.98891413	0.98865867	0.9884341	0.98824227	0.9880867	0.98796916	0.98789036	0.9878539	0.9878592	0.9879072	0.98799795	0.9881319	0.9883086	0.98852694	0.9887842	0.98908025
0.9989687	0.9989139	0.99883187	0.9987195	0.9985787	0.99841005	0.9982151	0.9979961	0.99775594	0.99749666	0.99721944	0.99692756	0.99662125	0.99630255	0.99597234	0.99563277	0.9952825	0.99492425	0.99455845	0.9941849	0.993805	0.9934196	0.9930296	0.9926354	0.9922403	0.9918443	0.9914497	0.9910588	0.9906743	0.99029815	0.98993385	0.9895844	0.9892524	0.9889408	0.9886534	0.98839295	0.988163	0.98796505	0.98780286	0.987677	0.9875916	0.98754686	0.9875437	0.9875843	0.9876681	0.98779476	0.9879644	0.9881768	0.98842937	0.98872143
0.99875665	0.99869704	0.99861014	0.99849427	0.99834937	0.99817765	0.99797994	0.99775904	0.99751663	0.9972549	0.9969771	0.9966839	0.9963773	0.99605757	0.9957278	0.99538773	0.9950389	0.99468094	0.9943155	0.9939431	0.993564	0.9931794	0.9927902	0.99239707	0.99200267	0.9916072	0.991213	0.99082166	0.99043685	0.9900595	0.9896935	0.9893416	0.9890067	0.9886917	0.98839974	0.9881341	0.9878984	0.98769397	0.98752433	0.9873918	0.987298	0.98724526	0.9872341	0.98726594	0.9873411	0.9874603	0.9876226	0.9878281	0.9880749	0.9883624
0.9985471	0.99848235	0.99839073	0.9982707	0.99812335	0.9979483	0.9977481	0.997525	0.9972814	0.99701846	0.99673915	0.9964449	0.9961377	0.9958191	0.9954892	0.9951499	0.99480075	0.9944437	0.99407935	0.9937085	0.9933301	0.99294704	0.9925589	0.9921671	0.9917729	0.99137783	0.9909836	0.9905928	0.99020725	0.9898288	0.9894612	0.989107	0.98876864	0.9884502	0.9881539	0.98788375	0.98764133	0.9874309	0.98725396	0.98711336	0.98701185	0.9869504	0.9869302	0.98695296	0.98701966	0.98712987	0.98728466	0.9874818	0.9877221	0.98800313
0.9983392	0.9982696	0.9981741	0.9980511	0.9979002	0.9977226	0.9975203	0.9972951	0.99705017	0.99678653	0.9965062	0.9962119	0.9959048	0.99558574	0.9952562	0.9949177	0.9945698	0.99421424	0.9938504	0.9934806	0.993104	0.9927219	0.9923352	0.9919448	0.9915509	0.9911568	0.99076337	0.9903719	0.98998624	0.98960674	0.9892375	0.9888805	0.9885397	0.9882178	0.9879167	0.9876416	0.9873933	0.9871759	0.986992	0.9868435	0.986733	0.9866625	0.9866336	0.98664695	0.9867037	0.986805	0.9869503	0.9871394	0.98737156	0.9876461
0.9981333	0.9980592	0.99795985	0.99783397	0.9976799	0.9975007	0.9972967	0.9970707	0.996824	0.9965598	0.99627924	0.995985	0.9956782	0.9953594	0.9950313	0.99469274	0.994347	0.99399245	0.99363023	0.9932614	0.99288666	0.9925058	0.99212027	0.9917316	0.991339	0.99094516	0.99055207	0.990161	0.9897747	0.9893942	0.9890237	0.9886644	0.9883212	0.9879952	0.98769	0.9874092	0.987155	0.98693097	0.9867389	0.98658276	0.98646414	0.98638386	0.9863448	0.9863483	0.9863956	0.98648655	0.9866221	0.986802	0.98702574	0.98729205
0.9979296	0.9978519	0.9977492	0.99762	0.9974643	0.99728256	0.99707776	0.99685	0.9966037	0.99633914	0.9960585	0.9957647	0.99545836	0.9951408	0.9948126	0.99447626	0.99413174	0.993779	0.99341804	0.99305135	0.9926781	0.9922993	0.99191535	0.9915275	0.9911367	0.9907435	0.99035174	0.9899606	0.98957336	0.9891925	0.98882055	0.9884594	0.9881125	0.9877832	0.9874741	0.98718774	0.9869274	0.98669666	0.9864973	0.9863326	0.98620415	0.986115	0.9860657	0.98605925	0.9860958	0.98617584	0.986301	0.9864712	0.98668474	0.9869422
0.9977288	0.9976477	0.99754155	0.99740976	0.99725205	0.9970696	0.99686325	0.99663556	0.9963882	0.996124	0.99584424	0.99555147	0.9952462	0.9949297	0.9946039	0.9942686	0.9939255	0.9935745	0.99321663	0.9928516	0.9924799	0.99210304	0.991721	0.99133474	0.99094504	0.9905535	0.9901615	0.98977095	0.9893837	0.989002	0.9886294	0.9882661	0.9879165	0.98758316	0.98726946	0.9869781	0.98671174	0.9864741	0.98626673	0.9860935	0.9859558	0.98585683	0.9857977	0.98578	0.9858052	0.9858749	0.98598874	0.986147	0.9863505	0.98659754
0.9975314	0.997446	0.9973373	0.9972037	0.9970445	0.996861	0.9966539	0.9964263	0.9961796	0.995916	0.9956372	0.9953455	0.9950416	0.99472713	0.9944027	0.9940704	0.9937288	0.9933802	0.9930241	0.992662	0.9922927	0.9919179	0.9915379	0.991153	0.990765	0.990375	0.9899839	0.9895939	0.98920673	0.9888245	0.9884497	0.98808473	0.98773277	0.98739576	0.98707783	0.9867811	0.9865088	0.9862641	0.9860489	0.9858674	0.9857207	0.9856109	0.98554105	0.98551214	0.9855264	0.98558354	0.98568577	0.9858325	0.98602414	0.98626065
0.9973355	0.9972476	0.9971374	0.99700224	0.996842	0.9966575	0.9964512	0.996224	0.99597746	0.9957151	0.99543744	0.9951474	0.9948456	0.9945331	0.9942117	0.9938814	0.993543	0.99319685	0.99284405	0.99248374	0.9921171	0.9917443	0.9913665	0.9909845	0.990598	0.99020934	0.9898197	0.9894301	0.989043	0.9886604	0.98828393	0.9879176	0.9875625	0.98722243	0.9869	0.9865986	0.98631996	0.9860678	0.9858455	0.98565495	0.985498	0.9853783	0.9852975	0.9852576	0.98525923	0.98530465	0.98539364	0.9855281	0.98570794	0.9859319
0.99714434	0.9970536	0.9969415	0.9968049	0.9966444	0.9964599	0.9962537	0.99602747	0.99578243	0.9955216	0.9952466	0.9949583	0.9946588	0.99434936	0.9940305	0.99370295	0.99336725	0.9930244	0.99267465	0.99231714	0.99195385	0.99158406	0.99120873	0.9908289	0.990444	0.9900576	0.9896693	0.98928046	0.98889333	0.98851025	0.9881333	0.98776466	0.9874075	0.98706406	0.9867367	0.9864304	0.98614585	0.9858872	0.98565614	0.98545694	0.9852908	0.9851607	0.9850678	0.9850158	0.98500526	0.9850377	0.9851142	0.9852356	0.9854015	0.9856133
0.996956	0.9968637	0.9967494	0.9966125	0.996452	0.99626863	0.996063	0.9958379	0.99559426	0.9953363	0.9950631	0.9947784	0.9944821	0.9941749	0.9938594	0.9935359	0.99320406	0.99286455	0.99251777	0.99216384	0.99180377	0.99143726	0.9910653	0.99068767	0.9903056	0.9899203	0.98953354	0.98914564	0.98875904	0.988376	0.9879981	0.9876281	0.9872682	0.9869216	0.9865907	0.9862783	0.9859881	0.98572177	0.9854831	0.98527485	0.9850986	0.9849579	0.984854	0.9847896	0.9847662	0.9847853	0.98484844	0.98495567	0.98510796	0.98530567
0.99677145	0.9966766	0.9965628	0.9964259	0.9962652	0.99608296	0.995879	0.99565566	0.99541587	0.9951596	0.9948896	0.9946076	0.99431473	0.9940116	0.99370044	0.99338	0.99305224	0.99271667	0.9923739	0.9920247	0.9916678	0.99130434	0.9909356	0.9905609	0.99018216	0.9897989	0.98941386	0.989027	0.98864156	0.9882581	0.9878792	0.98750794	0.9871463	0.98679614	0.986461	0.9861438	0.9858475	0.98557425	0.9853278	0.9851099	0.98492414	0.9847723	0.9846572	0.9845801	0.9845434	0.98454857	0.98459715	0.98468995	0.98482794	0.9850114
0.996591	0.9964952	0.9963804	0.9962439	0.9960851	0.99590397	0.9957021	0.9954813	0.995244	0.9949911	0.99472535	0.99444646	0.9941578	0.99385965	0.9935521	0.9932366	0.99291384	0.9925822	0.99224454	0.99189895	0.9915463	0.99118745	0.9908222	0.99045086	0.99007475	0.9896941	0.98931086	0.9889257	0.9885412	0.98815805	0.9877785	0.98740596	0.98704153	0.98668873	0.98634917	0.9860274	0.98572475	0.9854449	0.98519	0.98496395	0.9847674	0.9846048	0.98447764	0.98438764	0.9843383	0.98432875	0.98436284	0.98444057	0.98456264	0.9847306
0.99641466	0.9963184	0.99620414	0.9960682	0.99591106	0.9957318	0.9955327	0.9953154	0.995081	0.9948326	0.9945706	0.9942967	0.9940128	0.9937195	0.99341685	0.9931066	0.9927881	0.9924626	0.9921288	0.9917886	0.99144095	0.9910864	0.99072516	0.9903577	0.98998487	0.9896071	0.98922616	0.9888428	0.9884589	0.98807645	0.98769695	0.9873225	0.98695624	0.98660064	0.9862575	0.98593086	0.9856223	0.9853351	0.9850727	0.98483706	0.98463035	0.98445654	0.9843174	0.9842146	0.98415047	0.98412734	0.9841458	0.9842084	0.9843144	0.9844665
0.99624336	0.9961469	0.9960327	0.9958983	0.9957423	0.9955668	0.99537104	0.9951577	0.9949278	0.9946831	0.99442625	0.9941578	0.9938794	0.99359107	0.9932941	0.9929895	0.992677	0.9923569	0.9920293	0.99169415	0.9913515	0.99100155	0.99064547	0.99028164	0.9899131	0.9895388	0.9891601	0.98877925	0.98839676	0.9880148	0.98763514	0.9872598	0.98689204	0.9865332	0.98618674	0.9858549	0.98554087	0.98524654	0.984976	0.9847309	0.98451525	0.98432976	0.984178	0.98406136	0.9839842	0.98394567	0.9839485	0.9839945	0.9840837	0.98421854
0.9960763	0.9959798	0.9958675	0.99573493	0.99558216	0.9954099	0.9952176	0.9950086	0.9947839	0.99454427	0.9942929	0.9940303	0.9937578	0.9934752	0.9931849	0.9928862	0.99257994	0.9922663	0.9919449	0.9916158	0.99127907	0.9909347	0.9905831	0.99022496	0.9898596	0.98948973	0.98911446	0.9887353	0.9883552	0.98797387	0.9875945	0.9872188	0.9868488	0.9864881	0.9861376	0.985801	0.98548126	0.9851806	0.9849018	0.9846477	0.9844212	0.9842246	0.98406035	0.9839316	0.98383874	0.9837847	0.9837717	0.9838013	0.98387355	0.9839904
0.99591374	0.995819	0.9957079	0.9955785	0.9954287	0.9952597	0.9950729	0.9948687	0.9946488	0.994416	0.99417055	0.9939141	0.99364823	0.9933732	0.99308884	0.9927976	0.9924985	0.99219203	0.9918772	0.99155504	0.9912246	0.9908862	0.9905402	0.9901875	0.9898273	0.98946095	0.9890896	0.98871374	0.9883353	0.9879551	0.98757666	0.9872002	0.9868294	0.9864654	0.9861118	0.9857712	0.9854456	0.98513836	0.9848511	0.9845881	0.9843514	0.9841434	0.98396647	0.98382413	0.9837168	0.9836473	0.98361784	0.9836299	0.9836846	0.98378336
0.99575657	0.99566287	0.99555504	0.99542797	0.9952831	0.995119	0.99493694	0.9947384	0.9945246	0.99429816	0.99405926	0.9938104	0.9935514	0.99328375	0.99300796	0.992724	0.9924327	0.99213296	0.9918261	0.99151105	0.99118763	0.9908566	0.9905174	0.9901701	0.9898154	0.9894542	0.98908657	0.9887139	0.9883382	0.98795986	0.987582	0.9872059	0.9868337	0.9864683	0.98611104	0.98576593	0.98543483	0.98512065	0.98482597	0.98455405	0.98430693	0.9840876	0.9838985	0.98374134	0.98361945	0.9835344	0.9834883	0.98348224	0.98351854	0.9835987
0.9956048	0.9955132	0.9954077	0.9952853	0.9951447	0.9949859	0.99480945	0.9946177	0.9944105	0.99419105	0.9939604	0.9937183	0.99346787	0.99320835	0.9929409	0.9926652	0.9923824	0.9920913	0.99179274	0.99148566	0.9911696	0.9908456	0.9905139	0.990173	0.98982435	0.9894686	0.9891057	0.9887371	0.9883647	0.9879889	0.9876122	0.98723596	0.98686326	0.9864965	0.9861364	0.98578674	0.9854505	0.9851299	0.9848281	0.98454684	0.9842894	0.9840584	0.9838562	0.9836859	0.98354894	0.98344755	0.98338425	0.9833607	0.983378	0.98343813
0.99545866	0.99536943	0.9952671	0.995149	0.995014	0.99486077	0.9946912	0.9945061	0.9943069	0.9940952	0.99387246	0.9936398	0.99339765	0.99314696	0.9928887	0.9926223	0.99234855	0.99206686	0.9917769	0.99147826	0.99117136	0.9908554	0.99053144	0.9901979	0.98985535	0.98950624	0.98914856	0.98878485	0.98841596	0.98804307	0.98766774	0.98729277	0.9869199	0.9865509	0.98618853	0.9858353	0.9854943	0.9851673	0.9848575	0.9845676	0.9843001	0.9840579	0.983843	0.9836583	0.98350596	0.98338884	0.9833081	0.9832658	0.98326427	0.9833044
0.99531674	0.9952309	0.99513334	0.9950206	0.9948912	0.9947448	0.9945825	0.9944048	0.99421436	0.9940106	0.9937973	0.993573	0.9933406	0.9931001	0.99285084	0.99259454	0.9923305	0.9920589	0.9917788	0.9914896	0.99119186	0.99088526	0.99056953	0.9902443	0.9899095	0.9895663	0.98921543	0.98885655	0.9884917	0.9881226	0.9877501	0.98737645	0.98700356	0.98663414	0.986269	0.98591346	0.98556745	0.985234	0.984917	0.98461795	0.9843409	0.98408693	0.98386	0.9836611	0.9834937	0.9833598	0.9832612	0.98320055	0.9831791	0.98319876
0.99518055	0.9950983	0.99500644	0.9948992	0.9947764	0.99463725	0.9944823	0.99431354	0.99413127	0.9939375	0.9937329	0.99351954	0.9932971	0.99306667	0.99282867	0.99258274	0.99232966	0.9920679	0.99179775	0.99152017	0.99123245	0.99093515	0.9906289	0.9903125	0.98998666	0.9896513	0.98930645	0.98895437	0.98859465	0.9882296	0.9878598	0.987488	0.98711646	0.98674595	0.98638	0.9860206	0.9856701	0.9853316	0.9850074	0.9847004	0.98441327	0.98414814	0.98390764	0.9836958	0.9835127	0.98336244	0.983246	0.9831665	0.98312503	0.9831234
0.9950491	0.99497235	0.99488544	0.9947847	0.99466914	0.9945378	0.99439204	0.99423206	0.9940591	0.9938752	0.99368167	0.99347836	0.9932668	0.9930473	0.9928207	0.99258673	0.99234474	0.99209446	0.9918361	0.99156904	0.9912923	0.99100554	0.9907097	0.99040294	0.9900861	0.98975843	0.98942184	0.9890767	0.9887232	0.98836267	0.98799723	0.98762864	0.9872581	0.98688805	0.9865211	0.98615974	0.98580533	0.98546106	0.9851307	0.9848156	0.9845186	0.984243	0.98399	0.9837638	0.98356587	0.9833989	0.98326457	0.98316556	0.98310363	0.9830807
0.9949243	0.99485236	0.99477106	0.99467796	0.99457043	0.9944472	0.99430996	0.9941602	0.9939976	0.9938245	0.9936416	0.99344975	0.99324995	0.99304163	0.9928274	0.99260503	0.9923754	0.9921369	0.99189126	0.9916362	0.9913714	0.99109626	0.9908115	0.9905154	0.99020886	0.98989105	0.98956263	0.98922515	0.9888792	0.98852426	0.9881632	0.9877984	0.9874298	0.9870614	0.98669386	0.98632985	0.98597276	0.98562455	0.9852874	0.98496467	0.98465854	0.98437244	0.9841074	0.9838673	0.9836544	0.98347044	0.98331815	0.9832005	0.98311764	0.9830732
0.9948033	0.99473757	0.99466354	0.99457747	0.9944786	0.9943644	0.9942378	0.9940985	0.9939463	0.99378383	0.993613	0.993433	0.9932456	0.99305046	0.9928482	0.9926391	0.99242175	0.992197	0.9919639	0.99172175	0.99146986	0.99120706	0.99093366	0.9906493	0.9903539	0.990047	0.98972833	0.9893998	0.98906106	0.98871344	0.9883592	0.98799783	0.98763275	0.9872659	0.9868992	0.9865338	0.986174	0.9858223	0.9854798	0.98514974	0.98483473	0.9845378	0.98426116	0.9840076	0.9837797	0.9835789	0.983409	0.9832715	0.983168	0.9831014
0.99468786	0.9946283	0.99456185	0.99448496	0.99439424	0.9942907	0.994174	0.9940445	0.9939049	0.993755	0.9935959	0.993428	0.9932538	0.993072	0.99288297	0.9926873	0.992484	0.9922723	0.99205285	0.99182427	0.9915862	0.99133676	0.99107677	0.9908052	0.9905214	0.9902261	0.98991805	0.9895995	0.98926944	0.9889299	0.9885822	0.988227	0.9878662	0.98750263	0.987136	0.98677146	0.9864108	0.98605466	0.9857069	0.9853711	0.98504746	0.98474115	0.98445314	0.98418653	0.98394346	0.98372656	0.9835391	0.98338205	0.98325855	0.9831695
0.99457645	0.9945246	0.9944665	0.99439794	0.99431735	0.99422437	0.9941187	0.9940007	0.9938729	0.9937351	0.993589	0.9934343	0.9932733	0.9931059	0.99293053	0.9927491	0.9925605	0.99236345	0.99215865	0.9919446	0.99172044	0.9914854	0.9912391	0.99098116	0.9907109	0.99042743	0.990132	0.98982435	0.9895045	0.98917437	0.9888338	0.98848575	0.9881308	0.9877704	0.98740745	0.9870431	0.9866813	0.98632306	0.98597157	0.9856294	0.9852992	0.9849827	0.9846842	0.9844051	0.98414767	0.9839154	0.9837097	0.9835335	0.98338944	0.98327845
0.99447024	0.9944258	0.99437606	0.9943174	0.99424714	0.99416476	0.99407077	0.9939656	0.9938499	0.99372447	0.993592	0.9934518	0.9933046	0.9931508	0.99299043	0.99282414	0.99264985	0.9924685	0.9922785	0.9920797	0.9918709	0.9916511	0.99142015	0.9911766	0.9909202	0.9906511	0.99036825	0.9900734	0.98976463	0.98944503	0.9891139	0.98877347	0.98842514	0.9880701	0.9877106	0.987349	0.986987	0.9866278	0.9862734	0.9859264	0.98558915	0.9852651	0.9849556	0.9846642	0.9843934	0.98414505	0.9839231	0.98372793	0.9835629	0.98343045
0.9943674	0.99433166	0.99429154	0.99424267	0.99418336	0.99411243	0.99403006	0.9939371	0.9938346	0.99372345	0.99360466	0.9934782	0.9933455	0.9932071	0.9930618	0.9929101	0.992752	0.99258643	0.99241227	0.99222964	0.9920366	0.9918332	0.99161786	0.9913896	0.9911491	0.99089485	0.99062634	0.9903445	0.9900489	0.98974115	0.9894208	0.9890897	0.98874944	0.9884009	0.98804647	0.9876883	0.98732805	0.98696905	0.9866125	0.98626184	0.985919	0.9855872	0.98526907	0.98496616	0.98468214	0.9844192	0.9841796	0.9839673	0.9837817	0.98362684
0.9942681	0.99424165	0.99421114	0.99417293	0.9941245	0.99406594	0.9939959	0.993916	0.99382704	0.9937298	0.9936251	0.99351376	0.993396	0.993272	0.99314296	0.9930078	0.9928656	0.9927159	0.99255866	0.99239284	0.99221635	0.9920297	0.991831	0.9916199	0.9913953	0.9911569	0.9909046	0.9906375	0.990356	0.9900614	0.9897529	0.98943305	0.9891021	0.9887622	0.9884143	0.9880611	0.9877039	0.9873459	0.986989	0.9866357	0.98628837	0.98595035	0.98562324	0.98531044	0.985014	0.9847373	0.9844817	0.98425066	0.98404586	0.9838701
0.9941724	0.9941549	0.9941349	0.9941075	0.99407125	0.994025	0.9939682	0.9939014	0.99382657	0.993743	0.993653	0.99355644	0.9934548	0.99334615	0.99323314	0.9931138	0.992988	0.9928558	0.99271554	0.99256676	0.9924083	0.992239	0.9920577	0.99186486	0.9916572	0.99143606	0.9912003	0.99094987	0.9906838	0.9904038	0.99010956	0.9898022	0.98948205	0.98915154	0.98881227	0.9884653	0.9881133	0.98775756	0.98740196	0.9870471	0.9866974	0.9863535	0.9860196	0.98569775	0.9853905	0.98510003	0.98483014	0.98458153	0.9843578	0.98416114
0.99407893	0.99407125	0.994062	0.99404705	0.9940224	0.9939884	0.99394506	0.9938921	0.9938305	0.9937621	0.99368674	0.9936058	0.99351925	0.9934273	0.9933303	0.9932277	0.99311894	0.99300385	0.9928808	0.9927502	0.99261	0.9924588	0.992296	0.9921216	0.9919329	0.99172956	0.991512	0.99127924	0.9910302	0.99076617	0.9904872	0.990194	0.9898873	0.98956805	0.98923874	0.9888998	0.98855376	0.9882035	0.9878501	0.9874957	0.9871446	0.9867974	0.986458	0.986128	0.9858103	0.985508	0.9852238	0.9849596	0.98471785	0.9845015
0.9939874	0.9939905	0.9939922	0.99398863	0.99397683	0.99395615	0.99392563	0.9938868	0.9938398	0.99378604	0.9937263	0.9936604	0.99358916	0.99351335	0.99343264	0.99334705	0.99325556	0.9931583	0.9930538	0.99294096	0.99281913	0.99268717	0.9925436	0.99238795	0.99221915	0.9920356	0.991837	0.9916222	0.9913923	0.99114615	0.9908842	0.9906065	0.9903149	0.99000955	0.98969233	0.98936296	0.98902607	0.98868173	0.98833275	0.987981	0.9876297	0.98728085	0.98693657	0.9866007	0.9862752	0.9859618	0.98566437	0.98538524	0.98512626	0.9848904
0.99389714	0.9939113	0.99392474	0.9939336	0.99393404	0.9939264	0.9939098	0.9938844	0.9938524	0.99381334	0.9937678	0.9937178	0.9936626	0.99360317	0.9935392	0.9934699	0.99339616	0.9933161	0.99322975	0.99313563	0.99303323	0.9929208	0.99279755	0.992662	0.9925136	0.99234957	0.9921715	0.9919779	0.99176764	0.99154073	0.99129725	0.99103814	0.9907623	0.9904722	0.9901679	0.98985225	0.98952526	0.9891898	0.98884743	0.98850006	0.9881511	0.98780173	0.98745537	0.98711437	0.9867821	0.9864603	0.9861513	0.985858	0.9855839	0.9853301
0.99380815	0.99383307	0.99385816	0.993879	0.9938923	0.99389863	0.9938952	0.9938843	0.99386615	0.9938419	0.99381226	0.9937773	0.99373806	0.99369437	0.99364686	0.99359494	0.9935385	0.99347657	0.99340844	0.9933336	0.99325025	0.9931574	0.9930541	0.99293965	0.99281186	0.99267006	0.9925137	0.9923414	0.99215204	0.9919465	0.9917225	0.9914831	0.9912267	0.9909537	0.9906659	0.99036425	0.9900504	0.9897252	0.9893913	0.98905104	0.98870605	0.98835915	0.9880124	0.98766863	0.9873306	0.9870015	0.98668313	0.98637825	0.9860893	0.9858194
0.993718	0.99375474	0.9937925	0.99382544	0.99385196	0.99387044	0.99388194	0.9938848	0.9938808	0.99387085	0.99385643	0.9938367	0.99381304	0.9937851	0.99375457	0.99371886	0.99368006	0.9936362	0.99358624	0.99353015	0.9934665	0.99339396	0.9933113	0.9932185	0.9931119	0.992993	0.99285877	0.9927092	0.992543	0.9923591	0.99215823	0.9919398	0.99170387	0.9914503	0.9911815	0.99089545	0.9905969	0.9902846	0.98996156	0.9896298	0.9892915	0.98894936	0.9886042	0.9882605	0.9879192	0.98758465	0.9872579	0.9869429	0.98664176	0.9863568
0.9936283	0.9936765	0.9937255	0.99377143	0.993811	0.9938431	0.99386734	0.99388486	0.9938947	0.9938995	0.99389917	0.9938946	0.9938858	0.99387443	0.99385893	0.99384075	0.9938181	0.9937922	0.99376035	0.9937229	0.99367917	0.99362695	0.9935658	0.9934936	0.9934108	0.9933144	0.9932034	0.9930774	0.99293464	0.9927755	0.99259806	0.99240315	0.9921896	0.99195784	0.9917087	0.9914426	0.99116063	0.9908639	0.990555	0.9902349	0.98990566	0.98956984	0.98922944	0.988887	0.9885456	0.9882069	0.9878751	0.98755205	0.98723996	0.98694164
0.9935361	0.99359614	0.993658	0.9937161	0.99376804	0.9938137	0.993851	0.99388194	0.99390614	0.99392486	0.99393934	0.99394906	0.99395525	0.99395853	0.99395883	0.993957	0.9939514	0.993942	0.99392784	0.99390954	0.9938847	0.9938529	0.99381304	0.9937638	0.99370295	0.99363	0.99354315	0.99344236	0.993325	0.9931905	0.9930389	0.99286836	0.9926796	0.9924713	0.992245	0.9920005	0.9917381	0.99146014	0.991167	0.9908606	0.9905427	0.99021626	0.9898829	0.9895455	0.98920524	0.9888664	0.98853123	0.98820174	0.9878814	0.9875727
0.9934429	0.9935142	0.9935877	0.99365824	0.9937228	0.9937809	0.993832	0.99387604	0.99391323	0.99394506	0.99397355	0.99399686	0.9940181	0.99403644	0.9940518	0.99406475	0.9940752	0.99408257	0.9940865	0.99408674	0.994081	0.99406946	0.9940503	0.99402255	0.9939853	0.9939363	0.9938744	0.99379903	0.99370784	0.9935999	0.9934748	0.993331	0.99316865	0.9929865	0.9927848	0.99256444	0.9923245	0.9920674	0.99179274	0.9915034	0.9912004	0.9908851	0.99056154	0.99023134	0.98989546	0.98955864	0.9892223	0.9888895	0.988563	0.9882453
0.993346	0.99342924	0.9935144	0.99359643	0.9936741	0.9937441	0.9938074	0.99386436	0.9939148	0.9939596	0.99400055	0.9940381	0.99407214	0.99410486	0.99413425	0.9941619	0.99418813	0.99421185	0.9942331	0.9942505	0.9942639	0.99427205	0.99427354	0.9942677	0.99425405	0.9942292	0.9941924	0.9941426	0.994079	0.99399894	0.9939018	0.99378616	0.99365187	0.99349815	0.99332345	0.9931285	0.99291396	0.9926796	0.99242777	0.9921572	0.9918717	0.99157256	0.9912608	0.99094	0.9906117	0.9902795	0.98994476	0.98961145	0.98928154	0.9889577
0.99324584	0.9933406	0.99343705	0.99353117	0.99362016	0.99370205	0.9937775	0.9938464	0.993909	0.9939668	0.99401945	0.99407	0.9941167	0.9941618	0.99420524	0.9942467	0.9942873	0.9943264	0.9943642	0.9943985	0.99442947	0.9944567	0.99447966	0.99449587	0.9945036	0.9945043	0.994493	0.9944704	0.9944343	0.99438244	0.994315	0.99422884	0.99412453	0.9939999	0.99385476	0.9936888	0.9935014	0.9932936	0.9930649	0.99281764	0.99255276	0.9922707	0.9919752	0.99166685	0.9913487	0.9910242	0.9906944	0.99036336	0.9900325	0.9897049
0.9931417	0.9932476	0.99335515	0.99346054	0.99356014	0.9936533	0.9937404	0.99381965	0.993894	0.9939633	0.99402845	0.99408937	0.9941482	0.9942055	0.99426115	0.9943166	0.9943702	0.99442405	0.99447596	0.99452716	0.9945757	0.9946217	0.9946641	0.9947011	0.99473286	0.9947569	0.994771	0.9947761	0.99476767	0.9947458	0.9947084	0.99465394	0.99458086	0.99448717	0.99437386	0.9942377	0.99408096	0.9939015	0.9937003	0.9934784	0.9932361	0.99297565	0.99269825	0.99240637	0.992102	0.99178773	0.99146557	0.9911388	0.9908105	0.9904832
0.9930327	0.9931482	0.993267	0.99338233	0.9934933	0.9935977	0.99369466	0.9937845	0.99386936	0.9939487	0.99402386	0.9940956	0.99416566	0.9942337	0.9943006	0.9943676	0.99443454	0.9945012	0.99456704	0.99463326	0.99469876	0.9947621	0.9948239	0.9948819	0.99493563	0.99498343	0.99502325	0.9950548	0.99507546	0.9950835	0.99507743	0.9950546	0.995014	0.9949542	0.99487376	0.99477166	0.99464613	0.99449754	0.9943263	0.99413246	0.9939167	0.9936808	0.9934256	0.9931524	0.9928645	0.9925639	0.99225247	0.99193436	0.99161166	0.9912861
0.992918	0.99304366	0.9931718	0.9932975	0.9934184	0.99353164	0.9936394	0.9937384	0.9938328	0.9939206	0.9940058	0.9940871	0.99416643	0.99424464	0.99432117	0.99439925	0.99447656	0.9945551	0.99463505	0.9947144	0.9947953	0.9948758	0.9949556	0.99503356	0.99510896	0.9951799	0.9952454	0.99530363	0.9953529	0.9953918	0.995417	0.99542737	0.99542046	0.9953955	0.99534935	0.99528193	0.9951909	0.99507594	0.9949379	0.99477553	0.9945882	0.99437946	0.99414843	0.9938981	0.9936303	0.99334645	0.99304914	0.99274284	0.9924284	0.9921082
0.9927973	0.99293286	0.9930706	0.9932048	0.993334	0.99345666	0.993572	0.9936808	0.9937828	0.99387914	0.99397194	0.9940613	0.9941488	0.9942353	0.99432117	0.9944078	0.99449533	0.9945845	0.9946755	0.9947681	0.9948628	0.99495906	0.9950557	0.9951524	0.9952488	0.9953425	0.99543285	0.9955178	0.9955962	0.9956647	0.9957223	0.99576646	0.9957944	0.99580526	0.9957955	0.9957647	0.9957103	0.9956316	0.9955278	0.9953981	0.99524397	0.9950649	0.9948619	0.99463695	0.9943923	0.99412876	0.9938496	0.9935567	0.99325395	0.9929433
0.9926716	0.992815	0.9929607	0.9931036	0.99324065	0.99337083	0.9934935	0.9936096	0.9937183	0.99382186	0.9939213	0.9940176	0.99411166	0.9942052	0.9942981	0.9943931	0.99448836	0.9945872	0.99468786	0.9947919	0.99489874	0.9950095	0.9951224	0.9952367	0.99535245	0.9954676	0.9955825	0.99569327	0.9957997	0.9958993	0.99598885	0.99606687	0.9961306	0.9961774	0.99620634	0.99621266	0.9961968	0.99615586	0.99608976	0.9959966	0.9958767	0.9957303	0.995559	0.99536294	0.99514335	0.9949041	0.9946454	0.994371	0.99408245	0.99378437
0.9925391	0.9926903	0.99284285	0.99299294	0.99313664	0.9932733	0.9934025	0.99352425	0.9936384	0.9937479	0.9938527	0.9939542	0.99405277	0.99415153	0.9942505	0.99435127	0.99445397	0.9945598	0.99466944	0.99478304	0.9949012	0.9950244	0.9951513	0.9952829	0.9954169	0.9955537	0.995691	0.9958277	0.99596137	0.99609065	0.99621254	0.99632525	0.9964249	0.996509	0.9965762	0.99662286	0.99664545	0.99664474	0.99661785	0.9965638	0.9964815	0.99637085	0.99623305	0.9960691	0.99587846	0.9956648	0.99543035	0.9951768	0.99490726	0.9946238
0.9924003	0.99255764	0.99271625	0.99287254	0.9930217	0.99316347	0.99329793	0.99342394	0.99354345	0.9936561	0.9937643	0.9938696	0.9939725	0.9940742	0.99417746	0.99428225	0.9943903	0.99450165	0.9946184	0.99473995	0.99486816	0.9950027	0.9951421	0.9952884	0.99544007	0.99559593	0.9957553	0.9959167	0.99607754	0.99623597	0.99639034	0.99653625	0.99667233	0.9967945	0.99690104	0.9969879	0.9970529	0.9970933	0.9971068	0.9970931	0.9970506	0.99697834	0.99687725	0.99674684	0.99658966	0.996406	0.9961975	0.9959686	0.9957203	0.9954553
0.992255	0.9924176	0.9925815	0.9927418	0.99289596	0.9930413	0.9931788	0.99330795	0.99342996	0.9935454	0.99365574	0.99376255	0.9938677	0.99397177	0.99407756	0.99418455	0.9942965	0.994412	0.99453366	0.9946617	0.99479765	0.9949408	0.99509263	0.9952523	0.9954195	0.9955933	0.995774	0.99595904	0.99614596	0.99633366	0.99651897	0.99669874	0.9968704	0.9970313	0.9971769	0.9973052	0.9974118	0.9974949	0.99755144	0.99758	0.9975796	0.99754745	0.9974849	0.99739164	0.9972691	0.9971179	0.9969403	0.99673826	0.996514	0.9962708
0.9921031	0.99227023	0.9924379	0.9926008	0.99275804	0.99290633	0.9930459	0.99317586	0.99329895	0.9934152	0.9935262	0.993634	0.9937387	0.99384356	0.99394894	0.9940581	0.9941706	0.9942883	0.9944138	0.9945465	0.99468786	0.99483955	0.99500084	0.99517244	0.9953536	0.99554485	0.99574494	0.9959515	0.9961641	0.99637955	0.9965948	0.9968085	0.99701583	0.9972149	0.99740046	0.9975695	0.9977195	0.99784595	0.9979468	0.9980199	0.9980618	0.99807256	0.9980515	0.99799824	0.99791235	0.9977967	0.9976516	0.99747944	0.9972827	0.9970637
0.9919458	0.99211484	0.99228513	0.9924503	0.9926084	0.9927576	0.99289733	0.9930277	0.9931503	0.99326533	0.9933751	0.9934816	0.9935851	0.9936886	0.9937925	0.9939008	0.9940132	0.9941321	0.9942586	0.9943946	0.99454033	0.9946973	0.99486685	0.9950488	0.995243	0.9954495	0.9956667	0.9958942	0.99613	0.9963723	0.9966177	0.99686396	0.9971066	0.99734294	0.99756837	0.99777967	0.9979726	0.9981439	0.9982895	0.9984068	0.99849457	0.99855006	0.998571	0.99855953	0.9985138	0.9984354	0.99832547	0.9981855	0.99801916	0.9978271
0.9917825	0.991953	0.99212337	0.9922897	0.9924477	0.992596	0.99273485	0.9928631	0.9929839	0.9930964	0.99320346	0.99330634	0.99340665	0.9935069	0.9936087	0.9937134	0.9938231	0.99394137	0.99406743	0.99420464	0.9943533	0.99451447	0.99468994	0.99488056	0.9950859	0.995306	0.99554	0.99578613	0.9960449	0.99631226	0.99658674	0.99686396	0.99714154	0.9974144	0.9976801	0.9979326	0.99816906	0.9983844	0.9985765	0.99874055	0.9988737	0.9989746	0.9990406	0.9990718	0.999068	0.999029	0.99895656	0.9988516	0.9987177	0.99855596
0.99161446	0.9917849	0.99195474	0.99211943	0.9922753	0.99242115	0.99255747	0.9926829	0.992799	0.992908	0.9930102	0.9931076	0.9932039	0.9932989	0.99339545	0.99349636	0.9936023	0.99371725	0.9938409	0.9939772	0.99412733	0.9942913	0.9944711	0.994668	0.99488306	0.99511415	0.99536335	0.9956277	0.9959075	0.9961988	0.99650043	0.99680793	0.9971192	0.997429	0.99773294	0.998027	0.99830705	0.99856746	0.9988045	0.99901575	0.99919647	0.99934334	0.9994559	0.99953145	0.999571	0.99957323	0.9995404	0.99947304	0.99937284	0.9992427
0.9914431	0.99161077	0.9917781	0.99193954	0.9920931	0.9922354	0.9923659	0.9924869	0.9925979	0.99270004	0.99279606	0.99288756	0.9929755	0.99306464	0.99315494	0.99324924	0.99335045	0.99346054	0.99358076	0.99371433	0.9938625	0.9940273	0.99421066	0.99441314	0.994635	0.9948768	0.9951391	0.99541986	0.9957185	0.9960328	0.9963602	0.9966967	0.9970407	0.997386	0.9977278	0.99806345	0.9983855	0.998691	0.9989752	0.99923265	0.9994605	0.9996551	0.99981445	0.99993676	1.0000206	1.0000659	1.0000738	1.000045	0.99998087	0.99988467
0.9912674	0.9914312	0.9915952	0.9917523	0.9919004	0.99203706	0.99216217	0.9922754	0.99237925	0.9924738	0.9925617	0.99264526	0.9927247	0.99280536	0.99288684	0.992974	0.99306744	0.9931707	0.9932861	0.9934159	0.99356145	0.9937258	0.99390996	0.99411553	0.99434316	0.99459404	0.994868	0.99516326	0.99548024	0.99581546	0.9961673	0.996533	0.9969068	0.9972861	0.99766624	0.99804085	0.9984058	0.99875563	0.99908537	0.9993901	0.99966544	0.99990803	1.0001154	1.0002838	1.000414	1.0005037	1.0005529	1.000565	1.0005385	1.0004768
0.9910893	0.9912485	0.99140644	0.99155724	0.9916983	0.9918279	0.99194485	0.9920505	0.992145	0.9922305	0.9923086	0.9923812	0.992452	0.9925222	0.9925942	0.9926716	0.9927564	0.9928512	0.99295944	0.9930835	0.99322516	0.99338704	0.9935709	0.99377865	0.99401045	0.9942683	0.9945519	0.99486095	0.9951936	0.995549	0.9959241	0.9963156	0.99672	0.99713236	0.99754846	0.9979625	0.9983687	0.998762	0.99913716	0.9994891	0.9998118	1.0001032	1.0003582	1.0005745	1.0007503	1.0008849	1.0009782	1.0010307	1.0010433	1.0010191
0.9909109	0.9910632	0.99121314	0.99135655	0.9914892	0.9916097	0.9917171	0.9918123	0.9918963	0.9919708	0.9920375	0.9920993	0.9921575	0.9922164	0.99227685	0.99234337	0.99241734	0.99250394	0.99260354	0.99271995	0.9928555	0.993014	0.9931957	0.9934039	0.99363905	0.9939025	0.99419427	0.9945151	0.9948626	0.9952357	0.9956331	0.9960491	0.9964824	0.9969263	0.9973771	0.997829	0.99827665	0.9987132	0.9991335	0.99953127	0.99990225	1.0002412	1.0005442	1.0008082	1.0010309	1.0012109	1.001348	1.0014426	1.0014952	1.0015082
0.99073243	0.9908757	0.99101716	0.9911505	0.99127287	0.9913831	0.99147934	0.9915618	0.9916342	0.991696	0.9917507	0.99179876	0.9918441	0.99188966	0.99193776	0.9919917	0.99205464	0.992129	0.9922194	0.99232763	0.99245626	0.9926092	0.992788	0.9929948	0.9932317	0.9934988	0.9937984	0.9941294	0.9944907	0.9948805	0.9952975	0.9957371	0.9961973	0.99667245	0.99715734	0.9976462	0.9981328	0.99861175	0.9990758	0.99952024	0.9999379	1.0003239	1.0006751	1.0009867	1.0012572	1.0014826	1.0016645	1.0018011	1.0018942	1.001945
0.99055564	0.990689	0.9908191	0.99094164	0.991052	0.9911488	0.991233	0.9913032	0.99136114	0.9914088	0.9914487	0.99148244	0.9915138	0.9915451	0.99157876	0.99161816	0.9916685	0.9917307	0.99181014	0.9919084	0.9920294	0.99217546	0.9923498	0.9925547	0.99279195	0.99306226	0.99336666	0.9937067	0.99408	0.9944858	0.9949211	0.99538445	0.9958701	0.9963741	0.9968914	0.9974166	0.9979414	0.99846137	0.99896884	0.9994578	0.9999218	1.0003558	1.0007545	1.0011137	1.0014305	1.0017029	1.0019289	1.0021082	1.0022416	1.0023314
0.99038243	0.9905033	0.99062043	0.99073	0.990827	0.9909105	0.99098027	0.991035	0.99107844	0.9911106	0.9911345	0.99115276	0.9911677	0.9911828	0.99120146	0.99122715	0.99126285	0.99131185	0.99137896	0.99146634	0.9915778	0.99171734	0.9918856	0.9920874	0.99232304	0.99259526	0.9929051	0.99325246	0.99363655	0.99405634	0.99450994	0.9949937	0.9955036	0.9960364	0.9965857	0.99714386	0.9977067	0.99826723	0.9988169	0.9993502	0.9998599	1.00034	1.0007855	1.0011929	1.001557	1.0018743	1.0021456	1.0023677	1.0025426	1.0026697
0.9902148	0.990321	0.9904248	0.99051857	0.99060094	0.99066937	0.99072236	0.99076086	0.9907876	0.99080354	0.9908103	0.9908113	0.9908098	0.9908078	0.9908103	0.9908197	0.9908395	0.99087566	0.9909293	0.991005	0.9911064	0.9912371	0.9913988	0.9915962	0.9918305	0.99210334	0.9924174	0.9927713	0.99316496	0.99359745	0.9940679	0.99457145	0.99510527	0.9956643	0.99624294	0.99683475	0.99743474	0.9980334	0.99862474	0.99920106	0.9997563	1.0002829	1.0007753	1.0012283	1.0016397	1.0020025	1.0023178	1.002583	1.0027986	1.0029641
0.99005246	0.99014425	0.9902318	0.9903097	0.99037415	0.99042606	0.99046123	0.9904835	0.9904916	0.99048895	0.9904778	0.99046075	0.9904409	0.990422	0.9904067	0.9903995	0.9904036	0.9904243	0.9904639	0.9905275	0.9906181	0.9907393	0.9908945	0.9910864	0.9913186	0.99159163	0.9919081	0.9922671	0.99267006	0.9931154	0.9936003	0.9941231	0.99467856	0.9952635	0.99587154	0.996496	0.99713	0.997767	0.99839866	0.99901783	0.999617	1.0001892	1.0007278	1.0012271	1.0016836	1.002093	1.0024519	1.0027602	1.0030162	1.0032201
0.9899002	0.98997366	0.99004346	0.9901039	0.99015087	0.99018335	0.9902006	0.9902033	0.99019325	0.9901709	0.9901402	0.99010444	0.9900654	0.9900272	0.98999417	0.9899692	0.9899571	0.98996186	0.9899871	0.9900381	0.99011654	0.990228	0.99037606	0.99056256	0.99079114	0.99106413	0.9913818	0.9917462	0.99215746	0.99261373	0.9931132	0.99365336	0.99423045	0.9948401	0.9954764	0.99613124	0.99679923	0.9974737	0.9981449	0.99880534	0.99944794	1.000065	1.0006487	1.0011946	1.0016967	1.0021509	1.0025543	1.0029044	1.0032012	1.0034444
0.9897578	0.9898126	0.9898634	0.98990387	0.9899318	0.9899441	0.9899418	0.98992425	0.98989344	0.98985106	0.98980004	0.9897441	0.9896854	0.9896279	0.9895767	0.9895334	0.989504	0.989493	0.98950356	0.98953974	0.9896069	0.9897092	0.9898482	0.99002904	0.99025357	0.99052554	0.9908451	0.9912143	0.9916323	0.9920991	0.9926124	0.9931698	0.9937672	0.9944005	0.9950632	0.99574894	0.9964504	0.9971604	0.99787027	0.998572	0.9992563	0.99991757	1.0005469	1.0011375	1.0016853	1.0021833	1.0026313	1.0030236	1.003361	1.0036417
0.98962706	0.9896613	0.9896916	0.98971176	0.98971844	0.9897104	0.98968625	0.9896479	0.98959553	0.98953205	0.9894604	0.98938334	0.9893045	0.98922664	0.9891562	0.98909503	0.98904824	0.9890207	0.9890159	0.9890384	0.9890944	0.9891851	0.9893161	0.989491	0.98971176	0.98998153	0.99030244	0.99067587	0.9911005	0.9915774	0.9921037	0.9926775	0.99329484	0.99394983	0.9946386	0.99535394	0.9960891	0.9968334	0.9975813	0.9983226	0.9990494	0.9997531	1.0004271	1.0010636	1.0016557	1.0021992	1.0026894	1.003125	1.0035025	1.0038216
0.98951125	0.9895242	0.98953205	0.9895295	0.98951477	0.9894838	0.98943806	0.989377	0.98930275	0.9892173	0.9891241	0.9890255	0.988925	0.98882776	0.98873764	0.9886571	0.98859304	0.9885482	0.9885283	0.9885379	0.98858106	0.9886619	0.98878425	0.98895246	0.9891693	0.9894384	0.98976004	0.99013686	0.9905679	0.991054	0.9915936	0.9921824	0.9928187	0.9934964	0.99421114	0.9949547	0.9957205	0.9965	0.9972845	0.9980655	0.99883354	0.9995804	1.0002986	1.0009792	1.0016154	1.0022042	1.0027378	1.0032154	1.0036325	1.0039904
0.98941237	0.98940086	0.9893852	0.9893604	0.98932123	0.98926765	0.989198	0.98911405	0.98901725	0.98890877	0.9887931	0.9886733	0.98855215	0.9884336	0.98832256	0.9882242	0.9881419	0.9880812	0.98804593	0.9880419	0.9880723	0.988143	0.9882573	0.9884194	0.98863214	0.98889977	0.9892224	0.98960316	0.9900405	0.9905354	0.99108696	0.99169207	0.9923462	0.9930465	0.9937852	0.9945572	0.9953531	0.99616605	0.9969872	0.99780667	0.99861604	0.9994052	1.0001668	1.0008907	1.0015737	1.0022053	1.0027833	1.0033022	1.0037603	1.0041561
0.9893294	0.98929405	0.9892539	0.9892042	0.98914105	0.9890636	0.98897	0.98886245	0.98874164	0.9886104	0.9884717	0.98832977	0.9881861	0.9880475	0.98791736	0.98779905	0.9876996	0.9876226	0.9875727	0.9875547	0.987574	0.98763436	0.9877411	0.9878968	0.9881062	0.98837185	0.98869616	0.9890801	0.9895237	0.99002874	0.9905918	0.9912122	0.9918841	0.99260527	0.9933683	0.9941667	0.99499345	0.9958391	0.99669677	0.99755424	0.9984026	0.999234	1.0000387	1.0008081	1.0015339	1.0022105	1.002832	1.0033932	1.0038923	1.0043269
0.98926765	0.98920614	0.9891404	0.9890651	0.9889764	0.98887426	0.9887557	0.98862326	0.98847896	0.98832375	0.9881622	0.9879972	0.9878329	0.9876731	0.98752314	0.9873872	0.98726994	0.9871764	0.9871117	0.9870815	0.98708934	0.98714006	0.98723906	0.9873899	0.9875962	0.9878605	0.9881853	0.9885732	0.9890237	0.98953736	0.990113	0.99074686	0.99143726	0.9921792	0.9929658	0.9937917	0.9946479	0.99552673	0.9964182	0.99731326	0.9982025	0.99907535	0.99992174	1.0007356	1.0015062	1.0022266	1.0028913	1.0034962	1.0040373	1.0045106
0.9892268	0.9891384	0.98904574	0.9889445	0.9888302	0.98870087	0.9885572	0.98840046	0.9882307	0.98805255	0.9878677	0.98768026	0.9874945	0.9873141	0.9871444	0.98699045	0.98685557	0.98674715	0.9866684	0.98662555	0.9866225	0.9866652	0.9867571	0.9869028	0.987106	0.98737043	0.9876969	0.98808926	0.9885464	0.98906875	0.9896567	0.99030554	0.99101335	0.9917756	0.9925854	0.99343747	0.99432284	0.9952328	0.99615914	0.9970908	0.9980195	0.9989337	0.99982446	1.0006808	1.0014949	1.0022603	1.0029701	1.0036173	1.0041995	1.004713
0.98920953	0.98909307	0.98897326	0.98884475	0.9887029	0.9885473	0.98837787	0.9881957	0.9880022	0.98779947	0.9875911	0.98738134	0.98717445	0.9869742	0.9867853	0.9866124	0.986462	0.9863383	0.98624665	0.9861916	0.98617864	0.9862138	0.98629934	0.98644143	0.9866426	0.98690665	0.98723626	0.9876324	0.9880975	0.9886298	0.9892286	0.98989266	0.9906178	0.9913998	0.9922332	0.99310976	0.9940238	0.9949663	0.995926	0.9968949	0.99786127	0.9988165	0.9997485	1.0006484	1.0015075	1.0023181	1.003072	1.0037633	1.0043876	1.0049425
0.98921674	0.9890718	0.9889237	0.988767	0.9885976	0.9884164	0.9882203	0.988012	0.9877932	0.9875669	0.98733586	0.9871033	0.9868755	0.98665494	0.9864478	0.986258	0.98609215	0.98595434	0.98585	0.9857846	0.98576325	0.9857905	0.98587126	0.9860106	0.98621017	0.9864754	0.98680824	0.98721	0.9876815	0.9882248	0.9888359	0.9895145	0.99025726	0.99105865	0.99191433	0.9928175	0.9937591	0.99473155	0.99572486	0.99672925	0.9977339	0.9987288	0.9997034	1.0006471	1.0015497	1.0024052	1.0032036	1.0039397	1.0046073	1.0052025
0.9892513	0.9890762	0.98889905	0.98871416	0.98851705	0.98830813	0.9880855	0.9878518	0.9876076	0.9873576	0.98710346	0.98685	0.986602	0.9863618	0.9861371	0.98593104	0.98574984	0.9855996	0.98548365	0.9854084	0.98537964	0.9854005	0.9854775	0.985614	0.98581433	0.9860815	0.9864181	0.98682636	0.9873069	0.9878598	0.988484	0.98917735	0.9899365	0.9907586	0.9916365	0.9925635	0.9935334	0.99453515	0.99556124	0.99660045	0.9976428	0.9986779	0.9996931	1.0006797	1.0016271	1.0025271	1.0033702	1.0041509	1.0048625	1.005501
0.9893118	0.98910767	0.9889012	0.9886869	0.9884619	0.98822564	0.987977	0.987717	0.98744905	0.98717487	0.98689866	0.98662376	0.9863553	0.9860966	0.98585564	0.9856347	0.9854404	0.9852766	0.9851508	0.9850681	0.985032	0.9850491	0.9851233	0.9852587	0.9854605	0.9857307	0.98607254	0.9864876	0.9869771	0.98754025	0.988178	0.98888683	0.9896638	0.9905054	0.99140507	0.9923563	0.99335295	0.9943842	0.9954412	0.9965153	0.9975946	0.9986673	0.999724	1.0007532	1.0017433	1.0026883	1.0035771	1.0044026	1.005159	1.0058407
0.98940337	0.9891692	0.9889317	0.9886892	0.98843575	0.9881717	0.98789597	0.98761135	0.98731816	0.9870201	0.98672265	0.98642755	0.9861394	0.9858646	0.9856067	0.98537123	0.985165	0.9849907	0.98485655	0.9847661	0.9847256	0.98474014	0.98481286	0.9849496	0.9851536	0.9854286	0.98577696	0.9862001	0.9866991	0.98727477	0.9879256	0.98865	0.98944473	0.9903051	0.9912262	0.9922016	0.99322426	0.99428344	0.9953726	0.99647903	0.9975932	0.9987042	0.99980015	1.0008707	1.0019053	1.002894	1.0038277	1.0046985	1.0054996	1.0062255
0.9895244	0.9892592	0.9889929	0.98872024	0.9884383	0.9881475	0.9878453	0.98753524	0.98721874	0.98689854	0.98657924	0.98626477	0.9859593	0.985668	0.98539495	0.98514676	0.98492897	0.98474663	0.9846053	0.9845094	0.98446566	0.9844786	0.984552	0.98469085	0.9848995	0.9851809	0.9855356	0.9859687	0.9864788	0.9870672	0.9877319	0.9884721	0.9892847	0.9901646	0.99110717	0.99210584	0.9931534	0.9942395	0.9953578	0.9964962	0.99764544	0.99879223	0.99992645	1.0010389	1.0021155	1.0031481	1.0041267	1.0050421	1.0058885	1.0066588
0.989678	0.98938185	0.98908526	0.98878306	0.98847395	0.9881556	0.98782736	0.98749256	0.987152	0.9868107	0.9864708	0.98613745	0.98581547	0.9855086	0.9852235	0.98496366	0.984737	0.9845462	0.98440003	0.9843015	0.98425573	0.9842696	0.98434544	0.984489	0.9847034	0.98499197	0.9853573	0.9858004	0.9863231	0.9869251	0.9876048	0.9883619	0.9891911	0.9900913	0.99105346	0.9920741	0.9931465	0.9942588	0.9954055	0.99657506	0.9977563	0.99893814	1.0001098	1.001261	1.0023782	1.0034537	1.004476	1.0054365	1.0063276	1.0071433
0.9898643	0.9895371	0.9892109	0.9888799	0.9885428	0.98819697	0.98784405	0.9874852	0.9871221	0.98675984	0.986401	0.98605	0.98571163	0.9853918	0.9850945	0.98482597	0.98459196	0.98439664	0.9842461	0.9841468	0.9841016	0.9841182	0.98419875	0.98434824	0.98457104	0.984868	0.9852446	0.98570013	0.9862364	0.986853	0.9875491	0.9883221	0.98917043	0.99008834	0.99107236	0.99211484	0.9932096	0.9943477	0.9955208	0.9967194	0.9979302	0.9991456	1.0003533	1.0015416	1.0026994	1.0038155	1.0048808	1.0058854	1.0068212	1.007681
0.99008465	0.98972654	0.9893711	0.9890111	0.98864657	0.9882751	0.9878966	0.98751456	0.98713046	0.9867485	0.98637193	0.9860049	0.9856528	0.9853207	0.98501384	0.98473763	0.9844975	0.98429996	0.9841482	0.98404926	0.9840083	0.9840288	0.9841171	0.98427445	0.98450696	0.9848164	0.98520595	0.98567504	0.98622584	0.9868582	0.9875711	0.9883626	0.98922765	0.9901655	0.99116963	0.9922327	0.9933494	0.9945108	0.99570936	0.9969344	0.9981747	0.99942166	1.0006614	1.0018848	1.0030805	1.0042367	1.0053427	1.0063906	1.0073706	1.0082743
0.9903405	0.98995274	0.98956704	0.9891794	0.9887878	0.98839015	0.98798835	0.98758477	0.9871796	0.9867786	0.98638576	0.98600525	0.98564166	0.98529845	0.9849838	0.984703	0.9844592	0.9842599	0.9841101	0.9840153	0.9839796	0.98400736	0.98410463	0.9842739	0.9845189	0.9848419	0.9852463	0.9857309	0.98629856	0.9869483	0.9876794	0.98848754	0.98937225	0.9903287	0.9913508	0.9924348	0.9935724	0.99475545	0.995977	0.9972269	0.9984939	0.99976915	1.0010399	1.0022966	1.0035264	1.0047197	1.0058655	1.0069537	1.0079767	1.0089244
0.9906328	0.99021506	0.989801	0.98938596	0.98896796	0.98854595	0.9881208	0.987696	0.9872722	0.98685485	0.9864467	0.9860536	0.9856785	0.9853288	0.98500854	0.9847249	0.984481	0.98428303	0.98413706	0.98404825	0.98402005	0.9840596	0.9841682	0.98435116	0.9846112	0.9849502	0.98537123	0.9858745	0.98645985	0.987128	0.9878777	0.98870444	0.9896073	0.990583	0.9916241	0.9927269	0.9938843	0.99508727	0.9963296	0.9976018	0.9988924	1.0001929	1.0014918	1.002778	1.0040405	1.0052685	1.0064516	1.0075787	1.0086427	1.0096319
0.9909627	0.99051553	0.99007314	0.9896321	0.98918843	0.9887437	0.9882971	0.9878524	0.98741114	0.98697835	0.9865574	0.9861532	0.98577106	0.98541564	0.985092	0.98480713	0.984566	0.98437244	0.9842336	0.9841538	0.98413706	0.9841893	0.98431283	0.98451245	0.98479	0.9851483	0.98558825	0.98611087	0.98671633	0.9874047	0.9881729	0.9890199	0.9899425	0.9909353	0.99199504	0.99311525	0.99428976	0.99551135	0.99677265	0.9980636	0.99937564	1.0006983	1.0020216	1.0033344	1.0046263	1.0058848	1.0071015	1.0082654	1.0093664	1.0103962
0.9913309	0.99085605	0.990387	0.98991954	0.9894522	0.98898494	0.9885191	0.9880556	0.9875987	0.98715276	0.9867209	0.98630905	0.9859206	0.9855619	0.98523855	0.98495626	0.9847183	0.9845332	0.9844044	0.9843363	0.98433477	0.98440224	0.98454446	0.9847626	0.9850608	0.98543984	0.9859017	0.9864461	0.98707324	0.98778296	0.9885722	0.98943913	0.99038017	0.9913915	0.9924683	0.9936051	0.9947953	0.99603343	0.99730986	0.99861765	0.9999474	1.0012883	1.0026323	1.003968	1.0052843	1.0065715	1.0078194	1.0090157	1.0101521	1.0112184
0.9917388	0.9912367	0.9907417	0.99025	0.98976034	0.9892723	0.98878765	0.98830825	0.98783803	0.9873803	0.9869402	0.9865214	0.98613065	0.9857712	0.9854511	0.98517334	0.9849445	0.9847704	0.9846543	0.9846019	0.98461807	0.98470634	0.9848682	0.9851094	0.9854295	0.9858327	0.986319	0.98688626	0.9875374	0.9882688	0.98907954	0.989966	0.9909264	0.99195546	0.99304885	0.9942003	0.9954051	0.99665666	0.99794596	0.9992674	1.0006095	1.001967	1.0033268	1.0046813	1.0060191	1.0073296	1.0086026	1.0098282	1.0109965	1.0120972
0.9921877	0.9916593	0.99114	0.9906253	0.9901148	0.9896076	0.98910654	0.98861265	0.9881307	0.9876643	0.98721814	0.9867963	0.9864051	0.986049	0.9857336	0.985466	0.9852483	0.9850868	0.984988	0.9849545	0.9849918	0.98510176	0.98528844	0.9855545	0.9859015	0.9863306	0.9868426	0.98743707	0.9881115	0.9888671	0.989701	0.9906081	0.9915869	0.9926322	0.99374014	0.9949055	0.99612206	0.99738336	0.99868304	1.0000145	1.0013674	1.0027342	1.0041062	1.0054746	1.006829	1.0081584	1.0094543	1.010704	1.0119002	1.0130314
0.99267864	0.9921258	0.99158335	0.991047	0.99051756	0.9899941	0.98947835	0.9889725	0.98848146	0.98800844	0.98755854	0.9871367	0.98674774	0.9863978	0.9860916	0.9858354	0.9856325	0.98548955	0.9854104	0.985399	0.9854601	0.9855961	0.9858104	0.9861047	0.98648113	0.9869393	0.9874786	0.98810035	0.9888025	0.98958254	0.99043816	0.991366	0.9923627	0.9934249	0.9945462	0.995723	0.9969478	0.9982168	0.999523	1.0008583	1.0022186	1.0035914	1.0049719	1.0063487	1.0077143	1.0090572	1.0103703	1.01164	1.0128593	1.0140173
0.9932119	0.992637	0.9920731	0.9915181	0.9909707	0.9904319	0.98990434	0.9893885	0.9888908	0.9884151	0.9879647	0.9875457	0.9871632	0.9868217	0.98652893	0.9862863	0.98610306	0.9859809	0.98592514	0.9859404	0.9860292	0.9861949	0.9864397	0.9867646	0.9871721	0.9876612	0.9882316	0.98888165	0.9896117	0.99041677	0.9912951	0.9922441	0.9932575	0.99433446	0.9954669	0.99665207	0.9978825	0.99915636	1.0004652	1.0018034	1.0031619	1.0045365	1.0059192	1.0072994	1.0086713	1.0100237	1.0113469	1.0126328	1.01387	1.0150499
0.99379015	0.99319476	0.9926114	0.9920395	0.99147666	0.9909253	0.9903873	0.9898644	0.9893637	0.9888865	0.9884391	0.98802644	0.9876535	0.9873245	0.9870466	0.9868246	0.98666286	0.9865654	0.9865369	0.98658115	0.9867013	0.9868996	0.9871767	0.9875368	0.9879774	0.9884996	0.98910207	0.98978287	0.99054056	0.991371	0.99227196	0.9932409	0.99426997	0.9953591	0.996501	0.99769217	0.99892664	1.0002005	1.0015059	1.0028406	1.0041968	1.0055667	1.0069456	1.0083245	1.0096964	1.011051	1.0123814	1.0136764	1.0149276	1.0161241
0.99441516	0.9937995	0.99319947	0.99261194	0.9920369	0.99147606	0.99093044	0.9904049	0.98990244	0.98942864	0.98898596	0.9885828	0.98822176	0.9879103	0.9876517	0.9874523	0.9873157	0.98724604	0.98724896	0.98732656	0.98748064	0.98771477	0.9880287	0.98842394	0.9889	0.9894574	0.9900932	0.9908047	0.99159026	0.9924465	0.99336886	0.9943553	0.9953996	0.9964981	0.9976465	0.99883926	1.0000734	1.0013423	1.0026428	1.003969	1.0053153	1.0066763	1.0080448	1.0094165	1.0107819	1.012134	1.0134643	1.0147638	1.0160222	1.017231
0.99508697	0.9944542	0.99383914	0.9932389	0.99265426	0.9920857	0.9915361	0.99100953	0.9905089	0.99004036	0.9896082	0.9892177	0.9888741	0.9885816	0.98834646	0.9881728	0.9880654	0.98802936	0.9880654	0.9881782	0.9883697	0.98864144	0.9889932	0.98942685	0.989941	0.990534	0.99120194	0.99194604	0.9927593	0.9936398	0.99458337	0.9955844	0.996641	0.99774647	0.9988968	1.000089	1.001316	1.0025766	1.0038654	1.0051773	1.006508	1.0078533	1.0092084	1.0105642	1.0119181	1.013261	1.0145847	1.015882	1.0171431	1.0183593
0.99580663	0.99515975	0.9945324	0.9939226	0.9933308	0.9927571	0.99220663	0.99168164	0.9911876	0.99072844	0.99030757	0.9899347	0.9896098	0.9893421	0.9891337	0.98899007	0.98891556	0.9889132	0.98898673	0.98913777	0.9893695	0.9896813	0.99007374	0.99054635	0.9910987	0.9917274	0.99242973	0.9932036	0.9940435	0.994946	0.9959074	0.99692243	0.9979869	0.99909586	1.0002445	1.0014294	1.0026479	1.0038933	1.0051646	1.0064564	1.0077661	1.009089	1.0104212	1.011758	1.0130926	1.014419	1.0157316	1.017021	1.0182785	1.0194957
0.9965762	0.99591786	0.9952813	0.99466366	0.99406713	0.9934933	0.99294454	0.9924252	0.99193984	0.9914932	0.9910898	0.9907361	0.990435	0.9901934	0.990016	0.9899054	0.98986644	0.98990154	0.9900152	0.9902079	0.99048084	0.9908341	0.99126786	0.9917812	0.99237025	0.99303544	0.99376917	0.9945724	0.99543804	0.99635947	0.9973357	0.9983599	0.99942815	1.0005357	1.0016779	1.002852	1.0040529	1.0052788	1.006526	1.0077919	1.0090739	1.010368	1.0116715	1.0129802	1.0142899	1.0155951	1.0168891	1.0181626	1.0194106	1.0206234
0.99739677	0.99672985	0.99608564	0.9954651	0.99486697	0.99429524	0.99375176	0.9932414	0.9927679	0.9923377	0.99195457	0.9916235	0.9913501	0.9911391	0.99099404	0.99092	0.9909197	0.9909962	0.99115145	0.9913867	0.99170196	0.992098	0.99257344	0.99312544	0.993754	0.99445117	0.9952174	0.99604553	0.99693125	0.99787045	0.99885744	0.9998859	1.0009537	1.0020533	1.003183	1.0043402	1.0055178	1.0067164	1.0079341	1.009167	1.0104139	1.011672	1.0129406	1.0142146	1.0154927	1.0167687	1.0180378	1.0192915	1.0205237	1.0217263
0.9982698	0.9975973	0.99695045	0.9963277	0.99573106	0.9951649	0.9946295	0.99413115	0.9936751	0.99326336	0.99290395	0.99260014	0.99235594	0.99217844	0.9920695	0.99203473	0.99207526	0.9921938	0.99239314	0.9926706	0.9930298	0.99346966	0.99398595	0.99457717	0.9952401	0.9959704	0.9967621	0.9976124	0.99851644	0.9994663	1.0004584	1.0014871	1.0025468	1.0036339	1.0047442	1.0058758	1.0070248	1.0081886	1.0093675	1.0105615	1.0117648	1.0129817	1.0142077	1.0154407	1.01668	1.0179203	1.0191573	1.020385	1.0215967	1.0227834
0.99919665	0.99852085	0.99787277	0.9972532	0.99666196	0.99610347	0.99558043	0.9950979	0.99466026	0.9942729	0.99393946	0.99366486	0.99345547	0.9933138	0.9932438	0.9932495	0.99333215	0.9934941	0.9937371	0.9940598	0.994462	0.9949418	0.99549806	0.99612457	0.996819	0.99757856	0.9983945	0.99926203	1.0001774	1.001132	1.002123	1.0031443	1.0041902	1.0052557	1.0063412	1.0074395	1.0085516	1.0096743	1.0108087	1.0119543	1.0131097	1.0142747	1.0154511	1.0166363	1.0178307	1.0190282	1.0202279	1.021423	1.0226076	1.0237725
1.0001768	0.99950165	0.9988561	0.9982413	0.99765927	0.99711293	0.99660504	0.99614185	0.995727	0.9953647	0.9950605	0.9948204	0.9946453	0.99454266	0.994513	0.99456084	0.99468684	0.994893	0.99517936	0.99554574	0.9959902	0.9965095	0.9971007	0.99776167	0.9984849	0.99926573	1.0000985	1.0009794	1.0018985	1.002852	1.0038342	1.0048411	1.0058638	1.0069021	1.0079519	1.0090106	1.0100763	1.0111507	1.0122312	1.0133212	1.0144184	1.0155282	1.0166476	1.017778	1.0189191	1.0200688	1.0212255	1.0223814	1.0235332	1.0246719
1.0012116	1.0005394	0.99990064	0.9992952	0.9987242	0.9981933	0.99770516	0.99726385	0.9968746	0.9965416	0.99626905	0.9960632	0.99592686	0.9958625	0.99587625	0.9959659	0.99613595	0.9963856	0.9967146	0.99712205	0.99760455	0.99815995	0.99878496	0.9994721	1.0002185	1.0010169	1.0018616	1.0027454	1.0036631	1.004607	1.0055718	1.0065541	1.0075469	1.0085468	1.0095531	1.0105639	1.0115762	1.0125922	1.0136122	1.0146384	1.0156727	1.0167178	1.0177726	1.0188417	1.0199243	1.0210203	1.0221263	1.0232393	1.0243537	1.0254632
1.0023009	1.0016357	1.0010072	1.0004128	0.99985814	0.99934506	0.99887776	0.9984616	0.9981004	0.9977984	0.99756145	0.9973917	0.9972949	0.99727225	0.9973258	0.99745995	0.9976725	0.99796325	0.998334	0.99877894	0.9992969	0.9998839	1.000535	1.0012449	1.0020065	1.002813	1.0036613	1.0045403	1.0054467	1.0063721	1.0073128	1.0082598	1.0092132	1.0101684	1.0111216	1.0120748	1.0130253	1.0139762	1.0149286	1.0158844	1.0168473	1.01782	1.0188061	1.019808	1.0208254	1.021862	1.0229135	1.023977	1.025049	1.0261226
1.0034441	1.0027893	1.0021733	1.0015951	1.0010589	1.0005671	1.0001243	0.99973625	0.99940485	0.99913627	0.9989355	0.9988041	0.99874634	0.9987637	0.9988599	0.99903536	0.99928844	0.999619	1.0000254	1.0005034	1.0010521	1.0016646	1.0023353	1.0030595	1.0038292	1.0046376	1.0054793	1.0063461	1.0072305	1.0081278	1.0090314	1.0099374	1.0108399	1.0117403	1.0126352	1.0135207	1.0144024	1.0152781	1.0161552	1.0170342	1.017921	1.0188154	1.019727	1.0206555	1.0216023	1.0225747	1.0235662	1.0245775	1.0256037	1.0266396
1.0046396	1.0040004	1.0034	1.0028404	1.0023243	1.0018578	1.001442	1.0010827	1.0007848	1.000551	1.0003855	1.0002934	1.0002744	1.000333	1.0004689	1.0006826	1.0009737	1.0013393	1.0017779	1.0022851	1.0028566	1.0034875	1.0041702	1.0048991	1.0056676	1.0064677	1.007294	1.008137	1.0089904	1.0098488	1.0107064	1.0115598	1.0124071	1.0132405	1.0140654	1.0148784	1.0156821	1.0164801	1.0172753	1.0180713	1.018873	1.0196863	1.0205182	1.0213681	1.0222435	1.0231441	1.0240738	1.0250283	1.0260034	1.0269979
1.0058885	1.0052652	1.004684	1.0041456	1.0036545	1.0032134	1.002827	1.0024989	1.0022347	1.002036	1.0019085	1.0018537	1.0018734	1.0019705	1.0021433	1.002392	1.0027165	1.0031106	1.0035756	1.0041049	1.0046922	1.0053325	1.0060196	1.0067438	1.0075005	1.0082836	1.0090803	1.00989	1.0107027	1.0115126	1.0123148	1.0131074	1.0138856	1.0146466	1.0153972	1.0161278	1.0168496	1.0175607	1.0182688	1.018976	1.0196922	1.0204204	1.0211668	1.021937	1.0227357	1.0235645	1.0244291	1.0253243	1.0262465	1.0271968
1.007184	1.0065818	1.0060229	1.0055084	1.0050434	1.0046314	1.0042747	1.0039796	1.0037495	1.0035875	1.0034951	1.0034766	1.0035334	1.003664	1.0038704	1.0041509	1.0045011	1.0049208	1.0054035	1.0059451	1.0065392	1.00718	1.0078597	1.0085704	1.0093054	1.0100588	1.01082	1.0115834	1.012344	1.0130956	1.0138342	1.0145559	1.0152588	1.0159425	1.0166062	1.0172536	1.017887	1.0185078	1.0191251	1.0197444	1.020371	1.0210081	1.0216708	1.0223587	1.0230771	1.023836	1.0246294	1.0254647	1.0263332	1.0272361
1.0085254	1.0079473	1.0074135	1.0069255	1.006488	1.0061047	1.0057808	1.0055187	1.0053219	1.0051944	1.0051367	1.0051526	1.0052414	1.0054028	1.0056378	1.0059439	1.0063149	1.0067497	1.0072434	1.007788	1.0083796	1.00901	1.0096728	1.0103583	1.0110605	1.01177	1.0124848	1.0131952	1.0138941	1.0145789	1.015245	1.0158906	1.016511	1.0171095	1.0176867	1.0182439	1.0187868	1.0193172	1.0198406	1.0203687	1.0209045	1.0214545	1.0220305	1.0226355	1.0232775	1.0239595	1.0246857	1.025458	1.0262733	1.0271277
1.0099081	1.0093548	1.0088484	1.0083889	1.0079819	1.0076303	1.0073375	1.0071079	1.0069443	1.0068482	1.0068227	1.0068688	1.0069866	1.0071744	1.0074309	1.0077535	1.008139	1.0085796	1.0090737	1.009613	1.0101905	1.0108004	1.0114323	1.0120832	1.012742	1.0134009	1.014058	1.0147042	1.015334	1.0159434	1.0165311	1.0170927	1.0176305	1.018141	1.0186288	1.0190954	1.0195451	1.0199847	1.0204202	1.0208552	1.021302	1.021766	1.0222557	1.0227795	1.0233455	1.0239539	1.0246149	1.0253229	1.0260849	1.0268935
1.0113264	1.0108014	1.0103229	1.0098946	1.0095164	1.0091965	1.0089355	1.0087364	1.0086039	1.0085381	1.008541	1.0086124	1.0087537	1.0089598	1.0092313	1.0095642	1.009952	1.0103905	1.0108757	1.0113987	1.0119525	1.012529	1.0131233	1.0137256	1.0143311	1.0149304	1.0155213	1.0160939	1.0166482	1.0171801	1.0176837	1.0181594	1.0186081	1.019033	1.0194298	1.0198078	1.0201685	1.0205194	1.0208665	1.0212146	1.0215762	1.0219579	1.0223672	1.0228143	1.023303	1.0238428	1.0244371	1.0250872	1.0257958	1.026559
1.0127734	1.0122794	1.0118313	1.0114322	1.0110856	1.0107949	1.0105642	1.0103947	1.0102894	1.0102512	1.0102769	1.0103687	1.0105255	1.0107447	1.011023	1.0113554	1.011738	1.0121638	1.0126283	1.0131228	1.0136418	1.0141767	1.0147209	1.0152664	1.0158093	1.0163405	1.0168582	1.017355	1.0178295	1.0182749	1.0186955	1.0190868	1.0194495	1.0197856	1.0200984	1.020392	1.020667	1.0209339	1.0211998	1.0214671	1.0217497	1.0220534	1.0223866	1.0227602	1.0231813	1.0236553	1.0241874	1.0247816	1.0254397	1.0261586
1.0142397	1.013778	1.0133607	1.012993	1.0126779	1.0124154	1.0122129	1.0120708	1.0119883	1.01197	1.0120139	1.0121205	1.0122867	1.0125092	1.0127839	1.0131075	1.0134757	1.0138788	1.0143107	1.0147682	1.0152403	1.0157211	1.0162083	1.0166905	1.0171611	1.01762	1.0180589	1.0184749	1.0188675	1.0192323	1.0195689	1.0198787	1.0201588	1.020416	1.0206474	1.0208617	1.0210611	1.0212533	1.0214443	1.0216386	1.0218493	1.0220832	1.0223492	1.022658	1.0230135	1.0234278	1.023904	1.0244465	1.025055	1.0257319
1.0157173	1.0152892	1.014905	1.0145671	1.01428	1.0140452	1.0138669	1.0137473	1.013685	1.0136822	1.0137378	1.0138502	1.0140167	1.0142342	1.0144976	1.0148017	1.0151411	1.0155108	1.0159036	1.0163119	1.0167303	1.0171527	1.0175713	1.0179824	1.0183791	1.0187601	1.0191197	1.0194589	1.0197676	1.0200533	1.0203099	1.0205445	1.020751	1.0209366	1.0210977	1.0212424	1.0213757	1.0215007	1.0216275	1.0217583	1.0219097	1.0220814	1.0222846	1.0225365	1.0228374	1.0231943	1.0236217	1.0241139	1.0246832	1.0253226
1.0171974	1.0168017	1.0164495	1.0161417	1.0158805	1.0156702	1.0155135	1.0154116	1.0153629	1.0153697	1.0154289	1.0155388	1.0156982	1.0159006	1.0161428	1.0164171	1.0167205	1.0170474	1.0173889	1.0177417	1.0180972	1.0184501	1.0187993	1.0191351	1.0194557	1.0197603	1.0200438	1.0203036	1.0205375	1.0207508	1.020938	1.0211059	1.021247	1.0213662	1.0214709	1.0215582	1.0216368	1.0217098	1.0217825	1.0218633	1.0219603	1.0220793	1.0222367	1.0224342	1.0226841	1.0229967	1.0233761	1.0238311	1.0243611	1.0249687
1.0186645	1.0183032	1.0179816	1.0177007	1.0174646	1.0172759	1.017135	1.0170457	1.0170051	1.0170137	1.0170696	1.0171691	1.0173116	1.0174897	1.0177006	1.0179378	1.018196	1.0184698	1.0187523	1.0190414	1.0193293	1.0196126	1.0198861	1.0201468	1.0203935	1.0206217	1.0208322	1.0210234	1.0211915	1.0213419	1.02147	1.0215793	1.021669	1.0217425	1.0217991	1.0218441	1.021878	1.0219095	1.0219398	1.0219795	1.0220327	1.0221137	1.0222261	1.0223837	1.0225937	1.0228635	1.0232059	1.0236238	1.024124	1.0247037
1.0201104	1.0197825	1.0194885	1.0192333	1.0190184	1.0188463	1.018718	1.0186336	1.018594	1.0185972	1.0186416	1.0187236	1.0188372	1.0189841	1.0191542	1.0193447	1.0195503	1.0197649	1.0199847	1.0202047	1.0204213	1.0206324	1.0208318	1.0210203	1.0211967	1.0213555	1.0215042	1.0216337	1.0217471	1.0218469	1.0219303	1.0219952	1.0220488	1.0220857	1.0221113	1.0221225	1.0221288	1.0221286	1.0221285	1.0221381	1.0221612	1.0222081	1.0222851	1.0224078	1.0225822	1.0228229	1.0231303	1.0235187	1.02399	1.024547
1.0215173	1.0212226	1.0209551	1.0207229	1.0205257	1.0203652	1.0202427	1.0201591	1.0201122	1.0201026	1.020126	1.0201813	1.0202628	1.0203668	1.0204887	1.0206249	1.0207707	1.0209225	1.0210743	1.021225	1.0213712	1.0215118	1.0216432	1.0217644	1.0218792	1.0219814	1.0220735	1.0221578	1.0222296	1.022292	1.0223432	1.0223845	1.0224134	1.0224285	1.0224345	1.0224272	1.022412	1.0223924	1.0223746	1.0223581	1.0223558	1.0223752	1.022429	1.0225215	1.0226697	1.0228792	1.0231605	1.0235262	1.0239744	1.0245135
1.0228746	1.0226082	1.0223668	1.0221529	1.0219685	1.0218142	1.0216925	1.0216016	1.0215443	1.0215133	1.0215083	1.0215282	1.0215678	1.0216238	1.0216933	1.0217686	1.0218523	1.021938	1.0220218	1.0221031	1.022183	1.0222583	1.0223293	1.0223941	1.0224562	1.0225126	1.022569	1.022619	1.0226668	1.0227071	1.0227414	1.02277	1.0227859	1.0227925	1.0227914	1.0227736	1.0227493	1.0227189	1.0226823	1.0226496	1.0226278	1.022627	1.0226542	1.0227249	1.0228461	1.023031	1.0232911	1.0236335	1.0240642	1.0245887
1.0241647	1.0239276	1.0237083	1.0235083	1.0233321	1.0231797	1.0230522	1.0229477	1.0228692	1.0228126	1.0227714	1.0227523	1.0227429	1.0227455	1.0227568	1.0227724	1.0227913	1.0228107	1.0228294	1.0228492	1.022867	1.0228877	1.0229074	1.0229301	1.0229528	1.0229805	1.023012	1.0230466	1.0230798	1.023116	1.0231453	1.0231752	1.0231912	1.0231994	1.0231946	1.0231751	1.0231456	1.0231023	1.0230591	1.0230097	1.0229704	1.0229498	1.0229541	1.0229989	1.023098	1.0232581	1.0234982	1.0238212	1.0242379	1.0247519
1.0253742	1.0251633	1.0249627	1.0247736	1.0246001	1.024445	1.0243052	1.0241836	1.0240767	1.0239861	1.0239067	1.0238389	1.0237794	1.0237261	1.0236768	1.0236306	1.0235875	1.0235459	1.0235064	1.0234699	1.0234379	1.0234139	1.0233982	1.0233881	1.0233924	1.0234047	1.0234287	1.02346	1.0234971	1.0235386	1.0235804	1.0236143	1.0236442	1.0236534	1.0236515	1.0236319	1.0235955	1.0235472	1.0234851	1.0234203	1.0233592	1.0233163	1.0232956	1.023316	1.0233883	1.0235251	1.0237433	1.0240484	1.0244521	1.0249577
1.0264872	1.0263007	1.0261147	1.0259335	1.0257609	1.0255942	1.0254389	1.0252928	1.0251536	1.0250245	1.0249016	1.0247836	1.0246708	1.0245612	1.024454	1.0243481	1.0242497	1.0241547	1.0240628	1.0239861	1.0239178	1.023863	1.023824	1.0238041	1.023801	1.0238141	1.023844	1.0238883	1.0239412	1.0239968	1.0240502	1.0241007	1.024135	1.024155	1.0241529	1.0241307	1.0240844	1.024023	1.0239387	1.0238513	1.0237646	1.0236921	1.0236436	1.0236324	1.0236742	1.0237858	1.0239798	1.024266	1.0246526	1.0251534
1.0274941	1.0273262	1.027152	1.0269756	1.0267966	1.0266184	1.0264406	1.0262655	1.0260934	1.0259222	1.0257527	1.0255866	1.0254195	1.0252552	1.0250937	1.0249379	1.0247886	1.0246509	1.0245241	1.0244159	1.0243249	1.0242578	1.0242149	1.024196	1.0242012	1.0242294	1.0242766	1.0243427	1.0244179	1.0244931	1.0245647	1.0246252	1.0246658	1.024686	1.024683	1.0246483	1.0245831	1.0244933	1.0243872	1.0242645	1.0241424	1.024034	1.0239452	1.0238975	1.0239044	1.0239834	1.0241481	1.0244124	1.024785	1.0252733
1.0283768	1.0282285	1.0280645	1.0278863	1.0276992	1.0275044	1.0273033	1.0270954	1.0268872	1.0266739	1.0264584	1.0262433	1.02603	1.0258126	1.0256081	1.0254107	1.0252265	1.0250546	1.0249058	1.0247818	1.0246896	1.0246221	1.024587	1.0245862	1.0246134	1.0246689	1.0247418	1.0248339	1.0249318	1.025026	1.0251114	1.0251797	1.0252203	1.0252317	1.0252072	1.02515	1.0250528	1.0249296	1.0247815	1.0246142	1.0244459	1.0242893	1.0241568	1.024065	1.0240291	1.024071	1.0242021	1.0244358	1.0247915	1.0252657
1.0291333	1.0289986	1.0288409	1.0286605	1.0284629	1.0282469	1.0280206	1.0277814	1.0275354	1.0272821	1.0270255	1.0267638	1.0265071	1.0262551	1.0260122	1.0257827	1.0255777	1.0253897	1.0252367	1.0251131	1.0250257	1.0249784	1.0249679	1.0249956	1.0250541	1.0251402	1.0252458	1.0253589	1.0254755	1.0255841	1.0256745	1.025735	1.0257608	1.0257515	1.0256957	1.025596	1.025458	1.0252838	1.0250813	1.0248604	1.0246359	1.0244224	1.0242354	1.0240912	1.0240077	1.0240072	1.0240991	1.0243031	1.0246282	1.0250876
1.029749	1.0296296	1.0294755	1.0292914	1.0290794	1.0288466	1.028592	1.028323	1.0280415	1.0277525	1.0274574	1.0271622	1.0268712	1.0265902	1.0263255	1.0260804	1.0258639	1.0256803	1.0255322	1.0254297	1.0253656	1.0253483	1.0253743	1.0254351	1.0255266	1.0256448	1.0257758	1.025909	1.0260328	1.0261412	1.0262223	1.0262629	1.0262594	1.0262085	1.026105	1.0259537	1.0257539	1.0255183	1.025252	1.0249674	1.02468	1.0244073	1.0241598	1.0239594	1.0238222	1.0237705	1.0238194	1.023984	1.0242771	1.0247158
1.0302203	1.030115	1.0299639	1.0297749	1.029551	1.0292983	1.0290228	1.0287254	1.0284152	1.0280962	1.0277714	1.0274514	1.02714	1.0268441	1.0265697	1.0263237	1.0261157	1.0259488	1.0258261	1.0257517	1.025725	1.0257434	1.0258074	1.0259062	1.0260304	1.0261738	1.0263225	1.026461	1.0265831	1.0266755	1.0267245	1.0267273	1.0266762	1.0265639	1.0264028	1.0261797	1.0259165	1.0256095	1.0252723	1.0249203	1.024568	1.0242298	1.0239234	1.0236671	1.0234761	1.0233713	1.0233755	1.0234945	1.0237548	1.0241585
1.0305477	1.0304543	1.0303085	1.0301143	1.0298803	1.0296136	1.0293173	1.0290012	1.0286685	1.0283273	1.0279872	1.0276519	1.0273329	1.0270355	1.0267693	1.0265397	1.0263536	1.0262153	1.0261297	1.0260959	1.0261108	1.026173	1.0262736	1.026405	1.026555	1.0267103	1.02686	1.02699	1.0270882	1.0271405	1.0271431	1.027092	1.0269748	1.0267969	1.026562	1.02627	1.0259275	1.0255513	1.0251479	1.0247278	1.0243125	1.0239121	1.0235494	1.023236	1.0229952	1.0228426	1.0227996	1.0228785	1.0230956	1.0234646
1.0307329	1.0306537	1.0305123	1.0303202	1.0300782	1.0298011	1.0294927	1.0291642	1.0288185	1.0284685	1.0281188	1.0277863	1.0274752	1.0271919	1.0269481	1.026748	1.0265989	1.0265008	1.02646	1.0264722	1.0265296	1.0266305	1.0267627	1.0269153	1.0270766	1.0272275	1.0273592	1.0274599	1.0275152	1.0275153	1.0274566	1.0273292	1.0271394	1.0268868	1.0265716	1.0262065	1.0257943	1.0253503	1.024886	1.024412	1.0239483	1.0234977	1.0230839	1.0227325	1.0224456	1.0222524	1.0221636	1.0222033	1.0223795	1.022711
1.0307823	1.0307196	1.0305887	1.0303979	1.030155	1.0298754	1.0295607	1.0292292	1.0288838	1.0285358	1.0281979	1.0278817	1.0275896	1.0273354	1.0271249	1.0269692	1.0268635	1.0268155	1.0268221	1.0268773	1.0269737	1.027106	1.0272568	1.0274148	1.027564	1.0276968	1.0277936	1.027842	1.027835	1.0277646	1.0276294	1.0274258	1.0271564	1.0268285	1.0264446	1.0260128	1.0255451	1.0250506	1.0245395	1.0240254	1.0235237	1.0230402	1.0225981	1.0222161	1.0218993	1.0216744	1.0215521	1.0215534	1.0216937	1.0219828
1.0307089	1.0306638	1.0305462	1.0303644	1.0301288	1.0298533	1.0295466	1.0292214	1.028889	1.0285593	1.0282439	1.0279529	1.0276983	1.0274856	1.027324	1.0272151	1.0271634	1.0271631	1.0272149	1.0273074	1.0274329	1.0275799	1.0277306	1.0278771	1.0279987	1.0280863	1.0281236	1.0281065	1.0280223	1.0278745	1.027657	1.0273783	1.0270388	1.026645	1.0262026	1.025723	1.0252194	1.0246942	1.0241587	1.0236278	1.0231112	1.0226207	1.0221696	1.0217707	1.0214399	1.0211906	1.0210484	1.0210196	1.0211251	1.0213788
1.0305222	1.0305021	1.0304047	1.0302389	1.0300206	1.0297586	1.0294716	1.0291646	1.0288548	1.0285562	1.0282785	1.0280299	1.0278214	1.0276579	1.0275512	1.0274949	1.0274915	1.0275348	1.027624	1.0277438	1.0278803	1.0280232	1.0281572	1.0282662	1.0283375	1.0283624	1.0283308	1.0282329	1.028071	1.0278422	1.0275514	1.0272055	1.0268072	1.0263673	1.025891	1.0253891	1.0248722	1.0243428	1.0238116	1.0232893	1.0227816	1.0222992	1.0218546	1.0214609	1.0211321	1.0208812	1.0207232	1.0206784	1.0207577	1.020974
1.030244	1.0302547	1.0301824	1.0300447	1.0298471	1.0296142	1.0293527	1.0290828	1.028809	1.0285561	1.0283228	1.0281268	1.0279722	1.0278668	1.0278112	1.0278065	1.0278475	1.0279276	1.0280336	1.0281615	1.0282931	1.0284107	1.028503	1.0285574	1.0285621	1.0285128	1.0283974	1.0282221	1.0279814	1.0276837	1.0273327	1.0269437	1.0265094	1.0260462	1.0255643	1.0250688	1.0245646	1.0240593	1.0235559	1.0230603	1.022582	1.0221319	1.0217123	1.0213379	1.021025	1.0207783	1.0206192	1.0205653	1.0206295	1.0208241
1.0298966	1.0299418	1.0299059	1.0297974	1.0296386	1.0294422	1.0292232	1.028996	1.0287719	1.0285697	1.0283939	1.028254	1.028157	1.028108	1.0281025	1.0281391	1.0282129	1.0283117	1.0284231	1.0285388	1.0286405	1.0287136	1.028745	1.0287279	1.0286555	1.0285217	1.0283281	1.0280788	1.0277734	1.0274252	1.0270383	1.0266243	1.0261873	1.0257368	1.0252777	1.024816	1.0243508	1.02389	1.0234356	1.0229874	1.0225581	1.0221453	1.0217628	1.0214223	1.0211298	1.0208999	1.0207515	1.0206933	1.0207473	1.020924
1.0295004	1.0295877	1.0295911	1.0295311	1.0294179	1.0292662	1.0290968	1.0289246	1.0287598	1.028614	1.0284994	1.0284176	1.0283812	1.0283798	1.0284166	1.0284835	1.0285699	1.0286702	1.0287634	1.0288419	1.028893	1.0288997	1.0288588	1.0287625	1.0286093	1.0283996	1.0281371	1.027828	1.0274824	1.0271089	1.0267153	1.0263108	1.0258956	1.0254843	1.0250756	1.024668	1.0242655	1.0238682	1.0234712	1.0230807	1.0227072	1.0223436	1.0220065	1.0216976	1.0214305	1.021222	1.0210836	1.021031	1.0210825	1.0212482
1.0290788	1.0292162	1.0292733	1.0292618	1.0291992	1.0291098	1.029	1.0288858	1.0287848	1.0287001	1.0286447	1.0286216	1.028628	1.0286653	1.0287287	1.0288055	1.0288897	1.0289638	1.0290208	1.0290465	1.0290302	1.0289607	1.0288397	1.0286647	1.0284369	1.0281616	1.0278499	1.0275061	1.0271484	1.0267808	1.0264107	1.0260429	1.0256832	1.025335	1.0249943	1.0246589	1.0243262	1.023996	1.0236658	1.0233431	1.0230199	1.0227064	1.0224037	1.0221306	1.02189	1.0216959	1.0215722	1.0215242	1.0215684	1.0217283
1.0286589	1.0288534	1.0289649	1.0290124	1.0290138	1.0289828	1.0289369	1.0288891	1.0288477	1.0288253	1.0288258	1.0288467	1.0288895	1.0289505	1.0290211	1.0290879	1.0291458	1.0291775	1.0291764	1.0291307	1.0290344	1.0288892	1.0286918	1.028445	1.028157	1.0278418	1.0275066	1.0271618	1.0268235	1.0264864	1.0261664	1.0258648	1.0255783	1.0253086	1.0250442	1.0247853	1.0245272	1.0242666	1.0240022	1.0237324	1.0234582	1.0231832	1.0229194	1.0226698	1.0224499	1.0222715	1.022152	1.0221035	1.0221463	1.0222913
1.02826	1.0285128	1.028689	1.0287985	1.0288624	1.0288988	1.0289189	1.0289341	1.0289538	1.0289845	1.0290258	1.0290794	1.029144	1.0292069	1.0292642	1.0293006	1.0293086	1.0292841	1.0292082	1.0290891	1.0289159	1.0286897	1.0284263	1.0281261	1.0278115	1.0274798	1.0271533	1.0268353	1.026539	1.0262697	1.0260231	1.0257958	1.0255954	1.0254055	1.0252187	1.0250366	1.0248502	1.0246543	1.0244454	1.0242203	1.0239867	1.0237458	1.0235028	1.0232743	1.0230641	1.0228927	1.0227675	1.0227132	1.0227458	1.0228763
1.0278978	1.0282161	1.0284573	1.0286351	1.0287675	1.0288659	1.0289485	1.0290192	1.029089	1.0291588	1.0292295	1.0292995	1.0293617	1.0294055	1.0294294	1.0294185	1.029364	1.0292652	1.0291133	1.0289149	1.0286679	1.0283866	1.0280762	1.027754	1.027431	1.0271182	1.0268308	1.0265671	1.0263417	1.0261465	1.0259843	1.0258477	1.0257263	1.0256159	1.0255076	1.0253911	1.0252699	1.0251225	1.024956	1.0247712	1.0245671	1.0243489	1.0241241	1.0239004	1.0236924	1.0235145	1.0233842	1.0233127	1.0233241	1.0234339
1.0275894	1.0279732	1.028281	1.0285227	1.0287182	1.0288794	1.0290152	1.0291333	1.0292383	1.0293326	1.029415	1.0294787	1.0295175	1.0295295	1.0294963	1.0294197	1.0292944	1.02912	1.0288944	1.0286273	1.0283284	1.0280082	1.0276806	1.0273621	1.0270635	1.0267967	1.0265706	1.0263861	1.0262398	1.0261317	1.0260583	1.0260023	1.0259609	1.0259254	1.0258825	1.0258253	1.0257503	1.025648	1.0255187	1.0253574	1.0251756	1.0249717	1.0247499	1.0245306	1.0243194	1.0241305	1.0239774	1.0238887	1.0238723	1.0239446
1.027343	1.0277904	1.0281605	1.0284637	1.0287167	1.0289265	1.0291059	1.0292561	1.0293845	1.0294831	1.0295547	1.029594	1.0295926	1.0295471	1.02945	1.0293036	1.0291022	1.0288534	1.0285679	1.0282514	1.0279188	1.0275922	1.0272772	1.0269915	1.0267456	1.0265473	1.0263997	1.0262967	1.0262395	1.0262178	1.0262247	1.0262487	1.0262762	1.0263052	1.026314	1.0263052	1.026271	1.0262027	1.0261003	1.0259615	1.0257926	1.0255927	1.0253778	1.0251497	1.0249276	1.0247197	1.0245484	1.0244277	1.0243691	1.0244045
1.0271586	1.0276655	1.0280911	1.0284475	1.0287464	1.0289959	1.0292006	1.0293672	1.0294957	1.0295823	1.0296237	1.0296191	1.0295635	1.0294521	1.0292834	1.0290626	1.0287962	1.0284886	1.0281602	1.0278224	1.0274882	1.0271751	1.0269033	1.0266755	1.0265033	1.0263857	1.0263195	1.026308	1.0263367	1.0263963	1.0264741	1.0265661	1.0266523	1.0267317	1.0267887	1.0268167	1.0268182	1.0267766	1.0266923	1.0265687	1.0264066	1.0262116	1.0259907	1.0257566	1.0255105	1.0252824	1.0250795	1.0249217	1.0248243	1.0248122
1.0270349	1.0275906	1.0280621	1.0284594	1.0287904	1.0290633	1.0292763	1.02944	1.0295534	1.0296053	1.0296052	1.029539	1.0294195	1.0292362	1.0289992	1.0287144	1.0283928	1.0280513	1.0277067	1.027373	1.0270618	1.0267993	1.0265862	1.0264342	1.0263412	1.0263109	1.0263349	1.0264034	1.0265089	1.0266387	1.0267822	1.0269284	1.0270696	1.0271925	1.0272877	1.0273538	1.027376	1.0273572	1.0272888	1.027176	1.0270138	1.0268147	1.02658	1.0263247	1.0260609	1.0258019	1.0255636	1.025366	1.0252271	1.0251639
1.0269563	1.0275526	1.0280575	1.0284811	1.0288278	1.0291053	1.0293106	1.0294551	1.0295293	1.0295391	1.0294766	1.0293492	1.0291586	1.0289077	1.0286136	1.0282807	1.027932	1.0275795	1.0272458	1.0269388	1.0266833	1.026484	1.0263475	1.0262768	1.0262693	1.0263231	1.026428	1.0265698	1.0267395	1.0269334	1.0271369	1.0273275	1.0275148	1.0276744	1.0278099	1.0278968	1.0279416	1.027936	1.0278742	1.0277593	1.0275912	1.027375	1.0271231	1.0268447	1.0265492	1.0262572	1.0259858	1.0257431	1.0255581	1.0254458
1.026907	1.0275288	1.0280547	1.0284904	1.0288359	1.0291003	1.0292814	1.029385	1.0294135	1.0293598	1.0292343	1.0290426	1.0287915	1.0284877	1.0281496	1.0277969	1.0274389	1.0271063	1.026806	1.0265538	1.0263656	1.0262438	1.0261909	1.0262051	1.0262784	1.0264103	1.0265803	1.0267885	1.0270215	1.0272633	1.0275115	1.0277531	1.0279783	1.0281734	1.0283326	1.0284396	1.0284963	1.0284926	1.0284272	1.0283021	1.0281137	1.0278759	1.0275916	1.0272793	1.0269444	1.0266161	1.0262963	1.0260129	1.0257856	1.025626
1.0268675	1.0275023	1.0280352	1.0284605	1.0287895	1.0290236	1.029167	1.0292197	1.0291879	1.0290728	1.0288887	1.0286391	1.028337	1.0280013	1.0276439	1.0272914	1.0269558	1.0266614	1.0264181	1.0262352	1.0261259	1.0260831	1.0261095	1.0262008	1.0263493	1.026548	1.0267823	1.0270466	1.0273322	1.0276281	1.0279182	1.0281992	1.028458	1.02868	1.0288512	1.0289669	1.0290232	1.029009	1.0289202	1.0287644	1.0285455	1.0282648	1.0279411	1.0275829	1.0272079	1.02683	1.0264697	1.0261463	1.0258712	1.0256708
1.0268203	1.027449	1.027968	1.0283719	1.0286695	1.0288595	1.0289521	1.02895	1.0288596	1.0286889	1.0284513	1.0281569	1.0278239	1.0274762	1.0271301	1.0267982	1.0265101	1.0262699	1.0260996	1.0259951	1.0259607	1.0259988	1.0260974	1.0262588	1.026473	1.0267256	1.0270175	1.0273377	1.027669	1.0280085	1.0283419	1.0286539	1.0289357	1.0291654	1.0293407	1.0294482	1.0294805	1.0294378	1.0293112	1.0291095	1.0288376	1.0285096	1.0281283	1.0277196	1.0272928	1.0268692	1.0264639	1.0260938	1.0257828	1.0255414
1.0267338	1.0273483	1.0278378	1.0282086	1.028462	1.0286028	1.0286424	1.0285846	1.0284371	1.0282226	1.0279441	1.0276282	1.0272893	1.0269505	1.0266331	1.0263531	1.0261207	1.0259551	1.0258517	1.0258219	1.025861	1.0259696	1.0261371	1.0263568	1.0266268	1.0269402	1.0272855	1.02765	1.0280287	1.0284065	1.028764	1.0291	1.0293888	1.0296112	1.0297711	1.0298501	1.0298404	1.0297424	1.029559	1.0292917	1.0289564	1.0285608	1.0281198	1.0276476	1.0271668	1.026696	1.026241	1.0258394	1.0254902	1.0252191
1.0265933	1.0271797	1.0276312	1.0279582	1.0281637	1.0282547	1.028241	1.0281336	1.027945	1.0276914	1.0273994	1.0270822	1.0267606	1.0264574	1.0261867	1.0259634	1.0257996	1.025698	1.025675	1.025715	1.0258245	1.0259918	1.0262145	1.0264956	1.0268196	1.0271825	1.0275756	1.027984	1.0283973	1.0288033	1.029181	1.0295144	1.0297868	1.0299872	1.030102	1.0301251	1.030048	1.0298796	1.0296179	1.0292767	1.0288627	1.0283917	1.0278798	1.0273464	1.0268115	1.026288	1.0257998	1.0253588	1.0249851	1.0246899
1.0263884	1.026936	1.0273432	1.0276198	1.0277765	1.0278182	1.0277613	1.0276169	1.0274043	1.0271391	1.0268489	1.0265498	1.0262644	1.0260085	1.0257951	1.0256389	1.0255436	1.0255158	1.0255527	1.0256559	1.0258241	1.0260473	1.0263287	1.0266609	1.0270355	1.0274447	1.0278841	1.0283252	1.0287639	1.0291793	1.0295538	1.0298647	1.0300996	1.0302442	1.0302924	1.030237	1.0300773	1.0298165	1.0294642	1.0290297	1.0285323	1.0279844	1.0274026	1.0268123	1.026224	1.0256554	1.0251341	1.0246667	1.0242742	1.023966
1.0261065	1.0266092	1.0269747	1.0272049	1.027318	1.027319	1.0272291	1.0270627	1.0268435	1.0265886	1.0263221	1.0260599	1.0258205	1.0256213	1.0254725	1.0253794	1.0253493	1.0253811	1.0254769	1.0256336	1.0258557	1.0261333	1.0264671	1.0268459	1.0272669	1.0277224	1.02819	1.028657	1.0291045	1.0295072	1.029848	1.0301155	1.030283	1.0303514	1.030307	1.0301539	1.0298922	1.0295252	1.0290737	1.0285457	1.0279648	1.0273397	1.0266926	1.0260457	1.0254138	1.0248158	1.0242698	1.0237855	1.0233855	1.0230736
1.0257573	1.0262163	1.026535	1.0267276	1.0268035	1.02678	1.0266713	1.0265036	1.0262964	1.0260682	1.0258356	1.0256213	1.0254385	1.0252988	1.0252074	1.0251762	1.0251994	1.025291	1.0254332	1.0256435	1.025915	1.0262432	1.0266256	1.0270545	1.0275207	1.0280029	1.0284907	1.0289583	1.0293885	1.0297511	1.0300382	1.0302248	1.0303038	1.0302675	1.0301144	1.029841	1.029467	1.0289975	1.0284456	1.0278268	1.0271646	1.0264742	1.0257739	1.0250827	1.0244161	1.0238005	1.023241	1.0227519	1.0223563	1.0220494
1.0253416	1.0257596	1.0260458	1.0262083	1.0262618	1.0262263	1.0261188	1.0259678	1.0257839	1.0255939	1.0254061	1.0252467	1.0251161	1.0250301	1.0249933	1.025016	1.0250918	1.0252248	1.0254213	1.0256798	1.0259995	1.0263737	1.0268083	1.0272783	1.0277668	1.0282675	1.0287533	1.029193	1.0295769	1.0298784	1.0300766	1.0301611	1.0301257	1.029969	1.0296926	1.0293064	1.0288131	1.0282359	1.0275915	1.026891	1.0261614	1.0254143	1.0246725	1.0239562	1.0232754	1.0226513	1.0220923	1.0216122	1.0212265	1.0209388
1.0248841	1.0252715	1.0255274	1.0256766	1.0257218	1.0256888	1.0256009	1.0254714	1.025323	1.0251745	1.0250378	1.0249245	1.0248446	1.0248097	1.024822	1.024884	1.0250065	1.0251849	1.0254288	1.0257337	1.0261074	1.0265311	1.0269951	1.0274918	1.0279961	1.0284904	1.0289409	1.0293342	1.0296394	1.0298425	1.0299326	1.0298973	1.029733	1.0294453	1.0290431	1.0285352	1.0279374	1.027265	1.0265362	1.025773	1.0249894	1.0242095	1.0234454	1.0227151	1.0220358	1.0214188	1.0208735	1.0204183	1.020056	1.0197948
1.0244098	1.0247723	1.0250126	1.025154	1.0252043	1.025188	1.0251245	1.0250294	1.0249194	1.024811	1.0247219	1.0246478	1.0246204	1.024622	1.0246739	1.024776	1.0249394	1.0251676	1.0254593	1.0258148	1.0262256	1.0266875	1.0271821	1.0276875	1.0281794	1.028633	1.0290266	1.0293324	1.0295408	1.0296271	1.0295826	1.0294151	1.0291169	1.0286994	1.0281752	1.0275573	1.0268633	1.0261092	1.0253204	1.0245088	1.0236975	1.0228986	1.0221341	1.0214121	1.0207504	1.0201573	1.019645	1.0192207	1.018892	1.0186647
1.0239369	1.0242857	1.0245224	1.0246662	1.0247335	1.0247406	1.0247073	1.0246485	1.0245748	1.0245049	1.0244495	1.0244179	1.0244184	1.0244561	1.0245441	1.0246882	1.0248966	1.0251664	1.0255085	1.0259091	1.0263578	1.0268413	1.0273379	1.0278244	1.0282775	1.0286673	1.0289732	1.0291693	1.0292504	1.0292007	1.0290227	1.0287116	1.0282819	1.0277395	1.0271047	1.0263946	1.0256232	1.024814	1.0239822	1.0231487	1.0223256	1.021535	1.020787	1.0200925	1.0194634	1.018909	1.0184373	1.0180564	1.0177696	1.0175853
1.0234905	1.0238359	1.0240803	1.0242319	1.0243167	1.024347	1.0243437	1.024313	1.0242695	1.0242324	1.0242071	1.0242045	1.0242349	1.0243062	1.0244353	1.0246227	1.0248716	1.0251898	1.0255691	1.0260044	1.0264757	1.0269626	1.027437	1.0278805	1.0282586	1.028555	1.02875	1.0288191	1.0287572	1.0285645	1.0282452	1.0278	1.0272478	1.0265983	1.0258727	1.0250889	1.0242671	1.0234203	1.0225747	1.0217406	1.0209333	1.0201683	1.0194582	1.0188047	1.018225	1.0177232	1.0173019	1.0169728	1.0167345	1.0165985
1.023094	1.0234371	1.0236851	1.0238571	1.0239593	1.0240111	1.0240271	1.0240198	1.0240036	1.0239874	1.0239813	1.0240061	1.0240674	1.0241724	1.0243382	1.0245713	1.0248686	1.0252248	1.02564	1.026087	1.0265567	1.0270213	1.0274502	1.0278145	1.0280999	1.0282782	1.0283316	1.0282654	1.0280582	1.0277231	1.0272664	1.0267028	1.0260435	1.0253096	1.024515	1.0236802	1.0228323	1.0219808	1.0211395	1.0203305	1.0195601	1.0188395	1.0181785	1.0175865	1.0170665	1.0166265	1.0162684	1.0159949	1.0158113	1.0157182
1.0227559	1.0230993	1.023352	1.0235317	1.0236474	1.023716	1.0237467	1.0237527	1.0237513	1.0237502	1.0237722	1.0238212	1.0239091	1.0240562	1.0242652	1.024539	1.0248703	1.0252602	1.0256925	1.0261384	1.0265822	1.0269905	1.0273403	1.0276058	1.0277679	1.0278089	1.0277237	1.0275028	1.0271564	1.026691	1.0261148	1.025447	1.024704	1.0239078	1.0230746	1.02222	1.0213674	1.0205308	1.0197247	1.0189574	1.0182409	1.0175812	1.0169926	1.0164684	1.0160211	1.0156488	1.0153562	1.0151445	1.015016	1.0149693
1.022478	1.0228175	1.0230721	1.0232506	1.0233771	1.0234493	1.0234855	1.0234994	1.0235085	1.023527	1.0235689	1.0236435	1.0237684	1.0239561	1.0242064	1.0245177	1.0248817	1.0252824	1.0257062	1.0261209	1.0265105	1.0268375	1.0270842	1.0272276	1.0272505	1.0271465	1.026914	1.0265533	1.0260755	1.0254931	1.0248169	1.0240719	1.0232719	1.0224396	1.0215925	1.0207462	1.0199192	1.0191199	1.0183647	1.0176617	1.0170164	1.016436	1.0159214	1.0154786	1.0151086	1.0148082	1.014584	1.0144331	1.0143582	1.014358
1.022251	1.0225806	1.0228288	1.0230052	1.0231206	1.0231936	1.0232328	1.0232531	1.0232736	1.0233076	1.0233713	1.0234824	1.0236477	1.023869	1.0241567	1.02449	1.024868	1.0252624	1.0256535	1.0260111	1.0263138	1.0265355	1.0266602	1.0266627	1.0265436	1.0262932	1.0259218	1.0254313	1.0248393	1.0241618	1.0234115	1.0226164	1.0217874	1.0209477	1.020113	1.0193	1.0185198	1.0177821	1.0170969	1.0164704	1.0159103	1.0154144	1.0149858	1.0146283	1.0143384	1.0141144	1.0139593	1.013869	1.0138471	1.013891
1.0220648	1.0223776	1.0226073	1.0227714	1.0228764	1.0229433	1.0229759	1.0230054	1.0230364	1.0230956	1.0231897	1.0233365	1.0235345	1.0237923	1.0241023	1.0244503	1.0248094	1.0251739	1.0255033	1.0257788	1.0259737	1.0260706	1.0260521	1.0259131	1.0256482	1.0252669	1.024765	1.0241663	1.0234828	1.0227373	1.0219408	1.0211214	1.0202947	1.0194731	1.018676	1.017914	1.0172021	1.0165422	1.0159438	1.0154083	1.0149399	1.0145376	1.0142004	1.0139295	1.0137185	1.0135744	1.0134846	1.0134529	1.0134764	1.0135561
1.0218997	1.0221823	1.0223917	1.0225354	1.0226299	1.0226847	1.0227188	1.0227587	1.0228089	1.0228924	1.0230203	1.0232015	1.0234324	1.0237118	1.0240291	1.0243613	1.0246857	1.0249875	1.0252296	1.0253979	1.0254688	1.0254302	1.0252677	1.0249879	1.0245906	1.024082	1.0234766	1.0227891	1.0220456	1.0212545	1.020447	1.0196284	1.0188266	1.0180479	1.0173136	1.0166254	1.0159972	1.015428	1.0149225	1.0144889	1.0141196	1.0138131	1.0135694	1.0133884	1.0132592	1.0131814	1.0131536	1.0131766	1.0132406	1.0133518
1.0217371	1.0219889	1.02217	1.0222938	1.0223714	1.0224212	1.0224609	1.0225116	1.0225884	1.0227033	1.0228614	1.0230675	1.0233232	1.0236076	1.0239048	1.024202	1.0244637	1.0246792	1.0248162	1.0248595	1.0247926	1.024615	1.0243145	1.0239019	1.0233836	1.022772	1.0220859	1.0213436	1.0205599	1.0197619	1.0189584	1.0181743	1.0174177	1.0167098	1.0160499	1.0154552	1.0149189	1.0144544	1.0140532	1.0137235	1.0134509	1.0132433	1.0130948	1.012993	1.0129414	1.0129328	1.0129644	1.0130318	1.0131295	1.013266
1.0215633	1.0217793	1.021932	1.0220343	1.0221001	1.0221529	1.0222087	1.0222793	1.022383	1.022523	1.0227098	1.0229317	1.0231848	1.0234553	1.0237161	1.0239447	1.0241241	1.024229	1.0242453	1.0241543	1.0239486	1.0236354	1.0232043	1.0226773	1.0220594	1.0213732	1.0206335	1.0198574	1.0190693	1.0182829	1.0175186	1.0167903	1.016106	1.0154783	1.0149115	1.0144154	1.0139873	1.0136293	1.0133369	1.0131081	1.0129437	1.0128317	1.0127685	1.0127486	1.0127655	1.0128194	1.0128989	1.0130043	1.0131323	1.0132798
1.0213706	1.0215489	1.0216753	1.0217638	1.0218301	1.021893	1.0219607	1.0220559	1.022181	1.0223454	1.0225451	1.022766	1.023002	1.0232282	1.023423	1.0235703	1.0236417	1.0236269	1.0235113	1.0232847	1.0229486	1.0225072	1.0219724	1.0213492	1.020661	1.0199217	1.0191553	1.0183781	1.01761	1.0168635	1.016158	1.0155011	1.014904	1.0143714	1.0139118	1.0135212	1.0132071	1.0129584	1.0127765	1.0126547	1.0125847	1.0125643	1.0125833	1.012639	1.0127202	1.0128253	1.0129458	1.0130862	1.0132302	1.013387
1.0211483	1.0212982	1.0214095	1.021488	1.0215592	1.0216324	1.0217234	1.0218387	1.0219843	1.0221558	1.0223511	1.0225524	1.0227451	1.0229052	1.0230182	1.0230564	1.0230113	1.0228691	1.0226204	1.0222653	1.0218118	1.0212622	1.0206363	1.0199484	1.0192113	1.0184531	1.0176862	1.0169333	1.0162064	1.0155249	1.014895	1.0143275	1.013832	1.0134099	1.0130597	1.0127856	1.0125808	1.0124458	1.0123675	1.0123456	1.0123705	1.0124338	1.0125295	1.0126489	1.0127901	1.0129387	1.0130957	1.0132554	1.0134138	1.0135697
1.0209062	1.0210326	1.0211303	1.0212158	1.0212904	1.0213804	1.0214888	1.0216181	1.0217717	1.0219374	1.0221084	1.0222641	1.0223924	1.0224673	1.0224764	1.0224006	1.0222306	1.0219576	1.0215876	1.0211143	1.0205575	1.0199267	1.0192355	1.018508	1.0177532	1.0170019	1.0162641	1.0155538	1.0148947	1.0142888	1.0137537	1.0132892	1.0129015	1.0125927	1.0123609	1.0121994	1.0121083	1.0120806	1.0121065	1.0121795	1.0122919	1.0124325	1.0125986	1.0127751	1.0129617	1.0131477	1.0133334	1.0135024	1.0136665	1.0138124
1.0206504	1.0207608	1.0208538	1.0209398	1.021031	1.0211318	1.0212501	1.0213847	1.0215219	1.0216616	1.0217893	1.0218816	1.0219226	1.0218993	1.0217943	1.0215983	1.0213042	1.0209142	1.0204308	1.0198631	1.0192263	1.0185354	1.0178055	1.017062	1.0163188	1.015594	1.014906	1.014266	1.0136862	1.0131781	1.0127481	1.0123938	1.0121244	1.01193	1.0118126	1.0117656	1.0117834	1.011858	1.0119833	1.012143	1.0123334	1.0125465	1.0127696	1.0129948	1.0132204	1.0134329	1.0136322	1.0138116	1.0139687	1.0141039
1.0203773	1.0204829	1.0205789	1.0206715	1.0207676	1.0208751	1.0209883	1.021113	1.0212249	1.0213207	1.0213797	1.0213895	1.0213324	1.0211973	1.0209755	1.0206567	1.0202491	1.0197505	1.0191767	1.0185337	1.0178411	1.0171154	1.0163785	1.0156462	1.0149361	1.0142652	1.0136452	1.0130901	1.0126076	1.0122068	1.0118848	1.0116487	1.0114928	1.0114193	1.0114176	1.0114796	1.011602	1.0117719	1.0119832	1.0122248	1.0124856	1.0127572	1.0130322	1.0132974	1.013552	1.0137839	1.01399	1.0141684	1.0143148	1.0144281
1.0201038	1.0202026	1.0203017	1.0203962	1.0204965	1.0205965	1.020697	1.0207866	1.0208524	1.0208836	1.0208613	1.0207733	1.0206106	1.020363	1.0200212	1.0195982	1.0190872	1.0185032	1.0178533	1.0171629	1.0164386	1.0157071	1.014985	1.0142882	1.0136305	1.0130315	1.0124984	1.0120393	1.0116621	1.0113728	1.0111701	1.0110539	1.0110148	1.0110536	1.0111609	1.0113279	1.0115495	1.0118102	1.0121009	1.0124105	1.0127357	1.0130582	1.0133724	1.013668	1.0139419	1.0141833	1.0143898	1.0145612	1.0146877	1.0147761
1.0198302	1.0199271	1.0200229	1.0201142	1.0202004	1.0202805	1.0203496	1.0203924	1.0203899	1.02034	1.020222	1.0200324	1.0197614	1.019401	1.018957	1.0184336	1.0178401	1.0171885	1.0164971	1.0157744	1.0150492	1.0143356	1.0136491	1.0130085	1.0124224	1.0119112	1.0114753	1.0111262	1.0108631	1.0106915	1.0106044	1.0106068	1.0106806	1.0108289	1.0110409	1.011305	1.0116117	1.0119555	1.0123163	1.0126886	1.0130599	1.0134262	1.013772	1.0140901	1.0143754	1.0146203	1.0148196	1.0149745	1.0150774	1.0151335
1.0195501	1.0196408	1.0197258	1.0198044	1.0198668	1.0199126	1.0199279	1.0199032	1.0198232	1.0196832	1.0194683	1.0191705	1.0187917	1.0183331	1.017797	1.0171971	1.0165418	1.015843	1.0151296	1.0144064	1.0137029	1.013027	1.0123992	1.0118304	1.0113349	1.0109218	1.0105921	1.010354	1.0102088	1.0101547	1.0101864	1.0102983	1.0104837	1.0107353	1.011045	1.0113956	1.0117813	1.0121942	1.0126165	1.0130419	1.0134575	1.0138495	1.0142184	1.0145508	1.0148395	1.0150805	1.0152662	1.0153989	1.015476	1.0154972
1.0192597	1.0193361	1.0194008	1.0194517	1.0194757	1.0194665	1.0194196	1.019317	1.0191485	1.0189105	1.018593	1.0181971	1.0177242	1.0171773	1.0165691	1.0159073	1.015212	1.0144985	1.0137838	1.0130861	1.0124217	1.0118022	1.0112501	1.0107702	1.0103742	1.0100644	1.0098517	1.009729	1.0096998	1.0097609	1.0099057	1.0101261	1.0104135	1.0107619	1.0111575	1.0115883	1.012045	1.0125161	1.0129902	1.013456	1.013903	1.0143204	1.0147018	1.0150361	1.0153219	1.0155543	1.0157243	1.0158309	1.0158732	1.0158575
1.0189489	1.0190014	1.0190327	1.0190398	1.0190126	1.0189412	1.0188136	1.0186245	1.0183675	1.0180339	1.0176188	1.017131	1.0165753	1.0159595	1.0153003	1.0146017	1.0138901	1.0131778	1.0124874	1.011835	1.0112264	1.0106877	1.0102193	1.009838	1.0095489	1.0093534	1.0092512	1.0092471	1.0093322	1.0095035	1.0097555	1.0100777	1.0104609	1.0108941	1.0113686	1.0118685	1.0123864	1.0129055	1.01342	1.0139178	1.0143871	1.0148201	1.0152082	1.0155411	1.0158162	1.0160278	1.016174	1.0162512	1.0162612	1.0162041
1.0186026	1.0186181	1.018605	1.018561	1.0184681	1.0183198	1.0181109	1.0178314	1.0174806	1.0170542	1.0165541	1.0159925	1.0153711	1.0147078	1.0140117	1.0133013	1.0126009	1.0119138	1.0112665	1.0106697	1.0101405	1.0096818	1.0093192	1.0090401	1.0088613	1.0087804	1.0087947	1.0089022	1.009099	1.0093758	1.0097265	1.010144	1.0106127	1.0111241	1.0116626	1.0122249	1.0127901	1.0133526	1.0138988	1.0144175	1.0149008	1.0153388	1.0157253	1.0160482	1.0163106	1.0165008	1.0166159	1.0166603	1.0166347	1.0165379
1.0182078	1.0181775	1.0181109	1.018	1.0178349	1.0176057	1.0173094	1.016944	1.0165068	1.0159981	1.0154263	1.0148047	1.014138	1.013447	1.0127406	1.0120406	1.0113618	1.0107208	1.0101352	1.0096118	1.0091685	1.0088109	1.0085479	1.0083809	1.0083127	1.0083458	1.0084713	1.0086895	1.0089914	1.0093683	1.0098121	1.0103097	1.0108564	1.0114318	1.012032	1.0126381	1.0132468	1.0138376	1.0144056	1.0149394	1.015429	1.0158645	1.0162424	1.0165539	1.0167923	1.0169561	1.0170438	1.017056	1.0169901	1.0168495
1.017756	1.0176678	1.0175338	1.0173509	1.0171083	1.0167985	1.0164238	1.0159755	1.0154594	1.0148858	1.0142609	1.0135936	1.0129029	1.0122008	1.0115063	1.0108348	1.0102003	1.0096192	1.0091072	1.0086719	1.0083239	1.0080705	1.0079147	1.0078591	1.0079035	1.0080472	1.0082798	1.0085999	1.0090003	1.0094655	1.0099919	1.0105635	1.0111741	1.0118085	1.0124552	1.0131029	1.0137403	1.0143543	1.0149338	1.0154749	1.0159614	1.0163901	1.0167508	1.0170418	1.0172589	1.0173943	1.0174483	1.0174251	1.017321	1.0171415
1.0172336	1.0170836	1.0168839	1.016624	1.0163012	1.0159137	1.0154581	1.0149393	1.014362	1.0137358	1.013071	1.0123857	1.0116899	1.0110002	1.010335	1.0097069	1.0091342	1.0086259	1.008199	1.0078601	1.0076102	1.0074633	1.0074201	1.0074744	1.0076281	1.0078744	1.0082084	1.0086244	1.0091106	1.0096595	1.0102572	1.0108951	1.0115604	1.0122417	1.012926	1.013603	1.0142576	1.0148876	1.0154737	1.0160112	1.0164907	1.0169045	1.0172497	1.0175172	1.0177019	1.0178088	1.017828	1.0177667	1.0176274	1.017408
1.0166435	1.0164254	1.0161483	1.0158181	1.0154203	1.014958	1.0144386	1.0138606	1.0132377	1.0125794	1.0118971	1.0112042	1.0105213	1.0098625	1.0092423	1.0086726	1.0081714	1.0077505	1.0074135	1.0071727	1.0070325	1.0069896	1.0070543	1.0072162	1.0074713	1.0078181	1.008247	1.0087479	1.0093132	1.0099334	1.010596	1.0112864	1.0119982	1.0127158	1.0134305	1.014126	1.014796	1.0154275	1.0160143	1.0165422	1.0170072	1.0174043	1.0177253	1.0179658	1.0181205	1.018193	1.0181803	1.0180819	1.0179045	1.0176487
1.0159837	1.0156932	1.0153506	1.0149446	1.0144824	1.0139563	1.0133823	1.0127622	1.0121067	1.0114305	1.0107459	1.01007	1.0094179	1.008804	1.0082418	1.0077463	1.0073284	1.0069958	1.0067582	1.0066212	1.0065825	1.0066484	1.006814	1.0070775	1.0074278	1.0078694	1.0083828	1.0089624	1.0095991	1.0102808	1.010993	1.0117294	1.0124782	1.0132213	1.0139571	1.0146624	1.0153359	1.0159668	1.0165429	1.0170581	1.0175049	1.0178791	1.0181726	1.0183824	1.0185078	1.0185477	1.0184996	1.0183692	1.0181547	1.0178657
1.0152625	1.0149009	1.0144881	1.0140247	1.013499	1.0129292	1.0123135	1.0116622	1.0109949	1.0103167	1.0096499	1.009006	1.0083965	1.0078403	1.0073494	1.0069367	1.0066061	1.0063664	1.0062317	1.0061967	1.0062625	1.0064299	1.0066954	1.0070527	1.0074929	1.0080175	1.0086049	1.0092546	1.009949	1.0106834	1.0114405	1.0122112	1.0129843	1.0137473	1.0144897	1.015202	1.0158757	1.0164942	1.0170591	1.0175552	1.0179794	1.0183257	1.0185912	1.0187702	1.0188634	1.0188684	1.0187862	1.0186228	1.0183746	1.0180558
1.0144771	1.0140595	1.0135881	1.0130649	1.0124971	1.0118876	1.0112497	1.0105878	1.0099221	1.0092597	1.0086223	1.0080245	1.007471	1.0069828	1.0065719	1.0062448	1.0060083	1.0058725	1.0058343	1.0058986	1.0060636	1.0063281	1.0066864	1.0071285	1.0076536	1.0082486	1.0089041	1.0096112	1.0103571	1.0111314	1.0119227	1.0127165	1.0135084	1.0142815	1.0150305	1.0157377	1.0163968	1.0170071	1.0175493	1.0180244	1.0184221	1.0187387	1.0189729	1.0191218	1.0191816	1.0191536	1.0190396	1.0188435	1.0185666	1.0182183
1.013654	1.0131794	1.0126592	1.012096	1.0114924	1.0108627	1.0102099	1.0095541	1.0089053	1.0082753	1.0076772	1.0071359	1.0066502	1.0062411	1.0059137	1.0056772	1.0055356	1.0054957	1.0055563	1.0057157	1.0059749	1.0063288	1.0067719	1.0072967	1.0078906	1.0085517	1.0092661	1.0100205	1.0108058	1.011613	1.0124273	1.0132419	1.0140431	1.0148184	1.0155591	1.0162587	1.0169072	1.0174924	1.0180138	1.0184618	1.0188334	1.0191172	1.0193205	1.0194372	1.0194615	1.0194029	1.0192609	1.0190352	1.0187311	1.0183594
1.0128063	1.0122825	1.0117226	1.0111275	1.0105072	1.0098674	1.0092202	1.0085789	1.0079589	1.0073739	1.0068347	1.0063534	1.005946	1.0056149	1.0053754	1.0052303	1.0051831	1.0052401	1.0053926	1.0056461	1.0059941	1.0064291	1.006951	1.0075431	1.0082028	1.0089177	1.0096769	1.0104709	1.0112915	1.0121199	1.0129495	1.0137691	1.0145733	1.0153464	1.0160758	1.0167607	1.0173887	1.017953	1.0184463	1.0188643	1.019203	1.0194598	1.0196284	1.0197128	1.0197064	1.0196186	1.0194471	1.0191969	1.0188711	1.018477
1.0119463	1.0113875	1.0107981	1.010185	1.0095547	1.0089206	1.0082914	1.0076803	1.007101	1.0065683	1.0060914	1.005686	1.005354	1.0051074	1.0049585	1.0049033	1.00495	1.0050967	1.0053399	1.0056775	1.0061041	1.0066172	1.007205	1.0078566	1.0085708	1.0093309	1.0101283	1.0109528	1.0117939	1.0126381	1.013476	1.0142976	1.0150944	1.015856	1.0165724	1.0172356	1.0178405	1.0183767	1.0188407	1.0192306	1.0195353	1.0197583	1.0198997	1.0199502	1.0199162	1.019799	1.0196016	1.0193312	1.0189859	1.0185761
1.0110923	1.0105065	1.0099003	1.009281	1.0086607	1.0080408	1.0074394	1.0068667	1.0063392	1.005867	1.0054593	1.0051253	1.0048779	1.004719	1.0046589	1.0046921	1.0048269	1.005058	1.0053825	1.0057997	1.0062985	1.0068748	1.0075228	1.0082281	1.0089872	1.0097826	1.0106075	1.0114536	1.0123068	1.0131578	1.0139991	1.0148152	1.0155989	1.0163441	1.0170398	1.0176809	1.0182552	1.018765	1.0191997	1.0195547	1.0198312	1.0200202	1.0201268	1.0201509	1.020089	1.0199466	1.0197291	1.0194347	1.0190737	1.0186522
1.0102615	1.00966	1.0090477	1.0084342	1.0078259	1.0072362	1.006672	1.0061507	1.0056772	1.0052695	1.0049363	1.0046825	1.0045166	1.004442	1.0044676	1.0045859	1.0048015	1.005113	1.0055143	1.0059994	1.0065647	1.0071994	1.0078924	1.0086433	1.0094345	1.0102614	1.0111046	1.0119655	1.0128255	1.0136765	1.0145093	1.0153131	1.0160838	1.0168071	1.0174779	1.0180894	1.0186378	1.0191132	1.0195165	1.0198381	1.0200814	1.0202411	1.0203182	1.0203148	1.020227	1.0200642	1.0198233	1.0195137	1.0191419	1.0187119
1.0094663	1.0088617	1.0082551	1.007655	1.0070723	1.0065169	1.006	1.0055323	1.0051228	1.0047857	1.0045261	1.0043515	1.0042669	1.004274	1.0043794	1.0045754	1.0048712	1.0052547	1.0057243	1.0062733	1.006891	1.0075724	1.0083092	1.009094	1.0099102	1.010756	1.0116147	1.0124773	1.0133345	1.0141798	1.0150007	1.0157884	1.0165365	1.0172362	1.0178791	1.0184615	1.0189778	1.0194227	1.019791	1.0200813	1.0202943	1.0204219	1.020472	1.0204417	1.0203321	1.020147	1.0198938	1.0195715	1.0191902	1.0187552
1.0087209	1.0081233	1.0075247	1.0069526	1.0064026	1.0058904	1.0054264	1.0050185	1.004674	1.0044074	1.0042223	1.0041264	1.0041189	1.0042055	1.0043889	1.0046623	1.0050257	1.0054741	1.0059997	1.0066007	1.0072666	1.0079881	1.00876	1.0095668	1.0104038	1.0112584	1.0121204	1.0129849	1.0138339	1.0146654	1.0154693	1.016234	1.01696	1.0176296	1.0182421	1.0187918	1.0192767	1.0196866	1.020023	1.0202827	1.0204633	1.020565	1.0205882	1.0205348	1.020403	1.020203	1.0199378	1.0196043	1.0192188	1.0187842
1.0080392	1.007449	1.0068774	1.0063347	1.0058248	1.0053611	1.0049508	1.0046045	1.0043331	1.0041356	1.0040221	1.0040009	1.0040716	1.0042299	1.0044817	1.0048221	1.0052481	1.0057552	1.0063344	1.0069802	1.007682	1.008436	1.0092292	1.010055	1.0109032	1.0117584	1.0126222	1.0134745	1.0143131	1.0151271	1.0159096	1.0166504	1.0173441	1.0179847	1.0185639	1.0190835	1.0195333	1.0199101	1.0202146	1.020442	1.0205934	1.020668	1.0206683	1.0205919	1.0204458	1.0202321	1.0199565	1.0196193	1.0192319	1.018801
1.0074257	1.0068535	1.006314	1.0058073	1.0053436	1.0049326	1.004579	1.0042971	1.0040897	1.0039647	1.0039232	1.0039735	1.004112	1.0043362	1.0046551	1.0050551	1.005534	1.0060884	1.0067093	1.0073911	1.0081271	1.0089015	1.0097117	1.0105472	1.0113972	1.0122541	1.013106	1.0139459	1.0147667	1.0155581	1.016313	1.0170285	1.0176896	1.0182966	1.018846	1.019331	1.0197479	1.0200917	1.0203643	1.0205626	1.0206866	1.0207362	1.0207157	1.0206215	1.0204607	1.0202386	1.0199534	1.0196159	1.0192304	1.0188059
1.006888	1.0063454	1.0058362	1.0053713	1.0049543	1.004597	1.0043044	1.0040861	1.0039458	1.0038863	1.0039116	1.0040269	1.004229	1.0045202	1.0048915	1.0053444	1.0058714	1.0064672	1.007124	1.0078346	1.0085877	1.0093815	1.0101986	1.0110354	1.0118835	1.0127312	1.01357	1.0143924	1.0151894	1.0159566	1.0166836	1.0173638	1.0179939	1.0185697	1.0190835	1.0195326	1.0199176	1.0202312	1.0204712	1.0206435	1.0207438	1.0207696	1.0207314	1.0206243	1.0204518	1.0202204	1.0199347	1.0195975	1.0192183	1.0188007
1.0064317	1.0059185	1.0054469	1.0050255	1.0046602	1.0043548	1.004124	1.0039656	1.0038874	1.0038923	1.0039818	1.0041578	1.0044174	1.0047612	1.005185	1.0056823	1.0062491	1.006878	1.0075613	1.008294	1.0090635	1.0098624	1.0106826	1.0115175	1.0123546	1.0131857	1.0140078	1.0148067	1.0155783	1.016316	1.0170125	1.0176616	1.0182583	1.0187988	1.0192777	1.0196948	1.0200461	1.0203292	1.020543	1.0206879	1.0207661	1.0207748	1.0207194	1.0205986	1.0204177	1.0201833	1.0198961	1.0195628	1.019192	1.0187865
1.0060527	1.005576	1.0051444	1.00477	1.0044543	1.0042074	1.0040308	1.0039315	1.0039127	1.0039768	1.004124	1.0043561	1.0046653	1.0050597	1.0055263	1.0060596	1.0066565	1.0073144	1.0080155	1.0087602	1.0095384	1.0103408	1.0111572	1.0119808	1.0128043	1.0136181	1.014417	1.0151882	1.0159307	1.0166367	1.0172995	1.0179156	1.0184785	1.0189846	1.019431	1.019815	1.0201358	1.0203898	1.0205779	1.0206988	1.0207558	1.0207484	1.0206794	1.0205501	1.0203669	1.0201274	1.019844	1.019517	1.019155	1.0187633
1.0057608	1.0053169	1.0049286	1.0046005	1.004335	1.0041393	1.0040193	1.0039752	1.0040133	1.0041305	1.0043312	1.0046116	1.0049689	1.0053991	1.0058986	1.006467	1.0070895	1.0077628	1.0084791	1.0092292	1.0100079	1.0108036	1.0116099	1.0124213	1.0132253	1.0140188	1.0147907	1.0155344	1.0162452	1.0169196	1.0175482	1.0181268	1.0186574	1.019129	1.019544	1.0198945	1.0201863	1.0204129	1.0205787	1.0206778	1.0207162	1.0206947	1.0206149	1.0204813	1.0202934	1.020056	1.0197766	1.019459	1.0191114	1.0187323
1.0055443	1.0051379	1.0047934	1.0045089	1.0042958	1.0041503	1.0040843	1.0040905	1.0041776	1.0043449	1.0045899	1.0049133	1.0053078	1.0057737	1.0063037	1.0068913	1.0075308	1.0082172	1.0089395	1.0096909	1.0104644	1.0112501	1.0120448	1.0128353	1.013616	1.0143818	1.0151274	1.0158391	1.0165172	1.0171578	1.0177511	1.0182997	1.0187918	1.0192304	1.0196131	1.0199344	1.0201982	1.0203998	1.0205443	1.0206257	1.0206519	1.020618	1.0205306	1.0203906	1.0202029	1.0199713	1.0196996	1.0193938	1.0190558	1.0186952
1.0054053	1.0050348	1.0047318	1.0044965	1.0043249	1.0042303	1.0042101	1.0042673	1.0043998	1.00461	1.0048949	1.0052532	1.0056833	1.0061731	1.0067242	1.0073307	1.0079817	1.008671	1.0093919	1.0101393	1.0109019	1.0116749	1.0124496	1.013218	1.0139742	1.0147095	1.0154226	1.0161053	1.0167475	1.0173546	1.0179133	1.0184246	1.0188864	1.0192932	1.0196462	1.0199391	1.020178	1.0203595	1.02048	1.0205458	1.0205587	1.0205175	1.0204251	1.020286	1.0201017	1.0198735	1.0196102	1.0193161	1.018993	1.0186508
1.0053345	1.0050044	1.0047436	1.0045459	1.0044223	1.0043709	1.0043942	1.0044925	1.0046678	1.0049149	1.005232	1.0056232	1.006076	1.0065863	1.0071539	1.0077715	1.0084252	1.0091171	1.0098343	1.0105693	1.0113167	1.0120718	1.0128231	1.0135643	1.0142938	1.0149989	1.0156823	1.0163279	1.0169369	1.0175071	1.0180336	1.0185108	1.0189375	1.0193149	1.0196412	1.0199088	1.0201235	1.0202837	1.0203915	1.0204437	1.020445	1.0203975	1.0203036	1.0201623	1.0199813	1.0197636	1.0195113	1.0192287	1.0189226	1.0185984
1.0053241	1.005036	1.0048122	1.0046595	1.0045758	1.0045646	1.0046257	1.0047644	1.0049738	1.0052518	1.0055985	1.0060132	1.0064845	1.0070113	1.0075873	1.0082084	1.0088617	1.0095482	1.010253	1.0109737	1.0117048	1.0124373	1.0131629	1.0138775	1.0145746	1.0152465	1.015894	1.0165069	1.0170842	1.0176197	1.0181122	1.0185574	1.0189558	1.0193021	1.0196017	1.0198462	1.0200403	1.0201839	1.0202779	1.0203171	1.0203134	1.0202628	1.0201663	1.0200293	1.0198547	1.019643	1.0194032	1.0191354	1.0188464	1.018538
1.0053791	1.0051225	1.0049363	1.0048194	1.004775	1.004801	1.0048991	1.0050707	1.0053065	1.0056145	1.005985	1.0064129	1.0069008	1.007437	1.0080152	1.0086325	1.0092839	1.0099572	1.0106512	1.0113518	1.0120622	1.0127661	1.0134633	1.0141503	1.0148143	1.015454	1.0160682	1.0166456	1.017188	1.0176893	1.0181513	1.0185657	1.0189346	1.0192568	1.0195297	1.0197533	1.0199314	1.0200585	1.020138	1.0201739	1.0201633	1.0201095	1.0200157	1.0198823	1.0197164	1.0195173	1.0192883	1.0190334	1.0187618	1.0184712
1.0054814	1.0052599	1.0051098	1.0050251	1.0050159	1.005075	1.0052047	1.0054003	1.0056635	1.0059892	1.0063784	1.0068187	1.0073136	1.0078524	1.0084319	1.0090419	1.0096827	1.0103437	1.0110172	1.0117	1.0123829	1.0130607	1.0137312	1.0143819	1.0150148	1.0156214	1.0161995	1.0167447	1.0172504	1.0177227	1.0181525	1.0185381	1.0188813	1.0191787	1.0194311	1.0196363	1.0197952	1.0199126	1.0199823	1.020009	1.0199966	1.019945	1.0198541	1.019726	1.0195675	1.0193791	1.0191631	1.0189266	1.0186704	1.0183977
1.0056282	1.0054387	1.0053192	1.0052694	1.0052878	1.0053742	1.0055299	1.0057497	1.0060307	1.0063732	1.0067747	1.0072241	1.0077182	1.0082562	1.008832	1.0094337	1.0100591	1.0106994	1.0113523	1.0120102	1.0126671	1.0133151	1.0139537	1.0145748	1.0151715	1.0157465	1.0162891	1.0168021	1.0172775	1.017718	1.0181204	1.0184795	1.0187953	1.0190705	1.0193022	1.0194924	1.0196382	1.0197442	1.0198076	1.0198333	1.019819	1.0197698	1.019681	1.0195619	1.0194125	1.0192349	1.0190346	1.0188111	1.0185696	1.0183134
1.0058119	1.0056531	1.0055612	1.0055387	1.0055845	1.0056944	1.0058705	1.006108	1.0064043	1.00676	1.0071651	1.007618	1.0081117	1.0086452	1.0092057	1.0097959	1.0104039	1.0110234	1.0116553	1.0122856	1.0129136	1.0135316	1.0141369	1.0147254	1.0152917	1.0158306	1.0163435	1.0168222	1.017269	1.0176793	1.0180525	1.0183854	1.0186803	1.0189365	1.0191532	1.0193269	1.019465	1.0195594	1.0196216	1.0196438	1.0196295	1.0195811	1.0195036	1.0193907	1.0192497	1.0190858	1.0188957	1.0186858	1.0184608	1.0182196
1.0060225	1.0058914	1.0058258	1.00583	1.0058969	1.0060271	1.0062212	1.006473	1.0067792	1.0071399	1.007547	1.0079983	1.0084878	1.0090088	1.0095608	1.0101305	1.0107173	1.0113177	1.0119191	1.0125215	1.0131218	1.013709	1.0142816	1.0148351	1.0153695	1.0158774	1.0163574	1.016805	1.0172222	1.0176057	1.0179552	1.018266	1.0185407	1.0187786	1.0189795	1.0191444	1.0192716	1.0193627	1.0194194	1.0194407	1.0194297	1.0193872	1.0193131	1.0192116	1.0190825	1.0189289	1.0187508	1.0185556	1.0183434	1.0181164
1.0062565	1.0061498	1.0061082	1.0061336	1.0062156	1.0063663	1.006572	1.0068313	1.0071465	1.0075072	1.0079136	1.0083593	1.0088384	1.0093502	1.0098809	1.0104326	1.0109996	1.0115701	1.0121458	1.0127205	1.0132871	1.0138432	1.0143856	1.0149081	1.015409	1.0158838	1.0163348	1.0167538	1.0171437	1.0175022	1.0178268	1.0181197	1.0183775	1.0186015	1.0187899	1.0189438	1.019065	1.0191523	1.0192068	1.0192322	1.0192208	1.0191844	1.019119	1.019025	1.0189065	1.0187625	1.0186001	1.0184149	1.0182142	1.0180004
1.006507	1.0064211	1.0063983	1.0064422	1.0065441	1.0067022	1.0069175	1.0071843	1.007498	1.0078595	1.0082603	1.0086975	1.0091658	1.0096587	1.010173	1.0107011	1.0112423	1.0117879	1.012337	1.0128794	1.0134149	1.01394	1.0144501	1.014942	1.0154104	1.0158577	1.0162774	1.0166728	1.0170379	1.0173725	1.0176768	1.0179511	1.0181924	1.0184026	1.0185827	1.018729	1.018844	1.0189302	1.0189869	1.019012	1.019007	1.0189757	1.0189171	1.0188333	1.0187235	1.0185925	1.0184366	1.0182661	1.0180762	1.0178725
1.0067655	1.0066983	1.0066953	1.0067481	1.0068656	1.0070322	1.0072522	1.0075217	1.0078354	1.0081911	1.0085839	1.0090075	1.0094591	1.0099344	1.0104284	1.0109358	1.0114484	1.0119668	1.0124861	1.0129992	1.0135064	1.0139976	1.0144773	1.0149366	1.0153791	1.0157943	1.0161903	1.0165603	1.016903	1.0172173	1.0175027	1.0177613	1.0179912	1.0181887	1.01836	1.0185026	1.0186167	1.0187004	1.018758	1.0187869	1.0187877	1.0187631	1.0187128	1.0186367	1.0185361	1.0184127	1.0182703	1.0181063	1.0179266	1.0177329
1.0070264	1.0069768	1.0069888	1.0070567	1.007176	1.0073503	1.0075723	1.007841	1.0081507	1.0084982	1.0088799	1.0092888	1.0097232	1.0101784	1.0106493	1.0111301	1.0116193	1.0121096	1.0125979	1.0130814	1.0135568	1.0140202	1.0144686	1.0149015	1.0153143	1.0157045	1.0160749	1.0164212	1.0167426	1.0170375	1.0173081	1.0175545	1.0177717	1.0179629	1.018128	1.0182656	1.0183789	1.0184634	1.0185224	1.018555	1.0185623	1.018545	1.0184994	1.0184323	1.0183423	1.0182276	1.0180922	1.0179362	1.0177654	1.0175768
1.0072871	1.0072521	1.0072706	1.0073485	1.0074754	1.0076523	1.0078746	1.0081387	1.0084412	1.0087769	1.0091455	1.009538	1.0099548	1.0103887	1.0108354	1.0112903	1.0117506	1.0122138	1.0126724	1.0131264	1.0135707	1.0140067	1.0144274	1.0148302	1.0152185	1.0155859	1.015932	1.0162557	1.0165608	1.0168421	1.0170983	1.0173317	1.0175416	1.0177261	1.017887	1.0180222	1.0181351	1.0182209	1.0182838	1.018318	1.0183332	1.0183213	1.018286	1.0182244	1.0181385	1.018034	1.0179054	1.0177567	1.0175894	1.0174081
1.0075395	1.0075151	1.007547	1.0076295	1.0077583	1.0079325	1.0081525	1.0084102	1.0087042	1.0090266	1.0093796	1.0097551	1.0101514	1.0105612	1.0109816	1.0114115	1.0118444	1.012281	1.0127096	1.0131358	1.0135525	1.0139606	1.0143523	1.0147316	1.015093	1.0154392	1.0157667	1.0160744	1.0163611	1.0166262	1.0168741	1.0170947	1.0172985	1.0174795	1.0176375	1.0177717	1.0178872	1.0179726	1.0180377	1.0180806	1.0180982	1.018093	1.0180621	1.0180078	1.017929	1.0178299	1.0177063	1.0175633	1.0174011	1.0172206
1.0077802	1.0077671	1.0078044	1.0078882	1.0080192	1.0081949	1.0084076	1.0086557	1.0089371	1.009244	1.0095819	1.0099375	1.010309	1.010697	1.0110935	1.0114961	1.0119028	1.0123101	1.0127143	1.0131097	1.0135026	1.0138795	1.0142492	1.0146043	1.0149447	1.0152677	1.0155796	1.0158713	1.0161415	1.0163988	1.0166334	1.0168514	1.0170466	1.0172265	1.0173823	1.0175172	1.0176315	1.0177222	1.0177937	1.0178384	1.0178614	1.01786	1.0178382	1.0177866	1.017714	1.0176197	1.0174986	1.0173569	1.0171973	1.017019
1.0080068	1.0079981	1.0080409	1.0081271	1.0082563	1.0084261	1.0086329	1.0088705	1.0091372	1.0094336	1.0097475	1.0100824	1.0104338	1.0107965	1.0111687	1.0115459	1.0119236	1.0123048	1.0126816	1.0130537	1.013418	1.0137736	1.0141181	1.0144534	1.0147725	1.0150802	1.0153741	1.0156507	1.0159112	1.0161587	1.0163875	1.0165993	1.0167911	1.0169678	1.0171225	1.0172584	1.0173756	1.0174706	1.017544	1.0175946	1.0176216	1.0176241	1.0176034	1.0175585	1.0174905	1.0173953	1.0172791	1.0171411	1.0169803	1.0168014
1.0082145	1.0082124	1.008256	1.0083425	1.0084678	1.0086309	1.0088271	1.0090542	1.0093063	1.0095835	1.0098789	1.0101967	1.0105239	1.0108609	1.0112087	1.0115627	1.0119135	1.012267	1.0126187	1.0129675	1.0133075	1.0136416	1.0139649	1.0142778	1.0145819	1.0148737	1.0151522	1.015418	1.0156695	1.015908	1.016132	1.0163382	1.0165299	1.0167052	1.0168622	1.0169982	1.0171158	1.0172137	1.0172907	1.0173442	1.0173758	1.0173836	1.0173678	1.0173247	1.0172561	1.0171646	1.017049	1.016908	1.016747	1.0165651
1.0083995	1.0084003	1.008449	1.0085313	1.0086524	1.0088066	1.0089927	1.0092062	1.0094433	1.0097011	1.009979	1.0102714	1.0105789	1.010894	1.0112151	1.0115428	1.0118717	1.0122008	1.0125278	1.0128522	1.01317	1.0134836	1.0137885	1.0140868	1.0143733	1.0146517	1.0149174	1.0151752	1.01542	1.015651	1.0158709	1.016076	1.0162636	1.016439	1.0165956	1.0167363	1.0168576	1.0169573	1.0170366	1.0170935	1.0171281	1.0171368	1.0171216	1.01708	1.0170137	1.0169213	1.0168035	1.0166624	1.0164977	1.016311
1.008563	1.0085654	1.0086119	1.0086932	1.008807	1.0089502	1.0091264	1.0093249	1.0095454	1.0097853	1.0100424	1.0103148	1.0105995	1.0108914	1.01119	1.0114921	1.0117992	1.0121051	1.0124108	1.0127132	1.0130117	1.0133067	1.0135928	1.0138743	1.0141493	1.0144167	1.0146741	1.014924	1.0151603	1.0153887	1.0156037	1.0158079	1.0159954	1.0161711	1.0163307	1.0164729	1.0165946	1.0166988	1.0167805	1.0168396	1.0168755	1.0168865	1.0168695	1.0168271	1.0167614	1.0166667	1.0165468	1.0164013	1.016233	1.0160414
1.0087017	1.0087057	1.0087482	1.0088239	1.0089319	1.0090659	1.009226	1.0094093	1.0096139	1.0098374	1.0100731	1.0103253	1.0105871	1.0108565	1.0111332	1.0114133	1.0116986	1.0119827	1.012267	1.0125496	1.0128324	1.0131094	1.0133816	1.0136508	1.0139142	1.0141703	1.014421	1.0146636	1.0148971	1.0151236	1.0153342	1.0155382	1.0157261	1.0159037	1.0160637	1.0162089	1.0163332	1.016438	1.016521	1.0165812	1.0166173	1.016627	1.0166129	1.016568	1.0164982	1.0164024	1.0162771	1.0161252	1.015951	1.0157527
1.0088164	1.0088203	1.0088584	1.0089282	1.0090262	1.0091496	1.0092977	1.0094649	1.0096538	1.0098565	1.0100744	1.0103055	1.0105466	1.0107926	1.0110483	1.0113068	1.0115709	1.0118363	1.0121038	1.0123692	1.0126334	1.0128977	1.0131576	1.0134162	1.0136702	1.0139194	1.0141615	1.0144006	1.0146314	1.0148542	1.0150667	1.0152669	1.0154603	1.0156363	1.0157984	1.0159445	1.0160701	1.0161747	1.0162588	1.0163194	1.0163541	1.0163624	1.0163467	1.0163002	1.0162263	1.0161222	1.0159938	1.0158361	1.015654	1.0154492
1.0089006	1.0089046	1.0089407	1.0090013	1.0090908	1.0092041	1.0093366	1.00949	1.0096588	1.0098441	1.0100445	1.0102569	1.0104729	1.0107033	1.0109389	1.0111777	1.0114228	1.0116705	1.0119182	1.0121689	1.0124211	1.0126727	1.0129215	1.0131714	1.0134171	1.013659	1.0138986	1.0141338	1.0143608	1.0145853	1.0147967	1.0149997	1.0151919	1.0153686	1.0155323	1.0156777	1.0158056	1.0159098	1.0159948	1.0160534	1.0160877	1.0160925	1.0160719	1.0160211	1.0159397	1.015833	1.0156943	1.0155329	1.0153409	1.015129
1.008961	1.0089631	1.0089927	1.0090476	1.0091269	1.0092256	1.0093448	1.0094839	1.0096377	1.0098048	1.0099847	1.0101781	1.0103812	1.0105876	1.010802	1.0110267	1.0112535	1.0114847	1.0117196	1.0119562	1.0121963	1.0124378	1.0126779	1.0129186	1.0131589	1.0133971	1.0136343	1.0138667	1.014094	1.0143152	1.014528	1.0147328	1.0149249	1.015104	1.0152665	1.0154127	1.0155401	1.0156435	1.015726	1.0157822	1.0158118	1.0158138	1.0157883	1.0157312	1.015645	1.0155287	1.0153841	1.015213	1.0150148	1.0147922
1.0089947	1.0089939	1.0090157	1.0090637	1.0091319	1.0092202	1.0093262	1.0094466	1.0095872	1.0097362	1.0099001	1.0100733	1.0102572	1.0104495	1.0106487	1.010856	1.0110673	1.0112853	1.0115064	1.0117329	1.0119622	1.0121942	1.0124269	1.0126629	1.0128982	1.013135	1.0133691	1.0136013	1.013826	1.0140495	1.014261	1.0144666	1.014658	1.0148395	1.015002	1.0151465	1.015272	1.0153753	1.0154543	1.015507	1.0155323	1.0155281	1.0154948	1.0154313	1.0153375	1.0152133	1.0150613	1.0148792	1.0146723	1.0144401
1.0090023	1.008996	1.0090128	1.0090511	1.0091095	1.0091854	1.0092784	1.0093852	1.0095081	1.0096418	1.0097913	1.009948	1.0101157	1.01029	1.0104746	1.0106665	1.0108665	1.0110689	1.0112828	1.0114989	1.0117208	1.0119445	1.012172	1.0124037	1.0126356	1.01287	1.0131032	1.0133342	1.013561	1.0137812	1.0139961	1.014201	1.0143944	1.0145725	1.0147355	1.0148811	1.0150023	1.0151027	1.0151771	1.0152237	1.015245	1.015233	1.0151925	1.0151206	1.0150192	1.0148855	1.0147246	1.0145322	1.0143152	1.0140741
1.0089856	1.0089746	1.0089848	1.0090152	1.0090624	1.0091261	1.0092058	1.0093014	1.0094076	1.0095277	1.0096583	1.0098013	1.0099516	1.0101154	1.0102874	1.0104651	1.0106508	1.0108446	1.0110482	1.0112582	1.0114726	1.0116922	1.0119151	1.0121444	1.0123734	1.0126077	1.0128405	1.0130706	1.0132961	1.0135196	1.0137334	1.0139393	1.0141312	1.0143082	1.0144712	1.0146104	1.0147297	1.0148258	1.0148953	1.0149376	1.0149486	1.0149311	1.0148829	1.014801	1.0146887	1.0145469	1.0143744	1.0141732	1.0139457	1.0136938
1.0089415	1.0089275	1.008931	1.0089525	1.0089896	1.0090411	1.0091102	1.0091909	1.0092833	1.00939	1.009506	1.0096353	1.009774	1.0099242	1.0100822	1.0102494	1.0104282	1.0106138	1.0108076	1.0110115	1.0112218	1.0114353	1.0116578	1.0118848	1.0121139	1.0123463	1.0125792	1.0128088	1.0130385	1.0132588	1.013473	1.0136778	1.0138696	1.0140455	1.0142033	1.0143409	1.0144548	1.0145445	1.014608	1.0146425	1.0146477	1.01462	1.0145606	1.0144706	1.0143497	1.0141947	1.0140114	1.0138024	1.0135648	1.0133044
1.0088774	1.0088576	1.0088556	1.0088676	1.0088954	1.0089349	1.0089914	1.0090604	1.0091407	1.0092344	1.0093374	1.0094538	1.0095819	1.0097189	1.0098672	1.0100275	1.0101978	1.0103763	1.0105654	1.0107616	1.0109701	1.011181	1.0114003	1.0116268	1.0118558	1.0120884	1.0123223	1.0125526	1.0127809	1.0130012	1.0132183	1.0134203	1.013609	1.0137824	1.013936	1.0140679	1.0141764	1.0142591	1.0143151	1.0143398	1.0143362	1.0142993	1.0142305	1.0141283	1.0139965	1.0138319	1.01364	1.0134188	1.0131718	1.012901
1.0087924	1.0087672	1.0087544	1.008762	1.0087796	1.008809	1.0088546	1.0089116	1.0089809	1.0090626	1.0091558	1.0092616	1.0093765	1.0095053	1.0096455	1.0097972	1.0099595	1.0101327	1.0103172	1.0105152	1.010717	1.0109283	1.0111479	1.011375	1.0116024	1.0118346	1.0120672	1.012298	1.0125277	1.012748	1.012962	1.0131611	1.0133477	1.0135182	1.013666	1.0137933	1.0138953	1.0139705	1.0140163	1.0140324	1.0140178	1.013969	1.0138898	1.0137775	1.0136344	1.0134593	1.0132562	1.0130249	1.0127668	1.0124891
1.0086884	1.0086572	1.0086411	1.008634	1.0086455	1.0086687	1.0087004	1.0087476	1.0088036	1.0088766	1.0089606	1.0090555	1.0091642	1.0092835	1.0094167	1.0095638	1.0097206	1.0098908	1.010072	1.0102634	1.0104656	1.0106772	1.0108968	1.0111219	1.011352	1.0115858	1.0118183	1.0120497	1.0122774	1.0124971	1.0127084	1.0129057	1.013089	1.013253	1.0133959	1.0135158	1.0136099	1.0136745	1.0137107	1.0137175	1.01369	1.0136322	1.0135404	1.0134186	1.013261	1.013078	1.0128633	1.0126225	1.0123569	1.0120691
1.0085635	1.0085284	1.0085043	1.0084946	1.0084946	1.0085082	1.0085331	1.0085684	1.0086176	1.008679	1.0087532	1.0088409	1.0089443	1.0090569	1.0091859	1.0093238	1.0094807	1.0096495	1.0098269	1.0100174	1.0102187	1.0104308	1.0106504	1.010876	1.011108	1.0113403	1.0115743	1.0118055	1.012031	1.0122488	1.0124564	1.0126483	1.0128258	1.0129852	1.0131202	1.0132327	1.013317	1.0133718	1.0133989	1.0133929	1.0133553	1.0132855	1.0131834	1.0130485	1.0128818	1.0126855	1.0124618	1.0122101	1.0119376	1.0116421
1.0084265	1.0083842	1.0083542	1.0083357	1.0083289	1.0083361	1.008351	1.0083771	1.0084207	1.0084728	1.0085412	1.0086232	1.0087194	1.0088272	1.0089498	1.0090871	1.0092418	1.0094053	1.0095838	1.0097768	1.0099769	1.0101899	1.0104097	1.0106368	1.010867	1.0111009	1.011333	1.0115651	1.0117873	1.0120037	1.012205	1.0123932	1.012565	1.0127156	1.0128438	1.0129452	1.0130206	1.013064	1.0130798	1.0130626	1.0130138	1.0129294	1.0128167	1.0126696	1.0124921	1.0122852	1.0120515	1.0117933	1.011511	1.0112096
1.0082718	1.0082277	1.00819	1.0081677	1.0081525	1.0081488	1.0081576	1.0081801	1.0082134	1.0082623	1.0083241	1.0083983	1.0084904	1.0085961	1.0087157	1.0088525	1.0090017	1.0091678	1.0093467	1.0095372	1.0097401	1.0099543	1.0101753	1.0104017	1.0106316	1.0108662	1.0110976	1.0113255	1.0115467	1.011757	1.0119555	1.0121382	1.0123014	1.0124449	1.0125622	1.0126537	1.0127172	1.0127518	1.0127544	1.0127245	1.0126613	1.0125693	1.0124419	1.0122848	1.0120972	1.0118792	1.0116373	1.0113693	1.0110807	1.0107732
1.0081058	1.0080583	1.0080168	1.0079848	1.0079666	1.007958	1.007959	1.0079747	1.008005	1.0080457	1.0081028	1.0081748	1.0082625	1.0083643	1.0084838	1.0086199	1.0087699	1.0089353	1.0091145	1.0093073	1.0095084	1.0097233	1.009945	1.0101731	1.0104045	1.0106356	1.0108647	1.0110904	1.011307	1.0115123	1.011706	1.0118793	1.0120353	1.012169	1.0122782	1.0123571	1.0124099	1.0124308	1.0124209	1.0123793	1.0123034	1.0121996	1.0120609	1.0118916	1.0116919	1.0114676	1.0112146	1.0109413	1.0106456	1.0103338
1.0079336	1.0078789	1.0078332	1.0077972	1.0077711	1.0077575	1.0077549	1.0077665	1.0077891	1.0078278	1.0078808	1.00795	1.0080345	1.0081369	1.0082549	1.00839	1.0085402	1.0087067	1.0088869	1.0090804	1.0092854	1.0094988	1.0097213	1.0099494	1.0101788	1.0104104	1.010637	1.0108584	1.0110708	1.0112703	1.0114554	1.0116217	1.0117679	1.0118903	1.0119884	1.0120566	1.0120957	1.0121052	1.0120822	1.012027	1.01194	1.0118222	1.0116714	1.0114931	1.0112846	1.0110492	1.0107911	1.0105088	1.010209	1.009892
1.0077525	1.0076954	1.0076435	1.007604	1.007573	1.0075537	1.0075477	1.0075549	1.0075746	1.0076069	1.0076592	1.0077269	1.0078119	1.0079124	1.0080326	1.0081664	1.0083182	1.0084854	1.0086678	1.0088627	1.0090655	1.0092813	1.0095044	1.0097318	1.0099591	1.0101871	1.010411	1.0106273	1.0108337	1.0110264	1.0112033	1.0113608	1.011498	1.0116086	1.0116931	1.0117501	1.011776	1.0117737	1.0117357	1.0116688	1.0115693	1.0114399	1.0112784	1.0110888	1.0108705	1.0106289	1.0103643	1.0100766	1.0097734	1.0094523
1.0075655	1.007504	1.0074509	1.0074044	1.0073717	1.0073495	1.0073382	1.0073408	1.0073576	1.0073912	1.0074418	1.0075094	1.0075934	1.0076935	1.0078133	1.0079498	1.008104	1.0082703	1.0084537	1.0086501	1.0088556	1.0090717	1.0092934	1.0095184	1.0097452	1.0099697	1.0101895	1.0103987	1.0105982	1.0107827	1.0109503	1.011098	1.0112228	1.0113213	1.011394	1.0114368	1.0114496	1.0114335	1.0113838	1.0113037	1.0111926	1.0110514	1.0108798	1.0106796	1.010455	1.0102053	1.0099341	1.0096427	1.0093343	1.0090139
1.0073758	1.0073106	1.0072544	1.0072051	1.0071698	1.0071427	1.0071291	1.0071304	1.0071468	1.0071782	1.0072266	1.0072935	1.0073777	1.007481	1.007601	1.0077404	1.0078955	1.0080642	1.0082483	1.008447	1.0086521	1.0088677	1.0090877	1.0093099	1.009534	1.0097541	1.0099669	1.0101722	1.0103624	1.0105376	1.0106946	1.0108304	1.0109413	1.0110294	1.0110891	1.0111192	1.0111184	1.0110891	1.0110272	1.0109338	1.0108118	1.0106581	1.0104774	1.0102684	1.0100356	1.0097797	1.0095036	1.0092099	1.0088981	1.0085762
1.0071839	1.0071176	1.0070562	1.0070072	1.0069653	1.0069385	1.0069245	1.0069237	1.0069402	1.0069686	1.00702	1.0070862	1.0071725	1.0072767	1.0073986	1.0075365	1.0076936	1.0078673	1.0080515	1.0082496	1.0084538	1.0086684	1.0088872	1.009107	1.0093262	1.009539	1.0097452	1.0099435	1.0101242	1.0102918	1.0104377	1.0105609	1.0106608	1.0107341	1.0107807	1.010796	1.0107831	1.0107388	1.0106649	1.0105588	1.010425	1.0102619	1.010071	1.0098557	1.0096148	1.0093546	1.0090741	1.0087764	1.0084661	1.0081439
1.0069932	1.0069231	1.0068611	1.0068094	1.0067674	1.0067375	1.0067217	1.0067198	1.006736	1.006767	1.0068183	1.0068868	1.0069731	1.007079	1.0072026	1.0073454	1.0075012	1.0076743	1.0078613	1.0080593	1.0082625	1.008477	1.0086919	1.0089076	1.0091215	1.0093284	1.0095272	1.0097152	1.0098865	1.0100427	1.0101757	1.0102872	1.0103736	1.0104346	1.0104661	1.0104684	1.0104408	1.0103835	1.0102974	1.0101805	1.010036	1.0098629	1.0096648	1.0094403	1.0091963	1.0089302	1.0086471	1.0083483	1.0080366	1.007716
1.006806	1.0067312	1.0066688	1.0066142	1.0065715	1.0065418	1.006526	1.0065222	1.0065389	1.0065734	1.0066249	1.0066947	1.0067843	1.0068913	1.007017	1.0071595	1.0073199	1.0074922	1.0076785	1.0078735	1.0080783	1.0082879	1.0085001	1.0087107	1.008918	1.0091184	1.0093087	1.0094855	1.0096473	1.0097896	1.0099123	1.0100092	1.0100814	1.0101283	1.0101476	1.0101349	1.0100955	1.0100262	1.0099262	1.0097996	1.0096434	1.009461	1.0092559	1.0090274	1.0087767	1.0085074	1.0082222	1.0079228	1.0076126	1.0072935
1.0066189	1.006546	1.0064813	1.0064261	1.006384	1.0063517	1.0063348	1.0063351	1.0063516	1.0063844	1.0064384	1.0065099	1.0066019	1.0067128	1.0068399	1.0069827	1.0071435	1.0073165	1.0075041	1.0076958	1.0078986	1.0081047	1.0083123	1.0085175	1.0087168	1.0089076	1.0090892	1.009256	1.0094044	1.0095357	1.0096431	1.0097277	1.0097864	1.0098194	1.0098227	1.0097986	1.0097435	1.0096624	1.0095532	1.0094138	1.0092502	1.0090601	1.0088478	1.0086124	1.0083591	1.0080873	1.0078025	1.0075042	1.0071955	1.0068794
1.0064414	1.0063661	1.0062981	1.0062435	1.0061995	1.0061677	1.0061531	1.0061531	1.0061727	1.0062072	1.0062633	1.0063373	1.0064304	1.0065413	1.0066706	1.0068156	1.0069754	1.0071504	1.0073327	1.0075262	1.0077248	1.0079248	1.008126	1.0083236	1.0085146	1.0086986	1.0088683	1.0090238	1.0091602	1.0092771	1.0093716	1.0094417	1.0094875	1.0095044	1.0094945	1.0094564	1.0093908	1.009297	1.0091753	1.0090286	1.0088552	1.0086586	1.0084397	1.008201	1.0079454	1.0076721	1.0073863	1.0070899	1.0067837	1.0064725
1.0062693	1.006192	1.0061257	1.0060705	1.0060261	1.0059959	1.0059813	1.0059835	1.0060028	1.0060406	1.0060967	1.0061735	1.0062678	1.0063796	1.0065095	1.0066555	1.0068148	1.006987	1.0071701	1.0073594	1.0075532	1.0077474	1.0079412	1.0081308	1.0083138	1.0084851	1.0086446	1.0087878	1.0089126	1.0090152	1.0090953	1.009152	1.0091822	1.0091861	1.0091639	1.0091121	1.0090337	1.0089284	1.0087974	1.0086415	1.0084609	1.0082587	1.0080343	1.0077938	1.0075343	1.0072615	1.0069779	1.0066832	1.0063815	1.0060747
1.0061067	1.0060277	1.0059613	1.0059059	1.0058614	1.0058316	1.0058172	1.0058212	1.0058427	1.0058827	1.0059408	1.0060189	1.0061141	1.0062283	1.0063578	1.0065031	1.0066631	1.0068324	1.007012	1.007197	1.0073847	1.0075724	1.0077592	1.0079411	1.0081121	1.0082742	1.008421	1.0085499	1.0086612	1.0087484	1.0088154	1.0088578	1.0088743	1.0088642	1.0088283	1.0087652	1.0086743	1.0085602	1.0084187	1.0082544	1.0080673	1.0078589	1.007633	1.0073898	1.0071303	1.0068581	1.0065761	1.0062852	1.0059876	1.0056864
1.0059513	1.0058733	1.0058056	1.0057493	1.0057067	1.0056772	1.0056643	1.0056691	1.0056916	1.0057342	1.0057936	1.0058727	1.0059713	1.0060849	1.0062152	1.0063578	1.0065161	1.0066817	1.0068575	1.0070368	1.0072184	1.0073997	1.0075774	1.007749	1.0079098	1.0080569	1.0081927	1.0083089	1.008405	1.0084805	1.0085331	1.0085609	1.0085635	1.0085396	1.0084898	1.0084149	1.0083157	1.0081897	1.0080403	1.0078692	1.0076759	1.0074646	1.0072352	1.0069897	1.0067315	1.0064595	1.0061811	1.005895	1.0056031	1.0053097
1.0058055	1.005727	1.0056611	1.0056028	1.0055617	1.005533	1.0055225	1.0055285	1.0055547	1.0055954	1.0056577	1.0057373	1.0058349	1.0059494	1.0060768	1.0062218	1.0063761	1.0065377	1.006708	1.0068804	1.0070568	1.0072279	1.0073951	1.0075556	1.0077059	1.0078411	1.0079627	1.008064	1.0081471	1.0082071	1.0082449	1.0082597	1.0082476	1.0082124	1.0081505	1.0080652	1.0079528	1.0078192	1.0076634	1.0074847	1.0072886	1.0070735	1.006842	1.006597	1.0063388	1.006071	1.005796	1.0055141	1.0052292	1.0049417
1.0056721	1.0055934	1.005526	1.00547	1.0054281	1.0054003	1.0053914	1.0053991	1.0054232	1.0054681	1.0055325	1.0056101	1.0057096	1.0058209	1.005949	1.0060879	1.0062386	1.0063975	1.0065607	1.0067252	1.0068923	1.007055	1.0072123	1.007362	1.0074984	1.0076218	1.0077275	1.0078161	1.0078838	1.007931	1.0079556	1.0079541	1.0079303	1.0078812	1.0078086	1.0077121	1.0075921	1.0074506	1.007288	1.0071039	1.0069029	1.0066874	1.0064542	1.0062096	1.0059543	1.0056906	1.0054204	1.0051441	1.0048661	1.0045874
1.00555	1.0054699	1.0054039	1.0053469	1.0053053	1.0052809	1.0052717	1.0052786	1.0053061	1.005351	1.0054134	1.0054927	1.0055898	1.0057003	1.0058243	1.0059611	1.0061072	1.0062603	1.0064152	1.0065737	1.006731	1.0068831	1.0070294	1.0071636	1.0072883	1.0073984	1.0074908	1.0075644	1.0076182	1.0076513	1.0076605	1.0076468	1.0076103	1.0075485	1.0074663	1.00736	1.0072316	1.0070827	1.0069131	1.0067267	1.0065238	1.0063063	1.0060742	1.005831	1.0055776	1.0053184	1.005054	1.0047841	1.0045141	1.0042443
1.0054399	1.005359	1.0052884	1.0052348	1.0051942	1.0051692	1.0051609	1.0051697	1.005197	1.0052431	1.0053048	1.0053813	1.005478	1.0055859	1.0057073	1.0058388	1.0059783	1.0061238	1.0062714	1.0064211	1.0065678	1.0067096	1.0068429	1.006965	1.0070761	1.007172	1.0072507	1.0073094	1.0073494	1.007368	1.0073642	1.0073382	1.0072882	1.007217	1.0071238	1.0070086	1.0068738	1.0067188	1.0065441	1.006354	1.0061489	1.0059309	1.0057003	1.0054587	1.005212	1.0049568	1.0046983	1.0044366	1.0041757	1.0039139
1.0053405	1.0052593	1.0051914	1.0051373	1.0050948	1.0050694	1.0050638	1.0050712	1.0050969	1.0051403	1.0052022	1.0052797	1.0053725	1.0054767	1.0055945	1.0057195	1.0058529	1.0059915	1.0061307	1.0062697	1.0064061	1.0065355	1.0066551	1.0067635	1.0068611	1.0069431	1.0070059	1.0070517	1.0070761	1.007081	1.0070648	1.0070264	1.0069662	1.0068842	1.0067807	1.0066578	1.0065172	1.0063556	1.0061793	1.005987	1.005782	1.0055633	1.0053351	1.0050976	1.0048537	1.0046057	1.0043539	1.0041003	1.0038484	1.0035956
1.005253	1.0051723	1.0051024	1.0050476	1.0050058	1.0049814	1.0049714	1.0049807	1.0050075	1.0050486	1.0051068	1.0051829	1.0052725	1.0053715	1.0054841	1.0056034	1.0057297	1.0058581	1.005989	1.0061171	1.00624	1.0063568	1.0064653	1.0065616	1.0066433	1.0067099	1.0067594	1.0067912	1.0068024	1.0067936	1.0067643	1.006714	1.0066433	1.0065521	1.0064405	1.0063114	1.0061631	1.0059988	1.0058188	1.0056256	1.0054195	1.0052035	1.0049781	1.0047458	1.0045078	1.0042653	1.0040218	1.0037763	1.0035331	1.0032927
1.0051792	1.0050966	1.0050256	1.0049713	1.0049287	1.0049005	1.0048935	1.0049009	1.0049231	1.0049655	1.0050226	1.0050927	1.0051769	1.0052732	1.0053787	1.0054905	1.0056062	1.0057262	1.0058458	1.005963	1.0060743	1.0061779	1.006272	1.0063541	1.0064225	1.0064746	1.0065092	1.0065268	1.0065242	1.006503	1.0064629	1.0064012	1.0063193	1.006219	1.0061013	1.0059665	1.0058131	1.0056463	1.0054648	1.005272	1.0050677	1.0048532	1.0046324	1.004404	1.0041728	1.0039365	1.0037014	1.0034649	1.0032319	1.0030015
1.0051169	1.0050316	1.0049596	1.004904	1.00486	1.0048314	1.0048221	1.004829	1.0048503	1.004888	1.004941	1.0050057	1.0050863	1.0051745	1.0052719	1.0053759	1.0054848	1.0055923	1.0056999	1.0058066	1.0059046	1.005995	1.0060762	1.0061436	1.0061969	1.0062367	1.0062566	1.0062612	1.006245	1.006213	1.0061603	1.0060887	1.0059992	1.005891	1.0057665	1.0056254	1.0054698	1.0052992	1.0051177	1.0049244	1.0047231	1.004511	1.004295	1.004073	1.0038475	1.0036199	1.0033935	1.0031672	1.0029436	1.0027238
1.0050651	1.0049788	1.0049063	1.0048454	1.0048012	1.0047722	1.0047592	1.0047646	1.0047821	1.0048156	1.0048656	1.0049251	1.0049983	1.0050788	1.0051689	1.0052644	1.0053622	1.0054599	1.005556	1.0056463	1.0057325	1.0058098	1.005876	1.0059305	1.0059701	1.0059932	1.0060015	1.0059928	1.005966	1.0059196	1.0058587	1.0057768	1.0056791	1.0055642	1.0054356	1.0052891	1.0051308	1.0049595	1.0047774	1.0045868	1.0043871	1.0041803	1.0039684	1.0037525	1.0035347	1.0033158	1.0030985	1.0028819	1.002669	1.0024613
1.0050247	1.0049369	1.00486	1.0048	1.004752	1.0047212	1.0047048	1.0047058	1.0047212	1.0047498	1.0047922	1.0048467	1.0049124	1.0049863	1.0050664	1.005151	1.005237	1.005324	1.0054085	1.0054866	1.0055596	1.0056217	1.0056735	1.005714	1.005739	1.0057502	1.005745	1.0057232	1.0056835	1.0056286	1.005556	1.0054669	1.0053608	1.0052418	1.0051062	1.0049583	1.0047984	1.0046268	1.004446	1.004256	1.0040611	1.0038588	1.0036539	1.0034436	1.003233	1.0030237	1.0028162	1.0026103	1.0024079	1.0022118
1.0049945	1.0049033	1.0048265	1.0047599	1.0047109	1.0046751	1.0046586	1.0046529	1.0046626	1.0046862	1.0047241	1.0047702	1.0048281	1.0048935	1.0049624	1.0050366	1.0051134	1.0051862	1.0052583	1.0053239	1.0053805	1.0054302	1.005468	1.005494	1.0055054	1.0055032	1.0054853	1.0054516	1.0054018	1.0053365	1.0052563	1.0051589	1.0050471	1.0049225	1.0047835	1.0046327	1.0044726	1.0043008	1.004122	1.0039358	1.0037447	1.0035485	1.0033486	1.0031471	1.0029466	1.0027454	1.002547	1.0023514	1.0021609	1.0019765
1.004975	1.0048778	1.0047964	1.0047293	1.0046761	1.0046371	1.0046129	1.004604	1.0046102	1.0046256	1.0046549	1.004697	1.0047444	1.0048006	1.00486	1.004923	1.0049855	1.005047	1.0051041	1.0051565	1.0051997	1.0052358	1.0052601	1.0052725	1.0052698	1.005256	1.0052269	1.0051807	1.0051212	1.0050462	1.0049568	1.0048546	1.0047367	1.004608	1.0044665	1.0043148	1.0041534	1.0039835	1.0038075	1.0036261	1.0034382	1.0032496	1.003056	1.0028632	1.0026693	1.0024797	1.0022905	1.0021076	1.0019292	1.0017552
1.0049629	1.0048642	1.004778	1.0047054	1.0046474	1.0046046	1.0045753	1.004561	1.0045582	1.0045695	1.0045898	1.004623	1.0046614	1.0047053	1.0047532	1.0048054	1.0048563	1.0049033	1.0049474	1.0049871	1.0050176	1.0050372	1.0050489	1.005046	1.0050336	1.0050054	1.0049644	1.0049099	1.0048406	1.0047588	1.0046606	1.0045521	1.0044305	1.0042992	1.0041555	1.0040035	1.0038441	1.0036762	1.0035036	1.0033251	1.0031439	1.0029597	1.0027754	1.0025909	1.002407	1.0022266	1.0020505	1.0018766	1.0017093	1.0015483
1.00496	1.0048566	1.0047659	1.004689	1.0046247	1.0045762	1.0045424	1.0045193	1.0045115	1.0045123	1.004526	1.0045489	1.0045748	1.0046107	1.0046469	1.0046849	1.0047231	1.0047573	1.0047884	1.0048115	1.0048295	1.0048374	1.0048348	1.0048205	1.0047942	1.0047563	1.0047041	1.0046388	1.0045621	1.0044713	1.0043685	1.0042553	1.0041292	1.0039971	1.003851	1.0036998	1.0035417	1.0033776	1.0032083	1.0030358	1.0028595	1.002684	1.0025079	1.0023311	1.0021582	1.0019872	1.0018212	1.0016586	1.0015042	1.001355
1.0049646	1.004855	1.0047572	1.0046753	1.0046059	1.0045516	1.0045103	1.0044813	1.0044644	1.004459	1.0044602	1.0044723	1.0044911	1.0045133	1.0045375	1.004564	1.0045888	1.0046093	1.0046257	1.0046366	1.0046403	1.0046344	1.0046176	1.0045938	1.0045546	1.0045049	1.0044426	1.0043707	1.0042856	1.0041876	1.0040802	1.003963	1.0038344	1.0036975	1.0035566	1.0034051	1.003249	1.003087	1.0029227	1.002757	1.0025882	1.0024192	1.0022507	1.0020856	1.0019215	1.0017623	1.0016072	1.0014564	1.0013119	1.0011773
1.004975	1.0048593	1.0047567	1.0046688	1.0045916	1.0045297	1.00448	1.0044445	1.0044168	1.0044019	1.0043949	1.0043967	1.0044022	1.0044124	1.0044253	1.0044379	1.0044494	1.0044577	1.0044603	1.004458	1.0044476	1.0044296	1.0044005	1.0043633	1.0043153	1.0042554	1.0041848	1.0041027	1.0040103	1.0039086	1.0037965	1.0036751	1.0035474	1.0034099	1.0032669	1.003118	1.0029657	1.0028081	1.0026499	1.0024892	1.0023284	1.0021672	1.002009	1.0018522	1.0016985	1.0015491	1.0014046	1.0012671	1.0011351	1.0010116
1.004992	1.0048685	1.0047601	1.0046638	1.00458	1.0045103	1.0044528	1.0044079	1.0043718	1.0043457	1.0043287	1.0043185	1.0043123	1.0043104	1.0043086	1.0043094	1.0043069	1.0043017	1.0042909	1.0042765	1.0042527	1.004222	1.0041821	1.004132	1.0040746	1.0040056	1.0039271	1.0038383	1.00374	1.0036335	1.0035186	1.0033944	1.0032647	1.003128	1.0029868	1.0028416	1.0026926	1.0025396	1.0023873	1.0022335	1.0020797	1.0019279	1.0017793	1.0016316	1.0014887	1.0013497	1.0012172	1.001092	1.0009724	1.0008597
1.0050086	1.0048814	1.0047648	1.0046617	1.0045707	1.0044917	1.0044252	1.0043699	1.0043242	1.0042877	1.0042595	1.0042368	1.0042192	1.0042052	1.0041908	1.0041775	1.0041623	1.0041435	1.0041194	1.0040909	1.004056	1.0040135	1.0039622	1.0039032	1.0038352	1.0037588	1.0036713	1.0035765	1.0034742	1.0033624	1.0032452	1.0031215	1.0029899	1.0028555	1.0027165	1.0025729	1.0024297	1.0022818	1.002136	1.0019889	1.0018442	1.0017008	1.0015612	1.0014234	1.0012914	1.001165	1.0010437	1.0009294	1.0008211	1.0007234
1.0050331	1.0048966	1.0047728	1.0046605	1.0045608	1.0044727	1.0043969	1.0043305	1.0042751	1.004228	1.004189	1.0041541	1.0041227	1.0040953	1.0040679	1.0040412	1.0040126	1.0039828	1.0039457	1.0039065	1.0038587	1.0038042	1.003743	1.0036733	1.0035985	1.003512	1.0034183	1.0033193	1.0032119	1.0030985	1.0029793	1.0028533	1.0027238	1.0025898	1.0024537	1.0023155	1.0021762	1.0020356	1.0018963	1.0017576	1.0016216	1.001487	1.001356	1.0012302	1.0011092	1.0009923	1.0008836	1.0007808	1.0006856	1.0005988
1.0050586	1.0049134	1.0047802	1.0046595	1.0045502	1.0044534	1.0043691	1.0042915	1.004225	1.004166	1.004114	1.0040674	1.0040222	1.0039824	1.0039439	1.0039029	1.003862	1.0038178	1.0037694	1.0037161	1.0036571	1.003593	1.0035226	1.0034448	1.0033593	1.0032693	1.0031705	1.0030658	1.0029558	1.0028389	1.0027188	1.0025942	1.0024654	1.0023351	1.002203	1.0020682	1.0019344	1.0018011	1.0016681	1.0015377	1.0014102	1.0012857	1.0011644	1.0010482	1.0009391	1.000833	1.0007368	1.0006458	1.0005631	1.0004879
1.0050863	1.0049314	1.0047883	1.0046585	1.0045412	1.0044342	1.0043352	1.0042489	1.0041705	1.0041018	1.0040358	1.0039765	1.0039208	1.003866	1.003814	1.0037612	1.0037079	1.0036502	1.0035919	1.0035273	1.003457	1.0033839	1.0033038	1.0032166	1.0031263	1.003029	1.0029255	1.0028172	1.0027038	1.002587	1.0024667	1.0023428	1.0022175	1.0020893	1.0019605	1.0018326	1.0017042	1.0015777	1.0014521	1.0013299	1.001212	1.0010967	1.0009859	1.0008813	1.0007815	1.000689	1.0006027	1.0005244	1.0004531	1.0003906
1.0051124	1.0049509	1.0047978	1.0046581	1.0045295	1.0044112	1.0043027	1.0042055	1.0041139	1.0040311	1.0039546	1.0038825	1.0038139	1.0037484	1.0036829	1.0036167	1.0035514	1.003482	1.0034099	1.0033369	1.0032582	1.003174	1.0030857	1.0029926	1.0028946	1.0027922	1.0026853	1.0025746	1.002459	1.0023416	1.0022223	1.0021007	1.0019772	1.0018538	1.0017296	1.0016072	1.0014851	1.0013651	1.0012486	1.0011351	1.0010253	1.0009209	1.0008199	1.0007263	1.0006384	1.0005571	1.0004816	1.0004164	1.0003569	1.0003068
1.0051427	1.0049678	1.004806	1.0046552	1.0045154	1.0043858	1.0042671	1.0041565	1.0040526	1.003958	1.0038701	1.0037845	1.0037029	1.0036234	1.0035466	1.0034698	1.0033909	1.0033114	1.0032301	1.003145	1.003056	1.0029657	1.0028689	1.0027697	1.002667	1.0025612	1.0024495	1.0023375	1.0022212	1.0021051	1.0019859	1.0018668	1.0017469	1.0016267	1.001509	1.0013916	1.0012765	1.0011657	1.001058	1.000953	1.0008522	1.000757	1.0006678	1.0005852	1.0005083	1.0004383	1.0003749	1.0003208	1.0002741	1.000236
1.0051676	1.0049831	1.0048103	1.0046512	1.0044981	1.0043575	1.0042273	1.0041053	1.0039893	1.0038825	1.0037801	1.0036832	1.0035897	1.003498	1.0034077	1.0033199	1.003231	1.0031393	1.0030487	1.0029546	1.0028573	1.0027583	1.002655	1.002551	1.0024431	1.0023321	1.0022209	1.0021069	1.0019902	1.0018741	1.0017587	1.0016413	1.0015253	1.0014107	1.0012991	1.001188	1.0010818	1.0009776	1.0008771	1.0007815	1.0006915	1.0006077	1.0005285	1.0004556	1.0003892	1.0003314	1.0002813	1.000238	1.0002033	1.0001768
1.005193	1.0049961	1.0048134	1.0046427	1.0044794	1.0043268	1.0041835	1.0040499	1.0039229	1.0038022	1.0036889	1.0035776	1.0034732	1.0033695	1.003268	1.0031667	1.003068	1.002966	1.0028658	1.0027649	1.0026587	1.0025525	1.0024447	1.0023348	1.0022237	1.002111	1.0019965	1.0018837	1.0017685	1.0016528	1.0015389	1.0014272	1.001315	1.0012068	1.0011002	1.0009966	1.0008974	1.0008018	1.0007105	1.0006238	1.0005438	1.0004694	1.0004014	1.0003401	1.0002844	1.0002378	1.0001984	1.0001667	1.0001451	1.0001307
1.0052133	1.0050069	1.004814	1.0046304	1.004455	1.0042915	1.0041369	1.0039896	1.0038507	1.003719	1.0035917	1.0034705	1.0033525	1.0032377	1.0031252	1.0030142	1.0029029	1.0027947	1.0026832	1.002573	1.0024632	1.0023501	1.0022378	1.0021238	1.0020095	1.0018947	1.0017809	1.0016656	1.0015529	1.0014418	1.00133	1.0012212	1.001115	1.0010118	1.0009121	1.0008162	1.0007249	1.0006372	1.0005555	1.000479	1.0004083	1.0003438	1.000288	1.0002364	1.0001932	1.0001572	1.0001295	1.000111	1.0000987	1.0000964
1.0052314	1.0050148	1.0048085	1.0046134	1.0044281	1.0042517	1.0040853	1.0039257	1.0037746	1.0036306	1.0034919	1.003358	1.003229	1.0031036	1.0029799	1.0028603	1.0027399	1.0026199	1.0025033	1.002386	1.0022676	1.0021508	1.0020348	1.0019176	1.0018021	1.0016867	1.0015718	1.0014578	1.0013463	1.0012375	1.00113	1.0010259	1.0009255	1.000828	1.0007358	1.000647	1.0005639	1.0004853	1.0004128	1.0003464	1.0002856	1.0002321	1.0001848	1.0001453	1.0001132	1.0000893	1.0000726	1.000065	1.0000646	1.0000741
1.0052475	1.00502	1.0048012	1.0045937	1.0043949	1.0042077	1.0040293	1.0038587	1.0036955	1.0035381	1.003389	1.0032436	1.003104	1.0029683	1.0028334	1.0027031	1.0025754	1.0024499	1.0023241	1.002199	1.0020772	1.0019566	1.0018352	1.0017166	1.0015996	1.0014834	1.0013685	1.0012583	1.0011486	1.0010427	1.0009398	1.0008411	1.0007464	1.0006559	1.0005697	1.0004907	1.0004145	1.0003458	1.0002815	1.0002247	1.000175	1.0001323	1.0000951	1.0000672	1.0000467	1.0000335	1.0000287	1.0000322	1.0000436	1.000064
1.005257	1.0050188	1.0047874	1.0045688	1.0043595	1.0041599	1.0039679	1.0037861	1.003611	1.0034429	1.0032817	1.003127	1.0029764	1.002829	1.0026861	1.0025475	1.002412	1.0022764	1.0021468	1.0020171	1.0018896	1.0017653	1.0016412	1.001521	1.0014035	1.0012876	1.0011753	1.001065	1.0009595	1.0008569	1.0007604	1.0006669	1.0005783	1.0004947	1.0004165	1.0003438	1.0002776	1.0002179	1.0001646	1.0001172	1.0000764	1.0000442	1.00002	1.0000011	0.9999918	0.9999888	0.9999961	1.0000105	1.0000348	1.000065
1.0052646	1.0050132	1.0047714	1.0045408	1.0043192	1.0041064	1.0039049	1.0037105	1.0035243	1.0033444	1.0031724	1.0030068	1.0028456	1.0026891	1.0025395	1.0023922	1.002247	1.002107	1.0019712	1.001837	1.0017049	1.0015782	1.0014526	1.0013311	1.0012141	1.0010996	1.0009902	1.0008818	1.00078	1.0006827	1.0005894	1.0005027	1.0004202	1.0003446	1.0002744	1.0002096	1.0001522	1.0001012	1.000058	1.00002	0.999991	0.99996895	0.999954	0.9999472	0.99994755	0.99995697	0.99997574	1.0000002	1.0000349	1.0000782
1.0052664	1.0050019	1.0047488	1.0045056	1.0042741	1.0040507	1.0038352	1.0036302	1.003431	1.0032434	1.003061	1.0028845	1.0027148	1.0025501	1.0023904	1.0022366	1.0020851	1.0019393	1.0017983	1.0016605	1.0015272	1.0013964	1.0012707	1.0011486	1.001031	1.0009185	1.0008104	1.0007077	1.0006102	1.0005178	1.0004299	1.0003481	1.0002743	1.0002061	1.0001436	1.0000885	1.0000387	0.99999744	0.9999628	0.99993634	0.9999162	0.9999057	0.99990046	0.99990433	0.99991596	0.9999364	0.99996525	1.0000019	1.0000479	1.0001017
1.0052633	1.0049888	1.0047227	1.0044687	1.0042231	1.00399	1.0037632	1.0035466	1.0033389	1.0031387	1.0029469	1.0027614	1.0025826	1.0024093	1.0022427	1.002082	1.0019264	1.0017749	1.0016284	1.0014882	1.001351	1.0012207	1.0010947	1.0009727	1.0008576	1.0007465	1.0006412	1.0005425	1.0004493	1.000363	1.000281	1.0002066	1.0001391	1.0000782	1.000024	0.99997705	0.99993825	0.99990493	0.9998804	0.9998647	0.99985504	0.999853	0.99985963	0.9998741	0.9998969	0.999928	0.9999664	1.0000147	1.0000714	1.0001358
1.0052549	1.0049685	1.0046909	1.0044245	1.0041689	1.0039237	1.0036863	1.0034599	1.0032417	1.0030326	1.0028313	1.0026364	1.0024494	1.0022697	1.0020967	1.0019287	1.0017676	1.0016128	1.0014644	1.0013206	1.0011826	1.001051	1.0009243	1.000804	1.0006903	1.0005827	1.000482	1.0003868	1.0002984	1.0002171	1.0001426	1.0000747	1.0000149	0.99996173	0.9999166	0.99987847	0.9998476	0.99982464	0.9998099	0.9998025	0.99980325	0.9998132	0.9998294	0.99985445	0.9998883	0.9999294	0.9999798	1.000038	1.0001045	1.0001802
1.0052414	1.0049428	1.004654	1.0043778	1.0041101	1.0038539	1.0036073	1.0033698	1.003142	1.0029236	1.0027131	1.002511	1.002317	1.00213	1.0019505	1.0017779	1.0016135	1.001454	1.0013024	1.0011579	1.0010196	1.0008875	1.0007638	1.0006433	1.0005327	1.0004282	1.0003308	1.0002418	1.0001575	1.0000826	1.0000145	0.9999539	0.9999009	0.9998567	0.99981934	0.99978966	0.999769	0.99975544	0.9997503	0.999754	0.9997649	0.99978423	0.99981135	0.999847	0.9998912	0.9999429	1.0000039	1.0000719	1.0001488	1.0002348
1.0052233	1.0049121	1.0046138	1.004324	1.0040476	1.0037812	1.0035243	1.0032779	1.0030421	1.0028139	1.002595	1.0023863	1.0021851	1.0019917	1.0018072	1.0016297	1.0014623	1.0013005	1.0011461	1.0010003	1.0008616	1.000731	1.0006068	1.0004921	1.0003828	1.000282	1.0001895	1.0001041	1.000027	0.99995816	0.99989676	0.9998444	0.99979913	0.9997628	0.9997346	0.9997138	0.999702	0.99969864	0.99970376	0.9997154	0.99973637	0.9997657	0.9998046	0.99985087	0.99990433	0.9999668	1.0000384	1.0001171	1.0002044	1.0002995
1.0051978	1.0048777	1.004567	1.0042684	1.0039816	1.0037038	1.003438	1.003182	1.0029382	1.002701	1.0024751	1.0022595	1.0020533	1.0018551	1.001665	1.0014853	1.001314	1.0011504	1.000996	1.0008492	1.0007107	1.0005804	1.0004597	1.0003452	1.0002416	1.0001444	1.000057	0.99997747	0.99990696	0.99984473	0.99978936	0.99974465	0.9997076	0.9996812	0.99965996	0.99964875	0.9996464	0.99965185	0.9996662	0.9996893	0.99972016	0.99976027	0.9998072	0.9998644	0.9999283	1.000002	1.0000819	1.0001711	1.000269	1.0003741
1.0051689	1.0048372	1.0045173	1.004209	1.0039111	1.0036243	1.0033488	1.0030867	1.0028312	1.0025893	1.0023582	1.0021349	1.0019228	1.0017205	1.0015279	1.0013444	1.0011694	1.0010055	1.0008501	1.0007042	1.0005661	1.0004383	1.0003208	1.0002091	1.0001088	1.0000167	0.9999349	0.9998611	0.9997958	0.99974066	0.99969304	0.9996565	0.9996279	0.99960756	0.99959695	0.9995952	0.9996012	0.9996163	0.99964166	0.99967396	0.9997155	0.9997649	0.99982303	0.9998888	0.99996275	1.0000459	1.000137	1.000236	1.000344	1.0004579
1.0051346	1.0047922	1.0044631	1.0041449	1.0038384	1.0035427	1.003259	1.0029874	1.002727	1.0024767	1.0022379	1.0020105	1.0017946	1.0015888	1.0013919	1.0012059	1.0010303	1.0008658	1.0007098	1.000565	1.0004293	1.0003043	1.0001867	1.0000818	0.9999847	0.9998981	0.9998215	0.9997536	0.999696	0.99964774	0.9996084	0.99957883	0.99955857	0.9995473	0.99954504	0.99955267	0.9995683	0.9995936	0.99962634	0.99966973	0.9997207	0.9997802	0.99984753	0.99992406	1.0000081	1.0001006	1.0002015	1.00031	1.0004269	1.0005507
1.0050958	1.0047449	1.0044053	1.0040774	1.003762	1.003458	1.0031668	1.0028886	1.0026208	1.0023646	1.0021216	1.0018886	1.0016692	1.0014584	1.0012605	1.0010736	1.0008974	1.0007322	1.0005772	1.000433	1.0003003	1.0001765	1.000064	0.99996173	0.99987084	0.99978983	0.9997179	0.9996572	0.99960536	0.99956477	0.999533	0.99951154	0.99949896	0.99949753	0.9995041	0.99952	0.99954623	0.9995799	0.9996231	0.9996748	0.9997362	0.99980474	0.999883	0.9999695	1.0000633	1.0001655	1.0002764	1.000394	1.0005192	1.0006531
1.0050535	1.0046918	1.0043428	1.0040065	1.0036827	1.0033727	1.0030743	1.002788	1.0025145	1.0022548	1.0020056	1.0017687	1.0015455	1.0013344	1.0011334	1.0009445	1.000769	1.0006031	1.0004512	1.0003077	1.0001776	1.0000584	0.9999493	0.9998524	0.99976635	0.9996898	0.99962515	0.99957037	0.99952716	0.99949354	0.99946856	0.9994554	0.9994523	0.9994578	0.9994733	0.9994985	0.9995328	0.9995774	0.99963135	0.9996914	0.9997621	0.9998415	0.9999292	1.000024	1.0001279	1.0002396	1.0003588	1.000486	1.000622	1.0007632
1.0050051	1.0046363	1.0042783	1.0039346	1.0036021	1.0032849	1.0029804	1.002688	1.0024092	1.0021435	1.0018915	1.0016524	1.0014254	1.0012122	1.00101	1.0008215	1.000645	1.0004824	1.0003302	1.0001905	1.0000625	0.99994713	0.99984306	0.9997515	0.9996696	0.99959993	0.9995414	0.9994939	0.99945694	0.9994301	0.99941546	0.9994089	0.9994147	0.99942946	0.999454	0.99948883	0.99953216	0.99958503	0.99964786	0.99971837	0.9997988	0.99988735	0.9999841	1.0000889	1.0002025	1.0003225	1.0004507	1.0005877	1.0007312	1.000882
1.0049545	1.004576	1.0042101	1.003859	1.003521	1.0031968	1.0028853	1.0025877	1.0023053	1.0020361	1.0017796	1.0015373	1.001309	1.0010941	1.0008935	1.0007044	1.000529	1.0003673	1.0002173	1.0000807	0.99995637	0.99984485	0.99974585	0.99965835	0.99958235	0.99952	0.9994672	0.9994273	0.99939734	0.9993789	0.9993718	0.9993751	0.9993887	0.99941134	0.9994454	0.99948806	0.9995413	0.9996045	0.99967515	0.99975556	0.9998452	0.99994236	1.0000494	1.0001639	1.000285	1.0004154	1.0005529	1.0006973	1.0008491	1.0010084
1.0049	1.0045143	1.0041404	1.003782	1.0034373	1.0031077	1.002791	1.0024892	1.0022022	1.0019292	1.0016706	1.0014267	1.0011977	1.0009818	1.0007802	1.0005918	1.0004185	1.0002584	1.0001124	0.99997884	0.99985826	0.99975103	0.99965715	0.9995755	0.999505	0.9994493	0.9994026	0.999371	0.99934846	0.9993384	0.9993381	0.9993499	0.9993717	0.9994036	0.99944663	0.99949884	0.99956065	0.99963224	0.99971324	0.99980307	0.9999017	1.0000082	1.0001235	1.0002468	1.000378	1.0005171	1.000663	1.0008159	1.0009756	1.0011427
1.0048423	1.0044495	1.00407	1.0037029	1.0033541	1.0030183	1.0026972	1.0023916	1.0021003	1.0018251	1.001564	1.0013202	1.0010892	1.0008738	1.0006727	1.0004865	1.0003151	1.0001571	1.0000134	0.99988514	0.99976844	0.9996666	0.9995769	0.9995011	0.9994376	0.99938744	0.99934924	0.99932325	0.9993092	0.99930656	0.9993156	0.99933445	0.99936527	0.99940604	0.99945796	0.99951935	0.9995901	0.9996708	0.9997605	0.99985963	0.9999665	1.0000829	1.0002073	1.0003394	1.0004795	1.0006266	1.0007808	1.0009426	1.0011102	1.0012859
1.004783	1.004383	1.0039965	1.0036252	1.0032693	1.0029293	1.0026042	1.002295	1.0020024	1.0017236	1.0014623	1.0012162	1.0009856	1.0007702	1.0005702	1.0003866	1.0002166	1.0000634	0.99992365	0.99979794	0.9996859	0.99959016	0.99950635	0.9994366	0.9993801	0.9993366	0.9993063	0.99928695	0.9992801	0.9992849	0.99930245	0.9993302	0.9993696	0.99941915	0.9994792	0.99954885	0.9996298	0.99971956	0.99981767	0.9999252	1.0000417	1.0001675	1.0003	1.0004408	1.000589	1.0007443	1.0009072	1.0010761	1.0012522	1.0014334
1.0047208	1.004315	1.0039232	1.0035465	1.0031855	1.0028408	1.0025132	1.0022016	1.001906	1.0016266	1.0013636	1.0011178	1.0008876	1.0006738	1.0004776	1.0002934	1.0001278	0.9999761	0.99984115	0.99972034	0.9996135	0.99952275	0.99944454	0.999382	0.999331	0.9992936	0.9992711	0.9992594	0.99926066	0.99927485	0.99929863	0.99933535	0.99938315	0.9994418	0.99951	0.99958956	0.99967813	0.99977624	0.9998841	1.000001	1.0001259	1.0002586	1.0004005	1.0005498	1.0007063	1.0008699	1.00104	1.001218	1.0014006	1.0015906
1.0046579	1.0042461	1.0038481	1.0034667	1.0031025	1.0027555	1.0024235	1.0021104	1.0018135	1.0015327	1.0012698	1.0010244	1.0007945	1.0005829	1.0003874	1.0002077	1.0000447	0.9998979	0.99976695	0.99965	0.99954957	0.999464	0.9993921	0.99933434	0.99929184	0.9992624	0.9992455	0.99924266	0.99925137	0.9992728	0.99930495	0.999351	0.9994067	0.9994744	0.99955124	0.99963915	0.99973696	0.99984384	0.99995893	1.0000852	1.0002196	1.0003603	1.0005106	1.0006676	1.0008323	1.0010042	1.0011823	1.0013654	1.0015562	1.0017519
1.0045931	1.0041755	1.0037731	1.0033886	1.0030202	1.0026703	1.0023369	1.0020218	1.0017247	1.0014431	1.0011806	1.0009351	1.0007079	1.0004976	1.0003053	1.0001292	0.99996924	0.99982643	0.9996993	0.9995895	0.99949324	0.9994137	0.99934894	0.9992979	0.9992608	0.99924	0.9992302	0.99923545	0.99925137	0.99928135	0.9993223	0.9993757	0.99944025	0.9995158	0.999602	0.9996978	0.9998035	0.9999191	1.0000442	1.0001782	1.0003215	1.0004704	1.0006285	1.0007936	1.0009663	1.0011444	1.0013298	1.0015204	1.0017186	1.0019202
1.0045277	1.0041047	1.0036993	1.0033106	1.0029408	1.002588	1.0022534	1.001936	1.001638	1.0013584	1.001096	1.0008521	1.0006267	1.0004189	1.0002291	1.0000575	0.9999015	0.99976397	0.9996417	0.9995358	0.9994464	0.99937266	0.99931383	0.99927163	0.9992416	0.999226	0.9992247	0.9992375	0.999261	0.9992998	0.99934864	0.9994095	0.99948305	0.99956626	0.9996612	0.9997657	0.99988055	1.0000052	1.0001378	1.0002794	1.0004306	1.0005877	1.0007542	1.0009267	1.0011072	1.0012923	1.0014849	1.001683	1.0018865	1.0020951
1.0044603	1.0040339	1.0036261	1.0032364	1.0028626	1.0025083	1.0021734	1.0018555	1.0015568	1.0012771	1.0010167	1.0007752	1.0005523	1.0003471	1.0001609	0.99999243	0.9998411	0.9997079	0.99959093	0.9994918	0.9994075	0.9993406	0.999289	0.99925196	0.9992296	0.9992216	0.9992277	0.99924713	0.9992814	0.99932635	0.999385	0.9994544	0.99953574	0.99962705	0.99972993	0.9998434	0.99996656	1.0000979	1.000239	1.00039	1.000548	1.000714	1.000887	1.0010678	1.0012544	1.0014474	1.0016466	1.0018517	1.0020605	1.0022748
1.004395	1.0039662	1.0035543	1.0031612	1.0027864	1.0024306	1.0020941	1.0017782	1.0014813	1.001202	1.0009431	1.0007033	1.0004828	1.0002816	1.0001	0.99993485	0.9997891	0.9996609	0.99955064	0.9994561	0.9993784	0.9993173	0.99927247	0.99924314	0.99922824	0.9992268	0.9992416	0.9992689	0.99930984	0.99936306	0.9994298	0.9995072	0.9995952	0.9996965	0.99980736	0.9999286	1.00006	1.0002002	1.00035	1.0005077	1.0006742	1.0008477	1.001028	1.0012158	1.0014101	1.0016093	1.0018146	1.0020263	1.0022411	1.0024618
1.0043304	1.0038981	1.0034834	1.0030897	1.0027138	1.0023574	1.0020212	1.0017046	1.0014077	1.0011321	1.0008754	1.0006381	1.0004209	1.0002236	1.0000459	0.99988526	0.99974436	0.99962157	0.9995159	0.99942845	0.9993571	0.999303	0.9992643	0.99924195	0.99923486	0.99924225	0.9992634	0.99929804	0.9993477	0.9994085	0.9994824	0.9995684	0.9996664	0.9997747	0.99989474	1.0000235	1.0001626	1.000311	1.0004685	1.0006337	1.0008074	1.0009884	1.0011766	1.0013707	1.0015713	1.001777	1.0019892	1.0022063	1.002427	1.0026517
1.0042659	1.003831	1.0034161	1.0030193	1.002643	1.002287	1.0019523	1.0016367	1.0013415	1.0010667	1.0008123	1.0005797	1.0003657	1.0001727	0.9999988	0.9998446	0.9997082	0.99959004	0.9994905	0.9994099	0.99934506	0.99929804	0.9992669	0.9992505	0.9992501	0.9992646	0.99929434	0.99933827	0.999395	0.99946374	0.9995451	0.99963987	0.99974483	0.9998616	0.9999897	1.0001267	1.0002745	1.0004299	1.0005944	1.0007678	1.0009481	1.0011358	1.0013312	1.001532	1.001739	1.0019517	1.0021693	1.0023917	1.0026177	1.0028472
1.0042026	1.0037678	1.0033504	1.0029533	1.0025777	1.0022211	1.0018862	1.0015724	1.0012802	1.0010085	1.0007565	1.0005268	1.0003183	1.0001281	0.9999589	0.99981004	0.99967927	0.99956715	0.9994746	0.99939924	0.9993409	0.9993004	0.9992764	0.99926764	0.9992759	0.9992975	0.99933565	0.9993858	0.99944985	0.9995282	0.9996173	0.99972004	0.9998327	0.9999581	1.0000924	1.0002372	1.0003922	1.0005556	1.0007284	1.0009089	1.0010961	1.0012906	1.0014924	1.0017003	1.001913	1.0021312	1.0023544	1.0025823	1.0028129	1.0030473
1.0041422	1.0037047	1.0032874	1.0028901	1.0025145	1.0021596	1.0018264	1.0015154	1.0012248	1.0009564	1.0007083	1.0004815	1.0002775	1.0000929	0.999928	0.99978334	0.9996593	0.99955285	0.99946654	0.9993972	0.9993461	0.99931175	0.99929535	0.9992944	0.9993092	0.99933964	0.99938333	0.9994427	0.99951464	0.9995999	0.99969757	0.9998075	0.9999285	1.0000613	1.0002034	1.0003564	1.0005189	1.0006899	1.0008694	1.0010563	1.0012507	1.0014527	1.0016603	1.0018742	1.002093	1.0023168	1.0025452	1.0027769	1.0030141	1.0032513
1.0040836	1.0036455	1.0032283	1.0028309	1.0024562	1.002103	1.0017709	1.0014613	1.0011742	1.0009079	1.0006653	1.0004432	1.0002427	1.000063	0.99990374	0.9997647	0.9996461	0.99954647	0.99946666	0.9994036	0.9993598	0.999333	0.99932384	0.99933	0.99935156	0.9993894	0.99944085	0.99950856	0.9995879	0.99968064	0.9997857	0.99990326	1.000033	1.0001726	1.0003227	1.000483	1.000653	1.0008303	1.0010173	1.0012113	1.0014122	1.0016203	1.0018337	1.0020539	1.0022786	1.0025083	1.0027405	1.0029771	1.0032178	1.0034597
1.0040262	1.0035881	1.0031698	1.0027747	1.002401	1.0020492	1.0017213	1.0014142	1.0011296	1.0008675	1.0006281	1.0004107	1.0002149	1.0000409	0.9998875	0.99975395	0.9996412	0.9995483	0.9994733	0.9994193	0.9993813	0.99936175	0.9993594	0.9993735	0.99940234	0.99944806	0.9995081	0.99958086	0.9996693	0.99977005	0.9998825	1.0000087	1.0001452	1.0002924	1.0004499	1.0006173	1.0007938	1.0009787	1.0011717	1.0013728	1.0015796	1.0017939	1.0020145	1.0022391	1.0024691	1.0027037	1.0029414	1.003182	1.0034261	1.0036713
1.0039734	1.0035349	1.0031191	1.0027236	1.0023512	1.0020022	1.0016763	1.001373	1.001093	1.0008333	1.0005989	1.0003867	1.0001956	1.0000256	0.99987787	0.9997517	0.99964464	0.9995594	0.9994912	0.9994428	0.99941266	0.9993996	0.99940395	0.99942493	0.99946254	0.999515	0.99958247	0.99966395	0.9997589	0.99986774	0.99998754	1.0001205	1.0002639	1.0004191	1.0005845	1.0007586	1.0009426	1.0011344	1.0013337	1.0015408	1.0017538	1.001974	1.0021998	1.0024298	1.0026649	1.002904	1.0031452	1.0033907	1.0036381	1.0038875
1.0039226	1.0034854	1.0030693	1.0026764	1.0023066	1.0019598	1.0016376	1.001337	1.0010604	1.0008065	1.0005763	1.0003686	1.000182	1.0000197	0.9998783	0.9997563	0.9996569	0.99957615	0.9995156	0.9994743	0.999451	0.99944556	0.99945724	0.99948555	0.9995306	0.99959034	0.99966466	0.9997543	0.9998572	0.9999723	1.000101	1.0002406	1.0003923	1.0005544	1.000725	1.0009068	1.0010967	1.001296	1.001502	1.0017146	1.0019346	1.0021597	1.0023903	1.0026257	1.0028654	1.0031086	1.0033542	1.0036025	1.0038536	1.0041051
1.0038762	1.0034386	1.0030249	1.002635	1.0022675	1.001923	1.0016036	1.0013071	1.0010351	1.0007854	1.0005594	1.0003574	1.000177	1.0000204	0.99988407	0.9997688	0.9996765	0.99960256	0.99954826	0.99951357	0.9994976	0.99949956	0.9995182	0.99955493	0.99960566	0.9996738	0.9997561	0.9998524	0.9999628	1.0000852	1.0002213	1.0003687	1.0005268	1.0006958	1.0008744	1.0010623	1.00126	1.0014637	1.0016756	1.0018945	1.0021197	1.0023503	1.0025858	1.0028262	1.0030701	1.0033165	1.0035667	1.0038191	1.0040718	1.0043261
1.0038325	1.0033975	1.0029856	1.0025975	1.0022327	1.0018922	1.0015761	1.0012833	1.0010158	1.0007708	1.0005524	1.0003538	1.0001794	1.0000277	0.99989796	0.9997904	0.9997025	0.999636	0.99958986	0.99956137	0.9995524	0.99956113	0.99958825	0.9996316	0.99969023	0.9997654	0.999855	0.9999588	1.000076	1.000206	1.0003498	1.0005035	1.000668	1.0008444	1.0010296	1.0012242	1.0014265	1.001638	1.0018562	1.0020796	1.0023111	1.0025465	1.0027874	1.0030313	1.0032793	1.0035305	1.0037829	1.0040383	1.0042934	1.00455
1.0037937	1.0033606	1.002951	1.0025653	1.0022027	1.0018672	1.0015547	1.0012665	1.0010036	1.0007658	1.0005494	1.0003575	1.0001891	1.0000439	0.9999207	0.99981916	0.9997382	0.99967825	0.9996383	0.9996178	0.99961585	0.9996321	0.99966526	0.9997166	0.9997833	0.9998641	0.99996215	1.0000725	1.0001974	1.0003344	1.0004846	1.0006456	1.0008173	1.0010005	1.001192	1.0013924	1.0016017	1.0018184	1.002042	1.0022714	1.0025063	1.002747	1.0029919	1.0032405	1.0034919	1.0037465	1.004003	1.0042593	1.0045183	1.0047756
1.0037576	1.0033274	1.0029207	1.0025373	1.0021802	1.0018476	1.0015392	1.0012563	1.0009984	1.0007645	1.000555	1.000369	1.0002062	1.0000683	0.9999499	0.9998553	0.9997815	0.9997276	0.999696	0.99968165	0.99968743	0.9997101	0.9997513	0.9998086	0.9998828	0.9999713	1.000076	1.0001942	1.000326	1.0004705	1.0006267	1.0007949	1.0009733	1.0011625	1.0013604	1.0015664	1.0017817	1.0020037	1.0022336	1.0024679	1.0027083	1.0029528	1.003201	1.0034536	1.003709	1.0039659	1.0042247	1.0044842	1.0047443	1.0050038
1.0037289	1.0032989	1.0028955	1.002517	1.0021625	1.001834	1.0015304	1.0012523	1.000999	1.0007708	1.0005671	1.0003878	1.0002313	1.0000987	0.99998766	0.9998992	0.9998321	0.9997866	0.99975985	0.9997536	0.99976575	0.9997963	0.99984384	0.99990916	0.9999901	1.0000869	1.0001975	1.0003227	1.0004619	1.0006126	1.0007758	1.0009506	1.001135	1.0013307	1.0015349	1.0017469	1.0019668	1.0021949	1.0024289	1.0026681	1.002914	1.0031619	1.0034151	1.003671	1.003929	1.0041889	1.0044503	1.0047112	1.0049722	1.0052341
1.0037024	1.0032762	1.0028762	1.0025012	1.0021505	1.0018266	1.0015285	1.0012549	1.001008	1.0007843	1.0005863	1.0004127	1.0002637	1.0001365	1.0000315	0.99995023	0.99989074	0.9998514	0.99983174	0.9998321	0.99985224	0.99988973	0.99994504	1.0000168	1.0001051	1.0002081	1.0003269	1.0004593	1.0006049	1.0007617	1.0009317	1.0011129	1.0013041	1.001505	1.0017146	1.0019335	1.0021588	1.0023909	1.0026295	1.0028744	1.0031232	1.0033759	1.0036329	1.0038915	1.0041525	1.0044142	1.0046775	1.0049409	1.0052023	1.0054646
1.0036818	1.003259	1.0028619	1.0024906	1.0021456	1.0018266	1.0015323	1.0012648	1.0010219	1.0008053	1.0006131	1.0004458	1.0003024	1.0001822	1.0000848	1.0000104	0.9999564	0.999924	0.9999122	0.9999197	0.99994713	0.9999911	1.000053	1.0001315	1.0002271	1.0003371	1.0004623	1.0006021	1.0007533	1.0009184	1.0010942	1.0012811	1.0014784	1.0016843	1.0018998	1.0021243	1.0023546	1.0025927	1.0028359	1.0030845	1.003337	1.0035938	1.0038531	1.0041147	1.0043781	1.0046424	1.0049073	1.0051715	1.0054355	1.0056971
1.0036652	1.0032467	1.0028539	1.0024868	1.0021455	1.0018315	1.0015438	1.0012808	1.0010438	1.0008335	1.0006474	1.0004867	1.0003484	1.0002353	1.0001442	1.0000763	1.0000302	1.0000054	0.9999995	1.000015	1.0000472	1.0000995	1.0001684	1.0002555	1.0003564	1.0004739	1.0006064	1.0007514	1.0009098	1.0010798	1.001263	1.0014559	1.0016593	1.0018711	1.0020922	1.0023212	1.0025564	1.0027989	1.0030466	1.0032983	1.0035546	1.0038157	1.0040774	1.004341	1.0046068	1.0048735	1.005139	1.0054044	1.0056686	1.0059308
1.0036551	1.0032401	1.0028514	1.0024884	1.0021518	1.0018426	1.0015596	1.0013038	1.0010725	1.0008672	1.0006882	1.0005333	1.0004028	1.0002956	1.0002114	1.0001508	1.0001112	1.0000917	1.0000944	1.0001173	1.0001564	1.0002154	1.0002927	1.0003836	1.0004936	1.0006167	1.0007558	1.0009072	1.0010719	1.0012494	1.0014366	1.001637	1.0018451	1.0020634	1.002289	1.0025227	1.0027623	1.0030094	1.0032605	1.0035167	1.0037756	1.004039	1.0043039	1.00457	1.004837	1.0051055	1.0053724	1.0056375	1.0059028	1.0061647
1.00365	1.0032386	1.002854	1.0024958	1.0021656	1.0018612	1.0015836	1.0013328	1.0011078	1.0009086	1.000736	1.0005869	1.0004629	1.000364	1.0002856	1.0002322	1.0001994	1.0001874	1.0001975	1.0002251	1.0002726	1.0003384	1.000421	1.0005205	1.0006362	1.0007665	1.0009115	1.0010695	1.0012412	1.0014241	1.0016189	1.0018226	1.0020366	1.0022597	1.0024903	1.002729	1.0029731	1.0032237	1.0034786	1.0037385	1.0040007	1.0042666	1.0045336	1.0048023	1.0050703	1.0053396	1.0056071	1.0058736	1.006138	1.0063984
1.0036501	1.003243	1.0028628	1.0025097	1.0021846	1.0018854	1.0016143	1.0013684	1.0011505	1.0009573	1.0007908	1.0006496	1.0005311	1.0004385	1.0003673	1.0003207	1.0002949	1.0002893	1.0003058	1.0003415	1.0003958	1.0004679	1.0005575	1.000664	1.0007857	1.0009232	1.0010743	1.0012381	1.0014156	1.0016043	1.0018042	1.0020148	1.0022327	1.0024606	1.0026969	1.002939	1.0031875	1.0034419	1.0037012	1.003964	1.0042294	1.0044959	1.0047657	1.0050355	1.0053055	1.005575	1.0058428	1.0061095	1.0063727	1.0066339
1.0036556	1.003253	1.0028777	1.0025301	1.0022094	1.0019158	1.0016509	1.001412	1.0011995	1.0010128	1.000852	1.0007179	1.0006057	1.0005205	1.0004578	1.0004158	1.0003973	1.0003996	1.0004219	1.0004653	1.0005258	1.0006044	1.0007006	1.0008135	1.0009423	1.0010852	1.0012425	1.0014138	1.0015972	1.0017904	1.0019954	1.0022107	1.0024354	1.0026675	1.0029079	1.0031537	1.0034065	1.0036643	1.0039257	1.0041916	1.0044591	1.004729	1.0049996	1.0052708	1.0055419	1.0058122	1.00608	1.0063463	1.0066087	1.0068682
1.0036672	1.0032703	1.0028988	1.0025566	1.0022413	1.001953	1.0016938	1.0014614	1.0012552	1.0010751	1.0009222	1.0007924	1.0006888	1.0006094	1.0005524	1.0005188	1.0005064	1.0005153	1.000545	1.000594	1.0006617	1.0007483	1.0008509	1.0009702	1.001104	1.0012538	1.0014167	1.0015934	1.0017825	1.0019823	1.0021932	1.002413	1.0026419	1.0028788	1.003123	1.0033735	1.0036292	1.0038896	1.0041541	1.0044222	1.0046924	1.0049635	1.0052356	1.0055088	1.0057794	1.0060496	1.0063181	1.0065826	1.0068451	1.0071031
1.0036848	1.0032904	1.0029266	1.0025889	1.0022794	1.0019977	1.0017434	1.0015175	1.0013176	1.001145	1.0009972	1.0008752	1.0007784	1.000705	1.0006557	1.0006279	1.0006231	1.0006391	1.000675	1.0007311	1.0008044	1.0008973	1.001007	1.0011322	1.0012735	1.001428	1.0015981	1.0017807	1.0019737	1.0021782	1.0023937	1.0026193	1.0028527	1.0030935	1.0033417	1.0035958	1.0038551	1.0041189	1.0043858	1.0046562	1.0049272	1.0052001	1.0054746	1.0057466	1.006018	1.0062894	1.0065551	1.0068208	1.0070812	1.0073367
1.0037063	1.0033193	1.0029585	1.0026273	1.002323	1.0020485	1.0018001	1.001579	1.0013864	1.0012201	1.0010802	1.0009646	1.0008743	1.0008078	1.0007652	1.000744	1.000747	1.0007688	1.0008113	1.0008737	1.000954	1.0010535	1.0011692	1.0013008	1.0014479	1.001609	1.0017843	1.0019711	1.0021707	1.002381	1.0026007	1.0028298	1.0030686	1.0033126	1.0035654	1.0038217	1.0040843	1.0043511	1.0046201	1.0048918	1.0051653	1.0054392	1.0057132	1.0059867	1.0062587	1.0065274	1.0067934	1.0070577	1.007316	1.00757
1.0037342	1.0033524	1.0029975	1.0026716	1.0023744	1.0021054	1.0018634	1.0016484	1.0014634	1.0013032	1.0011688	1.0010607	1.0009764	1.0009164	1.000881	1.0008672	1.000876	1.0009047	1.0009536	1.0010232	1.0011109	1.0012151	1.0013374	1.0014749	1.0016283	1.0017955	1.0019749	1.0021682	1.0023724	1.0025874	1.0028125	1.0030459	1.0032873	1.0035356	1.0037909	1.004052	1.0043168	1.0045848	1.0048565	1.0051296	1.005404	1.0056795	1.0059541	1.0062274	1.0064986	1.0067676	1.0070328	1.0072942	1.0075514	1.0078025
1.0037696	1.0033925	1.0030433	1.0027235	1.0024316	1.002168	1.0019329	1.0017258	1.0015452	1.0013918	1.0012649	1.0011625	1.0010864	1.0010326	1.0010036	1.000997	1.0010121	1.0010474	1.0011034	1.001179	1.0012728	1.0013833	1.0015117	1.001656	1.0018132	1.0019871	1.002172	1.0023696	1.002579	1.0027982	1.0030278	1.0032662	1.0035106	1.0037625	1.0040208	1.0042832	1.0045516	1.0048215	1.0050958	1.0053698	1.005645	1.0059211	1.0061951	1.0064683	1.006739	1.0070076	1.0072713	1.0075305	1.0077847	1.0080336
1.0038103	1.0034386	1.0030947	1.00278	1.0024943	1.0022376	1.002009	1.0018078	1.001634	1.0014877	1.0013659	1.0012727	1.0012019	1.0011551	1.0011319	1.0011327	1.001154	1.0011959	1.0012584	1.0013406	1.0014398	1.0015577	1.001692	1.0018411	1.0020053	1.0021822	1.0023737	1.0025759	1.00279	1.0030141	1.0032467	1.0034883	1.0037371	1.0039923	1.0042536	1.0045192	1.004789	1.0050613	1.0053356	1.0056119	1.0058872	1.0061626	1.0064375	1.0067095	1.0069803	1.0072472	1.0075086	1.0077662	1.0080185	1.008264
1.0038557	1.0034897	1.0031515	1.0028434	1.0025638	1.0023131	1.0020919	1.0018977	1.0017302	1.0015898	1.0014759	1.0013878	1.0013235	1.0012841	1.0012686	1.0012745	1.0013022	1.0013514	1.0014203	1.0015081	1.0016146	1.0017372	1.0018765	1.002031	1.0022012	1.0023838	1.0025793	1.0027871	1.003005	1.0032325	1.0034704	1.0037161	1.0039672	1.0042253	1.0044886	1.0047567	1.0050292	1.0053023	1.0055789	1.0058546	1.0061312	1.0064079	1.0066812	1.0069525	1.0072211	1.0074856	1.0077454	1.0080006	1.0082496	1.0084928
1.0039074	1.0035467	1.0032157	1.0029135	1.0026401	1.0023963	1.0021805	1.0019928	1.0018327	1.001698	1.0015913	1.0015095	1.0014517	1.0014198	1.0014104	1.0014229	1.001457	1.001512	1.0015875	1.001681	1.0017931	1.0019219	1.0020666	1.0022278	1.0024022	1.0025896	1.0027908	1.0030018	1.003224	1.0034564	1.0036982	1.0039457	1.0042012	1.0044618	1.0047277	1.0049969	1.005271	1.0055448	1.0058215	1.0060995	1.0063748	1.0066507	1.0069246	1.0071939	1.007462	1.0077243	1.0079821	1.0082345	1.0084795	1.008719
1.0039648	1.0036105	1.0032854	1.0029887	1.002723	1.0024843	1.0022749	1.0020936	1.0019404	1.0018132	1.0017128	1.0016373	1.0015869	1.0015604	1.0015581	1.0015768	1.0016178	1.0016793	1.0017601	1.0018601	1.0019783	1.0021126	1.0022625	1.0024282	1.0026077	1.0028007	1.0030055	1.003223	1.0034479	1.0036837	1.0039277	1.0041792	1.0044374	1.0047001	1.0049678	1.0052396	1.0055134	1.0057906	1.0060672	1.0063437	1.0066204	1.0068951	1.007167	1.0074363	1.0077021	1.0079626	1.0082167	1.0084659	1.0087092	1.008944
1.004029	1.0036803	1.0033618	1.0030715	1.0028107	1.002579	1.002376	1.0022018	1.0020547	1.0019339	1.0018407	1.0017711	1.0017282	1.0017074	1.0017116	1.0017375	1.001785	1.0018514	1.0019388	1.0020443	1.0021672	1.0023079	1.0024636	1.0026349	1.0028181	1.0030158	1.0032252	1.0034456	1.0036752	1.0039139	1.0041614	1.0044162	1.0046761	1.0049411	1.0052108	1.0054836	1.0057585	1.0060362	1.0063133	1.0065906	1.0068657	1.0071396	1.00741	1.007678	1.007941	1.0081986	1.008451	1.0086969	1.0089356	1.0091671
1.0040991	1.0037559	1.0034424	1.0031576	1.0029048	1.0026793	1.0024837	1.0023156	1.0021751	1.0020614	1.0019739	1.001912	1.0018749	1.0018612	1.0018715	1.0019039	1.001956	1.0020297	1.0021222	1.0022334	1.002362	1.002508	1.0026684	1.0028437	1.0030341	1.0032352	1.0034482	1.003672	1.0039058	1.0041478	1.0043979	1.0046544	1.0049179	1.0051849	1.0054561	1.0057302	1.0060048	1.0062829	1.0065597	1.0068369	1.0071114	1.0073838	1.007653	1.0079188	1.0081791	1.0084344	1.0086836	1.0089257	1.0091606	1.0093882
1.0041744	1.0038371	1.0035303	1.0032531	1.0030056	1.0027875	1.0025969	1.0024352	1.0023024	1.0021945	1.0021135	1.0020587	1.0020272	1.0020212	1.0020365	1.002075	1.002134	1.0022131	1.0023118	1.0024279	1.0025622	1.0027126	1.0028785	1.0030586	1.003252	1.0034579	1.0036758	1.003903	1.0041394	1.0043849	1.0046371	1.0048974	1.0051618	1.0054295	1.0057021	1.0059777	1.006254	1.0065305	1.0068072	1.0070838	1.0073571	1.0076278	1.0078952	1.0081582	1.0084167	1.0086685	1.0089144	1.009153	1.0093843	1.0096062
1.0042557	1.0039246	1.0036237	1.0033523	1.0031116	1.0028996	1.0027157	1.0025618	1.002434	1.0023338	1.0022589	1.00221	1.0021853	1.0021853	1.002207	1.0022513	1.0023162	1.002401	1.002506	1.0026273	1.002767	1.0029216	1.0030931	1.0032775	1.0034753	1.0036843	1.0039061	1.0041367	1.0043769	1.0046241	1.0048795	1.00514	1.0054061	1.0056771	1.0059508	1.0062253	1.0065029	1.0067796	1.0070554	1.0073297	1.007602	1.0078719	1.0081372	1.0083972	1.0086517	1.008901	1.0091431	1.0093778	1.0096036	1.0098221
1.004343	1.0040178	1.0037237	1.0034589	1.0032243	1.0030175	1.0028415	1.0026937	1.0025723	1.0024785	1.0024103	1.0023671	1.0023497	1.0023544	1.0023832	1.0024335	1.0025042	1.002595	1.0027034	1.0028315	1.0029758	1.0031362	1.0033113	1.0035	1.0037016	1.0039151	1.0041395	1.0043734	1.0046161	1.0048664	1.0051237	1.0053866	1.0056545	1.0059257	1.0061997	1.0064752	1.0067514	1.0070277	1.0073032	1.0075766	1.0078479	1.008115	1.0083771	1.0086347	1.0088868	1.0091316	1.0093703	1.0096004	1.0098218	1.0100349
1.0044355	1.0041168	1.0038286	1.0035703	1.0033413	1.0031422	1.0029724	1.0028299	1.0027163	1.0026281	1.0025673	1.0025308	1.0025187	1.0025303	1.0025644	1.0026205	1.0026975	1.0027928	1.0029076	1.0030397	1.0031893	1.0033543	1.0035343	1.0037259	1.0039319	1.0041492	1.0043771	1.0046133	1.0048584	1.005112	1.0053706	1.0056347	1.0059038	1.0061755	1.0064492	1.006725	1.0070009	1.0072773	1.0075516	1.0078236	1.0080919	1.008357	1.0086167	1.0088718	1.0091194	1.0093603	1.0095943	1.0098207	1.0100373	1.0102447
1.0045344	1.0042217	1.0039403	1.0036879	1.0034664	1.0032724	1.0031092	1.0029739	1.0028656	1.0027841	1.0027295	1.0026988	1.0026933	1.0027108	1.0027509	1.002813	1.0028943	1.0029953	1.0031155	1.0032538	1.0034074	1.0035758	1.0037602	1.0039566	1.0041655	1.0043858	1.0046163	1.0048559	1.0051032	1.0053587	1.0056185	1.0058849	1.0061542	1.0064267	1.0067008	1.0069758	1.007252	1.0075265	1.0077984	1.0080693	1.0083356	1.0085973	1.008854	1.0091059	1.00935	1.0095878	1.0098175	1.0100378	1.0102494	1.0104512
1.004638	1.004332	1.004056	1.0038104	1.0035946	1.003408	1.0032506	1.0031232	1.0030199	1.002946	1.0028976	1.002873	1.0028734	1.0028963	1.0029422	1.0030094	1.0030967	1.0032036	1.0033287	1.0034702	1.0036287	1.0038018	1.0039895	1.0041907	1.0044031	1.004626	1.0048587	1.0051016	1.0053505	1.0056068	1.0058682	1.0061351	1.0064054	1.0066776	1.0069528	1.0072272	1.0075015	1.0077752	1.0080454	1.0083138	1.0085776	1.0088373	1.0090916	1.009339	1.0095794	1.0098119	1.0100367	1.0102539	1.0104585	1.0106554
1.0047475	1.0044482	1.0041776	1.0039387	1.0037298	1.0035509	1.0034001	1.0032766	1.0031818	1.003113	1.00307	1.0030518	1.0030586	1.0030861	1.0031389	1.0032105	1.0033026	1.0034156	1.0035454	1.0036912	1.0038533	1.0040317	1.004222	1.0044265	1.0046425	1.0048679	1.0051045	1.0053481	1.005599	1.0058581	1.0061202	1.0063877	1.0066575	1.0069302	1.0072038	1.0074784	1.0077521	1.0080243	1.0082922	1.0085579	1.0088199	1.0090761	1.0093268	1.0095698	1.009806	1.0100344	1.0102543	1.0104648	1.0106649	1.010856
1.0048618	1.0045689	1.0043058	1.0040722	1.0038706	1.0036963	1.0035526	1.0034366	1.0033469	1.0032846	1.0032481	1.0032355	1.0032471	1.0032823	1.0033393	1.0034169	1.0035145	1.0036316	1.0037661	1.0039164	1.004082	1.0042642	1.0044591	1.004666	1.0048842	1.005114	1.0053513	1.0055977	1.0058506	1.0061094	1.0063729	1.006641	1.0069115	1.0071838	1.0074573	1.0077295	1.008002	1.0082718	1.0085384	1.0088011	1.0090586	1.0093125	1.009559	1.0097985	1.0100303	1.0102541	1.0104687	1.0106745	1.0108694	1.0110533
1.0049837	1.0046952	1.0044386	1.0042126	1.0040157	1.0038495	1.0037112	1.0036006	1.003518	1.0034617	1.0034308	1.003424	1.0034419	1.0034825	1.0035442	1.0036274	1.0037302	1.0038507	1.0039898	1.004145	1.004315	1.0045003	1.0046986	1.0049086	1.0051292	1.0053608	1.005601	1.005848	1.0061027	1.0063629	1.0066268	1.0068953	1.0071654	1.0074375	1.0077094	1.007981	1.008251	1.0085185	1.0087823	1.0090436	1.0092977	1.0095478	1.0097897	1.0100251	1.0102521	1.0104711	1.0106796	1.0108799	1.0110692	1.011247
[truncated: 451 more columns]
