# Supplementary material for: Investigating the use of physics informed neural networks for dam-break scenarios
Source: PLoS One. 2025 Sep 19;20(9):e0332694. doi: 10.1371/journal.pone.0332694 (PMC12449020; doi:10.1371/journal.pone.0332694)
Supplement: S1 File — Dataset for the 1D and 2D shallow water equations (SWE). Repository: https://github.com/kinzamumtaz/2D_SWE. (ZIP) [file pone.0332694.s001.zip › 2D_SWE-main/Downloads/solution_outputs_circularNum/height_circularNum_t0.70.csv]

1.0079455	1.0073513	1.0067014	1.0060328	1.0053729	1.0047393	1.004142	1.0035845	1.0030644	1.0025744	1.0021081	1.0016564	1.0012122	1.0007682	1.0003197	0.9998633	0.9993967	0.99891824	0.9984299	0.9979305	0.9974238	0.9969112	0.9963956	0.9958788	0.9953644	0.994855	0.9943529	0.99386084	0.99338055	0.9929158	0.99246615	0.9920356	0.991625	0.9912346	0.9908666	0.99052155	0.9902001	0.98990214	0.989629	0.98938084	0.98915625	0.9889561	0.9887797	0.9886256	0.9884942	0.9883831	0.98829234	0.98822	0.9881646	0.98812646
1.0082749	1.0077149	1.0070784	1.0064086	1.0057392	1.0050924	1.0044802	1.0039072	1.003372	1.0028675	1.0023873	1.0019217	1.001463	1.0010049	1.000542	1.0000696	0.999587	0.9990926	0.99858695	0.9980707	0.99754596	0.9970158	0.9964824	0.99594855	0.9954164	0.9948901	0.9943713	0.993863	0.9933666	0.9928861	0.99242216	0.99197614	0.99155104	0.99114686	0.99076504	0.9904066	0.99007267	0.9897632	0.9894782	0.989218	0.98898286	0.98877215	0.98858637	0.988423	0.98828256	0.98816407	0.9880663	0.98798853	0.98792803	0.9878851
1.0084536	1.0079278	1.0073103	1.0066512	1.0059867	1.005342	1.0047308	1.0041596	1.0036247	1.0031202	1.0026394	1.0021719	1.0017107	1.0012472	1.0007776	1.0002972	0.999804	0.999298	0.99877864	0.9982479	0.9977081	0.9971613	0.9966097	0.9960579	0.99550796	0.99496233	0.9944248	0.99389774	0.9933835	0.9928838	0.9924014	0.99193805	0.9914945	0.99107283	0.99067426	0.990299	0.9899483	0.98962307	0.98932195	0.9890473	0.98879737	0.9885729	0.98837364	0.9881982	0.9880465	0.9879165	0.98780906	0.98772234	0.9876544	0.9876037
1.0085256	1.0080374	1.0074472	1.0068096	1.006163	1.0055356	1.0049409	1.004385	1.0038643	1.0033737	1.0029032	1.0024449	1.0019898	1.0015302	1.0010611	1.0005784	1.0000806	0.9995663	0.9990366	0.9984935	0.9979389	0.997376	0.9968078	0.99623746	0.9956681	0.99510235	0.99454415	0.9939955	0.9934602	0.9929395	0.9924353	0.9919509	0.9914865	0.9910441	0.9906242	0.9902294	0.9898584	0.9895131	0.98919344	0.9888996	0.9886317	0.98838943	0.9881728	0.9879814	0.9878145	0.9876709	0.98755026	0.98745066	0.9873721	0.9873126
1.0085337	1.0080863	1.0075315	1.0069252	1.0063099	1.0057124	1.005147	1.0046183	1.004124	1.0036577	1.0032089	1.0027679	1.002327	1.0018774	1.0014149	1.0009348	1.0004358	0.9999175	0.99938065	0.9988275	0.9982599	0.9976817	0.9970969	0.9965072	0.995917	0.99533015	0.99474984	0.9941789	0.99361926	0.99307483	0.99254686	0.99203837	0.99154955	0.9910829	0.99063957	0.99021995	0.98982537	0.9894573	0.9891149	0.98879904	0.9885092	0.98824596	0.98800975	0.9877984	0.98761266	0.9874517	0.9873143	0.98719984	0.9871073	0.987035
1.0085125	1.0081098	1.007597	1.0070326	1.0064582	1.0059009	1.0053748	1.0048841	1.0044256	1.0039912	1.0035713	1.0031558	1.0027351	1.002302	1.001851	1.0013784	1.0008827	1.0003625	0.99982107	0.99925977	0.9986809	0.99808776	0.99748665	0.9968779	0.9962677	0.9956591	0.99505466	0.9944594	0.99387467	0.9933043	0.99274975	0.9922143	0.9916992	0.9912058	0.99073523	0.99028945	0.9898686	0.9894732	0.9891048	0.9887635	0.98844916	0.98816174	0.98790157	0.987667	0.98745966	0.98727757	0.98712075	0.98698735	0.9868774	0.9867895
1.0084882	1.0081341	1.0076689	1.0071522	1.0066267	1.0061172	1.0056384	1.0051928	1.0047774	1.004382	1.0039974	1.0036123	1.003217	1.0028057	1.0023707	1.0019093	1.0014199	1.0009027	1.0003592	0.9997908	0.99920285	0.99859774	0.9979796	0.9973536	0.99672264	0.99609107	0.9954633	0.9948429	0.994232	0.9936342	0.9930526	0.99248797	0.9919438	0.99142116	0.9909216	0.9904465	0.98999643	0.98957264	0.98917586	0.98880607	0.9884635	0.9881488	0.9878616	0.9876019	0.98736894	0.9871631	0.9869831	0.98682827	0.9866975	0.98659045
1.0084771	1.0081732	1.007761	1.0072968	1.0068254	1.0063694	1.0059437	1.0055486	1.005181	1.0048298	1.004485	1.004135	1.0037704	1.0033834	1.0029685	1.0025215	1.0020423	1.0015304	1.0009867	1.000416	0.99982023	0.99920404	0.9985721	0.9979287	0.99727875	0.99662596	0.99597424	0.99532837	0.99469095	0.99406546	0.9934549	0.992861	0.992287	0.99173343	0.99120307	0.99069715	0.9902166	0.98976094	0.989333	0.9889332	0.98856044	0.9882162	0.9878994	0.98761094	0.9873512	0.98711747	0.9869112	0.9867311	0.9865769	0.9864477
1.0084884	1.0082363	1.0078785	1.0074712	1.0070562	1.0066581	1.0062884	1.0059477	1.0056312	1.0053276	1.0050254	1.0047145	1.0043831	1.0040251	1.0036328	1.003204	1.0027385	1.0022342	1.001695	1.0011233	1.0005232	0.99989897	0.99925524	0.99859685	0.997929	0.9972557	0.9965822	0.9959112	0.9952473	0.9945947	0.99395484	0.9933319	0.99272716	0.9921424	0.9915806	0.9910422	0.9905288	0.9900418	0.9895818	0.9891486	0.9887441	0.98836744	0.98801947	0.98770046	0.98740923	0.98714715	0.98691195	0.9867044	0.98652387	0.98636866
1.0085267	1.008326	1.0080223	1.0076724	1.007316	1.006977	1.0066661	1.006382	1.006118	1.0058645	1.005608	1.0053375	1.0050428	1.0047159	1.0043501	1.0039437	1.0034934	1.0030013	1.0024692	1.0019004	1.0012983	1.0006689	1.0000162	0.999346	0.9986624	0.9979708	0.9972767	0.9965831	0.9958946	0.9952157	0.99454767	0.993895	0.99326026	0.9926447	0.99205095	0.9914798	0.9909336	0.9904136	0.9899199	0.9894541	0.9890157	0.988606	0.9882249	0.9878728	0.98754966	0.98725545	0.9869898	0.98675233	0.98654234	0.98635966
1.0085907	1.0084398	1.0081899	1.0078969	1.0075998	1.0073209	1.0070679	1.0068403	1.0066313	1.0064284	1.0062189	1.0059917	1.0057352	1.0054417	1.0051057	1.0047233	1.0042926	1.0038158	1.0032939	1.0027319	1.0021323	1.0015006	1.0008419	1.0001621	0.999467	0.99876064	0.9980482	0.99733436	0.9966228	0.995919	0.9952246	0.99454486	0.99388057	0.9932343	0.99260956	0.9920065	0.9914274	0.9908739	0.99034643	0.9898467	0.9893743	0.9889304	0.98851556	0.9881295	0.987773	0.98744535	0.98714715	0.9868772	0.9866365	0.9864243
1.008676	1.0085723	1.0083752	1.0081389	1.0078998	1.0076789	1.0074842	1.0073136	1.0071585	1.007007	1.006846	1.0066626	1.0064458	1.0061878	1.0058837	1.005528	1.005121	1.004662	1.0041547	1.0036023	1.0030081	1.0023785	1.0017191	1.0010337	1.0003295	0.999611	0.9988842	0.998153	0.9974226	0.996696	0.99597794	0.9952724	0.99457985	0.993906	0.9932504	0.9926166	0.9920059	0.9914199	0.9908589	0.9903253	0.9898189	0.9893406	0.9888908	0.9884708	0.9880794	0.98771757	0.98738533	0.98708254	0.98680854	0.9865636
1.0087792	1.0087209	1.0085733	1.0083902	1.0082074	1.0080435	1.0079058	1.0077908	1.0076894	1.0075884	1.0074754	1.0073361	1.0071616	1.0069411	1.0066699	1.0063442	1.0059626	1.0055262	1.005036	1.004497	1.0039135	1.0032895	1.0026321	1.001946	1.0012367	1.0005107	0.9997727	0.9990278	0.99828106	0.99753577	0.996797	0.9960679	0.9953514	0.9946496	0.9939672	0.9933037	0.9926629	0.9920456	0.9914525	0.9908856	0.9903459	0.98983383	0.98935	0.98889494	0.9884686	0.98807204	0.9877055	0.98736733	0.98705906	0.9867808
1.0088948	1.0088782	1.0087776	1.0086457	1.0085166	1.0084072	1.0083238	1.0082624	1.0082132	1.0081623	1.0080967	1.0080029	1.0078692	1.0076879	1.007452	1.0071583	1.006805	1.0063932	1.005924	1.0054029	1.0048326	1.004219	1.0035679	1.002885	1.0021752	1.001446	1.000701	0.99994695	0.9991872	0.9984278	0.99767107	0.9969223	0.9961839	0.9954599	0.99475104	0.9940616	0.9933922	0.99274504	0.9921221	0.9915236	0.9909513	0.9904062	0.98988855	0.9893994	0.9889384	0.988507	0.9881054	0.987733	0.9873898	0.9870769
1.0090178	1.0090392	1.0089825	1.008899	1.0088193	1.008762	1.0087306	1.0087215	1.0087221	1.00872	1.0087006	1.0086516	1.0085602	1.0084178	1.0082186	1.0079579	1.0076356	1.0072513	1.0068067	1.0063056	1.0057527	1.0051539	1.0045134	1.0038383	1.0031329	1.0024041	1.0016572	1.000898	1.0001305	0.9993594	0.9985901	0.9978257	0.9970695	0.9963249	0.9955947	0.994881	0.99418586	0.9935127	0.99286085	0.9922331	0.99163014	0.9910537	0.99050397	0.9899813	0.989487	0.9890211	0.988585	0.9881775	0.9877998	0.9874512
1.0091438	1.0092005	1.0091838	1.0091441	1.0091113	1.009103	1.009121	1.0091599	1.0092088	1.0092536	1.0092796	1.0092736	1.0092236	1.0091211	1.0089592	1.0087342	1.0084438	1.008089	1.0076715	1.0071948	1.0066634	1.0060822	1.0054566	1.0047927	1.0040964	1.0033729	1.0026288	1.0018686	1.0010978	1.0003208	0.9995432	0.998767	0.997997	0.9972363	0.99648786	0.99575406	0.99503744	0.99433935	0.9936627	0.9930081	0.9923772	0.99177086	0.9911909	0.99063677	0.9901106	0.98961174	0.9891416	0.9886993	0.98828715	0.98790425
1.0092686	1.0093565	1.0093768	1.0093771	1.0093887	1.0094246	1.0094888	1.0095733	1.0096676	1.0097566	1.0098263	1.0098627	1.009854	1.0097911	1.0096666	1.0094773	1.0092208	1.0088978	1.0085096	1.0080596	1.007552	1.0069929	1.0063863	1.0057379	1.0050548	1.0043415	1.0036042	1.002848	1.0020789	1.0013008	1.0005184	0.99973536	0.99895626	0.9981837	0.99742115	0.9966711	0.99593586	0.9952185	0.9945191	0.9938411	0.9931852	0.9925521	0.99194396	0.9913609	0.9908038	0.9902743	0.98977137	0.98929656	0.9888502	0.98843294
1.0093886	1.0095038	1.0095575	1.0095949	1.0096463	1.0097241	1.0098301	1.0099583	1.0100943	1.0102258	1.0103369	1.0104136	1.0104444	1.01042	1.0103333	1.0101805	1.0099589	1.0096688	1.0093117	1.0088915	1.0084109	1.0078763	1.0072916	1.0066633	1.0059965	1.0052975	1.004572	1.0038247	1.0030617	1.0022867	1.0015049	1.0007195	0.9999356	0.99915653	0.99838394	0.9976223	0.9968735	0.9961395	0.9954225	0.99472415	0.9940465	0.9933899	0.99275684	0.99214697	0.9915623	0.99100363	0.9904705	0.98996407	0.98948634	0.98903525
1.0095006	1.0096407	1.0097232	1.0097947	1.0098819	1.009998	1.010143	1.0103098	1.0104864	1.0106564	1.0108068	1.0109223	1.010992	1.0110042	1.0109556	1.0108379	1.0106515	1.0103958	1.0100713	1.0096823	1.0092305	1.0087228	1.008164	1.0075588	1.0069133	1.0062323	1.0055221	1.0047883	1.0040352	1.0032686	1.0024912	1.0017095	1.0009255	1.0001433	0.9993669	0.99859726	0.99783945	0.9970938	0.9963628	0.9956489	0.994953	0.99427676	0.9936218	0.99298954	0.9923797	0.9917943	0.99123365	0.99069875	0.9901903	0.98970807
1.0096016	1.009763	1.0098717	1.0099735	1.0100935	1.0102439	1.0104238	1.0106272	1.0108389	1.0110466	1.0112333	1.0113853	1.0114913	1.0115405	1.0115268	1.0114462	1.011295	1.011073	1.0107826	1.0104257	1.0100054	1.0095272	1.0089959	1.0084164	1.0077946	1.0071356	1.0064452	1.0057278	1.0049899	1.0042357	1.0034686	1.0026938	1.0019149	1.0011356	1.0003581	0.9995872	0.99882376	0.9980704	0.9973305	0.99660414	0.9958952	0.9952036	0.9945306	0.9938787	0.99324816	0.9926396	0.9920539	0.9914932	0.9909567	0.99044585
1.0096898	1.0098698	1.0100023	1.0101305	1.0102797	1.0104612	1.0106733	1.0109088	1.0111547	1.0113952	1.0116154	1.0118015	1.011942	1.0120257	1.0120474	1.012001	1.0118845	1.0116973	1.0114408	1.0111166	1.0107296	1.0102822	1.0097808	1.0092297	1.0086337	1.008	1.0073323	1.006636	1.0059166	1.0051782	1.004425	1.0036623	1.002893	1.0021201	1.0013479	1.0005786	0.9998154	0.99906003	0.9983148	0.9975826	0.9968639	0.99616116	0.99547493	0.9948074	0.99415874	0.9935313	0.9929251	0.99234104	0.99178016	0.9912434
1.0097625	1.0099585	1.010112	1.0102642	1.0104395	1.0106485	1.0108893	1.0111542	1.0114299	1.0117011	1.0119522	1.0121702	1.0123422	1.0124595	1.0125138	1.0125009	1.0124191	1.0122652	1.012043	1.0117524	1.0113981	1.0109832	1.0105128	1.0099915	1.009425	1.008818	1.0081758	1.0075043	1.0068064	1.0060878	1.0053533	1.0046061	1.00385	1.0030893	1.0023259	1.0015634	1.0008044	1.000052	0.9993067	0.9985719	0.9978487	0.9971389	0.9964445	0.99576515	0.9951043	0.99446154	0.9938385	0.9932353	0.9926534	0.9920937
1.0098191	1.0100296	1.0102004	1.010374	1.0105727	1.0108057	1.011073	1.0113634	1.0116658	1.0119646	1.0122441	1.0124912	1.0126928	1.0128409	1.0129267	1.0129455	1.0128956	1.0127759	1.0125865	1.0123298	1.0120084	1.0116266	1.0111883	1.0106987	1.010163	1.0095854	1.0089713	1.0083251	1.0076528	1.0069575	1.0062436	1.0055155	1.0047778	1.004032	1.0032821	1.0025306	1.0017812	1.0010349	1.0002948	0.9995621	0.99883914	0.9981277	0.9974286	0.9967436	0.9960739	0.9954206	0.994784	0.9941665	0.9935673	0.99298877
1.0098587	1.0100802	1.0102673	1.0104595	1.0106782	1.0109332	1.011223	1.011537	1.0118635	1.0121866	1.0124917	1.0127647	1.0129937	1.0131696	1.0132843	1.0133346	1.0133162	1.0132283	1.0130714	1.0128474	1.0125592	1.0122106	1.0118048	1.0113481	1.0108435	1.0102968	1.0097121	1.0090947	1.0084493	1.0077797	1.0070903	1.0063847	1.0056665	1.0049402	1.0042074	1.0034715	1.0027349	1.0020002	1.0012685	1.0005434	0.99982536	0.9991166	0.9984176	0.99773115	0.99705803	0.99639815	0.9957536	0.9951253	0.9945143	0.993921
1.0098786	1.0101105	1.010312	1.0105196	1.0107574	1.0110314	1.0113401	1.0116756	1.012023	1.0123677	1.0126951	1.0129921	1.0132462	1.0134478	1.0135905	1.0136683	1.0136794	1.0136226	1.0134971	1.0133048	1.0130491	1.0127337	1.0123613	1.0119365	1.011464	1.0109488	1.010395	1.0098077	1.009191	1.0085492	1.0078863	1.0072061	1.006512	1.0058075	1.0050949	1.0043776	1.0036582	1.0029383	1.0022206	1.0015055	1.0007972	1.0000955	0.99940157	0.99871814	0.998045	0.9973842	0.9967365	0.9961019	0.99548304	0.9948797
1.0098803	1.0101207	1.0103339	1.0105566	1.0108097	1.0111009	1.011427	1.0117798	1.0121458	1.0125097	1.0128578	1.0131751	1.0134517	1.0136769	1.0138447	1.0139487	1.0139873	1.0139595	1.0138645	1.0137033	1.0134798	1.0131959	1.0128559	1.0124637	1.012024	1.0115409	1.0110183	1.0104622	1.0098754	1.0092623	1.0086278	1.0079746	1.0073066	1.0066261	1.0059369	1.0052412	1.004542	1.0038407	1.0031397	1.0024403	1.001745	1.0010548	1.0003704	0.9996942	0.9990264	0.9983689	0.9977216	0.99708664	0.9964645	0.99585533
1.0098612	1.0101094	1.0103338	1.0105693	1.0108364	1.0111419	1.0114837	1.0118518	1.0122333	1.0126147	1.0129796	1.0133165	1.0136122	1.0138587	1.014049	1.0141779	1.0142425	1.0142415	1.0141748	1.0140435	1.0138502	1.0135977	1.0132897	1.0129288	1.0125215	1.0120707	1.01158	1.0110549	1.0104992	1.0099167	1.0093114	1.0086865	1.0080452	1.0073923	1.0067283	1.0060573	1.0053805	1.0047007	1.0040196	1.0033388	1.0026602	1.0019854	1.0013138	1.0006497	0.9999916	0.99934155	0.99870014	0.9980692	0.9974476	0.99683803
1.0098221	1.0100775	1.0103116	1.0105581	1.0108377	1.0111563	1.0115113	1.0118933	1.0122886	1.0126835	1.0130641	1.0134169	1.0137304	1.0139958	1.0142069	1.0143577	1.0144463	1.0144701	1.0144303	1.0143269	1.0141628	1.0139403	1.0136633	1.0133342	1.0129579	1.0125391	1.01208	1.0115865	1.0110619	1.0105098	1.0099347	1.0093393	1.0087276	1.0081018	1.0074646	1.0068192	1.0061674	1.0055116	1.0048534	1.0041938	1.0035354	1.0028788	1.002225	1.001576	1.0009315	1.0002933	0.9996614	0.9990384	0.9984231	0.99781775
1.0097634	1.010025	1.0102673	1.0105242	1.0108137	1.0111442	1.0115106	1.0119042	1.0123118	1.0127192	1.0131134	1.0134797	1.0138091	1.014091	1.0143201	1.0144913	1.0146009	1.014649	1.0146339	1.0145569	1.0144202	1.0142266	1.0139788	1.0136807	1.0133349	1.0129466	1.0125192	1.0120568	1.011563	1.011042	1.0104972	1.0099318	1.0093489	1.0087521	1.0081433	1.0075251	1.0069003	1.0062698	1.0056361	1.0050008	1.0043643	1.0037289	1.003095	1.0024648	1.0018375	1.0012147	1.0005972	0.99998564	0.9993803	0.9987826
1.0096847	1.009952	1.0102023	1.0104679	1.0107687	1.0111082	1.0114841	1.0118877	1.0123059	1.0127242	1.0131289	1.0135077	1.0138497	1.0141472	1.0143924	1.0145812	1.0147107	1.0147797	1.0147878	1.0147349	1.0146247	1.014458	1.0142386	1.0139691	1.0136538	1.0132958	1.0128987	1.0124667	1.0120038	1.0115135	1.0109985	1.0104631	1.00991	1.009342	1.008762	1.008172	1.0075744	1.0069709	1.0063632	1.0057529	1.0051415	1.0045292	1.0039182	1.0033088	1.002702	1.0020976	1.0014982	1.0009023	1.0003113	0.9997257
1.0095857	1.0098588	1.0101163	1.0103909	1.0106994	1.0110482	1.0114331	1.0118449	1.0122721	1.0126989	1.0131135	1.0135026	1.0138566	1.0141665	1.0144264	1.0146308	1.0147779	1.0148661	1.0148952	1.0148655	1.0147793	1.0146384	1.0144458	1.0142043	1.0139169	1.0135877	1.0132208	1.0128182	1.0123849	1.011924	1.0114398	1.0109335	1.0104101	1.0098716	1.0093198	1.0087588	1.0081887	1.0076131	1.007032	1.0064481	1.0058626	1.005276	1.0046895	1.0041035	1.0035189	1.0029361	1.0023565	1.0017797	1.001206	1.0006372
1.0094672	1.0097461	1.0100105	1.0102928	1.0106096	1.0109662	1.0113587	1.011779	1.0122122	1.0126472	1.01307	1.0134679	1.013831	1.0141519	1.0144246	1.0146431	1.0148059	1.0149114	1.0149603	1.0149515	1.0148876	1.0147705	1.0146028	1.0143874	1.0141274	1.013826	1.013487	1.0131135	1.0127095	1.0122777	1.011822	1.0113453	1.0108505	1.0103403	1.0098175	1.0092844	1.0087428	1.0081941	1.0076417	1.007085	1.0065259	1.0059656	1.0054045	1.0048434	1.004283	1.0037242	1.0031672	1.0026121	1.0020591	1.0015091
1.0093294	1.009614	1.0098859	1.0101756	1.0104996	1.0108631	1.011263	1.0116891	1.0121292	1.0125704	1.0129993	1.0134052	1.0137767	1.0141073	1.0143899	1.0146213	1.014798	1.0149193	1.0149852	1.0149959	1.0149523	1.0148572	1.0147133	1.0145222	1.0142882	1.0140134	1.0137018	1.0133557	1.0129794	1.012576	1.0121483	1.0116992	1.0112325	1.0107514	1.0102559	1.0097507	1.0092367	1.0087163	1.0081905	1.0076612	1.007129	1.0065947	1.0060611	1.0055261	1.004991	1.0044577	1.0039244	1.0033929	1.0028628	1.0023345
1.0091729	1.0094632	1.009742	1.0100393	1.0103705	1.0107411	1.0111462	1.0115781	1.0120237	1.0124702	1.0129052	1.0133168	1.0136957	1.014034	1.0143268	1.0145687	1.0147579	1.0148933	1.0149739	1.0150018	1.0149776	1.0149033	1.0147806	1.014613	1.0144031	1.0141532	1.0138673	1.0135474	1.0131975	1.012821	1.0124205	1.011999	1.0115597	1.0111048	1.0106373	1.010159	1.0096722	1.0091785	1.0086795	1.0081774	1.0076723	1.0071647	1.0066572	1.0061493	1.0056407	1.0051328	1.0046254	1.0041187	1.0036134	1.0031089
1.0089983	1.0092949	1.0095807	1.0098853	1.0102239	1.0106002	1.0110108	1.0114475	1.011898	1.012349	1.0127884	1.0132054	1.0135906	1.0139359	1.0142363	1.0144874	1.0146873	1.0148352	1.0149302	1.0149739	1.0149665	1.0149109	1.014809	1.0146626	1.0144745	1.0142485	1.0139866	1.0136923	1.0133678	1.013017	1.0126424	1.0122468	1.0118333	1.0114048	1.0109631	1.010511	1.0100503	1.009583	1.0091102	1.0086343	1.0081556	1.0076747	1.007193	1.0067117	1.0062301	1.005748	1.005267	1.0047859	1.0043064	1.0038265
1.0088053	1.0091088	1.0094026	1.0097146	1.0100596	1.010442	1.0108578	1.0112997	1.0117536	1.0122089	1.0126529	1.0130739	1.0134635	1.0138148	1.0141219	1.0143809	1.0145906	1.014749	1.0148569	1.014914	1.0149231	1.0148844	1.0148007	1.0146743	1.0145077	1.0143033	1.014065	1.013794	1.0134934	1.0131663	1.0128168	1.0124462	1.0120575	1.0116541	1.0112374	1.0108105	1.0103747	1.0099324	1.0094852	1.0090342	1.0085809	1.0081255	1.0076699	1.0072143	1.0067588	1.006303	1.0058488	1.0053939	1.00494	1.0044861
1.0085945	1.0089062	1.0092077	1.0095276	1.0098795	1.0102681	1.0106888	1.011134	1.011593	1.0120516	1.0124984	1.0129232	1.0133175	1.0136734	1.0139861	1.0142524	1.0144703	1.0146383	1.0147569	1.0148273	1.0148504	1.0148271	1.0147606	1.0146521	1.0145048	1.0143214	1.0141038	1.013855	1.0135773	1.0132738	1.012947	1.0126003	1.0122353	1.0118552	1.0114626	1.011059	1.0106475	1.0102288	1.0098053	1.009379	1.0089496	1.0085199	1.0080888	1.0076581	1.0072274	1.006798	1.006369	1.0059412	1.0055128	1.0050857
1.0083672	1.0086874	1.0089983	1.0093256	1.009685	1.0100791	1.0105047	1.0109541	1.0114157	1.0118771	1.0123279	1.0127561	1.0131536	1.0135143	1.0138321	1.014104	1.014329	1.0145054	1.0146338	1.0147156	1.0147507	1.0147417	1.0146905	1.0145999	1.01447	1.0143057	1.0141082	1.0138794	1.0136232	1.013342	1.0130372	1.0127125	1.0123702	1.012013	1.0116421	1.0112611	1.010872	1.0104764	1.0100754	1.0096712	1.0092659	1.0088583	1.0084511	1.0080447	1.0076386	1.0072334	1.0068296	1.0064269	1.0060247	1.0056235
1.0081235	1.0084528	1.0087724	1.009109	1.0094755	1.009876	1.0103072	1.0107604	1.011225	1.0116897	1.0121427	1.0125736	1.0129743	1.013338	1.0136606	1.0139381	1.0141698	1.0143533	1.0144902	1.0145813	1.0146282	1.0146321	1.014595	1.0145186	1.0144061	1.0142595	1.0140804	1.0138717	1.0136353	1.013374	1.0130904	1.0127869	1.0124651	1.0121291	1.0117799	1.01142	1.0110521	1.0106771	1.0102977	1.0099149	1.009531	1.0091454	1.0087606	1.0083762	1.0079936	1.0076121	1.0072327	1.0068539	1.0064765	1.0061008
1.0078635	1.008203	1.0085336	1.0088794	1.0092539	1.0096607	1.0100965	1.0105538	1.011021	1.0114889	1.0119439	1.012378	1.0127813	1.0131487	1.0134747	1.0137571	1.0139934	1.0141839	1.0143288	1.0144285	1.0144856	1.0145007	1.0144764	1.0144141	1.0143169	1.0141866	1.0140247	1.0138336	1.0136158	1.0133739	1.0131099	1.0128255	1.0125241	1.0122076	1.0118785	1.0115386	1.0111899	1.0108354	1.0104758	1.0101131	1.0097487	1.0093838	1.0090196	1.0086566	1.008295	1.0079358	1.007579	1.007224	1.0068705	1.0065184
1.0075887	1.007939	1.0082803	1.0086364	1.0090197	1.0094335	1.0098742	1.0103356	1.0108066	1.0112764	1.0117341	1.0121701	1.0125766	1.0129466	1.0132761	1.0135628	1.0138043	1.0140002	1.0141516	1.0142598	1.0143255	1.0143508	1.0143379	1.0142888	1.0142057	1.0140896	1.0139431	1.0137695	1.0135686	1.0133443	1.0130986	1.0128331	1.0125508	1.0122521	1.0119421	1.0116205	1.0112903	1.0109545	1.0106133	1.0102688	1.0099229	1.0095774	1.009232	1.0088878	1.008547	1.0082079	1.0078717	1.0075384	1.0072075	1.0068789
1.0072998	1.0076616	1.0080147	1.0083811	1.0087738	1.009195	1.0096413	1.010107	1.0105813	1.0110534	1.011514	1.0119522	1.0123606	1.0127336	1.0130668	1.0133564	1.0136024	1.0138043	1.013961	1.0140764	1.0141501	1.014185	1.0141824	1.0141445	1.0140735	1.0139713	1.0138397	1.013681	1.0134969	1.0132892	1.0130606	1.0128123	1.0125469	1.0122669	1.0119737	1.01167	1.0113567	1.0110373	1.0107135	1.0103866	1.0100573	1.0097291	1.0094011	1.0090748	1.0087517	1.0084311	1.0081141	1.0078008	1.0074909	1.0071837
1.006997	1.0073706	1.0077363	1.0081148	1.0085168	1.0089457	1.0093988	1.0098689	1.0103463	1.0108218	1.0112838	1.0117246	1.0121359	1.0125113	1.0128477	1.0131407	1.0133909	1.0135972	1.0137601	1.0138812	1.0139627	1.0140057	1.0140119	1.0139847	1.0139253	1.0138354	1.0137174	1.0135726	1.0134032	1.0132109	1.0129982	1.012766	1.0125172	1.0122533	1.0119767	1.0116888	1.0113922	1.0110893	1.0107807	1.0104686	1.0101559	1.0098423	1.0095305	1.0092205	1.0089136	1.0086099	1.0083107	1.0080158	1.0077239	1.0074365
1.0066823	1.0070674	1.0074463	1.0078368	1.0082496	1.008687	1.0091469	1.009622	1.0101033	1.0105815	1.0110464	1.0114893	1.0119025	1.0122811	1.0126201	1.012917	1.0131711	1.013381	1.0135491	1.0136763	1.013764	1.0138146	1.0138295	1.0138112	1.0137625	1.0136838	1.013578	1.013446	1.0132909	1.0131129	1.012915	1.0126977	1.0124639	1.0122156	1.0119537	1.011681	1.0113997	1.0111109	1.0108174	1.0105202	1.010221	1.0099216	1.0096239	1.0093282	1.0090356	1.0087478	1.0084641	1.0081847	1.0079105	1.0076408
1.0063553	1.0067538	1.0071458	1.0075492	1.0079722	1.0084196	1.0088866	1.0093675	1.0098534	1.0103344	1.0108018	1.0112476	1.0116637	1.0120442	1.0123863	1.012686	1.0129437	1.0131588	1.0133312	1.0134639	1.0135572	1.0136138	1.0136371	1.013627	1.0135875	1.0135194	1.0134242	1.0133044	1.0131617	1.0129973	1.012813	1.0126098	1.0123901	1.0121559	1.0119087	1.0116506	1.0113822	1.0111072	1.0108265	1.0105424	1.0102563	1.0099704	1.0096846	1.0094022	1.0091226	1.0088478	1.0085773	1.0083128	1.0080534	1.0077989
1.0060179	1.0064291	1.0068346	1.007251	1.0076865	1.0081435	1.0086191	1.0091056	1.0095961	1.0100806	1.0105516	1.0109993	1.0114182	1.0118014	1.0121464	1.0124493	1.0127106	1.0129297	1.0131065	1.0132443	1.0133433	1.0134066	1.0134357	1.013434	1.0134021	1.0133436	1.0132588	1.0131497	1.0130186	1.012867	1.0126941	1.0125041	1.0122983	1.0120777	1.0118433	1.0115983	1.0113432	1.0110801	1.0108123	1.0105404	1.0102658	1.0099912	1.0097171	1.0094453	1.0091773	1.0089139	1.0086555	1.0084034	1.0081573	1.0079162
1.0056702	1.006095	1.0065138	1.006944	1.0073922	1.0078596	1.0083436	1.0088369	1.0093324	1.0098212	1.0102953	1.010746	1.0111673	1.0115534	1.0119014	1.0122083	1.0124733	1.0126961	1.012877	1.0130193	1.0131238	1.0131929	1.0132284	1.0132331	1.0132096	1.0131595	1.0130833	1.012985	1.0128641	1.012723	1.0125625	1.012385	1.0121908	1.0119827	1.0117608	1.0115273	1.0112845	1.0110341	1.0107765	1.0105156	1.0102519	1.0099874	1.0097232	1.0094615	1.0092032	1.00895	1.0087014	1.0084599	1.0082242	1.0079958
1.0053154	1.0057514	1.0061849	1.0066292	1.0070896	1.0075684	1.0080613	1.0085622	1.0090637	1.0095567	1.0100337	1.0104885	1.0109124	1.0113016	1.0116531	1.0119628	1.0122321	1.0124583	1.012644	1.0127913	1.0129001	1.0129745	1.0130165	1.0130275	1.013011	1.0129682	1.0129004	1.0128108	1.0127001	1.0125693	1.0124196	1.0122526	1.0120702	1.0118734	1.0116628	1.0114411	1.0112094	1.0109696	1.0107229	1.0104713	1.0102173	1.0099618	1.0097065	1.0094538	1.0092043	1.0089593	1.0087198	1.0084863	1.0082606	1.0080413
1.0049531	1.0054011	1.0058484	1.0063063	1.00678	1.0072701	1.0077727	1.0082818	1.0087899	1.0092878	1.0097691	1.0102264	1.0106542	1.0110469	1.0114009	1.0117147	1.0119877	1.0122182	1.0124083	1.0125593	1.0126735	1.012753	1.0128002	1.0128175	1.0128068	1.0127711	1.0127119	1.0126303	1.0125273	1.0124065	1.0122665	1.0121107	1.0119387	1.011752	1.011552	1.0113409	1.0111198	1.0108899	1.0106529	1.010411	1.0101649	1.009918	1.0096706	1.0094252	1.0091825	1.0089447	1.0087124	1.008486	1.0082678	1.0080568
1.0045846	1.0050439	1.005504	1.0059761	1.0064633	1.0069658	1.0074788	1.0079963	1.0085113	1.0090144	1.009501	1.0099624	1.0103925	1.0107892	1.0111469	1.0114642	1.0117409	1.0119754	1.0121703	1.012326	1.0124449	1.0125297	1.0125817	1.0126048	1.0126005	1.012571	1.0125183	1.0124444	1.0123498	1.0122367	1.0121065	1.0119597	1.0117972	1.0116209	1.0114312	1.0112302	1.0110179	1.0107976	1.0105692	1.0103357	1.0100977	1.0098579	1.0096179	1.0093784	1.009142	1.00891	1.0086833	1.0084627	1.00825	1.0080451
1.0042115	1.0046813	1.0051547	1.0056403	1.0061404	1.0066553	1.007179	1.007706	1.0082281	1.0087383	1.0092291	1.0096943	1.0101296	1.0105293	1.0108911	1.0112127	1.0114928	1.0117325	1.011931	1.0120919	1.0122153	1.0123045	1.0123625	1.0123907	1.0123911	1.0123684	1.0123217	1.0122545	1.0121679	1.012063	1.0119402	1.011802	1.0116485	1.0114816	1.0113008	1.0111083	1.010906	1.0106933	1.010474	1.0102482	1.0100178	1.0097846	1.0095506	1.0093162	1.009085	1.0088573	1.0086353	1.0084193	1.0082108	1.008011
1.0038354	1.0043145	1.0047997	1.005299	1.0058125	1.0063394	1.0068748	1.0074108	1.0079409	1.0084581	1.008955	1.0094254	1.0098643	1.0102675	1.010634	1.0109593	1.0112436	1.0114871	1.0116913	1.0118563	1.0119846	1.0120795	1.0121418	1.0121752	1.0121816	1.0121636	1.0121238	1.0120629	1.0119826	1.0118847	1.01177	1.011639	1.0114948	1.0113356	1.0111634	1.0109798	1.0107851	1.0105815	1.0103688	1.0101503	1.0099262	1.0096993	1.0094706	1.0092412	1.0090144	1.0087901	1.0085715	1.0083584	1.0081528	1.0079556
1.0034566	1.0039446	1.0044411	1.0049521	1.0054791	1.0060184	1.0065649	1.0071113	1.0076501	1.0081744	1.0086776	1.0091532	1.0095977	1.0100056	1.0103759	1.0107054	1.0109944	1.011243	1.011451	1.0116211	1.011755	1.011854	1.0119216	1.01196	1.0119725	1.0119597	1.0119247	1.0118697	1.0117956	1.0117047	1.0115964	1.0114734	1.0113353	1.0111843	1.0110201	1.0108446	1.0106577	1.010461	1.010256	1.0100435	1.0098256	1.0096041	1.0093802	1.0091553	1.008932	1.0087105	1.0084943	1.008283	1.0080794	1.0078838
1.0030777	1.0035728	1.0040791	1.0046027	1.0051419	1.0056932	1.0062515	1.0068082	1.0073568	1.0078888	1.0083977	1.0088799	1.009329	1.0097419	1.0101168	1.0104504	1.0107449	1.0109979	1.0112112	1.0113862	1.0115253	1.0116293	1.0117022	1.0117453	1.011763	1.0117555	1.0117259	1.0116763	1.0116079	1.0115228	1.0114213	1.011305	1.0111738	1.0110297	1.0108734	1.0107048	1.0105249	1.0103352	1.0101361	1.0099307	1.0097181	1.0095017	1.0092816	1.0090606	1.0088396	1.0086205	1.0084058	1.0081955	1.0079927	1.007798
1.0026993	1.0032007	1.0037161	1.00425	1.0048008	1.0053641	1.0059339	1.0065011	1.0070585	1.0075991	1.0081165	1.0086043	1.0090587	1.0094774	1.0098569	1.0101962	1.0104952	1.0107532	1.0109714	1.0111523	1.0112959	1.0114056	1.0114832	1.0115324	1.0115547	1.0115525	1.0115281	1.0114836	1.0114212	1.011341	1.0112457	1.0111355	1.0110104	1.0108727	1.0107225	1.0105605	1.0103877	1.010204	1.0100119	1.0098118	1.0096045	1.009392	1.009176	1.0089585	1.0087397	1.0085225	1.0083084	1.0080985	1.0078954	1.0077004
1.0023233	1.0028281	1.0033514	1.0038956	1.0044574	1.0050327	1.005613	1.0061907	1.0067583	1.0073074	1.0078322	1.0083272	1.0087886	1.0092119	1.0095971	1.0099418	1.0102453	1.0105091	1.0107329	1.0109189	1.0110682	1.0111835	1.011267	1.0113206	1.0113481	1.0113508	1.0113316	1.0112925	1.011235	1.0111599	1.0110701	1.010965	1.0108467	1.0107152	1.0105705	1.0104152	1.0102484	1.0100707	1.0098841	1.0096892	1.0094866	1.0092788	1.0090661	1.0088506	1.0086341	1.0084177	1.0082045	1.0079943	1.0077899	1.0075932
1.0019504	1.0024583	1.0029881	1.0035397	1.0041118	1.004698	1.0052894	1.0058777	1.006455	1.0070128	1.0075465	1.0080487	1.0085166	1.0089461	1.009337	1.0096875	1.0099968	1.0102656	1.010495	1.0106864	1.0108414	1.0109625	1.0110509	1.0111107	1.0111436	1.0111517	1.0111374	1.0111027	1.01105	1.0109808	1.0108957	1.0107965	1.0106833	1.010557	1.0104185	1.0102682	1.0101075	1.0099351	1.0097536	1.0095632	1.0093654	1.0091614	1.0089518	1.0087388	1.0085236	1.008308	1.0080948	1.0078843	1.0076783	1.0074792
1.0015817	1.0020908	1.002625	1.0031844	1.0037656	1.0043609	1.0049627	1.0055611	1.0061488	1.0067161	1.0072585	1.0077685	1.0082437	1.00868	1.0090766	1.009433	1.0097482	1.0100229	1.0102581	1.0104553	1.0106163	1.010743	1.0108377	1.0109028	1.0109408	1.010954	1.010945	1.0109155	1.0108683	1.0108033	1.0107231	1.0106285	1.0105205	1.0103996	1.0102657	1.0101215	1.0099651	1.0097984	1.0096222	1.0094364	1.0092425	1.009042	1.0088354	1.0086243	1.0084107	1.008196	1.0079817	1.0077698	1.0075616	1.0073599
1.001219	1.0017277	1.002265	1.0028307	1.0034192	1.0040231	1.0046349	1.0052432	1.0058403	1.0064174	1.0069681	1.0074867	1.0079694	1.008413	1.0088166	1.009179	1.0095	1.009781	1.0100222	1.0102259	1.0103922	1.0105253	1.0106257	1.0106969	1.0107406	1.0107591	1.0107555	1.0107311	1.0106881	1.0106283	1.0105526	1.0104625	1.0103594	1.0102433	1.0101153	1.0099751	1.0098237	1.0096624	1.0094899	1.0093087	1.009119	1.0089215	1.0087178	1.0085083	1.0082958	1.0080814	1.007866	1.0076528	1.0074424	1.007237
1.0008632	1.00137	1.0019087	1.0024776	1.0030729	1.0036851	1.0043046	1.004923	1.0055292	1.0061154	1.0066752	1.0072032	1.0076938	1.0081457	1.0085565	1.0089252	1.0092524	1.0095395	1.0097873	1.0099963	1.0101701	1.010309	1.0104157	1.0104926	1.0105429	1.010567	1.0105686	1.0105491	1.0105109	1.0104562	1.0103855	1.0102999	1.0102012	1.0100896	1.0099655	1.0098302	1.009684	1.0095266	1.0093584	1.0091811	1.0089943	1.0088009	1.0085993	1.0083921	1.00818	1.0079657	1.0077498	1.0075347	1.0073216	1.0071123
1.0005157	1.0010186	1.0015569	1.0021293	1.0027285	1.0033475	1.0039752	1.0046011	1.005217	1.0058119	1.0063816	1.0069178	1.0074166	1.0078768	1.0082945	1.0086709	1.0090055	1.0092992	1.0095528	1.0097691	1.0099488	1.0100939	1.0102075	1.0102912	1.010346	1.0103769	1.0103838	1.0103701	1.0103371	1.0102868	1.0102205	1.0101402	1.0100455	1.0099381	1.0098188	1.0096877	1.0095453	1.0093919	1.0092283	1.0090553	1.008872	1.0086803	1.008481	1.0082757	1.0080649	1.0078504	1.0076336	1.0074167	1.007201	1.0069876
1.0001779	1.0006747	1.0012114	1.0017838	1.0023869	1.0030104	1.0036448	1.0042785	1.0049024	1.0055068	1.0060853	1.0066302	1.0071388	1.0076061	1.0080328	1.0084167	1.0087582	1.0090586	1.0093194	1.009542	1.0097289	1.0098807	1.0100008	1.0100901	1.0101525	1.0101887	1.010202	1.010194	1.0101655	1.0101206	1.0100589	1.0099826	1.0098928	1.0097901	1.0096747	1.0095477	1.0094095	1.0092603	1.0091002	1.0089302	1.0087504	1.0085617	1.0083643	1.0081606	1.007951	1.0077358	1.0075185	1.0072988	1.0070806	1.0068635
0.9998498	1.0003397	1.0008723	1.0014445	1.0020486	1.0026758	1.0033147	1.0039555	1.0045873	1.0052003	1.0057873	1.0063417	1.006859	1.007335	1.0077702	1.0081619	1.0085112	1.0088193	1.0090873	1.0093172	1.0095097	1.0096684	1.0097948	1.0098917	1.0099604	1.0100034	1.0100224	1.0100195	1.0099971	1.009957	1.0099008	1.0098294	1.0097433	1.0096449	1.0095336	1.0094104	1.0092759	1.0091312	1.0089742	1.008808	1.008631	1.0084454	1.0082502	1.0080476	1.0078385	1.007624	1.007405	1.0071844	1.0069622	1.0067414
0.9995331	1.0000144	1.0005409	1.0011102	1.0017146	1.002344	1.0029869	1.0036335	1.0042711	1.004893	1.0054876	1.0060506	1.0065771	1.007063	1.0075064	1.0079063	1.0082637	1.0085793	1.0088549	1.009092	1.0092915	1.0094577	1.009591	1.0096945	1.0097698	1.009819	1.0098442	1.0098484	1.0098317	1.0097966	1.0097455	1.0096782	1.0095975	1.0095031	1.0093957	1.0092764	1.0091462	1.0090046	1.008852	1.0086883	1.0085143	1.0083313	1.0081383	1.0079372	1.007729	1.0075136	1.007294	1.0070708	1.0068458	1.006622
0.9992293	0.99969965	1.0002193	1.000784	1.0013868	1.0020158	1.0026613	1.0033118	1.0039555	1.004583	1.0051869	1.0057578	1.0062929	1.0067884	1.0072408	1.0076495	1.0080159	1.0083392	1.0086225	1.0088665	1.0090741	1.0092472	1.0093881	1.0094984	1.0095805	1.0096366	1.0096686	1.0096786	1.009668	1.0096391	1.0095928	1.0095309	1.0094544	1.0093641	1.0092621	1.0091461	1.0090197	1.0088813	1.008732	1.0085719	1.0084007	1.0082201	1.0080295	1.0078299	1.0076218	1.0074073	1.0071865	1.0069616	1.0067344	1.0065055
0.9989382	0.9993963	0.999907	1.000466	1.001064	1.0016923	1.0023389	1.0029917	1.0036398	1.0042734	1.0048842	1.0054643	1.0060078	1.0065122	1.0069737	1.0073923	1.0077665	1.0080991	1.00839	1.0086422	1.0088571	1.0090379	1.0091858	1.0093032	1.0093929	1.0094557	1.009495	1.0095111	1.0095066	1.0094833	1.0094428	1.0093863	1.0093145	1.0092291	1.0091304	1.0090191	1.0088964	1.0087619	1.0086157	1.0084589	1.008291	1.0081124	1.0079237	1.0077258	1.0075192	1.0073044	1.0070833	1.0068567	1.0066267	1.0063939
0.9986617	0.9991062	0.99960595	1.0001566	1.0007498	1.0013748	1.0020198	1.0026739	1.0033256	1.0039641	1.0045809	1.005168	1.0057209	1.0062343	1.006705	1.0071324	1.007516	1.0078573	1.0081571	1.0084174	1.0086403	1.0088285	1.0089835	1.0091085	1.0092055	1.0092757	1.0093211	1.0093448	1.0093467	1.0093303	1.0092952	1.009244	1.0091778	1.0090965	1.0090028	1.0088959	1.0087769	1.0086462	1.0085039	1.0083498	1.0081847	1.0080086	1.007822	1.0076256	1.0074198	1.0072058	1.0069833	1.0067558	1.0065233	1.0062869
0.99839985	0.9988287	0.99931633	0.9998573	1.0004432	1.0010636	1.0017054	1.0023593	1.0030129	1.0036547	1.0042771	1.0048715	1.0054321	1.0059539	1.0064342	1.0068711	1.007265	1.007615	1.0079234	1.0081916	1.0084232	1.0086187	1.0087818	1.0089141	1.0090189	1.009096	1.009149	1.0091796	1.0091889	1.009178	1.0091497	1.0091041	1.0090433	1.0089674	1.0088781	1.008776	1.008661	1.008534	1.008395	1.008244	1.0080824	1.0079095	1.0077246	1.0075296	1.007325	1.0071119	1.006889	1.0066601	1.0064248	1.0061853
0.9981532	0.9985657	0.99903965	0.9995693	1.0001457	1.0007591	1.0013973	1.0020489	1.0027025	1.0033468	1.0039736	1.0045738	1.0051416	1.0056721	1.0061612	1.0066078	1.007011	1.0073707	1.0076885	1.0079654	1.0082053	1.0084094	1.0085796	1.0087202	1.008832	1.0089163	1.0089769	1.0090147	1.0090315	1.009028	1.0090053	1.0089663	1.0089108	1.008841	1.008757	1.0086585	1.0085479	1.0084249	1.0082902	1.0081424	1.0079832	1.0078127	1.0076312	1.0074383	1.007235	1.0070218	1.0067991	1.0065691	1.0063322	1.0060894
0.99792355	0.9983183	0.99877656	0.99929273	0.9998585	1.0004635	1.0010953	1.0017428	1.0023948	1.0030401	1.00367	1.0042752	1.0048494	1.0053884	1.0058862	1.0063424	1.0067552	1.0071247	1.0074515	1.007738	1.0079865	1.008199	1.0083778	1.0085258	1.0086447	1.008738	1.0088054	1.0088503	1.0088742	1.0088778	1.0088626	1.0088295	1.0087807	1.0087162	1.0086373	1.0085448	1.0084386	1.0083196	1.008188	1.0080446	1.0078888	1.0077213	1.0075421	1.0073512	1.0071492	1.0069371	1.0067149	1.0064838	1.006245	1.0059997
0.9977109	0.9980859	0.9985273	0.9990288	0.99958247	1.0001765	1.0008005	1.0014433	1.0020916	1.0027364	1.0033674	1.003976	1.0045567	1.0051024	1.005609	1.0060742	1.0064969	1.0068761	1.007213	1.0075085	1.0077662	1.0079873	1.0081748	1.0083305	1.0084577	1.0085579	1.0086334	1.0086864	1.0087171	1.0087283	1.00872	1.0086936	1.0086517	1.0085928	1.0085201	1.0084323	1.0083312	1.008217	1.0080898	1.0079501	1.0077977	1.0076336	1.0074569	1.0072687	1.0070685	1.0068569	1.0066347	1.0064037	1.0061643	1.0059161
0.99751514	0.9978703	0.99829334	0.99877864	0.9993174	0.9999001	1.0005143	1.0011487	1.0017928	1.0024354	1.0030662	1.0036783	1.0042632	1.0048151	1.0053294	1.0058038	1.0062355	1.0066246	1.0069721	1.0072774	1.0075439	1.007774	1.00797	1.008134	1.0082694	1.008377	1.0084604	1.0085212	1.0085597	1.008578	1.008578	1.0085586	1.0085229	1.0084713	1.0084039	1.0083219	1.0082265	1.0081171	1.0079945	1.007859	1.0077106	1.0075492	1.0073756	1.0071898	1.0069915	1.0067817	1.0065609	1.0063292	1.0060886	1.0058392
0.9973371	0.9976711	0.99807495	0.9985424	0.9990655	0.99963385	1.000237	1.0008625	1.0015001	1.0021381	1.002768	1.0033811	1.0039687	1.0045266	1.0050479	1.0055307	1.0059719	1.0063707	1.0067279	1.0070435	1.0073192	1.0075587	1.0077641	1.0079368	1.00808	1.008196	1.0082871	1.0083549	1.0084015	1.0084276	1.008434	1.0084232	1.0083946	1.0083497	1.0082891	1.0082129	1.0081235	1.0080193	1.0079015	1.0077707	1.0076264	1.0074689	1.0072987	1.0071154	1.00692	1.0067118	1.0064917	1.006261	1.0060194	1.0057683
0.9971782	0.9974897	0.9978727	0.99832094	0.99882734	0.99938023	0.99996954	1.0005845	1.0012134	1.0018461	1.0024734	1.0030851	1.0036753	1.0042368	1.0047644	1.005255	1.0057049	1.006114	1.0064801	1.0068061	1.0070927	1.0073416	1.0075548	1.0077367	1.0078882	1.0080124	1.0081117	1.0081875	1.008242	1.008275	1.0082902	1.0082867	1.0082656	1.0082276	1.0081744	1.0081055	1.0080212	1.0079229	1.0078107	1.0076844	1.0075449	1.0073918	1.0072249	1.0070448	1.0068524	1.0066464	1.0064281	1.0061971	1.0059563	1.0057038
0.9970381	0.9973264	0.9976873	0.998115	0.99860245	0.9991384	0.99971294	1.0003147	1.000934	1.0015593	1.002181	1.0027916	1.0033823	1.0039462	1.00448	1.0049772	1.0054356	1.0058534	1.0062304	1.0065664	1.0068626	1.0071213	1.0073444	1.007535	1.0076952	1.0078275	1.0079348	1.0080184	1.008081	1.0081223	1.0081443	1.008149	1.0081358	1.0081056	1.0080591	1.0079972	1.0079198	1.0078279	1.0077214	1.0076002	1.0074657	1.0073171	1.0071552	1.0069788	1.0067884	1.0065852	1.0063689	1.0061394	1.0058987	1.0056463
0.9969161	0.997181	0.9975193	0.9979262	0.99839294	0.998911	0.99946874	1.0000565	1.0006628	1.0012786	1.0018941	1.0025008	1.0030903	1.0036564	1.0041932	1.0046968	1.005163	1.0055903	1.0059763	1.0063225	1.0066292	1.0068978	1.0071307	1.00733	1.0074996	1.00764	1.0077559	1.0078475	1.0079173	1.007967	1.0079975	1.0080097	1.0080041	1.0079817	1.0079429	1.0078886	1.0078182	1.0077331	1.0076327	1.007518	1.0073887	1.0072446	1.007087	1.0069147	1.0067288	1.0065284	1.006314	1.0060867	1.0058469	1.0055941
0.99681395	0.9970542	0.997369	0.99775326	0.99819803	0.99869645	0.9992363	0.99980766	1.0004005	1.0010052	1.0016124	1.0022135	1.0028005	1.003367	1.0039068	1.0044153	1.0048884	1.0053235	1.005719	1.0060748	1.0063916	1.0066704	1.0069131	1.0071219	1.0073001	1.0074496	1.0075735	1.0076735	1.0077512	1.007809	1.0078475	1.0078677	1.007871	1.0078561	1.0078253	1.0077789	1.0077158	1.0076379	1.0075443	1.0074358	1.0073127	1.0071744	1.0070213	1.0068542	1.0066719	1.006475	1.0062639	1.0060391	1.0058002	1.0055481
0.99673164	0.9969468	0.99723667	0.99759734	0.9980204	0.99849683	0.999017	0.99957067	1.0001484	1.0007402	1.0013372	1.0019313	1.002514	1.0030788	1.0036198	1.0041314	1.0046107	1.005053	1.0054582	1.0058235	1.0061505	1.0064392	1.0066922	1.0069112	1.0070982	1.0072567	1.0073887	1.0074966	1.0075829	1.0076486	1.0076951	1.0077233	1.0077344	1.0077288	1.0077052	1.0076673	1.007612	1.0075414	1.0074553	1.0073541	1.0072371	1.0071056	1.006957	1.0067953	1.0066174	1.0064247	1.0062176	1.0059948	1.0057579	1.0055078
0.9966686	0.99685776	0.9971233	0.99745953	0.9978589	0.99831325	0.99881214	0.99934673	0.9999067	1.000484	1.0010692	1.0016541	1.0022309	1.0027926	1.0033334	1.0038478	1.0043314	1.0047804	1.0051934	1.0055681	1.0059044	1.0062037	1.0064666	1.0066954	1.0068917	1.0070599	1.0072001	1.0073167	1.0074109	1.0074846	1.007539	1.0075758	1.0075952	1.0075972	1.0075835	1.007553	1.0075063	1.0074435	1.0073655	1.0072708	1.0071613	1.0070355	1.006895	1.0067384	1.0065653	1.0063775	1.0061741	1.0059544	1.0057205	1.0054728
0.996625	0.9967884	0.9970289	0.99733967	0.99771464	0.99814475	0.998621	0.9991353	0.9996768	1.0002377	1.0008093	1.0013834	1.0019519	1.0025086	1.0030482	1.0035629	1.00405	1.0045048	1.0049248	1.0053084	1.005655	1.0059643	1.0062369	1.0064756	1.0066817	1.0068585	1.0070083	1.007133	1.0072354	1.0073172	1.0073799	1.0074247	1.0074521	1.0074635	1.0074574	1.0074357	1.0073974	1.0073427	1.0072732	1.0071875	1.0070844	1.0069662	1.0068316	1.0066812	1.0065145	1.006332	1.0061328	1.0059179	1.0056875	1.0054411
0.9966008	0.996739	0.9969533	0.9972384	0.9975872	0.9979932	0.9984457	0.9989378	0.9994593	1.0000023	1.0005587	1.0011194	1.0016788	1.0022287	1.0027645	1.003279	1.0037677	1.0042267	1.0046531	1.0050448	1.0054003	1.0057194	1.0060023	1.0062511	1.0064671	1.0066532	1.0068117	1.0069455	1.0070559	1.0071459	1.0072167	1.0072695	1.0073053	1.0073246	1.0073274	1.0073143	1.0072855	1.00724	1.0071785	1.0071002	1.0070059	1.0068955	1.0067687	1.0066248	1.0064648	1.0062876	1.0060942	1.0058842	1.0056576	1.0054146
0.996597	0.9967087	0.9968966	0.9971558	0.9974786	0.99785876	0.998287	0.9987554	0.9992551	0.99977845	1.0003173	1.0008639	1.0014118	1.0019535	1.0024837	1.0029953	1.003485	1.0039468	1.0043788	1.0047773	1.0051413	1.0054693	1.0057625	1.0060214	1.0062475	1.0064435	1.0066105	1.0067534	1.0068724	1.0069703	1.0070492	1.00711	1.0071541	1.0071815	1.0071938	1.0071892	1.0071691	1.0071325	1.0070803	1.0070109	1.0069253	1.0068231	1.0067036	1.0065678	1.0064148	1.0062443	1.0060567	1.0058516	1.0056301	1.0053909
0.9966119	0.9966983	0.99685895	0.99709153	0.99738777	0.99774164	0.99814427	0.99858826	0.99906486	0.99956703	1.0000868	1.000617	1.001152	1.0016835	1.0022062	1.0027142	1.0032022	1.0036659	1.0041019	1.0045065	1.0048782	1.005215	1.0055174	1.0057862	1.0060225	1.006228	1.006405	1.0065564	1.0066837	1.0067898	1.0068772	1.0069462	1.0069983	1.0070345	1.0070547	1.0070595	1.0070481	1.0070207	1.0069774	1.0069176	1.0068411	1.006748	1.0066371	1.0065087	1.0063634	1.0062002	1.0060196	1.0058204	1.0056034	1.0053701
0.9966466	0.996706	0.996842	0.9970467	0.9973159	0.9976423	0.99801815	0.99843645	0.99888915	0.9993685	0.999868	1.000381	1.0009	1.0014198	1.0019335	1.0024356	1.0029211	1.0033845	1.0038228	1.0042324	1.0046107	1.0049558	1.0052671	1.0055461	1.0057921	1.0060073	1.0061938	1.0063543	1.0064902	1.0066049	1.0067	1.0067772	1.006837	1.0068815	1.0069107	1.0069243	1.0069219	1.0069046	1.0068704	1.0068202	1.006753	1.0066686	1.0065666	1.0064478	1.0063107	1.0061545	1.0059813	1.0057894	1.0055796	1.0053507
0.9966996	0.99673414	0.99684274	0.99702084	0.99726254	0.9975618	0.9979101	0.99830174	0.99872875	0.99918425	0.999662	1.0001551	1.0006578	1.0011631	1.001666	1.0021604	1.002641	1.0031034	1.0035425	1.003955	1.0043397	1.0046917	1.0050119	1.0053003	1.0055559	1.0057806	1.0059769	1.0061466	1.0062916	1.0064147	1.0065175	1.0066029	1.0066708	1.0067238	1.0067611	1.0067831	1.0067904	1.0067818	1.006758	1.0067173	1.0066599	1.006586	1.0064931	1.0063828	1.0062548	1.0061083	1.0059425	1.0057583	1.0055548	1.0053328
0.9967714	0.99678063	0.99686307	0.99701387	0.99722815	0.997499	0.9978193	0.9981837	0.9985843	0.9990152	0.99946946	0.9999413	1.0004246	1.0009147	1.0014046	1.0018892	1.0023642	1.0028226	1.0032617	1.0036765	1.0040649	1.004424	1.004752	1.0050482	1.0053141	1.005549	1.0057544	1.0059334	1.006087	1.0062188	1.0063299	1.006423	1.0064988	1.00656	1.0066061	1.0066365	1.0066527	1.0066538	1.0066395	1.0066085	1.0065615	1.006497	1.0064147	1.0063149	1.0061955	1.0060581	1.0059013	1.0057253	1.0055304	1.0053152
0.9968618	0.99684674	0.99690235	0.9970264	0.9972123	0.99745476	0.9977473	0.9980829	0.99845594	0.9988602	0.9992899	0.99973965	1.0002028	1.0006759	1.0011507	1.0016242	1.0020901	1.0025438	1.0029805	1.0033967	1.0037879	1.0041519	1.0044874	1.0047919	1.0050657	1.0053097	1.0055254	1.0057135	1.0058764	1.0060166	1.0061363	1.0062376	1.0063218	1.0063903	1.0064441	1.0064834	1.0065087	1.0065192	1.0065143	1.0064937	1.006457	1.0064027	1.006331	1.0062412	1.0061322	1.0060048	1.0058577	1.0056901	1.0055032	1.0052959
0.9969702	0.99693024	0.9969602	0.997057	0.9972152	0.99742985	0.9976932	0.9980004	0.99834484	0.9987224	0.99912596	0.9995519	0.99999344	1.0004463	1.0009052	1.0013655	1.0018213	1.0022676	1.0027008	1.0031152	1.0035083	1.0038767	1.0042179	1.0045297	1.0048121	1.0050659	1.00529	1.0054876	1.0056602	1.0058091	1.0059366	1.0060459	1.0061381	1.0062146	1.0062762	1.0063242	1.0063581	1.0063777	1.0063831	1.0063721	1.0063457	1.0063022	1.0062411	1.0061622	1.006064	1.0059465	1.0058094	1.005652	1.0054742	1.0052755
0.9970955	0.9970316	0.9970366	0.9971074	0.9972379	0.9974233	0.99765754	0.99793535	0.9982516	0.99860036	0.9989775	0.9993778	0.9997963	1.0002283	1.0006688	1.0011139	1.0015575	1.0019951	1.0024226	1.0028349	1.0032278	1.003598	1.0039432	1.0042628	1.0045528	1.004815	1.0050484	1.0052552	1.0054365	1.0055941	1.0057309	1.0058484	1.0059482	1.0060326	1.006102	1.0061579	1.0062003	1.0062289	1.0062438	1.0062429	1.006227	1.0061945	1.0061443	1.0060763	1.0059893	1.0058831	1.0057561	1.0056096	1.0054412	1.0052522
0.997238	0.9971513	0.9971317	0.9971756	0.99727863	0.99743557	0.9976404	0.99788904	0.9981756	0.99849594	0.9988451	0.99921846	0.99961287	1.0000224	1.0004435	1.0008708	1.0013007	1.0017276	1.002147	1.0025548	1.002946	1.0033183	1.0036669	1.0039911	1.004288	1.0045583	1.0048014	1.0050168	1.0052067	1.0053737	1.0055186	1.0056438	1.0057518	1.005844	1.0059208	1.005985	1.0060359	1.0060734	1.0060967	1.0061063	1.0061009	1.0060793	1.0060405	1.0059836	1.005908	1.005813	1.0056976	1.0055615	1.0054044	1.0052255
0.9973956	0.9972874	0.9972443	0.99726206	0.9973376	0.9974664	0.9976422	0.997861	0.9981174	0.99840856	0.99872863	0.9990753	0.99944353	0.9998293	1.0002286	1.0006377	1.0010514	1.0014654	1.0018753	1.0022767	1.0026649	1.0030361	1.0033872	1.0037155	1.0040189	1.004296	1.0045466	1.0047714	1.0049706	1.0051458	1.0052993	1.0054331	1.0055486	1.0056491	1.0057334	1.0058053	1.0058635	1.00591	1.0059425	1.0059619	1.0059665	1.0059555	1.0059283	1.0058827	1.0058191	1.005736	1.0056322	1.0055082	1.0053618	1.0051942
0.99757004	0.99744046	0.9973728	0.9973665	0.99741524	0.9975157	0.99766254	0.99785125	0.9980783	0.9983388	0.9986294	0.9989476	0.9992888	0.9996494	1.0000265	1.0004147	1.0008109	1.0012107	1.0016087	1.0020013	1.0023848	1.0027542	1.0031052	1.0034367	1.0037444	1.0040281	1.0042864	1.0045189	1.0047272	1.0049117	1.0050731	1.0052149	1.0053387	1.0054464	1.0055388	1.0056181	1.005685	1.0057393	1.0057806	1.005809	1.005824	1.0058235	1.0058075	1.0057743	1.0057224	1.005651	1.0055593	1.0054475	1.0053135	1.0051575
0.9977585	0.99760824	0.9975189	0.9974877	0.99751073	0.9975837	0.99770147	0.99786085	0.9980572	0.9982876	0.99854857	0.9988369	0.99915034	0.9994846	0.9998367	1.0002033	1.0005798	1.0009629	1.001348	1.0017312	1.0021067	1.0024716	1.0028219	1.0031549	1.0034664	1.0037556	1.0040201	1.0042608	1.0044768	1.0046693	1.0048397	1.0049902	1.005122	1.0052375	1.0053374	1.0054239	1.0054983	1.0055603	1.0056106	1.0056481	1.005673	1.0056828	1.0056775	1.0056561	1.0056167	1.0055577	1.0054786	1.0053793	1.0052581	1.0051136
0.9979608	0.99779177	0.99768096	0.99762636	0.99762344	0.9976692	0.99775845	0.9978883	0.99805444	0.9982544	0.99848527	0.9987439	0.9990277	0.99933463	0.99966073	1.0000039	1.0003598	1.0007249	1.0010945	1.0014648	1.0018321	1.0021912	1.0025389	1.0028709	1.0031848	1.0034778	1.0037487	1.0039964	1.0042201	1.0044214	1.0045998	1.0047582	1.0048984	1.0050212	1.0051285	1.0052229	1.0053045	1.0053746	1.005433	1.005479	1.0055131	1.0055333	1.0055386	1.0055286	1.0055012	1.005455	1.0053891	1.0053023	1.0051937	1.0050628
0.9981765	0.99798965	0.99785805	0.99778134	0.9977533	0.99777263	0.99783415	0.9979343	0.9980703	0.9982394	0.9984392	0.9986676	0.9989223	0.99920046	0.99949974	0.9998175	1.0001508	1.0004961	1.0008487	1.0012054	1.0015613	1.0019125	1.0022559	1.0025864	1.002901	1.0031968	1.0034727	1.0037262	1.0039572	1.0041661	1.0043527	1.0045193	1.0046669	1.0047982	1.0049129	1.0050143	1.005103	1.0051805	1.0052468	1.0053014	1.0053439	1.0053741	1.0053911	1.0053923	1.005376	1.005343	1.00529	1.0052166	1.0051212	1.0050037
0.99840516	0.9982007	0.99804986	0.9979517	0.9979	0.99789333	0.99792683	0.9979986	0.9981044	0.99824363	0.99841267	0.9986102	0.9988341	0.99908304	0.9993541	0.9996461	0.99995494	1.0002785	1.0006123	1.0009531	1.0012968	1.0016377	1.0019742	1.0023012	1.002615	1.0029123	1.0031917	1.0034509	1.0036883	1.0039036	1.0040992	1.0042735	1.004429	1.0045673	1.0046899	1.0047984	1.0048945	1.0049794	1.0050527	1.0051156	1.005167	1.0052071	1.0052335	1.005246	1.0052421	1.005221	1.0051811	1.0051216	1.0050391	1.0049356
0.99864465	0.9984241	0.998256	0.9981362	0.99806166	0.9980299	0.9980378	0.99808073	0.99815685	0.9982654	0.9984033	0.9985702	0.99876326	0.99898237	0.99922466	0.99948883	0.9997726	1.000073	1.000386	1.0007089	1.0010377	1.0013683	1.0016959	1.0020173	1.0023284	1.0026258	1.0029072	1.0031703	1.0034133	1.003636	1.0038383	1.0040202	1.0041834	1.0043292	1.0044593	1.0045751	1.0046784	1.0047699	1.0048507	1.0049216	1.004981	1.0050297	1.0050662	1.0050894	1.0050975	1.0050883	1.0050622	1.0050153	1.0049475	1.0048575
0.9988948	0.9986596	0.9984742	0.99833494	0.9982395	0.99818337	0.9981644	0.9981802	0.9982276	0.9983056	0.9984131	0.9985483	0.998711	0.99889886	0.99911165	0.9993476	0.9996047	0.99987954	1.0001713	1.0004741	1.000787	1.0011036	1.0014213	1.0017351	1.0020417	1.0023377	1.0026202	1.0028858	1.0031335	1.0033623	1.0035707	1.0037603	1.0039312	1.0040841	1.0042217	1.0043448	1.004455	1.0045533	1.0046413	1.004719	1.0047868	1.0048438	1.00489	1.0049232	1.004942	1.0049455	1.0049313	1.0048985	1.0048451	1.0047693
0.99915415	0.99890614	0.9987042	0.99854755	0.9984307	0.9983517	0.99830776	0.9982963	0.9983158	0.9983645	0.99844116	0.99854493	0.99867624	0.99883354	0.99901587	0.99922264	0.99945146	0.9997004	0.9999686	1.0002505	1.0005445	1.0008464	1.0011512	1.001456	1.0017567	1.0020492	1.0023302	1.002598	1.0028492	1.0030825	1.0032977	1.0034934	1.0036718	1.0038321	1.0039771	1.0041068	1.0042233	1.0043292	1.0044235	1.0045083	1.0045842	1.0046493	1.0047042	1.0047469	1.0047768	1.0047923	1.0047907	1.0047703	1.0047312	1.0046698
0.999422	0.9991629	0.99894655	0.99877214	0.9986356	0.9985349	0.9984666	0.9984294	0.9984208	0.9984399	0.99848735	0.99856037	0.99866027	0.9987862	0.9989372	0.9991138	0.9993144	0.9995366	0.9997788	1.0000385	1.0003122	1.0005965	1.0008873	1.0011812	1.0014738	1.0017611	1.0020409	1.0023077	1.0025612	1.002799	1.0030185	1.0032209	1.0034053	1.0035728	1.0037246	1.0038615	1.0039854	1.0040972	1.004199	1.0042907	1.0043727	1.0044458	1.004509	1.0045612	1.0046017	1.004628	1.0046386	1.0046318	1.004606	1.0045592
0.999698	0.99942774	0.99919903	0.9990083	0.9988538	0.99873173	0.9986403	0.99857795	0.9985427	0.99853396	0.9985505	0.9985935	0.99866194	0.99875647	0.99887705	0.99902284	0.99919313	0.9993876	0.9996036	0.99983877	1.0000906	1.0003561	1.0006312	1.0009118	1.0011948	1.0014749	1.0017502	1.0020162	1.0022699	1.0025101	1.0027345	1.0029418	1.0031328	1.0033071	1.0034654	1.0036094	1.0037401	1.0038588	1.0039663	1.0040648	1.0041541	1.0042346	1.0043056	1.0043659	1.0044155	1.004453	1.0044751	1.0044816	1.0044696	1.0044371
0.9999793	0.9997009	0.9994597	0.99925464	0.99908286	0.9989415	0.99882835	0.9987417	0.99868065	0.99864405	0.99863213	0.9986444	0.9986819	0.99874544	0.9988343	0.9989492	0.9990895	0.9992544	0.9994429	0.9996528	0.9998812	1.0001262	1.0003831	1.0006491	1.0009198	1.0011919	1.001461	1.0017238	1.0019772	1.0022181	1.0024459	1.0026585	1.0028542	1.0030347	1.0031993	1.0033504	1.0034875	1.0036122	1.003727	1.0038311	1.0039274	1.0040143	1.0040925	1.004162	1.0042202	1.0042683	1.0043013	1.0043198	1.0043213	1.0043031
1.0002667	0.99998033	0.99972874	0.99951077	0.9993229	0.99916303	0.99902964	0.9989199	0.9988339	0.9987708	0.9987301	0.9987136	0.9987204	0.99875253	0.99881023	0.9988931	0.9990025	0.9991379	0.99929744	0.9994805	0.9996845	0.99990714	1.0001447	1.0003937	1.0006514	1.0009122	1.0011735	1.0014311	1.0016829	1.0019242	1.0021538	1.002369	1.0025707	1.0027566	1.0029277	1.0030845	1.0032283	1.0033591	1.0034795	1.0035905	1.0036925	1.0037863	1.0038719	1.0039486	1.0040158	1.004072	1.0041174	1.0041472	1.004161	1.0041565
1.0005581	1.000266	1.0000052	0.99977523	0.99957335	0.99939615	0.99924314	0.99911183	0.9990024	0.99891293	0.9988451	0.9987996	0.9987761	0.9987773	0.99880385	0.9988555	0.99893373	0.9990381	0.9991684	0.9993238	0.9995017	0.99970037	0.9999163	1.0001476	1.0003893	1.0006379	1.0008899	1.0011408	1.0013883	1.0016279	1.0018582	1.002077	1.002282	1.0024726	1.0026494	1.0028124	1.002962	1.0030992	1.0032264	1.0033429	1.0034509	1.0035505	1.0036429	1.0037265	1.0038021	1.0038677	1.0039222	1.0039635	1.0039896	1.0039986
1.000853	1.0005553	1.0002873	1.0000471	0.9998313	0.9996393	0.99946755	0.999316	0.9991835	0.99907017	0.99897563	0.9989019	0.99884987	0.9988202	0.99881524	0.9988357	0.9988828	0.9989564	0.9990561	0.9991827	0.9993332	0.9995069	0.99970055	0.9999109	1.0001355	1.0003701	1.0006105	1.0008533	1.0010943	1.0013317	1.0015614	1.0017806	1.0019888	1.0021839	1.0023656	1.0025337	1.0026902	1.0028337	1.0029658	1.0030888	1.0032022	1.003308	1.0034069	1.0034969	1.0035795	1.0036535	1.0037171	1.003769	1.0038064	1.0038285
1.0011493	1.0008484	1.0005745	1.0003246	1.0000979	0.99989116	0.9997029	0.99953204	0.9993781	0.9992407	0.9991214	0.9990208	0.9989402	0.998881	0.99884444	0.9988342	0.9988495	0.9988918	0.99896115	0.9990577	0.9991802	0.9993275	0.99949723	0.99968594	0.99989104	1.0001097	1.000337	1.0005692	1.0008034	1.0010362	1.0012631	1.0014827	1.0016923	1.0018908	1.002077	1.0022504	1.0024114	1.0025609	1.0026993	1.0028273	1.002947	1.0030582	1.0031623	1.0032592	1.0033494	1.0034305	1.0035031	1.0035638	1.0036126	1.003647
1.0014466	1.0011443	1.0008649	1.0006073	1.00037	1.0001508	0.99994725	0.99975866	0.9995845	0.9994255	0.9992813	0.99915487	0.9990463	0.9989582	0.99889207	0.9988506	0.9988346	0.998845	0.9988837	0.99894947	0.99904305	0.99916255	0.99930674	0.9994725	0.9996573	0.9998578	1.00007	1.0002905	1.0005155	1.0007411	1.0009649	1.0011832	1.0013934	1.0015935	1.0017834	1.0019614	1.002128	1.0022825	1.0024264	1.0025599	1.0026851	1.0028023	1.0029119	1.0030144	1.0031108	1.003199	1.0032789	1.0033495	1.0034087	1.003454
1.0017439	1.0014403	1.0011584	1.0008949	1.0006485	1.0004172	1.0001993	0.999995	0.9998017	0.9996216	0.9994549	0.99930346	0.9991681	0.9990511	0.9989563	0.99888414	0.99883646	0.9988162	0.99882305	0.99885863	0.9989225	0.9990134	0.9991305	0.999272	0.9994346	0.99961525	0.9998106	1.0000176	1.0002319	1.0004498	1.0006679	1.000883	1.0010924	1.0012945	1.0014861	1.0016681	1.0018386	1.0019985	1.0021477	1.0022867	1.0024168	1.0025392	1.0026543	1.0027624	1.0028645	1.0029594	1.0030466	1.0031257	1.0031941	1.0032501
1.0020397	1.0017372	1.0014524	1.0011847	1.0009307	1.0006895	1.0004593	1.0002393	1.000029	0.99982995	0.99964136	0.9994657	0.9993048	0.9991609	0.99903715	0.99893486	0.99885696	0.998805	0.9987809	0.99878466	0.99881846	0.9988801	0.9989698	0.99908525	0.99922466	0.99938434	0.9995611	0.9997527	0.99995416	1.000162	1.0003732	1.0005838	1.0007911	1.0009922	1.001186	1.0013709	1.0015452	1.0017093	1.0018634	1.0020077	1.002143	1.0022705	1.0023911	1.0025045	1.0026113	1.0027121	1.0028064	1.002893	1.0029699	1.0030361
1.0023329	1.0020326	1.0017471	1.0014756	1.0012157	1.0009662	1.0007246	1.0004909	1.0002649	1.000047	0.99983835	0.99964076	0.9994549	0.9992855	0.99913365	0.9990023	0.9988944	0.99881166	0.99875647	0.9987291	0.9987318	0.998764	0.9988245	0.99891317	0.9990274	0.99916446	0.99932134	0.9994956	0.9996828	0.99987924	1.0000814	1.0002861	1.0004901	1.0006894	1.0008835	1.0010709	1.0012475	1.0014164	1.0015746	1.0017239	1.0018638	1.0019963	1.0021214	1.0022403	1.0023522	1.0024592	1.0025594	1.0026525	1.0027376	1.0028127
1.0026228	1.0023255	1.0020407	1.001767	1.0015031	1.0012454	1.0009944	1.0007495	1.0005089	1.000274	1.0000465	0.9998272	0.9996195	0.99942416	0.9992452	0.9990864	0.9989491	0.9988352	0.9987489	0.99869126	0.99866265	0.9986644	0.99869573	0.99875635	0.99884415	0.9989578	0.99909335	0.9992484	0.99941957	0.9996025	0.9997945	0.99999136	1.0001898	1.0003871	1.0005798	1.0007674	1.0009474	1.0011188	1.001281	1.0014349	1.0015795	1.0017167	1.0018463	1.0019698	1.0020877	1.0021993	1.0023046	1.0024042	1.0024965	1.00258
1.0029082	1.0026156	1.0023326	1.0020583	1.0017903	1.0015272	1.0012686	1.0010122	1.0007586	1.0005085	1.0002636	1.0000244	0.99979454	0.99957633	0.9993718	0.99918497	0.99901897	0.99887633	0.9987595	0.9986704	0.998611	0.9985814	0.9985837	0.99861515	0.9986759	0.9987643	0.9988769	0.9990118	0.99916476	0.99933344	0.99951273	0.9997002	0.9998924	1.0000851	1.0002766	1.0004631	1.0006446	1.0008183	1.0009838	1.0011414	1.0012914	1.0014322	1.001567	1.0016947	1.0018164	1.0019337	1.0020446	1.0021498	1.0022488	1.0023397
1.0031885	1.0029011	1.002621	1.0023474	1.0020771	1.0018097	1.0015436	1.0012784	1.0010132	1.0007498	1.0004886	1.0002316	0.99998105	0.9997398	0.9995117	0.9992991	0.9991053	0.99893314	0.9987863	0.9986662	0.99857634	0.998516	0.9984876	0.99849033	0.998523	0.99858516	0.9986739	0.99878675	0.9989204	0.9990725	0.9992383	0.9994152	0.9995984	0.99978524	0.9999725	1.0001581	1.0003399	1.0005156	1.0006839	1.0008446	1.0009981	1.0011438	1.0012827	1.0014147	1.0015416	1.0016624	1.0017781	1.0018884	1.001993	1.0020908
1.003461	1.0031807	1.0029049	1.0026329	1.0023623	1.0020914	1.0018208	1.0015471	1.001272	1.0009962	1.0007203	1.0004467	1.0001774	0.9999154	0.99966407	0.999426	0.9992061	0.9990056	0.9988298	0.99868023	0.9985594	0.99846864	0.9984089	0.9983821	0.99838656	0.9984211	0.99848396	0.99857384	0.998687	0.99882096	0.9989717	0.9991352	0.9993088	0.99948895	0.99967134	0.99985373	1.0000342	1.0002102	1.0003809	1.000545	1.0007014	1.0008515	1.0009943	1.0011308	1.0012609	1.0013868	1.0015068	1.0016218	1.0017315	1.0018351
1.0037271	1.003454	1.0031835	1.0029143	1.0026441	1.0023721	1.0020959	1.0018163	1.0015329	1.0012459	1.0009573	1.0006684	1.000382	1.0001004	0.99982744	0.9995663	0.9993204	0.99909365	0.9988892	0.99870944	0.99855846	0.99843735	0.9983472	0.9982904	0.9982649	0.99827206	0.9983093	0.9983744	0.99846613	0.99858034	0.99871373	0.9988632	0.99902505	0.99919593	0.99937207	0.9995509	0.9997295	0.9999053	1.0000764	1.0002422	1.0004026	1.0005556	1.0007023	1.0008425	1.0009775	1.0011065	1.0012306	1.0013508	1.0014652	1.0015743
1.003984	1.00372	1.003456	1.0031902	1.0029219	1.002649	1.0023704	1.0020857	1.0017949	1.0014988	1.0011989	1.000896	1.0005938	1.0002944	1.0000007	0.9997174	0.9994479	0.9991946	0.99896336	0.99875534	0.9985745	0.9984231	0.9983029	0.9982156	0.998161	0.9981393	0.9981491	0.9981896	0.99825746	0.9983506	0.9984662	0.99859995	0.99874794	0.99890906	0.9990769	0.9992499	0.9994252	0.9995996	0.9997709	0.9999388	1.0001006	1.0002573	1.0004072	1.0005511	1.0006896	1.0008228	1.0009508	1.0010749	1.0011938	1.0013074
1.0042319	1.0039773	1.0037206	1.0034605	1.0031948	1.002922	1.002642	1.0023543	1.0020574	1.001753	1.0014428	1.0011283	1.0008117	1.0004951	1.0001837	0.9998791	0.9995867	0.99930906	0.999051	0.99881613	0.99860585	0.99842495	0.99827486	0.9981575	0.9980734	0.9980228	0.9980047	0.9980188	0.9980629	0.9981333	0.9982289	0.99834526	0.9984796	0.9986282	0.99878716	0.9989532	0.9991238	0.99929523	0.999466	0.9996342	0.9997978	0.9999562	1.0001097	1.0002568	1.0003992	1.0005356	1.0006676	1.000795	1.0009177	1.0010366
1.0044693	1.0042254	1.0039768	1.0037222	1.0034603	1.0031899	1.0029095	1.0026188	1.0023179	1.0020077	1.0016888	1.001363	1.0010339	1.0007029	1.0003738	1.0000503	0.9997363	0.9994356	0.9991528	0.99889034	0.99865246	0.9984427	0.99826354	0.9981159	0.99800193	0.99792206	0.9978763	0.997863	0.9978815	0.99792916	0.99800354	0.9981017	0.99821985	0.998355	0.99850285	0.9986606	0.9988249	0.99899274	0.9991613	0.9993287	0.9994933	0.99965405	0.9998097	0.99996024	1.0001056	1.0002456	1.0003812	1.0005125	1.0006393	1.0007615
1.0046955	1.004463	1.0042236	1.0039756	1.0037189	1.0034516	1.0031718	1.00288	1.0025759	1.0022603	1.0019344	1.0015993	1.0012591	1.0009148	1.0005703	1.0002292	0.9998952	0.99957293	0.9992663	0.99897814	0.99871397	0.99847627	0.9982674	0.99809027	0.9979471	0.997838	0.9977632	0.9977227	0.99771506	0.9977388	0.9977906	0.9978688	0.9979701	0.9980896	0.9982254	0.99837285	0.9985305	0.9986931	0.9988587	0.99902487	0.9991897	0.9993513	0.9995089	0.9996624	0.9998101	0.9999539	1.0000923	1.0002271	1.000357	1.0004832
1.0049102	1.0046897	1.00446	1.0042201	1.0039691	1.0037048	1.003427	1.0031358	1.0028297	1.0025101	1.0021793	1.0018363	1.0014862	1.0011296	1.0007712	1.0004144	1.0000625	0.9997196	0.9993907	0.99907887	0.9987888	0.9985238	0.99828684	0.9980811	0.9979075	0.9977694	0.9976662	0.99759823	0.9975638	0.99756247	0.99759126	0.99764806	0.99772996	0.9978342	0.9979562	0.9980927	0.9982412	0.9983975	0.9985586	0.9987224	0.9988859	0.99904805	0.9992071	0.999363	0.9995136	0.99965966	0.9998018	0.99993974	1.0000731	1.0002022
1.0051126	1.0049046	1.0046853	1.0044535	1.0042088	1.0039498	1.0036752	1.0033848	1.003078	1.0027561	1.0024205	1.0020723	1.0017136	1.0013468	1.0009764	1.0006049	1.000236	0.99987435	0.999525	0.99919	0.9988752	0.9985843	0.99832	0.99808615	0.99788487	0.9977172	0.9975854	0.99748856	0.9974277	0.9974	0.997405	0.9974399	0.9975021	0.99758875	0.99769557	0.9978202	0.9979583	0.99810636	0.99826205	0.9984222	0.99858445	0.9987466	0.9989059	0.9990629	0.99921614	0.99936527	0.99950975	0.9996503	0.9997873	0.99991995
1.0053017	1.0051062	1.0048983	1.0046763	1.0044389	1.0041846	1.0039145	1.0036261	1.0033206	1.002997	1.0026577	1.0023049	1.0019393	1.0015646	1.0011828	1.0007991	1.0004153	1.0000366	0.9996671	0.99931103	0.998973	0.9986576	0.9983673	0.9981058	0.9978763	0.9976807	0.9975198	0.9973952	0.99730647	0.9972532	0.99723333	0.99724543	0.9972866	0.99735427	0.9974451	0.9975552	0.9976822	0.9978217	0.9979702	0.9981255	0.99828494	0.9984455	0.99860567	0.99876314	0.9989181	0.9990695	0.99921703	0.9993603	0.9995	0.9996359
1.0054772	1.0052955	1.0050987	1.0048866	1.0046571	1.0044097	1.0041437	1.0038583	1.0035542	1.0032312	1.0028906	1.0025338	1.002163	1.0017811	1.0013903	1.0009946	1.0005977	1.0002035	0.99981636	0.9994409	0.99908143	0.9987416	0.9984263	0.9981387	0.9978817	0.9976577	0.9974698	0.9973174	0.9972015	0.99712074	0.99707586	0.9970641	0.99708384	0.99713165	0.9972047	0.9973	0.9974145	0.997543	0.99768424	0.9978335	0.9979882	0.9981464	0.99830544	0.9984642	0.9986205	0.9987741	0.9989239	0.99907017	0.9992121	0.9993503
1.0056385	1.0054708	1.0052862	1.0050839	1.0048629	1.004623	1.0043626	1.0040814	1.0037794	1.0034578	1.0031163	1.0027575	1.0023829	1.0019952	1.0015965	1.0011915	1.0007825	1.0003743	0.99997133	0.9995776	0.9991976	0.9988363	0.9984976	0.9981847	0.9979009	0.9976503	0.99743414	0.99725395	0.9971103	0.99700373	0.99693316	0.9968971	0.9968941	0.99692154	0.9969757	0.99705505	0.9971546	0.99727285	0.99740434	0.9975467	0.9976964	0.9978517	0.9980086	0.998167	0.9983245	0.99847937	0.9986306	0.9987791	0.9989239	0.99906546
1.0057853	1.0056314	1.0054592	1.0052681	1.0050559	1.0048234	1.0045693	1.0042928	1.0039943	1.0036746	1.0033343	1.0029743	1.0025977	1.0022054	1.0018003	1.0013869	1.0009681	1.0005482	1.0001304	0.99972045	0.9993219	0.9989396	0.9985788	0.9982412	0.9979328	0.9976559	0.99741286	0.99720514	0.99703467	0.99690104	0.9968045	0.9967439	0.9967175	0.9967235	0.9967586	0.99682015	0.9969055	0.9970101	0.9971311	0.9972658	0.9974097	0.99755996	0.9977154	0.9978723	0.9980299	0.99818504	0.99833876	0.9984889	0.9986367	0.9987798
1.005917	1.005777	1.0056179	1.0054375	1.0052357	1.0050114	1.0047635	1.004493	1.0041987	1.0038822	1.0035433	1.0031841	1.0028051	1.0024095	1.0020008	1.0015804	1.0011529	1.000722	1.0002913	0.9998668	0.9994514	0.99905056	0.9986684	0.9983091	0.997976	0.9976739	0.99740446	0.9971707	0.9969729	0.9968129	0.9966907	0.99660486	0.99655515	0.9965392	0.99655384	0.99659723	0.9966661	0.99675715	0.9968664	0.99699146	0.99712807	0.99727386	0.99742514	0.99758023	0.997737	0.99789333	0.99804825	0.9982003	0.99834895	0.99849534
1.0060327	1.0059075	1.0057607	1.0055922	1.0054005	1.0051845	1.0049442	1.0046802	1.0043911	1.0040781	1.0037416	1.0033839	1.0030048	1.002608	1.0021954	1.0017701	1.0013355	1.0008951	1.0004543	1.0000162	0.99958557	0.99916685	0.9987655	0.9983847	0.9980296	0.9977031	0.9974087	0.9971487	0.99692523	0.99673903	0.9965907	0.9964801	0.9964063	0.9963675	0.99636173	0.9963858	0.9964381	0.99651366	0.996611	0.99672496	0.99685323	0.99699306	0.9971397	0.9972922	0.9974465	0.99760324	0.99775934	0.9979126	0.99806404	0.99821186
1.0061336	1.0060226	1.0058881	1.005731	1.0055496	1.0053431	1.0051111	1.0048535	1.0045704	1.0042621	1.0039289	1.0035733	1.0031952	1.0027983	1.0023834	1.0019544	1.0015141	1.0010668	1.0006162	1.0001665	0.9997219	0.99928814	0.9988684	0.9984682	0.9980917	0.9977426	0.9974247	0.99713945	0.9968903	0.99667877	0.9965052	0.9963692	0.99627125	0.9962095	0.9961819	0.9961864	0.9962206	0.9962811	0.99636436	0.9964666	0.99658585	0.99671793	0.99685925	0.9970086	0.9971615	0.9973171	0.9974727	0.9976274	0.9977802	0.9979304
1.0062181	1.0061215	1.0060008	1.0058547	1.0056835	1.0054865	1.0052632	1.0050129	1.0047356	1.0044327	1.0041039	1.003751	1.0033758	1.0029787	1.0025631	1.0021322	1.0016875	1.0012347	1.0007762	1.0003167	0.9998603	0.99941176	0.99897677	0.99855804	0.9981617	0.997791	0.99744993	0.9971411	0.99686754	0.9966308	0.99643224	0.9962721	0.9961498	0.99606466	0.99601585	0.99599975	0.9960156	0.99605876	0.9961276	0.9962181	0.9963261	0.9964502	0.99658525	0.9967296	0.99688005	0.9970334	0.9971895	0.99734515	0.9974993	0.9976505
1.0062866	1.006204	1.0060964	1.0059619	1.0058019	1.005614	1.0053991	1.0051563	1.0048862	1.0045892	1.0042651	1.003917	1.0035437	1.0031488	1.0027338	1.0023018	1.0018548	1.0013968	1.0009322	1.000464	0.99999774	0.99953735	0.9990874	0.99865234	0.99823797	0.9978476	0.9974849	0.9971533	0.99685585	0.996595	0.9963721	0.9961873	0.99604106	0.99593306	0.99586195	0.99582535	0.9958216	0.9958485	0.9959015	0.9959785	0.9960759	0.99619013	0.99631834	0.99645674	0.9966039	0.9967552	0.9969101	0.9970653	0.99722034	0.997374
1.0063391	1.0062704	1.0061753	1.0060526	1.0059035	1.0057254	1.0055195	1.0052844	1.0050215	1.004731	1.004413	1.0040686	1.0036995	1.0033071	1.002894	1.0024621	1.0020134	1.0015532	1.0010834	1.0006089	1.0001334	0.9996621	0.99919915	0.9987501	0.9983191	0.99790967	0.99752676	0.99717456	0.99685454	0.9965702	0.996324	0.996115	0.99594575	0.99581444	0.9957213	0.99566394	0.9956408	0.9956492	0.99568594	0.99574876	0.99583405	0.9959381	0.99605834	0.99619055	0.99633294	0.99648166	0.9966344	0.9967899	0.99694526	0.99710006
1.0063748	1.0063199	1.0062377	1.0061272	1.0059878	1.0058198	1.005623	1.0053962	1.0051407	1.004857	1.0045452	1.0042067	1.0038416	1.003453	1.0030421	1.0026113	1.0021634	1.0017008	1.0012279	1.0007482	1.0002658	0.9997855	0.99931175	0.99884915	0.99840224	0.99797654	0.9975751	0.9972027	0.99686146	0.996555	0.99628556	0.99605423	0.9958618	0.99570817	0.9955926	0.9955141	0.99547184	0.99546134	0.9954816	0.9955299	0.99560195	0.99569523	0.99580586	0.9959312	0.9960681	0.9962131	0.99636376	0.9965182	0.9966737	0.9968289
1.0063946	1.0063536	1.0062836	1.0061846	1.0060557	1.0058972	1.0057089	1.0054908	1.0052437	1.0049669	1.0046616	1.004329	1.0039698	1.0035853	1.0031776	1.0027492	1.0023023	1.001839	1.0013642	1.000881	1.0003927	0.9999053	0.99942225	0.9989483	0.99848825	0.99804735	0.9976284	0.9972372	0.99687654	0.9965494	0.996258	0.9960042	0.99578905	0.995613	0.995476	0.9953771	0.9953142	0.9952852	0.99528867	0.99532145	0.99537975	0.9954613	0.9955624	0.99567956	0.99581003	0.99595094	0.99609846	0.99625117	0.99640614	0.9965623
1.0063987	1.0063701	1.0063123	1.006224	1.0061059	1.0059576	1.0057783	1.0055692	1.0053294	1.0050607	1.0047623	1.0044354	1.0040824	1.0037023	1.0032992	1.0028738	1.0024287	1.0019668	1.0014911	1.0010058	1.0005144	1.0000206	0.99952924	0.9990456	0.9985743	0.9981191	0.9976854	0.9972767	0.99689776	0.9965503	0.9962381	0.9959635	0.9957269	0.9955292	0.99537045	0.9952505	0.99516827	0.9951207	0.9951069	0.9951232	0.9951679	0.9952369	0.9953274	0.995436	0.99555963	0.995695	0.99583906	0.99598956	0.9961437	0.99629956
1.0063863	1.0063702	1.0063239	1.0062469	1.0061395	1.0060005	1.0058297	1.0056291	1.0053974	1.0051355	1.0048448	1.0045257	1.0041783	1.0038042	1.0034063	1.0029848	1.0025425	1.002083	1.0016079	1.0011209	1.000627	1.0001286	0.9996314	0.9991397	0.9986578	0.9981914	0.99774367	0.9973199	0.9969231	0.9965579	0.99622655	0.9959311	0.9956741	0.9954552	0.9952763	0.99513566	0.9950336	0.9949671	0.99493575	0.994936	0.99496603	0.9950222	0.99510175	0.9952004	0.9953168	0.9954463	0.995586	0.9957336	0.99588645	0.99604213
1.0063581	1.0063542	1.0063192	1.006252	1.0061548	1.0060251	1.0058643	1.0056715	1.0054479	1.0051942	1.0049113	1.0045983	1.0042576	1.0038897	1.0034971	1.0030806	1.0026432	1.0021855	1.0017121	1.0012264	1.0007303	1.0002294	0.9997281	0.9992295	0.9987392	0.9982621	0.9978022	0.9973642	0.9969523	0.9965699	0.99622023	0.99590653	0.99562925	0.9953906	0.9951913	0.9950313	0.9949096	0.9948249	0.9947754	0.9947596	0.99477446	0.994817	0.99488485	0.9949743	0.9950816	0.9952044	0.9953392	0.9954831	0.99563426	0.995789
1.0063148	1.0063224	1.0062978	1.0062411	1.0061529	1.0060325	1.0058798	1.0056956	1.0054802	1.0052348	1.0049585	1.004653	1.0043194	1.0039588	1.0035716	1.0031608	1.0027277	1.0022744	1.001804	1.0013192	1.0008236	1.0003215	0.9998159	0.9993128	0.99881566	0.99833006	0.9978595	0.9974093	0.99698323	0.99658567	0.99621886	0.9958871	0.99559164	0.9953344	0.9951156	0.99493587	0.9947955	0.9946924	0.99462587	0.99459326	0.994593	0.9946222	0.99467766	0.9947563	0.99485475	0.99497044	0.9951005	0.99524	0.99538845	0.99554145
1.0062548	1.0062735	1.0062598	1.006213	1.0061334	1.0060222	1.0058777	1.0057021	1.0054945	1.0052562	1.0049884	1.0046904	1.0043641	1.0040101	1.0036298	1.0032246	1.002797	1.0023485	1.0018815	1.0013994	1.0009052	1.0004025	0.9998949	0.9993889	0.9988866	0.99839276	0.99791366	0.9974529	0.997015	0.99660313	0.9962214	0.9958731	0.9955602	0.9952848	0.9950477	0.9948494	0.99469006	0.99456984	0.9944857	0.994437	0.9944217	0.99443656	0.9944794	0.99454755	0.9946371	0.9947445	0.9948678	0.99500346	0.9951481	0.9952998
1.0061809	1.0062096	1.0062058	1.0061678	1.0060976	1.0059946	1.0058581	1.0056899	1.0054902	1.0052598	1.0049989	1.0047086	1.00439	1.0040429	1.00367	1.0032718	1.0028497	1.002406	1.001944	1.0014657	1.0009733	1.000472	0.9999644	0.99945503	0.9989496	0.9984507	0.99796385	0.9974936	0.9970446	0.9966207	0.9962253	0.9958618	0.99553263	0.99524015	0.99498594	0.9947705	0.9945935	0.9944554	0.99435467	0.9942899	0.9942596	0.9942606	0.994291	0.9943476	0.99442726	0.99452674	0.9946429	0.9947738	0.9949147	0.9950644
1.0060916	1.0061299	1.0061352	1.0061067	1.0060441	1.0059488	1.0058205	1.0056598	1.0054685	1.0052451	1.0049918	1.0047088	1.0043976	1.0040582	1.0036919	1.0033	1.0028852	1.0024481	1.0019904	1.0015162	1.0010282	1.0005286	1.0000219	0.99951196	0.9990036	0.99850065	0.9980082	0.9975303	0.9970717	0.99663734	0.99622893	0.99585235	0.9955086	0.99520063	0.99492973	0.9946977	0.99450445	0.9943492	0.99423265	0.9941517	0.9941067	0.9940934	0.99411124	0.994156	0.9942257	0.9943166	0.9944263	0.994551	0.9946883	0.9948351
1.0059881	1.006035	1.0060489	1.0060287	1.0059738	1.005886	1.0057652	1.0056123	1.0054271	1.0052116	1.0049652	1.00469	1.0043858	1.0040543	1.0036955	1.0033114	1.0029029	1.0024717	1.002021	1.001552	1.0010674	1.0005713	1.0000664	0.99955714	0.9990473	0.9985421	0.99804485	0.99756145	0.99709505	0.99665105	0.9962323	0.9958428	0.9954862	0.995164	0.9948782	0.99463034	0.9944212	0.99425054	0.99411786	0.9940219	0.99396193	0.9939352	0.9939398	0.9939734	0.9940326	0.9941145	0.9942165	0.99433523	0.99446803	0.994611
1.0058707	1.0059261	1.0059478	1.0059345	1.0058876	1.0058068	1.0056925	1.0055462	1.0053682	1.0051594	1.0049204	1.0046525	1.0043559	1.0040315	1.0036802	1.0033035	1.0029025	1.002479	1.002034	1.0015707	1.0010912	1.0005989	1.000097	0.99958926	0.9990801	0.9985731	0.99807334	0.9975852	0.99711293	0.9966609	0.99623305	0.9958331	0.99546397	0.995129	0.99482954	0.9945672	0.99434286	0.9941569	0.99400955	0.99389905	0.9938246	0.9937849	0.9937772	0.9937987	0.9938479	0.99392074	0.9940149	0.9941274	0.9942551	0.9943951
1.0057397	1.0058029	1.0058312	1.005825	1.0057845	1.0057105	1.0056031	1.0054631	1.0052912	1.0050898	1.0048577	1.0045965	1.0043069	1.0039903	1.0036465	1.0032773	1.0028839	1.0024669	1.0020287	1.0015721	1.0010992	1.0006112	1.0001135	0.9996081	0.99910045	0.9985933	0.9980921	0.9976002	0.99712336	0.9966651	0.9962292	0.9958202	0.9954408	0.99509364	0.99478203	0.99450606	0.99426824	0.99406874	0.99390656	0.9937825	0.99369425	0.99364144	0.9936216	0.99363154	0.9936706	0.9937343	0.99382037	0.9939264	0.9940486	0.9941843
1.0055951	1.005665	1.0057003	1.0057006	1.0056663	1.005598	1.005496	1.0053623	1.0051973	1.0050014	1.0047766	1.0045217	1.004239	1.0039299	1.0035932	1.003232	1.0028458	1.0024365	1.0020064	1.0015565	1.0010887	1.0006071	1.0001141	0.9996124	0.999107	0.9986015	0.99809915	0.9976061	0.99712557	0.99666226	0.9962202	0.9958039	0.9954154	0.995058	0.99473494	0.9944475	0.99419665	0.993984	0.99380887	0.99367136	0.9935706	0.99350506	0.9934731	0.9934721	0.9935	0.993555	0.99363303	0.9937325	0.9938495	0.9939805
1.0054387	1.0055144	1.0055557	1.0055615	1.0055325	1.0054691	1.005373	1.0052453	1.0050852	1.0048953	1.0046765	1.0044285	1.0041531	1.0038512	1.0035219	1.0031676	1.0027891	1.0023882	1.0019647	1.0015225	1.0010619	1.0005864	1.0000988	0.9996018	0.9990994	0.99859565	0.9980947	0.9976009	0.99711853	0.9966519	0.99620503	0.9957812	0.9953851	0.9950193	0.9946861	0.9943881	0.9941256	0.9939011	0.99371433	0.99356437	0.99345165	0.9933737	0.9933301	0.99331903	0.99333704	0.9933827	0.9934536	0.9935451	0.99365574	0.9937831
1.0052694	1.005351	1.0053971	1.0054073	1.0053837	1.0053252	1.0052338	1.0051106	1.0049561	1.0047724	1.0045592	1.0043172	1.0040482	1.003753	1.0034311	1.0030847	1.0027136	1.0023204	1.001905	1.0014696	1.001017	1.0005481	1.0000664	0.9995746	0.9990767	0.99857605	0.99807715	0.9975838	0.9971007	0.9966314	0.9961811	0.9957524	0.9953504	0.9949766	0.9946353	0.99432755	0.9940551	0.99382	0.9936213	0.9934609	0.99333596	0.9932477	0.99319327	0.99317163	0.9931802	0.9932174	0.99327874	0.9933646	0.99346936	0.99359167
1.0050892	1.0051748	1.0052253	1.0052401	1.0052204	1.0051668	1.0050795	1.0049605	1.0048114	1.0046324	1.0044242	1.0041882	1.003926	1.0036366	1.0033216	1.0029825	1.0026199	1.0022337	1.0018263	1.0013994	1.0009537	1.0004917	1.0000166	0.9995309	0.9990376	0.99854136	0.9980456	0.9975537	0.9970715	0.9966011	0.9961478	0.99571615	0.99530864	0.9949292	0.9945801	0.99426395	0.9939834	0.99373835	0.99353004	0.9933586	0.9932239	0.9931247	0.9930603	0.9930286	0.9930283	0.9930563	0.99311095	0.9931893	0.9932886	0.99340653
1.0048971	1.0049868	1.0050416	1.0050597	1.0050433	1.0049933	1.0049103	1.0047956	1.0046495	1.0044756	1.0042722	1.0040424	1.003785	1.0035028	1.0031943	1.0028623	1.0025066	1.0021286	1.0017292	1.0013099	1.000872	1.0004177	0.99994963	0.9994705	0.99898356	0.99849206	0.9979995	0.9975105	0.99702895	0.996559	0.99610555	0.99567103	0.9952598	0.994875	0.9945205	0.9941978	0.9939091	0.9936551	0.9934381	0.993257	0.99311244	0.9930043	0.99293035	0.99288964	0.992881	0.9929008	0.9929481	0.99302006	0.9931139	0.99322665
1.004695	1.0047878	1.0048449	1.0048668	1.0048531	1.0048062	1.004726	1.0046146	1.0044732	1.0043025	1.0041044	1.0038784	1.0036273	1.0033501	1.0030494	1.002724	1.0023752	1.0020052	1.001614	1.0012019	1.0007721	1.0003262	0.9998648	0.99939287	0.9989115	0.9984256	0.9979381	0.9974525	0.9969735	0.9965052	0.99605083	0.9956149	0.99520135	0.9948129	0.9944542	0.9941258	0.99383014	0.9935692	0.9933444	0.9931557	0.99300283	0.9928853	0.9928032	0.9927542	0.9927369	0.9927495	0.99278986	0.99285495	0.9929435	0.99305165
1.0044826	1.0045779	1.0046375	1.0046611	1.0046507	1.0046054	1.0045282	1.0044196	1.0042815	1.004114	1.0039203	1.0036993	1.0034524	1.0031812	1.0028862	1.0025678	1.0022259	1.0018634	1.0014794	1.0010756	1.0006536	1.0002154	0.9997625	0.9992973	0.99882317	0.9983431	0.9978609	0.99737996	0.9969039	0.9964379	0.99598485	0.99554867	0.99513376	0.9947432	0.99438065	0.99404746	0.9937464	0.9934799	0.9932482	0.9930523	0.9928919	0.99276733	0.9926771	0.99262077	0.9925963	0.99260134	0.9926347	0.99269485	0.99277794	0.99288195
1.0042608	1.0043576	1.0044191	1.0044446	1.0044351	1.0043923	1.0043169	1.004211	1.0040753	1.0039116	1.0037205	1.0035037	1.0032622	1.0029958	1.0027065	1.002394	1.0020597	1.0017033	1.0013276	1.0009313	1.0005176	1.000087	0.99964166	0.9991847	0.9987179	0.99824417	0.9977674	0.9972915	0.9968198	0.99635655	0.99590576	0.99547094	0.9950552	0.99466354	0.9942981	0.993962	0.99365735	0.9933853	0.9931482	0.99294615	0.9927792	0.99264795	0.992551	0.9924878	0.9924562	0.9924558	0.9924832	0.9925376	0.9926156	0.9927151
1.0040305	1.0041285	1.0041901	1.0042167	1.0042089	1.0041672	1.0040933	1.0039886	1.0038557	1.0036943	1.0035065	1.003293	1.0030555	1.0027943	1.0025103	1.0022038	1.0018759	1.0015271	1.0011578	1.0007697	1.0003633	0.9999409	0.9995041	0.99905413	0.9985952	0.99812824	0.9976586	0.99718785	0.9967211	0.99626124	0.99581265	0.9953797	0.99496555	0.99457335	0.9942067	0.99386847	0.99356043	0.9932847	0.993043	0.99283606	0.9926639	0.99252653	0.9924239	0.9923546	0.99231786	0.99231124	0.99233377	0.99238294	0.99245673	0.99255276
1.003791	1.0038897	1.0039519	1.0039787	1.0039709	1.0039304	1.0038575	1.0037544	1.0036227	1.0034634	1.0032779	1.0030683	1.0028344	1.0025772	1.0022982	1.0019975	1.0016755	1.0013332	1.0009712	1.0005906	1.000192	0.9997775	0.9993483	0.9989066	0.9984552	0.9979957	0.9975322	0.99706787	0.9966061	0.9961518	0.995707	0.99527633	0.9948636	0.99447155	0.9941046	0.9937653	0.9934554	0.99317676	0.992932	0.9927207	0.99254435	0.99240226	0.99229485	0.99222046	0.99217826	0.99216694	0.9921851	0.99222964	0.99229956	0.9923923
1.0035443	1.0036424	1.0037044	1.003731	1.003724	1.0036824	1.0036104	1.0035081	1.0033772	1.0032197	1.0030367	1.0028293	1.0025984	1.0023457	1.0020709	1.0017756	1.0014592	1.0011228	1.0007683	1.0003947	1.0000037	0.9995971	0.99917585	0.9987421	0.99829805	0.9978466	0.9973899	0.99693274	0.9964767	0.9960267	0.99558616	0.99515873	0.9947487	0.994359	0.993992	0.9936522	0.993341	0.99306136	0.99281377	0.99259937	0.99241954	0.9922737	0.9921622	0.9920837	0.992038	0.99202245	0.9920364	0.9920775	0.9921442	0.9922331
1.00329	1.003387	1.0034481	1.0034747	1.003466	1.0034252	1.0033526	1.0032501	1.0031203	1.0029643	1.0027827	1.0025772	1.0023495	1.0021	1.0018295	1.0015384	1.0012277	1.0008982	1.000549	1.0001824	0.99979925	0.99940056	0.99898714	0.99856114	0.9981248	0.9976808	0.9972317	0.9967809	0.9963313	0.9958871	0.99545133	0.995028	0.9946208	0.99423295	0.9938681	0.99352896	0.99321735	0.9929365	0.99268746	0.99247164	0.99228895	0.9921404	0.9920257	0.9919443	0.9918946	0.99187565	0.9918865	0.99192524	0.99198925	0.9920763
1.0030292	1.003124	1.0031841	1.0032095	1.0031999	1.0031579	1.0030849	1.0029823	1.0028528	1.0026971	1.0025163	1.0023134	1.002088	1.0018412	1.0015743	1.0012878	1.000982	1.0006574	1.0003153	0.99995464	0.99957883	0.9991875	0.9987817	0.99836355	0.99793524	0.99749935	0.99705744	0.99661374	0.99617076	0.99573267	0.9953015	0.994883	0.9944793	0.9940948	0.99373156	0.9933939	0.99308324	0.9928025	0.9925526	0.9923356	0.9921517	0.99200106	0.991884	0.99180007	0.99174845	0.9917275	0.99173564	0.99177164	0.9918337	0.9919189
1.002762	1.0028552	1.0029126	1.0029361	1.0029252	1.0028818	1.002808	1.002705	1.0025746	1.0024194	1.0022398	1.0020379	1.0018144	1.0015699	1.0013065	1.0010237	1.0007223	1.0004028	1.0000666	0.9997127	0.9993438	0.99895895	0.998561	0.9981507	0.99772996	0.99730164	0.99686754	0.9964308	0.9959947	0.9955624	0.9951377	0.99472404	0.9943246	0.9939435	0.99358356	0.99324745	0.992938	0.9926584	0.9924085	0.9921907	0.99200654	0.9918546	0.9917365	0.991651	0.99159735	0.9915747	0.9915818	0.99161667	0.99167645	0.9917611
1.0024887	1.002579	1.0026343	1.0026551	1.0026426	1.0025973	1.0025225	1.002418	1.0022874	1.0021316	1.0019519	1.001751	1.0015291	1.0012873	1.0010266	1.0007471	1.0004501	1.0001359	0.9998045	0.99945694	0.9990946	0.9987162	0.9983252	0.9979228	0.9975098	0.99708873	0.99666226	0.9962335	0.9958042	0.9953783	0.99495953	0.99455106	0.99415666	0.9937792	0.99342245	0.9930894	0.9927823	0.99250364	0.99225444	0.992037	0.9918532	0.9917013	0.99158204	0.9914957	0.99144185	0.9914183	0.99142414	0.9914582	0.99151754	0.99160147
1.0022099	1.0022973	1.0023503	1.0023685	1.002353	1.002306	1.0022286	1.0021228	1.001991	1.0018342	1.0016553	1.001455	1.0012337	1.0009935	1.0007356	1.0004588	1.0001659	0.99985576	0.9995301	0.99918777	0.9988308	0.99846	0.9980767	0.99768114	0.99727523	0.99686146	0.99644303	0.9960213	0.9955988	0.9951799	0.9947667	0.99436444	0.9939747	0.99360263	0.9932488	0.99291885	0.99261475	0.9923375	0.9920908	0.9918742	0.99169064	0.99153894	0.9914207	0.991334	0.9912792	0.9912561	0.9912623	0.9912959	0.99135584	0.9914395
1.0019261	1.0020103	1.0020599	1.002075	1.0020571	1.0020071	1.0019267	1.0018201	1.0016865	1.0015292	1.0013493	1.0011492	1.0009289	1.0006906	1.0004334	1.0001602	0.9998698	0.99956447	0.9992426	0.9989064	0.9985555	0.9981913	0.99781364	0.99742526	0.9970271	0.9966213	0.99620956	0.9957948	0.9953795	0.99496734	0.9945613	0.9941643	0.99378	0.99341226	0.9930635	0.99273694	0.99243504	0.99216044	0.99191576	0.9917013	0.99151874	0.9913681	0.9912502	0.99116534	0.99111134	0.99108803	0.9910946	0.99112916	0.9911894	0.99127465
1.0016387	1.0017185	1.0017645	1.001776	1.0017542	1.0017025	1.0016199	1.0015099	1.001375	1.0012162	1.0010355	1.0008352	1.0006154	1.000378	1.0001228	0.99985176	0.9995647	0.9992619	0.9989451	0.99861354	0.9982681	0.9979098	0.997539	0.9971571	0.9967664	0.99636745	0.99596286	0.99555516	0.99514717	0.99474204	0.99434227	0.9939514	0.9935724	0.99320996	0.9928652	0.9925425	0.9922444	0.99197286	0.9917303	0.9915182	0.99133694	0.99118817	0.9910721	0.9909877	0.99093527	0.9909132	0.9909216	0.9909568	0.99101895	0.9911054
1.0013471	1.0014223	1.0014644	1.0014718	1.001447	1.0013908	1.0013056	1.0011936	1.0010566	1.0008962	1.0007147	1.0005133	1.0002942	1.0000571	0.9998037	0.99953425	0.9992504	0.9989512	0.9986378	0.9983102	0.99797016	0.9976174	0.997253	0.99687797	0.9964932	0.9961015	0.9957041	0.9953037	0.99490255	0.9945035	0.9941103	0.9937255	0.99335253	0.99299455	0.99265474	0.99233675	0.9920425	0.99177426	0.9915345	0.99132466	0.9911458	0.9909994	0.9908848	0.99080205	0.99075174	0.9907316	0.9907415	0.9907786	0.990843	0.9909318
1.0010513	1.0011219	1.0011594	1.0011636	1.0011348	1.0010753	1.0009863	1.0008717	1.0007323	1.0005708	1.0003872	1.0001854	0.9999652	0.999729	0.99947673	0.99920905	0.9989271	0.9986308	0.9983212	0.9979983	0.9976629	0.9973152	0.99695647	0.9965877	0.9962096	0.99582446	0.99543387	0.9950405	0.99464613	0.99425364	0.99386644	0.9934878	0.99312055	0.992768	0.9924333	0.99211895	0.9918287	0.9915643	0.99132776	0.99112064	0.99094504	0.99080056	0.9906884	0.99060816	0.99055976	0.9905421	0.99055386	0.99059427	0.99066114	0.9907524
1.000752	1.0008185	1.0008513	1.0008504	1.0008177	1.0007547	1.0006629	1.0005448	1.0004029	1.0002384	1.0000541	0.9998511	0.99963	0.9993938	0.99914277	0.9988764	0.9985963	0.9983029	0.9979964	0.99767756	0.9973465	0.9970039	0.99665016	0.9962873	0.99591583	0.9955372	0.99515307	0.9947665	0.99437845	0.993993	0.99361247	0.9932397	0.99287766	0.99253017	0.99220085	0.99189097	0.9916047	0.99134403	0.99111086	0.99090666	0.99073374	0.99059194	0.99048316	0.99040544	0.9903595	0.9903445	0.9903594	0.9904026	0.9904726	0.99056727
1.0004508	1.0005116	1.0005395	1.0005345	1.0004972	1.0004299	1.0003353	1.0002137	1.0000689	0.9999023	0.99971646	0.99951196	0.99929065	0.999054	0.9988028	0.9985375	0.99825937	0.9979685	0.9976645	0.9973493	0.9970226	0.9966845	0.9963364	0.9959784	0.9956131	0.99524045	0.9948629	0.99448246	0.9941008	0.9937219	0.993347	0.9929803	0.99262434	0.9922826	0.9919575	0.9916527	0.9913703	0.9911138	0.99088436	0.9906835	0.99051344	0.99037457	0.9902676	0.9901935	0.99015075	0.99013877	0.99015653	0.9902034	0.99027663	0.9903756
1.0001469	1.0002024	1.0002248	1.000215	1.0001736	1.0001023	1.0000033	0.99987876	0.9997311	0.9995618	0.999374	0.9991682	0.99894565	0.99870884	0.99845755	0.9981935	0.9979166	0.9976277	0.99732715	0.99701476	0.9966914	0.9963581	0.9960148	0.99566275	0.9953023	0.99493563	0.99456453	0.9941896	0.99381423	0.9934416	0.9930725	0.99271196	0.9923619	0.9920248	0.9917048	0.9914044	0.9911266	0.99087286	0.99064755	0.9904502	0.9902834	0.9901478	0.9900442	0.98997265	0.98993313	0.9899242	0.98994553	0.98999584	0.9900741	0.99017674
0.9998405	0.9998909	0.9999085	0.99989337	0.9998477	0.99977165	0.99966925	0.9995413	0.9993902	0.99921846	0.99902797	0.99882036	0.9985974	0.99835986	0.99810946	0.99784505	0.9975695	0.9972827	0.99698395	0.9966747	0.99635535	0.9960258	0.99568677	0.9953396	0.9949845	0.9946236	0.99425745	0.9938892	0.99352044	0.99315304	0.99279064	0.9924353	0.99209	0.9917586	0.99144363	0.99114746	0.9908731	0.99062455	0.9904012	0.9902079	0.99004453	0.9899119	0.98981136	0.9897431	0.9897067	0.9897017	0.98972714	0.98978144	0.9898632	0.98997074
0.9995324	0.99957705	0.99958944	0.99956954	0.99951875	0.9994392	0.999332	0.9992004	0.9990463	0.99887186	0.99867946	0.99847025	0.9982457	0.9980076	0.9977564	0.9974934	0.9972187	0.9969334	0.99663675	0.99633014	0.99601376	0.9956878	0.9953536	0.99501044	0.9946608	0.9943053	0.9939456	0.9935824	0.99321955	0.9928576	0.99250036	0.9921504	0.9918107	0.99148357	0.9911736	0.9908822	0.9906121	0.9903665	0.99014795	0.9899575	0.98979753	0.9896684	0.9895708	0.9895053	0.98947245	0.9894709	0.98950005	0.9895586	0.98964477	0.989757
0.99922395	0.99926174	0.9992686	0.99924415	0.99918824	0.9991037	0.9989935	0.99885833	0.99870086	0.9985234	0.9983288	0.9981182	0.9978922	0.9976533	0.99740165	0.9971394	0.99686503	0.9965808	0.99628615	0.9959827	0.9956692	0.9953467	0.99501634	0.9946779	0.99433255	0.993982	0.9936273	0.9932696	0.9929119	0.9925562	0.99220425	0.9918598	0.99152505	0.99120325	0.99089706	0.9906098	0.9903436	0.9901018	0.9898862	0.9896995	0.9895425	0.9894157	0.98932165	0.98926014	0.9892303	0.98923177	0.9892653	0.9893277	0.9894186	0.9895367
0.99891365	0.998946	0.9989471	0.998917	0.9988567	0.9987681	0.99865335	0.9985145	0.99835396	0.9981741	0.99797714	0.99776363	0.997537	0.99729705	0.9970453	0.99678266	0.99650943	0.99622655	0.995934	0.99563223	0.99532145	0.9950025	0.99467576	0.99434155	0.9940008	0.993655	0.993305	0.9929524	0.9926002	0.99224937	0.9919028	0.99156326	0.9912335	0.9909158	0.9906143	0.99033093	0.9900685	0.9898308	0.98961824	0.98943424	0.9892798	0.98915696	0.98906577	0.98900676	0.9889802	0.98898625	0.9890226	0.98908967	0.9891855	0.98930764
0.9986026	0.99862903	0.9986248	0.9985897	0.9985241	0.99843156	0.99831265	0.99817	0.9980065	0.9978239	0.99762434	0.9974096	0.997181	0.9969404	0.9966877	0.9964255	0.996153	0.99587065	0.99557984	0.9952802	0.9949723	0.99465626	0.9943326	0.99400294	0.9936659	0.9933248	0.9929794	0.99263203	0.9922847	0.99193895	0.99159724	0.99126285	0.9909374	0.99062425	0.9903263	0.99004734	0.98978835	0.9895537	0.98934436	0.9891631	0.98901176	0.98889124	0.9888026	0.98874664	0.9887233	0.98873246	0.9887735	0.9888441	0.9889444	0.9890713
0.9982916	0.9983119	0.99830246	0.9982616	0.99819213	0.99809444	0.99797124	0.9978256	0.997659	0.9974731	0.99727136	0.99705493	0.9968248	0.99658287	0.9963309	0.9960677	0.9957962	0.99551517	0.9952261	0.99492836	0.9946225	0.9943095	0.99398893	0.9936626	0.9933302	0.9929932	0.99265236	0.99230975	0.9919665	0.9916261	0.9912886	0.99095863	0.9906374	0.99032855	0.990035	0.98975915	0.98950434	0.98927224	0.98906577	0.98888713	0.9887378	0.98861974	0.98853403	0.98848104	0.9884606	0.988473	0.9885166	0.98859155	0.988696	0.9888284
0.9979802	0.99799496	0.99797934	0.9979339	0.99785936	0.99775773	0.9976308	0.9974816	0.9973114	0.9971235	0.9969194	0.9967006	0.99646974	0.9962271	0.995974	0.9957113	0.99544024	0.9951598	0.9948718	0.9945759	0.9942733	0.99396235	0.9936455	0.99332255	0.9929938	0.9926606	0.9923238	0.9919859	0.991647	0.99131066	0.99097824	0.9906526	0.9903354	0.9900307	0.98974025	0.98946804	0.9892158	0.98898655	0.98878276	0.98860705	0.9884601	0.98834443	0.9882608	0.9882097	0.9881919	0.9882064	0.9882538	0.98833245	0.988441	0.9885785
0.9976693	0.99767774	0.9976569	0.9976062	0.99752736	0.99742126	0.99729127	0.99713844	0.9969649	0.9967749	0.996568	0.99634844	0.9961156	0.9958723	0.9956191	0.9953563	0.995085	0.99480665	0.99451995	0.9942257	0.9939251	0.9936166	0.9933028	0.99298275	0.9926574	0.9923289	0.9919967	0.9916619	0.9913279	0.99099547	0.9906668	0.9903451	0.9900328	0.98973167	0.98944455	0.9891749	0.9889258	0.9886995	0.9884974	0.98832357	0.9881786	0.9880647	0.9879834	0.987934	0.98791844	0.987936	0.987986	0.9880675	0.9881807	0.9883222
0.9973586	0.9973617	0.99733526	0.99727994	0.9971967	0.99708635	0.9969529	0.9967967	0.9966206	0.99642783	0.99621993	0.99599785	0.99576426	0.9955197	0.99526685	0.995004	0.99473333	0.9944552	0.9941704	0.99387777	0.99357945	0.9932738	0.9929625	0.99264574	0.9923242	0.99199814	0.99166954	0.99133945	0.99100924	0.9906805	0.99035704	0.99003875	0.98972917	0.9894314	0.98914796	0.9888811	0.9886349	0.98841006	0.9882103	0.9880381	0.9878953	0.987783	0.98770255	0.9876555	0.9876415	0.98766065	0.9877132	0.9877984	0.98791426	0.9880606
0.9970502	0.9970468	0.99701494	0.9969553	0.9968671	0.996754	0.9966161	0.99645674	0.99627864	0.99608344	0.99587363	0.9956503	0.99541545	0.995171	0.994917	0.9946547	0.99438524	0.9941081	0.9938235	0.99353325	0.99323606	0.9929337	0.9926253	0.9923107	0.99199265	0.9916702	0.99134564	0.99101937	0.99069285	0.9903684	0.9900475	0.98973316	0.9894272	0.9891329	0.9888517	0.98858756	0.98834336	0.9881207	0.98792285	0.98775244	0.98761034	0.987499	0.98741996	0.98737395	0.9873614	0.987382	0.9874368	0.9875243	0.9876441	0.9877933
0.99674237	0.9967334	0.9966967	0.99663204	0.99653995	0.9964225	0.99628204	0.9961201	0.9959397	0.9957417	0.9955309	0.99530643	0.9950707	0.9948257	0.99457157	0.99430996	0.9940403	0.99376404	0.99348176	0.99319315	0.9928981	0.99259764	0.99229133	0.99198073	0.99166554	0.9913465	0.9910249	0.9907022	0.9903793	0.99005854	0.98974144	0.98943007	0.9891279	0.988836	0.9885581	0.9882956	0.98805356	0.9878326	0.9876362	0.9874661	0.98732525	0.9872147	0.9871359	0.987091	0.98707944	0.9871019	0.9871579	0.9872471	0.9873694	0.9875219
0.99643695	0.9964221	0.99638	0.9963107	0.9962153	0.9960946	0.9959507	0.9957863	0.9956033	0.99540514	0.9951916	0.9949661	0.9947302	0.99448514	0.9942309	0.9939696	0.99370104	0.99342597	0.99314463	0.99285793	0.9925651	0.9922671	0.9919635	0.9916557	0.9913433	0.99102765	0.9907097	0.9903895	0.9900705	0.9897534	0.98943937	0.9891313	0.9888317	0.9885424	0.98826694	0.9880073	0.98776627	0.9875465	0.98735124	0.9871819	0.9870415	0.9869313	0.9868533	0.98680824	0.9867968	0.98682016	0.986877	0.98696756	0.98709196	0.98724735
0.9961332	0.9961124	0.9960661	0.99599284	0.9958935	0.9957694	0.99562293	0.99545604	0.99527186	0.9950711	0.9948569	0.99463135	0.99439484	0.99414915	0.99389535	0.9936349	0.9933677	0.99309385	0.9928146	0.99252903	0.99223846	0.9919428	0.9916422	0.99133694	0.991028	0.9907144	0.9904	0.9900837	0.98976785	0.9894532	0.9891425	0.98883754	0.9885399	0.98825365	0.9879798	0.9877217	0.9874827	0.9872641	0.98706967	0.9869008	0.9867602	0.9866502	0.9865718	0.9865265	0.986515	0.9865383	0.98659587	0.98668784	0.9868125	0.9869702
0.9958324	0.99580663	0.995755	0.99567825	0.9955751	0.9954482	0.99529964	0.9951309	0.9949443	0.99474275	0.9945276	0.9943015	0.9940649	0.99381983	0.9935665	0.9933068	0.9930407	0.9927683	0.9924908	0.9922077	0.99191964	0.99162567	0.9913277	0.99102515	0.9907191	0.9904095	0.99009746	0.98978406	0.989471	0.9891595	0.9888521	0.9885493	0.9882551	0.9879706	0.9876984	0.98744243	0.98720384	0.9869861	0.9867918	0.9866235	0.98648304	0.98637134	0.9862927	0.9862468	0.9862344	0.98625696	0.9863143	0.9864063	0.9865326	0.98669153
0.99553514	0.99550354	0.9954478	0.9953666	0.99526113	0.99513143	0.99498034	0.9948102	0.99462277	0.9944205	0.9942051	0.9939783	0.9937418	0.99349695	0.9932452	0.9929861	0.9927217	0.9924515	0.99217534	0.99189407	0.991608	0.9913171	0.9910221	0.99072194	0.9904184	0.99011177	0.9898031	0.9894929	0.98918337	0.9888747	0.98856956	0.98826957	0.987977	0.98769456	0.98742443	0.9871693	0.98693144	0.9867145	0.98652005	0.98635095	0.9862097	0.98609805	0.98601764	0.9859701	0.98595715	0.9859787	0.98603535	0.98612684	0.98625255	0.986413
0.9952404	0.99520385	0.9951444	0.99506015	0.9949512	0.99481916	0.99466705	0.9944953	0.99430686	0.9941039	0.9938887	0.9936618	0.9934261	0.9931826	0.9929316	0.99267393	0.9924117	0.9921425	0.9918689	0.99158984	0.9913066	0.99101806	0.9907259	0.99042875	0.99012816	0.9898244	0.9895186	0.9892117	0.9889039	0.9885986	0.9882952	0.9879978	0.98770785	0.9874267	0.98715794	0.9869036	0.9866667	0.98644984	0.9862551	0.98608536	0.98594284	0.9858303	0.9857483	0.9856987	0.9856838	0.9857038	0.9857588	0.9858492	0.98597467	0.98613435
0.9949504	0.994909	0.99484557	0.9947582	0.99464697	0.9945132	0.9943589	0.9941865	0.993998	0.9937943	0.9935795	0.9933538	0.99311906	0.99287635	0.9926269	0.99237174	0.9921103	0.9918439	0.9915722	0.9912964	0.99101514	0.9907299	0.9904401	0.9901464	0.989848	0.98954755	0.9892443	0.98894024	0.9886354	0.9883322	0.9880319	0.9877367	0.98744833	0.9871687	0.98690116	0.9866478	0.9864114	0.9861936	0.98599863	0.98582774	0.9856838	0.9855689	0.985485	0.9854339	0.9854163	0.98543364	0.9854865	0.98557526	0.9856992	0.9858574
0.9946644	0.9946186	0.99455154	0.9944611	0.99434745	0.9942125	0.99405813	0.9938847	0.99369586	0.99349344	0.9932786	0.9930538	0.99282056	0.99257976	0.9923324	0.99207836	0.9918203	0.9915559	0.9912872	0.99101377	0.9907356	0.99045306	0.99016654	0.98987514	0.98958063	0.9892828	0.988983	0.98868096	0.9883795	0.98807836	0.9877801	0.98748696	0.9872	0.9869219	0.9866553	0.98640215	0.98616534	0.9859477	0.9857517	0.98557955	0.98543346	0.98531634	0.98522985	0.98517567	0.9851551	0.98516965	0.98522025	0.98530495	0.9854275	0.98558444
0.9943832	0.99433345	0.99426293	0.9941702	0.9940549	0.99391925	0.9937632	0.99359024	0.99340194	0.9932002	0.9929866	0.9927632	0.9925317	0.99229336	0.9920479	0.991797	0.99154097	0.99127984	0.99101377	0.99074334	0.99046826	0.99018925	0.98990536	0.98961765	0.9893265	0.9890315	0.98873454	0.9884357	0.988136	0.98783755	0.98754174	0.98725003	0.98696464	0.98668766	0.9864214	0.98616874	0.98593146	0.9857131	0.98551506	0.98534125	0.98519313	0.9850735	0.9849843	0.98492616	0.98490274	0.9849138	0.9849596	0.985042	0.9851612	0.98531556
0.9941082	0.9940541	0.99398047	0.9938856	0.9937694	0.99363244	0.9934766	0.9933041	0.9931164	0.99291605	0.99270415	0.99248344	0.9922537	0.9920171	0.9917749	0.9915266	0.991274	0.99101657	0.99075365	0.99048686	0.9902152	0.98993933	0.98965883	0.98937464	0.9890864	0.9887948	0.9885004	0.98820454	0.98790795	0.9876118	0.9873176	0.9870272	0.98674315	0.98646724	0.9862011	0.9859484	0.9857107	0.98549116	0.985292	0.9851156	0.98496485	0.9848415	0.9847486	0.9846876	0.98465973	0.984666	0.98470825	0.9847866	0.98490137	0.98505217
0.9938381	0.99378085	0.9937045	0.99360794	0.9934912	0.9933533	0.99319834	0.9930263	0.99283993	0.9926415	0.99243194	0.9922132	0.99198693	0.9917536	0.9915145	0.99126995	0.99102074	0.9907664	0.9905074	0.9902441	0.98997676	0.98970455	0.98942834	0.98914725	0.988862	0.98857373	0.98828256	0.98798925	0.98769474	0.98740107	0.9871091	0.9868204	0.9865378	0.986262	0.9859964	0.98574334	0.98550504	0.9852834	0.98508275	0.9849036	0.98474956	0.9846231	0.9845259	0.9844602	0.98442733	0.98442876	0.98446584	0.9845402	0.98465025	0.98479676
0.9935751	0.9935143	0.9934355	0.9933382	0.9932201	0.99308324	0.9929288	0.99275845	0.9925745	0.99237823	0.9921708	0.9919556	0.9917321	0.9915023	0.99126744	0.9910264	0.9907811	0.9905311	0.9902768	0.9900178	0.9897542	0.9894862	0.98921365	0.98893654	0.98865503	0.9883698	0.98808193	0.9877918	0.98750037	0.9872083	0.9869182	0.98663104	0.986349	0.9860742	0.9858081	0.98555464	0.9853151	0.98509216	0.9848887	0.98470646	0.98454934	0.98441863	0.98431695	0.9842459	0.98420787	0.984204	0.9842357	0.9843036	0.98440856	0.9845497
0.9933186	0.9932548	0.99317485	0.99307597	0.9929578	0.99282247	0.99266887	0.99250036	0.9923191	0.9921252	0.9919218	0.9917095	0.99149024	0.9912646	0.99103385	0.9907977	0.9905568	0.99031126	0.99006164	0.98980755	0.9895486	0.989285	0.9890165	0.9887438	0.98846644	0.988185	0.98790056	0.9876134	0.9873243	0.98703474	0.98674613	0.98646057	0.9861794	0.98590463	0.9856395	0.9853842	0.9851429	0.9849181	0.9847118	0.9845269	0.98436546	0.9842302	0.9841236	0.984047	0.984003	0.98399305	0.9840184	0.984079	0.98417836	0.98431325
0.9930695	0.99300367	0.9929215	0.992823	0.99270576	0.99257064	0.9924193	0.99225384	0.9920748	0.9918843	0.991685	0.9914771	0.99126184	0.9910412	0.99081486	0.990584	0.99034834	0.9901084	0.9898642	0.98961496	0.9893607	0.9891021	0.988839	0.98857033	0.9882979	0.9880204	0.9877389	0.98745525	0.987169	0.98688173	0.98659533	0.98631054	0.9860303	0.9857558	0.98548883	0.9852339	0.9849914	0.9847635	0.98455375	0.98436534	0.98419994	0.98405993	0.9839469	0.9838648	0.9838145	0.9837974	0.9838152	0.983869	0.9839606	0.98408884
0.9928284	0.99276006	0.99267715	0.99257827	0.9924624	0.99232924	0.9921809	0.9920181	0.9918428	0.9916563	0.99146104	0.99125856	0.99104846	0.9908329	0.9906118	0.99038696	0.990157	0.98992306	0.9896839	0.9894406	0.9891923	0.9889389	0.98868114	0.988418	0.9881496	0.9878763	0.98759896	0.98731875	0.9870356	0.9867507	0.9864664	0.98618305	0.98590356	0.985629	0.9853619	0.9851055	0.98486054	0.9846302	0.98441696	0.98422456	0.9840541	0.98390883	0.9837901	0.98370093	0.9836429	0.98361844	0.9836279	0.98367494	0.9837575	0.9838777
0.99259555	0.9925251	0.9924426	0.99234366	0.9922299	0.99209875	0.99195313	0.9917941	0.9916229	0.9914415	0.99125105	0.99105346	0.9908497	0.9906398	0.99042517	0.9902064	0.9899832	0.98975545	0.98952293	0.98928636	0.9890443	0.9887967	0.98854446	0.98828715	0.9880234	0.98775554	0.98748225	0.9872055	0.9869252	0.9866434	0.986361	0.9860794	0.9857999	0.9855256	0.98525834	0.9849994	0.98475295	0.9845196	0.9843036	0.9841058	0.9839301	0.9837784	0.98365355	0.983557	0.9834912	0.9834587	0.98345983	0.9834974	0.98357135	0.9836825
0.9923713	0.99230015	0.9922172	0.99211955	0.9920074	0.9918795	0.99173725	0.9915822	0.99141616	0.99124014	0.99105567	0.9908644	0.9906665	0.99046373	0.99025583	0.9900443	0.9898278	0.98960674	0.9893818	0.9891516	0.98891634	0.98867583	0.98842967	0.9881783	0.9879205	0.9876577	0.98739	0.9871166	0.9868401	0.9865615	0.986281	0.9860003	0.9857226	0.9854482	0.9851796	0.98492	0.98467016	0.9844344	0.984214	0.984012	0.9838305	0.98367256	0.98353976	0.9834355	0.98336124	0.98331964	0.98331183	0.9833391	0.98340315	0.9835043
0.9921565	0.9920839	0.9920016	0.99190587	0.99179596	0.9916718	0.99153364	0.99138397	0.99122334	0.99105334	0.99087507	0.9906904	0.99050003	0.9903043	0.99010414	0.9899001	0.9896913	0.98947823	0.98926085	0.9890382	0.98881096	0.9885779	0.98833835	0.9880938	0.9878428	0.9875852	0.9873222	0.9870539	0.98678154	0.98650575	0.98622805	0.98595	0.98567194	0.9853977	0.98512864	0.98486704	0.9846151	0.98437554	0.98415107	0.98394406	0.9837565	0.9835914	0.9834513	0.98333895	0.9832554	0.983204	0.9831861	0.9832028	0.9832556	0.9833461
0.99195045	0.9918782	0.99179703	0.99170357	0.9915971	0.9914765	0.99134415	0.99119914	0.9910443	0.9908807	0.99070996	0.99053276	0.99034977	0.9901625	0.98997045	0.9897746	0.9895742	0.9893697	0.98916084	0.9889477	0.98872805	0.98850256	0.9882711	0.9880336	0.987789	0.987538	0.9872812	0.9870181	0.98674995	0.9864781	0.9862028	0.9859264	0.9856502	0.9853764	0.98510635	0.9848434	0.9845894	0.984346	0.9841171	0.98390406	0.98371	0.9835383	0.98338974	0.9832683	0.9831755	0.98311335	0.98308504	0.9830901	0.9831314	0.98320943
0.9917539	0.9916824	0.9916028	0.9915123	0.9914095	0.9912937	0.99116623	0.9910283	0.99088	0.9907237	0.99056095	0.9903914	0.9902168	0.99003816	0.9898557	0.98966837	0.98947823	0.9892824	0.98908275	0.9888782	0.9886675	0.9884513	0.9882285	0.9879988	0.9877619	0.98751825	0.9872679	0.98701054	0.9867476	0.98647976	0.98620796	0.98593396	0.9856596	0.98538595	0.9851154	0.984851	0.9845941	0.9843469	0.9841134	0.98389465	0.98369414	0.9835143	0.9833578	0.9832268	0.9831234	0.98305035	0.9830101	0.98300314	0.98303133	0.98309714
0.9915684	0.9914966	0.99141926	0.9913322	0.991234	0.9911241	0.9910027	0.9908707	0.9907304	0.99058264	0.9904266	0.9902676	0.9901014	0.9899324	0.9897594	0.9895821	0.9894013	0.98921615	0.9890262	0.988832	0.98863167	0.9884243	0.9882111	0.9879902	0.98776233	0.98752636	0.98728245	0.98703194	0.9867744	0.98651177	0.98624384	0.9859731	0.9857001	0.98542804	0.9851569	0.98489106	0.98463136	0.98438096	0.9841425	0.9839181	0.98371094	0.9835226	0.9833569	0.98321575	0.98310167	0.9830174	0.9829643	0.98294365	0.98295945	0.9830111
0.99139225	0.9913219	0.9912481	0.99116445	0.9910712	0.99096674	0.9908521	0.99072886	0.99059594	0.99045634	0.9903101	0.9901597	0.9900043	0.9898453	0.9896824	0.98951554	0.98934585	0.9891712	0.9889926	0.988808	0.9886183	0.9884223	0.9882189	0.9880074	0.9877888	0.9875615	0.9873266	0.9870833	0.9868325	0.9865749	0.9863117	0.9860445	0.98577404	0.9855031	0.9852325	0.9849655	0.98470336	0.98444945	0.98420626	0.9839758	0.9837617	0.9835658	0.98339015	0.98323846	0.9831131	0.98301625	0.9829497	0.9829166	0.98291653	0.9829538
0.99122614	0.9911583	0.9910876	0.991009	0.99092156	0.9908234	0.9907162	0.99060017	0.99047613	0.9903459	0.99020964	0.99006885	0.9899242	0.9897755	0.98962384	0.98946935	0.9893107	0.9891479	0.98898005	0.988808	0.98862976	0.98844457	0.98825216	0.9880516	0.9878431	0.9876259	0.9873994	0.9871645	0.98692095	0.9866707	0.9864126	0.9861496	0.98588187	0.98561317	0.9853433	0.9850752	0.9848116	0.98455465	0.9843062	0.9840702	0.9838494	0.9836441	0.98345935	0.983297	0.98315996	0.9830496	0.98296976	0.98292124	0.9829068	0.982928
0.99107033	0.99100566	0.99093837	0.99086463	0.9907837	0.9906936	0.990594	0.9904865	0.9903716	0.9902511	0.9901253	0.9899956	0.9898616	0.98972523	0.9895854	0.98944217	0.98929596	0.9891451	0.98899096	0.98883045	0.98866445	0.9884914	0.988311	0.9881225	0.98792464	0.9877178	0.98750156	0.98727643	0.9870412	0.9867977	0.9865469	0.9862884	0.9860258	0.98575884	0.985491	0.9852231	0.984958	0.98469794	0.9844454	0.9842033	0.9839753	0.98376197	0.98356706	0.9833935	0.9832445	0.9831209	0.9830261	0.98296297	0.9829322	0.98293614
0.9909247	0.9908638	0.9908015	0.9907334	0.99065876	0.99057597	0.9904847	0.9903865	0.9902825	0.99017173	0.9900573	0.9899387	0.98981684	0.9896928	0.98956525	0.9894347	0.98930067	0.98916376	0.989022	0.98887515	0.9887227	0.9885627	0.98839545	0.98821956	0.98803365	0.98783875	0.98763424	0.98741883	0.9871931	0.98695844	0.98671436	0.9864626	0.9862047	0.9859417	0.9856754	0.98540837	0.98514205	0.98488045	0.9846237	0.98437685	0.98414105	0.9839195	0.9837148	0.98353076	0.98336875	0.98323154	0.9831222	0.98304206	0.98299485	0.9829819
0.9907896	0.9907318	0.99067485	0.99061316	0.9905459	0.9904714	0.99039036	0.9903016	0.9902074	0.9901084	0.9900046	0.9898987	0.98978925	0.9896771	0.98956287	0.98944557	0.9893256	0.98920214	0.98907465	0.9889415	0.98880315	0.9886576	0.98850447	0.9883415	0.98816913	0.98798776	0.9877947	0.9875908	0.987376	0.9871512	0.98691577	0.9866722	0.98642045	0.98616135	0.9858986	0.9856328	0.9853668	0.98510325	0.9848441	0.9845916	0.9843497	0.9841195	0.9839055	0.98370993	0.983535	0.9833837	0.98325944	0.9831635	0.9830984	0.98306656
0.9906648	0.99061185	0.99055976	0.9905057	0.99044615	0.99038005	0.9903083	0.99023026	0.9901467	0.9900598	0.9899682	0.98987395	0.9897775	0.9896783	0.98957807	0.9894753	0.9893691	0.98926026	0.9891473	0.9890295	0.9889053	0.98877466	0.9886354	0.98848826	0.9883305	0.98816264	0.9879832	0.98779213	0.98758954	0.987376	0.98715055	0.98691523	0.9866705	0.98641825	0.98615986	0.9858969	0.98563194	0.9853675	0.9851056	0.98484904	0.9846007	0.9843637	0.98414063	0.9839334	0.98374593	0.98358077	0.9834409	0.98332775	0.98324466	0.98319393
0.9905486	0.99050057	0.9904556	0.99040866	0.99035764	0.99030125	0.9902391	0.990172	0.9901004	0.9900245	0.9899457	0.9898647	0.9897818	0.9896967	0.98961014	0.9895214	0.9894307	0.9893367	0.989239	0.98913634	0.98902875	0.98891354	0.98879045	0.98865813	0.9885162	0.98836285	0.9881989	0.98802173	0.9878322	0.98763084	0.98741746	0.98719245	0.98695654	0.9867118	0.98645926	0.9862005	0.9859377	0.9856735	0.9854104	0.9851509	0.9848972	0.98465335	0.98442054	0.98420304	0.98400325	0.9838244	0.9836682	0.98353845	0.983437	0.98336685
0.99044275	0.99040025	0.9903618	0.99032295	0.99028057	0.990234	0.99018276	0.9901263	0.990067	0.9900032	0.9899375	0.9898697	0.98979986	0.98972976	0.9896578	0.9895841	0.9895082	0.9894299	0.9893482	0.9892621	0.9891703	0.98907167	0.9889652	0.98884994	0.98872393	0.98858774	0.9884389	0.9882775	0.9881036	0.98791593	0.98771554	0.9875019	0.9872769	0.98704094	0.9867959	0.98654306	0.98628396	0.9860217	0.9857585	0.98549694	0.9852392	0.9849885	0.9847479	0.98451984	0.9843084	0.98411506	0.9839436	0.98379683	0.98367745	0.98358685
0.9903454	0.99030936	0.99027765	0.9902474	0.9902151	0.9901781	0.99013764	0.99009275	0.9900452	0.98999476	0.98994213	0.98988765	0.9898325	0.9897765	0.98971957	0.989661	0.98960096	0.9895381	0.98947304	0.9894038	0.98932916	0.98924786	0.9891588	0.9890613	0.98895305	0.98883426	0.9887031	0.9885582	0.9884006	0.98822844	0.98804235	0.98784286	0.98763025	0.9874048	0.9871688	0.9869237	0.9866699	0.9864112	0.9861491	0.98588693	0.9856258	0.98537004	0.9851224	0.98488545	0.9846624	0.9844559	0.98426986	0.9841058	0.9839673	0.98385674
0.99025613	0.9902263	0.990203	0.9901817	0.9901587	0.99013305	0.9901031	0.9900704	0.9900348	0.9899976	0.98995817	0.98991776	0.9898767	0.9898353	0.9897933	0.989751	0.98970664	0.98966134	0.98961216	0.98955965	0.98950297	0.9894399	0.98936915	0.98929006	0.9892003	0.98910004	0.9889876	0.9888612	0.98872095	0.9885665	0.9883971	0.98821247	0.98801386	0.9878016	0.9875761	0.9873402	0.9870942	0.9868405	0.98658204	0.98632014	0.9860582	0.98579866	0.985545	0.98530006	0.9850665	0.9848475	0.98464596	0.9844663	0.9843098	0.984179
0.99017453	0.9901523	0.9901378	0.99012506	0.99011165	0.9900965	0.99007887	0.9900577	0.9900352	0.99001044	0.98998505	0.9899582	0.9899317	0.9899052	0.9898785	0.989852	0.98982424	0.9897951	0.98976356	0.9897288	0.98968977	0.9896447	0.98959327	0.98953295	0.9894632	0.98938245	0.98928964	0.9891835	0.98906213	0.9889261	0.988775	0.98860794	0.98842573	0.9882282	0.98801607	0.98779136	0.98755485	0.9873086	0.9870548	0.98679644	0.98653495	0.98627365	0.9860149	0.9857631	0.9855205	0.98529005	0.9850755	0.9848791	0.9847046	0.9845546
0.99010074	0.9900857	0.99007976	0.9900764	0.9900735	0.99006957	0.9900629	0.99005425	0.9900445	0.99003273	0.99002016	0.9900082	0.98999625	0.9899841	0.98997325	0.98996156	0.98995006	0.9899379	0.98992383	0.9899068	0.98988587	0.9898605	0.98982847	0.98978806	0.98973876	0.9896788	0.98960686	0.989521	0.98942107	0.9893058	0.98917466	0.989026	0.98886216	0.98868144	0.9884856	0.9882747	0.9880495	0.9878132	0.98756707	0.9873134	0.98705447	0.98679286	0.9865322	0.9862755	0.9860247	0.98578435	0.9855568	0.98534626	0.98515487	0.98498523
0.99003273	0.990026	0.99002826	0.99003536	0.9900426	0.9900491	0.9900546	0.99005824	0.9900603	0.99006206	0.9900639	0.99006486	0.9900672	0.9900699	0.99007446	0.9900789	0.99008334	0.9900878	0.9900909	0.99009186	0.9900902	0.9900831	0.99007154	0.99005157	0.9900233	0.9899851	0.98993427	0.98987114	0.98979384	0.9897002	0.9895906	0.9894637	0.9893205	0.9891585	0.9889801	0.9887854	0.9885751	0.98835105	0.98811436	0.98786867	0.9876147	0.9873557	0.9870945	0.9868341	0.98657805	0.9863294	0.98609036	0.985866	0.98565865	0.9854715
0.98997074	0.9899719	0.98998356	0.9900003	0.99001783	0.99003595	0.9900532	0.9900683	0.99008304	0.99009764	0.990112	0.99012744	0.9901437	0.9901611	0.9901801	0.9902	0.9902206	0.9902416	0.9902625	0.9902813	0.9902981	0.99031126	0.9903185	0.9903199	0.99031365	0.990297	0.9902698	0.9902295	0.99017584	0.99010575	0.99001986	0.9899163	0.9897952	0.98965514	0.98949677	0.9893212	0.98912746	0.9889188	0.98869526	0.9884593	0.9882127	0.98795825	0.9876992	0.98743796	0.9871786	0.9869231	0.9866755	0.98643917	0.9862176	0.9860132
0.98991346	0.98992306	0.9899435	0.9899697	0.9899982	0.99002707	0.9900554	0.9900833	0.99010986	0.9901374	0.9901649	0.99019355	0.9902232	0.9902551	0.9902885	0.990323	0.99035984	0.99039716	0.99043447	0.99047154	0.9905065	0.99053884	0.9905668	0.9905892	0.99060464	0.9906111	0.9906079	0.9905916	0.9905623	0.9905185	0.9904575	0.99037915	0.9902821	0.99016577	0.99003094	0.98987657	0.98970264	0.9895114	0.9893034	0.98908055	0.9888442	0.98859876	0.9883442	0.988085	0.987824	0.98756456	0.9873105	0.9870642	0.9868297	0.98660976
0.98985934	0.9898778	0.98990816	0.9899433	0.9899821	0.9900223	0.99006146	0.9901014	0.99013966	0.99017924	0.9902191	0.99026066	0.99030405	0.9903493	0.99039704	0.9904457	0.99049747	0.99055046	0.9906044	0.99065894	0.99071187	0.9907638	0.99081206	0.9908554	0.990893	0.9909232	0.9909439	0.990953	0.99095005	0.9909323	0.99089795	0.99084693	0.99077624	0.9906861	0.99057686	0.990446	0.9902953	0.99012494	0.9899356	0.9897289	0.9895063	0.98927104	0.98902535	0.9887713	0.9885117	0.9882511	0.9879918	0.98773813	0.98749334	0.98726034
0.9898086	0.9898356	0.9898743	0.9899203	0.9899692	0.99001914	0.9900703	0.9901203	0.9901707	0.99022144	0.99027413	0.9903272	0.99038327	0.9904408	0.99050194	0.9905645	0.99063087	0.9906993	0.99076915	0.9908401	0.9909112	0.99098146	0.99105	0.99111444	0.99117494	0.99122906	0.9912738	0.9913092	0.9913326	0.99134237	0.99133635	0.9913139	0.9912719	0.9912106	0.9911282	0.99102473	0.99089944	0.9907532	0.9905857	0.9903989	0.9901939	0.98997265	0.9897379	0.98949146	0.98923737	0.9889783	0.98871785	0.9884594	0.9882059	0.9879629
0.98975986	0.98979574	0.9898439	0.9898986	0.98995763	0.990018	0.9900787	0.9901397	0.99020123	0.990263	0.9903258	0.9903914	0.99045867	0.99052894	0.99060196	0.990678	0.9907577	0.9908405	0.9909254	0.991012	0.99110013	0.99118906	0.9912768	0.9913626	0.99144477	0.9915223	0.99159235	0.99165434	0.9917053	0.991744	0.9917674	0.9917745	0.99176365	0.99173254	0.9916808	0.99160665	0.9915103	0.99139076	0.9912485	0.991084	0.99089956	0.9906966	0.990476	0.99024206	0.989996	0.9897421	0.98948324	0.98922324	0.9889652	0.9887134
0.9897126	0.9897565	0.9898132	0.9898776	0.9899459	0.99001557	0.99008566	0.990157	0.9902283	0.99029994	0.990374	0.9904494	0.99052787	0.99060917	0.99069345	0.9907818	0.99087423	0.9909701	0.991069	0.9911713	0.9912757	0.9913818	0.99148893	0.9915952	0.99169916	0.99179983	0.9918952	0.99198335	0.99206245	0.9921303	0.9921843	0.99222296	0.9922444	0.99224615	0.99222684	0.992185	0.99211913	0.99202985	0.9919162	0.99177897	0.9916184	0.9914366	0.9912354	0.9910156	0.99078244	0.99053735	0.9902837	0.9900254	0.9897655	0.98950845
0.9896663	0.9897174	0.9897826	0.98985606	0.9899326	0.99001175	0.990091	0.9901713	0.99025154	0.9903332	0.99041593	0.99050105	0.9905886	0.9906799	0.9907748	0.99087447	0.990978	0.9910861	0.99119836	0.99131453	0.9914342	0.9915572	0.99168134	0.9918072	0.9919329	0.9920565	0.9921767	0.9922911	0.99239916	0.9924966	0.99258256	0.99265397	0.9927089	0.99274504	0.99275994	0.9927528	0.9927213	0.9926648	0.9925824	0.9924757	0.9923428	0.9921862	0.9920072	0.9918079	0.9915902	0.9913574	0.9911132	0.9908601	0.9906027	0.9903441
0.98961794	0.98967767	0.9897513	0.98983186	0.98991674	0.990004	0.99009174	0.9901798	0.9902685	0.9903583	0.9904495	0.99054307	0.99063975	0.9907392	0.99084365	0.99095255	0.99106616	0.9911847	0.99130905	0.99143827	0.991572	0.99171007	0.99185157	0.9919961	0.9921421	0.9922881	0.9924329	0.99257374	0.99270946	0.9928375	0.9929552	0.99305993	0.9931498	0.9932221	0.99327344	0.99330294	0.9933083	0.9932881	0.99324113	0.993167	0.99306566	0.99293876	0.99278575	0.9926101	0.9924122	0.9921963	0.9919654	0.9917215	0.9914701	0.9912134
0.98956937	0.989636	0.98971653	0.989805	0.98989683	0.98999166	0.99008656	0.99018234	0.9902779	0.99037504	0.99047303	0.99057376	0.99067694	0.99078476	0.9908964	0.9910135	0.9911362	0.991264	0.9913983	0.9915384	0.99168605	0.99183786	0.991995	0.9921577	0.99232286	0.99249005	0.99265873	0.9928254	0.9929892	0.99314743	0.99329764	0.99343634	0.99356204	0.99367124	0.99376076	0.993829	0.99387366	0.99389213	0.99388313	0.9938459	0.9937796	0.9936855	0.9935627	0.9934143	0.9932401	0.99304634	0.9928322	0.9926029	0.99236065	0.9921102
0.98951894	0.9895917	0.98967934	0.9897738	0.98987323	0.989974	0.9900744	0.99017644	0.9902786	0.990381	0.9904848	0.9905911	0.99070054	0.990814	0.99093205	0.991055	0.9911849	0.9913213	0.9914643	0.99161416	0.9917722	0.991937	0.99210936	0.99228704	0.9924706	0.9926586	0.9928502	0.993042	0.99323356	0.9934214	0.99360377	0.99377775	0.99393976	0.9940871	0.9942161	0.99432474	0.9944099	0.99447006	0.99450094	0.9945038	0.9944762	0.9944183	0.99433005	0.99421304	0.994069	0.9938988	0.9937069	0.9934951	0.99326795	0.99302727
0.9894649	0.9895436	0.9896368	0.9897372	0.9898425	0.9899482	0.9900552	0.990161	0.99026763	0.990375	0.99048275	0.9905933	0.99070674	0.9908246	0.9909473	0.9910755	0.9912105	0.9913529	0.99150336	0.99166125	0.9918293	0.99200505	0.99218994	0.9923825	0.99258375	0.9927903	0.99300325	0.9932192	0.9934375	0.9936546	0.99386907	0.9940772	0.9942757	0.9944616	0.9946318	0.9947827	0.99491096	0.9950139	0.9950887	0.99513346	0.9951478	0.99513	0.9950802	0.9949985	0.9948872	0.9947462	0.9945803	0.99439067	0.99418235	0.99395734
0.9894083	0.9894922	0.98959064	0.98969597	0.98980457	0.9899149	0.99002486	0.99013555	0.9902449	0.99035496	0.99046594	0.99057895	0.99069524	0.99081576	0.9909409	0.9910725	0.9912107	0.99135774	0.9915129	0.9916788	0.99185336	0.99203885	0.9922349	0.99244106	0.992657	0.9928818	0.9931147	0.993354	0.9935975	0.9938435	0.9940896	0.9943318	0.99456686	0.9947922	0.9950026	0.9951969	0.9953697	0.99551743	0.99563783	0.9957279	0.99578696	0.99581176	0.9958036	0.9957617	0.9956872	0.9955808	0.9954445	0.99528223	0.9950964	0.9948909
0.98934805	0.9894363	0.9895385	0.9896469	0.9897591	0.9898727	0.98998535	0.9900973	0.9902093	0.99032086	0.9904324	0.99054664	0.99066377	0.9907848	0.9909111	0.9910447	0.9911851	0.9913344	0.9914933	0.99166304	0.991844	0.9920366	0.99224156	0.99245906	0.99268883	0.9929299	0.99318147	0.9934429	0.99371094	0.99398434	0.99426055	0.9945365	0.99480814	0.9950722	0.99532515	0.9955619	0.99577945	0.9959741	0.99614143	0.99627924	0.9963854	0.9964571	0.99649346	0.9964946	0.9964603	0.9963915	0.9962905	0.9961596	0.9960023	0.9958203
0.98928463	0.9893758	0.98948014	0.9895919	0.98970604	0.9898206	0.98993427	0.9900476	0.9901592	0.99027056	0.99038225	0.99049544	0.99061203	0.990732	0.9908581	0.9909902	0.99113023	0.9912806	0.99144113	0.9916135	0.99179864	0.99199694	0.9922099	0.99243635	0.9926777	0.9929335	0.99320203	0.99348295	0.99377424	0.9940739	0.99438	0.9946878	0.9949959	0.9952981	0.9955918	0.9958731	0.9961366	0.99637896	0.99659437	0.9967819	0.9969375	0.99705774	0.997142	0.9971888	0.99719894	0.9971722	0.9971091	0.99701416	0.99688786	0.99673426
0.98921657	0.98931	0.9894164	0.98952883	0.9896433	0.9897579	0.9898716	0.9899836	0.99009407	0.9902038	0.99031264	0.990424	0.99053746	0.99065506	0.9907788	0.9909088	0.99104714	0.991196	0.9913557	0.991529	0.9917162	0.9919179	0.9921364	0.9923707	0.99262184	0.99289006	0.9931739	0.993473	0.99378586	0.9941102	0.99444395	0.9947841	0.99512595	0.99546707	0.99580127	0.9961261	0.99643594	0.9967264	0.9969919	0.99723	0.99743634	0.9976075	0.99774164	0.9978384	0.9978952	0.9979131	0.99789387	0.9978374	0.9977474	0.99762696
0.9891453	0.9892394	0.9893457	0.9894582	0.9895718	0.9896853	0.9897965	0.98990643	0.9900135	0.99011934	0.9902259	0.9903318	0.9904412	0.9905545	0.99067336	0.99079907	0.9909338	0.9910791	0.9912372	0.9914091	0.9915968	0.9918004	0.9920211	0.9922614	0.9925206	0.99279875	0.9930971	0.9934121	0.9937447	0.9940922	0.9944528	0.9948223	0.9951979	0.99557537	0.9959506	0.9963186	0.996674	0.9970127	0.99732864	0.99761736	0.9978764	0.99810034	0.9982877	0.9984347	0.99854225	0.9986085	0.99863446	0.9986215	0.9985707	0.9984871
0.9890703	0.9891631	0.98926884	0.98937905	0.98949087	0.9896014	0.9897097	0.98981553	0.98991764	0.990019	0.9901188	0.9902195	0.99032253	0.9904295	0.9905417	0.9906615	0.9907907	0.99093103	0.99108493	0.99125314	0.9914386	0.99164224	0.9918649	0.99210906	0.9923739	0.9926611	0.99297005	0.9932998	0.9936502	0.9940186	0.994404	0.9948017	0.9952098	0.99562263	0.996037	0.996447	0.99684817	0.9972346	0.99760103	0.99794215	0.998254	0.99853164	0.99877256	0.9989741	0.99913317	0.99925005	0.999325	0.99935794	0.9993514	0.9993073
0.988992	0.9890831	0.98918575	0.98929393	0.98940194	0.9895068	0.9896104	0.98971015	0.989806	0.98990077	0.98999304	0.9900858	0.99018174	0.9902802	0.99038416	0.9904959	0.9906177	0.99075216	0.9908991	0.9910623	0.99124384	0.99144506	0.99166757	0.991913	0.99218196	0.9924763	0.99279433	0.9931364	0.9935033	0.993891	0.9942986	0.9947235	0.9951615	0.9956092	0.9960602	0.9965125	0.99695766	0.9973911	0.99780715	0.9982004	0.9985658	0.9988985	0.9991939	0.99945015	0.99966383	0.9998333	0.9999589	1.0000408	1.0000803	1.0000805
0.9889106	0.9889988	0.98909754	0.9892005	0.98930293	0.9894029	0.98949957	0.9895912	0.98967993	0.98976517	0.98984915	0.98993295	0.99001795	0.99010706	0.9902013	0.99030346	0.99041593	0.99054104	0.99068075	0.99083734	0.991013	0.9912105	0.9914309	0.9916759	0.9919473	0.99224526	0.9925712	0.9929245	0.993304	0.993709	0.99413794	0.9945876	0.9950541	0.9955338	0.99602133	0.9965131	0.997002	0.9974818	0.9979467	0.99839133	0.9988098	0.99919695	0.9995488	0.9998599	1.0001289	1.0003533	1.0005318	1.0006647	1.0007529	1.0007986
0.9888276	0.988911	0.98900384	0.98910064	0.9891967	0.98928887	0.9893769	0.98946005	0.989539	0.98961383	0.9896873	0.98975915	0.98983395	0.9899111	0.9899937	0.99008536	0.99018675	0.9903011	0.99043095	0.99057907	0.9907475	0.9909387	0.99115574	0.991398	0.99167037	0.9919707	0.99230206	0.9926639	0.99305546	0.9934758	0.9939235	0.9943959	0.9948893	0.9953993	0.9959218	0.99645114	0.9969804	0.99750555	0.99801904	0.99851483	0.998986	0.99942714	0.99983406	1.0002015	1.0005263	1.0008062	1.0010395	1.0012251	1.0013646	1.001458
0.98874354	0.9888205	0.98890626	0.988995	0.98908246	0.9891656	0.9892439	0.98931587	0.98938406	0.98944694	0.98950756	0.989568	0.98962927	0.98969316	0.9897634	0.98984146	0.98993057	0.9900331	0.9901518	0.9902899	0.990449	0.99063385	0.9908438	0.99108315	0.991353	0.9916552	0.99199027	0.99235886	0.99276066	0.99319464	0.9936587	0.9941522	0.9946693	0.9952081	0.99576277	0.99632823	0.996898	0.9974664	0.9980268	0.9985708	0.999094	0.99958926	1.0000509	1.0004748	1.0008554	1.0011919	1.0014795	1.001719	1.0019104	1.0020547
0.9886591	0.98872864	0.9888056	0.98888534	0.9889621	0.9890349	0.9891009	0.9891618	0.98921615	0.98926646	0.989314	0.98935974	0.9894062	0.98945546	0.98951095	0.98957485	0.98965	0.9897395	0.989846	0.9899719	0.9901206	0.9902958	0.9904994	0.9907333	0.9910003	0.99130124	0.99163806	0.9920121	0.99242175	0.99286693	0.9933466	0.99385864	0.9943989	0.99496377	0.9955493	0.9961489	0.99675685	0.99736637	0.99797106	0.99856365	0.999137	0.9996845	1.000201	1.0006799	1.0011169	1.0015082	1.0018519	1.0021461	1.0023898	1.0025847
0.98857665	0.98863596	0.9887028	0.98877114	0.9888365	0.9888971	0.9889505	0.98899716	0.9890382	0.98907346	0.98910517	0.9891353	0.989166	0.98919994	0.98923945	0.9892876	0.989347	0.98942196	0.9895144	0.9896282	0.9897658	0.9899303	0.9901257	0.99035263	0.9906142	0.99091315	0.9912504	0.99162775	0.9920441	0.99249905	0.99299186	0.9935204	0.99408114	0.9946701	0.99528366	0.99591553	0.99655986	0.9972088	0.9978566	0.99849534	0.9991177	0.99971634	1.0002863	1.0008191	1.0013113	1.0017582	1.0021569	1.0025065	1.0028028	1.0030482
0.9884956	0.98854345	0.98859864	0.9886553	0.9887078	0.9887536	0.98879313	0.9888243	0.98884994	0.98886925	0.9888844	0.9888975	0.9889109	0.9889277	0.9889501	0.988982	0.98902535	0.98908395	0.9891617	0.9892609	0.98938566	0.98953897	0.9897236	0.9899433	0.9901997	0.9904958	0.99083215	0.99121046	0.991631	0.9920941	0.99259853	0.9931424	0.9937216	0.99433357	0.9949733	0.9956351	0.99631315	0.9969999	0.9976887	0.99837196	0.999041	0.9996895	1.0003102	1.0008963	1.0014429	1.0019441	1.0023971	1.0027995	1.0031497	1.0034469
0.9884188	0.98845506	0.98849636	0.9885379	0.9885763	0.98860735	0.9886308	0.98864543	0.988654	0.9886562	0.988653	0.98864836	0.9886436	0.9886426	0.98864675	0.98866045	0.988687	0.9887287	0.9887901	0.9888748	0.9889859	0.9891266	0.98930055	0.9895116	0.98976046	0.9900518	0.99038625	0.990765	0.99118894	0.99165845	0.9921732	0.99272954	0.9933258	0.9939579	0.9946228	0.99531287	0.99602216	0.99674517	0.9974722	0.9981976	0.9989121	0.99960864	1.0002793	1.0009164	1.0015157	1.0020704	1.0025768	1.0030321	1.0034338	1.0037826
0.9883477	0.9883689	0.9883961	0.98842233	0.9884442	0.98845863	0.9884652	0.9884626	0.98845255	0.9884356	0.98841405	0.9883896	0.98836637	0.9883456	0.988331	0.98832613	0.9883339	0.9883587	0.9884033	0.98847294	0.98856854	0.98869634	0.9888585	0.9890598	0.9893012	0.9895869	0.989918	0.99029595	0.9907228	0.99119735	0.9917204	0.992289	0.99290025	0.99355155	0.9942383	0.9949542	0.99569416	0.99645036	0.9972152	0.99797994	0.99873775	0.99947983	1.0001981	1.0008858	1.0015355	1.0021424	1.0027008	1.0032077	1.0036608	1.0040598
0.9882826	0.9882881	0.9882997	0.98830926	0.98831356	0.9883101	0.988298	0.98827684	0.98824745	0.9882104	0.98816955	0.9881253	0.9880819	0.9880413	0.9880066	0.9879829	0.98797166	0.9879779	0.98800516	0.9880575	0.9881391	0.9882539	0.9884035	0.9885944	0.9888274	0.98910666	0.9894335	0.98981035	0.990238	0.99071765	0.99124694	0.9918259	0.9924505	0.9931194	0.99382704	0.9945683	0.99533564	0.9961231	0.9969225	0.99772644	0.99852526	0.9993111	1.0000753	1.0008107	1.0015099	1.0021665	1.0027753	1.003333	1.0038363	1.004283
0.9882266	0.98821616	0.98820907	0.9882009	0.98818696	0.98816407	0.98813206	0.9880907	0.98804146	0.9879842	0.98792213	0.9878576	0.9877925	0.9877313	0.98767704	0.9876328	0.9876022	0.98759025	0.9876	0.98763627	0.987702	0.98780185	0.9879404	0.9881191	0.9883438	0.98861545	0.98893803	0.98931247	0.9897417	0.9902234	0.99075955	0.9913472	0.9919855	0.99266905	0.99339575	0.9941596	0.99495375	0.9957711	0.9966032	0.9974433	0.99828154	0.99910915	0.99991804	1.0006989	1.0014459	1.0021513	1.0028087	1.0034152	1.0039665	1.0044613
0.9881819	0.988152	0.988127	0.98809826	0.98806506	0.9880222	0.9879691	0.98790747	0.9878356	0.98775744	0.9876744	0.9875877	0.98750246	0.98741984	0.9873451	0.9872801	0.9872307	0.9871994	0.9871913	0.9872104	0.9872612	0.98734665	0.9874723	0.98764044	0.9878557	0.9881204	0.98843795	0.98881036	0.98923814	0.9897224	0.99026346	0.99085975	0.9915088	0.992208	0.99295217	0.9937381	0.9945566	0.9954016	0.99626607	0.99714	0.99801505	0.9988826	0.99973404	1.0005589	1.0013518	1.0021036	1.0028085	1.0034622	1.0040601	1.0046016
0.98814833	0.98809916	0.9880538	0.98800534	0.98795044	0.9878861	0.9878116	0.9877281	0.9876348	0.9875346	0.9874286	0.9873205	0.9872134	0.9871091	0.9870133	0.98692876	0.9868599	0.9868097	0.98678315	0.9867861	0.98682064	0.9868926	0.9870048	0.98716223	0.9873678	0.9876262	0.9879386	0.98830694	0.98873526	0.98922104	0.98976654	0.990371	0.99103034	0.9917433	0.9925044	0.99330884	0.99415123	0.99502367	0.99591666	0.99682355	0.9977346	0.9986404	0.9995319	1.0004004	1.0012372	1.0020334	1.0027843	1.0034829	1.0041268	1.0047115
0.98812914	0.9880594	0.9879925	0.9879224	0.98784494	0.98775923	0.9876626	0.9875564	0.9874409	0.9873174	0.98718977	0.9870591	0.98692983	0.98680395	0.98668694	0.9865824	0.98649335	0.9864247	0.9863805	0.9863666	0.986386	0.986444	0.98654413	0.98669034	0.9868877	0.9871389	0.9874452	0.987811	0.9882378	0.98872596	0.9892757	0.9898862	0.99055576	0.991281	0.9920583	0.99288243	0.9937458	0.9946429	0.99556506	0.9965029	0.99744785	0.99839073	0.9993212	1.0002306	1.0011088	1.0019494	1.002744	1.0034875	1.0041744	1.0048026
0.9881262	0.98803437	0.987945	0.9878524	0.98775244	0.9876431	0.9875233	0.9873937	0.98725474	0.9871088	0.9869575	0.98680496	0.9866536	0.9865068	0.98636883	0.9862433	0.98613477	0.9860487	0.9859878	0.98595697	0.9859617	0.98600686	0.98609406	0.9862304	0.98641837	0.9866622	0.98696446	0.9873274	0.98775357	0.9882432	0.98879695	0.9894141	0.99009293	0.9908297	0.9916221	0.9924633	0.99334794	0.99426943	0.9952179	0.9961858	0.99716383	0.9981418	0.9991093	1.0000577	1.0009776	1.0018594	1.0026978	1.0034838	1.0042135	1.004883
0.9881408	0.9880261	0.9879129	0.9877971	0.9876735	0.9875403	0.9873971	0.98724395	0.98708117	0.98691213	0.9867385	0.9865631	0.98638934	0.9862208	0.98606265	0.9859177	0.98579025	0.9856853	0.9856079	0.9855613	0.9855521	0.98558354	0.98565996	0.9857867	0.9859666	0.98620325	0.98650104	0.9868622	0.98728746	0.9877789	0.98833627	0.9889601	0.9896478	0.9903962	0.99120194	0.9920614	0.99296594	0.99390984	0.9948847	0.9958812	0.99688923	0.9979012	0.9989056	0.9998918	1.0008518	1.0017747	1.0026536	1.0034816	1.0042527	1.0049632
0.988174	0.98803586	0.9878988	0.9877587	0.9876109	0.98745275	0.98728526	0.9871085	0.9869223	0.98673	0.98653287	0.9863344	0.98614	0.9859502	0.9857713	0.98560715	0.9854615	0.985339	0.9852459	0.9851847	0.9851624	0.98518133	0.98524755	0.985365	0.9855376	0.9857688	0.98606235	0.98642087	0.9868466	0.98733974	0.9879012	0.9885314	0.98922783	0.98998743	0.9908078	0.9916824	0.99260557	0.99357116	0.994571	0.9955953	0.9966338	0.9976787	0.99871695	0.9997408	1.0007384	1.0017014	1.0026217	1.0034903	1.0043008	1.0050513
0.98822975	0.98806494	0.9879038	0.9877384	0.98756593	0.9873839	0.9871917	0.98699	0.9867805	0.98656434	0.98634434	0.9861247	0.985908	0.9856979	0.98549944	0.9853169	0.98515266	0.9850149	0.9849054	0.98483115	0.9847956	0.98480403	0.98486054	0.9849702	0.9851368	0.985363	0.98565376	0.9860108	0.9864368	0.98693246	0.9874988	0.9881346	0.98883986	0.98961097	0.9904435	0.99133396	0.99227613	0.99326247	0.99428564	0.9953358	0.99640447	0.99748015	0.9985521	0.99961185	1.0006478	1.0016484	1.0026081	1.0035168	1.004369	1.0051574
0.98830646	0.9881172	0.98793006	0.9877395	0.98754174	0.9873349	0.9871173	0.98689187	0.98665804	0.98641896	0.9861763	0.9859354	0.98569685	0.9854678	0.9852503	0.9850493	0.9848696	0.98471576	0.98459244	0.9845052	0.9844583	0.98445666	0.98450446	0.98460746	0.9847683	0.9849916	0.9852798	0.9856369	0.98606354	0.9865623	0.98713344	0.9877771	0.9884902	0.98927164	0.99011785	0.99102426	0.99198383	0.9929905	0.9940357	0.9951116	0.9962078	0.99731404	0.998419	0.9995128	1.0005846	1.0016248	1.0026225	1.0035704	1.0044614	1.0052887
0.98840857	0.98819244	0.98797953	0.98776287	0.98753965	0.9873078	0.987066	0.9868159	0.9865585	0.98629665	0.98603207	0.9857695	0.9855113	0.98526216	0.98502696	0.98480964	0.98461366	0.98444587	0.98430943	0.98421085	0.98415405	0.9841439	0.9841856	0.9842831	0.98444	0.9846605	0.9849484	0.9853058	0.98573446	0.9862376	0.98681384	0.9874636	0.98818594	0.98897934	0.98983735	0.99075806	0.9917355	0.9927613	0.99382883	0.994929	0.9960515	0.99718654	0.9983232	0.9994502	1.0005574	1.0016345	1.0026705	1.0036576	1.0045879	1.0054544
0.9885351	0.9882935	0.98805386	0.9878118	0.9875619	0.987305	0.98703814	0.9867642	0.9864838	0.986199	0.9859136	0.98562986	0.9853523	0.9850853	0.98483354	0.98459905	0.9843899	0.9842087	0.9840619	0.9839523	0.9838882	0.9838707	0.98390734	0.9840004	0.9841544	0.98437446	0.98466253	0.98502177	0.9854548	0.9859621	0.9865448	0.98720294	0.9879352	0.9887382	0.9896098	0.99054474	0.99153775	0.9925822	0.9936714	0.9947944	0.9959428	0.9971051	0.998272	0.9994316	1.0005739	1.0016868	1.0027599	1.0037856	1.0047543	1.0056589
0.9886895	0.98842067	0.9881548	0.98788583	0.9876113	0.98732835	0.98703796	0.9867398	0.9864366	0.9861302	0.98582333	0.98552	0.9852244	0.98493963	0.9846721	0.9844245	0.984202	0.98401	0.983853	0.9837358	0.9836641	0.98364186	0.9836741	0.983766	0.9839195	0.98413986	0.9844306	0.9847929	0.9852306	0.98574376	0.9863342	0.98700035	0.98774165	0.9885566	0.9894408	0.9903902	0.9913991	0.99246186	0.9935701	0.99471503	0.9958878	0.9970771	0.9982733	0.99946415	1.0006384	1.001787	1.0028971	1.0039592	1.0049661	1.0059093
0.9888717	0.9885761	0.98828334	0.9879889	0.98768824	0.98738045	0.98706573	0.986745	0.9864189	0.9860916	0.98576564	0.98544335	0.98513013	0.9848306	0.9845476	0.9842871	0.9840537	0.9838518	0.98368704	0.9835639	0.9834875	0.98346156	0.98349243	0.9835844	0.98373914	0.9839623	0.98425686	0.9846242	0.9850684	0.9855888	0.98618674	0.9868628	0.98761505	0.9884407	0.989338	0.9903004	0.9913263	0.99240565	0.99353266	0.9946987	0.99589354	0.99710894	0.9983314	0.9995527	1.0007591	1.0019405	1.0030856	1.0041858	1.0052292	1.0062107
0.98908263	0.9887608	0.9884414	0.9881207	0.98779494	0.98746276	0.9871244	0.98678124	0.986434	0.98608583	0.9857407	0.9854022	0.985073	0.9847591	0.98446375	0.98419213	0.98394895	0.98374003	0.9835687	0.98344207	0.9833625	0.9833368	0.9833685	0.9834613	0.98362	0.98384845	0.9841475	0.984523	0.98497385	0.98550344	0.98611116	0.98679775	0.98756015	0.98839843	0.98930764	0.99028474	0.9913247	0.99242073	0.9935656	0.994751	0.9959675	0.99720544	0.99845386	0.999703	1.0009397	1.0021539	1.0033338	1.0044686	1.0055496	1.0065683
0.9893256	0.9889761	0.9886309	0.9882846	0.9879341	0.98757774	0.9872168	0.986851	0.98648345	0.9861165	0.98575425	0.9853996	0.98505616	0.9847294	0.98442274	0.9841422	0.9838919	0.98367715	0.98350304	0.98337364	0.9832945	0.9832699	0.9833047	0.98340195	0.9835672	0.98380196	0.9841095	0.98449385	0.98495555	0.98549455	0.9861133	0.98681086	0.98758537	0.98843586	0.9893583	0.9903493	0.9914039	0.9925137	0.99367553	0.994879	0.9961153	0.9973749	0.99864745	0.9999224	1.0011872	1.0024315	1.0036442	1.0048137	1.0059301	1.0069847
0.98959994	0.98922384	0.98885256	0.98848045	0.9881059	0.98772657	0.9873435	0.9869581	0.98657095	0.98618615	0.9858076	0.9854374	0.9850823	0.9847438	0.98442954	0.98414207	0.9838867	0.9836688	0.98349345	0.9833649	0.98328876	0.9832689	0.98330784	0.9834124	0.98358595	0.98383063	0.984149	0.9845435	0.98501647	0.9855685	0.9861998	0.98691	0.9876976	0.9885598	0.9894961	0.9905005	0.9915677	0.9926935	0.9938696	0.9950889	0.99634373	0.9976228	0.99891686	1.0002148	1.001506	1.0027791	1.0040216	1.0052239	1.0063752	1.0074655
0.9899066	0.9895048	0.9891085	0.98871213	0.98831403	0.9879114	0.98750806	0.9871018	0.9866972	0.98629695	0.9859028	0.9855211	0.9851543	0.98480827	0.98448664	0.9841949	0.9839371	0.9837191	0.983545	0.98342	0.98334855	0.98333573	0.9833842	0.98349893	0.98368305	0.9839395	0.9842714	0.9846795	0.9851667	0.98573184	0.98637766	0.9871009	0.9879028	0.98877895	0.9897284	0.99074453	0.9918253	0.9929648	0.99415475	0.9953891	0.99665916	0.9979554	0.9992689	1.000588	1.0019025	1.0031997	1.0044719	1.0057043	1.0068868	1.0080122
0.9902481	0.9898208	0.98939896	0.988979	0.98855835	0.9881356	0.98771185	0.98728746	0.98686653	0.98645175	0.9860446	0.98565197	0.9852772	0.9849242	0.98459905	0.98430413	0.9840472	0.9838316	0.9836623	0.9835441	0.9834807	0.9834777	0.98353803	0.98366606	0.98386407	0.984136	0.9844835	0.98490644	0.9854104	0.98599184	0.9866526	0.987392	0.9882083	0.9890988	0.99006104	0.99109066	0.9921837	0.9933345	0.99453706	0.99578446	0.99706775	0.9983789	0.9997083	1.0010452	1.0023806	1.0037011	1.0049977	1.0062577	1.0074714	1.008628
0.9906232	0.9901717	0.98972684	0.9892843	0.9888418	0.9883988	0.98795617	0.9875154	0.98707974	0.98665196	0.9862351	0.9858338	0.9854526	0.9850959	0.98476875	0.9844759	0.98422194	0.9840112	0.9838502	0.9837413	0.9836897	0.98370004	0.98377526	0.9839188	0.9841346	0.9844243	0.9847898	0.9852327	0.9857542	0.9863542	0.98703295	0.9877888	0.98862016	0.9895249	0.99050105	0.9915439	0.99264807	0.9938106	0.9950228	0.99628097	0.99757516	0.9988979	1.0002406	1.001593	1.0029447	1.004285	1.0056031	1.0068879	1.0081286	1.0093151
0.99103546	0.9905606	0.99009234	0.98962843	0.9891658	0.9887045	0.98824465	0.98778963	0.98734015	0.98690194	0.9864768	0.98606956	0.98568505	0.985327	0.9850019	0.9847127	0.98446494	0.9842636	0.98411167	0.9840162	0.98398024	0.98400754	0.9841014	0.98426443	0.98449975	0.984811	0.9851972	0.9856622	0.9862049	0.98682463	0.9875229	0.9882967	0.98914546	0.99006563	0.9910546	0.99210936	0.99322397	0.9943965	0.9956179	0.9968843	0.99818647	0.9995189	1.000871	1.0022342	1.0035988	1.0049552	1.0062916	1.0075979	1.008862	1.010076
0.9914849	0.9909868	0.9904978	0.99001354	0.98953193	0.98905367	0.9885792	0.98811173	0.9876519	0.9872043	0.98677385	0.98636323	0.985977	0.9856212	0.98530066	0.9850178	0.98478115	0.98459125	0.98445433	0.9843754	0.9843581	0.9844049	0.9845206	0.9847079	0.98496693	0.98530143	0.98571324	0.9862009	0.98676664	0.9874099	0.98812926	0.98892194	0.98978794	0.9907234	0.99172646	0.99279225	0.9939184	0.9950974	0.9963261	0.9975974	0.9989051	1.0002428	1.0016016	1.0029722	1.0043473	1.0057149	1.0070655	1.0083883	1.0096738	1.0109102
0.99197245	0.99145377	0.9909442	0.99044114	0.98994297	0.98945034	0.98896265	0.98848385	0.98801523	0.98756266	0.9871282	0.9867172	0.9863344	0.98598284	0.9856695	0.9853985	0.9851731	0.9850004	0.9848813	0.9848232	0.9848283	0.98489875	0.9850402	0.9852528	0.98554033	0.9859014	0.98634106	0.98685503	0.98744684	0.98811334	0.9888556	0.9896682	0.99055237	0.99150366	0.9925197	0.9935978	0.9947303	0.99591655	0.99715	0.998424	0.9997342	1.0010746	1.0024358	1.00381	1.0051899	1.0065641	1.0079259	1.0092618	1.0105623	1.0118191
0.9924996	0.9919614	0.9914331	0.990914	0.99040043	0.9898934	0.98939604	0.98890835	0.98843503	0.98797864	0.9875447	0.9871359	0.98675776	0.9864153	0.98611337	0.9858564	0.9856484	0.98549366	0.9853981	0.98536354	0.98539376	0.98549324	0.9856624	0.98590523	0.9862225	0.98661524	0.987083	0.9876271	0.9882465	0.98893857	0.9897044	0.99053943	0.9914423	0.9924087	0.9934374	0.99452394	0.9956646	0.9968544	0.99808973	0.9993646	1.0006753	1.0020132	1.0033729	1.0047472	1.0061268	1.0075047	1.0088707	1.0102158	1.0115277	1.0128001
0.9930667	0.9925111	0.9919673	0.99143165	0.99090594	0.99038947	0.98988247	0.98938936	0.9889122	0.9884566	0.9880245	0.9876223	0.98725355	0.9869223	0.9866357	0.9863955	0.9862094	0.98607767	0.9860072	0.98600066	0.9860616	0.98619074	0.9863934	0.9866692	0.98701906	0.98744506	0.98794544	0.98852044	0.98916864	0.98988956	0.99067944	0.9915357	0.9924569	0.9934395	0.99448025	0.99557465	0.99672014	0.99791175	0.99914664	1.0004187	1.0017242	1.0030569	1.0044107	1.0057805	1.0071557	1.0085319	1.0098987	1.0112464	1.0125663	1.0138495
0.99367625	0.99310446	0.99254626	0.99199915	0.9914621	0.99093664	0.9904238	0.9899281	0.98945165	0.9889981	0.98857296	0.98817885	0.9878231	0.98750746	0.98724043	0.98702157	0.9868589	0.98675513	0.98671424	0.9867392	0.9868326	0.9869974	0.9872357	0.9875472	0.98793393	0.9883942	0.98892903	0.9895371	0.9902158	0.99096435	0.9917787	0.9926578	0.99359673	0.9945936	0.99564415	0.99674493	0.9978942	0.9990852	1.000316	1.0015821	1.0028785	1.0042021	1.0055461	1.0069041	1.0082734	1.0096415	1.0110048	1.0123516	1.0136741	1.0149622
0.9943296	0.99374384	0.99317294	0.99261504	0.992071	0.99153924	0.99102503	0.9905287	0.9900552	0.9896087	0.9891926	0.98881143	0.9884705	0.9881758	0.98792875	0.98773676	0.9876026	0.9875297	0.9875217	0.98758185	0.98771244	0.9879152	0.9881913	0.98854184	0.9889661	0.98946464	0.9900351	0.990677	0.991387	0.9921639	0.9930033	0.99390244	0.99485856	0.9958675	0.9969258	0.9980315	0.9991795	1.000367	1.0015903	1.0028464	1.004131	1.00544	1.0067693	1.0081137	1.0094686	1.0108253	1.0121783	1.0135202	1.0148398	1.0161302
0.9950276	0.99443054	0.9938498	0.99328434	0.99273473	0.9922007	0.9916861	0.99119323	0.99072653	0.9902883	0.9898849	0.9895214	0.9892006	0.98892736	0.9887076	0.98854476	0.9884423	0.9884039	0.98843354	0.98853177	0.98870194	0.98894477	0.9892631	0.98965365	0.99011827	0.9906545	0.99126244	0.9919377	0.9926794	0.9934834	0.994347	0.99526435	0.99623513	0.99725467	0.99831915	0.99942476	1.0005696	1.0017489	1.002961	1.0042015	1.0054692	1.0067595	1.0080699	1.0093954	1.0107316	1.012071	1.01341	1.0147405	1.016053	1.0173419
0.99577147	0.9951655	0.9945775	0.99400735	0.99345493	0.9929215	0.99240977	0.9919243	0.9914664	0.9910427	0.99065596	0.990312	0.9900143	0.98976874	0.9895788	0.9894476	0.9893807	0.9893813	0.9894495	0.98958886	0.98980165	0.99008787	0.9904483	0.9908807	0.99138653	0.9919628	0.9926059	0.9933153	0.994087	0.99491566	0.99580044	0.9967366	0.99771947	0.9987453	0.99981034	1.0009145	1.0020503	1.0032173	1.004413	1.0056348	1.0068803	1.0081468	1.0094318	1.0107327	1.0120449	1.0133631	1.0146837	1.0159985	1.0173011	1.0185804
0.99656284	0.995951	0.9953585	0.9947861	0.99423504	0.99370384	0.9932003	0.9927237	0.9922792	0.99187225	0.9915063	0.99118555	0.9909152	0.9906998	0.9905435	0.990449	0.9904207	0.99046075	0.9905725	0.99075574	0.99101275	0.991343	0.99174666	0.99222165	0.9927686	0.99338233	0.9940618	0.99480367	0.99560183	0.9964556	0.9973576	0.9983061	0.9992975	1.0003257	1.0013888	1.0024832	1.0036058	1.0047553	1.00593	1.0071263	1.0083442	1.0095828	1.0108383	1.0121095	1.013391	1.0146842	1.0159801	1.0172744	1.0185599	1.0198302
0.99740267	0.9967878	0.9961945	0.9956234	0.9950761	0.9945525	0.99405724	0.9935944	0.99316734	0.9927804	0.992438	0.99214506	0.9919053	0.9917234	0.99160373	0.9915482	0.99156195	0.99164516	0.9917995	0.99202913	0.99233204	0.9927067	0.993154	0.9936714	0.9942579	0.99490947	0.99562144	0.99639213	0.99721503	0.99808717	0.9990038	0.9999615	1.0009534	1.0019798	1.0030342	1.0041146	1.0052174	1.0063443	1.0074902	1.008656	1.0098414	1.0110443	1.0122639	1.0135	1.0147486	1.0160098	1.0172781	1.0185457	1.0198125	1.0210661
0.9982947	0.99767804	0.9970865	0.9965201	0.99597913	0.9954661	0.9949846	0.99453866	0.9941311	0.9937684	0.9934534	0.9931903	0.9929855	0.9928393	0.9927589	0.9927464	0.9928021	0.99293035	0.99313164	0.9934059	0.9937541	0.9941737	0.99466485	0.9952229	0.9958463	0.99653226	0.9972737	0.99806905	0.9989115	0.9997974	1.0007229	1.0016816	1.0026715	1.0036869	1.004726	1.0057843	1.0068628	1.0079592	1.0090702	1.0101992	1.0113454	1.012508	1.0136846	1.0148804	1.01609	1.0173144	1.0185481	1.019788	1.0210295	1.0222642
0.99923563	0.9986233	0.9980362	0.9974772	0.99694705	0.9964476	0.9959829	0.995557	0.9951736	0.99483746	0.99455273	0.99432397	0.9941552	0.994049	0.9940105	0.99403995	0.99414116	0.9943166	0.99456203	0.9948831	0.9952763	0.9957388	0.9962694	0.9968658	0.9975232	0.99823755	0.9990045	0.99981743	1.0006753	1.0015681	1.0024954	1.0034488	1.0044258	1.0054249	1.0064394	1.0074718	1.008515	1.0095736	1.0106446	1.0117283	1.0128279	1.0139431	1.0150743	1.0162215	1.0173874	1.0185691	1.0197654	1.0209725	1.0221852	1.0233977
1.0002304	0.9996228	0.99904454	0.9984962	0.99798024	0.9974968	0.99705315	0.99665153	0.996295	0.99598867	0.9957374	0.99554497	0.99541456	0.9953499	0.9953535	0.99542856	0.9955758	0.9957954	0.99608785	0.9964527	0.99688727	0.99739045	0.99795854	0.9985873	0.9992745	1.0000122	1.0007968	1.0016239	1.002486	1.0033787	1.0042977	1.0052391	1.0061969	1.0071692	1.0081533	1.0091463	1.0101484	1.0111601	1.012182	1.0132143	1.0142606	1.0153203	1.0163982	1.0174949	1.0186112	1.019746	1.0208989	1.0220697	1.0232508	1.0244375
1.0012777	1.000679	1.0001122	0.9995777	0.999079	0.99861723	0.99819666	0.9978207	0.9974944	0.99722034	0.997005	0.99685085	0.9967614	0.99673873	0.99678695	0.9969068	0.99709845	0.9973627	0.99769884	0.998106	0.99858016	0.99911845	0.99971837	1.0003757	1.0010825	1.0018386	1.0026314	1.0034631	1.0043228	1.0052059	1.0061084	1.0070245	1.0079538	1.0088904	1.0098335	1.010779	1.0117321	1.0126891	1.0136551	1.0146269	1.0156127	1.0166124	1.0176308	1.0186697	1.0197308	1.0208142	1.0219222	1.0230509	1.0241966	1.0253553
1.0023773	1.0017918	1.0012397	1.0007224	1.0002438	0.99980515	0.999411	0.9990652	0.99877036	0.9985329	0.998354	0.9982402	0.9981919	0.9982131	0.99830455	0.99846727	0.9987032	0.99900985	0.9993867	0.9998299	1.0003389	1.0009077	1.0015329	1.0022098	1.0029316	1.0036938	1.0044899	1.0053142	1.0061603	1.0070239	1.0078996	1.0087843	1.0096711	1.0105628	1.0114539	1.0123457	1.0132374	1.0141326	1.0150309	1.0159384	1.0168576	1.0177898	1.0187429	1.0197196	1.0207176	1.0217476	1.022804	1.0238878	1.0249956	1.0261222
1.0035294	1.0029598	1.0024253	1.0019301	1.0014744	1.0010624	1.0006968	1.0003809	1.0001222	0.99992126	0.99978113	0.9997071	0.99970233	0.9997644	0.99989825	1.000104	1.0003799	1.0007241	1.0011363	1.0016129	1.0021489	1.0027416	1.003384	1.0040718	1.0047983	1.0055585	1.0063448	1.0071521	1.0079741	1.0088059	1.0096442	1.0104835	1.011322	1.0121562	1.0129853	1.0138144	1.0146375	1.0154612	1.016287	1.0171219	1.0179662	1.018828	1.019708	1.0206153	1.0215524	1.0225205	1.0235234	1.0245583	1.0256244	1.0267185
1.0047334	1.0041819	1.0036701	1.003198	1.0027673	1.0023845	1.0020503	1.001769	1.0015457	1.0013819	1.001281	1.0012479	1.0012828	1.001386	1.0015603	1.0018035	1.0021163	1.0024945	1.0029362	1.0034367	1.003994	1.0046003	1.005251	1.0059389	1.0066608	1.0074071	1.0081728	1.0089517	1.0097381	1.010528	1.0113167	1.0121003	1.0128767	1.0136462	1.0144063	1.0151584	1.0159068	1.0166514	1.0173997	1.0181519	1.0189193	1.0197018	1.0205063	1.0213428	1.0222118	1.0231155	1.0240611	1.0250458	1.0260679	1.0271243
1.0059867	1.0054579	1.0049691	1.0045238	1.0041221	1.0037698	1.0034673	1.0032218	1.0030346	1.002908	1.0028473	1.0028529	1.0029259	1.0030688	1.0032796	1.0035566	1.0038989	1.0043044	1.0047681	1.0052861	1.0058525	1.006465	1.0071124	1.0077896	1.0084932	1.0092143	1.0099475	1.0106847	1.0114251	1.0121608	1.0128888	1.0136068	1.0143132	1.0150061	1.0156881	1.0163609	1.0170256	1.0176871	1.0183494	1.0190179	1.0197002	1.0204014	1.0211282	1.0218894	1.022686	1.0235234	1.0244083	1.0253385	1.0263133	1.0273327
1.0072875	1.0067831	1.0063224	1.0059043	1.0055342	1.0052137	1.0049456	1.004735	1.0045841	1.0044947	1.0044717	1.0045139	1.0046228	1.0047992	1.0050393	1.0053462	1.0057127	1.0061357	1.006614	1.0071391	1.0077064	1.0083097	1.0089439	1.0096003	1.0102736	1.0109549	1.0116442	1.0123302	1.013011	1.0136814	1.0143392	1.0149823	1.0156087	1.0162197	1.0168172	1.0174012	1.0179788	1.018551	1.0191252	1.0197072	1.0203023	1.020921	1.0215672	1.0222491	1.022973	1.0237432	1.0245624	1.0254393	1.0263649	1.0273439
1.0086309	1.0081545	1.0077225	1.007335	1.0069972	1.0067089	1.0064766	1.0063006	1.0061852	1.0061307	1.0061417	1.0062178	1.0063586	1.0065632	1.0068287	1.007155	1.0075382	1.0079713	1.0084523	1.0089738	1.00953	1.0101156	1.0107228	1.011344	1.0119766	1.0126085	1.0132394	1.0138632	1.0144744	1.015069	1.0156473	1.0162085	1.016749	1.0172714	1.0177788	1.0182716	1.0187594	1.0192405	1.0197263	1.0202186	1.0207281	1.0212613	1.0218273	1.0224296	1.0230811	1.0237821	1.0245386	1.0253569	1.0262314	1.0271672
1.0100136	1.0095677	1.0091667	1.0088115	1.0085053	1.008252	1.008052	1.0079097	1.0078276	1.0078079	1.0078478	1.0079532	1.0081191	1.0083448	1.008629	1.0089658	1.0093552	1.0097886	1.0102619	1.0107687	1.0113021	1.0118569	1.0124241	1.0129998	1.0135753	1.0141474	1.0147125	1.0152631	1.0157938	1.0163075	1.0168018	1.0172738	1.0177242	1.0181566	1.0185709	1.018976	1.019369	1.019762	1.0201579	1.0205643	1.0209907	1.0214398	1.0219233	1.0224504	1.0230291	1.0236616	1.0243558	1.0251143	1.0259398	1.0268302
1.0114299	1.0110161	1.010646	1.0103242	1.0100507	1.0098288	1.0096632	1.0095533	1.0095005	1.0095094	1.0095764	1.0097033	1.0098879	1.0101278	1.0104215	1.0107608	1.0111456	1.0115677	1.0120212	1.0125008	1.012999	1.0135098	1.0140264	1.014545	1.0150552	1.0155574	1.0160444	1.0165124	1.0169611	1.0173864	1.0177909	1.018172	1.0185322	1.0188746	1.0192012	1.0195149	1.0198216	1.0201268	1.0204378	1.0207628	1.0211067	1.0214796	1.0218868	1.0223417	1.0228463	1.0234109	1.0240421	1.0247455	1.0255187	1.0263652
1.0128711	1.0124898	1.0121536	1.0118648	1.0116224	1.0114335	1.011297	1.0112174	1.0111911	1.0112224	1.0113099	1.0114529	1.0116487	1.0118948	1.0121852	1.0125188	1.0128862	1.0132854	1.0137078	1.0141485	1.0145996	1.0150563	1.0155113	1.0159601	1.0163977	1.0168185	1.0172234	1.0176052	1.0179667	1.0183046	1.0186192	1.0189111	1.019184	1.0194397	1.0196786	1.0199091	1.020134	1.0203619	1.0205954	1.0208427	1.0211126	1.0214108	1.0217464	1.0221322	1.0225705	1.0230728	1.0236434	1.0242918	1.0250136	1.0258133
1.0143307	1.0139837	1.0136801	1.0134231	1.0132124	1.0130517	1.0129424	1.0128864	1.0128826	1.0129327	1.0130327	1.0131829	1.0133818	1.013622	1.0139014	1.0142152	1.0145568	1.0149201	1.0152997	1.0156897	1.0160823	1.0164748	1.0168585	1.017231	1.017587	1.0179257	1.018243	1.0185385	1.0188122	1.0190603	1.0192889	1.019498	1.0196894	1.0198631	1.0200275	1.0201861	1.0203385	1.0204941	1.0206583	1.0208367	1.0210443	1.0212747	1.0215482	1.0218699	1.0222491	1.0226917	1.023207	1.0237962	1.0244719	1.0252253
1.0157974	1.0154853	1.0152137	1.0149873	1.0148062	1.0146712	1.0145859	1.0145477	1.0145597	1.0146198	1.0147257	1.0148746	1.015066	1.0152915	1.0155491	1.0158325	1.0161355	1.0164527	1.0167797	1.0171086	1.0174336	1.0177532	1.0180582	1.018348	1.0186204	1.0188735	1.0191047	1.0193156	1.0195029	1.0196729	1.0198221	1.0199552	1.0200762	1.020181	1.0202777	1.0203719	1.0204668	1.0205626	1.0206699	1.020793	1.0209389	1.021117	1.021336	1.0216035	1.0219246	1.0223123	1.0227767	1.0233178	1.0239415	1.0246524
1.0172616	1.0169823	1.016743	1.0165448	1.0163894	1.0162765	1.0162097	1.0161853	1.0162051	1.0162671	1.0163705	1.0165108	1.0166833	1.016883	1.0171059	1.0173489	1.0176039	1.0178655	1.0181284	1.0183877	1.0186383	1.0188775	1.0191008	1.0193086	1.0194972	1.0196657	1.0198163	1.0199436	1.0200598	1.0201564	1.0202389	1.0203075	1.0203657	1.0204184	1.0204657	1.0205086	1.0205549	1.0206083	1.0206681	1.0207471	1.020846	1.0209788	1.021149	1.0213661	1.0216415	1.0219806	1.0223964	1.0228913	1.0234733	1.0241398
1.0187094	1.018463	1.0182525	1.0180802	1.0179477	1.017851	1.0177954	1.0177809	1.0178008	1.0178577	1.0179474	1.0180664	1.0182116	1.0183775	1.0185575	1.0187482	1.0189459	1.0191405	1.0193341	1.0195184	1.0196911	1.0198482	1.0199902	1.0201153	1.0202225	1.0203146	1.0203894	1.0204517	1.0205005	1.0205413	1.0205684	1.0205895	1.0206035	1.0206165	1.0206262	1.0206358	1.0206481	1.020664	1.0206922	1.020738	1.0208004	1.0208964	1.0210257	1.0212028	1.021435	1.0217351	1.0221047	1.0225583	1.0230968	1.0237302
1.0201267	1.019912	1.0197297	1.0195794	1.0194626	1.0193793	1.0193301	1.0193126	1.0193263	1.01937	1.0194389	1.0195286	1.0196354	1.0197557	1.0198843	1.0200157	1.0201465	1.020272	1.0203896	1.0204935	1.020587	1.0206646	1.0207292	1.0207778	1.020814	1.0208393	1.020853	1.0208576	1.0208567	1.0208538	1.0208445	1.0208342	1.0208224	1.0208079	1.0207945	1.0207847	1.0207742	1.0207703	1.0207754	1.0207949	1.0208309	1.0208958	1.0209938	1.0211344	1.0213319	1.0215918	1.021927	1.0223407	1.0228435	1.023443
1.0215034	1.0213175	1.0211569	1.0210254	1.0209202	1.0208423	1.0207924	1.0207665	1.0207658	1.0207865	1.0208249	1.0208757	1.0209382	1.0210044	1.0210721	1.0211403	1.0211984	1.0212506	1.0212901	1.0213197	1.0213339	1.0213382	1.0213288	1.021315	1.0212885	1.0212593	1.0212272	1.0211955	1.0211619	1.0211315	1.0211041	1.021076	1.0210524	1.0210292	1.0210063	1.0209856	1.0209655	1.0209486	1.020938	1.0209373	1.0209522	1.0209905	1.0210608	1.0211728	1.0213364	1.0215633	1.0218617	1.0222458	1.0227162	1.023278
1.0228207	1.022661	1.0225204	1.0224001	1.0223035	1.0222253	1.022167	1.0221264	1.0221032	1.0220922	1.022091	1.0220954	1.0221043	1.0221114	1.0221146	1.0221114	1.0220977	1.0220748	1.0220407	1.0219967	1.021943	1.0218792	1.0218132	1.0217437	1.0216734	1.0216091	1.0215474	1.0214938	1.021449	1.021408	1.0213733	1.0213486	1.0213263	1.0213057	1.0212824	1.0212591	1.021233	1.0212103	1.0211854	1.0211692	1.0211648	1.02118	1.0212221	1.0213065	1.0214391	1.0216329	1.021901	1.022249	1.0226924	1.0232344
1.0240636	1.0239272	1.023802	1.0236917	1.0235947	1.02351	1.0234365	1.0233732	1.0233195	1.0232704	1.0232223	1.0231746	1.0231259	1.0230694	1.0230049	1.0229305	1.0228472	1.0227534	1.0226506	1.0225413	1.0224282	1.0223154	1.0222015	1.0220977	1.022002	1.0219166	1.0218452	1.0217881	1.0217414	1.0217118	1.0216906	1.0216731	1.0216606	1.0216498	1.0216305	1.0216104	1.0215857	1.0215502	1.021514	1.0214785	1.0214525	1.0214391	1.0214541	1.0215058	1.0216079	1.0217685	1.0220038	1.022324	1.0227394	1.0232587
1.0252191	1.0251012	1.0249888	1.0248812	1.0247786	1.0246819	1.0245872	1.0244948	1.0244032	1.0243096	1.0242106	1.0241092	1.0239959	1.0238762	1.0237428	1.023602	1.0234526	1.0232954	1.0231338	1.0229751	1.0228153	1.0226674	1.0225288	1.0224066	1.0223002	1.0222158	1.0221514	1.022109	1.0220824	1.0220683	1.0220648	1.0220662	1.0220685	1.022066	1.0220553	1.022033	1.0219978	1.0219512	1.0218948	1.0218352	1.0217803	1.0217386	1.0217162	1.0217338	1.0217966	1.0219233	1.0221276	1.0224178	1.0228074	1.0233036
1.026271	1.0261676	1.026063	1.0259532	1.0258404	1.0257252	1.0256037	1.0254773	1.0253445	1.0252036	1.0250504	1.0248898	1.0247154	1.0245321	1.0243374	1.024137	1.0239294	1.023721	1.0235156	1.0233194	1.0231355	1.0229673	1.0228215	1.0226996	1.0226036	1.0225368	1.0224948	1.0224761	1.0224743	1.0224882	1.0225085	1.0225276	1.0225431	1.0225457	1.0225334	1.0225022	1.0224504	1.0223794	1.0222962	1.0221999	1.0221068	1.0220239	1.021959	1.0219345	1.021957	1.0220456	1.0222124	1.0224727	1.0228333	1.0233101
1.0272067	1.0271156	1.0270126	1.026897	1.0267711	1.0266305	1.02648	1.0263157	1.0261374	1.0259463	1.0257401	1.0255221	1.0252907	1.02505	1.0248015	1.0245508	1.0242976	1.0240543	1.0238206	1.023604	1.0234102	1.0232456	1.0231093	1.0230058	1.0229373	1.0228999	1.0228888	1.0229039	1.0229348	1.0229744	1.0230136	1.0230477	1.0230676	1.0230646	1.023039	1.0229868	1.0229037	1.0227983	1.0226693	1.0225279	1.0223839	1.0222474	1.0221311	1.0220577	1.022033	1.022075	1.0222007	1.0224236	1.0227585	1.0232146
1.0280135	1.027932	1.027828	1.0277038	1.0275586	1.0273933	1.0272087	1.0270034	1.0267799	1.0265403	1.0262842	1.026013	1.0257304	1.0254438	1.0251513	1.0248604	1.0245813	1.0243177	1.024074	1.0238593	1.0236764	1.0235302	1.0234203	1.0233526	1.0233204	1.023321	1.0233496	1.0233964	1.0234561	1.0235167	1.0235678	1.0236005	1.0236104	1.0235888	1.0235351	1.0234387	1.0233105	1.0231519	1.0229661	1.0227642	1.0225617	1.0223622	1.0221902	1.0220542	1.0219765	1.0219659	1.0220464	1.02223	1.0225341	1.0229661
1.0286839	1.0286099	1.0285022	1.0283644	1.0281981	1.0280066	1.0277863	1.0275433	1.0272771	1.0269918	1.0266906	1.0263757	1.0260533	1.0257288	1.0254111	1.0250996	1.0248086	1.0245448	1.0243099	1.0241137	1.0239576	1.0238453	1.0237786	1.0237539	1.0237637	1.0238078	1.0238713	1.023948	1.0240239	1.0240915	1.0241393	1.0241556	1.0241367	1.0240725	1.02397	1.0238173	1.0236278	1.023402	1.0231465	1.0228771	1.0226023	1.0223373	1.022099	1.0219002	1.0217593	1.0217013	1.0217297	1.0218725	1.0221393	1.0225405
1.0292112	1.0291396	1.0290288	1.0288785	1.0286919	1.0284723	1.0282208	1.0279415	1.0276375	1.0273142	1.0269773	1.0266303	1.0262784	1.0259342	1.0256027	1.0252917	1.025008	1.0247593	1.0245526	1.0243943	1.0242805	1.0242144	1.0241963	1.0242172	1.0242735	1.0243479	1.0244399	1.0245316	1.024611	1.02467	1.0246897	1.0246695	1.0245997	1.0244786	1.0243093	1.0240858	1.0238205	1.0235158	1.0231872	1.022841	1.0224935	1.022159	1.0218525	1.0215907	1.0213969	1.021281	1.0212599	1.0213561	1.0215842	1.0219476
1.0295938	1.0295241	1.0294081	1.0292451	1.0290389	1.028795	1.0285163	1.0282096	1.0278755	1.027525	1.0271626	1.0267984	1.026435	1.0260874	1.0257598	1.0254663	1.0252076	1.0249941	1.0248293	1.0247176	1.0246575	1.0246441	1.0246729	1.0247381	1.0248289	1.0249325	1.0250323	1.025123	1.0251821	1.0252051	1.02518	1.0251023	1.0249633	1.024769	1.0245183	1.0242144	1.0238647	1.0234809	1.0230732	1.0226543	1.0222385	1.0218382	1.0214691	1.0211563	1.020906	1.0207388	1.0206686	1.0207225	1.0209026	1.0212332
1.0298303	1.0297666	1.0296463	1.0294728	1.0292517	1.0289879	1.0286878	1.0283616	1.0280081	1.027642	1.0272704	1.0269023	1.0265479	1.0262126	1.0259112	1.02565	1.0254327	1.0252683	1.0251585	1.0251011	1.0250974	1.0251327	1.0252095	1.0253072	1.0254164	1.0255283	1.0256187	1.0256783	1.0256971	1.0256647	1.0255724	1.0254182	1.025199	1.024919	1.0245779	1.0241891	1.0237598	1.0233018	1.0228255	1.0223422	1.0218718	1.0214186	1.0210003	1.0206412	1.0203457	1.020136	1.0200253	1.0200361	1.0201784	1.0204649
1.0299298	1.0298716	1.0297501	1.0295713	1.0293405	1.0290667	1.0287579	1.0284182	1.0280613	1.0276936	1.0273294	1.026974	1.0266434	1.0263405	1.026081	1.0258672	1.0257056	1.0255982	1.0255487	1.0255488	1.0255936	1.0256776	1.0257818	1.0258965	1.0260062	1.0260957	1.0261521	1.0261649	1.0261194	1.0260118	1.0258374	1.0255935	1.0252861	1.0249166	1.0244966	1.0240293	1.0235277	1.0230129	1.02248	1.0219502	1.0214379	1.0209512	1.0205039	1.0201162	1.0197954	1.0195514	1.0194124	1.0193886	1.0194945	1.01974
1.0298992	1.0298525	1.0297363	1.0295583	1.0293248	1.0290492	1.0287415	1.0284051	1.0280597	1.0277085	1.0273666	1.0270426	1.0267507	1.0264953	1.0262903	1.026136	1.0260373	1.0259917	1.0259995	1.0260515	1.026137	1.0262451	1.0263649	1.0264719	1.0265574	1.026609	1.0266086	1.0265467	1.0264179	1.0262202	1.0259529	1.0256208	1.0252278	1.0247757	1.0242836	1.0237584	1.0232127	1.0226508	1.0220908	1.0215392	1.0210087	1.0205078	1.0200536	1.0196532	1.0193169	1.0190662	1.0189077	1.0188593	1.0189351	1.019149
1.0297563	1.029725	1.0296211	1.0294515	1.0292301	1.0289664	1.0286704	1.028354	1.0280302	1.0277107	1.0274087	1.0271319	1.0268934	1.0267005	1.0265583	1.0264691	1.0264338	1.0264461	1.0265055	1.0265939	1.0267034	1.0268173	1.026924	1.0270011	1.0270375	1.0270225	1.0269438	1.0267932	1.0265776	1.0262845	1.0259261	1.0255096	1.0250393	1.0245296	1.0239893	1.0234265	1.0228535	1.0222796	1.0217146	1.0211673	1.0206434	1.0201523	1.01971	1.0193142	1.0189872	1.0187339	1.0185717	1.0185131	1.0185702	1.0187596
1.0295224	1.0295115	1.0294262	1.0292788	1.0290763	1.0288339	1.0285671	1.0282853	1.0280024	1.02773	1.0274816	1.0272646	1.0270897	1.0269653	1.0268924	1.026867	1.0268902	1.0269516	1.0270437	1.0271517	1.0272614	1.0273582	1.027425	1.0274467	1.0274134	1.0273119	1.0271413	1.0268967	1.0265845	1.0262057	1.025771	1.0252836	1.0247669	1.0242175	1.0236549	1.0230848	1.0225137	1.0219566	1.0214125	1.0208853	1.020394	1.0199307	1.019512	1.0191419	1.0188345	1.0185968	1.018442	1.0183843	1.0184321	1.0186032
1.0292153	1.029234	1.0291792	1.0290606	1.0288936	1.0286899	1.0284637	1.0282298	1.0280008	1.0277897	1.0276052	1.0274581	1.027356	1.027297	1.0272859	1.0273192	1.0273887	1.0274811	1.0275878	1.0276899	1.0277766	1.0278299	1.0278308	1.0277759	1.0276531	1.027458	1.0271927	1.0268544	1.0264585	1.0260072	1.0255116	1.0249895	1.024445	1.0238944	1.0233307	1.0227857	1.022245	1.0217189	1.0212175	1.020735	1.020286	1.0198647	1.0194808	1.0191473	1.0188679	1.0186517	1.0185126	1.0184622	1.0185132	1.0186787
1.0288627	1.0289199	1.0289053	1.0288308	1.0287067	1.0285546	1.0283837	1.028212	1.0280467	1.0279049	1.0277921	1.0277182	1.027684	1.0276912	1.0277354	1.0278119	1.0279074	1.0280098	1.0281055	1.028178	1.0282135	1.0281974	1.028118	1.027975	1.0277518	1.027462	1.0271039	1.026688	1.0262246	1.025726	1.025202	1.0246686	1.0241288	1.0235947	1.0230725	1.0225643	1.0220715	1.021602	1.0211542	1.0207237	1.0203199	1.0199476	1.019606	1.0193108	1.0190599	1.0188663	1.0187474	1.0187099	1.0187649	1.0189325
1.0284919	1.0285989	1.028633	1.0286126	1.0285482	1.0284545	1.0283511	1.0282475	1.0281549	1.0280887	1.0280497	1.0280446	1.0280752	1.0281348	1.0282185	1.0283169	1.0284173	1.0285021	1.0285637	1.0285805	1.0285408	1.0284383	1.028266	1.0280246	1.0277082	1.02733	1.0268998	1.0264277	1.0259287	1.0254089	1.024884	1.0243685	1.0238647	1.023372	1.0229018	1.0224487	1.022019	1.0216067	1.0212135	1.0208393	1.0204872	1.0201565	1.0198586	1.0195922	1.0193702	1.0192024	1.0191	1.0190728	1.0191376	1.0193057
1.0281291	1.0282973	1.0283895	1.0284325	1.028433	1.028413	1.0283824	1.0283531	1.0283389	1.0283443	1.0283725	1.0284315	1.0285091	1.0286044	1.0287069	1.0288042	1.0288821	1.0289279	1.0289259	1.0288649	1.0287391	1.0285388	1.0282711	1.027936	1.0275375	1.0270934	1.0266126	1.0261123	1.0256016	1.0250945	1.0245965	1.0241231	1.02367	1.0232375	1.0228317	1.0224417	1.0220696	1.021718	1.0213804	1.0210556	1.0207521	1.0204598	1.020189	1.0199543	1.0197512	1.0196024	1.0195103	1.019492	1.0195594	1.0197275
1.0278041	1.0280318	1.0281942	1.0283072	1.0283847	1.0284399	1.0284878	1.0285347	1.028594	1.0286666	1.0287561	1.0288569	1.0289648	1.0290761	1.0291696	1.0292381	1.0292709	1.0292512	1.0291697	1.029018	1.028795	1.0285001	1.028143	1.0277259	1.0272676	1.0267841	1.0262845	1.0257843	1.0252931	1.0248189	1.024374	1.0239584	1.0235671	1.0232012	1.022856	1.0225328	1.0222223	1.0219212	1.0216304	1.0213476	1.021076	1.0208163	1.0205714	1.0203545	1.0201669	1.0200248	1.0199393	1.0199198	1.0199836	1.0201478
1.0275337	1.0278323	1.0280722	1.02826	1.0284153	1.0285454	1.028669	1.0287895	1.0289117	1.0290402	1.0291684	1.0292964	1.0294113	1.0295097	1.0295702	1.029593	1.029553	1.0294498	1.0292745	1.0290283	1.0287101	1.0283291	1.0279019	1.0274317	1.0269444	1.0264441	1.0259525	1.0254781	1.0250309	1.0246122	1.024227	1.0238746	1.0235525	1.0232506	1.0229644	1.0226989	1.0224373	1.0221816	1.0219301	1.0216819	1.0214356	1.0211998	1.0209748	1.0207664	1.0205859	1.0204477	1.0203558	1.0203317	1.020384	1.0205307
1.0273411	1.0277187	1.0280266	1.0282938	1.028526	1.0287305	1.0289229	1.0291016	1.0292767	1.0294377	1.0295907	1.0297196	1.029821	1.0298789	1.0298871	1.029833	1.02971	1.0295136	1.0292443	1.0289061	1.0285105	1.028061	1.0275798	1.0270871	1.0265933	1.0261097	1.0256531	1.0252241	1.0248325	1.0244782	1.0241578	1.0238732	1.0236131	1.0233681	1.0231405	1.0229169	1.0227	1.0224849	1.0222656	1.0220411	1.0218183	1.0215982	1.0213814	1.0211785	1.0209993	1.0208517	1.0207508	1.0207121	1.0207455	1.0208663
1.027237	1.0276852	1.0280731	1.0284123	1.0287126	1.0289829	1.0292336	1.0294569	1.0296588	1.0298404	1.0299883	1.0300958	1.0301559	1.030154	1.0300854	1.0299442	1.0297341	1.0294412	1.0290835	1.0286676	1.0282106	1.0277227	1.0272225	1.0267291	1.0262549	1.0258098	1.0254014	1.0250328	1.0247061	1.0244201	1.024163	1.0239356	1.0237272	1.0235392	1.023356	1.0231744	1.0229951	1.022808	1.0226151	1.0224167	1.0222058	1.0219948	1.0217828	1.0215808	1.0213977	1.0212393	1.0211216	1.0210621	1.0210655	1.0211624
1.0272262	1.0277447	1.028201	1.0286049	1.0289646	1.0292884	1.0295756	1.0298285	1.0300406	1.0302101	1.0303335	1.0303953	1.03039	1.0303122	1.0301604	1.0299275	1.0296181	1.0292447	1.0288146	1.0283403	1.0278487	1.027348	1.0268549	1.0263871	1.0259577	1.025562	1.0252136	1.0249097	1.0246439	1.0244168	1.0242232	1.0240489	1.0238935	1.0237443	1.0236006	1.0234585	1.0233103	1.0231483	1.0229785	1.0227917	1.022596	1.0223907	1.0221807	1.0219668	1.0217705	1.0215964	1.0214565	1.0213722	1.0213488	1.0214056
1.0273039	1.0278852	1.0284036	1.0288633	1.0292668	1.0296212	1.0299301	1.0301845	1.0303838	1.0305213	1.0305959	1.0305889	1.0305077	1.0303428	1.0300993	1.0297756	1.0293866	1.0289464	1.0284629	1.0279638	1.0274608	1.026971	1.0265121	1.0260866	1.0257077	1.0253755	1.0250903	1.024844	1.0246398	1.0244671	1.0243192	1.0241953	1.0240837	1.023976	1.0238733	1.0237594	1.0236388	1.0235013	1.0233473	1.0231698	1.0229758	1.0227671	1.0225483	1.0223237	1.022109	1.0219108	1.0217495	1.021632	1.0215752	1.0215981
1.0274628	1.028098	1.0286624	1.0291581	1.0295874	1.0299547	1.0302601	1.0304942	1.0306593	1.0307434	1.0307444	1.0306638	1.0304952	1.0302413	1.0299088	1.0295116	1.0290629	1.0285758	1.0280703	1.0275676	1.0270791	1.026621	1.0262047	1.0258324	1.0255134	1.02524	1.0250119	1.0248251	1.0246708	1.02455	1.0244545	1.0243728	1.0243009	1.0242286	1.0241566	1.0240734	1.0239718	1.0238491	1.0237006	1.0235298	1.0233291	1.0231067	1.0228689	1.0226254	1.0223833	1.0221624	1.0219659	1.0218139	1.0217215	1.0217056
1.0276843	1.028356	1.0289481	1.0294632	1.0299007	1.0302618	1.0305399	1.030733	1.030841	1.0308529	1.0307785	1.030608	1.0303552	1.0300192	1.0296158	1.0291638	1.0286723	1.0281659	1.027662	1.0271766	1.0267239	1.0263138	1.0259472	1.0256375	1.0253698	1.0251513	1.0249771	1.0248411	1.0247389	1.0246607	1.0246092	1.024568	1.0245359	1.0244962	1.0244533	1.0243874	1.0243019	1.0241818	1.0240312	1.0238422	1.023623	1.0233792	1.0231141	1.0228381	1.0225618	1.0223018	1.022071	1.0218832	1.0217589	1.0217041
1.0279468	1.0286396	1.0292404	1.0297543	1.0301781	1.0305063	1.0307412	1.0308757	1.030912	1.0308496	1.0306867	1.030435	1.0301019	1.0296994	1.0292464	1.0287576	1.0282508	1.02775	1.0272676	1.0268166	1.0264081	1.0260478	1.0257342	1.0254757	1.0252643	1.0250977	1.0249738	1.0248828	1.0248289	1.0247988	1.0247885	1.0247862	1.0247834	1.024772	1.0247455	1.0246882	1.0246013	1.0244685	1.0242945	1.0240852	1.0238296	1.0235463	1.0232402	1.0229219	1.0226023	1.0223018	1.0220318	1.0218077	1.0216498	1.0215617
1.0282202	1.0289178	1.0295098	1.0300016	1.0303881	1.0306689	1.0308423	1.0309063	1.0308633	1.0307188	1.0304776	1.0301552	1.0297592	1.0293089	1.0288258	1.0283253	1.027829	1.0273472	1.0268991	1.0264932	1.026135	1.0258243	1.0255631	1.0253522	1.025192	1.0250787	1.0249968	1.0249537	1.0249443	1.0249578	1.0249832	1.0250136	1.0250367	1.02504	1.0250119	1.024947	1.0248376	1.0246763	1.0244658	1.0242054	1.0239056	1.0235684	1.0232111	1.022841	1.022479	1.0221311	1.0218222	1.0215615	1.0213702	1.0212531
1.0284806	1.0291598	1.0297252	1.0301772	1.030513	1.0307328	1.0308331	1.0308219	1.0306995	1.030479	1.0301684	1.0297894	1.0293522	1.028878	1.0283841	1.0278959	1.0274208	1.0269743	1.0265673	1.026211	1.0258982	1.0256338	1.0254246	1.0252614	1.0251464	1.0250739	1.0250431	1.0250459	1.0250791	1.0251299	1.0251889	1.025238	1.0252647	1.0252675	1.0252259	1.0251323	1.0249786	1.0247674	1.0245036	1.024182	1.0238167	1.0234181	1.0230021	1.022577	1.0221621	1.0217713	1.021421	1.02113	1.0209075	1.02077
1.0286983	1.0293452	1.0298672	1.030262	1.0305347	1.0306841	1.0307136	1.0306255	1.0304308	1.0301442	1.0297848	1.029367	1.0289079	1.0284297	1.0279493	1.0274819	1.0270412	1.0266352	1.0262711	1.025957	1.025689	1.0254716	1.0253056	1.0251902	1.0251212	1.0250964	1.0251096	1.0251582	1.0252303	1.0253047	1.0253792	1.025434	1.0254552	1.0254297	1.0253488	1.0252026	1.0249883	1.0247097	1.0243709	1.023977	1.0235416	1.0230772	1.0225954	1.0221134	1.0216482	1.0212171	1.0208305	1.0205126	1.020267	1.0201142
1.0288501	1.0294521	1.0299178	1.0302536	1.0304544	1.0305289	1.0304822	1.0303289	1.0300806	1.0297437	1.0293539	1.0289168	1.0284563	1.0279878	1.0275295	1.0270953	1.0266932	1.0263271	1.0260061	1.0257328	1.0255054	1.0253322	1.0252093	1.0251397	1.0251182	1.0251379	1.0251962	1.0252824	1.0253785	1.0254719	1.0255435	1.0255803	1.0255643	1.0254924	1.0253459	1.0251255	1.0248368	1.0244775	1.0240558	1.0235811	1.0230701	1.0225372	1.0219941	1.0214598	1.020951	1.0204841	1.0200716	1.019729	1.0194724	1.0193113
1.0289237	1.0294662	1.0298692	1.0301371	1.0302682	1.0302756	1.0301698	1.0299628	1.0296679	1.0293089	1.0289003	1.0284616	1.028012	1.027569	1.0271382	1.0267376	1.0263715	1.0260439	1.0257615	1.0255274	1.0253412	1.0252113	1.0251353	1.0251111	1.025134	1.025203	1.0252941	1.0254024	1.0255089	1.0255936	1.0256387	1.0256351	1.0255637	1.0254165	1.025192	1.0248826	1.0245022	1.0240517	1.0235405	1.0229878	1.0224028	1.0218043	1.0212101	1.0206336	1.0200866	1.0195969	1.0191694	1.0188192	1.0185565	1.0183936
1.0289053	1.0293853	1.029723	1.0299263	1.0299963	1.0299467	1.0297916	1.0295442	1.0292255	1.028852	1.0284436	1.0280179	1.0275881	1.0271721	1.0267773	1.0264065	1.0260702	1.025779	1.0255324	1.025335	1.0251954	1.0251092	1.0250814	1.0251056	1.025172	1.0252707	1.0253843	1.0254995	1.0255913	1.0256466	1.0256428	1.0255704	1.0254173	1.0251795	1.0248586	1.0244515	1.0239751	1.023432	1.0228391	1.02221	1.0215616	1.0209088	1.020271	1.0196661	1.0191025	1.018597	1.0181673	1.0178127	1.0175614	1.0174072
1.0288031	1.02922	1.0294958	1.0296354	1.0296532	1.0295619	1.029371	1.0290996	1.0287715	1.0283982	1.0280017	1.0275936	1.0271895	1.0267947	1.026427	1.0260875	1.0257859	1.0255253	1.025314	1.0251615	1.0250647	1.0250288	1.0250447	1.02511	1.0252112	1.0253302	1.0254438	1.0255388	1.0255945	1.0255924	1.0255156	1.0253556	1.0251063	1.024764	1.024338	1.0238335	1.0232605	1.0226319	1.0219622	1.0212705	1.0205737	1.019887	1.0192251	1.0186018	1.0180337	1.0175297	1.0171044	1.0167676	1.0165246	1.0163885
1.0286217	1.0289781	1.029198	1.0292902	1.0292677	1.0291435	1.0289326	1.028654	1.0283237	1.0279616	1.0275809	1.0271932	1.0268041	1.0264375	1.0260929	1.025783	1.0255083	1.0252857	1.0251162	1.025008	1.02496	1.0249683	1.0250269	1.0251231	1.0252405	1.0253541	1.0254474	1.0254999	1.0254906	1.0254073	1.0252337	1.0249736	1.0246136	1.0241699	1.0236384	1.0230353	1.0223755	1.0216739	1.020947	1.0202105	1.0194801	1.0187734	1.0181009	1.0174832	1.0169193	1.0164349	1.0160307	1.0157177	1.0155008	1.0153896
1.0283748	1.02868	1.0288564	1.0289137	1.0288615	1.0287154	1.0284975	1.0282172	1.0278965	1.0275418	1.0271734	1.0268004	1.0264337	1.0260873	1.025764	1.025482	1.0252438	1.025059	1.0249382	1.0248743	1.0248736	1.0249214	1.0250084	1.0251184	1.0252254	1.025316	1.0253613	1.0253477	1.0252516	1.0250698	1.0247905	1.0244111	1.0239438	1.0233935	1.0227652	1.0220776	1.0213486	1.0205963	1.0198253	1.0190665	1.0183197	1.0176141	1.016951	1.0163478	1.0158159	1.0153592	1.0149869	1.0147057	1.0145192	1.0144391
1.0280858	1.0283488	1.0284925	1.028519	1.0284498	1.0282944	1.0280696	1.0277889	1.027477	1.0271345	1.0267775	1.0264204	1.0260712	1.0257425	1.0254438	1.0251912	1.0249918	1.0248536	1.0247749	1.0247612	1.0247954	1.024873	1.0249722	1.0250722	1.0251505	1.0251869	1.0251617	1.0250521	1.0248564	1.0245593	1.0241679	1.0236804	1.0231085	1.0224564	1.0217516	1.0209974	1.0202173	1.0194277	1.018639	1.017872	1.0171386	1.0164495	1.0158191	1.0152487	1.0147566	1.0143389	1.0140071	1.0137664	1.0136206	1.0135726
1.0277796	1.0280039	1.0281181	1.0281268	1.0280447	1.0278829	1.0276585	1.0273814	1.027068	1.02673	1.0263859	1.0260383	1.0257045	1.0254011	1.0251338	1.02492	1.0247638	1.0246688	1.0246373	1.024656	1.0247204	1.024805	1.0248897	1.0249568	1.0249808	1.0249397	1.0248177	1.0246071	1.0242916	1.023883	1.0233798	1.0227858	1.0221207	1.0213937	1.020625	1.0198252	1.019018	1.0182141	1.0174316	1.0166801	1.0159739	1.0153234	1.0147353	1.0142136	1.0137686	1.0134045	1.0131227	1.0129292	1.0128239	1.0128101
1.0274657	1.0276645	1.0277551	1.0277475	1.0276535	1.0274844	1.0272552	1.0269762	1.0266644	1.0263308	1.02599	1.0256574	1.025345	1.025063	1.0248376	1.0246627	1.0245495	1.0245017	1.0245061	1.02455	1.0246167	1.0246873	1.02474	1.0247462	1.0246866	1.0245506	1.0243204	1.0239927	1.0235674	1.0230458	1.0224404	1.0217563	1.0210153	1.0202314	1.0194231	1.0186034	1.0177913	1.016999	1.0162412	1.0155246	1.0148654	1.0142658	1.0137348	1.0132719	1.0128855	1.0125805	1.0123532	1.0122085	1.0121449	1.0121679
1.0271595	1.0273325	1.027403	1.0273803	1.0272734	1.0270923	1.0268542	1.0265714	1.0262557	1.0259249	1.0255941	1.0252734	1.0249871	1.0247424	1.024556	1.0244229	1.0243566	1.0243387	1.0243688	1.0244175	1.0244707	1.0245003	1.02449	1.0244147	1.0242596	1.0240133	1.023668	1.0232232	1.0226855	1.0220656	1.0213724	1.0206192	1.0198244	1.0190094	1.0181831	1.017369	1.0165741	1.0158147	1.0150999	1.0144398	1.0138375	1.0133033	1.0128411	1.0124453	1.0121263	1.0118809	1.0117081	1.0116159	1.0115947	1.0116504
1.0268676	1.0270164	1.0270625	1.0270171	1.0268936	1.0266985	1.0264486	1.0261538	1.0258356	1.0255121	1.0251927	1.024897	1.0246432	1.0244368	1.0242944	1.024206	1.0241702	1.0241735	1.0242047	1.0242349	1.0242459	1.0242131	1.024119	1.0239451	1.0236821	1.0233197	1.0228606	1.0223095	1.021673	1.0209671	1.020209	1.0194067	1.0185875	1.0177654	1.0169457	1.0161564	1.0154011	1.0146956	1.0140415	1.0134479	1.0129194	1.0124604	1.0120697	1.0117487	1.0114967	1.011315	1.0111983	1.0111525	1.011174	1.0112609
1.0265832	1.0267019	1.0267224	1.0266544	1.0265051	1.0262929	1.0260264	1.0257257	1.0254064	1.0250953	1.0247948	1.0245337	1.0243151	1.0241518	1.024045	1.0239906	1.0239736	1.0239799	1.023988	1.0239769	1.0239248	1.0238091	1.0236154	1.0233294	1.0229503	1.0224763	1.0219123	1.0212666	1.0205543	1.0197856	1.0189826	1.0181607	1.017339	1.0165299	1.0157446	1.0150007	1.0143026	1.013663	1.0130857	1.0125711	1.0121241	1.0117447	1.0114356	1.0111874	1.0110058	1.0108845	1.0108232	1.0108217	1.0108775	1.0109886
1.0263048	1.0263851	1.0263728	1.0262743	1.0260998	1.0258657	1.0255868	1.0252836	1.0249742	1.0246793	1.0244128	1.0241824	1.0240092	1.023881	1.0238079	1.0237662	1.023752	1.0237355	1.0237001	1.0236242	1.0234817	1.0232682	1.0229682	1.0225707	1.0220798	1.0215034	1.0208471	1.0201265	1.0193568	1.0185505	1.017734	1.0169158	1.0161139	1.015342	1.0146106	1.013929	1.0133055	1.0127456	1.0122514	1.0118246	1.0114625	1.0111675	1.0109354	1.0107638	1.0106491	1.0105839	1.0105773	1.0106146	1.010701	1.0108329
1.0260164	1.0260541	1.0260036	1.0258734	1.0256735	1.0254221	1.0251359	1.0248376	1.0245478	1.024276	1.0240414	1.0238538	1.0237125	1.0236182	1.0235543	1.0235147	1.0234734	1.0234156	1.0233138	1.0231546	1.0229135	1.0225902	1.0221801	1.0216737	1.021088	1.0204208	1.0196952	1.0189223	1.0181178	1.0173029	1.0164894	1.0156977	1.0149392	1.0142251	1.0135627	1.0129603	1.0124239	1.0119538	1.0115497	1.0112121	1.0109422	1.0107299	1.0105749	1.010474	1.0104225	1.0104153	1.0104487	1.0105236	1.0106304	1.0107757
1.0257039	1.0257002	1.0256066	1.0254455	1.0252215	1.0249599	1.0246816	1.0243957	1.0241263	1.0238894	1.0236936	1.0235355	1.0234214	1.0233368	1.0232736	1.0232098	1.0231237	1.0229985	1.0228134	1.0225537	1.0222095	1.0217806	1.021263	1.0206636	1.0199888	1.019255	1.0184828	1.017682	1.0168707	1.0160679	1.0152878	1.014544	1.0138451	1.0132053	1.012626	1.0121142	1.0116705	1.0112952	1.0109848	1.0107422	1.0105575	1.0104263	1.0103475	1.0103137	1.010319	1.0103602	1.010432	1.010532	1.0106591	1.0108064
1.0253603	1.0253083	1.0251838	1.0249947	1.0247558	1.0244964	1.0242248	1.0239638	1.0237237	1.0235194	1.0233535	1.0232234	1.0231174	1.0230308	1.0229425	1.0228294	1.0226791	1.0224706	1.0221874	1.0218272	1.0213778	1.0208471	1.0202382	1.0195546	1.0188187	1.0180458	1.0172422	1.0164435	1.0156481	1.014879	1.0141501	1.0134736	1.0128545	1.0122967	1.0118124	1.0113957	1.0110503	1.0107731	1.0105603	1.0104053	1.0103067	1.0102532	1.0102422	1.0102712	1.0103265	1.0104064	1.0105119	1.0106313	1.0107647	1.010916
1.0249767	1.0248878	1.0247322	1.0245237	1.0242859	1.0240331	1.0237788	1.0235445	1.0233357	1.023159	1.0230147	1.0228937	1.0227811	1.0226668	1.0225312	1.0223571	1.0221263	1.0218221	1.0214396	1.0209757	1.0204314	1.0198088	1.0191236	1.0183817	1.0176075	1.0168114	1.0160153	1.0152311	1.0144767	1.0137645	1.0131038	1.0125064	1.0119735	1.0115145	1.0111312	1.0108148	1.0105691	1.0103894	1.0102679	1.010201	1.0101819	1.0101993	1.0102541	1.0103323	1.0104321	1.0105491	1.010675	1.0108043	1.0109419	1.0110838
1.0245645	1.0244414	1.0242642	1.0240518	1.023817	1.0235814	1.0233506	1.0231415	1.0229595	1.0227972	1.0226619	1.0225325	1.022396	1.022237	1.0220325	1.0217804	1.0214522	1.0210544	1.0205743	1.0200161	1.0193844	1.0186896	1.0179471	1.0171752	1.0163807	1.0155901	1.0148162	1.0140761	1.0133789	1.0127382	1.0121628	1.0116582	1.0112264	1.0108678	1.0105839	1.0103694	1.0102242	1.0101348	1.0101035	1.0101165	1.0101717	1.0102577	1.0103658	1.0104877	1.0106255	1.0107671	1.0109051	1.0110439	1.0111741	1.0112991
1.024121	1.0239727	1.0237868	1.0235763	1.0233546	1.0231341	1.022933	1.0227439	1.0225818	1.02243	1.022278	1.022119	1.0219357	1.0217128	1.0214344	1.0210899	1.0206704	1.0201744	1.0196027	1.0189632	1.0182629	1.0175178	1.0167466	1.0159554	1.0151739	1.0144099	1.0136819	1.0130001	1.0123795	1.0118226	1.0113426	1.0109352	1.0106052	1.0103544	1.0101734	1.0100592	1.0100074	1.0100119	1.0100604	1.0101491	1.0102675	1.0104096	1.0105653	1.0107261	1.0108876	1.0110446	1.0111935	1.0113293	1.011448	1.0115517
1.0236601	1.0234988	1.023311	1.02311	1.0229053	1.0227095	1.0225227	1.0223507	1.0221858	1.0220217	1.021841	1.0216385	1.0213916	1.0210919	1.0207287	1.0202917	1.019779	1.0191958	1.0185481	1.0178409	1.0170952	1.0163258	1.0155368	1.0147618	1.014007	1.0132917	1.0126271	1.0120238	1.0114859	1.0110284	1.0106456	1.0103446	1.0101225	1.0099728	1.0098931	1.0098765	1.0099142	1.0099995	1.010125	1.0102793	1.010454	1.0106437	1.0108392	1.0110294	1.011211	1.0113755	1.0115262	1.011651	1.0117544	1.0118314
1.0231898	1.0230249	1.0228436	1.0226567	1.0224645	1.0222839	1.0221082	1.0219371	1.021759	1.0215628	1.0213361	1.0210717	1.0207533	1.0203685	1.0199156	1.0193915	1.0187923	1.0181378	1.0174298	1.0166802	1.0159113	1.0151291	1.0143617	1.0136136	1.0129112	1.0122595	1.0116719	1.0111576	1.0107174	1.0103614	1.0100834	1.0098892	1.0097696	1.0097225	1.0097365	1.0098094	1.0099312	1.0100923	1.0102836	1.0104977	1.0107193	1.0109484	1.0111723	1.0113833	1.0115774	1.0117464	1.0118884	1.0120002	1.0120797	1.0121273
1.0227212	1.0225614	1.0223876	1.0222101	1.0220343	1.0218571	1.0216839	1.0214866	1.021278	1.0210375	1.0207558	1.020413	1.0200131	1.0195436	1.0190064	1.018403	1.0177387	1.0170258	1.0162765	1.0155026	1.0147315	1.0139662	1.0132309	1.0125372	1.0118966	1.0113276	1.0108291	1.010411	1.0100746	1.0098244	1.009652	1.0095605	1.0095426	1.0095888	1.009697	1.0098513	1.0100482	1.0102758	1.010525	1.0107907	1.0110525	1.0113106	1.0115559	1.0117786	1.0119761	1.0121416	1.0122726	1.0123643	1.0124158	1.0124295
1.0222632	1.022104	1.0219404	1.0217675	1.0215945	1.0214102	1.0212158	1.0209891	1.0207373	1.0204339	1.0200763	1.0196636	1.0191817	1.0186344	1.0180192	1.017348	1.0166317	1.0158801	1.0151116	1.0143409	1.0135854	1.0128566	1.0121735	1.0115484	1.01099	1.0105063	1.0101075	1.0097919	1.0095608	1.0094132	1.0093472	1.0093558	1.0094342	1.0095716	1.0097605	1.0099922	1.0102556	1.0105422	1.0108392	1.0111415	1.011437	1.0117179	1.0119742	1.0122029	1.0123969	1.0125525	1.0126656	1.0127339	1.0127537	1.0127329
1.021809	1.0216554	1.0214919	1.0213189	1.0211353	1.0209299	1.020697	1.0204307	1.0201159	1.0197477	1.019318	1.0188245	1.0182636	1.0176433	1.016969	1.0162474	1.0154996	1.014733	1.0139643	1.013216	1.012497	1.0118225	1.0112064	1.0106595	1.0101924	1.0098066	1.0095097	1.009297	1.009173	1.0091276	1.0091625	1.009267	1.0094347	1.0096549	1.0099188	1.0102162	1.0105363	1.0108701	1.0112109	1.011543	1.0118589	1.012154	1.0124176	1.0126461	1.0128307	1.0129704	1.0130626	1.0131023	1.0130928	1.0130327
1.0213616	1.0212054	1.0210363	1.020846	1.0206388	1.0204046	1.0201236	1.0197988	1.0194199	1.0189764	1.0184728	1.0179079	1.0172796	1.0166006	1.0158792	1.0151303	1.0143673	1.013605	1.012861	1.0121458	1.0114824	1.0108788	1.0103443	1.0098872	1.0095154	1.0092332	1.0090381	1.0089293	1.0089066	1.0089635	1.009094	1.0092844	1.0095316	1.0098268	1.010157	1.0105118	1.010882	1.0112551	1.0116235	1.0119781	1.0123109	1.0126117	1.0128756	1.0130957	1.0132667	1.0133872	1.0134552	1.0134648	1.0134187	1.0133216
1.0209069	1.0207424	1.0205549	1.0203451	1.0200982	1.0198144	1.0194776	1.0190914	1.0186411	1.0181311	1.017558	1.0169258	1.0162433	1.0155232	1.0147746	1.0140135	1.0132562	1.0125175	1.0118145	1.0111592	1.0105613	1.0100343	1.009592	1.0092324	1.0089616	1.0087805	1.0086889	1.0086854	1.0087613	1.0089085	1.0091261	1.0093997	1.0097209	1.0100794	1.0104644	1.0108665	1.0112753	1.0116804	1.0120738	1.0124414	1.0127801	1.0130824	1.0133377	1.0135459	1.0137002	1.0137981	1.0138346	1.0138144	1.0137352	1.0135963
1.0204451	1.020255	1.020041	1.0197906	1.0194988	1.0191572	1.0187644	1.0183109	1.0177895	1.0172145	1.0165821	1.0159006	1.015183	1.0144368	1.0136787	1.0129259	1.0121917	1.0114944	1.0108466	1.0102586	1.0097433	1.0093063	1.0089583	1.0086977	1.0085294	1.0084524	1.0084616	1.008552	1.0087218	1.0089583	1.009252	1.0095977	1.0099827	1.010397	1.0108304	1.0112705	1.0117081	1.0121335	1.0125401	1.0129166	1.0132589	1.0135529	1.0137987	1.0139884	1.0141205	1.0141925	1.0142013	1.0141484	1.0140324	1.0138582
1.0199525	1.0197345	1.0194805	1.0191864	1.0188392	1.018439	1.0179826	1.0174613	1.0168847	1.0162499	1.01557	1.0148537	1.0141091	1.0133594	1.0126126	1.0118866	1.011194	1.0105495	1.0099717	1.0094618	1.0090349	1.0086919	1.0084416	1.0082856	1.008217	1.0082401	1.0083423	1.0085288	1.0087796	1.0090947	1.0094596	1.0098666	1.0103071	1.0107675	1.0112373	1.0117087	1.0121685	1.0126085	1.0130231	1.0134008	1.0137348	1.0140194	1.0142486	1.0144185	1.0145264	1.0145694	1.0145484	1.0144618	1.0143129	1.0141032
1.0194311	1.0191691	1.0188688	1.0185217	1.0181181	1.0176569	1.0171368	1.0165598	1.0159274	1.0152515	1.0145394	1.013804	1.0130575	1.0123192	1.0115979	1.0109107	1.0102742	1.0097009	1.0091984	1.0087756	1.0084398	1.0081973	1.0080485	1.0079881	1.0080202	1.0081359	1.008329	1.0085949	1.0089271	1.0093108	1.0097375	1.0101979	1.0106809	1.0111811	1.0116774	1.0121723	1.0126452	1.0130929	1.0135087	1.0138812	1.0142049	1.0144717	1.0146831	1.0148302	1.014911	1.0149269	1.0148754	1.014756	1.0145721	1.0143293
1.0188605	1.0185546	1.0182034	1.0177976	1.017338	1.016821	1.0162445	1.0156177	1.0149505	1.0142407	1.01351	1.0127722	1.012041	1.011327	1.0106468	1.0100179	1.0094497	1.0089532	1.008534	1.0082037	1.0079659	1.0078204	1.0077661	1.0078026	1.0079272	1.0081307	1.0084088	1.0087503	1.0091491	1.0095937	1.0100733	1.0105776	1.0110985	1.0116265	1.0121462	1.0126485	1.0131301	1.0135788	1.0139887	1.0143487	1.0146582	1.0149066	1.0150962	1.0152164	1.0152713	1.015259	1.0151759	1.0150269	1.0148139	1.0145386
1.0182498	1.0178932	1.0174865	1.0170277	1.0165097	1.015942	1.0153162	1.0146571	1.0139592	1.0132385	1.0125087	1.0117834	1.0110786	1.0104061	1.009782	1.0092179	1.008725	1.008313	1.0079879	1.0077468	1.0076048	1.0075548	1.0075936	1.0077238	1.0079322	1.0082176	1.0085684	1.0089799	1.0094353	1.0099308	1.0104537	1.0109963	1.0115438	1.0120902	1.0126233	1.0131348	1.0136164	1.0140604	1.0144558	1.0148034	1.015094	1.0153213	1.0154864	1.0155802	1.0156078	1.0155638	1.0154538	1.0152754	1.0150326	1.0147301
1.0175933	1.0171808	1.0167221	1.0162102	1.015647	1.0150366	1.0143794	1.0136917	1.0129813	1.0122612	1.0115459	1.0108482	1.0101844	1.009566	1.0090076	1.0085182	1.0081067	1.007784	1.0075455	1.007406	1.0073549	1.0073973	1.0075276	1.0077369	1.0080272	1.0083851	1.0088007	1.0092686	1.0097761	1.010315	1.0108734	1.0114405	1.0120077	1.012566	1.0131049	1.0136162	1.0140916	1.0145233	1.0149082	1.0152355	1.0155044	1.0157095	1.0158476	1.0159136	1.0159132	1.0158448	1.0157064	1.0155011	1.0152332	1.0149064
1.0168926	1.0164319	1.0159243	1.0153648	1.0147603	1.0141186	1.0134403	1.0127438	1.0120302	1.0113237	1.0106395	1.0099823	1.009374	1.0088193	1.0083339	1.0079241	1.0075997	1.0073643	1.0072199	1.0071707	1.007211	1.0073372	1.0075499	1.0078392	1.0082	1.0086206	1.0090964	1.009612	1.0101601	1.01073	1.0113164	1.0119019	1.0124811	1.0130434	1.0135834	1.014089	1.0145521	1.0149723	1.015336	1.0156413	1.0158871	1.016067	1.0161779	1.0162205	1.0161929	1.0160973	1.0159328	1.0157037	1.0154126	1.0150671
1.0161585	1.0156493	1.0150998	1.0145055	1.0138718	1.013207	1.0125203	1.0118259	1.0111312	1.0104529	1.009808	1.0092026	1.0086502	1.0081695	1.0077629	1.0074368	1.0071994	1.0070542	1.0069984	1.0070373	1.0071613	1.0073713	1.0076594	1.0080163	1.0084397	1.0089178	1.009438	1.0099939	1.0105752	1.011173	1.0117748	1.0123719	1.0129547	1.013518	1.0140505	1.0145439	1.0149974	1.0153931	1.0157368	1.0160216	1.0162412	1.0163941	1.0164806	1.0164962	1.0164433	1.0163232	1.0161374	1.015886	1.0155776	1.0152135
1.015398	1.0148513	1.0142659	1.0136427	1.0129915	1.0123186	1.0116371	1.0109582	1.0102903	1.0096536	1.0090555	1.0085129	1.008033	1.0076257	1.0072988	1.007058	1.0069046	1.0068456	1.0068787	1.0069985	1.007201	1.0074831	1.0078406	1.0082605	1.0087342	1.0092602	1.0098182	1.0104069	1.0110126	1.0116259	1.0122389	1.0128418	1.0134258	1.0139799	1.0145015	1.0149798	1.0154103	1.0157905	1.0161121	1.0163704	1.0165642	1.0166899	1.0167519	1.0167425	1.0166638	1.0165203	1.0163141	1.0160487	1.0157235	1.0153481
1.0146288	1.0140488	1.0134368	1.0128016	1.0121409	1.011474	1.0108061	1.0101517	1.0095234	1.0089363	1.0083975	1.0079166	1.0075115	1.0071833	1.00694	1.0067805	1.0067152	1.0067377	1.0068504	1.0070447	1.0073211	1.0076677	1.0080836	1.0085572	1.009079	1.0096401	1.0102298	1.0108407	1.0114645	1.0120864	1.0127039	1.0133028	1.0138792	1.0144228	1.0149302	1.0153911	1.0158011	1.0161558	1.0164505	1.0166836	1.0168539	1.0169555	1.0169903	1.0169587	1.0168599	1.016696	1.0164738	1.016191	1.0158534	1.0154716
1.0138611	1.013256	1.0126308	1.0119861	1.0113329	1.01068	1.0100378	1.00942	1.0088403	1.0083046	1.0078303	1.0074245	1.0070915	1.0068456	1.00668	1.0066026	1.0066164	1.0067178	1.0069057	1.007171	1.0075103	1.0079137	1.00838	1.0088975	1.0094572	1.0100455	1.0106578	1.0112851	1.0119194	1.0125439	1.0131587	1.013754	1.014318	1.0148448	1.0153332	1.0157716	1.0161599	1.0164884	1.0167594	1.0169672	1.0171107	1.0171874	1.0171998	1.0171444	1.0170271	1.0168484	1.0166092	1.0163164	1.0159739	1.0155861
1.0131043	1.0124888	1.0118576	1.011215	1.0105791	1.0099497	1.0093422	1.0087682	1.0082426	1.0077693	1.0073614	1.0070286	1.006773	1.006599	1.0065178	1.0065207	1.0066091	1.0067836	1.0070351	1.007363	1.0077566	1.0082123	1.008719	1.0092727	1.009859	1.0104715	1.0110993	1.0117353	1.0123683	1.0129937	1.0136007	1.0141811	1.0147309	1.0152406	1.0157062	1.0161211	1.0164828	1.016789	1.0170331	1.0172155	1.0173345	1.0173899	1.017378	1.0173053	1.0171713	1.0169773	1.0167296	1.0164275	1.0160803	1.0156918
1.0123796	1.0117558	1.0111303	1.010502	1.0098863	1.0092897	1.0087259	1.0082066	1.0077357	1.0073282	1.0069908	1.0067278	1.0065508	1.0064543	1.0064433	1.0065185	1.0066782	1.006914	1.0072268	1.0076094	1.008054	1.0085498	1.0090927	1.0096711	1.0102772	1.0109043	1.0115418	1.0121793	1.0128112	1.0134282	1.0140213	1.0145874	1.0151179	1.0156054	1.0160474	1.0164379	1.0167775	1.0170544	1.0172737	1.0174296	1.0175266	1.0175587	1.0175307	1.01744	1.0172901	1.0170883	1.0168291	1.0165254	1.0161761	1.0157913
1.0116947	1.0110749	1.0104578	1.0098517	1.0092682	1.0087122	1.0081985	1.0077294	1.0073227	1.0069814	1.0067118	1.0065227	1.0064179	1.0063919	1.0064512	1.0065962	1.0068156	1.0071123	1.0074755	1.0079043	1.0083872	1.0089186	1.0094857	1.0100851	1.0107069	1.0113404	1.0119786	1.0126135	1.013237	1.0138423	1.0144202	1.014966	1.0154738	1.0159396	1.0163555	1.0167209	1.0170317	1.0172837	1.0174795	1.0176128	1.0176868	1.0177002	1.0176526	1.01755	1.0173893	1.017177	1.0169144	1.0166092	1.0162632	1.0158811
1.0110576	1.0104498	1.0098544	1.0092787	1.0087276	1.0082172	1.0077541	1.0073442	1.0070009	1.0067252	1.0065271	1.006406	1.0063661	1.00641	1.0065352	1.0067359	1.0070137	1.0073601	1.0077698	1.0082369	1.0087492	1.0093051	1.0098958	1.0105073	1.0111327	1.0117702	1.0124048	1.013032	1.0136418	1.01423	1.0147887	1.0153135	1.015799	1.0162368	1.0166284	1.0169678	1.0172509	1.0174822	1.0176511	1.0177642	1.0178173	1.0178137	1.017752	1.0176375	1.0174696	1.0172515	1.0169871	1.0166838	1.0163434	1.0159701
1.0104766	1.0098889	1.0093188	1.0087761	1.008271	1.007808	1.0073994	1.0070498	1.0067667	1.0065572	1.0064231	1.0063682	1.0063928	1.0064986	1.0066777	1.0069387	1.007262	1.0076505	1.0080978	1.0085958	1.0091345	1.0097069	1.0103091	1.0109266	1.0115563	1.0121877	1.0128146	1.013427	1.0140201	1.0145911	1.0151266	1.015628	1.0160874	1.0164992	1.0168656	1.0171797	1.0174377	1.0176427	1.0177929	1.0178854	1.0179194	1.0178996	1.0178277	1.0177028	1.0175306	1.0173095	1.0170466	1.0167472	1.0164152	1.0160551
1.0099634	1.0093968	1.0088587	1.0083536	1.0078937	1.0074825	1.0071294	1.0068382	1.0066168	1.006469	1.0063971	1.0064049	1.0064887	1.0066495	1.0068805	1.0071838	1.0075505	1.0079767	1.0084523	1.0089731	1.0095274	1.0101138	1.0107223	1.011341	1.0119641	1.0125885	1.0132015	1.0138005	1.0143744	1.0149204	1.0154333	1.015908	1.016341	1.0167272	1.0170666	1.0173557	1.0175916	1.0177735	1.0179015	1.0179752	1.0179956	1.0179625	1.0178808	1.01775	1.0175729	1.0173554	1.0170972	1.0168035	1.0164814	1.0161347
1.0095152	1.0089775	1.0084745	1.0080132	1.0076001	1.0072409	1.0069402	1.0067075	1.0065444	1.006457	1.0064422	1.006504	1.0066392	1.0068527	1.0071282	1.0074713	1.0078686	1.0083244	1.0088209	1.0093596	1.0099294	1.0105201	1.0111275	1.0117416	1.0123582	1.0129669	1.0135654	1.0141416	1.0146933	1.0152192	1.0157036	1.0161527	1.0165604	1.0169212	1.0172348	1.0174981	1.0177116	1.0178732	1.0179838	1.0180418	1.0180482	1.0180066	1.0179161	1.0177839	1.0176054	1.0173892	1.0171367	1.0168537	1.0165435	1.016211
1.0091364	1.0086311	1.0081667	1.0077466	1.0073836	1.0070758	1.0068272	1.0066508	1.0065446	1.0065097	1.0065452	1.0066606	1.0068434	1.0070946	1.0074111	1.0077842	1.0082128	1.0086894	1.0092031	1.0097517	1.0103252	1.0109162	1.0115176	1.0121235	1.0127282	1.01332	1.0138967	1.0144545	1.0149821	1.0154797	1.0159408	1.016365	1.0167449	1.0170804	1.0173689	1.0176108	1.0178015	1.0179441	1.0180368	1.018083	1.0180771	1.0180287	1.0179354	1.0177993	1.0176232	1.0174122	1.0171684	1.0168955	1.0165997	1.016283
1.0088294	1.0083587	1.0079328	1.0075591	1.0072403	1.0069826	1.0067891	1.0066601	1.0066035	1.0066215	1.0067087	1.0068655	1.0070865	1.0073757	1.0077204	1.0081221	1.0085719	1.0090618	1.0095856	1.0101398	1.0107113	1.0112984	1.0118911	1.0124843	1.0130708	1.0136448	1.0142012	1.0147321	1.0152366	1.015705	1.016142	1.0165375	1.0168921	1.0172045	1.017471	1.0176892	1.0178627	1.0179881	1.0180644	1.0180994	1.0180862	1.0180334	1.0179374	1.017801	1.0176322	1.0174271	1.017192	1.0169333	1.0166521	1.0163529
1.0085868	1.0081527	1.007767	1.0074362	1.0071641	1.0069547	1.0068095	1.0067289	1.0067215	1.0067827	1.0069116	1.0071055	1.0073634	1.0076807	1.0080516	1.0084735	1.0089364	1.0094339	1.0099638	1.0105171	1.0110857	1.0116626	1.0122427	1.0128199	1.0133847	1.0139358	1.0144691	1.0149776	1.015453	1.0158982	1.0163076	1.0166774	1.0170076	1.0172977	1.0175394	1.0177393	1.0178949	1.0180067	1.0180721	1.0180954	1.0180796	1.0180209	1.0179265	1.017794	1.0176299	1.0174332	1.0172108	1.0169644	1.0166982	1.0164186
1.0084102	1.008013	1.0076678	1.0073816	1.0071522	1.0069854	1.0068862	1.006854	1.0068867	1.0069867	1.00715	1.0073775	1.0076629	1.0080048	1.008393	1.0088291	1.0093001	1.0098037	1.0103334	1.01088	1.0114373	1.0120028	1.0125662	1.0131235	1.0136691	1.0141983	1.014704	1.015186	1.0156372	1.0160552	1.0164394	1.0167854	1.0170907	1.0173587	1.0175802	1.0177633	1.0179037	1.018001	1.01806	1.0180781	1.0180559	1.0179964	1.0179038	1.0177752	1.0176187	1.0174316	1.0172218	1.01699	1.0167413	1.0164781
1.0082979	1.0079349	1.0076294	1.0073816	1.007195	1.007072	1.0070101	1.0070161	1.007087	1.0072203	1.007417	1.0076717	1.0079803	1.0083381	1.0087444	1.009184	1.0096581	1.0101618	1.0106868	1.0112239	1.0117683	1.0123179	1.0128634	1.0133992	1.0139202	1.0144225	1.0149044	1.0153602	1.0157858	1.0161798	1.0165355	1.0168573	1.0171438	1.0173875	1.0175952	1.0177609	1.0178902	1.0179777	1.0180253	1.0180413	1.0180169	1.0179609	1.0178695	1.017749	1.0175989	1.0174246	1.0172282	1.0170096	1.0167783	1.0165322
1.0082363	1.0079104	1.0076454	1.0074339	1.0072863	1.0072002	1.0071765	1.0072172	1.0073208	1.0074838	1.0077026	1.0079792	1.0083046	1.0086737	1.0090859	1.0095311	1.0100063	1.0105022	1.0110167	1.0115426	1.0120726	1.0126027	1.0131278	1.0136399	1.0141358	1.0146159	1.0150707	1.0155004	1.0159004	1.0162679	1.0166041	1.0169035	1.0171667	1.0173945	1.0175843	1.0177389	1.0178537	1.017934	1.0179778	1.0179901	1.0179651	1.0179108	1.0178266	1.0177133	1.0175749	1.0174108	1.0172281	1.0170262	1.0168087	1.0165812
1.0082319	1.0079367	1.0077051	1.0075301	1.0074166	1.0073661	1.0073758	1.0074466	1.0075737	1.0077616	1.0080017	1.0082946	1.0086306	1.0090101	1.0094223	1.0098664	1.0103376	1.0108247	1.0113262	1.0118364	1.0123483	1.0128593	1.0133581	1.0138472	1.014319	1.0147737	1.015202	1.0156062	1.0159807	1.0163261	1.0166391	1.0169185	1.017163	1.0173742	1.0175519	1.0176911	1.0177997	1.0178758	1.0179174	1.0179247	1.0179042	1.0178545	1.017777	1.017671	1.0175445	1.017392	1.0172236	1.0170351	1.0168331	1.01662
1.0082633	1.008004	1.0078052	1.0076632	1.007583	1.0075605	1.0075985	1.0076958	1.0078462	1.0080518	1.0083067	1.0086116	1.0089529	1.0093341	1.0097479	1.0101876	1.010646	1.0111248	1.0116092	1.0121022	1.0125916	1.01308	1.0135585	1.0140225	1.0144684	1.0148956	1.0152993	1.0156804	1.016031	1.0163546	1.0166464	1.0169069	1.0171368	1.017333	1.0174981	1.017631	1.0177315	1.0178018	1.0178411	1.0178503	1.0178324	1.0177903	1.0177183	1.0176246	1.0175059	1.017367	1.0172104	1.017038	1.01685	1.0166516
1.0083344	1.0081044	1.0079348	1.0078249	1.0077707	1.0077758	1.0078399	1.0079552	1.0081247	1.0083435	1.0086107	1.0089203	1.0092664	1.0096443	1.0100524	1.0104848	1.0109344	1.0113941	1.0118625	1.0123361	1.0128059	1.0132692	1.0137218	1.0141612	1.0145831	1.0149854	1.015368	1.0157228	1.016052	1.0163522	1.0166278	1.0168707	1.0170858	1.0172715	1.0174261	1.017552	1.0176487	1.0177144	1.0177544	1.017769	1.0177553	1.0177182	1.017654	1.0175695	1.0174613	1.0173348	1.0171909	1.0170319	1.0168575	1.016672
1.0084369	1.0082397	1.0080936	1.0080094	1.0079812	1.0080078	1.0080876	1.0082239	1.0084069	1.0086359	1.0089076	1.0092198	1.0095638	1.0099403	1.0103381	1.0107595	1.0111928	1.0116352	1.0120873	1.0125381	1.0129856	1.013425	1.013854	1.0142674	1.0146655	1.0150449	1.0154024	1.0157346	1.0160437	1.016325	1.0165855	1.0168144	1.0170151	1.0171907	1.0173385	1.017458	1.017552	1.0176187	1.0176612	1.0176764	1.0176703	1.0176378	1.0175854	1.0175095	1.017413	1.017298	1.0171654	1.0170175	1.0168556	1.0166807
1.008563	1.0083882	1.0082705	1.0082077	1.0082003	1.0082468	1.0083447	1.0084915	1.0086836	1.0089227	1.0091946	1.0095042	1.0098447	1.0102123	1.010601	1.011006	1.0114242	1.0118494	1.0122786	1.0127057	1.0131329	1.0135459	1.0139529	1.014343	1.0147176	1.0150721	1.0154066	1.0157204	1.0160102	1.0162778	1.0165186	1.016735	1.0169287	1.017095	1.0172383	1.0173553	1.0174443	1.0175154	1.0175588	1.0175805	1.0175785	1.0175525	1.0175089	1.0174432	1.017357	1.0172522	1.0171319	1.0169936	1.0168418	1.0166785
1.0087079	1.0085552	1.0084589	1.0084171	1.0084274	1.0084912	1.0085995	1.0087546	1.0089515	1.0091906	1.0094644	1.0097696	1.010104	1.0104606	1.0108365	1.0112246	1.0116235	1.012031	1.012436	1.0128442	1.0132444	1.0136393	1.0140177	1.0143857	1.0147388	1.0150714	1.0153861	1.0156808	1.0159547	1.0162063	1.0164359	1.0166416	1.0168242	1.0169877	1.0171237	1.0172396	1.0173317	1.0174017	1.0174505	1.0174768	1.0174823	1.0174667	1.0174284	1.0173715	1.017296	1.0172006	1.0170877	1.0169581	1.0168139	1.0166582
1.008863	1.0087328	1.008657	1.0086297	1.0086535	1.0087289	1.0088451	1.0090085	1.0092087	1.0094475	1.0097151	1.0100139	1.0103384	1.0106812	1.0110431	1.0114152	1.0117948	1.0121808	1.0125661	1.0129491	1.0133274	1.0136949	1.0140548	1.0143986	1.0147295	1.0150437	1.0153404	1.0156196	1.0158782	1.0161142	1.0163327	1.0165324	1.0167087	1.0168658	1.017002	1.0171167	1.0172111	1.0172844	1.0173367	1.0173678	1.0173795	1.0173724	1.0173432	1.0172946	1.0172268	1.0171393	1.0170357	1.0169123	1.0167757	1.0166237
1.0090275	1.008915	1.0088553	1.0088414	1.008876	1.0089595	1.0090841	1.0092486	1.0094479	1.0096802	1.0099449	1.0102347	1.0105451	1.0108762	1.0112197	1.0115731	1.0119336	1.0122958	1.0126613	1.0130228	1.0133784	1.0137246	1.014062	1.0143845	1.0146967	1.0149906	1.0152704	1.0155329	1.0157812	1.0160094	1.016219	1.0164105	1.016581	1.0167365	1.0168705	1.0169859	1.0170829	1.0171609	1.0172179	1.0172578	1.0172745	1.017274	1.0172527	1.0172101	1.0171489	1.0170687	1.0169705	1.0168543	1.0167214	1.0165724
1.009191	1.0090921	1.0090492	1.009047	1.0090929	1.0091767	1.0093073	1.0094683	1.0096654	1.009896	1.0101494	1.0104287	1.0107253	1.0110397	1.0113635	1.0116999	1.0120411	1.0123835	1.0127251	1.0130646	1.0133983	1.0137241	1.0140402	1.0143442	1.0146397	1.0149183	1.015183	1.0154328	1.0156684	1.015886	1.0160896	1.0162761	1.0164443	1.0165983	1.016733	1.0168515	1.016951	1.017032	1.0170946	1.0171388	1.0171641	1.0171705	1.0171535	1.0171193	1.0170653	1.0169885	1.0168943	1.0167813	1.0166502	1.0165045
1.0093505	1.009268	1.0092335	1.0092411	1.0092913	1.0093831	1.0095104	1.0096716	1.0098647	1.0100814	1.0103279	1.0105948	1.0108762	1.0111728	1.011481	1.0117979	1.0121156	1.0124383	1.0127605	1.0130773	1.013389	1.0136963	1.0139956	1.0142816	1.0145589	1.0148237	1.0150759	1.0153161	1.0155393	1.0157541	1.0159503	1.0161327	1.0163002	1.0164537	1.0165899	1.0167114	1.0168142	1.0169015	1.0169692	1.0170181	1.0170498	1.0170588	1.0170506	1.017019	1.0169686	1.0168982	1.0168061	1.0166959	1.0165629	1.016416
1.0095047	1.0094321	1.0094048	1.0094222	1.0094751	1.0095676	1.0096924	1.0098513	1.0100358	1.0102465	1.0104764	1.0107306	1.0109965	1.0112767	1.0115666	1.0118619	1.0121626	1.0124631	1.0127655	1.0130633	1.0133573	1.0136443	1.0139265	1.014196	1.0144589	1.0147127	1.0149525	1.0151843	1.0154023	1.0156077	1.0158027	1.0159837	1.016152	1.0163046	1.0164425	1.0165678	1.0166743	1.0167656	1.0168382	1.0168952	1.0169291	1.0169442	1.0169405	1.0169125	1.0168645	1.0167937	1.0167035	1.0165908	1.016458	1.0163093
1.0096457	1.0095831	1.0095657	1.0095836	1.009644	1.0097295	1.0098555	1.0100051	1.0101807	1.0103823	1.0106027	1.0108393	1.0110906	1.0113513	1.0116222	1.0118971	1.0121793	1.0124638	1.0127435	1.013024	1.0133002	1.0135695	1.013833	1.014093	1.0143417	1.0145845	1.0148177	1.0150405	1.0152521	1.0154568	1.0156487	1.0158274	1.0159974	1.0161521	1.016294	1.0164216	1.0165324	1.0166276	1.0167063	1.0167643	1.0168049	1.016824	1.016819	1.0167944	1.0167478	1.0166765	1.0165849	1.0164713	1.0163352	1.0161788
1.0097728	1.0097191	1.0097071	1.0097271	1.0097857	1.0098755	1.0099916	1.0101347	1.0103017	1.0104895	1.0106957	1.0109172	1.0111524	1.0113963	1.0116489	1.0119065	1.0121695	1.0124329	1.0126953	1.0129606	1.0132202	1.0134752	1.0137271	1.0139732	1.0142115	1.0144445	1.014669	1.0148865	1.015096	1.0152987	1.0154891	1.015668	1.0158385	1.0159991	1.0161434	1.0162727	1.0163884	1.016487	1.0165687	1.0166315	1.0166734	1.0166944	1.0166931	1.0166686	1.0166183	1.0165476	1.016452	1.0163345	1.0161918	1.0160315
1.0098839	1.009837	1.0098274	1.0098509	1.0099076	1.0099918	1.0101011	1.0102379	1.0103921	1.0105702	1.0107613	1.0109682	1.0111873	1.0114117	1.0116493	1.0118895	1.0121334	1.0123779	1.0126264	1.0128747	1.0131192	1.013361	1.013601	1.0138363	1.0140663	1.0142933	1.0145135	1.0147264	1.0149345	1.0151317	1.0153254	1.0155069	1.0156791	1.0158411	1.0159883	1.0161227	1.0162406	1.0163435	1.016429	1.0164932	1.016536	1.0165561	1.0165554	1.0165288	1.0164778	1.0164031	1.0163038	1.0161772	1.0160297	1.0158607
1.0099758	1.0099375	1.0099288	1.0099522	1.0100043	1.0100845	1.0101879	1.0103126	1.0104585	1.0106208	1.010799	1.0109891	1.0111904	1.0114021	1.0116211	1.011846	1.0120738	1.0123044	1.0125366	1.0127698	1.0130005	1.0132337	1.0134627	1.0136889	1.0139133	1.0141337	1.0143507	1.0145597	1.0147675	1.0149672	1.0151585	1.015343	1.015518	1.0156811	1.0158316	1.0159705	1.016092	1.0161971	1.0162828	1.0163486	1.0163924	1.016412	1.016408	1.0163788	1.0163249	1.0162421	1.0161364	1.0160043	1.0158471	1.0156685
1.0100483	1.0100138	1.0100056	1.0100284	1.0100769	1.0101514	1.0102471	1.0103638	1.0104955	1.0106468	1.0108095	1.0109853	1.0111718	1.0113689	1.0115702	1.0117781	1.0119915	1.0122081	1.0124258	1.0126474	1.0128686	1.0130911	1.013311	1.0135305	1.0137483	1.0139674	1.0141805	1.0143915	1.0145969	1.0147973	1.0149932	1.0151778	1.0153551	1.0155232	1.0156757	1.0158166	1.0159395	1.0160462	1.0161315	1.0161977	1.0162387	1.0162573	1.0162499	1.0162162	1.0161543	1.0160658	1.0159521	1.0158108	1.0156468	1.0154561
1.0101012	1.0100666	1.010064	1.0100808	1.0101262	1.0101936	1.0102779	1.0103846	1.0105089	1.0106442	1.0107955	1.0109557	1.0111305	1.0113099	1.011497	1.0116907	1.0118912	1.012094	1.0123006	1.0125109	1.0127224	1.0129364	1.0131519	1.0133674	1.013584	1.0137951	1.0140079	1.0142184	1.0144242	1.0146279	1.0148239	1.0150137	1.0151926	1.0153623	1.015517	1.0156597	1.0157859	1.0158905	1.0159775	1.0160406	1.0160781	1.0160928	1.0160803	1.0160395	1.0159717	1.015876	1.0157509	1.0156003	1.0154234	1.0152198
1.010132	1.0100983	1.0100906	1.0101086	1.0101507	1.0102087	1.0102881	1.0103829	1.010492	1.010617	1.0107571	1.0109036	1.0110632	1.0112267	1.0114031	1.0115846	1.0117708	1.0119641	1.0121624	1.0123613	1.0125653	1.012775	1.0129832	1.0131947	1.0134084	1.0136217	1.0138339	1.0140446	1.0142533	1.0144578	1.0146575	1.0148492	1.01503	1.0152006	1.0153582	1.0155	1.0156246	1.0157307	1.0158143	1.0158755	1.0159084	1.0159189	1.0158988	1.0158519	1.0157733	1.0156676	1.0155331	1.0153701	1.0151808	1.0149686
1.0101417	1.0101087	1.0101014	1.0101136	1.0101486	1.0102001	1.0102711	1.0103539	1.0104553	1.0105678	1.0106915	1.0108275	1.0109742	1.0111277	1.0112916	1.0114626	1.0116378	1.0118201	1.0120088	1.0122038	1.012402	1.0126045	1.0128095	1.0130199	1.0132332	1.0134451	1.0136586	1.0138706	1.0140824	1.0142872	1.0144879	1.0146815	1.0148656	1.0150368	1.0151967	1.0153383	1.0154629	1.015565	1.0156469	1.0157007	1.0157299	1.0157315	1.0157036	1.0156474	1.0155586	1.0154427	1.0152962	1.0151218	1.0149202	1.0146941
1.0101275	1.0100969	1.010085	1.0100955	1.010124	1.0101703	1.0102301	1.0103058	1.0103935	1.0104942	1.0106083	1.0107328	1.010867	1.0110098	1.0111644	1.0113249	1.0114895	1.0116667	1.0118483	1.0120364	1.0122294	1.0124283	1.0126352	1.0128431	1.013054	1.0132695	1.0134847	1.0136975	1.0139128	1.0141194	1.0143235	1.0145179	1.014703	1.0148767	1.015033	1.0151747	1.0152947	1.0153948	1.0154679	1.0155193	1.0155405	1.0155342	1.0154953	1.0154299	1.0153303	1.0152016	1.0150428	1.0148554	1.0146402	1.0144002
1.0100933	1.0100603	1.0100495	1.0100532	1.0100793	1.0101123	1.0101675	1.0102344	1.0103159	1.0104063	1.0105077	1.0106205	1.0107434	1.0108787	1.0110205	1.0111735	1.0113324	1.0115025	1.0116785	1.0118622	1.0120544	1.012253	1.0124564	1.0126644	1.0128775	1.0130935	1.0133097	1.0135268	1.0137416	1.0139526	1.0141572	1.014353	1.0145388	1.0147089	1.0148658	1.0150044	1.0151217	1.0152165	1.0152854	1.0153255	1.0153397	1.0153224	1.0152746	1.0151951	1.0150846	1.0149429	1.0147722	1.0145705	1.0143435	1.0140911
1.0100402	1.0100064	1.0099922	1.0099946	1.01001	1.010041	1.010086	1.0101424	1.0102131	1.0102946	1.0103874	1.0104939	1.0106069	1.0107317	1.0108662	1.0110117	1.011167	1.0113301	1.0115042	1.0116872	1.0118752	1.0120736	1.0122774	1.0124869	1.012702	1.0129181	1.0131364	1.0133578	1.0135734	1.0137862	1.0139909	1.0141877	1.0143735	1.0145423	1.0146973	1.0148295	1.0149436	1.0150304	1.0150919	1.0151223	1.0151271	1.0150986	1.0150404	1.0149478	1.0148239	1.0146691	1.014484	1.0142703	1.0140308	1.0137631
1.0099651	1.0099329	1.0099144	1.0099132	1.0099239	1.0099472	1.0099852	1.0100336	1.0100955	1.010168	1.010252	1.0103503	1.010458	1.0105772	1.0107036	1.0108439	1.0109938	1.0111549	1.0113268	1.0115052	1.0116967	1.0118946	1.0120995	1.012311	1.0125268	1.0127474	1.0129666	1.0131886	1.0134073	1.0136218	1.0138277	1.0140218	1.0142057	1.0143732	1.0145224	1.0146517	1.014756	1.0148361	1.0148884	1.0149095	1.0149024	1.0148635	1.0147897	1.0146858	1.0145466	1.0143809	1.014182	1.0139538	1.0136992	1.013419
1.0098745	1.0098395	1.0098188	1.0098122	1.0098197	1.0098372	1.0098665	1.0099103	1.0099639	1.0100293	1.010108	1.0101962	1.0102983	1.0104092	1.0105345	1.0106708	1.0108187	1.0109771	1.0111457	1.0113266	1.0115168	1.0117153	1.0119247	1.0121362	1.0123551	1.0125779	1.0128008	1.0130233	1.0132434	1.0134571	1.0136626	1.0138568	1.014037	1.0142006	1.0143422	1.0144669	1.0145643	1.0146327	1.0146756	1.0146862	1.0146662	1.014614	1.0145291	1.0144093	1.0142576	1.0140764	1.0138624	1.0136209	1.0133538	1.0130625
1.0097661	1.0097315	1.0097076	1.009697	1.0096989	1.0097108	1.0097343	1.00977	1.0098197	1.0098794	1.0099483	1.0100338	1.0101302	1.0102376	1.0103583	1.0104933	1.0106403	1.0107971	1.0109694	1.0111489	1.0113388	1.01154	1.0117491	1.0119673	1.012188	1.0124108	1.0126367	1.0128605	1.013081	1.0132936	1.0134981	1.013687	1.0138644	1.0140238	1.0141608	1.0142742	1.0143621	1.0144223	1.0144525	1.0144503	1.0144182	1.0143511	1.014252	1.0141191	1.0139531	1.0137565	1.0135301	1.0132761	1.0129961	1.0126927
1.0096428	1.0096047	1.0095818	1.0095675	1.0095634	1.0095725	1.0095918	1.0096214	1.0096632	1.0097172	1.009785	1.0098666	1.0099573	1.0100616	1.0101825	1.010313	1.010459	1.0106177	1.0107875	1.0109707	1.011166	1.0113683	1.0115815	1.0117985	1.0120233	1.0122494	1.0124748	1.0126995	1.0129178	1.0131307	1.0133317	1.0135189	1.0136882	1.0138413	1.01397	1.0140735	1.0141525	1.0142008	1.0142169	1.014205	1.0141561	1.0140765	1.0139625	1.0138159	1.0136354	1.0134244	1.0131841	1.0129175	1.0126258	1.0123112
1.0095061	1.0094672	1.0094429	1.0094244	1.0094159	1.0094218	1.0094347	1.0094622	1.0095009	1.0095494	1.0096145	1.0096892	1.0097797	1.0098842	1.0100002	1.0101342	1.0102786	1.01044	1.0106142	1.0107992	1.0109951	1.0112017	1.0114157	1.0116345	1.0118618	1.0120895	1.0123161	1.0125406	1.0127585	1.0129689	1.0131658	1.0133466	1.0135108	1.0136545	1.0137748	1.0138675	1.0139333	1.0139694	1.0139742	1.0139443	1.0138838	1.0137893	1.0136585	1.0134975	1.0133042	1.0130801	1.0128268	1.012547	1.0122433	1.0119202
1.0093571	1.0093186	1.0092903	1.0092702	1.00926	1.0092608	1.0092721	1.0092951	1.0093268	1.0093758	1.009438	1.0095129	1.0096023	1.0097054	1.0098227	1.0099564	1.0101032	1.0102664	1.0104413	1.0106298	1.0108271	1.0110382	1.0112544	1.0114772	1.011704	1.0119328	1.0121598	1.0123825	1.0125978	1.0128027	1.0129958	1.013171	1.0133266	1.0134606	1.013571	1.0136527	1.0137057	1.0137275	1.0137175	1.0136745	1.0135988	1.0134883	1.0133455	1.0131673	1.0129597	1.0127234	1.0124586	1.0121673	1.011854	1.0115199
1.0092005	1.0091602	1.0091295	1.0091066	1.0090959	1.0090926	1.0091026	1.0091207	1.0091547	1.0091993	1.0092599	1.0093327	1.0094236	1.0095264	1.0096458	1.0097804	1.0099307	1.0100962	1.0102736	1.0104636	1.0106671	1.0108786	1.0110972	1.0113223	1.0115501	1.0117785	1.0120044	1.0122262	1.0124378	1.0126363	1.012823	1.0129895	1.0131383	1.0132604	1.0133587	1.0134279	1.0134672	1.0134764	1.0134517	1.0133933	1.0133013	1.0131763	1.0130188	1.0128287	1.0126067	1.0123576	1.0120802	1.0117792	1.0114549	1.0111126
1.0090356	1.0089968	1.0089633	1.0089389	1.0089245	1.0089206	1.0089266	1.0089452	1.0089787	1.0090224	1.0090816	1.0091561	1.0092452	1.0093507	1.0094721	1.0096105	1.0097624	1.0099307	1.0101118	1.0103042	1.0105119	1.0107241	1.0109447	1.0111732	1.0114	1.0116282	1.0118507	1.0120672	1.0122747	1.012469	1.0126468	1.0128064	1.0129436	1.0130545	1.0131379	1.0131962	1.0132202	1.0132127	1.0131748	1.0131009	1.012994	1.0128533	1.0126814	1.012477	1.0122441	1.0119818	1.0116943	1.0113828	1.0110512	1.0107017
1.0088627	1.0088252	1.0087912	1.0087658	1.0087501	1.0087435	1.0087503	1.0087677	1.0088004	1.0088439	1.0089053	1.0089805	1.00907	1.0091792	1.0093043	1.0094445	1.0095998	1.0097704	1.0099559	1.0101519	1.0103606	1.0105768	1.0107975	1.0110258	1.0112519	1.0114784	1.0116996	1.0119103	1.012111	1.012298	1.0124671	1.0126151	1.0127406	1.0128404	1.0129124	1.0129544	1.0129635	1.0129395	1.0128858	1.0127974	1.0126754	1.0125213	1.0123333	1.012117	1.011871	1.0115988	1.0113006	1.0109813	1.0106413	1.0102862
1.0086881	1.0086496	1.0086149	1.0085919	1.0085739	1.0085692	1.0085725	1.0085906	1.0086224	1.0086682	1.0087321	1.0088068	1.0089012	1.009012	1.0091381	1.0092824	1.009443	1.0096161	1.0098063	1.0100057	1.010214	1.0104318	1.0106547	1.0108814	1.0111057	1.0113289	1.0115442	1.0117522	1.0119432	1.0121222	1.012282	1.0124199	1.0125313	1.0126166	1.0126747	1.0127019	1.0126951	1.0126592	1.0125879	1.0124837	1.0123445	1.0121784	1.0119777	1.0117484	1.0114912	1.0112082	1.0109026	1.0105741	1.0102291	1.0098672
1.0085094	1.0084716	1.0084375	1.0084132	1.0083977	1.0083923	1.008397	1.008416	1.0084487	1.0084968	1.0085598	1.0086405	1.0087376	1.0088516	1.0089827	1.0091293	1.0092937	1.0094702	1.0096612	1.0098631	1.0100743	1.0102913	1.0105171	1.01074	1.010964	1.0111799	1.0113914	1.0115906	1.0117757	1.0119435	1.0120914	1.0122159	1.0123158	1.0123874	1.0124284	1.0124404	1.0124192	1.0123674	1.0122805	1.0121603	1.0120084	1.0118269	1.0116132	1.0113733	1.0111053	1.0108126	1.010498	1.0101639	1.0098132	1.0094485
1.0083343	1.0082959	1.008262	1.0082376	1.008223	1.0082172	1.0082251	1.0082444	1.0082792	1.0083306	1.0083967	1.0084788	1.0085789	1.0086973	1.0088317	1.0089833	1.0091501	1.0093309	1.0095232	1.0097265	1.0099393	1.0101568	1.01038	1.0106008	1.0108192	1.0110339	1.0112374	1.0114268	1.011603	1.0117589	1.0118941	1.0120065	1.0120903	1.0121472	1.0121742	1.01217	1.0121336	1.0120646	1.0119617	1.0118289	1.0116637	1.0114675	1.0112431	1.0109912	1.0107132	1.0104138	1.0100913	1.0097535	1.0093979	1.009031
1.0081576	1.008121	1.0080882	1.008066	1.0080484	1.0080448	1.0080544	1.0080774	1.0081148	1.0081675	1.0082362	1.0083252	1.0084285	1.0085499	1.0086911	1.0088443	1.0090128	1.009198	1.0093921	1.0095972	1.0098094	1.0100267	1.010244	1.0104623	1.0106754	1.0108817	1.0110776	1.0112594	1.0114244	1.0115685	1.0116915	1.0117878	1.0118585	1.0119004	1.011911	1.0118903	1.0118377	1.0117528	1.0116361	1.0114886	1.0113105	1.0111017	1.0108663	1.0106038	1.0103179	1.01001	1.0096828	1.0093391	1.0089835	1.0086147
1.0079844	1.007948	1.0079159	1.007895	1.0078832	1.007882	1.0078923	1.0079184	1.007959	1.008014	1.008088	1.0081778	1.0082867	1.0084125	1.0085539	1.0087119	1.008886	1.0090681	1.0092634	1.009472	1.009681	1.0098971	1.0101135	1.0103259	1.0105329	1.0107307	1.0109164	1.0110875	1.0112402	1.011373	1.0114808	1.0115635	1.0116183	1.0116434	1.0116377	1.0116029	1.011534	1.0114326	1.0113035	1.0111415	1.01095	1.0107304	1.0104855	1.010214	1.0099206	1.0096076	1.0092763	1.0089297	1.0085697	1.0082011
1.0078148	1.0077801	1.0077516	1.0077305	1.0077205	1.0077221	1.0077361	1.007764	1.0078069	1.0078685	1.007946	1.0080394	1.008152	1.0082797	1.0084258	1.0085884	1.0087608	1.008947	1.0091445	1.0093484	1.0095586	1.0097706	1.009982	1.0101876	1.0103886	1.0105773	1.0107529	1.0109128	1.0110524	1.01117	1.0112638	1.0113314	1.0113703	1.0113791	1.0113578	1.0113051	1.0112219	1.011108	1.0109628	1.0107878	1.0105847	1.0103537	1.0100995	1.0098207	1.0095212	1.0092034	1.0088694	1.0085198	1.008161	1.007793
1.0076526	1.0076197	1.0075917	1.0075752	1.0075663	1.0075707	1.0075886	1.0076197	1.0076658	1.0077302	1.0078124	1.0079085	1.0080246	1.0081581	1.0083058	1.0084691	1.0086448	1.0088328	1.0090296	1.0092317	1.0094372	1.0096457	1.0098507	1.0100505	1.0102412	1.0104201	1.0105841	1.0107332	1.0108579	1.0109601	1.0110399	1.011089	1.0111127	1.0111067	1.0110694	1.0110005	1.0109029	1.0107738	1.0106162	1.0104293	1.0102153	1.009976	1.0097122	1.0094268	1.0091224	1.0088007	1.0084631	1.0081154	1.0077555	1.0073893
1.0074978	1.0074655	1.0074412	1.0074275	1.0074205	1.0074276	1.0074482	1.0074823	1.0075338	1.007602	1.0076851	1.0077884	1.007909	1.0080442	1.0081939	1.0083584	1.008534	1.0087216	1.0089164	1.0091166	1.0093197	1.0095203	1.0097184	1.00991	1.0100911	1.0102583	1.0104121	1.0105433	1.0106565	1.0107436	1.0108078	1.0108415	1.0108476	1.010826	1.0107721	1.0106893	1.0105764	1.0104343	1.0102633	1.0100663	1.0098416	1.0095944	1.0093235	1.0090327	1.0087245	1.0084003	1.0080619	1.0077138	1.0073557	1.006993
1.0073501	1.0073221	1.0072969	1.0072844	1.0072846	1.0072935	1.0073165	1.0073541	1.0074106	1.0074815	1.007571	1.0076758	1.0077986	1.0079358	1.0080878	1.0082536	1.0084299	1.0086154	1.0088078	1.0090053	1.0092018	1.0093964	1.0095859	1.0097665	1.0099387	1.0100936	1.0102338	1.0103506	1.0104483	1.0105207	1.0105673	1.010586	1.010576	1.0105371	1.0104697	1.0103716	1.010245	1.01009	1.0099075	1.0096995	1.009466	1.0092102	1.0089346	1.0086399	1.0083276	1.0080018	1.007664	1.0073172	1.0069613	1.006603
1.0072125	1.0071855	1.0071654	1.0071555	1.0071572	1.00717	1.0071981	1.0072386	1.0072968	1.0073721	1.0074642	1.0075719	1.0076954	1.0078356	1.0079888	1.0081557	1.0083308	1.0085129	1.0087022	1.0088928	1.0090847	1.0092708	1.0094515	1.0096238	1.0097821	1.0099247	1.010048	1.0101517	1.0102328	1.0102895	1.0103195	1.010324	1.0102971	1.0102438	1.0101597	1.0100473	1.0099082	1.0097401	1.0095478	1.0093307	1.0090892	1.0088273	1.008547	1.0082477	1.0079352	1.0076078	1.0072721	1.0069257	1.006575	1.0062215
1.0070843	1.0070602	1.0070422	1.0070368	1.0070376	1.0070549	1.0070858	1.0071312	1.0071929	1.007271	1.0073656	1.0074774	1.0076021	1.0077431	1.0078965	1.0080606	1.0082344	1.0084139	1.0085976	1.0087854	1.0089667	1.0091455	1.0093147	1.009472	1.0096192	1.009747	1.0098591	1.0099466	1.010012	1.0100516	1.0100651	1.0100511	1.0100116	1.009941	1.009844	1.009718	1.0095662	1.0093881	1.0091853	1.00896	1.0087129	1.0084454	1.008161	1.0078607	1.0075458	1.0072212	1.0068859	1.0065448	1.0061972	1.0058485
1.0069678	1.0069449	1.0069302	1.0069257	1.0069314	1.006952	1.0069854	1.0070345	1.0070999	1.00718	1.007276	1.0073899	1.0075153	1.007658	1.0078083	1.007971	1.0081413	1.0083168	1.0084945	1.0086719	1.0088458	1.0090145	1.0091732	1.0093195	1.009451	1.0095664	1.0096606	1.0097334	1.009783	1.009806	1.0098057	1.0097761	1.0097198	1.0096341	1.0095221	1.0093848	1.0092232	1.0090343	1.0088227	1.0085894	1.0083352	1.0080643	1.0077776	1.007476	1.0071623	1.0068387	1.0065078	1.0061694	1.0058272	1.0054861
1.006863	1.0068417	1.0068297	1.006827	1.0068362	1.006859	1.0068951	1.0069462	1.0070151	1.0070962	1.0071952	1.0073087	1.0074356	1.0075748	1.0077262	1.0078841	1.00805	1.0082201	1.0083916	1.0085598	1.0087239	1.008881	1.0090294	1.0091614	1.00928	1.0093786	1.0094573	1.0095148	1.0095472	1.0095545	1.0095363	1.0094917	1.0094213	1.0093223	1.009198	1.0090481	1.0088761	1.0086789	1.00846	1.0082198	1.0079632	1.0076879	1.007399	1.0070965	1.0067853	1.0064644	1.0061357	1.0058048	1.0054685	1.005134
1.0067691	1.0067511	1.0067391	1.0067388	1.0067513	1.0067768	1.0068144	1.0068687	1.0069381	1.0070242	1.0071219	1.0072359	1.007361	1.0074991	1.0076466	1.0078021	1.0079609	1.0081241	1.0082874	1.0084461	1.0086	1.0087446	1.008878	1.0089983	1.0091004	1.009185	1.0092468	1.0092878	1.0093056	1.0092962	1.0092622	1.009203	1.0091175	1.009006	1.0088711	1.0087099	1.0085274	1.008321	1.0080951	1.0078534	1.0075917	1.0073149	1.0070255	1.0067238	1.0064149	1.0060972	1.0057743	1.0054471	1.0051202	1.0047919
1.0066872	1.0066702	1.0066615	1.0066645	1.006677	1.0067041	1.0067456	1.0068003	1.0068703	1.0069557	1.007056	1.0071676	1.0072913	1.0074272	1.0075701	1.0077215	1.0078741	1.00803	1.0081817	1.008331	1.0084717	1.0086054	1.0087227	1.008829	1.0089158	1.0089837	1.0090301	1.0090554	1.0090557	1.0090327	1.0089837	1.0089083	1.0088104	1.0086865	1.0085412	1.0083693	1.0081785	1.0079666	1.0077349	1.0074872	1.0072225	1.006947	1.0066578	1.0063583	1.0060513	1.0057389	1.005421	1.0051022	1.004781	1.0044636
1.0066181	1.0066023	1.0065947	1.006598	1.0066144	1.0066422	1.0066848	1.0067402	1.0068123	1.0068959	1.0069937	1.0071046	1.007228	1.0073591	1.0074961	1.0076406	1.0077848	1.0079298	1.0080729	1.0082116	1.0083412	1.008459	1.0085633	1.0086546	1.0087247	1.0087762	1.0088073	1.0088171	1.008802	1.008762	1.0086987	1.0086111	1.0085009	1.0083653	1.0082082	1.0080292	1.0078299	1.0076116	1.0073749	1.0071236	1.0068598	1.0065836	1.0062954	1.0060002	1.0056977	1.0053889	1.0050796	1.004768	1.0044551	1.0041443
1.0065613	1.006546	1.0065402	1.0065438	1.0065582	1.0065906	1.0066321	1.0066901	1.006761	1.0068431	1.0069408	1.0070474	1.0071653	1.0072914	1.0074232	1.0075588	1.0076964	1.0078319	1.0079631	1.0080868	1.0082039	1.0083076	1.0083982	1.0084718	1.0085293	1.0085635	1.0085777	1.0085722	1.0085406	1.0084877	1.0084096	1.008311	1.0081868	1.0080411	1.0078758	1.0076884	1.0074825	1.0072592	1.0070212	1.0067686	1.0065031	1.0062268	1.0059421	1.0056506	1.0053508	1.005049	1.004747	1.004443	1.0041397	1.0038394
1.0065138	1.0064999	1.0064948	1.0064992	1.0065172	1.0065469	1.0065883	1.0066454	1.0067137	1.006796	1.0068892	1.0069935	1.0071058	1.007226	1.0073504	1.0074776	1.007605	1.0077298	1.0078479	1.0079614	1.0080633	1.0081513	1.0082259	1.008284	1.0083234	1.0083444	1.0083423	1.0083206	1.0082761	1.0082085	1.0081182	1.008005	1.0078712	1.0077164	1.0075425	1.0073493	1.0071367	1.0069108	1.0066694	1.0064169	1.0061512	1.0058773	1.0055957	1.0053074	1.005015	1.0047212	1.0044259	1.0041292	1.0038364	1.0035455
1.0064807	1.0064658	1.0064596	1.0064642	1.0064808	1.0065093	1.006552	1.0066078	1.0066739	1.0067532	1.0068434	1.0069417	1.007048	1.0071613	1.0072757	1.0073937	1.0075092	1.0076237	1.0077306	1.0078293	1.0079151	1.0079885	1.0080489	1.0080907	1.0081145	1.0081196	1.008103	1.0080651	1.0080053	1.007926	1.0078231	1.0076994	1.0075552	1.0073907	1.0072105	1.0070096	1.0067943	1.0065663	1.0063246	1.0060709	1.0058082	1.0055363	1.0052588	1.004976	1.0046906	1.0044028	1.0041165	1.0038294	1.003546	1.0032647
1.0064569	1.0064427	1.0064349	1.006441	1.0064539	1.006483	1.0065234	1.0065751	1.0066397	1.0067148	1.0067996	1.0068922	1.0069933	1.0070953	1.0072018	1.0073084	1.0074129	1.0075133	1.0076075	1.0076916	1.0077626	1.0078202	1.0078663	1.0078927	1.0079005	1.0078881	1.0078576	1.0078052	1.0077332	1.007639	1.0075254	1.0073926	1.0072386	1.0070678	1.0068803	1.0066757	1.0064585	1.0062271	1.0059838	1.0057323	1.0054712	1.0052032	1.0049318	1.0046549	1.0043758	1.0040966	1.0038183	1.0035409	1.0032681	1.002998
1.0064437	1.0064276	1.006419	1.0064223	1.0064363	1.0064626	1.0064994	1.006549	1.0066082	1.0066766	1.006757	1.0068432	1.006933	1.0070283	1.0071248	1.0072203	1.0073119	1.007401	1.0074786	1.007549	1.0076045	1.0076481	1.007677	1.0076865	1.0076784	1.007654	1.0076083	1.0075424	1.0074562	1.0073506	1.0072273	1.0070837	1.0069231	1.0067455	1.0065532	1.0063453	1.006124	1.0058926	1.0056506	1.0054002	1.005143	1.0048803	1.0046135	1.0043435	1.0040723	1.0038009	1.003532	1.0032654	1.0030022	1.0027444
1.0064436	1.0064218	1.006412	1.0064131	1.0064232	1.0064465	1.0064801	1.0065259	1.0065787	1.0066439	1.0067153	1.0067936	1.0068756	1.0069588	1.0070431	1.0071298	1.0072076	1.0072815	1.0073456	1.0073992	1.007441	1.0074681	1.007481	1.007477	1.0074544	1.0074129	1.0073528	1.0072746	1.0071782	1.0070614	1.006928	1.0067767	1.0066097	1.0064256	1.0062287	1.0060188	1.0057967	1.0055653	1.0053252	1.0050774	1.0048233	1.0045661	1.0043052	1.0040421	1.0037798	1.003518	1.0032587	1.0030026	1.002751	1.0025033
1.0064478	1.006424	1.0064131	1.0064092	1.0064175	1.0064365	1.0064657	1.0065058	1.0065533	1.0066092	1.0066732	1.0067421	1.006815	1.0068893	1.0069615	1.007033	1.0070987	1.0071567	1.0072048	1.0072442	1.007271	1.0072838	1.0072803	1.0072613	1.0072238	1.0071685	1.0070964	1.0070059	1.0068972	1.0067716	1.0066289	1.00647	1.0062962	1.0061098	1.0059081	1.0056962	1.005475	1.0052446	1.0050071	1.0047626	1.0045135	1.0042621	1.0040088	1.0037546	1.0034986	1.0032474	1.0029968	1.0027527	1.0025107	1.0022757
1.0064601	1.0064359	1.0064187	1.006412	1.006415	1.0064299	1.0064538	1.0064868	1.0065275	1.0065756	1.006631	1.00669	1.0067517	1.0068147	1.0068728	1.0069312	1.0069832	1.0070269	1.0070614	1.007085	1.0070958	1.0070934	1.0070747	1.0070403	1.0069895	1.0069221	1.0068358	1.0067337	1.0066162	1.0064808	1.0063317	1.0061655	1.0059863	1.0057974	1.0055943	1.005382	1.0051613	1.0049318	1.004697	1.0044572	1.004214	1.003969	1.0037228	1.0034765	1.0032307	1.0029889	1.0027498	1.0025147	1.0022855	1.0020623
1.0064808	1.0064507	1.006429	1.0064181	1.0064186	1.0064262	1.0064434	1.0064695	1.006503	1.0065414	1.0065874	1.0066359	1.0066838	1.0067346	1.006783	1.0068257	1.0068617	1.0068922	1.0069112	1.0069205	1.0069146	1.0068971	1.006863	1.0068158	1.0067519	1.0066706	1.0065739	1.0064622	1.0063335	1.0061909	1.0060343	1.0058643	1.0056818	1.0054877	1.0052841	1.0050725	1.0048525	1.0046262	1.0043968	1.0041618	1.0039252	1.0036863	1.0034484	1.0032109	1.0029758	1.0027423	1.0025146	1.0022908	1.0020734	1.0018618
1.0065068	1.006473	1.006447	1.0064303	1.0064232	1.0064251	1.0064343	1.0064523	1.0064744	1.006506	1.006541	1.0065777	1.0066143	1.0066508	1.006686	1.0067135	1.0067365	1.006752	1.006755	1.0067488	1.0067283	1.0066977	1.0066493	1.0065876	1.0065095	1.0064183	1.0063099	1.0061893	1.0060534	1.0059028	1.0057402	1.0055658	1.0053812	1.0051857	1.004982	1.0047704	1.0045526	1.004331	1.0041045	1.003877	1.0036455	1.0034157	1.0031853	1.0029578	1.0027306	1.0025096	1.0022918	1.0020812	1.0018737	1.0016752
1.0065382	1.0064989	1.0064663	1.0064424	1.0064299	1.0064224	1.0064256	1.006433	1.006448	1.0064676	1.0064919	1.0065161	1.0065405	1.006565	1.006583	1.0065969	1.006606	1.0066049	1.0065938	1.0065717	1.0065384	1.0064921	1.0064301	1.0063556	1.0062667	1.0061643	1.0060467	1.005917	1.0057726	1.0056167	1.0054497	1.005272	1.0050843	1.0048888	1.0046867	1.0044765	1.0042636	1.0040445	1.0038227	1.0036019	1.003378	1.0031561	1.0029341	1.0027153	1.0025004	1.0022888	1.0020834	1.0018829	1.0016886	1.0015017
1.0065743	1.0065287	1.0064888	1.0064584	1.0064361	1.0064212	1.0064157	1.0064136	1.0064181	1.0064262	1.0064372	1.0064499	1.0064613	1.0064714	1.0064752	1.0064763	1.0064678	1.0064527	1.0064265	1.0063902	1.006343	1.006281	1.0062094	1.0061222	1.006022	1.0059092	1.0057837	1.0056452	1.0054955	1.005334	1.0051628	1.0049835	1.0047945	1.0045993	1.0043973	1.0041916	1.0039804	1.0037681	1.0035529	1.0033371	1.0031216	1.0029076	1.0026959	1.002486	1.002282	1.0020808	1.0018865	1.0016974	1.0015163	1.0013413
1.006613	1.006559	1.0065142	1.0064749	1.0064439	1.006421	1.0064043	1.0063914	1.0063862	1.0063818	1.0063794	1.0063796	1.0063764	1.0063725	1.0063628	1.0063477	1.006326	1.0062951	1.0062549	1.0062045	1.0061425	1.00607	1.0059832	1.005885	1.0057763	1.0056543	1.0055205	1.0053763	1.0052202	1.0050552	1.004881	1.0047011	1.0045114	1.0043162	1.0041167	1.0039132	1.0037075	1.0035003	1.0032916	1.0030842	1.0028763	1.0026696	1.0024681	1.0022701	1.0020764	1.0018865	1.001703	1.0015272	1.0013566	1.0011947
1.0066549	1.0065941	1.0065383	1.0064915	1.0064509	1.0064174	1.0063902	1.0063676	1.0063481	1.0063329	1.0063175	1.0063041	1.0062867	1.0062684	1.0062438	1.0062162	1.006177	1.0061322	1.0060781	1.0060155	1.0059406	1.005854	1.005759	1.0056502	1.0055305	1.005399	1.0052586	1.0051078	1.0049485	1.0047804	1.0046055	1.0044224	1.0042346	1.0040425	1.0038456	1.0036465	1.0034459	1.0032438	1.003043	1.0028422	1.0026426	1.0024481	1.0022552	1.0020659	1.001883	1.0017049	1.0015334	1.001369	1.0012102	1.0010616
1.0066968	1.006626	1.0065624	1.0065049	1.0064551	1.0064108	1.0063732	1.0063385	1.0063076	1.0062778	1.0062505	1.0062222	1.0061913	1.0061573	1.0061189	1.0060749	1.0060248	1.0059658	1.0058986	1.0058231	1.0057344	1.0056372	1.0055304	1.0054121	1.0052849	1.0051464	1.0049993	1.0048447	1.0046813	1.0045105	1.0043337	1.0041516	1.0039648	1.0037752	1.0035833	1.0033883	1.0031924	1.0029976	1.002804	1.0026113	1.0024222	1.0022347	1.0020534	1.001875	1.0017033	1.0015354	1.0013762	1.0012228	1.0010777	1.0009407
1.0067391	1.0066596	1.0065848	1.0065179	1.0064573	1.0064032	1.0063524	1.0063049	1.0062611	1.0062188	1.0061787	1.0061362	1.0060911	1.0060437	1.0059893	1.0059317	1.0058668	1.0057943	1.0057142	1.0056249	1.0055264	1.0054184	1.0053004	1.0051742	1.0050397	1.004895	1.004744	1.0045838	1.0044174	1.0042462	1.0040697	1.0038884	1.0037036	1.0035181	1.003329	1.0031396	1.00295	1.0027627	1.0025765	1.0023922	1.0022126	1.0020351	1.0018636	1.001697	1.0015353	1.0013806	1.0012319	1.0010902	1.0009577	1.000833
1.0067813	1.0066897	1.0066074	1.0065292	1.006458	1.0063902	1.0063277	1.0062677	1.0062104	1.0061549	1.0060993	1.0060428	1.0059843	1.0059209	1.0058545	1.0057831	1.005705	1.0056199	1.0055258	1.0054249	1.0053166	1.0051985	1.0050714	1.0049376	1.0047958	1.0046458	1.0044905	1.0043283	1.0041598	1.0039873	1.0038117	1.0036327	1.0034506	1.0032684	1.0030837	1.0029014	1.0027192	1.0025388	1.0023603	1.0021864	1.0020144	1.001848	1.0016862	1.0015304	1.0013803	1.0012367	1.0011021	1.0009718	1.000851	1.0007384
1.0068203	1.0067202	1.0066259	1.0065361	1.0064509	1.006373	1.0062982	1.006225	1.0061548	1.0060849	1.0060154	1.0059447	1.0058724	1.0057948	1.0057158	1.0056298	1.005538	1.0054399	1.0053366	1.0052238	1.0051044	1.0049782	1.0048435	1.0047019	1.0045542	1.0044007	1.0042424	1.0040785	1.0039085	1.0037355	1.0035619	1.0033855	1.0032063	1.0030295	1.0028502	1.0026739	1.0024984	1.0023261	1.0021561	1.0019903	1.0018289	1.0016735	1.0015222	1.0013771	1.0012381	1.0011063	1.0009818	1.0008656	1.0007567	1.0006554
1.0068578	1.0067462	1.0066401	1.0065377	1.0064425	1.0063494	1.0062609	1.0061765	1.0060928	1.0060095	1.0059259	1.0058409	1.0057547	1.0056658	1.0055705	1.0054731	1.0053697	1.005259	1.0051445	1.0050204	1.0048928	1.0047573	1.0046165	1.0044694	1.0043175	1.0041592	1.0039973	1.0038319	1.003663	1.0034927	1.0033191	1.0031452	1.0029713	1.0027986	1.0026258	1.0024568	1.0022889	1.0021245	1.0019635	1.0018071	1.0016558	1.0015104	1.0013701	1.0012364	1.0011082	1.0009878	1.0008756	1.0007707	1.0006744	1.0005866
1.0068927	1.0067682	1.0066502	1.0065365	1.0064278	1.0063219	1.006222	1.0061224	1.006026	1.0059277	1.0058299	1.0057319	1.0056314	1.0055299	1.0054222	1.0053116	1.0051955	1.0050753	1.0049486	1.0048168	1.0046798	1.0045377	1.0043912	1.0042387	1.0040833	1.0039217	1.0037581	1.0035923	1.0034245	1.0032555	1.0030854	1.0029151	1.0027468	1.0025783	1.0024126	1.0022497	1.0020901	1.0019346	1.0017834	1.001636	1.001495	1.0013603	1.0012305	1.0011073	1.0009921	1.0008833	1.0007821	1.0006894	1.0006042	1.0005279
1.0069218	1.006785	1.0066553	1.0065296	1.0064076	1.0062895	1.0061747	1.0060627	1.005951	1.0058409	1.0057292	1.005618	1.0055047	1.0053892	1.0052698	1.0051466	1.0050201	1.0048898	1.0047538	1.0046152	1.0044689	1.0043209	1.0041672	1.0040118	1.0038519	1.003691	1.0035259	1.00336	1.0031935	1.0030267	1.0028592	1.002695	1.0025315	1.002369	1.0022097	1.0020546	1.0019032	1.0017557	1.0016135	1.0014775	1.0013461	1.0012215	1.0011036	1.0009924	1.0008868	1.0007895	1.0007002	1.0006199	1.0005475	1.0004833
1.006947	1.0067986	1.0066564	1.006517	1.0063837	1.0062507	1.0061228	1.0059967	1.0058715	1.0057487	1.0056244	1.0054985	1.0053725	1.0052447	1.0051135	1.0049798	1.0048428	1.0047026	1.0045581	1.00441	1.0042604	1.0041052	1.0039483	1.0037885	1.0036267	1.0034639	1.0032992	1.003134	1.002969	1.0028064	1.002644	1.0024831	1.0023247	1.00217	1.0020176	1.0018703	1.0017271	1.0015906	1.0014566	1.0013309	1.0012094	1.0010948	1.000987	1.0008878	1.0007948	1.0007094	1.0006323	1.000563	1.0005015	1.0004488
1.006968	1.0068079	1.0066506	1.0064987	1.0063517	1.006207	1.0060649	1.0059255	1.005787	1.0056503	1.0055118	1.0053753	1.0052366	1.005096	1.0049536	1.0048103	1.0046637	1.0045146	1.0043639	1.0042082	1.0040517	1.0038925	1.0037318	1.0035695	1.003406	1.0032426	1.0030795	1.0029161	1.0027541	1.0025947	1.0024363	1.0022812	1.0021293	1.0019807	1.0018367	1.0016972	1.0015634	1.0014342	1.0013121	1.0011941	1.0010843	1.000981	1.0008848	1.0007964	1.0007145	1.0006405	1.0005746	1.0005176	1.0004681	1.0004282
1.0069833	1.0068101	1.0066407	1.0064756	1.0063137	1.0061557	1.0060011	1.0058482	1.005696	1.0055454	1.0053955	1.0052478	1.0050972	1.0049456	1.0047947	1.0046384	1.004483	1.0043265	1.0041682	1.0040071	1.0038459	1.0036838	1.0035188	1.0033557	1.0031918	1.0030283	1.0028667	1.0027062	1.0025481	1.0023926	1.0022388	1.0020891	1.0019435	1.0018032	1.0016667	1.0015355	1.0014099	1.0012916	1.0011781	1.0010706	1.0009727	1.0008788	1.0007935	1.0007162	1.000645	1.0005829	1.0005299	1.0004835	1.0004458	1.0004178
1.006992	1.0068058	1.0066241	1.0064461	1.0062718	1.0060995	1.0059308	1.0057656	1.0056015	1.0054386	1.0052772	1.005116	1.0049545	1.0047916	1.0046304	1.0044672	1.0043048	1.0041395	1.0039746	1.0038089	1.0036436	1.0034777	1.0033118	1.0031471	1.0029837	1.0028212	1.0026608	1.0025042	1.0023485	1.0021982	1.002051	1.0019075	1.0017687	1.001635	1.001507	1.0013851	1.001269	1.0011586	1.0010568	1.0009605	1.0008707	1.0007886	1.0007149	1.0006481	1.0005894	1.0005375	1.000496	1.0004615	1.0004357	1.0004177
1.0069956	1.0067966	1.0066005	1.0064075	1.0062206	1.0060362	1.0058559	1.0056766	1.0055009	1.0053251	1.0051525	1.0049803	1.0048083	1.0046365	1.0044656	1.0042953	1.004124	1.0039538	1.0037831	1.0036135	1.0034437	1.003277	1.0031099	1.0029439	1.0027825	1.002621	1.0024638	1.0023096	1.002159	1.002014	1.0018723	1.0017347	1.0016049	1.0014793	1.0013607	1.0012454	1.001139	1.0010388	1.0009462	1.0008602	1.0007818	1.00071	1.0006481	1.0005918	1.0005442	1.0005049	1.0004736	1.0004503	1.0004355	1.000429
1.0069925	1.0067794	1.006571	1.0063657	1.0061646	1.0059686	1.0057745	1.0055836	1.0053965	1.0052094	1.0050241	1.004842	1.0046605	1.0044805	1.0043005	1.0041224	1.0039463	1.0037693	1.003594	1.0034212	1.0032493	1.0030798	1.0029117	1.0027484	1.0025867	1.0024285	1.0022749	1.0021249	1.0019801	1.0018392	1.0017039	1.0015744	1.0014513	1.0013336	1.001222	1.0011177	1.001021	1.00093	1.0008477	1.0007725	1.0007032	1.0006434	1.0005915	1.0005473	1.0005109	1.0004818	1.0004622	1.0004506	1.0004468	1.0004525
1.006981	1.0067573	1.0065353	1.0063174	1.0061035	1.0058944	1.005689	1.0054861	1.0052861	1.0050881	1.0048937	1.0047014	1.0045111	1.0043219	1.0041355	1.0039508	1.0037692	1.0035878	1.003409	1.0032328	1.0030591	1.0028899	1.0027224	1.0025591	1.0023998	1.0022458	1.0020947	1.0019486	1.0018086	1.0016747	1.0015459	1.001424	1.0013086	1.0011984	1.0010968	1.0010015	1.000914	1.0008329	1.0007604	1.0006952	1.0006382	1.0005884	1.0005467	1.0005139	1.0004886	1.0004714	1.0004616	1.0004615	1.000469	1.0004846
1.0069656	1.0067259	1.0064927	1.0062633	1.0060376	1.0058154	1.0055976	1.0053837	1.0051734	1.0049658	1.0047616	1.0045602	1.0043596	1.0041646	1.0039703	1.0037804	1.0035938	1.0034087	1.0032268	1.0030491	1.0028743	1.0027043	1.0025386	1.0023762	1.0022196	1.0020694	1.0019226	1.001782	1.0016481	1.0015205	1.0013984	1.0012844	1.0011759	1.0010755	1.0009822	1.0008968	1.0008177	1.0007478	1.0006851	1.0006307	1.0005834	1.000545	1.0005144	1.0004916	1.0004772	1.0004704	1.0004728	1.0004832	1.0005013	1.0005277
1.0069419	1.0066912	1.0064442	1.0062022	1.0059643	1.0057305	1.0055013	1.0052776	1.0050563	1.0048397	1.0046257	1.0044152	1.0042089	1.0040065	1.0038073	1.003612	1.0034202	1.0032328	1.0030483	1.0028697	1.0026959	1.0025263	1.0023605	1.0022025	1.0020486	1.0019014	1.0017601	1.0016247	1.0014966	1.0013747	1.0012612	1.0011547	1.0010543	1.0009625	1.0008783	1.0008019	1.0007344	1.0006729	1.0006208	1.000576	1.0005399	1.0005113	1.0004909	1.0004798	1.0004762	1.0004811	1.0004941	1.000515	1.0005437	1.0005811
1.0069131	1.0066485	1.0063912	1.0061361	1.0058861	1.0056416	1.0054024	1.0051676	1.0049366	1.0047114	1.0044886	1.0042714	1.0040579	1.0038495	1.0036463	1.0034461	1.0032513	1.0030601	1.0028752	1.0026956	1.0025216	1.0023543	1.002193	1.0020347	1.0018853	1.0017433	1.001606	1.0014771	1.0013548	1.0012408	1.001134	1.0010349	1.0009439	1.0008614	1.0007863	1.0007194	1.0006617	1.0006101	1.0005676	1.0005335	1.0005077	1.0004898	1.0004816	1.0004798	1.000487	1.000503	1.0005258	1.0005571	1.0005962	1.0006435
1.0068771	1.0066007	1.0063307	1.0060655	1.0058045	1.0055501	1.0052993	1.005055	1.0048144	1.0045809	1.0043495	1.0041274	1.0039077	1.0036927	1.0034853	1.003281	1.0030854	1.0028932	1.0027069	1.002527	1.0023546	1.0021888	1.0020285	1.0018762	1.0017304	1.0015916	1.001462	1.0013392	1.0012242	1.0011163	1.0010178	1.0009269	1.0008445	1.0007704	1.0007046	1.0006467	1.000598	1.0005571	1.0005257	1.0005014	1.000486	1.0004793	1.0004798	1.0004896	1.0005082	1.0005333	1.0005668	1.0006083	1.000659	1.0007163
1.0068349	1.0065473	1.0062654	1.005989	1.0057184	1.0054536	1.0051943	1.0049393	1.0046911	1.0044487	1.0042136	1.0039822	1.0037582	1.0035398	1.0033277	1.0031223	1.0029225	1.0027307	1.0025438	1.0023657	1.0021945	1.0020299	1.0018739	1.0017248	1.0015838	1.0014526	1.001326	1.001209	1.0011026	1.0010023	1.0009114	1.0008285	1.0007552	1.0006907	1.0006341	1.0005863	1.0005463	1.0005163	1.0004941	1.0004805	1.0004758	1.0004785	1.000491	1.0005109	1.0005391	1.0005752	1.0006187	1.0006713	1.0007306	1.0007981
1.0067874	1.0064889	1.0061967	1.0059096	1.0056272	1.0053521	1.0050843	1.0048229	1.0045667	1.0043161	1.004074	1.0038389	1.0036105	1.0033889	1.0031734	1.0029657	1.002765	1.0025723	1.002387	1.0022101	1.0020396	1.0018805	1.0017279	1.0015836	1.0014471	1.00132	1.0012012	1.0010911	1.0009907	1.0008991	1.0008159	1.000743	1.0006772	1.0006216	1.000574	1.0005357	1.0005066	1.0004859	1.0004736	1.0004709	1.0004761	1.0004896	1.0005109	1.0005412	1.0005804	1.0006263	1.0006801	1.0007422	1.0008124	1.0008894
1.0067332	1.0064245	1.0061209	1.0058234	1.0055335	1.0052499	1.0049723	1.0047027	1.0044416	1.0041852	1.003937	1.0036969	1.0034658	1.003239	1.003023	1.0028138	1.0026128	1.0024202	1.0022359	1.002061	1.0018946	1.0017363	1.0015885	1.0014489	1.0013174	1.001197	1.0010849	1.0009835	1.0008895	1.0008053	1.0007309	1.0006653	1.0006093	1.0005624	1.0005252	1.0004971	1.0004766	1.0004656	1.0004641	1.0004709	1.0004859	1.0005114	1.0005424	1.0005822	1.0006309	1.0006869	1.0007514	1.0008227	1.0009018	1.0009879
1.0066757	1.0063553	1.006043	1.0057347	1.0054371	1.0051448	1.0048614	1.004584	1.0043148	1.0040537	1.0038015	1.0035568	1.0033207	1.0030934	1.0028759	1.0026652	1.0024667	1.0022734	1.0020924	1.0019184	1.0017561	1.001603	1.0014586	1.0013224	1.0011991	1.0010848	1.0009792	1.0008843	1.0007983	1.0007224	1.000656	1.0005995	1.0005524	1.0005156	1.0004867	1.0004675	1.0004582	1.0004566	1.0004644	1.0004809	1.0005068	1.0005405	1.000582	1.0006332	1.0006912	1.0007577	1.0008316	1.0009112	1.0009999	1.001096
1.0066125	1.0062826	1.0059602	1.0056448	1.0053371	1.0050381	1.0047457	1.0044632	1.0041891	1.0039238	1.0036668	1.0034193	1.0031806	1.002952	1.0027338	1.0025235	1.0023247	1.0021347	1.0019538	1.0017858	1.0016251	1.0014756	1.0013363	1.0012084	1.0010892	1.0009812	1.0008821	1.0007946	1.0007169	1.00065	1.0005915	1.0005438	1.0005057	1.0004772	1.000459	1.0004488	1.000449	1.0004579	1.0004754	1.0005019	1.0005368	1.0005811	1.0006325	1.0006926	1.000761	1.0008361	1.0009193	1.0010101	1.0011073	1.0012112
1.0065447	1.0062046	1.0058752	1.0055504	1.005236	1.0049294	1.0046315	1.0043433	1.0040641	1.0037943	1.0035343	1.0032842	1.0030445	1.0028142	1.0025953	1.0023872	1.0021889	1.0020005	1.0018238	1.001658	1.0015019	1.0013573	1.0012239	1.0011009	1.0009879	1.0008872	1.0007958	1.0007156	1.0006464	1.0005858	1.0005381	1.0004973	1.00047	1.0004495	1.0004414	1.0004398	1.0004501	1.0004689	1.0004965	1.0005329	1.0005777	1.0006305	1.0006932	1.0007619	1.0008396	1.0009252	1.0010171	1.0011162	1.0012221	1.001335
1.0064728	1.0061255	1.0057873	1.0054553	1.005133	1.0048206	1.0045174	1.0042232	1.0039407	1.0036676	1.0034043	1.003153	1.0029114	1.0026814	1.0024625	1.0022554	1.0020586	1.0018736	1.0016999	1.0015383	1.0013868	1.0012484	1.0011201	1.001004	1.0008962	1.000803	1.0007191	1.0006462	1.0005848	1.000534	1.0004926	1.0004634	1.0004426	1.0004328	1.0004332	1.0004425	1.0004612	1.0004905	1.0005271	1.0005728	1.0006276	1.0006913	1.0007614	1.0008403	1.0009273	1.0010216	1.0011222	1.001231	1.0013466	1.0014666
1.006399	1.0060424	1.0056953	1.0053583	1.0050292	1.0047114	1.0044031	1.0041051	1.0038177	1.0035422	1.0032786	1.003025	1.0027834	1.0025536	1.0023369	1.0021305	1.0019362	1.0017546	1.0015845	1.0014257	1.0012802	1.0011462	1.0010237	1.0009135	1.000816	1.0007278	1.000652	1.0005865	1.0005327	1.0004903	1.000459	1.000438	1.0004274	1.0004259	1.0004356	1.0004538	1.0004832	1.0005207	1.0005678	1.0006235	1.0006863	1.0007601	1.0008407	1.000928	1.0010239	1.0011269	1.001237	1.0013533	1.0014757	1.0016048
1.0063202	1.0059578	1.0056027	1.0052593	1.0049247	1.0046022	1.0042888	1.003989	1.0036988	1.0034212	1.0031552	1.0029012	1.0026599	1.0024308	1.0022151	1.0020119	1.0018204	1.0016425	1.0014763	1.0013217	1.0011818	1.001053	1.0009384	1.0008339	1.0007418	1.000663	1.000595	1.0005383	1.0004917	1.0004578	1.0004351	1.0004228	1.0004212	1.000429	1.0004479	1.0004758	1.0005136	1.0005616	1.0006179	1.0006816	1.0007558	1.0008368	1.0009271	1.0010242	1.0011286	1.0012401	1.0013578	1.0014833	1.001614	1.0017506
1.00624	1.0058702	1.0055089	1.0051597	1.0048202	1.0044929	1.0041767	1.0038726	1.003582	1.0033017	1.0030355	1.002783	1.0025417	1.0023155	1.0020996	1.001899	1.0017115	1.0015376	1.0013756	1.0012275	1.001093	1.00097	1.0008615	1.0007639	1.0006801	1.0006067	1.0005468	1.0004976	1.0004601	1.0004355	1.000421	1.0004178	1.0004237	1.0004417	1.0004698	1.0005072	1.0005546	1.0006115	1.000676	1.0007507	1.000833	1.000924	1.0010223	1.0011287	1.0012411	1.0013616	1.0014879	1.0016203	1.0017599	1.0019037
1.0061574	1.005782	1.0054152	1.0050603	1.0047171	1.0043864	1.0040659	1.0037609	1.0034671	1.0031877	1.0029217	1.0026675	1.0024298	1.0022033	1.0019923	1.001795	1.0016102	1.0014396	1.0012844	1.0011414	1.0010105	1.0008953	1.0007926	1.0007026	1.0006255	1.000561	1.000508	1.000468	1.0004394	1.000423	1.0004169	1.0004216	1.0004382	1.0004649	1.0005007	1.0005488	1.0006042	1.0006703	1.0007452	1.0008279	1.0009196	1.0010189	1.0011263	1.0012408	1.0013614	1.0014904	1.0016252	1.0017654	1.0019108	1.0020624
1.0060748	1.005692	1.0053214	1.0049622	1.004614	1.0042804	1.0039581	1.0036515	1.0033568	1.0030762	1.00281	1.0025593	1.0023212	1.0020988	1.0018901	1.001696	1.0015169	1.0013504	1.0011998	1.0010625	1.0009396	1.0008297	1.0007331	1.0006509	1.0005804	1.0005236	1.0004796	1.0004472	1.0004271	1.0004181	1.0004224	1.000436	1.0004607	1.0004964	1.0005425	1.0005978	1.0006641	1.0007372	1.0008212	1.0009137	1.0010136	1.0011219	1.0012381	1.001361	1.0014905	1.0016266	1.0017682	1.0019169	1.0020692	1.0022273
1.0059886	1.0056018	1.0052267	1.004864	1.0045131	1.0041767	1.0038536	1.0035454	1.0032502	1.0029713	1.0027056	1.0024548	1.0022202	1.0020012	1.0017945	1.0016049	1.0014304	1.0012693	1.0011244	1.0009917	1.0008757	1.0007721	1.0006835	1.0006076	1.0005457	1.0004958	1.0004603	1.0004362	1.0004238	1.0004251	1.0004365	1.0004605	1.0004944	1.000538	1.0005926	1.0006571	1.0007313	1.0008157	1.0009071	1.001008	1.001118	1.0012347	1.0013576	1.0014879	1.0016259	1.0017698	1.0019194	1.0020732	1.0022335	1.002398
1.005904	1.0055126	1.0051337	1.0047674	1.0044143	1.0040756	1.0037519	1.0034423	1.0031487	1.002869	1.0026062	1.0023581	1.0021249	1.0019084	1.0017076	1.001521	1.001351	1.0011961	1.0010563	1.0009307	1.0008198	1.000724	1.0006424	1.0005739	1.0005193	1.0004785	1.0004503	1.0004354	1.0004314	1.0004408	1.0004615	1.0004925	1.0005357	1.0005883	1.0006526	1.0007262	1.0008082	1.0009003	1.0010014	1.0011104	1.0012287	1.0013533	1.0014853	1.0016243	1.0017687	1.0019196	1.0020765	1.0022377	1.0024041	1.0025753
1.0058187	1.0054228	1.0050402	1.0046718	1.004318	1.0039781	1.0036534	1.0033445	1.00305	1.0027735	1.0025109	1.0022658	1.0020356	1.0018235	1.0016261	1.0014455	1.0012797	1.0011301	1.0009964	1.0008775	1.0007738	1.0006844	1.0006105	1.000549	1.0005034	1.0004699	1.0004498	1.0004425	1.0004482	1.0004649	1.0004941	1.0005349	1.0005863	1.0006473	1.0007203	1.0008024	1.0008953	1.0009953	1.0011051	1.001221	1.0013473	1.0014809	1.0016197	1.0017657	1.0019194	1.0020772	1.0022393	1.0024072	1.0025796	1.0027564
1.0057338	1.0053352	1.0049498	1.0045792	1.0042233	1.0038826	1.0035576	1.0032496	1.0029572	1.0026823	1.0024229	1.0021797	1.001954	1.0017453	1.0015535	1.001377	1.0012167	1.001074	1.0009462	1.0008334	1.0007367	1.0006547	1.0005871	1.0005344	1.0004951	1.0004698	1.0004584	1.0004598	1.0004731	1.0004987	1.0005367	1.0005857	1.0006461	1.0007166	1.0007976	1.0008875	1.0009878	1.0010976	1.0012151	1.0013405	1.0014734	1.0016143	1.0017614	1.0019162	1.0020754	1.0022397	1.002409	1.0025833	1.0027611	1.0029434
1.0056486	1.0052475	1.0048615	1.0044892	1.0041317	1.0037919	1.0034684	1.0031599	1.0028702	1.0025969	1.0023397	1.0021007	1.0018796	1.0016754	1.0014873	1.0013167	1.001161	1.0010245	1.0009028	1.0007975	1.0007074	1.0006329	1.0005733	1.0005273	1.0004959	1.0004803	1.0004767	1.0004854	1.0005071	1.0005416	1.0005882	1.0006455	1.0007136	1.000794	1.000882	1.0009819	1.0010893	1.0012071	1.0013329	1.0014673	1.001608	1.0017561	1.0019101	1.0020707	1.0022374	1.0024086	1.0025842	1.0027646	1.0029478	1.003134
1.005567	1.0051632	1.0047741	1.004402	1.0040442	1.0037044	1.0033815	1.0030761	1.0027878	1.0025171	1.0022638	1.002029	1.0018114	1.0016111	1.0014282	1.0012634	1.0011153	1.0009841	1.0008689	1.0007703	1.000687	1.0006206	1.0005673	1.0005313	1.0005078	1.0004984	1.0005025	1.0005205	1.0005509	1.0005935	1.0006485	1.0007137	1.0007906	1.0008783	1.0009769	1.0010839	1.0011995	1.0013257	1.0014596	1.0016006	1.0017492	1.0019041	1.0020655	1.0022327	1.0024049	1.002583	1.0027648	1.0029504	1.0031393	1.0033301
1.0054848	1.0050803	1.0046905	1.0043169	1.0039612	1.0036223	1.0033005	1.0029974	1.0027103	1.0024434	1.0021938	1.001963	1.0017494	1.0015553	1.0013777	1.0012181	1.0010759	1.0009508	1.0008434	1.0007514	1.000676	1.0006157	1.0005711	1.0005419	1.0005262	1.0005265	1.0005382	1.0005639	1.000603	1.0006533	1.0007173	1.0007913	1.0008762	1.000972	1.001078	1.0011933	1.0013176	1.0014513	1.0015929	1.0017407	1.0018955	1.0020581	1.0022273	1.0024006	1.002579	1.0027635	1.0029507	1.003141	1.0033339	1.0035306
1.0054063	1.0049998	1.0046097	1.0042374	1.0038823	1.0035427	1.0032237	1.0029234	1.0026408	1.002375	1.0021299	1.0019046	1.001696	1.0015059	1.0013349	1.0011816	1.0010451	1.0009274	1.0008255	1.000741	1.0006735	1.0006202	1.000584	1.000563	1.0005544	1.0005624	1.0005833	1.0006166	1.000663	1.0007226	1.0007938	1.0008757	1.0009702	1.001074	1.0011874	1.0013113	1.0014431	1.0015837	1.0017326	1.0018884	1.002051	1.0022199	1.0023957	1.002575	1.0027592	1.0029477	1.003141	1.0033365	1.003534	1.0037346
1.0053302	1.0049227	1.0045333	1.004161	1.0038068	1.0034708	1.0031532	1.0028546	1.0025755	1.002315	1.0020745	1.0018523	1.0016494	1.0014644	1.0012996	1.0011529	1.0010232	1.000912	1.000817	1.0007396	1.0006789	1.0006337	1.0006045	1.0005901	1.0005908	1.0006068	1.0006355	1.0006773	1.0007324	1.0007994	1.0008795	1.0009696	1.0010716	1.0011834	1.001305	1.0014356	1.0015757	1.001724	1.0018793	1.0020419	1.0022111	1.0023872	1.0025684	1.0027535	1.0029439	1.0031381	1.0033358	1.0035354	1.0037377	1.0039424
1.0052567	1.0048497	1.0044603	1.0040889	1.0037358	1.0034019	1.0030873	1.0027932	1.0025175	1.0022612	1.002025	1.0018073	1.0016092	1.0014309	1.001272	1.0011313	1.0010091	1.0009038	1.000816	1.0007458	1.0006931	1.0006553	1.0006338	1.0006282	1.000637	1.00066	1.0006964	1.0007467	1.0008099	1.0008849	1.0009736	1.0010703	1.0011805	1.0013005	1.0014298	1.0015687	1.0017154	1.0018699	1.002033	1.0022029	1.0023783	1.0025601	1.0027478	1.002939	1.003135	1.0033334	1.0035349	1.0037397	1.0039446	1.0041523
1.0051852	1.0047795	1.0043911	1.0040214	1.0036709	1.0033388	1.0030288	1.0027367	1.0024648	1.0022141	1.0019823	1.0017699	1.0015773	1.0014055	1.0012519	1.0011177	1.0010021	1.0009044	1.0008239	1.000761	1.0007151	1.0006852	1.0006716	1.0006735	1.0006897	1.0007205	1.000766	1.000825	1.0008955	1.0009787	1.0010747	1.0011808	1.0012978	1.0014249	1.0015613	1.0017073	1.0018615	1.002024	1.0021935	1.0023694	1.0025517	1.002739	1.0029316	1.0031286	1.0033296	1.0035331	1.003739	1.0039468	1.0041564	1.0043666
1.0051187	1.0047137	1.0043259	1.003959	1.0036108	1.0032823	1.0029742	1.0026865	1.0024195	1.0021721	1.0019459	1.0017402	1.0015537	1.0013875	1.0012401	1.0011132	1.0010034	1.0009134	1.0008401	1.000784	1.0007457	1.000724	1.0007186	1.0007281	1.000752	1.0007915	1.0008436	1.0009099	1.0009891	1.0010802	1.001184	1.0012964	1.0014212	1.0015566	1.0017015	1.0018542	1.0020146	1.002184	1.0023602	1.0025417	1.0027301	1.0029233	1.0031207	1.0033228	1.0035282	1.0037358	1.0039461	1.0041572	1.0043694	1.0045824
1.0050555	1.0046513	1.0042654	1.0039006	1.0035545	1.0032307	1.0029268	1.0026433	1.0023807	1.0021389	1.0019168	1.0017169	1.0015374	1.0013773	1.0012357	1.0011148	1.0010127	1.0009297	1.0008639	1.0008162	1.000785	1.0007712	1.0007719	1.0007899	1.000822	1.0008689	1.0009291	1.001003	1.0010905	1.0011889	1.0012999	1.0014216	1.0015543	1.0016954	1.001846	1.0020063	1.002174	1.0023497	1.0025307	1.0027199	1.0029142	1.0031115	1.0033137	1.0035213	1.0037311	1.0039423	1.0041556	1.0043709	1.0045856	1.0048018
1.004997	1.0045941	1.004211	1.0038484	1.003506	1.0031853	1.0028845	1.002606	1.0023481	1.0021118	1.0018964	1.001702	1.0015283	1.001374	1.0012406	1.0011264	1.001031	1.0009544	1.0008963	1.0008554	1.0008328	1.0008256	1.0008355	1.0008601	1.000901	1.0009546	1.0010229	1.0011051	1.0011988	1.0013065	1.0014231	1.0015525	1.0016923	1.001841	1.0019987	1.0021652	1.0023402	1.002521	1.0027093	1.002903	1.003102	1.0033058	1.0035132	1.0037246	1.0039375	1.0041535	1.0043712	1.0045875	1.0048052	1.0050219
1.0049417	1.0045413	1.004161	1.0038005	1.0034626	1.0031456	1.0028504	1.0025749	1.0023223	1.0020916	1.0018823	1.0016935	1.0015254	1.0013791	1.0012522	1.0011437	1.0010555	1.0009874	1.0009359	1.0009034	1.0008868	1.0008879	1.0009065	1.0009388	1.0009866	1.0010483	1.0011243	1.0012134	1.0013156	1.001429	1.0015544	1.0016903	1.001837	1.0019927	1.0021578	1.0023308	1.0025111	1.0026987	1.0028927	1.0030918	1.0032961	1.0035042	1.0037162	1.0039312	1.0041484	1.0043663	1.0045861	1.0048066	1.0050267	1.0052459
1.0048918	1.0044935	1.0041159	1.00376	1.0034246	1.0031118	1.0028206	1.0025517	1.0023038	1.0020788	1.0018749	1.0016925	1.0015322	1.0013914	1.0012716	1.0011702	1.0010897	1.0010278	1.0009843	1.0009588	1.0009502	1.0009594	1.0009838	1.0010242	1.0010798	1.001149	1.0012338	1.0013298	1.0014392	1.0015604	1.0016929	1.0018358	1.0019889	1.002151	1.0023228	1.002502	1.0026891	1.0028819	1.0030805	1.0032848	1.0034937	1.003707	1.0039229	1.0041406	1.0043628	1.004584	1.0048054	1.0050288	1.0052497	1.00547
1.0048462	1.0044521	1.0040767	1.003724	1.0033944	1.0030854	1.0027982	1.0025349	1.0022931	1.0020726	1.0018759	1.001699	1.0015445	1.0014114	1.0012976	1.0012051	1.0011314	1.0010768	1.0010402	1.0010225	1.0010221	1.0010377	1.0010697	1.0011176	1.0011814	1.0012586	1.0013491	1.0014533	1.00157	1.0016987	1.0018371	1.0019878	1.0021472	1.0023167	1.002494	1.0026797	1.0028715	1.0030696	1.0032741	1.0034823	1.0036966	1.0039135	1.0041335	1.0043553	1.0045795	1.0048031	1.0050272	1.005252	1.0054753	1.0056955
1.0048056	1.0044138	1.0040421	1.0036936	1.0033672	1.0030638	1.0027822	1.0025239	1.0022886	1.0020747	1.001883	1.0017134	1.0015655	1.001438	1.0013323	1.0012461	1.0011799	1.0011322	1.0011036	1.0010943	1.0011001	1.0011237	1.0011638	1.0012196	1.0012898	1.0013739	1.0014731	1.001583	1.0017081	1.0018427	1.0019883	1.0021452	1.0023117	1.0024868	1.0026699	1.0028609	1.0030589	1.0032625	1.0034716	1.0036855	1.0039028	1.0041246	1.0043477	1.0045722	1.0047989	1.0050251	1.0052521	1.0054773	1.005702	1.0059235
1.004772	1.004382	1.0040151	1.0036705	1.0033479	1.0030502	1.0027738	1.0025206	1.0022898	1.0020832	1.0018982	1.0017353	1.0015941	1.0014741	1.001374	1.0012958	1.0012366	1.001197	1.0011749	1.0011724	1.0011866	1.0012174	1.0012652	1.0013279	1.0014055	1.0014969	1.0016024	1.0017207	1.0018513	1.0019938	1.0021465	1.0023091	1.0024823	1.0026629	1.0028523	1.0030487	1.0032517	1.0034597	1.003674	1.0038921	1.0041128	1.0043377	1.0045644	1.0047922	1.0050212	1.0052499	1.0054779	1.0057049	1.0059288	1.0061517
1.0047408	1.0043552	1.003993	1.0036516	1.003336	1.0030409	1.0027713	1.0025235	1.0022995	1.0020988	1.0019203	1.0017632	1.0016295	1.0015161	1.0014237	1.0013525	1.0013003	1.0012681	1.001254	1.0012574	1.0012801	1.0013186	1.0013726	1.0014427	1.0015279	1.0016267	1.0017396	1.0018651	1.0020036	1.0021505	1.0023109	1.00248	1.0026586	1.0028449	1.0030403	1.0032408	1.0034486	1.0036618	1.0038805	1.0041027	1.0043275	1.0045543	1.0047845	1.0050155	1.0052453	1.0054764	1.0057051	1.005933	1.0061573	1.0063795
1.0047165	1.0043349	1.0039763	1.0036416	1.0033287	1.003041	1.0027753	1.002535	1.0023164	1.0021219	1.0019501	1.0017993	1.0016723	1.0015664	1.0014813	1.0014157	1.0013723	1.0013462	1.0013407	1.0013512	1.0013806	1.0014269	1.0014889	1.0015657	1.0016575	1.0017637	1.0018841	1.0020155	1.0021591	1.0023147	1.0024801	1.0026555	1.0028392	1.0030326	1.003232	1.0034387	1.0036511	1.0038688	1.0040907	1.0043156	1.0045451	1.0047752	1.0050071	1.0052398	1.0054724	1.0057038	1.0059338	1.0061622	1.0063874	1.0066086
1.0046967	1.0043197	1.003965	1.0036348	1.0033283	1.0030456	1.0027863	1.0025511	1.0023396	1.002151	1.0019859	1.0018439	1.0017225	1.0016234	1.0015459	1.0014879	1.001451	1.0014327	1.0014336	1.0014526	1.0014887	1.0015414	1.0016109	1.0016948	1.0017941	1.0019073	1.0020335	1.0021719	1.0023236	1.0024836	1.002656	1.0028368	1.0030265	1.0032241	1.0034297	1.0036404	1.003857	1.0040797	1.0043048	1.0045332	1.0047649	1.0049976	1.0052328	1.0054667	1.0057005	1.0059329	1.0061646	1.0063915	1.0066166	1.0068372
1.0046842	1.0043119	1.003962	1.003636	1.0033342	1.0030577	1.0028043	1.0025753	1.00237	1.0021884	1.0020303	1.0018932	1.0017804	1.0016879	1.001617	1.0015675	1.0015361	1.0015271	1.0015347	1.0015594	1.0016034	1.001664	1.0017397	1.0018305	1.001937	1.0020576	1.0021899	1.0023351	1.002492	1.0026596	1.0028362	1.003023	1.003218	1.0034211	1.0036306	1.0038468	1.0040677	1.004293	1.0045208	1.0047543	1.0049883	1.0052243	1.0054593	1.0056952	1.0059309	1.0061628	1.006395	1.0066228	1.0068475	1.0070671
1.0046761	1.0043087	1.0039629	1.0036434	1.0033476	1.0030761	1.0028286	1.0026062	1.0024085	1.0022311	1.002081	1.0019506	1.0018445	1.0017604	1.0016968	1.0016534	1.0016298	1.0016261	1.0016415	1.0016751	1.0017258	1.0017927	1.001876	1.001974	1.002087	1.0022135	1.0023519	1.0025039	1.0026667	1.0028392	1.0030229	1.0032146	1.0034153	1.0036222	1.0038369	1.0040568	1.0042812	1.0045103	1.0047426	1.0049777	1.0052141	1.0054516	1.0056889	1.0059252	1.0061618	1.0063956	1.0066264	1.0068542	1.0070773	1.0072963
1.0046747	1.0043117	1.0039712	1.0036569	1.0033664	1.0031017	1.0028616	1.0026433	1.0024518	1.002283	1.0021383	1.0020162	1.001917	1.0018382	1.0017825	1.0017467	1.0017316	1.0017349	1.0017567	1.0017962	1.0018543	1.0019282	1.0020186	1.0021235	1.0022421	1.0023745	1.0025206	1.0026785	1.0028464	1.0030254	1.0032144	1.0034113	1.0036161	1.0038283	1.0040466	1.0042701	1.0044981	1.004731	1.0049661	1.0052034	1.005442	1.0056812	1.0059195	1.0061582	1.0063936	1.0066271	1.0068585	1.0070852	1.0073073	1.0075237
1.0046787	1.0043193	1.0039856	1.0036768	1.0033927	1.0031335	1.0028985	1.0026883	1.0025018	1.0023412	1.0022037	1.0020888	1.0019947	1.0019243	1.001875	1.0018466	1.0018381	1.0018486	1.0018779	1.0019245	1.0019895	1.0020707	1.0021666	1.0022787	1.0024049	1.0025427	1.0026953	1.0028588	1.0030318	1.0032166	1.0034099	1.0036119	1.0038216	1.0040385	1.0042605	1.0044881	1.0047197	1.0049545	1.0051916	1.0054318	1.0056714	1.0059122	1.0061519	1.0063899	1.0066271	1.0068599	1.0070896	1.0073162	1.0075366	1.0077513
1.0046892	1.0043353	1.0040066	1.0037036	1.0034248	1.0031717	1.0029434	1.0027395	1.0025605	1.0024062	1.0022753	1.0021669	1.0020803	1.0020173	1.001975	1.0019524	1.0019512	1.001969	1.0020059	1.0020605	1.0021318	1.0022186	1.0023223	1.0024408	1.0025725	1.0027171	1.0028744	1.003043	1.0032232	1.003412	1.0036111	1.0038171	1.0040321	1.0042516	1.0044777	1.0047084	1.0049433	1.0051812	1.0054206	1.0056621	1.0059034	1.006145	1.0063853	1.0066245	1.0068605	1.0070933	1.0073215	1.0075455	1.0077652	1.0079778
1.0047046	1.0043563	1.0040334	1.0037363	1.003464	1.0032171	1.0029938	1.0027977	1.0026253	1.0024772	1.0023537	1.002252	1.0021728	1.002117	1.0020815	1.0020665	1.0020721	1.0020974	1.0021396	1.0022013	1.002279	1.0023729	1.0024829	1.0026077	1.0027452	1.0028967	1.0030587	1.003234	1.0034183	1.0036129	1.0038152	1.0040269	1.0042454	1.0044692	1.0046988	1.0049324	1.0051702	1.00541	1.0056517	1.0058937	1.0061371	1.0063794	1.0066197	1.0068585	1.0070941	1.0073254	1.0075537	1.0077755	1.007993	1.0082031
1.0047268	1.0043832	1.004067	1.0037749	1.0035086	1.0032681	1.0030519	1.0028623	1.0026976	1.0025556	1.002438	1.0023447	1.0022731	1.0022233	1.0021943	1.0021871	1.0021993	1.002231	1.0022805	1.0023488	1.0024334	1.0025334	1.0026492	1.0027797	1.0029238	1.0030806	1.0032492	1.0034288	1.0036182	1.0038184	1.0040255	1.0042402	1.0044636	1.0046899	1.0049226	1.005159	1.0053985	1.0056405	1.0058838	1.0061281	1.0063709	1.0066143	1.0068555	1.0070933	1.0073284	1.0075588	1.0077846	1.0080049	1.0082192	1.0084271
1.0047549	1.0044175	1.0041056	1.0038209	1.0035605	1.0033264	1.0031174	1.0029342	1.002775	1.0026407	1.0025305	1.002443	1.0023776	1.0023355	1.002314	1.0023137	1.0023323	1.0023711	1.0024277	1.0025024	1.002593	1.0027	1.0028217	1.0029588	1.0031086	1.0032696	1.0034443	1.0036287	1.0038228	1.0040269	1.0042386	1.0044577	1.0046833	1.0049139	1.0051486	1.005388	1.0056297	1.0058734	1.0061187	1.0063627	1.0066078	1.0068499	1.0070904	1.0073279	1.0075623	1.0077912	1.0080142	1.0082322	1.0084444	1.0086485
1.0047888	1.0044578	1.0041516	1.0038728	1.0036186	1.0033913	1.0031884	1.0030122	1.0028605	1.0027325	1.0026288	1.0025487	1.0024904	1.0024545	1.0024415	1.0024465	1.0024732	1.002517	1.0025808	1.0026612	1.0027591	1.0028718	1.0029995	1.0031415	1.0032976	1.0034653	1.0036439	1.0038332	1.0040323	1.0042405	1.0044563	1.0046779	1.0049071	1.0051405	1.0053787	1.0056198	1.0058633	1.0061084	1.0063543	1.0066003	1.0068443	1.0070875	1.007327	1.0075634	1.0077949	1.0080231	1.0082443	1.0084606	1.0086681	1.0088695
1.0048295	1.0045033	1.0042037	1.0039304	1.0036827	1.0034611	1.0032666	1.003097	1.0029513	1.0028298	1.0027333	1.0026596	1.0026095	1.002581	1.0025728	1.002586	1.0026182	1.00267	1.00274	1.0028272	1.0029302	1.0030491	1.0031832	1.0033311	1.0034904	1.0036638	1.0038471	1.0040416	1.0042452	1.0044569	1.0046769	1.004903	1.0051335	1.0053698	1.0056107	1.0058535	1.0060984	1.006344	1.0065912	1.0068375	1.0070817	1.0073239	1.0075629	1.0077988	1.008029	1.0082538	1.0084732	1.0086854	1.0088907	1.0090872
1.0048764	1.0045556	1.0042619	1.0039948	1.0037532	1.003539	1.0033505	1.0031877	1.0030487	1.0029347	1.0028453	1.0027783	1.0027344	1.0027114	1.0027114	1.002731	1.0027701	1.0028286	1.002904	1.0029974	1.0031068	1.0032313	1.0033705	1.0035242	1.003689	1.0038675	1.0040554	1.004254	1.0044619	1.0046775	1.0049007	1.0051292	1.0053633	1.005602	1.0058441	1.0060893	1.0063354	1.0065829	1.0068291	1.0070748	1.0073196	1.0075606	1.0077977	1.0080322	1.0082608	1.008484	1.0087005	1.0089087	1.009111	1.0093045
1.0049279	1.0046145	1.0043263	1.0040658	1.003831	1.0036232	1.0034415	1.003285	1.0031525	1.0030468	1.0029633	1.0029025	1.0028654	1.0028503	1.0028561	1.0028816	1.002928	1.002992	1.0030744	1.0031741	1.0032883	1.0034201	1.0035641	1.003722	1.0038937	1.0040753	1.0042683	1.0044707	1.0046818	1.0049012	1.005127	1.005359	1.0055952	1.0058362	1.0060811	1.0063258	1.006573	1.006821	1.0070685	1.0073137	1.0075569	1.0077971	1.0080339	1.0082654	1.0084913	1.0087122	1.0089254	1.009132	1.0093292	1.0095179
1.0049858	1.0046788	1.0043973	1.0041424	1.0039139	1.0037129	1.0035378	1.0033878	1.0032623	1.0031623	1.0030862	1.0030332	1.0030026	1.0029936	1.0030066	1.0030384	1.003091	1.0031613	1.0032499	1.0033553	1.0034751	1.0036117	1.0037618	1.0039252	1.0041003	1.0042868	1.0044836	1.0046903	1.0049056	1.0051277	1.005357	1.0055907	1.0058303	1.0060725	1.0063181	1.0065647	1.0068132	1.0070605	1.0073079	1.0075529	1.0077951	1.0080338	1.0082676	1.008498	1.0087212	1.0089391	1.009149	1.0093513	1.009545	1.0097303
1.0050507	1.0047492	1.0044732	1.0042256	1.0040036	1.0038093	1.0036395	1.0034963	1.0033791	1.0032846	1.0032158	1.0031698	1.0031455	1.0031441	1.0031623	1.0032011	1.0032603	1.0033361	1.0034301	1.0035411	1.0036669	1.0038083	1.003964	1.0041317	1.004312	1.0045027	1.0047039	1.0049137	1.0051323	1.0053576	1.0055895	1.0058253	1.0060668	1.0063113	1.0065575	1.0068057	1.0070536	1.0073007	1.0075471	1.0077916	1.0080329	1.0082705	1.0085024	1.0087291	1.0089513	1.0091642	1.0093715	1.0095687	1.0097587	1.009939
1.0051204	1.0048248	1.0045563	1.0043145	1.0041003	1.0039113	1.003749	1.0036134	1.0035019	1.0034146	1.0033512	1.0033108	1.0032946	1.0032988	1.0033238	1.0033684	1.0034337	1.0035162	1.0036155	1.0037326	1.0038638	1.0040103	1.0041702	1.0043433	1.0045274	1.0047216	1.0049273	1.0051413	1.005362	1.0055902	1.0058236	1.0060625	1.0063055	1.0065508	1.0067984	1.0070459	1.0072945	1.0075419	1.0077871	1.0080314	1.00827	1.008505	1.0087354	1.0089599	1.0091778	1.0093888	1.0095909	1.0097852	1.0099705	1.0101454
1.0051981	1.0049077	1.0046443	1.00441	1.004201	1.0040195	1.0038639	1.0037345	1.0036299	1.0035496	1.0034939	1.0034602	1.0034486	1.0034599	1.0034915	1.0035418	1.0036119	1.0037009	1.0038068	1.003928	1.0040648	1.0042161	1.0043813	1.0045581	1.0047462	1.0049456	1.0051535	1.0053705	1.0055941	1.0058243	1.0060602	1.006301	1.0065451	1.0067912	1.007039	1.0072881	1.0075355	1.0077823	1.0080273	1.0082688	1.0085065	1.0087397	1.0089672	1.0091888	1.0094029	1.0096096	1.0098085	1.0099978	1.0101782	1.0103486
1.00528	1.0049963	1.0047398	1.0045112	1.0043085	1.0041339	1.0039846	1.0038624	1.0037636	1.0036901	1.0036404	1.0036138	1.0036093	1.003626	1.0036633	1.003721	1.0037963	1.0038902	1.0040023	1.0041283	1.0042702	1.0044261	1.004595	1.0047779	1.0049696	1.0051721	1.0053833	1.0056027	1.0058293	1.0060619	1.0062997	1.0065416	1.0067861	1.0070328	1.0072819	1.0075295	1.0077773	1.0080233	1.0082668	1.0085065	1.0087421	1.0089719	1.0091982	1.009416	1.0096265	1.0098296	1.0100232	1.0102092	1.0103837	1.0105488
1.0053669	1.0050902	1.00484	1.0046178	1.004423	1.0042534	1.0041115	1.0039953	1.0039033	1.0038368	1.0037938	1.003773	1.0037752	1.0037979	1.0038409	1.0039039	1.0039858	1.004085	1.0042013	1.0043333	1.00448	1.0046405	1.004814	1.0049994	1.005195	1.0054007	1.005615	1.0058372	1.0060662	1.0063004	1.0065397	1.0067831	1.0070295	1.0072769	1.0075257	1.0077724	1.008019	1.0082641	1.0085062	1.0087444	1.0089772	1.0092046	1.0094268	1.009642	1.0098481	1.0100466	1.0102366	1.0104162	1.0105864	1.0107455
1.0054615	1.0051897	1.0049466	1.0047297	1.0045414	1.0043796	1.0042441	1.0041329	1.0040481	1.0039889	1.0039511	1.0039362	1.0039454	1.003974	1.0040237	1.0040926	1.0041795	1.0042841	1.0044055	1.0045413	1.0046933	1.0048584	1.0050352	1.0052241	1.005424	1.0056329	1.00585	1.0060749	1.0063047	1.006542	1.0067828	1.0070268	1.0072722	1.0075208	1.007768	1.0080154	1.0082611	1.008504	1.008744	1.0089796	1.0092112	1.0094361	1.0096537	1.0098646	1.0100679	1.010261	1.0104463	1.0106208	1.0107855	1.0109395
1.0055608	1.0052962	1.005058	1.0048487	1.0046673	1.0045108	1.0043821	1.0042782	1.0042002	1.0041453	1.0041146	1.0041069	1.004121	1.004155	1.0042112	1.0042846	1.0043781	1.0044867	1.0046134	1.0047549	1.0049106	1.0050794	1.0052613	1.0054533	1.0056559	1.0058672	1.0060879	1.0063139	1.0065469	1.006784	1.0070257	1.0072697	1.0075166	1.0077646	1.008011	1.0082576	1.0085018	1.0087439	1.0089817	1.0092151	1.0094428	1.0096645	1.0098784	1.0100862	1.010285	1.0104735	1.0106537	1.0108228	1.0109817	1.0111293
1.0056648	1.0054072	1.0051757	1.0049729	1.0047967	1.004647	1.004525	1.0044277	1.0043563	1.0043076	1.0042837	1.0042809	1.0043014	1.0043414	1.0044025	1.0044829	1.0045807	1.0046945	1.0048262	1.0049709	1.0051315	1.005304	1.0054886	1.0056849	1.0058895	1.0061042	1.0063267	1.0065551	1.0067891	1.0070288	1.0072703	1.0075144	1.0077622	1.0080082	1.0082557	1.008501	1.0087435	1.0089829	1.0092185	1.009448	1.0096731	1.0098917	1.010102	1.0103046	1.0104985	1.0106825	1.0108575	1.011022	1.0111741	1.0113158
1.0057758	1.0055233	1.0052993	1.0051024	1.0049336	1.0047907	1.004673	1.0045825	1.0045168	1.0044757	1.0044565	1.004461	1.0044857	1.0045328	1.004599	1.0046839	1.0047864	1.0049064	1.005042	1.0051924	1.0053554	1.0055324	1.0057209	1.0059192	1.0061258	1.006344	1.0065672	1.0067976	1.0070331	1.0072738	1.0075154	1.0077606	1.0080074	1.0082532	1.0084982	1.0087426	1.0089835	1.0092208	1.0094537	1.0096811	1.009902	1.010116	1.0103227	1.0105207	1.0107106	1.0108899	1.0110579	1.0112165	1.0113639	1.011499
[truncated: 451 more columns]
