# Supplementary material for: Investigating the use of physics informed neural networks for dam-break scenarios
Source: PLoS One. 2025 Sep 19;20(9):e0332694. doi: 10.1371/journal.pone.0332694 (PMC12449020; doi:10.1371/journal.pone.0332694)
Supplement: S1 File — Dataset for the 1D and 2D shallow water equations (SWE). Repository: https://github.com/kinzamumtaz/2D_SWE. (ZIP) [file pone.0332694.s001.zip › 2D_SWE-main/Downloads/solution_outputs_circularNum/height_circularNum_t0.80.csv]

1.0091537	1.0085069	1.0078479	1.0072027	1.0065881	1.0060122	1.0054775	1.0049826	1.0045198	1.0040814	1.0036578	1.00324	1.002821	1.002393	1.0019519	1.0014945	1.0010191	1.000526	1.0000151	0.99948925	0.9989492	0.99839926	0.9978414	0.997279	0.9967153	0.9961531	0.9955956	0.9950449	0.99450475	0.99397635	0.9934622	0.9929644	0.99248445	0.99202406	0.99158406	0.99116683	0.990771	0.9904002	0.990053	0.9897322	0.98943484	0.98916304	0.9889171	0.98869616	0.98850024	0.9883288	0.98818094	0.98805624	0.98795366	0.98787236
1.009201	1.0086185	1.0079969	1.0073702	1.0067604	1.0061824	1.0056406	1.0051364	1.0046649	1.0042168	1.0037845	1.0033591	1.0029318	1.0024964	1.0020475	1.001582	1.0010988	1.0005959	1.0000762	0.9995401	0.99898976	0.9984291	0.99786	0.99728674	0.99671125	0.99613804	0.9955695	0.99500746	0.9944562	0.99391663	0.99339134	0.99288285	0.99239194	0.9919207	0.99147016	0.9910422	0.9906369	0.9902549	0.9898973	0.989565	0.9892579	0.9889757	0.9887199	0.98848855	0.98828286	0.98810136	0.9879444	0.98781055	0.9876998	0.98761106
1.0091305	1.0086058	1.0080231	1.0074201	1.0068252	1.0062561	1.0057214	1.005223	1.0047561	1.0043129	1.0038854	1.0034634	1.0030391	1.0026054	1.0021569	1.0016906	1.0012045	1.0006975	1.0001724	0.9996285	0.99907076	0.99850005	0.99792075	0.99733615	0.9967489	0.99616253	0.995581	0.99500597	0.9944406	0.9938876	0.99334884	0.9928261	0.99232113	0.99183625	0.99137163	0.99092954	0.99051064	0.9901146	0.9897433	0.9893971	0.98907644	0.9887807	0.9885107	0.98826665	0.98804814	0.98785406	0.98768455	0.98753947	0.9874175	0.9873177
1.0089858	1.0085155	1.0079727	1.0073999	1.0068296	1.0062815	1.0057669	1.0052865	1.0048368	1.0044109	1.0039983	1.0035905	1.003178	1.0027543	1.0023133	1.0018513	1.0013678	1.0008609	1.0003328	0.9997845	0.99921983	0.99864024	0.9980512	0.9974545	0.9968549	0.99625415	0.99565786	0.9950673	0.9944865	0.99391663	0.99336106	0.9928216	0.99230015	0.991798	0.991316	0.9908566	0.9904199	0.99000764	0.989619	0.98925585	0.98891836	0.98860615	0.98831975	0.9880589	0.98782384	0.98761445	0.98743004	0.9872706	0.98713475	0.98702216
1.0088048	1.0083872	1.0078871	1.0073519	1.006815	1.0062988	1.0058138	1.0053627	1.0049411	1.0045418	1.0041537	1.0037676	1.0033749	1.0029668	1.0025388	1.0020871	1.00161	1.001106	1.000578	1.0000275	0.9994564	0.99886906	0.9982691	0.9976612	0.99704754	0.99643266	0.9958195	0.9952116	0.99461234	0.9940241	0.993449	0.9928905	0.9923492	0.99182665	0.99132454	0.99084526	0.9903883	0.9899552	0.98954666	0.98916334	0.9888051	0.9884736	0.98816746	0.98788774	0.9876341	0.9874059	0.98720413	0.9870269	0.9868742	0.98674595
1.0086223	1.0082558	1.0078018	1.0073093	1.0068135	1.0063367	1.0058906	1.0054772	1.005092	1.0047264	1.0043702	1.0040125	1.0036446	1.0032582	1.002848	1.0024091	1.001941	1.0014437	1.0009178	1.0003659	0.99979115	0.99919707	0.9985871	0.9979662	0.9973387	0.9967077	0.9960766	0.9954505	0.9948317	0.9942226	0.9936266	0.99304557	0.9924813	0.99193627	0.991412	0.9909093	0.9904295	0.98997366	0.98954165	0.98913556	0.9887546	0.98840046	0.9880721	0.9877701	0.9874947	0.9872452	0.98702264	0.9868256	0.98665357	0.9865062
1.0084608	1.008146	1.0077399	1.0072945	1.0068445	1.0064133	1.006013	1.0056444	1.0053008	1.0049752	1.0046555	1.0043312	1.003993	1.0036314	1.0032424	1.0028203	1.0023651	1.0018758	1.0013543	1.0008024	1.0002247	0.999624	0.99900573	0.99837244	0.99773073	0.9970834	0.9964344	0.9957887	0.99514824	0.9945176	0.9938982	0.9932938	0.99270564	0.99213606	0.9915864	0.9910588	0.9905535	0.9900716	0.9896151	0.9891835	0.98877746	0.98839784	0.98804474	0.9877176	0.9874183	0.9871453	0.9868997	0.98667926	0.98648596	0.98631716
1.0083381	1.0080733	1.0077165	1.0073203	1.0069205	1.0065403	1.0061889	1.0058687	1.005572	1.00529	1.0050105	1.0047233	1.0044173	1.0040839	1.0037184	1.0033157	1.0028757	1.0023965	1.0018812	1.0013322	1.0007533	1.0001477	0.9995207	0.99887705	0.9982213	0.99755776	0.996891	0.9962249	0.9955632	0.9949095	0.99426645	0.9936367	0.99302363	0.99242795	0.9918519	0.99129647	0.99076444	0.99025583	0.9897716	0.9893123	0.9888788	0.98847246	0.9880925	0.9877385	0.98741305	0.98711395	0.986842	0.98659676	0.98637867	0.98618686
1.0082628	1.008045	1.007738	1.0073922	1.0070448	1.0067168	1.0064181	1.0061485	1.0059004	1.0056645	1.0054284	1.0051796	1.0049088	1.0046067	1.0042677	1.0038868	1.0034635	1.0029981	1.0024915	1.0019461	1.0013674	1.0007589	1.0001253	0.9994719	0.9988035	0.9981246	0.9974402	0.99675506	0.9960721	0.9953948	0.9947281	0.9940733	0.9934331	0.9928104	0.99220705	0.99162465	0.99106365	0.9905267	0.9900135	0.989526	0.9890633	0.9886278	0.9882191	0.9878376	0.98748285	0.9871562	0.9868565	0.98658395	0.98633903	0.98612136
1.0082352	1.0080634	1.0078048	1.0075103	1.0072155	1.0069411	1.006695	1.0064772	1.0062797	1.0060916	1.0058994	1.0056918	1.0054579	1.0051882	1.004877	1.0045205	1.0041167	1.0036663	1.0031701	1.0026326	1.0020558	1.0014467	1.0008085	1.0001475	0.99946755	0.99877536	0.9980753	0.9973714	0.99666756	0.99596894	0.995278	0.9945979	0.99393195	0.9932824	0.99265116	0.99204016	0.99145067	0.99088365	0.9903408	0.9898235	0.9893313	0.9888656	0.9884268	0.9880155	0.9876309	0.9872746	0.9869457	0.9866449	0.9863716	0.98612595
1.0082555	1.0081264	1.0079144	1.0076696	1.0074272	1.0072061	1.0070131	1.006848	1.0067004	1.0065598	1.0064129	1.006247	1.0060507	1.005815	1.005534	1.0052034	1.0048215	1.0043885	1.0039054	1.0033772	1.0028068	1.0021985	1.001558	1.0008916	1.0002037	0.9994997	0.99878496	0.9980649	0.9973424	0.99662304	0.99590963	0.9952057	0.99451387	0.99383765	0.993179	0.99253947	0.9919206	0.9913251	0.9907525	0.9902042	0.98968196	0.98918563	0.98871595	0.9882733	0.98785853	0.9874708	0.9871115	0.98678017	0.98647743	0.98620206
1.0083181	1.0082289	1.0080613	1.0078652	1.007673	1.0075035	1.007363	1.0072486	1.007151	1.0070589	1.0069562	1.0068321	1.0066742	1.0064744	1.0062249	1.0059218	1.0055637	1.0051501	1.0046837	1.0041672	1.003605	1.0030012	1.0023623	1.0016932	1.0009996	1.0002868	0.99956095	0.9988264	0.9980877	0.9973491	0.9966145	0.9958884	0.99517316	0.994471	0.993786	0.99311894	0.9924721	0.9918465	0.9912441	0.9906663	0.99011266	0.9895857	0.9890851	0.9886111	0.988165	0.9877462	0.98735577	0.98699325	0.9866593	0.9863534
1.0084181	1.0083654	1.0082396	1.0080884	1.0079452	1.0078261	1.0077355	1.0076709	1.0076221	1.0075758	1.0075184	1.0074362	1.0073174	1.0071536	1.006937	1.0066627	1.0063307	1.0059397	1.0054911	1.0049897	1.0044385	1.0038428	1.0032082	1.0025399	1.001844	1.0011259	1.000391	0.99964595	0.99889266	0.99813837	0.9973862	0.9966394	0.99590164	0.99517643	0.99446607	0.9937733	0.9930982	0.992445	0.9918133	0.99120563	0.9906225	0.9900648	0.9895326	0.98902774	0.9885499	0.9880995	0.98767716	0.9872832	0.9869174	0.9865799
1.0085487	1.0085293	1.008442	1.0083339	1.0082359	1.0081637	1.0081221	1.0081053	1.0081033	1.0081024	1.0080887	1.0080479	1.0079683	1.0078404	1.0076579	1.0074147	1.0071096	1.006743	1.0063161	1.0058322	1.0052959	1.0047108	1.0040839	1.0034204	1.0027257	1.0020052	1.0012662	1.0005121	0.99974877	0.9989814	0.99821347	0.9974495	0.99669313	0.99594635	0.9952131	0.99449503	0.99379545	0.9931152	0.9924558	0.99181974	0.99120677	0.99061954	0.99005723	0.98952097	0.98901194	0.9885302	0.9880757	0.98764944	0.9872517	0.98688227
1.0087041	1.0087141	1.0086622	1.0085943	1.0085388	1.0085113	1.0085146	1.0085435	1.0085865	1.008629	1.0086576	1.0086572	1.0086169	1.0085253	1.0083768	1.0081656	1.0078902	1.0075495	1.0071465	1.0066832	1.0061638	1.0055937	1.0049783	1.0043228	1.0036327	1.0029145	1.0021737	1.0014161	1.0006458	0.999869	0.9990894	0.99831104	0.99753815	0.9967729	0.99601954	0.99528	0.9945569	0.9938518	0.9931668	0.9925035	0.99186283	0.99124664	0.9906546	0.99008775	0.9895485	0.9890356	0.9885498	0.9880917	0.9876619	0.9872599
1.0088778	1.0089138	1.0088941	1.0088624	1.008847	1.0088608	1.0089067	1.0089784	1.0090638	1.0091482	1.0092177	1.0092572	1.0092541	1.0091991	1.0090847	1.0089064	1.0086614	1.0083497	1.0079722	1.0075324	1.0070329	1.006481	1.0058796	1.0052359	1.0045542	1.003842	1.0031048	1.0023464	1.0015742	1.0007917	1.0000035	0.9992146	0.99842894	0.9976489	0.99687815	0.9961199	0.9953761	0.994649	0.9939403	0.99325216	0.99258566	0.991942	0.99132216	0.9907275	0.99015784	0.9896143	0.98909795	0.9886085	0.9881472	0.9877128
1.0090642	1.0091236	1.0091327	1.0091337	1.0091547	1.0092067	1.0092922	1.009404	1.0095288	1.0096536	1.0097612	1.0098386	1.0098735	1.0098537	1.0097746	1.0096291	1.0094156	1.0091336	1.0087835	1.008369	1.0078937	1.0073617	1.0067785	1.0061495	1.0054808	1.0047783	1.0040479	1.0032941	1.0025226	1.0017389	1.0009475	1.0001518	0.99935687	0.9985652	0.9977817	0.99700755	0.99624604	0.9954996	0.9947702	0.99406004	0.99337006	0.9927009	0.99205506	0.9914327	0.9908355	0.9902635	0.9897172	0.9891975	0.98870534	0.98823977
1.009258	1.0093381	1.0093725	1.0094037	1.0094571	1.0095446	1.009666	1.0098152	1.0099771	1.0101386	1.0102832	1.0103971	1.0104672	1.0104831	1.0104378	1.0103264	1.0101444	1.0098933	1.0095725	1.0091856	1.0087355	1.0082269	1.0076652	1.0070552	1.0064023	1.0057139	1.0049933	1.0042483	1.0034823	1.0027015	1.00191	1.0011126	1.0003126	0.99951386	0.9987205	0.99793464	0.99715936	0.9963975	0.99565	0.99492013	0.99420923	0.99351853	0.99284893	0.99220186	0.9915783	0.990979	0.990405	0.98985624	0.98933417	0.9888384
1.009455	1.0095521	1.0096092	1.009667	1.0097507	1.0098697	1.0100245	1.0102069	1.010404	1.0105993	1.010779	1.0109273	1.0110317	1.0110822	1.0110703	1.0109912	1.0108422	1.0106223	1.0103322	1.0099741	1.0095519	1.0090691	1.0085305	1.0079423	1.0073099	1.006638	1.0059327	1.0051998	1.0044438	1.0036699	1.0028825	1.002087	1.001286	1.0004852	0.999686	0.99889266	0.99810785	0.9973344	0.9965729	0.9958266	0.9950979	0.9943878	0.9936969	0.9930283	0.9923807	0.9917572	0.991157	0.9905811	0.9900306	0.9895062
1.0096494	1.0097625	1.0098388	1.0099206	1.0100303	1.0101787	1.0103635	1.0105766	1.0108048	1.0110329	1.0112443	1.0114251	1.0115623	1.0116452	1.011666	1.0116197	1.0115032	1.0113151	1.0110557	1.0107284	1.0103352	1.0098798	1.0093681	1.0088043	1.0081942	1.0075428	1.0068561	1.006139	1.0053961	1.0046339	1.003856	1.0030662	1.0022694	1.0014695	1.0006691	0.99987257	0.999082	0.99829996	0.99752885	0.99677145	0.99602854	0.99530214	0.99459404	0.9939058	0.993238	0.99259144	0.99196774	0.9913671	0.990791	0.9902391
1.0098386	1.0099639	1.0100583	1.0101614	1.010295	1.0104684	1.0106803	1.0109216	1.0111786	1.0114354	1.0116764	1.0118876	1.0120549	1.0121688	1.0122215	1.0122073	1.0121223	1.0119661	1.0117387	1.0114421	1.0110793	1.0106535	1.01017	1.0096327	1.009048	1.0084208	1.0077548	1.0070575	1.0063323	1.0055848	1.0048198	1.0040401	1.0032521	1.0024573	1.0016612	1.0008651	1.0000722	0.99928766	0.9985104	0.9977444	0.99699175	0.9962532	0.9955314	0.99482733	0.9941422	0.9934767	0.99283195	0.9922094	0.99160945	0.9910326
1.0100188	1.0101542	1.0102642	1.0103854	1.01054	1.0107368	1.0109731	1.0112394	1.0115222	1.0118055	1.0120738	1.0123125	1.0125087	1.0126517	1.0127348	1.0127509	1.0126975	1.0125722	1.0123768	1.0121112	1.0117792	1.0113846	1.0109305	1.0104223	1.0098649	1.0092632	1.0086219	1.0079473	1.0072427	1.0065142	1.0057651	1.0050005	1.0042241	1.00344	1.002651	1.0018609	1.0010715	1.0002863	0.9995079	0.99873865	0.99797976	0.9972339	0.9965022	0.9957853	0.9950863	0.9944053	0.9937434	0.9931013	0.9924813	0.9918825
1.0101856	1.010331	1.0104537	1.010592	1.0107653	1.0109817	1.0112398	1.0115281	1.0118338	1.0121413	1.012434	1.012698	1.0129205	1.0130917	1.0132027	1.013248	1.0132246	1.0131304	1.012966	1.0127323	1.0124319	1.0120682	1.0116452	1.0111674	1.0106385	1.0100652	1.0094504	1.008801	1.0081205	1.0074136	1.0066851	1.0059384	1.0051783	1.004407	1.0036305	1.0028498	1.0020679	1.001288	1.000512	0.99974376	0.9989835	0.9982335	0.9974957	0.9967717	0.9960624	0.9953696	0.994694	0.99403685	0.9933988	0.9927812
1.0103372	1.0104907	1.0106254	1.0107774	1.010968	1.0112027	1.011479	1.0117872	1.0121132	1.0124414	1.0127571	1.0130439	1.0132912	1.0134872	1.0136244	1.013698	1.0137035	1.0136391	1.0135052	1.0133024	1.0130332	1.0127009	1.0123094	1.0118625	1.0113647	1.0108209	1.0102352	1.0096128	1.0089582	1.0082763	1.0075699	1.0068457	1.0061048	1.005352	1.0045904	1.003823	1.0030528	1.0022824	1.0015136	1.0007504	0.9999923	0.99924374	0.9985038	0.99777657	0.99706155	0.99636084	0.9956754	0.99500686	0.99435514	0.99372196
1.0104705	1.0106308	1.0107764	1.0109414	1.0111464	1.0113964	1.0116899	1.0120155	1.0123596	1.0127068	1.0130421	1.0133499	1.0136186	1.0138379	1.0140003	1.0140996	1.0141321	1.0140965	1.0139917	1.0138203	1.0135821	1.0132811	1.0129207	1.0125052	1.0120388	1.0115255	1.0109708	1.0103773	1.0097513	1.0090955	1.0084153	1.0077144	1.0069964	1.0062642	1.0055217	1.004772	1.004017	1.0032598	1.002503	1.0017484	1.0009985	1.0002538	0.9995174	0.9987902	0.99807435	0.9973701	0.99667937	0.9960026	0.9953416	0.99469686
1.0105832	1.0107504	1.0109057	1.0110826	1.0113002	1.011564	1.0118722	1.0122124	1.012573	1.0129366	1.0132885	1.0136155	1.0139039	1.0141448	1.0143294	1.0144532	1.0145109	1.0145026	1.0144262	1.0142839	1.0140762	1.0138063	1.0134777	1.0130943	1.0126591	1.0121772	1.0116526	1.0110899	1.0104932	1.009867	1.0092142	1.0085399	1.0078465	1.0071384	1.006418	1.0056885	1.0049524	1.0042126	1.0034707	1.0027289	1.0019904	1.001255	1.0005263	0.999804	0.9990908	0.9983876	0.9976952	0.9970153	0.99634856	0.99569637
1.0106734	1.0108477	1.0110117	1.0111994	1.0114281	1.0117049	1.0120255	1.012379	1.0127527	1.0131308	1.0134984	1.0138409	1.0141478	1.014407	1.0146134	1.0147591	1.0148412	1.0148576	1.0148087	1.0146937	1.0145156	1.0142759	1.0139787	1.0136266	1.0132229	1.0127732	1.0122797	1.0117484	1.0111824	1.010586	1.0099623	1.0093158	1.0086502	1.0079675	1.007272	1.006566	1.0058513	1.0051317	1.0044085	1.0036836	1.0029601	1.0022378	1.0015204	1.000807	1.0001016	0.999403	0.9987142	0.99803555	0.99736804	0.99671215
1.0107404	1.0109209	1.0110935	1.0112908	1.0115302	1.0118179	1.0121492	1.0125142	1.0129	1.0132912	1.0136714	1.0140282	1.0143503	1.0146271	1.0148517	1.0150181	1.015122	1.0151622	1.015139	1.015051	1.0149009	1.0146909	1.0144233	1.0141017	1.01373	1.0133111	1.0128498	1.0123506	1.0118154	1.0112494	1.0106565	1.0100393	1.0094023	1.0087467	1.0080777	1.0073974	1.0067077	1.0060108	1.0053093	1.0046045	1.0038989	1.003194	1.0024911	1.001792	1.0010967	1.0004084	0.9997264	0.9990531	0.9983886	0.9977342
1.0107821	1.0109689	1.0111499	1.0113565	1.0116062	1.0119035	1.0122442	1.01262	1.0130154	1.0134166	1.0138085	1.0141783	1.014514	1.0148062	1.0150474	1.0152311	1.0153561	1.0154189	1.0154185	1.0153568	1.0152333	1.015051	1.0148127	1.0145206	1.0141796	1.0137926	1.0133628	1.012894	1.012391	1.011856	1.0112934	1.0107068	1.0100993	1.0094731	1.0088325	1.008179	1.007515	1.0068436	1.006166	1.0054845	1.0048002	1.004115	1.0034307	1.0027478	1.0020684	1.0013928	1.0007225	1.0000584	0.99940157	0.99875224
1.0107976	1.0109916	1.0111799	1.0113962	1.0116549	1.0119611	1.0123115	1.0126954	1.0130998	1.0135105	1.0139124	1.0142925	1.0146396	1.0149455	1.015201	1.0154023	1.0155456	1.015628	1.0156499	1.0156109	1.0155137	1.0153579	1.0151473	1.0148847	1.0145736	1.0142167	1.0138173	1.0133804	1.012907	1.012404	1.0118725	1.0113169	1.0107387	1.010143	1.0095311	1.0089059	1.0082701	1.007625	1.0069734	1.0063169	1.0056566	1.0049942	1.0043305	1.0036675	1.0030068	1.0023482	1.001693	1.001042	1.000397	0.99975747
1.0107862	1.0109873	1.0111847	1.0114096	1.0116776	1.0119923	1.0123507	1.0127425	1.0131543	1.0135729	1.0139825	1.0143721	1.0147299	1.0150466	1.0153155	1.0155314	1.0156909	1.0157925	1.0158345	1.0158178	1.0157435	1.0156133	1.0154294	1.0151944	1.0149124	1.0145838	1.0142152	1.0138085	1.0133666	1.0128938	1.0123934	1.0118679	1.0113204	1.0107546	1.0101719	1.0095762	1.008969	1.0083525	1.007728	1.0070977	1.0064632	1.0058255	1.0051857	1.0045457	1.0039053	1.0032666	1.0026299	1.0019963	1.0013655	1.0007396
1.0107474	1.0109565	1.0111636	1.0113969	1.0116733	1.0119964	1.0123628	1.0127614	1.0131795	1.0136056	1.014022	1.0144192	1.0147854	1.0151123	1.0153927	1.0156223	1.0157967	1.0159141	1.0159754	1.0159786	1.0159261	1.0158194	1.0156608	1.0154524	1.015197	1.014898	1.0145577	1.0141808	1.0137687	1.0133259	1.0128555	1.0123605	1.0118434	1.0113076	1.0107547	1.0101885	1.00961	1.0090215	1.0084258	1.0078229	1.0072157	1.0066041	1.0059898	1.0053738	1.0047576	1.0041416	1.0035259	1.0029122	1.0022999	1.0016911
1.0106816	1.0108995	1.0111154	1.0113584	1.0116438	1.0119747	1.0123479	1.012753	1.0131779	1.0136086	1.0140313	1.0144354	1.0148093	1.0151443	1.0154352	1.0156755	1.0158633	1.0159962	1.0160742	1.016096	1.016064	1.0159796	1.0158441	1.0156605	1.0154312	1.015159	1.014847	1.0144981	1.0141152	1.0137017	1.0132611	1.0127953	1.012308	1.0118018	1.0112784	1.0107414	1.0101923	1.0096328	1.0090654	1.0084906	1.0079107	1.0073264	1.0067393	1.0061492	1.0055581	1.0049666	1.0043747	1.0037832	1.0031927	1.0026035
1.0105886	1.0108159	1.0110413	1.0112941	1.0115882	1.0119272	1.0123073	1.0127186	1.013149	1.0135849	1.0140133	1.0144228	1.0148027	1.0151452	1.0154444	1.0156952	1.0158942	1.0160412	1.0161339	1.0161728	1.0161599	1.0160954	1.0159817	1.0158219	1.0156168	1.0153704	1.0150847	1.0147634	1.0144082	1.014023	1.0136114	1.0131743	1.0127157	1.0122383	1.0117438	1.0112356	1.010715	1.0101844	1.0096455	1.009099	1.0085471	1.0079906	1.0074309	1.0068682	1.0063034	1.0057375	1.005171	1.0046037	1.0040364	1.0034704
1.0104686	1.0107054	1.0109413	1.0112044	1.0115076	1.0118552	1.0122417	1.012659	1.0130945	1.013535	1.0139687	1.0143825	1.0147679	1.015117	1.0154234	1.0156825	1.0158924	1.0160508	1.0161575	1.0162116	1.0162157	1.0161701	1.0160772	1.0159386	1.0157572	1.0155349	1.0152745	1.0149784	1.0146507	1.0142925	1.0139077	1.0134991	1.0130681	1.0126185	1.0121528	1.0116723	1.01118	1.0106776	1.0101665	1.0096478	1.0091239	1.0085952	1.0080631	1.0075285	1.0069904	1.0064512	1.0059115	1.0053698	1.0048277	1.0042858
1.0103222	1.0105696	1.0108167	1.0110899	1.011403	1.0117584	1.0121526	1.0125757	1.0130165	1.013461	1.0138986	1.0143173	1.0147074	1.0150619	1.0153745	1.0156416	1.01586	1.0160288	1.0161475	1.0162156	1.0162348	1.0162072	1.016133	1.0160145	1.015855	1.0156549	1.0154186	1.0151472	1.0148447	1.0145127	1.0141542	1.0137718	1.0133677	1.0129457	1.0125067	1.0120538	1.0115883	1.0111129	1.0106292	1.0101383	1.0096415	1.0091403	1.0086358	1.0081276	1.0076177	1.0071052	1.0065922	1.006077	1.0055623	1.0050459
1.0101503	1.0104089	1.0106677	1.0109518	1.0112743	1.0116386	1.0120401	1.0124695	1.0129148	1.0133641	1.0138057	1.0142279	1.0146222	1.0149812	1.0152998	1.0155733	1.0157998	1.0159777	1.016107	1.016188	1.0162212	1.0162088	1.0161518	1.0160521	1.0159122	1.0157344	1.0155203	1.0152723	1.0149935	1.0146859	1.0143526	1.0139958	1.0136176	1.0132209	1.0128084	1.012381	1.0119423	1.0114928	1.0110346	1.010571	1.0101007	1.0096263	1.0091475	1.0086669	1.0081842	1.0076993	1.0072132	1.006725	1.0062367	1.005747
1.0099539	1.0102237	1.0104948	1.0107903	1.0111235	1.0114968	1.0119058	1.0123413	1.0127921	1.013246	1.013691	1.0141166	1.0145147	1.0148779	1.0152011	1.0154803	1.0157138	1.0159	1.016039	1.0161307	1.0161773	1.0161786	1.0161374	1.0160552	1.0159338	1.0157754	1.0155824	1.0153567	1.0151001	1.0148162	1.0145065	1.0141735	1.0138202	1.0134479	1.0130595	1.0126573	1.0122433	1.0118195	1.0113869	1.0109476	1.0105028	1.010054	1.0096018	1.0091475	1.0086907	1.0082325	1.0077724	1.007312	1.0068499	1.006388
1.0097337	1.0100158	1.0102988	1.0106069	1.0109506	1.0113331	1.01175	1.0121924	1.012648	1.0131062	1.0135554	1.0139853	1.0143865	1.0147538	1.0150813	1.0153655	1.0156049	1.015798	1.0159457	1.0160475	1.016105	1.0161198	1.016093	1.0160266	1.015922	1.0157819	1.0156083	1.0154032	1.0151685	1.0149063	1.0146188	1.014309	1.0139781	1.0136297	1.0132651	1.0128863	1.0124954	1.0120953	1.0116868	1.0112716	1.0108508	1.0104272	1.0099996	1.0095698	1.0091385	1.0087054	1.0082719	1.0078378	1.0074028	1.0069664
1.009491	1.009786	1.0100824	1.0104022	1.0107571	1.0111489	1.0115745	1.0120233	1.0124855	1.0129483	1.0134014	1.0138341	1.0142391	1.01461	1.0149412	1.0152304	1.0154753	1.015675	1.0158302	1.0159409	1.0160079	1.0160347	1.0160203	1.0159684	1.01588	1.0157571	1.015601	1.0154147	1.0151997	1.0149589	1.0146922	1.0144042	1.0140957	1.0137688	1.0134262	1.0130703	1.0127019	1.012324	1.0119377	1.0115448	1.0111481	1.0107464	1.0103422	1.0099365	1.009529	1.0091206	1.0087124	1.008303	1.0078934	1.0074837
1.0092263	1.0095353	1.0098447	1.0101779	1.0105437	1.0109464	1.0113794	1.0118364	1.0123037	1.0127718	1.0132287	1.0136662	1.0140747	1.0144486	1.0147839	1.015077	1.0153265	1.015532	1.0156939	1.0158124	1.0158896	1.0159256	1.015924	1.0158845	1.0158106	1.0157028	1.015564	1.0153956	1.0151993	1.0149767	1.0147307	1.0144626	1.0141747	1.0138693	1.0135472	1.0132121	1.0128651	1.0125084	1.0121436	1.011772	1.0113956	1.0110164	1.010634	1.0102501	1.0098654	1.0094798	1.0090955	1.0087101	1.008325	1.0079402
1.008942	1.0092645	1.0095876	1.0099337	1.0103122	1.010725	1.0111675	1.0116317	1.0121053	1.0125786	1.0130402	1.0134815	1.0138936	1.0142714	1.0146103	1.014907	1.015161	1.0153723	1.0155398	1.0156655	1.0157503	1.015796	1.015805	1.0157773	1.0157163	1.0156236	1.0154997	1.0153475	1.0151685	1.0149643	1.0147368	1.0144877	1.0142195	1.0139331	1.0136312	1.0133154	1.0129884	1.0126517	1.0123067	1.0119551	1.0115983	1.0112389	1.0108771	1.0105139	1.0101497	1.0097864	1.0094235	1.0090612	1.0086989	1.0083382
1.008639	1.008975	1.0093125	1.0096722	1.0100625	1.0104866	1.010938	1.0114096	1.0118906	1.0123693	1.0128363	1.0132817	1.0136981	1.0140795	1.0144218	1.0147225	1.014981	1.0151968	1.0153701	1.0155021	1.0155945	1.0156481	1.0156666	1.01565	1.0156009	1.0155208	1.0154115	1.015274	1.0151112	1.0149239	1.0147134	1.0144824	1.0142316	1.0139642	1.0136809	1.0133842	1.013076	1.0127567	1.0124308	1.0120972	1.0117596	1.0114185	1.011075	1.0107311	1.0103868	1.0100431	1.0097002	1.0093583	1.0090184	1.0086789
1.0083185	1.0086681	1.0090213	1.0093938	1.0097971	1.0102316	1.0106934	1.0111728	1.0116609	1.0121462	1.0126185	1.0130682	1.0134888	1.0138737	1.0142211	1.0145252	1.0147884	1.015008	1.015186	1.0153238	1.0154225	1.0154847	1.0155115	1.0155042	1.0154654	1.0153977	1.0153013	1.015178	1.0150295	1.0148578	1.014664	1.0144494	1.0142161	1.0139655	1.0136997	1.0134205	1.0131292	1.0128275	1.0125184	1.0122025	1.0118822	1.011558	1.0112318	1.010905	1.0105783	1.010253	1.0099281	1.0096055	1.009285	1.0089667
1.0079813	1.0083456	1.0087131	1.0091003	1.0095164	1.0099624	1.0104336	1.0109218	1.0114172	1.0119087	1.0123868	1.0128424	1.0132672	1.0136563	1.0140072	1.014316	1.0145831	1.014807	1.0149902	1.0151336	1.0152386	1.0153072	1.0153413	1.015343	1.0153146	1.015257	1.0151721	1.015062	1.0149268	1.0147696	1.0145906	1.0143921	1.0141745	1.01394	1.0136907	1.013427	1.0131527	1.0128672	1.0125737	1.0122739	1.0119689	1.0116605	1.0113499	1.0110394	1.0107286	1.0104194	1.0101117	1.0098065	1.0095032	1.0092034
1.0076302	1.0080091	1.0083903	1.008792	1.0092217	1.0096792	1.010161	1.0106577	1.0111611	1.0116596	1.012143	1.0126035	1.0130339	1.0134282	1.0137832	1.0140965	1.0143672	1.0145963	1.0147841	1.0149324	1.0150429	1.0151175	1.0151585	1.0151688	1.0151488	1.015101	1.0150268	1.0149279	1.0148058	1.0146614	1.0144966	1.0143117	1.0141095	1.0138905	1.0136563	1.0134082	1.0131482	1.0128782	1.0125992	1.0123148	1.0120237	1.0117306	1.0114341	1.0111371	1.0108414	1.0105466	1.0102538	1.009963	1.0096772	1.0093938
1.0072657	1.0076591	1.0080553	1.008471	1.0089135	1.0093827	1.009875	1.0103815	1.0108925	1.011398	1.0118883	1.0123547	1.0127903	1.0131898	1.0135494	1.0138674	1.0141429	1.0143763	1.0145683	1.0147216	1.0148374	1.014918	1.0149658	1.0149821	1.0149707	1.0149314	1.0148675	1.0147789	1.0146681	1.0145357	1.014384	1.0142125	1.0140239	1.0138184	1.0135989	1.0133654	1.0131196	1.0128641	1.0125993	1.0123273	1.01205	1.0117699	1.0114859	1.0112022	1.0109187	1.0106372	1.0103581	1.0100812	1.0098088	1.0095396
1.006889	1.0072966	1.0077081	1.0081378	1.0085938	1.0090755	1.0095776	1.0100931	1.010613	1.0111262	1.0116228	1.0120959	1.0125369	1.0129426	1.0133073	1.0136299	1.0139103	1.0141484	1.0143454	1.0145028	1.0146234	1.0147096	1.0147638	1.0147867	1.0147821	1.0147511	1.0146956	1.0146171	1.0145167	1.0143957	1.014255	1.0140963	1.0139203	1.0137281	1.0135212	1.0133009	1.0130692	1.0128264	1.0125747	1.0123148	1.0120505	1.0117813	1.0115104	1.011238	1.0109663	1.0106958	1.0104278	1.0101638	1.0099036	1.0096474
1.0065024	1.0069233	1.0073489	1.0077941	1.008263	1.0087571	1.0092702	1.0097955	1.0103229	1.0108438	1.0113479	1.0118276	1.0122757	1.0126863	1.0130571	1.0133847	1.0136701	1.0139134	1.0141147	1.0142778	1.0144036	1.014495	1.0145541	1.0145835	1.0145854	1.0145613	1.0145137	1.0144436	1.0143529	1.014242	1.0141121	1.013965	1.013801	1.0136203	1.0134261	1.0132188	1.0129981	1.0127679	1.012528	1.0122802	1.0120276	1.0117694	1.0115092	1.0112468	1.0109849	1.0107251	1.0104674	1.0102136	1.0099636	1.0097185
1.0061066	1.0065414	1.0069811	1.00744	1.0079229	1.0084289	1.0089535	1.009488	1.0100247	1.0105534	1.011065	1.0115513	1.0120053	1.0124228	1.0127995	1.0131338	1.0134245	1.0136725	1.0138799	1.0140471	1.0141776	1.0142739	1.0143385	1.0143733	1.0143815	1.0143642	1.0143237	1.0142616	1.0141786	1.0140777	1.0139576	1.0138203	1.0136671	1.0134985	1.0133156	1.0131195	1.0129108	1.0126919	1.0124632	1.0122266	1.0119842	1.0117357	1.011485	1.0112326	1.0109798	1.0107287	1.0104795	1.0102342	1.009993	1.0097573
1.005704	1.0061506	1.0066048	1.0070785	1.0075743	1.0080922	1.0086277	1.0091721	1.0097172	1.0102544	1.0107734	1.011267	1.0117282	1.0121521	1.0125355	1.0128756	1.0131725	1.0134264	1.0136385	1.0138115	1.0139475	1.0140486	1.0141186	1.0141581	1.0141722	1.0141611	1.0141267	1.0140723	1.0139974	1.0139037	1.0137935	1.0136652	1.0135224	1.0133641	1.0131915	1.013006	1.012808	1.0125996	1.0123814	1.0121557	1.0119221	1.0116832	1.0114413	1.0111973	1.0109526	1.0107086	1.0104669	1.0102291	1.0099951	1.0097672
1.0052954	1.0057539	1.0062215	1.0067078	1.0072168	1.0077478	1.0082939	1.0088488	1.0094031	1.0099483	1.0104744	1.0109757	1.0114446	1.0118753	1.0122658	1.0126126	1.0129156	1.0131754	1.0133948	1.0135723	1.0137132	1.0138197	1.013894	1.0139399	1.0139586	1.0139527	1.0139254	1.0138766	1.0138093	1.0137233	1.0136204	1.0135014	1.0133673	1.0132184	1.0130557	1.0128807	1.0126923	1.0124938	1.0122856	1.0120682	1.0118439	1.0116142	1.0113806	1.0111431	1.0109059	1.0106686	1.0104331	1.0102011	1.009974	1.0097514
1.0048825	1.005352	1.0058315	1.006332	1.006854	1.0073963	1.0079535	1.008518	1.0090818	1.0096354	1.0101699	1.0106785	1.0111547	1.0115933	1.0119908	1.0123447	1.0126549	1.0129215	1.0131462	1.01333	1.0134763	1.0135878	1.0136673	1.0137177	1.0137415	1.0137417	1.0137196	1.0136769	1.0136158	1.0135369	1.0134414	1.0133302	1.0132046	1.0130645	1.0129102	1.0127442	1.0125655	1.012376	1.0121768	1.0119679	1.0117525	1.01153	1.0113031	1.0110734	1.0108423	1.0106106	1.0103805	1.0101535	1.0099312	1.0097134
1.0044657	1.0049456	1.0054379	1.0059505	1.0064849	1.0070391	1.0076078	1.0081822	1.0087548	1.009317	1.0098593	1.0103762	1.0108601	1.0113056	1.0117105	1.0120726	1.0123898	1.0126632	1.0128943	1.0130843	1.0132371	1.0133541	1.0134386	1.0134941	1.013523	1.0135283	1.0135105	1.0134743	1.0134186	1.013346	1.0132569	1.0131528	1.0130348	1.0129027	1.0127577	1.0125993	1.01243	1.0122486	1.012057	1.011857	1.0116484	1.0114336	1.0112133	1.01099	1.0107638	1.0105375	1.0103123	1.0100895	1.00987	1.0096555
1.0040475	1.0045366	1.0050396	1.0055641	1.0061111	1.0066774	1.0072562	1.0078406	1.0084223	1.0089929	1.0095435	1.0100679	1.0105599	1.011014	1.0114266	1.0117959	1.0121206	1.0124017	1.0126399	1.0128367	1.0129954	1.0131179	1.0132082	1.0132693	1.0133033	1.0133128	1.0133008	1.0132691	1.0132189	1.013152	1.0130689	1.0129722	1.0128602	1.0127354	1.0125976	1.0124469	1.0122849	1.0121121	1.0119286	1.0117354	1.0115347	1.0113262	1.0111123	1.0108942	1.0106734	1.010451	1.0102293	1.01001	1.0097932	1.0095818
1.0036297	1.004126	1.0046395	1.0051752	1.0057333	1.0063103	1.0069003	1.0074944	1.0080854	1.0086647	1.0092237	1.0097561	1.0102556	1.0107177	1.0111386	1.0115157	1.0118489	1.0121373	1.0123831	1.0125874	1.0127528	1.0128812	1.012977	1.0130434	1.0130829	1.0130967	1.0130898	1.0130628	1.0130177	1.0129557	1.0128793	1.0127876	1.0126817	1.0125636	1.0124322	1.0122893	1.012134	1.0119681	1.0117916	1.011606	1.0114118	1.0112095	1.0110017	1.0107888	1.0105722	1.0103539	1.0101352	1.009918	1.0097033	1.009493
1.0032122	1.0037153	1.004238	1.0047841	1.005353	1.0059406	1.0065405	1.0071447	1.0077449	1.0083321	1.0088995	1.0094403	1.0099479	1.0104177	1.0108467	1.0112325	1.0115737	1.011871	1.0121243	1.0123364	1.0125084	1.0126439	1.012746	1.0128176	1.0128616	1.0128812	1.012879	1.0128564	1.0128157	1.0127592	1.012687	1.0126009	1.0125012	1.0123885	1.0122637	1.0121269	1.0119786	1.0118196	1.0116496	1.0114698	1.0112821	1.0110856	1.0108825	1.0106742	1.0104614	1.0102469	1.010031	1.0098156	1.0096023	1.0093929
1.002797	1.0033059	1.0038359	1.0043913	1.0049701	1.005568	1.0061784	1.0067911	1.0074002	1.0079963	1.008572	1.0091201	1.0096364	1.0101144	1.0105519	1.010946	1.0112957	1.0116018	1.0118636	1.0120832	1.0122628	1.0124053	1.0125144	1.012591	1.0126414	1.0126662	1.0126681	1.0126498	1.012614	1.0125623	1.0124948	1.0124131	1.0123187	1.0122118	1.0120926	1.0119616	1.0118194	1.0116664	1.0115024	1.0113298	1.0111464	1.0109552	1.0107573	1.0105531	1.0103444	1.0101322	1.0099185	1.0097042	1.009492	1.0092822
1.0023863	1.0028987	1.0034348	1.0039983	1.0045867	1.0051938	1.005813	1.0064355	1.0070533	1.0076578	1.0082412	1.0087982	1.0093217	1.0098085	1.0102545	1.0106575	1.0110161	1.0113304	1.0116003	1.0118285	1.0120165	1.0121672	1.0122818	1.0123662	1.012421	1.0124513	1.0124582	1.0124451	1.0124134	1.0123658	1.0123031	1.0122268	1.0121357	1.0120338	1.0119202	1.0117946	1.0116574	1.0115098	1.0113517	1.0111836	1.0110064	1.0108204	1.0106269	1.0104264	1.0102208	1.0100113	1.0097992	1.0095863	1.0093744	1.009164
1.0019796	1.0024947	1.003036	1.0036069	1.0042026	1.0048181	1.0054464	1.0060772	1.006704	1.0073166	1.0079083	1.0084728	1.0090048	1.0094994	1.0099539	1.0103658	1.0107336	1.0110567	1.0113364	1.0115736	1.0117692	1.0119274	1.0120503	1.012141	1.0122021	1.0122378	1.0122497	1.0122417	1.0122145	1.0121704	1.0121123	1.0120393	1.0119538	1.011856	1.0117466	1.011626	1.0114943	1.0113515	1.0111991	1.0110353	1.0108631	1.010681	1.010492	1.0102948	1.0100925	1.0098857	1.0096749	1.0094628	1.0092505	1.0090401
1.0015799	1.0020952	1.0026406	1.0032164	1.0038195	1.0044427	1.0050788	1.0057182	1.0063524	1.0069731	1.0075731	1.0081455	1.0086857	1.0091887	1.0096518	1.0100722	1.0104488	1.0107818	1.0110704	1.0113163	1.0115211	1.011688	1.0118179	1.0119162	1.0119836	1.0120255	1.0120425	1.0120387	1.0120167	1.0119771	1.0119227	1.0118544	1.011773	1.0116789	1.0115739	1.0114574	1.01133	1.0111924	1.0110439	1.0108856	1.0107175	1.0105401	1.0103543	1.0101608	1.0099616	1.009756	1.0095469	1.009335	1.0091227	1.0089109
1.0011873	1.0017022	1.0022492	1.0028297	1.003438	1.0040678	1.0047112	1.005358	1.0059998	1.0066282	1.0072358	1.0078163	1.0083642	1.0088761	1.0093477	1.0097767	1.0101627	1.0105044	1.0108029	1.011058	1.0112717	1.0114474	1.011586	1.0116916	1.0117663	1.0118141	1.0118366	1.0118387	1.0118207	1.0117856	1.0117356	1.0116707	1.011593	1.0115036	1.0114017	1.0112898	1.0111667	1.0110326	1.0108886	1.0107342	1.01057	1.0103967	1.0102146	1.0100242	1.0098274	1.0096235	1.009416	1.0092045	1.0089912	1.0087781
1.0008037	1.0013158	1.0018636	1.002446	1.0030588	1.0036945	1.0043433	1.004997	1.0056465	1.0062823	1.0068978	1.0074855	1.0080416	1.0085615	1.009041	1.0094795	1.0098743	1.0102254	1.0105331	1.0107981	1.0110215	1.011206	1.0113535	1.011467	1.0115492	1.0116038	1.0116335	1.01164	1.0116276	1.0115963	1.0115498	1.0114893	1.011416	1.0113294	1.011232	1.0111235	1.011004	1.0108739	1.0107334	1.0105833	1.0104227	1.0102533	1.0100741	1.0098866	1.0096916	1.0094904	1.0092832	1.0090718	1.0088583	1.0086433
1.0004297	1.000937	1.0014839	1.0020679	1.0026833	1.0033233	1.0039775	1.0046376	1.0052922	1.0059353	1.0065576	1.0071532	1.0077168	1.0082448	1.0087333	1.0091801	1.0095842	1.009945	1.0102625	1.0105376	1.0107702	1.0109643	1.0111212	1.0112427	1.011333	1.0113946	1.01143	1.0114433	1.0114352	1.011409	1.0113676	1.0113108	1.0112407	1.0111578	1.0110642	1.0109587	1.010843	1.0107167	1.0105798	1.0104328	1.0102762	1.0101092	1.0099331	1.0097487	1.0095557	1.0093557	1.0091493	1.0089384	1.0087239	1.0085073
1.0000659	1.0005674	1.0011117	1.0016952	1.002312	1.0029546	1.0036134	1.0042775	1.004939	1.0055879	1.0062171	1.0068198	1.0073913	1.0079267	1.0084243	1.0088804	1.0092927	1.0096629	1.0099902	1.0102745	1.0105174	1.0107213	1.0108874	1.0110179	1.0111169	1.0111861	1.0112288	1.0112476	1.0112455	1.0112249	1.0111871	1.0111337	1.011068	1.0109894	1.0108984	1.0107967	1.0106839	1.0105605	1.0104275	1.0102835	1.0101303	1.0099666	1.0097935	1.009611	1.0094198	1.0092214	1.0090163	1.008805	1.0085899	1.0083717
0.99971426	1.0002085	1.0007482	1.0013293	1.0019464	1.0025903	1.0032514	1.0039201	1.004586	1.0052404	1.0058758	1.0064859	1.0070645	1.0076082	1.0081129	1.0085777	1.0089998	1.0093795	1.0097165	1.0100102	1.0102637	1.0104775	1.0106531	1.0107936	1.010901	1.0109782	1.0110283	1.0110542	1.0110582	1.0110421	1.011009	1.0109607	1.0108981	1.010823	1.010736	1.010637	1.0105274	1.0104078	1.0102775	1.0101368	1.009986	1.0098249	1.009654	1.0094742	1.0092851	1.009088	1.0088834	1.0086724	1.0084563	1.0082362
0.99937487	0.9998605	1.0003934	1.0009712	1.0015864	1.0022303	1.002893	1.0035642	1.0042346	1.0048939	1.0055349	1.0061511	1.006737	1.0072879	1.0078009	1.0082737	1.0087056	1.0090942	1.0094407	1.0097454	1.010008	1.0102321	1.010418	1.0105683	1.0106845	1.0107706	1.0108284	1.010861	1.0108716	1.0108613	1.010834	1.0107893	1.0107311	1.0106596	1.0105757	1.0104805	1.0103742	1.0102571	1.0101297	1.009992	1.0098442	1.0096859	1.0095173	1.0093395	1.0091524	1.0089563	1.0087522	1.0085412	1.0083245	1.0081025
0.9990492	0.99952406	1.0000496	1.0006216	1.0012338	1.0018759	1.0025384	1.0032116	1.0038844	1.0045478	1.0051941	1.0058163	1.0064088	1.006967	1.0074878	1.0079691	1.008409	1.0088072	1.0091634	1.0094771	1.0097516	1.0099853	1.0101813	1.0103409	1.0104673	1.0105624	1.0106289	1.0106692	1.0106862	1.0106827	1.0106608	1.010621	1.010567	1.0104988	1.0104191	1.010327	1.0102237	1.0101095	1.0099852	1.0098504	1.009705	1.0095489	1.0093826	1.009207	1.0090218	1.0088269	1.0086229	1.0084124	1.0081944	1.0079706
0.9987381	0.99920076	0.9997168	1.0002817	1.0008887	1.001528	1.002189	1.0028623	1.003537	1.0042034	1.0048534	1.0054812	1.00608	1.0066453	1.0071735	1.0076634	1.0081116	1.0085195	1.0088848	1.009209	1.0094925	1.0097368	1.0099429	1.0101131	1.0102493	1.0103536	1.0104287	1.0104772	1.0105026	1.0105048	1.0104884	1.0104544	1.0104055	1.0103416	1.010265	1.0101767	1.0100763	1.0099655	1.0098435	1.0097113	1.0095685	1.0094148	1.0092512	1.0090772	1.0088928	1.0086993	1.0084966	1.0082859	1.0080677	1.0078425
0.9984419	0.9988918	0.9993964	0.99995315	1.0005529	1.0011872	1.0018452	1.0025167	1.0031916	1.0038606	1.0045145	1.0051464	1.0057507	1.0063226	1.0068585	1.0073553	1.0078129	1.0082293	1.0086042	1.0089383	1.0092322	1.0094868	1.0097032	1.0098839	1.0100294	1.0101441	1.0102285	1.0102857	1.0103178	1.010328	1.0103178	1.0102898	1.0102453	1.0101869	1.010114	1.010029	1.0099329	1.0098244	1.0097054	1.0095756	1.0094353	1.0092845	1.0091225	1.0089511	1.008768	1.0085754	1.0083735	1.008162	1.0079434	1.0077173
0.99816215	0.9985961	0.99908847	0.99963474	1.0002259	1.0008548	1.0015082	1.0021772	1.0028509	1.0035203	1.0041761	1.0048119	1.0054212	1.0059993	1.0065421	1.0070473	1.0075125	1.0079378	1.008322	1.008666	1.0089697	1.0092345	1.0094615	1.0096523	1.009809	1.0099331	1.0100268	1.0100933	1.010134	1.0101523	1.0101484	1.010127	1.0100876	1.0100341	1.0099654	1.0098841	1.0097911	1.009687	1.009571	1.0094436	1.0093057	1.0091566	1.0089977	1.0088269	1.0086464	1.0084554	1.0082536	1.0080428	1.0078238	1.0075961
0.9978987	0.99831647	0.9987946	0.9993285	0.9999102	1.0005304	1.0011781	1.0018429	1.0025142	1.0031829	1.0038406	1.0044788	1.0050924	1.0056758	1.0062249	1.0067377	1.0072112	1.0076448	1.0080379	1.0083915	1.0087056	1.00898	1.0092176	1.0094187	1.0095866	1.0097204	1.0098245	1.0098999	1.0099497	1.0099752	1.0099796	1.0099648	1.0099316	1.0098825	1.0098194	1.0097427	1.0096532	1.0095518	1.0094388	1.0093147	1.0091796	1.0090331	1.008876	1.0087076	1.0085281	1.0083385	1.008138	1.0079272	1.0077074	1.0074788
0.9976523	0.99805284	0.9985151	0.99903566	0.9996056	1.0002159	1.0008563	1.0015152	1.0021827	1.0028495	1.0035063	1.0041475	1.0047638	1.005352	1.0059069	1.0064267	1.0069078	1.0073503	1.0077524	1.0081152	1.008439	1.0087239	1.0089718	1.0091835	1.0093609	1.0095055	1.0096197	1.0097052	1.0097641	1.0097984	1.0098108	1.0098026	1.0097761	1.0097334	1.0096753	1.0096029	1.0095171	1.0094199	1.0093105	1.009189	1.0090566	1.0089128	1.0087581	1.0085917	1.0084139	1.0082247	1.0080259	1.0078158	1.0075955	1.0073662
0.9974241	0.9978053	0.9982508	0.9987564	0.99931324	0.99991256	1.0005428	1.0011942	1.0018567	1.0025202	1.0031763	1.0038177	1.0044369	1.0050285	1.0055892	1.0061148	1.0066037	1.007054	1.0074645	1.0078365	1.0081695	1.0084647	1.0087233	1.008945	1.0091335	1.0092884	1.0094132	1.0095086	1.0095768	1.0096202	1.0096409	1.0096401	1.0096213	1.0095848	1.0095319	1.0094649	1.0093839	1.0092901	1.0091848	1.0090667	1.0089375	1.0087962	1.0086437	1.0084792	1.0083036	1.0081166	1.0079182	1.0077081	1.0074883	1.0072588
0.9972137	0.99757516	0.998003	0.9984921	0.9990344	0.9996198	1.0002396	1.0008819	1.0015376	1.0021958	1.0028493	1.0034899	1.0041103	1.0047052	1.0052701	1.0058018	1.0062973	1.0067557	1.0071751	1.0075562	1.0078981	1.0082036	1.008472	1.0087042	1.008903	1.0090685	1.0092037	1.009309	1.0093873	1.0094404	1.0094699	1.0094775	1.0094662	1.009437	1.0093895	1.009328	1.009252	1.0091631	1.0090615	1.0089469	1.0088209	1.0086828	1.0085328	1.008371	1.0081974	1.008012	1.0078145	1.0076057	1.007386	1.0071557
0.9970226	0.99736273	0.9977712	0.9982423	0.99876803	0.9993397	0.9999464	1.0005779	1.0012252	1.0018774	1.002527	1.0031655	1.0037857	1.0043828	1.0049517	1.0054885	1.00599	1.0064559	1.0068836	1.0072734	1.0076247	1.0079396	1.0082177	1.0084602	1.0086691	1.0088456	1.0089911	1.0091071	1.0091958	1.0092585	1.009297	1.009314	1.0093101	1.0092871	1.0092479	1.0091925	1.0091219	1.0090374	1.0089397	1.00883	1.0087073	1.0085729	1.0084252	1.0082662	1.0080949	1.0079113	1.007715	1.0075073	1.0072885	1.0070578
0.99685043	0.9971688	0.99755657	0.9980084	0.9985167	0.99907213	0.9996645	1.0002841	1.0009205	1.0015655	1.0022093	1.0028445	1.0034634	1.0040616	1.0046332	1.0051743	1.0056823	1.0061543	1.0065898	1.0069882	1.0073484	1.0076724	1.0079602	1.008213	1.0084326	1.0086193	1.0087751	1.0089016	1.0090007	1.0090737	1.0091218	1.0091475	1.0091522	1.0091374	1.0091057	1.0090563	1.0089921	1.0089129	1.0088203	1.0087152	1.0085956	1.0084648	1.008321	1.008165	1.0079954	1.0078143	1.0076205	1.0074139	1.0071957	1.006965
0.99669784	0.99699354	0.9973593	0.99779123	0.9982807	0.9988184	0.9993951	1.0000006	1.0006258	1.0012605	1.0018972	1.0025271	1.0031441	1.0037421	1.004315	1.0048602	1.0053725	1.0058508	1.0062941	1.0067003	1.0070693	1.0074027	1.0077002	1.0079631	1.0081923	1.0083896	1.0085559	1.0086935	1.0088025	1.0088859	1.0089439	1.0089793	1.0089929	1.0089866	1.0089618	1.0089201	1.008862	1.0087894	1.0087018	1.0086012	1.0084867	1.0083596	1.0082196	1.008066	1.0078998	1.007721	1.0075297	1.0073242	1.0071071	1.0068775
0.9965651	0.9968371	0.99718076	0.9975913	0.99805987	0.9985786	0.99913836	0.9997283	1.0003399	1.0009638	1.0015917	1.0022153	1.0028285	1.0034242	1.0039989	1.0045456	1.0050625	1.0055467	1.005996	1.0064102	1.0067877	1.0071297	1.0074364	1.0077088	1.0079486	1.008156	1.0083328	1.0084805	1.0085998	1.0086932	1.0087622	1.0088077	1.0088307	1.0088329	1.0088165	1.0087824	1.0087318	1.0086652	1.0085839	1.0084887	1.0083791	1.008256	1.00812	1.0079706	1.0078076	1.0076319	1.0074418	1.0072397	1.0070236	1.0067948
0.99645245	0.99670017	0.9970208	0.99740815	0.9978563	0.99835443	0.99889547	0.99946827	1.000065	1.0006758	1.0012927	1.0019087	1.0025166	1.0031093	1.0036826	1.0042309	1.0047514	1.0052406	1.0056964	1.0061175	1.0065032	1.006854	1.0071698	1.0074517	1.0077007	1.0079187	1.0081055	1.0082636	1.0083938	1.0084978	1.0085766	1.008632	1.0086645	1.0086769	1.008669	1.0086435	1.0086001	1.0085409	1.0084655	1.008376	1.0082717	1.0081544	1.0080225	1.007877	1.0077181	1.0075451	1.0073586	1.0071576	1.0069442	1.006717
0.9963594	0.9965828	0.9968794	0.9972436	0.9976689	0.9981462	0.9986666	0.9992209	0.9998009	1.0003974	1.0010026	1.0016088	1.0022092	1.0027978	1.0033692	1.0039178	1.0044402	1.0049334	1.0053941	1.0058224	1.0062159	1.0065745	1.0068992	1.0071908	1.0074495	1.0076766	1.0078738	1.008042	1.0081826	1.0082971	1.0083869	1.0084518	1.0084951	1.0085169	1.0085186	1.0085013	1.0084665	1.008414	1.0083464	1.008263	1.0081654	1.0080531	1.0079261	1.0077853	1.0076305	1.0074614	1.0072781	1.0070806	1.0068686	1.0066429
0.9962873	0.996486	0.99675775	0.99709755	0.9974987	0.9979535	0.99845195	0.9989869	0.99954826	1.000129	1.0007205	1.0013156	1.0019076	1.0024898	1.0030581	1.0036055	1.0041289	1.0046252	1.0050908	1.0055249	1.0059257	1.006292	1.0066254	1.0069256	1.0071937	1.0074303	1.0076376	1.0078157	1.0079669	1.0080919	1.008192	1.0082676	1.0083207	1.0083528	1.0083642	1.0083561	1.0083292	1.0082859	1.008226	1.0081493	1.0080577	1.0079515	1.0078304	1.0076946	1.0075442	1.0073793	1.0071998	1.007006	1.0067971	1.0065738
0.9962357	0.9964078	0.9966546	0.9969702	0.9973468	0.99777836	0.9982542	0.99876714	0.9993095	0.99987245	1.0004483	1.0010304	1.001612	1.0021873	1.0027498	1.0032954	1.0038186	1.0043164	1.0047859	1.0052251	1.0056323	1.0060066	1.0063474	1.0066563	1.0069343	1.00718	1.0073967	1.007585	1.0077461	1.0078815	1.0079914	1.0080783	1.0081424	1.0081843	1.0082054	1.0082067	1.0081898	1.0081545	1.008102	1.008034	1.0079491	1.0078493	1.0077343	1.0076052	1.0074596	1.0072993	1.007124	1.0069331	1.0067278	1.0065078
0.9962042	0.99635124	0.99657214	0.9968616	0.9972132	0.9976195	0.9980721	0.99856263	0.9990835	0.99962753	1.0001868	1.0007545	1.0013242	1.00189	1.0024458	1.0029868	1.0035086	1.0040076	1.0044801	1.0049235	1.0053362	1.0057178	1.0060661	1.0063837	1.0066689	1.0069249	1.0071509	1.007349	1.0075204	1.0076655	1.0077859	1.007883	1.0079571	1.0080097	1.0080414	1.008053	1.0080451	1.008019	1.007976	1.0079161	1.0078391	1.0077457	1.0076379	1.0075139	1.0073748	1.0072201	1.0070498	1.0068635	1.006662	1.0064447
0.9961929	0.9963146	0.99650985	0.9967728	0.9970992	0.99747914	0.99790686	0.99837375	0.9988722	0.9993954	0.9999361	1.0004878	1.001044	1.001598	1.0021464	1.0026819	1.0032002	1.003699	1.004173	1.0046204	1.0050374	1.0054253	1.0057814	1.0061061	1.0064006	1.0066648	1.0069003	1.0071079	1.007289	1.0074437	1.007575	1.0076821	1.0077674	1.0078303	1.0078721	1.007894	1.0078961	1.0078801	1.007846	1.0077938	1.007726	1.0076408	1.0075397	1.0074227	1.0072896	1.0071408	1.0069754	1.0067948	1.0065975	1.0063846
0.9962022	0.9962976	0.9964666	0.9967041	0.9970027	0.99735713	0.9977587	0.9982013	0.9986758	0.99917704	0.9996977	1.000231	1.000772	1.001314	1.0018524	1.0023807	1.0028949	1.0033919	1.0038654	1.0043151	1.0047369	1.0051302	1.0054928	1.0058258	1.0061276	1.0064003	1.0066446	1.0068611	1.0070515	1.0072169	1.0073577	1.007475	1.0075704	1.0076438	1.0076964	1.0077288	1.0077417	1.0077355	1.0077108	1.0076684	1.0076089	1.0075321	1.007439	1.0073296	1.0072038	1.0070612	1.0069023	1.0067269	1.0065346	1.0063261
0.9962307	0.99630135	0.996444	0.9966543	0.99692655	0.997254	0.9976293	0.99804544	0.9984957	0.9989735	0.99947184	0.9999863	1.0005108	1.001038	1.0015643	1.0020837	1.0025927	1.0030856	1.0035589	1.0040095	1.0044343	1.0048318	1.0052001	1.0055397	1.00585	1.0061312	1.0063837	1.0066096	1.0068088	1.0069832	1.007134	1.007262	1.007367	1.0074514	1.0075147	1.0075575	1.0075805	1.0075848	1.00757	1.0075383	1.0074877	1.0074204	1.0073353	1.0072341	1.0071155	1.0069804	1.0068276	1.0066592	1.0064728	1.0062693
0.9962797	0.9963248	0.9964413	0.99662465	0.996869	0.9971696	0.9975176	0.99790704	0.9983307	0.9987842	0.9992603	0.9997537	1.000259	1.0007706	1.0012833	1.0017929	1.0022933	1.0027813	1.0032527	1.0037026	1.0041296	1.004531	1.0049053	1.0052509	1.0055678	1.0058568	1.0061176	1.0063516	1.00656	1.0067444	1.0069046	1.0070413	1.0071577	1.0072519	1.0073256	1.0073792	1.0074135	1.0074285	1.0074245	1.0074016	1.0073614	1.0073031	1.0072278	1.0071348	1.0070243	1.0068972	1.0067525	1.0065901	1.0064104	1.0062127
0.996348	0.9963678	0.9964586	0.99661505	0.9968322	0.9971043	0.9974238	0.99778616	0.99818367	0.99861103	0.99906313	0.9995343	1.000019	1.0005128	1.0010109	1.0015079	1.001999	1.0024807	1.0029473	1.0033965	1.0038247	1.004228	1.0046068	1.0049577	1.0052813	1.0055773	1.0058459	1.0060885	1.0063059	1.0064988	1.006668	1.0068148	1.0069407	1.0070451	1.0071294	1.0071945	1.0072387	1.0072645	1.0072713	1.0072596	1.0072297	1.0071814	1.007115	1.0070316	1.0069301	1.0068119	1.0066742	1.006519	1.0063466	1.0061557
0.9964345	0.99643046	0.99649453	0.9966245	0.9968146	0.9970581	0.99734974	0.9976836	0.9980534	0.9984546	0.9988809	0.9993279	0.9997915	1.0002661	1.000747	1.0012307	1.0017104	1.0021832	1.0026453	1.0030909	1.0035183	1.0039232	1.0043054	1.0046613	1.0049909	1.0052935	1.0055698	1.0058198	1.0060457	1.0062467	1.0064257	1.0065814	1.0067164	1.0068309	1.0069263	1.0070009	1.0070565	1.0070933	1.0071111	1.0071105	1.0070908	1.0070534	1.0069975	1.0069236	1.0068315	1.0067216	1.0065932	1.0064466	1.0062814	1.0060982
0.9965407	0.99651235	0.99655104	0.99665505	0.99681646	0.99703217	0.99729544	0.99759984	0.99794114	0.9983144	0.9987145	0.99913675	0.99957687	1.000031	1.0004933	1.000961	1.0014277	1.0018911	1.0023451	1.0027866	1.0032121	1.0036176	1.0040016	1.0043608	1.0046962	1.0050051	1.0052884	1.0055463	1.005779	1.0059891	1.006176	1.0063407	1.0064856	1.0066094	1.0067143	1.0067998	1.0068667	1.0069143	1.0069429	1.0069532	1.006945	1.0069187	1.0068734	1.0068098	1.0067273	1.0066274	1.0065082	1.0063702	1.0062138	1.006038
0.99666506	0.9966128	0.99662685	0.9967036	0.99683875	0.99702543	0.99725944	0.99753505	0.9978472	0.99819195	0.99856466	0.99896073	0.99937654	0.99980754	1.0002507	1.0007002	1.001153	1.001604	1.002049	1.0024848	1.0029066	1.0033107	1.0036954	1.004059	1.0043975	1.0047123	1.0050015	1.0052665	1.0055072	1.0057247	1.0059199	1.0060936	1.0062469	1.0063812	1.0064955	1.0065907	1.0066684	1.006727	1.0067669	1.0067883	1.006791	1.0067757	1.0067419	1.0066888	1.0066175	1.0065275	1.0064181	1.0062897	1.0061424	1.0059754
0.9968063	0.9967311	0.9967206	0.9967726	0.9968801	0.99703836	0.9972434	0.9974894	0.9977724	0.9980874	0.9984318	0.99880093	0.9991905	0.9995981	1.0000193	1.0004499	1.000886	1.0013238	1.0017581	1.0021853	1.0026023	1.0030043	1.0033891	1.0037535	1.0040956	1.0044152	1.0047104	1.0049818	1.0052298	1.0054542	1.0056573	1.0058395	1.0060012	1.0061443	1.006268	1.0063736	1.006462	1.0065303	1.0065817	1.0066148	1.0066295	1.0066249	1.0066028	1.0065612	1.0065006	1.0064216	1.0063225	1.0062044	1.0060668	1.0059092
0.996965	0.99686795	0.9968334	0.9968597	0.9969404	0.9970705	0.9972465	0.997463	0.99771607	0.99800146	0.9983161	0.9986574	0.99902046	0.99940234	0.9998005	1.0002105	1.0006288	1.0010508	1.0014726	1.0018905	1.0023007	1.0026985	1.0030813	1.0034466	1.0037904	1.004114	1.0044144	1.0046915	1.0049459	1.005178	1.0053883	1.005579	1.0057486	1.0058997	1.0060337	1.0061483	1.006246	1.0063261	1.0063882	1.0064324	1.0064583	1.0064659	1.0064552	1.0064253	1.0063767	1.0063081	1.0062209	1.0061129	1.005986	1.005838
0.9971402	0.9970221	0.99696463	0.99696565	0.99701965	0.9971225	0.99726945	0.9974557	0.9976791	0.9979346	0.9982193	0.99853104	0.99886584	0.99922174	0.9995954	0.99998295	1.0003817	1.000786	1.001194	1.001601	1.0020021	1.0023944	1.0027742	1.003138	1.0034838	1.0038097	1.0041138	1.0043967	1.0046569	1.0048957	1.0051131	1.0053107	1.0054889	1.0056483	1.00579	1.0059149	1.0060221	1.0061125	1.0061854	1.006241	1.0062783	1.006298	1.0062989	1.0062811	1.0062436	1.0061874	1.006111	1.0060153	1.0058991	1.0057616
0.9973306	0.99719197	0.9971131	0.9970893	0.9971179	0.9971932	0.99731135	0.99746794	0.9976609	0.9978861	0.9981406	0.9984227	0.99872875	0.99905705	0.9994044	0.9997686	1.0001454	1.0005311	1.0009229	1.0013171	1.0017074	1.0020926	1.0024673	1.0028285	1.0031747	1.003502	1.00381	1.0040967	1.0043627	1.0046076	1.004832	1.0050361	1.0052221	1.0053893	1.0055401	1.0056729	1.0057894	1.0058898	1.0059736	1.0060394	1.0060889	1.0061198	1.006133	1.0061275	1.0061024	1.0060579	1.005994	1.0059099	1.0058049	1.0056791
0.997536	0.99737877	0.9972782	0.9972309	0.99723387	0.9972824	0.99737245	0.9975002	0.99766266	0.9978572	0.99808085	0.99833196	0.9986087	0.9989087	0.99922895	0.9995679	0.9999213	1.0002869	1.0006607	1.0010386	1.0014181	1.0017941	1.0021623	1.0025201	1.0028644	1.0031918	1.0035022	1.0037931	1.0040637	1.0043136	1.0045443	1.0047555	1.0049484	1.0051233	1.0052813	1.005423	1.0055485	1.0056579	1.0057516	1.0058285	1.0058893	1.0059322	1.005957	1.0059637	1.0059514	1.0059195	1.005868	1.0057955	1.005703	1.0055887
0.99775594	0.99757934	0.99745893	0.99739	0.9973682	0.99739	0.99745214	0.9975515	0.99768347	0.99784744	0.99804	0.99826074	0.9985069	0.99877715	0.99906915	0.99938154	0.9997105	1.0000542	1.0004084	1.00077	1.0011351	1.0014997	1.0018597	1.0022123	1.0025538	1.0028806	1.0031924	1.0034854	1.0037594	1.0040145	1.0042509	1.0044681	1.0046672	1.0048497	1.0050153	1.0051647	1.0052984	1.0054176	1.0055206	1.0056084	1.0056798	1.0057342	1.0057712	1.0057907	1.0057906	1.0057715	1.0057322	1.0056733	1.0055928	1.0054913
0.9979883	0.99779564	0.99765563	0.9975647	0.99751943	0.99751616	0.9975508	0.997621	0.99772334	0.9978567	0.9980187	0.9982081	0.99842304	0.9986629	0.998926	0.99921024	0.9995141	0.9998334	1.0001669	1.0005095	1.0008585	1.001211	1.001561	1.001906	1.0022429	1.0025679	1.002879	1.003174	1.0034516	1.0037112	1.0039518	1.004175	1.0043806	1.0045688	1.0047419	1.0048987	1.005041	1.0051682	1.0052809	1.0053784	1.0054606	1.0055267	1.0055752	1.0056069	1.005619	1.005613	1.0055872	1.0055407	1.0054734	1.0053843
0.9982331	0.99802446	0.99786574	0.9977553	0.9976872	0.99765885	0.9976674	0.9977094	0.9977823	0.99788564	0.9980156	0.9981744	0.99835813	0.9985672	0.99880004	0.9990559	0.9993312	0.9996265	0.99993664	1.0002596	1.0005915	1.0009285	1.0012668	1.0016035	1.001934	1.0022551	1.0025647	1.0028597	1.0031395	1.0034021	1.0036477	1.0038757	1.0040866	1.0042816	1.0044607	1.0046245	1.004775	1.0049103	1.005032	1.0051386	1.0052309	1.0053078	1.0053685	1.0054119	1.0054369	1.0054443	1.0054309	1.0053979	1.0053444	1.0052692
0.9984891	0.99826604	0.99809086	0.99796087	0.9978709	0.9978185	0.9978016	0.99781597	0.9978605	0.99793357	0.9980331	0.9981599	0.9983118	0.9984894	0.9986916	0.9989179	0.9991657	0.9994334	0.99971974	1.0000206	1.000333	1.0006537	1.000979	1.0013043	1.0016267	1.0019432	1.0022492	1.002544	1.0028243	1.0030895	1.0033386	1.0035713	1.0037876	1.0039878	1.0041736	1.0043441	1.0045012	1.0046442	1.0047743	1.00489	1.0049924	1.005079	1.0051513	1.005206	1.0052447	1.0052636	1.0052645	1.005245	1.0052043	1.0051429
0.99875575	0.9985195	0.9983282	0.99817985	0.99806976	0.99799526	0.99795294	0.9979408	0.997957	0.99799985	0.99806947	0.99816483	0.9982852	0.99843097	0.99860203	0.9987971	0.999016	0.99925596	0.99951595	0.9997932	1.000085	1.0003875	1.000697	1.0010101	1.0013229	1.0016321	1.0019343	1.0022267	1.0025067	1.0027736	1.003025	1.0032613	1.0034819	1.0036881	1.0038788	1.004056	1.0042195	1.0043697	1.0045072	1.0046319	1.0047433	1.0048406	1.004923	1.0049903	1.0050405	1.0050731	1.0050864	1.0050802	1.0050534	1.005006
0.999031	0.99878305	0.9985783	0.9984122	0.9982825	0.99818665	0.9981203	0.99808264	0.9980708	0.99808514	0.99812424	0.99818826	0.9982774	0.9983916	0.9985307	0.9986949	0.99888295	0.9990943	0.99932754	0.99957955	0.99984825	1.0001312	1.0004234	1.0007223	1.0010237	1.001324	1.0016204	1.001909	1.0021878	1.0024544	1.002708	1.0029474	1.0031719	1.0033822	1.0035778	1.0037607	1.0039308	1.0040879	1.0042329	1.0043648	1.004485	1.0045918	1.0046852	1.004763	1.0048254	1.00487	1.004897	1.004905	1.0048921	1.0048579
0.99931484	0.99905664	0.99883825	0.9986565	0.9985089	0.99839205	0.99830383	0.99824053	0.99820244	0.9981887	0.99819815	0.9982311	0.99828935	0.9983711	0.9984782	0.9986102	0.99876744	0.9989492	0.9991538	0.9993797	0.99962425	0.9998852	1.0001588	1.0004416	1.0007294	1.0010197	1.0013084	1.0015918	1.0018678	1.0021337	1.002388	1.0026288	1.0028564	1.0030707	1.0032718	1.0034596	1.0036353	1.0037984	1.0039498	1.00409	1.0042179	1.0043335	1.0044372	1.0045257	1.0045989	1.0046558	1.0046961	1.0047169	1.0047184	1.0046992
0.99960667	0.99933827	0.999108	0.99891245	0.99874777	0.99861145	0.9985008	0.9984146	0.9983505	0.9983096	0.99829006	0.99829334	0.9983191	0.9983701	0.99844474	0.9985453	0.9986703	0.99882174	0.9989967	0.9991951	0.99941397	0.99965143	0.9999045	1.0001692	1.0004424	1.0007203	1.0009993	1.0012759	1.0015477	1.0018107	1.0020651	1.002307	1.002538	1.0027549	1.0029597	1.003152	1.0033331	1.0035018	1.0036597	1.0038066	1.0039419	1.0040661	1.0041783	1.0042769	1.0043619	1.0044309	1.0044832	1.0045178	1.0045326	1.0045274
0.99990255	0.9996274	0.9993868	0.99917847	0.998998	0.9988428	0.9987128	0.9986037	0.99851537	0.9984475	0.99839985	0.9983735	0.9983689	0.99838775	0.9984307	0.9984987	0.9985921	0.9987115	0.99885696	0.9990258	0.9992181	0.9994304	0.9996609	0.99990606	1.0001627	1.0004264	1.0006945	1.0009629	1.0012281	1.001488	1.0017401	1.0019825	1.0022143	1.0024339	1.0026425	1.002839	1.0030236	1.0031985	1.0033619	1.0035148	1.0036573	1.0037894	1.0039102	1.0040187	1.0041142	1.0041944	1.0042595	1.0043066	1.0043355	1.0043443
1.0002042	0.9999226	0.99967337	0.99945277	0.99925816	0.9990878	0.99893725	0.99880695	0.9986948	0.9986014	0.99852663	0.9984715	0.9984371	0.9984244	0.9984354	0.9984711	0.99853235	0.9986205	0.9987341	0.9988731	0.99903715	0.99922353	0.9994305	0.9996538	0.9998921	1.0001398	1.0003947	1.0006529	1.0009109	1.0011656	1.0014144	1.001656	1.0018882	1.0021095	1.0023204	1.0025201	1.0027092	1.0028887	1.0030574	1.0032166	1.0033652	1.0035049	1.0036335	1.0037501	1.0038553	1.0039471	1.0040239	1.0040835	1.0041258	1.0041491
1.0005089	1.0002229	0.99996614	0.99973524	0.999528	0.99934137	0.99917376	0.9990228	0.99888897	0.99877167	0.9986703	0.99858725	0.9985231	0.99848026	0.9984593	0.9984632	0.998492	0.99854743	0.9986292	0.9987381	0.99887276	0.99903125	0.9992123	0.99941313	0.99963063	0.9998616	1.0001016	1.0003479	1.0005962	1.0008442	1.001089	1.0013279	1.0015591	1.0017818	1.001995	1.0021973	1.0023903	1.0025735	1.0027466	1.0029111	1.003066	1.0032115	1.0033479	1.0034735	1.0035872	1.0036893	1.0037769	1.0038488	1.0039045	1.0039409
1.0008171	1.0005276	1.0002639	1.0000244	0.99980575	0.9996051	0.99942064	0.99925184	0.9990968	0.998956	0.9988297	0.99871945	0.99862695	0.9985538	0.9985019	0.9984739	0.99847066	0.9984933	0.9985433	0.9986207	0.99872494	0.9988547	0.9990092	0.99918526	0.99938077	0.9995921	0.999816	1.0000479	1.0002865	1.0005257	1.0007646	1.0009997	1.0012294	1.001451	1.0016651	1.0018702	1.002066	1.0022527	1.0024301	1.0025991	1.0027593	1.0029113	1.003054	1.003187	1.00331	1.0034213	1.003519	1.0036032	1.0036709	1.0037209
1.001126	1.000834	1.0005661	1.000319	1.0000902	0.999877	0.9996775	0.99949133	0.99931663	0.9991541	0.99900347	0.9988678	0.9987477	0.99864495	0.9985634	0.9985036	0.99846774	0.99845815	0.9984761	0.9985211	0.9985941	0.9986946	0.9988206	0.99897116	0.99914306	0.9993331	0.9995388	0.9997557	0.9999805	1.0002104	1.000442	1.0006725	1.0008986	1.0011196	1.0013334	1.0015391	1.0017371	1.0019271	1.0021081	1.0022812	1.0024464	1.0026034	1.0027523	1.0028925	1.0030234	1.0031435	1.0032517	1.0033464	1.0034264	1.0034897
1.0014353	1.0011425	1.0008706	1.0006181	1.0003802	1.0001564	0.9999434	0.99974096	0.999548	0.9993644	0.9991921	0.9990314	0.9988843	0.9987543	0.9986425	0.99855137	0.998484	0.9984421	0.9984263	0.99844027	0.9984815	0.9985513	0.99864876	0.99877185	0.99891835	0.9990859	0.9992711	0.99947125	0.9996821	0.99990016	1.0001227	1.000346	1.0005683	1.0007864	1.0009996	1.0012059	1.0014051	1.0015972	1.0017813	1.0019581	1.0021275	1.0022895	1.0024437	1.0025901	1.0027286	1.0028565	1.0029737	1.0030789	1.0031703	1.0032457
1.0017426	1.0014514	1.0011775	1.0009199	1.0006748	1.0004413	1.0002165	0.99999934	0.9997895	0.99958676	0.99939305	0.9992091	0.99903667	0.9988796	0.99873894	0.9986178	0.99851876	0.9984452	0.99839735	0.9983779	0.99838716	0.9984258	0.9984929	0.9985874	0.99870735	0.99885166	0.9990151	0.9991963	0.9993907	0.99959534	0.99980736	1.0000228	1.0002389	1.0004534	1.0006645	1.00087	1.0010704	1.0012634	1.0014503	1.0016305	1.0018029	1.0019693	1.0021292	1.0022811	1.0024253	1.0025615	1.0026875	1.0028017	1.0029035	1.0029913
1.0020481	1.0017588	1.0014844	1.0012234	1.0009729	1.0007302	1.0004953	1.0002648	1.0000399	0.9998193	0.9996061	0.99939984	0.9992037	0.99902046	0.99885184	0.9987016	0.9985723	0.99846596	0.99838644	0.99833417	0.99831116	0.99831796	0.99835396	0.9984192	0.9985118	0.99863046	0.9987709	0.9989313	0.99910814	0.99929786	0.99949735	0.9997031	0.9999114	1.0001212	1.0003291	1.0005332	1.0007331	1.0009271	1.0011158	1.0012987	1.0014741	1.0016441	1.0018078	1.0019656	1.0021154	1.0022581	1.0023918	1.0025157	1.0026273	1.0027251
1.0023508	1.0020636	1.0017905	1.0015274	1.0012726	1.001024	1.000779	1.0005374	1.0002978	1.0000621	0.9998297	0.9996028	0.99938405	0.9991759	0.9989811	0.99880224	0.9986425	0.99850583	0.9983942	0.9983096	0.9982538	0.99822783	0.99823326	0.9982682	0.9983322	0.99842316	0.9985398	0.9986777	0.9988352	0.9990085	0.99919397	0.999388	0.99958795	0.9997907	0.9999943	1.0001957	1.000395	1.0005891	1.0007781	1.000963	1.0011414	1.0013146	1.0014819	1.0016438	1.0017987	1.0019481	1.0020885	1.00222	1.002341	1.0024495
1.002648	1.0023661	1.0020943	1.0018309	1.0015732	1.0013186	1.001066	1.0008135	1.0005623	1.0003119	1.0000627	0.999817	0.9995764	0.9993453	0.99912465	0.99891865	0.9987304	0.99856365	0.9984207	0.9983038	0.9982158	0.99815774	0.99813014	0.99813485	0.9981688	0.99823165	0.9983223	0.9984368	0.99857324	0.9987285	0.998898	0.99907947	0.9992689	0.99946356	0.9996615	0.99985856	1.0000556	1.000249	1.0004382	1.0006241	1.0008048	1.0009806	1.0011512	1.0013163	1.0014768	1.0016309	1.0017779	1.001917	1.0020465	1.0021645
1.0029395	1.0026631	1.0023954	1.002132	1.0018727	1.0016142	1.0013554	1.0010949	1.0008322	1.0005683	1.0003035	1.0000405	0.99978054	0.9995267	0.9992823	0.99905056	0.99883455	0.99863815	0.99846417	0.99831605	0.9981956	0.998105	0.99804574	0.99801826	0.9980222	0.9980565	0.99811995	0.99820924	0.99832404	0.99845827	0.9986107	0.9987776	0.99895513	0.9991401	0.9993308	0.99952346	0.99971616	0.9999077	1.0000972	1.0002832	1.0004654	1.000643	1.0008167	1.0009855	1.0011499	1.0013082	1.001461	1.0016065	1.0017433	1.0018702
1.0032247	1.002955	1.0026915	1.0024298	1.0021703	1.0019094	1.0016452	1.0013775	1.0011053	1.0008303	1.0005522	1.0002726	0.9999946	0.9997198	0.99945325	0.99919623	0.99895406	0.9987294	0.9985256	0.9983463	0.99819434	0.9980715	0.9979801	0.99792045	0.9978932	0.9978978	0.99793255	0.9979965	0.99808675	0.99819976	0.9983337	0.99848384	0.99864787	0.99882275	0.9990038	0.99919033	0.9993786	0.99956757	0.9997553	0.9999407	1.0001233	1.000303	1.0004786	1.0006502	1.0008179	1.0009807	1.0011377	1.0012895	1.0014334	1.0015681
1.0035022	1.0032405	1.0029813	1.0027238	1.002465	1.002202	1.0019349	1.001661	1.0013815	1.0010958	1.000805	1.000511	1.0002165	0.9999235	0.99963534	0.99935544	0.99908775	0.998836	0.998603	0.99839395	0.99821055	0.9980561	0.9979324	0.997841	0.9977818	0.99775565	0.99776196	0.9977985	0.99786323	0.99795383	0.99806666	0.9981992	0.99834883	0.9985099	0.9986822	0.9988605	0.9990429	0.999228	0.9994133	0.999598	0.99978083	0.99996054	1.000138	1.0003122	1.0004826	1.0006484	1.0008106	1.0009668	1.0011165	1.0012589
1.0037707	1.0035176	1.003265	1.0030117	1.0027546	1.002492	1.002222	1.0019438	1.0016581	1.0013639	1.0010628	1.000756	1.0004462	1.0001357	0.9998274	0.9995264	0.9992344	0.99895656	0.99869734	0.9984582	0.99824435	0.9980581	0.9979028	0.99777925	0.9976884	0.9976317	0.9976081	0.9976159	0.99765426	0.99772036	0.997812	0.9979251	0.99805766	0.9982056	0.9983658	0.9985353	0.99871105	0.9988906	0.9990725	0.9992549	0.99943656	0.99961686	0.9997955	0.9999709	1.0001436	1.0003135	1.0004785	1.0006392	1.0007949	1.0009431
1.0040295	1.0037863	1.003541	1.0032922	1.0030382	1.0027771	1.0025063	1.0022255	1.0019339	1.001633	1.0013227	1.0010047	1.0006808	1.0003551	1.0000293	0.9997074	0.9993936	0.99909115	0.99880546	0.9985388	0.9982953	0.9980785	0.9978916	0.99773616	0.9976134	0.9975252	0.99747086	0.9974501	0.9974612	0.9975014	0.9975704	0.997663	0.99777704	0.99790925	0.99805665	0.9982151	0.99838275	0.99855584	0.99873346	0.99891305	0.99909294	0.9992731	0.99945146	0.9996282	0.99980277	0.9999744	1.0001435	1.0003077	1.0004678	1.0006222
1.004277	1.0040445	1.0038078	1.0035655	1.0033162	1.0030563	1.0027858	1.0025033	1.0022084	1.0019015	1.0015836	1.001256	1.0009202	1.0005807	1.0002383	0.99989825	0.9995638	0.99923867	0.9989273	0.9986336	0.99836135	0.99811506	0.9978963	0.9977102	0.99755645	0.9974367	0.99735105	0.9973007	0.99728376	0.9972983	0.9973418	0.9974127	0.9975071	0.9976221	0.99775535	0.99790186	0.99805963	0.9982256	0.998397	0.998573	0.99875104	0.9989289	0.9991077	0.99928486	0.99946016	0.9996345	0.9998053	0.999973	1.0001369	1.0002959
1.0045134	1.0042918	1.004064	1.0038295	1.003585	1.0033282	1.0030596	1.0027764	1.0024796	1.0021683	1.0018442	1.0015085	1.0011634	1.0008107	1.0004538	1.0000969	0.9997422	0.9993962	0.9990619	0.99874216	0.99844366	0.99816775	0.99792016	0.99770176	0.99751693	0.9973652	0.99724936	0.99716854	0.99712247	0.9971093	0.9971282	0.9971758	0.99724925	0.997346	0.99746287	0.99759585	0.9977427	0.99789995	0.99806476	0.99823576	0.99841	0.99858576	0.99876344	0.99894065	0.99911714	0.999292	0.99946517	0.99963576	0.99980277	0.9999663
1.0047371	1.004527	1.0043099	1.0040832	1.0038443	1.0035926	1.0033258	1.0030438	1.0027454	1.0024319	1.002103	1.0017602	1.0014068	1.0010432	1.0006735	1.0003012	0.9999297	0.9995636	0.9992073	0.99886423	0.9985386	0.99823624	0.9979587	0.99771076	0.9974943	0.9973121	0.9971652	0.99705386	0.9969781	0.99693674	0.9969289	0.9969528	0.9970039	0.99708104	0.9971802	0.99729896	0.9974332	0.99758023	0.9977367	0.9979018	0.9980714	0.9982453	0.9984205	0.9985975	0.9987733	0.9989494	0.99912417	0.99929637	0.9994666	0.99963343
1.0049467	1.0047504	1.0045434	1.0043255	1.0040938	1.003847	1.0035843	1.0033035	1.003006	1.0026903	1.0023583	1.0020108	1.0016494	1.0012773	1.000897	1.0005107	1.0001241	0.99974	0.9993626	0.9989972	0.9986475	0.9983183	0.99801296	0.99773556	0.997489	0.9972762	0.99709815	0.996956	0.9968507	0.9967812	0.996746	0.99674356	0.9967724	0.99682856	0.9969092	0.9970109	0.9971316	0.99726725	0.9974149	0.99757284	0.9977373	0.9979068	0.99807966	0.9982544	0.9984304	0.99860644	0.9987826	0.99895644	0.99912876	0.9992984
1.0051435	1.00496	1.0047641	1.0045553	1.0043318	1.0040914	1.0038325	1.003555	1.0032583	1.0029429	1.0026087	1.0022575	1.001891	1.0015111	1.0011209	1.0007236	1.0003222	0.99992174	0.99952614	0.99914	0.9987673	0.9984135	0.9980812	0.99777585	0.9974999	0.997257	0.99704844	0.9968763	0.9967405	0.99664134	0.9965785	0.9965505	0.99655455	0.99658823	0.9966492	0.9967342	0.99683976	0.9969626	0.99710006	0.9972489	0.9974065	0.9975716	0.9977411	0.9979137	0.9980886	0.9982643	0.9984403	0.9986154	0.9987903	0.99896234
1.0053258	1.0051551	1.0049711	1.0047724	1.0045569	1.0043232	1.0040702	1.0037963	1.0035028	1.003188	1.0028532	1.0024995	1.0021291	1.0017432	1.0013448	1.0009379	1.0005244	1.0001097	0.9996969	0.9992916	0.9988979	0.99851966	0.9981626	0.99783015	0.9975265	0.9972533	0.9970152	0.9968126	0.99664736	0.99651897	0.996428	0.99637264	0.9963514	0.99636215	0.996402	0.99646795	0.9965573	0.9966663	0.996792	0.9969314	0.99708223	0.9972407	0.9974065	0.997576	0.9977492	0.99792403	0.99810004	0.9982755	0.99845165	0.9986253
1.0054915	1.0053358	1.0051639	1.0049754	1.0047692	1.0045428	1.0042957	1.0040278	1.0037367	1.0034239	1.0030901	1.0027357	1.0023623	1.0019722	1.0015675	1.0011516	1.0007282	1.0003008	0.9998733	0.9994502	0.9990366	0.9986369	0.998256	0.997898	0.99756646	0.9972653	0.9969975	0.99676555	0.9965706	0.9964129	0.99629325	0.99621123	0.9961636	0.9961505	0.99616826	0.9962148	0.99628615	0.99637985	0.9964926	0.99662185	0.99676305	0.9969153	0.99707544	0.99724185	0.9974124	0.9975857	0.99776155	0.9979372	0.9981135	0.9982886
1.0056429	1.0055007	1.0053412	1.0051643	1.0049673	1.0047493	1.0045093	1.0042464	1.0039597	1.0036502	1.0033177	1.0029633	1.002589	1.002196	1.0017867	1.0013644	1.000932	1.0004932	1.0000522	0.99961394	0.99918306	0.9987631	0.99835986	0.9979773	0.99762005	0.9972921	0.9969959	0.9967345	0.9965099	0.9963234	0.99617517	0.99606454	0.99599123	0.99595344	0.99594843	0.9959742	0.9960267	0.9961043	0.99620265	0.99631935	0.9964516	0.99659574	0.9967498	0.9969116	0.9970785	0.99725014	0.9974243	0.99759984	0.9977765	0.99795306
1.0057768	1.0056492	1.0055029	1.0053372	1.0051501	1.004941	1.004708	1.0044512	1.0041709	1.0038648	1.0035354	1.003183	1.0028074	1.0024132	1.0020005	1.001573	1.0011342	1.0006859	1.0002344	0.9997822	0.99933434	0.99889636	0.99847287	0.9980678	0.99768627	0.9973321	0.9970087	0.9967187	0.9964657	0.9962504	0.996073	0.995935	0.9958347	0.99577147	0.9957424	0.9957465	0.99577945	0.9958396	0.99592316	0.99602634	0.9961479	0.9962835	0.9964299	0.99658644	0.9967497	0.996918	0.9970909	0.99726516	0.9974418	0.99761915
1.005895	1.005781	1.0056485	1.0054939	1.0053173	1.0051177	1.004893	1.0046433	1.0043677	1.0040671	1.003741	1.0033911	1.003018	1.0026227	1.0022084	1.0017775	1.0013326	1.0008774	1.0004159	0.9999519	0.9994902	0.9990353	0.99859315	0.99816734	0.9977629	0.9973837	0.9970346	0.99671733	0.9964361	0.9961921	0.9959872	0.9958214	0.9956941	0.99560475	0.9955513	0.9955328	0.9955456	0.9955872	0.9956542	0.9957437	0.99585265	0.9959782	0.9961175	0.9962671	0.9964251	0.99659115	0.99676067	0.9969343	0.99710983	0.99728745
1.0059954	1.0058969	1.0057768	1.0056341	1.0054681	1.0052778	1.0050619	1.0048195	1.0045505	1.0042553	1.0039339	1.0035882	1.0032166	1.0028229	1.002408	1.0019749	1.0015267	1.0010655	1.0005963	1.0001224	0.99964815	0.99917936	0.9987197	0.99827445	0.9978491	0.9974465	0.99707234	0.9967292	0.99642134	0.99614936	0.99591637	0.9957231	0.9955688	0.99545354	0.9953755	0.9953338	0.9953251	0.9953475	0.99539626	0.9954714	0.9955668	0.99568176	0.99581176	0.9959544	0.9961071	0.99626786	0.9964353	0.9966069	0.9967816	0.9969578
1.0060799	1.0059952	1.0058877	1.0057573	1.0056024	1.0054214	1.0052145	1.0049797	1.004718	1.0044292	1.0041139	1.0037717	1.0034038	1.0030123	1.0025985	1.002165	1.0017139	1.0012486	1.0007731	1.0002912	0.9998067	0.99932474	0.9988503	0.99838775	0.99794227	0.99751824	0.9971205	0.99675363	0.9964191	0.99612105	0.9958608	0.99563956	0.9954589	0.9953175	0.9952147	0.9951491	0.99511796	0.99512017	0.9951516	0.9952095	0.9952921	0.9953942	0.99551415	0.9956487	0.9957955	0.99595124	0.9961146	0.9962835	0.99645716	0.99663234
1.0061464	1.0060754	1.0059816	1.0058625	1.0057181	1.0055478	1.0053493	1.005124	1.0048699	1.004588	1.004278	1.0039409	1.003578	1.0031894	1.0027777	1.0023448	1.0018927	1.0014253	1.0009456	1.0004569	0.999964	0.99947125	0.998983	0.99850506	0.9980425	0.9975986	0.9971794	0.99678844	0.9964293	0.99610543	0.99581844	0.99557155	0.99536407	0.9951962	0.99506795	0.9949783	0.9949252	0.99490625	0.9949189	0.99496025	0.9950273	0.9951166	0.995226	0.9953517	0.9954906	0.995641	0.99580044	0.99596554	0.99613684	0.9963116
1.0061944	1.0061381	1.0060567	1.0059501	1.0058168	1.0056558	1.0054675	1.0052496	1.0050043	1.0047296	1.0044267	1.0040957	1.0037378	1.0033531	1.0029452	1.0025144	1.0020627	1.0015944	1.0011113	1.0006183	1.0001181	0.99961644	0.9991175	0.9986256	0.99814653	0.9976847	0.9972458	0.99683285	0.9964504	0.99610204	0.9957897	0.9955168	0.99528307	0.9950898	0.994937	0.99482304	0.99474674	0.9947063	0.9946994	0.9947228	0.9947744	0.9948501	0.9949471	0.9950626	0.9951935	0.9953372	0.9954914	0.9956536	0.9958218	0.99599487
1.0062251	1.0061828	1.0061145	1.0060194	1.0058966	1.0057466	1.0055671	1.0053585	1.0051215	1.0048543	1.0045586	1.0042341	1.0038819	1.0035033	1.003099	1.0026712	1.0022213	1.0017538	1.0012695	1.0007727	1.0002673	0.9997586	0.9992498	0.9987467	0.99825376	0.9977763	0.99731845	0.9968852	0.9964811	0.9961094	0.995773	0.99547476	0.99521583	0.99499726	0.99481934	0.9946813	0.99458236	0.99452007	0.9944925	0.9944978	0.99453306	0.99459374	0.9946785	0.99478257	0.9949048	0.9950413	0.99518937	0.9953475	0.99551255	0.9956832
1.0062381	1.006209	1.0061529	1.0060699	1.0059583	1.0058177	1.0056484	1.0054487	1.00522	1.0049616	1.0046726	1.0043554	1.0040098	1.0036373	1.0032383	1.0028143	1.0023682	1.0019014	1.0014174	1.0009195	1.0004114	0.9998971	0.99938023	0.99886703	0.99836206	0.9978699	0.997396	0.9969443	0.9965198	0.9961263	0.995767	0.9954447	0.9951617	0.99491817	0.99471605	0.99455386	0.99443144	0.99434763	0.9942993	0.99428624	0.9943039	0.9943492	0.9944201	0.9945134	0.9946257	0.99475354	0.994896	0.9950487	0.99521	0.99537784
1.006234	1.0062175	1.006174	1.0061018	1.0060015	1.0058706	1.0057106	1.00552	1.0052994	1.0050491	1.0047686	1.0044591	1.0041213	1.0037545	1.0033616	1.0029426	1.0025004	1.0020368	1.0015545	1.0010568	1.0005465	1.0000285	0.99950606	0.9989854	0.99846953	0.9979652	0.9974765	0.9970083	0.99656576	0.9961515	0.99577093	0.99542564	0.995119	0.99485207	0.9946256	0.9944398	0.9942946	0.99418867	0.99412024	0.99408716	0.9940866	0.9941165	0.99417275	0.99425364	0.9943557	0.99447507	0.99460995	0.9947568	0.9949142	0.9950785
1.006212	1.0062084	1.0061765	1.0061151	1.0060242	1.005904	1.0057534	1.0055715	1.0053601	1.0051185	1.0048461	1.0045447	1.0042136	1.0038548	1.0034679	1.0030552	1.0026182	1.002159	1.0016794	1.0011833	1.0006723	1.0001519	0.9996261	0.99909896	0.99857527	0.99806005	0.9975586	0.9970756	0.99661607	0.9961832	0.9957823	0.995416	0.99508667	0.99479705	0.9945472	0.9943385	0.99417096	0.99404323	0.9939537	0.9939008	0.9938821	0.9938954	0.9939372	0.9940049	0.9940952	0.99420553	0.9943323	0.9944728	0.9946247	0.9947859
1.0061728	1.0061806	1.0061599	1.006109	1.0060289	1.0059178	1.0057758	1.0056041	1.0054014	1.0051678	1.0049038	1.0046104	1.0042881	1.0039365	1.0035572	1.0031512	1.0027202	1.0022657	1.00179	1.0012964	1.0007873	1.0002664	0.99973804	0.9992067	0.9986762	0.99815255	0.9976399	0.99714446	0.99666923	0.99622023	0.9958006	0.9954147	0.9950639	0.99475235	0.9944805	0.99424976	0.9940598	0.99391	0.9937997	0.9937277	0.9936904	0.99368674	0.99371296	0.9937674	0.9938457	0.9939452	0.9940639	0.99419755	0.99434435	0.9945004
1.006116	1.0061355	1.0061258	1.0060854	1.0060147	1.0059129	1.00578	1.0056168	1.0054224	1.0051974	1.0049424	1.0046573	1.0043427	1.0039989	1.0036278	1.0032291	1.0028048	1.0023566	1.0018862	1.0013963	1.0008897	1.0003701	0.9998408	0.9993069	0.9987714	0.9982414	0.99772006	0.99721295	0.99672484	0.9962606	0.99582404	0.9954194	0.9950492	0.99471766	0.9944236	0.9941713	0.99396026	0.9937895	0.993659	0.9935662	0.9935109	0.99349	0.99350077	0.9935405	0.99360704	0.9936953	0.9938048	0.99393094	0.99407053	0.99422306
1.0060416	1.0060726	1.0060728	1.0060428	1.0059808	1.0058881	1.0057648	1.0056092	1.0054239	1.0052073	1.0049608	1.0046839	1.0043777	1.0040424	1.0036794	1.0032886	1.0028718	1.00243	1.0019655	1.001481	1.0009785	1.0004609	0.9999322	0.99939716	0.99885947	0.9983236	0.99779564	0.99727935	0.9967801	0.9963025	0.99585104	0.99542975	0.99504197	0.9946901	0.9943771	0.99410397	0.9938721	0.9936803	0.9935294	0.99341774	0.99334395	0.99330515	0.9933	0.9933253	0.9933784	0.993456	0.9935552	0.9936728	0.99380666	0.9939533
1.0059512	1.0059922	1.0060029	1.0059807	1.0059284	1.0058442	1.0057292	1.0055822	1.0054047	1.0051968	1.0049582	1.00469	1.0043925	1.0040659	1.0037116	1.0033288	1.0029197	1.0024862	1.0020285	1.0015495	1.0010515	1.000538	1.000012	0.9994774	0.99893796	0.9983994	0.997866	0.99734235	0.99683374	0.9963449	0.99587953	0.9954434	0.99503905	0.99466944	0.9943375	0.99404496	0.99379313	0.9935819	0.99341154	0.99328005	0.9931876	0.99313223	0.9931112	0.9931212	0.99316025	0.99322623	0.99331576	0.9934246	0.9935508	0.99369204
1.0058446	1.0058948	1.0059143	1.005902	1.0058577	1.0057813	1.0056738	1.0055352	1.0053657	1.0051655	1.0049353	1.0046759	1.0043862	1.004069	1.0037228	1.0033494	1.0029486	1.0025227	1.0020732	1.0016011	1.0011095	1.0006005	1.0000782	0.9995453	0.9990064	0.99846625	0.9979288	0.9974004	0.9968838	0.9963848	0.9959085	0.9954593	0.99503994	0.9946543	0.9943051	0.99399424	0.99372345	0.9934932	0.9933036	0.99315417	0.9930435	0.9929703	0.99293274	0.99292856	0.99295384	0.99300724	0.99308586	0.9931856	0.9933045	0.99343884
1.0057217	1.0057813	1.005809	1.0058042	1.0057682	1.0056995	1.0055997	1.0054681	1.0053066	1.0051146	1.0048926	1.004641	1.0043602	1.0040512	1.0037138	1.0033495	1.0029576	1.0025406	1.0020986	1.0016347	1.0011497	1.000647	1.0001292	0.99959964	0.99906296	0.99852246	0.99798363	0.9974508	0.9969283	0.9964223	0.9959362	0.9954752	0.9950424	0.9946423	0.99427706	0.9939496	0.99366117	0.99341285	0.99320495	0.9930376	0.99290985	0.99281925	0.9927658	0.9927461	0.9927581	0.992799	0.99286634	0.99295664	0.9930669	0.99319464
1.0055829	1.0056511	1.0056865	1.0056894	1.0056603	1.0055993	1.0055066	1.0053818	1.0052274	1.0050428	1.0048285	1.0045853	1.004313	1.0040128	1.0036842	1.0033284	1.0029459	1.0025382	1.002105	1.001649	1.0011721	1.0006757	1.0001643	0.9996393	0.99910563	0.99856645	0.99802816	0.9974928	0.99696666	0.99645424	0.9959609	0.9954894	0.99504566	0.99463236	0.99425274	0.9939101	0.99360514	0.9933408	0.9931149	0.99293065	0.9927851	0.9926789	0.9926094	0.9925747	0.99257267	0.9926011	0.9926561	0.99273694	0.992839	0.9929594
1.0054297	1.0055046	1.0055478	1.0055575	1.0055354	1.0054806	1.0053937	1.0052763	1.0051289	1.0049514	1.0047443	1.0045089	1.004245	1.0039531	1.003634	1.003287	1.002914	1.0025153	1.002091	1.0016444	1.001176	1.0006875	1.0001824	0.9996635	0.999134	0.9985984	0.9980605	0.9975252	0.9969966	0.99648035	0.99597996	0.99550116	0.9950473	0.9946229	0.9942306	0.9938737	0.99355435	0.9932734	0.9930329	0.9928316	0.99267024	0.9925469	0.99246264	0.9924127	0.9923973	0.9924129	0.9924573	0.99252695	0.99262035	0.99273294
1.0052613	1.0053434	1.0053926	1.0054089	1.0053924	1.0053438	1.0052632	1.0051523	1.005011	1.00484	1.0046401	1.0044124	1.0041564	1.0038729	1.0035622	1.0032251	1.0028607	1.0024712	1.002057	1.00162	1.0011601	1.0006801	1.0001826	0.99967074	0.9991468	0.9986155	0.99808025	0.997546	0.9970166	0.9964974	0.9959935	0.99550825	0.9950464	0.9946125	0.9942092	0.9938396	0.99350685	0.99321145	0.99295527	0.9927392	0.99256253	0.9924245	0.9923246	0.99226046	0.99223167	0.9922344	0.99226683	0.99232686	0.99241066	0.99251556
1.0050793	1.0051672	1.0052222	1.0052444	1.0052329	1.0051899	1.0051146	1.0050094	1.0048738	1.0047094	1.0045165	1.0042956	1.0040472	1.0037717	1.00347	1.0031412	1.0027862	1.0024068	1.0020027	1.0015743	1.001124	1.0006537	1.0001644	0.9996603	0.99914324	0.99861676	0.99808604	0.99755394	0.9970259	0.9965054	0.9959988	0.9955086	0.99504125	0.9945994	0.99418676	0.99380636	0.9934615	0.9931534	0.99288344	0.99265283	0.99246186	0.9923094	0.99219453	0.99211794	0.9920751	0.9920654	0.9920865	0.9921352	0.9922103	0.9923068
1.0048835	1.0049766	1.005037	1.005063	1.0050567	1.0050182	1.004949	1.0048485	1.0047181	1.0045593	1.004373	1.0041586	1.0039178	1.0036498	1.0033566	1.0030366	1.0026917	1.0023215	1.0019265	1.0015086	1.0010681	1.0006069	1.0001276	0.99963105	0.99912155	0.99860203	0.9980766	0.9975483	0.997022	0.99650306	0.99599475	0.99550253	0.99503046	0.99458194	0.9941612	0.99377215	0.99341613	0.9930969	0.9928149	0.99257135	0.99236614	0.99220055	0.9920728	0.991982	0.9919269	0.9919053	0.99191463	0.99195343	0.9920184	0.99210703
1.0046744	1.004772	1.0048367	1.004867	1.0048648	1.0048305	1.004765	1.0046698	1.0045444	1.0043913	1.0042101	1.0040023	1.0037684	1.0035089	1.0032227	1.0029114	1.0025759	1.0022146	1.00183	1.0014218	1.0009915	1.0005403	1.0000701	0.9995831	0.99908215	0.99856955	0.99805033	0.9975275	0.997005	0.9964879	0.9959801	0.9954864	0.9950112	0.9945586	0.994132	0.993735	0.9933707	0.99304104	0.99274826	0.99249315	0.9922759	0.99209756	0.991957	0.99185365	0.9917862	0.99175256	0.9917514	0.99177927	0.9918356	0.99191535
1.0044535	1.0045542	1.0046222	1.0046566	1.0046577	1.0046269	1.0045657	1.0044737	1.0043533	1.0042048	1.0040293	1.0038272	1.0035998	1.0033466	1.0030686	1.0027663	1.0024388	1.0020876	1.0017128	1.001314	1.0008943	1.0004536	0.99999344	0.9995159	0.99902385	0.9985203	0.9980077	0.9974909	0.99697334	0.9964593	0.9959538	0.9954608	0.994984	0.9945284	0.994097	0.99369454	0.9933224	0.99298453	0.99268204	0.9924162	0.9921885	0.9919985	0.9918465	0.9917315	0.99165237	0.9916077	0.99159586	0.9916141	0.9916599	0.9917323
1.0042199	1.0043243	1.0043954	1.0044322	1.0044361	1.0044086	1.0043502	1.0042619	1.0041454	1.0040008	1.0038301	1.0036335	1.0034122	1.0031654	1.0028949	1.0026001	1.0022817	1.0019397	1.0015742	1.0011864	1.000777	1.0003462	0.9998961	0.99942875	0.99894655	0.9984518	0.99794775	0.9974377	0.996926	0.9964171	0.9959148	0.9954225	0.9949464	0.99448884	0.9940553	0.9936477	0.99327064	0.9929257	0.9926146	0.99234027	0.9921028	0.99190253	0.9917403	0.9916141	0.9915239	0.99146867	0.99144703	0.99145526	0.99149287	0.99155635
1.0039753	1.0040821	1.0041546	1.004194	1.0042008	1.0041748	1.0041193	1.0040337	1.0039204	1.0037805	1.0036137	1.0034221	1.0032057	1.002966	1.002702	1.0024154	1.0021045	1.0017715	1.001416	1.001038	1.0006379	1.0002185	0.9997793	0.99932224	0.9988502	0.9983645	0.9978694	0.9973677	0.99686277	0.99635977	0.99586153	0.9953726	0.99489754	0.9944405	0.99400467	0.9935948	0.9932132	0.99286294	0.99254566	0.99226326	0.99201757	0.9918081	0.9916362	0.99150044	0.99140096	0.99133587	0.9913039	0.9913034	0.9913324	0.9913883
1.0037196	1.003828	1.0039026	1.0039434	1.0039515	1.0039276	1.0038737	1.003791	1.0036799	1.0035429	1.0033797	1.003193	1.0029819	1.0027484	1.0024904	1.0022107	1.0019085	1.0015843	1.0012372	1.0008692	1.0004793	1.0000701	0.99964166	0.9991953	0.9987337	0.9982586	0.9977723	0.99727964	0.996783	0.99628603	0.995793	0.9953092	0.99483645	0.9943809	0.9939455	0.9935345	0.9931497	0.99279565	0.99247336	0.99218446	0.99193126	0.9917148	0.99153405	0.99139005	0.99128145	0.99120736	0.9911664	0.9911571	0.9911783	0.9912262
1.0034539	1.003563	1.0036384	1.0036807	1.0036895	1.0036668	1.0036145	1.0035331	1.0034244	1.0032898	1.0031303	1.0029473	1.0027407	1.0025122	1.0022609	1.0019878	1.0016935	1.0013772	1.0010394	1.0006807	1.0003016	0.9999023	0.99948424	0.9990488	0.99859756	0.9981328	0.99765694	0.99717337	0.99668515	0.9961961	0.99570954	0.99523056	0.99476266	0.9943095	0.9938758	0.9934642	0.99307835	0.9927211	0.9923953	0.992102	0.99184346	0.99162024	0.9914326	0.99128085	0.99116427	0.99108255	0.99103373	0.9910164	0.99102944	0.9910704
1.0031788	1.003288	1.003364	1.003406	1.0034157	1.0033935	1.0033419	1.0032617	1.0031549	1.0030224	1.0028658	1.0026859	1.002484	1.0022599	1.0020142	1.0017475	1.0014601	1.0011513	1.0008223	1.0004731	1.0001035	0.9997147	0.9993074	0.9988827	0.99844205	0.9979883	0.99752265	0.99704885	0.99657005	0.9960891	0.9956104	0.99513733	0.9946744	0.99422544	0.99379444	0.9933836	0.99299806	0.99263954	0.99231195	0.9920147	0.9917522	0.99152327	0.9913302	0.9911721	0.99104863	0.9909596	0.99090385	0.9908794	0.9908858	0.99092
1.0028946	1.0030037	1.0030787	1.0031205	1.0031302	1.0031079	1.0030566	1.0029777	1.0028712	1.0027406	1.0025861	1.0024093	1.0022107	1.0019909	1.0017511	1.0014896	1.0012089	1.0009081	1.000587	1.0002466	0.99988675	0.9995082	0.9991107	0.9986972	0.9982677	0.9978247	0.99736977	0.9969058	0.99643683	0.99596494	0.9954943	0.9950288	0.9945723	0.99412745	0.99370027	0.99329233	0.9929082	0.99254984	0.99222034	0.9919219	0.9916562	0.9914234	0.9912258	0.99106216	0.99093324	0.9908387	0.9907764	0.9907461	0.9907456	0.990774
1.0026019	1.0027102	1.0027845	1.0028255	1.0028337	1.0028116	1.0027597	1.0026808	1.0025753	1.0024458	1.0022932	1.0021185	1.0019226	1.001707	1.0014714	1.0012159	1.0009413	1.0006478	1.0003346	1.0000025	0.9996519	0.9992831	0.9988962	0.99849296	0.9980742	0.997642	0.99719775	0.99674475	0.99628603	0.9958235	0.99536204	0.9949041	0.9944543	0.99401635	0.99359304	0.99318886	0.9928066	0.99245024	0.9921211	0.9918218	0.99155384	0.9913193	0.99111766	0.9909509	0.9908171	0.9907173	0.9906501	0.99061406	0.9906084	0.9906312
1.0023015	1.0024078	1.0024804	1.0025202	1.0025276	1.0025038	1.0024521	1.0023725	1.002267	1.0021384	1.0019872	1.0018146	1.0016218	1.001409	1.001177	1.0009266	1.0006582	1.0003704	1.0000652	0.9997416	0.9993991	0.9990397	0.99866295	0.9982702	0.9978624	0.997441	0.99700826	0.99656624	0.99611706	0.9956652	0.9952122	0.99476355	0.9943215	0.9938894	0.99347204	0.99307275	0.9926945	0.9923402	0.9920125	0.99171394	0.9914458	0.9912097	0.99100614	0.9908362	0.990699	0.9905952	0.99052346	0.9904836	0.9904731	0.99049157
1.0019931	1.002098	1.0021687	1.0022066	1.0022119	1.0021868	1.0021337	1.0020536	1.0019481	1.0018196	1.001669	1.001498	1.0013072	1.0010971	1.0008692	1.0006231	1.0003597	1.0000787	0.9997801	0.99946344	0.99913025	0.9987796	0.9984126	0.9980305	0.9976333	0.9972223	0.9968003	0.99636924	0.99593115	0.99548864	0.99504584	0.9946054	0.9941718	0.9937482	0.9933378	0.99294364	0.99257	0.99221903	0.99189436	0.99159706	0.9913292	0.99109286	0.9908888	0.99071693	0.9905775	0.9904713	0.9903965	0.99035305	0.99033886	0.99035335
1.0016788	1.0017804	1.0018487	1.0018837	1.0018873	1.0018609	1.0018063	1.0017247	1.0016183	1.0014894	1.0013394	1.0011686	1.0009798	1.0007726	1.0005478	1.0003058	1.0000471	0.99977195	0.9994795	0.99917066	0.99884516	0.9985036	0.998146	0.99777305	0.9973866	0.9969868	0.9965752	0.9961552	0.9957275	0.99529576	0.99486303	0.9944328	0.99400806	0.9935915	0.9931886	0.99280083	0.9924326	0.9920863	0.99176496	0.99147016	0.99120426	0.9909687	0.99076474	0.99059284	0.99045277	0.9903445	0.99026775	0.99022156	0.9902047	0.9902164
1.0013577	1.0014567	1.0015215	1.0015541	1.0015553	1.0015265	1.0014689	1.0013859	1.0012788	1.0011494	1.0009992	1.0008304	1.0006415	1.0004363	1.0002145	0.99997663	0.9997215	0.9994515	0.999165	0.998863	0.9985455	0.9982121	0.9978632	0.99750036	0.9971236	0.99673426	0.9963334	0.99592406	0.99550754	0.99508667	0.9946641	0.9942437	0.99382776	0.9934208	0.99302477	0.9926443	0.99228233	0.9919411	0.9916241	0.9913334	0.99107033	0.9908366	0.9906341	0.9904626	0.9903227	0.99021363	0.9901357	0.9900882	0.9900699	0.9900793
1.0010309	1.0011257	1.0011878	1.0012174	1.0012153	1.0011839	1.0011245	1.0010395	1.0009308	1.0008003	1.00065	1.0004802	1.0002931	1.0000899	0.9998697	0.9996346	0.9993838	0.99911857	0.9988379	0.9985421	0.99823165	0.9979064	0.9975662	0.9972124	0.9968453	0.99646616	0.9960761	0.9956766	0.99527156	0.9948608	0.9944494	0.99403864	0.9936321	0.99323416	0.99284697	0.99247444	0.99211854	0.9917839	0.99147177	0.9911854	0.99092615	0.99069583	0.9904955	0.99032533	0.9901861	0.99007785	0.9899998	0.9899522	0.9899329	0.9899413
1.0006989	1.0007902	1.0008482	1.0008743	1.0008687	1.0008341	1.0007724	1.0006847	1.0005746	1.0004425	1.0002908	1.0001216	0.9999349	0.99973285	0.99951494	0.99928224	0.9990353	0.9987738	0.99849826	0.998209	0.9979049	0.99758667	0.997255	0.9969101	0.9965525	0.99618334	0.9958035	0.99541503	0.99501944	0.99461985	0.99421835	0.9938181	0.9934218	0.9930332	0.9926544	0.99228966	0.99194205	0.99161357	0.9913078	0.9910265	0.9907716	0.9905451	0.9903481	0.99018025	0.99004304	0.98993653	0.98985964	0.98981225	0.9897931	0.98980105
1.0003624	1.0004488	1.0005033	1.0005256	1.0005165	1.0004785	1.0004133	1.0003241	1.0002108	1.0000776	0.99992436	0.9997549	0.99956876	0.9993668	0.99915034	0.9989204	0.9986761	0.9984191	0.9981484	0.9978639	0.99756587	0.9972555	0.9969315	0.996595	0.9962464	0.99588656	0.9955168	0.9951385	0.9947538	0.9943645	0.9939733	0.99358314	0.9931968	0.9928176	0.9924483	0.99209183	0.9917516	0.991431	0.9911314	0.99085605	0.9906064	0.99038416	0.9901909	0.9900272	0.98989266	0.9897886	0.98971313	0.989668	0.9896499	0.98965883
1.0000212	1.0001034	1.0001534	1.0001708	1.0001583	1.0001171	1.000048	0.99995565	0.9998404	0.9997054	0.99955106	0.9993805	0.99919397	0.9989929	0.99877787	0.99854946	0.9983088	0.99805486	0.9977877	0.997509	0.9972175	0.99691296	0.996596	0.99626744	0.9959278	0.99557704	0.9952166	0.99484825	0.99447376	0.99409497	0.9937147	0.9933343	0.9929581	0.99258816	0.9922279	0.9918808	0.99154866	0.99123514	0.99094325	0.9906739	0.99043024	0.99021375	0.9900246	0.9898652	0.98973435	0.9896332	0.9895611	0.98951775	0.9895017	0.9895128
0.99967605	0.9997538	0.999799	0.999812	0.9997954	0.99975	0.9996783	0.99958235	0.9994647	0.9993273	0.9991716	0.99900025	0.9988128	0.9986122	0.9983978	0.99817103	0.99793255	0.9976811	0.9974185	0.9971446	0.99685806	0.9965596	0.9962501	0.99592906	0.9955977	0.9952557	0.99490464	0.9945462	0.99418163	0.9938122	0.99344206	0.99307233	0.99270564	0.99234575	0.9919947	0.9916563	0.99133277	0.9910275	0.9907424	0.99048054	0.9902428	0.9900322	0.98984855	0.9896936	0.9895676	0.9894708	0.98940223	0.9893619	0.98934937	0.9893622
0.9993282	0.99940026	0.99944025	0.9994493	0.9994286	0.9993786	0.99930316	0.9992047	0.9990838	0.998944	0.998787	0.99861395	0.9984255	0.99822456	0.99801147	0.9977859	0.9975488	0.99730086	0.99704206	0.9967713	0.99649036	0.9961978	0.9958949	0.9955814	0.99525666	0.9949236	0.9945811	0.99423236	0.9938769	0.9935181	0.99315745	0.992798	0.9924413	0.99209064	0.99174905	0.99142003	0.991105	0.99080735	0.99053043	0.9902756	0.99004525	0.9898404	0.98966306	0.98951304	0.9893922	0.9892999	0.9892354	0.9891995	0.98919064	0.98920745
0.9989772	0.99904376	0.99907887	0.99908304	0.99905735	0.99900407	0.9989247	0.9988225	0.99869883	0.99855655	0.9983974	0.9982221	0.9980336	0.9978328	0.9976197	0.9973952	0.99715984	0.9969139	0.9966582	0.9963918	0.9961151	0.9958281	0.99553114	0.99522424	0.9949072	0.99458206	0.9942487	0.99390817	0.9935618	0.9932131	0.9928619	0.9925118	0.9921654	0.9918241	0.9914923	0.99117136	0.9908653	0.99057645	0.9903075	0.99005944	0.98983645	0.9896381	0.9894673	0.9893232	0.9892079	0.9891209	0.98906195	0.9890303	0.98902583	0.989047
0.99862343	0.99868435	0.9987151	0.9987134	0.99868375	0.9986258	0.9985429	0.9984368	0.99831057	0.99816567	0.99800384	0.9978276	0.9976378	0.9974362	0.99722314	0.99699926	0.9967656	0.9965225	0.99626863	0.99600595	0.99573416	0.995452	0.99516076	0.99485964	0.9945501	0.9942319	0.9939072	0.993575	0.9932379	0.99289757	0.99255604	0.9922157	0.991878	0.9915465	0.9912235	0.9909117	0.99061495	0.9903344	0.9900731	0.9898333	0.989617	0.9894259	0.98926115	0.9891243	0.989015	0.9889337	0.98888016	0.98885363	0.98885435	0.98887974
0.9982681	0.99832386	0.99834806	0.99834263	0.9983071	0.99824524	0.99815816	0.9980486	0.99791896	0.9977714	0.9976074	0.99742955	0.9972387	0.99703616	0.9968235	0.9966002	0.9963675	0.9961259	0.99587554	0.9956155	0.9953475	0.9950697	0.9947842	0.9944894	0.99418586	0.9938753	0.99355745	0.99323386	0.9929054	0.9925743	0.992242	0.9919102	0.991582	0.99125934	0.9909459	0.9906425	0.99035394	0.9900819	0.9898284	0.9895967	0.989388	0.9892042	0.9890463	0.98891556	0.98881274	0.98873746	0.98869026	0.98866975	0.9886754	0.9887068
0.9979114	0.99796075	0.9979799	0.99796873	0.997929	0.9978624	0.9977715	0.9976587	0.9975256	0.99737483	0.997209	0.9970293	0.99683714	0.9966335	0.99642056	0.9961981	0.9959669	0.99572647	0.9954783	0.99522156	0.99495715	0.9946842	0.9944024	0.99411345	0.9938168	0.99351245	0.99320215	0.99288607	0.99256605	0.9922435	0.99191946	0.99159634	0.9912772	0.99096364	0.99065834	0.9903647	0.9900844	0.98982024	0.9895752	0.98935133	0.9891494	0.98897284	0.9888223	0.9886983	0.9886024	0.98853296	0.9884923	0.9884779	0.9884901	0.9885277
0.9975531	0.9975964	0.99761015	0.9975933	0.9975493	0.9974783	0.997383	0.9972669	0.9971304	0.9969772	0.99680936	0.9966275	0.9964341	0.99623007	0.9960163	0.99579436	0.99556375	0.9953256	0.9950788	0.9948247	0.99456364	0.9942943	0.9940179	0.9937333	0.9934426	0.9931452	0.9928415	0.9925326	0.9922203	0.9919053	0.9915901	0.99127626	0.99096525	0.9906602	0.9903636	0.99007815	0.9898058	0.98955023	0.9893126	0.9890963	0.9889027	0.9887325	0.98858935	0.9884725	0.98838276	0.98832047	0.9882859	0.9882786	0.98829764	0.98834074
0.9971946	0.99723125	0.9972391	0.9972184	0.99716914	0.99709386	0.9969949	0.99687433	0.99673516	0.99657965	0.99640864	0.9962252	0.99603033	0.9958256	0.9956117	0.99538904	0.99515975	0.994922	0.99467814	0.99442655	0.9941681	0.9939025	0.9936305	0.99335134	0.99306554	0.99277425	0.99247694	0.9921759	0.9918703	0.99156344	0.99125576	0.9909495	0.99064684	0.99035054	0.9900621	0.9897847	0.9895208	0.98927295	0.98904353	0.9888341	0.98864776	0.98848534	0.988349	0.98823893	0.9881561	0.98810035	0.98807245	0.98807186	0.9880973	0.9881477
0.99683535	0.9968666	0.9968695	0.9968423	0.9967884	0.9967091	0.9966061	0.9964821	0.99633986	0.9961812	0.9960081	0.99582297	0.99562716	0.99542105	0.9952069	0.99498427	0.99475515	0.9945197	0.9942768	0.99402785	0.99377203	0.9935101	0.9932424	0.9929678	0.992687	0.9924012	0.99211043	0.99181515	0.9915172	0.9912171	0.99091727	0.9906188	0.990324	0.99003553	0.98975503	0.98948646	0.989229	0.9889891	0.9887665	0.98856497	0.9883857	0.98823035	0.98810047	0.98799706	0.98792136	0.98787266	0.9878523	0.9878578	0.9878899	0.98794764
0.9964765	0.9965019	0.9964983	0.996467	0.99640846	0.9963246	0.9962179	0.9960909	0.99594563	0.9957843	0.99560916	0.99542177	0.9952241	0.9950179	0.9948032	0.99458104	0.9943529	0.9941178	0.9938767	0.99362975	0.9933773	0.99311787	0.9928539	0.9925833	0.9923076	0.9920269	0.99174213	0.9914527	0.99116135	0.990868	0.99057543	0.99028414	0.9899977	0.9897168	0.98944336	0.9891815	0.98893356	0.98870033	0.9884846	0.9882905	0.98811746	0.9879694	0.98784614	0.9877494	0.98768026	0.98763865	0.987624	0.98763686	0.9876764	0.9877407
0.9961183	0.9961376	0.9961286	0.9960922	0.9960292	0.9959412	0.9958311	0.99570006	0.995552	0.9953883	0.9952111	0.9950228	0.99482393	0.99461675	0.9944014	0.9941796	0.9939516	0.9937179	0.9934785	0.99323344	0.99298304	0.99272746	0.99246615	0.99220026	0.99192905	0.9916537	0.9913736	0.9910908	0.9908056	0.9905189	0.99023247	0.989949	0.9896688	0.98939496	0.9891292	0.98887485	0.98863286	0.988407	0.98819894	0.9880106	0.98784477	0.9877029	0.98758584	0.9874958	0.98743325	0.98739755	0.98739	0.98741007	0.98745644	0.98752815
0.9957614	0.9957747	0.9957604	0.995719	0.99565125	0.9955599	0.9954458	0.9953121	0.99516135	0.99499506	0.9948158	0.9946256	0.99442583	0.9942181	0.994003	0.99378127	0.99355394	0.9933214	0.9930832	0.99284023	0.9925926	0.9923396	0.9920816	0.9918198	0.99155307	0.991282	0.99100715	0.99072933	0.9904496	0.99016947	0.98989004	0.9896122	0.9893387	0.9890721	0.9888132	0.98856527	0.9883304	0.98811084	0.9879091	0.9877279	0.9875681	0.987432	0.98732185	0.98723763	0.98718077	0.9871518	0.98715127	0.9871775	0.9872302	0.98730934
0.9954071	0.99541354	0.99539393	0.9953479	0.9952762	0.9951807	0.99506325	0.99492663	0.99477285	0.9946047	0.99442434	0.9942327	0.9940319	0.99382377	0.9936083	0.99338686	0.9931601	0.9929283	0.99269193	0.9924508	0.9922055	0.9919553	0.99170065	0.99144226	0.9911797	0.99091274	0.99064314	0.99037087	0.9900963	0.989822	0.98954797	0.9892766	0.98901004	0.98874927	0.98849666	0.9882547	0.9880264	0.9878133	0.9876173	0.98744214	0.98728853	0.98715836	0.98705393	0.98697567	0.98692435	0.9869018	0.98690677	0.9869394	0.9869996	0.98708534
0.9950542	0.99505514	0.99502975	0.9949791	0.9949033	0.9948042	0.994684	0.99454445	0.99438864	0.9942187	0.9940365	0.99384356	0.9936423	0.9934336	0.9932182	0.992998	0.9927719	0.9925412	0.9923061	0.992067	0.99182385	0.9915763	0.99132496	0.9910698	0.9908105	0.99054813	0.9902825	0.9900153	0.9897464	0.9894771	0.98920894	0.98894316	0.9886824	0.98842746	0.98818094	0.98794574	0.98772246	0.98751557	0.98732555	0.9871552	0.9870072	0.9868824	0.9867831	0.98671085	0.9866651	0.9866478	0.9866588	0.9866972	0.9867641	0.98685676
0.9947043	0.9946991	0.99466914	0.9946134	0.99453413	0.9944313	0.9943083	0.9941663	0.9940083	0.99383694	0.9936535	0.99345994	0.9932582	0.99304944	0.9928344	0.9926138	0.9923891	0.99215955	0.9919264	0.9916892	0.9914482	0.9912031	0.99095535	0.9907034	0.9904474	0.99018925	0.9899283	0.98966557	0.98940086	0.9891376	0.9888741	0.9886144	0.9883581	0.9881092	0.9878684	0.9876382	0.9874207	0.9872185	0.98703414	0.98686874	0.98672605	0.9866061	0.9865121	0.98644394	0.98640364	0.9863917	0.98640776	0.9864524	0.9865248	0.9866242
0.9943574	0.9943463	0.99431145	0.9942521	0.9941686	0.9940631	0.99393743	0.9937938	0.993634	0.9934607	0.99327654	0.9930825	0.9928804	0.99267167	0.9924569	0.9922377	0.9920134	0.99178594	0.99155414	0.9913186	0.9910804	0.99083835	0.99059254	0.99034435	0.99009174	0.98983765	0.9895804	0.9893213	0.9890622	0.98880285	0.98854446	0.9882892	0.9880388	0.987795	0.9875594	0.987334	0.9871221	0.98692423	0.9867447	0.98658437	0.9864455	0.9863305	0.986241	0.98617744	0.9861413	0.98613375	0.98615545	0.98620504	0.98628277	0.9863881
0.99401474	0.9939984	0.99395823	0.9938948	0.9938085	0.99369967	0.9935713	0.99342585	0.9932652	0.99309134	0.9929064	0.9927119	0.99250996	0.9923016	0.9920871	0.9918691	0.9916464	0.9914204	0.9911903	0.99095774	0.99072117	0.990482	0.9902394	0.98999333	0.98974526	0.9894937	0.9892409	0.98898613	0.9887307	0.9884751	0.98822165	0.9879714	0.98772573	0.9874861	0.98725504	0.9870343	0.9868264	0.986634	0.98645854	0.9863025	0.9861676	0.9860571	0.98597145	0.9859116	0.9858795	0.9858763	0.98590213	0.98595655	0.9860393	0.98614955
0.99367696	0.9936544	0.99360996	0.9935429	0.9934528	0.99334186	0.9932117	0.9930649	0.99290276	0.99272835	0.9925431	0.9923487	0.9921471	0.99193984	0.9917267	0.9915098	0.991289	0.9910646	0.9908367	0.99060583	0.9903719	0.99013543	0.98989576	0.98965335	0.9894079	0.98916054	0.9889111	0.98866016	0.98840815	0.98815763	0.98790807	0.9876615	0.98741996	0.98718524	0.98695815	0.98674184	0.98653823	0.98634917	0.9861778	0.98602515	0.9858944	0.98578656	0.9857042	0.9856478	0.9856194	0.98561966	0.98564893	0.9857072	0.98579466	0.98591095
0.9933436	0.9933163	0.9932673	0.99319685	0.9931042	0.9929909	0.99285924	0.99271065	0.9925483	0.9923734	0.9921886	0.9919946	0.9917943	0.9915877	0.99137604	0.99116063	0.99094146	0.990719	0.9904936	0.9902652	0.9900343	0.9898001	0.9895641	0.98932445	0.9890819	0.9888381	0.98859185	0.98834485	0.9880971	0.98784965	0.987604	0.9873618	0.98712385	0.98689264	0.98666966	0.9864568	0.98625654	0.9860715	0.98590314	0.9857539	0.9856256	0.9855206	0.9854413	0.98538774	0.9853622	0.9853653	0.98539764	0.98545974	0.98555136	0.9856715
0.99301654	0.99298424	0.99293166	0.99285716	0.99276197	0.9926471	0.99251425	0.99236494	0.9922019	0.99202764	0.9918425	0.9916507	0.9914507	0.9912454	0.991036	0.99082255	0.9906057	0.99038565	0.99016243	0.98993737	0.98970914	0.98947793	0.9892445	0.98900753	0.9887694	0.9885288	0.9882856	0.98804224	0.98779786	0.987554	0.987312	0.98707306	0.9868385	0.9866111	0.98639125	0.9861817	0.9859845	0.9858022	0.9856367	0.98548955	0.9853643	0.98526204	0.98518395	0.9851329	0.98510957	0.9851149	0.9851498	0.9852146	0.9853085	0.9854324
0.99269575	0.9926584	0.9926016	0.9925245	0.9924274	0.9923113	0.99217755	0.99202806	0.99186516	0.9916911	0.9915075	0.99131644	0.99111867	0.9909153	0.990708	0.9904962	0.99028194	0.990065	0.989845	0.98962253	0.9893973	0.9891695	0.9889389	0.9887062	0.988471	0.988233	0.98799324	0.98775345	0.98751247	0.9872716	0.9870329	0.98679715	0.9865664	0.98634136	0.98612416	0.98591775	0.98572344	0.98554355	0.9853799	0.98523533	0.98511153	0.9850103	0.9849347	0.9848851	0.9848627	0.9848694	0.9849064	0.9849728	0.9850698	0.9851967
0.99238235	0.99233973	0.9922795	0.99220014	0.9921014	0.991984	0.9918495	0.99170053	0.9915387	0.9913652	0.9911833	0.9909939	0.9907981	0.9905975	0.99039274	0.99018383	0.9899728	0.9897584	0.9895425	0.9893228	0.9891014	0.98887664	0.9886497	0.98842007	0.98818773	0.98795354	0.9877172	0.9874798	0.9872426	0.9870052	0.9867691	0.9865367	0.98630804	0.9860859	0.9858718	0.98566717	0.9854748	0.9852964	0.98513496	0.984991	0.98486835	0.9847693	0.9846934	0.9846446	0.98462355	0.9846313	0.98466927	0.9847364	0.98483497	0.9849634
0.9920759	0.99202937	0.9919661	0.9918841	0.99178433	0.9916662	0.9915321	0.9913835	0.9912224	0.9910512	0.9908709	0.99068385	0.99049085	0.9902932	0.99009126	0.98988587	0.9896781	0.9894674	0.9892547	0.98903906	0.9888214	0.9886004	0.9883773	0.98815084	0.9879225	0.9876918	0.987459	0.98722446	0.9869903	0.98675585	0.9865225	0.9862925	0.9860663	0.98584646	0.985634	0.9854311	0.98524046	0.9850632	0.9849025	0.98475987	0.9846383	0.9845384	0.9844636	0.98441505	0.98439324	0.9844015	0.98443896	0.9845076	0.9846061	0.98473567
0.99177784	0.99172753	0.9916613	0.9915772	0.9914765	0.9913583	0.99122477	0.99107724	0.99091816	0.99074906	0.99057156	0.9903873	0.9901971	0.9900029	0.9898048	0.9896032	0.9893997	0.98919314	0.9889845	0.98877275	0.9885583	0.9883419	0.9881229	0.9879003	0.98767596	0.9874482	0.9872192	0.9869882	0.9867566	0.9865248	0.98629445	0.98606646	0.9858428	0.98562396	0.9854137	0.98521245	0.98502195	0.9848463	0.98468614	0.9845437	0.98442185	0.98432136	0.9842464	0.9841968	0.9841744	0.98418134	0.9842186	0.98428607	0.984385	0.9845149
0.9914892	0.9914347	0.9913658	0.9912812	0.9911798	0.99106157	0.99092966	0.99078363	0.9906268	0.99046034	0.9902856	0.99010473	0.9899186	0.98972803	0.98953444	0.9893377	0.989138	0.9889364	0.9887317	0.9885253	0.98831576	0.9881036	0.98788834	0.98767	0.98744917	0.9872257	0.98699987	0.98677224	0.98654354	0.98631454	0.9860867	0.98586106	0.9856383	0.985422	0.98521256	0.9850117	0.9848226	0.9846469	0.9844866	0.9843433	0.9842205	0.9841197	0.9840429	0.9839916	0.9839683	0.98397344	0.984009	0.98407537	0.98417306	0.9843022
0.99120975	0.99115187	0.9910812	0.99099606	0.99089414	0.99077725	0.99064595	0.990503	0.9903486	0.99018526	0.9900143	0.989838	0.9896554	0.98947006	0.9892807	0.9890891	0.9888945	0.9886976	0.9884988	0.98829687	0.9880925	0.98788476	0.98767513	0.9874615	0.9872452	0.98702526	0.9868033	0.9865791	0.98635364	0.9861271	0.9859011	0.9856774	0.9854571	0.9852417	0.98503244	0.9848324	0.9846433	0.98446685	0.98430616	0.9841619	0.984038	0.98393536	0.98385626	0.9838029	0.98377705	0.98377925	0.98381245	0.98387617	0.98397213	0.9840991
0.9909402	0.99087965	0.99080765	0.99072134	0.99062043	0.9905048	0.9903766	0.99023515	0.9900845	0.98992515	0.9897585	0.98958653	0.9894097	0.9892287	0.9890454	0.9888592	0.9886701	0.9884796	0.9882858	0.9880897	0.98789084	0.9876891	0.9874837	0.98727596	0.9870636	0.9868484	0.9866304	0.9864096	0.9861872	0.98596424	0.9857407	0.98551863	0.98529965	0.9850848	0.9848762	0.9846762	0.9844865	0.9843094	0.9841472	0.98400146	0.98387504	0.9837697	0.98368824	0.98363185	0.9836022	0.9836019	0.98363113	0.98369133	0.9837837	0.98390794
0.9906816	0.99061924	0.99054474	0.9904591	0.99035853	0.9902456	0.9901198	0.9899821	0.98983485	0.9896805	0.989519	0.9893518	0.9891809	0.9890062	0.9888286	0.98864865	0.98846656	0.9882812	0.9880944	0.9879044	0.9877121	0.98751616	0.9873173	0.9871141	0.98690736	0.986697	0.9864831	0.9862665	0.9860474	0.985827	0.9856054	0.98538524	0.9851675	0.98495364	0.98474616	0.9845454	0.98435473	0.98417634	0.9840117	0.9838634	0.9837343	0.9836264	0.98354095	0.9834801	0.98344684	0.98344177	0.98346657	0.9835223	0.9836107	0.98373085
0.9904349	0.9903694	0.99029535	0.99020964	0.99011093	0.99000025	0.98987746	0.9897436	0.9896021	0.98945224	0.98929614	0.9891356	0.9889701	0.9888023	0.9886312	0.98845845	0.9882829	0.98810536	0.9879254	0.98774284	0.9875572	0.98736763	0.987175	0.9869778	0.9867772	0.986572	0.9863631	0.9861506	0.9859352	0.98571765	0.9854993	0.98528063	0.9850644	0.98485047	0.9846426	0.98444134	0.9842498	0.9840692	0.98390275	0.9837515	0.9836187	0.9835062	0.98341644	0.98335135	0.9833124	0.98330206	0.98332167	0.98337215	0.98345476	0.9835694
0.99019927	0.9901321	0.99005735	0.98997355	0.9898774	0.98976964	0.9896506	0.9895218	0.98938453	0.98924065	0.9890906	0.9889365	0.9887786	0.98861796	0.98845434	0.9882894	0.9881212	0.98795164	0.9877791	0.9876043	0.9874257	0.9872443	0.98705864	0.986868	0.9866737	0.98647434	0.9862703	0.9860628	0.9858519	0.9856374	0.98542154	0.9852054	0.9849903	0.9847777	0.9845689	0.9843674	0.9841736	0.9839912	0.9838218	0.98366684	0.9835298	0.98341244	0.9833177	0.9832471	0.98320186	0.9831853	0.9831979	0.98324215	0.9833177	0.9834264
0.9899757	0.98990744	0.9898342	0.9897505	0.98965746	0.989553	0.9894385	0.9893152	0.9891839	0.98904675	0.9889039	0.9887564	0.9886065	0.98845404	0.9882985	0.98814124	0.9879827	0.987821	0.9876572	0.98749095	0.9873205	0.9871471	0.9869692	0.98678625	0.9865986	0.98640597	0.98620844	0.98600596	0.98579895	0.98558885	0.9853767	0.98516226	0.9849484	0.98473644	0.98452806	0.984325	0.9841293	0.9839442	0.98377156	0.9836126	0.983471	0.9833479	0.9832471	0.9831694	0.9831179	0.9830939	0.9830991	0.983135	0.98320293	0.9833041
0.9897656	0.98969656	0.98962325	0.98954266	0.98945224	0.9893526	0.98924315	0.9891256	0.989001	0.9888709	0.9887357	0.9885963	0.9884549	0.98831034	0.9881635	0.98801565	0.98786616	0.9877143	0.9875599	0.98740256	0.98724157	0.98707724	0.9869074	0.98673284	0.9865532	0.98636746	0.98617667	0.9859803	0.9857788	0.98557276	0.9853639	0.9851525	0.9849405	0.9847289	0.9845205	0.9843168	0.9841196	0.9839309	0.98375416	0.9835912	0.98344386	0.98331493	0.98320717	0.9831225	0.9830625	0.9830299	0.9830266	0.98305357	0.98311293	0.983205
0.989567	0.9894981	0.9894268	0.98934895	0.98926264	0.98916733	0.98906374	0.98895335	0.98883563	0.988713	0.9885856	0.9884554	0.9883229	0.98818785	0.98805094	0.9879132	0.98777336	0.9876315	0.987487	0.9873398	0.98718876	0.9870336	0.9868735	0.98670846	0.98653716	0.9863602	0.98617625	0.9859869	0.98579097	0.9855907	0.98538566	0.98517746	0.9849681	0.9847576	0.98454875	0.98434377	0.98414445	0.9839532	0.98377186	0.9836042	0.98345095	0.98331577	0.9832006	0.98310757	0.98303914	0.9829975	0.9829842	0.983001	0.98304987	0.9831314
0.989382	0.9893138	0.9892442	0.98916954	0.9890875	0.9889978	0.98890096	0.9887978	0.988688	0.98857373	0.98845565	0.9883349	0.9882115	0.98808664	0.9879607	0.9878334	0.9877041	0.9875733	0.9874395	0.98730296	0.9871631	0.9870181	0.98686844	0.98671347	0.9865517	0.986384	0.98620874	0.98602617	0.9858374	0.98564297	0.98544306	0.98523855	0.9850314	0.984823	0.9846154	0.98440915	0.98420835	0.9840135	0.9838291	0.9836556	0.983496	0.98335356	0.9832297	0.98312837	0.98305017	0.9829981	0.9829742	0.98297966	0.98301697	0.98308706
0.98921096	0.9891437	0.9890774	0.98900557	0.9889292	0.98884565	0.98875564	0.9886593	0.9885584	0.98845303	0.98834455	0.98823345	0.988121	0.98800737	0.9878917	0.98777556	0.987658	0.98753864	0.9874167	0.987292	0.98716384	0.98703027	0.9868923	0.9867473	0.9865969	0.9864388	0.986273	0.9860992	0.9859183	0.98573065	0.9855367	0.9853369	0.9851333	0.98492664	0.9847197	0.9845145	0.98431134	0.9841147	0.9839249	0.9837461	0.9835807	0.9834304	0.9832982	0.9831868	0.9830982	0.983035	0.9829991	0.98299295	0.9830173	0.9830743
0.9890524	0.98898697	0.988923	0.9888568	0.98878556	0.98870873	0.9886266	0.9885389	0.9884467	0.988351	0.9882527	0.98815256	0.98805094	0.9879484	0.987845	0.9877407	0.98763543	0.9875282	0.98741883	0.9873068	0.9871912	0.98707014	0.9869442	0.9868114	0.98667216	0.98652494	0.98636943	0.9862062	0.986034	0.9858544	0.98566675	0.9854732	0.9852739	0.9850708	0.98486507	0.9846597	0.98445606	0.98425597	0.98406345	0.98387945	0.9837068	0.9835489	0.9834075	0.98328644	0.98318636	0.9831115	0.9830629	0.98304254	0.98305357	0.9830967
0.98890734	0.9888443	0.9887844	0.988723	0.98865813	0.9885888	0.988514	0.98843575	0.98835325	0.9882677	0.9881801	0.98809135	0.9880012	0.98791075	0.9878197	0.9877275	0.98763525	0.98754156	0.98744553	0.98734635	0.9872439	0.98713654	0.98702425	0.98690414	0.9867775	0.986642	0.986499	0.98634595	0.98618454	0.98601335	0.9858346	0.9856475	0.9854538	0.9852544	0.98505193	0.9848475	0.98464316	0.98444146	0.9842451	0.98405606	0.9838772	0.9837113	0.983561	0.9834287	0.98331773	0.98322994	0.9831677	0.9831339	0.9831295	0.9831573
0.98877525	0.9887147	0.98865986	0.98860395	0.9885456	0.98848444	0.9884182	0.98834985	0.98827684	0.98820215	0.98812544	0.9880489	0.98797107	0.98789346	0.9878149	0.9877365	0.98765725	0.98757744	0.9874954	0.98741114	0.9873228	0.9872294	0.98713046	0.9870253	0.9869123	0.98679054	0.9866596	0.9865197	0.98636854	0.98620814	0.98603857	0.98586017	0.9856729	0.98547935	0.98528063	0.9850776	0.9848742	0.9846719	0.98447204	0.98427796	0.9840933	0.98391986	0.9837602	0.9836172	0.98349416	0.9833934	0.98331666	0.9832678	0.9832474	0.98325896
0.9886561	0.988599	0.9885489	0.98849976	0.98844934	0.98839587	0.9883395	0.98828006	0.98821807	0.98815405	0.98809034	0.9880249	0.98795974	0.9878949	0.9878306	0.9877661	0.987701	0.98763543	0.9875683	0.98749816	0.9874249	0.98734665	0.98726326	0.98717296	0.98707503	0.9869678	0.98685074	0.9867238	0.98658586	0.9864381	0.98627883	0.9861099	0.98593074	0.985744	0.98555034	0.98535174	0.98514944	0.98494655	0.984745	0.98454785	0.98435736	0.98417616	0.984007	0.9838538	0.98371875	0.983604	0.9835128	0.9834479	0.98341054	0.9834048
0.98854953	0.98849714	0.9884521	0.98841	0.9883673	0.9883223	0.98827535	0.98822635	0.98817545	0.9881236	0.9880711	0.9880183	0.98796684	0.98791593	0.987865	0.9878145	0.98776436	0.9877141	0.987662	0.98760766	0.9875501	0.9874876	0.9874203	0.9873464	0.9872637	0.98717254	0.9870707	0.98695904	0.98683536	0.9867012	0.98655397	0.98639625	0.9862272	0.986049	0.9858613	0.98566824	0.98546886	0.9852666	0.9850643	0.9848647	0.9846692	0.98448133	0.9843041	0.98414	0.98399323	0.98386425	0.9837585	0.98367685	0.9836223	0.9835975
0.9884554	0.9884078	0.98836863	0.9883329	0.9882988	0.9882629	0.9882267	0.98818827	0.98814815	0.98810875	0.9880688	0.98802936	0.98799086	0.9879539	0.9879172	0.9878814	0.9878468	0.9878116	0.9877747	0.98773724	0.9876957	0.98765045	0.9875998	0.9875419	0.9874768	0.98740244	0.987318	0.98722243	0.98711497	0.98699504	0.98686236	0.9867175	0.9865605	0.9863916	0.98621327	0.98602617	0.98583186	0.98563254	0.98543084	0.98522925	0.9850303	0.98483676	0.98465157	0.98447806	0.9843185	0.9841767	0.9840559	0.98395765	0.9838851	0.9838413
0.98837256	0.98832995	0.98829764	0.98827	0.98824406	0.98821825	0.9881915	0.9881645	0.98813635	0.9881086	0.9880815	0.9880556	0.9880304	0.9880075	0.9879856	0.9879649	0.9879455	0.98792595	0.98790586	0.98788494	0.98785967	0.98783237	0.9877992	0.9877597	0.9877127	0.98765653	0.9875895	0.9875114	0.9874214	0.9873182	0.98720115	0.9870712	0.98692787	0.986772	0.986604	0.9864251	0.9862381	0.98604304	0.98584366	0.9856417	0.9854408	0.98524255	0.98504996	0.98486763	0.9846977	0.9845427	0.9844064	0.9842916	0.9842013	0.98413765
0.98830086	0.9882641	0.9882382	0.98821896	0.98820174	0.9881857	0.98817015	0.988154	0.9881381	0.9881226	0.9881087	0.988096	0.9880845	0.9880756	0.9880686	0.9880633	0.9880595	0.98805594	0.9880525	0.98804736	0.98804134	0.98803157	0.98801607	0.98799556	0.9879676	0.98793054	0.98788285	0.98782414	0.9877525	0.98766774	0.987569	0.98745584	0.9873282	0.98718596	0.9870307	0.98686254	0.9866841	0.9864962	0.986301	0.9861014	0.9858996	0.9856986	0.9855008	0.985311	0.98512995	0.9849634	0.9848119	0.98468107	0.98457223	0.98448944
0.98823917	0.98820907	0.98819053	0.9881795	0.9881716	0.98816556	0.9881603	0.98815596	0.98815215	0.9881491	0.9881477	0.98814845	0.98815095	0.98815626	0.98816425	0.9881741	0.9881859	0.9881985	0.98821175	0.98822427	0.988236	0.9882437	0.98824877	0.98824716	0.9882384	0.9882212	0.9881945	0.9881562	0.9881048	0.98803955	0.9879613	0.987867	0.98775625	0.98763114	0.9874906	0.98733616	0.98716927	0.98699015	0.9868019	0.98660636	0.98640645	0.98620415	0.9860027	0.98580635	0.98561656	0.9854386	0.985274	0.98512787	0.98500097	0.9848982
0.9881874	0.9881638	0.98815274	0.9881503	0.98815197	0.9881566	0.9881622	0.988169	0.98817664	0.98818624	0.98819774	0.98821163	0.9882286	0.98824733	0.9882698	0.9882946	0.9883221	0.98835164	0.98838127	0.988411	0.9884406	0.98846763	0.98849165	0.9885099	0.9885217	0.9885256	0.98852	0.9885039	0.98847455	0.9884313	0.9883738	0.98830044	0.9882103	0.98810387	0.9879812	0.98784286	0.9876889	0.98752135	0.9873427	0.98715377	0.98695785	0.98675686	0.9865544	0.9863535	0.98615736	0.98596895	0.98579293	0.98563087	0.9854877	0.9853663
0.98814446	0.98812735	0.988125	0.988131	0.9881419	0.9881563	0.9881731	0.98819095	0.98821104	0.9882328	0.9882572	0.9882839	0.9883142	0.9883471	0.988384	0.9884239	0.9884664	0.9885114	0.98855835	0.9886056	0.988653	0.98869884	0.98874235	0.9887809	0.98881376	0.9888403	0.9888566	0.98886305	0.98885727	0.9888377	0.988803	0.9887525	0.9886852	0.98859966	0.9884973	0.98837703	0.9882402	0.988087	0.987921	0.9877414	0.9875526	0.9873556	0.98715353	0.986951	0.98674923	0.9865537	0.98636603	0.98619133	0.9860324	0.98589253
0.98810905	0.9880993	0.9881046	0.9881195	0.9881405	0.9881648	0.9881924	0.9882214	0.98825246	0.9882867	0.98832303	0.9883627	0.9884063	0.98845285	0.98850316	0.9885582	0.98861575	0.98867625	0.98873925	0.988804	0.98886925	0.9889337	0.9889968	0.98905617	0.9891112	0.9891592	0.9891998	0.9892292	0.9892479	0.9892533	0.98924357	0.98921824	0.9891753	0.9891138	0.9890337	0.9889352	0.98881775	0.9886826	0.9885314	0.98836523	0.98818576	0.98799527	0.987798	0.9875957	0.9873924	0.9871909	0.98699546	0.9868091	0.9866356	0.98647803
0.9880804	0.98807824	0.9880913	0.98811525	0.9881458	0.9881801	0.98821783	0.9882575	0.98830044	0.9883457	0.9883939	0.98844635	0.98850197	0.9885616	0.988626	0.9886948	0.98876625	0.98884255	0.9889214	0.9890027	0.98908556	0.9891687	0.98925155	0.9893315	0.9894081	0.9894787	0.98954296	0.9895979	0.989642	0.9896734	0.9896906	0.9896919	0.98967564	0.9896409	0.98958564	0.98951167	0.9894175	0.989303	0.98917	0.98901945	0.9888534	0.9886734	0.98848337	0.9882851	0.98808235	0.98787796	0.98767644	0.9874809	0.987295	0.9871229
0.9880572	0.98806256	0.9880844	0.9881169	0.988156	0.98820037	0.98824793	0.98829895	0.9883524	0.98840857	0.988468	0.9885324	0.98859924	0.988672	0.9887489	0.9888297	0.9889158	0.98900634	0.9891009	0.9891982	0.9892981	0.9893998	0.989501	0.98960227	0.9897005	0.98979455	0.989883	0.9899629	0.990034	0.9900927	0.99013776	0.9901677	0.99017996	0.99017423	0.9901476	0.99010015	0.9900315	0.9899411	0.9898307	0.9897002	0.989551	0.9893853	0.9892051	0.9890145	0.98881555	0.9886114	0.98840666	0.9882052	0.9880094	0.9878245
0.9880392	0.98805135	0.9880816	0.9881226	0.98817146	0.9882248	0.9882826	0.98834234	0.988406	0.9884728	0.9885431	0.9886176	0.98869663	0.9887802	0.9888691	0.98896265	0.9890618	0.98916584	0.9892745	0.9893871	0.9895037	0.98962253	0.9897436	0.98986423	0.9899839	0.9901012	0.9902135	0.9903208	0.9904182	0.9905056	0.99058026	0.99064016	0.99068284	0.9907074	0.99071145	0.9906939	0.9906546	0.99059194	0.9905071	0.9903996	0.99027103	0.9901233	0.98995847	0.9897783	0.9895868	0.98938715	0.9891825	0.9889775	0.98877543	0.9885803
0.9880248	0.98804444	0.9880821	0.9881309	0.98818886	0.98825103	0.98831725	0.9883872	0.98845994	0.9885368	0.98861665	0.9887006	0.98879045	0.98888445	0.98898435	0.98908883	0.98919976	0.9893165	0.9894383	0.9895662	0.98969805	0.9898335	0.98997205	0.99011266	0.99025327	0.990393	0.9905307	0.99066323	0.99078804	0.9909048	0.9910101	0.99110156	0.99117696	0.9912345	0.9912716	0.9912872	0.9912791	0.9912477	0.991192	0.99111146	0.991008	0.99088204	0.99073565	0.9905715	0.9903912	0.9901993	0.98999906	0.9897945	0.9895886	0.98938656
0.988013	0.98804003	0.988085	0.98814213	0.9882072	0.9882777	0.9883526	0.98843104	0.9885122	0.98859733	0.98868674	0.9887793	0.98887795	0.98898107	0.9890903	0.9892057	0.9893274	0.9894556	0.9895899	0.9897302	0.98987633	0.99002796	0.9901838	0.9903434	0.99050456	0.99066705	0.9908282	0.9909869	0.99113965	0.99128604	0.99142236	0.991547	0.991656	0.99174845	0.9918204	0.9918715	0.9918984	0.9919012	0.9918782	0.99182904	0.99175394	0.99165374	0.99153054	0.9913852	0.9912217	0.9910425	0.9908506	0.99065	0.9904453	0.9902391
0.98800236	0.9880363	0.98808855	0.9881535	0.9882257	0.9883042	0.98838603	0.988472	0.9885607	0.9886533	0.98875034	0.9888511	0.98895687	0.98906827	0.98918617	0.9893098	0.98944116	0.9895791	0.98972416	0.98987734	0.9900361	0.9902029	0.99037427	0.99055195	0.9907327	0.99091685	0.99110126	0.99128574	0.9914663	0.9916427	0.9918113	0.99196905	0.9921135	0.9922418	0.99235135	0.9924398	0.9925047	0.9925444	0.9925579	0.99254316	0.99250066	0.99243104	0.99233484	0.99221414	0.99207157	0.9919084	0.9917296	0.9915379	0.9913375	0.99113256
0.9879932	0.9880332	0.98809206	0.9881632	0.98824227	0.9883273	0.9884168	0.9885086	0.9886037	0.9887031	0.98880607	0.9889128	0.9890255	0.989143	0.98926795	0.98939955	0.9895388	0.9896853	0.98983973	0.9900032	0.9901743	0.99035317	0.99054027	0.9907335	0.99093336	0.99113786	0.9913454	0.9915543	0.9917628	0.991969	0.9921694	0.99236137	0.99254125	0.9927078	0.99285614	0.9929847	0.99308956	0.9931697	0.9932216	0.9932456	0.99323964	0.9932051	0.9931408	0.9930489	0.99293137	0.9927901	0.9926284	0.99245024	0.9922595	0.99205905
0.98798335	0.9880297	0.98809403	0.9881706	0.9882558	0.98834705	0.988441	0.988539	0.98863983	0.98874414	0.9888514	0.9889641	0.9890812	0.98920417	0.9893347	0.9894717	0.9896173	0.98977065	0.989933	0.99010533	0.99028605	0.9904772	0.990677	0.99088526	0.99110234	0.99132615	0.9915555	0.9917892	0.99202484	0.99226016	0.9924921	0.992718	0.99293494	0.9931398	0.9933283	0.99349815	0.99364555	0.99376786	0.99386364	0.9939288	0.9939639	0.99396724	0.9939392	0.9938807	0.993793	0.99367803	0.9935389	0.9933792	0.9932024	0.9930122
0.98797303	0.9880239	0.9880937	0.9881755	0.9882652	0.98836035	0.98845947	0.98856205	0.9886662	0.9887737	0.9888856	0.98900145	0.989122	0.98924893	0.9893827	0.98952425	0.9896738	0.9898326	0.9900009	0.9901804	0.9903701	0.99057025	0.99078155	0.99100405	0.99123675	0.99147815	0.9917283	0.99198484	0.99224687	0.99250984	0.9927725	0.9930332	0.99328727	0.9935313	0.9937609	0.993973	0.9941654	0.9943329	0.99447334	0.9945834	0.9946624	0.99470896	0.9947209	0.99469954	0.9946473	0.9945641	0.99445313	0.9943167	0.9941582	0.99398386
0.98796076	0.98801595	0.98809016	0.98817605	0.98826957	0.98836833	0.9884709	0.98857486	0.98868245	0.98879296	0.9889065	0.9890242	0.98914665	0.9892749	0.989411	0.98955375	0.98970604	0.9898688	0.99004203	0.9902258	0.9904222	0.99063057	0.99085206	0.9910864	0.9913323	0.9915905	0.9918593	0.9921376	0.9924235	0.9927152	0.99300927	0.99330336	0.99359304	0.9938766	0.9941483	0.9944044	0.99464166	0.99485576	0.9950437	0.995202	0.99532837	0.99542004	0.99547714	0.9954983	0.99548477	0.9954378	0.99535924	0.9952515	0.99511844	0.9949637
0.9879461	0.9880053	0.9880821	0.9881711	0.98826784	0.9883688	0.9884727	0.98857903	0.9886872	0.9887981	0.9889121	0.9890297	0.98915225	0.98928076	0.9894163	0.9895604	0.9897134	0.98987687	0.9900519	0.99024	0.9904405	0.9906552	0.99088484	0.99112844	0.99138725	0.9916595	0.9919456	0.99224377	0.992553	0.9928714	0.99319524	0.9935217	0.99384767	0.99417	0.9944836	0.9947837	0.99506843	0.9953311	0.9955677	0.99577606	0.99595207	0.99609375	0.9961982	0.99626637	0.99629617	0.99629027	0.9962487	0.99617547	0.9960716	0.9959422
0.98792946	0.9879907	0.9880697	0.98816085	0.9882584	0.9883604	0.9884649	0.9885709	0.98867816	0.9887889	0.98890173	0.98901767	0.9891389	0.98926544	0.98939866	0.98954105	0.98969334	0.9898567	0.99003154	0.99022126	0.9904242	0.99064285	0.99087805	0.99113	0.99139804	0.9916833	0.99198496	0.9923019	0.9926323	0.99297476	0.99332714	0.99368584	0.9940467	0.9944076	0.99476284	0.99510825	0.9954385	0.9957504	0.99603856	0.9962988	0.9965266	0.99672055	0.99687725	0.9969939	0.9970731	0.997112	0.99711305	0.99707705	0.9970086	0.99690974
0.98790926	0.9879722	0.98805237	0.98814374	0.98824126	0.9883425	0.98844624	0.9885506	0.98865676	0.9887638	0.9888743	0.9889863	0.9891036	0.98922706	0.9893576	0.989496	0.9896449	0.98980594	0.9899791	0.9901677	0.99037105	0.99059176	0.9908306	0.99108803	0.991365	0.9916604	0.9919756	0.9923088	0.99265903	0.99302506	0.99340415	0.99379283	0.9941878	0.9945861	0.9949821	0.99537134	0.9957491	0.9961102	0.9964499	0.9967634	0.99704593	0.99729353	0.99750406	0.99767506	0.99780446	0.9978932	0.99794066	0.99794894	0.9979194	0.9978564
0.98788667	0.98794967	0.98802954	0.9881204	0.9882162	0.9883154	0.9884161	0.9885182	0.98861986	0.9887226	0.98882776	0.9889362	0.98904806	0.9891655	0.9892903	0.98942417	0.9895675	0.989724	0.98989344	0.990079	0.99028116	0.9905017	0.99074256	0.9910035	0.9912861	0.9915901	0.9919159	0.99226415	0.99263245	0.9930189	0.99342275	0.99384004	0.99426794	0.9947019	0.9951381	0.99557024	0.995995	0.99640584	0.9967971	0.99716413	0.99750185	0.99780643	0.99807316	0.9982998	0.99848396	0.9986257	0.99872357	0.9987791	0.9987944	0.99877214
0.9878601	0.98792255	0.9880009	0.98808885	0.98818284	0.9882782	0.9883757	0.9884718	0.9885682	0.988666	0.98876446	0.98886544	0.98896986	0.98908037	0.98919773	0.98932433	0.9894613	0.98961055	0.98977447	0.98995495	0.9901536	0.9903723	0.9906124	0.9908747	0.9911607	0.99147195	0.99180734	0.99216765	0.9925507	0.99295706	0.99338347	0.99382746	0.9942854	0.9947543	0.9952288	0.99570346	0.99617356	0.99663305	0.9970765	0.99749786	0.9978917	0.9982529	0.9985775	0.9988625	0.9991037	0.99930096	0.99945277	0.9995594	0.9996241	0.9996459
0.9878309	0.9878912	0.9879669	0.98805195	0.98814064	0.9882318	0.9883227	0.98841286	0.9885027	0.9885921	0.9886821	0.9887746	0.9888705	0.98897195	0.98908013	0.98919713	0.9893252	0.98946595	0.9896229	0.9897968	0.98998874	0.9902036	0.99044114	0.9907037	0.99099106	0.99130684	0.9916488	0.99201906	0.9924163	0.9928389	0.99328554	0.99375445	0.9942406	0.9947421	0.9952529	0.99576867	0.9962832	0.99679077	0.9972851	0.9977599	0.9982101	0.99862987	0.9990137	0.9993575	0.9996582	0.99991286	1.000122	1.0002843	1.0003995	1.0004709
0.9878001	0.98785675	0.9879279	0.98800737	0.9880905	0.9881749	0.9882579	0.9883409	0.9884218	0.98850167	0.9885819	0.98866487	0.9887495	0.9888402	0.98893696	0.9890429	0.98916066	0.98929155	0.9894384	0.9896033	0.9897892	0.989997	0.9902302	0.9904901	0.99077755	0.991095	0.9914427	0.99182045	0.99222773	0.99266565	0.99313146	0.993622	0.9941354	0.99466664	0.9952125	0.9957661	0.99632394	0.9968779	0.9974224	0.997951	0.99845684	0.9989334	0.99937636	0.9997801	1.0001417	1.0004572	1.0007243	1.0009433	1.0011151	1.001238
0.98776686	0.987818	0.98788375	0.98795646	0.98803234	0.9881088	0.9881836	0.98825604	0.98832685	0.9883963	0.98846483	0.98853505	0.98860776	0.9886854	0.98876977	0.98886335	0.9889687	0.9890877	0.98922366	0.9893784	0.9895545	0.98975515	0.98998183	0.9902364	0.99052244	0.9908395	0.9911897	0.9915729	0.9919898	0.9924407	0.99292165	0.9934326	0.99397	0.99452955	0.9951071	0.9956985	0.9962967	0.99689573	0.9974878	0.998068	0.9986286	0.9991629	0.9996648	1.0001289	1.000551	1.0009274	1.0012554	1.0015337	1.0017622	1.0019408
0.98773277	0.9877775	0.98783606	0.98790115	0.98796785	0.9880344	0.9880981	0.98816013	0.9882185	0.9882755	0.9883307	0.98838776	0.98844665	0.9885096	0.98858017	0.9886594	0.98875105	0.98885655	0.98897886	0.9891224	0.98928815	0.9894782	0.98969704	0.98994595	0.99022675	0.990543	0.9908937	0.99128085	0.99170476	0.9921647	0.9926604	0.99318874	0.9937475	0.99433374	0.99494153	0.99556655	0.9962039	0.99684453	0.9974841	0.99811345	0.99872744	0.99931765	0.99987817	1.0004023	1.0008854	1.0013231	1.001712	1.0020504	1.0023378	1.0025736
0.9876986	0.9877352	0.98778427	0.9878399	0.98789644	0.98795146	0.9880041	0.98805285	0.9880973	0.9881411	0.9881818	0.98822343	0.9882663	0.9883144	0.9883689	0.98843336	0.9885091	0.98859966	0.98870856	0.9888376	0.98899	0.9891702	0.9893796	0.989621	0.9898955	0.9902075	0.9905581	0.9909468	0.991376	0.9918434	0.99235153	0.9928947	0.9934731	0.9940823	0.99471784	0.99537486	0.99604785	0.9967298	0.9974125	0.99809	0.9987554	0.99939966	1.0000173	1.0006002	1.0011435	1.0016426	1.0020924	1.0024922	1.002839	1.003133
0.9876653	0.98769224	0.987731	0.9877756	0.9878204	0.98786265	0.98790216	0.9879363	0.9879661	0.98799366	0.98801875	0.9880441	0.9880707	0.9881014	0.9881391	0.98818606	0.9882455	0.9883198	0.9884129	0.9885275	0.98866695	0.9888342	0.9890321	0.9892639	0.9895323	0.9898391	0.9901861	0.9905747	0.9910071	0.99148196	0.99199826	0.9925546	0.99315006	0.99378043	0.9944417	0.9951274	0.995834	0.9965532	0.9972783	0.9980018	0.9987159	0.9994124	1.0000849	1.0007256	1.0013276	1.001887	1.0023979	1.002858	1.0032647	1.0036182
0.98763365	0.9876497	0.9876768	0.9877087	0.98774076	0.9877689	0.9877925	0.9878117	0.98782605	0.987836	0.98784435	0.98785114	0.98785985	0.98787266	0.98789215	0.9879218	0.9879626	0.98802024	0.98809636	0.98819524	0.98832	0.9884731	0.9886588	0.98888046	0.9891397	0.98944026	0.98978287	0.99017084	0.9906043	0.9910824	0.9916061	0.9921744	0.99278474	0.99343413	0.9941171	0.9948308	0.9955679	0.9963227	0.9970873	0.99785286	0.9986141	0.99936074	1.0000858	1.0007817	1.001442	1.0020592	1.0026298	1.0031497	1.0036156	1.0040272
0.98760605	0.9876095	0.9876239	0.9876413	0.9876582	0.9876708	0.98767906	0.9876812	0.98767686	0.9876705	0.987659	0.9876479	0.9876371	0.987631	0.987631	0.9876412	0.987664	0.9877033	0.98776203	0.98784363	0.9879529	0.9880915	0.98826426	0.9884737	0.98872346	0.9890165	0.9893539	0.98973835	0.9901707	0.9906527	0.9911827	0.99176013	0.99238276	0.99304825	0.9937522	0.99449015	0.9952557	0.9960431	0.99684364	0.997651	0.9984557	0.99924976	1.0000253	1.0007734	1.0014888	1.0021634	1.0027926	1.0033709	1.0038952	1.0043641
0.9875834	0.987573	0.9875723	0.9875747	0.9875759	0.98757154	0.9875618	0.98754525	0.9875241	0.98749655	0.9874665	0.9874356	0.98740494	0.9873781	0.9873585	0.9873486	0.9873518	0.9873728	0.9874131	0.9874778	0.9875697	0.98769337	0.9878521	0.9880498	0.9882888	0.9885728	0.98890376	0.9892836	0.9897155	0.99019724	0.9907315	0.99131674	0.99195063	0.9926304	0.9933529	0.99411327	0.99490476	0.99572206	0.9965568	0.9974017	0.99824774	0.99908674	0.99990994	1.0007097	1.0014774	1.0022063	1.002891	1.0035253	1.0041069	1.0046326
0.98756653	0.9875417	0.9875251	0.9875109	0.9874938	0.9874717	0.98744303	0.98740786	0.9873667	0.9873193	0.98726857	0.9872167	0.98716515	0.98711824	0.9870786	0.98704773	0.98703104	0.9870321	0.98705333	0.98709995	0.9871748	0.98728305	0.9874272	0.9876117	0.9878399	0.9881137	0.98843837	0.9888129	0.9892417	0.9897243	0.99026096	0.99085224	0.991495	0.992188	0.9929266	0.9937061	0.9945224	0.9953663	0.99623334	0.99711293	0.9979983	0.99887884	0.9997477	1.0005944	1.0014131	1.002194	1.0029321	1.0036213	1.0042578	1.004838
0.9875587	0.9875168	0.98748386	0.9874509	0.9874149	0.9873742	0.9873262	0.9872703	0.9872083	0.98714	0.9870689	0.9869946	0.9869227	0.98685396	0.9867926	0.9867406	0.9867038	0.9866851	0.9866875	0.9867159	0.9867732	0.98686534	0.9869954	0.98716646	0.9873822	0.98764676	0.9879628	0.98833215	0.988757	0.98923856	0.9897776	0.9903732	0.9910242	0.99172795	0.9924812	0.99327916	0.9941158	0.994986	0.9958819	0.9967939	0.99771464	0.9986354	0.9995473	1.0004392	1.0013047	1.0021352	1.0029242	1.0036652	1.0043536	1.0049871
0.98756075	0.9875014	0.9874483	0.9873974	0.987342	0.98728037	0.9872114	0.9871351	0.98705125	0.9869617	0.98686767	0.98677266	0.98667794	0.98658806	0.9865051	0.9864321	0.9863746	0.98633564	0.98631895	0.98632914	0.98637027	0.9864454	0.98656034	0.98671734	0.9869217	0.98717546	0.9874837	0.98784643	0.98826784	0.9887478	0.9892878	0.98988634	0.99054426	0.9912574	0.99202335	0.9928374	0.9936945	0.9945877	0.99550945	0.9964524	0.9974076	0.998365	0.9993159	1.0002509	1.0011618	1.0020392	1.0028769	1.0036674	1.0044057	1.0050886
0.9875743	0.9874954	0.98742294	0.9873516	0.9872752	0.9871929	0.98710287	0.9870047	0.98689836	0.9867866	0.9866705	0.98655295	0.9864361	0.9863236	0.9862195	0.9861259	0.98604816	0.9859887	0.98595285	0.9859445	0.9859675	0.98602766	0.9861272	0.9862717	0.98646384	0.98670745	0.98700655	0.98736405	0.9877798	0.9882584	0.9887983	0.98940057	0.99006313	0.9907854	0.9915622	0.9923916	0.99326634	0.9941806	0.99512726	0.9960987	0.9970847	0.99807656	0.9990651	1.0000402	1.000993	1.0019151	1.0027987	1.0036365	1.004422	1.005153
0.98760086	0.98750216	0.98740923	0.9873166	0.98721856	0.9871144	0.9870016	0.9868811	0.9867525	0.9866171	0.98647857	0.9863389	0.9862003	0.98606557	0.9859394	0.9858254	0.9857263	0.98564714	0.9855926	0.9855666	0.9855729	0.9856169	0.9857028	0.9858326	0.98601425	0.9862482	0.98653907	0.98688865	0.98730165	0.98777646	0.9883167	0.9889205	0.98958874	0.9903179	0.9911056	0.99194825	0.9928389	0.9937736	0.9947427	0.99573964	0.9967555	0.99777913	0.9988029	0.9998159	1.0008093	1.0017735	1.0027003	1.0035818	1.0044135	1.0051893
0.9876429	0.98752296	0.9874081	0.9872936	0.98717374	0.98704684	0.98691076	0.9867667	0.9866151	0.9864584	0.9862963	0.98613334	0.98597217	0.9858161	0.9856681	0.9855333	0.9854136	0.98531663	0.985243	0.9851997	0.9851906	0.9852185	0.9852899	0.9854084	0.9855777	0.98580223	0.9860854	0.9864293	0.98683715	0.9873103	0.98785007	0.9884559	0.9891278	0.9898633	0.99066097	0.9915152	0.99242264	0.99337417	0.99436486	0.9953867	0.9964287	0.9974837	0.99854034	0.9995895	1.0006201	1.0016239	1.0025918	1.0035156	1.0043904	1.0052093
0.98770237	0.98755956	0.987423	0.9872855	0.98714197	0.9869914	0.9868333	0.9866657	0.9864902	0.9863099	0.98612535	0.9859403	0.98575616	0.9855787	0.98541	0.98525447	0.9851159	0.98499894	0.984909	0.98484814	0.98482317	0.98483694	0.9848959	0.9850026	0.9851612	0.9853775	0.9856521	0.9859905	0.986394	0.9868652	0.98740405	0.9880115	0.9886883	0.98942983	0.99023575	0.9911017	0.9920223	0.9929914	0.9940023	0.99504566	0.99611455	0.99719745	0.99828506	0.9993673	1.0004342	1.0014758	1.0024834	1.0034473	1.0043632	1.0052227
0.98777944	0.9876146	0.98745406	0.9872932	0.98712575	0.9869525	0.9867697	0.9865788	0.98638076	0.9861771	0.9859691	0.9857617	0.9855563	0.9853569	0.9851684	0.9849923	0.98483515	0.9847007	0.9845932	0.984517	0.98447746	0.9844778	0.9845244	0.9846194	0.9847698	0.98497635	0.98524547	0.9855782	0.9859791	0.9864475	0.986987	0.98759663	0.98827636	0.9890247	0.9898391	0.99071467	0.9916483	0.9926336	0.99366254	0.99472696	0.9958194	0.9969293	0.99804634	0.9991608	1.0002619	1.0013392	1.0023841	1.0033866	1.0043408	1.0052401
0.9878766	0.9876883	0.9875043	0.98731947	0.98712885	0.9869308	0.9867242	0.9865091	0.98628753	0.98606056	0.9858314	0.98560107	0.9853747	0.9851551	0.9849453	0.98475134	0.9845765	0.98442465	0.9843012	0.9842104	0.9841574	0.9841455	0.98418075	0.984267	0.98440826	0.98460865	0.98487115	0.9852003	0.9855976	0.98606503	0.98660535	0.9872168	0.9878998	0.98865443	0.98947626	0.99036324	0.9913082	0.9923084	0.99335426	0.994439	0.99555385	0.9966884	0.99783355	0.998978	1.0001119	1.0012236	1.002304	1.0033438	1.0043353	1.0052725
0.98799616	0.9877841	0.9875755	0.987366	0.987151	0.98692846	0.9866978	0.9864597	0.986215	0.98596525	0.98571324	0.9854619	0.98521465	0.98497516	0.98474675	0.9845347	0.98434347	0.9841755	0.98403746	0.9839335	0.9838674	0.9838454	0.9838707	0.9839481	0.98408264	0.984277	0.9845352	0.98486114	0.98525727	0.98572403	0.9862652	0.9868791	0.98756695	0.98832655	0.9891564	0.9900519	0.9910094	0.9920228	0.9930851	0.9941888	0.99532515	0.9964836	0.9976552	0.9988278	0.9999919	1.0011362	1.0022509	1.0033269	1.004354	1.0053273
0.98813874	0.9879015	0.98766875	0.9874347	0.98719543	0.98694855	0.98669463	0.9864326	0.98616475	0.9858927	0.9856191	0.9853472	0.9850801	0.98482144	0.9845749	0.9843465	0.98413897	0.9839566	0.9838055	0.98369	0.98361266	0.9835818	0.983599	0.9836702	0.98379844	0.98398864	0.98424363	0.9845679	0.9849628	0.9854305	0.9859736	0.9865904	0.9872829	0.9880486	0.98888534	0.9897907	0.9907597	0.9917862	0.9928636	0.9939845	0.99514055	0.9963221	0.99751794	0.9987174	0.9999103	1.0010865	1.0022337	1.003344	1.0044072	1.0054157
0.98830634	0.988044	0.98778665	0.98752725	0.9872638	0.98699284	0.98671466	0.9864303	0.98613995	0.98584545	0.98555166	0.9852595	0.9849733	0.98469657	0.98443395	0.9841894	0.9839679	0.9837732	0.9836104	0.9834839	0.98339856	0.9833595	0.9833705	0.9834369	0.9835611	0.9837487	0.9840029	0.9843264	0.9847223	0.9851922	0.98573667	0.9863585	0.98705614	0.9878283	0.9886724	0.98958707	0.99056655	0.9916053	0.9926965	0.993834	0.99500895	0.99621075	0.9974299	0.9986551	0.9998756	1.0010812	1.0022603	1.0034035	1.0045004	1.0055431
0.9884993	0.9882117	0.9879297	0.9876461	0.98735744	0.9870631	0.98676175	0.98645425	0.9861418	0.9858273	0.98551285	0.985201	0.9848979	0.9846051	0.9843271	0.9840687	0.9838346	0.9836283	0.98345625	0.983321	0.9832295	0.98318374	0.9831907	0.98325354	0.9833759	0.98356336	0.9838179	0.9841423	0.9845403	0.98501325	0.98556334	0.9861892	0.9868926	0.9876718	0.98852414	0.9894471	0.9904358	0.9914871	0.99259186	0.99374485	0.99493647	0.9961571	0.9973978	0.99864715	0.99989444	1.0011284	1.0023371	1.0035129	1.0046419	1.0057188
0.9887204	0.988408	0.98810023	0.9877926	0.98747945	0.9871611	0.9868373	0.9865079	0.98617417	0.9858389	0.9855056	0.98517716	0.9848571	0.9845496	0.9842577	0.9839872	0.9837416	0.9835269	0.9833464	0.9832054	0.98310816	0.98305976	0.98306435	0.9831261	0.9832499	0.9834386	0.9836942	0.9840228	0.9844255	0.98490274	0.9854574	0.98609024	0.98679954	0.98758644	0.9884473	0.98937863	0.9903783	0.99143946	0.9925572	0.9937237	0.99493057	0.99616927	0.9974307	0.9987018	0.9999731	1.0012335	1.0024722	1.0036768	1.0048391	1.005949
0.9889696	0.98863214	0.9883001	0.9879678	0.9876309	0.98729026	0.986944	0.9865932	0.9862393	0.9858851	0.98553425	0.9851894	0.98485374	0.9845323	0.9842287	0.9839483	0.983694	0.98347145	0.98328584	0.98314095	0.98304105	0.9829913	0.9829971	0.98305994	0.9831868	0.9833786	0.9836405	0.9839736	0.9843822	0.9848658	0.9854287	0.98606825	0.9867853	0.98757994	0.9884486	0.98938984	0.99039865	0.99147004	0.9925991	0.993778	0.99499995	0.9962552	0.9975338	0.9988256	1.00012	1.0014038	1.0026693	1.0039035	1.0050957	1.0062373
0.98924834	0.988887	0.9885298	0.9881737	0.9878143	0.987451	0.9870822	0.98671126	0.9863389	0.9859672	0.98559964	0.98523945	0.98489165	0.9845583	0.9842448	0.9839555	0.98369575	0.9834686	0.98327994	0.9831326	0.98303336	0.9829856	0.9829935	0.98306096	0.983193	0.9833912	0.98366016	0.9840013	0.9844181	0.9849106	0.9854811	0.9861295	0.98685676	0.98766017	0.9885373	0.9894872	0.99050474	0.9915869	0.992726	0.9939163	0.9951511	0.9964204	0.9977148	0.999024	1.0003384	1.0016465	1.0029356	1.004197	1.0054182	1.0065893
0.9895591	0.9891727	0.9887919	0.98841196	0.98802936	0.98764557	0.9872568	0.9868658	0.9864766	0.9860882	0.9857066	0.9853327	0.9849731	0.9846305	0.9843092	0.98401463	0.9837497	0.98352045	0.98333156	0.9831862	0.9830896	0.9830462	0.9830605	0.98313475	0.9832753	0.9834822	0.9837608	0.98411244	0.98453903	0.98504317	0.9856239	0.98628384	0.9870197	0.987833	0.98871976	0.9896787	0.99070567	0.9917968	0.99294513	0.9941461	0.99539036	0.99667186	0.99797946	0.99930483	1.0006377	1.0019652	1.0032768	1.004563	1.0058113	1.0070113
0.9899002	0.9894907	0.9890864	0.9886848	0.9882814	0.9878759	0.98746765	0.98705953	0.98665285	0.9862504	0.9858554	0.9854711	0.9851016	0.984752	0.98442554	0.98412746	0.9838612	0.983633	0.9834456	0.98330516	0.9832147	0.9831789	0.9832017	0.9832871	0.98343784	0.98365736	0.98394805	0.98431236	0.9847523	0.9852698	0.98586327	0.98653483	0.9872825	0.9881067	0.989004	0.98997176	0.9910076	0.99210656	0.993263	0.9944722	0.995726	0.9970165	0.99833643	0.9996745	1.0010215	1.0023669	1.0036991	1.0050071	1.0062798	1.0075066
0.9902746	0.9898424	0.9894163	0.9889925	0.98856837	0.9881435	0.98771816	0.98729384	0.9868725	0.9864569	0.98605055	0.9856577	0.9852814	0.9849261	0.98459774	0.9842989	0.9840346	0.9838093	0.9836286	0.9834945	0.98341364	0.9833889	0.9834233	0.98352313	0.9836878	0.98392326	0.98422915	0.9846098	0.9850655	0.98559755	0.98620635	0.986891	0.9876519	0.988487	0.9893952	0.99037266	0.99141765	0.9925238	0.9936871	0.9949027	0.9961639	0.9974624	0.9987903	1.0001386	1.0014974	1.0028566	1.0042053	1.0055327	1.0068277	1.0080782
0.990684	0.99022883	0.9897818	0.9893375	0.9888939	0.988452	0.9880097	0.9875706	0.98713624	0.9867104	0.98629576	0.9858956	0.98551494	0.9851583	0.98482984	0.9845329	0.98427343	0.9840552	0.98388237	0.98376	0.983692	0.9836814	0.98373216	0.9838477	0.98403084	0.98428416	0.98460984	0.9850096	0.98548305	0.98603266	0.98665845	0.9873589	0.9881338	0.988982	0.9899017	0.99088854	0.99194056	0.9930539	0.99422336	0.9954442	0.9967097	0.99801326	0.9993473	1.0007027	1.0020695	1.0034397	1.0048014	1.0061439	1.0074574	1.008731
0.99112743	0.99065197	0.9901843	0.989721	0.98926	0.98880076	0.98834556	0.9878932	0.98744917	0.98701364	0.9865921	0.98618895	0.9858069	0.98545027	0.98512435	0.984834	0.9845817	0.98437375	0.9842144	0.98410577	0.98405397	0.984062	0.98413223	0.98426783	0.984473	0.984748	0.9850953	0.9855158	0.98601127	0.9865812	0.987226	0.9879439	0.9887348	0.9895966	0.9905267	0.9915244	0.99258345	0.9937026	0.9948769	0.9961014	0.99736935	0.99867547	1.0000119	1.0013703	1.0027431	1.0041202	1.0054908	1.0068462	1.0081738	1.0094655
0.9916081	0.99111176	0.9906258	0.9901455	0.9896684	0.98919547	0.98872584	0.9882642	0.98781073	0.9873702	0.98694503	0.9865397	0.98615956	0.9858065	0.9854876	0.9852055	0.98496544	0.9847715	0.98462725	0.98453814	0.9845056	0.98453504	0.9846286	0.9847893	0.9850186	0.9853182	0.9856912	0.9861375	0.9866563	0.9872484	0.98791337	0.98865104	0.9894588	0.99033564	0.99127835	0.99228376	0.99335206	0.9944759	0.9956535	0.99687827	0.9981464	0.9994509	1.000788	1.0021467	1.0035201	1.0049007	1.0062765	1.0076404	1.0089797	1.010285
0.99212563	0.9916126	0.9911085	0.9906121	0.99012077	0.9896342	0.98915535	0.98868436	0.9882255	0.98778164	0.9873554	0.98695254	0.9865761	0.98623085	0.9859219	0.98565227	0.9854266	0.9852507	0.98512703	0.9850597	0.98505145	0.9851066	0.98522717	0.9854153	0.985672	0.9860015	0.98640215	0.98687506	0.9874199	0.98803794	0.9887268	0.98948425	0.9903104	0.99120224	0.9921573	0.9931724	0.9942461	0.9953743	0.9965521	0.9977764	0.99904245	1.0003434	1.0016763	1.0030323	1.0044024	1.0057821	1.007159	1.0085258	1.0098735	1.0111889
0.9926817	0.9921516	0.99163246	0.9911224	0.9906182	0.9901225	0.98963535	0.98915863	0.9886967	0.98825157	0.98782784	0.98743016	0.98706126	0.9867277	0.9864315	0.9861785	0.9859728	0.9858177	0.9857176	0.9856763	0.98569626	0.98578095	0.9859318	0.9861507	0.98644084	0.9867999	0.98723227	0.98773533	0.9883096	0.9889533	0.9896658	0.99044603	0.99129003	0.9921967	0.9931645	0.9941897	0.995268	0.9963979	0.99757564	0.9987973	1.0000582	1.0013537	1.0026773	1.004025	1.005391	1.0067643	1.0081394	1.0095054	1.0108546	1.012176
0.99327797	0.99273264	0.9922006	0.9916786	0.9911653	0.99066067	0.9901686	0.989689	0.9892263	0.98878455	0.98836535	0.9879766	0.9876189	0.98729944	0.98702043	0.9867873	0.9866048	0.98647606	0.9864035	0.9863916	0.98644406	0.9865605	0.98674536	0.9869996	0.9873242	0.9877182	0.98818403	0.9887193	0.98932433	0.9899964	0.9907347	0.99153584	0.99239933	0.99332356	0.99430096	0.995333	0.9964171	0.9975466	0.9987215	0.9999367	1.0011898	1.0024757	1.0037893	1.0051255	1.0064789	1.0078442	1.0092108	1.0105731	1.0119202	1.0132439
0.99391574	0.9933572	0.9928146	0.99228257	0.9917615	0.9912526	0.990757	0.99027866	0.9898178	0.98938215	0.98897237	0.98859525	0.98825234	0.9879507	0.9876939	0.9874841	0.98732936	0.98722816	0.9871875	0.9872099	0.98729587	0.98745066	0.98767275	0.9879637	0.98832595	0.9887577	0.9892586	0.9898285	0.99046373	0.991166	0.991929	0.9927539	0.9936355	0.9945734	0.9955621	0.99660105	0.99768674	0.9988144	0.99998367	1.0011909	1.002432	1.0037038	1.0050033	1.006325	1.007664	1.0090152	1.0103701	1.0117222	1.0130633	1.0143856
0.99459565	0.994028	0.99347514	0.99293613	0.99241066	0.99189883	0.9914042	0.9909282	0.990475	0.9900468	0.9896504	0.98928744	0.988965	0.9886855	0.9884534	0.98827195	0.9881459	0.98807937	0.98807377	0.98813283	0.98825854	0.9884512	0.98871356	0.9890458	0.98944724	0.9899176	0.99045545	0.99106014	0.9917279	0.9924592	0.9932483	0.9940942	0.99499416	0.9959444	0.9969425	0.9979844	0.9990698	1.0001928	1.0013539	1.0025486	1.0037751	1.0050309	1.006311	1.0076135	1.0089324	1.0102661	1.0116054	1.0129442	1.0142764	1.0155908
0.9953196	0.9947437	0.99418473	0.9936419	0.9931138	0.9926032	0.9921123	0.9916422	0.9911979	0.9907843	0.99040234	0.9900601	0.9897594	0.98950565	0.9893009	0.9891521	0.98906094	0.98903096	0.9890649	0.9891641	0.98933053	0.98956573	0.98987	0.9902448	0.9906873	0.9911973	0.9917731	0.99241227	0.99311286	0.9938724	0.99468577	0.9955516	0.99646616	0.9974275	0.9984301	0.9994745	1.0005542	1.0016695	1.0028194	1.003998	1.005206	1.0064404	1.0076988	1.0089779	1.0102754	1.0115857	1.012905	1.0142262	1.0155435	1.0168473
0.99608964	0.9955083	0.9949461	0.99440163	0.993875	0.9933681	0.9928828	0.99242324	0.9919925	0.9915947	0.9912327	0.99091274	0.99063855	0.9904134	0.9902428	0.99012876	0.99007577	0.99008477	0.9901597	0.99030167	0.9905128	0.9907929	0.991141	0.9915581	0.99204224	0.99259233	0.9932051	0.9938789	0.99461	0.99539423	0.99623054	0.99711365	0.9980407	0.9990089	1.0000153	1.0010556	1.0021282	1.0032313	1.0043625	1.0055215	1.0067058	1.0079151	1.0091466	1.0103991	1.0116686	1.0129538	1.014248	1.0155488	1.01685	1.0181388
0.9969059	0.99632186	0.99575955	0.99521685	0.99469495	0.99419475	0.9937201	0.99327385	0.9928591	0.9924801	0.9921424	0.99184954	0.991605	0.991413	0.99127734	0.99120253	0.99118954	0.99124104	0.9913611	0.99154806	0.99180394	0.9921293	0.9925226	0.99298227	0.9935085	0.99409676	0.994745	0.9954501	0.99620885	0.99701726	0.997872	0.99876755	0.9997033	1.0006734	1.0016767	1.0027083	1.0037689	1.0048541	1.0059637	1.0070981	1.0082544	1.0094334	1.010633	1.0118539	1.0130925	1.0143461	1.0156144	1.0168895	1.0181687	1.0194421
0.99777114	0.9971878	0.99662733	0.99608916	0.99557555	0.995085	0.99462473	0.9941943	0.9937999	0.993446	0.9931349	0.99287134	0.9926606	0.992504	0.992408	0.9923736	0.9924031	0.9925002	0.99266505	0.9928986	0.99320126	0.9935719	0.9940077	0.9945108	0.99507624	0.9957006	0.9963817	0.9971156	0.99789894	0.9987247	0.9995937	1.0004975	1.0014352	1.002402	1.0033946	1.0044136	1.0054537	1.0065157	1.0075995	1.0087017	1.0098243	1.0109692	1.0121322	1.0133156	1.0145197	1.0157393	1.0169764	1.018224	1.019477	1.020734
0.9986853	0.99810505	0.997551	0.99702096	0.9965175	0.996042	0.99559754	0.99518853	0.99481726	0.99449015	0.99420905	0.99397916	0.99380386	0.9936876	0.99363196	0.9936408	0.99371535	0.99385864	0.99407	0.99434984	0.9946984	0.9951126	0.9955923	0.9961344	0.99673605	0.9973942	0.9981034	0.99886054	0.9996619	1.0005006	1.001376	1.0022813	1.0032138	1.0041703	1.0051486	1.0061446	1.0071588	1.008191	1.0092403	1.0103046	1.0113889	1.0124913	1.0136133	1.014756	1.0159199	1.017102	1.0183039	1.0195202	1.0207472	1.0219804
0.9996507	0.999078	0.9985321	0.9980134	0.99752396	0.9970658	0.9966418	0.99625665	0.99591297	0.9956145	0.9953677	0.99517316	0.9950375	0.99496204	0.9949503	0.99500346	0.9951236	0.99531347	0.99557024	0.9958965	0.99628794	0.9967447	0.99726415	0.9978427	0.99847585	0.9991611	0.9998929	1.0006672	1.0014788	1.0023243	1.0031977	1.0040959	1.0050159	1.0059528	1.0069071	1.0078743	1.0088531	1.0098468	1.0108538	1.0118749	1.0129132	1.0139692	1.0150442	1.0161413	1.0172603	1.0184014	1.0195636	1.0207467	1.0219448	1.0231541
1.0006679	1.0001041	0.9995704	0.99906784	0.9985957	0.9981578	0.997758	0.9973984	0.9970846	0.9968207	0.9966083	0.99645317	0.996358	0.99632496	0.9963572	0.99645567	0.99662286	0.99685764	0.99715954	0.99752736	0.9979617	0.9984557	0.9990101	0.99961925	1.0002787	1.0009844	1.001732	1.0025142	1.0033295	1.0041711	1.0050337	1.0059161	1.0068133	1.0077221	1.0086403	1.0095694	1.0105065	1.0114546	1.0124118	1.0133818	1.0143663	1.015369	1.0163915	1.0174371	1.0185083	1.019603	1.0207244	1.0218695	1.0230359	1.0242205
1.0017363	1.0011857	1.0006678	1.0001827	0.9997313	0.9993177	0.99894446	0.99861526	0.99833465	0.9981053	0.9979317	0.9978161	0.9977626	0.9977735	0.9978505	0.9979937	0.9982038	0.99848294	0.9988268	0.9992354	0.9997047	1.0002338	1.0008156	1.0014493	1.0021259	1.0028435	1.003597	1.0043797	1.005187	1.0060142	1.0068572	1.0077132	1.0085764	1.0094466	1.0103213	1.0112028	1.0120872	1.0129782	1.0138794	1.0147898	1.0157146	1.0166587	1.0176233	1.0186121	1.0196294	1.0206739	1.0217507	1.0228578	1.0239894	1.0251471
1.0028564	1.0023228	1.0018235	1.001359	1.0009321	1.000545	1.0002021	0.99990475	0.9996577	0.99946547	0.99933165	0.99925816	0.99924684	0.9993007	0.9994212	0.99960756	0.9998612	1.0001789	1.0005622	1.0010039	1.0015051	1.0020585	1.0026624	1.0033095	1.0039968	1.0047176	1.0054646	1.0062367	1.0070263	1.0078273	1.0086392	1.0094564	1.0102755	1.0110964	1.0119172	1.0127388	1.0135626	1.0143917	1.0152249	1.0160698	1.0169302	1.0178068	1.0187074	1.0196352	1.0205927	1.0215856	1.0226129	1.0236766	1.0247736	1.0259013
1.0040276	1.0035146	1.0030376	1.0025965	1.0021971	1.0018395	1.0015274	1.0012639	1.0010551	1.0009005	1.0008067	1.0007739	1.0008042	1.0008999	1.0010619	1.0012885	1.0015802	1.0019344	1.0023484	1.0028188	1.0033429	1.0039148	1.0045303	1.0051833	1.0058684	1.0065794	1.0073115	1.0080597	1.008818	1.0095825	1.0103495	1.011118	1.0118816	1.0126432	1.013398	1.0141544	1.0149068	1.0156621	1.0164241	1.0171937	1.017981	1.0187863	1.0196174	1.0204797	1.0213771	1.0223112	1.0232867	1.0243059	1.0253644	1.0264617
1.0052494	1.0047594	1.0043062	1.0038928	1.0035224	1.0031961	1.0029184	1.0026913	1.0025183	1.0024029	1.002348	1.002356	1.0024269	1.0025636	1.0027626	1.0030252	1.0033499	1.0037326	1.004172	1.0046624	1.0052007	1.0057795	1.0063962	1.0070422	1.0077145	1.0084038	1.0091074	1.0098197	1.0105354	1.0112499	1.0119616	1.0126678	1.0133653	1.0140568	1.0147393	1.0154159	1.0160929	1.0167683	1.017448	1.0181407	1.0188472	1.0195774	1.020336	1.0211273	1.0219576	1.0228325	1.023754	1.0247239	1.0257425	1.0268071
1.006519	1.0060538	1.005629	1.0052451	1.0049059	1.0046126	1.0043691	1.0041785	1.004043	1.0039668	1.0039508	1.0039979	1.0041047	1.0042765	1.0045078	1.0048022	1.0051522	1.0055574	1.0060126	1.0065132	1.0070543	1.0076313	1.0082357	1.0088649	1.00951	1.0101665	1.0108272	1.011491	1.0121526	1.0128056	1.01345	1.0140831	1.0147041	1.015315	1.0159159	1.0165104	1.0171015	1.0176911	1.0182866	1.0188943	1.0195202	1.0201702	1.020851	1.0215689	1.0223327	1.0231435	1.0240074	1.0249263	1.0259011	1.0269307
1.007833	1.0073965	1.0070001	1.006649	1.0063425	1.0060834	1.0058755	1.0057211	1.0056231	1.0055836	1.005604	1.0056834	1.0058256	1.0060264	1.0062877	1.0066019	1.0069712	1.007388	1.0078495	1.00835	1.0088831	1.009443	1.0100259	1.0106223	1.0112286	1.0118372	1.0124462	1.0130488	1.0136424	1.0142226	1.0147899	1.0153434	1.0158777	1.0164032	1.0169159	1.0174202	1.0179224	1.018423	1.0189317	1.0194526	1.0199928	1.02056	1.0211637	1.0218067	1.0224992	1.0232453	1.0240499	1.0249149	1.0258452	1.0268348
1.0091878	1.0087807	1.0084183	1.0080987	1.0078267	1.0076016	1.0074288	1.0073097	1.0072471	1.007241	1.0072942	1.0074053	1.0075741	1.0078008	1.0080795	1.0084096	1.0087868	1.0092064	1.0096617	1.0101508	1.0106635	1.011195	1.01174	1.0122929	1.012846	1.0133965	1.0139389	1.0144699	1.0149852	1.0154848	1.0159663	1.0164301	1.0168778	1.017311	1.0177314	1.018144	1.0185535	1.0189662	1.0193844	1.0198174	1.0202733	1.020759	1.021283	1.021851	1.0224731	1.0231513	1.0238961	1.0247077	1.0255892	1.0265393
1.0105778	1.0102034	1.0098736	1.0095878	1.0093497	1.0091594	1.0090206	1.0089346	1.0089037	1.0089293	1.0090085	1.0091445	1.0093356	1.0095775	1.0098666	1.0102031	1.0105774	1.0109869	1.0114259	1.0118897	1.0123692	1.0128598	1.0133555	1.0138506	1.0143409	1.0148206	1.0152864	1.0157346	1.0161655	1.0165755	1.0169672	1.0173397	1.0176942	1.0180342	1.0183624	1.0186849	1.0190039	1.0193269	1.0196611	1.0200086	1.0203826	1.0207891	1.0212362	1.0217304	1.0222821	1.0228945	1.023577	1.0243329	1.0251627	1.0260707
1.011996	1.0116566	1.0113612	1.011108	1.0109038	1.0107447	1.0106387	1.0105839	1.0105809	1.0106317	1.0107336	1.0108881	1.0110908	1.0113397	1.0116307	1.0119601	1.0123222	1.0127097	1.0131204	1.0135447	1.0139792	1.014416	1.0148495	1.0152764	1.0156932	1.0160923	1.0164745	1.0168366	1.0171742	1.0174932	1.0177925	1.0180705	1.0183346	1.0185835	1.0188222	1.0190573	1.0192921	1.0195315	1.0197845	1.0200533	1.0203497	1.020682	1.0210549	1.0214791	1.0219619	1.0225111	1.0231321	1.0238291	1.024609	1.0254718
1.0134362	1.0131307	1.0128683	1.0126507	1.0124764	1.0123506	1.0122725	1.0122432	1.012264	1.0123343	1.0124515	1.0126148	1.0128219	1.0130684	1.0133482	1.0136611	1.013997	1.0143522	1.0147206	1.0150948	1.0154706	1.0158435	1.0162047	1.0165548	1.016887	1.0172001	1.0174922	1.0177615	1.0180109	1.018239	1.0184448	1.0186355	1.0188127	1.0189773	1.0191332	1.0192887	1.0194461	1.0196109	1.0197891	1.0199896	1.0202147	1.0204786	1.0207841	1.0211434	1.0215603	1.0220466	1.0226097	1.0232525	1.0239775	1.024793
1.0148882	1.0146171	1.0143884	1.0142018	1.0140593	1.0139596	1.0139059	1.013898	1.0139356	1.0140184	1.0141428	1.0143064	1.0145082	1.0147417	1.0150015	1.0152841	1.0155828	1.0158921	1.016207	1.0165191	1.0168278	1.0171235	1.0174075	1.0176716	1.0179164	1.0181407	1.0183407	1.0185206	1.0186801	1.018821	1.0189441	1.0190517	1.0191501	1.0192404	1.0193262	1.0194135	1.0195032	1.0196042	1.0197204	1.0198567	1.0200231	1.0202266	1.0204709	1.0207696	1.0211276	1.0215585	1.0220624	1.0226487	1.023326	1.0240909
1.0163395	1.0161037	1.015907	1.0157505	1.015634	1.0155585	1.0155246	1.0155315	1.0155803	1.0156658	1.0157894	1.0159444	1.0161282	1.0163373	1.0165657	1.0168071	1.0170573	1.0173099	1.0175601	1.0178041	1.0180347	1.01825	1.0184462	1.0186237	1.0187782	1.0189127	1.0190274	1.0191233	1.0191985	1.0192609	1.0193084	1.0193483	1.0193807	1.0194082	1.019436	1.019467	1.0195059	1.019555	1.01962	1.0197073	1.0198228	1.0199736	1.0201644	1.0204128	1.0207177	1.0210929	1.0215442	1.0220793	1.0227047	1.0234218
1.0177807	1.0175774	1.0174116	1.0172821	1.0171882	1.0171309	1.0171118	1.0171269	1.0171775	1.0172589	1.0173709	1.0175056	1.0176635	1.0178386	1.0180221	1.0182123	1.0184034	1.018591	1.0187682	1.0189329	1.0190811	1.019212	1.0193211	1.0194105	1.0194801	1.0195317	1.019565	1.0195833	1.0195895	1.0195848	1.0195751	1.0195584	1.0195378	1.0195228	1.0195076	1.0194978	1.0194963	1.0195065	1.0195329	1.0195816	1.0196555	1.0197648	1.0199144	1.0201159	1.0203736	1.0206987	1.021101	1.0215868	1.0221633	1.0228344
1.0191972	1.0190274	1.0188892	1.0187806	1.0187055	1.0186615	1.018648	1.0186642	1.0187088	1.0187777	1.0188679	1.0189759	1.0190957	1.0192238	1.0193553	1.0194844	1.019607	1.0197208	1.0198191	1.0199016	1.019967	1.0200115	1.0200369	1.0200446	1.0200356	1.020012	1.0199782	1.019934	1.0198822	1.0198284	1.0197736	1.0197182	1.0196671	1.0196177	1.0195765	1.0195422	1.0195143	1.0194995	1.0195001	1.0195215	1.0195642	1.0196366	1.0197504	1.0199137	1.0201285	1.0204089	1.0207675	1.0212084	1.0217398	1.0223664
1.0205762	1.0204352	1.0203197	1.0202315	1.0201689	1.0201322	1.020118	1.0201285	1.0201561	1.0202022	1.0202628	1.020331	1.0204039	1.0204768	1.0205469	1.0206084	1.0206592	1.0206935	1.0207126	1.0207124	1.0206937	1.0206572	1.0206083	1.0205423	1.0204659	1.020381	1.020292	1.0202028	1.0201114	1.0200263	1.0199457	1.0198692	1.0198007	1.0197418	1.0196856	1.0196365	1.0195991	1.019569	1.0195495	1.0195488	1.0195671	1.0196123	1.0196942	1.0198221	1.0199997	1.0202416	1.0205572	1.0209572	1.0214455	1.0220311
1.021903	1.0217862	1.0216931	1.0216168	1.0215611	1.0215236	1.0215038	1.0214971	1.0215025	1.0215178	1.0215373	1.0215571	1.0215783	1.0215882	1.0215906	1.0215784	1.021552	1.0215079	1.0214467	1.0213656	1.021275	1.0211673	1.0210484	1.0209253	1.020797	1.0206702	1.0205456	1.0204276	1.020318	1.0202196	1.020128	1.0200503	1.0199808	1.0199184	1.0198634	1.0198135	1.0197664	1.0197287	1.0196986	1.0196762	1.0196773	1.0196996	1.0197506	1.019842	1.0199865	1.0201919	1.0204684	1.020828	1.021279	1.0218295
1.0231602	1.0230666	1.0229871	1.0229198	1.0228637	1.0228204	1.0227841	1.0227555	1.0227301	1.0227052	1.0226794	1.0226462	1.0226022	1.0225482	1.0224771	1.0223917	1.0222884	1.0221678	1.0220326	1.0218838	1.0217232	1.0215576	1.021389	1.0212224	1.0210601	1.0209088	1.0207696	1.0206447	1.0205367	1.0204396	1.0203575	1.0202894	1.0202302	1.0201771	1.020128	1.0200797	1.0200318	1.0199844	1.0199413	1.0199059	1.0198807	1.0198759	1.019897	1.0199571	1.0200628	1.0202318	1.0204719	1.0207933	1.0212119	1.0217303
1.024333	1.0242587	1.0241907	1.0241244	1.0240644	1.0240064	1.023949	1.0238886	1.0238264	1.0237556	1.0236746	1.0235823	1.0234754	1.0233501	1.0232093	1.0230505	1.0228765	1.0226893	1.0224881	1.0222803	1.0220702	1.0218602	1.0216602	1.0214702	1.0212963	1.0211388	1.0210005	1.0208888	1.020794	1.0207182	1.0206552	1.020604	1.020562	1.020521	1.0204804	1.0204365	1.0203826	1.0203254	1.0202646	1.0202043	1.0201545	1.0201155	1.020099	1.0201205	1.0201896	1.0203202	1.0205233	1.0208119	1.0211941	1.021683
1.0254077	1.0253464	1.0252843	1.0252157	1.0251464	1.0250674	1.0249817	1.0248853	1.0247781	1.0246557	1.0245203	1.0243634	1.0241917	1.0240014	1.0237923	1.023567	1.0233308	1.0230834	1.0228341	1.0225835	1.0223397	1.0221088	1.0218939	1.0217009	1.0215328	1.021391	1.0212774	1.0211885	1.0211203	1.0210735	1.0210378	1.021009	1.0209826	1.0209516	1.0209116	1.0208606	1.0207949	1.0207193	1.0206301	1.0205395	1.0204473	1.0203682	1.0203116	1.0202885	1.020315	1.0204024	1.0205672	1.020815	1.0211662	1.0216283
1.0263686	1.0263181	1.0262564	1.0261819	1.0260932	1.0259911	1.0258727	1.0257348	1.0255809	1.0254056	1.0252105	1.0249959	1.0247604	1.0245066	1.0242367	1.0239569	1.0236683	1.0233816	1.023096	1.0228238	1.0225663	1.0223308	1.0221235	1.021948	1.0218035	1.0216941	1.0216143	1.0215603	1.0215276	1.0215102	1.0215024	1.021491	1.021475	1.0214431	1.0213948	1.0213262	1.0212333	1.0211227	1.0209938	1.0208569	1.0207163	1.0205852	1.0204746	1.0204012	1.0203787	1.0204189	1.0205375	1.0207489	1.0210677	1.0215005
1.027206	1.0271621	1.0270977	1.0270097	1.026899	1.0267689	1.0266128	1.0264343	1.0262297	1.0260017	1.0257516	1.0254815	1.0251889	1.0248815	1.0245637	1.0242417	1.0239197	1.0236061	1.0233076	1.0230294	1.0227809	1.0225644	1.0223845	1.0222405	1.0221384	1.0220696	1.0220301	1.0220152	1.022015	1.0220255	1.0220333	1.0220292	1.0220088	1.0219634	1.0218891	1.0217825	1.0216519	1.0214864	1.0213048	1.0211071	1.0209076	1.0207151	1.0205438	1.0204102	1.0203294	1.0203172	1.020388	1.0205572	1.020842	1.0212477
1.0279069	1.0278665	1.0277946	1.027694	1.0275604	1.0273961	1.0272052	1.0269829	1.0267316	1.0264541	1.026153	1.0258318	1.025496	1.0251471	1.0247974	1.0244479	1.0241117	1.0237935	1.023501	1.0232407	1.0230204	1.0228376	1.0226985	1.0226043	1.0225478	1.0225229	1.022528	1.0225458	1.022572	1.0225968	1.022608	1.0225922	1.0225469	1.022469	1.0223509	1.0221916	1.021994	1.0217664	1.0215137	1.0212494	1.0209761	1.0207151	1.020477	1.0202774	1.0201371	1.0200676	1.0200874	1.0202135	1.0204561	1.0208328
1.0284655	1.0284247	1.0283456	1.0282272	1.0280721	1.0278759	1.0276473	1.0273848	1.0270915	1.026773	1.026431	1.0260723	1.0257002	1.0253305	1.0249629	1.0246077	1.0242765	1.0239727	1.0237074	1.0234821	1.023304	1.0231721	1.0230862	1.0230441	1.0230349	1.0230561	1.0230935	1.0231369	1.0231744	1.0231942	1.0231833	1.0231388	1.02305	1.0229155	1.0227325	1.0225008	1.0222288	1.021926	1.0215926	1.0212481	1.0209012	1.0205661	1.0202568	1.0199946	1.0197917	1.0196656	1.0196333	1.0197114	1.0199156	1.020253
1.0288789	1.0288363	1.0287488	1.028614	1.0284331	1.0282117	1.027951	1.027654	1.0273278	1.026974	1.0266037	1.026221	1.0258368	1.0254575	1.0250926	1.0247518	1.024446	1.024177	1.0239534	1.023781	1.023658	1.0235829	1.0235558	1.023563	1.0235988	1.0236505	1.0237079	1.0237547	1.02378	1.0237736	1.0237236	1.0236228	1.0234673	1.0232581	1.0229944	1.0226823	1.0223241	1.0219305	1.0215201	1.0210922	1.0206735	1.0202698	1.0198985	1.0195771	1.0193174	1.01914	1.0190561	1.0190887	1.0192461	1.0195485
1.0291444	1.0291046	1.0290064	1.0288587	1.0286595	1.0284137	1.0281262	1.0278053	1.0274546	1.0270834	1.0266991	1.0263107	1.0259287	1.0255599	1.0252209	1.0249116	1.0246466	1.0244303	1.024265	1.024152	1.0240935	1.0240755	1.024098	1.0241492	1.0242138	1.024281	1.0243337	1.0243611	1.0243531	1.0242931	1.024179	1.0240035	1.0237648	1.0234677	1.0231116	1.0227091	1.0222653	1.021793	1.0213019	1.0208089	1.0203254	1.0198636	1.0194386	1.019065	1.0187606	1.0185382	1.0184134	1.0184038	1.0185205	1.0187806
1.0292714	1.0292358	1.029131	1.0289724	1.0287597	1.0284984	1.0281959	1.0278604	1.0275005	1.0271262	1.0267432	1.0263684	1.0260061	1.0256717	1.0253717	1.0251133	1.0249087	1.0247531	1.0246522	1.0246068	1.0246018	1.0246373	1.0247004	1.0247761	1.0248504	1.0249084	1.0249364	1.0249183	1.0248492	1.0247147	1.0245169	1.0242509	1.0239172	1.0235244	1.0230807	1.022593	1.0220709	1.0215269	1.0209787	1.0204303	1.0198982	1.0193962	1.0189347	1.0185308	1.0181961	1.0179429	1.017787	1.0177414	1.0178201	1.0180418
1.0292684	1.0292355	1.0291343	1.028971	1.0287513	1.0284858	1.0281796	1.0278456	1.027491	1.027128	1.0267695	1.0264264	1.0261029	1.0258174	1.0255737	1.0253824	1.0252422	1.0251569	1.0251247	1.025134	1.0251836	1.025253	1.0253358	1.025417	1.0254725	1.0254941	1.0254693	1.0253828	1.0252303	1.0250056	1.0247095	1.0243423	1.0239208	1.0234373	1.0229114	1.0223526	1.0217696	1.0211772	1.0205884	1.0200096	1.0194571	1.0189334	1.01846	1.0180402	1.0176926	1.017425	1.0172505	1.0171835	1.0172342	1.0174234
1.0291495	1.0291276	1.0290321	1.0288739	1.0286597	1.0284028	1.028108	1.0277901	1.0274596	1.0271271	1.0268059	1.0265096	1.026245	1.0260227	1.0258489	1.0257282	1.0256587	1.0256382	1.0256662	1.0257239	1.0258075	1.0258934	1.0259721	1.026026	1.0260392	1.025999	1.0258974	1.0257195	1.0254705	1.0251454	1.0247525	1.024295	1.0237836	1.0232266	1.0226365	1.0220315	1.0214149	1.0207961	1.0201931	1.019606	1.019056	1.0185385	1.0180726	1.0176592	1.0173131	1.0170454	1.0168692	1.0167909	1.0168296	1.0169946
1.0289346	1.0289277	1.0288509	1.0287094	1.0285137	1.0282751	1.0280063	1.0277203	1.0274299	1.0271454	1.026881	1.0266485	1.0264521	1.0263042	1.0262032	1.0261544	1.0261534	1.0261941	1.0262631	1.0263482	1.0264412	1.0265169	1.0265654	1.026566	1.0265098	1.0263863	1.0261871	1.0259119	1.0255603	1.025137	1.0246519	1.0241164	1.023539	1.0229319	1.022309	1.0216806	1.0210557	1.0204452	1.01985	1.0192845	1.0187519	1.0182606	1.0178158	1.0174273	1.017101	1.0168482	1.0166804	1.0166054	1.016638	1.0167907
1.0286452	1.0286686	1.0286145	1.0285021	1.0283362	1.0281371	1.027908	1.0276706	1.0274346	1.0272146	1.027017	1.0268569	1.0267397	1.0266669	1.0266415	1.0266591	1.0267128	1.0267931	1.0268874	1.026977	1.0270519	1.0270895	1.0270795	1.0270022	1.0268574	1.0266341	1.0263339	1.0259538	1.0255059	1.024996	1.0244373	1.0238457	1.0232258	1.0226016	1.0219703	1.0213469	1.0207403	1.0201573	1.0195974	1.0190672	1.0185729	1.0181197	1.017711	1.0173572	1.0170585	1.01683	1.0166827	1.0166204	1.0166577	1.0168056
1.0283092	1.0283663	1.0283551	1.0282813	1.0281618	1.0280093	1.0278407	1.0276648	1.0274975	1.0273508	1.0272332	1.0271537	1.0271125	1.0271158	1.0271538	1.0272233	1.0273141	1.027412	1.0275041	1.0275706	1.0275986	1.027573	1.0274777	1.0273091	1.0270588	1.0267305	1.0263262	1.0258557	1.0253266	1.0247525	1.0241508	1.023531	1.0229021	1.0222807	1.0216708	1.0210764	1.020509	1.0199671	1.0194564	1.0189749	1.0185295	1.0181179	1.0177553	1.0174341	1.0171721	1.0169696	1.0168449	1.016801	1.0168474	1.0170038
1.0279562	1.0280616	1.0280973	1.0280769	1.0280174	1.0279276	1.0278295	1.027728	1.027636	1.0275733	1.027537	1.0275342	1.0275668	1.0276287	1.0277189	1.0278211	1.0279243	1.0280138	1.0280749	1.02809	1.0280459	1.0279307	1.0277381	1.027466	1.0271066	1.0266821	1.0261874	1.0256435	1.0250582	1.0244488	1.0238299	1.0232095	1.0225992	1.0220083	1.0214409	1.0208975	1.0203798	1.0198894	1.019432	1.0190008	1.0186025	1.0182399	1.0179126	1.017632	1.0173947	1.0172242	1.017115	1.0170875	1.0171484	1.0173159
1.0276136	1.0277765	1.0278754	1.0279185	1.0279298	1.0279162	1.0278938	1.0278726	1.0278689	1.0278829	1.0279258	1.0279921	1.0280855	1.0281929	1.0283084	1.0284172	1.0285108	1.0285628	1.0285649	1.028502	1.0283684	1.0281514	1.0278493	1.0274698	1.0270233	1.0265073	1.0259489	1.0253533	1.0247433	1.0241288	1.0235187	1.0229251	1.022357	1.0218121	1.021293	1.0208074	1.0203443	1.019912	1.0195042	1.0191201	1.0187677	1.0184426	1.0181499	1.0178972	1.0176886	1.0175357	1.017449	1.0174333	1.0175035	1.0176765
1.0273122	1.0275435	1.0277101	1.0278292	1.0279169	1.0279852	1.0280483	1.0281129	1.0281874	1.0282791	1.0283892	1.0285127	1.0286443	1.0287762	1.0288907	1.0289832	1.0290262	1.0290174	1.0289388	1.028782	1.0285431	1.0282208	1.027816	1.0273468	1.0268191	1.0262451	1.0256424	1.0250318	1.0244206	1.023825	1.0232484	1.0226997	1.0221839	1.0216919	1.0212349	1.0208042	1.0203955	1.020015	1.0196505	1.0193114	1.0189917	1.018699	1.0184331	1.0182046	1.0180137	1.017875	1.0177941	1.0177883	1.0178651	1.0180365
1.0270768	1.0273781	1.0276244	1.0278262	1.0279983	1.028152	1.028296	1.0284374	1.0285882	1.0287449	1.0289066	1.0290658	1.0292127	1.0293404	1.0294307	1.0294727	1.0294529	1.0293567	1.0291791	1.0289178	1.02857	1.0281482	1.0276545	1.0271096	1.0265285	1.0259243	1.0253129	1.0247079	1.0241247	1.023565	1.0230397	1.0225494	1.0220848	1.0216552	1.0212489	1.0208688	1.0205114	1.0201725	1.0198499	1.0195452	1.0192574	1.0189856	1.0187435	1.0185242	1.0183489	1.0182136	1.0181359	1.0181255	1.0182008	1.0183655
1.026928	1.0273081	1.027637	1.0279217	1.0281745	1.0284114	1.0286325	1.0288486	1.0290594	1.0292618	1.0294507	1.0296229	1.029759	1.0298536	1.0298922	1.0298575	1.0297476	1.0295523	1.029272	1.0289026	1.028461	1.0279541	1.0273942	1.0268031	1.0261941	1.0255865	1.0249892	1.024418	1.0238764	1.0233676	1.0228955	1.0224581	1.022052	1.0216769	1.0213217	1.0209868	1.0206683	1.0203702	1.020082	1.0198005	1.0195361	1.0192838	1.0190545	1.0188471	1.018672	1.0185419	1.0184593	1.0184416	1.0185	1.018652
1.0268792	1.0273408	1.0277499	1.0281148	1.0284534	1.0287577	1.029047	1.0293162	1.0295699	1.0297958	1.0299919	1.0301418	1.0302432	1.0302794	1.030241	1.0301174	1.0299048	1.0296069	1.0292207	1.0287606	1.028239	1.0276675	1.0270686	1.0264586	1.0258515	1.0252602	1.0247015	1.0241709	1.02368	1.0232275	1.0228096	1.0224265	1.0220746	1.0217414	1.0214344	1.0211419	1.0208604	1.0205878	1.0203253	1.0200723	1.0198267	1.0195894	1.0193713	1.0191659	1.0189906	1.018852	1.0187594	1.0187263	1.0187702	1.0188984
1.0269377	1.0274811	1.0279657	1.0284071	1.0288113	1.02918	1.0295175	1.0298196	1.0300895	1.0303175	1.0304881	1.0306015	1.0306375	1.0305914	1.0304598	1.0302348	1.0299206	1.0295174	1.0290412	1.0285097	1.0279279	1.0273242	1.0267129	1.0261083	1.025524	1.0249695	1.0244524	1.0239757	1.023538	1.0231373	1.022774	1.0224377	1.0221295	1.0218421	1.0215744	1.0213156	1.0210694	1.0208293	1.0205896	1.0203559	1.0201247	1.019895	1.0196772	1.0194721	1.0192912	1.0191396	1.0190315	1.0189793	1.0189966	1.0190953
1.0271077	1.0277205	1.0282769	1.0287794	1.0292369	1.0296482	1.0300138	1.0303288	1.0305896	1.0307856	1.0309122	1.0309551	1.0309112	1.0307703	1.0305352	1.0302118	1.0297993	1.0293119	1.028766	1.0281795	1.0275732	1.0269572	1.026353	1.0257756	1.0252291	1.0247217	1.0242525	1.023829	1.0234399	1.023092	1.0227717	1.0224831	1.0222183	1.0219712	1.0217385	1.0215173	1.0212976	1.021081	1.0208621	1.0206437	1.0204159	1.0201912	1.0199653	1.0197532	1.0195553	1.0193895	1.0192603	1.0191857	1.0191776	1.0192424
1.0273759	1.028048	1.0286599	1.0292114	1.0297031	1.0301337	1.0305037	1.0308038	1.0310305	1.0311747	1.03123	1.0311898	1.03105	1.0308132	1.0304799	1.0300573	1.0295657	1.0290118	1.0284215	1.0278102	1.027195	1.026595	1.0260186	1.0254738	1.0249723	1.0245128	1.024093	1.0237154	1.0233774	1.0230727	1.0228022	1.022556	1.0223318	1.0221215	1.0219231	1.021731	1.0215354	1.021338	1.0211316	1.020914	1.0206859	1.0204519	1.0202159	1.0199844	1.0197628	1.0195739	1.0194162	1.0193146	1.0192719	1.0193142
1.0277258	1.028447	1.0290974	1.029672	1.0301793	1.0306033	1.0309561	1.0312147	1.0313843	1.0314568	1.0314246	1.0312934	1.0310526	1.0307205	1.0302935	1.0297943	1.0292394	1.0286485	1.028038	1.0274229	1.026822	1.0262473	1.0257106	1.0252118	1.024754	1.0243412	1.0239675	1.0236342	1.0233415	1.0230823	1.0228529	1.0226467	1.0224626	1.0222883	1.0221193	1.0219522	1.021775	1.0215819	1.0213755	1.0211471	1.0209063	1.0206524	1.0203899	1.0201312	1.0198843	1.0196629	1.0194739	1.0193378	1.0192666	1.0192735
1.028138	1.0288846	1.0295534	1.030135	1.0306264	1.0310299	1.0313314	1.0315337	1.0316299	1.0316135	1.0314906	1.0312575	1.0309259	1.0305063	1.0300074	1.029456	1.0288643	1.0282515	1.0276407	1.0270417	1.0264697	1.0259329	1.0254321	1.0249774	1.0245624	1.0241951	1.0238674	1.0235814	1.0233334	1.023116	1.0229285	1.022762	1.0226121	1.0224699	1.0223217	1.0221643	1.0219898	1.0217912	1.0215688	1.0213189	1.0210459	1.0207576	1.0204626	1.0201617	1.019878	1.0196173	1.0193946	1.0192255	1.019124	1.0191023
1.0285813	1.0293359	1.0299962	1.0305645	1.0310221	1.0313735	1.0316141	1.0317398	1.0317504	1.031641	1.0314189	1.031098	1.0306841	1.0301946	1.0296472	1.0290637	1.0284556	1.0278511	1.0272561	1.0266812	1.026141	1.0256417	1.0251817	1.0247687	1.0244005	1.0240763	1.0237919	1.0235488	1.0233465	1.023173	1.023026	1.0228943	1.0227735	1.0226454	1.022506	1.0223447	1.0221539	1.0219313	1.021677	1.0213902	1.0210692	1.0207384	1.0203894	1.0200467	1.0197178	1.0194144	1.0191563	1.0189528	1.0188215	1.0187742
1.0290177	1.0297661	1.0303998	1.0309254	1.0313336	1.0316211	1.0317839	1.0318221	1.0317391	1.0315391	1.0312359	1.0308344	1.030357	1.029821	1.0292445	1.0286461	1.0280453	1.0274513	1.0268804	1.0263398	1.02584	1.025373	1.0249585	1.0245836	1.0242578	1.0239727	1.0237342	1.0235381	1.0233786	1.023248	1.0231346	1.02303	1.0229186	1.0227948	1.0226438	1.0224601	1.0222377	1.0219684	1.0216635	1.0213224	1.0209504	1.0205543	1.0201566	1.0197616	1.0193843	1.0190395	1.018743	1.0185094	1.0183512	1.0182843
1.0294305	1.0301436	1.0307369	1.0312036	1.0315427	1.031751	1.0318269	1.0317773	1.0316088	1.0313284	1.0309494	1.0304896	1.0299716	1.0294087	1.0288203	1.0282267	1.02764	1.0270689	1.0265286	1.0260233	1.0255514	1.0251266	1.0247446	1.0244141	1.0241278	1.0238985	1.0237012	1.0235516	1.0234311	1.0233318	1.0232452	1.0231488	1.0230345	1.02289	1.0227094	1.0224793	1.0222043	1.0218782	1.021503	1.0210954	1.0206578	1.0202029	1.0197462	1.019299	1.018871	1.0184944	1.0181626	1.0179033	1.0177265	1.0176399
1.0297847	1.030445	1.0309788	1.0313758	1.0316353	1.0317638	1.0317553	1.0316218	1.0313721	1.0310245	1.030593	1.0300938	1.0295497	1.0289793	1.0283929	1.0278141	1.0272448	1.0267047	1.0261927	1.0257156	1.0252815	1.0248932	1.0245535	1.024267	1.0240285	1.0238376	1.023691	1.0235796	1.023493	1.0234139	1.0233278	1.0232203	1.0230817	1.0228986	1.0226654	1.0223716	1.0220282	1.021623	1.0211778	1.0206938	1.0201918	1.0196754	1.0191581	1.0186601	1.0181993	1.0177823	1.0174308	1.0171503	1.0169595	1.016868
1.0300541	1.0306519	1.0311149	1.031437	1.0316141	1.0316623	1.0315688	1.0313629	1.0310525	1.0306538	1.0301843	1.0296651	1.0291141	1.0285425	1.0279725	1.0274115	1.026867	1.02635	1.0258653	1.0254197	1.0250214	1.0246751	1.0243797	1.0241356	1.0239488	1.0238029	1.0237001	1.023616	1.023543	1.0234596	1.0233588	1.0232188	1.0230333	1.0227879	1.0224793	1.0221123	1.0216831	1.0212032	1.0206784	1.0201215	1.0195506	1.0189764	1.0184137	1.0178783	1.0173861	1.0169481	1.0165778	1.0162894	1.016095	1.0159998
1.0302266	1.0307579	1.0311465	1.0313861	1.031484	1.0314531	1.0312971	1.0310315	1.0306749	1.0302427	1.029754	1.0292256	1.0286753	1.0281172	1.0275571	1.0270143	1.0264938	1.0260007	1.0255458	1.0251397	1.0247805	1.024474	1.0242279	1.0240328	1.0238876	1.0237831	1.023704	1.0236359	1.0235566	1.0234538	1.0233145	1.0231159	1.0228587	1.0225372	1.0221436	1.0216852	1.0211726	1.020607	1.0200115	1.0193872	1.0187615	1.0181395	1.0175394	1.0169783	1.0164642	1.0160168	1.0156437	1.0153579	1.0151694	1.0150784
1.0303057	1.0307597	1.0310712	1.0312352	1.0312666	1.0311708	1.0309583	1.0306497	1.0302615	1.0298105	1.0293093	1.0287832	1.0282382	1.0276939	1.027148	1.0266259	1.0261219	1.0256582	1.0252385	1.0248665	1.024554	1.0242962	1.0240953	1.0239466	1.023841	1.0237589	1.0236892	1.0236095	1.0235064	1.0233588	1.0231547	1.0228829	1.0225413	1.0221267	1.0216439	1.0210948	1.0204992	1.0198598	1.0191914	1.018518	1.017844	1.0171897	1.0165715	1.0159986	1.0154825	1.0150348	1.0146714	1.0143969	1.0142205	1.0141467
1.0302811	1.0306668	1.0309057	1.0310044	1.0309739	1.0308256	1.030575	1.0302382	1.0298287	1.029366	1.0288651	1.0283432	1.0278057	1.0272651	1.0267417	1.0262363	1.0257611	1.0253285	1.0249435	1.0246173	1.0243516	1.0241406	1.0239879	1.0238731	1.0237879	1.0237111	1.023629	1.0235182	1.0233619	1.0231457	1.022863	1.0225006	1.0220621	1.021553	1.0209777	1.020348	1.0196753	1.018972	1.0182567	1.0175418	1.0168432	1.0161736	1.0155511	1.01498	1.0144738	1.0140469	1.0136994	1.0134455	1.0132896	1.0132403
1.0301778	1.0304927	1.0306687	1.0307117	1.0306363	1.0304501	1.0301682	1.0298078	1.0293903	1.0289224	1.0284221	1.0279014	1.0273672	1.0268419	1.0263307	1.0258473	1.025404	1.0250068	1.0246677	1.0243877	1.0241686	1.0240039	1.0238847	1.0237907	1.0237076	1.0236192	1.0234973	1.023326	1.0231	1.0227989	1.0224181	1.0219615	1.0214301	1.0208268	1.0201702	1.0194651	1.0187303	1.0179825	1.0172348	1.0165015	1.0157908	1.0151297	1.0145173	1.0139656	1.0134853	1.013086	1.0127678	1.0125456	1.0124167	1.0123928
1.0300034	1.0302553	1.0303806	1.0303808	1.0302643	1.0300487	1.0297496	1.0293759	1.0289426	1.0284735	1.0279685	1.0274483	1.0269291	1.0264158	1.0259204	1.0254675	1.0250595	1.0247046	1.0244133	1.0241818	1.0240027	1.0238719	1.0237738	1.0236803	1.0235785	1.0234457	1.0232617	1.0230205	1.022704	1.0223074	1.0218229	1.0212708	1.0206463	1.0199634	1.0192353	1.0184747	1.017702	1.0169252	1.016167	1.015432	1.0147368	1.0140918	1.0135059	1.01299	1.0125486	1.0121884	1.0119102	1.011722	1.011632	1.011631
1.0297801	1.0299822	1.0300624	1.0300229	1.0298746	1.029637	1.0293176	1.0289327	1.0284911	1.0280151	1.0275118	1.026992	1.0264801	1.0259818	1.0255189	1.0250988	1.0247316	1.0244266	1.0241809	1.023992	1.023844	1.0237321	1.023627	1.0235109	1.0233676	1.0231707	1.0229111	1.0225769	1.02216	1.0216635	1.0210872	1.0204432	1.0197386	1.0189904	1.0182089	1.0174176	1.0166204	1.0158424	1.0150852	1.0143722	1.0137076	1.0131004	1.0125583	1.0120893	1.0116925	1.0113784	1.0111464	1.0110009	1.010943	1.0109794
1.0295225	1.0296806	1.0297213	1.0296513	1.0294801	1.0292178	1.0288779	1.0284785	1.0280277	1.027545	1.027037	1.0265268	1.0260258	1.0255573	1.025125	1.0247487	1.0244282	1.0241661	1.0239654	1.023807	1.023675	1.0235572	1.0234257	1.0232656	1.0230552	1.0227797	1.0224247	1.0219898	1.0214769	1.0208813	1.0202192	1.0194963	1.0187304	1.0179349	1.0171274	1.0163217	1.0155232	1.0147594	1.0140343	1.0133599	1.0127395	1.0121831	1.0116955	1.0112809	1.0109392	1.0106778	1.0104951	1.0103942	1.0103714	1.0104347
1.0292475	1.0293665	1.0293745	1.02927	1.0290711	1.028784	1.0284262	1.0280093	1.0275468	1.0270555	1.0265568	1.0260556	1.0255808	1.0251389	1.0247502	1.0244204	1.0241429	1.0239258	1.0237515	1.023605	1.0234694	1.023321	1.0231408	1.0229127	1.0226163	1.0222499	1.0217991	1.0212678	1.0206558	1.0199783	1.0192442	1.0184616	1.0176595	1.0168364	1.0160229	1.0152198	1.0144517	1.0137229	1.0130403	1.0124166	1.0118569	1.0113628	1.0109385	1.010588	1.0103067	1.0101011	1.0099661	1.0099071	1.009922	1.0100093
1.0289625	1.0290424	1.0290109	1.0288757	1.0286481	1.028335	1.0279534	1.0275171	1.027048	1.0265558	1.0260649	1.0255866	1.0251456	1.0247458	1.0244019	1.024112	1.0238737	1.0236874	1.023519	1.0233669	1.0231984	1.0230027	1.0227538	1.0224484	1.0220582	1.0215887	1.0210409	1.0204141	1.0197244	1.018976	1.0181875	1.0173715	1.0165464	1.015728	1.0149288	1.0141567	1.0134268	1.0127509	1.0121285	1.0115721	1.0110819	1.0106568	1.010304	1.010018	1.0097992	1.0096482	1.0095649	1.0095468	1.0095934	1.0097042
1.0286678	1.028702	1.0286325	1.02846	1.028201	1.0278617	1.027461	1.0270132	1.0265397	1.0260521	1.0255738	1.0251296	1.0247264	1.0243691	1.024068	1.0238184	1.0236096	1.0234263	1.0232512	1.0230687	1.0228502	1.022582	1.022257	1.0218481	1.0213645	1.0208012	1.0201619	1.0194598	1.0187018	1.0179039	1.0170858	1.0162585	1.0154369	1.0146413	1.0138719	1.0131532	1.01248	1.0118694	1.0113246	1.0108386	1.010423	1.0100783	1.009795	1.009575	1.0094185	1.0093222	1.0092878	1.0093037	1.0093788	1.0095075
1.0283531	1.0283455	1.0282297	1.0280216	1.0277267	1.0273614	1.0269402	1.0264829	1.026015	1.0255463	1.0251011	1.0246887	1.0243248	1.0240155	1.0237484	1.0235233	1.0233214	1.0231265	1.0229259	1.0226865	1.0224032	1.0220515	1.0216285	1.0211307	1.020549	1.019901	1.0191859	1.0184206	1.0176215	1.016798	1.0159717	1.0151533	1.0143592	1.0136026	1.0128912	1.0122312	1.0116351	1.011101	1.0106319	1.0102332	1.0098971	1.0096236	1.0094137	1.0092607	1.0091649	1.00912	1.0091234	1.009172	1.0092692	1.00941
1.0280125	1.0279553	1.0277987	1.0275482	1.027223	1.026837	1.0264044	1.0259476	1.0254928	1.0250524	1.0246419	1.0242771	1.02395	1.0236733	1.0234298	1.0232117	1.0229962	1.0227728	1.0225137	1.0222093	1.0218415	1.0214014	1.0208815	1.0202919	1.0196279	1.0189078	1.0181403	1.017332	1.0165088	1.0156859	1.0148714	1.0140849	1.0133363	1.0126401	1.0119956	1.0114142	1.0108997	1.0104518	1.0100703	1.0097532	1.0094985	1.0093013	1.0091621	1.0090733	1.0090268	1.0090276	1.0090683	1.0091457	1.0092553	1.009401
1.0276368	1.0275291	1.0273278	1.0270395	1.0266901	1.026289	1.0258583	1.0254184	1.0249833	1.0245802	1.0242066	1.0238756	1.0235847	1.0233269	1.0230913	1.022861	1.0226092	1.0223359	1.0220093	1.0216238	1.0211649	1.0206348	1.0200274	1.0193572	1.0186266	1.0178504	1.0170428	1.0162209	1.0154014	1.014595	1.0138183	1.0130831	1.0123994	1.011772	1.0112112	1.0107163	1.010287	1.0099264	1.009632	1.0094006	1.0092237	1.0091022	1.0090281	1.0089953	1.0090013	1.0090398	1.0091088	1.0092047	1.0093248	1.0094731
1.027224	1.0270635	1.0268214	1.0265068	1.0261387	1.0257356	1.0253115	1.0248953	1.0244948	1.0241241	1.0237879	1.0234897	1.0232148	1.022964	1.0227115	1.0224454	1.0221474	1.021802	1.0213996	1.020923	1.0203801	1.0197629	1.0190799	1.0183415	1.0175667	1.0167593	1.0159373	1.0151215	1.0143231	1.013557	1.0128362	1.0121671	1.0115592	1.0110168	1.0105454	1.0101422	1.0098021	1.0095334	1.0093265	1.0091761	1.0090758	1.0090197	1.0090041	1.0090246	1.0090727	1.0091417	1.0092345	1.0093405	1.0094626	1.0096
1.0267642	1.0265623	1.026286	1.0259513	1.0255777	1.025181	1.0247791	1.0243925	1.0240246	1.0236874	1.023382	1.0230963	1.0228289	1.0225569	1.0222764	1.0219601	1.0215945	1.0211707	1.0206813	1.0201234	1.0194943	1.0188041	1.0180587	1.0172772	1.0164719	1.0156547	1.0148442	1.0140541	1.0133022	1.0125915	1.011942	1.0113517	1.0108293	1.0103792	1.0100007	1.0096931	1.0094477	1.0092646	1.0091419	1.0090683	1.0090363	1.009044	1.0090835	1.0091463	1.0092276	1.0093242	1.0094299	1.0095445	1.0096594	1.0097805
1.0262681	1.0260289	1.0257283	1.0253872	1.0250205	1.0246401	1.0242676	1.0239052	1.0235724	1.0232602	1.0229698	1.0226847	1.0224025	1.0220973	1.0217607	1.0213792	1.0209426	1.0204383	1.0198638	1.019226	1.0185257	1.0177797	1.0169958	1.0161887	1.0153768	1.0145689	1.0137924	1.013049	1.0123559	1.0117182	1.0111504	1.0106505	1.0102214	1.0098665	1.0095841	1.0093676	1.0092115	1.0091177	1.009074	1.0090694	1.0091003	1.009164	1.0092497	1.0093479	1.0094535	1.009569	1.0096828	1.0097946	1.009901	1.010001
1.0257353	1.0254709	1.0251615	1.0248275	1.0244745	1.0241144	1.0237727	1.023437	1.0231274	1.0228282	1.0225339	1.0222372	1.0219187	1.0215657	1.0211622	1.0207105	1.0201911	1.019607	1.0189569	1.0182545	1.0175018	1.0167172	1.0159112	1.0151031	1.0143028	1.0135318	1.0128014	1.0121224	1.0115023	1.0109518	1.0104731	1.0100694	1.0097367	1.0094794	1.00929	1.0091652	1.0090966	1.0090816	1.0091057	1.0091691	1.0092579	1.0093672	1.0094888	1.0096135	1.0097427	1.0098671	1.0099816	1.0100826	1.0101752	1.0102495
1.0251849	1.0249072	1.0246035	1.0242754	1.0239425	1.0236095	1.0232893	1.0229812	1.0226731	1.0223738	1.0220629	1.0217335	1.0213623	1.0209498	1.0204786	1.0199466	1.019349	1.0186943	1.0179796	1.0172287	1.0164393	1.0156379	1.0148307	1.0140408	1.0132785	1.0125628	1.0118936	1.0112895	1.0107589	1.0102978	1.0099146	1.0096074	1.0093783	1.0092137	1.0091166	1.0090753	1.00909	1.0091451	1.0092369	1.0093563	1.0094912	1.0096406	1.0097876	1.0099376	1.0100775	1.0102001	1.0103127	1.0104024	1.0104679	1.0105137
1.0246271	1.0243522	1.024054	1.023742	1.0234303	1.0231197	1.0228152	1.0225093	1.0222071	1.0218842	1.0215405	1.0211607	1.020731	1.020245	1.0197014	1.0190974	1.0184323	1.017716	1.0169591	1.0161723	1.0153736	1.0145702	1.0137875	1.0130346	1.012325	1.0116713	1.011083	1.0105665	1.010124	1.0097637	1.0094808	1.0092707	1.0091332	1.0090641	1.009053	1.0090939	1.0091802	1.0093	1.0094484	1.0096145	1.0097898	1.0099666	1.0101393	1.0103035	1.010447	1.0105689	1.0106652	1.010735	1.0107757	1.0107901
1.0240761	1.023806	1.0235175	1.0232291	1.0229292	1.022635	1.0223316	1.0220231	1.0216974	1.0213418	1.0209495	1.0205097	1.0200161	1.0194627	1.018847	1.0181754	1.017457	1.0166985	1.0159116	1.0151123	1.0143176	1.0135388	1.0127962	1.0120953	1.0114541	1.0108794	1.0103781	1.0099568	1.0096132	1.0093501	1.0091629	1.0090486	1.0090034	1.0090241	1.0090917	1.0092086	1.0093583	1.0095336	1.0097312	1.0099342	1.0101424	1.010341	1.0105271	1.0106962	1.0108365	1.0109515	1.0110322	1.0110795	1.0110915	1.011069
1.0235369	1.0232745	1.0230002	1.0227218	1.022437	1.0221415	1.0218316	1.0215013	1.0211405	1.0207382	1.0202891	1.0197839	1.0192212	1.0185995	1.017926	1.0172024	1.0164428	1.0156567	1.014861	1.01407	1.0132998	1.0125649	1.0118767	1.0112464	1.010686	1.0101957	1.0097882	1.0094618	1.009219	1.0090528	1.0089641	1.0089413	1.0089811	1.0090787	1.0092226	1.0094007	1.0096085	1.0098357	1.0100702	1.0103062	1.0105368	1.0107498	1.0109426	1.0111085	1.0112437	1.0113415	1.0114049	1.0114255	1.0114051	1.011346
1.0230143	1.022755	1.0224942	1.0222243	1.0219301	1.0216238	1.021291	1.0209268	1.0205224	1.0200642	1.0195559	1.018985	1.018356	1.0176816	1.0169553	1.0161941	1.0154126	1.0146211	1.0138366	1.0130708	1.0123436	1.0116642	1.0110443	1.0104942	1.0100214	1.0096266	1.009314	1.0090884	1.0089427	1.0088694	1.0088692	1.008936	1.0090548	1.0092248	1.0094328	1.0096664	1.0099202	1.0101875	1.0104537	1.0107123	1.0109575	1.0111796	1.0113729	1.0115317	1.0116553	1.0117364	1.0117732	1.0117648	1.0117112	1.0116167
1.0225005	1.0222517	1.0219861	1.0217088	1.0214072	1.021076	1.0207114	1.0202996	1.0198349	1.019322	1.0187497	1.01812	1.0174407	1.0167154	1.0159564	1.015179	1.0143913	1.013611	1.0128508	1.0121328	1.0114595	1.0108502	1.0103109	1.009848	1.0094674	1.0091695	1.0089597	1.0088273	1.0087739	1.0087943	1.0088797	1.0090218	1.0092138	1.0094466	1.0097098	1.0099933	1.0102863	1.0105796	1.0108709	1.0111452	1.0113984	1.0116224	1.0118103	1.0119605	1.0120636	1.012125	1.0121346	1.0120978	1.01201	1.0118766
1.0219963	1.0217406	1.0214728	1.0211738	1.02085	1.0204793	1.020069	1.0196091	1.0190878	1.0185157	1.0178871	1.0172055	1.0164826	1.0157304	1.0149543	1.0141721	1.0133986	1.0126483	1.0119311	1.0112703	1.0106677	1.0101365	1.009684	1.0093132	1.0090278	1.0088304	1.0087115	1.0086762	1.0087091	1.0088159	1.0089785	1.0091918	1.0094444	1.009732	1.0100421	1.010361	1.0106893	1.0110068	1.0113137	1.011596	1.0118499	1.0120676	1.012247	1.012381	1.0124665	1.012501	1.0124853	1.0124147	1.0122947	1.0121248
1.0214863	1.021224	1.0209354	1.0206091	1.0202469	1.019837	1.0193783	1.0188569	1.0182865	1.0176561	1.0169802	1.0162627	1.0155089	1.0147377	1.0139625	1.0131974	1.0124512	1.0117475	1.0110903	1.0104967	1.0099705	1.0095294	1.0091684	1.008889	1.008703	1.008597	1.0085725	1.0086216	1.0087429	1.0089235	1.0091548	1.0094314	1.0097393	1.0100733	1.0104212	1.010774	1.0111194	1.0114565	1.0117687	1.0120535	1.0123029	1.0125126	1.0126765	1.0127939	1.0128542	1.0128634	1.0128174	1.0127172	1.0125626	1.0123607
1.0209721	1.0206827	1.020363	1.0200052	1.0195955	1.0191374	1.0186236	1.0180553	1.0174311	1.0167605	1.0160474	1.0153002	1.0145345	1.0137675	1.0130064	1.0122707	1.0115702	1.0109239	1.010336	1.0098203	1.0093821	1.009028	1.0087608	1.0085813	1.0084858	1.0084709	1.0085319	1.0086627	1.0088582	1.0091081	1.0094025	1.0097312	1.0100857	1.0104554	1.0108345	1.0112058	1.0115701	1.0119128	1.0122273	1.0125092	1.0127529	1.0129461	1.0130941	1.0131873	1.0132259	1.0132087	1.0131325	1.0130026	1.0128177	1.0125792
1.0204276	1.0201117	1.0197548	1.019355	1.018898	1.0183923	1.017827	1.0172129	1.0165423	1.0158378	1.015105	1.014345	1.0135837	1.0128292	1.0121015	1.0114094	1.0107701	1.0101874	1.0096778	1.0092466	1.0088986	1.008637	1.008464	1.0083736	1.0083678	1.0084378	1.0085841	1.0087886	1.0090497	1.0093625	1.0097082	1.0100791	1.0104691	1.0108699	1.0112671	1.0116578	1.0120275	1.0123719	1.0126847	1.0129584	1.0131854	1.0133647	1.013493	1.013564	1.0135791	1.0135319	1.013429	1.0132684	1.0130537	1.0127875
1.0198618	1.0195069	1.0191082	1.0186592	1.0181565	1.0176026	1.0169913	1.0163355	1.01564	1.0149093	1.0141648	1.0134115	1.012669	1.0119518	1.0112661	1.0106297	1.010056	1.0095527	1.0091243	1.0087824	1.0085237	1.0083525	1.0082679	1.0082692	1.0083458	1.0084953	1.008711	1.0089841	1.0093043	1.0096662	1.0100559	1.0104654	1.0108861	1.0113066	1.0117176	1.0121145	1.0124866	1.0128293	1.0131335	1.0133938	1.0136074	1.0137649	1.0138695	1.0139179	1.013904	1.0138332	1.0137028	1.013515	1.0132751	1.0129813
1.0192587	1.0188631	1.0184189	1.0179249	1.0173755	1.0167788	1.0161309	1.0154444	1.0147293	1.0139952	1.0132564	1.0125219	1.0118108	1.0111368	1.0105095	1.009938	1.00944	1.0090175	1.0086746	1.0084206	1.0082523	1.008171	1.0081711	1.0082546	1.0084085	1.0086292	1.0089114	1.0092434	1.0096157	1.0100175	1.0104423	1.0108804	1.0113192	1.0117536	1.0121744	1.0125729	1.0129404	1.0132746	1.0135657	1.0138104	1.014003	1.0141428	1.0142225	1.0142465	1.0142078	1.0141118	1.0139557	1.0137444	1.0134789	1.0131621
1.0186211	1.0181783	1.0176935	1.0171556	1.0165707	1.015936	1.0152628	1.0145612	1.0138404	1.013111	1.0123912	1.0116879	1.0110219	1.0103985	1.0098375	1.0093416	1.0089223	1.0085849	1.0083289	1.0081623	1.0080805	1.008082	1.0081654	1.0083236	1.0085465	1.0088323	1.0091702	1.0095518	1.0099638	1.0103995	1.0108527	1.0113088	1.0117637	1.012206	1.0126278	1.0130206	1.0133827	1.0137026	1.0139769	1.0142037	1.0143776	1.0144923	1.0145516	1.0145475	1.0144889	1.0143677	1.0141884	1.0139551	1.0136671	1.013331
1.0179536	1.0174723	1.0169412	1.0163655	1.0157484	1.015091	1.0144017	1.0136944	1.0129795	1.0122713	1.0115814	1.0109258	1.0103112	1.0097513	1.0092597	1.0088438	1.0085049	1.0082501	1.0080831	1.0079999	1.0080013	1.008082	1.0082399	1.0084666	1.0087539	1.0090955	1.0094787	1.0098993	1.0103462	1.01081	1.0112803	1.0117497	1.0122102	1.0126547	1.013071	1.0134568	1.0138046	1.0141109	1.0143684	1.0145725	1.0147225	1.0148174	1.0148516	1.0148277	1.0147429	1.0145994	1.0144001	1.0141454	1.0138417	1.0134917
1.0172603	1.0167373	1.0161753	1.0155674	1.0149281	1.0142558	1.0135648	1.0128667	1.0121706	1.0114913	1.0108448	1.0102378	1.0096866	1.0091982	1.0087813	1.0084434	1.0081865	1.0080152	1.0079311	1.0079283	1.0080093	1.0081626	1.0083855	1.0086724	1.0090139	1.0094025	1.0098258	1.0102769	1.0107492	1.0112317	1.0117142	1.0121931	1.0126554	1.0130917	1.0135028	1.0138774	1.0142077	1.0144956	1.0147337	1.0149149	1.015044	1.015115	1.0151254	1.0150778	1.0149722	1.0148091	1.0145931	1.0143219	1.0140061	1.0136421
1.0165511	1.0159953	1.0154042	1.014778	1.0141206	1.0134484	1.0127653	1.0120835	1.0114166	1.010781	1.0101839	1.009639	1.0091523	1.0087374	1.0084007	1.008139	1.0079659	1.007876	1.007867	1.0079392	1.0080928	1.0083109	1.0085944	1.0089306	1.0093193	1.0097436	1.0102011	1.0106812	1.0111688	1.0116647	1.012152	1.0126284	1.0130856	1.013516	1.0139123	1.0142705	1.0145844	1.0148505	1.0150677	1.0152283	1.0153323	1.0153795	1.0153729	1.015303	1.0151803	1.0149986	1.0147656	1.0144852	1.0141573	1.0137869
1.0158376	1.0152535	1.0146407	1.0140026	1.0133474	1.0126823	1.0120167	1.0113615	1.0107392	1.010149	1.0096112	1.0091302	1.008713	1.0083714	1.0081117	1.0079342	1.0078368	1.0078204	1.0078858	1.0080283	1.0082407	1.0085174	1.008851	1.0092344	1.0096612	1.0101149	1.0105975	1.0110922	1.0115935	1.0120927	1.0125802	1.013053	1.0135008	1.0139177	1.0142965	1.0146376	1.0149325	1.015179	1.0153726	1.0155101	1.0155944	1.0156206	1.0155901	1.0155054	1.0153644	1.015168	1.0149254	1.0146343	1.0142996	1.0139263
1.0151265	1.0145231	1.0139028	1.0132617	1.0126128	1.0119636	1.0113282	1.0107132	1.0101367	1.0096003	1.0091223	1.0087095	1.0083674	1.0081033	1.0079175	1.0078112	1.0077893	1.0078435	1.0079768	1.0081797	1.0084474	1.0087734	1.0091542	1.0095725	1.0100274	1.0105069	1.0110023	1.0115111	1.0120157	1.0125133	1.0129988	1.0134614	1.0138974	1.014297	1.0146604	1.0149814	1.0152519	1.0154766	1.0156468	1.0157646	1.015827	1.0158323	1.0157826	1.0156822	1.0155275	1.0153214	1.0150676	1.0147722	1.0144337	1.0140609
1.0144333	1.0138221	1.0131997	1.0125653	1.0119307	1.011308	1.0107075	1.010136	1.0096118	1.0091403	1.008727	1.0083804	1.0081108	1.0079201	1.0078057	1.0077707	1.007819	1.007939	1.0081307	1.008387	1.0087059	1.0090725	1.0094858	1.0099324	1.0104096	1.0109059	1.0114127	1.0119228	1.0124288	1.0129219	1.0133971	1.0138482	1.0142652	1.0146513	1.0149899	1.0152909	1.0155419	1.0157421	1.015891	1.0159873	1.0160309	1.0160168	1.0159538	1.0158346	1.015669	1.0154558	1.0151957	1.0148977	1.0145603	1.0141932
1.0137677	1.0131571	1.0125346	1.0119203	1.0113136	1.0107241	1.0101658	1.0096478	1.0091766	1.008765	1.0084175	1.0081431	1.0079429	1.0078199	1.0077729	1.0078073	1.007915	1.0080924	1.008337	1.0086421	1.0089971	1.0094002	1.0098418	1.010311	1.0108039	1.0113087	1.0118198	1.0123291	1.0128288	1.0133121	1.0137751	1.0142066	1.01461	1.0149715	1.0152938	1.0155704	1.0157975	1.0159783	1.0161052	1.016184	1.0162072	1.0161783	1.0160992	1.0159718	1.0157964	1.0155767	1.0153155	1.015015	1.0146846	1.0143213
1.0131404	1.0125363	1.0119317	1.0113378	1.0107647	1.0102125	1.0097	1.0092348	1.0088241	1.0084751	1.0081943	1.0079865	1.0078506	1.0077956	1.0078121	1.0079066	1.0080703	1.0082988	1.008587	1.008931	1.0093194	1.0097488	1.0102105	1.0106964	1.0111966	1.0117056	1.0122147	1.01272	1.0132092	1.0136812	1.0141248	1.0145407	1.0149217	1.0152628	1.015565	1.015819	1.016025	1.0161827	1.0162921	1.0163486	1.0163572	1.0163175	1.0162264	1.0160887	1.0159073	1.0156842	1.0154226	1.0151275	1.0148004	1.0144497
1.012565	1.0119705	1.0113864	1.0108215	1.0102831	1.0097789	1.009316	1.0089056	1.0085561	1.0082685	1.0080514	1.0079063	1.0078344	1.0078402	1.0079143	1.0080606	1.0082734	1.0085466	1.0088723	1.0092487	1.0096649	1.0101132	1.0105877	1.0110835	1.0115879	1.012094	1.0125989	1.0130934	1.0135695	1.0140257	1.0144514	1.0148463	1.0152042	1.0155255	1.0158025	1.016034	1.01622	1.0163585	1.0164472	1.0164897	1.0164841	1.0164309	1.0163317	1.016187	1.0160041	1.0157796	1.0155233	1.0152326	1.0149167	1.0145775
1.0120411	1.011466	1.0109088	1.0103813	1.0098788	1.0094216	1.0090134	1.0086588	1.0083656	1.0081373	1.0079815	1.0078963	1.0078852	1.0079435	1.0080703	1.0082616	1.0085171	1.0088265	1.0091842	1.0095848	1.0100192	1.0104831	1.0109665	1.0114632	1.0119673	1.0124668	1.0129619	1.0134416	1.0139008	1.0143394	1.0147458	1.0151179	1.0154564	1.0157526	1.0160084	1.0162187	1.0163866	1.016505	1.0165786	1.016605	1.0165873	1.0165238	1.0164185	1.0162717	1.0160866	1.0158672	1.0156131	1.0153326	1.0150269	1.0147015
1.0115757	1.0110263	1.0105002	1.0100073	1.0095501	1.0091407	1.0087833	1.0084856	1.0082513	1.0080811	1.0079801	1.0079509	1.0079907	1.0080997	1.0082704	1.0085044	1.0087945	1.009131	1.009513	1.0099325	1.0103817	1.0108503	1.0113378	1.0118324	1.0123293	1.012821	1.0133002	1.0137641	1.0142059	1.0146209	1.0150075	1.0153592	1.0156748	1.0159488	1.0161825	1.0163743	1.0165215	1.0166255	1.0166839	1.0166998	1.0166699	1.0166019	1.0164912	1.0163429	1.0161606	1.0159458	1.0157009	1.0154314	1.0151374	1.014827
1.0111755	1.0106496	1.010159	1.009705	1.0092944	1.0089344	1.0086291	1.0083854	1.0082014	1.0080878	1.0080374	1.0080601	1.0081455	1.0082967	1.0085087	1.0087758	1.0090919	1.0094543	1.0098541	1.0102869	1.0107405	1.0112119	1.0116974	1.0121882	1.0126705	1.0131491	1.0136126	1.014058	1.014479	1.0148758	1.0152391	1.0155672	1.0158609	1.0161146	1.0163287	1.0165021	1.0166305	1.0167191	1.0167654	1.0167707	1.0167359	1.0166616	1.0165513	1.0164019	1.0162232	1.0160161	1.0157816	1.015522	1.0152445	1.0149499
1.0108349	1.0103425	1.0098873	1.0094757	1.0091099	1.0087974	1.0085416	1.0083461	1.0082172	1.0081505	1.0081514	1.0082157	1.008342	1.0085307	1.0087765	1.0090672	1.0094069	1.0097846	1.010199	1.010635	1.0110927	1.0115646	1.0120419	1.0125188	1.0129908	1.0134522	1.0138998	1.0143241	1.0147235	1.0150985	1.015437	1.0157461	1.0160177	1.0162492	1.0164448	1.0166001	1.0167156	1.0167882	1.0168252	1.0168225	1.0167819	1.0167072	1.0165966	1.0164508	1.01628	1.0160799	1.0158561	1.0156113	1.0153483	1.0150743
1.0105573	1.0100982	1.0096817	1.0093099	1.0089905	1.0087233	1.0085146	1.0083691	1.0082852	1.0082629	1.0083072	1.0084095	1.0085723	1.0087895	1.0090586	1.0093741	1.0097291	1.0101199	1.0105364	1.0109786	1.0114317	1.0118952	1.0123613	1.012828	1.0132848	1.0137289	1.0141542	1.0145553	1.0149354	1.0152864	1.0156046	1.0158924	1.0161434	1.0163567	1.0165329	1.0166756	1.0167758	1.0168402	1.0168676	1.016859	1.0168151	1.0167385	1.0166302	1.0164939	1.0163302	1.0161401	1.0159291	1.0156976	1.0154524	1.0151948
1.0103421	1.0099167	1.0095384	1.0092099	1.0089287	1.0087088	1.0085449	1.0084398	1.0083969	1.0084175	1.0084947	1.0086322	1.0088269	1.0090678	1.0093558	1.0096868	1.0100533	1.0104482	1.0108681	1.0113031	1.0117522	1.0122074	1.0126618	1.0131105	1.0135492	1.0139735	1.0143781	1.0147604	1.0151156	1.0154455	1.0157417	1.0160085	1.0162392	1.0164378	1.0165958	1.0167253	1.0168147	1.0168715	1.016892	1.016881	1.0168338	1.016761	1.0166572	1.0165261	1.0163703	1.0161924	1.0159948	1.015779	1.0155501	1.0153115
1.0101824	1.0097929	1.0094522	1.0091625	1.0089221	1.0087415	1.0086172	1.0085521	1.0085498	1.0086033	1.0087129	1.0088773	1.0090938	1.0093534	1.0096593	1.009999	1.0103701	1.010769	1.0111861	1.0116152	1.0120546	1.0124956	1.0129336	1.0133642	1.0137839	1.0141861	1.0145686	1.0149299	1.0152663	1.0155718	1.0158505	1.016095	1.0163085	1.0164918	1.0166382	1.016755	1.016836	1.0168848	1.0169017	1.0168883	1.0168436	1.016774	1.016675	1.016552	1.0164076	1.0162427	1.0160584	1.0158579	1.0156461	1.0154245
1.0100774	1.0097251	1.0094172	1.0091618	1.0089644	1.0088214	1.0087345	1.0087036	1.0087322	1.0088146	1.0089556	1.0091379	1.0093697	1.0096494	1.0099635	1.010307	1.0106797	1.0110748	1.0114856	1.011906	1.0123303	1.0127565	1.0131763	1.0135884	1.0139856	1.014368	1.0147294	1.0150695	1.015383	1.0156689	1.0159278	1.0161556	1.0163544	1.0165218	1.0166599	1.0167627	1.016837	1.016882	1.016898	1.0168841	1.0168425	1.0167775	1.016687	1.0165735	1.0164394	1.0162874	1.0161172	1.0159328	1.0157355	1.0155321
1.01002	1.0096984	1.009428	1.0092087	1.009044	1.008936	1.0088809	1.0088835	1.0089387	1.009044	1.0092041	1.0094097	1.0096562	1.009941	1.0102577	1.010604	1.010974	1.0113621	1.0117614	1.0121703	1.0125797	1.0129883	1.013391	1.0137824	1.0141628	1.0145216	1.0148612	1.0151788	1.0154724	1.0157406	1.0159792	1.0161905	1.0163766	1.0165306	1.0166581	1.0167543	1.016823	1.0168654	1.0168804	1.0168705	1.0168345	1.0167755	1.016693	1.0165899	1.0164658	1.0163267	1.0161718	1.0160029	1.0158226	1.0156316
1.0100054	1.0097135	1.0094749	1.00929	1.0091581	1.0090785	1.0090517	1.0090812	1.0091606	1.0092884	1.0094616	1.0096799	1.0099331	1.0102221	1.0105435	1.0108864	1.0112499	1.011631	1.012017	1.0124111	1.0128033	1.0131934	1.0135745	1.0139477	1.0143019	1.0146408	1.0149598	1.0152589	1.0155339	1.015783	1.0160071	1.0162048	1.0163754	1.0165209	1.0166391	1.0167319	1.0167977	1.0168402	1.0168567	1.0168482	1.0168164	1.0167654	1.0166926	1.0166017	1.0164878	1.0163635	1.01622	1.0160639	1.0158988	1.0157232
1.0100279	1.0097655	1.0095595	1.0094008	1.0092981	1.009245	1.0092423	1.0092921	1.0093925	1.0095322	1.0097193	1.0099453	1.0102067	1.0104957	1.0108109	1.0111512	1.0115068	1.0118717	1.0122443	1.012622	1.0129966	1.0133669	1.0137292	1.014079	1.0144136	1.0147343	1.0150332	1.0153096	1.0155679	1.0158018	1.0160108	1.0161963	1.0163581	1.0164953	1.0166069	1.0166956	1.0167615	1.0168031	1.0168215	1.0168183	1.0167966	1.0167525	1.016689	1.0166045	1.0165068	1.0163919	1.0162618	1.016121	1.015968	1.0158039
1.0100837	1.0098451	1.0096653	1.009535	1.0094564	1.0094271	1.0094472	1.0095135	1.0096259	1.0097793	1.009974	1.010201	1.0104635	1.0107521	1.0110621	1.0113922	1.011736	1.0120869	1.0124452	1.0128025	1.0131592	1.0135086	1.0138516	1.0141814	1.014495	1.0147936	1.0150765	1.0153375	1.0155772	1.0157946	1.0159923	1.016168	1.0163223	1.0164526	1.0165614	1.0166473	1.0167124	1.016756	1.0167795	1.0167838	1.0167668	1.0167329	1.0166794	1.0166088	1.0165199	1.0164156	1.0162969	1.0161663	1.0160264	1.0158734
1.0101562	1.0099509	1.0097926	1.0096848	1.0096269	1.0096155	1.0096539	1.0097343	1.0098559	1.01002	1.0102199	1.0104461	1.010705	1.0109895	1.0112919	1.0116098	1.0119388	1.0122774	1.0126169	1.012956	1.013294	1.0136254	1.0139452	1.014253	1.0145496	1.0148319	1.015093	1.0153368	1.0155655	1.0157735	1.0159587	1.0161266	1.016271	1.0163975	1.0165039	1.0165893	1.0166583	1.0167032	1.0167323	1.0167425	1.0167345	1.0167068	1.0166638	1.0166028	1.016525	1.0164341	1.0163269	1.0162057	1.0160733	1.0159291
1.0102507	1.0100666	1.0099301	1.0098486	1.0098053	1.0098113	1.0098611	1.0099528	1.0100819	1.01025	1.0104483	1.0106752	1.0109289	1.011204	1.0114946	1.0117995	1.0121152	1.0124357	1.0127578	1.0130811	1.0133958	1.0137084	1.0140101	1.0142993	1.0145775	1.0148388	1.0150868	1.0153191	1.0155321	1.0157275	1.0159074	1.0160664	1.0162075	1.016333	1.0164376	1.0165255	1.0165935	1.016646	1.0166804	1.0166976	1.0166956	1.0166788	1.016645	1.0165935	1.0165251	1.0164436	1.0163453	1.0162325	1.0161088	1.0159695
1.0103579	1.0101944	1.010078	1.010009	1.0099852	1.010006	1.0100639	1.0101616	1.0102962	1.0104625	1.0106598	1.0108821	1.0111294	1.0113951	1.0116729	1.0119647	1.0122634	1.012567	1.0128696	1.0131721	1.0134717	1.0137645	1.0140473	1.0143195	1.0145802	1.0148278	1.0150597	1.0152792	1.0154812	1.0156687	1.0158393	1.0159935	1.0161324	1.0162557	1.0163637	1.0164534	1.0165254	1.0165852	1.0166246	1.0166492	1.0166545	1.0166461	1.016623	1.0165774	1.0165204	1.0164456	1.0163529	1.0162479	1.0161278	1.0159956
1.0104733	1.0103252	1.0102301	1.0101745	1.0101627	1.0101912	1.0102576	1.0103588	1.0104957	1.0106612	1.0108553	1.0110705	1.0113084	1.01156	1.0118246	1.0121017	1.0123827	1.0126692	1.0129529	1.0132397	1.0135189	1.0137937	1.0140582	1.0143129	1.0145578	1.0147911	1.0150121	1.0152197	1.0154146	1.0155959	1.0157624	1.0159116	1.016051	1.0161723	1.0162822	1.0163743	1.0164537	1.016516	1.0165657	1.0165961	1.0166091	1.0166087	1.016591	1.0165552	1.0165055	1.0164361	1.0163499	1.0162485	1.0161324	1.0160018
1.0105913	1.0104613	1.010377	1.0103339	1.0103317	1.0103661	1.010439	1.0105405	1.010677	1.0108386	1.0110265	1.011232	1.0114571	1.0116973	1.0119507	1.01221	1.0124751	1.012742	1.0130112	1.0132775	1.0135391	1.0137951	1.0140442	1.0142862	1.0145154	1.0147392	1.0149505	1.0151464	1.0153345	1.0155095	1.0156726	1.0158223	1.0159601	1.0160847	1.016195	1.0162936	1.0163774	1.0164453	1.0164994	1.0165409	1.0165623	1.0165659	1.0165551	1.016527	1.0164813	1.016416	1.016332	1.0162354	1.0161217	1.0159893
1.0107065	1.0105911	1.0105181	1.010486	1.0104897	1.0105299	1.0106018	1.010705	1.0108377	1.0109931	1.0111727	1.0113707	1.011581	1.0118103	1.012046	1.0122889	1.012537	1.0127885	1.0130394	1.0132893	1.0135355	1.0137752	1.0140097	1.0142378	1.0144567	1.014669	1.0148695	1.015061	1.015243	1.0154142	1.0155748	1.0157262	1.0158621	1.015992	1.0161045	1.0162092	1.0162976	1.0163735	1.0164337	1.0164781	1.0165055	1.0165181	1.0165129	1.0164896	1.0164438	1.0163835	1.0163047	1.016206	1.0160884	1.0159545
1.0108138	1.0107113	1.0106473	1.0106233	1.0106331	1.0106744	1.0107496	1.0108492	1.0109758	1.0111263	1.0112935	1.0114805	1.0116804	1.0118923	1.0121133	1.0123422	1.0125718	1.0128086	1.0130423	1.0132765	1.0135064	1.013734	1.0139544	1.0141704	1.0143806	1.0145823	1.0147762	1.014962	1.0151397	1.0153112	1.0154706	1.0156232	1.0157623	1.0158932	1.0160122	1.0161208	1.016216	1.0162966	1.0163636	1.0164129	1.0164473	1.0164646	1.0164611	1.0164398	1.0164006	1.0163385	1.016259	1.0161583	1.0160401	1.0159023
1.0109131	1.0108202	1.0107675	1.0107486	1.0107573	1.0108006	1.0108742	1.0109708	1.0110884	1.0112317	1.0113895	1.0115644	1.0117519	1.01195	1.0121533	1.0123657	1.0125833	1.0128024	1.0130222	1.0132413	1.0134598	1.0136719	1.0138826	1.0140861	1.0142881	1.0144835	1.0146737	1.0148549	1.0150312	1.0152007	1.0153619	1.0155162	1.0156603	1.0157943	1.015918	1.0160306	1.0161306	1.0162176	1.0162877	1.0163428	1.0163805	1.0164019	1.0164024	1.0163817	1.0163416	1.0162793	1.0161965	1.0160924	1.0159696	1.0158253
1.0109997	1.0109162	1.0108677	1.010851	1.0108652	1.0109082	1.0109776	1.0110688	1.0111786	1.0113124	1.0114613	1.0116235	1.0117952	1.0119811	1.0121702	1.0123708	1.0125675	1.0127757	1.0129789	1.0131847	1.0133891	1.0135927	1.0137925	1.0139902	1.014184	1.0143732	1.014558	1.0147407	1.0149143	1.0150862	1.0152463	1.015404	1.0155518	1.0156916	1.0158204	1.0159386	1.0160432	1.0161324	1.0162101	1.0162694	1.0163102	1.0163319	1.0163338	1.016312	1.0162702	1.0162066	1.0161169	1.0160093	1.0158778	1.0157274
1.0110716	1.0109953	1.0109534	1.0109383	1.0109531	1.0109934	1.0110562	1.0111414	1.011245	1.0113662	1.0115061	1.0116551	1.011815	1.0119865	1.0121622	1.0123459	1.0125337	1.0127236	1.0129142	1.0131087	1.013304	1.0134975	1.0136876	1.01388	1.014068	1.014255	1.0144385	1.0146189	1.0147953	1.0149671	1.015132	1.0152918	1.0154432	1.0155865	1.0157211	1.0158421	1.015952	1.0160491	1.0161278	1.0161891	1.0162305	1.0162523	1.0162531	1.01623	1.0161839	1.0161151	1.0160207	1.0159048	1.0157647	1.0156035
1.0111252	1.0110588	1.0110148	1.0110028	1.0110178	1.0110551	1.0111113	1.0111914	1.0112864	1.0113963	1.0115238	1.011662	1.0118097	1.011965	1.0121298	1.0123016	1.0124742	1.0126529	1.0128355	1.013018	1.0132041	1.0133895	1.0135753	1.0137613	1.0139468	1.0141296	1.0143139	1.0144944	1.0146708	1.0148447	1.0150154	1.0151794	1.0153347	1.015483	1.0156211	1.0157468	1.0158591	1.0159589	1.0160395	1.016102	1.0161437	1.0161619	1.0161628	1.0161356	1.0160842	1.016008	1.0159078	1.0157819	1.0156295	1.015459
1.0111595	1.0110971	1.0110593	1.0110466	1.011058	1.0110917	1.0111465	1.0112174	1.0113033	1.0114056	1.0115166	1.011646	1.0117816	1.011925	1.0120747	1.0122362	1.0123979	1.0125666	1.0127373	1.0129136	1.0130898	1.0132697	1.0134513	1.013633	1.0138178	1.0139993	1.0141845	1.0143663	1.0145447	1.0147246	1.0148973	1.0150652	1.0152262	1.0153787	1.0155191	1.0156486	1.0157636	1.0158631	1.0159425	1.0160062	1.0160469	1.0160629	1.0160557	1.0160259	1.0159659	1.0158825	1.0157725	1.015636	1.0154757	1.0152912
1.0111796	1.0111159	1.0110831	1.0110687	1.011077	1.0111094	1.0111551	1.011218	1.0112978	1.0113864	1.011491	1.011605	1.0117301	1.0118643	1.0120057	1.0121523	1.0123054	1.0124624	1.0126259	1.0127947	1.0129669	1.0131418	1.013317	1.0134991	1.0136842	1.013868	1.0140511	1.0142366	1.0144206	1.014601	1.0147785	1.0149499	1.015114	1.0152692	1.0154141	1.0155463	1.0156628	1.0157639	1.0158429	1.0159037	1.0159397	1.0159523	1.01594	1.0159	1.0158335	1.0157394	1.0156186	1.0154696	1.0152974	1.0150996
1.0111774	1.0111177	1.0110842	1.0110695	1.0110772	1.0111006	1.011141	1.0111963	1.0112662	1.0113479	1.0114413	1.0115458	1.0116615	1.0117826	1.0119134	1.0120505	1.0121965	1.012346	1.0125041	1.0126681	1.012835	1.0130068	1.0131824	1.0133628	1.0135454	1.0137318	1.0139198	1.0141097	1.014294	1.0144798	1.0146605	1.0148355	1.0150031	1.015162	1.01531	1.0154417	1.0155588	1.0156567	1.0157353	1.0157924	1.0158229	1.0158294	1.0158079	1.0157595	1.015683	1.0155776	1.0154437	1.0152843	1.0150985	1.0148847
1.0111544	1.0110995	1.0110644	1.0110499	1.0110512	1.0110707	1.0111045	1.0111523	1.0112131	1.0112876	1.011372	1.0114669	1.0115713	1.0116819	1.0118059	1.0119371	1.0120758	1.0122188	1.0123713	1.0125287	1.0126976	1.0128671	1.0130422	1.0132244	1.0134077	1.0135967	1.0137872	1.0139782	1.0141684	1.0143577	1.0145417	1.014722	1.0148933	1.0150512	1.0151982	1.0153327	1.0154489	1.0155438	1.0156167	1.0156691	1.0156952	1.0156922	1.0156622	1.0156039	1.0155152	1.0153989	1.0152513	1.0150766	1.0148761	1.0146497
1.0111146	1.0110601	1.0110232	1.0110074	1.0110055	1.0110201	1.0110481	1.0110904	1.0111434	1.011208	1.0112845	1.0113703	1.0114679	1.011572	1.0116864	1.011809	1.0119431	1.0120822	1.0122317	1.0123895	1.012553	1.0127221	1.0128996	1.0130821	1.0132691	1.0134592	1.013654	1.0138496	1.0140458	1.0142369	1.014426	1.0146061	1.0147792	1.0149401	1.0150871	1.0152192	1.015332	1.0154233	1.0154948	1.015537	1.0155526	1.0155413	1.0154996	1.0154301	1.01533	1.0151987	1.015038	1.0148497	1.0146347	1.014393
1.011053	1.0110002	1.010965	1.0109448	1.0109434	1.0109516	1.0109739	1.0110078	1.0110542	1.0111116	1.0111789	1.011259	1.011348	1.0114478	1.0115554	1.0116751	1.011802	1.0119396	1.0120859	1.0122406	1.012406	1.0125767	1.0127543	1.012942	1.0131329	1.0133264	1.0135254	1.0137239	1.0139216	1.0141174	1.0143088	1.0144908	1.0146642	1.0148247	1.0149727	1.0151002	1.0152093	1.015295	1.0153567	1.0153921	1.015398	1.0153761	1.0153241	1.0152409	1.0151266	1.0149809	1.0148062	1.0146023	1.0143733	1.0141164
1.0109733	1.0109224	1.0108892	1.0108676	1.0108576	1.0108637	1.0108804	1.0109084	1.0109501	1.0109972	1.0110612	1.0111326	1.011216	1.0113108	1.0114148	1.0115317	1.0116562	1.0117922	1.0119377	1.0120934	1.0122575	1.0124305	1.0126134	1.0128001	1.0129967	1.0131959	1.0133963	1.0135978	1.0138016	1.0139989	1.0141909	1.0143764	1.014548	1.014708	1.0148515	1.0149748	1.0150783	1.0151573	1.015212	1.0152365	1.0152315	1.0151987	1.0151317	1.0150344	1.0149047	1.0147455	1.0145556	1.0143365	1.0140918	1.0138193
1.0108793	1.010828	1.0107931	1.0107692	1.0107564	1.010758	1.0107695	1.0107932	1.010828	1.010872	1.0109298	1.0109969	1.0110757	1.0111668	1.0112679	1.01138	1.0115033	1.0116398	1.0117874	1.0119425	1.0121098	1.0122861	1.0124736	1.0126634	1.0128605	1.0130646	1.0132697	1.013477	1.0136799	1.0138818	1.014074	1.0142556	1.0144292	1.0145864	1.0147254	1.0148437	1.0149398	1.0150096	1.0150528	1.0150661	1.0150505	1.0150023	1.0149239	1.0148104	1.0146679	1.0144928	1.014288	1.0140532	1.0137933	1.0135075
1.0107665	1.010717	1.0106801	1.0106549	1.0106406	1.0106369	1.0106479	1.0106646	1.0106943	1.0107371	1.0107877	1.010851	1.010925	1.0110139	1.0111135	1.0112276	1.0113521	1.0114864	1.0116348	1.0117941	1.0119638	1.0121422	1.0123322	1.0125291	1.0127323	1.012938	1.0131464	1.0133563	1.013562	1.0137628	1.0139555	1.014138	1.0143058	1.0144589	1.0145931	1.0147035	1.0147907	1.0148512	1.014885	1.014884	1.0148568	1.0147923	1.0146991	1.0145719	1.0144128	1.0142224	1.0140017	1.0137522	1.0134763	1.0131772
1.0106401	1.0105904	1.0105529	1.0105256	1.0105121	1.0105045	1.0105094	1.0105261	1.0105512	1.0105884	1.010637	1.0106989	1.0107735	1.0108585	1.0109593	1.0110706	1.0111943	1.0113358	1.0114834	1.0116459	1.0118203	1.0120052	1.0121969	1.0123996	1.0126045	1.0128137	1.0130246	1.0132366	1.0134441	1.0136437	1.0138354	1.0140142	1.0141789	1.0143255	1.0144513	1.0145545	1.0146307	1.0146816	1.0147017	1.0146897	1.0146446	1.0145688	1.0144589	1.014316	1.0141423	1.013936	1.0136993	1.0134352	1.013147	1.0128325
1.0105013	1.0104542	1.010417	1.010388	1.0103709	1.0103612	1.0103662	1.010377	1.0103989	1.0104346	1.0104812	1.0105405	1.0106145	1.0107018	1.0108004	1.0109135	1.0110404	1.0111816	1.011335	1.0115014	1.0116794	1.0118684	1.0120652	1.0122708	1.012479	1.0126932	1.0129058	1.0131181	1.0133264	1.0135236	1.0137138	1.0138881	1.0140495	1.0141888	1.0143068	1.0143979	1.0144639	1.0145011	1.0145063	1.0144804	1.0144206	1.0143284	1.0142044	1.0140456	1.013855	1.013633	1.0133832	1.0131044	1.0128006	1.0124756
1.0103519	1.0103045	1.0102668	1.0102388	1.0102175	1.0102079	1.0102084	1.0102195	1.010241	1.0102745	1.0103219	1.0103807	1.010455	1.0105411	1.0106417	1.0107563	1.0108883	1.0110328	1.011192	1.0113629	1.0115432	1.0117357	1.0119352	1.0121461	1.0123576	1.0125738	1.0127887	1.0130012	1.0132078	1.0134035	1.0135903	1.0137584	1.0139116	1.0140413	1.0141488	1.0142308	1.0142841	1.0143085	1.0142988	1.0142577	1.0141835	1.0140753	1.0139352	1.0137591	1.013554	1.0133164	1.013051	1.0127591	1.0124443	1.0121063
1.0101902	1.0101455	1.0101078	1.0100808	1.0100592	1.0100483	1.010047	1.0100569	1.0100787	1.0101136	1.0101584	1.0102184	1.0102953	1.0103796	1.0104868	1.0106046	1.0107379	1.010888	1.0110499	1.0112255	1.0114119	1.0116099	1.011812	1.0120261	1.0122402	1.0124556	1.0126728	1.012884	1.0130886	1.0132796	1.01346	1.0136238	1.0137677	1.0138875	1.0139842	1.0140532	1.0140944	1.0141007	1.0140766	1.0140209	1.0139296	1.0138062	1.013649	1.013459	1.0132377	1.0129875	1.0127082	1.012404	1.0120758	1.0117284
1.0100217	1.0099776	1.0099424	1.0099139	1.0098938	1.0098834	1.0098825	1.00989	1.0099132	1.0099474	1.009993	1.010056	1.0101333	1.0102247	1.0103321	1.0104547	1.0105941	1.0107485	1.0109147	1.0110947	1.0112836	1.0114857	1.0116941	1.011908	1.0121245	1.0123411	1.0125579	1.0127671	1.012966	1.0131556	1.0133258	1.0134826	1.013616	1.0137254	1.013809	1.013866	1.0138901	1.013884	1.0138429	1.0137718	1.0136647	1.0135231	1.0133513	1.0131453	1.0129082	1.0126446	1.0123525	1.012037	1.0116974	1.0113388
1.0098495	1.0098072	1.0097722	1.0097449	1.0097237	1.0097153	1.0097128	1.0097243	1.0097468	1.0097821	1.0098327	1.009897	1.0099766	1.0100715	1.0101835	1.010311	1.0104538	1.0106109	1.0107832	1.0109673	1.0111631	1.0113671	1.0115793	1.0117934	1.012014	1.0122292	1.0124433	1.0126479	1.0128425	1.0130252	1.0131891	1.0133346	1.0134571	1.013555	1.0136266	1.0136663	1.0136771	1.013653	1.0135972	1.0135067	1.013386	1.013228	1.0130394	1.0128196	1.0125693	1.0122899	1.0119876	1.01166	1.0113114	1.0109454
1.0096731	1.0096335	1.0095984	1.0095717	1.0095537	1.0095434	1.0095435	1.0095559	1.0095814	1.0096191	1.0096723	1.0097386	1.0098218	1.0099236	1.0100381	1.0101709	1.0103192	1.0104823	1.0106574	1.0108471	1.0110469	1.0112537	1.0114671	1.0116845	1.0119032	1.0121166	1.0123266	1.0125258	1.0127164	1.0128899	1.0130464	1.0131782	1.0132908	1.0133734	1.0134302	1.0134552	1.0134499	1.0134107	1.013339	1.0132337	1.0130937	1.0129218	1.0127177	1.0124829	1.0122186	1.0119281	1.0116135	1.0112753	1.0109197	1.0105458
1.009492	1.009454	1.009423	1.009398	1.0093826	1.0093712	1.0093763	1.009389	1.0094174	1.009459	1.0095162	1.0095874	1.0096748	1.0097803	1.0099024	1.0100389	1.0101917	1.0103601	1.0105392	1.0107332	1.0109352	1.0111437	1.011358	1.011575	1.01179	1.0120049	1.0122101	1.012403	1.0125843	1.012749	1.0128947	1.013017	1.0131148	1.0131844	1.0132245	1.0132345	1.0132116	1.0131553	1.0130663	1.0129445	1.0127897	1.0126032	1.012383	1.0121347	1.0118586	1.0115577	1.0112319	1.0108854	1.0105222	1.0101423
1.0093116	1.0092769	1.0092471	1.0092254	1.0092089	1.0092063	1.0092092	1.0092282	1.0092576	1.0093042	1.0093641	1.0094417	1.0095329	1.009645	1.0097697	1.0099126	1.0100706	1.0102421	1.0104269	1.0106226	1.0108294	1.0110381	1.0112535	1.0114697	1.0116822	1.0118891	1.0120885	1.0122755	1.0124487	1.0126024	1.0127345	1.0128458	1.0129279	1.0129833	1.0130085	1.013002	1.0129622	1.012891	1.0127851	1.0126462	1.0124745	1.0122725	1.0120392	1.0117787	1.011491	1.0111781	1.0108441	1.0104913	1.0101206	1.0097361
1.0091321	1.0091012	1.0090742	1.0090541	1.0090435	1.0090406	1.0090493	1.0090691	1.0091039	1.0091543	1.0092196	1.0093012	1.0094	1.0095142	1.009646	1.0097938	1.0099574	1.0101329	1.0103208	1.0105175	1.0107247	1.010936	1.0111496	1.011364	1.011572	1.0117744	1.011966	1.0121443	1.0123076	1.01245	1.0125695	1.0126652	1.0127335	1.0127733	1.0127805	1.0127565	1.0127002	1.0126115	1.0124904	1.0123359	1.0121495	1.0119332	1.0116869	1.0114143	1.0111169	1.0107949	1.010453	1.0100936	1.0097175	1.0093296
1.0089582	1.0089287	1.0089039	1.008887	1.0088775	1.008881	1.0088922	1.0089176	1.0089571	1.0090114	1.0090814	1.0091684	1.0092739	1.0093931	1.0095298	1.0096811	1.009849	1.0100282	1.0102203	1.0104183	1.0106263	1.0108356	1.0110463	1.0112565	1.0114596	1.0116559	1.0118408	1.0120078	1.0121597	1.0122888	1.012396	1.012476	1.0125284	1.0125519	1.0125419	1.0125022	1.0124291	1.0123239	1.0121864	1.0120162	1.011816	1.0115862	1.0113276	1.0110438	1.0107359	1.0104066	1.0100566	1.0096931	1.0093135	1.0089236
1.0087861	1.0087597	1.0087396	1.0087255	1.0087215	1.0087262	1.0087432	1.0087731	1.0088165	1.0088755	1.0089512	1.0090446	1.009154	1.00928	1.0094204	1.0095781	1.0097475	1.0099283	1.0101222	1.0103234	1.010529	1.0107377	1.0109459	1.0111489	1.0113474	1.0115337	1.0117085	1.0118665	1.0120039	1.0121197	1.0122118	1.012276	1.0123128	1.0123192	1.0122939	1.0122364	1.012147	1.0120263	1.0118709	1.0116872	1.0114733	1.0112321	1.0109625	1.0106684	1.0103527	1.0100162	1.0096617	1.0092932	1.0089108	1.0085187
1.0086198	1.0085979	1.0085807	1.0085709	1.0085689	1.0085793	1.0086008	1.0086355	1.0086839	1.0087484	1.0088286	1.008929	1.0090421	1.0091728	1.0093179	1.0094771	1.0096534	1.009836	1.0100311	1.0102311	1.010436	1.0106406	1.0108436	1.0110408	1.011231	1.0114096	1.0115721	1.0117177	1.0118428	1.0119443	1.0120189	1.0120672	1.012087	1.0120771	1.0120335	1.0119604	1.0118555	1.011717	1.0115483	1.0113513	1.011124	1.0108701	1.01059	1.0102886	1.0099661	1.009623	1.0092664	1.0088931	1.0085099	1.0081186
1.0084616	1.0084436	1.00843	1.008422	1.0084276	1.0084424	1.0084676	1.0085058	1.008562	1.0086313	1.0087181	1.0088197	1.0089405	1.009074	1.0092226	1.0093868	1.0095634	1.0097482	1.0099415	1.0101421	1.0103432	1.0105429	1.0107409	1.0109311	1.0111107	1.0112785	1.0114299	1.0115616	1.0116723	1.0117584	1.0118184	1.01185	1.0118519	1.0118235	1.0117655	1.0116751	1.0115528	1.0114012	1.0112187	1.0110071	1.0107679	1.0105052	1.0102168	1.0099062	1.0095767	1.0092307	1.0088693	1.0084957	1.0081121	1.0077217
1.0083108	1.0082965	1.0082884	1.0082856	1.0082918	1.0083117	1.008344	1.0083884	1.0084478	1.0085222	1.0086125	1.0087196	1.0088452	1.0089815	1.0091374	1.0093018	1.0094776	1.0096649	1.0098563	1.0100541	1.010251	1.0104449	1.0106359	1.0108173	1.0109861	1.011142	1.0112802	1.0113983	1.0114927	1.0115641	1.0116075	1.0116223	1.0116085	1.0115634	1.0114878	1.011379	1.0112435	1.0110765	1.0108806	1.0106567	1.0104073	1.0101354	1.0098385	1.0095224	1.0091891	1.0088382	1.0084753	1.0081013	1.007719	1.0073309
1.0081699	1.0081595	1.008153	1.0081571	1.0081686	1.0081915	1.0082283	1.0082778	1.0083412	1.0084225	1.0085186	1.0086309	1.0087575	1.0088998	1.0090545	1.0092221	1.0094006	1.0095832	1.0097743	1.0099661	1.0101573	1.0103469	1.0105273	1.0106981	1.0108582	1.0110006	1.0111238	1.011228	1.0113069	1.0113609	1.0113872	1.0113856	1.0113531	1.0112929	1.0111997	1.011077	1.0109265	1.0107453	1.0105364	1.0103033	1.0100443	1.0097617	1.00946	1.0091383	1.0088007	1.0084491	1.0080842	1.0077112	1.0073297	1.0069451
1.0080402	1.008031	1.0080321	1.0080388	1.0080554	1.0080817	1.0081235	1.0081784	1.0082458	1.0083314	1.008432	1.008549	1.0086786	1.0088217	1.0089788	1.0091478	1.0093237	1.009507	1.0096927	1.0098794	1.0100651	1.0102438	1.0104158	1.0105748	1.0107232	1.0108519	1.0109626	1.0110483	1.011111	1.0111488	1.0111569	1.0111394	1.0110908	1.0110118	1.0109046	1.0107682	1.0106019	1.0104088	1.0101889	1.0099449	1.0096763	1.0093887	1.0090804	1.0087554	1.008414	1.0080628	1.0076984	1.0073264	1.0069486	1.0065676
1.0079191	1.0079154	1.007917	1.007929	1.0079502	1.0079842	1.00803	1.0080875	1.0081623	1.0082507	1.0083554	1.008473	1.0086052	1.0087517	1.0089102	1.0090768	1.00925	1.0094306	1.0096114	1.0097923	1.0099689	1.0101397	1.0103017	1.0104481	1.0105813	1.0106958	1.0107894	1.0108614	1.0109073	1.0109265	1.01092	1.0108842	1.0108188	1.010725	1.0106018	1.010451	1.0102719	1.0100679	1.0098369	1.0095845	1.0093089	1.0090154	1.0087029	1.0083737	1.0080322	1.0076799	1.0073178	1.0069484	1.0065739	1.0061977
1.0078096	1.0078108	1.0078171	1.0078335	1.007859	1.0078954	1.0079457	1.0080092	1.0080864	1.0081788	1.0082856	1.0084071	1.0085412	1.0086874	1.008844	1.0090098	1.0091798	1.0093548	1.0095295	1.009703	1.009871	1.0100298	1.0101795	1.0103152	1.010434	1.0105324	1.0106112	1.0106652	1.0106943	1.0106977	1.0106726	1.0106202	1.0105392	1.0104301	1.0102934	1.0101285	1.0099385	1.0097213	1.0094825	1.0092216	1.0089402	1.008641	1.0083253	1.0079966	1.0076537	1.0073011	1.006942	1.0065765	1.0062081	1.0058378
1.0077131	1.0077176	1.0077283	1.0077475	1.0077773	1.0078166	1.0078708	1.007939	1.0080198	1.0081141	1.0082247	1.0083448	1.0084805	1.0086256	1.0087806	1.0089437	1.0091115	1.0092791	1.0094465	1.0096118	1.009769	1.0099193	1.0100522	1.0101757	1.0102793	1.010362	1.0104225	1.0104607	1.010473	1.0104594	1.0104185	1.0103494	1.0102533	1.0101287	1.0099779	1.0098017	1.0095997	1.0093756	1.0091274	1.0088602	1.0085723	1.0082698	1.007952	1.007621	1.007281	1.0069304	1.0065752	1.0062139	1.0058507	1.0054867
1.0076306	1.0076356	1.0076494	1.0076724	1.0077055	1.0077521	1.0078077	1.0078771	1.0079603	1.0080602	1.0081686	1.0082918	1.008426	1.0085713	1.0087217	1.0088798	1.0090405	1.0092033	1.0093622	1.0095159	1.0096625	1.0097996	1.0099198	1.0100288	1.0101142	1.010182	1.010229	1.0102483	1.0102451	1.010213	1.0101565	1.0100714	1.0099598	1.009823	1.0096593	1.0094707	1.0092592	1.0090256	1.0087714	1.0084977	1.0082062	1.0079005	1.0075823	1.007253	1.0069124	1.006566	1.006214	1.0058597	1.0055028	1.0051452
1.0075567	1.0075666	1.0075839	1.0076095	1.0076462	1.0076938	1.007753	1.0078267	1.0079112	1.0080111	1.0081222	1.0082449	1.008374	1.0085177	1.0086651	1.0088173	1.008972	1.0091254	1.009274	1.009418	1.0095507	1.0096744	1.009782	1.0098726	1.0099454	1.0099959	1.0100245	1.0100279	1.0100077	1.0099596	1.0098863	1.0097876	1.0096618	1.0095115	1.0093362	1.0091374	1.0089167	1.0086758	1.0084144	1.0081373	1.0078443	1.0075359	1.0072174	1.0068883	1.0065525	1.0062102	1.0058632	1.0055126	1.0051644	1.004815
1.0074981	1.0075107	1.0075289	1.007558	1.0075953	1.007647	1.0077081	1.0077833	1.0078694	1.0079676	1.0080773	1.0081998	1.0083284	1.0084668	1.0086093	1.0087543	1.0088993	1.0090439	1.0091835	1.0093156	1.0094357	1.0095433	1.009635	1.0097114	1.0097665	1.0098014	1.0098121	1.0098002	1.0097615	1.0096987	1.00961	1.0094968	1.0093582	1.0091953	1.0090092	1.0088023	1.0085719	1.0083259	1.0080599	1.0077778	1.0074829	1.0071762	1.0068585	1.0065317	1.0061989	1.005861	1.0055209	1.0051789	1.0048367	1.0044959
1.0074488	1.0074638	1.0074855	1.0075152	1.007557	1.0076095	1.0076721	1.0077459	1.007834	1.0079315	1.0080398	1.0081593	1.0082847	1.0084167	1.0085521	1.0086902	1.0088264	1.0089598	1.0090876	1.0092052	1.0093129	1.0094066	1.0094837	1.0095427	1.0095813	1.009598	1.009593	1.0095656	1.00951	1.0094312	1.0093294	1.0092027	1.0090516	1.0088776	1.0086808	1.008465	1.0082296	1.007977	1.0077077	1.0074234	1.0071284	1.0068209	1.0065053	1.0061824	1.0058542	1.0055225	1.0051888	1.0048537	1.0045211	1.0041896
1.0074121	1.0074296	1.0074519	1.0074841	1.0075254	1.0075786	1.0076419	1.0077175	1.0078024	1.0078998	1.0080057	1.0081203	1.0082402	1.0083661	1.008496	1.008623	1.0087509	1.0088717	1.0089868	1.0090921	1.009184	1.009263	1.0093237	1.009366	1.0093874	1.0093883	1.009367	1.0093217	1.0092529	1.0091584	1.009042	1.0089029	1.008741	1.0085573	1.0083528	1.0081296	1.0078878	1.0076303	1.0073582	1.0070741	1.0067784	1.0064733	1.0061606	1.0058411	1.0055186	1.0051931	1.004867	1.0045397	1.0042157	1.0038942
1.0073901	1.0074062	1.0074291	1.007463	1.0075042	1.007557	1.0076194	1.0076927	1.0077767	1.007871	1.0079734	1.0080831	1.0081972	1.0083163	1.008437	1.008555	1.0086694	1.0087805	1.0088804	1.0089709	1.0090481	1.0091105	1.0091549	1.0091811	1.0091876	1.0091708	1.0091321	1.0090727	1.0089889	1.0088816	1.0087519	1.0086011	1.0084289	1.0082358	1.0080229	1.0077943	1.0075482	1.0072873	1.0070145	1.0067295	1.0064344	1.0061322	1.0058231	1.0055095	1.005192	1.0048743	1.0045557	1.0042377	1.0039223	1.0036113
1.0073771	1.0073926	1.0074158	1.0074484	1.0074905	1.0075428	1.0076039	1.0076753	1.0077575	1.0078464	1.0079418	1.0080457	1.0081546	1.0082648	1.0083749	1.0084819	1.0085852	1.0086818	1.0087682	1.0088437	1.0089049	1.0089512	1.0089794	1.008989	1.0089786	1.0089458	1.008894	1.008818	1.0087202	1.008599	1.0084587	1.0082963	1.0081139	1.007914	1.0076938	1.0074606	1.0072116	1.0069488	1.0066739	1.0063906	1.0060976	1.0057983	1.0054951	1.005186	1.0048764	1.0045649	1.0042548	1.0039461	1.0036422	1.0033418
1.0073735	1.0073894	1.0074123	1.0074422	1.0074837	1.0075326	1.0075936	1.0076612	1.0077386	1.0078224	1.0079144	1.0080105	1.0081097	1.0082101	1.008309	1.0084049	1.0084952	1.0085775	1.0086509	1.0087105	1.0087565	1.0087857	1.0087978	1.008792	1.0087628	1.0087163	1.0086488	1.008557	1.0084465	1.0083138	1.0081624	1.007989	1.0077989	1.0075921	1.0073682	1.0071291	1.006877	1.0066153	1.0063406	1.0060588	1.0057681	1.0054739	1.0051755	1.0048729	1.0045705	1.0042682	1.0039662	1.0036685	1.0033734	1.0030831
1.007379	1.0073926	1.0074147	1.0074444	1.0074838	1.00753	1.0075867	1.0076491	1.0077227	1.0078005	1.0078851	1.007973	1.0080642	1.0081533	1.0082397	1.0083238	1.0084002	1.0084678	1.0085253	1.0085684	1.0085984	1.0086128	1.0086081	1.0085849	1.008542	1.0084805	1.0083977	1.0082937	1.0081704	1.0080274	1.0078638	1.007685	1.0074853	1.007272	1.0070437	1.0068023	1.0065489	1.0062864	1.0060126	1.0057337	1.0054486	1.0051571	1.0048655	1.0045706	1.0042752	1.003982	1.00369	1.0034014	1.0031173	1.0028389
1.0073931	1.0074075	1.0074254	1.0074517	1.007488	1.0075316	1.0075827	1.0076406	1.0077058	1.0077785	1.0078528	1.0079327	1.0080136	1.0080917	1.0081652	1.0082347	1.008299	1.0083507	1.0083933	1.0084219	1.0084343	1.0084336	1.008412	1.0083725	1.0083154	1.0082383	1.0081419	1.0080252	1.00789	1.0077374	1.0075648	1.0073767	1.0071732	1.0069543	1.0067241	1.0064803	1.0062263	1.0059637	1.0056936	1.005417	1.005135	1.0048513	1.0045652	1.0042785	1.0039917	1.0037075	1.0034256	1.0031468	1.0028745	1.0026076
1.0074162	1.0074253	1.0074415	1.0074655	1.0074977	1.0075352	1.0075815	1.0076361	1.0076929	1.0077572	1.0078217	1.0078886	1.0079601	1.0080246	1.008087	1.0081425	1.0081902	1.008228	1.0082536	1.0082655	1.008264	1.0082449	1.0082091	1.0081555	1.0080833	1.0079917	1.007883	1.0077552	1.0076092	1.0074469	1.0072664	1.0070714	1.006863	1.0066413	1.0064069	1.0061622	1.0059087	1.0056471	1.0053805	1.005108	1.0048329	1.0045553	1.0042758	1.0039966	1.0037196	1.0034441	1.0031728	1.0029055	1.0026449	1.0023886
1.0074462	1.0074515	1.0074625	1.007483	1.0075068	1.0075411	1.0075812	1.007625	1.0076755	1.00773	1.0077873	1.007845	1.0079013	1.0079533	1.0080019	1.008043	1.0080768	1.0080992	1.0081081	1.008105	1.0080855	1.0080518	1.0080022	1.0079323	1.007847	1.0077419	1.0076199	1.0074832	1.0073266	1.0071558	1.0069689	1.0067692	1.0065548	1.0063298	1.006095	1.005851	1.0055989	1.0053397	1.0050775	1.0048096	1.0045391	1.0042686	1.0039979	1.003727	1.0034589	1.0031943	1.0029336	1.0026764	1.0024264	1.0021827
1.0074813	1.0074812	1.0074902	1.0075029	1.0075216	1.0075485	1.0075803	1.0076178	1.0076569	1.007703	1.0077499	1.0077952	1.0078381	1.0078778	1.0079111	1.0079371	1.0079556	1.0079623	1.0079557	1.0079366	1.0079026	1.0078533	1.0077872	1.0077034	1.0076047	1.0074885	1.0073547	1.0072081	1.007044	1.0068637	1.0066726	1.0064669	1.00625	1.0060252	1.0057888	1.0055456	1.005295	1.00504	1.0047805	1.0045208	1.0042573	1.0039939	1.0037299	1.0034693	1.0032109	1.0029565	1.0027052	1.0024611	1.0022218	1.0019896
1.0075192	1.007516	1.0075179	1.0075258	1.007539	1.0075563	1.0075803	1.0076089	1.0076407	1.0076727	1.0077078	1.0077391	1.0077695	1.0077935	1.007814	1.0078254	1.0078266	1.0078175	1.0077962	1.0077622	1.0077121	1.0076478	1.0075686	1.0074724	1.0073601	1.007233	1.0070901	1.0069325	1.0067599	1.0065762	1.0063789	1.0061696	1.0059513	1.0057231	1.0054893	1.0052465	1.0050002	1.0047499	1.0044953	1.004241	1.0039842	1.0037293	1.0034745	1.0032233	1.0029743	1.00273	1.0024916	1.0022576	1.0020312	1.0018116
1.007566	1.0075539	1.0075476	1.0075483	1.0075533	1.0075638	1.007577	1.007596	1.0076163	1.0076385	1.0076585	1.0076784	1.007695	1.0077043	1.0077107	1.0077066	1.0076926	1.0076665	1.0076308	1.0075811	1.0075172	1.0074381	1.0073447	1.0072367	1.0071136	1.006976	1.0068237	1.0066578	1.0064802	1.0062898	1.006088	1.0058763	1.005658	1.0054294	1.0051968	1.0049571	1.0047135	1.0044672	1.0042188	1.0039715	1.0037221	1.003476	1.00323	1.0029882	1.0027509	1.0025165	1.0022893	1.0020672	1.001853	1.0016452
1.0076118	1.0075928	1.0075806	1.0075705	1.0075686	1.007568	1.0075732	1.0075804	1.0075884	1.0075978	1.007606	1.007613	1.0076134	1.0076098	1.0075982	1.0075805	1.0075504	1.0075114	1.0074586	1.0073936	1.0073154	1.0072243	1.0071185	1.0069988	1.0068645	1.006716	1.0065564	1.006384	1.0062001	1.0060059	1.0058005	1.005589	1.0053684	1.0051417	1.0049095	1.0046744	1.0044354	1.0041955	1.0039532	1.0037127	1.0034723	1.0032332	1.0029978	1.0027664	1.0025392	1.0023173	1.0021005	1.0018898	1.0016879	1.0014913
1.0076599	1.0076321	1.0076102	1.0075948	1.0075806	1.0075723	1.0075655	1.0075607	1.007557	1.0075556	1.0075474	1.007539	1.0075275	1.007508	1.0074816	1.0074487	1.007404	1.0073481	1.007281	1.0072017	1.007111	1.0070063	1.0068882	1.0067579	1.006615	1.0064578	1.0062915	1.0061119	1.0059235	1.0057249	1.0055188	1.0053061	1.0050867	1.0048623	1.0046318	1.0044005	1.0041666	1.0039325	1.0036982	1.0034635	1.0032333	1.0030035	1.002778	1.0025558	1.00234	1.0021288	1.0019237	1.0017257	1.0015352	1.0013518
1.0077076	1.0076722	1.007643	1.0076159	1.0075916	1.0075701	1.0075535	1.0075364	1.0075207	1.0075037	1.0074852	1.0074612	1.0074327	1.0074	1.0073581	1.0073085	1.0072492	1.00718	1.0070992	1.0070069	1.0069029	1.0067848	1.0066553	1.0065163	1.0063624	1.0061995	1.0060248	1.0058429	1.0056499	1.0054494	1.0052422	1.0050293	1.0048107	1.0045877	1.0043626	1.0041367	1.0039082	1.0036798	1.0034533	1.0032277	1.0030034	1.0027854	1.0025699	1.0023584	1.002153	1.0019531	1.0017599	1.0015734	1.0013953	1.0012249
1.0077555	1.0077122	1.0076706	1.0076338	1.0075988	1.0075686	1.0075375	1.0075066	1.007478	1.0074468	1.0074117	1.0073761	1.0073336	1.0072833	1.007228	1.0071634	1.0070902	1.007006	1.0069127	1.0068063	1.0066895	1.0065625	1.0064231	1.0062728	1.0061132	1.0059425	1.0057642	1.0055755	1.0053811	1.005178	1.0049713	1.0047585	1.0045432	1.0043235	1.0041026	1.0038807	1.0036588	1.0034379	1.0032177	1.0030013	1.0027885	1.0025785	1.0023731	1.0021739	1.0019782	1.0017911	1.0016088	1.0014354	1.0012681	1.0011103
1.0078007	1.0077484	1.0076957	1.007648	1.0076016	1.0075588	1.0075144	1.0074723	1.0074297	1.0073835	1.0073353	1.0072839	1.0072262	1.0071626	1.0070925	1.0070132	1.0069247	1.0068268	1.0067215	1.0066019	1.0064753	1.0063361	1.0061889	1.0060309	1.0058631	1.0056877	1.0055046	1.0053134	1.0051168	1.0049138	1.0047059	1.0044954	1.0042822	1.0040674	1.0038507	1.0036356	1.0034205	1.0032063	1.0029956	1.0027882	1.0025836	1.0023838	1.00219	1.0019999	1.0018169	1.0016415	1.0014713	1.0013099	1.0011538	1.0010098
1.0078468	1.0077819	1.0077198	1.0076597	1.0076005	1.0075438	1.0074874	1.0074311	1.0073748	1.0073143	1.0072513	1.0071855	1.0071125	1.0070344	1.0069495	1.0068551	1.0067545	1.0066444	1.0065247	1.0063951	1.0062593	1.0061113	1.0059533	1.0057896	1.0056168	1.0054349	1.0052482	1.0050551	1.0048577	1.0046548	1.004448	1.0042404	1.0040307	1.0038203	1.0036098	1.0034003	1.0031927	1.0029855	1.0027838	1.0025853	1.0023915	1.0022011	1.0020181	1.0018387	1.0016675	1.0015025	1.0013449	1.0011945	1.0010524	1.0009189
1.007889	1.0078125	1.0077375	1.0076656	1.0075938	1.0075248	1.0074538	1.0073837	1.0073143	1.0072393	1.0071615	1.0070802	1.0069928	1.0069001	1.0068012	1.0066948	1.0065793	1.0064572	1.0063268	1.0061872	1.0060393	1.0058825	1.005719	1.0055466	1.00537	1.005186	1.0049956	1.0048007	1.0046039	1.0044013	1.0041987	1.0039937	1.0037878	1.0035819	1.0033771	1.0031748	1.0029746	1.0027778	1.0025841	1.0023946	1.00221	1.002031	1.0018573	1.0016909	1.0015305	1.0013772	1.0012313	1.0010934	1.0009634	1.0008422
1.0079268	1.0078366	1.0077494	1.0076652	1.0075805	1.0074986	1.0074142	1.0073297	1.0072445	1.0071561	1.007064	1.0069674	1.0068679	1.0067607	1.006649	1.0065285	1.0064024	1.0062679	1.0061255	1.0059775	1.0058199	1.0056567	1.0054853	1.0053097	1.0051277	1.0049409	1.0047491	1.004554	1.0043561	1.004156	1.0039558	1.0037547	1.0035539	1.003354	1.0031564	1.0029603	1.0027678	1.0025793	1.002395	1.0022151	1.0020413	1.0018729	1.0017107	1.0015541	1.0014058	1.0012637	1.0011297	1.0010049	1.0008863	1.0007768
1.0079598	1.0078577	1.0077587	1.0076604	1.0075634	1.007466	1.0073677	1.0072693	1.0071701	1.0070666	1.0069615	1.0068496	1.0067359	1.0066166	1.0064901	1.0063589	1.0062213	1.0060754	1.0059241	1.0057657	1.0056018	1.0054303	1.0052549	1.0050744	1.0048884	1.0047	1.0045068	1.0043123	1.0041153	1.0039185	1.0037212	1.0035244	1.003328	1.003135	1.0029441	1.0027567	1.0025715	1.0023923	1.0022175	1.0020478	1.0018839	1.0017256	1.0015745	1.0014311	1.0012927	1.0011629	1.0010415	1.0009277	1.000822	1.0007248
1.007988	1.0078737	1.0077609	1.0076488	1.0075383	1.0074267	1.007314	1.0072012	1.0070883	1.0069724	1.0068508	1.0067279	1.0065995	1.0064662	1.0063289	1.0061855	1.0060368	1.0058811	1.0057205	1.0055534	1.005383	1.0052068	1.0050259	1.0048412	1.0046536	1.0044628	1.0042713	1.0040779	1.0038826	1.0036886	1.0034957	1.0033042	1.0031136	1.0029255	1.0027426	1.0025629	1.0023884	1.0022165	1.0020516	1.0018926	1.0017388	1.0015906	1.0014513	1.0013185	1.0011922	1.0010748	1.0009642	1.0008621	1.0007685	1.0006841
1.0080094	1.0078819	1.0077564	1.007631	1.0075066	1.0073808	1.0072557	1.0071291	1.0070012	1.006869	1.006736	1.0065994	1.006458	1.0063134	1.0061625	1.0060095	1.0058497	1.0056852	1.0055169	1.0053416	1.0051664	1.0049847	1.0047997	1.0046132	1.0044233	1.0042324	1.0040417	1.0038499	1.0036578	1.003468	1.0032785	1.0030922	1.0029086	1.0027286	1.0025531	1.0023811	1.0022147	1.0020537	1.0018972	1.0017484	1.0016048	1.0014689	1.0013399	1.0012187	1.0011039	1.0009981	1.0008994	1.0008092	1.0007275	1.0006536
1.0080254	1.0078857	1.0077454	1.0076072	1.0074667	1.0073292	1.0071896	1.0070485	1.0069071	1.0067612	1.0066144	1.0064651	1.0063109	1.0061541	1.0059952	1.0058299	1.0056614	1.005489	1.0053122	1.0051335	1.0049502	1.004765	1.0045778	1.0043896	1.0041995	1.0040084	1.0038189	1.0036294	1.0034406	1.0032548	1.0030715	1.0028912	1.0027139	1.0025406	1.0023732	1.0022103	1.0020514	1.0019004	1.0017552	1.0016167	1.0014838	1.0013584	1.001241	1.0011303	1.0010278	1.0009327	1.0008464	1.0007676	1.0006973	1.0006359
1.0080371	1.0078813	1.0077293	1.0075744	1.0074226	1.0072697	1.0071157	1.0069624	1.0068057	1.0066488	1.0064888	1.0063263	1.006162	1.0059943	1.0058233	1.0056489	1.0054723	1.0052927	1.0051103	1.0049243	1.0047382	1.0045499	1.0043603	1.0041703	1.0039805	1.0037907	1.003603	1.0034164	1.0032322	1.0030508	1.0028734	1.0026988	1.002529	1.0023631	1.0022041	1.002049	1.0019013	1.0017599	1.0016237	1.0014955	1.0013736	1.0012594	1.0011528	1.0010535	1.0009626	1.0008789	1.0008045	1.0007381	1.0006791	1.0006286
1.0080388	1.0078721	1.0077034	1.0075382	1.0073704	1.0072031	1.0070357	1.006868	1.0066999	1.0065305	1.0063574	1.0061842	1.0060081	1.00583	1.00565	1.0054669	1.0052825	1.0050961	1.0049089	1.0047197	1.0045296	1.0043375	1.0041468	1.0039573	1.0037671	1.0035805	1.0033945	1.0032116	1.0030321	1.0028564	1.0026844	1.0025166	1.0023543	1.002197	1.0020455	1.0019003	1.0017617	1.0016304	1.0015047	1.0013869	1.0012751	1.0011722	1.0010769	1.0009894	1.0009083	1.000837	1.0007741	1.000719	1.0006715	1.0006336
1.0080345	1.0078535	1.0076715	1.0074923	1.00731	1.0071319	1.0069516	1.0067699	1.0065889	1.0064061	1.0062228	1.0060383	1.0058522	1.0056657	1.005477	1.0052861	1.0050937	1.0049025	1.0047088	1.0045166	1.004323	1.0041306	1.0039393	1.0037502	1.0035622	1.003377	1.0031947	1.003016	1.0028409	1.002671	1.002505	1.0023457	1.00219	1.0020416	1.0018988	1.001763	1.0016342	1.0015115	1.0013967	1.0012894	1.0011885	1.0010961	1.0010117	1.0009362	1.0008674	1.0008074	1.000755	1.000711	1.0006753	1.000648
1.0080234	1.0078293	1.0076331	1.0074393	1.0072452	1.0070517	1.0068593	1.0066652	1.0064731	1.0062792	1.0060833	1.0058895	1.0056932	1.0054982	1.0052998	1.0051035	1.0049069	1.0047088	1.0045123	1.0043162	1.004122	1.0039282	1.0037376	1.0035487	1.0033634	1.003181	1.0030029	1.0028288	1.0026596	1.0024948	1.0023364	1.0021834	1.0020373	1.0018971	1.0017632	1.0016358	1.0015177	1.0014046	1.0013005	1.0012037	1.001113	1.0010325	1.0009584	1.0008938	1.0008371	1.0007871	1.000747	1.0007142	1.0006901	1.0006738
1.0080047	1.0077974	1.0075873	1.0073805	1.0071734	1.0069677	1.0067618	1.0065558	1.0063508	1.0061477	1.0059427	1.0057374	1.0055337	1.0053291	1.0051252	1.004922	1.00472	1.0045185	1.0043191	1.0041213	1.0039248	1.003732	1.0035417	1.003355	1.003172	1.0029931	1.0028188	1.0026505	1.0024866	1.0023293	1.0021775	1.0020329	1.0018941	1.0017607	1.0016375	1.0015208	1.001411	1.0013081	1.0012149	1.0011292	1.0010502	1.0009794	1.0009172	1.0008631	1.0008166	1.0007784	1.0007491	1.0007277	1.0007148	1.0007089
1.0079803	1.007758	1.0075363	1.0073159	1.0070957	1.006877	1.0066596	1.0064441	1.0062287	1.006012	1.005797	1.0055841	1.0053725	1.0051609	1.0049514	1.004742	1.0045351	1.0043316	1.0041287	1.0039303	1.0037338	1.0035405	1.0033526	1.0031679	1.0029888	1.0028138	1.0026442	1.0024813	1.002325	1.0021738	1.0020291	1.0018923	1.001761	1.0016391	1.0015234	1.0014168	1.0013167	1.0012251	1.0011395	1.0010645	1.0009968	1.000937	1.0008862	1.0008427	1.0008074	1.0007809	1.0007629	1.0007519	1.0007497	1.0007548
1.007947	1.0077107	1.0074774	1.0072433	1.007012	1.0067816	1.0065542	1.0063239	1.0060991	1.0058739	1.0056516	1.0054303	1.0052098	1.0049927	1.0047773	1.0045644	1.0043533	1.0041476	1.0039425	1.0037438	1.0035477	1.0033563	1.0031701	1.0029885	1.0028125	1.0026426	1.0024779	1.0023208	1.0021707	1.0020278	1.0018914	1.0017608	1.0016398	1.0015267	1.0014205	1.0013226	1.0012331	1.0011517	1.0010774	1.0010116	1.000955	1.0009063	1.0008659	1.000834	1.0008093	1.0007932	1.0007855	1.000786	1.0007949	1.0008109
1.0079073	1.0076599	1.0074118	1.0071673	1.0069234	1.0066816	1.0064422	1.0062028	1.0059677	1.0057347	1.0055034	1.0052748	1.0050484	1.0048255	1.0046052	1.0043894	1.0041771	1.0039667	1.0037628	1.0035625	1.0033685	1.0031791	1.0029956	1.0028166	1.0026448	1.0024801	1.0023221	1.0021719	1.0020268	1.0018903	1.0017629	1.0016419	1.001529	1.0014255	1.0013288	1.0012405	1.00116	1.0010887	1.0010258	1.000971	1.0009253	1.0008862	1.0008562	1.0008355	1.0008225	1.0008165	1.0008199	1.0008302	1.0008491	1.0008756
1.0078598	1.0076007	1.0073417	1.0070833	1.0068301	1.0065768	1.006327	1.0060793	1.0058347	1.0055933	1.0053545	1.0051194	1.004888	1.0046594	1.0044361	1.0042166	1.0040016	1.0037913	1.0035866	1.0033879	1.0031955	1.0030077	1.0028274	1.0026532	1.0024868	1.0023271	1.0021738	1.0020297	1.0018938	1.0017656	1.0016459	1.0015324	1.0014293	1.0013342	1.0012472	1.001168	1.001099	1.0010366	1.0009849	1.000941	1.0009049	1.0008768	1.0008576	1.0008465	1.0008447	1.0008501	1.000864	1.0008852	1.0009135	1.0009505
1.0078082	1.0075359	1.0072656	1.0069968	1.0067316	1.006468	1.006209	1.0059522	1.0056996	1.0054504	1.0052059	1.0049647	1.0047275	1.004496	1.0042682	1.0040464	1.0038319	1.0036211	1.0034168	1.0032195	1.0030286	1.0028449	1.0026678	1.0024981	1.0023363	1.0021816	1.0020368	1.0018991	1.0017704	1.0016501	1.0015376	1.001434	1.0013398	1.001254	1.001177	1.0011075	1.0010471	1.0009959	1.000954	1.0009203	1.0008944	1.0008786	1.0008695	1.0008696	1.0008769	1.0008922	1.000917	1.0009476	1.0009872	1.0010341
1.0077502	1.0074645	1.0071824	1.0069045	1.0066286	1.0063565	1.0060875	1.0058228	1.0055633	1.0053072	1.0050561	1.0048102	1.0045698	1.004334	1.004106	1.003882	1.0036653	1.0034566	1.0032526	1.0030568	1.0028687	1.002688	1.0025152	1.0023518	1.0021954	1.0020474	1.0019083	1.0017775	1.0016565	1.0015442	1.0014412	1.001346	1.0012594	1.0011841	1.0011151	1.0010574	1.0010076	1.0009673	1.0009347	1.0009117	1.0008954	1.0008887	1.0008918	1.000901	1.0009187	1.0009454	1.0009798	1.0010211	1.0010704	1.0011265
1.007684	1.0073894	1.0070965	1.0068083	1.0065236	1.0062425	1.0059656	1.0056931	1.0054256	1.0051634	1.0049075	1.0046574	1.0044128	1.0041765	1.0039454	1.0037199	1.0035058	1.0032961	1.0030947	1.0029006	1.0027155	1.00254	1.0023725	1.002212	1.0020622	1.0019218	1.0017891	1.0016663	1.0015526	1.0014486	1.0013531	1.001268	1.0011919	1.0011246	1.0010667	1.0010178	1.000978	1.0009468	1.0009245	1.0009112	1.0009072	1.0009103	1.000923	1.0009428	1.0009719	1.0010077	1.0010515	1.0011035	1.0011616	1.0012268
1.007616	1.0073094	1.0070071	1.0067081	1.0064144	1.0061244	1.0058404	1.0055614	1.0052876	1.0050218	1.0047615	1.0045072	1.0042603	1.0040205	1.0037897	1.0035654	1.0033501	1.0031431	1.0029427	1.0027535	1.002571	1.0024002	1.0022366	1.0020838	1.0019394	1.0018047	1.0016805	1.0015646	1.0014591	1.0013633	1.0012769	1.001201	1.0011334	1.0010761	1.0010278	1.000988	1.0009581	1.0009385	1.0009254	1.0009221	1.0009283	1.0009423	1.0009648	1.0009946	1.001033	1.001079	1.0011322	1.0011936	1.0012611	1.0013367
1.0075408	1.0072237	1.0069119	1.0066055	1.0063019	1.0060066	1.0057149	1.00543	1.0051522	1.0048802	1.0046163	1.0043591	1.0041101	1.00387	1.0036373	1.0034151	1.0032002	1.0029949	1.0027987	1.002612	1.002435	1.0022682	1.0021102	1.0019628	1.0018252	1.0016981	1.0015806	1.0014735	1.001375	1.0012887	1.0012101	1.0011435	1.001086	1.0010381	1.0009979	1.0009677	1.0009495	1.0009383	1.0009364	1.0009437	1.0009589	1.0009835	1.001015	1.0010557	1.0011045	1.0011593	1.0012227	1.0012926	1.0013705	1.001454
1.0074612	1.0071357	1.0068159	1.0064995	1.0061896	1.0058846	1.0055903	1.0052986	1.0050155	1.0047406	1.0044736	1.0042155	1.0039654	1.0037235	1.0034922	1.0032694	1.0030566	1.0028536	1.0026608	1.0024785	1.002306	1.0021452	1.0019921	1.0018516	1.0017208	1.0016	1.0014905	1.0013914	1.0013019	1.0012234	1.0011553	1.0010958	1.001047	1.0010079	1.0009797	1.0009601	1.0009503	1.0009491	1.000957	1.0009745	1.0009987	1.0010334	1.0010754	1.0011251	1.0011828	1.001249	1.0013204	1.0013992	1.0014862	1.0015783
1.007379	1.0070441	1.0067154	1.0063918	1.006076	1.0057657	1.005461	1.0051671	1.0048815	1.0046027	1.0043335	1.0040735	1.0038226	1.0035822	1.0033509	1.003131	1.0029206	1.0027204	1.0025312	1.0023533	1.0021856	1.0020297	1.0018834	1.001749	1.0016254	1.0015116	1.0014104	1.0013199	1.0012383	1.0011685	1.0011083	1.00106	1.0010198	1.0009906	1.0009718	1.0009614	1.0009605	1.0009694	1.0009878	1.0010145	1.0010492	1.0010933	1.0011456	1.0012046	1.0012715	1.0013455	1.0014274	1.0015148	1.0016099	1.00171
1.0072919	1.0069491	1.006613	1.0062823	1.0059589	1.0056438	1.0053363	1.0050381	1.004748	1.0044665	1.0041969	1.0039356	1.0036851	1.0034466	1.0032159	1.0029974	1.0027901	1.0025948	1.0024086	1.002236	1.0020738	1.001923	1.0017828	1.0016555	1.0015392	1.001434	1.001339	1.0012567	1.0011853	1.0011228	1.0010722	1.0010316	1.0010024	1.0009823	1.0009725	1.0009732	1.0009817	1.0010002	1.0010282	1.0010638	1.0011089	1.0011615	1.0012231	1.0012922	1.0013673	1.0014524	1.0015416	1.0016379	1.0017408	1.0018492
1.0072021	1.0068527	1.0065088	1.0061716	1.0058434	1.0055237	1.0052123	1.0049102	1.0046178	1.0043343	1.0040635	1.0038018	1.0035527	1.0033137	1.0030872	1.0028708	1.0026666	1.002475	1.0022951	1.0021267	1.001969	1.0018244	1.0016924	1.0015718	1.0014621	1.0013644	1.0012785	1.0012038	1.001141	1.0010881	1.0010469	1.0010152	1.0009942	1.0009842	1.0009838	1.0009925	1.0010121	1.00104	1.0010763	1.0011231	1.0011772	1.0012394	1.0013105	1.0013876	1.0014727	1.0015649	1.0016644	1.0017685	1.0018798	1.0019958
1.0071107	1.0067533	1.0064043	1.0060608	1.0057275	1.0054039	1.005089	1.0047837	1.0044895	1.0042073	1.0039353	1.0036736	1.0034248	1.0031886	1.0029632	1.0027514	1.0025513	1.0023627	1.0021878	1.002025	1.0018744	1.001736	1.0016108	1.0014967	1.0013955	1.0013053	1.0012279	1.001161	1.0011057	1.0010625	1.0010301	1.0010079	1.0009968	1.0009954	1.0010043	1.0010228	1.0010519	1.0010898	1.0011358	1.0011904	1.0012548	1.0013262	1.0014051	1.0014921	1.0015858	1.001687	1.0017939	1.0019064	1.0020248	1.002149
1.0070153	1.0066537	1.0062969	1.0059507	1.0056132	1.0052844	1.004968	1.0046613	1.0043656	1.0040821	1.0038104	1.0035505	1.0033036	1.0030684	1.0028478	1.0026383	1.0024421	1.0022591	1.0020897	1.0019313	1.0017867	1.0016562	1.0015374	1.001431	1.0013359	1.001255	1.0011858	1.0011276	1.0010817	1.0010469	1.0010238	1.0010109	1.0010086	1.0010165	1.001035	1.001062	1.0011005	1.0011476	1.0012039	1.0012684	1.0013406	1.0014211	1.0015088	1.0016044	1.0017077	1.0018158	1.0019302	1.0020508	1.0021771	1.0023075
1.0069214	1.0065525	1.0061901	1.0058397	1.0054995	1.0051692	1.0048497	1.004542	1.0042456	1.0039623	1.0036907	1.0034325	1.003188	1.0029556	1.0027374	1.0025328	1.0023415	1.0021626	1.0019988	1.0018471	1.0017097	1.0015848	1.0014738	1.0013751	1.0012884	1.0012146	1.0011533	1.0011041	1.001066	1.0010402	1.0010263	1.0010217	1.0010296	1.0010464	1.0010736	1.001112	1.0011591	1.0012152	1.0012794	1.0013533	1.0014342	1.0015242	1.001621	1.0017254	1.0018355	1.0019516	1.0020742	1.0022018	1.0023352	1.0024722
1.0068238	1.0064514	1.0060862	1.0057313	1.0053873	1.0050535	1.0047343	1.0044247	1.0041281	1.0038459	1.0035763	1.0033202	1.0030769	1.0028484	1.0026349	1.002434	1.0022479	1.0020752	1.0019159	1.0017716	1.0016412	1.0015227	1.0014179	1.0013273	1.001249	1.0011839	1.0011305	1.0010905	1.0010613	1.0010439	1.0010388	1.0010434	1.0010599	1.0010864	1.0011231	1.00117	1.001225	1.0012906	1.0013647	1.0014474	1.0015368	1.0016351	1.0017401	1.0018517	1.0019705	1.0020949	1.0022246	1.0023596	1.0024996	1.0026433
1.0067289	1.00635	1.0059817	1.0056229	1.0052782	1.0049435	1.0046208	1.0043122	1.0040166	1.0037353	1.003467	1.0032133	1.0029747	1.0027493	1.0025386	1.0023434	1.0021613	1.0019951	1.0018413	1.0017047	1.0015795	1.0014685	1.0013725	1.0012889	1.0012188	1.0011611	1.001117	1.0010846	1.0010642	1.0010557	1.0010602	1.0010729	1.0010995	1.0011343	1.0011809	1.0012364	1.0013009	1.0013751	1.0014588	1.0015485	1.0016476	1.0017536	1.001866	1.0019865	1.0021135	1.0022446	1.002381	1.0025237	1.0026697	1.00282
1.006632	1.0062503	1.0058781	1.0055184	1.00517	1.0048332	1.004512	1.0042031	1.0039085	1.0036298	1.0033637	1.003113	1.0028776	1.0026569	1.0024508	1.0022591	1.0020834	1.0019228	1.0017767	1.0016452	1.0015271	1.0014248	1.0013355	1.00126	1.0011982	1.0011488	1.0011133	1.0010893	1.0010786	1.0010782	1.0010908	1.0011129	1.001148	1.0011917	1.0012468	1.0013111	1.0013851	1.0014678	1.0015594	1.0016586	1.0017653	1.0018797	1.0020013	1.002128	1.0022622	1.0024002	1.0025439	1.0026928	1.0028448	1.0030013
1.0065366	1.0061507	1.0057771	1.0054141	1.0050656	1.0047296	1.0044086	1.0041001	1.0038066	1.0035281	1.0032656	1.0030191	1.0027868	1.0025702	1.0023695	1.0021837	1.0020132	1.0018595	1.0017201	1.0015943	1.0014849	1.0013885	1.0013082	1.0012394	1.0011867	1.001146	1.001118	1.0011024	1.0010998	1.0011086	1.0011295	1.0011612	1.0012047	1.0012585	1.0013216	1.0013952	1.0014772	1.0015687	1.0016682	1.0017756	1.001891	1.0020126	1.0021417	1.0022762	1.0024165	1.002563	1.0027126	1.0028673	1.0030262	1.0031881
1.0064412	1.0060532	1.0056765	1.0053135	1.0049646	1.0046285	1.004308	1.004001	1.0037098	1.0034347	1.0031759	1.0029314	1.0027043	1.0024921	1.002296	1.0021162	1.0019515	1.001804	1.0016712	1.001553	1.0014509	1.0013621	1.0012892	1.0012288	1.0011836	1.0011507	1.0011317	1.001125	1.0011306	1.0011489	1.0011785	1.001219	1.0012711	1.0013332	1.0014051	1.0014873	1.0015775	1.0016773	1.0017852	1.0019006	1.0020231	1.0021536	1.0022889	1.0024318	1.0025781	1.0027312	1.0028882	1.0030481	1.0032114	1.0033784
1.0063488	1.0059575	1.00558	1.005217	1.0048665	1.0045305	1.0042108	1.0039064	1.0036188	1.003346	1.0030905	1.0028515	1.0026275	1.0024207	1.0022298	1.0020568	1.0018979	1.0017576	1.0016304	1.0015198	1.001424	1.0013444	1.0012786	1.0012264	1.0011889	1.0011656	1.001154	1.001157	1.0011715	1.0011977	1.0012361	1.0012852	1.0013453	1.001415	1.0014964	1.0015863	1.0016851	1.0017943	1.0019096	1.0020322	1.0021633	1.0023001	1.0024434	1.0025932	1.002746	1.002904	1.0030669	1.0032332	1.0034018	1.0035734
1.0062565	1.005865	1.0054872	1.0051217	1.0047736	1.0044394	1.0041214	1.0038183	1.0035329	1.003263	1.003012	1.0027765	1.0025593	1.0023566	1.0021726	1.0020045	1.0018531	1.0017189	1.0015991	1.0014963	1.0014074	1.0013342	1.0012774	1.0012335	1.0012044	1.0011886	1.0011866	1.0011967	1.001219	1.0012552	1.0013019	1.0013596	1.0014285	1.001506	1.001596	1.0016937	1.0018017	1.0019166	1.0020412	1.0021718	1.0023091	1.0024543	1.0026037	1.0027592	1.002919	1.0030837	1.0032508	1.0034223	1.0035963	1.0037725
1.0061684	1.005775	1.0053961	1.0050317	1.0046837	1.0043516	1.0040349	1.0037361	1.0034535	1.003189	1.0029404	1.0027089	1.002497	1.0022999	1.0021222	1.001961	1.0018156	1.0016879	1.0015761	1.0014794	1.0013995	1.0013341	1.0012845	1.0012491	1.001228	1.001221	1.0012261	1.001245	1.0012771	1.0013201	1.0013754	1.0014421	1.0015187	1.0016065	1.0017034	1.0018101	1.0019244	1.0020479	1.0021789	1.0023175	1.0024625	1.002614	1.0027707	1.0029315	1.0030979	1.0032674	1.0034411	1.0036165	1.0037961	1.003975
1.0060807	1.0056876	1.0053092	1.0049461	1.0045989	1.004269	1.0039557	1.0036592	1.003379	1.0031188	1.0028754	1.0026506	1.0024421	1.0022525	1.0020796	1.0019239	1.0017868	1.001665	1.0015618	1.0014732	1.001399	1.0013417	1.0013005	1.0012735	1.0012597	1.0012609	1.0012752	1.0013024	1.001342	1.0013942	1.001457	1.0015326	1.0016178	1.001713	1.0018177	1.0019327	1.0020556	1.0021861	1.0023245	1.00247	1.0026218	1.0027788	1.0029423	1.0031102	1.003281	1.0034565	1.003634	1.0038153	1.0039971	1.0041813
1.0059978	1.0056046	1.0052269	1.0048643	1.004519	1.0041913	1.0038801	1.0035872	1.0033131	1.0030558	1.0028176	1.0025978	1.0023956	1.0022112	1.0020444	1.0018966	1.0017655	1.0016508	1.0015537	1.001474	1.0014071	1.0013586	1.0013249	1.0013051	1.0013001	1.0013095	1.0013322	1.0013677	1.0014168	1.0014763	1.0015476	1.0016305	1.0017248	1.0018277	1.0019407	1.002062	1.0021924	1.0023303	1.0024762	1.0026294	1.0027866	1.0029503	1.0031189	1.003293	1.00347	1.0036501	1.0038327	1.0040178	1.004204	1.0043906
1.005917	1.0055245	1.0051476	1.0047873	1.0044447	1.004119	1.0038118	1.0035232	1.0032512	1.002999	1.0027668	1.0025527	1.0023557	1.0021777	1.0020189	1.0018771	1.0017524	1.001645	1.0015552	1.001482	1.0014251	1.0013838	1.0013572	1.0013465	1.00135	1.0013673	1.0013978	1.0014418	1.001498	1.0015668	1.0016469	1.0017369	1.0018388	1.0019497	1.0020701	1.0021995	1.0023371	1.0024817	1.0026343	1.0027934	1.0029582	1.0031275	1.0033026	1.0034811	1.0036623	1.003847	1.0040342	1.0042228	1.0044123	1.0046029
1.0058414	1.0054486	1.0050738	1.0047157	1.0043751	1.0040529	1.0037488	1.0034641	1.0031985	1.002951	1.0027235	1.0025141	1.0023241	1.0021527	1.0020006	1.0018647	1.0017474	1.0016483	1.0015658	1.0015002	1.0014508	1.0014173	1.0013995	1.001396	1.0014076	1.0014324	1.001471	1.0015229	1.0015879	1.0016644	1.001752	1.001851	1.0019606	1.0020787	1.002207	1.0023437	1.002488	1.0026399	1.002798	1.0029641	1.003134	1.003309	1.0034901	1.0036737	1.0038604	1.0040492	1.0042402	1.0044315	1.0046247	1.0048172
1.0057696	1.0053775	1.0050044	1.0046495	1.0043118	1.0039917	1.0036918	1.003412	1.0031507	1.002909	1.0026873	1.0024841	1.0023	1.0021338	1.0019884	1.0018607	1.0017505	1.0016584	1.0015842	1.0015252	1.0014839	1.0014586	1.0014482	1.0014528	1.0014714	1.0015064	1.0015539	1.0016131	1.0016865	1.0017693	1.0018654	1.0019716	1.0020885	1.0022146	1.0023497	1.0024931	1.0026449	1.0028039	1.0029687	1.0031399	1.0033156	1.0034968	1.0036817	1.0038711	1.0040615	1.0042543	1.0044482	1.0046446	1.0048398	1.0050349
1.0056999	1.0053111	1.0049397	1.004587	1.004253	1.0039387	1.0036423	1.0033667	1.0031103	1.002874	1.0026574	1.0024613	1.0022831	1.0021242	1.001986	1.001864	1.0017618	1.0016778	1.0016097	1.0015596	1.0015252	1.0015082	1.0015051	1.0015194	1.0015459	1.0015877	1.001642	1.0017104	1.0017908	1.0018828	1.0019867	1.0021002	1.0022242	1.0023568	1.0024997	1.0026499	1.0028077	1.0029725	1.0031439	1.0033208	1.0035021	1.0036892	1.003878	1.004071	1.0042665	1.0044628	1.0046611	1.0048587	1.0050567	1.0052537
1.0056357	1.0052496	1.0048805	1.0045315	1.0042007	1.003889	1.003599	1.0033271	1.0030768	1.0028458	1.0026357	1.0024449	1.0022743	1.0021224	1.0019902	1.001876	1.001781	1.0017039	1.0016437	1.0016007	1.0015756	1.0015657	1.0015717	1.0015922	1.0016278	1.0016772	1.0017401	1.0018154	1.0019033	1.0020033	1.0021137	1.002235	1.0023656	1.0025071	1.002656	1.0028127	1.0029765	1.0031476	1.0033247	1.0035075	1.0036932	1.0038849	1.004079	1.0042757	1.0044743	1.0046748	1.0048752	1.0050756	1.0052762	1.0054747
1.0055768	1.005193	1.0048279	1.0044804	1.0041537	1.0038478	1.0035616	1.0032957	1.0030504	1.0028256	1.0026213	1.002437	1.002272	1.0021276	1.0020026	1.0018959	1.0018079	1.0017382	1.001686	1.0016514	1.0016327	1.0016314	1.0016451	1.001673	1.0017158	1.0017736	1.0018439	1.001928	1.0020227	1.0021307	1.0022486	1.0023762	1.002514	1.0026624	1.0028179	1.0029806	1.0031515	1.0033283	1.0035102	1.0036979	1.00389	1.0040852	1.0042838	1.0044842	1.0046864	1.004889	1.0050926	1.0052954	1.005497	1.0056968
1.0055227	1.0051415	1.0047795	1.0044373	1.0041142	1.0038117	1.0035313	1.0032701	1.003031	1.0028118	1.0026141	1.0024366	1.002279	1.0021402	1.0020224	1.0019236	1.0018423	1.0017804	1.0017363	1.0017087	1.0016991	1.0017046	1.0017258	1.0017625	1.0018137	1.0018783	1.0019563	1.0020472	1.00215	1.0022639	1.002389	1.002525	1.0026699	1.0028244	1.0029854	1.0031545	1.0033313	1.0035133	1.0037012	1.0038935	1.0040896	1.00429	1.0044922	1.004695	1.0049014	1.0051069	1.0053123	1.0055171	1.0057198	1.0059215
1.0054739	1.0050952	1.0047364	1.0043977	1.00408	1.0037833	1.0035071	1.0032531	1.0030196	1.0028062	1.0026141	1.0024425	1.0022928	1.0021616	1.0020505	1.0019591	1.0018852	1.0018305	1.0017942	1.0017754	1.0017715	1.0017852	1.0018138	1.0018584	1.0019171	1.00199	1.0020757	1.002174	1.0022844	1.0024055	1.0025374	1.0026791	1.002831	1.002991	1.0031592	1.0033345	1.0035169	1.0037036	1.0038967	1.0040936	1.0042945	1.0044967	1.0047033	1.0049103	1.0051178	1.0053259	1.0055333	1.0057398	1.0059437	1.0061452
1.0054294	1.0050545	1.0046997	1.0043662	1.0040522	1.0037607	1.0034902	1.0032405	1.0030128	1.0028074	1.0026214	1.002457	1.0023133	1.0021899	1.0020857	1.0020021	1.0019372	1.0018896	1.0018592	1.0018474	1.0018519	1.0018731	1.001911	1.001963	1.0020275	1.0021085	1.0022008	1.0023072	1.0024245	1.0025529	1.002692	1.0028399	1.0029982	1.0031646	1.0033386	1.0035197	1.0037062	1.0038985	1.0040969	1.0042971	1.0045017	1.0047083	1.0049174	1.0051279	1.0053381	1.0055478	1.0057566	1.0059643	1.0061688	1.0063705
1.0053914	1.0050198	1.0046691	1.0043395	1.0040315	1.0037446	1.0034804	1.0032371	1.0030149	1.0028144	1.0026364	1.0024786	1.0023417	1.0022256	1.0021288	1.0020518	1.0019939	1.0019543	1.0019329	1.0019281	1.0019411	1.0019702	1.0020137	1.0020738	1.0021468	1.0022339	1.0023338	1.0024469	1.0025709	1.002705	1.0028523	1.0030061	1.0031708	1.0033426	1.0035223	1.0037087	1.003901	1.0040984	1.0042999	1.0045049	1.004713	1.0049233	1.0051354	1.0053473	1.0055588	1.0057715	1.0059826	1.0061891	1.0063943	1.006597
1.0053576	1.004991	1.0046439	1.0043194	1.0040165	1.0037355	1.0034769	1.0032388	1.0030235	1.0028306	1.0026581	1.0025076	1.0023781	1.0022687	1.0021796	1.0021096	1.0020592	1.0020268	1.002013	1.0020163	1.0020362	1.0020723	1.0021242	1.0021908	1.0022722	1.0023664	1.0024738	1.002593	1.0027243	1.0028658	1.0030179	1.0031785	1.0033492	1.0035272	1.0037118	1.0039034	1.0040996	1.0043012	1.0045071	1.0047162	1.0049279	1.0051407	1.0053556	1.0055698	1.0057834	1.0059965	1.0062069	1.0064157	1.0066215	1.0068226
1.0053308	1.0049682	1.0046262	1.0043054	1.0040095	1.003733	1.0034797	1.0032492	1.0030396	1.002853	1.0026885	1.0025448	1.0024217	1.0023195	1.002237	1.0021758	1.0021328	1.0021074	1.0021007	1.0021113	1.0021398	1.0021826	1.0022413	1.0023161	1.0024037	1.0025051	1.00262	1.0027457	1.0028827	1.0030317	1.0031904	1.0033573	1.0035326	1.0037155	1.0039054	1.0041007	1.0043026	1.0045085	1.004717	1.0049299	1.0051444	1.0053602	1.005577	1.0057933	1.006009	1.0062224	1.0064337	1.0066429	1.0068487	1.007049
1.0053093	1.004951	1.0046144	1.0042994	1.0040071	1.0037366	1.0034894	1.0032644	1.0030626	1.002883	1.0027242	1.0025885	1.0024725	1.0023781	1.0023026	1.0022471	1.0022128	1.0021956	1.0021962	1.0022142	1.0022497	1.0022999	1.0023669	1.0024475	1.0025425	1.0026511	1.0027722	1.0029049	1.0030482	1.0032033	1.0033668	1.0035392	1.0037206	1.0039091	1.0041035	1.004304	1.0045091	1.0047185	1.0049324	1.0051478	1.0053653	1.0055829	1.0058018	1.0060192	1.0062354	1.00645	1.0066624	1.0068705	1.0070748	1.007275
1.005294	1.0049394	1.0046076	1.0042983	1.0040109	1.0037476	1.0035073	1.0032885	1.0030928	1.0029191	1.0027679	1.0026379	1.0025309	1.0024422	1.0023757	1.0023278	1.0023003	1.0022905	1.0022982	1.0023232	1.0023654	1.0024239	1.0024976	1.0025854	1.0026876	1.0028023	1.0029298	1.0030694	1.0032196	1.0033801	1.003549	1.0037278	1.0039136	1.0041069	1.0043064	1.0045108	1.0047206	1.0049332	1.0051496	1.0053678	1.0055865	1.005808	1.0060272	1.0062466	1.006464	1.006679	1.0068902	1.007098	1.0073018	1.0074999
1.0052837	1.0049337	1.0046082	1.0043044	1.0040228	1.003766	1.0035307	1.0033189	1.0031292	1.0029624	1.0028181	1.0026965	1.002595	1.0025147	1.002455	1.0024151	1.0023935	1.0023912	1.0024071	1.0024394	1.0024898	1.0025544	1.0026352	1.0027301	1.0028381	1.0029601	1.003094	1.003239	1.0033951	1.003561	1.0037365	1.0039203	1.0041109	1.0043086	1.0045124	1.0047218	1.0049349	1.0051506	1.0053694	1.0055906	1.0058119	1.006034	1.0062553	1.0064751	1.0066925	1.006908	1.0071193	1.0073261	1.007529	1.0077252
1.00528	1.0049362	1.0046146	1.004316	1.0040411	1.00379	1.0035603	1.003357	1.0031742	1.003014	1.002877	1.0027611	1.0026685	1.0025944	1.0025418	1.002509	1.0024946	1.0024996	1.002523	1.0025619	1.002619	1.0026919	1.0027784	1.0028808	1.0029956	1.0031241	1.0032643	1.0034152	1.0035772	1.0037487	1.0039289	1.0041173	1.0043135	1.0045161	1.0047228	1.0049357	1.0051519	1.0053707	1.0055925	1.0058151	1.006039	1.0062621	1.0064839	1.0067044	1.006923	1.007137	1.0073475	1.0075536	1.0077548	1.0079496
1.0052826	1.004943	1.004628	1.0043359	1.0040646	1.0038205	1.0035985	1.0034	1.0032247	1.0030715	1.0029421	1.002833	1.0027463	1.0026807	1.0026352	1.0026096	1.0026033	1.0026149	1.0026449	1.0026929	1.0027555	1.0028338	1.0029284	1.0030369	1.0031581	1.0032923	1.0034394	1.0035964	1.0037638	1.0039407	1.004126	1.0043193	1.0045189	1.0047257	1.0049368	1.0051526	1.0053723	1.0055938	1.0058174	1.0060424	1.0062668	1.0064919	1.0067143	1.0069346	1.0071526	1.0073661	1.007576	1.0077807	1.0079794	1.008172
1.005292	1.0049576	1.0046467	1.0043596	1.0040967	1.0038581	1.0036433	1.0034508	1.0032822	1.003137	1.0030136	1.0029124	1.0028324	1.0027734	1.0027366	1.0027169	1.0027174	1.0027364	1.002773	1.0028281	1.0028983	1.0029848	1.0030849	1.003199	1.0033265	1.0034672	1.0036184	1.0037817	1.0039542	1.0041357	1.004327	1.0045239	1.0047293	1.0049394	1.005154	1.0053726	1.0055941	1.0058192	1.0060444	1.0062706	1.0064967	1.0067216	1.0069454	1.0071657	1.0073838	1.0075954	1.0078045	1.0080072	1.0082035	1.0083932
1.005306	1.0049766	1.0046728	1.0043914	1.0041348	1.0039024	1.0036933	1.0035088	1.0033461	1.0032082	1.0030917	1.0029979	1.0029253	1.0028739	1.0028417	1.0028315	1.0028389	1.0028656	1.0029098	1.0029699	1.0030466	1.003139	1.0032454	1.0033667	1.0035013	1.0036477	1.0038044	1.0039731	1.0041511	1.0043377	1.0045326	1.0047352	1.0049433	1.0051557	1.0053746	1.0055959	1.0058202	1.0060465	1.006273	1.0065011	1.006728	1.0069526	1.0071766	1.0073975	1.0076135	1.0078249	1.0080316	1.0082324	1.0084262	1.0086133
1.005327	1.0050036	1.0047036	1.0044298	1.0041796	1.0039532	1.0037504	1.003573	1.0034177	1.0032862	1.0031773	1.0030905	1.0030254	1.0029806	1.0029559	1.002953	1.0029669	1.0029997	1.0030502	1.0031179	1.0032014	1.0033	1.0034145	1.0035408	1.0036815	1.0038328	1.0039953	1.0041682	1.004352	1.0045421	1.0047413	1.0049478	1.0051591	1.0053762	1.0055972	1.0058208	1.006048	1.0062753	1.006505	1.0067327	1.0069603	1.0071858	1.007409	1.0076282	1.0078433	1.0080534	1.008258	1.0084565	1.0086472	1.0088325
1.0053533	1.0050361	1.0047424	1.0044744	1.0042299	1.0040108	1.0038158	1.0036438	1.0034966	1.0033709	1.0032686	1.0031886	1.0031303	1.0030934	1.0030763	1.0030789	1.0031005	1.003141	1.0031981	1.0032716	1.0033622	1.0034671	1.0035865	1.0037191	1.003864	1.0040225	1.0041909	1.0043693	1.0045564	1.0047522	1.0049545	1.0051643	1.0053788	1.0055999	1.0058223	1.0060488	1.0062771	1.0065062	1.006736	1.0069653	1.0071929	1.0074182	1.0076413	1.0078585	1.0080732	1.0082815	1.0084842	1.0086793	1.0088685	1.0090485
1.0053859	1.0050751	1.0047873	1.0045258	1.004288	1.0040749	1.0038859	1.0037209	1.0035799	1.0034628	1.0033667	1.0032943	1.0032434	1.0032126	1.0032033	1.0032129	1.0032417	1.0032872	1.0033512	1.0034317	1.0035274	1.0036391	1.0037647	1.0039039	1.004055	1.0042162	1.0043898	1.0045726	1.0047652	1.0049648	1.0051714	1.0053836	1.0056022	1.0058243	1.0060502	1.0062779	1.0065088	1.0067389	1.0069699	1.007199	1.0074266	1.0076509	1.0078728	1.0080897	1.008302	1.008508	1.0087084	1.0089014	1.0090858	1.0092632
1.005425	1.0051194	1.0048381	1.0045831	1.0043523	1.0041447	1.0039631	1.0038053	1.0036714	1.0035595	1.0034719	1.003406	1.0033619	1.0033376	1.003335	1.0033523	1.0033875	1.0034401	1.0035101	1.0035974	1.0036997	1.003817	1.0039475	1.0040928	1.0042477	1.0044159	1.0045933	1.0047809	1.0049777	1.0051807	1.0053917	1.0056074	1.0058274	1.0060523	1.0062803	1.0065109	1.0067409	1.0069724	1.0072036	1.0074339	1.0076605	1.007884	1.0081041	1.00832	1.0085298	1.008734	1.0089309	1.0091202	1.0093024	1.0094755
1.0054699	1.0051708	1.0048959	1.0046468	1.0044218	1.0042225	1.0040467	1.0038953	1.0037692	1.0036639	1.0035831	1.0035249	1.0034871	1.0034702	1.0034738	1.0034974	1.0035384	1.0035986	1.0036757	1.0037682	1.0038764	1.0039997	1.0041363	1.0042855	1.0044465	1.0046194	1.0048013	1.0049933	1.0051935	1.0054	1.0056132	1.0058329	1.0060557	1.0062829	1.006513	1.0067431	1.0069759	1.0072075	1.0074383	1.0076677	1.0078938	1.008117	1.0083354	1.0085493	1.0087576	1.0089583	1.009153	1.0093378	1.0095166	1.0096849
1.0055224	1.005228	1.0049597	1.0047163	1.0044986	1.0043057	1.0041364	1.0039923	1.0038723	1.0037745	1.0037004	1.0036491	1.0036174	1.0036092	1.0036187	1.0036479	1.0036958	1.0037619	1.0038451	1.0039439	1.0040582	1.0041872	1.004329	1.0044835	1.0046494	1.0048263	1.0050138	1.0052085	1.0054123	1.0056226	1.0058386	1.0060602	1.0062854	1.0065142	1.0067453	1.0069784	1.0072114	1.0074425	1.0076739	1.007903	1.0081273	1.0083494	1.0085661	1.0087771	1.0089831	1.0091809	1.0093715	1.0095547	1.0097276	1.0098921
1.0055801	1.0052916	1.0050294	1.0047929	1.0045813	1.0043942	1.0042325	1.0040948	1.0039824	1.0038924	1.0038244	1.0037789	1.0037543	1.0037524	1.0037684	1.0038049	1.0038594	1.0039325	1.0040206	1.0041252	1.0042439	1.004379	1.0045267	1.0046856	1.0048566	1.0050375	1.0052286	1.0054268	1.0056351	1.0058488	1.0060675	1.0062906	1.0065184	1.0067484	1.0069807	1.0072135	1.0074475	1.0076789	1.0079089	1.0081375	1.0083612	1.0085812	1.0087961	1.0090055	1.0092075	1.0094033	1.0095892	1.0097678	1.0099376	1.0100974
1.0056425	1.005362	1.0051055	1.0048741	1.0046699	1.0044898	1.0043349	1.0042048	1.0040979	1.0040138	1.0039537	1.0039151	1.0038975	1.0039014	1.0039243	1.0039676	1.0040276	1.0041059	1.004201	1.0043111	1.0044369	1.004576	1.0047277	1.0048922	1.0050677	1.0052531	1.0054481	1.0056505	1.0058591	1.0060754	1.0062976	1.0065231	1.0067524	1.006985	1.0072163	1.0074503	1.0076844	1.0079156	1.0081451	1.0083716	1.0085946	1.0088125	1.0090246	1.009231	1.0094303	1.0096217	1.0098048	1.0099796	1.0101444	1.0102987
1.0057118	1.0054371	1.0051873	1.0049635	1.0047643	1.0045913	1.0044434	1.0043199	1.0042198	1.004142	1.0040883	1.0040574	1.0040466	1.0040563	1.0040866	1.0041351	1.0042014	1.0042849	1.0043863	1.0045022	1.004632	1.0047771	1.0049338	1.0051028	1.0052813	1.0054706	1.0056694	1.0058753	1.0060883	1.0063069	1.0065308	1.006757	1.0069882	1.0072206	1.0074543	1.007688	1.0079209	1.0081521	1.0083809	1.008606	1.0088264	1.0090418	1.009252	1.0094551	1.0096511	1.0098388	1.010018	1.0101876	1.0103471	1.0104969
1.0057876	1.0055178	1.0052751	1.005057	1.0048653	1.0046992	1.0045577	1.0044407	1.0043468	1.0042776	1.0042309	1.0042048	1.0042002	1.0042169	1.0042529	1.0043082	1.0043803	1.00447	1.0045763	1.0046972	1.0048335	1.0049821	1.0051434	1.0053161	1.0054996	1.0056921	1.005894	1.0061021	1.0063177	1.0065393	1.0067644	1.0069938	1.0072253	1.0074576	1.007692	1.0079255	1.0081578	1.0083889	1.0086159	1.0088401	1.0090578	1.009271	1.0094777	1.0096778	1.0098704	1.0100538	1.0102286	1.010394	1.0105484	1.010693
1.0058692	1.0056051	1.0053685	1.0051584	1.0049739	1.0048125	1.004678	1.0045674	1.0044811	1.0044175	1.0043756	1.0043584	1.0043601	1.0043832	1.0044249	1.0044856	1.0045636	1.0046592	1.0047705	1.0048965	1.0050375	1.005191	1.0053566	1.0055335	1.0057207	1.0059166	1.0061214	1.0063329	1.0065504	1.0067743	1.007001	1.0072314	1.007463	1.0076975	1.0079309	1.0081642	1.0083952	1.0086254	1.0088499	1.0090717	1.0092881	1.009498	1.0097021	1.0098988	1.0100869	1.0102665	1.0104365	1.010597	1.0107459	1.0108855
1.0059574	1.0056996	1.0054686	1.0052633	1.0050853	1.0049319	1.0048038	1.0046997	1.0046192	1.0045629	1.0045295	1.0045167	1.0045242	1.0045533	1.0046012	1.0046684	1.0047526	1.0048524	1.0049701	1.0051014	1.0052463	1.0054046	1.0055741	1.0057546	1.0059454	1.0061446	1.0063511	1.0065657	1.0067856	1.0070102	1.0072384	1.0074689	1.0077027	1.0079366	1.00817	1.0084025	1.0086323	1.0088607	1.0090846	1.0093038	1.0095167	1.009724	1.0099245	1.010117	1.0103011	1.0104768	1.0106418	1.0107963	1.010941	1.0110745
1.0060493	1.0057986	1.005574	1.0053763	1.0052036	1.0050575	1.0049367	1.0048391	1.0047649	1.0047146	1.0046866	1.00468	1.0046942	1.0047293	1.0047829	1.0048562	1.0049444	1.0050516	1.0051721	1.0053091	1.0054586	1.0056206	1.0057939	1.0059777	1.0061721	1.0063741	1.006584	1.0068003	1.0070217	1.0072471	1.0074776	1.0077088	1.0079424	1.0081755	1.0084089	1.0086408	1.0088696	1.0090952	1.009317	1.0095334	1.0097443	1.0099488	1.0101451	1.0103337	1.0105132	1.0106837	1.0108441	1.010994	1.0111325	1.0112591
1.0061479	1.0059028	1.005685	1.0054933	1.0053283	1.0051882	1.0050738	1.0049814	1.0049146	1.0048717	1.0048491	1.004849	1.0048696	1.0049099	1.0049692	1.0050477	1.0051427	1.0052532	1.0053794	1.00552	1.0056741	1.0058395	1.0060166	1.0062046	1.0064015	1.0066062	1.0068188	1.0070368	1.0072603	1.0074874	1.0077169	1.0079492	1.0081826	1.0084152	1.0086479	1.0088781	1.0091054	1.0093296	1.0095488	1.009762	1.0099702	1.0101713	1.0103638	1.0105472	1.0107223	1.0108881	1.0110432	1.0111874	1.01132	1.0114412
1.0062515	1.0060142	1.005802	1.0056167	1.0054584	1.0053247	1.0052153	1.0051311	1.0050702	1.0050325	1.0050169	1.0050229	1.0050486	1.0050954	1.00516	1.0052439	1.0053432	1.0054591	1.0055902	1.0057348	1.0058932	1.0060631	1.0062438	1.0064341	1.0066334	1.0068411	1.0070546	1.0072747	1.0074991	1.007727	1.007958	1.0081905	1.0084233	1.0086552	1.008887	1.0091158	1.0093409	1.0095626	1.009779	1.00999	1.0101931	1.0103903	1.0105791	1.0107589	1.0109295	1.0110898	1.0112395	1.0113783	1.0115048	1.011619
[truncated: 451 more columns]
