# Supplementary material for: Investigating the use of physics informed neural networks for dam-break scenarios
Source: PLoS One. 2025 Sep 19;20(9):e0332694. doi: 10.1371/journal.pone.0332694 (PMC12449020; doi:10.1371/journal.pone.0332694)
Supplement: S1 File — Dataset for the 1D and 2D shallow water equations (SWE). Repository: https://github.com/kinzamumtaz/2D_SWE. (ZIP) [file pone.0332694.s001.zip › 2D_SWE-main/Downloads/solution_outputs_circularNum/height_circularNum_t1.00.csv]

1.0117589	1.0110193	1.0102819	1.0095952	1.0089818	1.0084445	1.0079768	1.0075667	1.0071994	1.0068593	1.0065328	1.0062062	1.0058693	1.0055147	1.0051355	1.0047288	1.0042926	1.0038267	1.0033332	1.0028133	1.0022703	1.001708	1.0011288	1.0005374	0.99993676	0.99933094	0.9987227	0.99811596	0.99751276	0.9969164	0.9963289	0.995752	0.9951879	0.9946386	0.9941044	0.9935881	0.9930885	0.99260914	0.9921487	0.99170893	0.9912917	0.9908952	0.99052125	0.99017	0.9898412	0.9895365	0.98925453	0.9889963	0.98876154	0.98855025
1.0113844	1.0107198	1.010049	1.0094149	1.0088383	1.0083241	1.0078698	1.0074664	1.0071012	1.0067612	1.0064344	1.0061074	1.0057703	1.005416	1.0050371	1.0046319	1.0041966	1.0037321	1.0032392	1.0027204	1.0021771	1.0016137	1.0010345	1.0004418	0.9998399	0.9992325	0.9986223	0.9980134	0.9974079	0.9968088	0.99621844	0.99563843	0.99507123	0.9945186	0.9939808	0.99345994	0.9929571	0.9924729	0.9920081	0.9915642	0.9911403	0.99073815	0.9903576	0.99	0.9896647	0.9893517	0.98906255	0.98879564	0.9885526	0.9883324
1.0109087	1.0103228	1.0097204	1.00914	1.0086032	1.0081185	1.0076858	1.0072982	1.0069458	1.0066183	1.0063013	1.005985	1.0056577	1.0053126	1.004943	1.0045451	1.0041176	1.003659	1.0031713	1.0026561	1.002116	1.0015548	1.0009757	1.0003825	0.99977916	0.99916923	0.9985565	0.99794376	0.9973337	0.99673027	0.9961347	0.99554956	0.9949762	0.9944171	0.99387276	0.99334574	0.99283564	0.99234414	0.99187243	0.9914202	0.9909884	0.99057794	0.9901893	0.9898221	0.989477	0.98915493	0.9888547	0.98857826	0.9883244	0.9880937
1.0103825	1.0098754	1.00934	1.0088143	1.0083206	1.0078703	1.0074664	1.0071045	1.0067753	1.0064687	1.0061724	1.005875	1.0055653	1.005237	1.0048834	1.0044999	1.0040839	1.0036353	1.0031565	1.0026478	1.0021124	1.0015541	1.0009758	1.0003824	0.99977696	0.9991645	0.99854714	0.99792975	0.9973134	0.9967032	0.9960999	0.9955067	0.99492496	0.9943573	0.9938044	0.99326706	0.9927479	0.9922466	0.9917642	0.99130166	0.9908592	0.99043775	0.9900376	0.98965913	0.98930216	0.9889682	0.9886562	0.9883669	0.9881003	0.98785675
1.0098497	1.0094181	1.0089476	1.0084764	1.0080287	1.0076193	1.0072501	1.0069208	1.0066223	1.0063453	1.0060761	1.005805	1.0055209	1.005215	1.0048822	1.004516	1.0041165	1.0036821	1.0032139	1.0027128	1.0021834	1.0016284	1.0010518	1.0004579	0.99985063	0.9992337	0.998611	0.99798656	0.99736273	0.9967437	0.996131	0.99552757	0.9949353	0.9943558	0.99379134	0.9932422	0.99271035	0.9921972	0.9917018	0.99122643	0.99077064	0.9903358	0.98992217	0.9895305	0.98915917	0.98881054	0.9884844	0.98818094	0.9878998	0.98764175
1.0093454	1.0089848	1.0085762	1.0081584	1.0077592	1.0073928	1.007065	1.0067738	1.0065128	1.0062703	1.0060353	1.0057956	1.0055406	1.005262	1.0049528	1.0046088	1.0042273	1.0038083	1.0033526	1.0028616	1.0023386	1.0017883	1.0012128	1.000618	1.0000079	0.9993859	0.9987569	0.9981239	0.9974906	0.99686116	0.99623686	0.99562114	0.99501634	0.99442333	0.9938449	0.99328154	0.9927353	0.9922073	0.9916968	0.99120605	0.9907352	0.99028504	0.9898557	0.9894471	0.9890609	0.9886966	0.98835385	0.98803407	0.9877366	0.9874618
1.0088947	1.008598	1.0082477	1.0078833	1.0075333	1.0072129	1.0069295	1.0066817	1.006461	1.0062582	1.0060602	1.0058554	1.0056335	1.0053846	1.0051023	1.0047817	1.0044204	1.0040184	1.003576	1.0030956	1.0025805	1.0020338	1.0014604	1.000865	1.0002506	0.99962395	0.99898684	0.99834496	0.99770147	0.9970598	0.9964233	0.99579364	0.9951737	0.99456537	0.9939713	0.993392	0.99282897	0.9922832	0.99175686	0.9912487	0.9907606	0.9902929	0.98984593	0.9894203	0.9890155	0.9886341	0.9882739	0.9879359	0.9876207	0.9873284
1.0085132	1.0082747	1.0079786	1.0076658	1.0073643	1.0070919	1.0068545	1.0066514	1.0064743	1.0063132	1.0061547	1.0059878	1.0057995	1.0055822	1.0053278	1.005033	1.0046935	1.0043097	1.0038817	1.0034126	1.0029052	1.0023633	1.0017922	1.0011953	1.000578	0.99994487	0.9993002	0.9986489	0.997994	0.9973391	0.99668884	0.9960438	0.99540824	0.9947833	0.9941718	0.9935746	0.9929941	0.9924303	0.9918844	0.991358	0.9908509	0.9903639	0.9898986	0.9894534	0.9890304	0.9886289	0.98824966	0.98789257	0.9875578	0.98724586
1.0082089	1.0080218	1.007776	1.0075114	1.0072579	1.007033	1.0068424	1.0066854	1.0065526	1.0064341	1.0063164	1.0061877	1.0060351	1.0058507	1.0056262	1.005357	1.0050397	1.0046746	1.0042623	1.0038049	1.0033065	1.0027705	1.002201	1.0016037	1.0009832	1.0003445	0.9996918	0.9990306	0.9983639	0.9976959	0.9970309	0.9963699	0.9957178	0.99507546	0.99444556	0.99383014	0.99322957	0.9926465	0.9920813	0.9915347	0.99100775	0.99050117	0.9900145	0.9895495	0.98910654	0.9886848	0.9882849	0.98790735	0.98755217	0.9872198
1.0079824	1.0078411	1.0076407	1.0074222	1.0072148	1.0070362	1.0068918	1.0067804	1.0066922	1.0066165	1.0065397	1.0064492	1.0063326	1.0061811	1.0059863	1.0057437	1.0054501	1.0051044	1.0047084	1.0042638	1.0037748	1.0032448	1.0026786	1.0020818	1.0014588	1.0008147	1.0001549	0.99948406	0.9988062	0.99812514	0.99744475	0.99676794	0.9960986	0.9954381	0.99478984	0.9941553	0.9935349	0.99293166	0.99234575	0.9917786	0.99123055	0.9907029	0.99019563	0.98970973	0.98924464	0.98880184	0.9883804	0.98798174	0.9876058	0.98725235
1.0078324	1.0077299	1.0075703	1.0073941	1.0072305	1.0070971	1.0069972	1.0069299	1.0068854	1.0068527	1.0068165	1.0067639	1.0066833	1.0065645	1.0064	1.0061843	1.005914	1.0055889	1.0052103	1.0047798	1.0043013	1.0037787	1.0032163	1.0026206	1.0019962	1.0013485	1.0006821	1.0000023	0.999313	0.99861926	0.99792457	0.99723274	0.9965463	0.9958686	0.9952013	0.9945468	0.993907	0.99328256	0.99267596	0.99208754	0.991518	0.9909689	0.9904404	0.98993206	0.98944545	0.9889809	0.988538	0.9881173	0.98771924	0.9873443
1.0077528	1.0076838	1.0075605	1.0074235	1.0073012	1.0072094	1.0071532	1.0071284	1.0071266	1.0071336	1.0071373	1.0071218	1.0070766	1.0069904	1.0068558	1.0066676	1.0064219	1.0061187	1.0057576	1.0053416	1.004875	1.0043607	1.0038046	1.0032115	1.002587	1.001936	1.0012648	1.0005772	0.99987864	0.9991735	0.9984656	0.99775887	0.9970563	0.9963604	0.9956753	0.99500144	0.99434143	0.99369746	0.99306965	0.99246	0.99186903	0.9912979	0.9907468	0.9902172	0.9897088	0.9892217	0.9887564	0.9883136	0.9878932	0.98749584
1.0077374	1.0076963	1.0076051	1.0075035	1.0074192	1.007367	1.0073509	1.0073673	1.0074054	1.0074525	1.0074931	1.0075151	1.0075042	1.0074506	1.0073457	1.0071838	1.0069635	1.0066816	1.0063397	1.0059403	1.005487	1.0049831	1.0044343	1.0038457	1.0032232	1.0025712	1.0018959	1.001203	1.0004964	0.99978125	0.99906105	0.99834085	0.99762356	0.996911	0.9962081	0.9955157	0.99483657	0.994172	0.99352354	0.99289274	0.9922808	0.9916878	0.9911154	0.990563	0.9900321	0.9895228	0.9890349	0.98857	0.9881273	0.9877074
1.0077797	1.0077618	1.0076982	1.007628	1.0075787	1.0075634	1.0075855	1.0076394	1.0077153	1.0077999	1.0078771	1.007934	1.007956	1.0079341	1.0078589	1.0077254	1.0075297	1.0072707	1.0069494	1.0065676	1.0061285	1.0056368	1.0050975	1.0045153	1.0038965	1.0032458	1.0025693	1.0018718	1.0011595	1.000436	0.99970615	0.9989734	0.9982418	0.9975154	0.9967952	0.99608576	0.9953877	0.99470353	0.99403626	0.9933844	0.9927514	0.99213696	0.9915426	0.9909687	0.9904155	0.9898841	0.9893742	0.98888576	0.98842084	0.98797846
1.0078727	1.0078743	1.0078337	1.007792	1.0077736	1.0077919	1.007848	1.0079384	1.0080498	1.0081694	1.0082814	1.008371	1.0084265	1.0084345	1.0083889	1.008283	1.008113	1.0078776	1.0075771	1.0072145	1.0067921	1.0063142	1.0057862	1.0052121	1.0045995	1.0039525	1.0032772	1.0025787	1.0018616	1.0011314	1.000394	0.99965113	0.9989084	0.9981681	0.9974337	0.9967076	0.9959924	0.99529076	0.9946033	0.99393207	0.9932786	0.9926437	0.99202806	0.99143225	0.9908578	0.99030405	0.9897718	0.989262	0.9887744	0.988309
1.0080104	1.0080258	1.0080054	1.0079883	1.0079978	1.0080459	1.0081347	1.0082574	1.0084023	1.0085543	1.0086995	1.0088211	1.0089067	1.0089458	1.0089284	1.0088501	1.0087056	1.0084949	1.0082165	1.0078743	1.0074694	1.0070077	1.0064929	1.0059303	1.0053258	1.0046847	1.004013	1.0033154	1.0025969	1.0018642	1.00112	1.0003699	0.9996163	0.9988649	0.9981179	0.9973778	0.9966468	0.9959281	0.9952226	0.9945333	0.9938606	0.9932055	0.99256974	0.99195313	0.9913569	0.9907817	0.9902282	0.9896963	0.989186	0.9886985
1.0081856	1.008212	1.0082084	1.0082117	1.0082462	1.0083216	1.0084392	1.0085919	1.0087671	1.0089501	1.0091245	1.0092771	1.0093926	1.0094606	1.0094715	1.0094202	1.009302	1.0091159	1.0088613	1.0085398	1.0081549	1.0077105	1.0072116	1.0066625	1.0060682	1.0054357	1.0047702	1.0040761	1.0033594	1.0026256	1.0018787	1.0011231	1.0003633	0.99960214	0.9988448	0.9980913	0.9973474	0.996613	0.9958921	0.99518543	0.9944946	0.99382085	0.99316514	0.9925287	0.9919125	0.99131614	0.9907414	0.9901877	0.98965627	0.9891463
1.0083926	1.0084268	1.0084358	1.0084577	1.0085139	1.0086136	1.0087572	1.0089368	1.0091397	1.0093508	1.0095545	1.0097347	1.0098782	1.0099742	1.0100129	1.0099878	1.0098964	1.0097352	1.0095043	1.0092058	1.0088426	1.008417	1.0079355	1.0074021	1.0068212	1.0062	1.0055424	1.0048556	1.0041431	1.0034115	1.0026639	1.0019066	1.0011418	1.0003748	0.9996084	0.9988459	0.9980901	0.997343	0.9966078	0.9958852	0.99517816	0.994487	0.9938132	0.9931579	0.9925217	0.99190575	0.99131036	0.99073637	0.99018306	0.9896518
1.0086256	1.0086645	1.0086846	1.008722	1.0087959	1.0089167	1.0090834	1.0092874	1.0095164	1.009753	1.0099826	1.0101895	1.01036	1.0104818	1.0105472	1.010549	1.0104829	1.0103472	1.0101417	1.0098665	1.009525	1.0091211	1.0086589	1.0081424	1.007578	1.00697	1.0063249	1.0056477	1.004942	1.0042151	1.0034709	1.0027131	1.0019476	1.0011771	1.0004052	0.99963534	0.99887025	0.99811316	0.9973652	0.99663013	0.9959078	0.99520105	0.9945111	0.99383754	0.9931835	0.9925487	0.9919338	0.99134	0.99076647	0.9902143
1.0088797	1.008921	1.0089492	1.0089984	1.0090886	1.009228	1.0094156	1.0096415	1.0098925	1.0101526	1.0104063	1.0106372	1.0108318	1.0109797	1.0110699	1.0110979	1.0110575	1.0109468	1.0107664	1.0105159	1.0101981	1.0098166	1.0093752	1.0088797	1.0083328	1.0077415	1.0071101	1.0064447	1.0057498	1.0050312	1.0042924	1.0035391	1.0027752	1.002004	1.0012298	1.0004555	0.9996842	0.99891835	0.9981617	0.99741536	0.9966803	0.9959597	0.99525446	0.99456614	0.9938951	0.99324316	0.99260956	0.99199694	0.99140394	0.99083173
1.0091493	1.0091906	1.0092247	1.0092838	1.0093883	1.0095437	1.0097485	1.0099928	1.0102645	1.0105462	1.0108215	1.0110747	1.0112929	1.0114645	1.0115794	1.011632	1.0116161	1.0115311	1.0113752	1.0111494	1.0108566	1.0104996	1.0100807	1.0096059	1.0090798	1.0085071	1.0078931	1.0072422	1.0065602	1.0058527	1.0051236	1.0043769	1.0036173	1.0028491	1.0020759	1.0013001	1.0005257	0.9997557	0.9989916	0.9982363	0.99749225	0.9967598	0.9960424	0.9953396	0.9946539	0.9939853	0.99333626	0.99270505	0.992094	0.9915033
1.0094291	1.0094695	1.0095074	1.009575	1.0096899	1.0098597	1.0100795	1.0103407	1.0106301	1.0109305	1.0112249	1.0114988	1.0117387	1.0119323	1.0120703	1.012146	1.0121557	1.0120951	1.011965	1.0117642	1.0114963	1.011164	1.0107694	1.010318	1.0098135	1.0092618	1.0086671	1.0080343	1.0073682	1.0066745	1.0059574	1.0052203	1.0044693	1.0037068	1.0029373	1.0021636	1.0013894	1.000617	0.99984974	0.9990886	0.99833703	0.9975965	0.99686813	0.9961545	0.9954553	0.9947732	0.99410844	0.9934624	0.9928342	0.99222606
1.0097133	1.009752	1.0097928	1.0098664	1.0099912	1.0101718	1.0104048	1.010682	1.0109863	1.011303	1.011615	1.0119075	1.0121663	1.012381	1.0125407	1.0126388	1.0126721	1.0126357	1.0125302	1.0123558	1.0121131	1.0118062	1.0114369	1.0110093	1.0105295	1.01	1.0094267	1.008814	1.0081666	1.0074894	1.0067872	1.0060638	1.0053234	1.0045707	1.0038078	1.0030398	1.0022686	1.0014971	1.0007294	0.99996704	0.9992103	0.998464	0.9977286	0.99700564	0.9962963	0.9956024	0.9949246	0.99426407	0.99362165	0.992997
1.0099988	1.0100347	1.0100765	1.0101558	1.0102879	1.0104783	1.0107226	1.0110117	1.0113298	1.0116608	1.0119886	1.0122979	1.0125746	1.0128071	1.0129873	1.0131073	1.013163	1.013151	1.0130695	1.0129204	1.0127035	1.0124221	1.0120783	1.011677	1.0112219	1.0107167	1.0101666	1.009576	1.0089498	1.0082927	1.0076073	1.0069	1.0061743	1.0054336	1.0046815	1.0039216	1.0031571	1.0023911	1.0016257	1.0008631	1.0001062	0.999357	0.9986171	0.99788755	0.9971711	0.99646777	0.99578017	0.9951073	0.994452	0.9938136
1.01028	1.0103128	1.010356	1.0104383	1.0105771	1.0107757	1.0110298	1.0113292	1.0116591	1.012002	1.0123439	1.0126677	1.0129602	1.0132105	1.0134091	1.0135496	1.0136261	1.0136368	1.0135792	1.0134546	1.0132636	1.0130084	1.0126907	1.0123159	1.0118862	1.011407	1.0108819	1.0103158	1.0097119	1.0090761	1.0084113	1.0077232	1.0070139	1.0062894	1.0055507	1.0048026	1.0040481	1.0032892	1.0025303	1.0017724	1.0010176	1.0002685	0.9995269	0.998795	0.9980741	0.9973641	0.9966685	0.99598646	0.9953201	0.99467033
1.0105536	1.0105828	1.0106257	1.010712	1.0108557	1.011061	1.0113233	1.0116316	1.0119711	1.0123253	1.0126789	1.0130153	1.0133224	1.0135878	1.013804	1.0139624	1.0140597	1.0140918	1.0140575	1.0139571	1.0137911	1.0135615	1.0132711	1.0129226	1.0125204	1.0120671	1.0115678	1.0110271	1.0104486	1.0098357	1.0091939	1.0085267	1.0078377	1.0071309	1.0064087	1.0056757	1.0049335	1.0041869	1.0034363	1.002686	1.0019372	1.0011927	1.0004526	0.99972075	0.9989976	0.9982852	0.99758404	0.9968961	0.9962218	0.99556226
1.0108149	1.0108413	1.0108845	1.0109731	1.011121	1.0113318	1.0116005	1.0119168	1.0122644	1.0126275	1.0129913	1.013339	1.013659	1.0139385	1.0141696	1.0143458	1.0144618	1.0145139	1.0145023	1.0144252	1.0142838	1.0140796	1.0138156	1.0134943	1.0131193	1.0126933	1.0122213	1.011707	1.0111539	1.0105672	1.0099492	1.0093055	1.0086383	1.0079513	1.007249	1.006533	1.005808	1.0050747	1.0043371	1.0035974	1.0028578	1.0021195	1.0013862	1.0006578	0.9999363	0.99922395	0.99852127	0.9978296	0.99715	0.9964842
1.0110605	1.0110846	1.0111281	1.0112181	1.0113704	1.0115863	1.0118608	1.0121828	1.0125377	1.0129087	1.0132804	1.0136383	1.0139685	1.014261	1.0145066	1.0146981	1.0148312	1.0149034	1.0149125	1.0148575	1.0147396	1.0145613	1.014323	1.0140283	1.0136805	1.013282	1.0128379	1.0123512	1.0118257	1.0112652	1.010673	1.0100536	1.0094105	1.0087467	1.0080653	1.0073699	1.0066626	1.0059475	1.0052257	1.0044993	1.0037721	1.0030448	1.0023197	1.0015982	1.000882	1.0001724	0.99947137	0.99877965	0.9980988	0.997429
1.0112873	1.0113097	1.0113533	1.0114465	1.0116018	1.011822	1.0121003	1.0124282	1.0127885	1.0131664	1.0135449	1.0139111	1.0142511	1.0145544	1.0148126	1.0150185	1.0151683	1.0152578	1.0152867	1.0152531	1.015158	1.0150032	1.014791	1.0145231	1.0142016	1.0138314	1.0134151	1.0129563	1.0124582	1.0119251	1.0113604	1.0107676	1.0101495	1.00951	1.008853	1.0081792	1.007493	1.0067973	1.0060935	1.0053852	1.0046724	1.0039583	1.0032454	1.0025338	1.0018265	1.0011243	1.0004281	0.9997392	0.9990598	0.99838984
1.0114923	1.0115134	1.0115587	1.0116543	1.0118122	1.012036	1.0123199	1.0126513	1.0130166	1.0133992	1.0137845	1.0141578	1.0145057	1.0148187	1.0150878	1.0153072	1.0154711	1.0155779	1.0156243	1.0156107	1.015538	1.0154067	1.0152184	1.0149763	1.0146819	1.014339	1.0139503	1.0135199	1.0130498	1.0125452	1.0120083	1.011442	1.0108511	1.0102377	1.0096052	1.0089558	1.0082934	1.0076189	1.006936	1.0062464	1.0055522	1.004855	1.004156	1.0034585	1.0027628	1.0020702	1.0013824	1.0007006	1.0000256	0.9993589
1.0116724	1.011694	1.011741	1.0118394	1.0120009	1.0122285	1.0125155	1.012851	1.0132205	1.0136076	1.0139977	1.0143766	1.0147318	1.015053	1.015332	1.0155624	1.0157404	1.0158626	1.0159256	1.0159315	1.0158788	1.0157701	1.0156058	1.0153878	1.01512	1.0148036	1.0144426	1.01404	1.0135992	1.0131214	1.012613	1.0120754	1.0115112	1.0109253	1.0103185	1.0096952	1.0090569	1.0084065	1.0077462	1.0070784	1.0064045	1.0057262	1.0050459	1.0043638	1.0036829	1.0030031	1.002327	1.0016552	1.0009881	1.0003277
1.0118258	1.0118492	1.0118994	1.0120008	1.0121658	1.012397	1.0126874	1.0130265	1.0133988	1.0137898	1.0141844	1.0145683	1.0149292	1.0152577	1.0155451	1.0157862	1.0159761	1.0161113	1.0161909	1.0162137	1.0161805	1.0160928	1.015951	1.0157574	1.0155153	1.0152252	1.014891	1.0145155	1.0141026	1.0136544	1.0131738	1.0126638	1.0121285	1.0115691	1.0109903	1.0103931	1.009781	1.0091558	1.0085194	1.0078752	1.0072225	1.0065657	1.0059055	1.0052426	1.004579	1.0039154	1.0032539	1.0025948	1.0019398	1.0012891
1.0119505	1.011977	1.0120304	1.0121366	1.012306	1.0125401	1.0128347	1.0131768	1.0135522	1.0139462	1.0143442	1.0147318	1.0150979	1.0154322	1.0157275	1.0159776	1.0161775	1.0163256	1.0164201	1.01646	1.0164443	1.0163761	1.0162556	1.0160851	1.015867	1.0156024	1.0152943	1.0149469	1.0145609	1.0141405	1.0136878	1.0132065	1.0126989	1.0121683	1.011617	1.0110465	1.0104606	1.0098618	1.0092514	1.0086313	1.0080032	1.0073696	1.0067302	1.0060885	1.0054454	1.0047998	1.0041558	1.0035125	1.0028716	1.0022334
1.0120443	1.012076	1.0121344	1.0122455	1.0124196	1.0126585	1.0129559	1.0133007	1.0136791	1.0140758	1.0144763	1.0148677	1.015238	1.0155784	1.0158795	1.0161375	1.0163476	1.0165066	1.0166138	1.0166683	1.016671	1.0166204	1.0165204	1.016372	1.0161761	1.0159369	1.015654	1.0153325	1.0149735	1.0145805	1.0141566	1.0137024	1.0132232	1.0127198	1.0121963	1.0116538	1.0110946	1.0105227	1.009938	1.0093435	1.0087403	1.0081309	1.0075158	1.0068965	1.0062747	1.0056505	1.0050256	1.0044011	1.0037768	1.003155
1.0121068	1.0121442	1.0122101	1.0123266	1.012506	1.0127497	1.0130509	1.0133988	1.0137798	1.0141786	1.0145823	1.0149766	1.0153502	1.0156949	1.0160017	1.0162671	1.0164858	1.0166552	1.0167736	1.0168421	1.0168597	1.0168269	1.016746	1.0166177	1.0164442	1.0162274	1.0159698	1.015673	1.0153409	1.0149741	1.0145772	1.0141512	1.0136989	1.0132236	1.012727	1.0122123	1.0116808	1.0111347	1.0105768	1.0100087	1.009431	1.0088469	1.0082569	1.007661	1.0070629	1.0064614	1.0058581	1.0052537	1.0046489	1.0040456
1.012136	1.0121822	1.0122552	1.0123798	1.0125654	1.0128139	1.0131193	1.0134705	1.0138545	1.0142562	1.0146614	1.0150583	1.015435	1.0157833	1.0160954	1.0163664	1.0165923	1.0167712	1.0169007	1.0169809	1.0170127	1.0169965	1.0169334	1.016824	1.0166712	1.0164766	1.0162421	1.0159702	1.0156626	1.0153223	1.0149517	1.0145516	1.0141275	1.0136783	1.0132097	1.0127212	1.0122172	1.0116985	1.0111667	1.0106251	1.0100738	1.009515	1.0089499	1.0083798	1.0078056	1.0072273	1.0066472	1.0060655	1.0054822	1.0048987
1.012132	1.0121882	1.0122708	1.0124031	1.012596	1.0128509	1.013161	1.0135158	1.0139024	1.0143061	1.0147138	1.0151134	1.0154927	1.0158442	1.0161611	1.0164373	1.0166698	1.0168567	1.0169958	1.0170882	1.0171329	1.017131	1.0170836	1.0169924	1.0168593	1.0166856	1.0164728	1.0162245	1.0159408	1.0156254	1.0152798	1.0149065	1.014508	1.014086	1.0136437	1.0131816	1.012704	1.0122112	1.0117068	1.0111911	1.0106654	1.0101326	1.0095932	1.0090479	1.0084984	1.0079452	1.0073893	1.0068309	1.0062709	1.0057095
1.0120935	1.012162	1.0122552	1.0123974	1.0125989	1.0128602	1.0131755	1.0135349	1.0139251	1.0143309	1.0147408	1.0151421	1.0155244	1.0158788	1.016199	1.0164801	1.0167189	1.0169126	1.017061	1.0171632	1.0172197	1.017231	1.017199	1.0171244	1.01701	1.0168556	1.016664	1.016437	1.016177	1.0158844	1.0155641	1.0152155	1.0148423	1.0144457	1.0140284	1.0135934	1.0131414	1.0126754	1.0121961	1.0117059	1.011206	1.0106989	1.010185	1.0096649	1.0091404	1.0086124	1.0080808	1.0075467	1.0070106	1.0064722
1.0120211	1.0121025	1.0122085	1.012362	1.0125726	1.0128417	1.0131636	1.0135279	1.0139209	1.0143304	1.0147419	1.015146	1.0155301	1.0158877	1.0162112	1.0164967	1.0167404	1.0169412	1.017097	1.0172081	1.0172755	1.0172993	1.0172814	1.0172217	1.0171242	1.0169882	1.0168166	1.0166099	1.0163718	1.0161029	1.015805	1.0154805	1.0151315	1.0147595	1.0143684	1.0139579	1.013531	1.0130894	1.0126352	1.0121702	1.0116957	1.011214	1.0107247	1.01023	1.0097305	1.0092267	1.0087203	1.0082109	1.007699	1.0071846
1.0119152	1.0120113	1.0121313	1.0122974	1.0125191	1.0127965	1.0131253	1.0134945	1.013892	1.0143045	1.0147185	1.0151253	1.0155114	1.0158715	1.0161985	1.0164878	1.016736	1.0169427	1.0171057	1.0172255	1.0173028	1.0173377	1.0173318	1.0172869	1.0172044	1.0170858	1.0169324	1.0167456	1.0165279	1.01628	1.0160048	1.0157031	1.0153776	1.0150294	1.0146618	1.0142753	1.0138725	1.0134552	1.0130256	1.0125849	1.0121347	1.0116769	1.0112119	1.0107418	1.0102665	1.0097876	1.0093061	1.0088209	1.0083337	1.0078441
1.0117748	1.0118879	1.0120234	1.0122031	1.0124362	1.0127239	1.0130602	1.0134356	1.0138383	1.0142539	1.0146719	1.0150805	1.0154701	1.0158327	1.016162	1.0164543	1.016708	1.0169196	1.0170882	1.0172161	1.0173017	1.0173471	1.017353	1.0173216	1.0172533	1.0171504	1.017014	1.0168451	1.0166469	1.0164192	1.0161651	1.0158857	1.015582	1.0152568	1.014912	1.0145485	1.0141691	1.0137751	1.0133688	1.012951	1.0125241	1.01209	1.0116487	1.011201	1.0107503	1.010295	1.0098368	1.0093758	1.0089126	1.0084482
1.0116018	1.0117326	1.0118854	1.0120798	1.012326	1.0126245	1.0129697	1.0133522	1.01376	1.0141803	1.0146015	1.0150129	1.0154048	1.0157696	1.0161028	1.0163994	1.0166563	1.0168725	1.0170479	1.0171819	1.0172758	1.0173304	1.017347	1.017327	1.0172724	1.0171838	1.0170629	1.0169114	1.0167308	1.016523	1.0162883	1.0160291	1.0157471	1.0154432	1.0151197	1.0147787	1.0144218	1.0140501	1.0136657	1.0132704	1.0128657	1.0124539	1.0120343	1.01161	1.0111815	1.0107495	1.0103143	1.0098768	1.0094377	1.008996
1.0113968	1.0115465	1.0117177	1.0119281	1.0121882	1.0124987	1.0128542	1.0132442	1.0136584	1.0140835	1.0145086	1.0149232	1.0153183	1.0156864	1.016022	1.0163218	1.0165827	1.0168035	1.0169843	1.0171242	1.0172256	1.017289	1.0173154	1.0173062	1.017263	1.0171881	1.0170819	1.0169463	1.0167826	1.0165921	1.0163765	1.0161369	1.0158744	1.0155909	1.0152887	1.0149685	1.0146323	1.0142822	1.0139184	1.0135453	1.013162	1.0127704	1.0123727	1.0119702	1.0115626	1.0111527	1.0107393	1.0103239	1.009907	1.0094885
1.0111601	1.01133	1.0115206	1.0117481	1.0120242	1.0123477	1.0127133	1.0131123	1.0135338	1.0139648	1.0143942	1.0148128	1.0152109	1.0155822	1.0159217	1.016224	1.0164891	1.0167141	1.0168998	1.0170459	1.0171536	1.0172242	1.0172597	1.0172604	1.0172285	1.0171657	1.0170735	1.0169523	1.0168041	1.0166306	1.0164322	1.0162103	1.0159671	1.0157033	1.0154204	1.0151201	1.0148044	1.0144733	1.0141307	1.0137765	1.0134137	1.0130426	1.0126643	1.012282	1.0118951	1.0115052	1.0111132	1.0107188	1.0103232	1.0099267
1.0108941	1.0110857	1.0112952	1.0115417	1.0118334	1.0121714	1.0125487	1.0129573	1.0133867	1.0138242	1.0142589	1.0146813	1.0150839	1.015459	1.0158011	1.0161076	1.0163764	1.0166054	1.0167955	1.0169473	1.0170611	1.017139	1.0171819	1.0171918	1.0171704	1.017119	1.0170386	1.016931	1.0167975	1.0166389	1.0164571	1.0162529	1.0160267	1.0157813	1.0155174	1.0152359	1.0149382	1.0146269	1.0143032	1.0139682	1.0136238	1.0132718	1.0129129	1.0125489	1.0121816	1.0118101	1.0114381	1.0110631	1.0106877	1.0103121
1.0106001	1.0108128	1.0110425	1.0113088	1.0116179	1.011971	1.0123606	1.01278	1.0132178	1.0136627	1.0141035	1.0145317	1.0149381	1.0153168	1.0156627	1.0159733	1.0162456	1.0164788	1.0166738	1.01683	1.0169497	1.0170338	1.0170846	1.0171027	1.0170904	1.017049	1.0169798	1.0168843	1.0167649	1.0166206	1.0164535	1.0162649	1.0160561	1.0158278	1.015581	1.015317	1.0150379	1.0147446	1.0144389	1.0141215	1.0137954	1.0134606	1.0131196	1.0127736	1.0124235	1.0120709	1.0117157	1.0113593	1.0110029	1.0106457
1.0102794	1.0105134	1.010765	1.0110509	1.0113776	1.0117463	1.0121498	1.0125808	1.0130283	1.0134811	1.0139292	1.0143628	1.0147743	1.0151575	1.0155077	1.0158218	1.016098	1.0163358	1.016535	1.0166963	1.0168214	1.0169117	1.0169686	1.0169945	1.0169902	1.0169582	1.0168993	1.0168159	1.0167078	1.0165775	1.0164245	1.0162507	1.0160576	1.0158446	1.0156144	1.0153675	1.0151055	1.0148289	1.0145398	1.0142407	1.0139306	1.0136124	1.0132881	1.0129586	1.0126246	1.012288	1.0119503	1.0116104	1.0112705	1.0109313
1.0099341	1.0101899	1.0104631	1.0107687	1.0111145	1.0114993	1.0119172	1.0123613	1.0128186	1.0132811	1.0137362	1.0141762	1.0145936	1.0149817	1.0153368	1.015655	1.0159353	1.0161778	1.0163807	1.0165471	1.0166774	1.0167735	1.0168362	1.0168691	1.0168724	1.0168492	1.0168003	1.0167264	1.0166295	1.0165112	1.0163715	1.0162116	1.0160321	1.0158346	1.0156196	1.0153891	1.0151424	1.0148823	1.0146097	1.0143251	1.0140314	1.013729	1.0134202	1.0131056	1.0127872	1.0124655	1.0121427	1.0118186	1.0114948	1.0111712
1.0095652	1.0098433	1.0101376	1.010464	1.0108289	1.0112305	1.0116639	1.0121204	1.0125896	1.0130616	1.0135251	1.0139728	1.0143962	1.01479	1.0151498	1.0154734	1.0157585	1.0160047	1.0162127	1.0163839	1.016519	1.01662	1.0166893	1.016728	1.0167388	1.0167228	1.0166827	1.0166178	1.0165318	1.0164245	1.0162961	1.016149	1.0159831	1.0158001	1.0155994	1.0153835	1.0151522	1.0149064	1.0146496	1.0143802	1.014101	1.0138129	1.0135187	1.0132185	1.0129138	1.0126067	1.0122968	1.011987	1.0116774	1.0113683
1.0091757	1.009475	1.0097914	1.0101386	1.0105221	1.0109415	1.0113907	1.0118608	1.0123419	1.0128244	1.0132978	1.0137526	1.0141838	1.0145833	1.014949	1.0152777	1.015568	1.0158193	1.0160321	1.0162073	1.0163473	1.0164535	1.0165281	1.0165731	1.0165905	1.0165818	1.016549	1.0164932	1.0164164	1.016319	1.016202	1.0160661	1.0159125	1.0157425	1.0155553	1.0153527	1.015136	1.0149046	1.0146611	1.014406	1.0141411	1.0138675	1.0135864	1.0132989	1.013007	1.0127125	1.0124154	1.0121186	1.0118214	1.0115254
1.0087672	1.0090876	1.009425	1.0097928	1.010196	1.010633	1.0110981	1.011583	1.0120772	1.0125704	1.013053	1.0135179	1.0139564	1.0143635	1.0147353	1.0150701	1.0153648	1.0156214	1.0158392	1.0160191	1.0161643	1.0162755	1.0163554	1.0164058	1.0164287	1.0164268	1.0164013	1.0163531	1.0162845	1.0161964	1.0160898	1.0159644	1.0158225	1.0156642	1.0154898	1.0153	1.015096	1.0148782	1.0146483	1.0144068	1.0141544	1.0138931	1.0136244	1.0133493	1.0130699	1.0127871	1.0125014	1.0122163	1.0119302	1.0116453
1.008342	1.0086824	1.0090407	1.0094285	1.0098515	1.0103058	1.0107882	1.0112873	1.011795	1.0123	1.0127941	1.013268	1.0137148	1.0141296	1.0145086	1.0148493	1.0151502	1.0154126	1.0156354	1.0158211	1.0159707	1.0160868	1.0161716	1.0162275	1.0162561	1.0162599	1.0162404	1.0162002	1.0161389	1.0160592	1.0159614	1.0158464	1.0157143	1.015567	1.0154045	1.0152267	1.0150346	1.0148298	1.0146116	1.014383	1.0141429	1.0138936	1.0136372	1.0133734	1.0131049	1.0128323	1.012558	1.0122821	1.0120064	1.0117315
1.0079023	1.0082626	1.0086402	1.0090485	1.0094898	1.0099626	1.0104604	1.0109755	1.0114965	1.012014	1.0125191	1.0130043	1.0134602	1.0138826	1.0142701	1.0146176	1.0149252	1.0151929	1.015422	1.0156125	1.0157677	1.0158882	1.0159785	1.016039	1.0160731	1.0160824	1.0160692	1.0160345	1.0159811	1.015909	1.0158193	1.015713	1.015591	1.015453	1.015301	1.0151347	1.0149542	1.0147605	1.0145549	1.014337	1.0141082	1.013871	1.0136254	1.0133728	1.0131143	1.0128517	1.0125866	1.0123197	1.0120527	1.0117873
1.0074496	1.0078286	1.0082258	1.0086533	1.0091125	1.0096036	1.0101178	1.0106479	1.0111828	1.011714	1.0122309	1.0127267	1.0131928	1.0136248	1.0140203	1.0143756	1.0146902	1.0149647	1.0151992	1.0153956	1.0155555	1.0156817	1.0157768	1.0158423	1.0158815	1.0158963	1.0158881	1.0158595	1.0158128	1.015747	1.0156649	1.0155667	1.0154531	1.0153247	1.0151818	1.0150256	1.0148556	1.0146731	1.0144776	1.0142715	1.0140538	1.013827	1.0135915	1.0133483	1.0130998	1.0128462	1.0125896	1.0123314	1.0120723	1.0118145
1.0069873	1.0073825	1.0077984	1.0082442	1.008722	1.0092299	1.0097604	1.010306	1.0108554	1.0113997	1.0119298	1.012436	1.0129131	1.0133555	1.0137595	1.0141232	1.0144453	1.0147268	1.0149677	1.0151701	1.0153359	1.0154674	1.0155674	1.0156379	1.015682	1.0157014	1.0156989	1.015676	1.0156342	1.0155747	1.0155	1.0154085	1.0153027	1.0151831	1.0150495	1.014902	1.0147413	1.0145692	1.0143838	1.0141877	1.0139804	1.0137632	1.0135379	1.0133041	1.0130643	1.0128188	1.0125704	1.0123194	1.0120671	1.011816
1.0065151	1.0069274	1.0073602	1.007823	1.0083183	1.0088432	1.0093895	1.0099503	1.0105143	1.011072	1.0116146	1.0121334	1.0126221	1.0130749	1.0134887	1.0138613	1.0141921	1.0144812	1.0147284	1.0149374	1.0151092	1.0152462	1.0153512	1.0154265	1.0154755	1.0155003	1.0155022	1.0154843	1.0154482	1.0153946	1.0153251	1.0152407	1.015142	1.0150294	1.0149044	1.014765	1.0146136	1.0144501	1.0142745	1.0140873	1.0138896	1.0136817	1.013465	1.0132401	1.0130085	1.0127714	1.0125301	1.0122857	1.0120399	1.0117948
1.0060371	1.0064642	1.006913	1.0073925	1.0079042	1.0084449	1.0090075	1.0095825	1.0101608	1.0107325	1.0112878	1.0118197	1.0123194	1.0127835	1.0132082	1.0135907	1.0139303	1.0142275	1.0144827	1.0146984	1.0148762	1.0150194	1.0151303	1.0152104	1.0152638	1.0152932	1.0153	1.0152869	1.0152547	1.0152063	1.0151424	1.015064	1.014972	1.0148658	1.0147475	1.0146166	1.0144731	1.0143179	1.0141511	1.0139731	1.0137835	1.0135847	1.0133766	1.0131599	1.0129358	1.012706	1.0124708	1.0122329	1.0119934	1.011753
1.0055541	1.0059943	1.0064586	1.006954	1.0074807	1.0080361	1.0086133	1.0092034	1.0097961	1.0103817	1.0109501	1.0114946	1.0120072	1.0124826	1.0129185	1.0133114	1.0136603	1.0139662	1.0142301	1.0144528	1.0146376	1.0147872	1.0149032	1.0149885	1.0150474	1.0150813	1.0150926	1.0150838	1.0150564	1.0150123	1.0149533	1.0148803	1.0147934	1.0146941	1.0145822	1.014458	1.014322	1.0141742	1.0140152	1.013845	1.0136645	1.0134734	1.0132728	1.0130638	1.0128471	1.0126237	1.012395	1.0121626	1.011928	1.0116919
1.0050684	1.0055209	1.0059992	1.0065075	1.0070497	1.0076194	1.0082107	1.0088147	1.0094206	1.0100201	1.0106019	1.0111591	1.0116853	1.0121723	1.0126197	1.0130236	1.013383	1.0136987	1.0139712	1.0142018	1.0143937	1.0145497	1.0146712	1.014763	1.0148267	1.0148654	1.0148807	1.0148761	1.0148532	1.0148137	1.0147591	1.0146906	1.0146091	1.0145147	1.0144083	1.0142901	1.0141615	1.0140207	1.013869	1.0137061	1.0135328	1.013349	1.0131564	1.0129542	1.0127444	1.0125272	1.0123044	1.0120772	1.0118462	1.0116148
1.0045816	1.0050447	1.0055349	1.0060573	1.006612	1.0071948	1.0077997	1.0084169	1.0090362	1.0096486	1.0102439	1.0108143	1.0113525	1.0118532	1.0123127	1.0127283	1.0130991	1.0134243	1.0137062	1.0139453	1.0141457	1.014308	1.0144364	1.0145333	1.0146023	1.0146453	1.0146658	1.0146654	1.0146465	1.0146109	1.0145605	1.0144963	1.0144188	1.0143294	1.0142283	1.0141163	1.0139927	1.0138584	1.013713	1.0135568	1.0133908	1.013214	1.0130274	1.0128319	1.0126287	1.0124176	1.0122001	1.0119776	1.0117512	1.0115219
1.004095	1.0045673	1.0050688	1.0056026	1.0061696	1.0067652	1.0073824	1.0080122	1.0086436	1.0092686	1.009877	1.0104604	1.0110118	1.0115255	1.0119972	1.0124253	1.0128073	1.0131433	1.0134351	1.0136842	1.0138923	1.0140625	1.0141973	1.0143008	1.0143747	1.0144229	1.0144478	1.0144517	1.0144366	1.0144053	1.0143583	1.0142983	1.0142244	1.01414	1.014043	1.0139358	1.0138174	1.0136886	1.0135494	1.013399	1.013239	1.013069	1.0128884	1.0126996	1.0125012	1.012296	1.012083	1.0118649	1.0116423	1.0114169
1.003611	1.0040913	1.004601	1.0051453	1.0057236	1.0063307	1.006959	1.0076001	1.0082443	1.008881	1.0095017	1.010098	1.0106628	1.0111893	1.0116744	1.012115	1.0125089	1.0128568	1.0131593	1.0134177	1.0136349	1.0138129	1.0139554	1.014065	1.0141455	1.0141984	1.0142279	1.0142355	1.0142251	1.0141971	1.0141536	1.0140972	1.0140272	1.0139456	1.0138535	1.0137507	1.0136366	1.0135127	1.013379	1.013234	1.0130794	1.0129157	1.0127409	1.012557	1.0123644	1.012164	1.0119559	1.0117415	1.0115224	1.0112997
1.0031306	1.0036166	1.0041344	1.0046886	1.0052754	1.0058931	1.0065316	1.0071834	1.0078382	1.0084862	1.0091194	1.0097287	1.0103049	1.0108454	1.011344	1.0117973	1.0122039	1.0125641	1.0128781	1.0131472	1.0133735	1.0135603	1.0137106	1.0138268	1.013913	1.0139714	1.0140061	1.0140183	1.0140111	1.0139871	1.0139474	1.013894	1.0138276	1.01375	1.0136611	1.0135611	1.0134518	1.0133327	1.0132029	1.013063	1.0129136	1.0127547	1.0125849	1.0124063	1.0122192	1.0120227	1.0118192	1.0116087	1.0113924	1.0111724
1.0026554	1.0031458	1.0036699	1.004231	1.004827	1.005453	1.0061008	1.0067623	1.0074277	1.008087	1.0087311	1.0093518	1.0099416	1.0104948	1.0110064	1.0114732	1.0118927	1.0122653	1.0125915	1.0128715	1.013108	1.0133041	1.0134628	1.0135868	1.0136791	1.0137434	1.0137832	1.0138	1.0137969	1.0137758	1.0137398	1.0136894	1.0136269	1.0135516	1.0134655	1.0133698	1.0132641	1.0131478	1.0130224	1.0128866	1.0127424	1.012587	1.0124233	1.0122489	1.0120659	1.0118743	1.0116744	1.0114673	1.0112538	1.0110359
1.0021858	1.0026798	1.0032091	1.0037757	1.0043789	1.0050123	1.0056689	1.0063384	1.0070126	1.0076817	1.0083373	1.0089692	1.0095713	1.0101374	1.0106622	1.0111424	1.0115762	1.0119617	1.0122999	1.0125914	1.012839	1.0130447	1.0132122	1.0133442	1.0134438	1.0135143	1.013559	1.0135807	1.0135818	1.0135648	1.0135319	1.0134846	1.013424	1.0133522	1.0132695	1.0131766	1.0130732	1.0129611	1.0128392	1.0127076	1.0125664	1.0124154	1.0122557	1.0120856	1.0119063	1.0117184	1.0115229	1.0113186	1.0111079	1.0108917
1.0017257	1.00222	1.0027528	1.0033243	1.0039332	1.0045725	1.0052354	1.0059129	1.0065949	1.0072731	1.0079383	1.0085813	1.009195	1.0097739	1.0103116	1.0108055	1.0112526	1.0116513	1.0120027	1.0123069	1.0125661	1.0127825	1.0129594	1.0130994	1.0132064	1.0132841	1.0133343	1.013361	1.0133666	1.0133536	1.0133235	1.0132796	1.0132221	1.0131527	1.0130725	1.012982	1.0128816	1.0127723	1.0126531	1.0125246	1.0123872	1.0122398	1.0120832	1.0119172	1.0117419	1.0115579	1.0113647	1.0111635	1.0109558	1.0107409
1.001273	1.0017674	1.0023019	1.0028766	1.0034897	1.0041339	1.0048025	1.005486	1.0061756	1.0068618	1.0075355	1.0081884	1.008814	1.0094042	1.0099554	1.0104622	1.0109235	1.0113364	1.0117007	1.0120174	1.0122889	1.0125163	1.0127035	1.0128527	1.0129675	1.013052	1.0131086	1.0131412	1.0131513	1.0131423	1.013116	1.0130745	1.0130197	1.0129529	1.012875	1.0127878	1.0126896	1.012582	1.0124657	1.01234	1.0122057	1.0120611	1.0119077	1.0117451	1.0115731	1.0113919	1.0112021	1.0110035	1.0107973	1.0105842
1.0008309	1.0013238	1.0018582	1.0024351	1.0030502	1.0036981	1.004371	1.005059	1.0057551	1.0064477	1.0071295	1.0077915	1.0084275	1.0090297	1.0095936	1.0101138	1.0105886	1.0110159	1.0113934	1.0117238	1.0120078	1.0122463	1.0124444	1.0126039	1.0127274	1.0128194	1.0128824	1.0129201	1.0129356	1.0129306	1.0129082	1.0128703	1.0128182	1.0127544	1.0126783	1.012593	1.0124966	1.0123918	1.0122778	1.0121545	1.0120229	1.0118814	1.0117306	1.0115706	1.0114013	1.0112222	1.011035	1.0108393	1.0106351	1.0104237
1.0004004	1.0008897	1.0014228	1.0019993	1.002616	1.0032669	1.0039423	1.0046349	1.0053346	1.0060335	1.0067219	1.0073926	1.0080377	1.008651	1.0092263	1.0097601	1.0102487	1.0106893	1.0110813	1.0114257	1.0117222	1.0119739	1.012183	1.0123523	1.0124853	1.0125854	1.012656	1.0126997	1.0127205	1.0127206	1.012702	1.0126672	1.012618	1.0125561	1.0124831	1.0123988	1.0123053	1.012202	1.01209	1.0119687	1.0118387	1.0116996	1.011551	1.0113938	1.011227	1.0110509	1.0108651	1.0106715	1.0104692	1.010259
0.99998134	1.0004659	1.0009962	1.0015719	1.0021883	1.0028394	1.0035169	1.0042118	1.0049154	1.0056189	1.0063137	1.0069913	1.0076455	1.0082682	1.0088556	1.0094016	1.0099032	1.010358	1.0107642	1.0111221	1.0114328	1.0116973	1.0119182	1.0120984	1.0122418	1.0123503	1.0124283	1.012479	1.0125052	1.01251	1.0124956	1.0124642	1.0124183	1.0123594	1.0122882	1.0122062	1.0121145	1.012013	1.0119023	1.0117834	1.0116551	1.0115179	1.0113715	1.0112164	1.0110512	1.010878	1.010694	1.0105021	1.0103008	1.0100921
0.99957603	1.0000536	1.00058	1.0011528	1.0017672	1.0024179	1.0030957	1.0037924	1.0044981	1.0052048	1.0059043	1.0065881	1.00725	1.0078819	1.0084798	1.0090384	1.0095524	1.0100218	1.0104424	1.010815	1.0111383	1.0114162	1.0116497	1.011842	1.011995	1.0121133	1.0122	1.0122576	1.0122902	1.0123005	1.0122905	1.0122632	1.0122204	1.0121644	1.0120956	1.0120151	1.0119256	1.0118254	1.0117165	1.0115987	1.0114725	1.0113367	1.0111918	1.0110383	1.0108753	1.0107026	1.010521	1.0103303	1.0101308	1.0099229
0.9991841	0.99965423	1.0001742	1.0007432	1.0013547	1.0020031	1.0026801	1.0033766	1.0040839	1.0047921	1.0054957	1.0061846	1.0068527	1.0074939	1.0081013	1.008671	1.0091984	1.0096798	1.0101154	1.0105011	1.0108403	1.011132	1.0113783	1.0115824	1.0117465	1.0118746	1.0119702	1.012036	1.0120752	1.0120907	1.0120858	1.0120627	1.012024	1.0119703	1.0119038	1.0118263	1.0117381	1.0116395	1.0115322	1.0114158	1.0112902	1.0111561	1.0110128	1.0108603	1.0106989	1.0105281	1.0103484	1.0101587	1.0099599	1.0097523
0.9988075	0.9992682	0.999781	1.0003438	1.0009507	1.0015961	1.0022706	1.0029653	1.0036719	1.0043827	1.0050879	1.0057812	1.0064548	1.0071032	1.0077195	1.0082998	1.0088388	1.0093346	1.0097834	1.0101839	1.010537	1.0108429	1.0111029	1.0113195	1.0114955	1.0116342	1.0117389	1.011813	1.0118594	1.0118814	1.0118821	1.0118635	1.0118282	1.0117781	1.0117142	1.0116388	1.0115521	1.011456	1.0113497	1.0112345	1.0111102	1.0109769	1.0108352	1.0106845	1.0105239	1.0103537	1.0101745	1.0099863	1.0097888	1.0095812
0.9984467	0.998896	0.9994003	0.99995565	1.000557	1.0011971	1.001868	1.0025603	1.0032657	1.0039754	1.0046825	1.0053791	1.0060569	1.0067111	1.007336	1.0079256	1.0084761	1.008984	1.009446	1.009862	1.0102292	1.0105491	1.0108234	1.0110526	1.0112414	1.0113915	1.011506	1.0115889	1.0116433	1.011672	1.0116786	1.0116652	1.0116335	1.0115875	1.0115266	1.0114534	1.0113688	1.0112736	1.0111701	1.0110554	1.0109323	1.0108	1.0106589	1.010509	1.0103498	1.0101807	1.0100027	1.0098149	1.0096178	1.0094113
0.9981016	0.9985396	0.9990333	0.99957967	1.0001737	1.0008076	1.0014734	1.0021617	1.0028646	1.0035733	1.0042804	1.0049781	1.0056593	1.0063186	1.0069506	1.0075489	1.0081097	1.0086299	1.0091052	1.0095341	1.0099164	1.010251	1.0105393	1.010783	1.0109836	1.0111457	1.0112709	1.0113639	1.0114264	1.0114625	1.0114752	1.0114672	1.0114406	1.0113971	1.0113403	1.0112696	1.0111878	1.0110946	1.0109913	1.0108783	1.0107565	1.0106258	1.0104853	1.0103363	1.0101771	1.0100095	1.0098319	1.0096447	1.009448	1.0092418
0.99777347	0.9981989	0.99868095	0.9992167	0.99980235	1.0004284	1.0010875	1.0017706	1.002469	1.0031749	1.0038807	1.0045785	1.0052627	1.0059258	1.0065638	1.0071703	1.0077404	1.0082713	1.0087594	1.0092022	1.0095987	1.0099479	1.0102507	1.0105083	1.0107222	1.0108963	1.0110332	1.0111357	1.0112077	1.0112518	1.0112716	1.0112698	1.0112479	1.0112094	1.011156	1.0110881	1.0110081	1.0109175	1.010816	1.0107045	1.0105835	1.0104536	1.0103141	1.0101655	1.0100076	1.0098404	1.0096633	1.0094761	1.0092797	1.009074
0.9974636	0.99787354	0.9983428	0.99886763	0.9994428	1.0000595	1.0007107	1.0013876	1.0020809	1.0027825	1.0034851	1.0041827	1.0048679	1.0055344	1.0061766	1.0067892	1.0073692	1.0079099	1.0084101	1.008866	1.0092762	1.0096397	1.009957	1.0102293	1.0104573	1.0106442	1.0107931	1.010906	1.0109879	1.0110401	1.0110672	1.0110722	1.0110558	1.0110216	1.0109717	1.0109081	1.0108309	1.0107421	1.010642	1.0105324	1.0104128	1.0102838	1.0101452	1.0099974	1.0098399	1.0096734	1.0094969	1.0093107	1.0091144	1.0089076
0.9971719	0.9975658	0.99802065	0.9985329	0.9990961	0.9997029	1.0003444	1.0010129	1.0016992	1.0023962	1.0030956	1.0037913	1.0044755	1.0051434	1.0057893	1.0064081	1.0069951	1.007545	1.0080568	1.0085257	1.0089486	1.0093267	1.0096589	1.0099449	1.0101871	1.0103872	1.0105488	1.0106734	1.010765	1.0108267	1.0108621	1.0108736	1.0108635	1.0108347	1.0107896	1.010729	1.0106549	1.0105691	1.0104715	1.0103631	1.0102448	1.0101168	1.0099795	1.0098324	1.0096757	1.0095096	1.0093328	1.0091473	1.0089506	1.0087445
0.9968984	0.9972762	0.9977157	0.998213	0.9987631	0.99935776	0.9999893	1.0006478	1.0013264	1.0020171	1.0027109	1.0034031	1.0040864	1.0047543	1.0054032	1.0060263	1.0066197	1.0071784	1.0076996	1.0081805	1.008617	1.0090085	1.0093553	1.0096561	1.0099124	1.0101266	1.0103008	1.0104373	1.01054	1.0106117	1.0106555	1.0106745	1.0106709	1.0106479	1.0106077	1.0105512	1.0104809	1.0103978	1.0103024	1.0101961	1.0100794	1.009953	1.0098163	1.0096704	1.0095139	1.0093483	1.0091726	1.0089867	1.0087905	1.0085838
0.99664474	0.9970043	0.99742645	0.99790853	0.99844444	0.99902606	0.99964505	1.000293	1.0009623	1.0016446	1.0023328	1.0030204	1.0037007	1.0043684	1.005018	1.0056442	1.0062429	1.0068096	1.0073404	1.0078309	1.0082806	1.0086855	1.0090467	1.0093621	1.0096331	1.0098611	1.010048	1.0101976	1.0103112	1.0103934	1.010447	1.0104736	1.0104778	1.010461	1.0104252	1.0103738	1.0103077	1.0102278	1.0101355	1.0100313	1.0099163	1.009792	1.0096561	1.009511	1.0093552	1.0091907	1.0090145	1.0088292	1.0086334	1.0084269
0.99641055	0.99675035	0.9971557	0.99762094	0.99814135	0.99870837	0.9993137	0.99995005	1.0006081	1.0012816	1.0019617	1.002643	1.0033196	1.0039855	1.0046344	1.0052632	1.0058659	1.0064386	1.0069768	1.0074786	1.0079393	1.0083576	1.0087324	1.009062	1.0093478	1.0095904	1.0097911	1.0099534	1.0100794	1.0101725	1.0102353	1.010271	1.0102826	1.0102727	1.0102437	1.0101969	1.0101352	1.0100588	1.0099695	1.0098687	1.0097558	1.0096325	1.0094986	1.0093542	1.0092001	1.0090355	1.0088606	1.0086755	1.008479	1.0082729
0.99619645	0.9965161	0.9969023	0.99735045	0.9978541	0.9984048	0.99899554	0.9996178	1.0002639	1.0009263	1.001598	1.0022725	1.002943	1.0036055	1.0042537	1.0048832	1.0054885	1.0060667	1.0066125	1.007123	1.0075945	1.0080253	1.0084126	1.0087563	1.0090567	1.0093141	1.009529	1.0097047	1.0098433	1.0099473	1.010021	1.0100659	1.0100862	1.0100833	1.0100613	1.0100199	1.0099627	1.0098908	1.0098048	1.0097066	1.009597	1.0094756	1.009344	1.0092012	1.0090477	1.0088842	1.0087098	1.0085249	1.008329	1.0081228
0.9960016	0.9963016	0.99666804	0.99709755	0.99758255	0.9981162	0.9986911	0.99929875	0.99993104	1.0005815	1.0012429	1.0019088	1.0025728	1.0032306	1.0038757	1.0045053	1.0051125	1.0056942	1.0062459	1.0067642	1.0072455	1.0076878	1.0080884	1.0084463	1.0087602	1.0090314	1.0092613	1.0094506	1.009602	1.0097187	1.0098028	1.0098581	1.0098876	1.0098928	1.0098773	1.0098419	1.0097903	1.0097227	1.009641	1.0095466	1.0094391	1.0093207	1.0091908	1.00905	1.0088979	1.0087357	1.0085623	1.0083783	1.0081824	1.0079759
0.9958289	0.99610716	0.9964526	0.9968616	0.99732786	0.997843	0.9984011	0.99899197	0.9996101	1.0002475	1.0008966	1.0015528	1.0022088	1.0028603	1.0035017	1.0041292	1.0047369	1.0053213	1.005878	1.0064036	1.0068935	1.007346	1.0077587	1.0081298	1.0084584	1.0087436	1.0089874	1.0091912	1.0093555	1.0094851	1.0095807	1.0096465	1.0096855	1.0096995	1.0096911	1.009663	1.009617	1.0095549	1.009478	1.009387	1.0092835	1.0091679	1.0090404	1.0089012	1.0087509	1.0085905	1.0084178	1.0082344	1.0080392	1.0078331
0.9956763	0.9959323	0.9962568	0.9966451	0.997091	0.997587	0.99812603	0.99869996	0.9993013	0.999923	1.0005602	1.0012052	1.0018514	1.0024958	1.0031323	1.003756	1.0043632	1.0049489	1.0055093	1.0060401	1.0065384	1.007001	1.0074246	1.0078079	1.00815	1.0084492	1.0087075	1.0089248	1.0091037	1.0092459	1.0093544	1.0094311	1.0094795	1.009503	1.0095023	1.0094817	1.0094424	1.0093858	1.0093143	1.0092279	1.0091276	1.0090152	1.008891	1.0087544	1.0086063	1.0084472	1.0082766	1.0080938	1.0078996	1.0076941
0.99554497	0.99577844	0.9960804	0.9964471	0.9968716	0.9973475	0.9978666	0.99842185	0.9990061	0.9996121	1.0002341	1.0008658	1.001502	1.0021378	1.0027677	1.0033867	1.0039922	1.004578	1.0051401	1.0056759	1.0061808	1.0066516	1.0070856	1.0074805	1.0078355	1.0081494	1.0084211	1.008653	1.008845	1.0090009	1.0091218	1.0092101	1.0092698	1.0093024	1.0093112	1.0092984	1.0092658	1.0092158	1.0091493	1.0090681	1.0089724	1.008864	1.0087426	1.0086092	1.008464	1.0083067	1.0081372	1.0079566	1.0077639	1.0075588
0.99543476	0.9956449	0.99592394	0.9962681	0.99667096	0.99712515	0.99762344	0.9981592	0.9987242	0.99931324	0.9999192	1.000537	1.0011611	1.0017865	1.0024087	1.0030221	1.0036238	1.004208	1.0047716	1.0053103	1.0058203	1.0062985	1.0067424	1.0071484	1.0075154	1.0078425	1.0081282	1.0083739	1.0085807	1.0087492	1.0088832	1.0089847	1.009055	1.0090982	1.0091162	1.0091116	1.0090871	1.0090437	1.0089833	1.0089073	1.0088165	1.0087122	1.0085945	1.0084647	1.0083226	1.0081676	1.0080007	1.0078212	1.0076301	1.0074264
0.9953462	0.9955329	0.9957885	0.9961099	0.9964891	0.9969211	0.99739736	0.9979119	0.998457	0.9990271	0.99961656	1.0002187	1.000829	1.0014431	1.0020559	1.0026624	1.0032582	1.0038399	1.0044035	1.0049446	1.0054586	1.0059431	1.0063947	1.0068109	1.0071896	1.007529	1.0078286	1.0080882	1.008309	1.0084918	1.0086387	1.008752	1.0088348	1.008889	1.0089166	1.0089213	1.0089048	1.0088687	1.008815	1.008745	1.00866	1.0085604	1.0084474	1.0083207	1.0081823	1.0080303	1.0078663	1.0076891	1.0074995	1.0072976
0.99527836	0.99544114	0.99567395	0.9959705	0.99632686	0.99673516	0.99718857	0.99768066	0.9982053	0.99875516	0.9993258	0.9999112	1.0005069	1.001108	1.0017098	1.0023074	1.0028979	1.0034751	1.0040367	1.0045781	1.0050957	1.0055847	1.0060439	1.0064691	1.0068582	1.0072095	1.0075222	1.0077952	1.0080299	1.008227	1.0083876	1.0085138	1.0086083	1.0086737	1.0087125	1.0087266	1.008719	1.0086905	1.0086441	1.0085808	1.0085016	1.0084076	1.0082992	1.0081776	1.0080423	1.007894	1.0077329	1.0075586	1.0073717	1.0071714
0.99523246	0.9953712	0.9955799	0.99585265	0.9961842	0.99656814	0.9969984	0.997467	0.9979687	0.9984975	0.9990485	0.99961597	1.0001953	1.0007821	1.0013715	1.0019592	1.0025415	1.0031139	1.0036722	1.0042129	1.0047314	1.005225	1.0056902	1.006123	1.0065216	1.0068837	1.0072091	1.0074954	1.0077438	1.0079542	1.0081288	1.0082681	1.0083756	1.0084531	1.0085028	1.0085269	1.0085284	1.0085088	1.0084705	1.0084138	1.0083413	1.0082523	1.0081503	1.0080332	1.0079021	1.007758	1.0076005	1.0074297	1.0072452	1.0070474
0.9952079	0.99532247	0.9955062	0.99575436	0.9960616	0.9964207	0.99682605	0.9972705	0.9977488	0.9982556	0.99878544	0.9993337	0.9998947	1.0004659	1.0010413	1.0016179	1.0021908	1.0027565	1.0033104	1.0038487	1.0043677	1.0048639	1.005333	1.0057728	1.00618	1.0065527	1.0068896	1.0071886	1.00745	1.0076746	1.0078623	1.0080153	1.008136	1.0082252	1.0082868	1.0083221	1.0083327	1.0083222	1.0082921	1.0082434	1.0081776	1.0080963	1.0079991	1.0078872	1.0077617	1.0076216	1.0074681	1.0073012	1.00712	1.006925
0.9952037	0.99529475	0.9954539	0.9956775	0.9959593	0.9962929	0.99667245	0.9970918	0.99754673	0.99802905	0.9985367	0.999064	0.9996066	1.0001601	1.0007205	1.001284	1.0018464	1.0024033	1.0029516	1.0034866	1.0040042	1.0045012	1.004974	1.0054194	1.0058343	1.0062163	1.0065634	1.0068748	1.0071484	1.0073868	1.0075884	1.007755	1.0078886	1.0079908	1.0080636	1.0081097	1.0081323	1.008131	1.0081092	1.0080687	1.0080104	1.0079355	1.0078453	1.0077398	1.0076196	1.0074849	1.0073355	1.0071728	1.0069952	1.0068042
0.99522185	0.99528843	0.9954233	0.9956208	0.9958763	0.9961847	0.99653816	0.99693227	0.9973606	0.9978193	0.9983036	0.9988089	0.999331	0.99986595	1.0004102	1.0009586	1.0015088	1.0020567	1.0025967	1.0031266	1.0036422	1.0041388	1.0046139	1.0050628	1.0054845	1.0058738	1.0062312	1.0065538	1.0068402	1.007091	1.0073061	1.0074863	1.0076326	1.007748	1.0078335	1.0078909	1.0079246	1.007933	1.0079215	1.007889	1.0078398	1.0077717	1.0076884	1.0075891	1.0074751	1.0073462	1.0072021	1.0070441	1.0068711	1.0066835
0.99526066	0.9953027	0.9954131	0.99558586	0.99581504	0.9960965	0.99642366	0.9967913	0.99719346	0.9976272	0.99808675	0.99856853	0.9990688	0.9995831	1.0001098	1.0006428	1.0011789	1.0017152	1.002247	1.00277	1.003281	1.0037762	1.0042518	1.0047042	1.00513	1.0055275	1.0058926	1.0062257	1.0065241	1.0067868	1.0070153	1.007209	1.0073695	1.007497	1.0075958	1.0076658	1.0077094	1.0077293	1.0077276	1.0077052	1.0076636	1.0076042	1.0075282	1.0074358	1.0073282	1.0072055	1.0070673	1.0069145	1.0067468	1.0065631
0.99531925	0.99533826	0.9954244	0.9955715	0.99577475	0.9960294	0.99632937	0.99666953	0.9970454	0.997452	0.9978862	0.99834335	0.9988212	0.99931407	0.9998203	1.0003365	1.0008575	1.0013808	1.001902	1.0024171	1.0029225	1.0034151	1.0038894	1.0043434	1.0047731	1.0051765	1.0055498	1.0058925	1.0062008	1.0064759	1.0067164	1.0069232	1.0070968	1.0072383	1.0073493	1.0074319	1.0074875	1.0075186	1.007527	1.0075148	1.0074823	1.0074313	1.0073632	1.0072784	1.0071781	1.0070622	1.0069305	1.006783	1.0066205	1.0064427
0.99539864	0.9953948	0.9954557	0.99557745	0.9957554	0.9959824	0.9962554	0.9965676	0.99691623	0.9972954	0.997703	0.9981349	0.99858797	0.99905866	0.99954385	1.0000407	1.0005449	1.0010538	1.0015631	1.0020689	1.0025675	1.0030545	1.0035278	1.0039815	1.0044144	1.0048217	1.0052016	1.0055517	1.0058706	1.0061566	1.0064092	1.0066288	1.0068157	1.0069702	1.0070941	1.0071893	1.0072572	1.0073001	1.0073192	1.007317	1.0072939	1.0072528	1.007193	1.0071166	1.0070236	1.006915	1.0067897	1.006649	1.0064927	1.0063201
0.9954978	0.99547166	0.99550855	0.995605	0.99575615	0.9959568	0.9962016	0.9964861	0.9968059	0.9971571	0.9975377	0.99794304	0.9983704	0.9988172	0.99928105	0.9997566	1.0002433	1.0007359	1.0012318	1.0017259	1.0022163	1.0026977	1.0031664	1.0036192	1.0040526	1.0044627	1.0048487	1.0052055	1.0055335	1.0058293	1.0060941	1.006326	1.0065252	1.0066924	1.00683	1.0069382	1.0070183	1.0070738	1.0071036	1.0071118	1.0070993	1.0070673	1.0070169	1.0069493	1.0068645	1.0067632	1.0066458	1.0065125	1.0063622	1.0061965
0.99561614	0.9955677	0.9955811	0.99565303	0.9957785	0.99595124	0.99616843	0.9964249	0.996716	0.9970395	0.9973909	0.9977684	0.99816924	0.99859095	0.9990309	0.9994853	0.9999516	1.0004269	1.0009071	1.0013897	1.0018694	1.0023432	1.0028068	1.0032568	1.0036899	1.0041023	1.0044916	1.0048549	1.0051904	1.0054959	1.0057704	1.0060141	1.006226	1.0064065	1.0065563	1.0066776	1.0067705	1.0068378	1.0068796	1.0068996	1.0068973	1.0068753	1.006835	1.0067763	1.0067	1.0066073	1.0064974	1.0063711	1.0062288	1.0060699
0.995754	0.99568313	0.99567384	0.9957213	0.99582076	0.99596703	0.99615604	0.9963836	0.99664587	0.9969399	0.99726295	0.99761236	0.99798554	0.9983812	0.99879575	0.9992269	0.99967253	1.000129	1.0005924	1.0010601	1.0015284	1.0019927	1.0024492	1.002895	1.0033263	1.0037394	1.0041312	1.0044991	1.0048413	1.0051547	1.0054394	1.0056943	1.0059174	1.0061105	1.0062733	1.0064071	1.0065135	1.0065926	1.006647	1.0066777	1.0066878	1.006676	1.0066454	1.0065964	1.0065291	1.0064455	1.0063438	1.0062261	1.0060909	1.0059392
0.9959101	0.9958188	0.9957867	0.9958094	0.995884	0.9960032	0.9961642	0.9963632	0.9965961	0.9968606	0.9971544	0.9974746	0.9978194	0.99818707	0.998576	0.99898326	0.9994052	0.99984115	1.0002867	1.0007389	1.0011933	1.0016469	1.0020957	1.0025358	1.002963	1.0033752	1.0037684	1.0041392	1.004487	1.0048077	1.0051011	1.0053658	1.0056002	1.0058048	1.0059807	1.006127	1.0062461	1.0063386	1.0064049	1.0064479	1.0064688	1.0064683	1.0064483	1.0064092	1.0063521	1.0062767	1.0061852	1.0060755	1.0059485	1.0058051
0.9960831	0.9959724	0.9959186	0.9959184	0.99596703	0.99605995	0.99619406	0.9963638	0.9965672	0.99680185	0.99706507	0.9973563	0.99767137	0.9980117	0.9983725	0.99875367	0.99915224	0.9995661	0.9999918	1.0004253	1.0008647	1.0013063	1.0017452	1.0021776	1.0026003	1.0030098	1.0034028	1.0037763	1.004128	1.004455	1.0047555	1.0050292	1.0052745	1.0054911	1.0056782	1.0058376	1.0059683	1.0060737	1.0061531	1.0062081	1.0062411	1.0062517	1.0062429	1.0062139	1.0061669	1.006102	1.0060188	1.0059186	1.0058016	1.0056658
0.99627423	0.99614346	0.99606884	0.9960459	0.99607015	0.9961366	0.99624306	0.99638474	0.99655914	0.9967635	0.9969966	0.99725676	0.99754274	0.99785286	0.998186	0.9985403	0.9989132	0.9993032	0.99970764	1.0001227	1.0005456	1.0009722	1.0013995	1.0018232	1.0022393	1.0026449	1.0030364	1.0034103	1.003765	1.0040969	1.0044044	1.0046856	1.00494	1.0051676	1.0053666	1.005538	1.0056822	1.0057989	1.0058913	1.0059587	1.0060033	1.0060266	1.0060284	1.0060105	1.0059742	1.0059191	1.005846	1.0057554	1.0056467	1.0055207
0.99648094	0.9963325	0.99623775	0.9961922	0.99619263	0.9962338	0.9963131	0.99642605	0.9965712	0.99674565	0.9969484	0.99717814	0.9974335	0.9977133	0.9980168	0.99834275	0.99868935	0.99905473	0.9994361	0.99983025	1.0002347	1.0006462	1.0010599	1.0014728	1.0018809	1.0022813	1.0026697	1.0030423	1.0033982	1.0037336	1.0040464	1.0043353	1.0045983	1.0048352	1.005045	1.005228	1.0053846	1.0055144	1.0056186	1.0056987	1.0057564	1.0057911	1.0058042	1.005798	1.0057726	1.0057284	1.0056659	1.005585	1.0054866	1.0053697
0.99670297	0.99653774	0.9964235	0.9963574	0.996334	0.99635047	0.9964032	0.99648786	0.99660444	0.99674827	0.99692065	0.99711925	0.9973431	0.9975926	0.9978663	0.99816287	0.99848145	0.9988206	0.99917734	0.9995493	0.9999341	1.0003278	1.0007267	1.0011272	1.0015258	1.0019192	1.0023025	1.0026737	1.0030292	1.0033668	1.0036833	1.0039781	1.0042483	1.0044942	1.0047147	1.0049084	1.0050764	1.005219	1.0053362	1.0054293	1.0054984	1.0055453	1.0055714	1.0055766	1.0055623	1.0055289	1.005477	1.0054066	1.0053182	1.0052117
0.99694055	0.99675876	0.9966263	0.9965394	0.99649435	0.9964865	0.9965127	0.9965711	0.99665755	0.9967722	0.9969137	0.99708086	0.9972737	0.9974915	0.9977345	0.9980012	0.9982909	0.99860203	0.9989329	0.9992813	0.99964464	1.0000187	1.000401	1.0007882	1.0011758	1.0015595	1.001937	1.0023042	1.0026581	1.0029958	1.0033159	1.0036149	1.0038925	1.0041456	1.0043755	1.0045801	1.004759	1.0049138	1.0050429	1.0051476	1.0052298	1.0052896	1.0053273	1.0053447	1.005342	1.0053202	1.0052795	1.00522	1.005142	1.0050458
0.99719137	0.9969943	0.9968449	0.9967389	0.9966722	0.9966404	0.99664193	0.9966728	0.99673116	0.99681664	0.99692726	0.99706316	0.99722445	0.99741024	0.9976219	0.99785733	0.9981171	0.99839944	0.9987035	0.99902683	0.999367	0.9997201	1.0000848	1.000456	1.0008299	1.0012035	1.0015726	1.0019354	1.0022857	1.0026231	1.0029442	1.003247	1.0035294	1.0037899	1.0040278	1.0042417	1.0044315	1.0045975	1.0047388	1.0048563	1.0049508	1.0050231	1.0050731	1.0051029	1.0051122	1.0051017	1.0050727	1.0050243	1.0049571	1.0048718
0.99745506	0.99724424	0.9970786	0.99695414	0.9968668	0.9968133	0.99678993	0.99679434	0.9968251	0.9968812	0.9969617	0.9970661	0.9971958	0.9973499	0.9975288	0.99773276	0.99796146	0.9982145	0.9984902	0.9987868	0.99910253	0.9994337	0.9997776	1.0001312	1.0004907	1.0008522	1.0012121	1.001567	1.0019134	1.0022484	1.0025699	1.0028745	1.0031606	1.0034274	1.0036724	1.0038949	1.004095	1.0042713	1.0044243	1.0045539	1.0046605	1.0047458	1.004808	1.00485	1.0048718	1.0048733	1.0048559	1.0048194	1.0047637	1.0046893
0.99772996	0.99750686	0.9973265	0.9971851	0.99707824	0.99700314	0.99695605	0.99693507	0.9969392	0.996966	0.9970165	0.9970904	0.9971876	0.99730945	0.9974564	0.9976279	0.99782544	0.99804735	0.9982934	0.998562	0.9988512	0.9991583	0.9994808	0.9998159	1.0001583	1.0005064	1.0008551	1.0012017	1.0015416	1.0018736	1.002193	1.0024986	1.0027876	1.0030581	1.0033094	1.0035398	1.0037488	1.0039352	1.0040994	1.0042408	1.0043597	1.0044565	1.0045321	1.0045863	1.0046203	1.0046344	1.0046289	1.0046041	1.0045604	1.0044974
0.998016	0.9977818	0.9975875	0.99742967	0.9973049	0.9972093	0.99713963	0.997094	0.9970715	0.9970708	0.99709135	0.99713486	0.99720055	0.9972902	0.9974046	0.9975434	0.99770856	0.99789846	0.99811405	0.99835306	0.9986151	0.99889684	0.9991963	0.99951035	0.99983495	1.0001676	1.0005033	1.0008392	1.0011718	1.001498	1.001815	1.0021197	1.00241	1.0026838	1.0029404	1.0031776	1.0033944	1.0035901	1.0037644	1.0039176	1.0040478	1.0041562	1.0042444	1.0043114	1.0043577	1.0043842	1.0043916	1.0043786	1.0043468	1.0042963
0.99831146	0.99806714	0.99786085	0.99768823	0.9975464	0.99743086	0.99733996	0.99727076	0.99722284	0.99719465	0.9971861	0.99719954	0.9972343	0.9972917	0.99737346	0.9974798	0.9976114	0.99776894	0.99795276	0.99816203	0.9983952	0.99865	0.9989247	0.9992159	0.9995208	0.9998356	1.0001572	1.0004809	1.0008045	1.0011235	1.0014358	1.0017388	1.0020286	1.002305	1.0025647	1.0028081	1.0030317	1.0032356	1.0034204	1.003583	1.0037253	1.0038465	1.0039462	1.0040255	1.004085	1.0041236	1.0041426	1.0041424	1.004123	1.0040843
0.99861556	0.9983627	0.9981453	0.99795926	0.99780124	0.9976674	0.99755603	0.9974645	0.9973914	0.99733746	0.9973015	0.99728465	0.99728864	0.99731374	0.9973631	0.997436	0.9975346	0.99765927	0.9978109	0.99798876	0.9981913	0.99841833	0.99866605	0.99893373	0.99921685	0.9995127	0.9998179	1.0001289	1.0004411	1.0007511	1.001058	1.0013565	1.0016453	1.001922	1.002185	1.0024319	1.0026615	1.0028733	1.0030663	1.0032396	1.0033919	1.003525	1.0036365	1.0037282	1.0038002	1.003851	1.0038836	1.0038958	1.0038887	1.0038624
0.99892676	0.99866647	0.9984393	0.9982412	0.998068	0.99791753	0.9977874	0.9976745	0.9975782	0.9974984	0.99743545	0.99738914	0.9973633	0.9973574	0.99737346	0.9974132	0.99747884	0.9975697	0.9976882	0.9978337	0.99800503	0.9982022	0.9984231	0.99866456	0.9989248	0.9991998	0.999487	0.9997822	1.0000821	1.0003823	1.0006812	1.0009747	1.0012604	1.0015363	1.0018003	1.0020505	1.0022849	1.002503	1.0027038	1.0028857	1.0030491	1.0031924	1.0033159	1.0034194	1.0035038	1.0035677	1.0036129	1.0036373	1.003643	1.0036293
0.99924386	0.9989781	0.9987422	0.998533	0.99834687	0.998181	0.9980324	0.9978993	0.99778104	0.9976767	0.99758726	0.99751353	0.9974576	0.9974206	0.9974042	0.9974114	0.99744266	0.99750054	0.99758554	0.9976973	0.9978371	0.9980038	0.99819505	0.9984101	0.99864507	0.9988982	0.9991656	0.9994434	0.9997281	1.000017	1.0003066	1.0005937	1.0008752	1.0011492	1.0014125	1.0016643	1.0019026	1.0021255	1.0023332	1.0025237	1.0026958	1.0028498	1.0029844	1.0031004	1.0031964	1.0032731	1.0033299	1.0033686	1.0033867	1.0033854
0.9995656	0.99929535	0.9990529	0.9988341	0.99863595	0.9984555	0.9982906	0.99813855	0.9979986	0.99787134	0.99775624	0.99765617	0.99757135	0.9975039	0.99745643	0.99743056	0.99742854	0.9974529	0.9975032	0.99758166	0.99768883	0.99782366	0.9979841	0.9981706	0.99837947	0.9986084	0.99885416	0.99911326	0.9993826	0.9996574	0.99993604	1.0002146	1.0004903	1.0007601	1.001022	1.0012745	1.0015152	1.0017428	1.0019556	1.0021532	1.0023336	1.0024974	1.0026424	1.0027697	1.002878	1.002967	1.0030364	1.0030874	1.0031186	1.0031309
0.99989086	0.99961716	0.999369	0.9991429	0.99893415	0.99874085	0.99855995	0.99839056	0.9982313	0.9980817	0.9979437	0.99781686	0.9977044	0.9976071	0.997529	0.9974709	0.9974355	0.9974252	0.99744177	0.9974865	0.9975595	0.9976612	0.99779063	0.9979477	0.99812835	0.9983317	0.9985542	0.9987927	0.9990435	0.99930465	0.99957025	0.99983823	1.0001069	1.0003712	1.0006304	1.0008817	1.0011231	1.0013536	1.0015709	1.0017749	1.0019635	1.0021354	1.002291	1.0024289	1.0025482	1.0026492	1.0027314	1.0027946	1.002839	1.0028641
1.0002187	0.9999434	0.9996907	0.9994571	0.9992396	0.99903464	0.9988404	0.99865437	0.9984768	0.99830705	0.9981458	0.9979943	0.9978548	0.99772954	0.99762046	0.9975307	0.9974625	0.99741906	0.99740106	0.9974115	0.9974505	0.9975183	0.99761564	0.9977414	0.9978928	0.9980694	0.9982675	0.9984837	0.99871546	0.9989582	0.99920994	0.9994671	0.99972546	0.99998397	1.000238	1.0004874	1.0007286	1.0009604	1.0011817	1.00139	1.001585	1.0017657	1.0019302	1.0020777	1.0022082	1.0023208	1.0024158	1.002491	1.0025483	1.0025862
1.0005474	1.0002714	1.000016	0.9997776	0.99955183	0.99933684	0.99912995	0.9989296	0.9987345	0.9985455	0.9983629	0.9981873	0.9980227	0.9978698	0.99773157	0.997611	0.99751085	0.99743354	0.99738157	0.9973569	0.9973617	0.9973951	0.9974598	0.9975529	0.9976745	0.9978221	0.99799395	0.9981863	0.9983968	0.99862087	0.998857	0.9991004	0.9993485	0.9995985	0.99984664	1.0000923	1.0003319	1.0005643	1.0007869	1.0009998	1.0011997	1.0013872	1.0015601	1.0017169	1.0018585	1.0019821	1.0020883	1.0021764	1.0022463	1.0022967
1.0008752	1.000601	1.0003433	1.0001007	0.99986917	0.99964577	0.99942726	0.9992132	0.99900305	0.9987962	0.9985939	0.9983964	0.99820733	0.9980278	0.9978615	0.9977106	0.9975785	0.9974693	0.9973829	0.997324	0.9972939	0.9972933	0.997323	0.9973834	0.99747324	0.99759084	0.99773484	0.99790186	0.99808913	0.99829364	0.99851197	0.99874026	0.99897623	0.9992158	0.9994573	0.9996972	0.999934	1.000165	1.0003889	1.0006038	1.0008085	1.0010016	1.0011818	1.0013477	1.0014983	1.0016325	1.0017506	1.0018501	1.001933	1.0019962
1.0012016	1.000929	1.000672	1.0004267	1.0001898	0.99995863	0.99973106	0.99950546	0.9992811	0.9990577	0.9988368	0.99861926	0.99840677	0.99820286	0.99800897	0.9978294	0.9976666	0.9975245	0.99740535	0.99731183	0.9972468	0.9972115	0.99720675	0.9972335	0.9972906	0.9973774	0.99749225	0.9976324	0.99779475	0.9979777	0.9981764	0.99838775	0.99861	0.9988379	0.9990702	0.9993036	0.9995356	0.99976426	0.9999876	1.000204	1.0004121	1.0006098	1.0007961	1.0009698	1.0011292	1.001274	1.0014026	1.0015138	1.0016084	1.0016847
1.0015253	1.001256	1.0009999	1.0007532	1.000513	1.000276	1.00004	0.99980414	0.9995671	0.99932957	0.99909115	0.9988548	0.99862075	0.9983928	0.9981738	0.99796563	0.99777365	0.99759996	0.9974481	0.99732083	0.99722075	0.99715054	0.9971106	0.9971037	0.99712723	0.99718136	0.9972659	0.99737746	0.99751437	0.9976732	0.99785125	0.9980446	0.9982505	0.9984654	0.99868697	0.9989126	0.9991385	0.9993635	0.999585	0.9998015	1.0000113	1.0002128	1.0004042	1.0005845	1.0007521	1.0009059	1.0010446	1.0011677	1.0012734	1.0013624
1.0018432	1.0015796	1.0013256	1.0010792	1.0008366	1.0005956	1.0003527	1.0001082	0.99986035	0.9996092	0.9993559	0.9991012	0.9988477	0.99859726	0.99835336	0.99811894	0.997898	0.9976945	0.9975105	0.9973501	0.99721575	0.9971111	0.99703604	0.99699366	0.9969826	0.9970048	0.99705684	0.99713975	0.9972488	0.9973823	0.9975377	0.9977112	0.99790037	0.9981007	0.99830985	0.99852496	0.99874336	0.998963	0.9991813	0.9993966	0.99960726	0.9998111	1.0000069	1.000193	1.0003679	1.0005298	1.000678	1.0008112	1.0009288	1.0010289
1.0021572	1.0018984	1.0016491	1.001403	1.0011595	1.0009152	1.000668	1.0004158	1.0001584	0.99989545	0.99962807	0.9993576	0.9990859	0.99881494	0.99854827	0.9982889	0.99804133	0.9978073	0.99759257	0.9973999	0.9972316	0.99709195	0.9969823	0.99690425	0.9968594	0.9968468	0.9968669	0.99691826	0.99699837	0.9971054	0.9972372	0.99738896	0.99755853	0.9977427	0.9979379	0.99814194	0.99835175	0.9985651	0.9987787	0.9989914	0.9992019	0.9994064	0.999605	0.9997952	0.9999758	1.0001458	1.0003028	1.0004462	1.0005741	1.0006862
1.0024633	1.0022119	1.0019662	1.0017236	1.0014809	1.0012348	1.0009831	1.0007255	1.0004603	1.0001872	0.9999078	0.9996227	0.99933434	0.99904466	0.9987569	0.9984738	0.9981998	0.99793833	0.9976938	0.9974689	0.9972676	0.9970936	0.9969488	0.99683577	0.9967557	0.99670875	0.99669594	0.9967155	0.9967652	0.9968446	0.99695	0.99707884	0.9972283	0.99739414	0.9975742	0.9977653	0.9979646	0.99816924	0.9983771	0.9985861	0.9987943	0.998999	0.9991995	0.99939317	0.99957913	0.9997547	0.99992	1.0000721	1.0002106	1.000333
1.0027622	1.0025183	1.0022784	1.0020399	1.0017985	1.0015517	1.001298	1.001036	1.0007644	1.0004832	1.0001926	0.9998949	0.99959147	0.99928445	0.9989768	0.998672	0.9983736	0.99808615	0.99781233	0.9975573	0.9973237	0.99711573	0.9969369	0.9967882	0.9966734	0.9965918	0.9965443	0.9965307	0.9965499	0.99660003	0.99667776	0.9967821	0.9969093	0.99705577	0.99721915	0.9973959	0.9975829	0.9977782	0.9979791	0.9981823	0.99838686	0.9985911	0.9987912	0.9989878	0.9991773	0.9993588	0.9995305	0.99969083	0.99983835	0.99997175
1.0030504	1.0028163	1.0025837	1.0023494	1.0021112	1.0018651	1.0016106	1.0013452	1.0010685	1.0007807	1.0004811	1.0001724	0.9998553	0.99953306	0.9992075	0.9988823	0.9985618	0.99824893	0.99794763	0.9976633	0.9973985	0.9971578	0.9969451	0.996762	0.9966117	0.99649477	0.99641275	0.99636555	0.99635303	0.9963723	0.996422	0.99649996	0.9966033	0.9967292	0.9968735	0.99703443	0.9972085	0.99739194	0.99758404	0.9977809	0.9979813	0.9981825	0.9983825	0.9985797	0.9987718	0.9989579	0.9991352	0.99930304	0.9994587	0.9996017
1.0033284	1.0031046	1.00288	1.0026513	1.0024168	1.0021734	1.001919	1.0016519	1.0013717	1.0010782	1.0007721	1.0004534	1.0001253	0.9997889	0.99944735	0.9991037	0.99876153	0.9984252	0.9980986	0.9977865	0.99749196	0.99721986	0.99697345	0.9967565	0.99657077	0.99641883	0.99630195	0.9962208	0.9961748	0.99616206	0.9961827	0.9962334	0.99631184	0.9964146	0.9965394	0.9966824	0.996841	0.99701315	0.9971941	0.9973837	0.9975777	0.99777454	0.9979729	0.9981692	0.99836355	0.99855316	0.9987346	0.9989092	0.9990724	0.9992242
1.0035958	1.0033826	1.0031664	1.0029448	1.0027153	1.0024747	1.0022213	1.0019544	1.0016724	1.0013751	1.0010631	1.0007367	1.0003985	1.0000503	0.9996943	0.99933404	0.99897254	0.99861485	0.9982639	0.9979256	0.9976024	0.99729943	0.99702114	0.99677	0.99655026	0.9963633	0.9962115	0.9960962	0.9960157	0.9959718	0.99596107	0.995983	0.9960347	0.99611425	0.99621665	0.99634117	0.99648327	0.99664116	0.9968109	0.99699074	0.99717754	0.99736905	0.9975636	0.9977597	0.99795395	0.9981447	0.99833137	0.99851054	0.99868083	0.99884033
1.0038502	1.0036483	1.0034412	1.0032275	1.0030041	1.0027682	1.0025179	1.0022515	1.0019689	1.0016692	1.0013527	1.0010209	1.000674	1.0003153	0.99994683	0.99957174	0.9991938	0.99881536	0.9984424	0.99807906	0.9977291	0.99739695	0.9970874	0.996804	0.99655014	0.9963286	0.9961421	0.99599177	0.9958773	0.9957997	0.995758	0.9957505	0.9957741	0.9958275	0.9959083	0.9960118	0.996136	0.9962778	0.9964347	0.99660337	0.99678177	0.9969672	0.99715775	0.99734986	0.99754363	0.99773526	0.99792486	0.99810797	0.99828386	0.9984507
1.0040908	1.0039005	1.0037047	1.0034997	1.003283	1.0030522	1.0028055	1.0025417	1.0022594	1.0019588	1.0016394	1.001303	1.0009497	1.0005829	1.0002036	0.9998157	0.9994214	0.9990261	0.9986327	0.998246	0.9978704	0.99751073	0.99717146	0.99685615	0.9965697	0.99631417	0.99609256	0.99590737	0.9957588	0.99564797	0.9955736	0.99553454	0.99552995	0.995557	0.9956129	0.9956952	0.9958001	0.9959249	0.99606675	0.99622375	0.9963918	0.99656945	0.996754	0.9969429	0.9971344	0.99732554	0.99751663	0.9977031	0.9978836	0.99805623
1.0043166	1.0041395	1.0039545	1.003759	1.0035492	1.0033256	1.0030838	1.0028228	1.0025425	1.0022422	1.0019215	1.0015821	1.0012246	1.0008508	1.0004618	1.0000634	0.9996558	0.99924415	0.9988326	0.9984249	0.9980254	0.9976395	0.997272	0.9969267	0.9966076	0.9963193	0.9960638	0.9958439	0.99566096	0.995516	0.9954089	0.9953386	0.9953039	0.99530274	0.9953333	0.99539185	0.995476	0.9955829	0.99570924	0.9958523	0.9960087	0.99617714	0.9963546	0.9965388	0.9967269	0.9969172	0.9971073	0.99729604	0.997481	0.99765843
1.004527	1.0043632	1.0041901	1.0040041	1.0038036	1.0035864	1.0033505	1.003094	1.0028166	1.0025178	1.0021973	1.0018566	1.0014956	1.001117	1.0007219	1.0003133	0.99989414	0.9994691	0.99904037	0.99861354	0.99819285	0.9977824	0.9973878	0.9970135	0.99666435	0.9963434	0.9960545	0.99580073	0.99558324	0.9954048	0.99526364	0.9951617	0.99509615	0.9950664	0.9950699	0.9951038	0.99516547	0.99525255	0.9953619	0.9954898	0.9956338	0.99579185	0.9959612	0.9961382	0.9963218	0.99650973	0.9966995	0.996889	0.99707574	0.99725735
1.0047208	1.0045707	1.0044094	1.0042347	1.0040432	1.003834	1.0036044	1.0033532	1.00308	1.0027839	1.0024654	1.0021243	1.0017618	1.0013791	1.0009792	1.000563	1.0001353	0.99969715	0.9992546	0.9988102	0.9983696	0.99793714	0.9975181	0.99711645	0.9967375	0.9963858	0.9960644	0.99577665	0.9955262	0.9953129	0.99513894	0.9950032	0.9949067	0.99484676	0.9948231	0.9948313	0.99487	0.99493617	0.99502623	0.99513835	0.99526864	0.9954146	0.9955739	0.9957431	0.9959214	0.9961054	0.99629325	0.99648184	0.99667025	0.9968555
1.0048972	1.0047619	1.004613	1.0044494	1.0042678	1.0040668	1.0038445	1.0036001	1.0033314	1.0030394	1.0027235	1.0023837	1.0020214	1.0016378	1.0012336	1.0008123	1.0003761	0.9999288	0.99947363	0.99901384	0.99855536	0.9981031	0.9976605	0.99723357	0.9968273	0.9964448	0.9960921	0.99577236	0.9954877	0.9952411	0.9950334	0.99486536	0.99473697	0.9946471	0.9945939	0.99457544	0.9945895	0.99463314	0.99470365	0.9947979	0.9949124	0.9950456	0.99519414	0.99535495	0.9955261	0.99570525	0.99588907	0.9960772	0.9962661	0.9964525
1.0050564	1.0049349	1.0047992	1.0046473	1.0044761	1.004284	1.0040697	1.0038322	1.0035703	1.0032831	1.0029709	1.0026333	1.0022725	1.0018879	1.0014825	1.0010575	1.0006155	1.0001602	0.9996941	0.99922264	0.99874794	0.9982772	0.9978136	0.9973633	0.99693084	0.9965213	0.99613816	0.99578655	0.9954692	0.995189	0.99494845	0.9947474	0.9945865	0.9944647	0.994383	0.99433684	0.9943251	0.9943452	0.9943944	0.9944699	0.9945683	0.9946871	0.99482334	0.99497366	0.9951373	0.99531037	0.9954904	0.9956755	0.9958628	0.9960507
1.0051966	1.0050901	1.0049676	1.004827	1.004667	1.0044847	1.0042794	1.0040491	1.003794	1.0035129	1.0032054	1.002872	1.0025134	1.0021303	1.0017242	1.0012977	1.0008519	1.0003903	0.999916	0.9994329	0.9989457	0.9984581	0.9979762	0.9975038	0.99704754	0.99661094	0.9961995	0.99581754	0.99546885	0.9951562	0.99488246	0.994648	0.9944552	0.9943025	0.9941903	0.9941151	0.994077	0.9940728	0.99409986	0.99415594	0.99423593	0.9943391	0.994462	0.9946017	0.9947561	0.99492097	0.9950961	0.9952774	0.99546355	0.99565053
1.0053182	1.005226	1.0051168	1.0049884	1.0048395	1.0046673	1.0044711	1.0042495	1.0040017	1.0037271	1.0034258	1.0030973	1.0027423	1.0023619	1.0019578	1.0015299	1.0010824	1.0006168	1.0001359	0.9996445	0.99914604	0.9986444	0.9981456	0.99765396	0.99717534	0.9967138	0.99627614	0.9958651	0.9954857	0.9951418	0.99483573	0.9945693	0.9943433	0.99415916	0.99401635	0.9939126	0.99384665	0.9938174	0.9938208	0.99385476	0.9939168	0.99400353	0.9941117	0.9942387	0.9943823	0.9945395	0.99470764	0.9948844	0.9950674	0.9952536
1.00542	1.0053424	1.0052465	1.0051305	1.0049928	1.0048314	1.0046449	1.0044322	1.0041922	1.0039256	1.0036306	1.0033083	1.0029585	1.0025823	1.0021799	1.0017539	1.0013059	1.0008379	1.0003532	0.9998548	0.9993468	0.99883354	0.99832064	0.99781144	0.9973124	0.9968289	0.99636614	0.99592793	0.9955196	0.99514467	0.99480736	0.9945084	0.9942513	0.99403566	0.9938618	0.99372816	0.9936348	0.9935784	0.99355793	0.99356985	0.9936116	0.99368006	0.993773	0.9938866	0.99401885	0.9941667	0.99432707	0.9944977	0.9946764	0.99486023
1.005502	1.0054393	1.0053568	1.0052537	1.0051267	1.0049759	1.0047994	1.0045961	1.0043651	1.0041059	1.003819	1.0035034	1.0031599	1.0027888	1.0023906	1.0019671	1.0015205	1.001052	1.0005646	1.0000613	0.9995469	0.9990243	0.99849826	0.99797446	0.99745786	0.9969536	0.9964673	0.99600416	0.9955681	0.99516433	0.99479645	0.9944671	0.9941779	0.9939302	0.99372536	0.99356264	0.9934404	0.9933568	0.9933111	0.99329996	0.9933209	0.99337083	0.99344695	0.9935462	0.9936653	0.99380255	0.9939541	0.99411815	0.9942918	0.9944723
1.0055634	1.0055151	1.0054457	1.0053554	1.0052406	1.0051005	1.0049337	1.0047401	1.0045185	1.0042678	1.0039887	1.0036812	1.0033444	1.0029794	1.0025873	1.0021676	1.0017238	1.0012566	1.0007683	1.000263	0.99974346	0.99921316	0.9986776	0.9981407	0.9976085	0.99708605	0.9965788	0.9960921	0.9956307	0.9951992	0.9948021	0.9944421	0.9941225	0.9938445	0.99360853	0.9934153	0.9932648	0.9931541	0.9930823	0.993047	0.99304587	0.99307555	0.99313384	0.99321765	0.99332345	0.99344844	0.9935906	0.9937465	0.9939145	0.99409115
1.0056049	1.0055707	1.0055149	1.0054362	1.005333	1.0052037	1.0050478	1.004864	1.0046514	1.0044106	1.0041406	1.0038407	1.0035123	1.0031542	1.0027678	1.0023544	1.0019143	1.00145	1.0009633	1.0004568	0.9999352	0.9993994	0.99885565	0.9983084	0.9977635	0.99722505	0.99669886	0.9961903	0.9957054	0.9952481	0.99482346	0.9944346	0.99408484	0.9937765	0.99350995	0.9932867	0.9931069	0.99296844	0.9928706	0.9928107	0.99278677	0.9927959	0.9928354	0.99290186	0.99299324	0.993106	0.9932374	0.9933844	0.9935448	0.9937154
1.0056251	1.0056047	1.0055622	1.0054959	1.0054041	1.0052859	1.0051402	1.0049669	1.0047641	1.0045323	1.0042717	1.0039809	1.0036608	1.0033109	1.0029321	1.0025253	1.0020901	1.0016305	1.0011467	1.0006421	1.0001184	0.99958014	0.9990311	0.99847597	0.9979196	0.99736756	0.9968245	0.9962974	0.9957901	0.9953091	0.9948584	0.9944421	0.9940637	0.9937256	0.99342936	0.9931771	0.9929678	0.99280137	0.9926767	0.9925914	0.99254394	0.9925316	0.99255145	0.9926004	0.9926756	0.99277514	0.99289453	0.9930323	0.9931839	0.9933487
1.0056249	1.0056182	1.0055879	1.0055338	1.0054536	1.0053461	1.0052105	1.0050474	1.0048548	1.0046334	1.0043817	1.0041002	1.003789	1.0034479	1.0030775	1.0026784	1.0022509	1.0017967	1.0013174	1.0008156	1.0002931	0.99975383	0.9992019	0.9986407	0.99807566	0.9975116	0.9969552	0.9964106	0.9958841	0.9953809	0.99490595	0.9944636	0.9940579	0.99369127	0.99336654	0.99308485	0.99284697	0.9926523	0.99250054	0.99238956	0.9923186	0.9922835	0.9922828	0.9923131	0.9923729	0.9924566	0.9925637	0.9926897	0.9928335	0.9929898
1.0056037	1.0056103	1.0055931	1.0055503	1.0054805	1.0053837	1.0052592	1.0051059	1.0049231	1.0047113	1.00447	1.0041986	1.003897	1.0035654	1.0032039	1.0028136	1.0023937	1.0019472	1.0014734	1.000976	1.0004567	0.9999183	0.9993646	0.9987999	0.9982291	0.99765676	0.9970874	0.9965287	0.9959848	0.995462	0.994965	0.9944976	0.9940665	0.9936724	0.9933202	0.9930096	0.99274343	0.99252117	0.992342	0.9922052	0.9921096	0.99205154	0.9920296	0.9920413	0.9920829	0.99215156	0.9922454	0.99235994	0.9924933	0.9926421
1.0055617	1.005581	1.0055757	1.0055441	1.0054852	1.0053992	1.0052848	1.0051416	1.0049688	1.0047668	1.0045354	1.0042744	1.0039827	1.0036615	1.0033097	1.0029289	1.0025179	1.0020788	1.0016136	1.0011221	1.0006073	1.0000715	0.9995185	0.9989531	0.998377	0.9977985	0.99722064	0.99664885	0.99609	0.99554944	0.9950322	0.99454325	0.9940873	0.9936685	0.99328846	0.9929508	0.99265707	0.99240714	0.9922012	0.99203855	0.991918	0.9918368	0.99179316	0.9917844	0.9918081	0.9918611	0.9919398	0.9920423	0.9921646	0.992304
1.0054989	1.0055306	1.0055367	1.0055163	1.0054679	1.0053917	1.0052868	1.0051539	1.0049918	1.0047997	1.0045782	1.0043273	1.0040461	1.0037348	1.0033941	1.0030231	1.0026226	1.0021929	1.0017351	1.0012513	1.0007428	1.0002121	0.99966204	0.9990965	0.99851936	0.9979359	0.9973513	0.9967699	0.9961988	0.99564254	0.99510753	0.994598	0.9941199	0.9936761	0.9932716	0.9929074	0.9925867	0.9923099	0.9920776	0.99188924	0.991743	0.99163884	0.9915724	0.9915441	0.9915488	0.99158436	0.991648	0.99173707	0.9918475	0.99197775
1.0054157	1.0054592	1.0054764	1.0054657	1.0054278	1.005362	1.0052665	1.0051432	1.0049902	1.0048082	1.0045973	1.0043566	1.004086	1.0037858	1.0034558	1.0030951	1.0027052	1.0022862	1.0018382	1.0013629	1.0008618	1.0003371	0.9997916	0.99922913	0.9986525	0.9980669	0.9974771	0.99688953	0.99630785	0.9957383	0.9951882	0.99466044	0.99416155	0.9936965	0.99326783	0.99287874	0.9925319	0.99222904	0.99197066	0.9917568	0.9915858	0.9914572	0.9913695	0.9913184	0.99130476	0.99132234	0.9913705	0.99144477	0.9915434	0.9916629
1.0053124	1.0053669	1.005394	1.005394	1.005365	1.0053087	1.0052228	1.0051084	1.0049657	1.0047939	1.0045924	1.0043623	1.0041027	1.0038128	1.0034935	1.0031446	1.0027657	1.0023575	1.0019197	1.0014548	1.000963	1.0004466	0.9999069	0.99934864	0.9987747	0.9981894	0.99759775	0.99700415	0.99641526	0.99583536	0.9952721	0.9947283	0.99421185	0.9937255	0.99327445	0.99286234	0.99249125	0.9921633	0.9918797	0.99164027	0.99144506	0.99129283	0.9911822	0.9911108	0.99107605	0.99107593	0.9911076	0.9911673	0.99125236	0.9913605
1.0051891	1.0052539	1.0052906	1.0052997	1.0052804	1.0052323	1.005156	1.005051	1.004917	1.0047545	1.0045632	1.0043432	1.0040944	1.0038159	1.0035081	1.0031708	1.002803	1.0024071	1.0019809	1.0015267	1.0010442	1.0005369	1.0000057	0.9994542	0.9988838	0.9983011	0.9977095	0.9971138	0.99651855	0.99593127	0.99535644	0.9948001	0.99426687	0.99376273	0.9932917	0.9928577	0.9924636	0.9921114	0.9918036	0.99153966	0.99132025	0.99114424	0.9910112	0.9909181	0.9908633	0.9908447	0.9908593	0.9909037	0.99097526	0.9910713
1.0050459	1.0051199	1.005166	1.005184	1.0051733	1.0051341	1.0050657	1.0049694	1.0048445	1.0046912	1.0045093	1.0043	1.0040612	1.0037943	1.0034977	1.0031726	1.0028167	1.0024325	1.0020185	1.001576	1.0011055	1.0006082	1.0000867	0.9995426	0.99897957	0.99840057	0.9978107	0.9972143	0.9966171	0.99602425	0.995441	0.9948729	0.99432683	0.9938064	0.9933173	0.9928626	0.9924474	0.9920728	0.9917415	0.9914535	0.9912109	0.99101233	0.9908562	0.9907421	0.9906672	0.9906292	0.990626	0.9906551	0.99071145	0.9907949
1.0048829	1.0049664	1.005021	1.0050473	1.0050437	1.005013	1.0049527	1.0048646	1.0047481	1.0046041	1.0044321	1.0042318	1.0040036	1.0037472	1.003463	1.003149	1.0028061	1.0024345	1.0020329	1.0016026	1.0011446	1.0006589	1.0001479	0.9996137	0.9990579	0.9984856	0.9979	0.99730545	0.99670804	0.9961108	0.99552214	0.994946	0.99438775	0.9938538	0.99334896	0.9928764	0.99244124	0.99204534	0.9916921	0.9913819	0.9911165	0.990895	0.9907168	0.99058115	0.99048537	0.9904294	0.99040836	0.9904199	0.9904628	0.99053246
1.0047017	1.0047928	1.0048559	1.0048892	1.0048935	1.0048696	1.0048174	1.0047364	1.0046285	1.0044924	1.0043293	1.0041392	1.003921	1.0036758	1.0034028	1.0031008	1.0027701	1.0024111	1.0020236	1.0016061	1.0011609	1.000688	1.0001884	0.9996646	0.9991194	0.99855465	0.99797523	0.99738497	0.99678797	0.9961912	0.9955986	0.99501544	0.994449	0.99390364	0.99338466	0.99289626	0.9924431	0.99202853	0.9916547	0.9913235	0.99103594	0.9907923	0.99059296	0.9904357	0.9903202	0.99024415	0.9902055	0.9902006	0.990228	0.99028414
1.0045022	1.0046008	1.0046706	1.0047106	1.0047228	1.0047051	1.0046594	1.0045861	1.0044849	1.0043578	1.0042031	1.0040218	1.0038139	1.0035791	1.0033166	1.0030273	1.0027094	1.0023636	1.0019884	1.0015852	1.0011537	1.0006936	1.000207	0.9996954	0.9991611	0.9986056	0.9980347	0.9974499	0.9968571	0.99626136	0.99566746	0.9950811	0.9945082	0.9939535	0.993423	0.99292094	0.9924525	0.99202013	0.9916272	0.99127585	0.99096763	0.9907032	0.9904825	0.9903051	0.9901699	0.9900749	0.9900177	0.9899962	0.9900077	0.99004936
1.0042846	1.0043898	1.0044655	1.0045127	1.0045298	1.0045187	1.0044793	1.0044125	1.0043187	1.0041986	1.0040524	1.0038801	1.0036817	1.0034574	1.0032061	1.0029284	1.0026231	1.0022902	1.0019287	1.0015391	1.0011214	1.0006757	1.0002029	0.9997044	0.9991818	0.9986379	0.9980765	0.9974996	0.99691266	0.99632037	0.99572766	0.99513996	0.994563	0.9940018	0.9934619	0.9929486	0.99246615	0.9920181	0.99160796	0.99123824	0.9909107	0.99062693	0.99038684	0.9901893	0.9900341	0.9899195	0.9898444	0.9898061	0.9898023	0.989829
1.0040492	1.0041606	1.0042421	1.004294	1.0043168	1.0043113	1.004278	1.0042171	1.0041305	1.0040169	1.0038782	1.0037141	1.0035253	1.0033104	1.0030702	1.002804	1.0025109	1.0021911	1.0018435	1.0014683	1.0010644	1.0006335	1.0001752	0.99969065	0.9991813	0.9986502	0.9980994	0.99753267	0.9969531	0.99636656	0.9957771	0.9951899	0.99461126	0.9940459	0.9935002	0.99297714	0.9924828	0.992021	0.9915958	0.99120986	0.99086463	0.99056137	0.99030256	0.9900856	0.989912	0.989779	0.989686	0.9896303	0.9896107	0.98962337
1.0037972	1.0039138	1.0040002	1.0040572	1.0040854	1.004084	1.0040559	1.004	1.0039191	1.0038126	1.0036811	1.0035247	1.0033443	1.0031393	1.0029094	1.0026546	1.0023735	1.0020664	1.0017325	1.0013713	1.0009825	1.0005664	1.0001231	0.9996527	0.9991583	0.99864054	0.99810225	0.99754614	0.99697644	0.9963976	0.99581397	0.99522936	0.9946518	0.99408454	0.9935336	0.99300385	0.9925007	0.9920282	0.9915894	0.99118865	0.99082655	0.9905072	0.9902297	0.9899949	0.9898025	0.98965216	0.9895411	0.9894691	0.9894336	0.98943096
1.0035287	1.0036501	1.003741	1.0038016	1.003834	1.0038372	1.0038131	1.0037624	1.0036864	1.0035855	1.0034612	1.0033119	1.00314	1.0029439	1.002724	1.0024799	1.0022109	1.0019163	1.0015957	1.001249	1.000875	1.0004741	1.0000459	0.99959123	0.99911183	0.9986085	0.99808407	0.99754065	0.9969819	0.9964121	0.9958354	0.9952573	0.9946819	0.9941154	0.9935624	0.99302787	0.99251777	0.9920361	0.9915862	0.99117255	0.99079645	0.99046105	0.99016714	0.98991513	0.98970616	0.98953766	0.98941004	0.98932153	0.98927	0.98925275
1.0032454	1.0033698	1.0034643	1.0035287	1.0035633	1.0035709	1.0035508	1.0035044	1.0034331	1.0033379	1.0032189	1.0030766	1.0029122	1.0027243	1.002514	1.0022802	1.0020229	1.0017412	1.0014337	1.001101	1.0007416	1.0003555	0.99994385	0.9995048	0.9990412	0.99855334	0.99804306	0.9975139	0.9969678	0.9964093	0.9958416	0.99527067	0.99470025	0.9941356	0.9935837	0.9930475	0.9925325	0.9920434	0.9915848	0.99116004	0.9907715	0.99042195	0.9901138	0.9898459	0.9896197	0.98943555	0.9892917	0.9891869	0.9891197	0.989088
1.0029467	1.0030743	1.0031717	1.0032384	1.0032766	1.0032864	1.0032697	1.0032265	1.0031593	1.0030687	1.0029552	1.0028194	1.0026616	1.0024824	1.0022806	1.0020572	1.0018108	1.0015404	1.0012463	1.0009272	1.000583	1.0002123	0.99981534	0.99939346	0.9989463	0.99847406	0.99797976	0.9974652	0.9969334	0.99638724	0.995831	0.9952683	0.99470544	0.99414593	0.9935955	0.9930596	0.992542	0.9920486	0.99158347	0.9911495	0.99075055	0.9903893	0.9900667	0.98978484	0.9895442	0.9893444	0.9891851	0.9890651	0.98898256	0.98893636
1.0026342	1.0027639	1.0028629	1.0029314	1.0029715	1.002984	1.0029695	1.0029296	1.002866	1.0027795	1.0026708	1.002541	1.0023894	1.0022173	1.0020244	1.0018101	1.001574	1.0013155	1.0010343	1.0007282	1.0003988	1.0000432	0.99966264	0.99925685	0.998826	0.998371	0.99789315	0.9973947	0.99687713	0.9963449	0.9958008	0.99524987	0.9946952	0.994143	0.99359715	0.9930627	0.99254614	0.99205	0.9915799	0.9911394	0.99073184	0.99035996	0.99002594	0.9897316	0.98947704	0.98926336	0.9890892	0.9889541	0.9888573	0.98879766
1.0023074	1.0024387	1.0025393	1.0026091	1.002651	1.002665	1.0026524	1.002615	1.0025544	1.0024713	1.0023664	1.0022413	1.0020959	1.0019307	1.0017456	1.0015403	1.001314	1.0010668	1.0007976	1.000505	1.0001893	0.9998492	0.99948454	0.99909526	0.9986806	0.99824303	0.99778223	0.9973	0.9967989	0.99628145	0.99575144	0.99521273	0.99466884	0.9941251	0.9935862	0.99305654	0.99254125	0.9920452	0.99157274	0.99112815	0.99071354	0.99033403	0.98999	0.9896842	0.9894177	0.98919034	0.9890031	0.98885494	0.98874426	0.9886704
1.0019679	1.0020999	1.0022011	1.0022726	1.0023149	1.0023296	1.002319	1.0022833	1.0022244	1.0021441	1.0020434	1.0019221	1.0017825	1.0016234	1.0014449	1.0012484	1.0010321	1.0007956	1.0005372	1.0002581	0.99995565	0.9996303	0.9992811	0.99890846	0.9985114	0.9980904	0.997647	0.9971821	0.99669784	0.99619675	0.99568146	0.99515647	0.99462485	0.9940916	0.9935603	0.9930378	0.9925268	0.9920329	0.9915605	0.991113	0.99069476	0.9903085	0.98995656	0.98964167	0.989364	0.98912555	0.98892605	0.988765	0.988642	0.9885554
1.0016164	1.0017484	1.0018499	1.001921	1.0019635	1.001979	1.0019686	1.001934	1.0018768	1.0017996	1.0017008	1.001584	1.0014492	1.0012954	1.0011245	1.000935	1.000727	1.0005008	1.000254	0.9999867	0.9996978	0.9993872	0.99905354	0.99869674	0.99831676	0.9979133	0.99748725	0.9970398	0.9965737	0.9960889	0.99559	0.9950805	0.9945624	0.9940406	0.99352044	0.99300575	0.9925011	0.99201137	0.99154097	0.9910929	0.99067235	0.9902821	0.98992455	0.9896018	0.98931575	0.98906684	0.9888559	0.98868376	0.9885485	0.98845035
1.0012535	1.0013846	1.0014855	1.0015563	1.0015982	1.0016137	1.0016036	1.0015694	1.0015136	1.0014377	1.0013424	1.0012288	1.0010973	1.000949	1.0007839	1.0006018	1.0004021	1.0001848	0.9999485	0.9996934	0.9994173	0.9991208	0.9988022	0.99846095	0.9980979	0.9977114	0.99730384	0.99687463	0.99642515	0.9959587	0.995477	0.9949828	0.9944805	0.9939725	0.9934636	0.9929594	0.99246293	0.99197924	0.9915123	0.99106675	0.9906457	0.99025387	0.98989195	0.9895633	0.9892701	0.9890134	0.9887933	0.9886105	0.98846436	0.9883543
1.000879	1.0010092	1.0011089	1.0011793	1.0012205	1.001235	1.0012238	1.0011902	1.0011355	1.0010601	1.0009663	1.000856	1.000728	1.000584	1.0004241	1.0002489	1.0000566	0.9998482	0.99962175	0.9993776	0.99911493	0.9988312	0.9985269	0.9982022	0.9978549	0.99748635	0.99709576	0.996685	0.9962542	0.99580574	0.99534166	0.99486464	0.99437773	0.9938844	0.9933897	0.9928969	0.99241024	0.99193454	0.99147356	0.9910316	0.9906136	0.9902206	0.9898569	0.9895243	0.98922604	0.98896265	0.9887349	0.98854303	0.98838794	0.98826796
1.000495	1.0006237	1.0007217	1.0007895	1.0008295	1.0008433	1.0008314	1.0007974	1.000742	1.0006677	1.0005752	1.000467	1.0003415	1.0002022	1.000047	0.99987704	0.9996923	0.99949205	0.99927527	0.99904144	0.99878997	0.99851984	0.9982301	0.9979195	0.9975889	0.9972374	0.99686486	0.99647224	0.99605954	0.99562997	0.99518377	0.99472433	0.99425435	0.9937778	0.9932973	0.992818	0.9923429	0.99187684	0.9914234	0.99098796	0.99057317	0.9901823	0.98981816	0.9894845	0.9891828	0.9889143	0.98867965	0.9884811	0.98831755	0.9881891
1.0001013	1.0002277	1.0003235	1.0003896	1.0004272	1.000439	1.0004259	1.0003912	1.0003357	1.0002614	1.00017	1.000063	0.99993956	0.9998039	0.9996533	0.9994885	0.9993103	0.9991174	0.99890953	0.9986851	0.99844474	0.998187	0.99791086	0.99761564	0.9973004	0.99696535	0.99661064	0.99623567	0.99584204	0.99543065	0.9950036	0.99456275	0.9941104	0.9936506	0.9931863	0.992721	0.9922586	0.9918041	0.99136126	0.9909325	0.9905238	0.9901365	0.98977524	0.9894412	0.9891381	0.9888664	0.988628	0.9884232	0.98825276	0.9881157
0.99969846	0.99982226	0.9999156	0.99997884	1.0000141	1.0000235	1.0000092	0.9999727	0.9999162	0.9998422	0.9997511	0.9996448	0.9995241	0.9993904	0.99924356	0.9990834	0.99891084	0.99872535	0.9985255	0.99831015	0.9980808	0.9978347	0.9975716	0.9972904	0.99699026	0.99667174	0.9963339	0.9959772	0.99560195	0.99520975	0.9948009	0.99437857	0.9939449	0.9935032	0.9930551	0.9926061	0.99215823	0.99171674	0.9912847	0.99086595	0.99046415	0.99008286	0.98972577	0.9893936	0.9890904	0.98881793	0.9885761	0.988368	0.988192	0.9880492
0.9992877	0.9994083	0.99949753	0.9995586	0.9995915	0.9995983	0.9995813	0.99954337	0.99948573	0.99941045	0.9993194	0.9992139	0.9990951	0.9989629	0.99881923	0.99866337	0.99849594	0.9983164	0.9981241	0.997918	0.99769795	0.99746305	0.9972126	0.9969447	0.99665976	0.99635667	0.9960362	0.9956963	0.99533993	0.99496585	0.99457663	0.9941737	0.9937584	0.9933349	0.9929051	0.99247205	0.9920398	0.99161255	0.9911938	0.990786	0.99039346	0.99001956	0.9896674	0.98934	0.98903924	0.9887667	0.98852444	0.98831326	0.9881337	0.9879864
0.99886936	0.9989859	0.9990718	0.9991297	0.99915916	0.9991631	0.9991445	0.9991039	0.99904454	0.9989679	0.99887645	0.99877065	0.9986528	0.99852264	0.9983813	0.9982293	0.99806625	0.99789256	0.9977072	0.99750954	0.9972987	0.99707377	0.99683523	0.99658006	0.99630964	0.9960217	0.99571717	0.99539495	0.9950564	0.99470073	0.9943309	0.9939467	0.9935511	0.9931463	0.9927348	0.9923193	0.9919043	0.991492	0.9910865	0.9906912	0.99030954	0.9899451	0.989601	0.98927885	0.98898214	0.98871213	0.98847103	0.9882587	0.9880775	0.9879272
0.9984443	0.99855655	0.99863935	0.99869287	0.9987188	0.99871945	0.9986976	0.99865496	0.9985933	0.9985152	0.99842256	0.9983169	0.9981994	0.99807096	0.99793184	0.99778306	0.9976242	0.99745524	0.9972755	0.9970855	0.9968834	0.99666834	0.9964405	0.99619794	0.99594074	0.9956681	0.995379	0.9950738	0.99475247	0.99441594	0.9940646	0.9936996	0.99332285	0.99293745	0.9925448	0.9921474	0.99174994	0.99135405	0.99096334	0.9905825	0.9902135	0.9898596	0.9895242	0.98920965	0.9889189	0.9886528	0.98841393	0.98820376	0.9880219	0.9878695
0.99801314	0.998121	0.9981994	0.9982487	0.9982708	0.99826795	0.998243	0.99819696	0.9981336	0.9980535	0.99796	0.99785376	0.9977363	0.99760866	0.9974709	0.99732494	0.9971691	0.99700546	0.9968314	0.99664706	0.9964533	0.99624777	0.99603003	0.9957997	0.99555516	0.995296	0.9950226	0.9947333	0.99442935	0.99411106	0.99377775	0.9934321	0.99307513	0.9927087	0.9923351	0.99195695	0.9915771	0.9911983	0.9908239	0.9904578	0.99010277	0.9897612	0.9894369	0.98913175	0.9888475	0.98858774	0.9883535	0.9881454	0.9879647	0.9878125
0.9975762	0.997679	0.99775296	0.9977978	0.99781656	0.99780977	0.9977811	0.9977324	0.99766576	0.99758387	0.99748904	0.9973811	0.9972632	0.9971365	0.9970004	0.9968562	0.99670404	0.99654347	0.996375	0.9961974	0.99601084	0.9958136	0.9956053	0.99538547	0.9951535	0.99490774	0.99464864	0.9943756	0.99408805	0.9937869	0.9934723	0.9931456	0.9928079	0.9924607	0.9921061	0.99174666	0.9913858	0.9910251	0.99066824	0.9903183	0.9899775	0.98964965	0.9893372	0.98904264	0.9887681	0.9885156	0.98828703	0.9880836	0.9879061	0.98775524
0.99713457	0.99723274	0.99730146	0.9973419	0.99735576	0.9973451	0.99731296	0.99726075	0.9971914	0.9971074	0.99701005	0.9969017	0.9967831	0.99665624	0.9965208	0.9963788	0.9962287	0.9960718	0.9959079	0.9957357	0.9955556	0.99536616	0.995168	0.99495864	0.9947373	0.9945044	0.99425906	0.99400103	0.9937301	0.9934453	0.9931488	0.99284023	0.9925215	0.99219376	0.99185973	0.99151945	0.9911771	0.99083453	0.9904957	0.99016213	0.989838	0.9895239	0.98922503	0.98894244	0.98867834	0.9884349	0.9882143	0.9880169	0.9878439	0.9876963
0.99668854	0.99678093	0.9968442	0.9968804	0.9968896	0.99687535	0.9968388	0.9967837	0.9967111	0.9966242	0.99652517	0.99641496	0.99629635	0.9961685	0.9960343	0.9958927	0.9957454	0.9955913	0.99543154	0.9952654	0.9950907	0.99490863	0.9947184	0.99451786	0.9943079	0.9940874	0.99385506	0.993611	0.9933551	0.99308735	0.99280787	0.9925178	0.99221796	0.9919092	0.9915936	0.99127346	0.9909502	0.9906269	0.99030614	0.9899901	0.9896828	0.98938483	0.9891003	0.9888308	0.9885791	0.988346	0.98813415	0.9879441	0.9877778	0.9876351
0.99623954	0.9963265	0.9963845	0.99641496	0.99641997	0.99640065	0.99636096	0.9963014	0.9962262	0.9961362	0.9960352	0.99592364	0.9958034	0.99567515	0.99554086	0.99540114	0.9952557	0.995104	0.9949475	0.9947851	0.9946164	0.9944417	0.9942582	0.99406683	0.9938674	0.9936578	0.9934385	0.9932077	0.99296707	0.992715	0.99245214	0.9921798	0.99189764	0.991608	0.9913115	0.99101084	0.9907063	0.9904024	0.9901006	0.9898026	0.989512	0.9892309	0.9889621	0.9887075	0.98846775	0.9882476	0.98804635	0.98786545	0.9877065	0.98757046
0.9957875	0.9958683	0.9959211	0.99594647	0.99594635	0.99592316	0.9958785	0.99581563	0.99573696	0.99564505	0.99554086	0.9954273	0.9953053	0.99517715	0.995043	0.9949033	0.9947593	0.99460995	0.99445677	0.99429816	0.9941348	0.9939655	0.9937896	0.9936068	0.9934166	0.9932176	0.99301	0.9927923	0.9925655	0.99232805	0.9920818	0.99182636	0.9915625	0.9912904	0.9910134	0.9907312	0.9904463	0.990162	0.9898792	0.98959947	0.9893264	0.9890631	0.98881006	0.9885706	0.98834604	0.98813814	0.98794925	0.98777866	0.98762906	0.98750144
0.99533355	0.9954082	0.99545527	0.99547523	0.99547005	0.99544215	0.9953939	0.99532706	0.9952451	0.99514985	0.9950432	0.9949278	0.9948047	0.9946752	0.9945407	0.9944019	0.9942585	0.9941117	0.993961	0.9938061	0.9936474	0.99348354	0.99331415	0.9931388	0.9929573	0.992768	0.99257106	0.99236614	0.99215263	0.99192935	0.9916987	0.99145925	0.9912121	0.9909586	0.9907001	0.9904366	0.99017143	0.9899057	0.9896417	0.98938125	0.9891268	0.9888802	0.98864454	0.9884213	0.9882121	0.988019	0.9878422	0.9876841	0.98754567	0.98742604
0.994878	0.9949465	0.99498737	0.9950021	0.9949923	0.9949597	0.99490726	0.99483657	0.9947512	0.99465257	0.99454385	0.9944264	0.994302	0.99417114	0.99403656	0.99389744	0.9937552	0.99361	0.99346167	0.9933099	0.9931552	0.992996	0.99283284	0.99266475	0.9924908	0.9923109	0.99212444	0.9919308	0.9917291	0.9915203	0.9913042	0.9910806	0.99085015	0.9906142	0.9903728	0.9901283	0.9898816	0.98963493	0.9893903	0.9891483	0.988913	0.9886848	0.98846614	0.9882598	0.9880668	0.9878877	0.9877256	0.987581	0.9874542	0.9873454
0.99442196	0.99448335	0.99451894	0.9945284	0.9945132	0.9944764	0.9944191	0.99434495	0.9942555	0.99415493	0.9940433	0.9939234	0.9937971	0.99366546	0.9935301	0.9933914	0.99324936	0.993106	0.99295944	0.99281037	0.99265933	0.9925045	0.99234724	0.99218524	0.9920193	0.9918475	0.9916709	0.99148774	0.99129826	0.9911024	0.9908995	0.99069136	0.9904769	0.99025756	0.9900338	0.9898072	0.98957926	0.98935074	0.98912454	0.98890173	0.9886846	0.9884752	0.9882746	0.98808587	0.98790884	0.98774654	0.98759925	0.9874683	0.9873541	0.987258
0.99396604	0.9940213	0.99405044	0.99405456	0.9940344	0.9939926	0.9939307	0.99385273	0.99376035	0.99365675	0.9935425	0.9934209	0.99329334	0.9931604	0.9930245	0.99288505	0.99274397	0.9926009	0.9924565	0.99231017	0.99216175	0.992012	0.99185926	0.9917031	0.99154335	0.9913802	0.9912121	0.9910382	0.9908606	0.99067634	0.99048734	0.99029255	0.99009377	0.9898901	0.98968333	0.9894738	0.9892637	0.98905367	0.98884606	0.9886425	0.9884437	0.9882524	0.9880709	0.98789936	0.9877398	0.9875938	0.9874623	0.9873459	0.98724663	0.9871632
0.99351096	0.99355936	0.9935828	0.99358106	0.9935559	0.99350953	0.99344426	0.9933625	0.99326694	0.9931598	0.9930435	0.9929191	0.99279	0.9926558	0.9925197	0.99237984	0.9922394	0.9920974	0.99195457	0.9918102	0.99166524	0.9915182	0.9913696	0.9912192	0.9910657	0.99090934	0.9907493	0.9905855	0.9904178	0.9902448	0.99006855	0.9898866	0.9897024	0.98951393	0.9893231	0.98913074	0.98893803	0.98874557	0.98855615	0.9883707	0.9881909	0.98801833	0.9878543	0.98770094	0.9875586	0.9874304	0.9873155	0.98721427	0.98712987	0.9870608
0.99305737	0.99309945	0.993117	0.99311006	0.99307936	0.9930285	0.9929593	0.9928735	0.9927746	0.99266505	0.99254596	0.99241984	0.9922891	0.9921542	0.99201673	0.9918775	0.99173695	0.9915956	0.9914537	0.99131143	0.9911689	0.9910257	0.9908812	0.99073523	0.9905881	0.9904387	0.99028575	0.9901304	0.9899718	0.98981005	0.9896444	0.9894766	0.9893046	0.9891305	0.9889553	0.9887788	0.9886029	0.98842806	0.9882558	0.9880887	0.9879269	0.987772	0.9876268	0.98749137	0.98736703	0.9872562	0.98715746	0.9870738	0.98700446	0.98695076
0.99260694	0.99264205	0.9926528	0.9926407	0.9926057	0.99254996	0.99247694	0.99238825	0.9922864	0.9921735	0.9920528	0.9919242	0.9917923	0.9916562	0.99151796	0.99137855	0.99123806	0.9910977	0.9909563	0.9908163	0.9906765	0.9905359	0.99039525	0.99025357	0.99011135	0.9899674	0.98982227	0.9896745	0.98952466	0.98937243	0.98921776	0.98906106	0.9889026	0.9887423	0.988581	0.98841983	0.9882599	0.9881019	0.98794717	0.98779684	0.98765254	0.98751646	0.98738915	0.9872712	0.98716533	0.98707086	0.98699063	0.98692304	0.98687035	0.9868321
0.9921601	0.99218756	0.9921923	0.9921746	0.9921351	0.99207604	0.9919986	0.9919061	0.99180156	0.9916868	0.9915637	0.9914338	0.9913001	0.9911631	0.99102366	0.9908845	0.9907445	0.9906047	0.99046534	0.9903264	0.9901885	0.99005073	0.98991275	0.98977566	0.9896376	0.9894999	0.98936045	0.98921955	0.98907816	0.98893446	0.98879033	0.9886444	0.9884979	0.9883497	0.9882025	0.9880556	0.9879107	0.9877687	0.9876303	0.987497	0.9873701	0.98725134	0.98714155	0.9870419	0.9869535	0.9868771	0.9868133	0.9867637	0.9867281	0.98670524
0.99171716	0.991738	0.9917371	0.99171406	0.99166965	0.9916059	0.99152493	0.99143004	0.9913226	0.991205	0.99108	0.99094915	0.99081385	0.99067634	0.99053675	0.99039733	0.9902572	0.9901179	0.98998	0.9898426	0.98970646	0.9895709	0.989436	0.9893026	0.9891694	0.989036	0.9889024	0.9887679	0.988634	0.9884991	0.98836344	0.9882277	0.9880914	0.98795563	0.9878211	0.98768765	0.9875575	0.9874299	0.98730755	0.9871912	0.987081	0.9869782	0.98688585	0.9868037	0.98673296	0.98667425	0.98662853	0.9865962	0.98657674	0.9865712
0.9912794	0.9912935	0.99128646	0.9912577	0.99120927	0.9911418	0.99105805	0.9909594	0.99085	0.99073035	0.9906038	0.9904714	0.9903357	0.9901973	0.9900577	0.98991746	0.9897786	0.98963946	0.9895024	0.9893665	0.98923224	0.9890991	0.98896754	0.98883706	0.98870724	0.9885783	0.98844975	0.9883221	0.9881943	0.98806655	0.9879396	0.98781294	0.9876872	0.98756206	0.9874391	0.9873188	0.98720163	0.98708856	0.9869806	0.98687905	0.9867856	0.98670006	0.98662364	0.9865587	0.98650503	0.9864633	0.9864347	0.9864194	0.9864174	0.9864293
0.9908482	0.990855	0.9908425	0.990809	0.99075586	0.9906842	0.9905976	0.9904971	0.9903851	0.99026376	0.9901361	0.99000233	0.9898656	0.98972726	0.98958707	0.98944783	0.9893087	0.9891709	0.98903483	0.9889004	0.9887679	0.98863757	0.9885084	0.98838073	0.9882543	0.98812944	0.98800594	0.98788315	0.98776144	0.9876404	0.98752034	0.98740226	0.987285	0.98717046	0.98705834	0.98694974	0.986845	0.986745	0.98665094	0.9865646	0.98648584	0.9864158	0.986356	0.98630697	0.9862703	0.9862454	0.9862346	0.9862359	0.986251	0.9862797
0.9904238	0.99042404	0.990406	0.9903672	0.99031043	0.9902357	0.9901456	0.9900427	0.98992914	0.9898061	0.9896774	0.98954356	0.98940563	0.98926747	0.9891275	0.98898876	0.98885053	0.98871356	0.988579	0.9884463	0.9883151	0.9881862	0.9880598	0.9879353	0.98781216	0.98769087	0.9875714	0.9874532	0.9873362	0.98722166	0.9871083	0.98699784	0.9868891	0.98678327	0.9866809	0.9865831	0.9864897	0.98640263	0.98632175	0.9862481	0.98618335	0.98612833	0.9860837	0.986051	0.98602986	0.9860222	0.9860276	0.9860463	0.9860786	0.9861243
0.99000776	0.9900012	0.9899772	0.98993415	0.9898728	0.9897953	0.98970306	0.98959786	0.98948294	0.9893596	0.9892296	0.9890953	0.9889585	0.98881936	0.9886809	0.9885423	0.9884048	0.98826945	0.9881359	0.98800474	0.9878754	0.98774886	0.9876246	0.9875024	0.9873824	0.9872643	0.98714864	0.98703414	0.986923	0.9868134	0.98670626	0.98660153	0.98650074	0.9864031	0.9863094	0.98622155	0.9861383	0.98606217	0.98599327	0.9859328	0.98588073	0.98583996	0.9858096	0.9857918	0.98578644	0.98579425	0.98581547	0.98585075	0.98589975	0.98596215
0.9896007	0.9895882	0.9895582	0.9895101	0.98944634	0.98936594	0.9892717	0.98916495	0.9890483	0.9889242	0.98879385	0.98865956	0.988523	0.9883849	0.9882463	0.98810923	0.9879733	0.9878394	0.9877072	0.9875778	0.98745114	0.98732626	0.9872046	0.9870845	0.9869671	0.98685247	0.9867397	0.98663014	0.98652226	0.986417	0.98631525	0.98621637	0.9861221	0.98603123	0.9859458	0.98586565	0.9857928	0.9857263	0.9856684	0.9856191	0.9855803	0.9855518	0.98553497	0.9855311	0.9855399	0.98556316	0.98559994	0.98565096	0.98571616	0.98579556
0.98920405	0.98918456	0.98914945	0.9890977	0.98903006	0.98894787	0.98885113	0.9887433	0.98862624	0.9885016	0.9883714	0.9882379	0.988102	0.9879651	0.98782814	0.9876924	0.98755753	0.9874253	0.98729545	0.9871678	0.9870428	0.98692095	0.986801	0.986684	0.9865693	0.9864571	0.9863478	0.9862405	0.986137	0.98603565	0.9859385	0.98584497	0.9857556	0.9856715	0.98559296	0.9855203	0.98545504	0.98539853	0.98534936	0.985311	0.9852827	0.9852664	0.985262	0.9852712	0.98529345	0.98533064	0.9853822	0.9854484	0.98552907	0.9856242
0.9888189	0.98879254	0.9887524	0.98869723	0.9886265	0.9885416	0.9884438	0.9883355	0.9882183	0.98809385	0.98796505	0.98783207	0.9876965	0.9875614	0.9874263	0.9872921	0.9871597	0.9870292	0.9869017	0.9867761	0.98665386	0.9865339	0.9864163	0.9863021	0.9861897	0.9860803	0.98597395	0.98587006	0.985769	0.98567194	0.9855778	0.9854888	0.9854039	0.98532534	0.9852523	0.9851866	0.98512864	0.9850791	0.98503935	0.9850097	0.9849914	0.9849857	0.9849928	0.98501366	0.9850486	0.98509896	0.98516434	0.98524415	0.9853401	0.9854509
0.9884447	0.9884133	0.9883683	0.98830956	0.9882358	0.9881496	0.98805124	0.9879423	0.9878256	0.98770183	0.9875735	0.9874419	0.9873088	0.98717546	0.98704237	0.98691034	0.9867807	0.98665285	0.98652786	0.9864049	0.98628515	0.9861676	0.98605275	0.98594075	0.9858316	0.98572445	0.98562074	0.98551905	0.9854217	0.98532677	0.98523647	0.9851513	0.9850705	0.98499584	0.9849278	0.9848672	0.9848152	0.98477226	0.98473936	0.98471814	0.9847085	0.98471206	0.98472893	0.9847603	0.98480713	0.98486906	0.98494697	0.98504114	0.98515034	0.985276
0.988085	0.9880471	0.98799765	0.9879349	0.98786044	0.98777246	0.98767334	0.9875646	0.9874487	0.9873267	0.9871996	0.9870708	0.98693967	0.98680884	0.9866781	0.9865493	0.98642224	0.9862972	0.98617536	0.9860558	0.9859387	0.9858239	0.9857127	0.9856033	0.9854963	0.9853921	0.9852901	0.9851918	0.9850964	0.98500437	0.98491704	0.9848342	0.9847565	0.9846856	0.9846212	0.9845653	0.9845177	0.9844801	0.9844533	0.9844386	0.98443663	0.9844479	0.9844737	0.98451424	0.98457086	0.98464394	0.9847331	0.9848395	0.98496217	0.9851002
0.98773843	0.98769426	0.98764175	0.98757654	0.9875	0.98741144	0.98731256	0.98720473	0.98708963	0.98696935	0.98684466	0.9867185	0.98659015	0.9864621	0.9863351	0.9862098	0.9860863	0.98596466	0.98584616	0.9857297	0.98561615	0.985505	0.9853962	0.9852906	0.9851863	0.98508435	0.9849856	0.9848895	0.9847961	0.9847068	0.9846213	0.9845404	0.9844655	0.9843969	0.9843354	0.98428303	0.98423904	0.9842057	0.98418427	0.9841744	0.9841778	0.9841959	0.98422927	0.98427796	0.98434347	0.9844255	0.98452526	0.98464185	0.98477656	0.9849279
0.9874074	0.9873581	0.9873008	0.9872341	0.9871567	0.98706746	0.9869695	0.98686224	0.9867494	0.9866314	0.9865099	0.9863861	0.98626155	0.9861375	0.9860149	0.98589337	0.98577344	0.9856563	0.98554146	0.9854298	0.9853201	0.98521256	0.9851076	0.98500437	0.9849037	0.98480445	0.9847086	0.9846148	0.98452336	0.9844356	0.98435247	0.9842736	0.9842003	0.98413324	0.984074	0.98402345	0.9839828	0.9839522	0.9839339	0.9839279	0.98393625	0.9839591	0.9839979	0.98405325	0.9841259	0.98421633	0.9843246	0.9844513	0.9845958	0.98475814
0.98709214	0.9870385	0.9869782	0.9869097	0.98682994	0.98674196	0.98664474	0.98654	0.9864295	0.9863147	0.98619604	0.9860764	0.9859556	0.98583674	0.9857181	0.9856008	0.9854858	0.9853742	0.9852634	0.9851563	0.98505116	0.98494786	0.98484635	0.9847479	0.9846503	0.9845547	0.98446107	0.98436934	0.9842805	0.984195	0.98411316	0.9840354	0.98396343	0.98389786	0.98383975	0.9837905	0.9837509	0.9837225	0.9837058	0.983703	0.9837141	0.9837406	0.9837839	0.9838438	0.9839224	0.98401856	0.98413473	0.98426884	0.98442215	0.9845947
0.9867936	0.98673534	0.98667246	0.98660177	0.9865227	0.9864353	0.98634017	0.98623776	0.9861303	0.98601866	0.98590505	0.9857893	0.9856744	0.9855592	0.98544586	0.985334	0.9852247	0.985118	0.98501307	0.98491114	0.9848108	0.9847133	0.9846166	0.9845214	0.984428	0.98433626	0.9842452	0.98415655	0.98406994	0.9839862	0.98390573	0.9838293	0.9837581	0.983693	0.98363537	0.9835859	0.98354733	0.9835191	0.98350376	0.9835019	0.98351514	0.98354346	0.98358935	0.98365295	0.9837347	0.9838357	0.9839569	0.98409766	0.9842589	0.984439
0.9865129	0.98645073	0.98638487	0.9863142	0.9862349	0.9861488	0.98605573	0.9859566	0.98585296	0.9857461	0.985637	0.98552656	0.98541677	0.98530763	0.98520005	0.9850947	0.9849915	0.9848908	0.9847926	0.9846957	0.9846019	0.98450905	0.9844182	0.9843277	0.9842383	0.984151	0.98406374	0.9839779	0.98389405	0.9838116	0.9837323	0.98365736	0.9835861	0.9835219	0.9834636	0.9834147	0.9833751	0.9833466	0.9833304	0.98332834	0.9833416	0.98337054	0.9834176	0.9834828	0.9835668	0.9836711	0.9837958	0.9839416	0.98410803	0.98429507
0.9862502	0.9861841	0.98611706	0.98604554	0.98596764	0.9858835	0.9857932	0.9856977	0.9855985	0.9854964	0.9853929	0.98528886	0.9851848	0.9850824	0.98498183	0.9848829	0.98478717	0.984693	0.98460114	0.9845119	0.98442376	0.98433715	0.9842522	0.984168	0.9840841	0.98400027	0.9839177	0.9838357	0.9837545	0.9836744	0.98359644	0.9835221	0.9834514	0.9833872	0.9833282	0.98327756	0.9832366	0.983207	0.98318976	0.98318636	0.98319745	0.9832258	0.98327243	0.98333704	0.98342234	0.98352736	0.9836547	0.9838022	0.9839729	0.9841641
0.98600614	0.9859373	0.98586875	0.985797	0.98572105	0.9856391	0.9855531	0.98546225	0.9853677	0.9852714	0.9851739	0.9850763	0.98497933	0.9848848	0.98479074	0.9847	0.9846117	0.9845258	0.98444134	0.984359	0.9842787	0.98419946	0.984121	0.9840427	0.9839646	0.9838864	0.9838084	0.98373	0.98365223	0.9835754	0.9834996	0.98342687	0.9833562	0.9832909	0.98323137	0.9831791	0.9831364	0.9831038	0.98308474	0.9830779	0.98308706	0.98311275	0.98315674	0.98322016	0.98330355	0.98340863	0.9835348	0.98368406	0.98385555	0.9840504
0.98578215	0.98571056	0.98564184	0.9855707	0.98549634	0.9854186	0.9853358	0.9852501	0.98516136	0.9850713	0.98498106	0.9848903	0.9848014	0.9847147	0.9846293	0.98454636	0.98446643	0.98438895	0.98431313	0.9842398	0.9841674	0.9840959	0.9840249	0.9839541	0.98388326	0.98381156	0.9837382	0.9836651	0.98359114	0.983517	0.9834441	0.98337185	0.9833021	0.9832366	0.9831757	0.98312205	0.98307645	0.9830408	0.98301756	0.9830075	0.9830133	0.9830347	0.9830753	0.98313516	0.9832153	0.98331755	0.9834419	0.98358977	0.9837615	0.9839562
0.9855771	0.98550415	0.98543453	0.9853653	0.9852938	0.98522013	0.98514205	0.98506206	0.9849797	0.9848969	0.98481387	0.9847317	0.9846514	0.98457265	0.9844965	0.9844231	0.98435235	0.98428357	0.98421764	0.98415315	0.9840899	0.9840277	0.98396516	0.9839024	0.9838389	0.9837741	0.9837078	0.98363984	0.98357075	0.9835008	0.98343	0.9833605	0.98329175	0.98322564	0.98316395	0.9831082	0.98305994	0.9830214	0.9829936	0.9829785	0.98297894	0.98299587	0.98303074	0.9830848	0.98316044	0.9832586	0.9833794	0.9835235	0.983693	0.9838865
0.98539287	0.985318	0.9852497	0.9851824	0.985114	0.9850441	0.9849723	0.9848985	0.9848231	0.98474866	0.9846734	0.9846	0.98452896	0.98445916	0.98439306	0.9843297	0.9842692	0.98421097	0.98415446	0.98410004	0.98404664	0.9839939	0.98394156	0.9838877	0.983833	0.98377633	0.9837175	0.98365676	0.9835929	0.98352766	0.9834607	0.9833935	0.98332655	0.98326147	0.9831986	0.9831413	0.98308957	0.9830472	0.9830145	0.98299426	0.98298866	0.98299867	0.9830273	0.98307526	0.98314387	0.98323506	0.98335016	0.9834895	0.9836536	0.9838435
0.9852286	0.9851534	0.9850861	0.9850215	0.9849569	0.98489225	0.9848261	0.98475915	0.9846924	0.9846254	0.98455966	0.9844956	0.98443407	0.9843751	0.9843187	0.98426586	0.98421663	0.9841688	0.984124	0.98408073	0.9840384	0.9839955	0.9839536	0.9839103	0.98386574	0.9838182	0.98376775	0.98371434	0.9836581	0.98359865	0.9835366	0.9834732	0.983408	0.98334396	0.98328143	0.9832216	0.98316777	0.9831211	0.9830834	0.98305756	0.9830454	0.9830483	0.9830683	0.9831081	0.98316866	0.98325145	0.98335856	0.98349065	0.9836481	0.9838317
0.9850842	0.9850098	0.98494357	0.98488224	0.98482275	0.98476344	0.9847043	0.984645	0.9845862	0.9845286	0.98447186	0.98441833	0.984367	0.9843189	0.98427397	0.984232	0.984194	0.98415834	0.98412526	0.9840942	0.98406315	0.9840328	0.98400205	0.9839699	0.98393613	0.98389924	0.9838588	0.9838145	0.9837657	0.9837136	0.9836578	0.9835985	0.9835375	0.98347485	0.98341244	0.98335224	0.9832961	0.9832457	0.98320377	0.9831713	0.983151	0.98314595	0.9831578	0.98318774	0.98323894	0.98331255	0.9834099	0.9835322	0.98368037	0.98385555
0.9849602	0.98488575	0.9848228	0.9847654	0.9847107	0.9846585	0.9846058	0.9845549	0.9845049	0.9844568	0.9844106	0.9843677	0.98432714	0.98429024	0.98425704	0.98422796	0.98420155	0.98417825	0.98415816	0.9841394	0.98412144	0.9841039	0.98408544	0.98406583	0.9840438	0.98401827	0.9839889	0.9839553	0.9839164	0.9838731	0.98382425	0.9837713	0.9837152	0.9836556	0.983595	0.9835349	0.98347664	0.9834227	0.9833756	0.9833376	0.98330975	0.9832962	0.9832981	0.9833181	0.9833582	0.98342025	0.9835057	0.9836168	0.9837547	0.9839191
0.9848567	0.98478335	0.9847231	0.9846705	0.9846217	0.9845758	0.9845316	0.98448884	0.98444873	0.9844102	0.9843745	0.9843426	0.98431385	0.9842889	0.98426855	0.98425156	0.98423815	0.98422825	0.98422104	0.98421586	0.9842118	0.9842077	0.98420286	0.98419666	0.98418736	0.98417544	0.98415893	0.984136	0.98410845	0.98407495	0.98403555	0.9839908	0.9839397	0.9838852	0.98382795	0.9837692	0.98371017	0.9836544	0.9836026	0.98355836	0.9835238	0.98350173	0.98349357	0.9835026	0.9835297	0.98357964	0.9836525	0.9837503	0.9838748	0.98402625
0.984772	0.98470145	0.98464483	0.98459655	0.9845543	0.9845153	0.9844799	0.9844466	0.9844161	0.9843875	0.9843637	0.98434275	0.984326	0.98431396	0.9843056	0.9843019	0.984302	0.9843058	0.9843129	0.9843215	0.9843318	0.9843422	0.9843523	0.9843606	0.98436654	0.9843675	0.9843645	0.9843557	0.984341	0.98431903	0.98429	0.98425364	0.98421204	0.9841636	0.98411083	0.9840547	0.9839973	0.98394006	0.9838856	0.9838361	0.9837943	0.98376286	0.9837448	0.9837425	0.98375857	0.9837937	0.9838523	0.98393506	0.9840452	0.98418206
0.98470706	0.98463875	0.9845859	0.98454386	0.9845079	0.98447764	0.9844506	0.98442674	0.9844063	0.9843889	0.98437643	0.98436743	0.9843624	0.9843634	0.9843685	0.98437834	0.9843922	0.98441046	0.9844312	0.98445493	0.9844803	0.98450637	0.98453194	0.9845558	0.9845765	0.9845935	0.9846056	0.9846115	0.98461086	0.98460245	0.9845866	0.98456186	0.98452973	0.98448986	0.98444325	0.98439205	0.984337	0.98428047	0.9842241	0.9841708	0.98412305	0.984084	0.9840563	0.98404175	0.984044	0.98406583	0.9841088	0.9841762	0.98426944	0.98439014
0.98465985	0.9845946	0.984547	0.9845107	0.98448265	0.9844602	0.9844418	0.9844284	0.98441803	0.9844122	0.9844108	0.9844139	0.98442256	0.984436	0.9844543	0.9844782	0.9845066	0.98453885	0.98457533	0.98461336	0.9846549	0.9846969	0.9847384	0.9847789	0.9848162	0.98485035	0.98487836	0.9849019	0.9849162	0.98492306	0.9849214	0.98491055	0.98489064	0.98486084	0.98482347	0.98477906	0.98472834	0.98467416	0.9846183	0.98456293	0.98451036	0.98446447	0.9844273	0.9844012	0.98439115	0.9843979	0.98442566	0.9844754	0.9845515	0.98465383
0.9846307	0.9845692	0.9845267	0.9844972	0.9844766	0.9844624	0.98445386	0.98444974	0.9844508	0.9844559	0.9844663	0.98448205	0.9845034	0.9845298	0.98456186	0.98459935	0.98464215	0.9846893	0.9847411	0.98479563	0.9848527	0.98491126	0.9849699	0.98502725	0.985082	0.9851341	0.98518044	0.98522085	0.98525375	0.9852777	0.98529243	0.9852968	0.98529124	0.9852746	0.98524857	0.98521334	0.9851705	0.9851208	0.98506683	0.9850106	0.984956	0.9849047	0.9848592	0.9848237	0.9848005	0.98479307	0.9848047	0.9848373	0.98489386	0.98497736
0.984618	0.9845608	0.9845237	0.98450124	0.9844875	0.9844829	0.9844839	0.98449063	0.9845018	0.98451847	0.9845409	0.9845688	0.98460275	0.9846426	0.9846883	0.98473966	0.9847969	0.9848593	0.98492616	0.9849969	0.9850698	0.98514575	0.9852223	0.9852974	0.98537123	0.98544174	0.9855074	0.9855667	0.9856189	0.985662	0.9856954	0.9857177	0.9857282	0.985728	0.9857151	0.9856922	0.98565865	0.9856166	0.98556775	0.98551434	0.9854591	0.98540336	0.9853524	0.98530793	0.9852735	0.9852521	0.98524755	0.9852627	0.9853009	0.9853638
0.9846209	0.98456854	0.98453754	0.9845221	0.9845174	0.98452055	0.98453176	0.9845484	0.9845709	0.9845988	0.98463297	0.98467284	0.98471904	0.9847719	0.984831	0.9848968	0.9849681	0.9850454	0.9851274	0.98521465	0.98530465	0.98539704	0.9854912	0.98558563	0.9856782	0.9857687	0.98585457	0.9859349	0.98600745	0.9860717	0.98612493	0.9861672	0.9861975	0.986215	0.9862198	0.98621106	0.9861908	0.9861591	0.9861182	0.9860695	0.98601633	0.9859601	0.9859049	0.9858532	0.98580974	0.9857757	0.9857567	0.9857545	0.9857732	0.9858163
0.9846382	0.98459125	0.9845667	0.9845586	0.9845617	0.9845745	0.9845947	0.9846212	0.9846544	0.9846938	0.98473907	0.9847914	0.9848503	0.98491555	0.98498774	0.98506725	0.9851524	0.98524445	0.98534185	0.9854446	0.98555124	0.98566157	0.98577356	0.98588717	0.986	0.98611057	0.9862177	0.9863191	0.9864147	0.9865006	0.98657686	0.98664135	0.9866938	0.9867318	0.98675627	0.9867661	0.9867615	0.9867439	0.98671436	0.98667365	0.9866254	0.98657185	0.9865151	0.9864599	0.9864078	0.9863639	0.98633033	0.9863125	0.9863121	0.9863346
0.9846684	0.9846271	0.9846096	0.9846083	0.9846195	0.98464155	0.98467076	0.98470795	0.9847516	0.984802	0.98485774	0.98492205	0.9849927	0.9850702	0.9851559	0.98524785	0.9853472	0.98545283	0.98556554	0.98568374	0.9858067	0.9859341	0.9860652	0.98619705	0.9863299	0.9864617	0.9865903	0.98671556	0.98683363	0.9869443	0.987045	0.98713374	0.9872103	0.98727286	0.98731947	0.98735017	0.9873659	0.9873652	0.9873506	0.98732245	0.9872831	0.9872348	0.9871807	0.9871233	0.98706627	0.987014	0.98696953	0.9869369	0.98691934	0.9869217
0.98471135	0.98467517	0.9846636	0.9846707	0.9846906	0.98472124	0.9847598	0.98480576	0.9848598	0.9849207	0.9849873	0.98506224	0.98514414	0.98523307	0.985331	0.98543584	0.9855481	0.98566765	0.98579484	0.9859277	0.9860664	0.9862109	0.98635924	0.9865111	0.9866636	0.9868172	0.9869688	0.987117	0.9872603	0.9873955	0.98752284	0.98763835	0.9877418	0.9878295	0.9879023	0.98795867	0.9879964	0.9880172	0.9880206	0.9880094	0.98798245	0.9879438	0.9878956	0.9878405	0.987782	0.9877242	0.9876713	0.9876263	0.9875933	0.9875775
0.98476434	0.9847345	0.9847301	0.98474437	0.98477143	0.98481065	0.98485786	0.9849138	0.9849768	0.9850467	0.9851246	0.98520905	0.9853018	0.9854019	0.98551005	0.98562664	0.9857513	0.98588437	0.98602426	0.986172	0.9863261	0.98648745	0.98665386	0.9868233	0.9869969	0.98717135	0.987346	0.9875179	0.98768663	0.9878496	0.9880042	0.9881478	0.9882793	0.98839724	0.9884981	0.9885818	0.98864657	0.98869306	0.98871976	0.9887277	0.98871845	0.9886936	0.9886554	0.98860633	0.9885507	0.9884916	0.9884329	0.9883785	0.9883325	0.9882993
0.9848258	0.9848024	0.98480487	0.98482513	0.9848611	0.98490757	0.9849641	0.98502827	0.9850999	0.98517925	0.9852657	0.9853601	0.98546267	0.9855726	0.9856915	0.9858189	0.9859544	0.9860987	0.98625135	0.9864129	0.9865823	0.9867582	0.9869413	0.98712975	0.9873226	0.9875183	0.9877162	0.9879124	0.98810744	0.9882972	0.9884813	0.98865515	0.9888176	0.98896617	0.9890988	0.9892134	0.9893089	0.98938316	0.9894372	0.98947054	0.9894832	0.98947656	0.98945355	0.9894158	0.98936635	0.9893103	0.9892495	0.9891894	0.9891338	0.98908794
0.9848961	0.98487806	0.9848865	0.98491466	0.9849578	0.98501176	0.98507506	0.9851478	0.98522806	0.9853151	0.9854099	0.9855125	0.9856233	0.9857428	0.98587	0.9860069	0.9861524	0.9863075	0.98647225	0.986646	0.9868282	0.9870193	0.9872184	0.9874236	0.9876361	0.9878525	0.9880729	0.9882949	0.98851496	0.9887337	0.9889464	0.9891526	0.98934746	0.989529	0.989696	0.989845	0.98997384	0.9900813	0.9901668	0.9902288	0.9902682	0.9902851	0.9902821	0.9902609	0.99022365	0.99017435	0.9901165	0.9900548	0.9899934	0.98993665
0.98497164	0.9849603	0.98497427	0.9850093	0.9850585	0.9851196	0.98519063	0.98526937	0.9853567	0.98545074	0.98555356	0.9856631	0.985781	0.9859078	0.98604345	0.9861886	0.9863428	0.98650724	0.9866821	0.98686665	0.9870613	0.98726547	0.9874795	0.98770213	0.9879316	0.9881687	0.9884111	0.98865664	0.9889042	0.9891503	0.989394	0.989632	0.9898613	0.990078	0.99028236	0.9904672	0.99063385	0.99077815	0.99089855	0.9909944	0.9910653	0.9911108	0.99113303	0.9911329	0.99111307	0.99107605	0.99102676	0.99096835	0.9909055	0.9908426
0.98505336	0.98504645	0.9850664	0.9851072	0.9851626	0.9852302	0.98530656	0.985392	0.98548466	0.9855855	0.9856939	0.9858094	0.9859335	0.98606634	0.98620844	0.98636	0.9865212	0.98669326	0.986877	0.98707056	0.9872766	0.98749274	0.9877193	0.9879575	0.9882048	0.9884607	0.9887247	0.9889936	0.98926634	0.9895415	0.98981655	0.9900863	0.99035096	0.9906053	0.990847	0.99107164	0.99127793	0.99146247	0.9916226	0.99175704	0.99186385	0.9919434	0.99199563	0.99202305	0.99202573	0.9920075	0.9919719	0.99192214	0.9918631	0.9917992
0.9851382	0.9851367	0.9851613	0.9852068	0.9852677	0.98534	0.98542225	0.98551244	0.9856101	0.98571515	0.985828	0.9859483	0.98607737	0.9862146	0.9863609	0.98651826	0.98668456	0.98686343	0.98705345	0.98725533	0.98746943	0.9876965	0.9879352	0.9881867	0.98844934	0.98872346	0.9890072	0.989299	0.98959804	0.9899004	0.99020547	0.9905098	0.9908096	0.9911021	0.9913832	0.9916505	0.99189854	0.9921269	0.9923294	0.99250615	0.99265426	0.9927722	0.9928613	0.9929209	0.9929528	0.99295896	0.99294287	0.99290794	0.9928584	0.9927987
0.9852246	0.9852277	0.98525715	0.98530775	0.9853729	0.98544914	0.98553497	0.9856295	0.9857307	0.9858393	0.9859552	0.9860782	0.9862097	0.9863502	0.9864999	0.98665917	0.98683023	0.9870131	0.9872079	0.9874168	0.9876371	0.9878727	0.988122	0.98838526	0.9886624	0.98895246	0.9892548	0.98956853	0.9898907	0.9902218	0.9905566	0.9908932	0.991229	0.991561	0.9918825	0.99219304	0.992486	0.99275976	0.9930089	0.9932321	0.9934254	0.99358773	0.9937182	0.99381554	0.9938823	0.9939198	0.99392986	0.9939154	0.99388164	0.9938327
0.98531324	0.98531944	0.9853538	0.98540676	0.9854755	0.98555434	0.9856431	0.9857399	0.9858434	0.9859534	0.98607033	0.9861956	0.9863286	0.98646986	0.98662	0.9867824	0.98695505	0.98714	0.9873382	0.9875499	0.98777634	0.98801863	0.9882754	0.9885491	0.98883784	0.989143	0.9894628	0.9897956	0.9901414	0.99049795	0.99086165	0.9912313	0.9916028	0.99197274	0.99233717	0.9926909	0.9930317	0.99335295	0.99365145	0.99392414	0.9941669	0.9943777	0.99455476	0.99469733	0.9948047	0.99487835	0.99492115	0.99493474	0.99492276	0.99489075
0.9854016	0.9854112	0.9854472	0.9855032	0.9855744	0.9856555	0.98574567	0.985843	0.98594695	0.9860579	0.98617464	0.9862991	0.9864313	0.9865718	0.98672265	0.9868836	0.9870558	0.9872415	0.98744005	0.98765427	0.98788416	0.9881304	0.9883936	0.98867464	0.98897386	0.98929083	0.9896256	0.98997676	0.99034405	0.9907249	0.9911168	0.991518	0.99192476	0.9923333	0.9927389	0.9931378	0.99352616	0.9938968	0.99424815	0.99457324	0.9948689	0.9951324	0.99536103	0.9955518	0.9957064	0.9958239	0.995905	0.9959533	0.99597085	0.995962
0.98548913	0.98550045	0.98553896	0.9855964	0.98566806	0.98574996	0.98583996	0.9859374	0.98604053	0.98614925	0.9862644	0.98638743	0.9865165	0.9866551	0.9868029	0.98696107	0.98713154	0.9873146	0.9875127	0.9877266	0.9879569	0.9882053	0.9884726	0.9887597	0.9890663	0.98939407	0.98974216	0.99010986	0.9904958	0.99089915	0.99131763	0.9917486	0.99218935	0.9926359	0.9930832	0.9935272	0.9939625	0.994385	0.9947888	0.99516904	0.99552107	0.9958407	0.996125	0.99637055	0.99657726	0.9967426	0.9968697	0.9969583	0.99701285	0.9970351
0.9855749	0.98558766	0.9856267	0.98568445	0.98575586	0.9858373	0.9859255	0.98602057	0.9861211	0.9862271	0.98633903	0.9864576	0.9865826	0.9867164	0.9868595	0.98701376	0.98718023	0.9873589	0.9875537	0.9877647	0.9879939	0.98824245	0.9885119	0.98880136	0.98911446	0.98944926	0.9898083	0.9901892	0.99059236	0.99101657	0.99146026	0.9919194	0.9923918	0.9928749	0.9933631	0.99385136	0.99433553	0.994809	0.995267	0.9957035	0.9961139	0.99649286	0.9968365	0.99714077	0.9974043	0.9976252	0.9978034	0.9979403	0.99803656	0.99809694
0.98565817	0.98567224	0.98571056	0.9857673	0.9858373	0.9859154	0.986002	0.98609275	0.9861896	0.9862902	0.986397	0.9865093	0.9866284	0.98675585	0.9868924	0.98703957	0.98719966	0.9873735	0.98756176	0.9877684	0.98799384	0.9882401	0.9885082	0.9887991	0.98911464	0.9894559	0.9898234	0.99021596	0.9906342	0.9910763	0.9915414	0.99202687	0.9925302	0.99304783	0.99357414	0.99410653	0.9946382	0.9951627	0.995675	0.9961702	0.99664056	0.9970801	0.99748623	0.99785334	0.998178	0.9984581	0.99869335	0.9988833	0.9990295	0.9991351
0.9857392	0.9857524	0.9857891	0.98584384	0.98591006	0.9859856	0.9860667	0.9861532	0.9862435	0.9863377	0.98643714	0.9865416	0.98665255	0.98677146	0.98689973	0.98703784	0.98718905	0.9873551	0.9875364	0.98773676	0.9879559	0.9881974	0.98846203	0.9887518	0.98906875	0.9894132	0.9897854	0.9901869	0.9906176	0.99107516	0.9915606	0.9920698	0.992601	0.9931517	0.9937156	0.9942884	0.9948664	0.99544203	0.99600893	0.99656117	0.99709153	0.99759513	0.9980655	0.99849725	0.99888706	0.99923176	0.9995282	0.999778	0.99998003	1.0001359
0.9858181	0.9858284	0.98586255	0.9859143	0.985976	0.9860451	0.9861206	0.98620015	0.9862827	0.98636913	0.9864596	0.9865537	0.98665565	0.9867642	0.9868815	0.9870104	0.9871508	0.98730594	0.98747796	0.98766816	0.9878795	0.9881144	0.98837316	0.9886597	0.98897487	0.9893201	0.98969615	0.9901038	0.9905439	0.9910148	0.9915165	0.99204767	0.99260455	0.99318475	0.9937836	0.9943968	0.9950184	0.995643	0.99626255	0.99687225	0.99746305	0.9980305	0.9985666	0.9990654	0.999523	0.9999349	1.000298	1.0006113	1.0008746	1.0010887
0.9858938	0.9859009	0.98593134	0.985977	0.9860332	0.9860963	0.986164	0.9862344	0.9863077	0.98638386	0.98646384	0.9865476	0.9866365	0.98673326	0.9868386	0.9869541	0.9870822	0.9872262	0.9873859	0.98756546	0.98776644	0.9879925	0.98824364	0.9885248	0.9888353	0.98917913	0.98955566	0.98996675	0.99041307	0.99089503	0.9914113	0.99196094	0.9925398	0.99314755	0.9937789	0.994429	0.9950925	0.99576336	0.99643546	0.99710035	0.99775195	0.9983826	0.99898344	0.9995518	1.0000786	1.0005606	1.0009936	1.0013741	1.0017036	1.0019803
0.98596716	0.9859697	0.98599416	0.9860335	0.9860823	0.986137	0.9861955	0.98625606	0.98631847	0.9863824	0.98645014	0.98652023	0.9865967	0.9866793	0.98677033	0.98687184	0.98698634	0.98711514	0.98726165	0.9874288	0.9876177	0.987832	0.98807436	0.98834705	0.9886513	0.9889901	0.9893657	0.9897784	0.9902288	0.9907185	0.991246	0.99181026	0.9924103	0.9930416	0.9937021	0.99438584	0.9950887	0.9958044	0.996525	0.99724406	0.99795353	0.99864626	0.999314	0.9999499	1.0005478	1.001101	1.0016055	1.0020583	1.0024565	1.0027999
0.98603845	0.98603505	0.98605317	0.98608404	0.98612326	0.98616844	0.98621535	0.98626506	0.9863153	0.9863659	0.98641926	0.986476	0.9865363	0.9866037	0.98667854	0.9867643	0.9868623	0.9869759	0.98710734	0.98725927	0.9874338	0.9876355	0.9878665	0.98812866	0.9884249	0.98875755	0.98912835	0.98954034	0.98999226	0.9904871	0.99102324	0.9915998	0.99221617	0.99286985	0.9935554	0.99427104	0.9950097	0.99576634	0.99653316	0.99730366	0.99806976	0.9988226	0.99955475	1.0002584	1.0009265	1.0015517	1.002129	1.0026546	1.0031261	1.0035403
0.98610836	0.9860982	0.9861067	0.9861284	0.98615843	0.9861913	0.9862265	0.98626244	0.9862985	0.98633534	0.98637295	0.9864129	0.98645693	0.9865069	0.98656523	0.9866327	0.9867132	0.9868098	0.98692423	0.9870599	0.9872195	0.9874062	0.9876237	0.98787373	0.98815995	0.98848367	0.9888487	0.9892571	0.9897086	0.9902054	0.9907473	0.99133295	0.9919638	0.9926346	0.99334407	0.99408686	0.9948585	0.9956527	0.9964631	0.9972812	0.99810094	0.9989115	0.9997054	1.0004754	1.0012122	1.0019091	1.0025603	1.0031605	1.0037049	1.0041926
0.9861782	0.9861585	0.9861575	0.98616856	0.98618644	0.9862065	0.986228	0.9862498	0.98626995	0.9862903	0.9863111	0.9863337	0.98636025	0.9863916	0.9864309	0.9864803	0.9865428	0.98662	0.98671585	0.9868339	0.9869766	0.9871472	0.9873494	0.98758584	0.9878597	0.98817337	0.9885301	0.98893154	0.9893805	0.98987716	0.9904223	0.9910161	0.9916569	0.99234354	0.99307156	0.99383867	0.99463934	0.99546814	0.9963179	0.9971807	0.9980499	0.99891555	0.9997689	1.0006026	1.0014064	1.0021735	1.002897	1.0035708	1.0041903	1.0047524
0.98624754	0.9862184	0.98620576	0.98620474	0.9862091	0.9862155	0.9862218	0.9862271	0.986231	0.9862338	0.9862365	0.98624015	0.9862472	0.9862592	0.9862785	0.9863078	0.9863501	0.9864083	0.9864847	0.98658365	0.9867086	0.9868607	0.9870471	0.98726857	0.9875281	0.98783076	0.988178	0.9885719	0.9890154	0.98950934	0.99005514	0.990653	0.9913014	0.99199927	0.9927437	0.9935322	0.9943577	0.9952185	0.99610364	0.9970076	0.9979225	0.9988387	0.9997487	1.0006425	1.0015101	1.0023459	1.0031401	1.0038865	1.0045805	1.0052171
0.98631936	0.9862782	0.9862535	0.98623884	0.98622864	0.98621917	0.98620915	0.986197	0.98618335	0.9861676	0.98615026	0.9861344	0.98612106	0.98611236	0.9861112	0.986119	0.9861404	0.9861779	0.98623455	0.9863134	0.9864184	0.9865534	0.9867217	0.9869259	0.9871715	0.9874602	0.987796	0.9881813	0.98861706	0.9891065	0.9896513	0.9902498	0.9909045	0.9916112	0.99236876	0.9931743	0.9940228	0.9949089	0.995826	0.9967676	0.99772495	0.99868876	0.99965066	1.0006007	1.00153	1.0024298	1.0032918	1.0041093	1.0048754	1.0055864
0.9863927	0.9863397	0.98630106	0.9862718	0.986245	0.9862198	0.98619187	0.98616195	0.9861282	0.98609257	0.98605555	0.98601925	0.98598415	0.98595357	0.9859311	0.985918	0.9859173	0.9859324	0.9859684	0.9860267	0.98611116	0.9862275	0.9863771	0.9865652	0.9867938	0.9870686	0.98739135	0.98776585	0.98819315	0.98867655	0.98921806	0.989816	0.99047244	0.9911856	0.9919538	0.99277276	0.99363995	0.9945498	0.99549454	0.99646884	0.99746436	0.9984707	0.9994807	1.0004838	1.00147	1.0024313	1.0033582	1.0042427	1.005079	1.0058606
0.9864717	0.98640364	0.9863502	0.986305	0.98626214	0.9862187	0.9861719	0.986122	0.9860687	0.9860129	0.98595417	0.9858959	0.9858395	0.98578733	0.985741	0.98570544	0.98568285	0.9856767	0.98569113	0.98572767	0.985792	0.9858881	0.98601913	0.9861888	0.9864021	0.98666114	0.9869705	0.9873319	0.9877497	0.9882252	0.9887609	0.989357	0.9900144	0.99073094	0.9915062	0.9923368	0.99321926	0.9941489	0.9951177	0.9961212	0.99715066	0.99819505	0.99924845	1.0002998	1.0013394	1.0023571	1.0033448	1.0042934	1.005196	1.0060464
0.98655605	0.9864725	0.9864032	0.9863409	0.98627967	0.9862173	0.98615146	0.98608124	0.986007	0.98592854	0.985849	0.9857681	0.98568946	0.9856145	0.98554575	0.98548746	0.9854429	0.9854143	0.985406	0.9854217	0.9854655	0.98554087	0.98565257	0.9858044	0.98600006	0.9862428	0.98653764	0.9868871	0.9872935	0.98776126	0.98828924	0.98888165	0.98953736	0.99025595	0.9910355	0.99187464	0.9927693	0.9937145	0.99470466	0.9957329	0.9967922	0.997872	0.9989643	1.0000594	1.0011466	1.0022169	1.0032611	1.0042695	1.0052351	1.0061496
0.986648	0.98654836	0.98646146	0.9863801	0.9863006	0.9862184	0.9861327	0.98604095	0.985945	0.9858449	0.9857423	0.98563886	0.9855372	0.98543924	0.9853477	0.98526716	0.9851987	0.9851479	0.9851184	0.9851119	0.9851356	0.98519063	0.9852827	0.98541665	0.9855942	0.98582244	0.9861019	0.98643756	0.98683244	0.9872895	0.98781043	0.98839694	0.98904955	0.9897678	0.9905503	0.9913959	0.9923002	0.99325895	0.9942662	0.9953155	0.9964007	0.99751127	0.9986378	0.9997717	1.0009032	1.0020213	1.0031164	1.0041801	1.0052042	1.0061799
0.98674893	0.9866315	0.986527	0.98642737	0.98632705	0.9862244	0.9861168	0.9860037	0.98588544	0.98576343	0.9856373	0.9855112	0.9853865	0.9852652	0.9851514	0.98504716	0.9849568	0.9848838	0.98483187	0.9848043	0.9848073	0.98484296	0.98491603	0.9850309	0.9851912	0.9854021	0.9856674	0.9859902	0.9863732	0.9868196	0.98733217	0.9879122	0.98856	0.9892764	0.9900605	0.9909093	0.9918207	0.9927893	0.9938118	0.9948795	0.9959858	0.9971226	0.9982803	0.99944997	1.0006202	1.0017812	1.0029236	1.0040367	1.0051143	1.0061476
0.9868602	0.9867256	0.9866016	0.9864815	0.986361	0.98623675	0.9861075	0.98597246	0.98583144	0.9856863	0.98553836	0.9853886	0.98524016	0.98509645	0.9849594	0.98483247	0.9847196	0.9846253	0.984552	0.984504	0.9844857	0.9845021	0.98455673	0.9846537	0.9847974	0.9849922	0.98524296	0.9855517	0.98592275	0.9863586	0.9868613	0.987434	0.988077	0.98879105	0.9895733	0.99042445	0.9913407	0.9923186	0.9933508	0.9944341	0.9955591	0.9967187	0.99790436	0.9991036	1.0003086	1.001509	1.0026933	1.0038525	1.0049791	1.0060624
0.98698425	0.98683023	0.9866859	0.9865459	0.98640454	0.98625785	0.9861072	0.9859492	0.9857861	0.98561716	0.98544604	0.9852733	0.98510253	0.9849357	0.98477554	0.9846271	0.9844927	0.98437667	0.9842828	0.98421437	0.98417705	0.9841743	0.98421067	0.9842907	0.984418	0.984598	0.98483425	0.98512906	0.9854877	0.98591334	0.9864072	0.986973	0.98760915	0.9883183	0.98909986	0.98995143	0.9908701	0.9918532	0.9928959	0.9939913	0.99513173	0.996311	0.9975192	0.99874574	0.9999815	1.0012155	1.0024378	1.0036387	1.0048088	1.00594
0.9871229	0.9869489	0.98678476	0.9866226	0.9864591	0.9862915	0.9861175	0.98593706	0.9857497	0.98555887	0.9853649	0.98516935	0.98497576	0.9847867	0.9846048	0.98443466	0.9842797	0.98414236	0.9840277	0.983941	0.98388493	0.9838646	0.9838836	0.9839472	0.984059	0.98422456	0.98444647	0.9847288	0.9850762	0.9854911	0.98597604	0.9865331	0.9871644	0.98786867	0.9886471	0.9894981	0.99041873	0.9914061	0.9924554	0.9935607	0.9947145	0.99591005	0.997138	0.998388	0.99965	1.0009148	1.0021716	1.0034086	1.0046189	1.0057917
0.9872773	0.9870829	0.98689675	0.98671407	0.9865282	0.98633784	0.9861413	0.985938	0.9857292	0.9855148	0.98529756	0.9850804	0.9848638	0.98465306	0.9844502	0.98425967	0.9840832	0.983927	0.9837939	0.98368865	0.9836151	0.9835776	0.98358077	0.9836292	0.9837276	0.98387897	0.9840881	0.98435885	0.9846951	0.9851002	0.9855765	0.9861256	0.98675007	0.98745006	0.9882256	0.9890742	0.9899952	0.9909858	0.99204063	0.99315256	0.994317	0.9955271	0.99677104	0.9980413	0.99932754	1.000618	1.0019045	1.003175	1.0044205	1.0056312
0.98744965	0.98723376	0.9870267	0.98682135	0.9866132	0.9863998	0.9861815	0.98595524	0.98572314	0.98548657	0.98524773	0.98500764	0.9847704	0.9845383	0.9843158	0.9841048	0.9839098	0.98373497	0.98358434	0.9834618	0.9833719	0.9833187	0.98330736	0.98334277	0.98342717	0.9835662	0.9837644	0.98402476	0.98435193	0.9847476	0.9852154	0.98575723	0.98637533	0.98706985	0.98784226	0.9886887	0.98961	0.99060094	0.9916587	0.99277765	0.9939508	0.99517137	0.99643016	0.9977175	0.99902403	1.000338	1.0016506	1.0029508	1.0042272	1.0054723
0.98764086	0.9874038	0.9871754	0.9869467	0.9867169	0.9864803	0.9862389	0.9859905	0.98573595	0.9854781	0.9852178	0.984957	0.9846987	0.9844472	0.9842047	0.983975	0.9837622	0.9835698	0.983403	0.98326504	0.9831607	0.9830939	0.98306954	0.98309255	0.98316604	0.9832939	0.9834821	0.98373306	0.9840511	0.98443866	0.98489946	0.98543566	0.9860485	0.9867381	0.98750514	0.98835033	0.9892694	0.99026126	0.9913218	0.9924447	0.9936245	0.9948541	0.99612427	0.9974262	0.99875003	1.000085	1.0014207	1.0027462	1.0040517	1.0053266
0.9878526	0.987594	0.98734254	0.98709255	0.98683953	0.98658127	0.98631734	0.986047	0.9857711	0.9854921	0.98521036	0.98492885	0.9846521	0.9843813	0.9841203	0.9838736	0.9836443	0.9834375	0.98325586	0.98310393	0.98298705	0.98290807	0.9828721	0.9828847	0.9829477	0.98306805	0.98324734	0.983491	0.9838014	0.9841837	0.9846374	0.98516834	0.98577553	0.98646045	0.9872254	0.9880667	0.9889854	0.98997664	0.99103725	0.99216384	0.993348	0.9945849	0.99586445	0.9971786	0.9985167	0.9998691	1.0012256	1.002574	1.0039046	1.0052079
0.9880865	0.98780656	0.9875324	0.9872606	0.98698515	0.98670554	0.9864196	0.98612714	0.9858303	0.98553	0.9852296	0.9849286	0.98463273	0.9843446	0.9840673	0.9838053	0.98356116	0.9833396	0.9831458	0.9829818	0.9828539	0.9827655	0.9827205	0.9827241	0.98278034	0.9828938	0.983066	0.9833042	0.9836095	0.9839857	0.9844361	0.98496187	0.9855654	0.98624736	0.9870088	0.9878482	0.9887643	0.98975366	0.9908153	0.9919436	0.9931308	0.9943725	0.99566	0.9969835	0.9983345	0.99970156	1.0010756	1.0024444	1.0037966	1.0051243
0.98834354	0.98804206	0.9877464	0.9874521	0.98715526	0.98685396	0.9865457	0.98623365	0.9859162	0.98559624	0.98527586	0.98495775	0.9846447	0.98434126	0.98404855	0.9837722	0.98351616	0.98328304	0.9830771	0.982904	0.982767	0.9826711	0.9826196	0.98261803	0.9826686	0.98277694	0.9829466	0.98318064	0.9834819	0.9838553	0.98430234	0.98482496	0.9854258	0.9861055	0.98686314	0.98770046	0.9886143	0.9896037	0.99066466	0.9917929	0.99298185	0.99422723	0.99551994	0.9968511	0.9982117	0.99959177	1.0009806	1.0023657	1.0037394	1.0050881
0.98862594	0.98830235	0.9879852	0.98766893	0.98735094	0.9870286	0.9867014	0.9863676	0.9860304	0.98569274	0.9853549	0.9850203	0.9846922	0.9843739	0.98406816	0.98377967	0.98351204	0.98327	0.9830563	0.9828753	0.9827328	0.9826317	0.9825752	0.98256993	0.9826182	0.9827238	0.98289174	0.9831251	0.9834256	0.9837974	0.9842437	0.98476565	0.9853648	0.98604286	0.98679876	0.987634	0.9885465	0.98953396	0.9905934	0.99172175	0.99291044	0.9941577	0.995453	0.99678963	0.99815816	0.99954796	1.0009484	1.0023495	1.0037397	1.0051081
0.98893404	0.9885899	0.98825115	0.9879137	0.98757505	0.98723185	0.9868835	0.9865322	0.9861773	0.9858218	0.9854688	0.9851186	0.9847771	0.9844467	0.98412997	0.9838314	0.9835557	0.9833059	0.983086	0.9829013	0.982754	0.98265046	0.98259395	0.98258674	0.98263574	0.98274153	0.98291075	0.9831448	0.9834474	0.98382056	0.9842671	0.9847901	0.9853888	0.98606735	0.9868229	0.9876565	0.98856765	0.98955244	0.990611	0.9917364	0.99292535	0.99417275	0.9954693	0.99680924	0.9981825	0.99957925	1.0009905	1.0024035	1.0038077	1.0051931
0.98926973	0.9889038	0.9885449	0.98818713	0.98782796	0.98746574	0.9870996	0.98672986	0.9863585	0.9859872	0.9856192	0.98525655	0.9849027	0.98456115	0.98423594	0.9839306	0.9836486	0.98339343	0.98317164	0.9829845	0.9828375	0.9827338	0.9826785	0.98267436	0.9827259	0.9828365	0.9830092	0.98324716	0.9835537	0.9839306	0.9843808	0.98490626	0.9855077	0.98618656	0.9869429	0.98777604	0.9886853	0.98966926	0.9907246	0.9918482	0.9930352	0.99428004	0.99557626	0.99691683	0.99829274	0.9996943	1.001112	1.002534	1.0039517	1.0053512
0.98963314	0.9892472	0.98886824	0.9884912	0.9881128	0.98773175	0.98734766	0.9869627	0.9865756	0.9861904	0.98581064	0.98543584	0.98507327	0.98472357	0.9843914	0.9840814	0.98379606	0.98354006	0.98331743	0.9831312	0.98298717	0.98288727	0.9828367	0.9828386	0.982896	0.9830133	0.9831932	0.9834387	0.9837516	0.9841354	0.9845917	0.9851226	0.9857279	0.9864098	0.9871677	0.9880006	0.98890984	0.98989147	0.990944	0.9920648	0.9932476	0.99448967	0.99578303	0.99712265	0.9984976	0.9999015	1.0013226	1.0027508	1.0041779	1.0055891
0.9900264	0.9896216	0.989223	0.98882735	0.98843056	0.98803294	0.9876329	0.9872322	0.98683226	0.9864357	0.9860444	0.98566186	0.98529184	0.984937	0.9846004	0.98428845	0.9840028	0.9837477	0.9835274	0.98334634	0.9832078	0.9831155	0.983073	0.9830847	0.98315215	0.9832798	0.98347	0.98372567	0.9840484	0.9844426	0.98490685	0.9854446	0.9860562	0.98674214	0.98750323	0.98833907	0.98924714	0.99022806	0.99127686	0.992393	0.9935722	0.99480957	0.9960981	0.99743253	0.99880546	1.0002074	1.0016298	1.0030613	1.0044928	1.0059133
0.99045044	0.9900265	0.9896104	0.98919684	0.98878384	0.9883698	0.9879561	0.9875419	0.9871314	0.986724	0.98632455	0.9859357	0.9855602	0.98520195	0.9848662	0.9845544	0.9842715	0.98402125	0.9838085	0.9836348	0.9835058	0.9834237	0.9833938	0.98341703	0.98349833	0.9836406	0.9838449	0.9841143	0.984452	0.9848561	0.9853332	0.98588073	0.98650056	0.987194	0.98795956	0.9887974	0.9897064	0.9906846	0.99173176	0.99284244	0.99401516	0.99524593	0.9965271	0.9978558	0.9992221	1.0006206	1.0020393	1.003472	1.0049063	1.0063316
0.9909049	0.9904645	0.990031	0.9896018	0.989174	0.9887463	0.98831975	0.9878949	0.9874736	0.9870595	0.9866539	0.98626125	0.98588425	0.9855258	0.9851923	0.9848848	0.9846083	0.98436666	0.98416287	0.9840021	0.98388594	0.9838184	0.9838038	0.9838447	0.9839437	0.9841029	0.9843245	0.9846111	0.9849651	0.98538655	0.98587656	0.9864373	0.9870687	0.9877698	0.98854214	0.989383	0.990293	0.9912705	0.9923134	0.993419	0.9945852	0.9958065	0.9970793	0.9983975	0.9997562	1.0011464	1.0025592	1.0039881	1.0054214	1.0068492
0.99139315	0.9909368	0.9904882	0.99004436	0.98960286	0.98916286	0.98872644	0.9882921	0.9878643	0.987444	0.9870356	0.98664135	0.98626596	0.9859117	0.985583	0.98528314	0.9850166	0.9847865	0.98459744	0.9844516	0.9843535	0.98430455	0.9843101	0.9843711	0.9844908	0.9846722	0.98491526	0.9852224	0.98559636	0.986036	0.98654467	0.9871198	0.98776394	0.98847526	0.98925424	0.99010015	0.9910128	0.9919892	0.9930298	0.99412787	0.99528664	0.9964971	0.9977598	0.9990661	1.0004126	1.0017917	1.0031961	1.0046154	1.0060434	1.0074692
0.9919153	0.9914445	0.9909825	0.9905254	0.99007237	0.98962265	0.98917776	0.98873705	0.9883047	0.9878816	0.9874729	0.9870814	0.9867099	0.98636216	0.986042	0.9857545	0.98550135	0.9852877	0.98511577	0.98498887	0.9849123	0.9848868	0.98491555	0.98500115	0.98514664	0.9853518	0.98562086	0.9859526	0.9863491	0.98681176	0.987339	0.9879321	0.9885913	0.98931503	0.9901041	0.99095625	0.99187046	0.9928469	0.99388164	0.9949744	0.99612224	0.9973234	0.9985716	0.9998629	1.0011953	1.00256	1.0039505	1.0053592	1.0067774	1.0081964
0.99247307	0.9919884	0.9915144	0.99104714	0.99058473	0.9901275	0.98967564	0.9892322	0.9887974	0.9883755	0.9879703	0.98758274	0.9872194	0.9868817	0.9865752	0.9863017	0.98606646	0.98587215	0.9857223	0.9856197	0.9855674	0.98556846	0.9856249	0.9857407	0.9859144	0.98614836	0.98644584	0.98680574	0.9872286	0.98771536	0.988265	0.988878	0.9895535	0.9902916	0.99109113	0.9919496	0.9928676	0.9938424	0.99487376	0.9959594	0.99709725	0.99828285	0.9995166	1.0007917	1.0021057	1.0034531	1.0048274	1.0062209	1.0076267	1.0090351
0.99306715	0.9925712	0.99208796	0.9916115	0.9911422	0.9906793	0.9902245	0.9897788	0.98934567	0.9889276	0.98852736	0.98815036	0.9877977	0.98747426	0.9871841	0.98692966	0.9867161	0.98654526	0.9864214	0.9863475	0.9863245	0.98635715	0.98644435	0.9865927	0.98679864	0.98706496	0.9873938	0.98778385	0.9882365	0.9887497	0.9893249	0.9899587	0.99065393	0.9914061	0.99221635	0.99308175	0.99400336	0.9949773	0.9960043	0.9970801	0.9982065	0.99937797	1.0005946	1.0018511	1.0031445	1.0044713	1.0058246	1.0071999	1.0085874	1.0099832
0.99369925	0.99319535	0.9927027	0.9922205	0.9917466	0.99128073	0.99082595	0.9903825	0.98995346	0.98954225	0.989152	0.9887864	0.98844945	0.9881434	0.98787373	0.98764306	0.9874542	0.98731136	0.9872173	0.9871747	0.98718584	0.98725164	0.9873766	0.98755866	0.98780173	0.98810345	0.988466	0.9888895	0.98937285	0.9899157	0.99051476	0.99117255	0.99188715	0.9926552	0.9934769	0.99435014	0.99527395	0.9962477	0.9972685	0.9983355	0.9994482	1.0006037	1.0017997	1.0030352	1.0043061	1.005609	1.0069404	1.0082927	1.0096617	1.0110381
0.9943709	0.9938595	0.99336284	0.9928764	0.99240035	0.99193454	0.99148256	0.99104345	0.9906233	0.9902226	0.9898443	0.9894959	0.9891765	0.9888937	0.9886476	0.988444	0.98828566	0.98817384	0.98811346	0.9881066	0.98815435	0.9882595	0.98842156	0.98864347	0.9889239	0.9892636	0.98966265	0.9901209	0.9906369	0.99120873	0.99183625	0.9925177	0.99325114	0.9940342	0.9948668	0.9957476	0.9966729	0.9976443	0.9986583	0.99971473	1.0008124	1.0019503	1.0031257	1.0043379	1.0055832	1.0068613	1.0081657	1.0094934	1.0108379	1.0121934
0.99508274	0.994568	0.9940671	0.99358064	0.99310535	0.9926442	0.9921965	0.9917667	0.99135673	0.9909699	0.9906094	0.9902799	0.98998415	0.989725	0.9895088	0.9893361	0.98921084	0.98913485	0.9891121	0.98914397	0.9892325	0.9893781	0.98958176	0.98984414	0.99016577	0.9905447	0.9909818	0.99147516	0.9920243	0.9926271	0.9932809	0.99398434	0.9947369	0.9955349	0.9963773	0.99726313	0.99818933	0.99915725	1.0001613	1.001205	1.0022861	1.003403	1.004557	1.005743	1.0069631	1.008211	1.0094888	1.0107892	1.0121088	1.0134399
0.99583805	0.99532133	0.9948208	0.9943357	0.9938652	0.99340975	0.9929713	0.9925531	0.9921579	0.9917886	0.99144894	0.9911426	0.99087346	0.9906444	0.99045974	0.990321	0.9902332	0.99019694	0.99021417	0.99028796	0.9904188	0.9906077	0.9908555	0.99115986	0.99152285	0.9919427	0.9924183	0.9929464	0.99352837	0.99415964	0.9948402	0.99556524	0.9963336	0.9971439	0.99799424	0.99888146	0.99980646	1.0007668	1.0017612	1.0027901	1.0038521	1.0049467	1.0060735	1.0072341	1.0084243	1.0096444	1.0108925	1.012163	1.0134555	1.0147607
0.9966366	0.99612147	0.9956241	0.9951445	0.9946806	0.9942344	0.99380904	0.9934052	0.993028	0.99268067	0.9923656	0.99208665	0.9918481	0.9916515	0.9915026	0.99140275	0.9913537	0.9913598	0.99141943	0.99153787	0.991713	0.99194735	0.99223846	0.9925868	0.99299324	0.99345136	0.99396354	0.9945271	0.9951392	0.99579734	0.9964999	0.9972437	0.9980257	0.9988438	0.99969864	1.0005854	1.0015051	1.0024551	1.0034351	1.0044446	1.0054857	1.0065552	1.0076559	1.008786	1.0099463	1.0111345	1.0123516	1.0135919	1.014856	1.0161344
0.99748105	0.9969689	0.99647874	0.9960071	0.99555343	0.99512094	0.9947111	0.99432725	0.9939715	0.9936491	0.9933613	0.9931135	0.9929079	0.9927486	0.9926379	0.9925778	0.992573	0.99262166	0.9927288	0.9928913	0.9931126	0.99339205	0.99372774	0.99411803	0.9945645	0.9950616	0.9956088	0.9962039	0.99684334	0.99752456	0.9982443	0.9990026	0.9997933	1.0006158	1.0014693	1.0023491	1.0032583	1.0041935	1.0051551	1.0061442	1.0071592	1.0082009	1.0092713	1.0103698	1.0114979	1.0126538	1.0138385	1.0150476	1.0162817	1.0175354
0.99837196	0.9978679	0.9973867	0.9969251	0.99648595	0.99606997	0.99568045	0.9953181	0.994989	0.99469304	0.99443847	0.99422425	0.994055	0.9939349	0.99386555	0.9938493	0.99388766	0.99398273	0.9941358	0.99434507	0.9946126	0.9949354	0.9953133	0.9957449	0.9962289	0.99676055	0.99733895	0.9979605	0.99862254	0.99932057	1.0000538	1.0008188	1.0016125	1.0024331	1.0032784	1.0041479	1.0050399	1.0059543	1.0068918	1.007853	1.0088373	1.009849	1.0108858	1.0119514	1.0130444	1.0141659	1.0153171	1.0164964	1.0177021	1.0189301
0.99931103	0.99881804	0.99834824	0.99790204	0.9974811	0.99708545	0.9967172	0.99638134	0.9960804	0.995817	0.9955955	0.9954177	0.9952884	0.9952101	0.99518394	0.99521244	0.99529684	0.99543804	0.99563724	0.9958927	0.99620295	0.9965682	0.9969866	0.9974552	0.9979723	0.998534	0.9991378	0.9997797	1.0004568	1.0011657	1.0019054	1.0026681	1.0034568	1.0042658	1.0050968	1.0059468	1.0068145	1.0077021	1.0086082	1.0095372	1.0104868	1.0114622	1.0124621	1.0134909	1.0145462	1.0156351	1.0167515	1.0179007	1.0190766	1.0202795
1.0002989	0.9998195	0.9993661	0.99893796	0.99853694	0.99816525	0.9978235	0.9975163	0.9972469	0.99701846	0.9968336	0.9966957	0.9966081	0.996572	0.9965906	0.99666435	0.996795	0.9969807	0.9972239	0.9975219	0.9978739	0.99827826	0.9987317	0.99923337	0.9997772	1.0003625	1.0009828	1.0016377	1.0023222	1.0030328	1.0037662	1.0045216	1.0052938	1.0060843	1.0068913	1.0077109	1.0085465	1.0093998	1.0102692	1.0111576	1.0120661	1.0129995	1.013959	1.0149461	1.015964	1.0170149	1.018099	1.0192151	1.0203651	1.021545
1.0013369	1.0008745	1.0004408	1.0000341	0.99965614	0.99931175	0.9989987	0.99872357	0.99848896	0.99829674	0.9981511	0.99805415	0.9980096	0.9980175	0.9980799	0.9981978	0.998373	0.99860257	0.9988875	0.9992249	0.99961436	1.0000516	1.000535	1.0010605	1.0016253	1.0022221	1.0028528	1.0035101	1.0041906	1.0048925	1.0056124	1.0063466	1.0070938	1.0078522	1.008624	1.0094067	1.0101993	1.0110079	1.011832	1.0126722	1.0135353	1.0144205	1.0153339	1.0162785	1.0172539	1.0182643	1.0193145	1.020399	1.0215228	1.0226808
1.0024247	1.0019826	1.0015708	1.0011888	1.0008394	1.000522	1.0002422	1.0000017	0.999803	0.9996493	0.99954414	0.99949014	0.9994882	0.9995387	0.99964494	0.9998066	1.0000225	1.0002927	1.0006144	1.0009872	1.0014062	1.0018702	1.0023751	1.0029161	1.0034906	1.0040928	1.00472	1.0053694	1.0060357	1.0067149	1.0074074	1.0081095	1.0088197	1.0095356	1.0102606	1.0109938	1.0117371	1.0124905	1.0132607	1.0140461	1.014853	1.0156863	1.0165474	1.0174428	1.0183735	1.0193443	1.020355	1.0214096	1.0225066	1.0236424
1.0035626	1.0031434	1.0027571	1.0024022	1.0020825	1.0017977	1.0015519	1.0013473	1.0011866	1.0010738	1.0010095	1.0009956	1.0010364	1.0011297	1.0012769	1.0014789	1.0017328	1.0020381	1.0023905	1.0027903	1.0032324	1.0037131	1.0042295	1.0047755	1.0053492	1.0059435	1.006557	1.0071843	1.0078225	1.0084683	1.0091199	1.0097762	1.0104369	1.0110996	1.0117673	1.0124401	1.01312	1.0138105	1.0145168	1.0152396	1.0159869	1.0167589	1.0175651	1.0184053	1.0192884	1.0202152	1.0211875	1.022209	1.023279	1.0243962
1.0047474	1.0043551	1.0039976	1.0036727	1.0033844	1.0031341	1.0029249	1.002758	1.0026368	1.0025623	1.0025392	1.002568	1.0026472	1.0027795	1.0029655	1.0032015	1.0034872	1.0038202	1.0041976	1.004615	1.0050713	1.0055583	1.0060747	1.0066146	1.0071727	1.0077472	1.0083317	1.0089244	1.009521	1.0101206	1.0107177	1.0113167	1.0119127	1.0125114	1.013109	1.0137106	1.01432	1.0149392	1.0155733	1.0162272	1.0169045	1.0176117	1.0183547	1.0191396	1.0199682	1.0208464	1.0217774	1.0227646	1.0238053	1.0249032
1.0059794	1.0056168	1.0052893	1.0049971	1.0047436	1.004529	1.004355	1.0042266	1.0041441	1.0041107	1.0041257	1.0041916	1.0043095	1.0044777	1.0046943	1.0049585	1.0052705	1.0056229	1.006016	1.0064408	1.006899	1.0073806	1.0078857	1.0084039	1.0089357	1.0094752	1.0100174	1.0105597	1.011102	1.0116395	1.0121698	1.0126976	1.0132216	1.0137421	1.014261	1.0147837	1.0153133	1.0158527	1.0164067	1.0169841	1.0175872	1.0182219	1.0189006	1.0196216	1.0203931	1.0212193	1.0221077	1.0230556	1.0240684	1.0251427
1.0072557	1.0069242	1.0066286	1.0063721	1.0061532	1.0059743	1.0058396	1.0057483	1.005704	1.0057069	1.005759	1.0058607	1.0060086	1.0062069	1.0064505	1.0067372	1.0070636	1.0074269	1.0078217	1.0082456	1.0086907	1.0091554	1.0096321	1.0101179	1.010607	1.0110965	1.0115826	1.0120631	1.0125362	1.0129982	1.0134531	1.0138988	1.0143359	1.0147717	1.0152037	1.0156395	1.0160801	1.0165359	1.0170069	1.0175018	1.0180261	1.0185878	1.0191933	1.0198478	1.0205605	1.0213318	1.0221686	1.0230757	1.024056	1.0251056
1.0085708	1.0082728	1.0080129	1.0077913	1.0076088	1.0074672	1.0073681	1.007313	1.0073049	1.0073429	1.0074267	1.0075574	1.007733	1.0079532	1.0082138	1.0085114	1.0088438	1.0092059	1.0095928	1.0100011	1.0104219	1.0108527	1.0112901	1.0117269	1.0121602	1.0125881	1.0130038	1.0134075	1.0137987	1.014177	1.014545	1.0148998	1.015246	1.015587	1.0159262	1.016271	1.0166216	1.0169867	1.0173719	1.017783	1.0182271	1.0187126	1.019243	1.0198302	1.0204751	1.0211895	1.0219753	1.022838	1.0237784	1.0247997
1.0099205	1.0096582	1.0094343	1.009248	1.0091014	1.0089957	1.0089322	1.0089103	1.0089351	1.0090026	1.0091149	1.0092682	1.009464	1.0096965	1.0099645	1.0102644	1.0105919	1.0109402	1.0113058	1.0116814	1.012066	1.0124512	1.0128332	1.0132076	1.0135705	1.0139217	1.0142568	1.014575	1.014877	1.0151618	1.0154337	1.0156927	1.0159409	1.0161874	1.0164324	1.0166824	1.016944	1.0172198	1.0175164	1.0178434	1.0182068	1.0186139	1.019072	1.0195885	1.0201671	1.0208207	1.0215527	1.0223638	1.0232635	1.0242479
1.0112982	1.0110711	1.0108829	1.010734	1.0106224	1.0105505	1.0105189	1.010529	1.010581	1.0106726	1.0108054	1.010975	1.0111804	1.0114175	1.0116829	1.0119727	1.0122795	1.0126021	1.0129337	1.013267	1.0135972	1.0139233	1.0142375	1.0145365	1.0148187	1.0150834	1.0153277	1.0155509	1.0157548	1.015942	1.0161163	1.0162761	1.01643	1.0165805	1.0167323	1.0168921	1.0170648	1.0172553	1.0174683	1.017716	1.0180027	1.0183338	1.018719	1.0191656	1.0196785	1.020269	1.0209403	1.0216981	1.0225492	1.0234939
1.0126959	1.0125053	1.0123531	1.012239	1.0121607	1.0121201	1.0121171	1.0121533	1.012226	1.0123364	1.0124817	1.0126582	1.012864	1.0130945	1.0133452	1.0136117	1.0138899	1.0141718	1.0144521	1.0147303	1.0149952	1.0152476	1.0154811	1.0156969	1.015888	1.0160574	1.0162048	1.0163305	1.0164359	1.0165246	1.0166	1.0166669	1.0167267	1.0167882	1.0168542	1.0169313	1.0170207	1.0171325	1.0172708	1.0174443	1.0176579	1.0179183	1.0182334	1.0186124	1.0190607	1.0195855	1.0201988	1.0208983	1.021695	1.0225923
1.0141042	1.0139507	1.0138329	1.013751	1.0137031	1.0136892	1.0137115	1.0137678	1.013856	1.0139755	1.0141242	1.0142986	1.0144926	1.0147052	1.0149297	1.0151597	1.0153944	1.0156233	1.0158432	1.0160488	1.0162401	1.0164094	1.0165538	1.0166761	1.0167723	1.016845	1.016891	1.016918	1.0169293	1.0169244	1.0169073	1.0168874	1.0168636	1.0168436	1.0168335	1.0168345	1.0168552	1.0168988	1.0169718	1.0170802	1.0172296	1.0174248	1.0176777	1.0179932	1.0183786	1.0188397	1.0193913	1.0200322	1.0207714	1.0216125
1.0155119	1.0153947	1.0153104	1.0152568	1.0152352	1.0152451	1.0152856	1.0153537	1.0154508	1.0155715	1.0157127	1.0158728	1.0160469	1.0162284	1.0164123	1.0165954	1.0167736	1.016936	1.0170851	1.0172122	1.0173163	1.0173955	1.0174459	1.017471	1.0174698	1.0174457	1.0173981	1.0173314	1.0172505	1.0171623	1.0170645	1.016968	1.0168744	1.0167905	1.0167141	1.0166569	1.0166217	1.0166087	1.0166296	1.0166813	1.0167763	1.0169185	1.0171121	1.0173687	1.0176944	1.0180975	1.0185826	1.0191638	1.0198424	1.0206267
1.0169082	1.0168244	1.0167687	1.0167431	1.0167427	1.0167696	1.0168216	1.0168957	1.0169904	1.017103	1.017229	1.0173633	1.0175036	1.0176423	1.0177764	1.0178998	1.0180081	1.0180986	1.0181639	1.0182041	1.0182166	1.0182003	1.0181562	1.0180856	1.0179904	1.0178708	1.0177376	1.0175925	1.0174334	1.017271	1.017112	1.0169551	1.016806	1.0166726	1.0165526	1.0164493	1.0163714	1.0163198	1.016297	1.0163097	1.0163573	1.0164537	1.0165968	1.0168016	1.0170726	1.0174152	1.0178423	1.0183612	1.0189803	1.019702
1.0182776	1.0182248	1.0181956	1.0181903	1.0182085	1.0182458	1.0183008	1.0183716	1.0184567	1.0185496	1.0186472	1.0187467	1.0188421	1.018928	1.0190009	1.0190558	1.0190878	1.0190926	1.0190715	1.0190215	1.01894	1.0188308	1.0186946	1.0185342	1.0183535	1.0181564	1.0179453	1.017732	1.0175143	1.0173004	1.0170914	1.0168937	1.0167104	1.0165437	1.0163947	1.0162661	1.0161637	1.0160828	1.01603	1.0160093	1.016025	1.0160792	1.0161827	1.0163375	1.0165559	1.0168462	1.0172175	1.0176744	1.0182315	1.018892
1.0196074	1.0195824	1.0195749	1.0195881	1.0196133	1.0196536	1.019706	1.0197645	1.019828	1.0198929	1.0199537	1.0200077	1.020047	1.0200703	1.0200726	1.0200495	1.0199994	1.0199181	1.0198064	1.0196656	1.0194945	1.0192975	1.0190781	1.0188383	1.0185851	1.0183228	1.018055	1.0177933	1.0175344	1.0172865	1.0170543	1.0168363	1.0166359	1.0164537	1.0162945	1.0161537	1.0160358	1.0159371	1.0158682	1.0158234	1.0158088	1.0158317	1.0158973	1.0160105	1.0161847	1.0164213	1.016737	1.0171394	1.0176365	1.0182354
1.02088	1.0208786	1.0208894	1.0209115	1.0209426	1.020978	1.0210165	1.021054	1.0210878	1.0211158	1.0211297	1.0211271	1.0211036	1.0210569	1.0209819	1.0208777	1.020742	1.020573	1.020375	1.0201486	1.0198959	1.0196207	1.0193311	1.0190276	1.0187212	1.0184149	1.0181103	1.0178217	1.017544	1.0172845	1.0170457	1.016825	1.0166268	1.0164489	1.0162884	1.0161469	1.0160218	1.0159187	1.015833	1.0157683	1.0157293	1.0157235	1.0157516	1.0158271	1.0159544	1.0161443	1.0164074	1.0167536	1.0171934	1.0177362
1.022082	1.0221003	1.0221232	1.0221486	1.0221748	1.0221996	1.0222155	1.022227	1.0222229	1.0222019	1.0221605	1.0220952	1.0220039	1.0218807	1.021725	1.0215396	1.0213195	1.0210693	1.0207914	1.0204885	1.0201666	1.0198287	1.019485	1.0191398	1.0188005	1.0184706	1.0181563	1.0178626	1.0175875	1.0173372	1.017109	1.0169027	1.0167176	1.01655	1.0164012	1.0162634	1.0161406	1.016029	1.0159309	1.0158467	1.0157839	1.015744	1.015738	1.0157685	1.0158505	1.015993	1.0162079	1.0165023	1.0168893	1.0173756
1.0231972	1.0232298	1.023258	1.0232818	1.0232974	1.0233011	1.023291	1.0232632	1.0232139	1.0231388	1.0230368	1.0229042	1.0227389	1.0225403	1.022308	1.0220416	1.0217448	1.0214216	1.0210745	1.0207111	1.020336	1.0199597	1.0195837	1.019218	1.0188679	1.0185395	1.0182319	1.0179557	1.0177015	1.017475	1.0172738	1.017091	1.0169288	1.016781	1.0166409	1.0165087	1.0163805	1.0162578	1.0161412	1.0160329	1.0159361	1.0158613	1.0158128	1.0158007	1.0158355	1.0159297	1.0160916	1.0163358	1.0166737	1.0171148
1.0242093	1.0242497	1.0242788	1.0242941	1.0242926	1.0242709	1.0242244	1.0241538	1.0240538	1.0239203	1.0237534	1.0235516	1.0233165	1.0230439	1.0227362	1.0223991	1.0220369	1.0216533	1.0212559	1.0208514	1.0204443	1.0200475	1.0196633	1.0193022	1.018965	1.0186596	1.0183824	1.0181354	1.0179203	1.0177265	1.017559	1.0174061	1.0172645	1.0171287	1.0169976	1.0168557	1.0167176	1.0165756	1.0164274	1.0162857	1.0161471	1.0160258	1.0159283	1.015863	1.0158503	1.0158905	1.0160024	1.0161971	1.01649	1.0168862
1.025104	1.0251492	1.0251741	1.0251758	1.0251505	1.0250973	1.025012	1.0248919	1.024737	1.0245434	1.024312	1.0240445	1.0237387	1.0233988	1.02303	1.0226365	1.0222232	1.0217978	1.0213681	1.0209445	1.0205307	1.0201361	1.0197715	1.0194341	1.0191299	1.0188646	1.0186309	1.0184294	1.0182545	1.0181046	1.0179691	1.0178379	1.017711	1.0175767	1.0174369	1.0172788	1.0171124	1.0169308	1.0167434	1.0165479	1.0163577	1.0161781	1.0160223	1.015899	1.0158256	1.0158141	1.0158719	1.016019	1.0162652	1.0166205
1.0258701	1.0259153	1.025931	1.0259143	1.0258601	1.0257715	1.0256422	1.0254741	1.0252637	1.0250125	1.024721	1.024391	1.0240277	1.0236326	1.0232146	1.0227785	1.0223353	1.0218884	1.0214521	1.0210316	1.020634	1.0202692	1.0199376	1.0196462	1.0193932	1.019177	1.0189981	1.0188453	1.0187142	1.0185952	1.0184786	1.0183617	1.0182314	1.0180843	1.0179168	1.0177268	1.0175099	1.0172727	1.0170245	1.0167681	1.0165076	1.0162609	1.0160376	1.0158502	1.015713	1.0156378	1.0156463	1.0157421	1.0159411	1.0162634
1.0264978	1.0265397	1.0265415	1.0265026	1.0264204	1.0262934	1.0261209	1.0259026	1.0256406	1.0253369	1.0249923	1.0246114	1.0242001	1.0237656	1.0233157	1.022863	1.0224065	1.0219653	1.0215411	1.0211498	1.0207922	1.020474	1.0201973	1.0199639	1.0197701	1.0196133	1.0194852	1.019374	1.019273	1.0191773	1.0190672	1.0189377	1.0187848	1.0186014	1.0183854	1.0181346	1.0178535	1.0175465	1.017221	1.0168812	1.0165507	1.0162293	1.015932	1.015674	1.0154707	1.0153375	1.0152861	1.0153329	1.0154881	1.0157665
1.0269804	1.0270164	1.0270021	1.0269407	1.0268272	1.0266643	1.0264506	1.026189	1.0258807	1.0255321	1.0251454	1.0247298	1.0242893	1.0238328	1.0233747	1.0229197	1.0224814	1.0220653	1.0216808	1.0213369	1.0210354	1.0207814	1.0205708	1.0204048	1.0202705	1.0201672	1.0200788	1.0199975	1.0199128	1.0198109	1.0196829	1.0195221	1.019319	1.0190747	1.0187846	1.018458	1.0180954	1.0177028	1.0172899	1.0168712	1.0164548	1.0160521	1.0156838	1.0153574	1.0150938	1.0148998	1.0147913	1.014788	1.0148989	1.0151389
1.0273161	1.0273432	1.0273162	1.027231	1.027089	1.0268927	1.0266448	1.0263466	1.0260036	1.0256222	1.0252104	1.0247722	1.0243238	1.0238713	1.0234227	1.0229952	1.022595	1.022224	1.0219009	1.0216218	1.0213908	1.0212077	1.0210668	1.0209603	1.0208802	1.0208153	1.0207523	1.0206773	1.0205798	1.0204529	1.0202752	1.0200562	1.0197812	1.0194513	1.0190774	1.0186546	1.0181983	1.0177114	1.0172123	1.0167097	1.0162107	1.0157396	1.0153033	1.0149181	1.0145953	1.0143468	1.0141927	1.0141419	1.0142081	1.0144069
1.0275072	1.0275277	1.0274873	1.0273827	1.0272177	1.0269965	1.0267202	1.0263977	1.0260342	1.0256355	1.0252154	1.0247796	1.0243418	1.0239117	1.0235026	1.0231222	1.0227764	1.0224745	1.0222245	1.02202	1.0218658	1.0217533	1.0216743	1.0216192	1.0215752	1.0215299	1.0214642	1.0213675	1.0212296	1.0210466	1.0207983	1.0204898	1.0201248	1.0196975	1.0192225	1.0187018	1.0181475	1.0175742	1.0169924	1.0164114	1.0158504	1.015318	1.0148287	1.0143936	1.0140278	1.0137385	1.0135432	1.0134548	1.013482	1.0136396
1.0275604	1.0275787	1.0275265	1.0274119	1.0272299	1.0269926	1.0267028	1.0263681	1.0259999	1.025605	1.0251971	1.0247853	1.024381	1.023997	1.0236435	1.0233288	1.0230609	1.0228388	1.0226663	1.02254	1.0224578	1.022408	1.0223747	1.0223503	1.0223169	1.0222604	1.022165	1.0220196	1.0218141	1.0215442	1.0212026	1.0207952	1.0203204	1.0197895	1.0192124	1.0185958	1.0179576	1.017305	1.0166553	1.0160183	1.0154084	1.0148386	1.0143157	1.0138476	1.0134561	1.0131425	1.0129222	1.0128081	1.0128067	1.012928
1.02749	1.0275102	1.0274574	1.027335	1.0271505	1.0269104	1.0266198	1.0262927	1.0259359	1.0255644	1.0251886	1.024823	1.0244762	1.0241566	1.0238773	1.0236434	1.0234567	1.0233198	1.023228	1.0231751	1.0231518	1.0231453	1.0231358	1.0231138	1.0230607	1.0229621	1.0228075	1.0225809	1.0222828	1.0219098	1.02146	1.020939	1.020359	1.0197276	1.0190581	1.0183625	1.0176563	1.0169481	1.0162561	1.0155855	1.0149506	1.0143615	1.0138236	1.0133551	1.0129535	1.0126305	1.0124011	1.0122777	1.0122533	1.0123577
1.027314	1.0273432	1.0272955	1.0271807	1.0270029	1.026775	1.0265049	1.0262018	1.0258803	1.025551	1.0252309	1.0249295	1.024655	1.0244173	1.0242215	1.0240788	1.023977	1.0239193	1.0238997	1.0239047	1.0239161	1.0239242	1.0239123	1.0238628	1.0237589	1.0235885	1.0233419	1.0230148	1.0226047	1.0221179	1.0215542	1.0209298	1.0202535	1.0195315	1.01879	1.0180392	1.017288	1.0165521	1.0158404	1.0151638	1.0145268	1.0139457	1.0134188	1.012957	1.0125685	1.0122585	1.0120401	1.0119091	1.0118873	1.0119771
1.0270559	1.0271027	1.0270724	1.0269774	1.0268254	1.0266259	1.0263907	1.0261309	1.0258638	1.0256006	1.0253524	1.0251305	1.0249403	1.024794	1.0246919	1.0246329	1.0246133	1.0246243	1.0246546	1.0246892	1.0247136	1.0247062	1.024656	1.0245495	1.0243627	1.0240942	1.02374	1.023296	1.0227702	1.022167	1.0214982	1.0207776	1.0200202	1.0192407	1.0184547	1.0176702	1.0169064	1.0161662	1.0154611	1.0148001	1.0141883	1.0136296	1.013128	1.0126984	1.0123355	1.0120497	1.0118505	1.0117348	1.0117197	1.011813
1.026744	1.0268186	1.0268208	1.0267605	1.0266464	1.0264934	1.0263126	1.0261184	1.0259218	1.0257382	1.025574	1.0254439	1.0253501	1.0252953	1.0252823	1.0253007	1.025347	1.0254048	1.0254625	1.0254993	1.0254942	1.0254469	1.025325	1.0251229	1.0248338	1.0244523	1.0239748	1.0234127	1.0227735	1.0220652	1.0213128	1.0205235	1.0197148	1.018904	1.0180923	1.017309	1.0165513	1.015834	1.0151558	1.0145273	1.0139549	1.0134302	1.0129725	1.0125753	1.0122488	1.0119951	1.0118198	1.0117339	1.0117384	1.0118488
1.026406	1.0265231	1.0265696	1.0265597	1.0265031	1.026413	1.0263048	1.0261884	1.0260788	1.0259856	1.02592	1.0258837	1.0258851	1.0259175	1.0259782	1.026056	1.0261428	1.0262171	1.0262673	1.0262754	1.0262196	1.02609	1.0258732	1.0255592	1.025149	1.0246412	1.024047	1.0233748	1.022634	1.0218493	1.021033	1.0202023	1.0193714	1.0185513	1.0177583	1.016987	1.0162611	1.0155804	1.0149425	1.0143582	1.0138247	1.0133508	1.0129298	1.0125738	1.0122848	1.0120649	1.0119256	1.0118668	1.0118951	1.0120249
1.0260799	1.0262512	1.0263572	1.0264119	1.0264275	1.0264151	1.0263925	1.0263689	1.0263557	1.0263603	1.0263907	1.0264497	1.0265343	1.0266356	1.0267532	1.0268677	1.0269642	1.0270281	1.0270394	1.0269803	1.0268393	1.0266038	1.0262709	1.0258349	1.025297	1.0246717	1.0239699	1.0232046	1.0223944	1.0215577	1.020708	1.0198616	1.0190327	1.0182314	1.017461	1.0167294	1.0160465	1.0154079	1.0148185	1.014278	1.0137918	1.0133548	1.0129802	1.0126616	1.0124056	1.0122236	1.0121098	1.0120777	1.0121335	1.0122851
1.0257947	1.0260339	1.0262128	1.026345	1.026445	1.0265251	1.0265981	1.0266709	1.026759	1.0268621	1.0269818	1.0271254	1.0272754	1.0274287	1.0275736	1.0276878	1.0277691	1.0277836	1.0277237	1.0275712	1.0273213	1.0269642	1.0265028	1.0259416	1.0252882	1.0245621	1.0237724	1.0229412	1.0220867	1.0212245	1.0203696	1.0195353	1.0187275	1.0179566	1.0172251	1.0165416	1.0158993	1.0153089	1.0147657	1.0142714	1.0138264	1.0134294	1.0130863	1.0128034	1.0125775	1.0124198	1.0123318	1.0123264	1.0124024	1.0125756
1.0255854	1.0259006	1.0261652	1.0263875	1.0265814	1.0267607	1.0269307	1.0271078	1.0272897	1.0274814	1.0276821	1.0278845	1.0280787	1.0282545	1.0283972	1.0284845	1.0285063	1.028445	1.0282818	1.0280169	1.0276406	1.0271577	1.0265709	1.0258964	1.0251461	1.0243375	1.0234917	1.0226202	1.0217462	1.0208889	1.0200477	1.0192391	1.0184699	1.0177408	1.0170529	1.0164131	1.0158225	1.0152718	1.0147712	1.0143166	1.0139058	1.01354	1.0132303	1.0129706	1.0127704	1.012636	1.0125638	1.0125749	1.012666	1.0128514
1.0254787	1.0258845	1.026239	1.0265589	1.026852	1.0271311	1.0274006	1.0276676	1.0279342	1.0281991	1.0284579	1.0286942	1.028906	1.0290706	1.0291748	1.0292042	1.029137	1.0289704	1.0286912	1.0282975	1.0277958	1.0271899	1.0264957	1.0257273	1.0248973	1.024038	1.0231593	1.0222796	1.0214119	1.0205703	1.0197625	1.0189899	1.0182592	1.0175726	1.0169343	1.0163379	1.0157883	1.0152783	1.0148126	1.0143893	1.0140128	1.0136778	1.0133902	1.013153	1.0129719	1.012847	1.0127914	1.012809	1.0129068	1.0130997
1.0254973	1.0259935	1.0264472	1.0268668	1.0272566	1.0276313	1.0279919	1.0283396	1.0286779	1.0289912	1.0292777	1.0295208	1.0297146	1.0298346	1.0298685	1.0298021	1.0296314	1.0293404	1.028937	1.028414	1.0277933	1.0270817	1.0262948	1.0254557	1.0245844	1.0236975	1.0228107	1.0219377	1.0210936	1.0202788	1.0195093	1.0187759	1.0180898	1.0174501	1.0168507	1.0162982	1.0157837	1.0153091	1.0148804	1.0144907	1.0141397	1.0138267	1.0135605	1.0133435	1.0131711	1.013056	1.013003	1.0130231	1.0131265	1.0133128
1.0256557	1.0262476	1.0267948	1.0273119	1.0277935	1.0282514	1.0286889	1.0290961	1.0294727	1.0298089	1.0300968	1.0303152	1.0304561	1.0305023	1.0304407	1.0302644	1.0299671	1.0295528	1.0290186	1.0283802	1.027654	1.0268556	1.0260053	1.0251225	1.0242308	1.0233403	1.0224643	1.0216138	1.0207984	1.0200264	1.0192931	1.0186031	1.0179584	1.0173588	1.0167989	1.0162874	1.0158064	1.0153708	1.0149748	1.0146091	1.0142844	1.0139917	1.0137385	1.0135301	1.013365	1.0132533	1.0132009	1.0132169	1.013309	1.0134863
1.0259612	1.0266453	1.0272839	1.0278825	1.0284458	1.0289705	1.0294592	1.0299017	1.030292	1.0306207	1.0308769	1.0310366	1.0310934	1.0310423	1.0308627	1.0305613	1.0301389	1.0295931	1.0289468	1.028211	1.0274056	1.0265489	1.0256623	1.0247611	1.0238674	1.022987	1.0221334	1.0213121	1.0205368	1.0198007	1.0191052	1.0184618	1.0178583	1.0172956	1.0167798	1.0162984	1.015862	1.0154595	1.0150834	1.0147462	1.0144385	1.0141587	1.0139169	1.0137091	1.0135461	1.0134314	1.013366	1.0133777	1.013456	1.0136211
1.0264086	1.0271752	1.0278943	1.0285631	1.0291843	1.0297562	1.0302712	1.0307215	1.0310951	1.0313802	1.0315684	1.0316461	1.0316011	1.03143	1.0311234	1.0306995	1.0301492	1.029495	1.0287551	1.0279421	1.0270824	1.026188	1.0252855	1.0243834	1.0235008	1.0226437	1.0218207	1.0210391	1.0202943	1.0195988	1.0189444	1.0183398	1.0177801	1.0172586	1.0167819	1.0163397	1.0159335	1.0155594	1.0152105	1.0148919	1.0145882	1.0143175	1.0140759	1.0138654	1.0136927	1.0135658	1.0134896	1.0134804	1.0135444	1.0136929
1.0269883	1.0278226	1.0286021	1.02932	1.0299783	1.0305701	1.0310793	1.0315044	1.0318315	1.0320495	1.0321451	1.032118	1.0319546	1.0316533	1.031227	1.0306789	1.0300237	1.0292797	1.0284634	1.0276005	1.0267062	1.025802	1.024897	1.0240102	1.0231482	1.0223193	1.0215284	1.0207814	1.0200794	1.0194219	1.0188109	1.0182506	1.0177295	1.0172517	1.0168135	1.0164074	1.0160276	1.0156733	1.0153376	1.0150225	1.0147268	1.0144445	1.0141944	1.0139672	1.0137783	1.0136322	1.0135405	1.0135088	1.013551	1.0136765
1.0276732	1.0285596	1.0293796	1.0301237	1.030788	1.0313687	1.0318464	1.0322185	1.0324712	1.0325956	1.0325817	1.03243	1.0321438	1.0317212	1.0311768	1.0305263	1.029786	1.0289706	1.0281074	1.0272132	1.0263054	1.0254006	1.0245094	1.0236422	1.0228056	1.0220087	1.0212517	1.0205396	1.0198839	1.0192705	1.0187029	1.0181855	1.0177106	1.017271	1.0168631	1.0164835	1.0161232	1.0157764	1.0154457	1.0151244	1.0148138	1.014518	1.0142401	1.0139905	1.0137779	1.0136042	1.0134876	1.0134299	1.0134495	1.0135547
1.0284387	1.0293522	1.0301878	1.0309293	1.0315781	1.0321145	1.0325314	1.0328262	1.0329792	1.0329938	1.0328604	1.0325891	1.0321782	1.0316447	1.0309988	1.0302645	1.0294564	1.0285969	1.0277052	1.0268009	1.0258908	1.024997	1.0241226	1.023281	1.0224752	1.0217127	1.0209942	1.0203224	1.0197077	1.0191416	1.0186244	1.0181484	1.0177132	1.0173057	1.0169226	1.0165552	1.0162011	1.0158492	1.0155028	1.0151608	1.0148258	1.0144988	1.0141908	1.0139073	1.0136597	1.0134547	1.0133077	1.0132247	1.0132242	1.0133086
1.0292443	1.030164	1.0309863	1.031703	1.032302	1.0327722	1.03311	1.0332998	1.0333424	1.0332341	1.0329843	1.0325946	1.0320725	1.0314409	1.0307194	1.0299199	1.0290675	1.0281807	1.0272768	1.0263724	1.025471	1.0245901	1.0237436	1.022928	1.0221548	1.0214298	1.0207561	1.0201342	1.0195631	1.0190482	1.0185734	1.0181347	1.0177298	1.0173423	1.0169667	1.0166028	1.0162334	1.0158639	1.0154886	1.0151124	1.0147367	1.0143698	1.0140204	1.0136971	1.0134128	1.0131731	1.0129942	1.0128869	1.0128586	1.0129279
1.0300556	1.030953	1.0317403	1.0324025	1.0329294	1.033313	1.0335463	1.033627	1.0335541	1.0333257	1.0329595	1.0324626	1.0318497	1.0311435	1.030357	1.029517	1.0286391	1.0277394	1.0268352	1.0259315	1.0250494	1.0241904	1.023365	1.0225813	1.0218492	1.0211658	1.0205414	1.01997	1.019452	1.0189724	1.0185363	1.0181293	1.0177397	1.0173565	1.0169781	1.0165876	1.0161935	1.015786	1.015367	1.0149446	1.0145222	1.014107	1.0137135	1.0133482	1.0130252	1.0127524	1.0125474	1.0124143	1.0123711	1.0124204
1.0308313	1.0316849	1.0324116	1.0330001	1.033434	1.0337149	1.0338386	1.0338	1.0336117	1.0332719	1.0328054	1.0322187	1.0315336	1.0307704	1.029945	1.029074	1.0281842	1.0272809	1.0263734	1.0254875	1.0246207	1.0237892	1.022996	1.0222552	1.0215675	1.0209345	1.0203608	1.0198355	1.0193597	1.0189245	1.0185126	1.0181181	1.0177239	1.017327	1.0169209	1.0164988	1.0160539	1.0155994	1.0151265	1.0146496	1.0141773	1.0137126	1.013278	1.0128682	1.0125115	1.012209	1.0119784	1.0118308	1.0117723	1.0118105
1.0315374	1.0323267	1.0329702	1.0334677	1.0337973	1.0339686	1.0339801	1.0338322	1.0335333	1.0331005	1.0325465	1.0318894	1.0311508	1.030341	1.0294901	1.0286038	1.0277076	1.0268047	1.0259129	1.0250388	1.0241941	1.0233986	1.0226438	1.0219496	1.0213104	1.020732	1.0202063	1.0197256	1.0192835	1.0188695	1.0184652	1.0180645	1.0176528	1.0172274	1.0167763	1.0163018	1.0158027	1.0152876	1.0147612	1.0142244	1.0136997	1.0131911	1.0127124	1.0122716	1.0118886	1.0115662	1.0113175	1.0111545	1.0110849	1.0111246
1.0321465	1.0328556	1.0334054	1.0337961	1.0340219	1.0340844	1.0339844	1.0337331	1.0333408	1.0328263	1.0322019	1.0314925	1.0307108	1.0298766	1.0290074	1.0281141	1.0272123	1.0263176	1.0254381	1.0245919	1.0237784	1.023021	1.0223134	1.021669	1.0210826	1.0205538	1.0200713	1.0196245	1.0192044	1.0187953	1.0183802	1.0179543	1.0175042	1.0170244	1.016521	1.0159863	1.0154268	1.0148487	1.0142623	1.0136801	1.013104	1.0125599	1.0120466	1.0115858	1.0111835	1.0108526	1.0105984	1.0104327	1.0103643	1.0104
1.0326409	1.0332497	1.0337033	1.0339873	1.0341082	1.034062	1.0338647	1.0335239	1.0330528	1.0324699	1.031795	1.0310451	1.0302308	1.0293756	1.028493	1.0276002	1.0267023	1.0258204	1.024966	1.0241507	1.0233809	1.0226681	1.0220152	1.0214229	1.020885	1.0203991	1.0199468	1.0195163	1.0190945	1.0186721	1.0182283	1.017756	1.0172526	1.0167166	1.0161469	1.0155487	1.0149258	1.0142928	1.0136563	1.0130291	1.0124205	1.0118461	1.0113196	1.0108445	1.0104375	1.0101024	1.0098517	1.0096933	1.00963	1.0096729
1.0330073	1.0335162	1.0338638	1.034044	1.0340648	1.0339229	1.0336394	1.0332253	1.0326891	1.0320563	1.0313387	1.0305562	1.0297202	1.0288507	1.027962	1.027069	1.0261827	1.025322	1.0244935	1.0237219	1.0230026	1.0223399	1.0217447	1.0212021	1.0207069	1.0202492	1.0198115	1.0193794	1.0189378	1.0184779	1.0179846	1.0174563	1.0168918	1.0162909	1.0156553	1.0149921	1.0143123	1.0136329	1.0129571	1.0122995	1.0116755	1.0110877	1.0105513	1.0100808	1.0096768	1.0093551	1.0091152	1.0089664	1.0089215	1.008977
1.0332414	1.0336545	1.0339006	1.0339886	1.0339144	1.0336924	1.0333358	1.0328567	1.0322667	1.0315922	1.0308397	1.0300324	1.0291779	1.0283006	1.0274111	1.0265285	1.0256629	1.0248306	1.0240464	1.023317	1.0226529	1.0220482	1.0215021	1.0209956	1.0205301	1.0200851	1.0196403	1.0191857	1.018703	1.018195	1.0176423	1.0170491	1.0164165	1.0157485	1.0150516	1.0143347	1.0136145	1.012897	1.012198	1.0115285	1.0108949	1.0103108	1.0097846	1.0093292	1.0089445	1.0086423	1.0084251	1.0083022	1.0082705	1.0083376
1.0333586	1.0336709	1.0338316	1.0338267	1.0336748	1.0333806	1.0329615	1.0324279	1.0317962	1.0310844	1.0303036	1.0294751	1.0286081	1.0277297	1.0268439	1.0259805	1.0251468	1.0243541	1.0236225	1.0229517	1.0223371	1.02178	1.021267	1.0207956	1.0203395	1.0198815	1.0194077	1.0189155	1.0183823	1.0178068	1.0171884	1.0165287	1.01583	1.0151043	1.0143576	1.0136054	1.0128523	1.0121193	1.0114101	1.0107396	1.0101161	1.0095519	1.0090495	1.0086198	1.0082636	1.0079906	1.0078037	1.007701	1.0076911	1.0077784
1.0333657	1.0335886	1.0336636	1.033583	1.0333602	1.0330054	1.0325336	1.0319529	1.0312837	1.030534	1.0297334	1.0288843	1.028016	1.0271416	1.026276	1.02544	1.0246485	1.023908	1.0232296	1.022612	1.022045	1.0215284	1.0210427	1.0205748	1.0201033	1.0196157	1.0191038	1.018552	1.0179578	1.0173148	1.0166299	1.015908	1.0151535	1.0143815	1.0135989	1.0128194	1.012058	1.0113227	1.010621	1.0099713	1.0093739	1.008839	1.008375	1.0079808	1.0076592	1.007421	1.0072638	1.0071938	1.0072094	1.0073138
1.0332812	1.0334246	1.0334194	1.0332736	1.0329853	1.0325768	1.0320517	1.0314326	1.0307251	1.0299487	1.0291296	1.0282763	1.0274122	1.0265504	1.0257167	1.024918	1.0241752	1.0234956	1.0228664	1.0222946	1.0217652	1.0212713	1.0207876	1.0203043	1.0198073	1.0192744	1.0187063	1.0180914	1.0174291	1.0167218	1.0159768	1.0152022	1.0144087	1.0136025	1.0127997	1.0120164	1.0112551	1.0105393	1.0098648	1.0092471	1.0086906	1.0081954	1.0077727	1.0074211	1.007148	1.0069491	1.0068276	1.0067849	1.0068245	1.0069469
1.0331177	1.0331881	1.0331148	1.032899	1.0325559	1.0320971	1.0315269	1.0308647	1.0301284	1.0293348	1.028504	1.0276474	1.0267999	1.0259677	1.0251782	1.0244304	1.0237405	1.0231098	1.0225289	1.0219911	1.021483	1.0209892	1.0204942	1.019979	1.0194341	1.0188447	1.0182136	1.0175308	1.0168039	1.0160416	1.0152472	1.0144306	1.0136102	1.0127926	1.0119934	1.0112233	1.0104874	1.0098021	1.0091661	1.00859	1.0080855	1.0076426	1.0072703	1.0069693	1.0067388	1.0065827	1.0064987	1.0064864	1.0065455	1.0066789
1.0328884	1.032886	1.032746	1.0324754	1.0320754	1.0315646	1.0309523	1.0302579	1.0294962	1.0286865	1.0278552	1.0270174	1.0261966	1.025407	1.0246619	1.0239695	1.0233346	1.0227451	1.0221984	1.0216808	1.0211761	1.0206668	1.0201395	1.0195752	1.0189753	1.0183216	1.0176249	1.0168833	1.0161026	1.0152891	1.0144606	1.0136262	1.0127962	1.0119836	1.0112044	1.0104604	1.0097637	1.0091242	1.0085437	1.0080283	1.0075749	1.007191	1.0068719	1.0066224	1.0064392	1.0063227	1.0062705	1.0062869	1.0063645	1.0065092
1.0326005	1.0325289	1.032328	1.031996	1.0315394	1.0309861	1.0303364	1.0296115	1.0288374	1.0280272	1.027206	1.0263965	1.0256146	1.0248693	1.024181	1.0235384	1.0229477	1.0223923	1.0218644	1.0213468	1.0208232	1.020278	1.0197043	1.0190878	1.0184202	1.0177102	1.0169526	1.0161582	1.0153337	1.0144919	1.0136497	1.0128123	1.0119947	1.0112042	1.0104594	1.009761	1.0091181	1.008535	1.008015	1.0075582	1.00717	1.006843	1.006582	1.0063837	1.0062479	1.0061681	1.0061489	1.0061848	1.0062774	1.006428
1.0322509	1.0321162	1.0318516	1.0314614	1.0309592	1.0303586	1.0296793	1.028939	1.0281583	1.0273584	1.0265703	1.025795	1.0250635	1.0243721	1.0237279	1.02313	1.0225693	1.0220329	1.0215051	1.0209671	1.0204107	1.0198224	1.0191903	1.0185115	1.0177838	1.0170138	1.0162106	1.0153755	1.014527	1.0136763	1.0128317	1.0120146	1.0112236	1.0104775	1.0097798	1.0091368	1.0085585	1.0080413	1.0075874	1.0071977	1.0068717	1.0066044	1.006403	1.006251	1.0061579	1.0061139	1.0061176	1.0061723	1.0062736	1.0064213
1.0318484	1.0316443	1.0313194	1.0308747	1.0303295	1.0296938	1.0289942	1.0282496	1.0274789	1.0267094	1.0259519	1.0252266	1.0245416	1.0239002	1.0232998	1.022734	1.0221901	1.0216495	1.0211009	1.0205289	1.0199283	1.0192837	1.0185897	1.0178562	1.0170717	1.0162612	1.015418	1.014564	1.0137066	1.0128635	1.0120413	1.0112513	1.0105133	1.0098175	1.0091834	1.0086075	1.0080973	1.0076511	1.0072657	1.0069431	1.0066814	1.0064734	1.0063215	1.0062186	1.0061622	1.0061468	1.0061718	1.0062368	1.0063406	1.0064833
1.0313842	1.0311165	1.0307306	1.0302359	1.0296546	1.029	1.0282928	1.0275562	1.0268105	1.0260756	1.0253665	1.0246867	1.0240508	1.0234518	1.0228755	1.0223247	1.021778	1.021221	1.0206407	1.0200273	1.0193679	1.018665	1.0179176	1.0171273	1.0163059	1.0154569	1.0146015	1.0137445	1.0128996	1.0120792	1.0112969	1.0105579	1.0098721	1.0092473	1.0086793	1.0081788	1.0077444	1.0073677	1.0070523	1.0067968	1.006596	1.0064435	1.0063394	1.0062749	1.0062522	1.0062591	1.0063021	1.0063702	1.0064732	1.0066009
1.0308582	1.0305294	1.0300909	1.0295628	1.0289555	1.0282934	1.0275924	1.0268779	1.0261672	1.0254736	1.0248104	1.0241764	1.0235801	1.0230085	1.0224503	1.0218933	1.0213275	1.020735	1.0201119	1.0194448	1.0187347	1.0179766	1.0171828	1.016349	1.0154996	1.0146396	1.0137819	1.0129385	1.0121247	1.0113457	1.0106165	1.0099373	1.0093205	1.0087678	1.008279	1.0078526	1.0074905	1.007192	1.0069453	1.0067527	1.0066069	1.006505	1.0064421	1.0064123	1.006413	1.0064383	1.0064883	1.0065582	1.0066471	1.0067612
1.0302682	1.0298889	1.0294125	1.0288569	1.0282422	1.0275806	1.0269055	1.0262251	1.0255527	1.0249065	1.0242846	1.02369	1.0231187	1.0225601	1.021995	1.02142	1.0208253	1.0201877	1.0195128	1.0187926	1.018029	1.0172269	1.0163914	1.015541	1.0146829	1.0138233	1.0129826	1.0121765	1.011401	1.0106803	1.0100139	1.0094087	1.008867	1.0083905	1.0079812	1.007632	1.0073447	1.007111	1.0069329	1.006797	1.0067041	1.0066483	1.0066187	1.0066172	1.0066371	1.0066754	1.0067233	1.0067884	1.0068655	1.0069516
1.0296339	1.0292091	1.0287046	1.0281384	1.0275264	1.0268914	1.0262431	1.0256002	1.0249718	1.0243669	1.0237799	1.0232114	1.022648	1.0220845	1.0215033	1.0208986	1.0202552	1.0195717	1.0188468	1.0180775	1.0172715	1.0164357	1.0155829	1.0147206	1.0138681	1.0130336	1.01223	1.0114645	1.0107511	1.010097	1.0095023	1.0089738	1.0085139	1.0081148	1.0077865	1.0075161	1.0072972	1.007131	1.0070109	1.0069276	1.0068822	1.0068606	1.006861	1.0068825	1.006912	1.0069516	1.0069991	1.0070533	1.0071074	1.007167
1.0289571	1.0285064	1.0279895	1.0274291	1.0268328	1.0262201	1.0256096	1.0250108	1.0244212	1.023848	1.0232863	1.0227243	1.0221555	1.021574	1.02096	1.0203147	1.0196282	1.0188951	1.0181226	1.0173147	1.0164746	1.0156224	1.0147663	1.0139166	1.0130863	1.0122883	1.0115323	1.0108297	1.0101861	1.0096027	1.00909	1.0086435	1.0082641	1.0079466	1.0076921	1.0074912	1.0073429	1.0072374	1.0071714	1.007132	1.0071241	1.0071307	1.0071539	1.0071867	1.0072253	1.0072628	1.0073017	1.0073359	1.0073696	1.0073988
1.0282599	1.0277948	1.0272814	1.0267315	1.0261633	1.0255852	1.0250126	1.0244445	1.0238878	1.0233346	1.0227813	1.0222166	1.0216311	1.0210155	1.020365	1.01967	1.018938	1.0181634	1.0173506	1.0165166	1.015667	1.0148113	1.0139645	1.0131403	1.0123508	1.0116043	1.0109102	1.0102768	1.0097092	1.0092068	1.0087749	1.0084097	1.0081136	1.0078745	1.0076915	1.0075556	1.0074698	1.0074188	1.0073951	1.007398	1.0074193	1.0074507	1.0074877	1.0075268	1.0075648	1.0075964	1.0076199	1.0076357	1.0076379	1.0076337
1.0275537	1.0270905	1.0265843	1.026062	1.025523	1.024981	1.0244409	1.0239011	1.0233623	1.0228194	1.0222557	1.0216721	1.0210565	1.0204061	1.0197103	1.0189764	1.0182008	1.0173903	1.016559	1.0157083	1.0148563	1.0140138	1.0131974	1.0124145	1.0116777	1.0109928	1.0103719	1.009816	1.0093285	1.0089113	1.0085626	1.0082774	1.0080551	1.0078896	1.0077745	1.0077047	1.0076696	1.0076622	1.0076807	1.007712	1.0077583	1.0078042	1.0078506	1.0078914	1.0079234	1.0079437	1.0079486	1.007941	1.0079125	1.0078734
1.0268544	1.0264021	1.0259203	1.0254236	1.0249166	1.0244057	1.0238861	1.023363	1.0228316	1.022277	1.0216999	1.0210855	1.0204376	1.0197437	1.0190077	1.0182345	1.0174247	1.0165924	1.0157493	1.0149025	1.0140678	1.013257	1.012481	1.0117521	1.0110803	1.0104715	1.0099254	1.009453	1.0090461	1.0087135	1.0084451	1.0082384	1.0080901	1.0079913	1.0079359	1.0079169	1.007928	1.007962	1.0080119	1.0080696	1.0081266	1.0081841	1.008233	1.008272	1.008292	1.0082941	1.0082793	1.008245	1.0081857	1.0081093
1.0261843	1.0257436	1.0252892	1.0248158	1.0243369	1.0238464	1.0233407	1.022825	1.0222821	1.0217093	1.0211029	1.0204558	1.0197675	1.019033	1.0182594	1.0174594	1.0166308	1.0157895	1.0149529	1.014121	1.0133171	1.0125535	1.0118303	1.0111691	1.0105709	1.0100354	1.009576	1.0091841	1.0088633	1.0086107	1.0084174	1.0082844	1.008202	1.0081615	1.0081621	1.0081872	1.0082397	1.0083038	1.0083752	1.0084488	1.0085207	1.0085806	1.0086257	1.0086539	1.0086629	1.0086471	1.0086069	1.0085444	1.0084544	1.00834
1.0255358	1.0251205	1.0246854	1.0242356	1.0237747	1.0232936	1.0227926	1.0222641	1.021704	1.0211048	1.0204648	1.0197788	1.0190544	1.018288	1.0174876	1.0166647	1.0158342	1.0149995	1.0141804	1.0133867	1.0126252	1.0119162	1.0112606	1.0106707	1.010149	1.0096993	1.0093184	1.0090117	1.0087713	1.0085924	1.008474	1.0084058	1.008383	1.0083983	1.0084453	1.0085104	1.0085902	1.0086807	1.0087681	1.0088539	1.008926	1.0089864	1.0090233	1.0090411	1.0090309	1.0089934	1.0089265	1.0088334	1.0087106	1.0085618
1.0249254	1.0245216	1.024107	1.0236695	1.0232166	1.0227393	1.0222254	1.0216796	1.0210911	1.0204575	1.019785	1.0190656	1.0183091	1.0175163	1.0167042	1.015877	1.0150506	1.014239	1.0134525	1.012703	1.0120009	1.0113571	1.0107744	1.0102644	1.009822	1.0094526	1.009157	1.0089264	1.0087633	1.0086564	1.0086058	1.0085968	1.0086242	1.0086852	1.0087678	1.0088657	1.0089707	1.00908	1.0091755	1.0092653	1.0093386	1.0093902	1.0094202	1.0094193	1.0093901	1.0093302	1.0092376	1.0091112	1.0089573	1.0087757
1.0243369	1.0239506	1.0235442	1.0231162	1.0226585	1.0221661	1.0216368	1.0210634	1.020446	1.01978	1.0190718	1.0183232	1.0175438	1.016734	1.0159217	1.0151047	1.0143012	1.013524	1.0127832	1.0120883	1.0114533	1.0108804	1.0103784	1.0099444	1.0095853	1.0092989	1.0090812	1.0089297	1.0088359	1.0087936	1.0087973	1.0088422	1.008917	1.0090147	1.0091265	1.0092505	1.0093699	1.0094888	1.0095927	1.0096829	1.0097494	1.0097895	1.0098039	1.009784	1.0097334	1.0096494	1.0095346	1.0093802	1.0091933	1.0089796
1.0237724	1.023393	1.0229894	1.0225577	1.0220866	1.0215734	1.0210168	1.0204153	1.0197626	1.0190686	1.0183319	1.0175625	1.016772	1.0159644	1.0151578	1.0143673	1.0135957	1.0128653	1.0121795	1.0115545	1.0109895	1.0104942	1.0100714	1.0097188	1.0094419	1.0092319	1.0090863	1.0090053	1.0089791	1.0089939	1.009049	1.0091374	1.0092499	1.0093763	1.0095139	1.0096513	1.0097835	1.0099066	1.01001	1.0100954	1.0101511	1.0101793	1.0101756	1.010138	1.0100644	1.0099586	1.0098134	1.0096328	1.0094205	1.0091753
1.0232246	1.0228442	1.0224333	1.0219873	1.021494	1.020956	1.0203705	1.019736	1.0190562	1.0183358	1.0175815	1.0168005	1.0160073	1.0152168	1.0144323	1.0136774	1.012955	1.0122764	1.0116574	1.0111	1.010613	1.0101961	1.0098549	1.0095804	1.0093776	1.0092438	1.009168	1.0091472	1.0091751	1.0092437	1.0093443	1.0094687	1.0096103	1.0097612	1.0099142	1.0100619	1.0101981	1.0103204	1.0104216	1.0104972	1.0105414	1.0105531	1.0105326	1.0104742	1.0103782	1.010247	1.0100782	1.009874	1.0096328	1.0093635
1.0226804	1.022291	1.0218649	1.0213975	1.0208783	1.0203131	1.0197002	1.0190363	1.018334	1.0175929	1.016832	1.0160536	1.015272	1.014503	1.0137562	1.0130448	1.0123795	1.0117667	1.0112178	1.010736	1.0103235	1.0099854	1.0097202	1.0095254	1.0093936	1.0093269	1.0093143	1.009351	1.0094275	1.0095388	1.0096737	1.009828	1.0099893	1.0101597	1.0103217	1.0104738	1.0106131	1.0107303	1.0108196	1.0108836	1.0109152	1.0109096	1.0108694	1.0107929	1.0106744	1.0105187	1.0103279	1.0100987	1.0098395	1.0095458
1.0221375	1.0217304	1.0212828	1.0207869	1.0202442	1.0196486	1.019008	1.0183243	1.0176054	1.0168585	1.0160959	1.0153329	1.0145748	1.013845	1.013141	1.0124838	1.0118793	1.0113357	1.0108608	1.0104523	1.0101205	1.0098604	1.0096699	1.0095446	1.0094814	1.0094744	1.009517	1.0096012	1.0097184	1.0098636	1.0100304	1.0102038	1.0103841	1.0105625	1.0107303	1.0108842	1.0110182	1.011127	1.0112062	1.0112553	1.0112709	1.0112466	1.0111877	1.0110891	1.010952	1.0107759	1.0105631	1.010318	1.010035	1.009723
1.0215869	1.0211596	1.020682	1.0201603	1.0195909	1.0189705	1.0183079	1.0176096	1.0168824	1.0161401	1.0153921	1.0146521	1.013931	1.0132397	1.0125922	1.0119962	1.0114594	1.010989	1.0105877	1.01026	1.0099987	1.0098137	1.0096886	1.0096307	1.0096271	1.0096748	1.0097629	1.00989	1.0100436	1.0102165	1.0104021	1.010593	1.0107832	1.0109648	1.0111334	1.0112838	1.011408	1.0115035	1.0115725	1.0116054	1.0116028	1.0115632	1.0114846	1.0113646	1.01121	1.0110167	1.0107858	1.0105213	1.0102249	1.0098962
1.0210229	1.0205686	1.0200676	1.0195199	1.0189246	1.0182841	1.017609	1.0169063	1.0161829	1.0154537	1.0147301	1.0140235	1.0133439	1.0127074	1.0121201	1.0115906	1.0111228	1.0107261	1.0104005	1.010143	1.0099543	1.0098351	1.0097765	1.0097773	1.0098252	1.0099201	1.0100493	1.0102093	1.0103892	1.010585	1.0107853	1.0109842	1.0111787	1.011361	1.0115248	1.0116662	1.0117811	1.0118669	1.0119182	1.0119355	1.011914	1.0118577	1.01176	1.0116243	1.0114498	1.0112396	1.010995	1.0107163	1.0104073	1.0100696
1.0204523	1.0199711	1.0194418	1.0188713	1.0182571	1.0176044	1.0169252	1.0162244	1.015516	1.0148096	1.0141188	1.0134554	1.0128266	1.0122504	1.011726	1.0112656	1.01087	1.010543	1.0102894	1.010103	1.0099814	1.0099247	1.009922	1.0099713	1.0100678	1.0102013	1.0103637	1.0105495	1.0107498	1.0109578	1.01117	1.0113719	1.0115672	1.0117434	1.0118991	1.0120342	1.0121347	1.0122045	1.0122403	1.0122409	1.0122035	1.0121297	1.0120146	1.0118626	1.0116738	1.0114509	1.0111928	1.0109029	1.0105857	1.0102427
1.0198733	1.0193652	1.018815	1.0182265	1.0175973	1.0169429	1.0162671	1.0155797	1.0148917	1.0142193	1.0135697	1.0129522	1.0123849	1.0118686	1.0114102	1.0110166	1.0106947	1.0104365	1.0102497	1.0101287	1.0100682	1.0100638	1.0101166	1.0102102	1.0103437	1.0105067	1.0106974	1.0109026	1.0111169	1.0113357	1.0115478	1.0117534	1.0119423	1.0121117	1.0122573	1.0123761	1.0124664	1.0125188	1.0125399	1.0125222	1.0124698	1.0123777	1.0122507	1.012086	1.0118845	1.0116506	1.0113827	1.0110867	1.0107619	1.010418
1.019286	1.018757	1.0181923	1.0175893	1.0169607	1.0163093	1.0156438	1.0149741	1.0143214	1.0136886	1.0130843	1.0125269	1.0120178	1.0115631	1.0111725	1.0108507	1.0105923	1.0104018	1.0102775	1.0102134	1.0102075	1.0102528	1.0103465	1.0104804	1.0106426	1.0108335	1.0110428	1.0112611	1.0114827	1.0117024	1.0119185	1.012118	1.0123007	1.0124581	1.0125923	1.0126977	1.0127715	1.0128096	1.0128137	1.0127815	1.0127152	1.0126078	1.0124674	1.0122905	1.0120794	1.0118358	1.0115628	1.0112631	1.0109411	1.0105948
1.018708	1.01816	1.0175823	1.0169767	1.0163506	1.0157106	1.0150644	1.0144314	1.0138133	1.0132235	1.0126737	1.012172	1.0117238	1.0113361	1.0110103	1.0107522	1.0105587	1.010429	1.0103594	1.0103498	1.0103922	1.0104818	1.0106101	1.0107727	1.0109624	1.011171	1.0113924	1.011618	1.0118431	1.0120661	1.0122722	1.0124667	1.0126369	1.0127852	1.0129049	1.0129945	1.0130519	1.0130755	1.0130666	1.0130178	1.0129358	1.0128186	1.0126653	1.0124792	1.0122628	1.012015	1.0117399	1.0114408	1.0111173	1.0107778
1.0181388	1.0175797	1.0169965	1.0163951	1.0157785	1.0151566	1.0145433	1.0139408	1.0133675	1.0128282	1.0123329	1.0118903	1.0115037	1.0111796	1.0109166	1.0107205	1.0105861	1.0105143	1.0104933	1.0105326	1.0106136	1.0107375	1.0108964	1.0110816	1.01129	1.011512	1.0117407	1.0119694	1.0121956	1.0124102	1.0126121	1.0127933	1.012953	1.0130864	1.0131923	1.0132669	1.0133084	1.0133181	1.0132915	1.0132302	1.013137	1.0130091	1.0128485	1.0126575	1.0124346	1.012186	1.0119119	1.0116137	1.011299	1.0109664
1.0175844	1.0170244	1.0164458	1.0158517	1.0152531	1.0146587	1.0140754	1.0135179	1.0129888	1.0125057	1.0120664	1.01168	1.0113566	1.0110925	1.0108901	1.0107491	1.0106686	1.0106418	1.0106716	1.0107466	1.0108627	1.0110153	1.0111976	1.0114	1.0116206	1.0118462	1.01208	1.0123069	1.0125307	1.0127373	1.0129285	1.0130979	1.013243	1.0133634	1.0134542	1.0135124	1.0135412	1.0135355	1.0134983	1.0134254	1.0133219	1.0131856	1.0130186	1.0128229	1.0126015	1.0123523	1.012081	1.0117891	1.0114824	1.0111586
1.0170648	1.016502	1.0159321	1.0153545	1.0147815	1.014218	1.0136738	1.0131598	1.0126846	1.0122484	1.0118674	1.0115411	1.0112734	1.011064	1.0109178	1.0108287	1.0107952	1.0108136	1.0108812	1.010988	1.0111324	1.0113086	1.0115057	1.0117222	1.0119467	1.0121781	1.0124079	1.0126308	1.0128446	1.0130424	1.0132214	1.0133787	1.0135112	1.0136148	1.0136904	1.0137362	1.0137479	1.0137298	1.0136814	1.0135995	1.0134877	1.0133475	1.0131767	1.0129795	1.0127573	1.0125128	1.0122484	1.0119671	1.0116676	1.0113605
1.0165732	1.0160221	1.0154642	1.0149095	1.0143641	1.0138354	1.0133344	1.0128663	1.0124391	1.0120634	1.0117339	1.0114621	1.0112499	1.0110922	1.0109956	1.0109514	1.0109615	1.0110164	1.0111144	1.0112484	1.0114162	1.0116065	1.0118152	1.0120382	1.012266	1.0124949	1.0127217	1.0129371	1.0131378	1.0133265	1.0134917	1.0136334	1.0137504	1.0138378	1.013901	1.0139322	1.013932	1.013905	1.0138444	1.0137548	1.0136387	1.0134946	1.0133232	1.0131286	1.0129113	1.0126716	1.0124153	1.012146	1.0118606	1.011566
1.0161257	1.0155843	1.015046	1.0145172	1.0140082	1.0135194	1.0130637	1.0126396	1.0122608	1.0119351	1.0116597	1.011441	1.0112802	1.0111686	1.0111172	1.011111	1.0111581	1.0112423	1.0113679	1.0115215	1.011702	1.0119046	1.0121204	1.0123451	1.0125705	1.0127956	1.0130123	1.0132172	1.01341	1.0135815	1.0137331	1.0138597	1.0139626	1.0140388	1.014086	1.0141047	1.0140963	1.014058	1.0139905	1.0138983	1.0137776	1.0136305	1.0134623	1.0132718	1.0130577	1.0128304	1.0125825	1.0123253	1.0120558	1.0117786
1.015722	1.0151995	1.0146856	1.0141872	1.0137098	1.0132594	1.012847	1.0124741	1.0121462	1.0118676	1.0116442	1.0114688	1.011353	1.0112882	1.0112703	1.0112995	1.0113746	1.011485	1.0116293	1.0118004	1.0119923	1.0121987	1.0124156	1.012638	1.01286	1.0130764	1.013284	1.0134788	1.0136566	1.013813	1.0139513	1.0140612	1.0141532	1.0142146	1.0142508	1.014258	1.0142388	1.0141919	1.0141224	1.0140241	1.0139023	1.0137603	1.0135955	1.0134093	1.0132046	1.0129852	1.0127535	1.0125062	1.0122547	1.0119964
1.0153646	1.0148634	1.0143802	1.0139107	1.0134693	1.0130631	1.0126902	1.0123644	1.0120835	1.0118525	1.0116714	1.0115416	1.0114654	1.011435	1.0114521	1.0115105	1.0116054	1.0117381	1.011895	1.0120771	1.0122728	1.0124818	1.0126984	1.0129132	1.0131298	1.0133349	1.0135276	1.0137126	1.0138752	1.0140191	1.0141414	1.0142386	1.0143149	1.0143679	1.0143899	1.01439	1.0143611	1.0143124	1.0142384	1.0141405	1.0140206	1.0138788	1.0137194	1.0135423	1.0133489	1.0131412	1.0129211	1.0126928	1.0124581	1.0122205
1.0150574	1.0145805	1.0141233	1.0136913	1.0132875	1.0129187	1.0125923	1.0123078	1.0120718	1.0118809	1.0117426	1.0116479	1.0116061	1.0116078	1.0116526	1.011732	1.0118483	1.0119953	1.0121608	1.0123435	1.0125455	1.0127512	1.0129602	1.0131711	1.0133746	1.0135695	1.013751	1.0139204	1.0140679	1.0141988	1.0143075	1.0143938	1.0144563	1.0144949	1.0145121	1.0145029	1.0144713	1.0144165	1.0143422	1.0142441	1.0141282	1.0139929	1.0138417	1.0136725	1.013492	1.0133	1.013095	1.012882	1.0126638	1.012443
1.0148001	1.0143491	1.013921	1.0135225	1.0131581	1.0128299	1.0125407	1.012297	1.0121007	1.011947	1.0118451	1.0117882	1.011772	1.011802	1.0118663	1.0119662	1.0120922	1.0122479	1.0124178	1.0126047	1.0128018	1.0130042	1.013205	1.0134044	1.0135956	1.0137783	1.0139489	1.014101	1.0142369	1.0143532	1.01445	1.0145218	1.0145751	1.0146054	1.0146136	1.014601	1.0145658	1.0145105	1.0144355	1.0143431	1.01423	1.0141022	1.0139594	1.0138038	1.0136328	1.0134541	1.0132662	1.0130694	1.0128715	1.0126699
1.0145874	1.014163	1.0137697	1.0134054	1.0130758	1.0127814	1.0125327	1.0123267	1.0121648	1.0120494	1.0119749	1.0119454	1.0119563	1.012002	1.0120848	1.012198	1.0123329	1.0124904	1.0126638	1.0128486	1.0130421	1.0132341	1.0134258	1.0136163	1.0137948	1.013963	1.0141183	1.0142567	1.0143791	1.0144819	1.0145662	1.0146301	1.0146738	1.0146959	1.014699	1.0146809	1.0146452	1.0145904	1.0145193	1.0144314	1.0143255	1.0142063	1.0140741	1.0139321	1.0137767	1.013612	1.0134408	1.0132626	1.0130821	1.0128957
1.0144241	1.0140243	1.0136625	1.0133309	1.0130348	1.0127778	1.0125626	1.0123892	1.0122594	1.0121716	1.012122	1.0121173	1.0121468	1.012211	1.0123053	1.0124241	1.0125661	1.0127254	1.0128942	1.0130756	1.0132612	1.0134451	1.0136267	1.0137998	1.0139673	1.0141243	1.0142616	1.014389	1.0144981	1.0145884	1.014661	1.014716	1.0147521	1.0147698	1.0147694	1.0147524	1.0147147	1.0146646	1.0145973	1.0145136	1.0144169	1.01431	1.0141891	1.0140586	1.0139171	1.0137694	1.0136133	1.0134529	1.0132874	1.0131217
1.0142989	1.0139295	1.0135962	1.0132953	1.013032	1.0128067	1.0126227	1.0124791	1.0123752	1.0123116	1.0122862	1.012298	1.0123433	1.0124186	1.0125215	1.0126427	1.012787	1.0129429	1.0131094	1.0132794	1.0134547	1.0136285	1.0137986	1.0139606	1.0141134	1.0142539	1.0143822	1.014495	1.0145918	1.0146751	1.0147411	1.0147848	1.0148154	1.0148311	1.0148281	1.0148095	1.0147766	1.0147278	1.0146669	1.0145915	1.0145063	1.0144105	1.0143021	1.0141836	1.014059	1.0139253	1.0137858	1.0136418	1.0134933	1.0133439
1.0142118	1.0138705	1.0135658	1.0132924	1.0130565	1.0128633	1.0127045	1.012585	1.0125057	1.0124632	1.0124584	1.0124817	1.0125376	1.0126216	1.0127264	1.0128512	1.0129931	1.0131425	1.013301	1.0134645	1.0136284	1.0137899	1.0139451	1.014095	1.0142362	1.0143635	1.0144782	1.0145807	1.0146673	1.0147396	1.014794	1.0148377	1.0148653	1.0148782	1.0148747	1.0148586	1.0148298	1.0147886	1.0147332	1.0146694	1.0145918	1.0145085	1.0144118	1.01431	1.0141989	1.0140814	1.0139573	1.0138283	1.0136944	1.0135603
1.0141581	1.0138429	1.0135618	1.0133165	1.0131088	1.0129389	1.0128051	1.0127077	1.0126477	1.0126181	1.0126283	1.0126636	1.0127255	1.0128133	1.0129201	1.0130414	1.013176	1.0133206	1.0134721	1.0136242	1.0137768	1.0139247	1.0140691	1.0142071	1.0143296	1.0144466	1.014553	1.014642	1.0147206	1.0147865	1.0148369	1.014876	1.0149019	1.0149134	1.0149126	1.0149014	1.0148786	1.0148402	1.014798	1.0147421	1.014677	1.014605	1.0145229	1.014434	1.0143375	1.0142323	1.0141232	1.01401	1.0138898	1.0137669
1.0141292	1.0138375	1.0135834	1.0133648	1.0131793	1.0130312	1.0129166	1.0128388	1.0127932	1.0127772	1.0127938	1.0128373	1.0129024	1.0129914	1.0130965	1.0132152	1.0133421	1.0134788	1.0136194	1.01376	1.0138985	1.0140377	1.0141687	1.014292	1.0144076	1.0145117	1.0146039	1.0146867	1.0147588	1.0148175	1.0148644	1.0149004	1.0149256	1.0149405	1.0149432	1.0149366	1.0149201	1.0148938	1.0148581	1.0148157	1.0147628	1.0147011	1.0146339	1.0145563	1.0144736	1.0143816	1.0142857	1.0141838	1.0140766	1.0139619
1.014122	1.0138545	1.0136225	1.0134257	1.0132612	1.0131305	1.0130343	1.0129706	1.0129391	1.0129321	1.0129547	1.0130024	1.0130694	1.0131541	1.0132543	1.0133653	1.0134846	1.0136127	1.0137432	1.0138712	1.0139993	1.0141237	1.0142401	1.0143559	1.0144588	1.0145534	1.0146385	1.0147127	1.0147799	1.0148342	1.0148789	1.0149162	1.0149434	1.0149599	1.0149684	1.0149676	1.0149581	1.014941	1.0149174	1.0148855	1.0148458	1.0147974	1.0147374	1.0146755	1.014605	1.0145277	1.0144423	1.0143508	1.0142514	1.0141466
1.0141346	1.0138898	1.0136749	1.0134954	1.0133479	1.0132382	1.0131541	1.0131004	1.0130769	1.0130781	1.0131043	1.0131505	1.0132172	1.0132961	1.0133919	1.013494	1.0136069	1.0137212	1.0138401	1.013958	1.0140731	1.0141882	1.0142934	1.0143931	1.0144899	1.0145749	1.0146545	1.0147244	1.0147831	1.01484	1.014882	1.0149215	1.0149505	1.0149717	1.0149883	1.0149939	1.0149962	1.0149871	1.0149751	1.0149527	1.0149257	1.0148884	1.0148448	1.0147943	1.014732	1.0146649	1.0145884	1.0145059	1.0144148	1.0143169
1.0141612	1.0139319	1.0137366	1.0135723	1.0134411	1.0133407	1.0132681	1.0132239	1.0132059	1.0132107	1.013239	1.0132833	1.0133432	1.0134188	1.0135067	1.0136027	1.0137022	1.0138063	1.013915	1.0140218	1.0141251	1.0142276	1.0143244	1.0144155	1.0145011	1.0145801	1.0146534	1.0147222	1.0147796	1.0148324	1.0148804	1.0149196	1.0149536	1.0149825	1.0150044	1.0150213	1.0150292	1.0150343	1.0150292	1.0150193	1.0150026	1.0149776	1.0149441	1.0149038	1.014854	1.0147954	1.0147285	1.0146482	1.0145633	1.0144689
1.0141903	1.0139791	1.0137981	1.013649	1.0135299	1.0134399	1.0133734	1.0133384	1.0133224	1.0133274	1.0133536	1.0133939	1.0134534	1.0135216	1.0136019	1.0136863	1.0137779	1.0138702	1.0139654	1.014061	1.0141559	1.0142477	1.0143343	1.0144174	1.0144964	1.0145723	1.0146424	1.0147061	1.0147651	1.0148187	1.0148695	1.0149115	1.0149533	1.0149865	1.0150167	1.0150425	1.0150616	1.0150756	1.0150831	1.0150864	1.01508	1.015065	1.0150414	1.0150102	1.0149678	1.0149164	1.0148519	1.0147796	1.0146979	1.0146043
1.01422	1.0140256	1.0138586	1.0137228	1.0136135	1.0135311	1.0134709	1.0134354	1.013423	1.0134286	1.0134516	1.0134876	1.0135411	1.0136015	1.0136697	1.0137447	1.0138247	1.0139092	1.0139962	1.0140795	1.0141643	1.0142462	1.0143265	1.014403	1.0144783	1.0145491	1.0146141	1.0146796	1.0147402	1.0147967	1.0148519	1.0149013	1.014947	1.0149915	1.0150294	1.0150656	1.0150962	1.0151185	1.0151385	1.0151501	1.015153	1.0151471	1.0151329	1.0151079	1.0150717	1.0150242	1.0149641	1.0148954	1.0148108	1.0147178
1.0142531	1.0140696	1.0139143	1.0137864	1.0136845	1.0136081	1.0135554	1.0135216	1.0135051	1.0135094	1.0135275	1.0135598	1.013603	1.0136557	1.013716	1.0137832	1.0138527	1.0139264	1.0140014	1.014077	1.0141546	1.0142281	1.0143046	1.014377	1.0144469	1.0145136	1.0145814	1.0146453	1.0147101	1.0147698	1.0148287	1.0148854	1.0149411	1.0149933	1.0150423	1.0150863	1.0151268	1.0151618	1.0151898	1.0152107	1.0152218	1.0152249	1.0152167	1.0151988	1.0151635	1.015122	1.0150621	1.0149921	1.0149072	1.014808
1.0142765	1.0141042	1.0139612	1.0138415	1.0137461	1.0136725	1.0136206	1.0135858	1.01357	1.0135704	1.0135841	1.0136086	1.013646	1.0136887	1.0137388	1.0137961	1.0138578	1.0139246	1.013989	1.0140586	1.0141274	1.0141958	1.0142646	1.0143346	1.0144023	1.014469	1.0145382	1.014606	1.0146717	1.0147396	1.0148058	1.0148706	1.0149317	1.0149964	1.0150526	1.0151076	1.0151572	1.0152012	1.015239	1.0152673	1.0152863	1.0152947	1.0152922	1.0152764	1.0152485	1.0152037	1.0151439	1.0150713	1.0149808	1.0148762
1.0142927	1.0141314	1.013994	1.0138816	1.0137879	1.0137218	1.013668	1.0136328	1.0136143	1.0136104	1.0136182	1.013637	1.013664	1.0136982	1.013744	1.0137906	1.0138437	1.0138994	1.0139614	1.0140212	1.0140837	1.014148	1.0142155	1.0142819	1.0143498	1.0144209	1.0144901	1.0145617	1.0146364	1.0147085	1.0147798	1.014853	1.0149246	1.0149968	1.0150632	1.015126	1.0151852	1.01524	1.0152842	1.0153195	1.0153449	1.015358	1.0153575	1.0153447	1.0153134	1.01527	1.0152054	1.0151287	1.0150309	1.0149204
1.0142975	1.0141433	1.0140134	1.0139045	1.0138167	1.0137507	1.0136967	1.0136606	1.0136381	1.0136282	1.0136297	1.0136417	1.0136635	1.0136906	1.0137265	1.0137645	1.01381	1.0138578	1.013913	1.0139705	1.0140281	1.0140907	1.0141554	1.0142217	1.014291	1.0143638	1.0144374	1.0145148	1.0145912	1.0146744	1.0147555	1.0148357	1.0149174	1.0149956	1.0150745	1.0151464	1.0152131	1.015276	1.0153255	1.0153677	1.0153953	1.015412	1.0154128	1.0153991	1.0153667	1.0153174	1.0152497	1.0151638	1.0150591	1.0149394
1.0142877	1.0141423	1.0140195	1.0139146	1.0138298	1.0137602	1.0137057	1.0136676	1.013642	1.0136279	1.0136226	1.0136262	1.0136404	1.0136602	1.0136888	1.0137222	1.013761	1.0138044	1.0138521	1.0139028	1.0139618	1.0140207	1.0140864	1.0141525	1.0142252	1.0143027	1.0143819	1.0144656	1.0145493	1.0146391	1.0147282	1.0148185	1.0149086	1.0149975	1.0150836	1.0151653	1.0152396	1.0153042	1.0153618	1.0154077	1.0154384	1.0154563	1.0154546	1.0154387	1.0154024	1.0153472	1.0152711	1.0151762	1.0150623	1.0149275
1.0142637	1.0141265	1.014006	1.0139058	1.0138202	1.0137519	1.0136955	1.0136528	1.0136214	1.0136012	1.0135918	1.0135921	1.0135977	1.0136104	1.0136317	1.0136597	1.0136931	1.0137321	1.0137769	1.0138273	1.013883	1.013943	1.0140084	1.0140805	1.0141549	1.0142382	1.0143213	1.0144144	1.0145091	1.0146052	1.0147032	1.014803	1.0149012	1.0149996	1.0150928	1.0151814	1.0152607	1.0153334	1.015394	1.0154388	1.0154712	1.0154867	1.0154845	1.0154629	1.0154221	1.0153568	1.0152729	1.0151676	1.0150397	1.0148922
1.0142217	1.014089	1.0139738	1.013878	1.0137936	1.0137212	1.0136658	1.0136184	1.0135835	1.0135598	1.0135422	1.0135373	1.0135369	1.0135462	1.0135617	1.0135822	1.0136125	1.013648	1.0136915	1.013741	1.0137976	1.013861	1.0139295	1.0140061	1.0140852	1.0141735	1.0142666	1.0143661	1.014468	1.014573	1.0146806	1.0147898	1.0148952	1.0150005	1.0151002	1.0151938	1.0152802	1.015356	1.015416	1.0154643	1.015494	1.0155056	1.015498	1.015471	1.0154214	1.0153464	1.015251	1.0151331	1.0149921	1.01483
1.0141648	1.0140371	1.0139245	1.0138278	1.0137446	1.0136734	1.0136137	1.0135654	1.0135269	1.0134968	1.0134748	1.0134653	1.0134606	1.0134628	1.0134765	1.0134962	1.0135218	1.013556	1.0135978	1.0136484	1.013706	1.0137734	1.0138446	1.013926	1.0140145	1.0141085	1.0142087	1.0143166	1.0144274	1.0145419	1.0146588	1.0147736	1.0148889	1.0150002	1.0151066	1.0152048	1.0152922	1.015369	1.0154312	1.0154777	1.015505	1.0155107	1.0154965	1.0154599	1.0154003	1.0153153	1.0152063	1.0150738	1.0149176	1.0147403
1.014091	1.0139672	1.0138578	1.0137645	1.0136818	1.013608	1.0135437	1.0134954	1.0134518	1.0134184	1.0133934	1.0133768	1.0133705	1.0133686	1.0133781	1.0133934	1.013422	1.013455	1.0134993	1.0135518	1.0136116	1.0136818	1.0137591	1.0138466	1.0139437	1.0140444	1.0141556	1.0142685	1.0143907	1.0145123	1.0146358	1.0147592	1.0148828	1.0149984	1.015109	1.0152105	1.015299	1.0153764	1.015436	1.0154796	1.0155001	1.015501	1.0154779	1.0154319	1.0153574	1.0152619	1.0151385	1.0149899	1.0148185	1.0146233
1.0139962	1.0138785	1.0137748	1.0136801	1.0135962	1.0135229	1.013458	1.0134059	1.0133584	1.013322	1.013294	1.0132756	1.0132656	1.0132626	1.0132692	1.0132877	1.0133115	1.0133486	1.0133939	1.0134498	1.0135143	1.0135883	1.0136737	1.0137695	1.0138723	1.0139824	1.0141027	1.0142249	1.0143527	1.0144833	1.014615	1.0147465	1.0148717	1.0149953	1.0151076	1.0152125	1.0153006	1.0153751	1.0154319	1.0154682	1.0154823	1.0154738	1.0154424	1.015382	1.015297	1.0151844	1.0150462	1.0148826	1.0146931	1.0144815
1.013888	1.0137746	1.013671	1.0135784	1.0134978	1.0134231	1.0133569	1.0133005	1.0132526	1.0132127	1.0131829	1.0131603	1.0131483	1.0131463	1.013153	1.0131694	1.0131973	1.0132358	1.0132859	1.0133462	1.0134165	1.0135001	1.0135912	1.0136939	1.0138055	1.0139252	1.0140493	1.0141836	1.0143206	1.0144564	1.0145965	1.014731	1.0148643	1.0149871	1.0151032	1.0152068	1.0152925	1.015364	1.0154161	1.0154439	1.0154511	1.0154328	1.0153855	1.0153136	1.015213	1.0150856	1.0149312	1.014749	1.0145413	1.0143124
1.013763	1.0136535	1.0135527	1.0134604	1.0133798	1.0133055	1.01324	1.0131812	1.013131	1.0130929	1.0130587	1.0130384	1.0130247	1.0130205	1.0130303	1.0130484	1.0130802	1.0131221	1.0131748	1.0132427	1.0133187	1.0134076	1.0135087	1.0136185	1.0137395	1.0138681	1.0140035	1.0141422	1.0142865	1.0144322	1.014575	1.014716	1.0148505	1.0149782	1.0150913	1.0151926	1.0152766	1.0153404	1.0153857	1.0154054	1.0154011	1.0153688	1.01531	1.0152235	1.0151072	1.0149635	1.0147913	1.0145919	1.0143671	1.0141197
1.0136245	1.0135167	1.0134199	1.0133305	1.013249	1.0131738	1.0131084	1.013049	1.0130011	1.0129584	1.0129278	1.0129045	1.0128926	1.0128918	1.0129005	1.0129262	1.0129597	1.0130078	1.013067	1.0131378	1.0132236	1.0133207	1.0134288	1.0135489	1.0136783	1.0138136	1.0139581	1.0141047	1.014256	1.0144066	1.0145563	1.0146992	1.0148343	1.0149616	1.0150747	1.0151721	1.0152497	1.0153062	1.0153412	1.0153518	1.0153351	1.0152905	1.0152155	1.015114	1.0149813	1.0148191	1.0146289	1.0144114	1.0141687	1.013903
1.0134703	1.0133667	1.013271	1.0131867	1.0131047	1.0130306	1.0129656	1.0129068	1.0128565	1.0128175	1.0127854	1.0127649	1.0127554	1.012756	1.0127703	1.0127985	1.0128372	1.0128915	1.012958	1.013038	1.0131319	1.0132376	1.013353	1.013481	1.0136197	1.0137646	1.013916	1.0140698	1.0142266	1.0143803	1.0145332	1.0146784	1.0148149	1.0149388	1.0150489	1.01514	1.0152103	1.0152599	1.0152842	1.0152799	1.0152512	1.0151906	1.0151012	1.014981	1.0148315	1.0146531	1.0144454	1.014209	1.0139492	1.0136641
1.0133017	1.0132046	1.0131142	1.0130308	1.0129502	1.0128777	1.0128126	1.012755	1.0127065	1.0126687	1.0126393	1.0126207	1.012613	1.0126201	1.0126394	1.0126722	1.012718	1.0127778	1.0128524	1.0129405	1.0130426	1.0131568	1.0132827	1.0134193	1.0135645	1.013719	1.0138766	1.0140369	1.0141977	1.0143566	1.0145102	1.0146554	1.01479	1.0149091	1.0150129	1.015098	1.0151596	1.015198	1.0152112	1.0151949	1.015148	1.015074	1.0149661	1.0148289	1.0146629	1.0144632	1.0142394	1.0139855	1.013707	1.0134044
1.0131233	1.0130322	1.012944	1.012863	1.0127864	1.0127169	1.012653	1.0125973	1.012552	1.0125151	1.0124881	1.0124747	1.0124708	1.0124832	1.0125076	1.0125468	1.012599	1.0126672	1.0127492	1.0128477	1.0129588	1.0130819	1.0132174	1.0133615	1.0135155	1.0136727	1.0138383	1.0140048	1.0141671	1.0143284	1.0144823	1.0146257	1.014757	1.0148733	1.0149695	1.015045	1.0150957	1.0151223	1.01512	1.0150884	1.0150276	1.0149361	1.0148132	1.0146574	1.0144697	1.0142548	1.014012	1.0137404	1.0134456	1.0131271
1.0129377	1.0128487	1.0127637	1.0126873	1.012615	1.0125493	1.012486	1.0124346	1.0123923	1.0123593	1.0123382	1.012326	1.0123299	1.0123467	1.0123767	1.0124232	1.0124873	1.0125601	1.0126536	1.0127585	1.0128794	1.0130111	1.0131538	1.0133066	1.013467	1.0136313	1.0138025	1.01397	1.0141379	1.0142975	1.0144503	1.0145915	1.0147169	1.0148253	1.0149142	1.0149778	1.0150174	1.015031	1.015015	1.0149676	1.0148898	1.0147789	1.0146374	1.0144644	1.0142593	1.014026	1.0137656	1.013477	1.0131648	1.0128292
1.0127412	1.0126579	1.0125834	1.0125043	1.0124377	1.0123751	1.0123162	1.0122696	1.0122292	1.0122017	1.0121837	1.0121801	1.0121891	1.0122129	1.0122519	1.012306	1.0123755	1.0124617	1.0125622	1.0126765	1.012805	1.0129445	1.0130966	1.0132563	1.0134237	1.0135933	1.0137677	1.0139393	1.0141046	1.0142673	1.0144141	1.0145496	1.0146688	1.0147702	1.0148466	1.0148989	1.0149261	1.0149223	1.0148926	1.0148282	1.014732	1.0146039	1.014444	1.0142537	1.0140295	1.0137798	1.0134999	1.0131955	1.0128663	1.0125182
1.012542	1.0124636	1.012392	1.012321	1.0122564	1.0121965	1.0121444	1.0120981	1.0120677	1.0120442	1.0120323	1.0120335	1.0120498	1.0120813	1.0121298	1.012192	1.0122712	1.0123655	1.0124727	1.0125993	1.0127357	1.0128843	1.0130434	1.0132107	1.0133821	1.0135568	1.0137311	1.0139042	1.0140702	1.0142261	1.0143706	1.0145006	1.0146114	1.0147003	1.0147675	1.0148084	1.0148196	1.0148	1.0147513	1.01467	1.0145559	1.0144101	1.0142331	1.0140219	1.0137826	1.0135139	1.0132178	1.0128969	1.0125531	1.0121912
1.0123379	1.0122662	1.0121988	1.0121342	1.0120732	1.0120205	1.0119712	1.011933	1.0119053	1.0118879	1.0118834	1.0118936	1.0119156	1.0119566	1.0120127	1.0120845	1.0121721	1.0122778	1.0123954	1.0125271	1.0126729	1.0128287	1.0129936	1.0131652	1.0133418	1.0135195	1.0136961	1.0138671	1.0140316	1.0141833	1.0143222	1.014442	1.0145441	1.014621	1.0146749	1.0147003	1.0146958	1.0146619	1.014594	1.0144957	1.0143632	1.0141984	1.0140016	1.0137738	1.0135169	1.0132301	1.0129193	1.0125848	1.0122284	1.0118529
1.0121298	1.0120646	1.0120051	1.0119429	1.0118911	1.01184	1.011801	1.0117679	1.0117459	1.0117358	1.0117401	1.0117573	1.0117896	1.0118375	1.0119023	1.0119841	1.0120801	1.0121928	1.0123222	1.0124611	1.0126141	1.012777	1.0129471	1.013124	1.013303	1.013483	1.0136585	1.013826	1.0139859	1.014133	1.014263	1.0143762	1.0144658	1.0145298	1.0145673	1.0145768	1.0145564	1.014505	1.0144204	1.0143027	1.0141526	1.0139688	1.013755	1.0135092	1.0132351	1.0129337	1.012608	1.0122585	1.0118895	1.0115019
1.0119231	1.0118642	1.0118086	1.0117556	1.0117078	1.0116642	1.0116305	1.0116057	1.0115911	1.011589	1.0115997	1.0116273	1.0116678	1.0117238	1.0117995	1.0118893	1.0119966	1.0121179	1.0122527	1.0124013	1.0125637	1.0127308	1.0129073	1.0130852	1.0132657	1.0134436	1.0136176	1.0137815	1.0139356	1.0140759	1.0141959	1.0142964	1.014374	1.0144243	1.0144475	1.0144411	1.0144032	1.0143328	1.01423	1.0140934	1.0139258	1.0137227	1.0134928	1.0132303	1.0129399	1.0126227	1.012283	1.0119212	1.0115399	1.0111427
1.0117189	1.0116668	1.0116192	1.0115732	1.0115284	1.0114936	1.0114655	1.0114485	1.0114412	1.0114471	1.0114664	1.0115019	1.0115539	1.0116203	1.011704	1.0118036	1.0119196	1.0120493	1.0121926	1.0123477	1.0125134	1.0126872	1.0128664	1.0130463	1.0132252	1.0134035	1.0135732	1.0137349	1.0138793	1.0140095	1.0141194	1.0142076	1.0142697	1.0143058	1.0143124	1.0142891	1.0142332	1.0141444	1.0140213	1.013868	1.0136818	1.0134633	1.0132132	1.0129358	1.0126308	1.0122999	1.0119463	1.0115734	1.0111809	1.010776
1.0115159	1.0114731	1.0114298	1.0113904	1.0113553	1.011327	1.0113064	1.011296	1.0112998	1.011312	1.0113428	1.0113868	1.0114458	1.011523	1.0116142	1.011725	1.0118471	1.0119855	1.0121365	1.0122997	1.0124695	1.0126464	1.012826	1.0130064	1.0131878	1.0133598	1.0135245	1.01368	1.0138146	1.0139349	1.0140336	1.0141058	1.0141531	1.0141726	1.0141637	1.0141213	1.0140458	1.0139385	1.0137992	1.0136273	1.0134226	1.0131867	1.0129212	1.0126281	1.0123081	1.0119661	1.0116016	1.0112176	1.010818	1.0104022
1.0113187	1.0112815	1.0112444	1.0112139	1.0111866	1.0111663	1.0111551	1.0111519	1.0111626	1.0111856	1.011226	1.0112783	1.0113485	1.0114334	1.0115374	1.0116514	1.0117855	1.0119305	1.0120878	1.0122538	1.0124282	1.012608	1.0127885	1.012969	1.0131446	1.0133132	1.0134705	1.0136153	1.0137423	1.013849	1.0139341	1.0139925	1.014025	1.0140266	1.0139982	1.0139375	1.0138458	1.0137203	1.0135626	1.0133717	1.0131491	1.0128963	1.0126159	1.0123086	1.011976	1.0116231	1.0112478	1.0108545	1.0104463	1.0100257
1.011126	1.011099	1.0110679	1.0110447	1.0110264	1.011013	1.0110085	1.0110172	1.011037	1.0110686	1.0111178	1.01118	1.0112602	1.0113529	1.0114644	1.0115887	1.0117288	1.0118805	1.0120417	1.0122124	1.0123876	1.0125686	1.0127481	1.0129266	1.0130978	1.0132613	1.0134097	1.0135456	1.0136596	1.0137539	1.0138226	1.0138658	1.0138822	1.0138662	1.0138189	1.0137401	1.0136294	1.013486	1.0133089	1.0131025	1.0128635	1.0125959	1.0123012	1.0119795	1.0116366	1.0112706	1.0108871	1.0104864	1.0100718	1.0096464
1.0109417	1.010922	1.0109015	1.0108854	1.0108733	1.0108697	1.0108751	1.0108896	1.0109191	1.0109603	1.011016	1.0110893	1.0111781	1.0112807	1.0113994	1.0115337	1.0116774	1.0118353	1.0120013	1.0121747	1.0123516	1.0125301	1.0127081	1.0128815	1.0130464	1.0132022	1.0133414	1.0134643	1.0135664	1.0136464	1.0137016	1.0137264	1.0137249	1.0136893	1.0136261	1.0135288	1.013398	1.0132377	1.0130432	1.0128202	1.0125653	1.0122828	1.011975	1.0116419	1.0112872	1.0109124	1.0105208	1.0101154	1.0096955	1.0092653
1.0107685	1.0107529	1.0107412	1.010732	1.0107282	1.0107335	1.0107485	1.0107744	1.0108114	1.0108634	1.0109285	1.0110095	1.0111055	1.0112187	1.0113423	1.0114825	1.0116326	1.0117942	1.0119631	1.0121365	1.0123146	1.012492	1.0126665	1.0128337	1.0129911	1.013136	1.0132664	1.0133762	1.0134618	1.013528	1.0135652	1.0135748	1.0135524	1.0135019	1.013419	1.0133027	1.0131552	1.0129749	1.0127654	1.0125245	1.012256	1.0119605	1.0116405	1.0112962	1.0109323	1.0105503	1.0101521	1.0097396	1.0093162	1.008884
1.010601	1.0105968	1.0105916	1.0105903	1.0105977	1.0106082	1.0106325	1.0106674	1.0107114	1.010775	1.0108482	1.0109378	1.0110425	1.0111617	1.0112938	1.0114379	1.0115931	1.011758	1.0119278	1.0121018	1.012277	1.0124518	1.0126194	1.0127791	1.0129291	1.0130625	1.0131797	1.0132757	1.0133489	1.0133961	1.0134165	1.0134073	1.0133702	1.0133	1.013198	1.0130626	1.0128971	1.0127013	1.0124745	1.0122204	1.011938	1.0116286	1.011298	1.0109452	1.0105717	1.0101839	1.0097805	1.0093642	1.0089386	1.008504
1.0104458	1.0104477	1.0104532	1.0104609	1.0104736	1.0104969	1.0105283	1.0105709	1.0106268	1.010696	1.01078	1.0108753	1.0109881	1.0111136	1.0112501	1.0114017	1.0115588	1.0117236	1.0118924	1.0120671	1.0122403	1.0124078	1.0125687	1.0127208	1.012859	1.0129814	1.0130842	1.0131644	1.0132223	1.0132544	1.0132562	1.0132293	1.0131716	1.0130836	1.0129632	1.0128117	1.0126296	1.0124178	1.0121747	1.0119073	1.0116104	1.0112919	1.0109501	1.0105884	1.0102099	1.0098147	1.009408	1.008989	1.0085617	1.0081292
1.0103021	1.0103123	1.0103253	1.0103419	1.0103632	1.0103939	1.0104349	1.0104865	1.0105498	1.0106263	1.0107179	1.0108204	1.0109408	1.0110724	1.011213	1.0113646	1.0115262	1.0116918	1.011861	1.0120322	1.0121999	1.0123597	1.0125139	1.0126542	1.0127809	1.0128899	1.012979	1.0130433	1.0130843	1.0130968	1.0130821	1.0130371	1.0129621	1.0128542	1.012717	1.0125474	1.0123498	1.0121214	1.0118647	1.0115832	1.0112759	1.0109471	1.0105976	1.0102293	1.0098437	1.0094446	1.0090353	1.0086155	1.0081875	1.0077561
1.0101725	1.0101907	1.010211	1.0102326	1.0102656	1.0103021	1.0103508	1.0104116	1.0104828	1.010568	1.0106663	1.0107763	1.0109011	1.011034	1.011182	1.0113362	1.0114958	1.011661	1.0118273	1.0119923	1.0121543	1.012308	1.0124518	1.0125824	1.0126952	1.0127894	1.0128639	1.012911	1.0129335	1.0129294	1.0128962	1.0128325	1.0127392	1.012614	1.0124573	1.0122732	1.0120605	1.0118175	1.0115483	1.0112535	1.0109366	1.0105983	1.0102428	1.009867	1.0094776	1.0090755	1.0086647	1.0082434	1.0078185	1.007388
1.0100552	1.0100788	1.0101073	1.0101382	1.0101784	1.0102237	1.0102794	1.010347	1.0104256	1.0105175	1.0106225	1.0107373	1.0108666	1.0110044	1.0111518	1.0113071	1.011468	1.0116305	1.0117925	1.0119524	1.0121046	1.0122502	1.0123823	1.012499	1.0126	1.0126799	1.0127356	1.0127667	1.0127717	1.0127492	1.0126972	1.0126157	1.0125037	1.0123618	1.0121887	1.0119877	1.0117601	1.0115038	1.0112233	1.0109185	1.0105923	1.0102457	1.009884	1.0095042	1.0091119	1.0087092	1.0082958	1.0078765	1.0074528	1.007026
1.0099485	1.0099827	1.0100152	1.0100551	1.0101016	1.0101554	1.0102205	1.0102936	1.0103805	1.0104777	1.0105877	1.010707	1.0108392	1.0109786	1.0111272	1.0112828	1.011441	1.0115988	1.0117563	1.0119056	1.0120519	1.0121847	1.0123054	1.0124096	1.0124928	1.0125562	1.0125976	1.0126096	1.0125967	1.0125563	1.0124866	1.0123876	1.0122576	1.0120994	1.0119107	1.0116948	1.0114532	1.0111842	1.0108922	1.0105785	1.0102447	1.0098922	1.0095237	1.009142	1.0087484	1.008344	1.0079324	1.0075151	1.0070939	1.0066717
1.0098586	1.0098966	1.0099372	1.0099859	1.0100391	1.010099	1.01017	1.0102502	1.0103415	1.010445	1.0105591	1.0106822	1.0108156	1.0109575	1.0111057	1.011257	1.0114118	1.011565	1.0117149	1.0118576	1.0119926	1.0121132	1.0122215	1.0123094	1.0123787	1.0124248	1.0124465	1.0124451	1.0124106	1.0123519	1.0122651	1.0121464	1.0120009	1.0118266	1.0116235	1.011393	1.0111386	1.0108598	1.010558	1.0102361	1.0098951	1.0095371	1.0091665	1.0087811	1.0083865	1.0079826	1.0075723	1.0071584	1.0067412	1.0063239
1.0097811	1.0098257	1.0098739	1.0099276	1.0099872	1.0100524	1.0101284	1.0102171	1.0103133	1.0104202	1.0105344	1.010662	1.0107985	1.0109383	1.011083	1.011233	1.0113828	1.0115287	1.0116696	1.0118023	1.0119253	1.0120326	1.0121253	1.0122002	1.0122515	1.0122806	1.0122851	1.0122648	1.0122143	1.0121363	1.0120313	1.0118967	1.0117351	1.0115443	1.0113276	1.0110854	1.0108192	1.010529	1.0102187	1.009889	1.0095441	1.0091817	1.008808	1.0084229	1.0080283	1.0076258	1.0072194	1.0068092	1.006397	1.005985
1.0097162	1.0097686	1.0098219	1.0098803	1.0099461	1.0100178	1.0100999	1.010191	1.0102903	1.0104005	1.010519	1.0106466	1.0107802	1.0109198	1.0110623	1.0112067	1.0113491	1.0114872	1.011617	1.0117412	1.01185	1.0119443	1.0120236	1.0120803	1.0121157	1.012127	1.0121138	1.0120729	1.0120057	1.0119116	1.0117869	1.011637	1.0114603	1.0112553	1.0110246	1.0107708	1.0104939	1.0101967	1.0098784	1.0095428	1.0091922	1.0088294	1.0084538	1.008069	1.0076745	1.0072747	1.006872	1.0064663	1.0060605	1.0056552
1.0096661	1.0097224	1.009782	1.009845	1.0099173	1.0099937	1.0100815	1.0101725	1.0102754	1.010387	1.0105078	1.0106336	1.0107671	1.0109051	1.0110413	1.0111777	1.0113124	1.0114406	1.0115631	1.0116719	1.011767	1.0118467	1.0119077	1.0119492	1.0119673	1.0119605	1.0119299	1.0118706	1.0117867	1.0116738	1.011535	1.0113697	1.0111765	1.0109589	1.0107168	1.0104526	1.0101644	1.0098598	1.0095366	1.0091972	1.0088437	1.0084782	1.0081018	1.0077171	1.0073254	1.0069306	1.0065318	1.0061322	1.0057323	1.0053346
1.0096278	1.0096895	1.0097528	1.0098214	1.0098959	1.0099789	1.010066	1.010164	1.0102701	1.0103797	1.0105003	1.0106251	1.0107542	1.0108869	1.0110186	1.0111468	1.0112728	1.0113906	1.0114986	1.0115951	1.0116765	1.0117388	1.0117863	1.0118093	1.0118089	1.0117844	1.0117359	1.0116605	1.0115575	1.0114292	1.0112748	1.011094	1.0108873	1.0106568	1.0104045	1.0101305	1.0098355	1.009523	1.0091945	1.0088519	1.0084959	1.0081295	1.0077544	1.0073724	1.0069841	1.0065941	1.0062006	1.0058066	1.0054147	1.005024
1.0096024	1.0096682	1.0097374	1.0098073	1.0098851	1.0099713	1.0100619	1.0101599	1.0102638	1.0103761	1.0104947	1.0106161	1.0107411	1.010867	1.0109907	1.011111	1.0112258	1.0113333	1.0114293	1.01151	1.0115751	1.011625	1.011651	1.0116565	1.0116395	1.0115983	1.0115304	1.0114387	1.0113194	1.0111753	1.0110054	1.0108101	1.0105917	1.0103505	1.0100877	1.0098044	1.0095035	1.0091866	1.0088536	1.0085075	1.0081518	1.007786	1.0074129	1.0070335	1.0066508	1.0062643	1.0058774	1.0054907	1.0051066	1.004725
1.0095906	1.0096589	1.0097288	1.009805	1.0098815	1.0099709	1.010062	1.0101607	1.010265	1.0103765	1.0104903	1.0106083	1.010726	1.0108457	1.0109605	1.0110698	1.0111762	1.0112675	1.0113496	1.0114161	1.0114661	1.0114971	1.0115077	1.0114957	1.011461	1.0114014	1.0113168	1.0112076	1.0110726	1.0109122	1.0107296	1.010521	1.0102905	1.0100384	1.0097678	1.0094781	1.0091716	1.0088493	1.0085143	1.0081677	1.0078117	1.0074477	1.0070769	1.0067017	1.0063224	1.0059431	1.005563	1.0051843	1.0048084	1.0044359
1.0095873	1.0096583	1.009732	1.0098083	1.0098912	1.0099767	1.010068	1.0101666	1.0102695	1.0103756	1.0104864	1.0105991	1.0107106	1.0108196	1.010925	1.0110248	1.0111153	1.011196	1.0112622	1.0113132	1.0113467	1.0113608	1.0113531	1.0113233	1.0112712	1.0111946	1.0110931	1.010967	1.0108181	1.0106436	1.0104464	1.0102272	1.0099864	1.009726	1.0094469	1.0091511	1.0088394	1.008516	1.0081786	1.0078316	1.0074769	1.0071145	1.0067478	1.0063775	1.006005	1.0056312	1.005259	1.0048884	1.0045215	1.0041578
1.0095979	1.0096692	1.0097436	1.0098218	1.0099032	1.0099882	1.0100799	1.0101752	1.0102757	1.0103776	1.0104814	1.0105865	1.0106915	1.0107894	1.0108867	1.0109723	1.0110494	1.0111144	1.0111653	1.0111992	1.0112156	1.0112131	1.0111899	1.0111427	1.0110724	1.0109789	1.0108619	1.0107207	1.0105546	1.0103682	1.0101588	1.0099291	1.0096785	1.0094109	1.0091251	1.0088247	1.0085098	1.0081832	1.0078468	1.0074997	1.0071473	1.0067884	1.0064257	1.0060602	1.0056957	1.0053296	1.0049642	1.0046033	1.0042461	1.0038915
1.0096166	1.0096878	1.0097622	1.00984	1.0099206	1.0100055	1.0100936	1.0101866	1.0102808	1.0103775	1.0104744	1.0105716	1.0106663	1.0107557	1.0108386	1.0109116	1.0109768	1.0110252	1.0110608	1.0110779	1.0110778	1.0110565	1.0110155	1.0109516	1.0108645	1.0107551	1.010622	1.0104667	1.010289	1.0100888	1.009868	1.0096289	1.0093697	1.0090954	1.0088032	1.0084993	1.0081816	1.0078554	1.0075177	1.0071738	1.0068238	1.0064704	1.0061132	1.0057539	1.0053949	1.0050365	1.0046818	1.004329	1.0039802	1.0036377
1.009645	1.0097154	1.0097878	1.0098649	1.009943	1.0100245	1.0101099	1.010198	1.0102885	1.0103766	1.0104663	1.0105551	1.0106373	1.0107156	1.0107841	1.010846	1.0108925	1.0109272	1.0109459	1.0109456	1.0109295	1.0108907	1.0108317	1.0107505	1.0106484	1.0105231	1.0103745	1.0102056	1.0100148	1.0098041	1.0095732	1.0093257	1.00906	1.0087783	1.0084845	1.0081762	1.0078585	1.0075314	1.0071963	1.0068545	1.0065085	1.0061586	1.005807	1.0054551	1.0051049	1.0047543	1.0044079	1.0040659	1.0037284	1.0033951
1.0096799	1.0097505	1.0098209	1.0098934	1.0099695	1.0100489	1.0101275	1.0102099	1.0102924	1.0103738	1.0104535	1.0105305	1.0106026	1.0106678	1.0107235	1.0107694	1.0108012	1.0108196	1.0108211	1.010806	1.0107697	1.0107151	1.0106409	1.010543	1.010424	1.0102828	1.0101215	1.0099398	1.0097378	1.0095179	1.0092772	1.009022	1.0087498	1.0084641	1.0081668	1.0078572	1.0075387	1.0072123	1.0068791	1.0065416	1.0061995	1.0058559	1.0055121	1.0051676	1.0048249	1.0044845	1.0041463	1.0038146	1.0034864	1.0031656
1.0097203	1.0097877	1.0098574	1.009928	1.0099978	1.0100695	1.0101448	1.0102197	1.0102946	1.010368	1.0104378	1.0105027	1.0105615	1.0106134	1.0106568	1.0106848	1.0107007	1.0107034	1.0106887	1.0106549	1.010603	1.0105308	1.010439	1.0103259	1.0101925	1.0100392	1.0098641	1.0096703	1.009457	1.0092255	1.0089791	1.0087173	1.0084403	1.0081515	1.0078509	1.0075425	1.0072234	1.0068994	1.0065694	1.0062368	1.0059004	1.005564	1.0052257	1.0048889	1.0045549	1.004224	1.0038966	1.0035745	1.0032585	1.0029479
1.0097677	1.0098321	1.009897	1.0099624	1.0100269	1.0100948	1.0101619	1.0102286	1.0102924	1.0103571	1.0104133	1.0104691	1.0105145	1.0105512	1.0105767	1.0105921	1.0105919	1.0105773	1.0105451	1.0104946	1.0104269	1.0103381	1.0102298	1.0101024	1.0099545	1.009786	1.0096006	1.0093961	1.0091741	1.008935	1.0086815	1.008413	1.0081327	1.0078416	1.0075406	1.0072308	1.0069159	1.0065931	1.0062678	1.0059395	1.0056088	1.0052794	1.0049485	1.0046209	1.004296	1.003975	1.003658	1.0033466	1.0030414	1.0027429
1.0098206	1.0098805	1.0099397	1.0100001	1.010059	1.0101174	1.0101764	1.0102335	1.010289	1.0103405	1.0103866	1.0104272	1.0104592	1.0104817	1.0104933	1.0104898	1.0104737	1.0104407	1.010393	1.0103258	1.0102423	1.0101378	1.0100149	1.0098722	1.009711	1.0095311	1.0093338	1.0091193	1.0088875	1.0086432	1.0083835	1.0081115	1.0078286	1.007536	1.0072348	1.0069261	1.0066122	1.0062938	1.0059735	1.0056508	1.0053275	1.0050045	1.0046829	1.0043646	1.004048	1.0037379	1.0034317	1.0031315	1.0028372	1.0025494
1.009877	1.0099298	1.009982	1.010037	1.0100875	1.0101393	1.0101883	1.010236	1.01028	1.0103203	1.010353	1.0103791	1.010396	1.0104032	1.0103979	1.0103792	1.0103462	1.0102978	1.0102317	1.0101497	1.0100498	1.0099301	1.0097929	1.0096368	1.0094619	1.0092729	1.0090647	1.0088404	1.0086025	1.0083504	1.0080874	1.0078117	1.007527	1.0072333	1.0069333	1.006628	1.0063176	1.0060039	1.0056882	1.0053709	1.0050552	1.0047396	1.0044278	1.0041176	1.0038121	1.0035115	1.0032156	1.0029274	1.0026451	1.0023693
1.0099335	1.0099795	1.0100276	1.0100718	1.0101149	1.0101569	1.0101963	1.0102319	1.0102637	1.0102903	1.0103106	1.0103225	1.010325	1.0103165	1.0102935	1.0102614	1.0102115	1.0101448	1.0100642	1.0099655	1.0098491	1.0097164	1.0095645	1.009396	1.0092102	1.0090097	1.0087934	1.008562	1.0083166	1.0080606	1.007794	1.0075164	1.0072299	1.0069373	1.0066388	1.006335	1.0060291	1.0057203	1.005411	1.0051014	1.0047933	1.0044868	1.0041838	1.0038825	1.0035875	1.0032974	1.0030143	1.0027354	1.0024652	1.0022008
1.0099918	1.0100316	1.0100706	1.0101068	1.0101414	1.0101709	1.0102	1.0102237	1.0102434	1.0102556	1.0102606	1.0102578	1.0102438	1.0102199	1.0101829	1.0101315	1.0100658	1.0099838	1.0098871	1.0097736	1.0096424	1.0094947	1.009332	1.0091511	1.0089552	1.0087453	1.008519	1.0082818	1.0080327	1.0077709	1.0075018	1.0072228	1.0069377	1.0066463	1.0063503	1.0060512	1.0057487	1.005447	1.0051442	1.0048412	1.0045406	1.0042434	1.0039492	1.0036592	1.0033739	1.0030948	1.0028222	1.0025562	1.0022962	1.0020466
1.0100511	1.0100821	1.0101119	1.0101377	1.0101604	1.0101823	1.0101969	1.0102098	1.0102153	1.0102128	1.0102034	1.0101857	1.0101553	1.0101165	1.0100619	1.0099939	1.0099118	1.0098163	1.0097029	1.0095758	1.0094296	1.0092707	1.0090939	1.0089033	1.0086975	1.0084795	1.0082469	1.0080029	1.0077496	1.0074869	1.0072143	1.0069369	1.0066515	1.0063621	1.0060687	1.005774	1.005477	1.005181	1.0048858	1.0045904	1.0042987	1.0040094	1.0037268	1.0034469	1.0031731	1.0029043	1.002643	1.0023893	1.0021427	1.0019037
1.010109	1.010132	1.0101492	1.0101658	1.0101782	1.010186	1.0101897	1.0101875	1.0101792	1.0101638	1.0101382	1.0101045	1.0100603	1.0100027	1.0099324	1.0098492	1.0097513	1.0096405	1.0095133	1.0093689	1.0092119	1.0090393	1.0088526	1.0086521	1.0084394	1.0082115	1.0079753	1.0077262	1.0074699	1.0072037	1.0069318	1.0066531	1.0063696	1.0060834	1.0057958	1.0055057	1.0052137	1.0049243	1.0046364	1.0043509	1.0040679	1.0037892	1.0035155	1.0032469	1.0029836	1.0027273	1.0024768	1.0022343	1.0019989	1.0017719
1.0101652	1.0101765	1.0101851	1.01019	1.0101889	1.0101842	1.0101752	1.0101583	1.0101357	1.0101026	1.0100653	1.0100144	1.009953	1.0098804	1.0097957	1.0096956	1.0095832	1.0094566	1.0093149	1.00916	1.0089898	1.0088074	1.0086102	1.0083997	1.0081785	1.0079468	1.0077032	1.0074524	1.0071911	1.0069253	1.0066531	1.0063767	1.0060965	1.0058141	1.0055294	1.0052447	1.0049616	1.0046785	1.0043999	1.0041217	1.0038482	1.0035796	1.0033156	1.0030576	1.0028058	1.0025599	1.0023221	1.0020914	1.0018677	1.0016541
1.0102167	1.0102177	1.0102155	1.0102074	1.0101935	1.0101762	1.0101528	1.010123	1.0100839	1.0100375	1.0099826	1.009916	1.0098385	1.0097502	1.0096488	1.0095353	1.0094078	1.0092665	1.009113	1.0089457	1.0087637	1.0085698	1.0083642	1.0081462	1.0079187	1.0076795	1.0074334	1.0071806	1.0069187	1.0066515	1.0063809	1.0061059	1.0058292	1.0055511	1.0052729	1.0049945	1.0047168	1.0044426	1.0041711	1.0039039	1.00364	1.0033807	1.003127	1.0028802	1.0026402	1.0024061	1.0021801	1.0019608	1.001749	1.0015466
1.010266	1.0102552	1.0102396	1.0102189	1.010193	1.0101613	1.0101233	1.0100777	1.0100251	1.009963	1.0098904	1.0098091	1.0097159	1.0096124	1.0094959	1.009368	1.0092272	1.0090733	1.0089058	1.008727	1.0085354	1.0083319	1.0081166	1.0078936	1.0076597	1.0074174	1.0071673	1.0069115	1.0066495	1.0063843	1.0061144	1.0058433	1.0055704	1.0052962	1.0050235	1.0047528	1.0044839	1.0042176	1.0039535	1.0036958	1.0034418	1.0031933	1.002951	1.0027151	1.0024862	1.0022638	1.0020492	1.0018424	1.0016432	1.0014527
1.0103096	1.010286	1.0102582	1.0102241	1.0101852	1.0101384	1.0100845	1.0100262	1.0099566	1.0098802	1.0097919	1.0096942	1.0095869	1.0094682	1.0093359	1.0091941	1.0090381	1.0088724	1.0086951	1.008504	1.0083025	1.0080917	1.0078697	1.0076402	1.0074025	1.0071557	1.0069046	1.0066473	1.006387	1.0061225	1.0058557	1.0055876	1.005319	1.0050519	1.004785	1.0045203	1.00426	1.0040015	1.0037477	1.0034995	1.0032562	1.0030177	1.0027862	1.0025607	1.0023429	1.0021324	1.00193	1.0017356	1.0015483	1.0013708
1.0103498	1.0103118	1.0102715	1.010223	1.0101693	1.0101075	1.010039	1.0099636	1.009881	1.0097864	1.009685	1.0095727	1.00945	1.009316	1.0091699	1.0090146	1.0088474	1.0086693	1.0084798	1.0082803	1.0080699	1.0078511	1.0076236	1.007389	1.0071461	1.0068983	1.0066453	1.0063888	1.006129	1.0058674	1.0056032	1.0053401	1.0050763	1.0048149	1.0045558	1.0042987	1.0040454	1.0037975	1.0035521	1.0033137	1.0030806	1.0028542	1.0026337	1.00242	1.0022134	1.0020139	1.0018235	1.0016403	1.0014662	1.0013001
1.0103813	1.0103319	1.0102757	1.0102148	1.0101453	1.010069	1.009986	1.0098952	1.0097955	1.0096868	1.0095685	1.0094424	1.0093049	1.0091578	1.008999	1.0088297	1.0086509	1.0084608	1.0082616	1.0080539	1.0078361	1.0076104	1.0073782	1.0071396	1.006895	1.0066456	1.0063916	1.0061353	1.0058782	1.0056185	1.0053588	1.0051003	1.0048432	1.0045881	1.0043346	1.004087	1.0038416	1.003602	1.0033668	1.0031395	1.0029163	1.0027001	1.0024905	1.0022886	1.0020941	1.0019073	1.0017288	1.0015574	1.0013945	1.0012407
1.010407	1.0103437	1.0102726	1.010197	1.0101132	1.0100216	1.0099249	1.009816	1.0097024	1.0095798	1.0094471	1.0093049	1.009153	1.0089914	1.0088209	1.0086399	1.0084498	1.0082505	1.0080429	1.0078262	1.0076025	1.0073715	1.0071354	1.006892	1.006646	1.006395	1.0061431	1.0058885	1.0056334	1.0053774	1.0051224	1.0048686	1.0046176	1.0043703	1.004126	1.003885	1.0036495	1.0034194	1.0031952	1.0029761	1.0027648	1.0025594	1.0023605	1.0021704	1.0019871	1.0018125	1.0016441	1.0014862	1.0013355	1.0011933
1.0104263	1.0103486	1.0102639	1.010171	1.0100733	1.0099651	1.0098529	1.0097312	1.009602	1.0094641	1.0093174	1.0091608	1.0089958	1.0088208	1.0086386	1.0084481	1.0082473	1.0080374	1.007822	1.0075991	1.007369	1.0071326	1.0068938	1.0066484	1.0064014	1.0061516	1.0058997	1.0056474	1.0053957	1.0051438	1.0048945	1.0046469	1.0044016	1.0041628	1.0039257	1.0036937	1.0034671	1.0032465	1.0030328	1.002824	1.0026227	1.0024289	1.002243	1.002063	1.0018917	1.0017278	1.001574	1.0014254	1.0012872	1.001158
1.0104375	1.0103441	1.0102458	1.010138	1.0100251	1.0099033	1.0097746	1.0096378	1.0094938	1.0093411	1.0091808	1.0090113	1.0088334	1.0086472	1.0084529	1.0082508	1.0080408	1.007823	1.0076013	1.0073707	1.0071374	1.0068976	1.006655	1.0064105	1.0061612	1.0059125	1.0056629	1.0054138	1.0051652	1.0049185	1.0046743	1.0044338	1.0041966	1.0039638	1.0037363	1.0035135	1.0032955	1.0030853	1.0028814	1.0026844	1.0024936	1.0023103	1.0021346	1.0019677	1.0018071	1.0016558	1.0015124	1.0013772	1.001251	1.0011332
1.0104407	1.010333	1.0102178	1.0100969	1.0099696	1.0098314	1.0096886	1.0095385	1.0093784	1.0092115	1.0090367	1.0088556	1.0086656	1.0084691	1.008264	1.008051	1.0078332	1.0076097	1.0073795	1.007145	1.006906	1.0066651	1.0064211	1.0061752	1.0059273	1.0056796	1.0054331	1.0051873	1.004943	1.0047023	1.0044645	1.0042299	1.0040013	1.0037762	1.0035561	1.0033431	1.003136	1.0029355	1.0027412	1.0025542	1.0023757	1.0022035	1.0020387	1.0018836	1.001735	1.0015947	1.0014635	1.0013406	1.001225	1.001119
1.0104359	1.0103129	1.0101829	1.0100466	1.0099026	1.0097516	1.0095941	1.0094289	1.0092548	1.0090756	1.0088881	1.0086952	1.0084938	1.0082849	1.0080692	1.0078499	1.0076244	1.0073954	1.0071594	1.0069218	1.0066788	1.006436	1.0061903	1.0059448	1.0056982	1.005453	1.0052106	1.0049685	1.0047301	1.004494	1.0042622	1.0040357	1.0038142	1.0035983	1.0033876	1.0031837	1.0029849	1.0027951	1.0026122	1.0024368	1.0022683	1.0021063	1.0019541	1.0018104	1.0016736	1.001545	1.001425	1.0013134	1.0012114	1.0011158
1.0104216	1.0102842	1.0101397	1.0099887	1.0098301	1.0096651	1.0094925	1.0093123	1.0091274	1.0089335	1.0087368	1.0085292	1.0083183	1.0081007	1.0078758	1.0076492	1.0074162	1.0071806	1.0069414	1.0066993	1.0064557	1.0062101	1.0059654	1.0057211	1.0054771	1.0052347	1.0049943	1.0047582	1.0045253	1.0042949	1.0040711	1.0038518	1.003638	1.0034307	1.00323	1.0030352	1.0028479	1.0026666	1.0024942	1.0023292	1.002172	1.0020226	1.0018816	1.0017478	1.0016224	1.001507	1.0013973	1.0012982	1.0012065	1.0011239
1.0104005	1.0102473	1.0100881	1.0099226	1.0097518	1.0095707	1.0093839	1.0091914	1.008992	1.008788	1.0085783	1.00836	1.0081391	1.0079125	1.0076815	1.0074472	1.0072091	1.0069679	1.0067251	1.0064812	1.0062358	1.0059907	1.0057461	1.0055017	1.0052615	1.0050228	1.0047871	1.0045561	1.0043279	1.0041058	1.0038884	1.0036771	1.0034717	1.0032728	1.0030814	1.0028974	1.0027192	1.0025496	1.0023873	1.002233	1.0020869	1.0019484	1.0018189	1.0016971	1.001583	1.0014786	1.0013821	1.001293	1.0012136	1.0011425
1.0103699	1.0102032	1.0100313	1.0098488	1.0096612	1.0094676	1.0092685	1.0090636	1.0088528	1.0086355	1.0084149	1.0081886	1.0079582	1.0077237	1.0074843	1.0072452	1.0070021	1.0067575	1.006512	1.0062656	1.0060195	1.0057747	1.0055313	1.0052912	1.0050528	1.0048171	1.0045886	1.004361	1.0041406	1.0039256	1.0037156	1.0035132	1.0033164	1.0031275	1.0029448	1.0027691	1.0026029	1.0024436	1.0022919	1.0021492	1.0020127	1.0018857	1.0017673	1.0016576	1.0015553	1.001461	1.0013764	1.001299	1.0012307	1.0011709
1.0103317	1.01015	1.0099612	1.0097674	1.0095674	1.00936	1.0091485	1.0089303	1.0087088	1.0084808	1.0082494	1.0080141	1.0077752	1.0075332	1.0072892	1.0070432	1.0067965	1.0065488	1.0063012	1.0060548	1.0058081	1.0055658	1.0053226	1.0050864	1.004852	1.0046215	1.0043969	1.0041765	1.0039629	1.0037557	1.0035529	1.0033594	1.0031708	1.0029907	1.0028182	1.0026537	1.0024959	1.0023483	1.0022066	1.0020744	1.0019503	1.0018337	1.0017263	1.0016288	1.0015378	1.0014547	1.0013814	1.0013148	1.0012575	1.0012084
1.0102859	1.0100887	1.0098878	1.0096784	1.0094649	1.0092456	1.0090212	1.0087918	1.0085595	1.008321	1.0080808	1.0078374	1.0075915	1.0073442	1.0070939	1.006844	1.0065926	1.0063431	1.0060948	1.0058482	1.005602	1.0053612	1.0051225	1.0048882	1.0046579	1.0044333	1.0042143	1.0040003	1.003795	1.0035946	1.0034003	1.0032148	1.0030366	1.0028652	1.0027024	1.0025476	1.0024009	1.0022628	1.0021328	1.0020114	1.0018977	1.0017931	1.0016978	1.0016088	1.0015299	1.0014583	1.0013967	1.0013409	1.0012945	1.0012561
1.0102317	1.0100201	1.0098052	1.0095842	1.0093566	1.0091257	1.0088893	1.0086489	1.0084065	1.0081592	1.0079099	1.0076604	1.0074064	1.0071545	1.0069002	1.0066463	1.0063938	1.0061419	1.005894	1.0056467	1.005404	1.0051628	1.0049284	1.0046973	1.0044725	1.0042536	1.0040411	1.0038344	1.0036353	1.0034423	1.0032585	1.0030808	1.0029111	1.002751	1.0025969	1.0024529	1.0023167	1.002189	1.0020692	1.0019588	1.0018562	1.0017629	1.0016779	1.0016016	1.0015326	1.0014722	1.001421	1.0013775	1.0013417	1.0013132
1.0101681	1.0099448	1.0097164	1.0094818	1.0092422	1.0090005	1.0087538	1.0085038	1.008251	1.0079966	1.0077394	1.0074816	1.0072236	1.0069654	1.0067084	1.0064521	1.0061971	1.005945	1.005695	1.0054504	1.0052099	1.0049723	1.0047427	1.004516	1.004296	1.0040824	1.003876	1.0036775	1.0034852	1.003302	1.0031251	1.0029566	1.0027968	1.0026451	1.0025018	1.0023687	1.0022423	1.0021251	1.0020161	1.0019172	1.0018247	1.0017426	1.0016687	1.0016035	1.0015458	1.0014968	1.0014558	1.0014226	1.0013975	1.0013796
1.0101001	1.0098622	1.0096196	1.0093746	1.0091239	1.0088717	1.0086136	1.0083535	1.0080936	1.0078305	1.007567	1.0073035	1.0070403	1.006777	1.0065181	1.00626	1.0060045	1.0057518	1.0055033	1.0052602	1.0050225	1.0047889	1.0045612	1.0043408	1.0041282	1.0039195	1.0037211	1.0035294	1.0033454	1.0031694	1.0030018	1.0028439	1.0026926	1.0025505	1.0024185	1.0022937	1.0021789	1.0020727	1.0019741	1.0018853	1.0018054	1.0017332	1.00167	1.0016154	1.0015687	1.0015304	1.0014999	1.0014777	1.0014627	1.0014551
1.010023	1.0097735	1.0095197	1.009262	1.0090008	1.0087371	1.0084697	1.0082021	1.0079336	1.0076635	1.0073928	1.0071255	1.0068583	1.0065928	1.006332	1.0060714	1.0058155	1.0055648	1.0053188	1.0050769	1.0048422	1.0046132	1.0043905	1.0041744	1.0039679	1.0037665	1.0035746	1.0033903	1.0032154	1.0030481	1.002889	1.0027399	1.0025992	1.0024663	1.0023441	1.0022303	1.0021248	1.0020292	1.0019425	1.0018643	1.0017943	1.0017338	1.0016812	1.0016371	1.0016015	1.0015738	1.0015541	1.0015416	1.001537	1.0015398
1.0099398	1.0096781	1.009413	1.0091444	1.0088733	1.0085983	1.0083233	1.0080478	1.0077729	1.007496	1.0072216	1.006948	1.0066776	1.006411	1.0061476	1.0058869	1.0056319	1.005383	1.0051386	1.0048995	1.0046684	1.0044435	1.0042262	1.0040178	1.0038162	1.0036223	1.0034374	1.0032622	1.0030948	1.0029365	1.002787	1.0026467	1.0025152	1.0023932	1.0022804	1.0021772	1.0020823	1.0019977	1.0019207	1.0018538	1.0017934	1.0017434	1.0017028	1.0016685	1.0016437	1.001626	1.0016176	1.0016149	1.0016199	1.0016333
1.0098517	1.0095785	1.0093033	1.0090227	1.0087416	1.0084577	1.0081757	1.0078931	1.0076085	1.0073286	1.007051	1.0067742	1.0065	1.0062317	1.0059677	1.0057085	1.0054544	1.0052056	1.0049641	1.004731	1.0045023	1.004283	1.0040711	1.0038677	1.0036727	1.0034878	1.003311	1.0031432	1.0029839	1.0028354	1.0026946	1.0025642	1.0024418	1.00233	1.0022273	1.002134	1.0020506	1.0019746	1.0019095	1.0018522	1.0018036	1.0017642	1.0017325	1.0017103	1.0016956	1.0016878	1.0016884	1.0016968	1.0017123	1.0017344
1.0097568	1.009473	1.0091858	1.0088968	1.008607	1.0083162	1.0080255	1.0077368	1.0074477	1.0071644	1.0068809	1.0066019	1.0063268	1.0060565	1.005792	1.0055343	1.0052813	1.0050365	1.0047977	1.0045671	1.0043446	1.004131	1.0039251	1.0037277	1.0035406	1.0033622	1.0031929	1.003033	1.0028832	1.0027425	1.0026112	1.0024908	1.0023788	1.002277	1.0021855	1.0021012	1.0020278	1.0019636	1.0019071	1.0018611	1.0018225	1.0017946	1.0017738	1.0017608	1.0017564	1.0017583	1.0017699	1.0017878	1.0018117	1.0018433
1.0096568	1.0093638	1.009067	1.0087693	1.0084704	1.008172	1.0078748	1.0075809	1.0072885	1.0069983	1.0067128	1.0064327	1.0061561	1.005886	1.0056218	1.005365	1.0051147	1.0048716	1.0046386	1.0044113	1.0041937	1.0039849	1.0037869	1.0035968	1.0034156	1.0032451	1.0030851	1.0029333	1.0027927	1.0026606	1.0025395	1.0024267	1.0023258	1.0022337	1.0021513	1.0020789	1.0020149	1.0019608	1.0019159	1.0018796	1.0018525	1.0018333	1.0018232	1.0018196	1.0018256	1.0018381	1.0018585	1.0018861	1.00192	1.0019602
1.0095536	1.0092483	1.008944	1.0086377	1.0083327	1.0080281	1.0077249	1.0074244	1.0071287	1.0068362	1.0065483	1.0062654	1.005988	1.0057195	1.0054562	1.005202	1.0049541	1.0047157	1.0044856	1.0042642	1.0040514	1.0038506	1.0036565	1.0034738	1.0033009	1.0031381	1.0029856	1.0028433	1.0027107	1.0025885	1.002477	1.0023749	1.0022827	1.002201	1.0021285	1.0020658	1.0020123	1.0019691	1.0019333	1.0019077	1.0018908	1.0018808	1.0018814	1.001889	1.0019038	1.0019265	1.0019562	1.0019921	1.0020353	1.0020843
1.0094455	1.0091332	1.0088189	1.0085056	1.0081929	1.0078825	1.0075748	1.0072706	1.00697	1.006675	1.0063863	1.006103	1.0058274	1.0055578	1.0052975	1.0050452	1.0047995	1.0045651	1.0043405	1.0041245	1.003918	1.0037217	1.0035361	1.003361	1.0031964	1.0030403	1.0028973	1.002763	1.0026394	1.0025268	1.0024239	1.0023311	1.0022497	1.0021781	1.0021155	1.0020626	1.00202	1.001986	1.0019608	1.0019455	1.0019387	1.0019388	1.0019488	1.0019667	1.0019902	1.0020225	1.0020615	1.0021064	1.0021583	1.0022155
1.0093338	1.0090132	1.0086906	1.0083709	1.0080527	1.0077373	1.0074247	1.0071175	1.0068152	1.0065185	1.0062265	1.0059451	1.00567	1.0054026	1.0051436	1.0048933	1.0046531	1.0044233	1.0042022	1.0039916	1.0037928	1.0036033	1.003424	1.0032566	1.0030988	1.0029526	1.0028175	1.0026914	1.0025772	1.0024748	1.0023803	1.0022992	1.0022264	1.0021636	1.0021122	1.0020692	1.0020365	1.0020117	1.0019976	1.0019927	1.0019945	1.002005	1.0020252	1.0020511	1.0020856	1.0021263	1.0021739	1.0022287	1.0022885	1.0023551
1.0092183	1.0088906	1.0085622	1.0082357	1.0079123	1.0075914	1.0072773	1.0069666	1.0066619	1.0063636	1.0060729	1.0057911	1.0055168	1.0052515	1.004996	1.004751	1.0045136	1.0042876	1.0040721	1.0038685	1.003675	1.003493	1.0033207	1.0031615	1.0030118	1.0028738	1.0027469	1.0026308	1.0025258	1.0024318	1.0023488	1.0022745	1.0022131	1.00216	1.0021176	1.0020847	1.0020617	1.002048	1.002044	1.0020478	1.0020602	1.0020803	1.002109	1.0021453	1.002189	1.0022388	1.0022951	1.0023577	1.0024251	1.0024993
1.0091044	1.0087667	1.0084324	1.0081003	1.0077726	1.007448	1.0071294	1.0068177	1.0065113	1.0062133	1.0059226	1.0056427	1.0053694	1.0051074	1.0048544	1.0046128	1.0043814	1.0041598	1.0039508	1.0037528	1.0035658	1.0033916	1.0032275	1.0030739	1.0029346	1.0028044	1.002686	1.002579	1.0024841	1.0023988	1.0023236	1.0022615	1.0022087	1.0021656	1.0021338	1.0021101	1.0020977	1.0020927	1.0020989	1.0021122	1.0021344	1.0021635	1.0022019	1.002248	1.0022994	1.0023582	1.0024233	1.0024937	1.0025698	1.0026513
1.0089848	1.0086426	1.0083023	1.0079651	1.0076338	1.0073063	1.0069855	1.0066717	1.0063645	1.0060675	1.0057775	1.0054984	1.0052286	1.0049694	1.0047209	1.0044816	1.0042568	1.0040406	1.0038383	1.003646	1.0034668	1.003299	1.003142	1.0029979	1.002866	1.0027442	1.0026352	1.002537	1.0024507	1.002375	1.0023103	1.0022563	1.0022136	1.0021808	1.0021582	1.002145	1.0021415	1.0021471	1.0021611	1.0021856	1.002217	1.0022556	1.0023026	1.0023566	1.0024179	1.0024842	1.002558	1.0026358	1.0027199	1.0028085
1.0088658	1.0085161	1.0081724	1.0078316	1.0074954	1.0071667	1.0068454	1.0065297	1.0062227	1.005925	1.0056386	1.0053593	1.0050931	1.0048379	1.004593	1.0043612	1.0041384	1.0039294	1.0037314	1.0035475	1.0033746	1.0032141	1.0030658	1.0029299	1.0028058	1.0026934	1.0025928	1.0025047	1.0024276	1.0023606	1.0023062	1.0022621	1.0022277	1.0022053	1.0021919	1.002188	1.0021943	1.0022097	1.0022341	1.0022669	1.0023063	1.0023549	1.002411	1.0024737	1.0025427	1.0026178	1.0026991	1.0027852	1.0028766	1.0029716
1.0087446	1.0083919	1.0080425	1.0076977	1.00736	1.0070293	1.0067052	1.0063895	1.0060848	1.0057892	1.0055032	1.0052276	1.0049644	1.004712	1.0044732	1.0042449	1.0040302	1.0038263	1.0036358	1.0034578	1.0032928	1.0031394	1.002998	1.0028713	1.0027552	1.0026516	1.0025604	1.0024803	1.0024132	1.0023559	1.0023113	1.0022764	1.0022513	1.0022382	1.0022345	1.0022411	1.0022566	1.0022808	1.0023141	1.0023564	1.002406	1.0024636	1.0025265	1.0025983	1.0026753	1.002759	1.0028473	1.0029411	1.0030375	1.0031412
1.0086257	1.0082681	1.0079154	1.0075674	1.0072267	1.0068945	1.0065701	1.0062562	1.0059502	1.0056568	1.0053741	1.005101	1.004843	1.004595	1.00436	1.0041369	1.0039276	1.0037305	1.0035466	1.0033759	1.0032178	1.003073	1.002942	1.0028213	1.0027146	1.0026196	1.0025365	1.0024667	1.0024077	1.0023609	1.0023243	1.0022986	1.0022846	1.0022807	1.0022861	1.0023024	1.0023263	1.0023605	1.0024027	1.0024534	1.0025122	1.0025774	1.0026512	1.0027295	1.0028144	1.0029064	1.003001	1.0031016	1.0032064	1.0033144
1.0085056	1.008144	1.0077881	1.0074395	1.0070959	1.006763	1.0064397	1.0061257	1.0058228	1.0055305	1.0052499	1.0049819	1.0047265	1.0044835	1.0042533	1.0040374	1.0038333	1.0036435	1.003467	1.0033038	1.0031536	1.003016	1.0028926	1.0027804	1.0026826	1.0025967	1.0025235	1.0024618	1.0024116	1.0023739	1.0023477	1.0023308	1.0023261	1.0023308	1.0023464	1.0023713	1.0024042	1.0024475	1.0024995	1.0025592	1.0026252	1.0027003	1.002781	1.0028679	1.0029614	1.0030584	1.0031612	1.0032686	1.0033791	1.003493
1.0083859	1.008021	1.0076628	1.0073122	1.0069692	1.0066369	1.0063133	1.006	1.005699	1.0054102	1.0051327	1.0048691	1.0046179	1.0043799	1.0041555	1.0039454	1.0037477	1.0035645	1.0033944	1.0032387	1.0030962	1.0029682	1.0028524	1.0027494	1.0026594	1.0025826	1.0025179	1.0024663	1.0024247	1.0023968	1.0023792	1.0023725	1.0023763	1.0023904	1.0024153	1.0024492	1.0024918	1.0025433	1.0026029	1.0026711	1.0027475	1.0028288	1.0029173	1.003012	1.0031127	1.0032179	1.0033267	1.0034407	1.0035574	1.0036764
1.0082682	1.0079006	1.0075407	1.0071884	1.0068456	1.0065136	1.0061916	1.0058806	1.0055821	1.0052967	1.0050232	1.0047626	1.0045154	1.0042834	1.0040649	1.0038604	1.0036705	1.003494	1.0033317	1.003184	1.0030494	1.0029281	1.0028205	1.0027262	1.0026456	1.0025775	1.0025219	1.0024781	1.0024474	1.0024276	1.002419	1.0024221	1.002435	1.0024581	1.0024922	1.0025343	1.0025867	1.0026468	1.0027163	1.0027914	1.0028749	1.002965	1.0030614	1.003163	1.0032703	1.0033822	1.003498	1.0036176	1.0037407	1.0038649
1.0081518	1.0077829	1.0074211	1.0070682	1.0067272	1.0063956	1.0060735	1.0057656	1.0054704	1.0051875	1.0049179	1.004663	1.0044224	1.0041947	1.0039822	1.003784	1.0036014	1.0034311	1.0032767	1.0031368	1.0030096	1.0028974	1.0027977	1.0027133	1.0026406	1.0025814	1.0025345	1.0025	1.002478	1.0024667	1.0024674	1.0024799	1.0025016	1.002535	1.0025767	1.0026284	1.0026883	1.0027578	1.0028343	1.0029188	1.00301	1.003108	1.0032119	1.0033197	1.0034337	1.003552	1.003674	1.0037992	1.003927	1.004056
1.0080379	1.0076679	1.0073054	1.0069531	1.0066108	1.0062804	1.0059626	1.0056568	1.0053644	1.0050858	1.0048214	1.004571	1.0043354	1.0041137	1.0039079	1.0037163	1.00354	1.0033782	1.0032305	1.0030977	1.0029796	1.002875	1.0027852	1.0027074	1.0026449	1.0025936	1.0025558	1.002531	1.0025175	1.0025154	1.002526	1.002546	1.0025768	1.0026184	1.0026691	1.002729	1.0027986	1.0028753	1.0029604	1.0030528	1.0031514	1.003256	1.0033671	1.0034822	1.0036032	1.0037271	1.0038548	1.0039859	1.0041182	1.0042518
1.0079267	1.0075552	1.0071925	1.0068399	1.0065011	1.0061722	1.0058571	1.005553	1.0052644	1.0049908	1.0047299	1.0044856	1.0042557	1.0040413	1.0038407	1.0036567	1.0034868	1.0033326	1.0031928	1.0030677	1.002957	1.0028622	1.00278	1.0027118	1.0026568	1.0026162	1.0025855	1.0025697	1.0025648	1.0025731	1.0025914	1.0026205	1.0026608	1.00271	1.0027692	1.0028386	1.0029156	1.003	1.003093	1.0031934	1.0032994	1.003411	1.0035292	1.0036516	1.0037773	1.0039077	1.0040402	1.004175	1.0043128	1.0044514
1.007819	1.0074468	1.0070846	1.006734	1.006395	1.0060686	1.0057557	1.0054566	1.0051721	1.0049019	1.004647	1.0044067	1.0041833	1.0039741	1.0037826	1.0036044	1.0034416	1.003295	1.0031639	1.0030472	1.0029444	1.002857	1.0027834	1.0027237	1.0026773	1.0026444	1.0026245	1.0026166	1.0026203	1.0026369	1.0026656	1.0027037	1.0027521	1.0028107	1.002878	1.0029542	1.0030396	1.0031326	1.0032332	1.0033404	1.0034539	1.0035723	1.0036966	1.0038251	1.0039557	1.0040919	1.0042301	1.0043699	1.0045115	1.0046539
1.0077131	1.0073413	1.0069802	1.0066309	1.0062938	1.0059699	1.0056604	1.0053655	1.0050855	1.0048208	1.0045704	1.0043368	1.0041194	1.0039173	1.0037314	1.0035602	1.0034052	1.0032662	1.0031426	1.0030332	1.0029404	1.002861	1.0027956	1.0027443	1.0027071	1.0026832	1.0026717	1.0026728	1.002686	1.0027105	1.0027467	1.0027934	1.00285	1.0029173	1.002993	1.003078	1.0031707	1.0032712	1.0033795	1.0034933	1.0036131	1.003738	1.0038687	1.0040027	1.0041409	1.0042804	1.0044241	1.004568	1.0047137	1.0048587
1.007611	1.0072397	1.0068808	1.006533	1.0061977	1.0058773	1.0055718	1.0052807	1.0050058	1.0047461	1.0045013	1.0042732	1.0040625	1.0038663	1.003688	1.0035247	1.0033779	1.0032461	1.0031297	1.0030291	1.0029448	1.0028722	1.002816	1.0027744	1.0027459	1.0027294	1.0027273	1.0027363	1.0027592	1.0027916	1.0028362	1.0028912	1.0029563	1.0030321	1.0031153	1.0032085	1.0033087	1.0034163	1.0035313	1.003652	1.0037787	1.0039102	1.0040461	1.0041858	1.0043283	1.0044737	1.0046208	1.0047691	1.0049176	1.0050671
1.007514	1.007144	1.0067853	1.0064403	1.0061086	1.0057915	1.0054897	1.0052022	1.0049322	1.004678	1.0044405	1.0042182	1.0040126	1.0038246	1.0036527	1.0034972	1.0033574	1.0032327	1.003126	1.0030329	1.0029556	1.0028934	1.0028453	1.0028116	1.0027907	1.002784	1.0027899	1.0028092	1.0028378	1.0028807	1.002933	1.0029964	1.0030696	1.0031525	1.0032454	1.0033447	1.0034527	1.003568	1.003689	1.0038168	1.003949	1.0040873	1.004228	1.0043733	1.0045211	1.004671	1.0048223	1.0049738	1.005126	1.0052778
1.0074208	1.0070523	1.0066957	1.0063522	1.0060251	1.0057118	1.005414	1.0051312	1.0048659	1.0046179	1.0043852	1.0041709	1.0039717	1.0037894	1.0036255	1.0034771	1.0033449	1.0032299	1.0031301	1.0030448	1.0029762	1.0029216	1.0028827	1.0028569	1.0028448	1.002847	1.0028608	1.0028881	1.0029272	1.0029762	1.0030379	1.0031093	1.0031908	1.0032815	1.00338	1.0034877	1.0036035	1.0037247	1.0038524	1.0039868	1.0041265	1.0042684	1.0044158	1.0045651	1.0047169	1.0048715	1.005026	1.0051808	1.0053351	1.005489
1.0073318	1.0069655	1.0066113	1.0062708	1.005946	1.0056363	1.0053437	1.0050669	1.0048062	1.0045638	1.0043381	1.0041306	1.0039384	1.0037633	1.0036063	1.0034657	1.0033414	1.0032331	1.0031419	1.0030648	1.0030047	1.0029584	1.0029278	1.0029106	1.0029076	1.002918	1.0029395	1.0029751	1.0030227	1.003081	1.0031494	1.0032295	1.003318	1.0034162	1.0035231	1.0036374	1.0037596	1.0038878	1.0040222	1.0041608	1.0043066	1.0044541	1.0046067	1.0047604	1.0049169	1.005074	1.0052327	1.0053902	1.0055475	1.0057045
1.0072469	1.0068825	1.0065322	1.0061961	1.0058743	1.0055695	1.0052811	1.0050101	1.0047555	1.0045184	1.004299	1.0040965	1.0039123	1.0037451	1.0035946	1.0034621	1.0033447	1.0032449	1.0031613	1.0030937	1.0030411	1.003003	1.0029813	1.0029715	1.0029771	1.0029954	1.0030266	1.0030708	1.0031259	1.0031918	1.0032692	1.0033555	1.0034524	1.0035577	1.0036716	1.0037929	1.0039207	1.004056	1.0041964	1.0043416	1.004492	1.0046448	1.0048012	1.0049591	1.0051199	1.0052804	1.005442	1.0056026	1.0057626	1.0059208
1.0071683	1.0068067	1.0064577	1.0061239	1.0058085	1.0055083	1.005225	1.0049583	1.0047098	1.0044806	1.0042663	1.0040716	1.0038933	1.0037341	1.0035915	1.0034653	1.0033574	1.0032653	1.0031896	1.0031297	1.0030855	1.003057	1.0030419	1.0030419	1.0030549	1.0030817	1.0031201	1.0031726	1.003235	1.0033095	1.0033938	1.0034887	1.0035927	1.0037049	1.0038258	1.0039539	1.0040884	1.0042291	1.0043755	1.0045264	1.0046812	1.0048391	1.0049999	1.0051622	1.0053263	1.0054902	1.0056541	1.005816	1.0059777	1.006138
1.0070943	1.0067344	1.00639	1.0060611	1.0057487	1.0054532	1.0051758	1.0049157	1.0046726	1.0044489	1.0042428	1.0040542	1.0038831	1.0037307	1.0035963	1.003478	1.0033774	1.0032929	1.0032254	1.0031738	1.0031383	1.0031168	1.0031112	1.0031176	1.0031399	1.0031749	1.003222	1.0032827	1.0033524	1.0034347	1.0035269	1.0036286	1.0037394	1.0038594	1.0039862	1.0041201	1.0042617	1.0044086	1.0045599	1.0047153	1.0048748	1.0050372	1.0052017	1.0053678	1.0055348	1.0057006	1.0058675	1.0060316	1.0061958	1.0063558
1.0070251	1.0066696	1.0063283	1.0060036	1.0056956	1.0054058	1.0051329	1.0048788	1.0046422	1.0044247	1.0042245	1.0040435	1.0038799	1.0037347	1.0036079	1.0034975	1.0034047	1.0033294	1.0032699	1.0032262	1.0031986	1.0031855	1.003188	1.0032032	1.0032332	1.0032756	1.0033313	1.0033969	1.0034763	1.0035658	1.0036658	1.0037745	1.0038918	1.0040187	1.0041522	1.0042921	1.0044382	1.0045906	1.0047481	1.0049081	1.0050725	1.0052377	1.005407	1.0055759	1.0057455	1.0059148	1.0060836	1.0062492	1.0064137	1.0065751
1.0069616	1.006609	1.0062721	1.0059516	1.0056489	1.005364	1.0050977	1.0048494	1.0046188	1.004407	1.0042156	1.0040417	1.0038855	1.0037476	1.0036277	1.0035255	1.0034406	1.0033723	1.0033208	1.0032861	1.003266	1.0032614	1.0032706	1.0032955	1.0033332	1.0033834	1.0034459	1.003521	1.0036075	1.0037045	1.0038105	1.0039271	1.004051	1.0041837	1.0043225	1.0044696	1.0046219	1.0047786	1.0049406	1.0051055	1.0052735	1.0054438	1.0056158	1.0057877	1.0059593	1.0061312	1.0063007	1.0064679	1.0066334	1.006795
1.0069058	1.0065541	1.0062227	1.0059067	1.0056107	1.0053295	1.0050688	1.004827	1.0046035	1.0043992	1.0042131	1.0040464	1.0038974	1.0037676	1.0036558	1.0035619	1.003484	1.0034233	1.00338	1.0033525	1.0033411	1.0033445	1.003363	1.003395	1.0034398	1.0034981	1.0035688	1.0036511	1.0037446	1.0038481	1.0039613	1.0040836	1.0042158	1.0043538	1.0044997	1.0046512	1.0048088	1.0049707	1.0051367	1.0053062	1.0054777	1.005652	1.0058259	1.0060012	1.0061747	1.0063477	1.0065185	1.0066876	1.0068532	1.0070152
1.0068529	1.0065068	1.0061797	1.0058681	1.005577	1.0053035	1.0050467	1.0048113	1.0045953	1.0043975	1.0042176	1.0040592	1.0039173	1.0037948	1.0036901	1.0036042	1.003535	1.0034827	1.0034469	1.0034273	1.0034238	1.0034354	1.003461	1.0035007	1.0035529	1.0036187	1.0036967	1.0037867	1.0038879	1.0039983	1.0041182	1.0042472	1.0043845	1.0045292	1.0046808	1.0048372	1.0050006	1.0051668	1.0053375	1.0055099	1.0056849	1.0058627	1.0060399	1.0062169	1.006393	1.0065668	1.0067395	1.0069082	1.0070732	1.0072345
1.0068066	1.0064662	1.0061414	1.0058367	1.0055503	1.0052826	1.0050327	1.0048035	1.0045933	1.0044018	1.0042311	1.0040778	1.0039451	1.0038301	1.0037324	1.003654	1.0035934	1.0035485	1.0035211	1.0035095	1.0035136	1.003533	1.0035669	1.0036132	1.003674	1.003747	1.0038329	1.0039299	1.0040371	1.0041546	1.004281	1.004416	1.0045594	1.0047101	1.0048664	1.0050284	1.0051956	1.0053663	1.0055399	1.0057163	1.0058962	1.0060748	1.006254	1.0064335	1.0066112	1.0067862	1.0069599	1.0071295	1.0072944	1.0074553
1.0067658	1.0064304	1.0061104	1.0058115	1.0055295	1.0052673	1.0050259	1.0048018	1.004599	1.0044154	1.0042512	1.0041051	1.0039798	1.0038722	1.0037836	1.0037122	1.003659	1.0036217	1.0036027	1.0035994	1.0036112	1.0036372	1.0036788	1.0037329	1.0038011	1.0038824	1.0039746	1.0040781	1.0041918	1.0043157	1.0044494	1.0045909	1.0047392	1.0048952	1.0050569	1.0052233	1.0053953	1.0055698	1.0057477	1.0059277	1.0061092	1.0062902	1.0064721	1.0066532	1.0068318	1.0070086	1.0071813	1.0073502	1.0075151	1.0076752
1.0067319	1.0064011	1.0060867	1.0057923	1.0055163	1.0052614	1.0050243	1.0048084	1.0046123	1.0044351	1.0042781	1.0041407	1.0040209	1.0039226	1.0038412	1.0037777	1.0037316	1.003703	1.0036913	1.0036955	1.0037147	1.0037487	1.0037979	1.0038598	1.0039349	1.0040231	1.0041221	1.0042317	1.004353	1.0044827	1.0046225	1.004769	1.0049231	1.0050843	1.0052508	1.0054221	1.0055978	1.0057763	1.005957	1.0061399	1.0063238	1.006508	1.0066916	1.0068733	1.0070521	1.0072292	1.0074029	1.0075715	1.0077356	1.0078932
1.0067046	1.0063765	1.0060692	1.0057801	1.0055106	1.0052606	1.0050316	1.0048215	1.0046316	1.0044627	1.0043129	1.0041827	1.0040718	1.0039794	1.0039048	1.0038493	1.0038124	1.0037905	1.003787	1.003798	1.0038257	1.003867	1.0039227	1.0039926	1.0040746	1.0041701	1.0042754	1.0043926	1.0045199	1.0046556	1.0047997	1.0049535	1.0051111	1.005278	1.0054486	1.0056229	1.0058032	1.0059855	1.0061694	1.0063552	1.006541	1.0067265	1.006912	1.0070939	1.0072746	1.0074515	1.0076245	1.0077921	1.0079547	1.008112
1.0066826	1.0063599	1.0060575	1.0057744	1.0055102	1.0052673	1.0050442	1.0048419	1.0046594	1.0044963	1.0043541	1.0042316	1.0041281	1.0040439	1.0039771	1.0039297	1.0038987	1.0038861	1.0038879	1.0039079	1.0039421	1.0039911	1.0040557	1.0041314	1.0042213	1.004323	1.0044348	1.0045582	1.0046906	1.0048335	1.0049833	1.0051409	1.0053055	1.0054748	1.0056509	1.0058298	1.006012	1.0061978	1.0063841	1.006572	1.0067605	1.0069478	1.0071334	1.0073166	1.0074979	1.0076731	1.0078459	1.008013	1.008174	1.0083289
1.0066679	1.0063506	1.0060526	1.0057746	1.0055176	1.0052806	1.0050642	1.004869	1.0046934	1.0045387	1.0044023	1.0042872	1.0041909	1.004115	1.0040566	1.0040165	1.0039928	1.0039872	1.0039985	1.0040246	1.0040667	1.0041232	1.0041928	1.0042775	1.0043728	1.0044801	1.0046	1.0047292	1.0048678	1.0050155	1.0051712	1.0053335	1.0055023	1.0056772	1.0058553	1.0060383	1.0062245	1.0064126	1.0066025	1.0067915	1.0069815	1.0071698	1.0073562	1.00754	1.0077204	1.0078964	1.0080671	1.0082324	1.008392	1.0085446
1.0066576	1.0063462	1.0060538	1.0057825	1.0055321	1.0053017	1.005092	1.0049033	1.0047355	1.004586	1.0044589	1.0043511	1.0042619	1.0041926	1.0041414	1.0041096	1.0040938	1.0040962	1.0041138	1.0041472	1.0041968	1.0042602	1.0043373	1.0044277	1.0045304	1.0046449	1.0047698	1.0049051	1.00505	1.0052029	1.005363	1.0055305	1.0057031	1.005881	1.0060644	1.0062501	1.0064394	1.0066289	1.0068207	1.0070125	1.0072033	1.0073931	1.0075791	1.0077634	1.0079427	1.0081179	1.0082877	1.0084509	1.0086101	1.0087596
1.0066555	1.0063484	1.0060627	1.0057971	1.0055528	1.0053297	1.0051265	1.0049437	1.0047827	1.0046421	1.0045213	1.0044204	1.0043398	1.004278	1.0042349	1.0042087	1.0042013	1.0042105	1.0042356	1.0042764	1.0043329	1.0044037	1.0044876	1.0045844	1.0046933	1.0048137	1.0049453	1.0050858	1.0052356	1.0053934	1.0055588	1.00573	1.005907	1.0060897	1.0062757	1.0064646	1.0066559	1.006849	1.0070415	1.0072348	1.0074264	1.0076164	1.0078026	1.0079867	1.008166	1.0083389	1.0085077	1.00867	1.008825	1.008972
1.0066588	1.0063576	1.0060784	1.005818	1.0055802	1.0053626	1.0051675	1.004992	1.0048373	1.0047045	1.0045904	1.004498	1.0044242	1.0043694	1.0043333	1.0043155	1.0043155	1.0043317	1.004364	1.0044128	1.0044752	1.0045527	1.0046427	1.0047464	1.0048624	1.0049882	1.0051248	1.0052711	1.0054255	1.0055884	1.0057585	1.0059346	1.0061153	1.0063008	1.0064901	1.006682	1.0068756	1.00707	1.0072652	1.0074587	1.007651	1.0078406	1.0080277	1.0082098	1.0083888	1.008561	1.0087272	1.0088862	1.0090389	1.0091822
1.0066682	1.0063727	1.0060989	1.005846	1.0056145	1.0054032	1.0052143	1.0050466	1.0048994	1.0047727	1.0046675	1.0045812	1.0045147	1.004468	1.0044403	1.0044287	1.0044353	1.0044584	1.0044992	1.0045538	1.004623	1.0047073	1.0048041	1.0049146	1.005035	1.0051671	1.0053089	1.0054607	1.0056206	1.0057875	1.005962	1.0061417	1.0063266	1.0065144	1.0067066	1.0069013	1.0070968	1.0072922	1.0074883	1.0076833	1.0078752	1.0080656	1.0082512	1.008433	1.00861	1.0087811	1.0089453	1.0091021	1.0092516	1.0093925
1.006684	1.0063947	1.0061266	1.0058798	1.0056542	1.0054514	1.0052687	1.0051079	1.0049677	1.0048496	1.004751	1.0046718	1.0046133	1.0045727	1.0045518	1.0045482	1.0045623	1.0045924	1.0046388	1.0047009	1.0047774	1.0048683	1.0049708	1.0050873	1.0052133	1.0053515	1.0054979	1.0056546	1.0058197	1.0059906	1.0061687	1.0063522	1.0065403	1.006732	1.0069255	1.0071217	1.0073193	1.0075172	1.0077131	1.0079083	1.0081017	1.0082903	1.0084754	1.0086565	1.0088307	1.0089998	1.0091609	1.009316	1.0094619	1.0095994
1.0067071	1.0064226	1.0061612	1.0059206	1.0057018	1.0055057	1.0053297	1.0051765	1.005043	1.0049311	1.0048394	1.0047686	1.0047177	1.0046847	1.0046704	1.0046738	1.0046943	1.0047327	1.0047853	1.0048543	1.0049366	1.0050329	1.0051433	1.0052634	1.0053964	1.0055395	1.0056918	1.0058528	1.0060215	1.006197	1.0063788	1.0065651	1.0067568	1.0069506	1.0071473	1.0073447	1.0075436	1.0077418	1.0079393	1.0081336	1.008326	1.0085154	1.0086994	1.0088781	1.0090506	1.0092175	1.0093768	1.0095274	1.0096703	1.0098039
1.0067353	1.0064579	1.0062022	1.0059674	1.0057561	1.0055664	1.0053971	1.0052506	1.0051247	1.0050203	1.0049357	1.0048724	1.0048277	1.004802	1.0047941	1.0048057	1.004833	1.0048771	1.0049369	1.0050124	1.0051017	1.0052035	1.0053189	1.0054461	1.0055841	1.0057312	1.0058892	1.0060543	1.0062279	1.0064074	1.0065923	1.0067812	1.0069755	1.007172	1.0073698	1.0075692	1.0077684	1.0079672	1.0081651	1.0083599	1.0085517	1.0087397	1.0089223	1.0090995	1.0092698	1.0094341	1.0095899	1.009737	1.0098765	1.0100046
1.0067703	1.0064981	1.0062495	1.0060219	1.0058161	1.0056328	1.0054716	1.0053313	1.0052125	1.005115	1.0050385	1.0049807	1.0049436	1.0049251	1.004925	1.004943	1.0049769	1.0050284	1.0050949	1.0051762	1.0052711	1.0053799	1.0055003	1.0056331	1.0057759	1.0059296	1.0060899	1.0062599	1.0064363	1.0066195	1.0068074	1.007	1.0071955	1.0073942	1.0075947	1.0077951	1.0079951	1.008194	1.0083922	1.0085868	1.0087777	1.0089632	1.0091445	1.0093193	1.0094875	1.0096481	1.0098013	1.0099453	1.0100795	1.0102042
1.0068113	1.0065453	1.0063024	1.0060818	1.0058826	1.0057064	1.005552	1.0054187	1.0053071	1.0052171	1.0051471	1.0050968	1.005067	1.0050553	1.0050623	1.0050868	1.0051278	1.0051849	1.0052578	1.0053446	1.0054455	1.0055605	1.0056866	1.0058241	1.0059718	1.006129	1.0062953	1.0064689	1.0066489	1.0068347	1.0070266	1.0072211	1.0074196	1.0076187	1.0078204	1.0080211	1.0082221	1.0084217	1.0086187	1.0088125	1.009002	1.0091866	1.0093654	1.0095388	1.0097034	1.0098606	1.0100111	1.010151	1.0102811	1.0104009
1.0068585	1.0065995	1.006362	1.0061485	1.0059556	1.0057865	1.0056384	1.0055133	1.0054083	1.0053245	1.0052611	1.005219	1.0051953	1.0051906	1.0052044	1.0052358	1.0052826	1.005347	1.0054264	1.0055184	1.0056257	1.0057454	1.0058769	1.0060194	1.0061718	1.0063336	1.0065033	1.0066805	1.0068644	1.0070525	1.0072465	1.0074433	1.0076431	1.0078446	1.0080473	1.0082496	1.0084499	1.0086503	1.0088451	1.0090381	1.0092263	1.0094085	1.0095856	1.0097561	1.0099176	1.0100719	1.0102174	1.0103533	1.0104793	1.0105945
1.0069124	1.0066587	1.0064279	1.0062218	1.006035	1.0058717	1.0057309	1.0056131	1.0055153	1.0054382	1.005383	1.0053463	1.0053297	1.005332	1.0053524	1.00539	1.0054443	1.0055132	1.0055983	1.005698	1.0058101	1.0059352	1.0060718	1.0062187	1.0063757	1.006541	1.0067145	1.0068957	1.007083	1.007274	1.0074699	1.007669	1.00787	1.0080724	1.0082748	1.0084774	1.0086787	1.0088775	1.0090723	1.0092633	1.0094494	1.0096301	1.0098041	1.0099711	1.0101304	1.0102805	1.0104218	1.0105538	1.0106754	1.010786
1.0069723	1.0067253	1.0065018	1.0062993	1.0061219	1.0059644	1.0058302	1.0057187	1.005628	1.0055581	1.0055099	1.0054802	1.0054705	1.005479	1.0055057	1.0055492	1.0056099	1.0056857	1.0057762	1.0058801	1.005999	1.0061284	1.0062702	1.0064218	1.0065825	1.0067525	1.0069286	1.0071131	1.0073018	1.0074968	1.0076944	1.0078956	1.008097	1.0083003	1.0085049	1.0087055	1.0089071	1.0091044	1.0092987	1.0094875	1.0096718	1.0098506	1.010021	1.0101852	1.0103409	1.0104871	1.0106243	1.0107512	1.0108677	1.0109724
1.0070367	1.0067971	1.006579	1.0063844	1.0062127	1.0060632	1.0059359	1.0058303	1.0057476	1.0056834	1.0056417	1.0056186	1.0056154	1.0056313	1.005664	1.0057143	1.0057806	1.0058626	1.0059593	1.0060683	1.0061914	1.0063261	1.0064714	1.0066276	1.0067928	1.0069662	1.0071455	1.0073329	1.0075251	1.0077211	1.0079212	1.0081221	1.0083258	1.0085288	1.0087336	1.0089346	1.0091348	1.0093313	1.0095237	1.0097111	1.0098934	1.0100693	1.0102363	1.0103971	1.0105485	1.0106918	1.0108232	1.0109462	1.0110571	1.0111569
1.0071092	1.0068744	1.0066633	1.0064753	1.0063097	1.0061673	1.0060458	1.0059478	1.0058709	1.0058153	1.0057796	1.0057639	1.0057673	1.0057884	1.0058278	1.0058846	1.0059562	1.0060434	1.006145	1.0062603	1.0063882	1.0065274	1.0066782	1.0068386	1.0070059	1.0071826	1.0073665	1.0075551	1.0077502	1.0079483	1.0081487	1.0083525	1.0085558	1.0087594	1.008963	1.0091639	1.0093625	1.0095576	1.0097485	1.0099341	1.0101132	1.0102855	1.0104507	1.0106071	1.0107546	1.0108922	1.0110196	1.0111376	1.0112427	1.0113374
1.0071859	1.0069585	1.0067546	1.0065724	1.0064133	1.0062778	1.006164	1.0060722	1.0060023	1.0059528	1.005923	1.0059146	1.0059236	1.005951	1.0059971	1.0060583	1.0061362	1.0062299	1.0063366	1.0064557	1.0065899	1.0067331	1.0068873	1.00705	1.0072225	1.0074015	1.0075879	1.00778	1.0079756	1.0081758	1.0083784	1.0085815	1.0087852	1.0089896	1.0091923	1.0093926	1.0095905	1.0097842	1.0099725	1.010155	1.0103312	1.0105008	1.0106622	1.0108142	1.0109566	1.0110912	1.0112137	1.0113262	1.011426	1.0115138
1.0072696	1.0070478	1.0068494	1.0066754	1.0065225	1.0063933	1.0062869	1.0062022	1.0061377	1.0060947	1.0060724	1.0060697	1.0060856	1.0061185	1.0061705	1.0062379	1.0063212	1.0064194	1.0065317	1.0066555	1.0067934	1.0069419	1.0070994	1.0072666	1.0074416	1.0076237	1.0078121	1.008006	1.0082034	1.0084044	1.0086075	1.0088124	1.009016	1.0092202	1.0094213	1.0096219	1.0098169	1.0100086	1.0101945	1.0103747	1.010548	1.0107142	1.0108713	1.0110198	1.011158	1.0112867	1.0114043	1.0115107	1.0116053	1.0116876
1.0073593	1.0071434	1.0069532	1.006783	1.0066382	1.0065153	1.0064144	1.0063367	1.0062784	1.0062426	1.0062263	1.0062294	1.0062512	1.0062904	1.0063487	1.0064213	1.0065107	1.0066133	1.0067296	1.0068604	1.0070007	1.0071529	1.0073142	1.0074849	1.0076628	1.0078477	1.008038	1.0082339	1.0084325	1.0086353	1.0088384	1.0090435	1.0092473	1.0094502	1.0096506	1.009849	1.0100427	1.0102321	1.0104147	1.0105928	1.0107625	1.0109249	1.011078	1.0112216	1.0113556	1.0114789	1.0115906	1.0116923	1.0117815	1.011857
[truncated: 451 more columns]
