# Supplementary material for: Investigating the use of physics informed neural networks for dam-break scenarios
Source: PLoS One. 2025 Sep 19;20(9):e0332694. doi: 10.1371/journal.pone.0332694 (PMC12449020; doi:10.1371/journal.pone.0332694)
Supplement: S1 File — Dataset for the 1D and 2D shallow water equations (SWE). Repository: https://github.com/kinzamumtaz/2D_SWE. (ZIP) [file pone.0332694.s001.zip › 2D_SWE-main/Downloads/solution_outputs_circularNum/height_circularNum_t1.50.csv]

1.0133984	1.0139781	1.0143788	1.0145248	1.0144247	1.014138	1.0137444	1.0133104	1.0128814	1.0124792	1.0121115	1.0117733	1.0114557	1.011147	1.0108372	1.0105165	1.0101783	1.0098169	1.0094299	1.0090165	1.0085769	1.0081117	1.0076249	1.0071164	1.0065923	1.0060536	1.005504	1.0049458	1.0043828	1.0038174	1.0032523	1.002688	1.0021276	1.0015718	1.0010232	1.0004811	0.9999474	0.9994225	0.99890625	0.9984013	0.99790543	0.99742043	0.9969457	0.9964818	0.99602896	0.9955869	0.99515545	0.9947361	0.994327	0.99393064
1.0135261	1.014152	1.0144796	1.0144999	1.0142736	1.0138938	1.0134437	1.0129852	1.0125524	1.0121602	1.0118082	1.0114883	1.0111892	1.0108986	1.0106052	1.0102992	1.0099745	1.0096265	1.0092514	1.0088484	1.0084189	1.0079643	1.007485	1.0069858	1.0064684	1.005937	1.0053942	1.0048434	1.0042865	1.0037273	1.0031672	1.0026083	1.0020534	1.0015025	1.0009578	1.0004206	0.9998908	0.99936974	0.9988581	0.9983558	0.99786335	0.9973807	0.99690807	0.9964462	0.99599487	0.995554	0.9951233	0.9947042	0.99429524	0.9938973
1.013613	1.0141815	1.0143805	1.0142663	1.013938	1.0134972	1.0130239	1.0125667	1.0121509	1.011784	1.0114597	1.0111674	1.0108953	1.0106295	1.010359	1.0100735	1.0097685	1.0094374	1.0090778	1.0086901	1.0082732	1.0078294	1.0073615	1.0068719	1.0063639	1.0058398	1.0053043	1.0047596	1.0042083	1.0036541	1.0030982	1.0025439	1.0019921	1.0014446	1.0009031	1.000368	0.9998408	0.9993211	0.998811	0.99830985	0.99781805	0.9973365	0.99686456	0.99640286	0.9959511	0.9955095	0.99507785	0.9946569	0.9942459	0.99384624
1.013597	1.0140381	1.0140933	1.0138645	1.0134681	1.0130013	1.012531	1.0120964	1.0117143	1.0113834	1.0110959	1.0108397	1.0106003	1.0103648	1.0101221	1.0098621	1.0095795	1.0092689	1.0089285	1.0085571	1.0081555	1.0077252	1.0072694	1.00679	1.0062906	1.0057751	1.0052462	1.004707	1.0041606	1.0036099	1.003058	1.0025059	1.0019559	1.0014095	1.0008694	1.0003347	0.99980825	0.99928856	0.99877816	0.99827665	0.9977843	0.9973015	0.99682814	0.9963645	0.99591094	0.9954666	0.99503326	0.9946094	0.9941961	0.9937918
1.0134423	1.0137306	1.0136577	1.0133481	1.0129181	1.0124543	1.0120102	1.0116146	1.011275	1.0109893	1.010745	1.0105288	1.0103263	1.0101252	1.0099136	1.009682	1.0094244	1.009137	1.0088171	1.0084637	1.0080786	1.0076627	1.0072187	1.00675	1.0062598	1.0057511	1.0052282	1.0046937	1.004151	1.0036033	1.0030528	1.0025018	1.0019523	1.001406	1.0008647	1.0003302	0.9998012	0.9992806	0.99876785	0.99826455	0.9977697	0.9972838	0.9968075	0.9963413	0.99588424	0.9954373	0.99499965	0.9945717	0.99415374	0.9937453
1.0131515	1.0132945	1.0131246	1.0127712	1.0123378	1.0118997	1.0114965	1.0111493	1.0108603	1.0106231	1.0104253	1.0102515	1.0100898	1.009925	1.0097455	1.0095444	1.0093138	1.0090503	1.0087521	1.0084176	1.0080489	1.0076469	1.007215	1.0067575	1.0062746	1.005773	1.005255	1.0047245	1.004184	1.0036374	1.0030872	1.002536	1.0019857	1.0014381	1.0008949	1.000356	0.9998249	0.9993006	0.99878436	0.9982772	0.997779	0.99728954	0.9968096	0.9963391	0.99587756	0.99542564	0.99498355	0.9945504	0.9941275	0.993714
1.0127492	1.0127763	1.012545	1.012178	1.0117656	1.0113666	1.0110141	1.0107204	1.0104846	1.0102988	1.0101492	1.0100209	1.0098988	1.0097712	1.0096258	1.0094546	1.0092515	1.0090126	1.0087355	1.00842	1.0080669	1.0076797	1.0072598	1.0068107	1.0063356	1.0058395	1.0053254	1.0047978	1.0042585	1.0037122	1.003161	1.0026078	1.0020545	1.0015038	1.0009567	1.0004146	0.99987966	0.9993508	0.99882966	0.9983175	0.99781424	0.99731964	0.9968348	0.99635893	0.99589247	0.9954353	0.99498755	0.9945497	0.99412084	0.99370164
1.0122764	1.0122204	1.0119599	1.0116032	1.0112251	1.0108745	1.0105774	1.0103391	1.0101584	1.0100236	1.0099223	1.0098379	1.0097564	1.0096656	1.009554	1.0094131	1.0092369	1.0090219	1.0087662	1.0084686	1.0081322	1.0077573	1.0073483	1.0069072	1.0064398	1.0059481	1.0054371	1.0049103	1.0043716	1.0038239	1.0032705	1.0027142	1.0021577	1.0016019	1.0010505	1.0005031	0.99996185	0.9994278	0.99890155	0.998383	0.9978745	0.99737346	0.9968827	0.9964014	0.99592876	0.9954664	0.9950127	0.9945692	0.99413425	0.993709
1.011769	1.0116636	1.0113978	1.011066	1.0107319	1.0104346	1.0101925	1.0100108	1.0098829	1.0097986	1.0097437	1.0097022	1.0096602	1.0096052	1.0095255	1.0094147	1.0092653	1.009073	1.0088379	1.008558	1.0082365	1.0078741	1.0074749	1.0070423	1.00658	1.0060924	1.0055834	1.0050571	1.0045174	1.0039679	1.003411	1.0028511	1.0022889	1.0017285	1.0011709	1.0006175	1.0000703	0.9995291	0.9989967	0.99847174	0.9979563	0.99744946	0.9969521	0.99646384	0.9959859	0.99551725	0.9950577	0.9946076	0.9941673	0.99373657
1.0112611	1.0111307	1.0108759	1.0105791	1.0102929	1.0100485	1.0098615	1.0097326	1.0096561	1.0096196	1.009609	1.0096087	1.0096046	1.0095847	1.0095364	1.0094537	1.0093288	1.0091588	1.0089434	1.0086812	1.0083729	1.0080228	1.0076334	1.0072072	1.00675	1.0062655	1.0057575	1.0052313	1.0046903	1.0041374	1.003577	1.0030121	1.0024447	1.0018783	1.001314	1.0007539	1.0001992	0.9996511	0.9991114	0.9985803	0.9980571	0.997543	0.9970398	0.9965452	0.99606067	0.9955856	0.9951198	0.9946645	0.9942182	0.99378145
1.0107743	1.0106367	1.0104046	1.0101461	1.0099072	1.0097142	1.0095783	1.0095	1.0094715	1.0094805	1.0095114	1.0095505	1.0095824	1.0095947	1.009577	1.0095209	1.0094204	1.0092728	1.009075	1.0088288	1.0085349	1.0081955	1.0078143	1.0073955	1.006943	1.006461	1.005954	1.0054269	1.0048834	1.004328	1.0037633	1.0031929	1.0026193	1.0020465	1.001475	1.0009077	1.0003457	0.9997904	0.99924296	0.9987037	0.9981738	0.99765337	0.99714243	0.9966413	0.99615	0.99566895	0.99519736	0.9947363	0.99428445	0.9938421
1.010323	1.0101898	1.0099839	1.0097647	1.0095716	1.0094271	1.0093389	1.0093074	1.0093234	1.0093744	1.0094451	1.0095202	1.0095856	1.0096288	1.0096396	1.0096097	1.0095321	1.0094048	1.0092258	1.0089949	1.0087137	1.0083858	1.0080134	1.0076007	1.0071516	1.0066729	1.0061661	1.0056386	1.0050931	1.004533	1.003964	1.0033886	1.002809	1.0022289	1.001651	1.0010759	1.0005062	0.9999431	0.99938774	0.9988408	0.99830353	0.99777555	0.9972579	0.99675035	0.9962524	0.9957654	0.9952886	0.99482137	0.9943642	0.9939168
1.0099148	1.0097922	1.009614	1.0094324	1.0092813	1.0091808	1.0091369	1.0091478	1.0092047	1.0092937	1.0094004	1.0095102	1.0096079	1.0096802	1.0097178	1.0097121	1.009657	1.0095495	1.009388	1.0091726	1.0089048	1.0085862	1.0082225	1.0078164	1.0073727	1.0068955	1.0063906	1.005862	1.0053139	1.004751	1.0041772	1.003596	1.0030103	1.0024236	1.0018376	1.0012553	1.0006775	1.0001063	0.9995433	0.9989888	0.9984441	0.9979087	0.99738395	0.99686986	0.9963659	0.9958727	0.9953901	0.9949182	0.99445593	0.99400383
1.0095524	1.0094433	1.0092916	1.0091441	1.009031	1.0089695	1.0089651	1.009015	1.0091081	1.0092329	1.0093739	1.0095154	1.0096418	1.0097417	1.0098047	1.0098227	1.009789	1.0097007	1.0095564	1.0093557	1.0091004	1.0087932	1.0084383	1.0080388	1.0075995	1.0071255	1.0066216	1.0060927	1.0055429	1.0049771	1.0043987	1.0038124	1.0032204	1.0026271	1.0020343	1.0014436	1.0008585	1.0002797	0.99970853	0.99914616	0.99859375	0.99805087	0.99751943	0.99699837	0.99648845	0.99598914	0.9955012	0.9950238	0.9945575	0.9941004
1.0092365	1.0091408	1.0090132	1.0088952	1.0088153	1.0087886	1.008819	1.0089031	1.00903	1.0091876	1.009359	1.0095295	1.0096835	1.0098097	1.0098968	1.0099368	1.0099236	1.0098543	1.0097265	1.0095413	1.009299	1.0090027	1.0086566	1.0082636	1.0078305	1.0073595	1.006858	1.0063287	1.0057781	1.0052096	1.0046275	1.0040363	1.0034388	1.0028391	1.0022389	1.0016412	1.0010483	1.0004609	0.99988246	0.9993122	0.99875194	0.99820215	0.9976638	0.9971355	0.9966196	0.9961154	0.9956218	0.9951387	0.99466807	0.99420786
1.0089656	1.0088812	1.0087736	1.0086813	1.0086297	1.0086333	1.0086948	1.0088092	1.0089662	1.0091525	1.0093522	1.0095489	1.0097291	1.0098795	1.0099894	1.0100511	1.0100578	1.0100067	1.0098956	1.0097251	1.0094966	1.0092115	1.0088751	1.0084907	1.008063	1.007597	1.0070971	1.006569	1.0060172	1.0054474	1.0048623	1.0042663	1.0036638	1.0030578	1.0024512	1.0018464	1.001246	1.0006515	1.0000646	0.9994872	0.99891925	0.99836195	0.997816	0.99728197	0.99675953	0.99624926	0.9957502	0.9952632	0.9947879	0.994324
1.0087379	1.0086617	1.0085703	1.008499	1.008472	1.0085005	1.0085887	1.0087303	1.0089139	1.009126	1.0093511	1.0095724	1.009776	1.0099493	1.0100802	1.0101627	1.0101885	1.0101554	1.0100611	1.0099053	1.0096906	1.0094178	1.0090916	1.0087161	1.008295	1.0078338	1.0073377	1.0068122	1.006261	1.0056891	1.0051017	1.0045031	1.0038964	1.0032847	1.0026711	1.0020597	1.001453	1.0008509	1.000256	0.99967104	0.9990953	0.9985311	0.9979781	0.997437	0.9969084	0.99639225	0.9958885	0.9953959	0.99491656	0.9944486
1.0085511	1.0084801	1.0084004	1.0083452	1.0083373	1.0083882	1.0084988	1.0086633	1.0088705	1.0091057	1.0093536	1.0095975	1.0098227	1.0100168	1.0101684	1.0102704	1.0103151	1.0102994	1.0102221	1.0100818	1.0098804	1.0096203	1.0093052	1.0089386	1.0085264	1.0080714	1.0075799	1.0070572	1.0065075	1.005936	1.0053475	1.0047454	1.0041342	1.0035185	1.0029002	1.0022826	1.0016681	1.0010599	1.0004579	0.9998652	0.99928206	0.9987107	0.99815005	0.9976029	0.9970677	0.9965453	0.99603593	0.99553907	0.99505544	0.9945833
1.0084033	1.0083338	1.0082613	1.0082189	1.0082264	1.0082942	1.0084239	1.008608	1.0088359	1.0090915	1.0093591	1.0096229	1.0098681	1.010082	1.0102532	1.0103731	1.0104358	1.0104381	1.0103766	1.0102525	1.0100658	1.0098186	1.0095158	1.0091593	1.0087556	1.0083083	1.0078229	1.007304	1.0067573	1.0061866	1.0055978	1.0049945	1.0043811	1.0037612	1.0031383	1.002515	1.0018945	1.0012791	1.0006706	1.0000702	0.9994808	0.99890095	0.9983343	0.9977794	0.99723804	0.99670935	0.9961945	0.9956926	0.99520427	0.99472845
1.0082912	1.00822	1.0081517	1.008117	1.0081366	1.0082183	1.0083637	1.0085642	1.0088086	1.0090821	1.0093677	1.00965	1.0099127	1.0101448	1.010334	1.0104711	1.010552	1.0105706	1.0105261	1.0104173	1.0102453	1.0100124	1.0097219	1.009377	1.008983	1.0085443	1.0080656	1.0075521	1.0070096	1.0064423	1.0058542	1.0052505	1.0046355	1.0040128	1.0033863	1.0027585	1.002132	1.0015107	1.0008957	1.0002891	0.99969184	0.9991057	0.9985321	0.9979698	0.9974215	0.99688685	0.99636596	0.995859	0.9953658	0.99488497
1.0082148	1.0081377	1.0080695	1.00804	1.0080667	1.0081595	1.0083165	1.0085309	1.0087905	1.0090784	1.0093795	1.0096775	1.0099568	1.0102053	1.010411	1.0105654	1.0106627	1.0106978	1.0106696	1.010577	1.0104201	1.0102009	1.0099242	1.0095913	1.0092087	1.0087796	1.0083097	1.0078036	1.0072662	1.0067017	1.0061165	1.005514	1.0048988	1.0042745	1.0036448	1.0030136	1.0023825	1.0017558	1.0011351	1.0005214	0.9999179	0.9993244	0.99874365	0.9981754	0.9976205	0.99707955	0.99655205	0.9960392	0.99554056	0.9950554
1.0081714	1.0080862	1.0080148	1.0079861	1.0080181	1.0081178	1.0082841	1.0085089	1.0087795	1.0090808	1.0093954	1.0097067	1.0100013	1.0102638	1.010485	1.0106556	1.0107688	1.01082	1.0108076	1.01073	1.0105891	1.0103854	1.0101227	1.0098034	1.0094327	1.0090148	1.0085543	1.0080564	1.0075253	1.0069667	1.0063853	1.0057855	1.0051705	1.0045456	1.0039151	1.0032803	1.0026464	1.0020148	1.0013887	1.0007695	1.0001595	0.9995599	0.99897194	0.9983972	0.9978355	0.99728745	0.9967548	0.99623495	0.9957315	0.99524146
1.0081604	1.0080634	1.0079856	1.0079558	1.007989	1.0080937	1.0082666	1.0084991	1.008779	1.0090908	1.0094162	1.0097398	1.0100462	1.0103221	1.0105575	1.0107427	1.0108712	1.0109378	1.0109413	1.0108799	1.0107541	1.0105661	1.0103176	1.0100125	1.0096551	1.0092489	1.0087997	1.0083108	1.0077882	1.0072364	1.0066601	1.0060637	1.0054517	1.0048283	1.0041966	1.0035614	1.0029243	1.0022894	1.0016588	1.0010349	1.0004187	0.9998137	0.9992191	0.9986371	0.9980689	0.9975151	0.9969751	0.99644977	0.99593973	0.99544436
1.0081784	1.008068	1.0079817	1.0079473	1.0079807	1.0080863	1.008263	1.008502	1.008789	1.0091081	1.0094423	1.0097756	1.0100936	1.0103818	1.0106298	1.010828	1.0109705	1.0110521	1.0110706	1.0110251	1.0109149	1.0107423	1.010509	1.0102187	1.0098752	1.0094825	1.0090451	1.0085675	1.0080544	1.007511	1.0069418	1.00635	1.005743	1.0051214	1.0044913	1.0038556	1.0032177	1.0025799	1.0019456	1.0013179	1.0006964	1.0000856	0.9994855	0.99889714	0.9983221	0.9977616	0.997215	0.9966838	0.9961674	0.9956665
1.0082253	1.0080986	1.0080024	1.0079612	1.0079908	1.0080968	1.0082752	1.0085174	1.0088087	1.0091337	1.0094756	1.0098174	1.0101438	1.0104427	1.0107017	1.0109122	1.011068	1.0111641	1.0111973	1.0111668	1.011072	1.0109153	1.0106981	1.0104226	1.0100937	1.0097154	1.0092912	1.0088259	1.0083236	1.0077903	1.0072283	1.0066445	1.006042	1.005425	1.0047975	1.0041624	1.0035247	1.0028863	1.0022498	1.001618	1.0009935	1.0003772	0.99977183	0.9991782	0.9985971	0.99802995	0.9974772	0.99693954	0.99641675	0.99590945
1.0082989	1.0081547	1.0080454	1.007996	1.0080205	1.0081242	1.0083019	1.0085454	1.0088397	1.0091692	1.009516	1.0098641	1.0101988	1.0105057	1.0107746	1.0109966	1.0111643	1.011274	1.011321	1.0113051	1.0112262	1.0110853	1.0108836	1.0106248	1.0103112	1.009947	1.0095375	1.0090854	1.008596	1.0080726	1.007521	1.0069455	1.0063503	1.0057384	1.0051154	1.0044833	1.0038465	1.0032085	1.002571	1.0019375	1.0013096	1.0006895	1.0000798	0.9994803	0.99889416	0.9983207	0.9977622	0.9972173	0.9966881	0.99617475
1.0083965	1.0082337	1.0081102	1.0080509	1.0080688	1.0081679	1.0083442	1.0085874	1.0088834	1.0092146	1.0095649	1.0099177	1.0102583	1.0105727	1.0108504	1.0110819	1.0112609	1.0113825	1.0114433	1.011442	1.0113777	1.0112524	1.0110668	1.0108238	1.0105268	1.0101783	1.009783	1.0093462	1.0088694	1.008359	1.0078189	1.0072528	1.0066658	1.0060616	1.0054437	1.0048167	1.0041834	1.0035465	1.0029092	1.002275	1.0016452	1.0010227	1.0004089	0.9998057	0.99921334	0.9986345	0.99806964	0.9975197	0.9969837	0.99646384
1.0085164	1.0083338	1.0081956	1.0081253	1.0081351	1.0082288	1.0084012	1.0086424	1.0089376	1.00927	1.0096225	1.0099785	1.010323	1.0106437	1.0109288	1.0111692	1.0113579	1.0114911	1.011564	1.0115759	1.0115275	1.0114173	1.0112478	1.0110209	1.0107397	1.0104077	1.010029	1.0096066	1.009145	1.0086478	1.0081203	1.0075661	1.0069892	1.0063934	1.0057827	1.005161	1.0045326	1.0038986	1.0032638	1.0026299	1.0020002	1.0013751	1.0007589	1.0001519	0.9995562	0.998972	0.99840236	0.99784577	0.997304	0.99677825
1.0086567	1.0084536	1.0082997	1.008217	1.0082183	1.0083045	1.0084729	1.0087106	1.0090029	1.0093352	1.0096883	1.0100465	1.0103946	1.0107197	1.0110105	1.0112585	1.0114563	1.0115992	1.0116847	1.0117098	1.011675	1.0115796	1.0114259	1.0112156	1.0109513	1.010636	1.0102733	1.009867	1.0094206	1.0089386	1.0084248	1.0078832	1.0073172	1.006732	1.0061305	1.0055169	1.0048935	1.0042645	1.0036328	1.0030009	1.0023715	1.0017473	1.0011294	1.00052	0.9999211	0.9993332	0.9987581	0.9981967	0.99764997	0.9971171
1.0088135	1.0085906	1.0084202	1.0083255	1.0083163	1.0083959	1.0085577	1.0087916	1.0090814	1.0094111	1.0097636	1.0101223	1.0104719	1.0108006	1.011096	1.0113504	1.0115565	1.0117091	1.0118054	1.0118427	1.011821	1.0117401	1.0116023	1.0114079	1.0111603	1.0108616	1.0105159	1.0101262	1.0096964	1.0092303	1.0087306	1.0082026	1.00765	1.0070763	1.0064851	1.0058796	1.0052646	1.0046421	1.0040156	1.003387	1.0027597	1.0021365	1.0015187	1.0009086	1.0003071	0.9997167	0.999138	0.998572	0.99802005	0.99748176
1.0089849	1.0087421	1.0085559	1.0084472	1.008428	1.0084993	1.0086545	1.0088829	1.0091693	1.0094963	1.0098467	1.0102051	1.0105561	1.0108867	1.0111864	1.0114458	1.0116584	1.0118201	1.0119257	1.0119745	1.0119654	1.0118994	1.0117761	1.0115976	1.0113665	1.0110852	1.0107563	1.0103836	1.0099707	1.0095209	1.0090375	1.0085244	1.0079858	1.0074252	1.0068456	1.006251	1.0056446	1.0050299	1.004409	1.0037861	1.0031632	1.0025423	1.0019258	1.0013156	1.000714	1.0001211	0.9995397	0.9989704	0.99841434	0.997872
1.0091684	1.0089061	1.0087034	1.008583	1.0085524	1.008615	1.0087633	1.0089856	1.0092671	1.0095904	1.0099381	1.0102954	1.0106462	1.0109775	1.0112805	1.0115445	1.0117632	1.0119317	1.0120467	1.0121061	1.0121095	1.0120562	1.0119476	1.011785	1.0115699	1.0113056	1.0109943	1.0106391	1.0102433	1.0098106	1.009344	1.0088469	1.0083233	1.007776	1.0072098	1.0066267	1.0060313	1.0054257	1.0048132	1.0041968	1.003579	1.0029618	1.0023483	1.0017396	1.0011383	1.0005456	0.99996287	0.99939114	0.99883175	0.99828595
1.0093609	1.0090791	1.0088612	1.0087271	1.0086869	1.0087404	1.0088812	1.0090973	1.0093735	1.0096923	1.0100372	1.0103922	1.0107418	1.0110742	1.0113783	1.0116462	1.0118694	1.012045	1.0121683	1.0122374	1.0122515	1.0122117	1.0121167	1.0119691	1.0117697	1.0115225	1.0112286	1.010891	1.0105128	1.0100971	1.0096478	1.0091676	1.0086602	1.0081278	1.0075762	1.007006	1.0064223	1.0058271	1.0052241	1.0046158	1.0040045	1.0033937	1.0027845	1.0021794	1.0015796	1.0009875	1.0004048	0.9998319	0.99927044	0.9987216
1.0095589	1.009259	1.0090268	1.00888	1.008829	1.0088739	1.0090075	1.0092171	1.0094874	1.0098009	1.0101424	1.0104944	1.0108428	1.0111744	1.0114799	1.0117502	1.0119774	1.0121585	1.0122894	1.0123677	1.0123926	1.012364	1.0122828	1.0121497	1.0119662	1.0117352	1.0114584	1.0111381	1.0107781	1.0103809	1.0099486	1.009486	1.0089947	1.0084792	1.0079421	1.0073862	1.0068158	1.0062324	1.0056404	1.0050415	1.0044385	1.0038342	1.0032312	1.0026305	1.0020349	1.0014446	1.0008634	1.0002908	0.99972856	0.999178
1.0097594	1.0094433	1.0091963	1.0090381	1.008977	1.0090138	1.0091393	1.0093424	1.0096067	1.0099157	1.0102525	1.0106015	1.0109476	1.0112784	1.0115846	1.0118563	1.0120878	1.0122739	1.012411	1.0124973	1.0125322	1.0125148	1.0124462	1.0123268	1.0121588	1.0119435	1.0116837	1.0113807	1.0110385	1.0106591	1.0102451	1.0098	1.009326	1.0088272	1.008306	1.0077657	1.0072093	1.0066397	1.0060592	1.0054708	1.0048779	1.0042824	1.003686	1.0030911	1.0024999	1.0019138	1.001335	1.0007641	1.000203	0.99965185
1.0099595	1.009628	1.0093683	1.0091995	1.0091292	1.0091571	1.0092752	1.0094721	1.0097305	1.0100342	1.0103663	1.0107119	1.0110551	1.0113851	1.011691	1.0119643	1.0121982	1.0123892	1.012532	1.0126259	1.0126697	1.0126629	1.0126063	1.0125002	1.0123464	1.012147	1.0119035	1.0116178	1.0112927	1.0109317	1.0105354	1.0101088	1.0096527	1.0091709	1.008667	1.0081427	1.0076013	1.0070451	1.0064783	1.005902	1.0053196	1.0047337	1.0041461	1.0035589	1.0029742	1.0023935	1.0018178	1.0012503	1.0006908	1.0001409
1.0101563	1.0098112	1.0095396	1.0093613	1.0092825	1.0093027	1.0094141	1.0096037	1.0098565	1.0101545	1.0104825	1.0108244	1.0111649	1.0114934	1.0117981	1.0120726	1.0123094	1.0125033	1.012652	1.0127528	1.0128049	1.0128074	1.0127623	1.0126694	1.012529	1.0123445	1.012116	1.0118477	1.0115407	1.011197	1.0108191	1.0104107	1.0099732	1.009509	1.0090221	1.008514	1.0079883	1.0074481	1.0068944	1.0063317	1.0057617	1.005186	1.0046088	1.0040296	1.0034521	1.0028778	1.0023087	1.0017451	1.0011892	1.0006412
1.0103475	1.0099899	1.0097084	1.0095205	1.0094339	1.0094473	1.0095524	1.009736	1.0099828	1.0102768	1.0105995	1.010937	1.011275	1.0116017	1.0119059	1.012181	1.0124193	1.012617	1.0127703	1.0128772	1.0129372	1.0129493	1.0129137	1.0128325	1.0127056	1.0125357	1.0123234	1.0120711	1.0117807	1.0114548	1.011095	1.0107048	1.0102849	1.0098392	1.00937	1.008879	1.0083699	1.0078455	1.0073066	1.0067576	1.0062002	1.0056372	1.0050694	1.0045013	1.0039322	1.0033661	1.0028034	1.002246	1.001694	1.0011504
1.0105286	1.0101608	1.0098706	1.0096755	1.0095824	1.0095894	1.0096881	1.0098662	1.010108	1.010396	1.0107152	1.0110494	1.0113846	1.0117091	1.012013	1.012288	1.0125281	1.012728	1.0128859	1.0129988	1.0130649	1.0130858	1.0130605	1.0129904	1.0128762	1.01272	1.0125226	1.0122854	1.0120124	1.0117034	1.0113618	1.0109888	1.0105878	1.0101603	1.0097088	1.0092351	1.0087435	1.0082345	1.007712	1.0071772	1.006634	1.0060834	1.0055282	1.0049709	1.0044118	1.0038546	1.0032991	1.0027487	1.0022032	1.0016643
1.0106986	1.0103226	1.0100244	1.0098234	1.0097247	1.0097263	1.0098203	1.0099933	1.0102298	1.010514	1.0108287	1.0111588	1.0114913	1.0118136	1.0121166	1.012392	1.0126334	1.0128363	1.0129977	1.0131162	1.0131891	1.0132184	1.0132021	1.0131421	1.0130396	1.0128964	1.0127131	1.0124916	1.0122344	1.0119426	1.0116181	1.0112631	1.0108801	1.0104706	1.0100372	1.0095818	1.0091071	1.008615	1.0081085	1.0075892	1.0070599	1.0065234	1.0059806	1.0054348	1.0048864	1.0043389	1.0037932	1.0032502	1.0027121	1.0021795
1.0108541	1.0104716	1.0101686	1.0099624	1.009859	1.0098565	1.0099456	1.0101142	1.0103463	1.0106262	1.0109373	1.0112646	1.0115943	1.0119151	1.0122173	1.0124923	1.0127351	1.0129405	1.0131059	1.0132285	1.0133079	1.0133446	1.013337	1.0132871	1.0131962	1.013065	1.0128952	1.0126883	1.012447	1.0121709	1.0118637	1.0115262	1.0111613	1.0107697	1.010354	1.0099163	1.0094595	1.0089842	1.0084939	1.0079908	1.0074766	1.0069537	1.0064243	1.005891	1.0053545	1.0048177	1.0042816	1.0037482	1.0032179	1.0026925
1.010994	1.0106066	1.0102999	1.0100901	1.0099837	1.0099769	1.010063	1.0102277	1.0104566	1.0107327	1.0110404	1.0113642	1.0116917	1.0120108	1.0123123	1.012588	1.0128319	1.0130395	1.013208	1.0133356	1.013421	1.0134642	1.0134652	1.0134246	1.0133442	1.0132245	1.0130678	1.0128751	1.012648	1.0123886	1.0120976	1.0117772	1.0114297	1.0110552	1.0106577	1.0102377	1.0097983	1.0093405	1.0088671	1.00838	1.0078809	1.007373	1.0068576	1.0063368	1.0058135	1.0052874	1.0047615	1.004238	1.0037166	1.0031999
1.0111153	1.0107253	1.0104167	1.0102047	1.0100958	1.010088	1.0101705	1.0103326	1.0105577	1.0108309	1.0111352	1.011457	1.0117824	1.0121005	1.012401	1.0126766	1.012922	1.0131322	1.0133039	1.013436	1.0135266	1.0135763	1.0135856	1.0135541	1.0134835	1.0133753	1.0132308	1.0130509	1.012838	1.0125935	1.0123185	1.0120151	1.0116837	1.0113279	1.0109473	1.0105448	1.010123	1.0096827	1.009226	1.0087547	1.0082722	1.0077788	1.0072777	1.0067708	1.0062593	1.005746	1.0052314	1.0047177	1.0042065	1.0036982
1.0112168	1.0108267	1.0105172	1.0103049	1.010195	1.0101852	1.0102662	1.0104259	1.0106491	1.0109198	1.0112213	1.0115408	1.0118647	1.0121814	1.0124816	1.0127586	1.0130043	1.0132173	1.0133926	1.013529	1.0136249	1.013681	1.0136973	1.0136743	1.0136132	1.0135157	1.0133826	1.0132158	1.0130166	1.0127861	1.0125264	1.0122389	1.0119243	1.0115851	1.011222	1.0108371	1.0104325	1.0100087	1.0095694	1.0091144	1.0086474	1.0081694	1.0076829	1.0071899	1.0066911	1.0061904	1.0056874	1.0051849	1.004684	1.0041854
1.011296	1.0109075	1.0106	1.010389	1.0102793	1.0102689	1.0103493	1.010507	1.0107281	1.0109963	1.0112971	1.0116147	1.0119373	1.0122528	1.0125535	1.0128307	1.013079	1.0132937	1.0134722	1.0136129	1.0137146	1.0137765	1.0137995	1.0137849	1.0137329	1.0136452	1.0135236	1.0133685	1.0131823	1.0129657	1.0127207	1.0124484	1.0121502	1.0118272	1.011481	1.011113	1.0107251	1.0103184	1.0098956	1.009458	1.009006	1.0085431	1.0080719	1.0075924	1.0071079	1.0066191	1.0061285	1.0056372	1.0051466	1.0046587
1.0113537	1.0109689	1.0106642	1.0104551	1.0103474	1.0103372	1.0104175	1.0105745	1.0107951	1.0110617	1.0113608	1.0116774	1.0119988	1.0123146	1.0126154	1.0128931	1.0131433	1.0133607	1.0135427	1.0136876	1.0137941	1.0138621	1.0138923	1.0138857	1.0138419	1.0137639	1.0136528	1.013509	1.0133349	1.0131319	1.0129005	1.0126431	1.01236	1.0120527	1.011723	1.0113716	1.0109998	1.0106107	1.0102038	1.0097826	1.0093467	1.0088997	1.0084428	1.0079778	1.0075059	1.0070302	1.0065519	1.0060725	1.0055926	1.0051146
1.0113877	1.0110073	1.0107075	1.0105028	1.010397	1.0103898	1.0104706	1.0106285	1.0108472	1.0111133	1.0114113	1.0117275	1.0120488	1.0123644	1.0126654	1.012945	1.0131973	1.0134178	1.0136034	1.0137523	1.0138638	1.013938	1.0139745	1.0139743	1.0139397	1.0138705	1.0137691	1.0136365	1.013474	1.0132833	1.0130652	1.0128216	1.0125537	1.0122621	1.0119482	1.0116124	1.0112574	1.0108846	1.0104944	1.0100882	1.0096688	1.0092366	1.0087943	1.0083435	1.0078857	1.0074232	1.0069569	1.0064882	1.0060201	1.0055522
1.0113969	1.0110236	1.0107303	1.0105305	1.0104293	1.0104241	1.0105072	1.0106655	1.010885	1.0111508	1.011449	1.011764	1.0120857	1.0124017	1.012704	1.0129851	1.0132394	1.0134623	1.013652	1.0138055	1.0139222	1.0140018	1.014045	1.0140529	1.0140256	1.0139655	1.0138735	1.0137508	1.0135995	1.0134202	1.0132154	1.0129851	1.0127311	1.0124534	1.012155	1.0118349	1.0114965	1.0111392	1.0107647	1.0103747	1.0099707	1.0095539	1.0091262	1.0086893	1.0082448	1.0077949	1.0073409	1.0068839	1.006427	1.0059696
1.0113809	1.0110171	1.0107313	1.0105379	1.0104419	1.0104408	1.0105264	1.0106862	1.0109073	1.0111735	1.0114712	1.0117869	1.0121086	1.0124258	1.0127295	1.0130122	1.0132693	1.0134959	1.0136888	1.0138469	1.0139687	1.0140547	1.014104	1.0141183	1.0140992	1.0140468	1.0139642	1.0138513	1.0137103	1.0135434	1.0133499	1.0131325	1.0128913	1.0126282	1.012344	1.0120398	1.0117159	1.0113741	1.0110148	1.0106404	1.0102513	1.00985	1.0094362	1.009014	1.0085826	1.0081455	1.0077038	1.0072588	1.0068123	1.0063658
1.0113391	1.010986	1.0107098	1.0105246	1.0104355	1.0104394	1.0105277	1.0106903	1.0109125	1.0111799	1.0114789	1.0117949	1.0121176	1.0124359	1.0127412	1.0130265	1.0132862	1.0135162	1.0137134	1.013876	1.0140028	1.0140946	1.0141505	1.0141712	1.0141597	1.0141155	1.0140414	1.0139382	1.0138074	1.0136503	1.0134687	1.0132635	1.0130353	1.0127848	1.0125146	1.0122248	1.0119154	1.0115888	1.0112454	1.0108852	1.0105116	1.0101247	1.0097256	1.0093162	1.008899	1.0084748	1.0080446	1.0076107	1.0071754	1.0067396
1.0112727	1.010932	1.0106663	1.0104902	1.0104078	1.0104175	1.0105109	1.0106766	1.0109011	1.0111699	1.0114704	1.011788	1.0121119	1.0124314	1.0127391	1.0130267	1.0132895	1.0135226	1.0137241	1.013892	1.0140243	1.0141214	1.0141834	1.0142114	1.0142071	1.014171	1.0141051	1.0140107	1.013889	1.0137426	1.0135715	1.0133773	1.013161	1.0129238	1.0126668	1.0123907	1.0120957	1.011783	1.0114546	1.0111094	1.0107497	1.0103768	1.009992	1.0095966	1.0091922	1.0087802	1.0083619	1.0079399	1.0075153	1.0070897
1.0111803	1.0108528	1.0106	1.0104342	1.0103605	1.0103769	1.0104761	1.0106456	1.010873	1.011144	1.0114455	1.0117646	1.0120904	1.0124123	1.0127224	1.0130126	1.0132792	1.0135165	1.013722	1.0138943	1.0140326	1.0141348	1.0142034	1.0142385	1.0142415	1.0142127	1.0141544	1.0140686	1.0139563	1.0138187	1.0136583	1.0134751	1.0132703	1.0130451	1.0128005	1.0125374	1.0122558	1.0119573	1.0116422	1.0113115	1.0109662	1.0106075	1.0102364	1.0098542	1.0094627	1.0090634	1.008657	1.0082458	1.0078318	1.0074155
1.0110626	1.0107504	1.0105114	1.0103568	1.0102931	1.0103173	1.0104219	1.0105959	1.010827	1.0111006	1.0114045	1.011726	1.0120537	1.0123783	1.0126904	1.012984	1.0132538	1.0134957	1.013706	1.0138834	1.0140264	1.0141355	1.0142101	1.0142518	1.0142616	1.01424	1.0141895	1.0141115	1.0140084	1.0138804	1.013729	1.0135562	1.0133618	1.0131488	1.0129158	1.0126642	1.0123962	1.0121112	1.0118088	1.0114924	1.011161	1.0108157	1.0104574	1.0100892	1.0097096	1.0093224	1.0089273	1.0085275	1.0081236	1.0077173
1.0109198	1.0106244	1.0103992	1.010258	1.0102048	1.0102379	1.010349	1.0105287	1.0107635	1.0110408	1.0113478	1.0116714	1.0120015	1.0123279	1.0126436	1.0129412	1.0132141	1.0134602	1.0136755	1.0138581	1.014007	1.0141214	1.0142027	1.014251	1.0142677	1.0142537	1.0142109	1.014141	1.0140455	1.0139265	1.013784	1.0136201	1.0134367	1.0132334	1.0130119	1.0127732	1.0125167	1.0122442	1.0119554	1.0116519	1.0113329	1.0110006	1.0106568	1.0103002	1.0099335	1.0095582	1.0091747	1.0087852	1.0083913	1.0079945
1.0107522	1.0104752	1.0102661	1.0101382	1.0100964	1.0101385	1.010258	1.0104434	1.010683	1.0109636	1.0112736	1.0116004	1.0119334	1.012263	1.0125821	1.0128828	1.0131605	1.0134113	1.0136307	1.0138191	1.0139735	1.0140945	1.0141822	1.014237	1.0142598	1.0142531	1.0142173	1.0141553	1.0140673	1.0139563	1.0138227	1.0136682	1.0134945	1.013301	1.0130901	1.012862	1.0126177	1.0123569	1.0120803	1.011789	1.0114831	1.011164	1.0108324	1.0104883	1.0101339	1.0097697	1.0093979	1.0090183	1.0086349	1.008247
1.0105603	1.0103024	1.0101105	1.0099975	1.0099682	1.0100209	1.0101479	1.0103399	1.0105845	1.0108699	1.0111837	1.0115135	1.0118501	1.0121828	1.0125055	1.0128094	1.0130919	1.013347	1.0135719	1.0137657	1.0139261	1.0140531	1.0141466	1.0142082	1.0142379	1.0142382	1.0142096	1.014155	1.0140749	1.0139717	1.0138463	1.0137001	1.013535	1.0133512	1.0131502	1.0129329	1.0126985	1.0124494	1.012185	1.0119056	1.0116118	1.0113053	1.0109849	1.0106534	1.01031	1.0099579	1.009596	1.0092278	1.0088536	1.0084748
1.010345	1.0101074	1.0099335	1.0098363	1.0098206	1.0098836	1.0100201	1.0102186	1.01047	1.0107602	1.0110776	1.0114117	1.0117513	1.012088	1.0124137	1.0127227	1.013009	1.0132688	1.0134994	1.0136982	1.0138643	1.0139976	1.0140979	1.0141661	1.0142025	1.014209	1.0141882	1.0141397	1.0140672	1.0139717	1.0138537	1.0137166	1.0135591	1.0133843	1.0131935	1.0129848	1.0127612	1.0125228	1.0122689	1.0120006	1.0117188	1.0114236	1.0111157	1.010795	1.0104638	1.0101223	1.0097715	1.0094132	1.0090482	1.0086783
1.0101066	1.0098901	1.0097355	1.0096546	1.0096533	1.0097281	1.0098745	1.0100814	1.0103383	1.0106337	1.0109558	1.0112936	1.0116374	1.0119784	1.0123076	1.0126209	1.0129125	1.0131767	1.0134128	1.0136169	1.0137897	1.013929	1.0140357	1.0141098	1.0141536	1.0141668	1.0141523	1.0141113	1.0140452	1.013957	1.0138463	1.0137161	1.0135676	1.013401	1.0132182	1.0130192	1.0128046	1.0125763	1.012333	1.0120759	1.0118043	1.0115206	1.0112238	1.0109143	1.0105945	1.0102633	1.009923	1.0095738	1.0092186	1.0088573
1.009846	1.0096524	1.0095176	1.009454	1.0094676	1.009555	1.0097116	1.0099266	1.0101907	1.0104914	1.0108188	1.011161	1.0115087	1.0118536	1.0121874	1.0125052	1.0128013	1.0130711	1.0133128	1.013523	1.0137008	1.0138463	1.013959	1.0140404	1.0140905	1.0141101	1.014102	1.0140686	1.0140085	1.0139272	1.0138243	1.0137011	1.0135597	1.0134012	1.0132264	1.0130359	1.0128307	1.012611	1.0123774	1.0121301	1.0118698	1.0115962	1.01131	1.0110118	1.0107019	1.0103818	1.0100513	1.0097119	1.0093656	1.0090121
1.0095631	1.0093935	1.0092791	1.0092348	1.0092634	1.0093638	1.0095311	1.0097555	1.010027	1.0103347	1.0106668	1.0110135	1.0113657	1.011715	1.0120538	1.0123761	1.0126766	1.0129521	1.013199	1.013415	1.0135988	1.0137509	1.0138705	1.013958	1.0140144	1.0140411	1.0140396	1.0140115	1.0139592	1.0138843	1.013787	1.0136712	1.0135366	1.0133853	1.0132178	1.0130353	1.0128386	1.0126272	1.012403	1.0121654	1.0119148	1.0116512	1.0113747	1.0110875	1.0107874	1.0104775	1.0101566	1.0098267	1.0094887	1.0091445
1.0092599	1.0091141	1.0090222	1.008996	1.0090417	1.0091566	1.009335	1.0095688	1.0098482	1.0101618	1.0105	1.0108521	1.0112097	1.0115631	1.0119061	1.0122336	1.0125396	1.0128199	1.0130721	1.0132947	1.0134847	1.013643	1.0137687	1.0138621	1.0139248	1.0139583	1.0139635	1.0139418	1.0138956	1.0138266	1.0137361	1.0136265	1.0134989	1.0133538	1.0131938	1.0130186	1.0128294	1.0126266	1.0124104	1.0121812	1.0119393	1.0116855	1.0114189	1.0111413	1.0108514	1.0105507	1.010239	1.0099187	1.0095891	1.0092524
1.0089365	1.0088158	1.0087466	1.0087402	1.0088029	1.0089325	1.0091227	1.0093669	1.0096543	1.0099753	1.0103194	1.010677	1.0110393	1.0113975	1.011746	1.012078	1.0123898	1.0126756	1.0129337	1.0131624	1.0133586	1.0135226	1.0136545	1.0137546	1.0138237	1.0138634	1.0138745	1.0138593	1.013819	1.0137563	1.0136716	1.0135685	1.0134466	1.013308	1.0131541	1.012986	1.0128033	1.012608	1.0123997	1.0121789	1.0119455	1.0117002	1.0114436	1.0111742	1.0108938	1.0106021	1.0103	1.009988	1.0096668	1.0093378
1.0085933	1.0084987	1.008453	1.008468	1.0085478	1.0086926	1.0088958	1.0091499	1.0094466	1.0097748	1.0101254	1.0104886	1.0108558	1.0112196	1.0115731	1.0119108	1.0122273	1.012519	1.012783	1.0130172	1.0132198	1.0133903	1.0135285	1.0136353	1.0137107	1.0137563	1.0137737	1.0137645	1.0137302	1.0136733	1.0135944	1.0134965	1.0133806	1.0132477	1.0130998	1.0129377	1.0127621	1.0125736	1.0123725	1.0121591	1.0119337	1.0116968	1.0114479	1.0111874	1.0109158	1.0106328	1.0103388	1.0100361	1.0097227	1.0094016
1.0082321	1.0081638	1.0081418	1.0081782	1.008277	1.0084363	1.0086535	1.0089188	1.0092249	1.0095608	1.0099182	1.0102878	1.0106609	1.01103	1.0113888	1.0117313	1.0120537	1.0123508	1.012621	1.0128613	1.0130697	1.0132463	1.0133916	1.0135046	1.013586	1.013638	1.0136613	1.0136579	1.0136292	1.0135777	1.0135046	1.0134115	1.0133011	1.013174	1.0130323	1.0128753	1.0127053	1.0125229	1.0123281	1.0121217	1.0119039	1.011674	1.0114332	1.0111811	1.0109177	1.0106434	1.0103579	1.0100619	1.0097573	1.0094433
1.0078533	1.0078113	1.0078142	1.0078723	1.0079901	1.0081661	1.0083972	1.0086741	1.0089902	1.0093344	1.0096991	1.010075	1.0104538	1.0108284	1.0111928	1.0115411	1.0118691	1.0121722	1.0124482	1.0126945	1.0129092	1.0130929	1.0132434	1.0133626	1.0134504	1.0135082	1.0135375	1.01354	1.0135167	1.0134708	1.013403	1.0133151	1.01321	1.0130876	1.0129502	1.012799	1.0126346	1.0124575	1.012269	1.0120685	1.0118573	1.0116345	1.0114013	1.0111562	1.0108997	1.010634	1.010356	1.0100682	1.0097708	1.0094643
1.0074576	1.0074431	1.0074705	1.0075513	1.0076889	1.0078822	1.008127	1.0084164	1.0087421	1.0090954	1.0094675	1.0098505	1.0102354	1.0106165	1.010986	1.0113405	1.0116737	1.0119829	1.0122652	1.0125177	1.012739	1.012928	1.0130861	1.0132109	1.0133046	1.0133682	1.0134034	1.013412	1.0133939	1.013353	1.0132903	1.0132071	1.0131065	1.0129887	1.0128564	1.0127094	1.0125502	1.0123782	1.0121948	1.0120003	1.0117952	1.0115787	1.0113512	1.0111132	1.0108645	1.0106049	1.010335	1.0100551	1.0097646	1.0094649
1.0070465	1.0070587	1.0071119	1.007216	1.007373	1.0075841	1.0078441	1.0081457	1.0084827	1.008845	1.0092252	1.0096142	1.0100063	1.0103929	1.0107687	1.0111291	1.0114686	1.0117844	1.012072	1.0123307	1.0125588	1.0127543	1.012918	1.0130497	1.0131491	1.0132194	1.0132596	1.0132731	1.0132607	1.013225	1.0131662	1.0130882	1.0129915	1.0128783	1.0127506	1.0126078	1.0124527	1.0122855	1.0121069	1.011918	1.0117171	1.0115064	1.0112854	1.0110534	1.0108116	1.0105587	1.0102954	1.0100223	1.0097384	1.0094458
1.0066203	1.0066601	1.006739	1.0068663	1.0070444	1.0072732	1.0075482	1.0078639	1.0082115	1.0085833	1.0089716	1.0093683	1.0097668	1.0101608	1.0105429	1.0109082	1.0112542	1.0115758	1.0118701	1.0121353	1.0123694	1.0125712	1.0127414	1.0128791	1.0129855	1.0130607	1.0131073	1.0131255	1.0131181	1.0130864	1.0130332	1.0129591	1.0128665	1.0127575	1.012633	1.0124942	1.0123434	1.0121803	1.0120058	1.0118204	1.0116253	1.0114194	1.0112044	1.0109783	1.0107417	1.0104955	1.0102388	1.0099721	1.0096945	1.0094075
1.0061808	1.0062474	1.0063522	1.0065026	1.0067022	1.006949	1.0072408	1.0075694	1.0079292	1.0083113	1.0087084	1.0091125	1.0095179	1.0099183	1.010307	1.0106795	1.0110306	1.011359	1.0116594	1.0119307	1.012171	1.01238	1.0125563	1.0127006	1.0128121	1.0128934	1.012945	1.0129689	1.0129665	1.0129395	1.0128903	1.0128206	1.0127325	1.0126264	1.0125059	1.0123706	1.012223	1.0120635	1.0118929	1.0117116	1.0115199	1.011319	1.011108	1.0108868	1.0106565	1.0104157	1.0101645	1.0099034	1.0096319	1.0093511
1.005728	1.0058222	1.0059521	1.0061259	1.0063471	1.0066135	1.0069208	1.007264	1.0076356	1.0080284	1.0084345	1.0088471	1.0092602	1.0096669	1.0100622	1.010441	1.010799	1.0111333	1.0114404	1.0117185	1.0119659	1.0121806	1.0123634	1.0125134	1.0126314	1.0127187	1.0127754	1.0128049	1.0128069	1.0127846	1.0127397	1.0126737	1.0125884	1.0124863	1.0123687	1.012237	1.0120922	1.0119357	1.0117681	1.0115907	1.0114028	1.0112057	1.0109986	1.0107821	1.0105561	1.0103205	1.0100747	1.0098189	1.0095538	1.0092778
1.0052651	1.0053855	1.0055403	1.0057379	1.0059806	1.0062662	1.0065905	1.0069485	1.0073326	1.007736	1.0081514	1.0085725	1.0089933	1.0094072	1.0098091	1.0101945	1.0105592	1.0109006	1.0112145	1.0114987	1.0117526	1.0119739	1.0121632	1.0123196	1.0124439	1.0125363	1.0125991	1.0126331	1.0126399	1.012622	1.0125804	1.0125179	1.0124363	1.0123377	1.0122226	1.0120935	1.0119513	1.011798	1.0116328	1.0114584	1.0112739	1.0110797	1.0108769	1.0106647	1.0104424	1.0102108	1.0099698	1.009719	1.0094584	1.0091878
1.0047928	1.0049376	1.0051175	1.0053382	1.0056022	1.0059075	1.0062493	1.0066215	1.007019	1.007434	1.0078592	1.0082895	1.0087187	1.0091397	1.0095487	1.0099409	1.0103128	1.01066	1.0109807	1.0112724	1.0115324	1.0117606	1.0119559	1.0121189	1.0122489	1.012347	1.0124153	1.0124539	1.0124656	1.0124518	1.0124143	1.0123554	1.0122772	1.012181	1.0120685	1.0119424	1.0118024	1.0116508	1.0114884	1.0113164	1.0111345	1.0109427	1.0107433	1.0105337	1.0103158	1.0100877	1.0098512	1.0096046	1.0093489	1.0090829
1.0043111	1.0044805	1.0046844	1.0049287	1.005214	1.0055382	1.0058976	1.0062865	1.0066962	1.0071234	1.0075594	1.0079988	1.008435	1.0088637	1.0092803	1.0096798	1.0100588	1.0104129	1.0107403	1.0110385	1.0113059	1.0115414	1.0117428	1.0119121	1.0120482	1.0121526	1.0122252	1.0122693	1.0122856	1.0122753	1.0122417	1.0121864	1.0121106	1.0120171	1.0119075	1.0117828	1.0116452	1.0114961	1.0113355	1.0111647	1.0109849	1.0107962	1.0105985	1.0103918	1.0101764	1.0099528	1.0097194	1.0094765	1.0092249	1.008963
1.0038229	1.0040152	1.0042429	1.0045086	1.0048151	1.0051593	1.0055362	1.0059404	1.0063653	1.0068039	1.0072507	1.0076997	1.0081449	1.0085819	1.0090059	1.0094124	1.0097978	1.0101594	1.0104941	1.0107996	1.0110736	1.0113146	1.0115241	1.0116996	1.0118414	1.0119514	1.0120296	1.012079	1.0120995	1.0120943	1.0120633	1.012011	1.0119382	1.0118474	1.0117395	1.0116171	1.0114813	1.0113335	1.0111744	1.0110052	1.010827	1.0106405	1.0104443	1.0102401	1.0100273	1.009806	1.0095751	1.0093359	1.0090876	1.0088295
1.0033294	1.0035434	1.0037924	1.0040798	1.0044072	1.0047716	1.0051657	1.0055858	1.0060246	1.0064758	1.0069339	1.0073926	1.0078473	1.008292	1.0087241	1.009138	1.0095317	1.0099001	1.0102419	1.0105542	1.0108353	1.011084	1.0112996	1.011481	1.0116298	1.0117452	1.0118294	1.0118836	1.0119085	1.0119067	1.0118797	1.0118308	1.0117606	1.011671	1.0115653	1.0114444	1.0113103	1.0111643	1.0110059	1.0108384	1.0106614	1.0104758	1.0102813	1.0100782	1.0098677	1.0096489	1.0094206	1.0091841	1.0089381	1.0086839
1.0028318	1.0030658	1.0033348	1.0036435	1.0039914	1.0043732	1.0047861	1.0052221	1.0056753	1.0061398	1.0066102	1.0070788	1.0075428	1.0079969	1.0084368	1.0088586	1.009259	1.0096353	1.0099841	1.0103035	1.0105916	1.0108474	1.0110701	1.0112585	1.0114132	1.0115347	1.0116242	1.0116827	1.0117124	1.0117148	1.0116915	1.0116452	1.011577	1.0114906	1.011387	1.0112672	1.011134	1.0109886	1.0108321	1.0106648	1.0104886	1.0103035	1.0101103	1.009909	1.0096996	1.009482	1.009256	1.0090216	1.0087779	1.0085261
1.0023323	1.0025846	1.002873	1.0032011	1.003568	1.0039682	1.0043979	1.0048503	1.0053185	1.0057961	1.0062779	1.0067579	1.0072316	1.0076947	1.0081428	1.0085728	1.0089811	1.0093648	1.0097212	1.0100486	1.0103441	1.0106069	1.010836	1.011031	1.0111924	1.0113199	1.011415	1.0114789	1.0115125	1.0115193	1.0114999	1.0114557	1.0113907	1.0113058	1.0112034	1.0110847	1.0109528	1.010808	1.010652	1.010485	1.0103091	1.0101249	1.0099322	1.0097317	1.0095229	1.0093067	1.009082	1.0088496	1.0086085	1.0083576
1.0018318	1.0021007	1.0024066	1.0027528	1.003137	1.0035557	1.0040027	1.0044703	1.0049536	1.0054452	1.0059391	1.0064301	1.0069145	1.0073863	1.0078435	1.0082815	1.0086977	1.009089	1.0094533	1.0097878	1.0100912	1.0103613	1.0105981	1.0107998	1.0109673	1.0111014	1.011202	1.0112711	1.0113096	1.0113193	1.011303	1.0112631	1.0111997	1.0111166	1.0110159	1.0108986	1.0107673	1.0106229	1.0104668	1.0103008	1.0101253	1.0099406	1.0097483	1.0095481	1.0093398	1.0091243	1.0089011	1.0086687	1.0084288	1.0081801
1.0013326	1.0016154	1.0019376	1.0023004	1.0027018	1.0031371	1.0036004	1.0040835	1.0045812	1.0050865	1.0055931	1.0060962	1.0065906	1.0070728	1.0075386	1.0079854	1.0084099	1.0088091	1.0091811	1.0095229	1.0098339	1.0101118	1.0103556	1.0105644	1.0107388	1.0108789	1.0109854	1.0110595	1.0111024	1.0111166	1.0111041	1.0110667	1.011006	1.0109248	1.0108254	1.010709	1.010578	1.0104342	1.0102781	1.0101119	1.0099359	1.0097516	1.0095583	1.0093586	1.00915	1.008935	1.0087112	1.0084807	1.0082418	1.007994
1.0008357	1.0011306	1.0014675	1.0018449	1.002262	1.0027131	1.0031912	1.0036895	1.0042019	1.0047208	1.0052406	1.0057547	1.0062604	1.006753	1.0072283	1.0076836	1.0081171	1.0085243	1.0089041	1.0092546	1.0095729	1.0098581	1.0101093	1.0103256	1.0105069	1.0106535	1.0107653	1.0108447	1.0108933	1.010912	1.0109024	1.0108677	1.01081	1.01073	1.0106323	1.0105164	1.0103859	1.0102419	1.0100862	1.0099192	1.0097429	1.0095583	1.0093647	1.0091639	1.0089557	1.0087396	1.0085164	1.0082859	1.0080467	1.0078006
1.000343	1.0006487	1.0009965	1.0013877	1.0018189	1.002284	1.0027771	1.0032904	1.0038168	1.0043488	1.0048819	1.0054078	1.0059249	1.0064274	1.006913	1.0073775	1.0078192	1.008235	1.0086235	1.008982	1.0093082	1.0096017	1.0098599	1.0100838	1.0102723	1.0104251	1.0105431	1.0106285	1.0106814	1.0107039	1.0106984	1.0106665	1.0106107	1.0105333	1.010436	1.0103214	1.0101914	1.0100471	1.009891	1.0097234	1.0095466	1.0093614	1.0091671	1.008965	1.0087557	1.0085399	1.008316	1.0080856	1.0078467	1.0076
0.99985635	1.0001699	1.0005283	1.0009304	1.0013738	1.0018519	1.0023588	1.0028851	1.0034252	1.0039705	1.0045159	1.0050553	1.0055832	1.0060971	1.0065923	1.0070666	1.007517	1.0079421	1.0083387	1.0087048	1.0090395	1.0093406	1.0096067	1.0098381	1.0100332	1.0101935	1.0103178	1.0104088	1.0104668	1.0104934	1.0104922	1.0104635	1.0104097	1.0103345	1.0102389	1.0101247	1.0099951	1.0098515	1.0096937	1.009526	1.0093482	1.009161	1.0089661	1.0087634	1.0085529	1.0083358	1.0081112	1.0078795	1.0076404	1.0073936
0.9993768	0.99969584	1.0000622	1.0004747	1.0009284	1.001418	1.0019363	1.0024755	1.0030283	1.0035872	1.0041444	1.0046962	1.0052358	1.0057609	1.0062662	1.0067505	1.007211	1.0076448	1.0080502	1.0084245	1.0087678	1.0090768	1.009351	1.0095897	1.0097923	1.0099589	1.0100908	1.0101869	1.0102506	1.0102823	1.0102843	1.0102588	1.0102086	1.010134	1.0100398	1.0099267	1.009797	1.0096525	1.0094953	1.0093262	1.0091473	1.0089598	1.0087627	1.0085591	1.0083473	1.0081289	1.007903	1.0076703	1.0074298	1.007183
0.9989056	0.99922925	0.99960077	1.0000203	1.0004822	1.0009819	1.0015116	1.0020621	1.0026265	1.0031978	1.0037676	1.0043312	1.0048833	1.0054191	1.0059355	1.0064304	1.0069002	1.0073433	1.0077572	1.0081407	1.008492	1.0088093	1.0090922	1.0093387	1.0095487	1.0097228	1.0098603	1.0099635	1.0100318	1.010069	1.0100749	1.0100528	1.0100046	1.009933	1.0098397	1.0097275	1.0095979	1.0094535	1.0092956	1.0091255	1.0089455	1.0087553	1.0085576	1.008352	1.0081389	1.0079182	1.0076911	1.0074573	1.0072163	1.0069674
0.99844426	0.9987696	0.9991454	0.9995697	1.0000395	1.0005468	1.0010853	1.0016465	1.0022216	1.0028038	1.0033854	1.0039616	1.0045248	1.0050722	1.0055999	1.0061047	1.0065846	1.0070376	1.007461	1.0078533	1.0082134	1.0085392	1.0088301	1.0090845	1.0093023	1.0094838	1.0096282	1.0097373	1.0098122	1.0098534	1.0098642	1.0098456	1.0098002	1.0097307	1.0096389	1.0095272	1.0093981	1.0092528	1.0090944	1.0089236	1.0087422	1.0085514	1.0083513	1.008144	1.0079288	1.0077068	1.0074781	1.0072424	1.0069997	1.0067495
0.99799335	0.9983188	0.99869734	0.99912536	0.99959946	1.000113	1.0006585	1.001228	1.0018129	1.0024061	1.0029985	1.0035856	1.0041614	1.0047202	1.0052594	1.0057751	1.0062656	1.006728	1.0071609	1.0075625	1.0079315	1.0082654	1.008565	1.0088277	1.0090533	1.0092423	1.0093943	1.0095099	1.0095904	1.0096376	1.0096525	1.0096374	1.0095949	1.0095279	1.0094376	1.0093267	1.0091982	1.0090529	1.0088938	1.008722	1.008539	1.0083463	1.0081449	1.007935	1.0077178	1.0074937	1.0072621	1.0070252	1.0067806	1.0065291
0.9975554	0.9978797	0.9982571	0.9986871	0.9991639	0.99968183	1.0002335	1.0008097	1.0014027	1.0020047	1.0026081	1.0032055	1.0037925	1.0043632	1.0049132	1.0054405	1.0059415	1.0064139	1.0068568	1.0072683	1.0076457	1.0079895	1.0082971	1.0085678	1.008802	1.008999	1.0091577	1.0092803	1.0093668	1.0094196	1.0094396	1.0094287	1.0093893	1.0093246	1.0092362	1.0091265	1.0089977	1.0088531	1.0086931	1.0085198	1.0083355	1.0081412	1.0079373	1.0077258	1.0075066	1.0072803	1.007047	1.0068072	1.0065601	1.0063066
0.9971309	0.9974515	0.9978274	0.9982567	0.99873453	0.9992551	0.9998099	1.0003915	1.0009918	1.0016013	1.0022138	1.0028213	1.0034195	1.0040011	1.0045629	1.005101	1.0056127	1.0060965	1.0065494	1.00697	1.0073571	1.0077099	1.0080258	1.0083059	1.0085484	1.0087528	1.0089191	1.009049	1.0091425	1.0092003	1.0092252	1.0092185	1.0091834	1.0091208	1.0090348	1.0089259	1.008798	1.0086529	1.0084922	1.0083181	1.0081326	1.0079362	1.0077307	1.0075166	1.0072951	1.007066	1.0068306	1.0065886	1.0063397	1.0060829
0.9967208	0.9970363	0.9974085	0.99783504	0.99831235	0.9988332	0.99939007	0.99997526	1.0005795	1.0011957	1.0018167	1.0024337	1.0030413	1.0036347	1.0042069	1.0047568	1.0052801	1.005774	1.0062373	1.006668	1.0070648	1.0074271	1.0077525	1.008041	1.0082912	1.0085043	1.0086788	1.0088155	1.0089157	1.0089797	1.00901	1.0090082	1.0089762	1.008917	1.0088328	1.0087259	1.0085989	1.0084535	1.0082921	1.0081173	1.0079302	1.007732	1.0075244	1.0073081	1.0070841	1.0068532	1.0066146	1.0063701	1.006118	1.0058596
0.9963261	0.9966347	0.9970012	0.9974243	0.9978986	0.9984177	0.99897486	0.99956167	1.0001695	1.0007911	1.001418	1.0020434	1.0026598	1.0032629	1.0038466	1.0044072	1.0049423	1.0054473	1.0059215	1.006363	1.0067695	1.0071411	1.0074757	1.0077734	1.0080328	1.0082533	1.0084361	1.0085808	1.0086869	1.008758	1.0087932	1.008797	1.0087692	1.0087126	1.0086308	1.008526	1.008399	1.0082545	1.0080928	1.0079174	1.0077286	1.0075288	1.0073193	1.0071005	1.0068736	1.0066401	1.0063995	1.0061513	1.005897	1.0056357
0.99594754	0.99624753	0.99660736	0.9970246	0.99749476	0.9980105	0.9985656	0.99915165	0.99976176	1.0003859	1.0010179	1.00165	1.0022755	1.0028876	1.0034825	1.0040542	1.0045999	1.005116	1.0056014	1.0060531	1.0064704	1.0068517	1.0071958	1.0075027	1.0077707	1.0080001	1.0081909	1.0083424	1.0084568	1.008534	1.0085758	1.0085841	1.0085609	1.0085087	1.0084292	1.0083258	1.008201	1.0080563	1.0078945	1.0077181	1.0075281	1.0073266	1.0071148	1.0068938	1.006665	1.0064284	1.0061849	1.005934	1.0056766	1.0054127
0.99558574	0.9958763	0.9962275	0.9966372	0.99710125	0.9976115	0.99816304	0.9987472	0.99935627	0.9999827	1.0006181	1.0012556	1.0018882	1.0025094	1.0031132	1.0036964	1.0042522	1.0047802	1.0052766	1.0057396	1.0061669	1.0065588	1.0069125	1.0072287	1.007506	1.0077443	1.0079434	1.0081035	1.0082248	1.008309	1.0083573	1.0083705	1.0083516	1.0083035	1.0082266	1.0081258	1.0080023	1.007859	1.0076972	1.00752	1.0073291	1.0071259	1.0069121	1.0066885	1.006457	1.0062178	1.0059716	1.0057178	1.0054582	1.0051912
0.9952419	0.995521	0.9958634	0.99626404	0.9967194	0.9972237	0.9977693	0.9983496	0.99895614	0.9995818	1.0002191	1.00086	1.0014985	1.0021273	1.0027405	1.0033333	1.0039008	1.00444	1.004948	1.005422	1.0058599	1.0062622	1.0066261	1.0069519	1.0072385	1.0074853	1.007693	1.0078616	1.0079906	1.008082	1.0081365	1.008156	1.0081425	1.0080984	1.0080254	1.007927	1.0078051	1.0076618	1.0075004	1.0073227	1.007131	1.0069263	1.006711	1.0064855	1.006251	1.0060093	1.0057603	1.0055039	1.0052403	1.0049708
0.99491596	0.99518377	0.9955144	0.9959044	0.99635077	0.9968464	0.99738485	0.99795896	0.9985619	0.9991851	0.9998224	1.0004661	1.0011083	1.0017427	1.0023643	1.0029669	1.0035448	1.004095	1.0046141	1.005099	1.0055488	1.0059617	1.0063362	1.006672	1.006968	1.0072242	1.0074402	1.0076168	1.0077546	1.0078527	1.0079145	1.0079398	1.007932	1.007892	1.007823	1.0077276	1.0076071	1.0074652	1.0073054	1.007127	1.0069344	1.0067283	1.0065113	1.0062835	1.0060471	1.0058028	1.0055501	1.0052907	1.0050251	1.004752
0.99460894	0.99486357	0.99518186	0.99556094	0.9959955	0.99648154	0.9970107	0.9975777	0.99817413	0.99879366	0.9994291	1.000072	1.0007174	1.0013573	1.0019854	1.002596	1.0031841	1.0037452	1.0042757	1.0047722	1.005233	1.0056571	1.0060419	1.0063881	1.006694	1.0069592	1.0071849	1.00737	1.0075155	1.0076219	1.0076905	1.0077225	1.0077199	1.007685	1.0076202	1.0075277	1.0074102	1.0072702	1.0071102	1.0069324	1.0067391	1.0065317	1.0063132	1.0060841	1.0058451	1.0055981	1.0053426	1.0050809	1.0048115	1.0045357
0.9943217	0.9945629	0.9948671	0.99523294	0.9956556	0.99613005	0.99664855	0.9972061	0.99779475	0.99840814	0.9990393	0.9996813	1.0003273	1.0009702	1.0016042	1.0022225	1.0028198	1.0033911	1.0039321	1.0044407	1.0049132	1.005348	1.0057447	1.0061003	1.0064167	1.0066917	1.0069265	1.0071205	1.0072746	1.0073879	1.0074645	1.0075029	1.0075067	1.0074769	1.0074164	1.0073274	1.0072126	1.0070744	1.0069159	1.0067383	1.0065452	1.006337	1.0061171	1.005886	1.0056446	1.0053953	1.0051383	1.0048726	1.0046004	1.0043215
0.99405396	0.99427944	0.99457	0.994922	0.9953315	0.9957923	0.9962993	0.9968452	0.99742466	0.9980304	0.9986556	0.99929416	0.9999395	1.000584	1.0012212	1.001846	1.0024513	1.0030321	1.0035847	1.0041043	1.0045885	1.0050346	1.0054417	1.0058091	1.0061353	1.0064205	1.0066649	1.0068678	1.0070298	1.0071527	1.0072359	1.0072815	1.0072914	1.0072678	1.007212	1.007127	1.0070151	1.0068796	1.0067225	1.0065453	1.006352	1.0061436	1.0059228	1.0056896	1.0054467	1.0051949	1.0049344	1.0046667	1.0043914	1.0041102
0.99380654	0.99401647	0.9942917	0.9946287	0.9950235	0.99547035	0.9959634	0.996497	0.9970651	0.9976613	0.99827904	0.998912	0.99955356	1.0001986	1.0008385	1.001468	1.0020804	1.0026698	1.0032321	1.0037625	1.0042582	1.004716	1.0051352	1.0055133	1.0058507	1.0061458	1.0063992	1.0066116	1.0067828	1.0069133	1.0070049	1.0070579	1.0070745	1.0070564	1.0070064	1.0069255	1.0068176	1.0066844	1.0065286	1.0063537	1.0061605	1.0059516	1.0057293	1.0054957	1.0052506	1.0049964	1.0047342	1.0044638	1.0041859	1.0039011
0.99357903	0.99377346	0.99403286	0.9943539	0.99473184	0.9951642	0.9956427	0.99616194	0.996717	0.99730116	0.9979097	0.99853563	0.99917305	0.9998149	1.0004555	1.0010881	1.0017056	1.0023035	1.0028753	1.0034161	1.0039232	1.0043925	1.0048236	1.0052125	1.0055608	1.0058662	1.0061303	1.0063523	1.0065323	1.0066715	1.0067713	1.0068322	1.0068549	1.0068442	1.0067986	1.0067227	1.0066189	1.0064888	1.0063355	1.0061612	1.005969	1.0057603	1.005538	1.0053027	1.0050564	1.0048002	1.0045357	1.0042626	1.0039827	1.0036944
0.9933738	0.9935507	0.99379295	0.9940971	0.9944595	0.9948743	0.9953366	0.9958409	0.9963814	0.9969527	0.99754936	0.9981662	0.9987969	0.9994345	1.0000736	1.0007077	1.0013299	1.0019338	1.002514	1.0030655	1.003583	1.0040643	1.0045056	1.0049077	1.0052662	1.0055838	1.0058573	1.0060891	1.0062785	1.0064265	1.0065346	1.0066029	1.0066338	1.0066285	1.0065897	1.0065192	1.006419	1.0062925	1.0061418	1.0059701	1.0057789	1.0055709	1.0053477	1.0051116	1.0048641	1.0046062	1.0043397	1.0040643	1.0037816	1.0034912
0.9931884	0.9933479	0.99357325	0.9938599	0.9942049	0.9946027	0.9950473	0.99553466	0.9960593	0.996616	0.99720013	0.99780524	0.99842685	0.99905884	0.9996947	1.0003285	1.0009524	1.0015616	1.0021495	1.002709	1.0032382	1.0037303	1.0041841	1.0045973	1.0049677	1.0052956	1.0055803	1.0058213	1.0060208	1.0061778	1.0062947	1.0063709	1.0064089	1.0064112	1.0063784	1.0063132	1.006218	1.0060954	1.005948	1.0057782	1.0055885	1.0053811	1.0051584	1.0049217	1.0046729	1.0044146	1.0041455	1.0038686	1.0035833	1.0032899
0.99302447	0.9931668	0.9933737	0.99364245	0.9939687	0.99434793	0.9947742	0.9952443	0.99575156	0.99629194	0.9968612	0.9974535	0.9980648	0.9986884	0.9993185	0.9999501	1.0005748	1.0011877	1.0017811	1.0023497	1.0028878	1.0033915	1.0038569	1.0042814	1.0046636	1.0050031	1.0052989	1.0055506	1.005759	1.0059257	1.0060508	1.0061361	1.0061821	1.0061908	1.0061648	1.0061054	1.0060154	1.0058974	1.005753	1.0055857	1.0053984	1.0051922	1.0049698	1.0047334	1.0044843	1.0042236	1.0039538	1.0036745	1.0033871	1.003092
0.9928819	0.9930061	0.99319494	0.99344486	0.99375254	0.9941119	0.9945198	0.99497044	0.9954593	0.9959823	0.99653554	0.99711317	0.997711	0.99832505	0.99894816	0.9995742	1.0001981	1.0008123	1.0014111	1.0019861	1.002533	1.0030472	1.0035242	1.0039605	1.0043541	1.0047046	1.0050118	1.0052739	1.0054932	1.0056694	1.0058032	1.0058967	1.005951	1.0059679	1.0059477	1.0058947	1.0058103	1.0056971	1.005557	1.005393	1.0052075	1.0050027	1.0047818	1.0045453	1.0042963	1.0040349	1.0037633	1.0034825	1.0031935	1.0028963
0.9927611	0.9928671	0.99303705	0.9932683	0.993556	0.9938954	0.99428326	0.99471366	0.99518317	0.9956874	0.99622244	0.9967837	0.99736786	0.9979691	0.99858284	0.99920297	0.99982303	1.0004371	1.001038	1.001619	1.0021741	1.0026977	1.003185	1.003633	1.0040393	1.0044014	1.0047195	1.0049932	1.0052224	1.0054084	1.0055523	1.005654	1.0057163	1.0057405	1.0057282	1.0056818	1.0056028	1.0054946	1.0053589	1.0051988	1.0050161	1.0048137	1.0045937	1.004358	1.0041085	1.003847	1.0035748	1.0032928	1.0030019	1.002703
0.99266124	0.99274874	0.9928997	0.9931117	0.9933791	0.9936987	0.99406576	0.994475	0.994924	0.99540824	0.99592394	0.99646753	0.9970352	0.9976226	0.9982247	0.9988361	0.9994511	1.0000626	1.0006645	1.0012497	1.0018109	1.0023434	1.0028406	1.0033007	1.003718	1.0040922	1.0044222	1.0047066	1.0049466	1.005143	1.0052958	1.0054067	1.0054779	1.00551	1.0055051	1.0054656	1.005393	1.00529	1.0051594	1.0050027	1.0048239	1.0046234	1.0044057	1.0041705	1.0039221	1.0036604	1.0033875	1.0031047	1.0028118	1.0025116
0.9925839	0.9926528	0.99278444	0.9929764	0.99322295	0.9935215	0.99386704	0.9942553	0.99468225	0.99514484	0.99564	0.9961654	0.9967148	0.9972863	0.997875	0.9984757	0.99908274	0.9996905	1.0002911	1.0008777	1.0014448	1.0019851	1.0024916	1.002962	1.0033909	1.0037773	1.0041187	1.0044147	1.0046663	1.0048722	1.0050349	1.0051557	1.005235	1.0052756	1.0052783	1.0052459	1.0051796	1.0050821	1.0049572	1.0048047	1.0046294	1.0044324	1.0042166	1.0039835	1.0037357	1.0034739	1.0032014	1.0029175	1.0026246	1.0023226
0.9925276	0.992578	0.9926908	0.99286234	0.99308854	0.9933654	0.99368864	0.99405414	0.99445873	0.99489975	0.9953729	0.9958769	0.99640745	0.9969613	0.9975345	0.99812275	0.99871993	0.99932057	0.99991876	1.0005059	1.0010754	1.0016218	1.0021371	1.0026176	1.0030581	1.0034558	1.003809	1.0041163	1.0043792	1.0045961	1.0047692	1.0048993	1.0049881	1.005037	1.0050473	1.0050224	1.0049632	1.0048722	1.0047519	1.0046048	1.0044333	1.0042396	1.0040264	1.0037959	1.0035484	1.0032881	1.0030153	1.0027317	1.002438	1.0021346
0.99249285	0.9925249	0.9926182	0.9927697	0.9929746	0.99323004	0.99353015	0.993873	0.9942541	0.99467206	0.9951229	0.9956043	0.9961142	0.996649	0.99720454	0.99777806	0.99836355	0.9989557	0.9995479	1.0001333	1.0007048	1.0012554	1.0017781	1.0022677	1.0027187	1.0031285	1.0034934	1.0038127	1.0040859	1.0043145	1.0044976	1.0046382	1.0047355	1.0047927	1.0048122	1.0047944	1.0047423	1.0046583	1.0045438	1.0044018	1.004235	1.004045	1.0038345	1.0036062	1.0033615	1.0031021	1.0028299	1.0025465	1.0022521	1.0019485
0.9924799	0.99249345	0.99256796	0.99269855	0.9928825	0.9931151	0.99339277	0.9937116	0.99406976	0.99446297	0.99489	0.995349	0.99583673	0.99634975	0.9968874	0.9974437	0.9980151	0.998596	0.9991806	0.99976224	1.0003328	1.0008864	1.0014148	1.0019126	1.0023737	1.002794	1.0031711	1.0035024	1.0037873	1.0040268	1.0042207	1.0043709	1.0044781	1.0045445	1.0045722	1.0045624	1.0045179	1.0044401	1.0043322	1.0041959	1.0040339	1.003848	1.0036417	1.003416	1.0031735	1.0029153	1.0026444	1.0023615	1.0020673	1.0017635
0.99248856	0.9924837	0.9925385	0.9926492	0.99281204	0.99302197	0.9932761	0.9935713	0.9939043	0.9942732	0.99467605	0.9951106	0.9955738	0.9960654	0.99658245	0.9971201	0.9976754	0.99824375	0.99881786	0.99939305	0.999962	1.0005158	1.0010477	1.0015525	1.0020225	1.0024533	1.0028416	1.0031853	1.0034821	1.003733	1.0039381	1.0040979	1.0042149	1.0042908	1.0043268	1.0043254	1.0042884	1.0042179	1.0041163	1.0039861	1.0038291	1.0036488	1.0034457	1.0032233	1.0029835	1.002728	1.0024583	1.002176	1.0018828	1.0015792
0.9925178	0.99249536	0.9925309	0.9926211	0.9927622	0.9929497	0.9931806	0.99345154	0.9937595	0.9941033	0.99448043	0.9948898	0.9953288	0.99579686	0.9962909	0.9968084	0.9973457	0.99789864	0.9984613	0.99902797	0.9995912	1.000144	1.0006787	1.0011883	1.0016657	1.0021064	1.0025061	1.0028604	1.0031695	1.003432	1.0036485	1.003819	1.0039463	1.0040312	1.0040765	1.0040832	1.0040543	1.0039911	1.0038965	1.0037727	1.0036211	1.0034456	1.0032471	1.0030289	1.0027922	1.0025388	1.0022706	1.0019909	1.001698	1.0013949
0.9925683	0.99252796	0.992545	0.9926152	0.99273455	0.9928996	0.9931066	0.9933529	0.99363625	0.9939535	0.9943054	0.99468786	0.9951022	0.99554473	0.99601525	0.996511	0.9970281	0.9975635	0.9981116	0.99866754	0.9992239	0.9997729	1.0003067	1.0008204	1.0013049	1.0017539	1.002164	1.0025297	1.0028503	1.0031247	1.0033523	1.003534	1.0036714	1.0037663	1.0038207	1.0038357	1.0038145	1.0037589	1.0036715	1.0035545	1.0034091	1.003239	1.0030453	1.0028312	1.0025984	1.0023482	1.0020828	1.0018038	1.0015128	1.0012106
0.99263924	0.99258226	0.9925808	0.9926305	0.9927285	0.9928713	0.99305385	0.99327564	0.99353343	0.993825	0.9941493	0.9945059	0.9948932	0.9953102	0.9957554	0.9962271	0.9967229	0.9972391	0.9977705	0.9983132	0.9988595	0.99940294	0.999936	1.0004503	1.0009389	1.0013957	1.0018148	1.002192	1.0025239	1.0028094	1.0030489	1.003242	1.0033898	1.003495	1.0035582	1.0035821	1.00357	1.0035224	1.0034422	1.0033312	1.0031931	1.0030285	1.0028408	1.0026308	1.0024012	1.002155	1.0018927	1.0016155	1.0013267	1.0010258
0.992731	0.9926569	0.99263686	0.9926671	0.9927447	0.9928639	0.9930238	0.99322015	0.9934521	0.993717	0.99401456	0.99434304	0.9947033	0.99509335	0.9955122	0.99595916	0.99643105	0.9969264	0.9974399	0.99796623	0.99850094	0.999036	0.99956423	1.000078	1.00057	1.0010327	1.00146	1.0018468	1.00219	1.0024877	1.0027384	1.0029428	1.0031017	1.003217	1.0032898	1.0033226	1.0033193	1.0032797	1.0032073	1.0031036	1.0029715	1.0028135	1.0026307	1.0024257	1.0022018	1.0019586	1.0016997	1.0014262	1.0011392	1.00084
0.9928426	0.9927525	0.992714	0.9927254	0.9927819	0.99287933	0.9930149	0.99318665	0.99339193	0.9936308	0.9939003	0.99420196	0.99453336	0.9948957	0.9952879	0.995708	0.99615526	0.9966268	0.99711967	0.9976281	0.9981487	0.99867314	0.9991947	0.9997056	1.0001985	1.0006651	1.0010996	1.0014955	1.001849	1.0021585	1.0024205	1.0026364	1.0028067	1.0029317	1.0030148	1.0030577	1.0030625	1.0030315	1.0029664	1.0028701	1.0027455	1.0025935	1.0024167	1.0022175	1.0019983	1.001759	1.0015043	1.0012336	1.0009495	1.0006529
0.9929736	0.99286735	0.9928126	0.99280494	0.9928402	0.9929157	0.9930284	0.9931748	0.99335426	0.99356544	0.9938079	0.99408084	0.99438393	0.99471754	0.9950807	0.99547386	0.9958948	0.9963418	0.99681187	0.9973008	0.99780434	0.9983151	0.99882764	0.9993341	0.99982506	1.0002944	1.0007339	1.0011381	1.0015017	1.001821	1.0020956	1.0023227	1.0025035	1.0026401	1.002733	1.0027858	1.0027994	1.0027767	1.0027202	1.0026317	1.0025138	1.0023682	1.0021982	1.0020046	1.0017898	1.0015566	1.0013058	1.0010386	1.0007582	1.0004637
0.99312407	0.99300337	0.99293077	0.99290466	0.9929204	0.99297357	0.9930627	0.99318516	0.9933385	0.993523	0.99373746	0.9939814	0.994255	0.9945595	0.99489415	0.99525785	0.9956511	0.99607146	0.9965177	0.99698436	0.9974692	0.9979649	0.9984657	0.9989637	0.9994512	0.9999207	1.0003637	1.000775	1.0011473	1.0014771	1.0017623	1.0020009	1.0021935	1.0023406	1.0024445	1.002507	1.0025301	1.0025158	1.0024672	1.0023865	1.0022758	1.0021381	1.0019743	1.0017871	1.0015781	1.0013493	1.0011032	1.0008407	1.0005633	1.0002732
0.99329317	0.9931575	0.9930691	0.9930252	0.9930209	0.9930532	0.99311924	0.9932169	0.9933451	0.99350214	0.9936885	0.99390364	0.99414855	0.99442285	0.99472696	0.9950613	0.99542534	0.9958187	0.99623847	0.99668145	0.99714446	0.99762285	0.99810904	0.99859726	0.99907887	0.99954575	0.999991	1.0004064	1.0007864	1.0011258	1.0014216	1.0016713	1.0018753	1.0020337	1.002148	1.0022203	1.002253	1.0022482	1.0022079	1.0021352	1.0020322	1.0019016	1.0017444	1.0015635	1.0013611	1.0011386	1.000897	1.0006392	1.0003659	1.0000789
0.9934801	0.99333024	0.99322736	0.9931659	0.99314207	0.99315375	0.9931974	0.9932703	0.9933729	0.9935037	0.9936616	0.9938478	0.99406314	0.99430704	0.9945806	0.99488467	0.9952186	0.99558276	0.99597466	0.9963927	0.9968327	0.99729025	0.9977604	0.99823564	0.99870867	0.99917084	0.9996151	1.0000337	1.00042	1.0007681	1.0010735	1.0013342	1.0015497	1.0017194	1.0018445	1.0019276	1.0019691	1.001973	1.001942	1.0018778	1.0017827	1.0016596	1.0015097	1.0013354	1.0011388	1.0009215	1.0006862	1.0004328	1.000164	0.9998812
0.9936835	0.99352217	0.9934038	0.9933258	0.993284	0.993275	0.99329656	0.9933465	0.9934236	0.99352694	0.993657	0.99381447	0.99399936	0.99421287	0.9944555	0.99472827	0.99503195	0.9953656	0.9957284	0.9961187	0.99653345	0.99696887	0.99742	0.9978798	0.9983417	0.9987972	0.9992387	0.9996581	1.0000484	1.0004034	1.0007182	1.0009892	1.0012157	1.0013963	1.0015328	1.0016259	1.001678	1.0016911	1.001669	1.0016131	1.0015268	1.0014106	1.001268	1.0011009	1.0009108	1.0007004	1.0004697	1.0002223	0.99995863	0.9996805
0.9939046	0.99373066	0.99359876	0.9935048	0.9934451	0.9934167	0.99341613	0.9934429	0.99349475	0.9935723	0.9936753	0.9938038	0.9939585	0.9941406	0.9943528	0.994594	0.99486506	0.9951674	0.9955004	0.9958614	0.99624944	0.9966604	0.99708974	0.99753207	0.99798006	0.9984257	0.9988618	0.99928087	0.99967325	1.0000335	1.0003564	1.0006369	1.0008736	1.0010659	1.0012132	1.0013164	1.0013791	1.0014023	1.0013893	1.0013422	1.0012634	1.0011554	1.00102	1.0008601	1.0006769	1.0004731	1.0002493	1.0000069	0.99974865	0.99947524
0.99414116	0.9939561	0.99381137	0.9937024	0.99362516	0.9935778	0.9935569	0.9935608	0.9935892	0.9936401	0.9937152	0.993815	0.9939397	0.9940913	0.994271	0.99448025	0.99472004	0.9949896	0.99529076	0.9956215	0.9959815	0.99636567	0.996772	0.9971936	0.9976252	0.998059	0.9984873	0.998902	0.9992944	0.9996585	0.99998784	1.0002773	1.0005243	1.0007266	1.0008851	1.0009996	1.0010725	1.0011057	1.0011022	1.0010632	1.000993	1.0008931	1.0007663	1.0006133	1.0004369	1.0002397	1.0000222	0.9997858	0.999534	0.9992654
0.99439216	0.99419755	0.9940405	0.9939174	0.9938245	0.99375826	0.9937171	0.99369925	0.9937033	0.99372953	0.9937774	0.99384797	0.9939437	0.9940644	0.99421203	0.9943889	0.9945956	0.9948331	0.9951013	0.9954014	0.99572974	0.99608624	0.9964667	0.9968658	0.997279	0.9976973	0.9981152	0.9985234	0.9989144	0.9992802	0.9996143	0.99991125	1.0001668	1.0003805	1.0005491	1.0006747	1.000758	1.0008008	1.0008072	1.0007776	1.000716	1.0006244	1.0005044	1.0003595	1.000191	1.0000004	0.99978924	0.9995601	0.99931306	0.999051
0.9946577	0.9944539	0.9942857	0.9941493	0.9940411	0.993958	0.99389774	0.99385816	0.993839	0.9938399	0.9938623	0.99390453	0.9939701	0.99406064	0.99417675	0.99432033	0.99449396	0.99469745	0.99493283	0.99519914	0.9954969	0.9958234	0.99617654	0.99655116	0.996942	0.9973436	0.997748	0.9981472	0.99853384	0.9988987	0.99923587	0.9995388	0.9998032	1.0000257	1.0002052	1.000341	1.0004348	1.0004885	1.0005043	1.0004842	1.0004311	1.0003476	1.0002367	1.0000993	0.9999377	0.9997543	0.9995504	0.99932826	0.9990879	0.9988309
0.9949364	0.99472517	0.99454653	0.994398	0.9942753	0.9941755	0.994096	0.9940365	0.99399537	0.9939714	0.9939676	0.9939835	0.99401915	0.994079	0.99416333	0.9942748	0.99441427	0.9945847	0.99478567	0.99501896	0.9952838	0.9955785	0.99590164	0.9962495	0.9966171	0.99699825	0.99738663	0.99777514	0.9981539	0.99851626	0.9988545	0.99916166	0.9994325	0.9996639	0.9998533	0.9999995	1.0001043	1.0001682	1.0001937	1.0001835	1.0001395	1.0000647	0.99996126	0.9998316	0.9996781	0.9995022	0.9993055	0.99908954	0.99885595	0.9986061
0.99522686	0.9950082	0.99482125	0.99466074	0.99452496	0.99440986	0.9943129	0.9942336	0.9941709	0.9941241	0.99409443	0.9940837	0.9940915	0.9941202	0.99417335	0.9942522	0.9943584	0.9944943	0.99466074	0.99485946	0.99509007	0.99535286	0.99564433	0.9959629	0.99630505	0.99666375	0.9970331	0.99740726	0.9977764	0.9981333	0.9984705	0.99877995	0.99905616	0.99929523	0.9994939	0.99965036	0.99976575	0.9998394	0.9998752	0.9998742	0.9998395	0.99977326	0.9996785	0.999557	0.99941117	0.9992429	0.999054	0.99884516	0.9986188	0.9983752
0.99552816	0.9953038	0.99510854	0.9949386	0.9947899	0.9946603	0.9945468	0.99444914	0.99436545	0.99429625	0.9942425	0.9942052	0.9941847	0.99418485	0.9942065	0.99425256	0.9943255	0.9944268	0.9945584	0.9947221	0.99491763	0.9951459	0.99540544	0.99569327	0.99600667	0.99634075	0.99669015	0.99704665	0.9974031	0.9977522	0.9980851	0.99839467	0.99867505	0.99892026	0.9991266	0.99929327	0.9994179	0.99950284	0.99954903	0.9995572	0.99953187	0.9994752	0.99938864	0.999275	0.99913716	0.99897677	0.99879503	0.99859345	0.99837404	0.9981374
0.9958392	0.9956105	0.99540776	0.9952288	0.9950691	0.9949259	0.9947975	0.994682	0.99457884	0.9944884	0.99441046	0.9943477	0.99429995	0.99427134	0.99426264	0.9942766	0.9943156	0.9943824	0.9944793	0.9946072	0.9947676	0.9949605	0.9951862	0.99544173	0.99572515	0.99603236	0.9963575	0.99669456	0.9970359	0.9973737	0.99770045	0.99800795	0.99829024	0.9985399	0.9987537	0.9989286	0.9990637	0.9991577	0.99921405	0.9992327	0.99921656	0.9991685	0.9990912	0.9989864	0.99885666	0.99870354	0.99852973	0.99833536	0.9981234	0.997894
0.99615854	0.99592596	0.99571794	0.9955311	0.9953613	0.995206	0.9950631	0.99493086	0.9948094	0.99469835	0.9945984	0.9945103	0.9944369	0.99437994	0.9943407	0.9943231	0.99432963	0.99436176	0.99442333	0.99451524	0.9946395	0.9947966	0.9949871	0.9952089	0.9954607	0.9957382	0.9960371	0.9963527	0.99667585	0.99700063	0.99731797	0.9976215	0.9979027	0.9981547	0.9983745	0.99855685	0.99870086	0.9988057	0.9988709	0.9988998	0.9988936	0.99885476	0.99878573	0.9986894	0.9985679	0.9984231	0.99825674	0.9980705	0.9978658	0.99764395
0.9964853	0.99625033	0.9960378	0.99584395	0.99566567	0.9954987	0.9953434	0.99519557	0.99505687	0.9949259	0.9948045	0.99469364	0.9945942	0.9945094	0.9944415	0.9943929	0.9943665	0.9943648	0.9943912	0.99444693	0.99453497	0.9946557	0.99480975	0.99499625	0.99521464	0.9954611	0.9957325	0.99602246	0.99632484	0.9966335	0.9969391	0.9972352	0.99751323	0.99776685	0.9979904	0.9981794	0.9983316	0.99844515	0.9985206	0.998559	0.9985625	0.9985327	0.99847287	0.9983853	0.9982722	0.9981353	0.99797696	0.99779874	0.9976016	0.99738693
0.99681735	0.99658185	0.99636626	0.996166	0.99598014	0.99580353	0.995636	0.9954742	0.99531925	0.99517	0.9950284	0.99489534	0.9947713	0.9946603	0.99456376	0.99448526	0.99442655	0.9943916	0.9943831	0.9944028	0.99445355	0.99453753	0.9946545	0.99480504	0.9949885	0.99520236	0.995443	0.9957056	0.9959854	0.99627477	0.9965661	0.99685144	0.9971247	0.997377	0.9976026	0.99779636	0.99795556	0.99807787	0.99816245	0.9982104	0.9982237	0.9982038	0.9981525	0.9980743	0.9979689	0.9978408	0.99769014	0.9975198	0.9973304	0.99712354
0.99715364	0.9969178	0.9967006	0.9964966	0.9963037	0.996119	0.99593973	0.995766	0.9955962	0.9954302	0.9952692	0.99511486	0.9949675	0.9948307	0.9947071	0.9945993	0.9945096	0.9944413	0.9943983	0.9943824	0.9943969	0.9944426	0.9945226	0.9946357	0.9947835	0.99496233	0.99517065	0.99540454	0.99565816	0.9959259	0.99619985	0.9964729	0.9967378	0.9969855	0.99721146	0.9974088	0.99757314	0.9977036	0.99779665	0.9978545	0.9978773	0.9978662	0.99782515	0.9977549	0.9976586	0.9975388	0.99739623	0.99723357	0.9970517	0.9968537
0.99749345	0.9972585	0.99704045	0.996834	0.99663556	0.9964435	0.9962558	0.9960695	0.9958862	0.9957046	0.9955259	0.99535084	0.9951826	0.9950218	0.99487185	0.99473506	0.9946148	0.9945148	0.9944371	0.994386	0.99436355	0.99437267	0.99441403	0.99448985	0.9946	0.994743	0.9949174	0.99511945	0.9953454	0.99558854	0.9958425	0.99610007	0.9963542	0.9965956	0.9968188	0.99701744	0.99718696	0.9973229	0.99742466	0.997491	0.9975228	0.9975217	0.99748975	0.99742806	0.99734104	0.9972288	0.9970951	0.9969401	0.9967668	0.9965757
0.9978345	0.9976022	0.9973842	0.99717534	0.9969735	0.99677527	0.9965787	0.99638337	0.9961875	0.9959922	0.99579674	0.99560386	0.99541414	0.99523044	0.9950552	0.9948917	0.9947422	0.99461025	0.9945	0.99441415	0.99435467	0.99432623	0.9943298	0.9943673	0.99443924	0.9945454	0.9946842	0.9948526	0.99504894	0.995265	0.99549615	0.9957352	0.99597555	0.99620795	0.9964267	0.9966248	0.99679637	0.99693745	0.99704635	0.9971208	0.99716187	0.9971698	0.9971466	0.99709433	0.99701566	0.9969123	0.9967861	0.9966402	0.99647486	0.9962917
0.99817455	0.99794686	0.9977298	0.99752104	0.9973159	0.99711347	0.99691033	0.9967062	0.99649966	0.9962908	0.996081	0.9958706	0.9956619	0.9954567	0.99525803	0.99506783	0.9948905	0.9947284	0.9945854	0.9944652	0.9943706	0.99430424	0.99427015	0.9942688	0.994302	0.99437004	0.9944724	0.99460655	0.9947692	0.99495685	0.9951624	0.99538076	0.9956043	0.9958255	0.99603677	0.99623114	0.9964027	0.9965478	0.99666226	0.99674445	0.9967935	0.9968112	0.9967966	0.99675393	0.9966833	0.9965889	0.9964716	0.99633324	0.99617594	0.9960005
0.9985138	0.9982903	0.9980763	0.9978679	0.9976616	0.9974556	0.9972474	0.99703556	0.9968195	0.9966002	0.9963767	0.99615073	0.9959243	0.995699	0.9954772	0.9952634	0.9950589	0.99486756	0.9946936	0.99454004	0.99441063	0.99430686	0.99423444	0.99419427	0.9941889	0.99421823	0.9942823	0.99438024	0.99450874	0.9946648	0.9948431	0.9950377	0.9952422	0.9954482	0.9956496	0.9958384	0.99600863	0.9961554	0.9962741	0.9963624	0.99641955	0.99644524	0.9964397	0.9964055	0.99634457	0.99625874	0.9961495	0.9960191	0.9958701	0.9957029
0.9988497	0.99863195	0.99842185	0.9982152	0.9980092	0.9978009	0.9975885	0.9973713	0.9971469	0.9969175	0.9966823	0.9964425	0.9961995	0.99595606	0.99571407	0.99547684	0.99524695	0.99502754	0.9948234	0.99463725	0.99447316	0.9943343	0.9942245	0.99414563	0.9941	0.9940904	0.9941163	0.9941759	0.99426895	0.99439174	0.99454004	0.9947082	0.9948905	0.99507916	0.99526787	0.9954485	0.99561435	0.9957606	0.9958822	0.99597555	0.9960395	0.9960731	0.9960763	0.9960512	0.9959986	0.99592084	0.99582046	0.995699	0.9955577	0.9953986
0.99918056	0.99897003	0.99876475	0.9985611	0.9983561	0.9981472	0.99793214	0.9977103	0.99747986	0.9972419	0.9969968	0.9967441	0.9964867	0.99622655	0.9959661	0.995707	0.99545264	0.9952074	0.994974	0.99475706	0.9945596	0.9943852	0.9942383	0.9941213	0.9940372	0.99398685	0.993973	0.9939947	0.99405015	0.9941381	0.9942541	0.9943941	0.9945521	0.9947202	0.99489284	0.9950624	0.99522215	0.995366	0.9954881	0.99558556	0.99565506	0.9956955	0.995707	0.9956901	0.99564666	0.99557775	0.99548566	0.9953717	0.99523866	0.9950882
0.99950516	0.99930274	0.99910367	0.99890405	0.9987009	0.9984925	0.9982766	0.9980511	0.99781674	0.9975716	0.9973171	0.9970541	0.9967842	0.99650854	0.9962299	0.9959516	0.995675	0.99540496	0.9951445	0.9948975	0.9946683	0.9944595	0.99427664	0.994122	0.9939983	0.9939089	0.99385506	0.9938368	0.9938545	0.9939059	0.9939873	0.994097	0.99422705	0.99437284	0.99452734	0.99468315	0.9948338	0.99497205	0.99509346	0.99519247	0.99526614	0.99531263	0.99533176	0.9953232	0.9952875	0.9952272	0.99514335	0.99503857	0.99491364	0.9947706
0.999822	0.9996283	0.9994359	0.99924153	0.99904245	0.9988352	0.99861956	0.9983922	0.99815387	0.9979045	0.99764264	0.99737054	0.9970897	0.9968012	0.99650705	0.9962098	0.9959134	0.99562	0.99533427	0.9950584	0.99479824	0.9945571	0.9943389	0.9941469	0.9939851	0.9938563	0.993762	0.9937034	0.99368185	0.99369544	0.99374145	0.993818	0.9939182	0.9940393	0.9941721	0.9943118	0.99445057	0.99458164	0.99469906	0.9947979	0.99487484	0.99492705	0.9949517	0.9949508	0.9949239	0.9948712	0.99479604	0.99469924	0.9945826	0.99444807
1.0001289	0.9999452	0.9997607	0.9995729	0.9993775	0.9991742	0.9989593	0.99873185	0.998492	0.9982381	0.9979714	0.99769217	0.9974019	0.99710125	0.9967935	0.9964805	0.99616545	0.995851	0.9955408	0.9952393	0.99494976	0.99467635	0.9944239	0.99419624	0.99399674	0.9938291	0.9936938	0.9935959	0.99353373	0.99350834	0.99351734	0.9935589	0.9936281	0.99372035	0.99383014	0.99395055	0.99407405	0.9941951	0.9943072	0.9944041	0.9944814	0.99453694	0.9945677	0.99457353	0.9945535	0.9945098	0.99444276	0.99435425	0.99424595	0.9941192
1.0004253	1.0002515	1.0000767	0.9998954	0.99970716	0.99950635	0.9992945	0.9990684	0.99882716	0.9985717	0.9983008	0.998016	0.99771786	0.9974086	0.99708813	0.9967616	0.9964293	0.99609566	0.9957636	0.99543726	0.9951202	0.99481696	0.99453205	0.9942695	0.9940328	0.99382573	0.9936519	0.9935127	0.99341077	0.99334496	0.9933163	0.9933209	0.9933574	0.99341905	0.9935022	0.99360114	0.99370736	0.99381584	0.99391913	0.9940117	0.99408835	0.99414545	0.99418104	0.9941926	0.99418	0.99414366	0.99408484	0.994004	0.99390376	0.993785
1.0007076	1.0005461	1.0003805	1.0002079	1.0000259	0.9998314	0.9996226	0.9993986	0.99915874	0.9989024	0.99862945	0.9983412	0.99803656	0.9977189	0.99738914	0.9970506	0.99670357	0.99635255	0.9960004	0.995651	0.9953089	0.9949771	0.9946613	0.99436474	0.9940922	0.99384826	0.9936349	0.9934556	0.993313	0.9932073	0.99313855	0.9931057	0.9931066	0.9931368	0.99319166	0.99326533	0.9933521	0.99344486	0.99353737	0.99362284	0.99369633	0.9937544	0.99379236	0.9938083	0.99380225	0.99377316	0.9937215	0.993649	0.9935564	0.9934459
1.0009764	1.0008274	1.0006721	1.0005088	1.0003341	1.0001458	0.9999424	0.9997222	0.99948466	0.99922884	0.9989549	0.9986639	0.9983558	0.99803233	0.9976951	0.9973452	0.9969859	0.9966197	0.99625015	0.99588007	0.9955141	0.9951563	0.9948109	0.9944827	0.994175	0.99389446	0.9936424	0.99342394	0.99324065	0.99309427	0.99298567	0.9929143	0.99287814	0.9928743	0.9928981	0.99294525	0.99300915	0.99308413	0.9931628	0.99323905	0.9933075	0.9933635	0.9934028	0.9934226	0.9934214	0.99339855	0.9933543	0.9932893	0.99320495	0.99310225
1.0012299	1.0010934	1.0009495	1.0007963	1.0006301	1.0004486	1.0002517	1.0000358	0.9998014	0.9995478	0.9992752	0.99898326	0.99867326	0.9983459	0.99800193	0.99764436	0.9972744	0.9968958	0.9965096	0.99612135	0.99573416	0.9953519	0.99497944	0.9946207	0.9942815	0.99396473	0.9936756	0.9934178	0.9931948	0.9930075	0.9928583	0.99274766	0.9926725	0.9926335	0.99262476	0.99264205	0.9926812	0.9927355	0.9927976	0.9928623	0.99292284	0.992975	0.9930135	0.9930355	0.99303824	0.99302125	0.9929836	0.9929264	0.99284965	0.9927543
1.0014657	1.0013429	1.0012112	1.0010682	1.0009108	1.0007384	1.0005478	1.0003383	1.0001087	0.9998588	0.99958843	0.9992974	0.998987	0.99865687	0.9983092	0.99794555	0.9975674	0.9971773	0.9967783	0.9963739	0.99596715	0.99556285	0.99516505	0.9947786	0.9944075	0.99405724	0.9937319	0.99343675	0.9931735	0.99294615	0.9927565	0.9926052	0.9924924	0.9924156	0.9923724	0.99235857	0.9923698	0.9924007	0.99244374	0.9924944	0.992545	0.9925907	0.99262667	0.99264914	0.99265456	0.99264264	0.99261063	0.9925596	0.9924902	0.9924027
1.0016832	1.0015743	1.001455	1.0013233	1.0011766	1.0010124	1.0008302	1.0006274	1.000404	1.0001587	0.9998924	0.99960345	0.9992939	0.99896353	0.9986139	0.9982464	0.9978616	0.99746287	0.9970534	0.9966353	0.9962114	0.9957875	0.9953665	0.9949537	0.994554	0.99417174	0.99381196	0.9934794	0.9931779	0.99291074	0.99268055	0.9924886	0.9923355	0.99222076	0.992142	0.99209523	0.99207693	0.99208134	0.99210376	0.99213684	0.99217504	0.99221206	0.9922438	0.99226445	0.9922718	0.9922627	0.99223626	0.99219054	0.99212813	0.99204797
1.0018812	1.0017861	1.0016804	1.0015607	1.0014242	1.0012698	1.0010968	1.0009016	1.0006844	1.000446	1.0001839	0.9998995	0.9995929	0.9992635	0.99891365	0.99854386	0.99815553	0.99775076	0.99733216	0.99690217	0.99646467	0.9960235	0.99558157	0.99514544	0.9947179	0.994306	0.99391407	0.9935455	0.9932068	0.9929011	0.9926305	0.9923984	0.9922049	0.992051	0.99193513	0.99185336	0.99180335	0.9917805	0.99177885	0.9917925	0.99181545	0.99184173	0.99186623	0.9918837	0.9918904	0.99188316	0.9918602	0.9918207	0.9917643	0.99169075
1.0020577	1.0019778	1.0018854	1.0017772	1.001653	1.0015088	1.0013448	1.0011588	1.00095	1.000718	1.0004627	1.000184	0.9998809	0.9995552	0.99920654	0.9988368	0.99844617	0.99803746	0.9976127	0.9971735	0.99672395	0.99626774	0.9958084	0.9953507	0.9948994	0.9944597	0.99403644	0.99363476	0.9932598	0.9929158	0.99260575	0.99233365	0.9921005	0.99190646	0.9917522	0.99163496	0.9915516	0.9914984	0.99147034	0.9914626	0.99146765	0.99148035	0.9914955	0.9915078	0.9915119	0.991505	0.9914853	0.9914502	0.99139905	0.9913319
1.0022124	1.0021474	1.0020685	1.0019735	1.001861	1.0017275	1.0015737	1.0013975	1.0011975	1.0009736	1.0007256	1.0004536	1.0001564	0.9998348	0.9994901	0.9991217	0.9987318	0.9983214	0.9978921	0.99744666	0.99698824	0.99651915	0.99604434	0.99556834	0.99509495	0.99462944	0.99417806	0.9937447	0.9933358	0.9929548	0.9926067	0.9922952	0.99202204	0.99178845	0.9915944	0.99143994	0.9913221	0.991237	0.99118084	0.9911486	0.99113345	0.99113053	0.99113435	0.991138	0.99113834	0.99113053	0.99111164	0.9910796	0.9910334	0.99097246
1.0023435	1.0022936	1.0022289	1.002147	1.0020463	1.0019249	1.0017811	1.0016158	1.001425	1.001211	1.0009716	1.0007069	1.0004168	1.0001019	0.99976206	0.99939734	0.9990093	0.99859965	0.9981685	0.99771917	0.9972536	0.99677527	0.9962879	0.9957954	0.995303	0.9948151	0.9943369	0.9938744	0.99343336	0.99301744	0.9926324	0.9922816	0.9919687	0.9916951	0.9914627	0.9912703	0.9911159	0.99099785	0.9909114	0.9908524	0.9908148	0.99079424	0.99078315	0.9907775	0.99077094	0.99076056	0.99074113	0.9907113	0.99066895	0.9906124
1.002451	1.002416	1.0023654	1.0022967	1.0022082	1.0020989	1.0019672	1.0018119	1.0016319	1.0014275	1.0011976	1.0009421	1.0006603	1.000353	1.0000197	0.99966127	0.9992771	0.9988696	0.998439	0.997988	0.9975186	0.9970333	0.9965363	0.9960305	0.99552125	0.99501294	0.9945116	0.99402213	0.9935508	0.99310184	0.99268115	0.9922936	0.99194187	0.9916296	0.99135655	0.9911253	0.99093443	0.9907814	0.9906631	0.9905756	0.99051356	0.9904722	0.99044484	0.9904267	0.99041194	0.990396	0.99037534	0.99034613	0.9903059	0.99025375
1.0025332	1.0025129	1.0024765	1.002421	1.002346	1.0022488	1.0021281	1.001984	1.0018157	1.001622	1.0014026	1.0011567	1.0008852	1.0005866	1.0002611	0.99990964	0.9995319	0.99912876	0.9987012	0.9982509	0.9977796	0.9972906	0.9967863	0.9962703	0.99574727	0.9952219	0.99469984	0.99418586	0.9936864	0.9932075	0.99275327	0.992329	0.9919399	0.99158823	0.99127716	0.99100727	0.9907787	0.9905897	0.99043834	0.9903201	0.9902317	0.9901668	0.99012077	0.99008816	0.99006313	0.99003994	0.99001545	0.98998505	0.9899464	0.9898968
1.002589	1.0025845	1.0025622	1.0025203	1.0024576	1.0023726	1.002264	1.0021323	1.0019748	1.0017923	1.0015843	1.0013498	1.0010879	1.0007998	1.0004847	1.0001415	0.9997712	0.9993752	0.99895203	0.9985051	0.99803525	0.99754465	0.9970356	0.99651223	0.9959786	0.9954395	0.9948995	0.994364	0.99383926	0.9933316	0.99284595	0.99238837	0.99196213	0.9915732	0.99122316	0.990915	0.99064815	0.99042237	0.9902362	0.99008685	0.98996955	0.9898807	0.9898134	0.9897634	0.98972535	0.9896934	0.98966295	0.98962957	0.9895915	0.9895437
1.0026186	1.0026293	1.0026203	1.0025922	1.0025423	1.0024699	1.0023736	1.0022538	1.0021089	1.0019376	1.0017415	1.0015184	1.001268	1.0009915	1.0006869	1.0003543	0.9999936	0.99960536	0.99918985	0.99874854	0.99828166	0.9977919	0.99728173	0.9967539	0.9962128	0.9956622	0.9951069	0.9945535	0.99400693	0.9934729	0.9929584	0.99246824	0.9920082	0.9915825	0.991195	0.99084854	0.9905435	0.9902806	0.9900594	0.9898766	0.989729	0.98961323	0.98952305	0.9894544	0.9894012	0.98935705	0.9893197	0.98928195	0.98924166	0.9891947
1.0026202	1.0026453	1.0026509	1.0026361	1.0025989	1.0025389	1.0024554	1.0023475	1.0022147	1.0020566	1.0018722	1.0016615	1.0014244	1.0011593	1.0008665	1.0005456	1.0001961	0.99981827	0.99941176	0.9989778	0.99851704	0.9980308	0.99752146	0.9969929	0.9964467	0.99588764	0.9953215	0.9947523	0.99418634	0.99362975	0.99308866	0.9925684	0.9920763	0.9916154	0.9911912	0.99080735	0.99046445	0.9901645	0.98990726	0.98969036	0.9895119	0.9893665	0.98925245	0.9891622	0.98909134	0.98903507	0.9889872	0.9889433	0.9888993	0.9888516
1.0025952	1.0026345	1.0026531	1.0026515	1.0026273	1.0025797	1.0025083	1.0024128	1.0022925	1.0021471	1.0019754	1.0017781	1.0015534	1.001302	1.0010216	1.0007142	1.0003772	1.0000101	0.9996153	0.99919075	0.9987379	0.9982587	0.99775314	0.99722505	0.99667805	0.99611384	0.9955392	0.9949576	0.9943759	0.99379927	0.99323446	0.99268734	0.9921645	0.9916712	0.9912126	0.99079174	0.9904118	0.9900749	0.9897811	0.9895294	0.9893181	0.98914355	0.9890022	0.98888963	0.9887991	0.9887267	0.9886667	0.98861486	0.98856574	0.9885156
1.0025417	1.0025945	1.002627	1.0026377	1.0026261	1.0025908	1.0025313	1.0024489	1.0023412	1.0022082	1.0020497	1.0018655	1.0016546	1.0014172	1.0011511	1.000857	1.000534	1.0001805	0.99979764	0.9993846	0.99894226	0.99847114	0.997973	0.997449	0.99690264	0.99633723	0.9957573	0.9951669	0.9945727	0.99397904	0.9933936	0.99282265	0.9922723	0.9917483	0.99125594	0.9908007	0.99038446	0.99001074	0.9896807	0.98939395	0.9891491	0.98894376	0.9887734	0.9886359	0.98852444	0.98843455	0.9883614	0.98829895	0.988243	0.9881891
1.0024589	1.0025257	1.0025713	1.0025944	1.0025951	1.0025716	1.0025249	1.0024542	1.0023588	1.0022389	1.002094	1.0019237	1.0017269	1.0015038	1.0012528	1.000973	1.0006646	1.0003259	0.99995774	0.9995576	0.9991276	0.99866736	0.9981785	0.9976616	0.99711955	0.99655527	0.9959729	0.9953774	0.9947732	0.9941668	0.993564	0.9929718	0.9923963	0.9918443	0.99132085	0.9908321	0.9903815	0.9899726	0.98960614	0.9892843	0.9890052	0.9887679	0.9885684	0.9884039	0.98826987	0.98816043	0.9880709	0.98799676	0.9879318	0.9878719
1.002348	1.0024277	1.0024856	1.0025207	1.002533	1.0025221	1.002487	1.0024285	1.0023456	1.002239	1.0021075	1.001951	1.0017688	1.0015602	1.0013245	1.0010602	1.000768	1.0004448	1.0000913	0.99970746	0.99929184	0.9988445	0.9983664	0.9978593	0.9973244	0.9967653	0.9961836	0.99558616	0.9949763	0.99435985	0.99374324	0.993133	0.99253565	0.9919584	0.99140686	0.99088687	0.9904024	0.9899585	0.9895573	0.9891999	0.9888874	0.98861647	0.98838735	0.9881944	0.9880359	0.9879051	0.98779845	0.98770916	0.98763406	0.98756695
1.0022076	1.0023	1.0023696	1.0024167	1.0024405	1.0024406	1.0024179	1.0023711	1.0023006	1.0022069	1.0020888	1.0019466	1.0017786	1.0015856	1.0013657	1.0011176	1.0008415	1.0005354	1.0001994	0.9998314	0.99943185	0.9989992	0.9985357	0.99804014	0.9975156	0.9969634	0.996387	0.9957903	0.99517745	0.99455446	0.99392754	0.9933027	0.99268734	0.9920875	0.9915102	0.99096096	0.9904455	0.98996884	0.98953336	0.9891419	0.9887943	0.98849094	0.9882306	0.98800904	0.98782337	0.9876709	0.987544	0.9874391	0.9873513	0.9872748
1.0020393	1.002143	1.0022242	1.0022824	1.0023165	1.0023286	1.0023166	1.0022811	1.0022231	1.0021417	1.0020374	1.0019087	1.0017557	1.0015779	1.0013742	1.0011436	1.0008844	1.000597	1.000278	0.9999279	0.9995451	0.99913	0.99868226	0.9982013	0.99768925	0.99714756	0.9965789	0.9959868	0.99537534	0.9947493	0.9941153	0.9934799	0.99284875	0.9922298	0.9916295	0.9910542	0.9905099	0.9900021	0.989534	0.9891083	0.9887275	0.9883911	0.9880986	0.9878476	0.9876352	0.98745763	0.9873103	0.98718745	0.98708534	0.9869979
1.0018417	1.0019569	1.0020487	1.0021168	1.0021623	1.0021839	1.0021834	1.0021591	1.0021131	1.0020441	1.0019525	1.0018377	1.0016997	1.0015374	1.0013498	1.0011365	1.0008954	1.0006255	1.0003257	0.9999947	0.99963105	0.99923426	0.9988038	0.9983399	0.9978433	0.9973149	0.99675643	0.9961723	0.99556524	0.9949404	0.9943034	0.99366033	0.99301785	0.99238294	0.991763	0.99116486	0.9905939	0.9900562	0.9895572	0.9890993	0.98868585	0.98831725	0.98799264	0.98771167	0.9874709	0.98726743	0.9870974	0.9869551	0.986837	0.98673666
1.0016154	1.0017412	1.0018429	1.0019207	1.0019767	1.0020083	1.0020177	1.002005	1.0019695	1.0019126	1.0018339	1.0017331	1.0016097	1.0014627	1.0012922	1.0010958	1.0008727	1.000622	1.000342	1.0000306	0.9996876	0.99931055	0.99890006	0.9984543	0.99797505	0.99746186	0.9969179	0.9963444	0.9957448	0.9951243	0.994488	0.99384147	0.9931914	0.9925442	0.99190795	0.99128956	0.99069506	0.99013096	0.989603	0.9891147	0.98866916	0.98826754	0.9879118	0.9876003	0.987331	0.98710114	0.9869065	0.98674417	0.9866077	0.9864936
1.0013609	1.0014961	1.0016072	1.0016946	1.0017592	1.0018008	1.0018196	1.0018173	1.001793	1.0017478	1.0016816	1.0015943	1.0014851	1.0013539	1.0011986	1.00102	1.000816	1.0005844	1.0003241	1.000034	0.99971175	0.9993561	0.9989667	0.9985414	0.9980823	0.9975874	0.9970595	0.99649966	0.99591184	0.99529886	0.99466735	0.99402046	0.99336576	0.99271107	0.992062	0.9914264	0.9908119	0.9902236	0.98966867	0.9891515	0.9886755	0.9882433	0.9878569	0.98751426	0.98721576	0.98695844	0.98673964	0.98655504	0.98639995	0.9862695
1.0010777	1.0012221	1.0013422	1.0014384	1.0015111	1.0015616	1.0015898	1.0015969	1.0015835	1.0015494	1.0014954	1.0014205	1.0013255	1.0012093	1.0010709	1.0009099	1.0007236	1.0005122	1.0002722	1.0000031	0.9997033	0.99937	0.9990029	0.99860024	0.9981621	0.99768794	0.9971788	0.9966362	0.99606246	0.9954609	0.9948364	0.9941943	0.9935394	0.99287945	0.9922222	0.9915735	0.99094087	0.99033284	0.98975366	0.98920953	0.9887048	0.9882432	0.9878258	0.9874534	0.98712647	0.98684126	0.98659635	0.98638886	0.9862127	0.9860655
1.0007675	1.0009198	1.0010478	1.001152	1.0012327	1.0012914	1.0013286	1.0013446	1.0013399	1.0013169	1.0012746	1.0012124	1.0011312	1.0010297	1.0009077	1.0007632	1.000596	1.0004038	1.0001844	0.99993753	0.9996601	0.99935025	0.99900645	0.99862784	0.9982126	0.99776095	0.99727327	0.99675024	0.99619406	0.9956071	0.9949942	0.994359	0.99370855	0.99304795	0.992385	0.9917269	0.9910814	0.99045515	0.98985505	0.98928714	0.988756	0.9882658	0.9878195	0.987418	0.98706186	0.98674875	0.9864776	0.9862459	0.9860488	0.9858824
1.0004294	1.0005895	1.0007241	1.0008354	1.0009241	1.00099	1.001035	1.0010589	1.0010648	1.0010512	1.0010197	1.0009696	1.0009013	1.0008149	1.0007083	1.0005809	1.0004318	1.0002593	1.0000612	0.9998357	0.9995817	0.99929553	0.9989765	0.9986228	0.9982324	0.9978048	0.9973406	0.99684	0.9963037	0.995735	0.99513656	0.99451274	0.99386966	0.9932126	0.9925486	0.9918849	0.9912296	0.9905891	0.9899712	0.9893821	0.9888265	0.9883103	0.9878368	0.9874068	0.9870217	0.98668116	0.98638463	0.9861278	0.98590815	0.9857217
1.0000651	1.0002316	1.0003734	1.0004907	1.0005854	1.0006585	1.0007104	1.0007427	1.0007561	1.0007521	1.0007312	1.0006931	1.0006369	1.0005641	1.0004724	1.0003624	1.000231	1.0000782	0.99990106	0.99969846	0.9994669	0.99920535	0.99891144	0.99858344	0.9982197	0.99781835	0.99737936	0.9969026	0.99638957	0.99584115	0.9952609	0.99465203	0.99401975	0.9933706	0.99270946	0.9920444	0.9913826	0.9907321	0.99009955	0.98949164	0.988916	0.9883757	0.987876	0.98741937	0.9870065	0.98663956	0.9863161	0.9860341	0.9857917	0.98558396
0.99967426	0.9998469	0.9999941	1.0001177	1.0002173	1.0002965	1.000355	1.0003946	1.0004163	1.0004209	1.0004092	1.0003811	1.000338	1.000278	1.0002015	1.0001075	0.99999374	0.9998595	0.9997035	0.99952257	0.99931526	0.99907833	0.99881035	0.9985087	0.9981721	0.9977988	0.9973872	0.99693614	0.9964483	0.9959234	0.99536455	0.9947741	0.9941571	0.99351794	0.9928642	0.9922013	0.9915378	0.9908804	0.99023765	0.98961526	0.9890204	0.98845935	0.9879357	0.9874542	0.98701566	0.98662174	0.9862721	0.9859655	0.9856991	0.98547083
0.99925864	0.9994356	0.9995879	0.99971586	0.9998207	0.9999056	0.9999701	1.0000156	1.0000443	1.0000577	1.0000542	1.000037	1.0000046	0.9999577	0.9998955	0.99981636	0.9997203	0.9996049	0.9994688	0.99930984	0.9991258	0.99891454	0.99867225	0.99839807	0.998089	0.9977441	0.9973612	0.9969395	0.99647915	0.99598014	0.995445	0.9948757	0.9942771	0.993653	0.9930105	0.99235433	0.99169296	0.99103254	0.99038285	0.98974895	0.9891399	0.9885598	0.98801523	0.9875102	0.9870471	0.98662823	0.9862532	0.985922	0.9856325	0.9853814
0.99881816	0.9989993	0.9991553	0.99928755	0.9993972	0.99948585	0.9995555	0.9996068	0.9996421	0.9996621	0.99966747	0.9996589	0.99963826	0.9996026	0.9995539	0.9994899	0.99941015	0.99931353	0.9991974	0.9990601	0.9988988	0.998712	0.99849665	0.9982504	0.99796987	0.9976545	0.9973011	0.99690914	0.9964779	0.9960073	0.99549884	0.9949545	0.994378	0.9937721	0.9931443	0.9924989	0.9918432	0.9911856	0.99053204	0.98989135	0.98927003	0.98867553	0.988113	0.9875863	0.9871012	0.98665786	0.9862582	0.9859029	0.98559	0.9853172
0.99835366	0.9985379	0.9986976	0.9988332	0.99894583	0.99903876	0.9991123	0.9991692	0.99921	0.99923617	0.9992496	0.9992498	0.9992383	0.9992144	0.999178	0.9991286	0.99906474	0.9989855	0.9988884	0.99877244	0.9986343	0.9984724	0.9982829	0.99806416	0.99781346	0.99752814	0.9972055	0.9968446	0.99644446	0.99600434	0.995525	0.99500823	0.9944564	0.99387354	0.9932632	0.9926325	0.9919867	0.99133456	0.9906826	0.99003845	0.9894092	0.98880273	0.9882248	0.98768103	0.9871744	0.9867095	0.9862879	0.98590857	0.98557216	0.98527664
0.99786574	0.9980533	0.9982148	0.99835306	0.99846894	0.9985645	0.99864167	0.99870265	0.9987484	0.99878037	0.9988002	0.9988086	0.9988063	0.9987929	0.9987679	0.9987324	0.99868363	0.99862134	0.99854356	0.9984477	0.99833196	0.9981943	0.9980317	0.9978406	0.99761885	0.99736416	0.99707294	0.9967445	0.99637705	0.99596924	0.995521	0.9950341	0.9945105	0.9939524	0.99336433	0.992752	0.9921209	0.99147856	0.99083155	0.9901885	0.98955584	0.9889405	0.988351	0.9877914	0.9872671	0.9867824	0.9863383	0.9859376	0.98557913	0.98526186
0.9973565	0.99754494	0.9977088	0.99784863	0.99796647	0.99806476	0.9981446	0.9982091	0.9982584	0.998296	0.99832183	0.99833727	0.9983431	0.99833924	0.9983258	0.9983027	0.99826866	0.99822176	0.9981622	0.9980863	0.9979925	0.9978786	0.99774134	0.9975781	0.9973859	0.9971617	0.99690336	0.9966079	0.9962741	0.9958997	0.9954848	0.9950303	0.99453735	0.99400747	0.9934452	0.9928546	0.9922425	0.99161386	0.9909766	0.9903378	0.9897048	0.9890863	0.98848814	0.9879167	0.9873769	0.9868748	0.9864109	0.9859894	0.98561	0.9852719
0.99682546	0.9970156	0.9971803	0.9973211	0.99744034	0.9975398	0.9976221	0.99768907	0.99774253	0.997784	0.9978144	0.99783623	0.99784976	0.9978545	0.9978519	0.9978406	0.9978196	0.9977884	0.99774534	0.99768883	0.9976163	0.9975258	0.99741334	0.9972778	0.99711496	0.99692154	0.99669516	0.9964337	0.99613404	0.995795	0.9954152	0.99499446	0.99453443	0.9940362	0.99350256	0.99293804	0.9923473	0.9917371	0.99111307	0.99048364	0.9898555	0.98923635	0.9886336	0.9880533	0.98750275	0.9869845	0.9865045	0.98606324	0.985664	0.985306
0.9962747	0.99646455	0.9966296	0.9967714	0.99689114	0.9969917	0.99707496	0.9971446	0.9971997	0.9972449	0.99728	0.9973077	0.99732727	0.9973404	0.9973462	0.9973457	0.99733806	0.99732167	0.99729526	0.99725664	0.99720466	0.9971362	0.99704856	0.9969394	0.99680513	0.99664253	0.9964484	0.99622107	0.99595636	0.9956534	0.99531	0.9949257	0.9945006	0.99403614	0.99353474	0.9929994	0.99243456	0.99184626	0.9912398	0.99062306	0.9900039	0.9893884	0.98878515	0.98820007	0.98763984	0.9871107	0.98661554	0.9861582	0.98574024	0.9853631
0.99570495	0.9958943	0.99605924	0.9962004	0.99631983	0.99642026	0.9965047	0.9965747	0.99663246	0.9966802	0.99671954	0.99675095	0.9967771	0.99679697	0.9968125	0.99682146	0.9968252	0.99682194	0.99681056	0.9967899	0.9967569	0.9967107	0.9966465	0.9965639	0.9964575	0.99632525	0.99616396	0.99596995	0.99574125	0.9954749	0.995169	0.99482214	0.9944345	0.9940055	0.9935387	0.9930351	0.99249953	0.991937	0.99135274	0.9907537	0.99014646	0.9895392	0.98893946	0.98835355	0.9877893	0.9872506	0.98674375	0.98627234	0.98583835	0.98544353
0.9951167	0.99530536	0.9954689	0.9956086	0.9957276	0.99582815	0.9959123	0.9959832	0.9960422	0.9960918	0.99613386	0.99616945	0.99620044	0.9962266	0.99624914	0.9962676	0.99628204	0.99629146	0.99629486	0.99628997	0.99627584	0.9962496	0.99620914	0.9961512	0.9960723	0.9959702	0.9958408	0.99568087	0.9954877	0.99525857	0.99499	0.9946821	0.9943332	0.9939429	0.99351275	0.9930442	0.99254125	0.9920079	0.9914492	0.99087167	0.9902818	0.98968685	0.9890946	0.98851204	0.98794556	0.98740214	0.9868864	0.98640317	0.9859554	0.98554516
0.99451214	0.9946988	0.9948601	0.9949984	0.9951162	0.99521536	0.99529904	0.9953698	0.99542934	0.99548036	0.99552476	0.9955637	0.9955984	0.99563	0.9956596	0.9956861	0.9957103	0.9957314	0.9957476	0.9957584	0.99576175	0.99575555	0.99573636	0.99570256	0.995651	0.99557775	0.99547976	0.99535334	0.99519604	0.995004	0.9947741	0.9945059	0.9941969	0.9938459	0.99345475	0.99302447	0.99255687	0.99205595	0.991527	0.99097455	0.99040544	0.9898273	0.98924726	0.98867184	0.9881083	0.98756284	0.98704225	0.9865507	0.98609143	0.9856676
0.9938923	0.994076	0.99423504	0.9943706	0.9944868	0.99458444	0.99466634	0.99473643	0.99479604	0.99484795	0.9948935	0.99493504	0.99497324	0.99500954	0.9950446	0.9950787	0.9951112	0.9951431	0.9951719	0.9951965	0.99521625	0.99522793	0.9952307	0.9952203	0.99519414	0.99514884	0.9950816	0.99498844	0.99486536	0.9947109	0.994521	0.99429244	0.99402344	0.9937147	0.99336463	0.99297345	0.99254435	0.9920788	0.99158263	0.9910595	0.99051607	0.9899584	0.98939437	0.98883057	0.9882737	0.9877312	0.98720855	0.986711	0.9862434	0.9858094
0.9932579	0.993438	0.9935941	0.99372697	0.9938401	0.9939359	0.99401647	0.99408484	0.99414414	0.9941955	0.9942418	0.99428463	0.99432594	0.9943658	0.9944057	0.9944464	0.99448663	0.9945279	0.99456763	0.9946063	0.99464107	0.99467045	0.9946921	0.9947038	0.9947023	0.9946849	0.9946471	0.9945859	0.994498	0.9943804	0.99422854	0.99404097	0.99381375	0.9935469	0.99323887	0.99288976	0.99250084	0.9920747	0.99161434	0.9911243	0.99060994	0.9900775	0.9895333	0.9889851	0.98843956	0.9879034	0.9873827	0.98688394	0.986411	0.98596853
0.99261045	0.9927872	0.9929395	0.99306875	0.9931786	0.9932714	0.9933494	0.9934164	0.99347407	0.99352497	0.99357104	0.9936152	0.9936579	0.9937009	0.9937455	0.99379134	0.99383885	0.9938879	0.9939379	0.99398834	0.9940367	0.99408287	0.99412304	0.994156	0.99417835	0.994186	0.99417716	0.99414784	0.99409395	0.9940122	0.9938988	0.9937514	0.9935666	0.99334264	0.99307823	0.99277276	0.99242634	0.9920416	0.9916196	0.99116606	0.9906841	0.99018115	0.9896613	0.98913294	0.98860234	0.9880771	0.98756284	0.98706573	0.9865912	0.98614275
0.99195206	0.9921237	0.9922717	0.9923972	0.9925036	0.99259275	0.9926681	0.9927319	0.9927879	0.9928377	0.9928834	0.9929279	0.99297184	0.99301654	0.993064	0.99311435	0.99316806	0.9932247	0.9932842	0.99334484	0.9934067	0.99346787	0.9935255	0.99357754	0.99362177	0.9936549	0.9936739	0.9936745	0.99365324	0.9936071	0.99353206	0.99342483	0.9932823	0.9931014	0.99288124	0.9926204	0.99231845	0.9919766	0.9915973	0.9911828	0.9907373	0.9902663	0.98977536	0.98927104	0.9887606	0.9882497	0.9877458	0.98725426	0.9867817	0.98633194
0.99128324	0.99145	0.9915929	0.99171406	0.99181604	0.9919014	0.99197334	0.99203455	0.99208784	0.9921361	0.9921805	0.9922243	0.9922684	0.9923152	0.99236536	0.99241894	0.9924774	0.99254066	0.9926077	0.99267864	0.99275196	0.99282634	0.9929003	0.99297136	0.9930364	0.9930929	0.99313766	0.9931674	0.9931781	0.99316686	0.99312854	0.99306107	0.9929607	0.992823	0.9926482	0.99243236	0.9921763	0.99188006	0.991545	0.99117196	0.9907658	0.99033195	0.98987335	0.9893972	0.98890984	0.9884178	0.98792887	0.9874474	0.9869802	0.9865318
0.9906064	0.9907671	0.99090445	0.99102056	0.9911181	0.9911991	0.9912669	0.9913247	0.9913753	0.9914207	0.99146396	0.9915066	0.9915506	0.99159783	0.9916498	0.991706	0.99176854	0.9918368	0.9919112	0.99199075	0.992075	0.9921618	0.9922504	0.9923378	0.9924226	0.9925012	0.9925709	0.9926287	0.9926699	0.9926919	0.9926902	0.99266165	0.99260175	0.9925083	0.99237764	0.99220896	0.9919996	0.9917502	0.99146056	0.99113256	0.99076957	0.9903744	0.98995197	0.98950833	0.98904884	0.98858047	0.98810947	0.9876419	0.9871845	0.9867421
0.9899232	0.9900771	0.9902082	0.9903186	0.9904111	0.99048734	0.99055094	0.9906045	0.9906516	0.99069417	0.9907351	0.9907763	0.9908196	0.9908674	0.9909196	0.99097854	0.99104416	0.9911172	0.99119735	0.99128413	0.9913776	0.99147564	0.99157697	0.9916803	0.9917827	0.9918821	0.9919755	0.99205923	0.9921299	0.9921841	0.99221736	0.99222636	0.99220765	0.99215674	0.9920715	0.9919491	0.991788	0.9915858	0.9913438	0.9910626	0.9907443	0.9903924	0.9900093	0.9896015	0.9891744	0.9887336	0.98828554	0.98783636	0.98739237	0.98695904
0.9892344	0.9893817	0.98950624	0.98961043	0.9896966	0.98976886	0.98982775	0.9898769	0.98991984	0.98995936	0.98999715	0.990036	0.9900782	0.99012434	0.9901782	0.99023783	0.9903058	0.9903824	0.9904673	0.99056065	0.9906619	0.9907695	0.9908837	0.99100024	0.9911198	0.9912385	0.99135363	0.99146146	0.9915605	0.991645	0.9917123	0.9917575	0.99177843	0.9917699	0.9917292	0.9916534	0.9915393	0.99138683	0.9911936	0.99096066	0.9906899	0.990383	0.99004334	0.98967505	0.98928356	0.9888741	0.988453	0.98802656	0.9876004	0.98718065
0.98854226	0.988682	0.9887996	0.9888976	0.98897797	0.9890441	0.98909694	0.98914224	0.98918116	0.9892166	0.98925155	0.9892878	0.9893282	0.98937356	0.9894261	0.9894863	0.98955595	0.9896351	0.9897238	0.9898229	0.98993075	0.9900475	0.99017125	0.99030197	0.99043566	0.99057186	0.9907067	0.9908386	0.99096274	0.99107647	0.9911759	0.9912572	0.991316	0.9913487	0.9913519	0.9913216	0.9912556	0.99115217	0.99100906	0.99082667	0.9906049	0.9903455	0.99005115	0.9897263	0.9893742	0.9889999	0.98861045	0.98821026	0.9878065	0.9874049
0.9878489	0.9879801	0.98809105	0.98818165	0.9882557	0.9883154	0.9883638	0.9884038	0.98843807	0.98846924	0.9885009	0.98853433	0.98857224	0.9886154	0.9886666	0.9887269	0.9887973	0.9888781	0.9889703	0.98907304	0.9891867	0.9893111	0.98944396	0.98958546	0.9897333	0.98988485	0.99003875	0.9901915	0.99033946	0.99048096	0.99061096	0.9907257	0.99082184	0.99089396	0.99094	0.99095553	0.9909367	0.99088246	0.99079	0.9906586	0.9904876	0.9902782	0.9900324	0.9897526	0.98944354	0.98910916	0.9887546	0.9883857	0.9880079	0.9876275
0.9871563	0.9872792	0.98738116	0.9874651	0.9875322	0.98758614	0.98762816	0.98766303	0.9876925	0.9877197	0.9877467	0.98777705	0.9878113	0.9878529	0.9879027	0.9879616	0.988032	0.9881139	0.988208	0.9883136	0.98843235	0.98856235	0.9887034	0.9888546	0.9890141	0.9891807	0.9893509	0.9895236	0.9896938	0.9898609	0.99001974	0.99016637	0.99029726	0.9904083	0.99049574	0.99055576	0.9905842	0.99057883	0.990537	0.9904568	0.990338	0.9901796	0.9899846	0.9897536	0.98949015	0.9891986	0.98888344	0.988549	0.9882017	0.98784727
0.986466	0.9865799	0.98667425	0.9867501	0.98681056	0.98685735	0.9868933	0.98692286	0.9869467	0.986969	0.9869926	0.9870181	0.98704994	0.9870884	0.98713547	0.98719364	0.9872631	0.98734534	0.98744	0.9875484	0.9876705	0.987806	0.98795354	0.988113	0.9882826	0.9884614	0.98864675	0.98883706	0.9890287	0.9892187	0.9894045	0.9895809	0.98974526	0.98989314	0.99002033	0.99012333	0.99019814	0.990241	0.99024945	0.9902211	0.9901553	0.9900502	0.9899068	0.98972636	0.9895116	0.98926604	0.98899317	0.9886982	0.9883863	0.98806137
0.9857806	0.9858844	0.9859699	0.98603815	0.9860908	0.98613113	0.9861613	0.9861847	0.98620355	0.9862208	0.98623985	0.98626155	0.9862896	0.9863244	0.9863694	0.98642564	0.98649395	0.98657477	0.98666996	0.9867797	0.9869042	0.98704326	0.98719656	0.9873623	0.9875414	0.98773116	0.9879301	0.9881357	0.9883456	0.9885575	0.9887673	0.9889723	0.9891682	0.9893507	0.98951685	0.9896611	0.9897801	0.9898705	0.9899291	0.98995256	0.9899388	0.98988795	0.98979753	0.9896708	0.98950726	0.98931044	0.98908347	0.98883075	0.9885567	0.98826694
0.9851026	0.98519576	0.98527217	0.9853318	0.9853774	0.9854105	0.98543507	0.9854516	0.98546463	0.9854772	0.98549145	0.98550874	0.9855322	0.9855648	0.9856062	0.98565966	0.9857255	0.98580533	0.9859002	0.9860109	0.9861366	0.98627806	0.98643553	0.9866072	0.9867932	0.9869928	0.98720217	0.98742235	0.98764867	0.98787993	0.9881126	0.9883431	0.98856807	0.988784	0.98898584	0.9891695	0.9893325	0.9894689	0.98957586	0.989651	0.9896909	0.98969316	0.98965794	0.98958486	0.9894748	0.9893294	0.9891513	0.9889442	0.9887132	0.9884614
0.984433	0.98451614	0.9845832	0.9846344	0.984672	0.984698	0.9847152	0.984726	0.98473394	0.9847405	0.98474956	0.98476225	0.98478234	0.98481035	0.9848488	0.9848992	0.9849628	0.9850413	0.98513484	0.98524463	0.98537093	0.98551416	0.98567396	0.9858499	0.9860424	0.9862484	0.9864683	0.9867002	0.9869416	0.9871902	0.98744315	0.9876972	0.98794895	0.9881952	0.98843145	0.98865324	0.9888565	0.9890378	0.98919255	0.9893178	0.9894097	0.9894664	0.9894862	0.9894691	0.98941296	0.9893209	0.98919505	0.98903704	0.9888509	0.98864174
0.9837748	0.9838478	0.9839043	0.98394716	0.9839767	0.9839951	0.9840059	0.9840109	0.9840125	0.98401463	0.98401856	0.9840263	0.9840412	0.98406565	0.9841005	0.9841475	0.98420835	0.98428416	0.9843761	0.9844843	0.98461026	0.98475456	0.98491573	0.9850951	0.9852911	0.9855041	0.9857313	0.9859731	0.9862265	0.98649085	0.9867616	0.9870374	0.98731375	0.9875881	0.98785585	0.9881128	0.98835534	0.9885794	0.98878056	0.98895365	0.9890976	0.98920804	0.9892836	0.9893212	0.9893218	0.98928523	0.98921263	0.98910695	0.98897016	0.9888066
0.98313075	0.98319197	0.9832392	0.98327243	0.9832942	0.98330563	0.98330957	0.9833085	0.9833051	0.9833008	0.98329943	0.98330265	0.9833135	0.98333365	0.9833644	0.9834074	0.9834647	0.9835378	0.98362714	0.98373437	0.9838588	0.98400205	0.98416454	0.98434514	0.98454416	0.9847616	0.9849951	0.9852454	0.9855098	0.98578584	0.98607314	0.98636705	0.98666555	0.9869652	0.9872626	0.98755246	0.9878318	0.98809576	0.98834026	0.98856205	0.9887563	0.9889192	0.98904926	0.98914343	0.989201	0.989221	0.9892043	0.98915267	0.9890673	0.98895293
0.9825028	0.98255223	0.9825895	0.9826141	0.98262763	0.9826316	0.9826285	0.98262143	0.982612	0.9826025	0.98259646	0.98259467	0.9826006	0.9826161	0.98264253	0.9826822	0.98273623	0.9828056	0.9828924	0.9829968	0.9831197	0.9832619	0.9834235	0.9836045	0.98380595	0.9840258	0.9842648	0.98452073	0.9847929	0.9850806	0.9853809	0.985691	0.9860094	0.98633146	0.986655	0.98697484	0.9872888	0.98759097	0.98787725	0.98814446	0.98838675	0.98860174	0.9887852	0.98893553	0.98904973	0.98912704	0.98916763	0.9891722	0.98914146	0.9890786
0.981893	0.9819311	0.98195803	0.9819734	0.9819793	0.9819763	0.9819662	0.9819529	0.9819377	0.98192304	0.98191136	0.98190534	0.9819067	0.981918	0.98194045	0.98197573	0.9820254	0.9820918	0.9821753	0.9822762	0.9823964	0.9825368	0.9826969	0.9828775	0.9830793	0.98330015	0.98354214	0.98380286	0.98408186	0.98437786	0.9846887	0.9850128	0.985348	0.98569024	0.9860371	0.9863849	0.9867294	0.9870672	0.9873928	0.98770237	0.9879914	0.9882563	0.98849297	0.9886979	0.98886913	0.989004	0.98910326	0.98916495	0.9891906	0.9891825
0.9813047	0.9813304	0.98134714	0.981354	0.9813513	0.981341	0.9813246	0.9813055	0.98128426	0.9812647	0.9812482	0.9812374	0.98123467	0.9812415	0.98125976	0.9812906	0.9813369	0.9813995	0.98147887	0.9815765	0.981694	0.9818316	0.9819893	0.982168	0.9823685	0.9825903	0.9828331	0.9830966	0.9833802	0.98368233	0.98400235	0.98433775	0.98468655	0.9850461	0.98541373	0.98578614	0.98615944	0.98652816	0.98689026	0.9872405	0.98757386	0.98788595	0.98817414	0.9884327	0.9886601	0.9888533	0.9890102	0.98913014	0.9892143	0.9892628
0.9807397	0.9807537	0.9807596	0.9807578	0.98074716	0.9807294	0.98070735	0.9806818	0.9806558	0.98063064	0.98060995	0.98059446	0.9805874	0.9805901	0.98060405	0.9806313	0.9806734	0.9807319	0.9808072	0.9809018	0.9810151	0.981149	0.9813038	0.9814807	0.9816789	0.98189974	0.9821425	0.98240703	0.9826926	0.98299986	0.9833259	0.98366934	0.9840298	0.9844038	0.98478913	0.98518217	0.98558044	0.98597914	0.98637414	0.9867611	0.9871362	0.98749363	0.9878306	0.9881411	0.9884235	0.9886733	0.9888889	0.9890689	0.9892116	0.9893185
0.9802002	0.98020214	0.98019826	0.9801866	0.98016804	0.9801447	0.98011583	0.9800851	0.98005414	0.9800245	0.9799993	0.97998	0.9799685	0.9799672	0.9799773	0.9800009	0.9800386	0.98009247	0.98016435	0.9802544	0.98036414	0.98049426	0.9806459	0.98081887	0.9810146	0.9812328	0.9814741	0.9817383	0.9820248	0.9823338	0.98266363	0.9830143	0.9833828	0.9837684	0.98416805	0.9845796	0.98499894	0.9854235	0.98584837	0.98626953	0.9866826	0.9870828	0.98746526	0.9878264	0.9881614	0.98846716	0.9887409	0.9889795	0.9891822	0.9893482
0.97968847	0.9796784	0.97966486	0.97964483	0.9796185	0.9795884	0.97955424	0.9795181	0.9794825	0.9794488	0.9794194	0.97939616	0.97938114	0.9793756	0.9793823	0.979402	0.9794362	0.9794866	0.97955406	0.9796397	0.9797456	0.9798713	0.98001844	0.98018837	0.98037994	0.9805946	0.9808325	0.9810948	0.98138076	0.9816899	0.98202217	0.982376	0.98275054	0.98314464	0.9835555	0.983982	0.9844193	0.98486626	0.98531735	0.9857687	0.98621684	0.98665667	0.98708254	0.98749053	0.9878768	0.98823607	0.98856646	0.98886347	0.9891261	0.9893526
0.9792076	0.97918594	0.9791617	0.97913337	0.9791002	0.9790633	0.9790242	0.9789837	0.9789438	0.97890633	0.9788728	0.97884613	0.9788282	0.9788195	0.9788224	0.97883874	0.97886944	0.978916	0.9789795	0.97906166	0.9791625	0.97928345	0.97942686	0.97959113	0.97977865	0.97998965	0.98022443	0.9804829	0.9807664	0.98107386	0.98140574	0.98176074	0.9821384	0.9825385	0.98295814	0.98339546	0.9838474	0.98431295	0.9847858	0.9852647	0.9857437	0.98621863	0.9866849	0.9871375	0.9875718	0.98798275	0.988368	0.9887223	0.9890444	0.989331
0.97875893	0.978726	0.9786917	0.9786556	0.97861594	0.9785731	0.9785288	0.9784842	0.9784403	0.9783999	0.97836363	0.9783343	0.9783128	0.9783017	0.97830194	0.9783146	0.978342	0.97838503	0.9784451	0.97852296	0.9786195	0.97873646	0.9788745	0.9790345	0.9792168	0.97942287	0.97965235	0.97990656	0.9801858	0.9804901	0.9808199	0.98117465	0.98155326	0.9819559	0.9823804	0.9828255	0.9832892	0.9837685	0.98426104	0.98476213	0.9852684	0.985775	0.98627746	0.9867705	0.98725	0.98771006	0.988148	0.98855776	0.9889373	0.9892838
0.97834504	0.9783007	0.9782573	0.97821313	0.97816736	0.97811955	0.9780708	0.9780221	0.97797525	0.9779318	0.9778937	0.9778616	0.9778383	0.9778247	0.97782224	0.97783244	0.9778573	0.97789687	0.9779535	0.9780276	0.97812057	0.97823274	0.978366	0.9785206	0.9786974	0.9788982	0.9791219	0.9793711	0.979645	0.97994447	0.9802703	0.9806219	0.9809992	0.98140174	0.9818283	0.98227835	0.98274976	0.98324025	0.98374724	0.9842667	0.9847959	0.9853302	0.98586476	0.9863946	0.98691535	0.98742163	0.9879088	0.9883719	0.9888077	0.9892133
0.9779665	0.9779116	0.97786015	0.9778086	0.97775674	0.97770435	0.97765225	0.97760063	0.9775511	0.9775058	0.97746545	0.9774316	0.9774065	0.97739136	0.9773875	0.97739583	0.9774183	0.97745514	0.97750854	0.9775788	0.97766834	0.9777763	0.9779053	0.9780544	0.97822595	0.9784206	0.97863835	0.9788811	0.979149	0.9794423	0.9797627	0.9801092	0.9804824	0.9808824	0.9813084	0.98175997	0.9822356	0.9827326	0.9832504	0.98378503	0.98433256	0.9848903	0.9854524	0.98601484	0.9865731	0.9871209	0.9876549	0.9881684	0.9886584	0.98912024
0.9776272	0.9775611	0.97750103	0.9774436	0.9773867	0.9773301	0.9772747	0.9772212	0.97717035	0.977123	0.97708154	0.97704726	0.9770215	0.9770052	0.97700006	0.9770071	0.9770275	0.97706264	0.9771139	0.97718185	0.97726744	0.9773715	0.97749484	0.97763956	0.97780603	0.97799444	0.9782053	0.97844136	0.9787017	0.97898865	0.9793015	0.97964174	0.98000926	0.98040444	0.9808276	0.9812772	0.98175365	0.9822542	0.9827781	0.98332286	0.98388475	0.9844604	0.9850459	0.9856366	0.9862276	0.98681325	0.98738974	0.9879503	0.988491	0.9890074
0.9773267	0.97725147	0.9771833	0.9771197	0.97705805	0.97699904	0.97694093	0.9768857	0.9768339	0.97678614	0.9767441	0.97671	0.97668433	0.9766677	0.9766621	0.97666883	0.9766884	0.9767224	0.97677195	0.9768376	0.9769202	0.977021	0.97714055	0.9772803	0.97744066	0.97762334	0.9778279	0.97805643	0.97830975	0.9785885	0.9788931	0.9792252	0.97958523	0.9799733	0.9803909	0.980836	0.9813091	0.9818101	0.98233676	0.982887	0.98345906	0.9840486	0.98465246	0.98526615	0.98588544	0.98650426	0.9871185	0.98772216	0.9883095	0.98887753
0.97706616	0.9769822	0.9769076	0.97683895	0.976774	0.9767118	0.97665226	0.9765964	0.97654426	0.9764969	0.9764558	0.9764216	0.9763964	0.9763812	0.97637635	0.9763835	0.9764026	0.97643685	0.97648495	0.9765489	0.97662956	0.9767274	0.9768439	0.9769792	0.9771343	0.977311	0.9775095	0.97773075	0.9779763	0.9782458	0.9785425	0.9788653	0.979216	0.97959536	0.9800039	0.9804426	0.9809101	0.98140717	0.98193306	0.98248464	0.983062	0.98366064	0.984278	0.98490983	0.985552	0.9861993	0.9868465	0.9874884	0.9881199	0.9887348
0.9768484	0.9767559	0.97667485	0.97660244	0.97653353	0.97646976	0.9764102	0.97635424	0.97630286	0.9762566	0.97621703	0.97618514	0.97616124	0.97614753	0.9761443	0.9761523	0.9761728	0.97620666	0.976255	0.9763189	0.976398	0.9764934	0.97660756	0.97673935	0.9768906	0.97706133	0.9772537	0.97746736	0.97770464	0.9779662	0.978253	0.9785661	0.9789068	0.979276	0.97967446	0.9801038	0.98056287	0.9810532	0.98157364	0.9821234	0.9827009	0.9833039	0.9839298	0.9845748	0.9852343	0.9859046	0.9865804	0.9872551	0.98792535	0.98858416
0.9766726	0.976573	0.9764865	0.97640985	0.9763397	0.97627527	0.9762157	0.9761604	0.97611076	0.976067	0.9760293	0.97599995	0.9759796	0.9759679	0.97596705	0.97597694	0.9759994	0.97603506	0.9760843	0.97614855	0.9762276	0.9763219	0.9764341	0.97656274	0.9767107	0.9768769	0.9770634	0.9772707	0.97750026	0.9777529	0.9780304	0.97833294	0.97866285	0.9790201	0.97940713	0.97982496	0.9802736	0.9807539	0.98126614	0.9818092	0.98238355	0.9829865	0.9836158	0.9842684	0.98493993	0.9856279	0.98632544	0.98702884	0.987732	0.9884293
0.9765402	0.9764342	0.97634286	0.9762634	0.97619224	0.97612804	0.9760693	0.9760159	0.97596914	0.97592795	0.97589415	0.9758685	0.9758508	0.97584337	0.97584546	0.9758593	0.975885	0.9759228	0.97597396	0.9760388	0.9761183	0.976214	0.97632486	0.9764522	0.9765969	0.9767596	0.9769414	0.9771427	0.9773653	0.97760975	0.97787726	0.9781697	0.97848773	0.9788331	0.9792077	0.97961193	0.98004764	0.9805155	0.9810166	0.98155075	0.9821172	0.9827152	0.983343	0.983998	0.9846766	0.985376	0.98609054	0.9868163	0.9875465	0.98827726
0.9764513	0.97633857	0.9762445	0.9761636	0.9760922	0.9760286	0.9759718	0.9759219	0.97587806	0.9758407	0.9758115	0.9757898	0.975777	0.97577393	0.9757808	0.9757989	0.9758287	0.9758698	0.9759246	0.9759917	0.9760735	0.9761697	0.9762813	0.9764082	0.97655034	0.976711	0.9768889	0.9770855	0.97730154	0.9775384	0.9777974	0.9780792	0.978386	0.97871846	0.9790801	0.97946995	0.9798918	0.98034537	0.98083234	0.98135334	0.9819086	0.98249763	0.98311937	0.98377126	0.9844519	0.9851568	0.98588246	0.9866233	0.9873762	0.98813355
0.9764048	0.9762874	0.9761912	0.97610915	0.97603863	0.97597706	0.9759231	0.9758762	0.97583705	0.97580534	0.97578084	0.97576475	0.97575796	0.97576046	0.9757722	0.97579575	0.97582996	0.97587615	0.9759351	0.97600657	0.97609174	0.9761901	0.9763033	0.9764305	0.9765737	0.9767325	0.976907	0.9771003	0.97731096	0.9775416	0.97779214	0.97806454	0.97836065	0.9786812	0.97902817	0.9794038	0.97980994	0.9802477	0.9807186	0.9812244	0.98176557	0.9823414	0.9829522	0.98359686	0.9842731	0.9849785	0.9857086	0.9864603	0.9872279	0.9880069
0.976401	0.97628075	0.976182	0.9761002	0.9760317	0.9759724	0.9759226	0.9758807	0.97584647	0.97582036	0.9758023	0.97579277	0.9757921	0.9758013	0.97582054	0.9758495	0.9758904	0.9759423	0.97600615	0.9760826	0.976172	0.9762746	0.9763897	0.97651994	0.9766639	0.9768229	0.9769971	0.97718763	0.9773949	0.97762	0.9778642	0.97812784	0.97841376	0.97872245	0.9790565	0.9794176	0.9798074	0.9802276	0.9806813	0.98116934	0.9816926	0.9822531	0.98284894	0.98348165	0.98414856	0.98484826	0.9855778	0.98633295	0.9871101	0.9879032
0.97643906	0.976316	0.9762174	0.9761365	0.97606975	0.9760148	0.9759698	0.9759334	0.9759058	0.97588587	0.97587466	0.97587204	0.9758793	0.97589564	0.97592145	0.9759587	0.97600657	0.9760649	0.97613645	0.9762188	0.9763134	0.976421	0.9765412	0.9766749	0.97682106	0.9769819	0.9771575	0.977347	0.9775518	0.97777367	0.9780126	0.97827035	0.9785465	0.97884506	0.9791662	0.97951293	0.9798869	0.9802907	0.9807255	0.981194	0.98169833	0.9822393	0.9828176	0.9834339	0.98408705	0.98477596	0.9854982	0.9862507	0.98702985	0.987832
0.9765179	0.9763939	0.9762952	0.9762166	0.9761539	0.9761033	0.97606343	0.97603333	0.97601163	0.9760002	0.97599655	0.97600204	0.97601676	0.9760414	0.9760763	0.976121	0.9761774	0.9762448	0.9763228	0.9764127	0.97651494	0.9766279	0.9767541	0.97689277	0.9770442	0.977208	0.9773857	0.97757643	0.97778183	0.97800153	0.9782371	0.9784897	0.9787595	0.97904867	0.9793592	0.9796927	0.9800512	0.98043746	0.9808541	0.98130345	0.98178625	0.9823057	0.98286295	0.9834594	0.9840945	0.98476803	0.9854779	0.98622227	0.9869983	0.9878006
0.9766367	0.97651166	0.97641486	0.9763394	0.97628	0.976235	0.97620094	0.97617835	0.97616464	0.9761611	0.97616553	0.9761805	0.9762045	0.9762381	0.97628194	0.97633624	0.97640085	0.97647643	0.9765632	0.9766621	0.9767713	0.97689307	0.9770264	0.9771715	0.9773291	0.97749823	0.97768015	0.97787476	0.97808135	0.978302	0.9785366	0.97878575	0.9790508	0.9793336	0.97963434	0.9799569	0.9803014	0.98067206	0.9810705	0.9814988	0.9819607	0.9824577	0.98299235	0.98356605	0.98417896	0.98483294	0.98552525	0.9862554	0.98702127	0.9878186
0.9767925	0.9766688	0.97657394	0.97650146	0.9764482	0.97640836	0.9763824	0.97636646	0.97636145	0.97636616	0.9763807	0.9764041	0.976438	0.97648096	0.97653466	0.9765984	0.9766727	0.9767589	0.9768552	0.97696275	0.977082	0.9772125	0.97735405	0.9775076	0.9776725	0.9778491	0.978037	0.97823626	0.9784481	0.9786715	0.9789076	0.97915655	0.9794194	0.97969764	0.9799923	0.9803046	0.98063827	0.98099416	0.9813754	0.9817845	0.9822248	0.98269916	0.98320943	0.9837586	0.9843466	0.9849769	0.98564774	0.9863582	0.9871083	0.9878939
0.9769854	0.9768627	0.9767706	0.97670335	0.9766553	0.97662264	0.97660357	0.97659665	0.9765998	0.9766135	0.97663724	0.97667086	0.9767144	0.976768	0.97683156	0.97690564	0.9769909	0.97708696	0.9771935	0.97731143	0.977441	0.9775814	0.97773284	0.9778962	0.9780698	0.9782559	0.9784519	0.97865903	0.97887665	0.9791059	0.9793461	0.9795974	0.979861	0.9801375	0.980428	0.9807352	0.98105896	0.98140275	0.98176944	0.9821611	0.98258054	0.9830323	0.98351777	0.98404086	0.9846034	0.98520666	0.9858515	0.9865388	0.987267	0.98803574
0.9772115	0.9770911	0.9770033	0.9769405	0.9768987	0.9768735	0.97686243	0.97686416	0.9768762	0.9768998	0.97693336	0.976977	0.97703093	0.97709453	0.9771688	0.9772538	0.97735006	0.9774565	0.9775743	0.97770303	0.97784334	0.97799474	0.9781573	0.97833157	0.97851586	0.97871226	0.9789188	0.9791356	0.9793627	0.97959965	0.97984636	0.9801032	0.9803708	0.98064953	0.98094	0.98124325	0.9815614	0.9818966	0.98225015	0.98262733	0.98302853	0.9834585	0.98392045	0.984417	0.9849513	0.98552644	0.9861431	0.986803	0.98750573	0.9882504
0.97746885	0.9773515	0.9772681	0.97721165	0.9771762	0.977159	0.977156	0.97716635	0.9771886	0.97722113	0.97726417	0.9773184	0.97738254	0.9774576	0.9775416	0.97763836	0.9777452	0.9778626	0.9779915	0.97813225	0.97828436	0.9784475	0.9786223	0.9788088	0.97900563	0.97921324	0.97943187	0.97965986	0.97989875	0.98014593	0.98040265	0.98066854	0.98094326	0.981227	0.9815206	0.98182535	0.9821409	0.98247	0.98281616	0.9831809	0.98356676	0.9839779	0.9844167	0.9848883	0.9853957	0.985941	0.9865274	0.98715645	0.98783	0.9885468
0.977755	0.9776416	0.977564	0.9775132	0.977485	0.97747505	0.97748095	0.9775002	0.97753096	0.97757345	0.9776274	0.9776915	0.977766	0.97785085	0.9779464	0.9780535	0.97817165	0.97830045	0.97844094	0.9785935	0.97875744	0.9789333	0.9791204	0.97931916	0.9795297	0.97975105	0.979983	0.9802251	0.9804769	0.9807376	0.98100775	0.9812847	0.98157054	0.981863	0.9821643	0.9824734	0.98279136	0.9831208	0.9834616	0.9838179	0.98419213	0.9845873	0.98500705	0.9854557	0.9859361	0.9864524	0.9870078	0.98760515	0.98824614	0.98893154
0.97806734	0.9779579	0.97788525	0.9778417	0.97782105	0.9778195	0.97783345	0.9778611	0.97790205	0.97795373	0.97801685	0.97809094	0.9781752	0.9782712	0.978377	0.9784949	0.978623	0.97876346	0.9789153	0.9790794	0.9792557	0.979444	0.9796452	0.9798575	0.9800824	0.9803182	0.9805647	0.9808228	0.9810895	0.9813664	0.9816512	0.981944	0.98224306	0.9825501	0.98286176	0.9831802	0.9835057	0.9838384	0.9841803	0.98453313	0.9849	0.9852838	0.9856875	0.98611605	0.9865722	0.9870612	0.9875861	0.98815095	0.988758	0.9894095
0.9784022	0.97829795	0.9782313	0.97819436	0.9781808	0.978187	0.97820944	0.9782462	0.97829556	0.97835666	0.97842956	0.97851247	0.978607	0.97871214	0.97882843	0.9789556	0.97909534	0.97924614	0.9794096	0.9795849	0.97977334	0.9799744	0.9801884	0.98041517	0.98065424	0.9809057	0.98116887	0.9814429	0.98172766	0.98202235	0.98232573	0.9826361	0.98295295	0.9832758	0.9836042	0.98393655	0.98427385	0.9846157	0.9849638	0.9853191	0.9856837	0.9860609	0.9864532	0.9868664	0.98730195	0.98776585	0.9882625	0.988795	0.98936826	0.9899838
0.9787567	0.9786585	0.97859806	0.9785677	0.9785624	0.97857594	0.9786059	0.978651	0.9787085	0.9787778	0.9788593	0.9789517	0.97905475	0.97916925	0.97929454	0.97943133	0.9795802	0.9797419	0.9799158	0.98010206	0.9803024	0.9805155	0.9807432	0.980984	0.98123795	0.98150545	0.9817857	0.98207825	0.98238194	0.9826965	0.9830193	0.98335034	0.9836884	0.9840319	0.9843804	0.9847315	0.9850859	0.98544246	0.9858019	0.98616576	0.9865342	0.98691106	0.9872981	0.9877002	0.9881205	0.98856395	0.9890349	0.9895376	0.9900779	0.9906579
0.9791288	0.9790356	0.9789821	0.97895795	0.97895944	0.97898036	0.9790183	0.9790704	0.97913617	0.9792134	0.9793025	0.97940207	0.97951424	0.9796363	0.97976977	0.97991526	0.9800733	0.9802433	0.98042715	0.9806238	0.9808356	0.98106074	0.98130035	0.98155564	0.9818249	0.98210835	0.9824057	0.98271734	0.983041	0.98337674	0.98372257	0.9840768	0.98443884	0.98480666	0.9851786	0.98555386	0.98592955	0.98630685	0.9866841	0.98706263	0.9874421	0.98782456	0.9882135	0.9886106	0.98902124	0.9894492	0.98989975	0.99037665	0.9908855	0.99143153
0.97951436	0.9794272	0.979379	0.9793611	0.97936934	0.97939765	0.97944194	0.9795013	0.97957337	0.9796581	0.97975403	0.97986054	0.97997904	0.98010826	0.98024875	0.98040146	0.980567	0.98074526	0.9809376	0.9811438	0.9813651	0.9816009	0.9818527	0.9821214	0.98240507	0.9827049	0.9830204	0.983351	0.98369575	0.98405397	0.9844231	0.98480314	0.98519176	0.9855872	0.98598707	0.98638916	0.98679286	0.98719597	0.987597	0.98799664	0.98839384	0.9887905	0.9891874	0.9895888	0.98999566	0.990414	0.9908494	0.99130577	0.9917884	0.99230295
0.97991055	0.97982925	0.979787	0.9797749	0.979789	0.9798228	0.9798735	0.9799393	0.9800169	0.980107	0.98020834	0.98032075	0.98044455	0.980579	0.98072535	0.98088413	0.9810555	0.98124015	0.98143995	0.9816543	0.98188424	0.98213005	0.98239297	0.98267305	0.98297125	0.9832869	0.98361915	0.9839691	0.9843348	0.9847159	0.985111	0.9855175	0.98593515	0.98636	0.98679173	0.9872263	0.98766226	0.98809594	0.98852754	0.9889547	0.9893768	0.9897937	0.99020755	0.9906203	0.99103284	0.9914503	0.9918775	0.9923191	0.9927811	0.99326825
0.98031485	0.9802381	0.98020095	0.9801953	0.98021406	0.9802534	0.980309	0.98037916	0.9804617	0.980556	0.98066187	0.98077816	0.98090607	0.9810448	0.9811952	0.9813576	0.98153424	0.981723	0.9819285	0.9821489	0.98238665	0.98264	0.98291266	0.9832039	0.9835145	0.9838439	0.98419356	0.984562	0.984948	0.98535275	0.9857735	0.98620844	0.98665637	0.98711437	0.9875788	0.9880493	0.98852134	0.9889923	0.98945963	0.9899215	0.9903758	0.990822	0.9912606	0.9916926	0.99211925	0.99254423	0.9929718	0.993407	0.9938542	0.9943207
0.980723	0.9806518	0.9806194	0.9806183	0.9806416	0.980685	0.9807447	0.9808181	0.98090464	0.98100114	0.9811095	0.9812285	0.98135793	0.98149896	0.9816524	0.98181665	0.9819955	0.9821881	0.9823961	0.9826214	0.9828636	0.9831242	0.98340416	0.9837052	0.984026	0.9843692	0.98473406	0.98512	0.98552716	0.9859543	0.9864007	0.9868645	0.98734367	0.98783594	0.98833716	0.9888461	0.9893578	0.9898698	0.99037844	0.9908809	0.99137515	0.99185836	0.9923299	0.99279034	0.99323976	0.993682	0.9941191	0.99455655	0.9949986	0.9954522
0.9811332	0.98106635	0.98103815	0.98104143	0.98106784	0.98111415	0.9811764	0.9812516	0.98133975	0.9814387	0.9815474	0.9816673	0.9817967	0.9819385	0.9820912	0.9822565	0.9824359	0.9826292	0.9828389	0.98306596	0.9833115	0.98357636	0.98386216	0.9841695	0.98450047	0.9848546	0.98523283	0.9856345	0.98606116	0.9865102	0.9869823	0.98747456	0.98798585	0.98851174	0.9890523	0.98960173	0.99015635	0.9907135	0.9912687	0.9918179	0.9923573	0.9928847	0.9933989	0.99389654	0.99437904	0.99484825	0.9953053	0.9957543	0.99620086	0.9966508
0.9815432	0.9814802	0.98145545	0.98146087	0.9814895	0.9815376	0.9816008	0.9816773	0.9817657	0.98186344	0.9819715	0.9820902	0.98221815	0.9823577	0.98250836	0.9826722	0.98284936	0.9830422	0.98325044	0.9834767	0.9837232	0.9839905	0.9842793	0.9845919	0.9849297	0.98529273	0.98568225	0.98609865	0.986542	0.98701215	0.987508	0.9880281	0.98857075	0.9891322	0.9897111	0.9903032	0.9909034	0.9915087	0.99211437	0.9927147	0.99330664	0.9938859	0.99444854	0.9949936	0.995519	0.9960245	0.99651134	0.9969847	0.99744636	0.99790215
0.9819506	0.98188996	0.98186785	0.98187447	0.9819044	0.98195267	0.98201555	0.98209083	0.98217726	0.9822729	0.9823791	0.98249334	0.9826181	0.9827539	0.9829005	0.9830593	0.98323303	0.9834211	0.98362756	0.98385054	0.98409504	0.9843615	0.98465115	0.98496616	0.9853084	0.9856778	0.98607594	0.9865051	0.98696417	0.98745203	0.98797035	0.9885171	0.9890895	0.9896859	0.9903035	0.99093753	0.99158543	0.99224097	0.99289954	0.9935564	0.99420565	0.9948422	0.99546325	0.9960625	0.99664015	0.99719334	0.9977224	0.99822944	0.99871695	0.9991907
0.9823517	0.982294	0.9822726	0.98227954	0.98230946	0.9823564	0.9824177	0.98249036	0.9825721	0.9826641	0.9827651	0.98287445	0.9829938	0.98312265	0.9832632	0.9834156	0.9835822	0.9837645	0.9839647	0.9841828	0.98442316	0.9846859	0.9849736	0.98528767	0.98563135	0.98600495	0.9864102	0.9868476	0.98731905	0.9878234	0.98836184	0.98893255	0.98953325	0.9901632	0.9908187	0.99149567	0.9921901	0.9928982	0.9936121	0.99432796	0.99503887	0.9957386	0.99642336	0.99708533	0.9977239	0.9983345	0.99891543	0.9994688	0.9999952	1.000498
0.98274654	0.98269004	0.98266846	0.98267496	0.9827031	0.98274684	0.98280424	0.9828719	0.9829497	0.98303527	0.9831287	0.983231	0.98334163	0.9834624	0.9835939	0.9837379	0.98389524	0.9840685	0.9842598	0.9844702	0.9847032	0.98495984	0.9852429	0.9855539	0.9858962	0.98627055	0.9866788	0.98712313	0.9876041	0.98812133	0.98867655	0.9892681	0.98989606	0.9905567	0.9912479	0.9919668	0.992708	0.9934673	0.9942378	0.9950146	0.9957901	0.9965579	0.9973109	0.99804366	0.9987505	0.999428	1.0000725	1.0006826	1.0012594	1.0018051
0.9831334	0.9830766	0.9830538	0.9830577	0.98308223	0.9831223	0.98317397	0.98323596	0.9833054	0.9833836	0.9834685	0.98356014	0.9836613	0.9837716	0.9838907	0.98402363	0.98417026	0.9843321	0.9845118	0.9847127	0.9849345	0.9851825	0.98545784	0.98576266	0.9860994	0.98647165	0.9868805	0.9873266	0.98781353	0.98834133	0.9889105	0.98952085	0.99017113	0.99085987	0.99158496	0.9923429	0.9931289	0.993939	0.9947669	0.99560446	0.99644643	0.9972846	0.99811137	0.9989198	0.9997027	1.000455	1.0011715	1.0018502	1.0024896	1.0030899
0.98351043	0.9834522	0.98342663	0.9834275	0.98344696	0.98348075	0.9835254	0.9835788	0.98363954	0.98370713	0.9837815	0.98386204	0.98395044	0.9840473	0.9841541	0.98427284	0.98440534	0.9845534	0.9847194	0.9849066	0.9851162	0.9853517	0.98561686	0.9859121	0.98624164	0.9866083	0.9870131	0.9874593	0.98794866	0.98848224	0.9890613	0.98968565	0.990355	0.9910693	0.9918243	0.99261856	0.9934475	0.99430645	0.9951886	0.99608743	0.9969962	0.99790585	0.99880934	0.99969757	1.0005617	1.001396	1.0021943	1.0029505	1.0036632	1.0043314
0.98387724	0.9838162	0.9837872	0.9837826	0.98379546	0.98382175	0.9838572	0.98390126	0.9839511	0.98400605	0.9840673	0.98413485	0.9842081	0.9842903	0.9843816	0.98448426	0.9846004	0.98473245	0.9848825	0.98505366	0.98524773	0.9854692	0.9857195	0.98600286	0.98632115	0.9866786	0.9870765	0.9875189	0.9880069	0.9885428	0.9891286	0.9897631	0.99044806	0.9911823	0.991964	0.99279034	0.99365854	0.9945632	0.9954977	0.9964557	0.9974297	0.9984119	0.99939233	1.0003625	1.0013126	1.0022339	1.0031205	1.003964	1.0047613	1.0055083
0.98423386	0.9841686	0.98413384	0.98412263	0.984128	0.9841445	0.98417026	0.98420185	0.9842389	0.98428065	0.9843266	0.98437774	0.9844358	0.9845007	0.9845741	0.98465854	0.9847564	0.98486966	0.98500127	0.9851534	0.98533016	0.9855338	0.98576784	0.98603594	0.98634046	0.98668504	0.9870731	0.9875077	0.9879908	0.988525	0.98911214	0.9897531	0.99044925	0.9911992	0.9920029	0.9928571	0.9937596	0.9947055	0.9956885	0.9967037	0.99774164	0.99879366	0.99985117	1.0009034	1.0019414	1.0029546	1.0039339	1.0048717	1.0057619	1.0065979
0.9845787	0.9845083	0.9844676	0.98444784	0.98444366	0.9844497	0.9844626	0.9844814	0.9845039	0.9845302	0.98455983	0.9845928	0.9846326	0.98467857	0.9847325	0.9847967	0.9848745	0.98496705	0.9850781	0.9852093	0.9853656	0.98554987	0.9857645	0.9860149	0.9863022	0.98663133	0.98700523	0.98742825	0.9879022	0.9884315	0.9890155	0.98965836	0.9903609	0.9911219	0.9919426	0.99282014	0.9937518	0.9947341	0.9957612	0.99682766	0.99792504	0.9990448	1.0001775	1.0013114	1.002438	1.003544	1.0046208	1.0056579	1.006647	1.0075821
0.98491305	0.9848362	0.9847876	0.9847583	0.98474264	0.9847369	0.98473614	0.98474026	0.98474663	0.9847552	0.9847669	0.98478097	0.9848004	0.9848256	0.98485833	0.9849008	0.984956	0.98502576	0.98511434	0.98522335	0.98535746	0.9855189	0.9857124	0.98594046	0.9862082	0.98651975	0.986877	0.9872847	0.9877469	0.9882657	0.9888441	0.9894837	0.9901872	0.9909545	0.99178636	0.99268126	0.99363726	0.99465066	0.9957168	0.9968289	0.99798125	0.99916387	1.0003673	1.0015808	1.0027931	1.0039934	1.005168	1.0063074	1.0074018	1.0084418
0.9852374	0.9851532	0.985095	0.98505497	0.9850264	0.9850068	0.9849913	0.9849785	0.9849673	0.9849581	0.98494977	0.9849438	0.98494124	0.9849442	0.98495406	0.9849731	0.98500377	0.9850499	0.9851135	0.9851982	0.98530763	0.9854451	0.98561394	0.98581976	0.9860653	0.9863555	0.98669314	0.9870828	0.9875284	0.9880339	0.9886007	0.9892341	0.9899339	0.9907025	0.99154013	0.99244773	0.9934214	0.99445915	0.9955576	0.99671024	0.9979105	0.99915123	1.0004206	1.001709	1.0030042	1.0042942	1.0055676	1.0068103	1.0080122	1.0091617
0.9855522	0.9854588	0.9853897	0.98533785	0.98529625	0.9852613	0.9852288	0.9851989	0.98516864	0.9851391	0.98510945	0.9850821	0.98505706	0.9850361	0.98502177	0.98501647	0.9850219	0.9850423	0.98507965	0.98513794	0.9852217	0.9853332	0.9854769	0.98565716	0.98587817	0.9861438	0.9864596	0.9868284	0.98725516	0.9877431	0.98829603	0.98891705	0.98960865	0.9903738	0.99121284	0.9921251	0.9931104	0.9941673	0.9952912	0.9964768	0.9977191	0.9990094	1.0003389	1.0016963	1.0030696	1.0044473	1.0058151	1.0071597	1.0084689	1.0097306
0.9858585	0.9857548	0.9856745	0.9856094	0.98555243	0.9855014	0.98545164	0.9854028	0.9853521	0.98530185	0.9852503	0.9851993	0.98515105	0.98510575	0.9850657	0.9850339	0.9850139	0.98500776	0.9850177	0.98504883	0.9851041	0.98518866	0.98530525	0.98545885	0.9856534	0.98589337	0.98618364	0.98652875	0.98693347	0.98740053	0.9879356	0.98854107	0.98922056	0.9899767	0.9908111	0.991723	0.9927144	0.99378294	0.99492556	0.9961375	0.9974141	0.99874765	1.0001291	1.001548	1.0029929	1.0044506	1.0059086	1.0073516	1.008767	1.0101407
0.9861577	0.9860432	0.9859496	0.98586965	0.985797	0.9857287	0.9856606	0.98559177	0.98552066	0.98544806	0.985374	0.9852992	0.9852252	0.98515433	0.98508835	0.9850314	0.98498356	0.9849483	0.9849316	0.9849345	0.9849615	0.9850169	0.9851051	0.9852295	0.98539656	0.98560894	0.9858728	0.9861919	0.98657215	0.9870158	0.9875292	0.98811555	0.98877895	0.98952115	0.9903455	0.99125254	0.99224305	0.99331653	0.99447066	0.9957017	0.9970042	0.99837345	0.99979836	1.001271	1.0027797	1.0043101	1.0058517	1.0073879	1.008904	1.010387
0.98645145	0.98632437	0.98621774	0.9861222	0.9860333	0.9859464	0.9858591	0.9857691	0.9856765	0.98558086	0.9854831	0.9853837	0.9852848	0.9851884	0.9850956	0.98501056	0.9849346	0.98487216	0.9848267	0.98480046	0.9847986	0.9848245	0.98488396	0.9849794	0.98511636	0.98530096	0.9855359	0.9858268	0.98617977	0.98659784	0.9870875	0.98765075	0.988294	0.9890178	0.9898276	0.9907245	0.9917087	0.99278104	0.99393964	0.9951809	0.9965031	0.99789786	0.9993587	1.0008756	1.0024383	1.0040352	1.00565	1.0072721	1.008883	1.0104692
0.98674095	0.98660094	0.9864793	0.9863682	0.98626095	0.986155	0.9860476	0.9859372	0.985822	0.9857032	0.98558146	0.985457	0.98533344	0.9852098	0.98509055	0.98497725	0.9848738	0.9847833	0.9847082	0.9846538	0.9846221	0.98461777	0.98464656	0.984713	0.9848204	0.98497474	0.9851799	0.9854419	0.985766	0.98615617	0.98661923	0.9871573	0.98777634	0.98848015	0.98927	0.99015176	0.99112356	0.99218917	0.9933452	0.9945915	0.9959231	0.9973362	0.9988227	1.0003755	1.0019833	1.0036347	1.0053159	1.0070136	1.0087116	1.0103947
0.987029	0.986875	0.9867381	0.9866092	0.98648477	0.9863595	0.9862307	0.98609835	0.9859612	0.9858189	0.9856725	0.9855236	0.985373	0.9852235	0.9850779	0.9849378	0.98480576	0.98468614	0.9845826	0.9844981	0.984438	0.9844045	0.984403	0.984439	0.98451555	0.984639	0.9848146	0.9850464	0.9853402	0.98570204	0.9861353	0.9866461	0.98723847	0.9879179	0.98868597	0.98954654	0.99050266	0.99155456	0.9927024	0.9939455	0.99527985	0.9967029	0.9982067	0.99978495	1.0014277	1.0031246	1.0048611	1.0066236	1.0083987	1.0101695
0.9873157	0.98714846	0.9869949	0.98684937	0.98670495	0.98655987	0.9864111	0.98625624	0.9860962	0.98593026	0.98575944	0.98558605	0.98540974	0.98523366	0.9850615	0.9848937	0.9847347	0.98458683	0.9844558	0.9843425	0.98425245	0.9841896	0.9841587	0.98416436	0.9842103	0.9843039	0.9844473	0.98464924	0.9849131	0.98524374	0.9856473	0.98612875	0.9866929	0.9873446	0.98808694	0.9889241	0.98985875	0.99089265	0.9920264	0.99325925	0.99458975	0.99601394	0.99752593	0.99912155	1.0007892	1.0025201	1.0043008	1.0061195	1.0079597	1.0098076
0.98760504	0.9874219	0.98725224	0.987089	0.98692673	0.9867609	0.9865902	0.9864138	0.9862313	0.9860419	0.98584706	0.98564833	0.9854472	0.98524576	0.98504674	0.98485285	0.98466647	0.9844924	0.98433214	0.984191	0.9840723	0.98398095	0.9839203	0.9838958	0.9839132	0.9839756	0.98409	0.98426014	0.98449266	0.9847927	0.98516524	0.98561686	0.98615	0.98677224	0.98748654	0.98829716	0.9892067	0.9902176	0.9913317	0.9925493	0.9938688	0.9952862	0.9967995	0.9984019	1.0000844	1.0018395	1.0036542	1.0055166	1.0074116	1.0093246
0.9878972	0.98769885	0.9875128	0.9873311	0.98714936	0.98696417	0.98677295	0.9865747	0.98636913	0.986157	0.9859385	0.98571515	0.98548937	0.98526335	0.98503864	0.9848191	0.9846068	0.98440576	0.984219	0.9840506	0.9839049	0.9837845	0.98369634	0.98364335	0.98363096	0.98366445	0.98374796	0.98388886	0.9840903	0.98435885	0.9847006	0.98512006	0.9856219	0.986213	0.9868973	0.9876777	0.98855966	0.9895449	0.9906353	0.9918311	0.9931328	0.99453837	0.99604464	0.99764574	0.9993341	1.0011028	1.0029408	1.0048348	1.0067731	1.008739
0.9881951	0.9879821	0.9877786	0.98757976	0.9873782	0.98717314	0.986961	0.98674154	0.9865136	0.98627865	0.98603725	0.98579115	0.9855412	0.9852903	0.9850414	0.98479754	0.98455966	0.9843338	0.9841208	0.9839272	0.9837552	0.98360896	0.9834937	0.9834127	0.98337215	0.9833765	0.9834315	0.983542	0.98371404	0.9839525	0.9842623	0.9846499	0.98512036	0.9856795	0.98633206	0.98708135	0.9879324	0.9888882	0.98995054	0.99112105	0.992401	0.99378765	0.9952793	0.9968705	0.9985567	1.0003294	1.0021789	1.004095	1.0060639	1.0080715
0.98850113	0.98827213	0.9880518	0.98783517	0.9876153	0.98739034	0.98715746	0.9869169	0.98666835	0.9864109	0.9861471	0.98587805	0.9856055	0.98533255	0.9850605	0.9847925	0.9845317	0.98428166	0.984045	0.98382694	0.9836295	0.98345816	0.9833174	0.9832114	0.9831443	0.9831216	0.9831493	0.9832313	0.9833737	0.98358226	0.98386186	0.9842183	0.9846572	0.98518354	0.9858031	0.98652	0.98733866	0.98826206	0.9892936	0.990435	0.9916876	0.9930499	0.9945202	0.9960962	0.9977713	0.9995393	1.0013919	1.0033184	1.0053065	1.0073429
0.9888161	0.9885717	0.9883353	0.9881004	0.9878626	0.98761827	0.9873656	0.9871051	0.9868355	0.9865574	0.98627204	0.985982	0.98568875	0.9853931	0.98509973	0.9848092	0.984527	0.98425484	0.9839964	0.9837556	0.9835354	0.98334116	0.9831764	0.98304677	0.9829551	0.9829071	0.9829086	0.9829638	0.98307896	0.9832586	0.98350835	0.98383486	0.98424196	0.9847367	0.985323	0.9860066	0.98679096	0.9876809	0.98867905	0.9897881	0.9910089	0.99234265	0.99378747	0.99534005	0.996998	0.99875355	1.0005993	1.002526	1.0045227	1.0065764
0.98914295	0.988883	0.98862994	0.988378	0.9881221	0.9878587	0.98758817	0.987308	0.9870188	0.9867216	0.98641634	0.9861064	0.9857925	0.9854773	0.9851638	0.98485345	0.9845513	0.9842585	0.9839798	0.983719	0.9834779	0.9832631	0.98307717	0.98292494	0.9828114	0.98274064	0.9827175	0.982748	0.9828375	0.9829907	0.9832124	0.98350906	0.9838872	0.98434937	0.98490334	0.9855523	0.98630214	0.98715705	0.98812073	0.9891953	0.99038213	0.9916828	0.9930962	0.9946208	0.9962537	0.9979888	0.99982095	1.0017385	1.0037344	1.0057951
0.9894815	0.98920786	0.98893905	0.98867077	0.988397	0.98811674	0.9878282	0.98752916	0.9872216	0.98690593	0.98658234	0.98625416	0.98592204	0.98558843	0.98525673	0.9849297	0.9846085	0.98429775	0.98400176	0.98372245	0.983463	0.98323005	0.9830254	0.9828536	0.98272014	0.9826283	0.9825858	0.9825929	0.9826595	0.9827873	0.9829831	0.98325217	0.983601	0.98403335	0.98455465	0.9851714	0.985887	0.98670536	0.9876325	0.98867005	0.98982	0.99108446	0.9924634	0.9939554	0.9955575	0.99726653	0.9990751	1.0009769	1.0029622	1.0050192
0.9898357	0.98954815	0.98926413	0.98898023	0.98869014	0.98839283	0.98808694	0.9877723	0.98744726	0.98711437	0.98677444	0.98642945	0.98608077	0.98573244	0.9853839	0.98504084	0.98470414	0.9843786	0.9840661	0.9837713	0.98349756	0.98324895	0.9830277	0.9828405	0.98269033	0.98258024	0.9825181	0.9825069	0.9825516	0.9826577	0.98282987	0.98307425	0.9833947	0.98379844	0.9842899	0.9848741	0.9855551	0.98633826	0.9872284	0.9882271	0.98933846	0.99056447	0.9919049	0.99335915	0.99492675	0.99660283	0.9983829	1.0002606	1.0022273	1.0042723
0.99020743	0.98990476	0.98960716	0.98930776	0.989003	0.98869044	0.9883692	0.98803854	0.9876982	0.98735124	0.98699605	0.9866361	0.9862737	0.9859103	0.985549	0.9851925	0.98484296	0.98450524	0.98418105	0.9838732	0.98358697	0.9833258	0.98309183	0.9828911	0.9827265	0.982602	0.98252463	0.98249626	0.9825235	0.9826096	0.9827622	0.98298323	0.98328	0.98365635	0.98411894	0.9846712	0.9853194	0.9860678	0.9869195	0.98788035	0.98895144	0.9901362	0.9914357	0.99284995	0.99437684	0.99601555	0.99776167	0.99960774	1.0015489	1.003573
0.9905957	0.9902812	0.9899699	0.9896566	0.9893383	0.98901194	0.9886766	0.98833245	0.98797894	0.9876168	0.98724943	0.9868776	0.9865033	0.98612887	0.98575664	0.9853896	0.9850306	0.9846816	0.9843478	0.98403126	0.98373574	0.98346466	0.9832223	0.98301125	0.9828371	0.98270184	0.98261195	0.98257124	0.9825837	0.9826545	0.9827886	0.9829899	0.98326445	0.9836167	0.98405254	0.98457557	0.9851915	0.9859052	0.98672086	0.9876424	0.9886725	0.9898141	0.99107003	0.9924409	0.99392575	0.99552184	0.9972275	0.99903685	1.0009434	1.0029398
0.9910034	0.99067783	0.9903549	0.99002904	0.98969823	0.98935974	0.98901254	0.9886551	0.9882904	0.9879183	0.9875399	0.9871581	0.98677385	0.98639023	0.98601	0.9856364	0.9852695	0.9849149	0.9845746	0.98425263	0.98395133	0.983675	0.98342615	0.98321015	0.98302835	0.9828865	0.9827889	0.982738	0.98274034	0.9827984	0.9829177	0.9831026	0.9833585	0.98368984	0.9841006	0.9845968	0.9851825	0.9858636	0.98664296	0.98752546	0.98851436	0.98961264	0.99082375	0.9921483	0.9935857	0.9951362	0.9967964	0.9985645	1.0004318	1.0023926
0.9914335	0.9910971	0.99076337	0.990427	0.99008584	0.9897355	0.9893779	0.9890113	0.98863673	0.988256	0.98786974	0.9874804	0.98709005	0.9867007	0.9863152	0.9859361	0.9855672	0.98520905	0.98486614	0.98454195	0.98423874	0.9839616	0.98371017	0.9834911	0.9833076	0.98316264	0.98306054	0.98300517	0.98300064	0.9830505	0.9831587	0.9833307	0.9835721	0.98388356	0.9842735	0.98474616	0.98530436	0.98595333	0.9866985	0.9875419	0.9884908	0.98954445	0.99070936	0.99198556	0.9933734	0.99487466	0.99648595	0.99820584	1.0000274	1.0019462
0.9918853	0.9915399	0.9911976	0.99085194	0.99050146	0.99014306	0.9897767	0.9894029	0.9890214	0.9886345	0.98824346	0.9878495	0.9874554	0.98706335	0.98667675	0.9862969	0.98592633	0.9855691	0.9852282	0.98490566	0.98460424	0.9843282	0.9840805	0.9838635	0.98368156	0.98353815	0.983436	0.9833796	0.9833725	0.9834172	0.9835198	0.98368347	0.9839111	0.98421025	0.9845816	0.9850317	0.98556495	0.98618585	0.98689723	0.9877046	0.9886118	0.9896224	0.99074	0.9919659	0.9933026	0.99474984	0.9963089	0.9979761	0.9997469	1.0016187
0.9923616	0.9920091	0.991659	0.99130625	0.9909484	0.990584	0.99021196	0.989833	0.9894472	0.9890566	0.9886632	0.98826677	0.98787355	0.9874821	0.9870966	0.98671937	0.9863533	0.9860006	0.9856648	0.98534733	0.98505306	0.9847826	0.9845422	0.9843314	0.9841566	0.9840173	0.9839205	0.9838674	0.98386157	0.9839066	0.98400706	0.984166	0.9843873	0.9846739	0.9850321	0.985464	0.98597515	0.98656905	0.9872501	0.9880221	0.9888892	0.9898565	0.9909268	0.9921024	0.99338496	0.99477804	0.99628013	0.9978907	0.9996062	1.0014243
0.99286306	0.9925062	0.99214983	0.9917916	0.99143064	0.9910615	0.9906859	0.9903039	0.9899169	0.9895259	0.98913294	0.9887398	0.98834807	0.98796135	0.98758113	0.98721045	0.98685145	0.9865069	0.9861809	0.98587346	0.98559016	0.98533124	0.9851009	0.9849023	0.98473656	0.9846085	0.98452085	0.9844757	0.9844761	0.98452634	0.984628	0.9847873	0.98500437	0.9852856	0.98563254	0.9860497	0.98654133	0.98711115	0.987764	0.9885041	0.9893343	0.9902583	0.99128103	0.9924053	0.99363387	0.9949683	0.996412	0.9979607	0.9996174	1.0013763
0.99339306	0.99303174	0.992673	0.99231213	0.9919468	0.99157745	0.99120086	0.9908193	0.99043363	0.99004567	0.98965675	0.98926824	0.9888838	0.98850405	0.98813397	0.9877737	0.9874256	0.9870947	0.9867823	0.9864897	0.9862203	0.98597705	0.9857627	0.985579	0.98542887	0.9853154	0.98524183	0.9852082	0.98522025	0.9852785	0.9853877	0.98555	0.9857684	0.9860462	0.9863863	0.9867936	0.9872705	0.9878202	0.98844755	0.9891566	0.9899503	0.99083406	0.9918102	0.9928836	0.9940573	0.99533385	0.99671495	0.99820054	0.9997932	1.0014879
0.9939517	0.9935887	0.99322945	0.99286795	0.9925035	0.99213386	0.99176025	0.99138296	0.9910014	0.9906189	0.9902373	0.98985827	0.9894839	0.9891163	0.9887592	0.9884132	0.98808146	0.98776793	0.9874721	0.9871986	0.9869489	0.98672503	0.98653144	0.986367	0.9862366	0.9861431	0.9860859	0.9860697	0.98609686	0.9861686	0.9862883	0.98645824	0.9866813	0.98696125	0.9872989	0.98769814	0.9881628	0.9886959	0.98930246	0.9899831	0.99074405	0.9915882	0.9925203	0.9935446	0.99466264	0.9958799	0.9971981	0.9986184	1.0001428	1.0017699
0.9945402	0.99417955	0.9938216	0.9934625	0.99310094	0.9927357	0.99236685	0.9919953	0.9916231	0.99125016	0.9908794	0.99051285	0.9901526	0.9898009	0.9894601	0.9891336	0.98882216	0.98852795	0.98825574	0.988005	0.9877787	0.9875792	0.98740953	0.98726934	0.9871633	0.9870911	0.987057	0.98706126	0.9871067	0.9871967	0.9873306	0.98751295	0.98774445	0.9880287	0.9883682	0.98876446	0.989222	0.9897415	0.99032795	0.9909852	0.9917152	0.9925238	0.9934135	0.99438965	0.995454	0.99661094	0.997866	0.9992193	1.0006752	1.0022315
0.99516237	0.9948049	0.99445146	0.99409723	0.9937418	0.99338436	0.993024	0.9926619	0.9923008	0.9919416	0.99158555	0.9912353	0.99089265	0.9905616	0.9902417	0.98993737	0.9896505	0.9893812	0.9891351	0.98891145	0.98871213	0.98854125	0.98839885	0.9882872	0.9882078	0.98816276	0.9881547	0.98818237	0.9882513	0.98836106	0.98851275	0.9887101	0.9889548	0.9892467	0.98959047	0.9899867	0.9904391	0.99094963	0.99152064	0.99215674	0.9928603	0.993636	0.99448556	0.995415	0.9964286	0.9975293	0.99872077	1.0000081	1.0013922	1.0028753
0.99581945	0.99546784	0.99512106	0.9947753	0.99442977	0.99408174	0.9937335	0.9933854	0.9930387	0.99269634	0.9923586	0.99202865	0.99170846	0.9914005	0.9911063	0.99082845	0.9905689	0.9903291	0.99011296	0.9899191	0.98975104	0.98961127	0.98950064	0.9894193	0.98937106	0.98935527	0.98937553	0.9894314	0.9895237	0.98965704	0.9898305	0.99004424	0.9903023	0.9906065	0.99095696	0.99135596	0.99180657	0.99230987	0.99287117	0.9934895	0.99416965	0.9949146	0.9957294	0.9966164	0.9975817	0.99862677	0.99975854	1.0009793	1.0022937	1.003703
0.9965122	0.9961699	0.9958333	0.9954985	0.9951647	0.9948307	0.99449754	0.9941672	0.9938395	0.99351716	0.9932021	0.99289626	0.99260175	0.9923205	0.99205506	0.9918074	0.99157935	0.9913725	0.9911885	0.9910286	0.9908953	0.99078864	0.99071217	0.99066556	0.99064875	0.990665	0.99071485	0.990799	0.9909189	0.9910742	0.99126995	0.9915035	0.9917776	0.992095	0.9924532	0.9928587	0.9933097	0.9938107	0.99435997	0.9949646	0.9956254	0.9963461	0.99712855	0.997977	0.9988976	0.99989164	1.0009654	1.0021238	1.0033697	1.0047077
0.997243	0.99691284	0.99658924	0.99626946	0.99595094	0.99563414	0.9953209	0.99501026	0.9947056	0.9944071	0.9941177	0.9938389	0.9935739	0.9933238	0.9930905	0.99287593	0.99268204	0.99250996	0.9923624	0.99223816	0.99214053	0.9920705	0.9920289	0.9920164	0.99203426	0.9920827	0.99216354	0.9922761	0.99242157	0.9926042	0.99282026	0.9930732	0.99336416	0.993692	0.99406105	0.99447244	0.9949245	0.9954226	0.99596745	0.9965603	0.9972041	0.99790347	0.9986575	0.99947387	1.0003536	1.0013018	1.002324	1.0034238	1.0046059	1.0058748
0.9980139	0.9976986	0.9973924	0.99709004	0.9967904	0.99649477	0.9962029	0.99591666	0.99563706	0.9953665	0.99510765	0.99485904	0.99462634	0.9944095	0.99421126	0.99403334	0.99387527	0.99374044	0.9936303	0.9935441	0.99348444	0.99345064	0.9934452	0.9934662	0.99351776	0.9935971	0.9937071	0.9938475	0.9940197	0.9942242	0.99445915	0.9947292	0.99503523	0.99537593	0.9957545	0.99616987	0.9966248	0.99712163	0.9976596	0.99824524	0.99887455	0.9995548	1.0002863	1.0010735	1.0019183	1.0028281	1.003804	1.0048519	1.0059767	1.0071825
0.99882597	0.9985295	0.99824286	0.9979609	0.9976841	0.9974123	0.9971467	0.99688804	0.9966378	0.9963984	0.99617016	0.99595755	0.9957587	0.9955784	0.9954168	0.9952766	0.99515694	0.9950613	0.9949881	0.9949403	0.9949174	0.9949203	0.99494773	0.99500185	0.9950835	0.9951937	0.99533015	0.9954949	0.99568915	0.99591106	0.9961639	0.99644893	0.9967654	0.99711436	0.99749833	0.99791783	0.99837315	0.9988671	0.9994008	0.9999763	1.0005946	1.00126	1.0019733	1.0027357	1.0035552	1.0044298	1.0053675	1.0063717	1.0074468	1.0085974
0.99967986	0.9994056	0.9991418	0.9988842	0.99863386	0.9983899	0.99815303	0.9979242	0.99770635	0.99750036	0.9973075	0.99712974	0.99696934	0.9968264	0.9967043	0.9966019	0.99652237	0.99646336	0.9964276	0.99641645	0.9964277	0.9964642	0.99652356	0.9966081	0.9967159	0.9968502	0.9970088	0.9971931	0.9974034	0.9976396	0.9979036	0.99819756	0.9985187	0.9988716	0.9992566	0.9996748	1.0001266	1.000617	1.0011437	1.0017107	1.0023186	1.0029689	1.0036659	1.0044118	1.0052067	1.0060579	1.0069646	1.0079339	1.0089709	1.0100758
1.0005774	1.0003287	1.0000901	0.9998614	0.9996396	0.9994266	0.99922067	0.9990254	0.9988417	0.9986712	0.9985159	0.9983762	0.9982537	0.998151	0.9980657	0.9980032	0.9979594	0.99793833	0.9979386	0.99795985	0.9980033	0.9980683	0.9981549	0.9982637	0.9983928	0.9985443	0.99871856	0.998913	0.99913204	0.9993742	0.9996415	0.9999357	1.0002537	1.0006034	1.0009835	1.0013936	1.0018388	1.0023191	1.0028365	1.0033919	1.0039891	1.0046272	1.0053113	1.0060409	1.0068208	1.007652	1.0085382	1.0094832	1.0104889	1.0115616
1.0015198	1.0012991	1.0010899	1.0008911	1.0007019	1.0005208	1.0003498	1.0001905	1.0000446	0.99991065	0.9997937	0.9996916	0.9996085	0.99954283	0.99949646	0.9994694	0.99946177	0.99947417	0.9995054	0.9995552	0.9996253	0.99971324	0.9998197	0.9999429	1.0000868	1.0002465	1.0004253	1.0006226	1.0008391	1.001077	1.001337	1.0016209	1.0019305	1.0022659	1.0026311	1.0030271	1.0034552	1.0039196	1.004422	1.004963	1.0055461	1.0061722	1.0068429	1.0075595	1.0083278	1.0091473	1.0100198	1.0109489	1.0119395	1.0129933
1.0025047	1.0023152	1.0021383	1.0019727	1.0018176	1.001672	1.0015378	1.0014163	1.0013072	1.0012125	1.0011322	1.0010698	1.0010237	1.0009953	1.0009844	1.0009899	1.0010135	1.001054	1.0011109	1.0011833	1.0012721	1.0013748	1.0014917	1.0016223	1.0017669	1.0019263	1.0020962	1.0022849	1.0024874	1.0027084	1.00295	1.0032107	1.003496	1.0038078	1.0041474	1.0045176	1.0049219	1.0053623	1.0058419	1.0063632	1.0069257	1.0075377	1.0081956	1.0089014	1.0096595	1.0104703	1.0113381	1.0122616	1.0132458	1.0142933
1.0035329	1.0033771	1.0032352	1.0031049	1.002986	1.0028777	1.0027816	1.0026976	1.0026264	1.0025702	1.0025283	1.0025022	1.0024914	1.0024955	1.0025148	1.002549	1.0025986	1.0026606	1.0027366	1.002822	1.0029192	1.0030254	1.0031424	1.0032685	1.003401	1.0035435	1.003695	1.003859	1.0040345	1.0042245	1.0044329	1.0046567	1.0049051	1.0051769	1.0054796	1.0058142	1.0061827	1.0065885	1.0070369	1.0075308	1.008071	1.0086609	1.0093029	1.0099956	1.0107468	1.0115535	1.0124198	1.0133467	1.0143353	1.0153874
1.0046011	1.004482	1.0043759	1.0042838	1.0042021	1.0041326	1.0040739	1.0040287	1.0039958	1.0039748	1.0039687	1.0039754	1.0039963	1.0040292	1.0040745	1.0041311	1.0041987	1.0042727	1.0043561	1.0044453	1.004539	1.0046377	1.004738	1.0048438	1.0049517	1.0050651	1.0051821	1.0053055	1.0054383	1.005581	1.0057393	1.0059142	1.0061102	1.0063306	1.006582	1.0068657	1.0071871	1.0075495	1.0079573	1.0084139	1.0089223	1.0094839	1.0101048	1.010784	1.0115254	1.0123289	1.0131973	1.0141302	1.0151298	1.0161979
1.0057067	1.0056242	1.0055593	1.0055047	1.0054613	1.0054309	1.0054104	1.0054016	1.0054038	1.0054175	1.0054432	1.0054792	1.005525	1.005581	1.005643	1.0057138	1.0057874	1.0058643	1.0059437	1.006023	1.0061007	1.0061761	1.0062482	1.0063188	1.0063858	1.0064516	1.0065167	1.0065851	1.0066581	1.0067383	1.0068303	1.0069401	1.0070701	1.0072263	1.0074115	1.0076346	1.0078939	1.0082017	1.008557	1.0089668	1.0094347	1.0099635	1.0105549	1.0112144	1.0119416	1.0127395	1.0136085	1.0145509	1.0155683	1.0166569
1.0068452	1.006803	1.0067759	1.0067608	1.0067563	1.0067642	1.0067793	1.0068053	1.006841	1.0068839	1.0069364	1.0069945	1.0070598	1.0071288	1.0072006	1.0072725	1.0073425	1.0074098	1.0074718	1.0075268	1.0075718	1.0076098	1.0076368	1.0076553	1.0076649	1.007666	1.0076643	1.007659	1.0076568	1.007659	1.0076722	1.0077021	1.0077518	1.0078291	1.0079358	1.0080837	1.0082755	1.0085139	1.0088089	1.0091621	1.0095814	1.0100659	1.0106232	1.0112519	1.011961	1.0127466	1.0136132	1.0145612	1.0155935	1.0167084
1.0080109	1.0080093	1.0080217	1.0080456	1.0080783	1.0081209	1.0081706	1.0082275	1.0082905	1.008359	1.0084308	1.0085038	1.0085782	1.0086514	1.0087212	1.0087836	1.0088379	1.0088793	1.0089095	1.0089238	1.0089227	1.0089039	1.0088699	1.0088186	1.0087545	1.0086777	1.0085906	1.0084985	1.0084064	1.0083182	1.0082381	1.0081749	1.0081329	1.0081182	1.0081407	1.0082028	1.0083143	1.0084791	1.008703	1.0089923	1.0093511	1.0097846	1.0102967	1.0108888	1.0115684	1.0123346	1.0131905	1.0141404	1.0151794	1.016314
1.0091975	1.0092351	1.0092864	1.0093482	1.009417	1.0094918	1.0095702	1.0096544	1.0097381	1.0098246	1.0099075	1.0099885	1.0100619	1.0101267	1.0101811	1.0102204	1.010242	1.0102457	1.010228	1.0101868	1.0101217	1.0100312	1.0099193	1.0097842	1.0096302	1.0094582	1.0092745	1.0090816	1.0088865	1.0086964	1.0085137	1.0083487	1.0082086	1.0080965	1.0080237	1.007996	1.0080222	1.0081049	1.008251	1.0084684	1.0087608	1.0091319	1.0095929	1.0101383	1.0107778	1.0115141	1.0123506	1.0132871	1.0143263	1.0154719
1.0103936	1.010472	1.0105604	1.0106559	1.0107569	1.010859	1.0109645	1.0110663	1.0111665	1.0112603	1.0113466	1.0114218	1.0114828	1.0115275	1.0115525	1.0115546	1.0115308	1.0114787	1.0113971	1.0112839	1.011138	1.010965	1.0107591	1.0105267	1.010269	1.0099918	1.0096984	1.0093976	1.009093	1.0087906	1.0085027	1.0082325	1.0079875	1.0077766	1.0076088	1.0074865	1.007425	1.0074216	1.0074894	1.007632	1.007853	1.0081584	1.0085546	1.0090455	1.009636	1.0103302	1.0111289	1.0120406	1.0130655	1.0142032
1.0115907	1.011706	1.0118303	1.011958	1.0120848	1.0122118	1.0123324	1.0124491	1.0125535	1.012647	1.0127244	1.0127817	1.0128189	1.0128284	1.0128094	1.0127591	1.0126745	1.0125521	1.0123905	1.0121931	1.0119542	1.0116794	1.0113709	1.0110286	1.0106604	1.0102698	1.0098636	1.0094484	1.0090314	1.0086194	1.0082201	1.0078472	1.0075017	1.0071956	1.006934	1.006723	1.0065757	1.0064905	1.0064765	1.006545	1.006692	1.0069267	1.0072558	1.0076848	1.0082153	1.0088525	1.0096022	1.0104724	1.0114592	1.0125747
1.0127736	1.0129262	1.0130818	1.0132347	1.013385	1.0135273	1.0136608	1.0137789	1.0138801	1.0139613	1.014017	1.0140456	1.0140431	1.0140042	1.0139298	1.0138115	1.0136505	1.013444	1.0131924	1.0128943	1.0125539	1.012169	1.0117491	1.0112906	1.0108069	1.0103012	1.0097793	1.0092527	1.0087259	1.008211	1.0077137	1.0072393	1.0068048	1.0064077	1.0060607	1.0057716	1.005542	1.0053829	1.0052987	1.0052893	1.0053664	1.0055315	1.0057899	1.006146	1.0066069	1.0071785	1.0078652	1.008673	1.009606	1.010673
1.0139334	1.014115	1.0142977	1.0144739	1.0146387	1.0147898	1.0149235	1.015035	1.0151213	1.0151778	1.0152022	1.0151886	1.015134	1.0150337	1.0148875	1.0146897	1.0144403	1.0141382	1.0137846	1.0133803	1.0129268	1.0124296	1.01189	1.0113202	1.0107223	1.0101055	1.0094786	1.0088454	1.0082216	1.0076139	1.0070263	1.0064721	1.005957	1.0054874	1.0050722	1.0047134	1.0044187	1.0041935	1.004043	1.0039687	1.0039749	1.0040715	1.0042589	1.0045449	1.004931	1.0054252	1.006035	1.0067616	1.007621	1.0086151
1.0150511	1.0152613	1.015464	1.015654	1.0158281	1.0159786	1.0161029	1.0161995	1.0162584	1.01628	1.0162585	1.0161889	1.0160697	1.0158955	1.0156654	1.0153784	1.0150312	1.0146238	1.0141631	1.0136465	1.0130802	1.0124694	1.0118208	1.0111413	1.010437	1.0097194	1.008998	1.0082785	1.0075722	1.006889	1.0062345	1.0056164	1.0050414	1.0045173	1.0040485	1.0036407	1.0032943	1.0030181	1.002812	1.0026808	1.002628	1.0026629	1.00278	1.0029893	1.0032983	1.0037063	1.0042275	1.0048674	1.0056325	1.0065286
1.0161123	1.0163434	1.0165613	1.0167593	1.0169312	1.017074	1.0171807	1.0172476	1.0172695	1.0172423	1.0171646	1.0170293	1.0168333	1.0165759	1.0162545	1.0158665	1.0154157	1.0149045	1.0143332	1.0137068	1.0130316	1.0123147	1.0115647	1.0107894	1.0099955	1.0091965	1.0083998	1.0076146	1.0068496	1.0061134	1.0054134	1.0047576	1.0041442	1.0035858	1.0030853	1.002643	1.0022655	1.0019505	1.001702	1.0015281	1.0014203	1.0013932	1.0014455	1.001583	1.0018063	1.00213	1.0025543	1.0030932	1.0037553	1.0045414
1.0170989	1.0173464	1.0175725	1.0177693	1.0179311	1.018055	1.0181328	1.0181619	1.0181352	1.0180516	1.0179076	1.0176946	1.0174149	1.0170666	1.016647	1.0161598	1.0156047	1.0149857	1.014311	1.0135837	1.0128114	1.012002	1.0111678	1.0103148	1.009452	1.0085965	1.0077502	1.0069275	1.0061282	1.0053681	1.0046465	1.0039738	1.0033505	1.0027806	1.0022658	1.0018076	1.0014075	1.0010716	1.0007911	1.0005774	1.0004293	1.0003457	1.0003384	1.0004015	1.0005479	1.0007813	1.0011092	1.0015423	1.0020851	1.0027521
1.0179954	1.0182521	1.0184779	1.0186665	1.0188094	1.018904	1.0189457	1.0189272	1.0188434	1.0186937	1.0184724	1.018178	1.0178087	1.0173666	1.0168488	1.0162615	1.015608	1.0148939	1.014124	1.0133085	1.0124581	1.0115786	1.0106808	1.0097777	1.008878	1.0079901	1.007124	1.006289	1.0054866	1.0047296	1.0040127	1.003351	1.0027333	1.0021691	1.0016583	1.001196	1.0007907	1.0004381	1.0001329	0.9998875	0.9996986	0.99956745	0.9994957	0.9994915	0.9995608	0.99970496	0.9999368	1.000262	1.0006912	1.0012307
1.0187826	1.0190434	1.0192621	1.0194328	1.0195514	1.0196091	1.0196043	1.0195296	1.0193839	1.0191602	1.0188575	1.0184789	1.0180193	1.0174844	1.0168756	1.0161974	1.015456	1.0146569	1.0138128	1.0129316	1.012025	1.0111018	1.0101721	1.0092475	1.0083375	1.007453	1.0065958	1.0057776	1.0049981	1.0042664	1.0035801	1.0029397	1.002348	1.0018023	1.0013055	1.0008475	1.0004376	1.000071	0.99975115	0.99947256	0.99923974	0.9990554	0.9989287	0.9988546	0.99884766	0.9989056	0.99904233	0.9992622	0.9995806	1.0000036
1.0194508	1.0197049	1.0199107	1.0200609	1.0201439	1.0201586	1.0201	1.0199643	1.0197486	1.0194507	1.0190698	1.018605	1.0180614	1.0174431	1.0167484	1.0159941	1.0151843	1.0143259	1.0134286	1.0125109	1.0115747	1.010637	1.0097053	1.0087929	1.0079046	1.0070481	1.0062302	1.0054557	1.00472	1.0040337	1.0033895	1.0027882	1.0022277	1.0017039	1.0012176	1.0007682	1.0003506	0.99996996	0.99961776	0.99930394	0.99902374	0.99878937	0.99859655	0.9984563	0.9983716	0.998348	0.9983937	0.998518	0.99873173	0.9990417
1.0199838	1.0202274	1.0204132	1.0205317	1.0205777	1.0205439	1.0204291	1.0202304	1.0199445	1.0195745	1.0191149	1.0185759	1.0179585	1.0172684	1.0165101	1.0156981	1.0148404	1.0139471	1.0130312	1.0121027	1.0111724	1.01025	1.0093505	1.0084801	1.007643	1.0068427	1.0060847	1.0053686	1.004696	1.0040607	1.0034648	1.002901	1.00237	1.0018653	1.001386	1.0009282	1.000494	1.0000806	0.99969023	0.99933183	0.99899954	0.99869937	0.99844265	0.99822825	0.998066	0.9979631	0.9979249	0.9979584	0.99807376	0.9982882
1.0203714	1.0206009	1.0207613	1.020846	1.0208492	1.0207657	1.0205958	1.0203354	1.0199852	1.0195464	1.0190216	1.0184201	1.0177405	1.0169972	1.0162007	1.0153571	1.0144807	1.0135832	1.0126745	1.0117705	1.010879	1.0100108	1.0091695	1.0083646	1.0076013	1.0068748	1.0061918	1.0055466	1.0049328	1.0043533	1.0037954	1.0032647	1.0027473	1.0022447	1.0017514	1.0012696	1.0007977	1.0003409	0.99989915	0.9994739	0.99907494	0.9987052	0.9983741	0.9980823	0.9978435	0.99766135	0.9975435	0.9974971	0.9975316	0.99765235
1.020609	1.0208216	1.0209552	1.0210054	1.0209664	1.0208346	1.0206112	1.0202932	1.0198852	1.0193927	1.0188173	1.0181664	1.0174543	1.0166837	1.0158718	1.0150279	1.0141649	1.0132942	1.0124295	1.0115811	1.0107578	1.0099635	1.0092094	1.0084912	1.0078112	1.0071703	1.0065595	1.0059826	1.0054271	1.0048815	1.0043555	1.0038272	1.0033038	1.0027785	1.0022469	1.0017173	1.0011874	1.0006633	1.0001459	0.9996426	0.99916667	0.99871475	0.998302	0.99793565	0.9976187	0.9973618	0.9971665	0.997049	0.9970089	0.9970595
1.020698	1.0208936	1.020999	1.0210155	1.0209377	1.0207618	1.0204936	1.0201329	1.0196809	1.0191486	1.0185425	1.0178716	1.0171455	1.0163761	1.0155827	1.0147688	1.0139496	1.0131389	1.0123475	1.0115846	1.010852	1.0101538	1.0094959	1.0088729	1.0082831	1.0077235	1.0071809	1.0066503	1.0061291	1.0056022	1.005066	1.0045229	1.0039599	1.0033826	1.0027895	1.0021815	1.0015726	1.0009607	1.000354	0.99976206	0.9991945	0.9986597	0.99816364	0.99771774	0.9973265	0.996996	0.99673563	0.9965545	0.9964532	0.9964403
1.0206472	1.0208217	1.0209073	1.0208911	1.0207819	1.0205733	1.0202723	1.0198808	1.0194058	1.018858	1.0182427	1.0175766	1.0168698	1.0161358	1.0153866	1.0146382	1.0138959	1.0131735	1.0124806	1.0118186	1.0111948	1.0106051	1.0100441	1.0095153	1.0090039	1.008504	1.0080068	1.007501	1.0069789	1.0064381	1.0058647	1.0052655	1.0046324	1.0039717	1.0032864	1.0025849	1.001872	1.0011564	1.0004525	0.99976295	0.99910814	0.9984874	0.99791306	0.9973947	0.99693483	0.99654233	0.9962265	0.9959913	0.99583817	0.9957768
1.0204631	1.0206255	1.0206904	1.0206597	1.0205257	1.0202985	1.0199813	1.0195802	1.0191027	1.0185642	1.0179725	1.0173403	1.0166848	1.0160135	1.0153445	1.014683	1.0140442	1.013434	1.012853	1.0123098	1.0117949	1.0113088	1.0108424	1.0103829	1.0099274	1.0094647	1.0089755	1.0084594	1.0079049	1.007306	1.006662	1.0059671	1.005236	1.004467	1.0036694	1.0028546	1.0020287	1.0012065	1.0004023	0.99962425	0.998881	0.99818534	0.99754333	0.9969664	0.9964557	0.9960141	0.9956529	0.9953749	0.99518514	0.9950833
1.0201707	1.0203265	1.0203855	1.0203434	1.020208	1.019979	1.0196681	1.0192811	1.0188293	1.0183268	1.0177839	1.0172188	1.0166402	1.0160632	1.015498	1.0149517	1.0144354	1.013946	1.0134866	1.0130572	1.0126439	1.0122448	1.0118458	1.0114372	1.0109992	1.0105329	1.0100179	1.009445	1.0088148	1.0081236	1.0073748	1.0065652	1.0057079	1.0048144	1.0038899	1.0029587	1.0020189	1.0010965	1.0001992	0.99934053	0.9985299	0.99777573	0.997085	0.99646497	0.99592096	0.9954542	0.99506646	0.99476606	0.99454606	0.9944197
1.0197923	1.0199558	1.0200199	1.0199887	1.0198634	1.019657	1.019374	1.0190283	1.0186296	1.0181952	1.0177326	1.0172601	1.0167887	1.0163264	1.0158846	1.0154668	1.0150781	1.0147128	1.0143669	1.0140395	1.0137078	1.0133659	1.0130033	1.0125979	1.0121455	1.0116258	1.0110406	1.0103749	1.0096347	1.0088159	1.0079328	1.0069916	1.0059978	1.0049721	1.0039287	1.002878	1.0018451	1.0008352	0.9998675	0.9989496	0.99809426	0.9973044	0.99658674	0.99595314	0.9953986	0.9949239	0.994533	0.99422514	0.9940058	0.9938589
1.0193669	1.0195497	1.0196371	1.0196309	1.0195471	1.0193807	1.0191556	1.0188748	1.0185581	1.0182164	1.0178603	1.0175053	1.0171603	1.0168304	1.0165232	1.0162361	1.0159719	1.0157181	1.0154703	1.0152133	1.014932	1.0146097	1.0142343	1.013796	1.0132776	1.012669	1.0119694	1.0111781	1.0102974	1.0093341	1.0083011	1.0072153	1.0060881	1.0049429	1.0037869	1.0026488	1.0015333	1.0004637	0.99945045	0.9985008	0.99762785	0.9968282	0.9961147	0.9954839	0.9949419	0.99448276	0.9941076	0.99381644	0.99360305	0.99347335
1.0189314	1.0191511	1.0192801	1.0193266	1.0192974	1.0192037	1.0190581	1.0188713	1.01866	1.0184376	1.0182064	1.0179875	1.0177813	1.0175898	1.017414	1.0172511	1.0170954	1.0169295	1.016742	1.0165218	1.0162427	1.0159006	1.0154722	1.0149481	1.0143195	1.0135826	1.0127383	1.0117902	1.0107558	1.0096399	1.0084628	1.0072397	1.0059958	1.0047436	1.003504	1.0022982	1.0011351	1.0000325	0.9990003	0.99804777	0.9971765	0.9963922	0.9957038	0.99510336	0.9945946	0.99417347	0.993833	0.99357843	0.993399	0.99329484
1.018532	1.0188046	1.0189955	1.0191182	1.019169	1.0191704	1.019132	1.0190625	1.0189786	1.0188881	1.0188015	1.0187236	1.0186532	1.0185938	1.0185422	1.018479	1.0184013	1.0182856	1.0181224	1.0178926	1.0175737	1.0171592	1.0166252	1.0159769	1.0152045	1.0143116	1.0133036	1.0121957	1.0109994	1.0097337	1.0084256	1.0070852	1.0057443	1.0044156	1.0031229	1.0018766	1.0006958	0.9995846	0.9985606	0.99762374	0.99678254	0.9960359	0.995386	0.99483186	0.99437267	0.9940007	0.99371254	0.99351007	0.99337834	0.9933199
1.0182098	1.0185606	1.0188364	1.0190492	1.0192089	1.0193251	1.0194116	1.019479	1.0195383	1.019589	1.0196452	1.0197077	1.0197682	1.0198233	1.0198624	1.019869	1.0198308	1.0197241	1.0195383	1.0192448	1.0188395	1.0183067	1.017633	1.0168267	1.0158852	1.0148189	1.0136421	1.0123749	1.0110323	1.0096396	1.0082186	1.0067933	1.005381	1.0040097	1.0026872	1.0014299	1.000253	0.99916196	0.99816513	0.99726605	0.9964632	0.9957664	0.9951668	0.994667	0.9942675	0.99394965	0.9937239	0.99357754	0.9935099	0.9935118
1.0180147	1.0184599	1.0188427	1.0191694	1.0194528	1.0197045	1.0199301	1.0201415	1.0203439	1.0205435	1.0207362	1.0209224	1.021089	1.0212303	1.0213268	1.0213593	1.0213138	1.0211684	1.0209043	1.0205086	1.0199664	1.0192794	1.0184395	1.0174532	1.0163354	1.0150958	1.0137564	1.0123428	1.0108753	1.0093838	1.0078801	1.0063988	1.0049509	1.0035597	1.0022339	1.0009892	0.999835	0.9987822	0.99781996	0.99696934	0.9962184	0.9955771	0.9950362	0.9945937	0.9942524	0.9940029	0.9938364	0.99375725	0.9937558	0.9938173
1.0179929	1.0185493	1.0190531	1.0195103	1.0199327	1.0203266	1.0206985	1.0210593	1.0214052	1.0217365	1.0220479	1.022332	1.0225712	1.0227561	1.0228622	1.0228763	1.0227753	1.0225369	1.022154	1.0216092	1.0209072	1.0200337	1.0190108	1.0178425	1.016548	1.0151504	1.0136734	1.0121386	1.0105741	1.0090117	1.0074556	1.0059459	1.0044847	1.0030981	1.0017953	1.0005794	0.99946296	0.9984503	0.9975408	0.9967376	0.9960452	0.99545914	0.9949759	0.9945913	0.99430555	0.9941152	0.9940118	0.99399537	0.9940533	0.99418616
1.0181775	1.0188607	1.0194992	1.0200979	1.0206646	1.021203	1.0217229	1.0222193	1.0226928	1.0231318	1.0235333	1.0238777	1.0241517	1.0243337	1.0244071	1.024346	1.0241392	1.0237678	1.023223	1.0225033	1.0216106	1.0205479	1.0193409	1.0179967	1.0165471	1.0150156	1.01342	1.011796	1.0101724	1.0085588	1.0069863	1.0054669	1.0040209	1.0026559	1.0013825	1.0002059	0.999136	0.9981724	0.9973172	0.99656975	0.9959299	0.99539864	0.9949681	0.99463695	0.9944085	0.9942701	0.99422324	0.9942596	0.994378	0.99457145
1.0185981	1.0194179	1.020197	1.0209394	1.0216532	1.0223318	1.0229839	1.0235976	1.0241711	1.0246881	1.02514	1.025501	1.0257614	1.0258899	1.0258756	1.0256952	1.0253401	1.0247971	1.0240712	1.0231568	1.0220666	1.0208232	1.0194364	1.0179418	1.0163577	1.0147145	1.0130411	1.0113608	1.0096922	1.0080624	1.0064919	1.004988	1.0035653	1.0022383	1.001005	0.9998775	0.99885595	0.9979456	0.99714833	0.99645287	0.9958659	0.9953857	0.9950046	0.99472576	0.99454224	0.9944526	0.9944522	0.99453604	0.99469984	0.9949488
1.0192767	1.0202367	1.0211542	1.0220369	1.0228795	1.0236847	1.024446	1.0251503	1.0257874	1.0263414	1.0267968	1.0271289	1.0273215	1.0273486	1.0272022	1.0268639	1.026329	1.0255971	1.0246682	1.0235577	1.0222856	1.0208657	1.0193306	1.0177068	1.0160211	1.0143002	1.0125729	1.0108566	1.0091786	1.0075544	1.0059973	1.0045253	1.0031409	1.0018524	1.0006709	0.99960077	0.9986323	0.9977737	0.99702704	0.99638695	0.9958479	0.9954127	0.9950819	0.9948466	0.9947014	0.99465203	0.9946866	0.994812	0.99501777	0.9953027
1.0202185	1.0213081	1.0223585	1.0233669	1.0243247	1.0252279	1.0260644	1.0268222	1.0274795	1.028022	1.0284332	1.0286874	1.0287622	1.0286485	1.0283374	1.0278088	1.0270756	1.0261424	1.0250165	1.0237161	1.0222732	1.0207099	1.019052	1.0173303	1.0155715	1.0138011	1.012044	1.0103211	1.0086509	1.0070457	1.0055245	1.0040877	1.0027502	1.0015148	1.0003899	0.9993704	0.9984641	0.99765986	0.99696285	0.9963708	0.99588084	0.9954864	0.99519324	0.9949909	0.9948802	0.9948593	0.99492633	0.99507654	0.99531394	0.9956297
1.0214111	1.0226202	1.0237838	1.0248959	1.0259377	1.026907	1.0277814	1.0285448	1.0291818	1.0296649	1.02998	1.0301067	1.0300303	1.0297399	1.02923	1.0285047	1.0275632	1.0264333	1.0251236	1.0236555	1.02207	1.0203897	1.0186349	1.0168447	1.0150423	1.0132506	1.0114855	1.0097722	1.0081244	1.0065536	1.0050731	1.0036873	1.0024076	1.0012311	1.0001628	0.99920344	0.99834806	0.9976004	0.99695396	0.99640465	0.9959543	0.9955994	0.9953394	0.99515873	0.9950746	0.9950757	0.9951608	0.99533194	0.9955839	0.9959204
1.0228306	1.024144	1.025395	1.0265775	1.0276707	1.0286604	1.0295277	1.0302539	1.0308154	1.0311965	1.031376	1.0313393	1.0310794	1.0305877	1.0298711	1.0289382	1.0278023	1.026487	1.0250137	1.0234113	1.0217085	1.0199372	1.01812	1.0162865	1.0144612	1.0126632	1.0109113	1.0092254	1.0076141	1.0060954	1.0046649	1.0033379	1.0021197	1.001007	0.9999973	0.9990967	0.99829525	0.9975979	0.9969996	0.99648666	0.9960683	0.99573916	0.9955011	0.99534476	0.9952715	0.99528414	0.9953851	0.9955595	0.99582565	0.99617594
1.0244417	1.0258307	1.0271386	1.0283543	1.0294554	1.0304253	1.0312381	1.0318799	1.0323222	1.032558	1.032563	1.0323403	1.0318735	1.031178	1.0302544	1.0291283	1.027808	1.0263342	1.0247265	1.0230107	1.0212232	1.0193895	1.0175337	1.0156819	1.0138518	1.0120692	1.010347	1.0087026	1.0071445	1.0056765	1.0043112	1.0030485	1.0018965	1.0008487	0.9999017	0.9990543	0.9983052	0.9976492	0.997083	0.99660385	0.99621254	0.9959031	0.995676	0.99552476	0.995459	0.9954785	0.99557424	0.995759	0.99602944	0.99637926
1.026198	1.0276273	1.0289501	1.0301601	1.0312264	1.0321285	1.0328441	1.0333546	1.0336462	1.0337034	1.033515	1.0330821	1.0324103	1.0315084	1.030391	1.0290859	1.0276127	1.0260051	1.0242882	1.0224888	1.0206394	1.0187708	1.0168959	1.0150462	1.0132403	1.0114851	1.0098091	1.0082167	1.006716	1.005317	1.0040233	1.0028334	1.0017416	1.0007532	0.99986714	0.99906677	0.99836236	0.99774367	0.99720293	0.9967482	0.99636495	0.99606556	0.99584025	0.99569786	0.99562967	0.9956416	0.99573785	0.99591774	0.996183	0.9965354
1.0280383	1.029465	1.0307717	1.0319283	1.0329125	1.0337058	1.0342889	1.034637	1.0347445	1.034602	1.0342052	1.0335641	1.0326904	1.0315979	1.0303065	1.0288494	1.027246	1.0255313	1.0237308	1.0218779	1.0199943	1.0181048	1.0162352	1.0144036	1.0126326	1.0109303	1.0093107	1.0077821	1.0063525	1.0050285	1.0038042	1.0026824	1.0016603	1.0007262	0.99988604	0.9991327	0.9984572	0.9978628	0.9973423	0.99689525	0.99652034	0.9962218	0.9959912	0.9958415	0.9957653	0.99577224	0.99585915	0.99603283	0.9962906	0.9966396
1.0298998	1.0312896	1.0325301	1.0335968	1.0344619	1.0351114	1.0355239	1.035682	1.0355905	1.0352397	1.0346402	1.0337973	1.0327334	1.0314662	1.0300263	1.0284421	1.0267364	1.0249431	1.0230886	1.0212005	1.0193051	1.0174214	1.0155749	1.0137818	1.0120614	1.0104175	1.0088686	1.0074152	1.0060638	1.0048096	1.00366	1.0026047	1.001638	1.0007548	0.99995303	0.99922764	0.9985742	0.9979954	0.9974812	0.9970376	0.9966622	0.99635595	0.9961193	0.9959606	0.99587685	0.9958728	0.9959476	0.99611217	0.9963589	0.9967036
1.0317203	1.0330298	1.0341665	1.0351067	1.0358196	1.0362973	1.0365189	1.036476	1.0361779	1.0356206	1.0348203	1.0337921	1.0325632	1.0311489	1.0295854	1.027899	1.0261198	1.0242711	1.0223814	1.0204861	1.0185951	1.0167354	1.0149337	1.0131935	1.011535	1.0099686	1.0084999	1.0071238	1.0058483	1.004667	1.0035813	1.0025817	1.0016644	1.0008173	1.0000427	0.99934053	0.9987027	0.99812454	0.9976163	0.9971629	0.9967854	0.9964685	0.9962232	0.9960534	0.99595845	0.9959403	0.9960095	0.9961621	0.9964029	0.99673575
1.0334327	1.0346339	1.0356334	1.0364133	1.0369514	1.0372334	1.037253	1.0370079	1.0365028	1.0357528	1.034772	1.0335832	1.0322056	1.0306765	1.0290095	1.0272479	1.0254151	1.0235322	1.021641	1.0197495	1.0178839	1.0160761	1.0143272	1.0126578	1.0110763	1.0095904	1.0081974	1.0069047	1.0057045	1.0045923	1.0035609	1.0026064	1.0017217	1.0009085	1.000154	0.99945796	0.9988248	0.99824214	0.9977325	0.99727464	0.9968837	0.9965605	0.99630684	0.9961268	0.9960211	0.99599874	0.9960567	0.9962014	0.99643403	0.9967578
1.0349935	1.0360515	1.0368886	1.0374876	1.0378311	1.0379151	1.0377326	1.0372872	1.0365944	1.0356634	1.0345217	1.033191	1.0316956	1.0300659	1.0283325	1.0265158	1.0246499	1.0227644	1.020879	1.0190197	1.0172049	1.0154544	1.0137775	1.012189	1.0106956	1.0092878	1.0079786	1.0067592	1.0056249	1.0045643	1.0035815	1.0026629	1.0018027	1.0010047	1.0002627	0.9995701	0.99893445	0.99835867	0.99783266	0.99737024	0.99697375	0.9966435	0.9963824	0.99619776	0.99608374	0.9960534	0.99610716	0.9962473	0.9964733	0.9967871
1.036354	1.0372428	1.037905	1.0383115	1.0384549	1.03834	1.0379589	1.0373286	1.0364614	1.035375	1.0340961	1.0326482	1.0310569	1.0293566	1.0275719	1.0257292	1.0238599	1.021985	1.0201308	1.0183214	1.0165685	1.0148935	1.0133021	1.0117972	1.0103862	1.0090661	1.0078309	1.0066746	1.0055937	1.0045831	1.0036302	1.0027337	1.0018928	1.0011029	1.0003633	0.99967206	0.9990341	0.99845046	0.99792624	0.9974588	0.997058	0.99672496	0.99646217	0.99627495	0.9961596	0.99612623	0.9961762	0.9963096	0.99653125	0.9968394
1.0374854	1.0381944	1.038664	1.0388799	1.0388322	1.0385228	1.0379591	1.0371575	1.0361353	1.0349182	1.0335234	1.0319844	1.0303214	1.0285727	1.0267563	1.0249104	1.0230545	1.0212128	1.0194124	1.0176677	1.0159962	1.0144042	1.0128992	1.0114827	1.0101558	1.0089086	1.0077381	1.0066375	1.0055995	1.0046192	1.0036917	1.0028121	1.0019834	1.0011973	1.0004545	0.99976635	0.9991271	0.99854195	0.99801713	0.99755156	0.99715316	0.99681854	0.99656034	0.9963711	0.9962601	0.99623	0.99627906	0.99641204	0.99662817	0.9969293
1.038376	1.0388974	1.0391762	1.0391978	1.0389626	1.0384755	1.0377533	1.0368015	1.0356481	1.034316	1.0328312	1.0312188	1.029512	1.027734	1.0259156	1.0240834	1.0222636	1.0204792	1.0187454	1.0170817	1.0154965	1.0139954	1.0125772	1.0112455	1.009992	1.0088104	1.0076901	1.0066353	1.0056258	1.004673	1.0037606	1.0028883	1.0020622	1.0012804	1.0005394	0.9998561	0.9992194	0.9986396	0.99811804	0.99765927	0.9972665	0.9969401	0.9966885	0.99650633	0.9964004	0.99637216	0.9964247	0.9965549	0.9967679	0.9970631
1.0390131	1.0393528	1.0394437	1.0392871	1.0388789	1.0382347	1.037362	1.0362835	1.0350217	1.033597	1.0320442	1.0303861	1.0286512	1.0268674	1.0250671	1.0232756	1.0215101	1.0197985	1.0181491	1.0165741	1.0150795	1.0136648	1.0123297	1.0110711	1.0098827	1.0087525	1.0076737	1.0066484	1.0056645	1.0047238	1.0038226	1.0029602	1.0021415	1.0013613	1.0006298	0.9999498	0.99932235	0.9987513	0.9982404	0.99779296	0.9974112	0.9970978	0.99685633	0.99668515	0.9965878	0.9965633	0.9966155	0.9967487	0.9969527	0.99724036
1.0394078	1.0395669	1.0394878	1.0391628	1.0386013	1.0378119	1.0368152	1.0356278	1.0342777	1.0327873	1.0311824	1.0295004	1.0277634	1.0260028	1.0242436	1.0225061	1.0208176	1.0191867	1.0176283	1.016146	1.0147393	1.0134073	1.0121466	1.0109459	1.0098082	1.0087208	1.0076756	1.0066723	1.0057083	1.0047784	1.0038836	1.0030326	1.0022187	1.0014491	1.0007288	1.0000595	0.999446	0.99889123	0.99839693	0.9979645	0.9976015	0.9973018	0.9970719	0.9969128	0.996823	0.99680567	0.9968591	0.99698687	0.9971894	0.99746495
1.0395759	1.03957	1.0393246	1.0388526	1.0381495	1.0372441	1.0361382	1.0348625	1.0334418	1.0319036	1.0302804	1.0285958	1.0268794	1.025161	1.0234607	1.0217994	1.0201933	1.0186568	1.0171875	1.0157912	1.0144724	1.0132138	1.0120114	1.0108669	1.0097679	1.0087097	1.0076882	1.0067014	1.0057484	1.0048317	1.003948	1.0031042	1.0023023	1.0015529	1.0008459	1.0001947	0.99959993	0.99906754	0.9985904	0.99818254	0.997836	0.9975547	0.9973396	0.99718887	0.9971099	0.99709415	0.9971489	0.9972697	0.99746406	0.9977283
1.0395348	1.039372	1.0389842	1.0383711	1.0375513	1.036536	1.0353485	1.0340091	1.0325445	1.0309871	1.0293604	1.0276974	1.0260264	1.0243642	1.0227437	1.0211662	1.0196518	1.0182076	1.0168254	1.0155138	1.0142632	1.0130631	1.0119134	1.0108082	1.0097401	1.0087073	1.0077031	1.0067283	1.00579	1.0048854	1.0040193	1.0031894	1.0024068	1.0016758	1.0009935	1.0003637	0.9997949	0.9992837	0.9988332	0.9984449	0.99811566	0.99785334	0.9976536	0.9975148	0.9974395	0.99742806	0.9974796	0.9975946	0.9977737	0.99801636
1.0393037	1.0389996	1.0384794	1.0377537	1.0368301	1.0357313	1.0344765	1.0330944	1.0316066	1.0300517	1.0284475	1.0268295	1.0252191	1.0236397	1.0220982	1.0206127	1.0191947	1.0178306	1.0165341	1.0152929	1.0141033	1.0129545	1.0118428	1.0107682	1.0097233	1.0087086	1.0077196	1.0067625	1.0058374	1.004952	1.0041025	1.0032938	1.0025362	1.0018297	1.001173	1.0005746	1.0000323	0.9995474	0.999121	0.99875504	0.99844664	0.99820197	0.9980111	0.99788123	0.9978078	0.9977939	0.99783975	0.997945	0.99810606	0.998327
1.0389019	1.0384698	1.0378374	1.0370109	1.0360081	1.0348431	1.033544	1.032144	1.0306598	1.0291276	1.0275726	1.0260181	1.0244824	1.0229846	1.0215379	1.0201446	1.0188088	1.0175291	1.0163019	1.0151156	1.0139734	1.0128634	1.0117896	1.0107366	1.0097127	1.008716	1.0077434	1.0068054	1.0058995	1.0050309	1.0042077	1.0034276	1.0026993	1.002024	1.0013962	1.0008258	1.0003128	0.99985474	0.99945545	0.99910957	0.9988225	0.9985842	0.9984042	0.99827874	0.99821025	0.998188	0.99822253	0.9983131	0.99845314	0.998648
1.03835	1.0378075	1.0370789	1.0361723	1.0351062	1.033902	1.0325904	1.0311892	1.029731	1.0282415	1.02675	1.0252719	1.0238229	1.0224153	1.0210571	1.0197479	1.0184915	1.0172805	1.016111	1.0149772	1.0138706	1.0127969	1.0117399	1.0107112	1.0097054	1.008726	1.0077755	1.0068573	1.0059786	1.00514	1.0043429	1.0035954	1.0029001	1.0022535	1.001662	1.0011244	1.0006404	1.0002085	0.99982905	0.99950486	0.99922925	0.9990066	0.9988307	0.99870396	0.9986278	0.99859995	0.99861854	0.99868715	0.99880517	0.9989714
1.0376723	1.0370333	1.0362281	1.0352607	1.0341587	1.0329374	1.0316273	1.0302523	1.028843	1.027417	1.0259968	1.0246047	1.0232427	1.0219251	1.0206542	1.0194236	1.0182321	1.0170809	1.0159576	1.0148618	1.013785	1.0127354	1.0117002	1.0106958	1.0097097	1.0087543	1.0078236	1.0069356	1.0060823	1.005279	1.0045142	1.0038011	1.0031402	1.0025308	1.0019687	1.0014616	1.0010059	1.0005984	1.0002401	0.9999308	0.99966633	0.99944943	0.9992749	0.9991435	0.9990584	0.9990174	0.9990191	0.99906147	0.99914956	0.9992849
1.0368867	1.0361772	1.0353138	1.0343086	1.0331877	1.0319716	1.0306857	1.0293612	1.0280081	1.0266613	1.0253277	1.0240214	1.0227468	1.0215116	1.0203136	1.0191535	1.0180179	1.0169142	1.0158265	1.0147611	1.0137155	1.0126832	1.0116746	1.0106853	1.009723	1.0087929	1.0078973	1.0070369	1.0062215	1.0054511	1.0047253	1.0040483	1.003422	1.002846	1.002319	1.0018405	1.0014061	1.001022	1.0006785	1.0003798	1.0001241	0.9999043	0.9997265	0.99958825	0.9994928	0.9994301	0.9994081	0.99942654	0.99948305	0.9995801
1.0360223	1.0352558	1.034356	1.0333372	1.0322248	1.0310345	1.0297967	1.0285311	1.0272547	1.0259894	1.0247388	1.0235177	1.0223266	1.0211667	1.0200317	1.0189221	1.0178342	1.0167682	1.0157098	1.0146761	1.0136501	1.0126414	1.0116556	1.0106953	1.009757	1.0088564	1.0079955	1.0071731	1.0063963	1.0056609	1.0049753	1.004336	1.0037472	1.0032014	1.0027031	1.0022504	1.001839	1.0014708	1.0011375	1.0008446	1.0005878	1.0003672	1.0001836	1.0000316	0.99991614	0.9998344	0.999786	0.9997735	0.99979764	0.99985516
1.0350978	1.0343022	1.0333879	1.0323802	1.0312909	1.0301485	1.02897	1.027776	1.0265833	1.0253994	1.0242342	1.0230917	1.0219729	1.020873	1.0197918	1.0187329	1.0176792	1.0166409	1.0156126	1.0146005	1.0135983	1.0126141	1.0116547	1.0107205	1.0098186	1.0089554	1.0081284	1.0073481	1.006604	1.0059105	1.0052624	1.0046623	1.004102	1.0035892	1.0031157	1.0026844	1.0022895	1.0019295	1.0016042	1.0013143	1.0010551	1.0008273	1.0006287	1.0004612	1.000325	1.0002183	1.0001462	1.0000998	1.0000876	1.0001075
1.0341536	1.0333409	1.0324403	1.0314559	1.0304128	1.0293287	1.0282214	1.0271084	1.0259931	1.024889	1.0238041	1.0227277	1.02167	1.0206248	1.0195901	1.0185635	1.0175409	1.0165281	1.0155262	1.0145354	1.0135586	1.0126067	1.0116793	1.0107759	1.009913	1.0090824	1.0082988	1.0075529	1.0068521	1.006201	1.00559	1.0050175	1.00449	1.0040023	1.0035514	1.0031346	1.0027485	1.0023981	1.0020735	1.0017818	1.0015142	1.001275	1.0010625	1.0008736	1.0007163	1.000583	1.0004755	1.0004013	1.0003505	1.0003318
1.0332063	1.0324062	1.0315281	1.0305883	1.0296023	1.02859	1.0275599	1.0265204	1.0254873	1.0244573	1.0234354	1.0224242	1.0214154	1.0204116	1.0194094	1.0184137	1.0174178	1.0164311	1.015455	1.0144911	1.0135434	1.0126185	1.0117217	1.0108618	1.0100335	1.0092479	1.0085046	1.0077983	1.0071416	1.0065198	1.0059432	1.0054061	1.0049018	1.0044346	1.0039973	1.003592	1.0032154	1.002864	1.0025413	1.002239	1.0019599	1.001704	1.0014715	1.0012645	1.0010785	1.0009173	1.0007831	1.000673	1.0005909	1.000531
1.0322847	1.0315151	1.0306785	1.0297952	1.0288775	1.0279318	1.0269766	1.0260179	1.0250535	1.0240883	1.0231217	1.0221565	1.0211904	1.0202214	1.0192504	1.0182794	1.017315	1.0163484	1.0153961	1.0144597	1.0135475	1.0126619	1.0117981	1.010981	1.0101942	1.0094492	1.0087475	1.0080801	1.0074586	1.0068734	1.0063231	1.0058124	1.0053293	1.0048748	1.004452	1.0040497	1.0036745	1.0033216	1.002992	1.0026765	1.0023856	1.0021114	1.0018585	1.0016277	1.0014168	1.001228	1.0010626	1.0009185	1.0008003	1.0007087
1.0314132	1.0306832	1.0299007	1.0290807	1.0282332	1.0273637	1.0264794	1.025585	1.0246794	1.0237697	1.0228531	1.0219283	1.0209948	1.0200554	1.0191113	1.0181631	1.0172206	1.0162843	1.0153625	1.0144584	1.0135788	1.0127286	1.0119133	1.0111322	1.0103878	1.0096864	1.0090197	1.0083932	1.0078039	1.007248	1.0067228	1.0062288	1.0057634	1.0053186	1.004902	1.0045034	1.0041238	1.0037637	1.0034202	1.0030935	1.0027859	1.0024928	1.0022199	1.001962	1.0017275	1.0015086	1.0013156	1.0011417	1.0009902	1.0008624
1.0306102	1.0299306	1.0292097	1.0284566	1.027675	1.0268705	1.0260496	1.0252137	1.0243639	1.0234972	1.0226172	1.0217241	1.0208228	1.0199046	1.018986	1.0180657	1.0171492	1.0162426	1.0153532	1.0144843	1.0136452	1.0128341	1.0120589	1.0113177	1.0106164	1.0099522	1.0093232	1.0087305	1.008166	1.0076358	1.0071317	1.0066518	1.0061967	1.00576	1.0053422	1.0049406	1.0045536	1.0041835	1.0038296	1.0034872	1.0031587	1.0028478	1.00255	1.0022695	1.0020086	1.0017635	1.0015417	1.0013392	1.00116	1.0009998
1.0298861	1.0292625	1.0286014	1.0279121	1.0271963	1.026454	1.0256901	1.0248992	1.0240909	1.0232608	1.0224146	1.0215454	1.0206655	1.0197752	1.0188804	1.0179867	1.0171008	1.0162245	1.0153722	1.0145422	1.0137395	1.0129727	1.0122371	1.0115389	1.0108745	1.0102456	1.0096483	1.0090827	1.0085452	1.0080335	1.0075437	1.0070715	1.006622	1.0061874	1.005767	1.0053585	1.0049635	1.0045794	1.004207	1.0038495	1.0035018	1.0031699	1.0028496	1.0025479	1.0022625	1.0019952	1.0017468	1.0015174	1.0013092	1.0011264
1.0292469	1.0286802	1.0280826	1.0274495	1.0267905	1.0260972	1.0253773	1.0246278	1.0238522	1.02305	1.0222274	1.0213864	1.0205314	1.019664	1.0187953	1.0179312	1.0170771	1.0162398	1.0154234	1.0146309	1.0138719	1.013145	1.0124474	1.0117869	1.0111568	1.0105588	1.0099908	1.0094482	1.0089295	1.0084325	1.0079503	1.007488	1.0070387	1.0065974	1.0061717	1.0057548	1.0053467	1.0049468	1.0045602	1.0041829	1.0038178	1.0034642	1.0031261	1.0028014	1.0024931	1.002203	1.0019326	1.0016818	1.0014493	1.0012383
1.0286931	1.0281798	1.0276333	1.0270536	1.0264391	1.0257903	1.0251062	1.0243921	1.0236441	1.0228676	1.0220668	1.0212479	1.0204153	1.0195742	1.0187327	1.0179023	1.0170825	1.016282	1.015504	1.0147538	1.0140331	1.0133439	1.012686	1.0120604	1.0114625	1.0108889	1.0103431	1.00982	1.0093135	1.0088229	1.0083505	1.0078841	1.0074335	1.006986	1.0065492	1.0061204	1.0057015	1.0052829	1.0048817	1.0044855	1.0041012	1.0037274	1.0033721	1.0030271	1.0027021	1.0023947	1.0021045	1.0018317	1.0015823	1.0013516
1.0282177	1.0277565	1.027259	1.0267217	1.0261456	1.0255312	1.0248765	1.0241854	1.0234598	1.0227072	1.0219272	1.0211301	1.020321	1.0195106	1.018701	1.0179007	1.0171198	1.0163562	1.0156192	1.0149045	1.0142249	1.0135707	1.0129465	1.0123507	1.011778	1.011229	1.0107	1.0101895	1.009691	1.0092059	1.008732	1.0082636	1.0078024	1.0073508	1.006901	1.0064573	1.0060238	1.005592	1.0051723	1.0047601	1.0043595	1.0039706	1.0035973	1.0032388	1.0028946	1.0025697	1.0022634	1.0019788	1.0017116	1.0014681
1.0278226	1.0274005	1.0269437	1.0264406	1.0258952	1.0253032	1.0246733	1.0240021	1.0232981	1.0225625	1.0218073	1.0210336	1.0202504	1.0194719	1.0186964	1.0179328	1.0171864	1.0164607	1.0157588	1.0150871	1.0144395	1.0138197	1.0132233	1.012653	1.0121	1.0115699	1.0110523	1.0105491	1.0100569	1.0095699	1.009092	1.0086198	1.0081499	1.0076844	1.0072247	1.0067662	1.0063137	1.0058701	1.0054348	1.005009	1.0045915	1.0041884	1.0038006	1.0034283	1.0030746	1.0027362	1.0024172	1.0021223	1.0018462	1.00159
1.0274916	1.0271089	1.026674	1.0262026	1.025679	1.02511	1.0244968	1.0238466	1.023158	1.0224444	1.0217104	1.0209644	1.020212	1.0194609	1.0187201	1.0179931	1.0172807	1.0165915	1.0159276	1.0152891	1.0146742	1.0140791	1.0135123	1.0129595	1.0124255	1.011903	1.0113957	1.0108954	1.0104023	1.009914	1.0094286	1.0089449	1.0084672	1.007988	1.0075147	1.0070438	1.0065782	1.0061203	1.0056702	1.0052308	1.004801	1.0043871	1.0039862	1.0036057	1.0032405	1.0028951	1.0025703	1.0022666	1.0019867	1.0017259
1.0272185	1.0268621	1.0264568	1.0259968	1.0254947	1.0249405	1.024345	1.0237086	1.0230461	1.0223485	1.0216415	1.0209197	1.0201986	1.019481	1.018771	1.0180774	1.0174029	1.0167509	1.0161198	1.01551	1.0149229	1.0143518	1.013802	1.0132643	1.0127435	1.0122291	1.0117241	1.0112226	1.0107273	1.0102302	1.0097374	1.009244	1.0087523	1.0082619	1.0077748	1.0072906	1.0068132	1.0063417	1.0058815	1.005428	1.0049931	1.0045694	1.0041624	1.0037746	1.0034028	1.0030559	1.0027264	1.0024211	1.0021387	1.0018772
1.0269967	1.026658	1.0262659	1.0258242	1.0253386	1.0247983	1.0242158	1.0235978	1.02295	1.0222797	1.0215974	1.020903	1.0202113	1.0195253	1.0188531	1.0181934	1.0175519	1.016929	1.0163267	1.0157428	1.0151772	1.0146267	1.014092	1.0135686	1.0130478	1.0125394	1.0120337	1.0115296	1.0110222	1.0105199	1.0100163	1.0095129	1.0090089	1.0085061	1.0080038	1.0075119	1.0070223	1.0065415	1.0060719	1.0056114	1.0051668	1.0047407	1.0043281	1.0039395	1.003568	1.0032173	1.0028898	1.002587	1.0023068	1.0020503
1.0268137	1.0264877	1.0261123	1.025682	1.0252031	1.024676	1.0241107	1.023511	1.0228822	1.0222367	1.0215787	1.0209146	1.0202523	1.0195996	1.018955	1.0183297	1.0177175	1.0171218	1.0165457	1.0159855	1.015435	1.0149004	1.0143745	1.0138545	1.0133389	1.012829	1.0123184	1.0118052	1.011293	1.0107803	1.0102656	1.0097511	1.0092338	1.0087208	1.0082101	1.0077045	1.0072093	1.0067196	1.0062441	1.0057799	1.0053337	1.0049031	1.004492	1.0041014	1.0037333	1.0033876	1.0030662	1.0027688	1.0024936	1.0022428
1.0266651	1.0263474	1.0259815	1.0255603	1.0250928	1.0245794	1.024029	1.0234467	1.0228409	1.0222167	1.0215847	1.0209507	1.0203208	1.0196952	1.0190824	1.0184819	1.017899	1.0173281	1.0167705	1.0162278	1.0156906	1.0151639	1.0146427	1.0141243	1.0136087	1.0130932	1.0125757	1.012056	1.0115329	1.0110108	1.0104828	1.0099561	1.00943	1.008909	1.0083908	1.0078746	1.0073737	1.0068789	1.0064003	1.0059338	1.0054903	1.0050614	1.0046549	1.0042698	1.003908	1.0035678	1.0032562	1.0029662	1.0027032	1.0024627
1.0265486	1.026237	1.0258733	1.0254661	1.0250047	1.0245056	1.023972	1.0234088	1.0228246	1.022225	1.0216185	1.0210104	1.020408	1.0198112	1.0192258	1.0186529	1.0180869	1.0175382	1.0169951	1.0164618	1.0159358	1.0154134	1.0148934	1.0143746	1.0138532	1.0133303	1.0128069	1.0122768	1.0117427	1.0112097	1.0106729	1.010137	1.0096006	1.0090703	1.0085454	1.0080283	1.0075212	1.0070268	1.0065469	1.0060844	1.0056427	1.0052185	1.0048201	1.0044458	1.0040897	1.0037642	1.0034617	1.003188	1.0029355	1.0027108
1.0264542	1.0261472	1.025793	1.0253916	1.0249394	1.024454	1.0239321	1.0233907	1.0228275	1.02225	1.0216705	1.021091	1.0205139	1.0199431	1.0193793	1.018827	1.018282	1.0177444	1.0172126	1.0166882	1.0161662	1.015645	1.0151236	1.0145984	1.0140718	1.013541	1.0130044	1.012466	1.0119225	1.0113778	1.0108327	1.01029	1.009748	1.0092118	1.0086808	1.0081642	1.0076565	1.0071642	1.0066874	1.0062324	1.0057962	1.0053816	1.004992	1.0046283	1.0042881	1.0039734	1.0036895	1.0034302	1.003195	1.002986
1.0263846	1.0260804	1.0257293	1.0253323	1.0248975	1.0244229	1.0239207	1.0233953	1.0228536	1.0223013	1.0217454	1.0211895	1.0206332	1.020087	1.0195401	1.0190045	1.01847	1.017946	1.0174211	1.0169016	1.0163761	1.0158536	1.0153282	1.0147979	1.014261	1.0137215	1.0131773	1.0126276	1.0120753	1.0115204	1.0109664	1.0104172	1.0098706	1.009332	1.0088025	1.0082852	1.0077797	1.007294	1.0068262	1.0063776	1.0059526	1.0055507	1.0051749	1.0048257	1.0045002	1.0042064	1.0039366	1.003695	1.0034788	1.0032895
1.0263388	1.0260335	1.025686	1.0253004	1.0248731	1.0244151	1.0239275	1.0234219	1.0228997	1.0223689	1.0218331	1.0212979	1.0207623	1.0202324	1.0197033	1.0191776	1.0186533	1.0181341	1.0176152	1.0170913	1.016568	1.0160387	1.0155047	1.0149673	1.0144216	1.0138724	1.01332	1.0127583	1.012199	1.0116379	1.0110784	1.0105247	1.0099752	1.0094378	1.0089105	1.0083954	1.0078982	1.0074221	1.0069605	1.0065258	1.0061148	1.005731	1.0053681	1.0050364	1.0047346	1.0044541	1.0042068	1.003985	1.0037912	1.0036235
1.0263044	1.0260055	1.025665	1.0252848	1.0248708	1.0244231	1.0239546	1.0234649	1.0229653	1.0224518	1.0219369	1.0214176	1.0208977	1.0203778	1.0198613	1.0193449	1.018826	1.018308	1.0177861	1.0172603	1.0167315	1.0161959	1.0156537	1.0151052	1.014552	1.013993	1.0134302	1.0128626	1.0122972	1.0117325	1.01117	1.0106149	1.0100671	1.0095321	1.0090066	1.0085018	1.0080128	1.0075461	1.0071031	1.0066826	1.0062882	1.0059187	1.0055783	1.0052658	1.0049831	1.0047268	1.0044997	1.004302	1.0041293	1.0039821
1.0262957	1.0259978	1.0256617	1.0252874	1.0248849	1.0244516	1.0239956	1.0235224	1.0230341	1.0225403	1.0220382	1.0215364	1.0210277	1.0205207	1.02001	1.0194932	1.0189818	1.0184616	1.017935	1.0174055	1.0168688	1.016326	1.0157751	1.0152167	1.0146531	1.0140879	1.0135169	1.0129434	1.0123748	1.0118057	1.0112429	1.0106902	1.010144	1.0096143	1.0091008	1.008607	1.0081315	1.0076774	1.0072498	1.0068474	1.0064708	1.0061238	1.0058044	1.0055131	1.0052525	1.005021	1.0048164	1.0046397	1.0044936	1.0043678
1.0262972	1.0260029	1.0256705	1.0253062	1.0249119	1.0244884	1.0240487	1.0235921	1.0231165	1.0226363	1.0221469	1.021654	1.0211531	1.0206503	1.0201429	1.0196295	1.0191128	1.0185891	1.0180604	1.0175222	1.0169766	1.0164254	1.0158651	1.0152994	1.0147284	1.0141532	1.0135767	1.0130011	1.012428	1.0118593	1.0112998	1.0107534	1.0102144	1.0096946	1.0091925	1.0087099	1.0082494	1.0078154	1.0074042	1.0070237	1.0066694	1.0063438	1.0060481	1.0057796	1.0055441	1.005335	1.0051562	1.0050054	1.0048783	1.004779
1.026313	1.0260211	1.0256928	1.0253361	1.024953	1.024541	1.0241077	1.0236626	1.0232021	1.0227306	1.02225	1.0217623	1.0212661	1.020766	1.0202591	1.0197465	1.0192221	1.0186926	1.018156	1.0176116	1.0170555	1.0164946	1.0159279	1.0153561	1.0147772	1.0141958	1.0136172	1.0130405	1.0124664	1.0119002	1.0113462	1.0108051	1.0102792	1.0097706	1.0092832	1.0088187	1.0083765	1.0079606	1.0075712	1.0072122	1.0068822	1.0065817	1.0063087	1.0060683	1.0058542	1.0056728	1.005516	1.005389	1.005285	1.0052085
1.0263361	1.0260478	1.0257256	1.0253745	1.0249946	1.0245959	1.024173	1.023735	1.0232828	1.0228181	1.0223405	1.0218576	1.0213628	1.0208627	1.0203538	1.0198357	1.0193093	1.0187713	1.0182258	1.0176704	1.0171088	1.0165386	1.015964	1.0153841	1.0148007	1.0142195	1.0136384	1.0130619	1.012492	1.0119334	1.0113859	1.0108557	1.0103431	1.0098487	1.0093789	1.008931	1.0085104	1.0081167	1.0077504	1.0074179	1.0071093	1.006836	1.006589	1.0063714	1.0061861	1.0060275	1.0058974	1.0057915	1.0057133	1.0056577
1.0263696	1.0260814	1.0257654	1.0254189	1.0250432	1.0246494	1.0242358	1.0238043	1.0233549	1.0228962	1.0224241	1.0219393	1.0214436	1.0209363	1.0204235	1.0198996	1.0193638	1.0188184	1.0182656	1.0177022	1.0171342	1.0165554	1.0159725	1.015386	1.0148033	1.0142202	1.013641	1.0130705	1.0125057	1.0119556	1.0114216	1.0109029	1.0104054	1.0099316	1.0094784	1.009053	1.0086572	1.0082841	1.0079463	1.0076362	1.0073555	1.0071054	1.0068868	1.0066972	1.0065359	1.0064027	1.0062965	1.0062131	1.0061551	1.006121
1.026409	1.0261205	1.0258058	1.0254625	1.0250933	1.0247052	1.0242931	1.0238634	1.0234172	1.0229583	1.0224867	1.0219994	1.0214998	1.0209934	1.0204697	1.0199362	1.0193954	1.0188415	1.0182762	1.01771	1.0171285	1.0165461	1.01596	1.0153726	1.0147891	1.0142078	1.013632	1.0130672	1.0125126	1.0119745	1.0114539	1.0109532	1.0104742	1.01002	1.0095891	1.0091867	1.0088123	1.0084685	1.0081578	1.0078714	1.0076199	1.0073969	1.0072021	1.0070368	1.0069007	1.0067933	1.0067072	1.0066487	1.0066102	1.006596
1.0264465	1.0261567	1.0258402	1.0255023	1.0251364	1.0247473	1.0243375	1.0239099	1.0234631	1.023005	1.0225258	1.022037	1.0215355	1.0210159	1.020486	1.0199469	1.0193945	1.0188344	1.0182627	1.0176855	1.0171025	1.0165179	1.0159261	1.0153409	1.0147579	1.0141816	1.0136127	1.0130581	1.0125178	1.0119909	1.0114865	1.0110043	1.0105463	1.0101135	1.0097089	1.0093322	1.0089835	1.0086671	1.008379	1.0081254	1.0078969	1.0077015	1.007534	1.0073941	1.0072833	1.0071974	1.0071336	1.0070938	1.0070745	1.007078
1.0264763	1.0261893	1.0258754	1.0255337	1.0251675	1.024781	1.0243711	1.0239395	1.0234913	1.0230267	1.0225476	1.022049	1.0215398	1.0210155	1.0204777	1.0199265	1.0193697	1.0187999	1.0182232	1.0176396	1.0170534	1.0164644	1.0158756	1.0152923	1.0147132	1.0141456	1.013587	1.0130413	1.0125175	1.012011	1.0115238	1.0110623	1.0106276	1.0102192	1.0098393	1.0094898	1.0091687	1.0088793	1.0086211	1.0083926	1.0081927	1.008022	1.0078813	1.0077667	1.0076782	1.0076116	1.0075685	1.0075471	1.0075445	1.0075605
1.0265026	1.026211	1.0258948	1.0255535	1.025185	1.0247961	1.0243844	1.0239499	1.0234988	1.0230274	1.0225421	1.0220352	1.0215179	1.0209857	1.0204391	1.019884	1.0193136	1.0187384	1.0181587	1.0175704	1.0169833	1.0163934	1.0158095	1.0152311	1.0146614	1.0141023	1.0135562	1.0130284	1.0125182	1.0120336	1.0115678	1.0111297	1.0107197	1.0103375	1.0099837	1.0096614	1.0093683	1.0091085	1.0088756	1.0086755	1.0085025	1.0083582	1.0082405	1.0081496	1.0080813	1.008036	1.0080103	1.008005	1.008016	1.0080457
1.026515	1.0262212	1.0259024	1.0255555	1.0251828	1.024792	1.0243769	1.0239369	1.0234783	1.023003	1.0225049	1.0219954	1.0214696	1.0209284	1.0203748	1.0198121	1.0192372	1.0186564	1.0180726	1.0174863	1.016897	1.0163122	1.0157336	1.0151618	1.0146033	1.0140562	1.0135252	1.0130147	1.012525	1.0120624	1.0116223	1.0112075	1.0108231	1.0104681	1.0101438	1.0098498	1.0095845	1.0093516	1.0091467	1.0089729	1.0088258	1.0087055	1.0086123	1.0085422	1.008493	1.008465	1.0084547	1.0084645	1.0084867	1.0085235
1.0265125	1.0262144	1.0258912	1.0255401	1.0251684	1.0247685	1.0243454	1.0238973	1.023435	1.0229493	1.0224452	1.0219275	1.0213923	1.020844	1.0202836	1.0197139	1.0191351	1.0185522	1.0179679	1.0173819	1.016797	1.0162182	1.0156469	1.0150857	1.01454	1.014009	1.0134974	1.0130064	1.0125395	1.0120976	1.0116838	1.0112988	1.0109395	1.0106125	1.0103153	1.0100497	1.0098134	1.0096091	1.0094334	1.0092833	1.0091612	1.0090644	1.0089904	1.0089421	1.0089091	1.0088942	1.0088997	1.0089175	1.0089502	1.0089927
1.0264906	1.0261862	1.0258583	1.0255041	1.0251262	1.0247172	1.0242873	1.0238367	1.0233635	1.0228711	1.0223583	1.0218307	1.0212883	1.0207363	1.0201688	1.0195955	1.0190134	1.0184313	1.0178478	1.017264	1.0166864	1.0161144	1.015556	1.0150065	1.0144763	1.0139642	1.013473	1.0130038	1.012562	1.0121437	1.0117562	1.011399	1.0110695	1.0107712	1.0105027	1.0102674	1.0100592	1.0098816	1.0097283	1.009605	1.0095065	1.0094298	1.009376	1.0093412	1.0093259	1.0093265	1.0093398	1.0093651	1.0094033	1.0094491
1.0264475	1.0261387	1.0258032	1.025442	1.0250541	1.0246421	1.0242037	1.0237451	1.0232633	1.022764	1.0222446	1.0217096	1.0211601	1.0206014	1.0200316	1.0194577	1.0188763	1.0182935	1.0177127	1.0171351	1.016567	1.0160062	1.0154604	1.0149285	1.0144159	1.0139242	1.013456	1.0130109	1.0125943	1.0122032	1.0118437	1.011512	1.0112132	1.010943	1.010705	1.0104957	1.0103157	1.0101635	1.0100381	1.0099376	1.0098587	1.0098033	1.0097655	1.0097471	1.0097412	1.0097508	1.0097734	1.0098032	1.0098442	1.009889
1.026382	1.0260638	1.0257245	1.0253526	1.0249618	1.0245382	1.024096	1.0236266	1.0231365	1.0226302	1.0221032	1.0215651	1.0210114	1.0204493	1.0198772	1.0193012	1.01872	1.0181414	1.0175666	1.0169997	1.0164425	1.015896	1.0153658	1.0148517	1.0143596	1.0138894	1.0134438	1.013027	1.012635	1.0122741	1.0119444	1.0116417	1.011372	1.0111314	1.0109206	1.0107374	1.0105855	1.010458	1.0103549	1.0102751	1.0102166	1.010176	1.0101548	1.0101469	1.0101522	1.0101681	1.0101937	1.0102274	1.0102669	1.0103105
1.0262856	1.0259635	1.0256139	1.0252404	1.0248377	1.0244116	1.0239573	1.0234809	1.0229864	1.0224704	1.0219423	1.0213956	1.0208367	1.0202727	1.0196998	1.0191283	1.018555	1.017981	1.0174165	1.0168593	1.0163149	1.0157855	1.0152717	1.0147793	1.0143099	1.0138667	1.0134443	1.0130539	1.0126908	1.0123602	1.0120559	1.0117851	1.0115432	1.011333	1.0111486	1.0109942	1.0108643	1.0107616	1.0106791	1.0106181	1.0105748	1.0105501	1.0105404	1.0105426	1.0105556	1.010576	1.0106028	1.0106341	1.0106688	1.0107064
1.0261654	1.0258348	1.0254776	1.025096	1.0246868	1.02425	1.0237949	1.023311	1.0228072	1.022287	1.0217537	1.0212053	1.0206472	1.0200819	1.0195132	1.018944	1.0183767	1.017815	1.0172614	1.0167185	1.0161885	1.0156773	1.0151839	1.014714	1.0142671	1.0138508	1.0134583	1.0130932	1.0127622	1.0124584	1.0121844	1.0119438	1.0117273	1.0115469	1.0113885	1.0112575	1.0111535	1.0110686	1.0110079	1.0109637	1.0109378	1.010921	1.0109218	1.0109298	1.0109453	1.0109669	1.0109929	1.0110197	1.0110482	1.0110775
1.0260144	1.0256801	1.0253148	1.0249279	1.0245087	1.0240667	1.023601	1.023113	1.0226066	1.0220835	1.0215452	1.0209962	1.0204401	1.0198776	1.0193138	1.0187515	1.0181934	1.0176419	1.0171021	1.016575	1.0160662	1.0155728	1.0151058	1.0146593	1.0142397	1.013845	1.0134832	1.0131484	1.0128447	1.0125692	1.0123239	1.0121138	1.0119284	1.01177	1.0116396	1.0115318	1.0114481	1.0113851	1.0113393	1.0113094	1.0112942	1.0112904	1.0112947	1.0113059	1.0113236	1.0113426	1.0113622	1.011383	1.0114018	1.0114194
1.0258363	1.0254933	1.0251245	1.0247291	1.024307	1.023857	1.0233866	1.022894	1.022384	1.0218583	1.02132	1.020773	1.020219	1.0196635	1.0191046	1.0185504	1.0180066	1.017467	1.0169457	1.0164335	1.0159459	1.0154784	1.0150335	1.0146143	1.0142206	1.0138575	1.0135223	1.013216	1.0129409	1.0126978	1.0124831	1.012295	1.0121373	1.0120057	1.0118965	1.0118128	1.0117476	1.0117017	1.0116692	1.0116532	1.011646	1.0116479	1.0116557	1.0116681	1.0116826	1.0116967	1.0117108	1.0117213	1.0117284	1.0117311
1.0256307	1.0252799	1.0249045	1.0245045	1.0240749	1.023622	1.0231471	1.0226512	1.0221409	1.0216159	1.021081	1.0205351	1.0199864	1.0194376	1.0188898	1.0183493	1.0178152	1.0172962	1.016792	1.016302	1.0158362	1.0153921	1.0149726	1.0145816	1.0142152	1.0138803	1.0135746	1.0132977	1.0130535	1.0128353	1.01265	1.0124912	1.0123577	1.012249	1.0121636	1.0120977	1.01205	1.0120174	1.0119977	1.0119892	1.0119879	1.0119965	1.0120035	1.0120146	1.0120229	1.012029	1.0120326	1.0120323	1.012025	1.0120096
1.025394	1.0250385	1.0246601	1.024253	1.0238209	1.0233649	1.0228882	1.0223936	1.0218836	1.0213585	1.0208282	1.0202894	1.0197474	1.0192093	1.018673	1.0181453	1.0176283	1.0171283	1.0166423	1.0161784	1.0157355	1.0153158	1.0149229	1.0145574	1.0142245	1.0139163	1.013641	1.0133947	1.0131791	1.0129906	1.0128293	1.0126954	1.0125878	1.0124984	1.0124335	1.012384	1.0123513	1.0123312	1.0123223	1.0123198	1.012322	1.0123283	1.0123346	1.0123388	1.0123415	1.0123374	1.0123271	1.0123098	1.0122875	1.0122564
1.0251309	1.0247767	1.0243919	1.0239809	1.0235463	1.0230896	1.0226154	1.0221193	1.02161	1.0210919	1.0205642	1.020034	1.0195028	1.0189763	1.0184554	1.0179442	1.0174472	1.0169652	1.0165045	1.016062	1.015644	1.0152527	1.0148882	1.014553	1.0142446	1.0139686	1.0137217	1.0135044	1.013317	1.0131556	1.0130202	1.0129106	1.0128226	1.012757	1.0127063	1.012673	1.0126522	1.012641	1.0126376	1.0126367	1.0126414	1.0126456	1.0126467	1.0126429	1.0126339	1.012617	1.0125937	1.0125601	1.0125175	1.0124664
1.024843	1.0244853	1.0241008	1.0236899	1.0232536	1.0227977	1.0223223	1.0218312	1.021329	1.0208143	1.0202949	1.0197756	1.019256	1.0187433	1.0182384	1.0177455	1.0172702	1.0168103	1.0163726	1.0159577	1.0155652	1.0152009	1.0148695	1.0145595	1.0142827	1.0140334	1.0138175	1.0136282	1.0134655	1.0133295	1.0132201	1.0131308	1.0130633	1.0130152	1.0129808	1.0129569	1.012947	1.0129415	1.012942	1.0129434	1.0129464	1.0129424	1.0129372	1.0129223	1.0129008	1.0128721	1.0128305	1.0127773	1.0127162	1.0126417
1.0245332	1.0241721	1.0237887	1.0233791	1.0229452	1.022491	1.0220194	1.0215325	1.0210346	1.0205307	1.0200225	1.0195146	1.019011	1.0185148	1.018028	1.0175569	1.0171012	1.0166655	1.0162532	1.0158656	1.0155017	1.0151684	1.0148598	1.0145838	1.0143349	1.0141141	1.0139257	1.0137626	1.0136266	1.0135148	1.0134251	1.0133595	1.0133095	1.013275	1.0132508	1.0132394	1.0132341	1.0132346	1.0132345	1.0132339	1.0132308	1.0132201	1.0132039	1.0131776	1.0131418	1.0130954	1.0130336	1.0129614	1.0128756	1.0127798
1.0242021	1.0238421	1.0234598	1.0230527	1.0226203	1.0221711	1.0217046	1.0212263	1.0207368	1.0202442	1.0197505	1.0192564	1.0187703	1.0182906	1.0178243	1.0173763	1.0169462	1.0165346	1.0161469	1.0157859	1.0154514	1.0151458	1.0148668	1.0146182	1.0144002	1.0142097	1.0140468	1.0139108	1.0137974	1.0137088	1.0136409	1.0135884	1.0135548	1.0135311	1.0135216	1.013514	1.0135133	1.0135142	1.0135131	1.0135067	1.0134953	1.0134753	1.0134475	1.0134059	1.0133524	1.013285	1.0132055	1.0131108	1.0130041	1.0128834
1.023853	1.0234977	1.0231149	1.0227115	1.0222846	1.0218424	1.0213848	1.0209137	1.0204382	1.0199562	1.0194768	1.0190004	1.0185325	1.0180745	1.0176303	1.017205	1.0167983	1.0164145	1.0160563	1.0157241	1.0154141	1.0151396	1.0148914	1.0146698	1.0144811	1.0143163	1.0141779	1.0140654	1.0139759	1.0139065	1.0138574	1.0138215	1.0137993	1.0137863	1.0137826	1.0137804	1.0137801	1.0137789	1.013774	1.0137614	1.0137379	1.0137066	1.013663	1.0136046	1.013534	1.0134474	1.0133455	1.0132287	1.013098	1.0129519
1.0234892	1.0231347	1.0227618	1.0223631	1.0219431	1.0215093	1.0210598	1.0206021	1.0201383	1.0196717	1.0192091	1.018751	1.0183015	1.0178673	1.0174464	1.0170434	1.0166664	1.0163112	1.0159798	1.015675	1.0153983	1.015148	1.0149277	1.0147371	1.0145735	1.0144343	1.0143213	1.0142324	1.0141653	1.0141108	1.0140778	1.0140525	1.0140414	1.0140355	1.0140358	1.014036	1.0140342	1.0140277	1.0140147	1.013992	1.0139589	1.0139133	1.0138521	1.0137757	1.0136838	1.0135759	1.0134516	1.0133117	1.0131559	1.012986
1.0231115	1.0227635	1.0223981	1.0220048	1.0215952	1.021171	1.0207353	1.0202894	1.0198424	1.0193926	1.0189478	1.0185108	1.0180844	1.0176704	1.0172757	1.0169013	1.0165476	1.0162196	1.0159171	1.0156416	1.0153925	1.015175	1.0149796	1.0148164	1.014678	1.014563	1.0144728	1.0144043	1.0143528	1.0143167	1.0142946	1.0142835	1.014278	1.0142794	1.014279	1.0142779	1.0142725	1.0142596	1.0142357	1.0142028	1.014155	1.014091	1.014013	1.0139163	1.0138046	1.0136732	1.0135247	1.013361	1.01318	1.0129863
1.0227257	1.0223881	1.0220253	1.0216464	1.0212483	1.0208342	1.0204108	1.0199819	1.019551	1.019122	1.0186956	1.0182794	1.0178756	1.0174875	1.0171175	1.0167694	1.0164461	1.0161437	1.0158699	1.0156219	1.0154039	1.0152122	1.0150465	1.0149072	1.0147922	1.0147012	1.014631	1.0145795	1.0145464	1.0145223	1.0145122	1.0145082	1.014508	1.01451	1.0145079	1.014504	1.0144935	1.0144708	1.0144358	1.0143872	1.0143232	1.0142428	1.0141435	1.0140269	1.0138915	1.0137393	1.0135669	1.013377	1.0131731	1.0129533
1.0223327	1.022004	1.0216538	1.0212831	1.0208977	1.0204997	1.0200913	1.0196801	1.0192666	1.0188568	1.0184529	1.0180609	1.0176793	1.0173204	1.0169774	1.0166547	1.0163581	1.0160859	1.0158417	1.0156211	1.0154297	1.0152639	1.0151241	1.0150095	1.0149165	1.0148462	1.014795	1.0147614	1.0147387	1.0147291	1.0147256	1.0147257	1.0147285	1.01473	1.014726	1.0147144	1.0146946	1.0146589	1.0146106	1.014548	1.0144664	1.0143644	1.0142466	1.0141071	1.0139493	1.0137736	1.0135758	1.0133643	1.0131334	1.0128902
1.0219351	1.0216188	1.0212808	1.020924	1.0205534	1.0201689	1.0197796	1.0193852	1.01899	1.0186023	1.0182259	1.0178553	1.0175025	1.0171639	1.0168501	1.0165555	1.016288	1.016044	1.0158259	1.0156341	1.015469	1.0153277	1.015213	1.0151204	1.0150495	1.014998	1.0149645	1.0149446	1.0149322	1.0149293	1.0149324	1.0149341	1.0149395	1.0149345	1.014926	1.0149075	1.014874	1.0148267	1.0147617	1.0146827	1.0145802	1.0144609	1.014319	1.0141593	1.0139742	1.0137751	1.0135552	1.013319	1.0130657	1.0127964
1.0215394	1.0212346	1.0209103	1.0205704	1.0202116	1.0198472	1.019475	1.019101	1.0187329	1.0183637	1.01801	1.0176648	1.0173379	1.0170279	1.0167404	1.0164747	1.0162333	1.0160173	1.0158259	1.0156615	1.0155215	1.0154061	1.0153133	1.0152413	1.0151896	1.0151548	1.015135	1.0151232	1.0151228	1.0151255	1.015131	1.0151347	1.0151337	1.015127	1.0151079	1.0150789	1.0150315	1.0149707	1.0148892	1.0147887	1.014667	1.0145253	1.0143635	1.014178	1.0139736	1.0137485	1.0135044	1.0132442	1.0129687	1.0126768
1.0211473	1.0208561	1.020546	1.0202193	1.0198811	1.019536	1.0191822	1.0188296	1.0184822	1.01814	1.0178101	1.0174894	1.0171893	1.0169064	1.0166459	1.0164075	1.016196	1.0160071	1.0158418	1.015702	1.0155874	1.015494	1.0154223	1.0153693	1.0153369	1.0153143	1.0153058	1.0153043	1.015308	1.0153147	1.0153207	1.0153215	1.0153161	1.0152996	1.0152719	1.0152278	1.0151665	1.0150889	1.0149887	1.0148685	1.014727	1.0145627	1.0143777	1.0141697	1.0139408	1.0136938	1.0134265	1.0131426	1.0128444	1.0125303
1.0207585	1.0204852	1.0201888	1.0198798	1.0195612	1.0192345	1.0189027	1.0185735	1.0182482	1.0179304	1.0176232	1.0173315	1.0170581	1.0168023	1.0165699	1.0163604	1.0161723	1.0160114	1.015871	1.0157555	1.015662	1.0155921	1.0155385	1.0155034	1.015482	1.0154742	1.0154736	1.0154798	1.0154873	1.0154948	1.0154972	1.0154936	1.0154808	1.0154554	1.0154141	1.0153565	1.0152807	1.0151829	1.0150639	1.0149214	1.0147587	1.0145719	1.0143629	1.0141326	1.0138814	1.0136107	1.0133212	1.0130143	1.0126946	1.0123609
1.0203768	1.0201186	1.0198433	1.0195526	1.019252	1.0189486	1.0186381	1.0183332	1.0180296	1.0177382	1.0174578	1.0171925	1.0169426	1.016715	1.0165106	1.0163279	1.0161668	1.0160285	1.0159123	1.0158211	1.0157487	1.0156956	1.0156618	1.0156385	1.0156317	1.01563	1.0156387	1.0156481	1.0156573	1.0156622	1.0156626	1.0156513	1.0156282	1.0155909	1.0155371	1.015462	1.0153664	1.0152497	1.0151097	1.0149488	1.0147624	1.0145538	1.014322	1.0140682	1.0137953	1.013501	1.0131912	1.0128638	1.0125213	1.0121688
1.0200065	1.0197654	1.0195096	1.0192387	1.0189601	1.0186746	1.0183897	1.0181063	1.0178282	1.0175623	1.0173075	1.0170686	1.0168483	1.0166482	1.0164675	1.0163097	1.0161743	1.016061	1.0159693	1.0158958	1.0158429	1.0158099	1.0157897	1.0157797	1.0157802	1.0157878	1.0157979	1.0158103	1.0158168	1.0158191	1.0158113	1.0157909	1.0157559	1.0157046	1.0156336	1.0155426	1.0154287	1.0152916	1.015132	1.0149474	1.0147401	1.0145087	1.0142543	1.013979	1.0136825	1.0133677	1.013036	1.0126889	1.0123278	1.0119551
1.0196472	1.0194271	1.0191889	1.018938	1.0186821	1.0184197	1.0181556	1.0178988	1.0176467	1.0174054	1.017176	1.0169641	1.0167692	1.016594	1.0164396	1.0163076	1.0161945	1.0161042	1.0160316	1.0159798	1.0159442	1.0159229	1.0159166	1.0159181	1.0159277	1.0159394	1.0159506	1.0159634	1.0159647	1.015961	1.015945	1.0159124	1.0158646	1.0157976	1.0157099	1.0156001	1.0154661	1.0153086	1.0151263	1.0149218	1.0146906	1.0144376	1.0141606	1.0138632	1.0135466	1.013212	1.0128604	1.0124938	1.0121155	1.0117263
1.0193032	1.0191003	1.0188838	1.0186558	1.01842	1.0181813	1.0179423	1.0177107	1.0174826	1.0172677	1.0170646	1.0168787	1.0167075	1.0165583	1.0164274	1.016318	1.0162292	1.0161583	1.0161071	1.0160712	1.016052	1.0160435	1.0160466	1.0160546	1.0160692	1.0160834	1.0160964	1.0161035	1.0161011	1.0160874	1.0160594	1.0160168	1.0159518	1.0158691	1.0157629	1.0156329	1.0154796	1.0153002	1.0150965	1.0148686	1.0146174	1.0143404	1.0140424	1.0137256	1.0133878	1.0130341	1.0126636	1.012279	1.0118845	1.0114784
1.0189745	1.0187929	1.0185953	1.01839	1.0181775	1.0179628	1.0177482	1.0175382	1.0173373	1.0171463	1.0169677	1.0168077	1.0166636	1.0165386	1.0164315	1.016342	1.0162759	1.0162243	1.0161892	1.0161698	1.0161613	1.016164	1.016175	1.0161895	1.0162073	1.0162202	1.0162293	1.0162299	1.0162221	1.0161972	1.0161568	1.0160985	1.0160189	1.0159185	1.015792	1.0156428	1.015467	1.0152673	1.0150417	1.0147918	1.014518	1.0142217	1.0139036	1.0135655	1.0132098	1.0128361	1.0124493	1.0120499	1.0116384	1.0112196
1.0186633	1.0185028	1.0183275	1.0181427	1.0179542	1.0177616	1.0175714	1.0173875	1.0172126	1.0170465	1.0168927	1.0167567	1.0166347	1.0165325	1.0164484	1.0163809	1.0163317	1.0162979	1.0162774	1.0162715	1.0162761	1.0162855	1.0163018	1.0163189	1.0163352	1.0163466	1.0163492	1.0163434	1.0163252	1.016289	1.0162348	1.0161597	1.0160639	1.0159422	1.0157969	1.0156254	1.0154299	1.0152098	1.0149615	1.0146905	1.0143964	1.0140793	1.0137419	1.0133843	1.0130105	1.0126219	1.0122179	1.0118027	1.0113791	1.0109473
1.018372	1.0182313	1.0180795	1.017916	1.0177491	1.0175824	1.0174156	1.0172561	1.0171019	1.0169623	1.0168325	1.0167185	1.0166222	1.0165409	1.0164757	1.0164297	1.0163956	1.016378	1.0163718	1.0163755	1.0163872	1.0164039	1.0164229	1.0164404	1.0164564	1.0164638	1.016458	1.0164437	1.016411	1.0163618	1.0162915	1.0162008	1.0160847	1.0159442	1.015779	1.0155877	1.0153705	1.0151274	1.0148596	1.0145681	1.0142535	1.0139172	1.0135598	1.0131872	1.0127956	1.0123906	1.0119717	1.0115433	1.0111078	1.0106653
1.0180991	1.017981	1.017848	1.0177121	1.0175675	1.0174205	1.0172778	1.0171419	1.0170134	1.016896	1.0167907	1.0166994	1.0166215	1.0165602	1.0165156	1.0164865	1.0164678	1.0164635	1.0164678	1.0164818	1.016497	1.0165192	1.0165366	1.0165532	1.0165638	1.0165647	1.0165527	1.0165254	1.0164795	1.0164156	1.0163294	1.0162197	1.0160843	1.0159249	1.0157379	1.0155252	1.0152867	1.0150222	1.0147356	1.0144234	1.014089	1.0137359	1.0133618	1.0129712	1.0125638	1.0121461	1.0117147	1.0112747	1.0108272	1.0103728
1.0178496	1.0177517	1.0176417	1.0175235	1.0174022	1.0172813	1.0171611	1.0170479	1.016942	1.016848	1.016764	1.016692	1.0166376	1.0165946	1.0165676	1.0165515	1.0165466	1.016552	1.0165666	1.0165836	1.016608	1.0166267	1.0166456	1.0166614	1.016663	1.016654	1.0166312	1.0165913	1.0165303	1.01645	1.0163451	1.0162162	1.0160618	1.0158815	1.0156742	1.0154408	1.0151817	1.0148984	1.0145903	1.0142589	1.0139076	1.0135356	1.0131453	1.0127394	1.0123202	1.011887	1.0114452	1.0109946	1.0105379	1.0100751
1.0176196	1.0175422	1.0174544	1.0173601	1.0172607	1.0171615	1.0170628	1.0169717	1.0168866	1.0168128	1.016751	1.0166993	1.0166628	1.0166373	1.0166235	1.0166212	1.016628	1.0166436	1.0166619	1.0166854	1.0167092	1.0167309	1.0167457	1.0167516	1.0167477	1.0167273	1.0166916	1.0166383	1.0165629	1.0164641	1.0163397	1.0161905	1.0160166	1.0158145	1.0155892	1.0153344	1.0150559	1.014751	1.014425	1.0140766	1.0137057	1.0133206	1.0129151	1.0124959	1.0120625	1.0116193	1.0111656	1.0107063	1.010241	1.0097728
1.0174111	1.0173545	1.0172879	1.017214	1.0171359	1.01706	1.0169826	1.0169132	1.0168508	1.0167953	1.0167516	1.0167198	1.016699	1.0166881	1.0166886	1.0166972	1.0167134	1.0167356	1.0167583	1.016784	1.0168065	1.0168239	1.0168341	1.0168338	1.0168172	1.0167865	1.0167357	1.0166656	1.0165727	1.0164554	1.0163139	1.0161457	1.0159513	1.0157286	1.0154821	1.0152081	1.0149088	1.014587	1.0142411	1.0138766	1.013491	1.0130879	1.01267	1.0122389	1.0117944	1.0113405	1.0108788	1.0104123	1.0099391	1.0094653
1.017227	1.0171901	1.0171438	1.0170885	1.0170325	1.0169779	1.0169221	1.016873	1.0168278	1.0167933	1.016766	1.0167494	1.0167433	1.016747	1.0167586	1.0167762	1.0167993	1.0168253	1.0168515	1.0168772	1.016895	1.0169094	1.016911	1.0168988	1.0168716	1.0168277	1.0167638	1.0166754	1.016565	1.0164275	1.0162671	1.016078	1.015863	1.0156217	1.0153545	1.0150611	1.0147438	1.0144043	1.0140424	1.0136613	1.013261	1.0128453	1.0124145	1.0119711	1.0115174	1.0110557	1.0105867	1.010113	1.0096351	1.0091574
1.017062	1.0170448	1.01702	1.0169863	1.0169488	1.0169134	1.0168774	1.0168469	1.0168208	1.016802	1.016793	1.01679	1.0167971	1.016811	1.0168322	1.0168556	1.0168843	1.0169113	1.0169375	1.0169618	1.016976	1.0169818	1.0169728	1.0169511	1.0169117	1.0168514	1.0167706	1.0166655	1.0165364	1.0163802	1.0161983	1.0159914	1.0157557	1.0154941	1.0152082	1.0148963	1.0145612	1.0142041	1.0138279	1.0134302	1.0130181	1.0125889	1.0121484	1.011695	1.0112334	1.0107636	1.0102886	1.0098108	1.0093288	1.0088482
1.0169206	1.0169218	1.0169159	1.0169011	1.0168839	1.0168645	1.0168486	1.0168338	1.016827	1.0168232	1.0168284	1.0168381	1.0168552	1.0168799	1.0169054	1.0169358	1.0169663	1.0169947	1.0170187	1.0170364	1.0170457	1.017041	1.0170224	1.0169877	1.0169342	1.0168585	1.0167598	1.0166363	1.0164884	1.0163133	1.0161111	1.0158837	1.015627	1.0153487	1.0150428	1.0147147	1.0143621	1.0139891	1.013597	1.0131881	1.0127635	1.0123237	1.0118737	1.0114123	1.0109437	1.0104682	1.0099888	1.0095054	1.0090219	1.0085374
1.0167999	1.0168217	1.0168313	1.0168359	1.0168353	1.016835	1.0168355	1.0168364	1.0168433	1.0168538	1.0168713	1.0168933	1.0169188	1.0169501	1.0169814	1.0170144	1.017045	1.0170721	1.017093	1.0171032	1.0171027	1.0170898	1.0170592	1.0170091	1.0169387	1.0168462	1.0167296	1.016588	1.0164195	1.016226	1.0160052	1.015757	1.0154835	1.0151838	1.0148616	1.0145162	1.0141486	1.0137614	1.0133557	1.012934	1.0124981	1.0120494	1.011592	1.0111248	1.0106486	1.0101687	1.0096862	1.0092002	1.0087143	1.0082304
1.0167004	1.0167394	1.0167686	1.0167892	1.0168053	1.0168204	1.0168363	1.0168527	1.0168743	1.0168955	1.0169225	1.0169529	1.0169866	1.0170217	1.0170571	1.0170898	1.0171187	1.0171424	1.0171555	1.0171604	1.0171489	1.0171232	1.0170783	1.0170133	1.0169277	1.0168159	1.0166806	1.0165198	1.0163323	1.0161191	1.015878	1.0156128	1.0153192	1.0150037	1.0146656	1.0143018	1.0139215	1.0135202	1.013104	1.012671	1.0122261	1.0117701	1.011304	1.0108304	1.0103513	1.0098665	1.009382	1.0088952	1.0084082	1.0079242
1.0166223	1.0166751	1.0167192	1.0167575	1.0167902	1.0168191	1.0168471	1.0168775	1.0169097	1.0169427	1.0169789	1.017015	1.0170544	1.0170921	1.0171286	1.0171596	1.017186	1.0172029	1.0172092	1.0172024	1.0171806	1.0171404	1.0170807	1.017	1.0168958	1.0167685	1.0166138	1.0164326	1.0162263	1.015994	1.0157342	1.0154494	1.0151405	1.014807	1.0144516	1.014076	1.0136813	1.0132701	1.0128412	1.0123991	1.0119456	1.0114833	1.0110115	1.0105335	1.0100517	1.0095656	1.0090787	1.008591	1.0081054	1.0076219
1.0165619	1.0166303	1.016691	1.0167426	1.0167878	1.0168307	1.0168735	1.0169133	1.0169561	1.0169963	1.0170386	1.0170807	1.0171214	1.0171611	1.0171956	1.0172248	1.0172452	1.0172538	1.0172507	1.0172322	1.0171987	1.0171437	1.0170676	1.0169711	1.0168483	1.0167006	1.016527	1.0163281	1.0161027	1.0158513	1.0155741	1.0152712	1.0149446	1.0145966	1.0142274	1.0138375	1.0134305	1.013008	1.0125711	1.0121206	1.0116614	1.0111923	1.0107168	1.0102355	1.0097499	1.0092647	1.0087771	1.0082906	1.0078061	1.007325
1.0165209	1.016605	1.0166754	1.01674	1.0167998	1.0168545	1.0169071	1.0169567	1.0170056	1.0170538	1.0171013	1.0171468	1.017188	1.0172265	1.0172573	1.0172822	1.0172946	1.017295	1.0172815	1.0172491	1.0172011	1.0171312	1.0170382	1.0169226	1.0167817	1.0166161	1.0164248	1.0162058	1.0159608	1.0156908	1.0153962	1.0150769	1.0147357	1.0143728	1.0139894	1.0135884	1.0131701	1.0127379	1.0122935	1.0118366	1.0113705	1.0108972	1.0104192	1.0099373	1.0094514	1.0089638	1.0084779	1.0079937	1.0075102	1.0070323
1.0164973	1.0165935	1.016678	1.0167543	1.0168219	1.0168877	1.0169493	1.0170065	1.0170623	1.0171152	1.0171645	1.0172099	1.017251	1.0172869	1.0173136	1.0173292	1.0173335	1.0173234	1.0172967	1.0172514	1.0171881	1.0171018	1.0169927	1.0168574	1.0166984	1.0165142	1.0163035	1.0160651	1.0158032	1.0155168	1.0152048	1.0148705	1.0145136	1.0141377	1.0137426	1.0133303	1.012903	1.0124624	1.0120093	1.011548	1.0110778	1.0106028	1.0101216	1.009638	1.0091519	1.0086669	1.0081824	1.0076997	1.007221	1.0067458
1.0164908	1.0165955	1.0166923	1.016777	1.0168562	1.0169288	1.0169982	1.01706	1.0171214	1.0171763	1.0172269	1.0172721	1.0173116	1.0173414	1.017361	1.0173662	1.0173622	1.0173389	1.017299	1.0172393	1.0171598	1.0170557	1.0169294	1.0167757	1.016598	1.016395	1.016165	1.0159098	1.0156302	1.0153261	1.0149993	1.0146499	1.0142804	1.0138909	1.0134847	1.0130643	1.0126287	1.0121808	1.0117222	1.0112566	1.0107836	1.010306	1.0098251	1.0093395	1.0088563	1.0083724	1.0078901	1.0074111	1.0069362	1.0064663
1.016497	1.0166132	1.0167176	1.0168132	1.0168988	1.0169793	1.0170504	1.0171192	1.0171804	1.0172374	1.0172865	1.0173306	1.0173624	1.0173866	1.0173976	1.0173957	1.0173776	1.0173424	1.0172874	1.0172124	1.0171143	1.0169922	1.0168484	1.0166777	1.0164802	1.0162587	1.0160116	1.0157388	1.0154432	1.0151228	1.0147804	1.0144176	1.0140358	1.0136364	1.0132205	1.0127907	1.0123476	1.0118945	1.0114334	1.0109637	1.0104879	1.010009	1.0095279	1.0090446	1.0085628	1.0080829	1.007604	1.0071295	1.0066584	1.006194
1.0165173	1.0166434	1.0167555	1.0168579	1.0169475	1.0170326	1.0171096	1.0171784	1.0172417	1.017296	1.017343	1.0173842	1.017408	1.0174248	1.0174252	1.0174128	1.0173808	1.0173305	1.01726	1.0171686	1.0170535	1.0169146	1.0167515	1.0165621	1.0163485	1.0161074	1.015843	1.0155547	1.0152407	1.0149068	1.0145508	1.0141761	1.0137833	1.0133724	1.0129486	1.0125115	1.0120631	1.0116054	1.0111403	1.0106684	1.0101938	1.0097153	1.0092347	1.0087541	1.0082746	1.0077968	1.0073229	1.0068533	1.0063884	1.0059288
1.0165509	1.016685	1.0168008	1.0169075	1.017004	1.0170902	1.0171677	1.0172389	1.0173007	1.0173529	1.017396	1.0174274	1.0174469	1.0174528	1.017443	1.0174161	1.01737	1.0173062	1.017219	1.0171096	1.0169778	1.0168208	1.0166388	1.0164309	1.0161986	1.0159411	1.0156598	1.0153543	1.0150275	1.0146782	1.0143105	1.013925	1.013521	1.0131031	1.0126717	1.0122292	1.0117766	1.0113147	1.0108469	1.010375	1.0098989	1.009422	1.0089434	1.0084666	1.0079902	1.0075183	1.0070485	1.0065843	1.0061246	1.0056726
1.0165946	1.0167301	1.0168544	1.0169637	1.0170618	1.0171518	1.0172309	1.0172986	1.0173577	1.017405	1.017441	1.0174658	1.017475	1.0174702	1.0174487	1.0174074	1.0173469	1.017266	1.0171613	1.017036	1.0168846	1.0167102	1.0165112	1.0162833	1.0160344	1.0157621	1.0154629	1.0151436	1.0148019	1.0144411	1.0140624	1.013665	1.0132523	1.0128273	1.0123905	1.0119421	1.0114868	1.0110223	1.0105544	1.0100822	1.009608	1.0091336	1.0086572	1.0081837	1.0077125	1.0072447	1.0067803	1.006323	1.0058701	1.0054235
1.0166467	1.0167879	1.0169137	1.0170251	1.017125	1.0172129	1.0172904	1.0173552	1.0174099	1.0174506	1.0174805	1.017494	1.017493	1.0174745	1.0174388	1.0173844	1.0173094	1.0172104	1.0170914	1.0169462	1.0167766	1.0165844	1.0163662	1.0161246	1.0158567	1.0155672	1.0152552	1.0149206	1.014568	1.0141937	1.0138042	1.0133988	1.0129795	1.012548	1.0121047	1.0116543	1.0111959	1.0107304	1.0102631	1.0097915	1.0093191	1.0088464	1.008376	1.0079058	1.0074393	1.0069777	1.006521	1.006069	1.005624	1.0051842
1.0167091	1.0168494	1.016976	1.0170892	1.0171874	1.0172752	1.0173485	1.0174085	1.0174568	1.0174903	1.0175093	1.0175136	1.0175005	1.0174696	1.0174189	1.0173486	1.0172563	1.017141	1.0170039	1.0168426	1.0166543	1.0164434	1.0162071	1.0159497	1.0156668	1.0153629	1.015035	1.0146875	1.0143225	1.01394	1.0135412	1.013127	1.0127009	1.0122643	1.0118184	1.0113636	1.010904	1.0104402	1.0099733	1.0095042	1.009035	1.0085667	1.0080987	1.0076351	1.0071741	1.0067196	1.0062698	1.0058244	1.0053865	1.004956
1.0167731	1.0169176	1.0170449	1.0171543	1.0172508	1.0173339	1.0174017	1.017456	1.0174968	1.017522	1.017531	1.0175225	1.0174966	1.017452	1.0173857	1.0172986	1.0171899	1.0170563	1.0169016	1.0167204	1.0165174	1.0162889	1.0160375	1.0157615	1.0154641	1.0151447	1.0148051	1.0144463	1.0140711	1.0136786	1.0132709	1.0128514	1.0124197	1.0119777	1.0115297	1.0110748	1.0106151	1.0101513	1.0096868	1.0092208	1.0087539	1.0082893	1.0078288	1.0073706	1.0069166	1.0064675	1.0060242	1.0055884	1.0051575	1.0047361
1.0168476	1.0169871	1.0171115	1.0172212	1.0173136	1.0173911	1.0174515	1.0174991	1.01753	1.0175438	1.0175413	1.0175195	1.01748	1.017419	1.0173372	1.0172348	1.017107	1.016958	1.0167834	1.016587	1.0163654	1.0161214	1.0158534	1.0155628	1.0152497	1.0149193	1.0145668	1.0141976	1.0138116	1.0134102	1.0129963	1.0125711	1.0121362	1.011692	1.0112422	1.0107865	1.0103269	1.0098666	1.0094026	1.0089407	1.0084796	1.0080202	1.0075644	1.0071133	1.0066655	1.0062249	1.0057889	1.0053605	1.0049402	1.0045255
1.0169208	1.0170602	1.0171816	1.0172843	1.0173714	1.0174425	1.017498	1.0175345	1.0175542	1.0175574	1.0175403	1.0175056	1.0174507	1.0173755	1.0172772	1.0171548	1.0170126	1.016846	1.0166543	1.0164402	1.0162021	1.015941	1.0156581	1.0153532	1.0150269	1.0146815	1.0143187	1.0139406	1.0135455	1.0131385	1.0127188	1.0122887	1.0118513	1.0114068	1.0109551	1.0105001	1.0100429	1.0095838	1.0091238	1.008667	1.0082105	1.0077572	1.0073079	1.0068622	1.006423	1.00599	1.0055633	1.0051432	1.004731	1.0043265
1.0169965	1.0171331	1.0172484	1.0173475	1.0174268	1.01749	1.0175343	1.0175613	1.0175691	1.0175598	1.0175301	1.0174804	1.0174097	1.0173172	1.0172012	1.0170642	1.0169033	1.0167186	1.0165099	1.01628	1.0160252	1.0157479	1.0154504	1.0151327	1.0147935	1.0144376	1.0140659	1.0136787	1.0132765	1.0128632	1.0124385	1.0120056	1.0115659	1.0111201	1.0106702	1.0102156	1.00976	1.0093049	1.0088503	1.0083976	1.007948	1.0074999	1.0070577	1.0066209	1.0061888	1.0057647	1.0053461	1.0049356	1.0045315	1.0041366
1.0170745	1.0172025	1.0173143	1.0174038	1.0174762	1.0175295	1.0175632	1.0175784	1.0175754	1.0175513	1.0175068	1.0174403	1.0173538	1.0172455	1.017112	1.0169578	1.0167799	1.0165778	1.0163528	1.016106	1.0158364	1.0155444	1.0152344	1.0149025	1.0145538	1.0141878	1.0138065	1.0134107	1.0130024	1.0125854	1.0121578	1.011723	1.0112813	1.0108358	1.0103871	1.0099356	1.0094832	1.0090321	1.0085819	1.0081352	1.0076913	1.0072515	1.0068167	1.0063869	1.0059638	1.005547	1.0051384	1.0047364	1.0043433	1.0039568
1.0171496	1.0172716	1.0173752	1.0174571	1.0175201	1.0175619	1.0175836	1.0175864	1.0175693	1.0175303	1.0174705	1.0173892	1.017286	1.0171597	1.0170101	1.0168382	1.0166432	1.0164253	1.016183	1.0159209	1.015636	1.0153315	1.0150079	1.0146648	1.0143062	1.01393	1.0135425	1.01314	1.0127279	1.012307	1.0118755	1.0114393	1.0109978	1.0105532	1.0101055	1.0096587	1.0092111	1.0087647	1.0083203	1.0078796	1.0074422	1.0070107	1.0065826	1.0061622	1.0057485	1.0053412	1.00494	1.0045494	1.0041645	1.0037888
1.0172235	1.0173377	1.0174303	1.0175027	1.0175549	1.0175858	1.0175958	1.0175834	1.0175525	1.0174983	1.0174227	1.0173242	1.0172046	1.0170604	1.0168948	1.0167054	1.0164938	1.01626	1.0160035	1.0157256	1.0154272	1.0151095	1.014773	1.0144199	1.0140514	1.0136701	1.0132731	1.0128661	1.0124499	1.0120263	1.0115943	1.0111573	1.0107164	1.0102742	1.0098302	1.0093871	1.0089434	1.008503	1.0080656	1.0076315	1.0072016	1.0067768	1.0063583	1.0059462	1.0055405	1.0051426	1.0047528	1.0043703	1.0039948	1.0036312
1.0172945	1.0173986	1.0174823	1.0175416	1.0175827	1.017602	1.0175965	1.0175706	1.0175235	1.0174532	1.0173609	1.017249	1.0171106	1.0169501	1.0167649	1.0165604	1.016333	1.0160825	1.0158114	1.01552	1.0152084	1.0148783	1.0145316	1.0141704	1.0137931	1.0134046	1.0130032	1.0125918	1.0121715	1.0117456	1.0113144	1.010878	1.0104395	1.0100001	1.009559	1.0091196	1.0086833	1.008248	1.0078168	1.0073901	1.0069673	1.0065528	1.0061426	1.0057392	1.0053438	1.0049555	1.0045756	1.004202	1.0038389	1.0034838
1.0173594	1.0174528	1.017526	1.0175734	1.0176015	1.0176041	1.017587	1.0175445	1.0174829	1.0173974	1.0172879	1.0171566	1.0170028	1.0168259	1.0166262	1.0164044	1.0161606	1.0158954	1.0156108	1.0153047	1.0149812	1.0146407	1.0142856	1.0139145	1.0135304	1.0131357	1.0127301	1.0123159	1.0118936	1.011467	1.0110353	1.0106001	1.0101652	1.0097293	1.0092933	1.0088592	1.008427	1.0079995	1.0075761	1.007157	1.0067438	1.0063353	1.0059354	1.005542	1.0051556	1.0047773	1.0044074	1.0040447	1.0036925	1.0033475
1.017419	1.0175009	1.0175608	1.0175968	1.0176091	1.0175968	1.0175663	1.0175099	1.0174302	1.0173275	1.0172017	1.017054	1.016883	1.0166895	1.0164738	1.016235	1.0159775	1.0156981	1.0153992	1.0150827	1.0147482	1.0143971	1.0140336	1.0136555	1.0132647	1.0128645	1.0124564	1.0120385	1.0116167	1.011189	1.010761	1.0103276	1.0098966	1.0094638	1.0090332	1.0086051	1.0081794	1.007759	1.0073432	1.006932	1.006527	1.0061288	1.0057378	1.0053532	1.0049785	1.004609	1.0042491	1.0038983	1.0035554	1.0032219
1.0174698	1.0175414	1.017587	1.0176098	1.0176075	1.0175817	1.0175332	1.0174612	1.0173647	1.0172472	1.0171037	1.0169389	1.0167513	1.0165429	1.0163112	1.0160577	1.015783	1.0154916	1.015179	1.014853	1.0145075	1.0141487	1.0137764	1.0133926	1.0129973	1.0125934	1.012181	1.0117637	1.0113417	1.0109164	1.0104879	1.0100588	1.009631	1.0092041	1.008778	1.0083565	1.0079386	1.0075248	1.0071169	1.0067153	1.006319	1.005931	1.0055488	1.0051754	1.0048091	1.0044508	1.0041027	1.0037621	1.0034293	1.0031071
1.0175159	1.0175723	1.0176042	1.0176111	1.0175935	1.0175546	1.0174886	1.0174011	1.0172886	1.0171529	1.0169935	1.0168123	1.0166079	1.0163832	1.0161365	1.015868	1.0155821	1.0152769	1.0149543	1.0146154	1.0142628	1.0138955	1.0135165	1.0131269	1.0127287	1.0123211	1.0119082	1.0114902	1.0110686	1.0106454	1.0102218	1.0097947	1.0093718	1.0089494	1.0085313	1.0081164	1.0077057	1.0073	1.0069015	1.006507	1.0061214	1.005743	1.0053705	1.0050062	1.0046514	1.0043038	1.0039653	1.0036353	1.0033149	1.0030032
1.0175521	1.0175958	1.0176128	1.0176055	1.0175722	1.0175147	1.017433	1.0173275	1.0171998	1.0170461	1.0168718	1.0166739	1.0164537	1.0162134	1.0159502	1.0156715	1.015371	1.015055	1.0147215	1.0143747	1.0140121	1.013639	1.0132543	1.0128601	1.012459	1.0120504	1.0116369	1.0112191	1.0107999	1.0103776	1.0099577	1.0095377	1.0091182	1.0087026	1.0082905	1.0078826	1.0074817	1.0070839	1.0066935	1.0063094	1.0059319	1.0055627	1.0052022	1.0048481	1.0045034	1.004167	1.0038401	1.0035208	1.0032103	1.0029095
1.017581	1.0176073	1.0176109	1.0175865	1.0175381	1.0174632	1.0173665	1.0172433	1.0170987	1.0169294	1.0167369	1.0165237	1.016288	1.0160335	1.0157588	1.0154657	1.0151546	1.0148275	1.0144845	1.0141287	1.0137594	1.0133797	1.0129907	1.0125924	1.0121897	1.0117816	1.0113676	1.0109513	1.0105338	1.0101163	1.0096991	1.0092841	1.0088719	1.0084624	1.0080578	1.0076578	1.0072639	1.0068762	1.0064937	1.0061198	1.005753	1.0053939	1.0050424	1.0046998	1.0043653	1.0040407	1.0037235	1.0034162	1.0031168	1.0028279
1.017599	1.0176103	1.0175978	1.0175581	1.0174922	1.0174025	1.0172871	1.0171473	1.0169859	1.0168004	1.0165937	1.0163646	1.0161144	1.0158454	1.015557	1.015252	1.014931	1.0145936	1.0142419	1.013879	1.013504	1.0131191	1.0127269	1.0123271	1.0119212	1.0115128	1.011101	1.0106866	1.0102726	1.009859	1.0094467	1.0090376	1.0086321	1.0082293	1.0078328	1.0074406	1.0070549	1.0066768	1.0063045	1.0059396	1.0055833	1.0052346	1.004893	1.0045614	1.0042384	1.0039239	1.0036181	1.0033213	1.0030348	1.002756
1.0176052	1.0176036	1.017572	1.017517	1.0174336	1.0173284	1.017195	1.0170399	1.0168619	1.0166612	1.0164379	1.0161941	1.0159302	1.0156496	1.0153488	1.0150322	1.0147004	1.0143543	1.0139953	1.0136263	1.0132464	1.0128583	1.0124621	1.0120617	1.0116564	1.0112478	1.0108382	1.0104275	1.0100162	1.0096068	1.0092014	1.0087981	1.0083987	1.008004	1.0076149	1.0072317	1.0068552	1.0064858	1.0061246	1.00577	1.0054219	1.0050848	1.0047551	1.0044338	1.0041214	1.0038177	1.0035238	1.0032378	1.002963	1.002695
1.0176039	1.017583	1.0175383	1.0174652	1.0173658	1.0172421	1.0170935	1.0169215	1.016727	1.0165104	1.0162735	1.0160172	1.0157391	1.015445	1.0151343	1.0148069	1.0144659	1.014112	1.0137472	1.0133721	1.0129884	1.0125955	1.0121988	1.0117989	1.0113928	1.0109859	1.0105776	1.0101718	1.0097659	1.0093627	1.0089611	1.0085654	1.0081724	1.0077865	1.0074061	1.007032	1.006664	1.006304	1.0059528	1.0056083	1.0052717	1.0049447	1.0046248	1.0043148	1.0040146	1.0037224	1.0034391	1.0031654	1.0029005	1.0026449
1.0175902	1.0175544	1.0174913	1.0174009	1.0172851	1.017144	1.0169815	1.016793	1.0165821	1.016352	1.0161014	1.0158291	1.0155401	1.0152347	1.0149125	1.0145762	1.0142277	1.0138667	1.0134964	1.013117	1.0127296	1.0123361	1.0119374	1.0115367	1.0111334	1.0107288	1.010325	1.0099219	1.0095206	1.0091227	1.008729	1.00834	1.0079556	1.0075774	1.0072056	1.0068399	1.0064834	1.0061325	1.0057907	1.0054564	1.0051318	1.0048144	1.0045061	1.004207	1.0039175	1.0036371	1.0033642	1.003102	1.0028487	1.002605
1.0175664	1.017512	1.017434	1.0173264	1.0171932	1.0170377	1.0168566	1.0166541	1.016429	1.0161833	1.0159178	1.0156344	1.0153348	1.0150181	1.0146878	1.0143409	1.0139854	1.0136192	1.013243	1.0128603	1.0124696	1.0120757	1.0116787	1.0112791	1.0108773	1.0104762	1.0100758	1.0096775	1.0092831	1.0088915	1.008504	1.0081218	1.0077453	1.0073773	1.0070137	1.006658	1.0063109	1.0059708	1.005639	1.0053152	1.0050001	1.0046948	1.0043973	1.0041103	1.0038308	1.0035614	1.0033009	1.0030502	1.0028076	1.0025753
1.0175321	1.0174608	1.0173635	1.0172402	1.0170923	1.0169203	1.0167239	1.0165063	1.0162657	1.0160066	1.015728	1.0154337	1.0151205	1.014795	1.0144551	1.0141054	1.0137427	1.0133712	1.0129911	1.0126046	1.0122135	1.0118207	1.0114225	1.011025	1.010626	1.0102293	1.0098329	1.0094401	1.0090508	1.0086663	1.0082875	1.0079128	1.007545	1.007185	1.0068309	1.0064852	1.0061466	1.0058169	1.0054967	1.0051836	1.0048801	1.004585	1.0042981	1.0040215	1.0037555	1.0034974	1.0032474	1.0030079	1.0027776	1.0025555
1.0174847	1.017399	1.017285	1.0171437	1.0169797	1.0167912	1.0165803	1.0163466	1.0160937	1.0158224	1.0155321	1.015226	1.0149043	1.01457	1.0142218	1.0138648	1.0134968	1.0131208	1.0127378	1.0123507	1.0119592	1.0115651	1.0111703	1.0107743	1.01038	1.0099872	1.0095953	1.0092084	1.0088272	1.0084485	1.008078	1.007712	1.0073532	1.0070006	1.0066581	1.0063207	1.0059936	1.0056754	1.005364	1.0050617	1.0047687	1.0044849	1.0042105	1.0039449	1.0036885	1.0034417	1.0032046	1.0029756	1.0027568	1.0025465
1.0174283	1.0173242	1.0171943	1.0170373	1.0168574	1.0166528	1.0164278	1.01618	1.0159149	1.0156319	1.0153297	1.0150132	1.0146832	1.01434	1.0139853	1.0136223	1.0132506	1.0128715	1.0124867	1.0120991	1.0117074	1.0113137	1.0109211	1.0105281	1.0101392	1.0097499	1.0093648	1.0089848	1.0086085	1.0082395	1.0078747	1.0075185	1.0071683	1.0068266	1.0064923	1.0061672	1.0058497	1.0055405	1.0052395	1.0049495	1.0046672	1.0043951	1.004132	1.0038776	1.0036331	1.0033972	1.003171	1.002954	1.0027457	1.0025475
1.0173607	1.0172398	1.0170926	1.016921	1.016726	1.0165066	1.0162684	1.0160077	1.0157291	1.015434	1.015122	1.0147957	1.0144584	1.0141081	1.0137477	1.0133802	1.013004	1.0126238	1.012237	1.0118482	1.0114589	1.0110679	1.0106776	1.0102887	1.0099025	1.0095195	1.009142	1.0087678	1.0083996	1.0080367	1.0076811	1.0073345	1.0069938	1.0066614	1.0063365	1.0060211	1.0057142	1.0054159	1.005127	1.0048466	1.0045764	1.004315	1.0040629	1.0038204	1.0035869	1.003362	1.0031476	1.002942	1.0027465	1.002558
1.0172817	1.0171456	1.0169816	1.0167952	1.0165846	1.0163522	1.016098	1.0158259	1.0155373	1.0152311	1.01491	1.0145761	1.0142294	1.013873	1.01351	1.0131359	1.012759	1.0123769	1.0119913	1.0116023	1.0112132	1.0108255	1.0104395	1.010055	1.0096726	1.0092962	1.0089251	1.0085576	1.0081983	1.0078444	1.0074974	1.0071585	1.0068276	1.0065045	1.0061909	1.0058855	1.0055894	1.0053018	1.0050225	1.0047549	1.0044954	1.004245	1.0040046	1.0037721	1.0035503	1.0033381	1.0031343	1.0029398	1.0027541	1.0025779
1.0171928	1.0170399	1.0168616	1.0166619	1.0164347	1.0161902	1.0159235	1.0156392	1.0153384	1.0150226	1.014693	1.0143516	1.0139998	1.0136378	1.0132695	1.0128938	1.012514	1.0121313	1.011746	1.0113586	1.0109731	1.0105892	1.0102061	1.0098257	1.0094503	1.0090809	1.0087153	1.0083566	1.0080037	1.0076588	1.0073209	1.0069923	1.0066706	1.0063568	1.0060543	1.0057601	1.0054743	1.0051968	1.0049301	1.0046713	1.0044233	1.0041851	1.0039557	1.0037347	1.0035249	1.0033238	1.0031309	1.0029476	1.0027727	1.0026071
1.0170956	1.0169272	1.0167339	1.0165175	1.0162786	1.0160187	1.0157424	1.0154463	1.0151356	1.0148109	1.0144743	1.0141258	1.0137684	1.0134022	1.0130303	1.0126529	1.0122724	1.0118899	1.0115048	1.0111204	1.0107372	1.0103567	1.0099787	1.0096041	1.0092345	1.0088722	1.0085139	1.0081627	1.0078189	1.0074831	1.0071547	1.0068343	1.006523	1.0062214	1.0059272	1.0056429	1.0053674	1.0051017	1.0048455	1.0045985	1.0043619	1.0041344	1.0039161	1.0037072	1.0035076	1.0033174	1.0031366	1.0029639	1.0028008	1.0026459
1.0169883	1.0168049	1.0165973	1.0163654	1.0161154	1.0158437	1.0155537	1.0152495	1.0149302	1.0145975	1.0142524	1.0138983	1.0135359	1.013167	1.0127919	1.012414	1.0120337	1.0116498	1.0112681	1.0108868	1.0105071	1.0101305	1.0097586	1.0093898	1.0090266	1.0086703	1.0083199	1.0079769	1.0076419	1.0073144	1.0069957	1.0066853	1.0063848	1.0060922	1.005809	1.0055352	1.0052707	1.0050162	1.0047716	1.0045364	1.004309	1.0040929	1.0038868	1.0036887	1.0035006	1.0033207	1.0031525	1.002991	1.0028374	1.002694
1.0168713	1.0166737	1.0164504	1.0162066	1.0159435	1.0156612	1.015361	1.0150459	1.0147201	1.0143802	1.0140299	1.01367	1.0133045	1.0129321	1.0125566	1.0121763	1.011796	1.0114158	1.0110354	1.0106562	1.0102822	1.0099111	1.0095435	1.0091814	1.0088258	1.0084763	1.0081348	1.0078005	1.007473	1.0071564	1.0068454	1.006546	1.0062547	1.0059727	1.0057007	1.0054376	1.0051842	1.0049394	1.0047066	1.0044831	1.0042671	1.004062	1.003867	1.0036802	1.0035027	1.0033355	1.0031755	1.0030252	1.0028838	1.0027496
1.0167474	1.0165353	1.0162997	1.0160432	1.0157679	1.0154737	1.0151664	1.0148424	1.0145062	1.0141597	1.0138046	1.0134422	1.0130723	1.0126994	1.0123217	1.0119448	1.0115635	1.0111864	1.0108079	1.0104337	1.0100636	1.0096965	1.0093355	1.00898	1.008632	1.0082909	1.007956	1.0076314	1.0073131	1.007006	1.0067059	1.0064156	1.0061344	1.0058631	1.0056014	1.0053502	1.0051075	1.0048741	1.0046519	1.0044378	1.0042351	1.0040418	1.0038561	1.0036808	1.0035146	1.0033579	1.0032102	1.00307	1.0029387	1.0028152
1.016614	1.0163889	1.0161402	1.0158731	1.0155865	1.0152825	1.0149643	1.014635	1.0142928	1.0139403	1.013581	1.0132146	1.0128427	1.0124677	1.0120906	1.0117133	1.011335	1.0109605	1.0105855	1.0102155	1.0098497	1.0094905	1.0091356	1.0087874	1.0084466	1.0081131	1.0077877	1.0074707	1.0071634	1.0068642	1.0065746	1.0062945	1.0060244	1.0057632	1.0055122	1.0052708	1.0050395	1.0048177	1.004606	1.0044034	1.0042112	1.0040277	1.0038556	1.0036912	1.0035356	1.00339	1.0032517	1.0031223	1.0030022	1.0028886
1.0164739	1.0162358	1.0159751	1.0156964	1.0153987	1.0150872	1.0147622	1.0144249	1.0140772	1.0137197	1.0133567	1.012987	1.0126143	1.0122392	1.0118617	1.0114862	1.011112	1.0107383	1.0103692	1.0100042	1.0096442	1.0092899	1.0089421	1.0086015	1.0082693	1.0079436	1.0076274	1.0073196	1.0070211	1.0067331	1.006453	1.0061833	1.0059227	1.0056726	1.005432	1.005201	1.0049813	1.00477	1.0045696	1.0043793	1.0041975	1.0040264	1.0038635	1.0037105	1.0035658	1.0034295	1.0033034	1.0031846	1.0030742	1.0029713
1.0163288	1.0160758	1.0158051	1.0155154	1.0152111	1.0148898	1.0145569	1.0142133	1.0138601	1.0134995	1.0131328	1.0127621	1.0123888	1.0120144	1.0116388	1.0112643	1.0108924	1.0105233	1.0101582	1.0097984	1.0094446	1.0090979	1.0087574	1.0084244	1.0080993	1.0077833	1.0074756	1.0071771	1.0068886	1.0066094	1.0063403	1.0060799	1.0058306	1.0055913	1.0053611	1.005142	1.004932	1.0047333	1.0045431	1.0043635	1.0041934	1.0040318	1.0038806	1.0037379	1.0036043	1.003479	1.0033634	1.0032545	1.0031537	1.0030603
1.0161737	1.015913	1.0156302	1.0153322	1.0150174	1.0146899	1.0143499	1.0140005	1.0136445	1.0132793	1.0129108	1.0125397	1.0121675	1.0117916	1.0114185	1.0110468	1.0106786	1.0103137	1.0099554	1.0096011	1.0092522	1.0089129	1.0085801	1.0082542	1.0079389	1.0076307	1.0073327	1.0070444	1.0067651	1.0064956	1.0062367	1.0059875	1.0057479	1.005519	1.0052999	1.0050915	1.0048926	1.0047054	1.0045257	1.0043565	1.0041975	1.004048	1.0039066	1.0037749	1.0036517	1.0035367	1.0034311	1.0033326	1.0032412	1.0031582
1.0160176	1.0157436	1.0154525	1.0151452	1.0148213	1.0144883	1.0141425	1.013789	1.0134286	1.0130633	1.0126929	1.0123208	1.011947	1.0115744	1.0112038	1.0108352	1.0104707	1.0101113	1.0097573	1.0094097	1.0090686	1.008735	1.0084091	1.0080936	1.0077864	1.0074869	1.0071982	1.0069187	1.0066502	1.0063907	1.0061424	1.005903	1.0056744	1.0054566	1.0052487	1.0050507	1.0048624	1.0046854	1.0045171	1.0043597	1.0042105	1.0040722	1.003941	1.0038205	1.0037076	1.0036033	1.0035069	1.0034189	1.0033379	1.0032632
1.0158551	1.0155703	1.0152702	1.0149553	1.0146251	1.0142846	1.0139359	1.0135779	1.0132145	1.0128459	1.0124755	1.0121037	1.0117323	1.0113618	1.010994	1.0106287	1.010269	1.0099149	1.0095675	1.0092249	1.0088918	1.0085663	1.0082484	1.0079403	1.0076412	1.0073531	1.0070729	1.0068029	1.0065441	1.0062953	1.006057	1.0058279	1.0056107	1.0054033	1.0052062	1.0050192	1.0048418	1.0046757	1.0045177	1.0043712	1.0042337	1.0041044	1.003985	1.0038747	1.0037727	1.0036776	1.0035912	1.0035123	1.0034407	1.0033759
1.0156882	1.0153946	1.0150858	1.0147624	1.014427	1.0140822	1.0137281	1.0133672	1.0130013	1.0126319	1.0122616	1.0118898	1.0115213	1.011153	1.0107893	1.0104285	1.0100741	1.0097252	1.0093836	1.0090494	1.0087222	1.0084044	1.0080949	1.0077965	1.0075058	1.0072261	1.0069566	1.006697	1.0064468	1.0062077	1.00598	1.0057621	1.0055546	1.0053581	1.0051718	1.0049963	1.00483	1.0046741	1.0045276	1.0043914	1.0042638	1.0041457	1.0040371	1.0039365	1.0038443	1.00376	1.0036832	1.0036144	1.0035518	1.0034958
1.015518	1.0152164	1.0149	1.014569	1.0142283	1.013879	1.0135208	1.013157	1.0127916	1.0124224	1.0120505	1.0116827	1.0113149	1.0109503	1.0105903	1.0102345	1.0098852	1.0095428	1.009207	1.00888	1.0085613	1.0082506	1.0079513	1.0076598	1.007379	1.0071086	1.0068485	1.0065987	1.0063596	1.0061309	1.0059135	1.0057057	1.0055101	1.005323	1.0051478	1.0049822	1.004827	1.0046818	1.0045466	1.0044205	1.0043042	1.0041964	1.004098	1.0040067	1.0039244	1.0038499	1.0037831	1.0037233	1.0036694	1.0036218
1.0153446	1.0150342	1.014711	1.0143757	1.0140293	1.0136751	1.0133166	1.0129501	1.0125836	1.0122141	1.0118465	1.0114787	1.0111148	1.0107533	1.0103966	1.0100476	1.0097024	1.009367	1.0090393	1.0087191	1.0084078	1.0081067	1.0078144	1.0075327	1.0072604	1.0069997	1.0067496	1.0065094	1.0062813	1.006063	1.005856	1.0056581	1.0054731	1.0052975	1.0051318	1.0049778	1.0048323	1.0046986	1.0045737	1.0044588	1.0043517	1.004254	1.0041647	1.0040848	1.0040116	1.0039475	1.0038897	1.0038385	1.0037936	1.0037541
1.0151695	1.0148528	1.0145223	1.0141811	1.0138316	1.0134751	1.0131131	1.0127467	1.0123802	1.0120109	1.0116444	1.0112795	1.010918	1.010562	1.0102109	1.0098656	1.0095286	1.0091984	1.0088787	1.0085659	1.0082624	1.00797	1.0076865	1.0074136	1.0071526	1.0068994	1.0066596	1.0064306	1.0062116	1.0060033	1.0058075	1.0056201	1.0054457	1.0052797	1.0051253	1.004982	1.0048476	1.0047239	1.004609	1.0045041	1.0044086	1.0043205	1.0042415	1.0041711	1.0041076	1.0040523	1.004003	1.0039599	1.0039238	1.0038924
1.0149921	1.0146694	1.0143327	1.0139872	1.0136344	1.0132759	1.0129125	1.0125462	1.0121794	1.0118135	1.0114481	1.0110857	1.0107287	1.0103765	1.0100317	1.009692	1.0093617	1.0090384	1.0087241	1.0084205	1.0081251	1.0078413	1.0075674	1.0073038	1.007051	1.0068103	1.0065788	1.0063602	1.0061502	1.0059537	1.0057662	1.0055913	1.0054264	1.0052719	1.0051281	1.0049951	1.004871	1.004757	1.0046527	1.0045584	1.0044721	1.0043949	1.0043261	1.0042645	1.0042107	1.0041631	1.0041238	1.0040889	1.0040604	1.0040369
1.0148143	1.0144848	1.0141449	1.0137951	1.0134395	1.0130785	1.0127137	1.0123492	1.0119828	1.0116186	1.0112565	1.0108978	1.0105456	1.0101981	1.0098577	1.0095263	1.0092006	1.0088861	1.0085793	1.0082828	1.0079967	1.0077214	1.0074567	1.0072023	1.0069596	1.0067277	1.0065074	1.0062971	1.006099	1.0059116	1.0057355	1.0055712	1.005416	1.0052725	1.005139	1.0050151	1.0049033	1.0047994	1.0047048	1.0046211	1.0045446	1.0044769	1.0044171	1.0043647	1.0043198	1.0042818	1.0042506	1.0042241	1.004204	1.0041876
1.0146362	1.014301	1.0139571	1.0136042	1.013247	1.0128849	1.0125207	1.0121561	1.011791	1.0114285	1.0110695	1.0107161	1.0103675	1.0100261	1.0096917	1.0093657	1.0090482	1.0087408	1.008443	1.0081539	1.0078773	1.0076103	1.0073545	1.0071104	1.0068768	1.0066541	1.006443	1.0062447	1.0060558	1.0058789	1.0057135	1.0055593	1.005416	1.0052813	1.005159	1.0050454	1.0049427	1.0048501	1.0047657	1.0046905	1.0046239	1.0045661	1.0045155	1.0044726	1.0044364	1.0044073	1.0043827	1.0043648	1.0043517	1.0043433
1.0144571	1.0141175	1.0137701	1.0134152	1.0130571	1.012694	1.0123293	1.0119662	1.0116031	1.0112455	1.01089	1.0105417	1.0101975	1.0098616	1.0095327	1.0092139	1.008904	1.008604	1.0083132	1.0080332	1.0077645	1.0075074	1.0072612	1.0070256	1.0068014	1.0065898	1.0063897	1.0062	1.0060217	1.0058552	1.0056998	1.0055556	1.0054219	1.0052994	1.0051863	1.0050836	1.0049921	1.004908	1.004834	1.0047686	1.0047121	1.0046623	1.004621	1.0045868	1.0045596	1.0045384	1.0045223	1.0045116	1.0045054	1.0045043
1.014278	1.0139358	1.0135862	1.0132285	1.0128688	1.012507	1.012143	1.0117818	1.0114213	1.011066	1.0107157	1.0103703	1.0100325	1.009703	1.0093817	1.0090698	1.0087663	1.0084743	1.0081922	1.0079216	1.0076618	1.0074127	1.0071759	1.0069503	1.0067366	1.0065337	1.0063432	1.006164	1.0059971	1.0058396	1.0056946	1.0055614	1.0054375	1.0053254	1.0052226	1.00513	1.0050474	1.0049745	1.0049106	1.004854	1.0048064	1.0047667	1.0047343	1.0047086	1.0046885	1.0046751	1.0046684	1.0046636	1.004666	1.0046704
1.014102	1.0137564	1.0134028	1.013046	1.0126855	1.0123228	1.0119619	1.0116022	1.0112456	1.0108944	1.0105474	1.010208	1.0098752	1.0095521	1.0092367	1.0089325	1.0086375	1.0083538	1.008079	1.0078167	1.0075665	1.0073278	1.0070999	1.006884	1.0066799	1.0064871	1.0063064	1.0061389	1.0059798	1.0058337	1.0056994	1.0055755	1.0054623	1.0053598	1.0052674	1.0051849	1.005111	1.0050482	1.0049928	1.0049467	1.0049077	1.0048778	1.0048524	1.0048355	1.004825	1.0048182	1.0048176	1.0048205	1.0048285	1.0048398
1.0139275	1.013578	1.0132244	1.0128654	1.012505	1.0121446	1.0117857	1.0114284	1.0110745	1.0107269	1.0103855	1.0100517	1.0097256	1.0094087	1.0091017	1.0088028	1.0085168	1.0082394	1.0079753	1.0077223	1.0074794	1.0072504	1.0070319	1.0068253	1.006631	1.0064492	1.0062782	1.0061191	1.0059726	1.005837	1.0057119	1.0055974	1.0054947	1.005402	1.0053194	1.0052463	1.0051832	1.0051285	1.0050831	1.0050459	1.0050161	1.0049937	1.0049784	1.0049691	1.0049646	1.004967	1.004973	1.0049835	1.004997	1.0050148
1.0137534	1.0134028	1.0130471	1.0126879	1.0123289	1.011971	1.011613	1.0112588	1.010911	1.0105668	1.0102308	1.009903	1.0095829	1.0092728	1.0089725	1.0086823	1.0084032	1.008136	1.0078793	1.0076345	1.0074015	1.0071808	1.0069727	1.0067766	1.0065911	1.0064185	1.0062588	1.0061092	1.0059726	1.005846	1.0057324	1.0056283	1.0055343	1.0054524	1.0053798	1.0053165	1.005263	1.0052178	1.0051819	1.0051532	1.0051317	1.005118	1.0051097	1.0051092	1.0051125	1.005121	1.0051345	1.0051507	1.00517	1.0051925
1.0135831	1.0132301	1.0128739	1.0125164	1.0121579	1.0118002	1.0114471	1.0110966	1.0107521	1.0104136	1.0100824	1.0097604	1.0094475	1.0091442	1.0088507	1.0085682	1.0082983	1.0080384	1.0077909	1.007556	1.0073323	1.007121	1.0069219	1.0067352	1.0065618	1.0063981	1.0062479	1.0061082	1.0059814	1.0058657	1.0057609	1.0056671	1.0055835	1.0055104	1.0054479	1.0053935	1.0053487	1.0053135	1.0052857	1.0052656	1.0052531	1.0052474	1.0052474	1.0052532	1.0052642	1.0052792	1.0052996	1.005322	1.005347	1.0053751
1.0134141	1.0130608	1.0127056	1.0123477	1.0119909	1.0116364	1.0112859	1.0109392	1.0105991	1.0102665	1.0099419	1.0096257	1.0093186	1.0090228	1.0087373	1.0084642	1.0082012	1.0079501	1.0077127	1.0074853	1.0072703	1.0070685	1.0068799	1.0067023	1.0065379	1.0063846	1.0062448	1.0061153	1.0059977	1.0058924	1.0057969	1.0057139	1.0056399	1.0055757	1.0055224	1.0054783	1.0054429	1.0054162	1.0053968	1.0053853	1.0053802	1.0053829	1.0053899	1.0054039	1.0054216	1.0054427	1.0054682	1.0054969	1.0055285	1.0055614
1.013249	1.0128957	1.0125394	1.0121845	1.0118301	1.0114787	1.011131	1.0107886	1.010454	1.0101264	1.0098076	1.0094979	1.0091984	1.0089097	1.0086327	1.0083667	1.0081123	1.0078695	1.0076405	1.0074226	1.0072178	1.0070261	1.0068462	1.0066782	1.006524	1.0063808	1.0062492	1.0061309	1.0060223	1.0059266	1.0058421	1.005768	1.005704	1.0056496	1.0056053	1.0055703	1.0055444	1.0055256	1.0055151	1.0055112	1.0055155	1.0055243	1.0055392	1.0055584	1.0055838	1.0056114	1.0056431	1.0056759	1.0057114	1.0057493
1.0130874	1.0127344	1.0123799	1.0120263	1.0116739	1.0113257	1.0109825	1.0106453	1.0103145	1.0099932	1.0096802	1.0093776	1.0090858	1.0088054	1.0085354	1.0082769	1.0080308	1.007799	1.0075772	1.0073693	1.0071737	1.0069908	1.0068202	1.0066622	1.0065182	1.0063841	1.0062633	1.0061547	1.0060573	1.0059702	1.0058943	1.0058304	1.0057746	1.0057304	1.0056947	1.0056685	1.005651	1.0056417	1.0056388	1.0056429	1.0056548	1.005671	1.0056928	1.0057194	1.0057491	1.0057845	1.0058206	1.0058593	1.0059005	1.0059408
1.0129293	1.0125768	1.0122242	1.0118729	1.0115236	1.0111787	1.0108387	1.010507	1.0101827	1.0098672	1.0095612	1.0092655	1.0089808	1.0087068	1.0084456	1.0081958	1.0079583	1.0077342	1.0075227	1.0073233	1.0071377	1.0069638	1.0068035	1.0066556	1.0065197	1.0063969	1.0062845	1.0061855	1.0060974	1.0060207	1.0059549	1.0058997	1.0058542	1.0058186	1.0057925	1.0057745	1.0057652	1.0057641	1.0057689	1.0057812	1.0057993	1.0058227	1.0058513	1.0058846	1.0059203	1.0059599	1.0060017	1.0060453	1.0060899	1.0061344
1.0127774	1.0124252	1.0120741	1.0117255	1.0113783	1.0110377	1.010703	1.0103761	1.0100576	1.0097486	1.0094479	1.00916	1.0088828	1.0086174	1.0083636	1.0081222	1.0078938	1.0076791	1.0074762	1.0072863	1.0071092	1.0069451	1.0067941	1.0066555	1.0065302	1.006417	1.0063144	1.0062237	1.0061457	1.0060792	1.0060228	1.0059761	1.0059396	1.0059136	1.0058959	1.0058862	1.0058846	1.0058916	1.0059046	1.0059246	1.0059494	1.0059793	1.0060148	1.0060538	1.0060961	1.0061402	1.0061868	1.0062339	1.0062833	1.0063313
1.0126277	1.0122783	1.0119286	1.0115823	1.0112401	1.0109036	1.0105735	1.0102512	1.0099396	1.009636	1.0093443	1.0090616	1.0087928	1.0085354	1.0082896	1.0080572	1.0078386	1.0076314	1.0074373	1.0072579	1.0070902	1.0069358	1.0067942	1.006665	1.0065485	1.0064442	1.0063516	1.0062714	1.0062037	1.0061442	1.0060962	1.0060599	1.0060332	1.0060148	1.0060053	1.006004	1.0060117	1.0060256	1.0060456	1.0060726	1.0061046	1.0061421	1.0061824	1.0062267	1.0062739	1.0063232	1.006374	1.0064262	1.0064778	1.0065305
1.012484	1.012135	1.0117893	1.0114461	1.0111071	1.0107763	1.0104504	1.0101358	1.0098288	1.0095319	1.0092466	1.0089736	1.0087103	1.0084614	1.0082242	1.0080003	1.0077891	1.0075923	1.0074067	1.0072368	1.007078	1.0069338	1.006801	1.0066816	1.0065745	1.0064797	1.006397	1.0063267	1.0062665	1.0062177	1.006179	1.0061507	1.0061331	1.0061226	1.0061219	1.0061291	1.0061442	1.0061655	1.0061929	1.0062273	1.0062648	1.0063081	1.0063531	1.0064045	1.0064559	1.0065101	1.0065644	1.0066209	1.0066764	1.0067304
1.0123448	1.0119985	1.0116546	1.0113155	1.0109816	1.0106541	1.0103345	1.0100242	1.0097246	1.0094347	1.009157	1.0088907	1.0086364	1.0083953	1.0081662	1.0079511	1.0077497	1.007561	1.0073851	1.0072232	1.0070741	1.0069386	1.0068166	1.0067056	1.0066087	1.006523	1.00645	1.0063882	1.0063381	1.0062975	1.0062681	1.0062487	1.0062388	1.0062379	1.0062444	1.00626	1.0062816	1.0063101	1.0063446	1.0063853	1.0064298	1.0064777	1.0065299	1.0065854	1.0066423	1.0067	1.0067585	1.0068177	1.0068753	1.0069329
1.0122106	1.0118675	1.011527	1.0111907	1.0108614	1.0105393	1.0102255	1.0099225	1.0096283	1.0093455	1.0090747	1.0088164	1.008571	1.0083365	1.0081168	1.0079103	1.0077175	1.0075371	1.0073705	1.0072182	1.0070786	1.0069528	1.0068395	1.0067385	1.0066507	1.006575	1.0065112	1.0064582	1.0064163	1.0063857	1.0063648	1.0063536	1.0063517	1.0063589	1.006373	1.0063956	1.0064253	1.0064607	1.0065016	1.0065482	1.006599	1.0066527	1.0067097	1.0067694	1.0068306	1.006892	1.0069536	1.0070151	1.0070766	1.0071357
1.0120827	1.0117414	1.0114045	1.011073	1.0107486	1.0104312	1.0101238	1.0098258	1.009539	1.0092632	1.0090002	1.0087497	1.0085111	1.008286	1.0080755	1.0078768	1.0076928	1.007523	1.0073645	1.0072211	1.0070909	1.0069748	1.0068698	1.0067791	1.0066998	1.0066328	1.0065776	1.0065347	1.0065019	1.0064794	1.0064658	1.0064636	1.0064707	1.0064855	1.0065078	1.0065371	1.0065728	1.006616	1.0066637	1.0067154	1.0067718	1.0068308	1.0068928	1.0069572	1.0070208	1.0070871	1.007152	1.0072161	1.0072794	1.0073397
1.0119597	1.0116215	1.011288	1.0109612	1.0106412	1.0103306	1.010028	1.0097376	1.0094571	1.0091891	1.0089331	1.0086906	1.0084605	1.0082443	1.0080409	1.0078518	1.0076767	1.0075148	1.0073668	1.007232	1.0071114	1.0070028	1.0069089	1.0068266	1.0067558	1.0066983	1.0066524	1.0066177	1.0065938	1.0065799	1.0065761	1.0065814	1.0065966	1.0066175	1.0066478	1.0066838	1.0067272	1.0067755	1.0068295	1.0068871	1.006948	1.0070117	1.0070785	1.0071461	1.0072148	1.0072837	1.0073513	1.0074177	1.0074825	1.0075457
1.011843	1.011508	1.011179	1.0108563	1.0105422	1.0102376	1.0099407	1.0096552	1.0093825	1.0091218	1.0088736	1.0086391	1.0084169	1.0082092	1.0080144	1.007834	1.007667	1.0075151	1.0073758	1.00725	1.007139	1.00704	1.0069549	1.0068815	1.0068202	1.0067713	1.0067346	1.0067084	1.0066922	1.0066876	1.0066918	1.006705	1.0067272	1.0067561	1.0067925	1.006836	1.0068862	1.0069399	1.0069988	1.0070622	1.0071286	1.0071974	1.0072678	1.0073389	1.0074118	1.007482	1.0075529	1.0076212	1.0076876	1.0077515
1.0117307	1.0114001	1.011075	1.0107571	1.0104488	1.0101489	1.0098592	1.0095814	1.0093157	1.0090623	1.0088226	1.0085948	1.0083814	1.0081819	1.0079956	1.0078253	1.0076667	1.0075234	1.007393	1.0072767	1.007174	1.007084	1.0070074	1.0069443	1.0068914	1.0068519	1.006823	1.0068057	1.0067981	1.006801	1.0068133	1.0068339	1.006864	1.0069	1.0069427	1.006994	1.0070486	1.007109	1.0071734	1.0072422	1.0073119	1.0073848	1.0074599	1.0075346	1.007609	1.007683	1.0077552	1.0078256	1.007893	1.0079571
1.0116258	1.0112981	1.0109788	1.0106655	1.0103623	1.0100684	1.0097858	1.0095155	1.009257	1.0090102	1.0087776	1.0085588	1.0083538	1.0081638	1.0079851	1.0078224	1.0076739	1.0075382	1.0074177	1.00731	1.0072166	1.0071361	1.0070689	1.0070138	1.0069702	1.0069388	1.0069178	1.0069085	1.0069102	1.0069199	1.0069404	1.0069689	1.0070053	1.0070484	1.0070992	1.0071552	1.0072155	1.0072814	1.0073516	1.0074245	1.0074985	1.0075762	1.0076529	1.0077314	1.0078086	1.0078845	1.007959	1.0080302	1.0080987	1.0081633
1.0115256	1.0112032	1.010888	1.0105802	1.0102823	1.0099956	1.009719	1.0094557	1.0092037	1.0089656	1.0087415	1.0085303	1.0083328	1.0081507	1.0079815	1.007828	1.0076879	1.0075619	1.0074501	1.0073515	1.0072666	1.0071943	1.0071354	1.0070895	1.0070549	1.0070313	1.0070201	1.0070192	1.0070271	1.007047	1.0070736	1.0071086	1.007152	1.007202	1.0072587	1.0073203	1.0073872	1.007458	1.0075327	1.0076091	1.0076888	1.0077692	1.0078497	1.0079302	1.0080096	1.0080878	1.0081632	1.0082346	1.0083044	1.0083686
1.011433	1.011115	1.010804	1.0105021	1.0102099	1.0099304	1.0096606	1.0094025	1.0091585	1.0089291	1.0087119	1.008509	1.0083201	1.008147	1.0079864	1.007841	1.0077097	1.0075924	1.0074893	1.0073999	1.0073241	1.0072609	1.0072106	1.0071732	1.0071467	1.0071325	1.0071278	1.0071352	1.007152	1.0071774	1.0072124	1.0072539	1.0073043	1.0073602	1.0074228	1.0074906	1.0075631	1.0076377	1.007717	1.0077986	1.0078815	1.0079643	1.0080475	1.0081306	1.0082122	1.0082922	1.0083679	1.0084411	1.0085104	1.0085742
1.0113457	1.0110326	1.010727	1.0104314	1.0101453	1.0098705	1.0096078	1.0093586	1.0091214	1.0088983	1.0086904	1.0084962	1.0083158	1.008149	1.0079985	1.0078613	1.0077394	1.0076306	1.0075365	1.0074556	1.0073882	1.007334	1.007292	1.0072627	1.0072446	1.0072383	1.0072421	1.0072572	1.0072817	1.0073142	1.0073563	1.0074054	1.0074611	1.0075228	1.0075908	1.0076642	1.0077418	1.0078219	1.0079045	1.0079895	1.0080752	1.0081618	1.008248	1.0083337	1.008416	1.0084964	1.0085732	1.0086468	1.0087157	1.0087794
1.0112658	1.0109571	1.0106566	1.0103667	1.0100865	1.0098187	1.0095625	1.0093213	1.0090914	1.0088769	1.008676	1.00849	1.0083176	1.0081607	1.0080175	1.0078896	1.007776	1.0076762	1.0075903	1.0075186	1.0074594	1.0074133	1.0073801	1.0073599	1.0073491	1.0073508	1.0073625	1.0073849	1.0074162	1.0074568	1.0075048	1.0075601	1.0076226	1.0076905	1.0077635	1.007842	1.0079231	1.0080081	1.0080954	1.0081832	1.008273	1.0083612	1.0084492	1.0085356	1.0086199	1.0087014	1.0087786	1.0088524	1.0089215	1.0089844
1.0111912	1.0108879	1.0105928	1.0103085	1.0100353	1.0097742	1.0095263	1.0092906	1.0090688	1.0088618	1.0086696	1.0084908	1.0083269	1.0081782	1.0080448	1.0079254	1.0078201	1.007728	1.0076517	1.0075879	1.0075384	1.0074999	1.0074751	1.007461	1.00746	1.0074693	1.0074885	1.0075185	1.0075562	1.0076039	1.0076581	1.0077199	1.0077881	1.007861	1.0079404	1.0080234	1.008109	1.0081977	1.0082867	1.008379	1.0084705	1.0085615	1.0086517	1.0087396	1.0088253	1.0089062	1.0089847	1.0090574	1.0091246	1.009187
1.0111248	1.0108247	1.0105364	1.0102581	1.009991	1.0097368	1.0094953	1.0092671	1.0090542	1.0088534	1.0086702	1.0085	1.0083448	1.008204	1.0080789	1.0079669	1.0078703	1.0077882	1.0077188	1.0076641	1.0076222	1.0075928	1.0075756	1.0075716	1.0075773	1.007594	1.0076201	1.0076575	1.0077019	1.0077562	1.0078167	1.0078844	1.0079575	1.0080364	1.0081197	1.0082066	1.008297	1.0083894	1.008482	1.0085771	1.0086709	1.0087641	1.008855	1.0089449	1.0090307	1.009112	1.0091896	1.0092628	1.0093287	1.0093892
1.0110625	1.0107694	1.0104864	1.0102141	1.009954	1.0097067	1.0094719	1.0092512	1.0090458	1.008854	1.0086768	1.008516	1.008369	1.0082371	1.0081193	1.0080171	1.0079281	1.0078554	1.0077939	1.007747	1.0077137	1.0076927	1.0076835	1.007686	1.0077	1.0077246	1.0077579	1.0078018	1.0078535	1.007913	1.0079802	1.0080533	1.0081322	1.0082146	1.008302	1.0083944	1.0084873	1.0085838	1.00868	1.0087767	1.008872	1.0089672	1.0090595	1.0091494	1.0092349	1.0093178	1.0093943	1.009466	1.009531	1.00959
1.0110092	1.0107201	1.0104434	1.010177	1.0099238	1.0096825	1.0094562	1.0092424	1.0090446	1.0088611	1.0086912	1.008538	1.0083997	1.0082762	1.0081669	1.0080731	1.0079937	1.0079274	1.0078753	1.0078366	1.0078113	1.0077986	1.0077969	1.0078073	1.0078278	1.0078601	1.007901	1.0079505	1.0080082	1.0080744	1.0081469	1.0082251	1.0083097	1.0083973	1.0084894	1.0085844	1.0086819	1.0087801	1.008879	1.0089775	1.0090755	1.0091716	1.0092645	1.0093552	1.0094402	1.0095222	1.0095984	1.0096687	1.009732	1.0097886
1.010961	1.0106788	1.0104065	1.0101465	1.0099002	1.0096663	1.009447	1.0092409	1.0090504	1.0088744	1.0087141	1.0085688	1.0084386	1.0083226	1.0082226	1.0081362	1.0080636	1.0080068	1.0079635	1.0079328	1.0079151	1.0079103	1.007916	1.0079342	1.007962	1.0079999	1.0080478	1.008105	1.0081687	1.0082397	1.0083178	1.0084013	1.0084898	1.0085826	1.0086784	1.0087774	1.0088778	1.0089779	1.0090789	1.0091801	1.009279	1.0093764	1.0094696	1.0095606	1.0096465	1.0097264	1.0098019	1.0098696	1.0099322	1.0099858
1.0109192	1.0106423	1.010376	1.0101237	1.0098836	1.0096568	1.0094445	1.0092463	1.009064	1.0088961	1.008743	1.0086061	1.0084833	1.0083772	1.0082839	1.0082065	1.0081431	1.0080945	1.0080581	1.0080348	1.0080254	1.0080273	1.0080417	1.008066	1.0081019	1.0081471	1.0082004	1.0082625	1.0083327	1.0084096	1.008493	1.008581	1.0086746	1.0087702	1.0088707	1.008972	1.0090754	1.0091774	1.0092813	1.0093831	1.0094835	1.0095814	1.0096756	1.0097661	1.0098498	1.0099305	1.0100037	1.0100702	1.0101299	1.0101808
1.0108849	1.0106144	1.010353	1.010107	1.0098735	1.0096552	1.0094496	1.0092591	1.0090839	1.0089244	1.0087801	1.0086505	1.008536	1.0084368	1.0083522	1.0082834	1.0082278	1.0081865	1.0081586	1.0081435	1.0081409	1.0081515	1.0081718	1.0082045	1.008246	1.0082974	1.0083578	1.0084255	1.0085008	1.0085839	1.0086707	1.008765	1.0088618	1.0089607	1.0090652	1.0091693	1.0092738	1.0093807	1.0094838	1.0095876	1.0096885	1.009787	1.0098805	1.009971	1.0100541	1.0101323	1.0102043	1.0102693	1.0103258	1.0103743
1.0108569	1.0105909	1.0103378	1.0100979	1.0098712	1.009659	1.0094608	1.0092783	1.0091108	1.0089592	1.0088224	1.0087007	1.0085955	1.0085039	1.0084285	1.0083662	1.0083185	1.008285	1.0082649	1.008258	1.0082633	1.0082798	1.0083077	1.0083463	1.0083954	1.0084532	1.0085194	1.0085931	1.008674	1.0087613	1.0088536	1.0089507	1.0090514	1.0091552	1.0092613	1.0093683	1.0094752	1.0095823	1.0096886	1.0097928	1.0098935	1.0099916	1.0100855	1.0101745	1.0102568	1.0103339	1.0104032	1.0104656	1.0105195	1.0105655
1.0108342	1.0105749	1.0103285	1.0100943	1.0098752	1.0096694	1.00948	1.0093045	1.0091445	1.0090009	1.0088722	1.0087585	1.008661	1.0085773	1.0085099	1.0084556	1.0084167	1.0083919	1.0083778	1.0083784	1.0083905	1.008414	1.0084484	1.0084943	1.0085489	1.0086125	1.0086849	1.0087643	1.0088499	1.0089419	1.0090382	1.0091391	1.0092435	1.0093511	1.0094591	1.0095688	1.0096776	1.009786	1.0098934	1.0099976	1.0100999	1.010197	1.0102899	1.010378	1.0104586	1.0105343	1.0106014	1.0106599	1.0107114	1.0107542
1.0108199	1.0105653	1.0103259	1.0100988	1.0098861	1.009688	1.0095048	1.0093377	1.0091858	1.0090488	1.0089282	1.0088234	1.0087329	1.0086578	1.0085976	1.0085517	1.0085194	1.0085008	1.0084962	1.0085037	1.0085229	1.0085542	1.0085956	1.0086468	1.0087084	1.0087769	1.0088557	1.0089391	1.0090295	1.0091255	1.0092262	1.0093312	1.0094386	1.0095487	1.009659	1.0097709	1.0098816	1.0099916	1.0100987	1.0102036	1.0103048	1.0104028	1.0104941	1.0105803	1.0106595	1.0107322	1.010797	1.0108529	1.0109012	1.0109402
1.010811	1.0105642	1.0103291	1.0101098	1.0099038	1.0097134	1.0095377	1.0093774	1.0092324	1.009104	1.0089914	1.008894	1.0088116	1.0087447	1.0086915	1.0086535	1.0086291	1.008619	1.0086201	1.008635	1.0086612	1.0086979	1.008746	1.0088043	1.0088704	1.008946	1.0090282	1.0091177	1.009213	1.0093124	1.0094177	1.009525	1.0096354	1.0097479	1.0098608	1.0099736	1.0100865	1.0101959	1.0103041	1.0104094	1.0105107	1.0106056	1.0106958	1.0107814	1.0108584	1.010929	1.0109907	1.0110439	1.0110879	1.0111228
1.0108086	1.0105679	1.0103405	1.0101266	1.0099288	1.0097442	1.0095768	1.0094241	1.0092878	1.0091662	1.0090607	1.0089715	1.0088961	1.0088359	1.0087922	1.008761	1.0087445	1.0087408	1.0087502	1.0087715	1.0088037	1.0088472	1.0089015	1.0089649	1.0090379	1.0091182	1.0092053	1.0092993	1.0093986	1.0095031	1.0096099	1.009721	1.0098349	1.0099491	1.0100636	1.0101777	1.0102907	1.0104022	1.01051	1.0106146	1.0107151	1.0108098	1.0108982	1.010981	1.0110554	1.0111231	1.0111828	1.0112321	1.0112729	1.011303
1.0108138	1.0105784	1.0103574	1.0101502	1.0099585	1.0097828	1.0096217	1.009477	1.0093471	1.009234	1.0091369	1.0090542	1.008987	1.0089356	1.0088977	1.0088749	1.0088649	1.0088682	1.0088841	1.0089124	1.0089523	1.0090017	1.0090619	1.0091316	1.0092084	1.0092942	1.0093858	1.0094839	1.0095879	1.009695	1.0098056	1.0099204	1.0100352	1.0101519	1.0102674	1.0103832	1.0104967	1.0106074	1.0107162	1.0108194	1.0109187	1.011011	1.0110996	1.0111791	1.0112522	1.0113153	1.0113713	1.0114177	1.0114546	1.0114803
1.0108238	1.0105958	1.0103816	1.0101812	1.0099974	1.0098277	1.0096736	1.0095367	1.0094146	1.0093082	1.009219	1.009144	1.009084	1.0090399	1.0090098	1.0089941	1.0089918	1.0090017	1.0090244	1.0090585	1.0091044	1.009161	1.009227	1.0093014	1.0093836	1.0094738	1.0095714	1.0096725	1.0097786	1.0098896	1.0100032	1.0101185	1.0102372	1.0103545	1.010472	1.0105883	1.0107023	1.0108134	1.0109205	1.0110238	1.0111212	1.0112125	1.0112977	1.0113754	1.0114448	1.0115068	1.0115584	1.0116013	1.0116332	1.0116553
1.0108416	1.0106189	1.0104104	1.0102173	1.0100412	1.0098784	1.0097322	1.0096021	1.0094881	1.0093898	1.0093074	1.0092397	1.0091883	1.009151	1.0091273	1.0091189	1.0091232	1.0091406	1.0091698	1.0092099	1.0092622	1.0093241	1.0093945	1.0094744	1.0095631	1.0096562	1.0097564	1.0098628	1.0099728	1.0100863	1.0102026	1.0103215	1.0104402	1.0105594	1.0106775	1.0107944	1.0109085	1.0110196	1.0111257	1.0112273	1.0113226	1.0114123	1.0114954	1.011571	1.0116365	1.0116941	1.011743	1.0117807	1.011809	1.0118262
1.0108647	1.0106493	1.010447	1.010261	1.0100906	1.0099363	1.0097971	1.0096737	1.0095679	1.0094773	1.0094008	1.0093414	1.009296	1.0092669	1.009251	1.0092486	1.0092593	1.0092832	1.0093191	1.0093659	1.0094236	1.0094905	1.0095668	1.0096518	1.0097438	1.0098422	1.0099468	1.0100563	1.010169	1.0102861	1.0104042	1.0105236	1.0106442	1.0107646	1.0108826	1.0110006	1.011114	1.0112237	1.01133	1.0114301	1.0115237	1.0116107	1.0116912	1.011763	1.0118263	1.0118802	1.011924	1.011958	1.0119822	1.0119934
1.0108953	1.010686	1.0104901	1.0103108	1.0101469	1.0099999	1.0098673	1.009752	1.0096527	1.0095695	1.0095019	1.0094484	1.0094107	1.0093883	1.0093791	1.0093836	1.0094012	1.0094312	1.0094734	1.0095255	1.0095885	1.0096618	1.0097432	1.009832	1.0099281	1.0100307	1.0101393	1.0102512	1.0103675	1.010486	1.0106063	1.0107276	1.0108504	1.0109711	1.0110898	1.011207	1.01132	1.0114288	1.0115328	1.011631	1.0117235	1.011808	1.0118843	1.0119537	1.0120127	1.0120623	1.0121032	1.0121328	1.0121514	1.0121583
1.0109305	1.0107272	1.01054	1.0103663	1.0102093	1.0100691	1.0099449	1.0098367	1.0097449	1.009668	1.0096068	1.0095615	1.0095308	1.0095143	1.0095129	1.0095241	1.009548	1.0095837	1.0096312	1.0096902	1.009759	1.0098363	1.0099232	1.0100158	1.0101166	1.0102232	1.010334	1.0104485	1.0105678	1.0106882	1.0108109	1.0109333	1.0110563	1.0111772	1.0112965	1.0114115	1.0115244	1.0116327	1.0117346	1.011831	1.0119206	1.0120023	1.0120766	1.0121424	1.0121975	1.0122432	1.012279	1.0123032	1.0123166	1.0123179
1.0109739	1.0107763	1.010595	1.0104288	1.0102797	1.0101458	1.0100279	1.0099266	1.0098413	1.0097725	1.0097191	1.009681	1.0096568	1.0096471	1.009651	1.009669	1.0096992	1.0097411	1.0097947	1.0098586	1.0099325	1.0100147	1.0101057	1.0102029	1.0103073	1.0104162	1.0105307	1.0106488	1.0107694	1.0108925	1.0110155	1.0111396	1.0112625	1.011384	1.0115019	1.0116178	1.0117283	1.0118347	1.0119361	1.0120289	1.0121169	1.0121956	1.0122657	1.012327	1.0123789	1.012421	1.0124514	1.0124708	1.0124788	1.0124758
[truncated: 451 more columns]
