# Supplementary material for: Investigating the use of physics informed neural networks for dam-break scenarios
Source: PLoS One. 2025 Sep 19;20(9):e0332694. doi: 10.1371/journal.pone.0332694 (PMC12449020; doi:10.1371/journal.pone.0332694)
Supplement: S1 File — Dataset for the 1D and 2D shallow water equations (SWE). Repository: https://github.com/kinzamumtaz/2D_SWE. (ZIP) [file pone.0332694.s001.zip › 2D_SWE-main/Downloads/solution_outputs_circularNum/height_circularNum_t2.00.csv]

1.0129058	1.0125905	1.01238	1.0123279	1.01245	1.0127314	1.0131247	1.013568	1.0139936	1.0143452	1.0145838	1.014692	1.0146694	1.0145292	1.0142872	1.0139631	1.0135733	1.0131334	1.0126556	1.0121492	1.0116204	1.0110763	1.0105214	1.0099591	1.0093926	1.0088251	1.0082592	1.0076962	1.0071383	1.0065876	1.0060441	1.005511	1.0049863	1.0044719	1.0039684	1.0034757	1.0029935	1.0025214	1.0020598	1.0016078	1.0011653	1.0007315	1.0003052	0.99988693	0.9994751	0.99907047	0.9986706	0.9982768	0.9978874	0.99750274
1.0120925	1.0119646	1.0119786	1.0121619	1.0125055	1.0129668	1.0134832	1.0139828	1.0144057	1.0147101	1.0148766	1.0149038	1.014806	1.0146017	1.0143112	1.0139536	1.0135442	1.0130951	1.0126154	1.012112	1.0115918	1.0110568	1.0105128	1.009962	1.0094068	1.0088507	1.0082941	1.0077412	1.0071929	1.0066501	1.0061146	1.0055876	1.0050691	1.0045602	1.0040625	1.0035745	1.0030968	1.0026296	1.0021716	1.0017234	1.0012839	1.0008528	1.0004301	1.0000141	0.99960494	0.99920166	0.9988038	0.9984112	0.99802244	0.99763817
1.0113358	1.0114357	1.011697	1.0121173	1.0126601	1.0132622	1.0138495	1.0143565	1.0147377	1.0149708	1.0150567	1.0150082	1.0148474	1.014597	1.0142771	1.0139031	1.0134884	1.013042	1.0125712	1.0120803	1.0115738	1.0110546	1.0105252	1.0099888	1.0094473	1.0089031	1.0083585	1.0078152	1.0072747	1.0067399	1.0062102	1.0056887	1.0051755	1.0046713	1.0041769	1.0036917	1.0032161	1.0027508	1.002295	1.0018485	1.0014101	1.0009806	1.0005583	1.0001426	0.99973387	0.99933046	0.998933	0.99853915	0.9981509	0.9977652
1.0106986	1.0110514	1.0115616	1.0121981	1.012899	1.0135874	1.0141928	1.0146639	1.0149753	1.0151284	1.0151372	1.0150262	1.0148207	1.0145429	1.0142101	1.0138365	1.0134289	1.0129966	1.0125422	1.0120703	1.0115827	1.0110818	1.01057	1.0100487	1.0095222	1.0089902	1.0084561	1.0079218	1.0073897	1.0068604	1.0063368	1.0058197	1.005309	1.004807	1.0043136	1.0038297	1.0033554	1.00289	1.0024337	1.0019864	1.0015471	1.001117	1.0006933	1.0002764	0.99986655	0.9994616	0.9990623	0.9986677	0.9982761	0.9978883
1.010228	1.0108373	1.0115775	1.0123882	1.0131919	1.0139102	1.0144862	1.0148901	1.0151206	1.0151953	1.0151404	1.0149851	1.0147537	1.0144658	1.0141366	1.0137746	1.0133855	1.0129746	1.0125431	1.0120937	1.0116278	1.0111474	1.010654	1.0101495	1.0096364	1.0091164	1.0085924	1.0080662	1.0075405	1.0070161	1.0064955	1.0059798	1.0054704	1.004969	1.0044752	1.0039897	1.0035138	1.0030463	1.0025879	1.0021381	1.0016966	1.0012636	1.0008374	1.0004178	1.0000046	0.99959695	0.9991946	0.9987966	0.9984027	0.99801135
1.0099471	1.0107968	1.0117265	1.0126566	1.0135034	1.0142004	1.0147123	1.0150341	1.0151839	1.0151929	1.0150919	1.0149106	1.0146718	1.0143898	1.0140749	1.013735	1.0133715	1.0129869	1.0125823	1.0121577	1.0117158	1.0112557	1.0107807	1.0102917	1.0097922	1.009283	1.0087675	1.0082479	1.0077262	1.0072044	1.0066853	1.0061698	1.0056596	1.0051558	1.0046593	1.0041707	1.0036908	1.0032196	1.0027568	1.0023023	1.001857	1.0014195	1.0009888	1.0005656	1.0001484	0.9997362	0.99933004	0.99892807	0.99853027	0.99813586
1.0098579	1.0109104	1.0119759	1.0129641	1.0137994	1.0144361	1.0148652	1.0151029	1.0151831	1.0151422	1.0150144	1.0148251	1.0145929	1.0143281	1.0140392	1.0137271	1.0133938	1.0130386	1.0126624	1.0122644	1.0118451	1.0114057	1.0109482	1.0104747	1.0099862	1.0094866	1.008977	1.0084623	1.007943	1.0074222	1.0069013	1.0063841	1.0058707	1.0053627	1.0048616	1.0043677	1.0038825	1.0034056	1.0029364	1.0024763	1.0020245	1.0015808	1.0011452	1.0007161	1.000294	0.99987715	0.99946594	0.99905956	0.99865746	0.99825853
1.0099386	1.0111432	1.012284	1.013273	1.0140537	1.0146067	1.0149467	1.0151092	1.0151347	1.0150634	1.0149257	1.0147426	1.0145292	1.0142915	1.0140333	1.0137539	1.0134524	1.013129	1.0127815	1.0124087	1.0120132	1.011593	1.0111518	1.0106907	1.0102124	1.0097201	1.0092162	1.008703	1.0081846	1.0076623	1.007139	1.0066173	1.0060983	1.0055845	1.0050765	1.0045767	1.004083	1.0035982	1.0031221	1.0026549	1.0021957	1.0017451	1.0013019	1.000866	1.0004379	1.0000161	0.9995994	0.99918824	0.9987813	0.9983786
1.010154	1.0114515	1.0126076	1.0135502	1.0142478	1.0147078	1.0149652	1.0150665	1.0150552	1.0149701	1.0148364	1.0146718	1.0144855	1.0142797	1.0140564	1.013812	1.013545	1.0132517	1.0129327	1.0125853	1.0122104	1.0118088	1.0113821	1.0109324	1.0104628	1.0099754	1.0094743	1.0089625	1.0084423	1.0079169	1.0073892	1.0068618	1.0063361	1.0058148	1.0052983	1.0047888	1.0042869	1.0037932	1.0033079	1.0028316	1.0023643	1.0019054	1.0014547	1.0010126	1.0005772	1.0001491	0.9997273	0.9993104	0.99889845	0.9984917
1.0104588	1.0117894	1.0129104	1.0137728	1.0143732	1.0147427	1.0149302	1.0149858	1.0149543	1.0148696	1.0147517	1.0146137	1.0144593	1.01429	1.0141033	1.0138941	1.0136601	1.013398	1.013106	1.0127826	1.0124279	1.0120429	1.0116296	1.0111897	1.0107266	1.0102438	1.0097442	1.0092311	1.0087078	1.008178	1.0076442	1.0071096	1.0065756	1.0060451	1.0055194	1.0049996	1.0044876	1.0039837	1.003489	1.0030032	1.0025263	1.0020586	1.0016	1.0011494	1.0007071	1.0002722	0.9998437	0.9994222	0.9990056	0.99859434
1.0108067	1.0121168	1.0131638	1.0139276	1.0144297	1.0147179	1.0148498	1.0148768	1.014839	1.0147649	1.0146714	1.0145648	1.0144472	1.0143147	1.0141652	1.0139916	1.0137908	1.013558	1.0132922	1.012991	1.0126554	1.0122856	1.0118833	1.0114527	1.0109951	1.0105152	1.010016	1.0095009	1.0089742	1.008438	1.0078974	1.0073544	1.0068109	1.0062699	1.0057337	1.0052034	1.004681	1.0041658	1.00366	1.0031636	1.002677	1.0022001	1.0017328	1.0012735	1.0008237	1.0003823	0.9999481	0.9995206	0.99909997	0.99868476
1.0111558	1.0124028	1.0133514	1.0140096	1.0144193	1.0146403	1.014732	1.0147438	1.0147111	1.0146573	1.0145924	1.0145209	1.0144405	1.0143466	1.0142332	1.014094	1.0139251	1.0137211	1.0134803	1.0132002	1.0128822	1.0125264	1.0121357	1.0117124	1.0112598	1.0107819	1.0102817	1.0097643	1.0092326	1.0086907	1.0081418	1.0075895	1.0070362	1.0064845	1.0059375	1.0053955	1.0048606	1.0043348	1.0038177	1.0033104	1.0028135	1.0023261	1.0018499	1.001383	1.0009248	1.0004768	1.0000359	0.99960387	0.9991785	0.9987597
1.0114728	1.012626	1.0134647	1.0140198	1.0143484	1.0145164	1.0145822	1.0145901	1.0145707	1.0145415	1.0145097	1.0144745	1.0144318	1.0143756	1.0142982	1.0141926	1.0140537	1.013877	1.0136601	1.0134004	1.0130994	1.0127571	1.0123767	1.0119605	1.0115122	1.0110363	1.0105356	1.0100149	1.0094787	1.0089298	1.0083728	1.0078118	1.0072482	1.006686	1.0061264	1.005573	1.0050265	1.0044882	1.0039598	1.0034405	1.0029328	1.0024358	1.0019498	1.0014735	1.0010084	1.0005533	1.0001074	0.99966913	0.9992396	0.99881715
1.0117341	1.0127759	1.0135021	1.0139621	1.0142239	1.0143527	1.0144035	1.0144167	1.014416	1.0144155	1.0144174	1.0144192	1.0144137	1.014394	1.0143514	1.0142783	1.014169	1.0140185	1.0138234	1.013584	1.013299	1.0129703	1.0125997	1.0121908	1.0117472	1.0112724	1.0107712	1.0102478	1.0097075	1.009152	1.008587	1.0080166	1.0074427	1.0068694	1.0062984	1.0057334	1.0051751	1.0046245	1.0040842	1.003554	1.0030348	1.0025277	1.002032	1.0015477	1.001074	1.0006112	1.0001593	0.99971616	0.9992826	0.99885714
1.0119256	1.0128486	1.0134672	1.0138446	1.0140516	1.0141524	1.0141978	1.0142224	1.0142452	1.014275	1.0143116	1.0143492	1.0143802	1.0143955	1.0143863	1.0143434	1.0142627	1.0141373	1.013965	1.0137447	1.0134755	1.0131602	1.0127999	1.0123988	1.0119596	1.011488	1.0109861	1.0104604	1.0099154	1.0093547	1.0087824	1.0082027	1.007619	1.0070349	1.0064529	1.0058756	1.0053052	1.0047432	1.0041906	1.0036491	1.0031196	1.0026016	1.0020963	1.0016031	1.0011219	1.0006518	1.0001938	0.9997458	0.9993078	0.9988792
1.0120412	1.0128467	1.013367	1.0136731	1.0138373	1.0139211	1.0139682	1.0140079	1.014056	1.014116	1.0141865	1.0142595	1.0143255	1.0143746	1.0143971	1.0143843	1.0143296	1.0142292	1.0140786	1.0138773	1.0136249	1.0133231	1.0129739	1.01258	1.0121468	1.0116775	1.0111779	1.0106505	1.0101016	1.0095356	1.0089567	1.0083691	1.0077764	1.007182	1.0065894	1.0060008	1.0054185	1.004845	1.0042806	1.0037277	1.0031874	1.0026587	1.0021439	1.0016414	1.0011524	1.000675	1.0002105	0.99975795	0.9993161	0.9988845
1.012082	1.0127753	1.0132085	1.0134553	1.0135881	1.0136608	1.0137143	1.013772	1.013846	1.013937	1.0140402	1.0141464	1.0142456	1.0143269	1.0143797	1.0143958	1.0143676	1.0142909	1.0141617	1.0139797	1.0137434	1.0134552	1.0131176	1.0127332	1.012306	1.0118414	1.0113423	1.0108156	1.0102644	1.0096945	1.00911	1.0085149	1.0079141	1.0073104	1.0067079	1.0061083	1.0055155	1.0049304	1.0043548	1.0037904	1.0032393	1.0027006	1.002176	1.0016642	1.0011669	1.0006826	1.0002121	0.9997541	0.99930745	0.998873
1.0120538	1.0126429	1.013	1.013199	1.0133069	1.0133758	1.0134383	1.0135161	1.0136157	1.0137354	1.0138701	1.0140084	1.0141389	1.0142503	1.0143324	1.0143753	1.0143734	1.01432	1.0142121	1.0140486	1.01383	1.0135561	1.0132307	1.0128566	1.0124371	1.0119768	1.0114821	1.0109556	1.0104041	1.0098311	1.0092418	1.0086416	1.0080332	1.0074215	1.0068096	1.0062001	1.0055966	1.0050006	1.0044143	1.0038395	1.0032778	1.0027292	1.0021944	1.0016742	1.001168	1.0006764	1.0001998	0.99973613	0.9992848	0.99884677
1.011963	1.0124595	1.0127503	1.0129095	1.0129999	1.0130674	1.0131422	1.0132391	1.0133637	1.0135117	1.0136749	1.0138427	1.0140036	1.0141437	1.014253	1.0143229	1.0143449	1.0143154	1.0142289	1.0140848	1.0138835	1.0136254	1.0133128	1.0129495	1.0125387	1.012086	1.0115952	1.0110716	1.0105208	1.0099465	1.0093548	1.0087497	1.0081356	1.0075165	1.0068961	1.0062785	1.0056645	1.0050578	1.0044621	1.0038769	1.0033047	1.0027459	1.0022017	1.0016724	1.0011582	1.0006593	1.0001754	0.99970615	0.99925053	0.9988086
1.0118179	1.0122311	1.012466	1.0125937	1.0126706	1.0127398	1.0128267	1.0129424	1.0130904	1.0132645	1.013456	1.0136514	1.0138397	1.0140073	1.0141435	1.0142381	1.0142844	1.0142771	1.0142123	1.0140877	1.0139037	1.0136619	1.0133636	1.0130123	1.0126126	1.0121675	1.0116825	1.0111637	1.0106151	1.0100415	1.0094479	1.0088397	1.0082209	1.0075963	1.0069693	1.0063432	1.0057214	1.005106	1.0044992	1.0039046	1.0033222	1.002754	1.0021999	1.0016619	1.0011393	1.000633	1.0001417	0.99966663	0.99920654	0.99876034
1.0116292	1.0119689	1.0121546	1.0122558	1.0123237	1.012396	1.0124942	1.0126286	1.0127978	1.0129961	1.0132128	1.0134344	1.0136486	1.0138413	1.0140021	1.0141209	1.014191	1.0142058	1.0141622	1.0140575	1.0138923	1.013667	1.0133846	1.0130467	1.0126581	1.0122229	1.0117465	1.0112329	1.010688	1.0101163	1.0095236	1.0089138	1.0082921	1.0076628	1.00703	1.006397	1.0057675	1.0051438	1.0045286	1.0039246	1.003333	1.0027552	1.0021919	1.0016453	1.0011137	1.0006	1.0001022	0.99962085	0.9991549	0.99870455
1.0114049	1.0116788	1.0118232	1.0119014	1.0119617	1.012038	1.0121475	1.0122981	1.0124879	1.0127083	1.0129478	1.0131936	1.0134314	1.0136476	1.0138326	1.0139747	1.0140672	1.0141037	1.0140812	1.0139966	1.0138505	1.0136427	1.013376	1.0130532	1.0126773	1.0122539	1.0117862	1.0112805	1.0107409	1.0101736	1.0095822	1.0089732	1.00835	1.0077184	1.0070808	1.0064424	1.0058062	1.0051751	1.004552	1.0039396	1.0033386	1.0027522	1.0021808	1.0016248	1.0010858	1.0005636	1.0000579	0.9995705	0.9990991	0.9986441
1.0111525	1.0113683	1.0114758	1.0115348	1.0115899	1.011669	1.011789	1.0119548	1.0121617	1.0124024	1.0126631	1.0129306	1.01319	1.0134288	1.0136358	1.0138007	1.0139145	1.0139726	1.0139705	1.0139062	1.0137794	1.0135903	1.0133404	1.013033	1.0126712	1.0122607	1.0118041	1.0113076	1.0107752	1.010213	1.0096259	1.0090188	1.0083965	1.0077628	1.0071232	1.0064806	1.0058396	1.0052019	1.004572	1.0039515	1.0033433	1.0027479	1.0021677	1.0016036	1.001056	1.0005258	1.0000135	0.99951845	0.99904156	0.99858147
1.01088	1.0110438	1.0111188	1.0111606	1.0112095	1.011292	1.0114214	1.0115998	1.0118229	1.0120814	1.012361	1.0126477	1.0129277	1.0131876	1.013415	1.0136001	1.0137357	1.0138143	1.0138332	1.0137892	1.0136812	1.0135107	1.0132791	1.0129886	1.0126426	1.0122453	1.0118009	1.0113151	1.0107923	1.010237	1.0096555	1.0090522	1.008432	1.0077987	1.0071576	1.0065126	1.005868	1.0052254	1.0045892	1.0039623	1.0033464	1.0027435	1.0021555	1.0015826	1.0010273	1.0004896	0.99997014	0.999468	0.998985	0.99851876
1.0105942	1.0107106	1.0107561	1.0107824	1.0108262	1.0109107	1.0110471	1.0112371	1.0114738	1.0117475	1.0120444	1.0123487	1.0126472	1.012926	1.0131727	1.0133774	1.0135329	1.0136315	1.0136702	1.0136472	1.0135586	1.0134072	1.0131937	1.0129207	1.0125916	1.0122087	1.0117786	1.0113051	1.0107926	1.0102468	1.0096726	1.0090741	1.0084573	1.0078266	1.0071859	1.0065404	1.0058926	1.0052469	1.0046062	1.0039735	1.0033513	1.0027415	1.0021456	1.0015663	1.0010031	1.0004569	0.9999303	0.9994215	0.9989314	0.99845964
1.0103005	1.0103741	1.010392	1.0104029	1.0104413	1.010527	1.0106691	1.0108684	1.0111177	1.0114046	1.011716	1.0120361	1.0123513	1.0126468	1.0129112	1.0131353	1.0133095	1.013428	1.0134861	1.0134821	1.0134135	1.0132818	1.0130867	1.0128319	1.0125198	1.0121536	1.0117389	1.0112789	1.0107789	1.0102433	1.0096774	1.0090866	1.0084755	1.0078478	1.0072101	1.0065645	1.005916	1.005268	1.0046239	1.0039872	1.0033587	1.0027429	1.00214	1.0015537	1.000983	1.0004302	0.9998961	0.9993796	0.9988834	0.99840575
1.0100043	1.010038	1.0100302	1.0100272	1.0100586	1.0101444	1.010291	1.0104976	1.0107561	1.0110548	1.0113783	1.0117126	1.0120419	1.0123533	1.0126349	1.0128763	1.0130681	1.0132049	1.0132828	1.0132978	1.0132489	1.0131363	1.0129606	1.0127248	1.0124303	1.0120816	1.0116825	1.0112371	1.0107505	1.0102272	1.0096722	1.00909	1.0084853	1.0078636	1.0072289	1.006586	1.0059383	1.0052896	1.0046433	1.0040028	1.0033709	1.0027494	1.002141	1.0015477	1.0009701	1.0004109	0.99986917	0.9993466	0.9988428	0.9983592
1.0097095	1.0097059	1.0096742	1.0096558	1.0096807	1.0097654	1.0099151	1.010127	1.010393	1.0107011	1.011036	1.0113816	1.0117244	1.0120499	1.012346	1.0126027	1.0128123	1.0129662	1.0130625	1.0130962	1.0130668	1.0129735	1.0128175	1.0125998	1.0123245	1.0119933	1.0116116	1.0111823	1.0107101	1.0102004	1.0096568	1.0090848	1.0084895	1.0078747	1.0072451	1.006606	1.0059595	1.0053118	1.0046648	1.0040225	1.0033875	1.0027621	1.0021484	1.0015494	1.0009663	1.0003998	0.99985206	0.9993223	0.9988122	0.99832183
1.0094202	1.0093814	1.0093259	1.0092938	1.0093105	1.0093923	1.0095431	1.0097592	1.0100315	1.0103465	1.0106895	1.0110457	1.0113995	1.0117376	1.0120474	1.0123184	1.0125433	1.012715	1.0128285	1.0128806	1.0128698	1.0127957	1.0126588	1.0124604	1.0122042	1.0118918	1.0115274	1.0111147	1.0106583	1.0101628	1.0096328	1.0090723	1.0084866	1.007881	1.0072585	1.0066245	1.0059823	1.005336	1.0046898	1.0040473	1.00341	1.0027815	1.002164	1.0015604	1.0009716	1.0003997	0.999845	0.9993087	0.99879205	0.9982951
1.0091393	1.0090667	1.0089884	1.008941	1.00895	1.0090276	1.0091778	1.0093958	1.0096717	1.0099928	1.0103437	1.0107082	1.0110717	1.0114205	1.0117425	1.0120268	1.0122662	1.0124532	1.0125831	1.0126524	1.0126607	1.0126047	1.012487	1.0123085	1.012071	1.0117773	1.0114316	1.0110368	1.0105972	1.010117	1.0096006	1.0090536	1.0084797	1.0078834	1.00727	1.0066421	1.0060049	1.0053624	1.0047189	1.0040761	1.003438	1.0028079	1.002188	1.0015799	1.0009872	1.0004094	0.9998487	0.99930704	0.99878424	0.998281
1.0088699	1.0087651	1.0086643	1.0086015	1.0086006	1.0086732	1.0088214	1.0090404	1.0093188	1.0096433	1.0100002	1.0103705	1.0107423	1.0111006	1.011433	1.0117297	1.0119818	1.0121845	1.0123297	1.012416	1.0124413	1.0124044	1.0123044	1.0121452	1.0119268	1.011653	1.0113254	1.0109487	1.0105271	1.0100634	1.0095621	1.0090294	1.0084685	1.0078835	1.0072784	1.0066592	1.0060288	1.0053915	1.0047507	1.0041103	1.003473	1.0028424	1.0022204	1.0016099	1.0010134	1.0004307	0.9998657	0.99931765	0.9987892	0.99828005
1.0086138	1.0084777	1.0083535	1.0082756	1.0082649	1.0083312	1.0084763	1.0086942	1.0089729	1.0093006	1.0096598	1.0100362	1.0104145	1.0107805	1.0111228	1.0114299	1.0116947	1.0119097	1.0120698	1.0121723	1.0122141	1.0121944	1.012114	1.0119735	1.0117748	1.0115193	1.0112108	1.010853	1.0104485	1.0100024	1.0095178	1.0090001	1.0084523	1.0078803	1.0072863	1.0066763	1.0060543	1.0054231	1.0047871	1.0041497	1.0035145	1.0028845	1.0022618	1.0016496	1.0010496	1.0004638	0.9998938	0.9993419	0.9988075	0.9982927
1.0083725	1.0082055	1.0080594	1.0079656	1.0079437	1.0080028	1.0081432	1.0083588	1.0086371	1.0089656	1.0093277	1.009708	1.0100902	1.0104638	1.0108134	1.0111303	1.0114055	1.0116328	1.011807	1.0119238	1.011982	1.0119793	1.011917	1.011795	1.0116144	1.0113784	1.0110888	1.0107497	1.0103639	1.0099353	1.0094682	1.008966	1.0084332	1.0078743	1.0072925	1.0066935	1.0060804	1.0054566	1.0048271	1.0041943	1.0035626	1.0029339	1.0023115	1.0016987	1.0010968	1.0005087	0.9999354	0.99937886	0.99884003	0.9983196
1.008147	1.0079504	1.0077825	1.007672	1.0076382	1.0076891	1.0078242	1.0080357	1.0083128	1.0086409	1.0090036	1.0093862	1.009773	1.0101507	1.0105072	1.0108324	1.0111176	1.0113559	1.011542	1.0116732	1.0117468	1.0117604	1.011715	1.0116104	1.0114486	1.0112319	1.0109619	1.010641	1.0102742	1.0098639	1.0094137	1.0089285	1.0084112	1.0078666	1.0072987	1.0067106	1.0061077	1.0054932	1.0048707	1.0042439	1.0036156	1.0029901	1.0023702	1.0017571	1.0011551	1.0005649	0.9999893	0.999429	0.99888617	0.9983612
1.007938	1.0077133	1.0075231	1.0073961	1.00735	1.0073919	1.0075202	1.0077273	1.0080009	1.0083278	1.00869	1.009074	1.0094631	1.0098448	1.0102063	1.0105387	1.0108321	1.0110806	1.0112786	1.0114232	1.0115106	1.0115393	1.0115101	1.0114236	1.0112801	1.0110811	1.0108297	1.0105286	1.0101801	1.0097882	1.0093557	1.0088874	1.0083873	1.0078568	1.0073031	1.006728	1.0061368	1.0055318	1.0049176	1.0042979	1.0036758	1.0030543	1.0024371	1.0018251	1.0012236	1.0006324	1.0000548	0.9994924	0.9989455	0.9984168
1.0077472	1.0074939	1.0072821	1.0071378	1.0070794	1.0071113	1.007232	1.0074335	1.0077033	1.008027	1.0083878	1.0087713	1.0091621	1.0095465	1.0099127	1.0102508	1.0105516	1.0108088	1.0110176	1.0111743	1.0112747	1.0113188	1.0113056	1.0112346	1.0111088	1.0109282	1.0106952	1.0104122	1.0100827	1.0097091	1.0092958	1.0088446	1.0083605	1.007847	1.0073075	1.0067457	1.0061666	1.0055729	1.004968	1.0043564	1.0037413	1.0031247	1.0025107	1.0019026	1.0013013	1.0007113	1.0001324	0.99956816	0.99901885	0.9984867
1.0075743	1.0072927	1.0070593	1.0068991	1.0068269	1.0068482	1.0069605	1.0071554	1.0074205	1.0077401	1.008099	1.0084811	1.0088724	1.0092584	1.0096277	1.0099698	1.0102775	1.0105428	1.0107604	1.0109283	1.0110415	1.011099	1.0111008	1.0110466	1.0109371	1.0107741	1.0105594	1.0102944	1.0099833	1.0096292	1.0092334	1.0087998	1.0083327	1.0078355	1.0073116	1.0067649	1.0061979	1.005616	1.0050219	1.0044196	1.0038111	1.0032011	1.0025927	1.0019879	1.0013889	1.0007993	1.000221	0.99965566	0.9991048	0.99857014
1.0074185	1.0071104	1.0068551	1.0066777	1.006592	1.0066025	1.0067059	1.0068944	1.0071526	1.007468	1.0078232	1.0082037	1.0085937	1.0089804	1.0093527	1.0096986	1.0100118	1.010284	1.0105106	1.010688	1.0108125	1.0108826	1.0108986	1.0108598	1.0107661	1.01062	1.010423	1.0101765	1.0098836	1.0095466	1.0091692	1.008754	1.0083041	1.0078237	1.0073156	1.0067834	1.0062308	1.0056614	1.0050784	1.0044857	1.0038866	1.0032837	1.0026805	1.0020801	1.0014848	1.0008973	1.0003198	0.9997545	0.99920285	0.9986663
1.0072802	1.0069455	1.0066695	1.006475	1.0063754	1.0063751	1.0064692	1.0066493	1.0069015	1.0072113	1.0075626	1.0079403	1.0083287	1.0087149	1.0090879	1.0094371	1.0097537	1.0100327	1.0102669	1.0104531	1.0105883	1.0106711	1.0107001	1.0106752	1.0105978	1.0104678	1.0102874	1.0100585	1.0097833	1.009465	1.0091051	1.0087075	1.0082756	1.0078118	1.0073202	1.0068033	1.0062648	1.0057086	1.0051377	1.0045557	1.0039663	1.0033706	1.002775	1.0021797	1.0015891	1.0010043	1.0004284	0.99986404	0.9993116	0.998774
1.0071588	1.0067989	1.0065019	1.0062903	1.0061777	1.0061653	1.0062495	1.0064206	1.0066667	1.00697	1.0073162	1.0076903	1.0080761	1.0084617	1.0088352	1.0091865	1.0095074	1.0097905	1.0100317	1.0102267	1.0103714	1.0104649	1.0105064	1.0104955	1.0104321	1.0103179	1.0101544	1.0099419	1.0096842	1.0093838	1.0090413	1.0086617	1.0082474	1.0078002	1.0073242	1.0068234	1.0062996	1.0057571	1.0051991	1.0046287	1.0040492	1.0034633	1.0028747	1.0022858	1.0016998	1.001119	1.0005457	0.9999825	0.99943125	0.9988932
1.0070533	1.0066686	1.0063516	1.0061238	1.0059966	1.0059726	1.0060467	1.0062096	1.0064468	1.0067445	1.0070854	1.0074546	1.0078379	1.0082217	1.0085948	1.0089474	1.0092711	1.0095588	1.0098058	1.0100082	1.0101627	1.0102658	1.010319	1.0103207	1.0102712	1.0101715	1.0100235	1.0098282	1.0095867	1.0093031	1.0089792	1.0086167	1.0082192	1.0077891	1.00733	1.006845	1.006336	1.005808	1.005263	1.0047041	1.0041357	1.003559	1.0029788	1.0023973	1.0018175	1.0012411	1.0006714	1.0001106	0.9995603	0.99902296
1.0069629	1.0065541	1.0062171	1.0059739	1.0058328	1.0057973	1.0058614	1.0060145	1.0062443	1.0065345	1.0068691	1.007234	1.0076135	1.0079949	1.0083677	1.0087203	1.0090463	1.0093374	1.00959	1.0097985	1.0099611	1.0100744	1.0101385	1.0101517	1.010116	1.0100305	1.0098974	1.0097171	1.0094924	1.0092254	1.0089173	1.0085726	1.008192	1.007779	1.0073367	1.0068672	1.0063739	1.0058608	1.0053291	1.004783	1.0042255	1.0036591	1.0030884	1.002514	1.0019403	1.0013696	1.0008043	1.0002462	0.999698	0.99916214
1.0068862	1.0064548	1.0060995	1.0058397	1.0056849	1.0056376	1.0056913	1.0058355	1.0060568	1.0063398	1.0066684	1.0070279	1.007403	1.0077819	1.0081527	1.0085057	1.0088328	1.009128	1.0093845	1.0095993	1.0097687	1.0098913	1.0099653	1.0099897	1.0099664	1.0098939	1.0097754	1.0096096	1.0094012	1.0091504	1.0088588	1.0085305	1.0081669	1.0077709	1.0073445	1.0068911	1.0064129	1.0059143	1.005397	1.0048631	1.0043176	1.003763	1.0032008	1.0026352	1.0020686	1.0015037	1.0009431	1.0003889	0.9998432	0.99930835
1.0068231	1.006369	1.0059953	1.0057203	1.0055528	1.0054936	1.0055368	1.0056723	1.0058846	1.0061599	1.0064819	1.0068355	1.0072066	1.0075818	1.007951	1.0083036	1.0086321	1.0089294	1.00919	1.0094098	1.0095866	1.0097169	1.0098	1.0098357	1.0098233	1.0097642	1.0096585	1.009508	1.0093133	1.0090783	1.0088035	1.008491	1.0081437	1.007764	1.0073535	1.006916	1.006454	1.0059696	1.005466	1.004946	1.0044127	1.0038681	1.0033164	1.00276	1.002201	1.0016426	1.001088	1.0005378	0.9999951	0.99946296
1.006771	1.0062963	1.0059052	1.0056149	1.0054346	1.0053641	1.0053974	1.0055228	1.0057269	1.0059943	1.0063093	1.0066569	1.0070231	1.0073953	1.0077614	1.0081137	1.008443	1.008742	1.0090061	1.009231	1.0094135	1.0095518	1.0096437	1.0096893	1.0096879	1.0096402	1.0095478	1.0094109	1.0092311	1.0090104	1.0087509	1.0084542	1.008123	1.0077591	1.0073651	1.0069432	1.006496	1.0060261	1.005537	1.0050305	1.0045094	1.0039772	1.0034355	1.0028881	1.0023372	1.0017865	1.001237	1.0006914	1.0001533	0.99962336
1.0067286	1.0062348	1.0058271	1.005523	1.0053303	1.0052481	1.0052713	1.0053871	1.0055826	1.0058422	1.0061508	1.0064914	1.0068527	1.0072213	1.0075852	1.0079359	1.0082649	1.0085661	1.0088327	1.0090622	1.0092508	1.0093955	1.0094957	1.0095509	1.0095602	1.0095241	1.0094427	1.0093191	1.0091525	1.0089473	1.0087014	1.0084202	1.0081046	1.0077562	1.007378	1.0069708	1.0065395	1.0060846	1.0056098	1.0051163	1.0046084	1.0040872	1.0035572	1.0030192	1.0024773	1.0019332	1.0013906	1.0008508	1.0003165	0.99978954
1.0066955	1.0061833	1.0057596	1.0054421	1.0052373	1.0051444	1.0051572	1.0052643	1.0054517	1.0057032	1.0060034	1.0063388	1.0066949	1.0070593	1.0074205	1.0077693	1.008099	1.0084009	1.0086697	1.0089034	1.0090972	1.009249	1.0093567	1.00942	1.0094397	1.0094136	1.0093445	1.009233	1.0090803	1.0088875	1.0086565	1.00839	1.0080892	1.0077555	1.0073926	1.0070009	1.0065843	1.0061442	1.0056831	1.0052035	1.0047083	1.0041995	1.0036801	1.0031523	1.0026193	1.0020834	1.0015475	1.0010136	1.0004834	0.9999609
1.0066699	1.0061394	1.0057013	1.0053709	1.0051544	1.0050517	1.0050552	1.0051526	1.0053312	1.0055751	1.0058686	1.0061975	1.0065479	1.0069082	1.0072664	1.0076144	1.0079428	1.0082456	1.0085181	1.0087551	1.0089538	1.0091112	1.0092262	1.0092982	1.0093265	1.0093113	1.0092531	1.009153	1.0090125	1.0088329	1.0086156	1.0083628	1.0080769	1.0077575	1.0074092	1.0070326	1.0066305	1.0062044	1.005758	1.0052922	1.0048095	1.0043128	1.0038046	1.0032871	1.002764	1.0022359	1.0017067	1.0011793	1.0006547	1.0001355
1.00665	1.0061038	1.0056518	1.0053083	1.0050815	1.0049685	1.0049623	1.0050511	1.0052217	1.0054578	1.0057441	1.0060668	1.0064121	1.006768	1.0071236	1.0074687	1.0077969	1.0081012	1.0083752	1.0086155	1.0088189	1.0089827	1.0091041	1.0091844	1.0092208	1.0092155	1.009168	1.0090789	1.0089508	1.0087835	1.0085791	1.0083398	1.0080667	1.0077622	1.0074277	1.0070662	1.0066782	1.0062664	1.005833	1.0053807	1.0049111	1.0044267	1.0039304	1.0034236	1.0029095	1.0023901	1.0018686	1.0013472	1.0008281	1.0003136
1.0066345	1.0060736	1.0056082	1.0052545	1.0050172	1.0048947	1.0048795	1.0049598	1.0051215	1.0053502	1.0056293	1.0059453	1.0062858	1.006637	1.0069894	1.0073334	1.0076605	1.0079652	1.0082409	1.0084851	1.0086927	1.0088614	1.0089904	1.0090772	1.0091227	1.0091268	1.0090892	1.009011	1.0088934	1.0087384	1.0085465	1.00832	1.0080607	1.0077693	1.0074487	1.0071002	1.0067266	1.0063289	1.0059096	1.0054708	1.0050138	1.0045416	1.0040562	1.0035603	1.0030557	1.0025455	1.0020319	1.0015172	1.0010035	1.0004935
1.0066229	1.0060476	1.0055714	1.0052059	1.0049593	1.0048277	1.004804	1.0048755	1.0050294	1.0052497	1.0055223	1.0058328	1.0061674	1.0065143	1.0068636	1.0072056	1.0075325	1.007838	1.0081154	1.0083619	1.0085742	1.0087479	1.0088834	1.0089777	1.0090314	1.0090442	1.0090159	1.0089481	1.0088416	1.0086974	1.0085179	1.0083035	1.0080565	1.0077784	1.0074717	1.007137	1.0067762	1.0063925	1.0059862	1.0055605	1.0051156	1.0046566	1.0041825	1.0036973	1.0032028	1.0027018	1.0021957	1.0016881	1.0011812	1.0006764
1.0066122	1.0060252	1.0055374	1.0051632	1.0049073	1.0047672	1.0047349	1.0047982	1.0049442	1.0051572	1.005423	1.0057273	1.0060564	1.0063995	1.0067453	1.0070851	1.007411	1.0077168	1.0079967	1.0082463	1.0084622	1.0086417	1.0087833	1.0088847	1.0089461	1.0089675	1.0089488	1.008891	1.0087949	1.0086614	1.008493	1.0082904	1.0080562	1.0077908	1.0074961	1.0071745	1.0068271	1.0064558	1.0060627	1.0056498	1.0052185	1.0047705	1.0043085	1.003834	1.0033499	1.0028574	1.0023606	1.0018599	1.0013584	1.0008591
1.0066029	1.0060041	1.0055069	1.0051241	1.0048597	1.0047114	1.0046709	1.0047269	1.004865	1.0050709	1.0053296	1.0056282	1.0059518	1.0062906	1.0066339	1.0069711	1.0072966	1.0076032	1.0078843	1.0081369	1.0083568	1.0085413	1.0086881	1.008797	1.0088664	1.0088962	1.0088868	1.008838	1.0087521	1.0086297	1.0084722	1.0082809	1.0080575	1.0078045	1.0075222	1.0072134	1.0068789	1.0065198	1.0061401	1.0057393	1.0053198	1.004884	1.0044334	1.0039701	1.0034951	1.0030129	1.0025239	1.0020308	1.0015365	1.0010419
1.006592	1.0059847	1.0054785	1.0050868	1.0048152	1.0046592	1.0046115	1.0046598	1.0047907	1.0049891	1.0052415	1.0055337	1.0058525	1.006187	1.0065268	1.0068624	1.0071874	1.0074941	1.0077772	1.0080326	1.0082568	1.0084457	1.0085992	1.0087144	1.0087917	1.0088294	1.0088283	1.0087891	1.008713	1.008601	1.008454	1.0082737	1.0080616	1.0078198	1.0075502	1.0072529	1.00693	1.006584	1.0062164	1.0058279	1.0054207	1.0049965	1.0045574	1.0041044	1.0036405	1.0031673	1.0026872	1.0022014	1.0017135	1.0012249
1.0065807	1.0059638	1.0054504	1.0050521	1.0047729	1.0046101	1.0045553	1.0045962	1.0047196	1.0049117	1.0051574	1.0054435	1.0057573	1.006087	1.0064244	1.0067581	1.0070821	1.0073891	1.0076735	1.0079322	1.0081601	1.0083549	1.008514	1.008636	1.0087202	1.0087662	1.0087732	1.008744	1.0086774	1.008575	1.0084381	1.0082685	1.0080677	1.0078365	1.0075779	1.0072922	1.006982	1.0066477	1.0062921	1.0059154	1.0055199	1.0051074	1.0046794	1.0042375	1.0037837	1.00332	1.0028483	1.0023711	1.0018898	1.0014066
1.0065658	1.0059425	1.0054226	1.0050175	1.0047324	1.0045629	1.0045004	1.004535	1.0046518	1.0048372	1.005076	1.0053561	1.005665	1.0059909	1.0063244	1.0066569	1.0069796	1.0072874	1.0075741	1.0078348	1.0080668	1.0082666	1.0084311	1.0085601	1.0086519	1.0087059	1.0087223	1.0087016	1.0086441	1.0085518	1.0084244	1.0082654	1.0080749	1.007855	1.0076067	1.0073332	1.0070337	1.0067106	1.0063665	1.0060015	1.0056174	1.0052166	1.0047995	1.0043678	1.0039243	1.0034702	1.0030069	1.0025375	1.0020633	1.0015867
1.0065483	1.0059186	1.0053931	1.0049832	1.004692	1.0045166	1.0044479	1.0044754	1.0045855	1.0047634	1.0049963	1.0052711	1.0055745	1.0058968	1.0062267	1.006557	1.0068794	1.0071876	1.0074761	1.00774	1.0079758	1.0081805	1.0083512	1.0084864	1.0085853	1.0086476	1.0086721	1.0086604	1.0086123	1.0085287	1.0084125	1.0082628	1.0080824	1.0078732	1.0076357	1.007372	1.007084	1.0067725	1.0064391	1.0060854	1.0057129	1.0053223	1.0049162	1.0044955	1.0040619	1.003617	1.0031627	1.0027015	1.0022343	1.0017642
1.0065247	1.0058912	1.0053619	1.0049472	1.004651	1.0044705	1.0043957	1.0044166	1.0045197	1.0046918	1.0049183	1.0051869	1.0054857	1.0058032	1.0061307	1.0064585	1.0067805	1.0070893	1.0073793	1.0076458	1.0078853	1.0080954	1.0082722	1.008414	1.0085208	1.0085901	1.0086234	1.0086206	1.0085815	1.0085081	1.0084007	1.0082613	1.0080911	1.0078908	1.0076641	1.0074108	1.0071335	1.0068326	1.0065099	1.0061672	1.0058053	1.0054257	1.0050303	1.00462	1.0041964	1.0037608	1.0033159	1.0028622	1.0024029	1.0019386
1.0064968	1.0058606	1.0053277	1.0049098	1.0046091	1.0044227	1.0043432	1.0043579	1.0044549	1.0046198	1.0048404	1.0051033	1.0053962	1.0057102	1.006035	1.0063602	1.0066816	1.00699	1.0072821	1.0075512	1.0077953	1.0080099	1.0081931	1.0083413	1.0084548	1.008533	1.0085747	1.0085807	1.008551	1.008486	1.0083888	1.0082587	1.008098	1.0079082	1.0076914	1.0074482	1.0071802	1.0068904	1.0065786	1.0062453	1.0058943	1.0055255	1.00514	1.00474	1.0043261	1.0038998	1.0034637	1.0030187	1.0025663	1.0021093
1.006463	1.0058248	1.0052899	1.0048691	1.0045654	1.0043749	1.0042896	1.0042982	1.0043892	1.004548	1.004762	1.0050194	1.0053076	1.0056173	1.0059373	1.0062617	1.0065813	1.0068909	1.0071843	1.0074565	1.0077041	1.0079235	1.0081114	1.0082674	1.0083889	1.0084743	1.0085245	1.0085394	1.0085186	1.0084635	1.0083749	1.0082546	1.0081038	1.0079238	1.0077167	1.0074831	1.0072252	1.0069455	1.006643	1.0063211	1.0059797	1.0056212	1.0052462	1.0048555	1.0044519	1.0040354	1.0036072	1.0031704	1.0027255	1.0022753
1.0064225	1.0057843	1.0052485	1.004826	1.0045189	1.0043249	1.0042347	1.0042378	1.0043224	1.004475	1.0046834	1.0049348	1.0052177	1.0055226	1.0058405	1.0061618	1.0064803	1.0067899	1.0070845	1.0073596	1.0076104	1.0078348	1.0080295	1.0081913	1.0083203	1.0084141	1.0084723	1.0084964	1.0084844	1.0084386	1.0083597	1.0082483	1.0081074	1.0079368	1.0077394	1.0075151	1.0072676	1.0069968	1.0067039	1.006392	1.006061	1.0057123	1.0053467	1.0049665	1.004572	1.0041646	1.0037453	1.003317	1.0028794	1.0024356
1.0063753	1.0057378	1.0052025	1.0047789	1.0044695	1.0042721	1.0041778	1.0041754	1.0042545	1.0044011	1.0046031	1.0048482	1.0051262	1.0054265	1.0057402	1.0060593	1.0063772	1.0066866	1.0069822	1.00726	1.007515	1.0077436	1.0079441	1.008113	1.0082489	1.0083506	1.008418	1.0084497	1.0084476	1.0084106	1.0083416	1.0082396	1.008108	1.007947	1.0077583	1.0075438	1.0073053	1.0070437	1.006762	1.0064586	1.0061373	1.0057977	1.005442	1.0050708	1.0046861	1.0042875	1.0038772	1.0034566	1.003027	1.0025901
1.0063198	1.0056857	1.0051517	1.0047278	1.0044173	1.0042169	1.0041182	1.0041118	1.0041844	1.0043252	1.0045209	1.0047604	1.0050328	1.0053287	1.0056386	1.0059553	1.006271	1.0065802	1.0068777	1.0071572	1.0074157	1.0076494	1.0078546	1.0080307	1.0081737	1.0082834	1.0083587	1.0083997	1.0084066	1.008379	1.0083195	1.0082271	1.0081046	1.0079528	1.0077735	1.0075682	1.0073389	1.007087	1.0068134	1.0065196	1.0062075	1.0058774	1.0055312	1.0051693	1.004793	1.0044034	1.0040021	1.0035901	1.0031682	1.0027382
1.0062566	1.0056263	1.0050949	1.0046723	1.0043612	1.0041583	1.0040569	1.0040449	1.0041128	1.0042471	1.0044372	1.0046703	1.0049375	1.0052286	1.005534	1.0058479	1.0061623	1.0064709	1.0067683	1.0070506	1.0073119	1.0075495	1.0077616	1.007943	1.0080938	1.0082116	1.0082955	1.0083454	1.0083612	1.0083433	1.008292	1.0082092	1.0080963	1.0079532	1.007784	1.0075874	1.0073676	1.0071244	1.0068599	1.0065752	1.006272	1.0059512	1.0056137	1.0052611	1.0048938	1.0045121	1.0041196	1.0037153	1.0033011	1.0028787
1.0061852	1.0055604	1.0050327	1.0046122	1.0043012	1.004097	1.003992	1.0039759	1.0040383	1.0041676	1.0043505	1.0045784	1.0048395	1.0051254	1.0054274	1.0057377	1.0060501	1.0063578	1.0066557	1.0069396	1.0072044	1.0074458	1.0076631	1.0078504	1.0080085	1.0081341	1.0082263	1.0082844	1.0083095	1.008301	1.0082594	1.0081861	1.0080825	1.0079491	1.0077884	1.0076014	1.0073904	1.0071555	1.0069001	1.0066239	1.0063292	1.0060174	1.0056888	1.0053449	1.0049859	1.0046139	1.0042292	1.0038326	1.0034262	1.0030105
1.006105	1.005487	1.0049638	1.0045463	1.004237	1.0040311	1.0039239	1.0039041	1.0039616	1.0040845	1.0042621	1.0044835	1.0047395	1.0050197	1.0053172	1.0056242	1.005934	1.0062402	1.0065389	1.006824	1.0070913	1.0073373	1.0075588	1.0077525	1.0079176	1.0080501	1.0081513	1.008218	1.0082524	1.0082529	1.0082208	1.0081565	1.0080619	1.0079377	1.0077863	1.007608	1.0074056	1.0071807	1.006933	1.0066661	1.0063803	1.0060765	1.005756	1.0054206	1.0050701	1.004706	1.0043298	1.0039419	1.0035425	1.0031339
1.0060163	1.0054063	1.0048896	1.0044756	1.0041678	1.0039623	1.0038527	1.0038294	1.0038822	1.0039996	1.0041708	1.0043869	1.004637	1.0049113	1.0052038	1.0055071	1.005814	1.0061198	1.0064176	1.0067033	1.006973	1.0072228	1.0074483	1.0076483	1.007819	1.0079598	1.0080686	1.0081443	1.008187	1.008197	1.0081742	1.0081196	1.0080345	1.0079193	1.0077773	1.0076082	1.0074142	1.0071975	1.0069586	1.0066999	1.0064224	1.0061266	1.0058148	1.0054878	1.0051452	1.0047892	1.0044214	1.0040407	1.0036489	1.0032481
1.0059185	1.0053172	1.0048081	1.0043991	1.004094	1.003889	1.0037781	1.0037516	1.0038002	1.0039124	1.0040783	1.0042875	1.004531	1.0048004	1.0050883	1.0053874	1.0056912	1.0059946	1.0062913	1.0065781	1.0068492	1.0071023	1.0073323	1.0075372	1.0077145	1.0078626	1.0079792	1.008063	1.0081149	1.0081338	1.0081203	1.0080748	1.0079986	1.0078933	1.0077598	1.0075996	1.0074147	1.0072063	1.006976	1.0067255	1.0064555	1.006169	1.0058644	1.0055454	1.0052112	1.0048635	1.0045027	1.0041299	1.0037456	1.0033513
1.0058113	1.0052212	1.0047203	1.0043172	1.0040154	1.0038118	1.0036998	1.003671	1.0037154	1.0038222	1.0039828	1.004186	1.0044234	1.0046871	1.0049691	1.0052643	1.0055647	1.0058655	1.006161	1.0064477	1.0067201	1.0069758	1.0072101	1.0074196	1.0076028	1.0077573	1.0078816	1.007974	1.0080346	1.008062	1.0080576	1.0080216	1.0079545	1.0078586	1.007734	1.0075824	1.0074064	1.0072066	1.0069841	1.0067416	1.0064803	1.0062011	1.0059047	1.0055933	1.0052671	1.0049272	1.0045741	1.0042086	1.0038316	1.0034441
1.0056952	1.0051167	1.0046258	1.0042292	1.0039321	1.0037303	1.0036178	1.0035869	1.0036279	1.0037305	1.0038849	1.004082	1.0043132	1.0045705	1.0048481	1.005138	1.0054349	1.0057328	1.0060276	1.006313	1.0065868	1.0068438	1.0070807	1.0072957	1.0074838	1.007645	1.0077757	1.0078764	1.0079457	1.0079818	1.0079865	1.0079597	1.0079015	1.0078143	1.0076988	1.0075564	1.0073886	1.0071973	1.006983	1.0067486	1.0064952	1.0062236	1.0059355	1.0056312	1.0053124	1.0049798	1.004634	1.004276	1.0039062	1.0035256
1.00557	1.0050048	1.0045234	1.0041358	1.0038434	1.0036445	1.0035328	1.0035001	1.0035372	1.0036358	1.0037845	1.0039759	1.004201	1.0044532	1.0047249	1.0050093	1.0053014	1.0055963	1.0058886	1.0061738	1.0064474	1.0067059	1.0069461	1.007164	1.0073577	1.0075244	1.0076623	1.0077704	1.0078474	1.007892	1.0079056	1.0078876	1.0078385	1.0077604	1.0076537	1.00752	1.0073609	1.0071775	1.0069718	1.0067456	1.0064994	1.0062358	1.0059551	1.0056585	1.005347	1.0050216	1.0046831	1.0043321	1.0039691	1.0035952
1.0054362	1.0048845	1.0044146	1.0040357	1.0037497	1.0035537	1.003444	1.0034101	1.0034448	1.0035384	1.0036824	1.0038679	1.0040874	1.0043324	1.0045984	1.0048777	1.0051658	1.0054568	1.0057464	1.0060298	1.0063032	1.0065633	1.0068046	1.0070261	1.0072243	1.0073968	1.0075414	1.0076561	1.0077403	1.0077933	1.0078152	1.0078063	1.0077664	1.0076969	1.0075984	1.0074741	1.0073227	1.0071481	1.006951	1.0067316	1.0064936	1.0062368	1.0059633	1.0056741	1.0053704	1.0050514	1.0047199	1.0043763	1.0040195	1.0036528
1.0052933	1.0047563	1.0042988	1.0039293	1.0036505	1.0034587	1.0033505	1.0033166	1.0033487	1.0034388	1.0035782	1.0037577	1.0039713	1.004211	1.0044701	1.0047437	1.0050266	1.0053138	1.0056007	1.0058821	1.0061547	1.0064147	1.006658	1.0068823	1.0070841	1.0072612	1.0074111	1.0075322	1.0076241	1.007685	1.0077151	1.0077143	1.007683	1.0076225	1.0075331	1.0074168	1.007274	1.0071074	1.0069177	1.006707	1.0064757	1.0062271	1.0059605	1.0056782	1.0053806	1.0050694	1.0047446	1.0044075	1.0040579	1.003697
1.0051409	1.0046203	1.0041759	1.0038171	1.0035458	1.0033597	1.0032537	1.0032197	1.0032506	1.0033379	1.0034723	1.003647	1.0038538	1.0040874	1.0043408	1.0046091	1.0048866	1.0051692	1.0054522	1.0057303	1.0060022	1.006262	1.0065058	1.0067323	1.0069373	1.0071185	1.0072738	1.007401	1.0074996	1.0075678	1.0076054	1.0076131	1.0075897	1.0075375	1.0074569	1.0073482	1.0072145	1.0070554	1.0068737	1.0066701	1.0064468	1.0062054	1.0059458	1.0056705	1.0053799	1.0050751	1.0047566	1.0044255	1.004083	1.003729
1.0049794	1.0044758	1.0040462	1.0036985	1.003436	1.003256	1.0031525	1.0031201	1.0031502	1.0032339	1.0033643	1.0035337	1.0037352	1.0039625	1.0042101	1.0044721	1.0047444	1.0050218	1.0053009	1.0055771	1.0058458	1.0061044	1.006349	1.0065768	1.0067842	1.0069691	1.0071282	1.0072612	1.0073658	1.0074406	1.0074859	1.0075011	1.007486	1.0074421	1.0073695	1.0072688	1.0071429	1.0069919	1.006818	1.006622	1.0064061	1.0061716	1.0059187	1.00565	1.0053663	1.0050678	1.0047562	1.0044316	1.0040951	1.0037467
1.0048095	1.004324	1.0039096	1.0035743	1.0033208	1.0031475	1.0030482	1.0030171	1.0030459	1.003128	1.0032548	1.0034194	1.0036156	1.0038371	1.0040783	1.0043346	1.0046011	1.0048734	1.0051475	1.0054202	1.0056868	1.0059434	1.0061879	1.0064158	1.006625	1.0068128	1.0069765	1.0071137	1.007224	1.0073054	1.0073566	1.0073792	1.0073724	1.0073354	1.0072709	1.0071782	1.0070603	1.0069168	1.0067505	1.0065618	1.0063525	1.0061253	1.0058794	1.0056175	1.0053402	1.0050477	1.004742	1.0044242	1.0040929	1.003751
1.0046318	1.0041642	1.0037657	1.0034437	1.0032004	1.0030344	1.00294	1.002911	1.00294	1.0030204	1.0031438	1.0033041	1.003495	1.00371	1.0039451	1.0041953	1.0044564	1.0047234	1.0049936	1.0052618	1.0055248	1.0057799	1.0060228	1.0062506	1.0064616	1.0066508	1.0068179	1.0069592	1.0070742	1.007161	1.0072194	1.0072483	1.0072478	1.0072186	1.0071611	1.0070769	1.0069656	1.0068302	1.006671	1.0064894	1.0062878	1.0060669	1.0058274	1.0055716	1.0053006	1.0050151	1.0047153	1.0044028	1.0040779	1.0037414
1.0044446	1.0039968	1.0036148	1.0033071	1.003075	1.0029165	1.0028279	1.0028013	1.0028319	1.0029101	1.0030316	1.0031877	1.0033734	1.0035837	1.0038124	1.0040572	1.0043113	1.0045729	1.0048375	1.0051013	1.005361	1.0056138	1.0058546	1.0060822	1.0062928	1.0064839	1.0066528	1.0067978	1.0069172	1.0070084	1.0070723	1.0071075	1.0071138	1.0070916	1.007041	1.0069642	1.0068604	1.0067316	1.0065795	1.0064051	1.00621	1.0059954	1.0057623	1.0055135	1.0052482	1.0049683	1.0046754	1.0043683	1.004049	1.0037178
1.00425	1.0038222	1.0034575	1.0031644	1.0029435	1.0027944	1.0027112	1.002689	1.00272	1.0027989	1.0029178	1.0030704	1.0032513	1.003456	1.0036799	1.0039177	1.0041662	1.0044223	1.0046815	1.0049406	1.0051959	1.0054446	1.005684	1.00591	1.0061202	1.0063119	1.0064825	1.0066303	1.0067525	1.0068489	1.0069174	1.006958	1.0069703	1.0069544	1.0069109	1.0068402	1.0067432	1.0066218	1.0064759	1.0063087	1.0061197	1.0059121	1.0056858	1.0054419	1.0051829	1.0049089	1.0046203	1.0043192	1.0040058	1.00368
1.0040473	1.00364	1.0032939	1.0030159	1.0028077	1.0026673	1.0025911	1.0025735	1.002607	1.0026851	1.0028024	1.0029514	1.0031288	1.0033284	1.0035466	1.0037789	1.0040219	1.0042716	1.0045252	1.0047789	1.0050299	1.0052754	1.0055114	1.0057356	1.0059447	1.0061361	1.006308	1.0064567	1.006582	1.006682	1.0067554	1.0068002	1.0068179	1.0068074	1.0067699	1.006706	1.0066152	1.0065002	1.0063612	1.0061998	1.0060174	1.0058159	1.0055954	1.0053575	1.0051041	1.0048356	1.0045528	1.0042571	1.0039489	1.0036283
1.0038362	1.0034508	1.0031229	1.0028608	1.0026655	1.0025364	1.0024673	1.0024543	1.0024899	1.0025692	1.0026854	1.0028323	1.003006	1.003201	1.0034142	1.0036408	1.0038776	1.0041212	1.004369	1.0046171	1.0048636	1.0051045	1.0053375	1.005559	1.0057662	1.0059574	1.0061285	1.0062793	1.0064064	1.0065092	1.0065854	1.0066344	1.0066571	1.0066522	1.0066199	1.0065618	1.0064766	1.0063674	1.0062346	1.0060793	1.0059034	1.0057075	1.0054926	1.005261	1.0050124	1.0047498	1.004472	1.004181	1.003878	1.0035622
1.0036174	1.0032542	1.0029459	1.0027007	1.0025191	1.0023998	1.0023394	1.0023315	1.0023713	1.0024515	1.002567	1.0027121	1.0028831	1.0030737	1.0032815	1.0035025	1.0037335	1.0039719	1.0042136	1.0044563	1.0046978	1.0049342	1.005163	1.0053813	1.0055865	1.0057753	1.0059469	1.0060976	1.0062257	1.00633	1.0064098	1.0064625	1.0064887	1.0064883	1.0064608	1.0064069	1.006328	1.0062253	1.0060976	1.0059475	1.005777	1.0055867	1.0053774	1.0051509	1.0049081	1.0046501	1.0043777	1.0040919	1.0037934	1.0034828
1.0033914	1.0030497	1.0027626	1.002534	1.0023669	1.0022588	1.0022073	1.0022057	1.0022497	1.0023316	1.0024475	1.0025913	1.0027591	1.0029465	1.0031496	1.0033658	1.0035912	1.0038235	1.0040597	1.0042967	1.0045323	1.0047643	1.0049884	1.0052032	1.0054052	1.005593	1.0057619	1.0059123	1.0060409	1.0061468	1.0062276	1.0062839	1.0063128	1.006316	1.0062935	1.0062443	1.0061702	1.0060714	1.0059493	1.0058049	1.0056393	1.0054545	1.0052508	1.005029	1.0047911	1.0045373	1.0042703	1.0039889	1.0036948	1.003389
1.0031569	1.0028394	1.0025724	1.0023613	1.0022092	1.002114	1.0020714	1.0020769	1.0021254	1.0022098	1.0023268	1.0024698	1.002635	1.0028191	1.0030187	1.0032295	1.00345	1.0036759	1.0039065	1.004138	1.0043687	1.0045948	1.0048145	1.0050248	1.0052236	1.0054084	1.0055765	1.0057248	1.0058538	1.0059595	1.0060418	1.0060991	1.006131	1.006137	1.0061177	1.0060726	1.0060025	1.0059087	1.0057913	1.0056518	1.005491	1.0053107	1.0051113	1.004895	1.0046616	1.0044132	1.0041503	1.0038732	1.0035837	1.0032814
1.0029154	1.0026214	1.0023752	1.0021837	1.0020466	1.0019644	1.001932	1.001945	1.0019981	1.0020863	1.0022042	1.0023468	1.0025109	1.0026927	1.0028883	1.0030948	1.0033092	1.0035309	1.003756	1.0039815	1.0042062	1.0044272	1.0046417	1.0048474	1.0050423	1.0052238	1.0053889	1.005536	1.005663	1.005769	1.0058514	1.0059102	1.0059435	1.0059524	1.0059355	1.0058938	1.0058274	1.0057371	1.0056236	1.0054886	1.0053319	1.0051558	1.0049613	1.0047491	1.0045204	1.0042758	1.0040172	1.0037446	1.003459	1.003161
1.002666	1.002397	1.0021724	1.0019991	1.0018792	1.0018097	1.0017874	1.0018089	1.0018685	1.0019602	1.0020809	1.0022234	1.0023867	1.0025657	1.002758	1.0029604	1.0031714	1.003387	1.0036064	1.0038267	1.0040461	1.0042608	1.0044706	1.0046712	1.004862	1.0050393	1.0052017	1.0053463	1.0054712	1.0055759	1.0056581	1.0057169	1.0057524	1.0057616	1.0057476	1.0057074	1.0056441	1.0055575	1.0054475	1.0053159	1.0051628	1.0049912	1.0048004	1.004592	1.004367	1.004127	1.0038724	1.0036037	1.0033215	1.0030277
1.002409	1.0021645	1.0019629	1.0018094	1.0017058	1.0016503	1.0016398	1.00167	1.0017351	1.001832	1.0019548	1.0020989	1.0022615	1.0024393	1.0026292	1.0028281	1.0030341	1.0032458	1.0034596	1.0036741	1.0038878	1.0040972	1.0043015	1.0044976	1.0046829	1.0048561	1.0050147	1.0051563	1.0052794	1.005382	1.0054629	1.0055215	1.0055562	1.0055667	1.0055536	1.005516	1.0054544	1.00537	1.0052626	1.0051349	1.0049852	1.0048169	1.0046294	1.0044246	1.0042036	1.003967	1.0037155	1.0034506	1.0031722	1.0028813
1.0021447	1.0019257	1.0017463	1.0016135	1.0015272	1.0014862	1.0014879	1.0015268	1.0016001	1.0017014	1.0018274	1.0019735	1.0021363	1.0023129	1.0025005	1.0026964	1.0028989	1.0031054	1.0033146	1.003524	1.0037322	1.0039362	1.0041345	1.0043249	1.0045058	1.0046747	1.0048287	1.0049667	1.0050869	1.0051874	1.0052662	1.0053241	1.0053579	1.0053682	1.0053555	1.0053188	1.005259	1.0051764	1.0050714	1.0049455	1.0047984	1.0046326	1.0044487	1.0042473	1.0040294	1.0037961	1.003548	1.0032859	1.0030111	1.0027231
1.0018727	1.0016793	1.0015241	1.0014114	1.0013429	1.0013176	1.0013313	1.0013812	1.0014615	1.0015684	1.0016983	1.0018463	1.0020102	1.0021865	1.0023723	1.0025657	1.0027648	1.0029677	1.0031719	1.0033762	1.0035787	1.0037774	1.00397	1.0041555	1.0043315	1.0044954	1.0046451	1.004779	1.004895	1.0049926	1.005069	1.0051244	1.005157	1.005167	1.005154	1.005117	1.0050583	1.0049766	1.0048732	1.004749	1.0046049	1.0044411	1.0042596	1.0040607	1.0038452	1.0036143	1.0033696	1.0031102	1.0028384	1.0025538
1.0015936	1.0014255	1.0012945	1.0012032	1.0011537	1.0011436	1.0011708	1.0012307	1.0013204	1.0014331	1.0015676	1.0017191	1.001884	1.0020595	1.0022445	1.0024365	1.0026324	1.0028313	1.0030318	1.0032313	1.0034289	1.0036218	1.0038093	1.0039891	1.0041595	1.0043178	1.0044627	1.0045917	1.0047051	1.0047983	1.0048724	1.0049247	1.004956	1.0049645	1.0049496	1.0049131	1.0048534	1.0047723	1.0046699	1.0045465	1.0044035	1.0042418	1.0040622	1.0038645	1.003652	1.0034239	1.003181	1.0029247	1.0026549	1.0023727
1.0013068	1.0011655	1.0010581	1.000989	1.000958	1.0009646	1.001006	1.0010772	1.001175	1.0012954	1.0014346	1.0015894	1.0017565	1.0019335	1.0021176	1.0023072	1.0025015	1.002697	1.0028933	1.0030888	1.0032817	1.0034697	1.0036517	1.0038267	1.0039911	1.0041441	1.004284	1.004409	1.0045164	1.004606	1.004676	1.0047255	1.0047536	1.0047599	1.004744	1.0047054	1.0046452	1.004564	1.004462	1.0043383	1.0041965	1.0040355	1.0038574	1.0036616	1.0034504	1.003224	1.0029838	1.0027292	1.0024618	1.0021818
1.0010128	1.0008978	1.0008156	1.0007682	1.0007577	1.0007807	1.0008365	1.0009197	1.0010272	1.0011548	1.0012996	1.0014579	1.0016284	1.0018063	1.0019904	1.0021796	1.0023715	1.0025643	1.0027578	1.0029494	1.0031369	1.0033206	1.0034983	1.0036669	1.0038259	1.0039737	1.0041082	1.0042276	1.0043308	1.0044156	1.0044817	1.0045272	1.0045522	1.0045557	1.004537	1.0044972	1.0044355	1.0043523	1.0042498	1.004126	1.0039837	1.0038238	1.0036458	1.0034512	1.0032411	1.0030168	1.0027773	1.0025245	1.0022593	1.001981
1.0007117	1.0006231	1.0005653	1.0005407	1.0005504	1.0005914	1.0006618	1.0007575	1.0008756	1.0010116	1.0011629	1.0013261	1.0014987	1.0016783	1.001864	1.002052	1.002243	1.0024338	1.0026242	1.0028114	1.002996	1.003175	1.003347	1.0035111	1.0036649	1.003807	1.0039357	1.00405	1.0041478	1.0042284	1.00429	1.0043306	1.0043514	1.0043519	1.0043302	1.0042872	1.0042241	1.0041385	1.0040339	1.0039102	1.0037675	1.0036066	1.0034293	1.003235	1.0030252	1.0028013	1.0025637	1.0023121	1.0020477	1.0017709
1.0004035	1.000341	1.0003084	1.0003066	1.0003368	1.0003967	1.0004826	1.0005915	1.0007201	1.0008657	1.0010233	1.0011916	1.001368	1.0015506	1.0017368	1.0019258	1.0021157	1.0023047	1.0024923	1.0026776	1.0028577	1.0030321	1.0031998	1.0033585	1.0035073	1.0036442	1.0037677	1.0038764	1.003969	1.0040442	1.0041004	1.0041378	1.0041538	1.0041494	1.0041243	1.0040784	1.0040115	1.0039244	1.0038173	1.003691	1.0035477	1.0033854	1.0032073	1.0030129	1.0028037	1.00258	1.0023422	1.0020918	1.0018284	1.0015528
1.0000883	1.0000528	1.0000446	1.0000665	1.0001177	1.000196	1.0002984	1.000421	1.000561	1.0007157	1.0008811	1.0010554	1.0012361	1.0014213	1.001609	1.0017992	1.0019886	1.002177	1.002363	1.0025449	1.0027221	1.0028932	1.0030562	1.0032102	1.0033538	1.0034856	1.0036036	1.0037068	1.0037937	1.0038638	1.0039145	1.0039464	1.0039581	1.0039495	1.0039196	1.0038699	1.003799	1.0037091	1.0035992	1.0034713	1.0033251	1.0031614	1.0029819	1.0027864	1.0025766	1.0023528	1.0021151	1.0018648	1.0016019	1.001327
0.99976736	0.99975723	0.99977446	0.9998194	0.9998921	0.9999895	1.000108	1.0002456	1.0003979	1.0005625	1.0007362	1.0009172	1.0011027	1.0012915	1.0014818	1.0016727	1.0018626	1.0020503	1.0022347	1.0024147	1.0025884	1.0027562	1.0029155	1.0030658	1.0032043	1.003331	1.003444	1.003542	1.0036241	1.0036869	1.0037328	1.0037589	1.0037655	1.0037515	1.0037174	1.003663	1.0035886	1.0034941	1.003381	1.0032495	1.0031011	1.0029352	1.0027535	1.0025563	1.0023454	1.0021206	1.0018826	1.0016317	1.0013686	1.0010943
0.99944025	0.9994555	0.99949723	0.9995656	0.99965954	0.99977654	0.99991286	1.0000659	1.0002308	1.0004058	1.0005884	1.0007762	1.0009676	1.0011609	1.0013533	1.0015459	1.0017369	1.0019242	1.0021079	1.0022862	1.0024586	1.0026228	1.002779	1.0029248	1.0030588	1.0031812	1.0032889	1.0033811	1.003457	1.0035156	1.003555	1.0035765	1.0035771	1.0035576	1.003518	1.0034587	1.0033791	1.0032806	1.0031636	1.0030278	1.0028757	1.0027072	1.0025231	1.0023242	1.0021106	1.0018843	1.0016451	1.001394	1.0011302	1.0008551
0.99910873	0.999148	0.99921346	0.99930483	0.99942094	0.9995573	0.9997119	0.9998798	1.0000585	1.0002453	1.0004374	1.0006328	1.0008302	1.0010278	1.0012242	1.0014188	1.001611	1.0017992	1.0019825	1.0021598	1.00233	1.0024927	1.0026453	1.0027877	1.0029176	1.0030352	1.003138	1.0032253	1.0032958	1.0033491	1.0033827	1.0033975	1.0033926	1.0033672	1.0033224	1.0032572	1.0031729	1.0030693	1.0029471	1.0028076	1.0026512	1.002479	1.0022912	1.0020894	1.001874	1.0016452	1.0014046	1.001152	1.0008869	1.0006111
0.9987724	0.9988348	0.9989237	0.9990381	0.9991757	0.9993324	0.99950457	0.99968934	0.99988204	1.0000806	1.0002828	1.0004866	1.0006906	1.000893	1.0010937	1.001292	1.0014858	1.0016749	1.0018582	1.002035	1.0022042	1.0023637	1.0025145	1.0026541	1.0027804	1.0028936	1.0029918	1.0030742	1.0031396	1.0031867	1.0032151	1.0032237	1.0032127	1.0031819	1.0031306	1.0030597	1.0029696	1.0028601	1.002733	1.0025885	1.0024277	1.0022509	1.0020591	1.0018543	1.0016356	1.0014046	1.0011611	1.0009059	1.0006404	1.0003632
0.99843186	0.9985167	0.99862856	0.99876463	0.998924	0.9991009	0.9992919	0.99949276	0.9997005	0.9999115	1.0001247	1.0003374	1.0005484	1.0007573	1.0009624	1.0011637	1.0013603	1.0015504	1.0017345	1.0019112	1.0020798	1.0022379	1.0023865	1.0025225	1.0026464	1.002756	1.0028504	1.0029274	1.0029877	1.0030292	1.0030521	1.0030553	1.003038	1.0030006	1.0029435	1.0028665	1.0027704	1.0026555	1.002522	1.0023721	1.0022057	1.0020244	1.0018282	1.0016186	1.0013958	1.0011613	1.0009153	1.0006579	1.0003892	1.000111
0.9980887	0.99819446	0.9983279	0.9984862	0.9986662	0.998863	0.9990722	0.9992903	0.9995134	0.9997379	0.9999618	1.0001849	1.0004041	1.0006188	1.0008297	1.0010347	1.0012336	1.0014261	1.0016116	1.0017886	1.0019566	1.0021143	1.0022604	1.0023956	1.0025162	1.002622	1.0027122	1.0027857	1.0028402	1.0028776	1.0028945	1.0028917	1.0028685	1.0028253	1.0027611	1.0026777	1.0025748	1.0024539	1.0023146	1.0021579	1.0019863	1.0017987	1.0015978	1.0013834	1.001157	1.0009181	1.0006685	1.0004082	1.0001376	0.9998561
0.99774396	0.99786925	0.99802256	0.9982017	0.9984023	0.99861836	0.99884677	0.99908215	0.9993207	0.99955946	0.9997958	1.0000285	1.0002562	1.0004785	1.0006951	1.0009041	1.0011067	1.0013018	1.0014888	1.0016665	1.0018351	1.0019927	1.0021379	1.0022705	1.0023887	1.0024922	1.0025786	1.002648	1.0026989	1.0027305	1.0027423	1.002733	1.0027044	1.0026547	1.0025848	1.0024946	1.0023849	1.0022565	1.0021117	1.0019485	1.0017699	1.0015773	1.0013696	1.0011503	1.0009183	1.0006747	1.0004215	1.0001574	0.99988306	0.9995998
0.99739814	0.9975413	0.9977142	0.99791217	0.99813265	0.9983685	0.9986156	0.99886787	0.99912226	0.9993756	0.9996247	0.999868	1.000105	1.0003353	1.0005574	1.0007722	1.0009791	1.0011771	1.0013664	1.0015453	1.0017142	1.001872	1.0020164	1.002148	1.0022649	1.0023652	1.0024493	1.002515	1.0025619	1.0025887	1.0025952	1.0025811	1.0025461	1.0024899	1.0024132	1.0023167	1.0022002	1.0020651	1.0019124	1.0017428	1.0015577	1.0013583	1.0011449	1.0009195	1.0006818	1.0004336	1.000175	0.9999068	0.9996287	0.9993414
0.99705267	0.9972119	0.9974019	0.99761903	0.99785787	0.99811244	0.99837744	0.99864745	0.99891794	0.999186	0.9994483	0.9997028	0.9999506	1.0001891	1.0004183	1.0006385	1.0008497	1.0010511	1.0012424	1.0014241	1.0015944	1.0017521	1.001897	1.002028	1.0021428	1.0022416	1.0023232	1.002386	1.0024289	1.0024519	1.0024532	1.002434	1.0023937	1.0023311	1.0022479	1.0021445	1.0020214	1.0018791	1.0017182	1.0015419	1.00135	1.0011433	1.0009234	1.0006913	1.0004479	1.0001941	0.9999298	0.9996565	0.99937415	0.99908334
0.9967084	0.996882	0.99708784	0.9973223	0.9975785	0.9978514	0.9981341	0.9984211	0.9987077	0.9989908	0.9992669	0.99953413	0.99979156	1.0000393	1.0002762	1.000503	1.0007193	1.0009243	1.0011194	1.001303	1.0014749	1.0016336	1.0017794	1.0019093	1.002024	1.0021214	1.0022006	1.0022604	1.0023	1.0023192	1.0023165	1.0022922	1.0022464	1.0021776	1.0020884	1.0019782	1.0018477	1.001698	1.001531	1.001347	1.001147	1.0009332	1.0007056	1.0004667	1.0002171	0.9999566	0.99968654	0.9994079	0.99912083	0.9988255
0.9963663	0.9965525	0.9967724	0.99702245	0.99729526	0.9975846	0.9978846	0.9981886	0.99849147	0.9987897	0.99907994	0.99936026	0.9996286	0.9998858	1.0001315	1.0003645	1.0005863	1.0007962	1.0009947	1.0011814	1.0013548	1.0015154	1.0016612	1.0017923	1.0019068	1.0020031	1.0020809	1.0021389	1.002176	1.0021913	1.002185	1.0021558	1.0021045	1.0020308	1.001935	1.0018182	1.0016805	1.001524	1.0013491	1.0011569	1.0009499	1.0007285	1.0004934	1.0002466	0.9999893	0.99972224	0.99944645	0.9991614	0.9988684	0.99856853
0.996028	0.99622494	0.99645764	0.99672085	0.99700874	0.9973143	0.99763054	0.99795085	0.99826974	0.99858314	0.99888706	0.9991809	0.9994613	0.99972856	0.9999825	1.0002233	1.0004511	1.0006666	1.000869	1.001059	1.001235	1.0013975	1.0015448	1.0016769	1.0017911	1.0018871	1.001964	1.0020199	1.0020553	1.0020676	1.0020578	1.0020245	1.0019684	1.0018892	1.0017877	1.0016639	1.0015198	1.0013559	1.0011731	1.0009736	1.000758	1.0005282	1.000286	1.0000317	0.99976707	0.99949265	0.9992094	0.9989185	0.9986199	0.9983133
0.99569404	0.9958991	0.996143	0.99641854	0.99672	0.9970401	0.9973712	0.9977069	0.99804187	0.9983705	0.99868923	0.998996	0.999289	0.9995675	0.9998304	1.0000794	1.0003141	1.000535	1.000742	1.0009353	1.001115	1.0012798	1.001429	1.0015619	1.0016767	1.0017729	1.0018493	1.0019041	1.0019377	1.0019485	1.0019351	1.0018979	1.0018371	1.0017533	1.0016462	1.0015163	1.0013652	1.001194	1.001004	1.0007963	1.0005733	1.000335	1.000084	0.9998218	0.9995492	0.9992669	0.99897647	0.99867845	0.99837327	0.99806094
0.99536633	0.9955785	0.99583054	0.9961164	0.9964296	0.9967628	0.99710816	0.9974587	0.9978081	0.9981518	0.9984853	0.99880517	0.99911106	0.9994006	0.9996743	0.9999317	1.0001739	1.0004011	1.0006137	1.0008112	1.0009938	1.0011615	1.0013126	1.0014474	1.0015633	1.0016605	1.0017369	1.0017912	1.0018233	1.0018319	1.0018164	1.0017757	1.0017115	1.0016227	1.0015099	1.0013745	1.0012168	1.0010389	1.0008408	1.0006257	1.000394	1.0001477	0.9998884	0.9996176	0.99933684	0.9990469	0.9987483	0.99844277	0.9981303	0.99781173
0.9950453	0.9952624	0.995521	0.99581605	0.9961389	0.9964837	0.99684167	0.9972056	0.9975698	0.9979272	0.99827534	0.9986091	0.9989277	0.9992292	0.9995132	0.99978036	1.0000306	1.0002643	1.0004822	1.0006849	1.0008715	1.001042	1.001196	1.0013328	1.0014505	1.0015484	1.0016254	1.0016799	1.0017117	1.001719	1.0017008	1.0016583	1.0015907	1.0014975	1.0013795	1.0012386	1.0010748	1.0008899	1.0006849	1.0004617	1.0002215	0.9999672	0.9996993	0.9994201	0.9991304	0.9988321	0.998525	0.9982121	0.99789256	0.99756706
0.9947325	0.99495274	0.9952166	0.99551713	0.9958491	0.99620354	0.9965724	0.9969487	0.9973258	0.997698	0.9980596	0.9984072	0.9987387	0.9990526	0.99934745	0.9996249	0.9998833	1.0001243	1.000349	1.0005571	1.0007479	1.0009224	1.0010794	1.0012186	1.001338	1.0014378	1.0015154	1.0015703	1.0016017	1.0016083	1.0015897	1.0015446	1.0014741	1.001377	1.0012553	1.0011085	1.0009392	1.0007473	1.0005355	1.0003047	1.000057	0.9997936	0.9995171	0.9992288	0.99893093	0.9986234	0.9983083	0.99798715	0.99765867	0.99732625
0.99442947	0.99465054	0.9949175	0.99522275	0.9955607	0.995923	0.9963016	0.99668896	0.99707794	0.99746305	0.9978377	0.9981989	0.99854445	0.9988701	0.9991769	0.9994645	0.99973226	0.99998194	1.0002129	1.0004264	1.0006224	1.0008012	1.0009613	1.0011034	1.0012252	1.0013272	1.0014067	1.0014623	1.0014943	1.0015002	1.0014809	1.0014341	1.0013614	1.0012615	1.0011355	1.0009845	1.0008097	1.0006112	1.0003929	1.0001544	0.9998983	0.99962693	0.9993416	0.9990443	0.9987374	0.998421	0.9980968	0.9977671	0.99743104	0.99709046
0.994136	0.9943574	0.99462503	0.9949332	0.9952755	0.9956436	0.9960299	0.99642646	0.996827	0.9972239	0.9976113	0.9979856	0.9983436	0.99868244	0.9990004	0.99929947	0.99957734	0.999835	1.0000733	1.0002933	1.0004951	1.000678	1.0008423	1.0009876	1.0011121	1.001216	1.0012978	1.0013553	1.0013877	1.0013943	1.0013745	1.0013268	1.0012516	1.0011498	1.0010208	1.0008653	1.0006852	1.0004815	1.0002564	1.0000107	0.9997472	0.9994675	0.99917346	0.998868	0.99855053	0.9982254	0.99789286	0.9975539	0.9972089	0.9968596
0.9938544	0.9940733	0.99434024	0.99464935	0.99499416	0.9953667	0.9957589	0.99616355	0.99657285	0.99698013	0.9973796	0.9977666	0.9981367	0.9984884	0.9988194	0.999129	0.99941695	0.9996841	0.99993044	1.0001575	1.0003648	1.0005525	1.0007217	1.00087	1.0009986	1.001105	1.0011886	1.001248	1.0012822	1.0012901	1.0012702	1.001222	1.0011461	1.0010421	1.0009098	1.0007509	1.0005666	1.0003575	1.0001262	0.9998731	0.9996026	0.999315	0.9990127	0.99869806	0.99837124	0.99803716	0.9976954	0.99734753	0.99699336	0.99663556
0.9935845	0.9937997	0.9940643	0.99437296	0.9947183	0.9950927	0.9954893	0.9958997	0.99631685	0.99673337	0.9971437	0.997542	0.9979248	0.9982885	0.9986319	0.9989526	0.99925196	0.9995286	0.9997835	1.0000178	1.0002315	1.0004251	1.0005985	1.0007521	1.0008839	1.0009933	1.0010798	1.0011413	1.0011773	1.0011863	1.0011673	1.0011194	1.0010428	1.0009378	1.0008034	1.0006411	1.0004534	1.0002393	1.000002	0.999743	0.99946505	0.9991693	0.9988587	0.9985354	0.99820006	0.99785626	0.9975045	0.9971473	0.99678475	0.99641776
0.99332756	0.99353796	0.993799	0.9941043	0.994449	0.9948239	0.9952227	0.99563724	0.9960597	0.9964841	0.9969033	0.9973127	0.9977068	0.9980832	0.99843836	0.99877113	0.9990813	0.99936783	0.99963224	0.9998739	1.0000955	1.0002949	1.0004735	1.0006315	1.0007671	1.0008804	1.0009698	1.0010343	1.0010724	1.0010833	1.0010654	1.001019	1.0009425	1.0008359	1.0007005	1.000536	1.0003439	1.000126	0.9998838	0.99961877	0.9993339	0.99903065	0.99871194	0.9983798	0.9980354	0.99768215	0.9973217	0.99695444	0.9965827	0.99620664
0.9930845	0.99328846	0.99354386	0.9938452	0.9941869	0.9945606	0.99495906	0.99537575	0.995803	0.9962334	0.9966605	0.99707896	0.99748397	0.9978714	0.9982386	0.9985832	0.998905	0.99920225	0.99947643	0.99972683	0.9999556	1.0001614	1.0003463	1.0005077	1.0006484	1.0007657	1.0008589	1.000926	1.0009675	1.0009805	1.0009645	1.000919	1.0008432	1.0007367	1.0006006	1.0004342	1.0002393	1.0000176	0.99977046	0.9995005	0.99920887	0.99889886	0.9985719	0.9982312	0.9978784	0.9975165	0.99714595	0.9967698	0.99638814	0.9960024
0.9928558	0.99305254	0.9933011	0.9935967	0.9939334	0.994304	0.99470145	0.99511844	0.995547	0.99598163	0.9964155	0.9968417	0.99725646	0.99765474	0.99803346	0.99838996	0.99872273	0.9990312	0.9993149	0.99957466	0.9998109	1.0000244	1.000215	1.0003829	1.0005283	1.0006495	1.0007466	1.0008178	1.0008618	1.0008777	1.0008641	1.0008205	1.0007455	1.00064	1.0005028	1.0003353	1.0001385	0.9999138	0.9996627	0.99938756	0.9990903	0.9987733	0.99843925	0.9980906	0.99772954	0.9973576	0.9969777	0.9965919	0.99620056	0.9958063
0.9926426	0.9928307	0.99307126	0.9933597	0.99368966	0.9940555	0.9944493	0.9948645	0.99529403	0.9957308	0.9961692	0.9966023	0.99702513	0.9974324	0.9978221	0.99819016	0.9985345	0.9988538	0.99914813	0.9994178	0.9996627	0.99988353	1.0000812	1.0002549	1.000405	1.000531	1.0006322	1.0007069	1.0007548	1.000774	1.0007634	1.0007219	1.0006483	1.0005442	1.000407	1.0002395	1.000041	0.9998143	0.9995595	0.99927986	0.99897707	0.99865454	0.998313	0.99795663	0.99758726	0.9972061	0.99681777	0.9964223	0.9960208	0.9956167
0.9924449	0.99262345	0.99285537	0.9931349	0.9934572	0.99381644	0.99420506	0.9946168	0.995044	0.9954821	0.9959226	0.9963606	0.9967902	0.9972065	0.99760556	0.9979843	0.99834	0.9986705	0.9989758	0.9992547	0.9995097	0.999738	0.9999428	1.0001228	1.0002787	1.0004103	1.0005155	1.000595	1.0006466	1.0006695	1.0006616	1.0006232	1.0005527	1.0004491	1.0003134	1.0001462	0.9999464	0.99971783	0.9994608	0.9991776	0.99887	0.99854136	0.99819326	0.9978294	0.99745166	0.99706316	0.9966648	0.9962596	0.99584955	0.9954355
0.99226356	0.99243146	0.9926527	0.9929232	0.9932366	0.99358755	0.9939689	0.9943748	0.9947995	0.9952356	0.995677	0.9961179	0.99655306	0.9969764	0.9973848	0.99777323	0.9981395	0.9984813	0.9987969	0.99908686	0.9993509	0.9995881	0.9998007	0.99998814	1.0001497	1.0002862	1.0003971	1.0004807	1.0005366	1.0005634	1.0005591	1.0005239	1.0004557	1.0003546	1.0002209	1.0000538	0.99985427	0.99962455	0.9993653	0.99907845	0.99876714	0.99843353	0.9980797	0.9977083	0.9973234	0.9969258	0.9965191	0.9961045	0.99568534	0.99526143
0.99209917	0.9922556	0.9924662	0.9927258	0.99302936	0.99336994	0.99374294	0.99414134	0.99456084	0.99499273	0.99543345	0.9958753	0.996314	0.9967433	0.9971589	0.99755615	0.99793303	0.9982855	0.99861205	0.9989126	0.9991867	0.999433	0.99965394	0.9998481	1.0000166	1.0001596	1.0002753	1.0003643	1.0004244	1.0004554	1.0004557	1.0004234	1.0003586	1.0002607	1.000128	0.99996245	0.99976385	0.9995337	0.99927276	0.9989842	0.998669	0.99833083	0.9979716	0.9975945	0.9972013	0.9967966	0.99638116	0.99595743	0.9955289	0.9950954
0.9919519	0.9920969	0.992295	0.9925429	0.9928345	0.99316394	0.9935274	0.99391747	0.9943287	0.9947559	0.9951932	0.99563444	0.9960745	0.9965072	0.9969297	0.9973346	0.99772114	0.9980836	0.99842095	0.99873185	0.9990164	0.9992725	0.99950194	0.99970394	0.99987966	1.0000285	1.0001501	1.0002443	1.0003093	1.0003451	1.0003494	1.0003219	1.0002604	1.0001656	1.0000364	0.9998723	0.9996746	0.99944496	0.9991842	0.9988931	0.9985752	0.99823296	0.99786884	0.9974861	0.9970863	0.9966737	0.9962501	0.99581796	0.99538	0.9949372
0.99182105	0.991955	0.992141	0.9923759	0.992655	0.9929723	0.9933237	0.99370337	0.9941058	0.9945251	0.9949572	0.9953955	0.9958351	0.99627054	0.9966974	0.9971093	0.9975035	0.9978753	0.9982233	0.99854475	0.99883944	0.9991061	0.9993445	0.9995554	0.9997381	0.99989426	1.000022	1.0001215	1.0001924	1.0002326	1.0002419	1.0002182	1.000161	1.00007	0.99994355	0.99978244	0.9995873	0.99935806	0.99909586	0.9988047	0.9984851	0.9981397	0.9977711	0.9973826	0.9969771	0.99655753	0.9961258	0.9956856	0.99523836	0.99478686
0.99170905	0.99182993	0.9920029	0.9922246	0.99248964	0.9927944	0.99313235	0.9935001	0.993892	0.99430275	0.99472743	0.9951612	0.9955987	0.99603367	0.9964628	0.99687994	0.99728113	0.99766177	0.9980196	0.99835193	0.9986564	0.998933	0.9991815	0.9994009	0.9995922	0.9997546	0.99988943	0.9999947	1.0000709	1.000117	1.0001309	1.0001122	1.0000595	0.9999725	0.9998499	0.9996916	0.9994986	0.9992711	0.9990106	0.99871844	0.9983973	0.9980494	0.9976774	0.99728495	0.9968737	0.996447	0.99600863	0.99556	0.9951045	0.9946438
0.9916154	0.9917232	0.99188215	0.99208987	0.99234086	0.99263096	0.9929557	0.9933094	0.9936888	0.99408853	0.99450463	0.9949315	0.99536437	0.995798	0.99622774	0.99664843	0.99705493	0.99744326	0.9978094	0.9981516	0.99846685	0.99875367	0.9990118	0.9992407	0.99944013	0.99961114	0.99975246	0.99986416	0.9999465	0.9999975	1.000017	1.0000039	0.999956	0.9998733	0.9997546	0.9996002	0.9994102	0.99918526	0.9989256	0.998634	0.99831235	0.99796283	0.9975884	0.99719113	0.99677503	0.9963427	0.99589723	0.99544096	0.9949776	0.99450755
0.9915389	0.99163336	0.9917795	0.9919727	0.992209	0.9924834	0.99279225	0.99313194	0.99349755	0.9938854	0.99429005	0.99470794	0.9951346	0.9955643	0.9959928	0.9964148	0.996825	0.99722016	0.9975942	0.9979452	0.9982707	0.9985679	0.99883586	0.9990746	0.99928296	0.9994617	0.99961096	0.9997297	0.99981827	0.9998753	0.99990016	0.99989206	0.9998501	0.9997713	0.99965775	0.999508	0.9993212	0.9990984	0.9988414	0.998551	0.9982292	0.99787873	0.99750185	0.9971014	0.99668115	0.99624383	0.9957916	0.9953288	0.99485725	0.99437964
0.9914813	0.99156284	0.9916949	0.9918726	0.99209297	0.992352	0.992645	0.9929685	0.9933191	0.99369264	0.99408484	0.99449235	0.9949103	0.9953345	0.995759	0.99618036	0.99659336	0.9969922	0.9973733	0.9977329	0.9980677	0.9983745	0.998653	0.9989017	0.9991195	0.9993069	0.999464	0.9995898	0.9996855	0.99974906	0.9997795	0.9997769	0.99973977	0.9996674	0.9995588	0.99941266	0.99923056	0.99901164	0.9987572	0.9984686	0.99814725	0.9977966	0.9974186	0.9970154	0.99659157	0.9961495	0.99569154	0.9952221	0.9947442	0.9942579
0.99144214	0.99150974	0.99162763	0.9917911	0.9919949	0.9922371	0.9925136	0.9928202	0.9931543	0.9935124	0.9938907	0.99428535	0.9946931	0.9951088	0.99552846	0.99594736	0.99636006	0.99676204	0.99714816	0.99751484	0.997858	0.99817497	0.9984638	0.99872243	0.9989497	0.9991462	0.99931175	0.9994454	0.99954754	0.9996176	0.9996549	0.9996582	0.9996268	0.9995602	0.99945635	0.99931586	0.9991383	0.9989233	0.9986721	0.99838597	0.9980664	0.9977158	0.9973365	0.9969324	0.9965056	0.99605906	0.99559695	0.99512136	0.9946359	0.99414295
0.99142057	0.9914761	0.99157864	0.9917266	0.9919148	0.99213976	0.9923986	0.9926879	0.9930047	0.9933463	0.99370867	0.99408907	0.994484	0.99488944	0.9953017	0.9957158	0.9961265	0.9965295	0.9969197	0.997292	0.9976427	0.9979686	0.9982671	0.9985352	0.99877286	0.9989789	0.999153	0.9992952	0.9994046	0.9994819	0.9995259	0.99953556	0.99951035	0.9994495	0.9993517	0.9992165	0.9990433	0.99883306	0.99858516	0.9983024	0.9979852	0.9976359	0.9972571	0.9968513	0.99642265	0.99597305	0.9955069	0.9950254	0.994534	0.9940338
0.9914179	0.99145985	0.99154866	0.9916808	0.9918524	0.9920598	0.9923004	0.9925717	0.9928699	0.9931932	0.99353874	0.9939033	0.99428445	0.9946781	0.99507993	0.9954872	0.9958937	0.9962957	0.99668765	0.99706423	0.99742186	0.99775577	0.99806356	0.9983415	0.9985891	0.9988046	0.9989886	0.9991388	0.9992564	0.99934125	0.9993924	0.99940807	0.9993895	0.9993347	0.9992424	0.99911326	0.9989456	0.9987407	0.9984976	0.9982181	0.9979033	0.9975567	0.9971781	0.9967729	0.9963421	0.9958905	0.9954202	0.9949344	0.9944375	0.99393064
0.9914332	0.9914631	0.9915374	0.9916535	0.9918083	0.99199814	0.99222076	0.9924721	0.9927514	0.99305576	0.9933835	0.99373037	0.99409544	0.9944753	0.9948657	0.99526346	0.9956643	0.9960628	0.99645424	0.99683315	0.99719584	0.9975368	0.99785256	0.99814075	0.99839854	0.998624	0.9988165	0.9989761	0.9991027	0.99919504	0.99925274	0.9992768	0.99926424	0.99921584	0.9991298	0.99900645	0.9988451	0.99864525	0.9984071	0.99813247	0.9978213	0.9974765	0.99710053	0.99669504	0.99626434	0.9958102	0.99533725	0.994848	0.9943451	0.9938331
0.99146724	0.99148345	0.99154395	0.99164504	0.9917824	0.9919549	0.9921578	0.99239063	0.9926503	0.99293476	0.9932423	0.9935711	0.9939182	0.99428195	0.9946589	0.9950457	0.995438	0.99583054	0.9962197	0.9965998	0.99696547	0.99731237	0.99763596	0.99793303	0.9982001	0.9984351	0.998638	0.9988067	0.9989422	0.99904263	0.9991082	0.9991393	0.9991341	0.9990924	0.9990131	0.9988964	0.99874073	0.99854636	0.9983142	0.99804413	0.997737	0.99739575	0.99702156	0.99661785	0.99618673	0.99573225	0.99525684	0.994764	0.99425745	0.9937402
0.9915177	0.99152267	0.99156874	0.9916544	0.99177575	0.9919295	0.9921139	0.99232686	0.99256563	0.9928296	0.99311686	0.99342567	0.9937545	0.99410033	0.99446183	0.99483514	0.99521655	0.9956018	0.9959866	0.99636483	0.99673206	0.99708307	0.99741304	0.9977177	0.9979941	0.99823964	0.9984522	0.99863034	0.99877447	0.99888355	0.99895746	0.9989961	0.9989986	0.99896383	0.9988916	0.9987815	0.9986327	0.9984447	0.9982177	0.9979532	0.99765134	0.99731386	0.99694204	0.99654037	0.9961105	0.99565536	0.9951788	0.9946838	0.9941736	0.99365216
0.99158674	0.9915789	0.991612	0.9916823	0.9917867	0.9919231	0.99208814	0.992281	0.9924991	0.9927416	0.9930077	0.993296	0.993604	0.99393153	0.99427545	0.9946332	0.99500215	0.9953768	0.99575466	0.99612963	0.9964961	0.99684936	0.9971842	0.9974962	0.99778134	0.99803567	0.998258	0.9984464	0.9986	0.9987187	0.99880046	0.99884784	0.9988572	0.99883014	0.99876493	0.99866205	0.9985198	0.99833804	0.99811786	0.99785864	0.99756205	0.99722916	0.9968617	0.9964629	0.9960345	0.99557984	0.9951029	0.9946062	0.994093	0.99356717
0.9916721	0.99165344	0.9916731	0.9917289	0.99181676	0.9919354	0.9920811	0.99225336	0.9924505	0.9926719	0.99291605	0.9931818	0.9934691	0.9937759	0.99410075	0.99444145	0.994795	0.99515826	0.9955264	0.995895	0.9962588	0.99661267	0.9969513	0.9972683	0.9975608	0.99782395	0.9980567	0.9982549	0.99841833	0.9985462	0.9986372	0.9986923	0.9987103	0.9986903	0.998633	0.9985369	0.9984017	0.9982273	0.99801373	0.9977609	0.99747014	0.99714255	0.99677956	0.9963834	0.99595827	0.9955049	0.9950277	0.9945298	0.9940149	0.99348575
0.99177474	0.99174523	0.9917522	0.99179316	0.9918654	0.99196565	0.99209285	0.99224484	0.992421	0.9926196	0.99284136	0.9930849	0.9933495	0.99363476	0.9939389	0.9942611	0.9945976	0.99494624	0.9953031	0.9956634	0.9960225	0.99637455	0.9967137	0.99703515	0.99733436	0.99760604	0.9978472	0.99805564	0.9982295	0.9983662	0.99846655	0.9985307	0.99855644	0.99854493	0.99849546	0.9984065	0.99827915	0.9981115	0.9979049	0.99765885	0.99737436	0.99705243	0.9966943	0.9963028	0.9958802	0.995429	0.9949535	0.9944552	0.9939388	0.99340785
0.99189305	0.9918532	0.9918484	0.9918751	0.9919316	0.9920145	0.992123	0.9922545	0.9924091	0.9925865	0.992785	0.99300545	0.9932472	0.99350953	0.993792	0.9940932	0.99441093	0.9947431	0.995086	0.9954358	0.99578726	0.99613506	0.99647415	0.9967976	0.99710155	0.9973801	0.9976302	0.99784786	0.99803114	0.99817866	0.99828905	0.9983617	0.9983966	0.99839324	0.99835163	0.9982711	0.9981509	0.9979911	0.9977917	0.99755305	0.99727523	0.9969587	0.99660623	0.9962195	0.99580073	0.99535245	0.994878	0.99438095	0.99386436	0.9933318
0.9920275	0.99197817	0.9919612	0.9919749	0.9920156	0.9920813	0.99217135	0.9922836	0.99241656	0.9925718	0.99274653	0.992944	0.9931614	0.99340034	0.9936596	0.9939384	0.9942363	0.99454975	0.9948768	0.9952131	0.99555516	0.995897	0.99623215	0.9965563	0.9968638	0.99714816	0.99740607	0.9976328	0.99782574	0.99798274	0.99810266	0.9981852	0.99822897	0.99823487	0.99820113	0.9981286	0.9980164	0.99786466	0.9976731	0.9974415	0.9971707	0.99686104	0.9965151	0.9961335	0.9957195	0.99527436	0.9948031	0.99430746	0.99379075	0.99325705
0.9921764	0.9921181	0.9920909	0.99209094	0.99211717	0.9921665	0.99223846	0.9923302	0.9924427	0.9925756	0.9927279	0.9929005	0.9930938	0.9933086	0.99354297	0.9937993	0.99407387	0.99436796	0.9946772	0.99499786	0.99532723	0.9956599	0.99599016	0.9963131	0.9966213	0.99691	0.99717474	0.99740946	0.99761164	0.99777853	0.9979086	0.9980014	0.99805456	0.99806845	0.9980441	0.99797976	0.9978757	0.99773246	0.9975485	0.99732417	0.9970608	0.99675936	0.9964194	0.9960438	0.99563515	0.9951945	0.99472636	0.994233	0.9937175	0.9931838
0.99233985	0.99227315	0.99223566	0.992224	0.9922356	0.99226904	0.99232244	0.9923956	0.9924876	0.9925979	0.992727	0.9928755	0.99304456	0.9932341	0.99344414	0.9936754	0.99392736	0.9941985	0.9944875	0.9947916	0.9951062	0.99542725	0.99574995	0.9960681	0.99637574	0.9966671	0.99693614	0.9971785	0.99738896	0.99756634	0.9977065	0.99780846	0.9978716	0.99789536	0.99787986	0.9978245	0.9977292	0.9975938	0.9974181	0.9972024	0.9969467	0.9966523	0.99631923	0.9959504	0.99554783	0.9951119	0.9946476	0.9941568	0.99364376	0.99311084
0.99251807	0.992443	0.9923955	0.99237204	0.9923705	0.9923888	0.99242526	0.99247926	0.9925507	0.9926393	0.9927456	0.99286985	0.99301374	0.99317807	0.9933628	0.99356854	0.99379516	0.99404305	0.9943102	0.99459404	0.9948918	0.9951994	0.99551153	0.99582344	0.99612844	0.99641985	0.9966924	0.9969404	0.9971593	0.9973451	0.99749583	0.9976077	0.9976811	0.99771404	0.9977077	0.9976618	0.99757504	0.99744815	0.9972812	0.99707353	0.9968264	0.9965398	0.9962148	0.99585307	0.9954557	0.9950264	0.99456644	0.9940796	0.9935691	0.9930377
0.9927074	0.9926262	0.9925697	0.99253553	0.99252146	0.99252504	0.99254465	0.9925808	0.99263185	0.9926994	0.99278235	0.992883	0.99300194	0.99314	0.99329925	0.99347854	0.99368	0.99390286	0.99414617	0.99440855	0.994687	0.9949786	0.99527806	0.99558026	0.9958799	0.9961697	0.9964437	0.99669653	0.99692196	0.9971163	0.99727553	0.9973987	0.99748135	0.9975252	0.99752873	0.9974914	0.99741423	0.99729645	0.99713725	0.996939	0.9966998	0.99642175	0.996104	0.99574983	0.99535984	0.9949366	0.99448234	0.99400014	0.99349266	0.992964
0.992909	0.99282223	0.9927576	0.9927134	0.992687	0.99267673	0.9926806	0.9926992	0.99273056	0.9927768	0.9928383	0.992915	0.9930093	0.9931217	0.99325395	0.993407	0.99358165	0.9937787	0.99399704	0.99423534	0.9944933	0.9947659	0.99505025	0.99534094	0.99563193	0.995918	0.99619174	0.9964468	0.99667734	0.9968793	0.99704736	0.99717957	0.9972738	0.99732745	0.9973406	0.9973135	0.997245	0.99713725	0.9969869	0.99679744	0.996567	0.99629694	0.9959882	0.9956417	0.99525934	0.99484295	0.99439466	0.9939176	0.9934143	0.9928887
0.99312145	0.9930301	0.99295866	0.99290484	0.9928676	0.99284315	0.9928328	0.992834	0.99284667	0.9928728	0.99291164	0.99296623	0.99303496	0.99312156	0.99322754	0.99335384	0.9935007	0.9936707	0.9938625	0.9940768	0.99431115	0.9945633	0.9948297	0.99510586	0.99538684	0.9956659	0.9959361	0.996192	0.99642706	0.9966349	0.99681175	0.996953	0.99705625	0.9971206	0.99714464	0.9971269	0.99706876	0.9969694	0.9968294	0.99664795	0.99642754	0.99616617	0.9958667	0.995528	0.99515355	0.9947444	0.99430305	0.99383134	0.99333334	0.99281174
0.9933441	0.993248	0.9931705	0.99310905	0.9930604	0.9930246	0.99299943	0.99298465	0.99297947	0.9929862	0.99300396	0.9930349	0.9930799	0.9931415	0.9932203	0.9933192	0.99343896	0.9935811	0.99374586	0.99393326	0.9941424	0.99437225	0.99461836	0.99487776	0.9951449	0.99541503	0.99567974	0.9959347	0.9961706	0.99638367	0.9965675	0.9967175	0.9968311	0.9969056	0.9969396	0.99693257	0.99688405	0.9967945	0.9966635	0.99649227	0.9962804	0.9960287	0.99573785	0.9954083	0.99504215	0.99464107	0.9942063	0.993742	0.9932495	0.99273187
0.9935754	0.9934759	0.9933929	0.99332416	0.9932661	0.9932188	0.99318045	0.9931503	0.9931288	0.99311566	0.9931132	0.9931219	0.9931434	0.9931794	0.99323255	0.9933036	0.99339545	0.9935095	0.9936459	0.9938057	0.9939886	0.99419355	0.99441767	0.99465764	0.99490947	0.995167	0.99542385	0.9956742	0.9959102	0.99612623	0.996316	0.99647367	0.99659634	0.99668103	0.9967252	0.9967284	0.99669087	0.9966112	0.99649054	0.9963289	0.99612683	0.99588394	0.99560237	0.9952822	0.9949244	0.9945315	0.994105	0.9936477	0.99316096	0.99265003
0.99381435	0.9937124	0.9936253	0.99354935	0.99348384	0.9934255	0.9933747	0.9933303	0.99329257	0.9932618	0.99323916	0.99322677	0.9932247	0.9932362	0.9932633	0.9933078	0.993371	0.9934563	0.9935644	0.9936956	0.9938508	0.9940291	0.99422914	0.9944474	0.994681	0.9949238	0.9951699	0.99541336	0.99564713	0.99586403	0.9960571	0.9962222	0.9963534	0.9964469	0.9965019	0.9965162	0.9964884	0.99641937	0.99630916	0.9961575	0.99596435	0.9957317	0.9954599	0.9951486	0.99480075	0.99441683	0.9939986	0.9935486	0.9930692	0.9925635
0.9940594	0.99395674	0.9938653	0.9937846	0.99371105	0.99364334	0.9935812	0.9935232	0.99347067	0.993423	0.9933807	0.9933473	0.99332386	0.99331164	0.9933134	0.9933303	0.9933663	0.99342275	0.993501	0.9936033	0.9937298	0.99388015	0.9940542	0.99424887	0.9944608	0.9946864	0.99491954	0.9951541	0.99538225	0.9955975	0.99579316	0.99596345	0.99610174	0.99620515	0.9962698	0.9962941	0.9962777	0.99621886	0.99611884	0.99597734	0.9957948	0.9955723	0.9953102	0.99500924	0.99467015	0.9942952	0.9938857	0.9934442	0.9929725	0.9924739
0.9943087	0.99420595	0.9941129	0.9940273	0.9939474	0.9938714	0.9937988	0.99372786	0.9936613	0.99359745	0.9935381	0.9934852	0.99343956	0.99340415	0.9933808	0.9933721	0.9933804	0.99340796	0.9934569	0.99352974	0.9936263	0.9937481	0.99389374	0.9940629	0.99425244	0.9944579	0.99467474	0.9948967	0.9951171	0.9953288	0.9955246	0.99569786	0.9958429	0.99595416	0.99602824	0.9960633	0.9960574	0.99600977	0.9959203	0.99578905	0.995617	0.99540436	0.9951518	0.99486107	0.99453217	0.9941668	0.9937673	0.99333394	0.99287075	0.9923796
0.99456245	0.99445987	0.9943656	0.99427676	0.99419135	0.9941078	0.99402577	0.9939446	0.9938644	0.99378526	0.99370974	0.9936377	0.99357235	0.99351424	0.99346715	0.99343246	0.99341375	0.9934128	0.9934325	0.9934747	0.99354154	0.9936329	0.99375033	0.9938917	0.9940555	0.9942386	0.9944367	0.9946438	0.9948535	0.9950594	0.9952524	0.9954273	0.9955765	0.9956953	0.9957784	0.9958232	0.9958278	0.995791	0.9957121	0.9955917	0.9954308	0.99522877	0.9949868	0.99470574	0.99438757	0.99403167	0.99364156	0.99321824	0.99276316	0.9922801
0.9948176	0.99471736	0.9946224	0.994531	0.99444085	0.9943515	0.9942611	0.99417025	0.994078	0.99398553	0.9938942	0.9938045	0.993719	0.9936406	0.9935699	0.99351096	0.9934657	0.9934368	0.9934271	0.9934396	0.99347544	0.9935359	0.99362296	0.9937355	0.99387264	0.99403137	0.9942079	0.99439716	0.9945934	0.9947896	0.99497825	0.99515235	0.99530447	0.9954285	0.99551976	0.99557424	0.99558896	0.995563	0.99549526	0.9953861	0.99523526	0.99504435	0.9948133	0.9945428	0.9942347	0.9938898	0.9935092	0.9930959	0.9926497	0.99217576
0.9950741	0.9949757	0.9948818	0.994789	0.9946958	0.9946011	0.99450374	0.9944038	0.99430084	0.9941956	0.9940899	0.99398416	0.9938809	0.9937823	0.99368954	0.9936066	0.9935356	0.9934794	0.9934412	0.99342346	0.9934287	0.9934585	0.9935143	0.99359643	0.99370444	0.99383646	0.9939893	0.9941586	0.994339	0.9945229	0.99470377	0.9948748	0.99502707	0.9951556	0.99525297	0.99531627	0.9953411	0.9953259	0.99526983	0.9951712	0.9950319	0.99485123	0.99463135	0.99437165	0.9940744	0.99374026	0.99337023	0.9929663	0.99253076	0.99206567
0.99532926	0.9952347	0.99514174	0.99504876	0.99495333	0.9948546	0.9947516	0.9946437	0.9945319	0.99441564	0.9942962	0.99417555	0.9940556	0.993938	0.99382436	0.9937187	0.9936228	0.99354076	0.9934741	0.9934273	0.9934014	0.9933999	0.99342406	0.99347544	0.99355316	0.99365664	0.99378335	0.9939299	0.9940909	0.9942602	0.9944306	0.99459547	0.994747	0.9948766	0.9949794	0.99505	0.9950845	0.99507946	0.99503374	0.9949472	0.994819	0.9946501	0.99444103	0.9941929	0.9939058	0.9935825	0.9932236	0.9928302	0.9924048	0.9919492
0.9955823	0.99549186	0.99540156	0.9953092	0.99521285	0.99511075	0.99500316	0.9948892	0.9947685	0.9946424	0.9945122	0.9943778	0.994242	0.99410623	0.9939738	0.99384606	0.9937273	0.99361914	0.9935258	0.9934494	0.99339336	0.9933605	0.9933533	0.99337214	0.99341947	0.9934927	0.99359167	0.9937125	0.9938519	0.99400306	0.9941611	0.9943167	0.9944634	0.994594	0.9946996	0.99477637	0.9948189	0.99482435	0.9947898	0.99471396	0.9945971	0.99443984	0.994242	0.99400496	0.9937297	0.9934176	0.9930692	0.9926869	0.9922721	0.99182713
0.99583066	0.9957457	0.99565876	0.9955676	0.99547154	0.99536806	0.995257	0.99513733	0.9950104	0.99487543	0.9947346	0.99458843	0.9944384	0.994287	0.9941358	0.9939884	0.9938473	0.99371517	0.99359465	0.99349093	0.99340516	0.99334115	0.99330175	0.99328876	0.9933035	0.99334556	0.99341434	0.9935086	0.9936235	0.9937548	0.993896	0.9940403	0.9941797	0.9943073	0.99441534	0.99449617	0.9945457	0.9945602	0.9945358	0.9944714	0.9943665	0.9942202	0.99403435	0.99380875	0.9935451	0.9932444	0.9929073	0.9925367	0.99213314	0.9916982
0.9960725	0.99599445	0.9959122	0.995824	0.99572843	0.9956244	0.99551076	0.995388	0.9952548	0.99511343	0.9949633	0.9948059	0.9946435	0.9944776	0.9943098	0.99414384	0.99398184	0.99382645	0.9936818	0.9935499	0.99343556	0.9933417	0.9932708	0.9932246	0.99320674	0.99321645	0.99325436	0.99331945	0.99340796	0.99351597	0.9936383	0.9937681	0.99389774	0.9940197	0.99412596	0.99421	0.99426574	0.99428827	0.9942735	0.9942202	0.9941261	0.9939918	0.9938176	0.9936037	0.9933519	0.9930626	0.9927382	0.99237835	0.991986	0.99156237
0.99630785	0.9962363	0.99615866	0.9960745	0.9959816	0.99587804	0.9957638	0.99563795	0.9955005	0.9953528	0.99519545	0.9950292	0.9948562	0.9946767	0.9944942	0.9943106	0.9941296	0.9939531	0.9937844	0.99362713	0.99348474	0.9933607	0.99325866	0.9931806	0.9931293	0.99310666	0.9931124	0.9931463	0.99320626	0.9932884	0.99338925	0.99350154	0.9936184	0.99373245	0.9938349	0.9939197	0.9939796	0.9940086	0.99400276	0.9939597	0.99387705	0.9937547	0.99359256	0.99339056	0.993151	0.99287343	0.99256057	0.99221283	0.9918322	0.99142027
0.99653286	0.9964695	0.9963984	0.9963192	0.99622875	0.99612623	0.996012	0.99588513	0.9957453	0.99559295	0.9954295	0.99525553	0.99507266	0.99488246	0.99468666	0.99448806	0.9942888	0.9940923	0.9939025	0.99372005	0.9935516	0.9933992	0.9932659	0.9931564	0.99307215	0.99301565	0.9929887	0.9929903	0.9930202	0.9930753	0.9931512	0.99324334	0.99334395	0.99344736	0.9935439	0.9936264	0.99368805	0.99372256	0.9937245	0.9936912	0.993619	0.9935083	0.9933579	0.99316865	0.9929409	0.99267584	0.99237514	0.99204	0.991671	0.99127126
0.99674684	0.9966926	0.9966286	0.99655473	0.9964679	0.9963688	0.9962558	0.99612856	0.99598676	0.9958327	0.99566376	0.995484	0.9952933	0.99509275	0.9948861	0.99467313	0.99445826	0.99424386	0.99403274	0.9938284	0.9936348	0.9934546	0.9932928	0.99315155	0.9930347	0.9929453	0.9928844	0.9928532	0.9928513	0.9928767	0.9929257	0.9929947	0.99307734	0.9931661	0.99325347	0.9933314	0.9933931	0.9934311	0.9934396	0.9934147	0.99335366	0.99325407	0.9931158	0.99293786	0.99272275	0.99246985	0.99218154	0.9918586	0.99150217	0.9911145
0.9969481	0.9969035	0.99684715	0.9967794	0.99669796	0.9966023	0.99649143	0.9963658	0.9962241	0.9960669	0.9958962	0.9957117	0.99551475	0.9953067	0.9950896	0.99486524	0.99463665	0.9944059	0.9941758	0.9939503	0.9937328	0.99352735	0.9933369	0.99316585	0.99301755	0.9928952	0.9928002	0.9927349	0.9927006	0.99269474	0.9927154	0.9927585	0.9928199	0.9928912	0.99296606	0.9930375	0.99309576	0.99313563	0.9931491	0.9931318	0.99308	0.9929909	0.99286395	0.9926989	0.9924963	0.99225616	0.9919802	0.9916703	0.9913265	0.99095136
0.99713475	0.9971001	0.9970528	0.9969921	0.9969167	0.9968254	0.9967181	0.9965939	0.99645334	0.9962968	0.996124	0.9959365	0.9957351	0.99552083	0.9952961	0.995062	0.9948208	0.99457586	0.9943292	0.9940846	0.99384576	0.993616	0.9933986	0.9931986	0.99301934	0.99286455	0.992736	0.9926372	0.9925684	0.99253047	0.9925199	0.9925358	0.99257296	0.9926249	0.99268496	0.9927455	0.9927992	0.9928375	0.9928534	0.99284256	0.9927988	0.9927203	0.99260515	0.99245185	0.9922616	0.9920344	0.9917712	0.9914743	0.99114364	0.9907815
0.9973056	0.9972808	0.9972429	0.9971904	0.997122	0.9970363	0.9969334	0.9968125	0.9966744	0.99651885	0.996346	0.9961569	0.9959529	0.9957344	0.9955028	0.9952609	0.9950094	0.9947526	0.99449116	0.9942298	0.99397075	0.9937188	0.9934773	0.9932491	0.9930404	0.9928539	0.99269277	0.9925596	0.99245673	0.9923849	0.9923429	0.9923289	0.9923391	0.9923684	0.9924109	0.99245864	0.99250346	0.99253845	0.992555	0.9925482	0.9925119	0.9924424	0.9923378	0.9921969	0.9920189	0.99180454	0.9915546	0.99127054	0.99095297	0.9906041
0.99745744	0.9974445	0.9974166	0.9973726	0.9973118	0.9972321	0.9971344	0.99701923	0.99688387	0.9967303	0.9965596	0.9963703	0.9961652	0.9959435	0.99570805	0.9954595	0.9952006	0.99493366	0.9946594	0.99438304	0.9941065	0.99383384	0.993569	0.9933162	0.9930788	0.9928617	0.9926687	0.9925025	0.99236494	0.9922589	0.99218404	0.9921386	0.9921201	0.9921248	0.9921457	0.99217695	0.99221087	0.99223953	0.9922553	0.99225074	0.99221957	0.9921588	0.9920645	0.9919348	0.991769	0.9915677	0.99133074	0.9910594	0.9907559	0.99042004
0.9975903	0.99758893	0.9975714	0.99753666	0.99748355	0.9974119	0.99732053	0.99720985	0.99707985	0.9969304	0.99676156	0.99657404	0.9963693	0.9961473	0.99590904	0.99565715	0.99539226	0.99511635	0.9948322	0.9945431	0.9942512	0.9939606	0.9936752	0.99339825	0.99313486	0.9928886	0.99266493	0.9924651	0.9922947	0.9921538	0.9920445	0.9919663	0.9919177	0.99189526	0.9918927	0.99190545	0.99192524	0.99194473	0.99195534	0.99195117	0.99192405	0.9918698	0.9917848	0.99166566	0.99151254	0.99132335	0.99109936	0.9908421	0.99055123	0.9902298
0.9977016	0.9977121	0.9977061	0.9976806	0.9976368	0.99757296	0.9974892	0.9973846	0.9972599	0.9971157	0.996951	0.9967664	0.99656373	0.99634266	0.9961043	0.99584955	0.99558073	0.995299	0.9950074	0.9947076	0.9944026	0.99409646	0.99379194	0.9934938	0.9932059	0.992933	0.99267876	0.99244815	0.99224424	0.9920689	0.9919262	0.9918147	0.9917334	0.99168116	0.9916533	0.99164397	0.99164665	0.9916539	0.9916579	0.99165076	0.99162567	0.9915768	0.99149984	0.9913908	0.9912483	0.99107236	0.99086124	0.9906171	0.990341	0.9900326
0.9977899	0.9978132	0.99781764	0.9978034	0.99776864	0.9977132	0.99763757	0.99754083	0.9974234	0.99728453	0.9971254	0.99694514	0.99674606	0.99652714	0.99628997	0.9960347	0.99576473	0.9954797	0.99518174	0.9948737	0.9945582	0.99423873	0.9939183	0.99360096	0.99329126	0.9929933	0.99271154	0.9924505	0.9922141	0.99200577	0.991828	0.99168235	0.99156845	0.9914851	0.9914291	0.99139565	0.9913782	0.9913706	0.99136466	0.99135226	0.99132705	0.9912814	0.9912105	0.99111086	0.99097925	0.9908149	0.9906172	0.9903867	0.99012357	0.9898301
0.9978536	0.9978898	0.9979058	0.9979021	0.9978778	0.9978319	0.9977645	0.9976763	0.99756616	0.9974345	0.99728173	0.9971075	0.9969131	0.9966983	0.9964645	0.9962116	0.99594116	0.9956544	0.99535364	0.99504006	0.99471647	0.994386	0.99405193	0.9937181	0.99338865	0.9930674	0.9927606	0.99247116	0.99220395	0.991963	0.9917518	0.99157137	0.99142337	0.99130785	0.99122155	0.99116164	0.9911221	0.9910965	0.99107766	0.9910582	0.9910293	0.9909843	0.9909188	0.99082696	0.9907054	0.9905528	0.9903675	0.99015	0.98990095	0.9896213
0.99789214	0.997941	0.9979688	0.9979765	0.99796194	0.99792624	0.99786854	0.9977887	0.9976871	0.99756366	0.9974183	0.9972514	0.99706334	0.99685395	0.9966251	0.99637544	0.9961075	0.9958217	0.99551994	0.9952031	0.9948742	0.9945358	0.99419093	0.99384296	0.9934965	0.99315536	0.99282414	0.9925089	0.9922125	0.9919406	0.9916954	0.99148184	0.9913003	0.99115086	0.99103326	0.990945	0.9908803	0.9908343	0.9907996	0.9907689	0.9907351	0.9906893	0.9906258	0.9905398	0.9904278	0.9902857	0.99011314	0.98990846	0.9896735	0.98940814
0.9979031	0.99796456	0.99800485	0.9980235	0.9980205	0.99799436	0.99794674	0.997877	0.99778426	0.9976692	0.997533	0.99737424	0.9971945	0.99699223	0.9967694	0.99652576	0.9962616	0.99597853	0.9956781	0.9953602	0.9950285	0.99468505	0.9943318	0.9939727	0.99361265	0.99325335	0.99290216	0.9925622	0.9922391	0.99193734	0.99166113	0.99141383	0.991198	0.9910152	0.99086523	0.99074596	0.9906543	0.9905852	0.99053246	0.9904882	0.99044496	0.9903963	0.9903338	0.9902525	0.9901477	0.990015	0.98985404	0.98966247	0.989441	0.98919004
0.99788535	0.99796015	0.99801266	0.99804276	0.9980508	0.9980353	0.99799824	0.99793774	0.99785554	0.99775034	0.99762356	0.9974746	0.9973028	0.99710983	0.99689484	0.9966583	0.99640065	0.9961235	0.99582535	0.9955099	0.9951779	0.9948312	0.99447274	0.99410594	0.9937338	0.99336004	0.9929912	0.9926298	0.9922822	0.9919521	0.9916458	0.99136657	0.9911175	0.9909011	0.99071807	0.99056715	0.9904468	0.9903524	0.99027795	0.9902179	0.99016315	0.9901081	0.9900439	0.98996556	0.98986626	0.98974264	0.9895921	0.9894125	0.98920447	0.988968
0.99783826	0.9979259	0.99799055	0.99803245	0.99805146	0.9980475	0.9980207	0.9979713	0.9978994	0.9978053	0.9976884	0.9975496	0.9973881	0.9972049	0.99699897	0.9967716	0.9965221	0.99625146	0.99595976	0.9956483	0.9953184	0.9949718	0.9946115	0.99423873	0.9938579	0.9934739	0.993089	0.99270946	0.99233943	0.99198484	0.9916502	0.99134004	0.9910589	0.99080896	0.9905929	0.99040973	0.9902591	0.9901371	0.9900393	0.9899596	0.98989177	0.9898274	0.98975885	0.98968035	0.989585	0.98946893	0.9893282	0.98916006	0.98896545	0.98874265
0.9977601	0.99786085	0.9979379	0.99799085	0.9980218	0.9980288	0.998013	0.9979742	0.9979139	0.9978308	0.9977249	0.9975975	0.99744725	0.9972749	0.9970804	0.9968626	0.99662316	0.99636143	0.99607813	0.99577314	0.99544805	0.9951043	0.9947437	0.9943695	0.99398404	0.99359024	0.993194	0.9927989	0.99241006	0.9920326	0.9916726	0.99133396	0.99102145	0.9907393	0.9904901	0.9902742	0.990092	0.98994106	0.98981744	0.9897167	0.9896315	0.98955524	0.9894805	0.9893995	0.98930615	0.9891954	0.9890637	0.9889069	0.9887242	0.9885151
0.99765086	0.997764	0.9978531	0.99791825	0.9979599	0.99797803	0.99797356	0.99794644	0.9978971	0.99782515	0.9977316	0.99761623	0.997478	0.9973178	0.99713534	0.99693	0.99670196	0.9964504	0.9961769	0.99588114	0.99556345	0.9952251	0.9948683	0.9944943	0.99410665	0.9937081	0.99330306	0.9928957	0.9924911	0.992094	0.99171096	0.9913461	0.9910051	0.99069124	0.9904096	0.99016076	0.9899471	0.98976576	0.9896152	0.9894907	0.9893861	0.9892952	0.9892106	0.9891255	0.9890322	0.98892516	0.9888003	0.9886531	0.98848224	0.9882863
0.9975082	0.9976341	0.9977354	0.99781185	0.99786484	0.99789435	0.9979012	0.9978853	0.9978478	0.9977884	0.99770707	0.9976037	0.99747896	0.99733174	0.99716246	0.9969704	0.99675524	0.9965168	0.99625516	0.99596953	0.99566215	0.9953312	0.99498075	0.9946112	0.99422485	0.99382454	0.99341434	0.9929977	0.99258053	0.9921672	0.9917638	0.9913753	0.9910075	0.990665	0.9903521	0.9900718	0.9898254	0.98961294	0.98943335	0.9892831	0.9891572	0.98904943	0.9889524	0.98885965	0.98876405	0.98865896	0.9885389	0.9884005	0.9882405	0.98805666
0.99733317	0.9974704	0.99758327	0.99767107	0.9977354	0.9977763	0.99779373	0.99779016	0.9977647	0.9977178	0.9976487	0.99755895	0.9974479	0.9973149	0.99716014	0.9969822	0.99678093	0.99655706	0.99630904	0.9960363	0.99574065	0.99542147	0.9950798	0.9947164	0.9943342	0.9939355	0.99352396	0.99310166	0.9926751	0.99224955	0.99182934	0.9914205	0.99102855	0.99065894	0.9903166	0.99000514	0.98972714	0.9894837	0.9892741	0.98909664	0.98894703	0.9888192	0.9887076	0.9886055	0.98850423	0.9883992	0.98828274	0.98815155	0.9880007	0.9878292
0.99712336	0.99727243	0.99739623	0.99749565	0.99757105	0.99762297	0.9976525	0.99766016	0.9976455	0.9976117	0.9975563	0.99748003	0.9973834	0.99726456	0.9971248	0.9969625	0.9967773	0.9965691	0.9963367	0.99607897	0.9957976	0.9954917	0.99516124	0.9948079	0.994433	0.9940395	0.99362886	0.9932059	0.99277437	0.99233866	0.9919053	0.9914789	0.99106586	0.99067146	0.99030215	0.98996115	0.98965234	0.98937786	0.9891384	0.988932	0.98875684	0.9886073	0.98847926	0.9883641	0.98825574	0.9881472	0.9880324	0.9879064	0.987764	0.987603
0.9968789	0.9970399	0.99717456	0.99728453	0.9973708	0.99743295	0.9974741	0.9974932	0.9974916	0.9974699	0.9974274	0.9973657	0.99728376	0.99718016	0.9970562	0.99691033	0.9967421	0.99655044	0.9963348	0.99609476	0.9958295	0.9955383	0.9952225	0.9948812	0.9945175	0.99413157	0.99372697	0.9933059	0.99287236	0.9924316	0.99198854	0.9915484	0.99111766	0.99070245	0.99030757	0.9899394	0.9896011	0.9892965	0.98902637	0.98879147	0.98858947	0.9884163	0.98826873	0.9881386	0.9880201	0.9879066	0.98779136	0.98766834	0.987533	0.9873813
0.9965997	0.99677145	0.99691695	0.9970367	0.99713326	0.99720705	0.9972587	0.99728924	0.9972996	0.9972905	0.99726236	0.9972137	0.9971463	0.997059	0.9969518	0.9968232	0.99667317	0.9964996	0.9963026	0.99608105	0.9958337	0.9955604	0.9952609	0.9949354	0.9945846	0.994211	0.99381423	0.9933988	0.99296755	0.99252504	0.99207675	0.9916265	0.991182	0.9907484	0.9903317	0.9899389	0.989573	0.9892389	0.9889394	0.98867494	0.98844564	0.9882478	0.98807836	0.9879314	0.9878003	0.9876791	0.98756063	0.9874389	0.98730826	0.9871657
0.9962853	0.9964668	0.9966226	0.9967529	0.9968591	0.9969428	0.99700546	0.997047	0.9970699	0.99707323	0.9970581	0.99702406	0.9969719	0.9969015	0.9968109	0.9966999	0.9965677	0.99641377	0.9962367	0.9960351	0.99580806	0.9955538	0.9952736	0.9949665	0.9946321	0.99427253	0.9938879	0.99348176	0.99305737	0.9926166	0.9921667	0.99171066	0.9912559	0.99080837	0.9903731	0.9899583	0.98956704	0.9892054	0.9888771	0.98858404	0.98832667	0.98810256	0.98791015	0.98774385	0.98759854	0.9874672	0.9873433	0.98722035	0.9870933	0.9869574
0.99593544	0.99612683	0.99629194	0.9964317	0.99654764	0.9966412	0.9967141	0.99676687	0.99680096	0.99681675	0.99681556	0.9967957	0.99675876	0.9967044	0.9966311	0.9965388	0.9964264	0.9962926	0.9961357	0.995955	0.995749	0.99551725	0.9952585	0.99497086	0.99465597	0.9943142	0.99394536	0.9935526	0.9931373	0.99270326	0.992255	0.99179864	0.9913372	0.9908785	0.99042875	0.98999476	0.9895815	0.9891951	0.98884	0.9885188	0.98823327	0.98798305	0.98776627	0.987579	0.9874165	0.9872728	0.9871412	0.9870153	0.9868899	0.986758
0.9955505	0.9957509	0.9959243	0.9960733	0.99619824	0.9963014	0.9963837	0.99644786	0.99649304	0.99652106	0.99653226	0.9965275	0.99650604	0.99646795	0.9964123	0.99633855	0.9962463	0.9961329	0.995998	0.99584013	0.9956568	0.99544823	0.99521226	0.9949478	0.9946551	0.99433196	0.99398303	0.99360615	0.9932043	0.99278134	0.9923403	0.9918854	0.9914224	0.9909579	0.99049723	0.99004835	0.9896161	0.9892072	0.98882693	0.98847914	0.98816633	0.9878895	0.9876473	0.9874378	0.98725665	0.9870984	0.9869571	0.9868257	0.9866992	0.98657167
0.9951295	0.9953386	0.9955203	0.9956775	0.99581116	0.9959229	0.99601525	0.9960886	0.99614537	0.996185	0.9962093	0.9962185	0.99621236	0.9961906	0.99615246	0.9960979	0.9960259	0.99593407	0.99582136	0.99568665	0.99552804	0.99534327	0.995132	0.9948929	0.9946237	0.99432516	0.99399704	0.9936401	0.9932565	0.99284714	0.9924167	0.99196905	0.9915091	0.99104214	0.99057555	0.99011475	0.98966706	0.9892394	0.98883665	0.9884641	0.98812544	0.9878223	0.98755497	0.98732245	0.98712105	0.986947	0.9867929	0.9866543	0.9865245	0.98639816
0.99467415	0.9948906	0.99508005	0.9952443	0.99538577	0.9955064	0.99560755	0.995691	0.99575794	0.9958096	0.99584615	0.9958691	0.99587804	0.9958725	0.9958526	0.99581695	0.9957652	0.99569505	0.99560523	0.9954946	0.99536145	0.99520266	0.99501777	0.9948046	0.9945621	0.9942893	0.99398595	0.9936522	0.99328864	0.992898	0.9924828	0.9920464	0.99159324	0.9911288	0.9906602	0.99019295	0.9897338	0.98929024	0.98886824	0.9884738	0.9881109	0.9877826	0.98749006	0.9872342	0.98701185	0.9868189	0.98665106	0.9865028	0.9863681	0.98624086
0.9941835	0.994407	0.99460304	0.994775	0.9949232	0.9950517	0.9951611	0.99525386	0.9953307	0.9953938	0.9954426	0.9954782	0.99550205	0.99551255	0.99551	0.9954933	0.9954624	0.99541366	0.9953479	0.9952619	0.995154	0.99502283	0.9948656	0.99468094	0.9944669	0.9942218	0.9939458	0.9936383	0.99329895	0.9929308	0.99253416	0.99211293	0.9916719	0.99121493	0.99074876	0.99027866	0.98981297	0.98935765	0.9889204	0.98850614	0.9881217	0.98777	0.9874536	0.98717344	0.98692936	0.98671734	0.9865341	0.986374	0.98623234	0.9861014
0.99365914	0.9938883	0.99409074	0.99426836	0.9944239	0.9945594	0.9946763	0.9947775	0.9948646	0.9949367	0.9949979	0.9950467	0.9950842	0.9951111	0.99512583	0.99512804	0.9951168	0.9950905	0.995048	0.9949875	0.99490637	0.99480313	0.9946745	0.99451894	0.994335	0.9941205	0.9938744	0.9935957	0.99328434	0.99294156	0.9925678	0.9921665	0.9917411	0.9912965	0.9908377	0.99037015	0.9899024	0.9894401	0.98899037	0.98856086	0.98815686	0.987784	0.9874446	0.9871416	0.9868755	0.98664355	0.9864431	0.98627007	0.98611885	0.9859836
0.9931006	0.9933353	0.9935432	0.99372596	0.99388766	0.99402946	0.99415416	0.9942629	0.9943578	0.9944413	0.99451274	0.9945745	0.99462605	0.99466723	0.9946989	0.9947199	0.9947283	0.9947242	0.994706	0.99467033	0.9946167	0.9945412	0.9944424	0.99431795	0.99416584	0.99398327	0.9937688	0.9935217	0.9932415	0.99292684	0.9925798	0.992203	0.9917984	0.9913701	0.9909231	0.99046373	0.98999774	0.9895327	0.9890765	0.9886343	0.98821515	0.98782325	0.98746395	0.9871388	0.9868508	0.9865987	0.98638034	0.9861925	0.9860303	0.98588866
0.9925093	0.99274814	0.9929609	0.99314874	0.9933154	0.99346304	0.99359363	0.9937101	0.9938139	0.9939058	0.9939883	0.9940608	0.9941255	0.9941815	0.99422973	0.9942691	0.9942974	0.9943152	0.9943201	0.9943099	0.99428266	0.9942364	0.9941681	0.9940753	0.9939566	0.9938075	0.9936278	0.993414	0.9931668	0.9928845	0.99256855	0.99221957	0.9918402	0.9914327	0.99100244	0.9905555	0.99009705	0.9896344	0.98917496	0.98872596	0.9882945	0.9878873	0.98750925	0.9871647	0.9868555	0.9865837	0.98634684	0.98614377	0.9859687	0.985819
0.9918861	0.992129	0.99234486	0.9925373	0.99270785	0.9928607	0.99299705	0.9931194	0.9932304	0.9933314	0.9934227	0.99350727	0.993584	0.99365485	0.9937187	0.993775	0.9938236	0.99386245	0.9938904	0.9939058	0.9939057	0.9938885	0.99385154	0.993791	0.99370575	0.9935915	0.9934474	0.9932704	0.9930585	0.99281186	0.9925293	0.99221176	0.99186087	0.99148005	0.991072	0.990642	0.99019593	0.9897405	0.9892838	0.98883206	0.9883932	0.9879738	0.9875805	0.9872183	0.9868906	0.98659927	0.98634446	0.9861248	0.9859368	0.9857766
0.99123234	0.99147767	0.9916967	0.9918918	0.9920664	0.9922237	0.9923647	0.99249315	0.9926104	0.9927189	0.99281955	0.9929143	0.9930033	0.99308723	0.9931662	0.9932395	0.9933066	0.99336636	0.993417	0.99345744	0.99348515	0.9934965	0.99349076	0.99346316	0.9934123	0.9933346	0.9932271	0.9930879	0.9929139	0.9927054	0.99245936	0.99217755	0.9918598	0.9915086	0.9911272	0.9907198	0.99029213	0.98984927	0.9893997	0.9889497	0.98850816	0.9880808	0.9876763	0.9872994	0.98695505	0.98664546	0.9863735	0.98613685	0.9859348	0.9857636
0.9905492	0.99079585	0.9910169	0.99121505	0.99139225	0.9915519	0.9916973	0.9918306	0.99195397	0.99206907	0.9921786	0.992283	0.9923831	0.9924785	0.9925721	0.9926618	0.9927472	0.99282736	0.99289984	0.992965	0.99301916	0.9930601	0.99308467	0.99309075	0.9930755	0.99303406	0.99296474	0.99286485	0.9927313	0.99256265	0.9923564	0.992113	0.991832	0.9915152	0.9911656	0.9907856	0.99038	0.9899557	0.9895186	0.9890763	0.9886361	0.98820674	0.9877941	0.9874059	0.9870472	0.9867222	0.98643315	0.9861809	0.98596483	0.9857813
0.98983765	0.99008477	0.99030745	0.99050635	0.99068564	0.9908482	0.9909974	0.9911343	0.99126273	0.99138415	0.9915007	0.9916135	0.991724	0.99183196	0.9919385	0.9920437	0.99214655	0.99224544	0.9923404	0.99242896	0.9925097	0.9925783	0.99263483	0.9926737	0.99269307	0.9926898	0.9926594	0.9925996	0.99250776	0.99238145	0.99221706	0.9920157	0.991775	0.99149656	0.991182	0.99083376	0.9904568	0.9900557	0.9896373	0.9892076	0.9887747	0.9883475	0.98793215	0.9875372	0.98716736	0.9868288	0.98652464	0.98625785	0.98602694	0.98583126
0.98909914	0.98934686	0.9895694	0.98976886	0.98994905	0.9901138	0.99026495	0.99040526	0.99053764	0.9906645	0.9907878	0.9909082	0.9910274	0.9911469	0.99126583	0.9913853	0.9915042	0.9916225	0.99173784	0.9918498	0.99195546	0.9920528	0.9921392	0.99221116	0.9922661	0.9923003	0.99231005	0.9922918	0.99224275	0.99215996	0.99204004	0.9918824	0.9916854	0.9914489	0.9911743	0.99086297	0.9905191	0.9901468	0.9897516	0.98934066	0.98892117	0.9885006	0.9880878	0.9876892	0.9873134	0.9869639	0.98664784	0.98636705	0.9861229	0.9859147
0.9883364	0.988583	0.98880386	0.98900366	0.98918444	0.9893491	0.9895023	0.9896452	0.9897808	0.9899119	0.99004066	0.9901679	0.9902963	0.99042493	0.99055564	0.990688	0.99082327	0.99095875	0.9910941	0.9912282	0.9913585	0.9914833	0.99159914	0.9917043	0.991794	0.9918654	0.99191505	0.99193853	0.99193335	0.9918957	0.9918223	0.99171144	0.9915609	0.9913697	0.99113816	0.9908686	0.99056226	0.9902242	0.9898579	0.9894712	0.98907024	0.9886629	0.98825705	0.987861	0.9874818	0.9871267	0.98680097	0.9865088	0.98625237	0.9860332
0.9875511	0.9877945	0.9880146	0.9882125	0.9883931	0.98855793	0.9887109	0.9888556	0.9889943	0.9891289	0.9892611	0.98939514	0.9895305	0.98966825	0.9898095	0.98995405	0.9901035	0.9902556	0.99041015	0.99056536	0.9907192	0.9908708	0.99101555	0.9911523	0.99127626	0.99138516	0.9914747	0.99154127	0.99158007	0.9915882	0.9915627	0.9915005	0.9913986	0.9912557	0.9910717	0.9908471	0.9905838	0.9902836	0.98995256	0.9895955	0.9892187	0.9888296	0.98843706	0.9880483	0.9876716	0.9873146	0.98698246	0.9866816	0.9864155	0.98618674
0.9867443	0.9869852	0.9872021	0.98739827	0.9875765	0.987741	0.9878937	0.98803896	0.98817897	0.988316	0.9884521	0.98859084	0.98873216	0.98887783	0.98902845	0.98918474	0.9893477	0.989515	0.98968685	0.989862	0.99003917	0.9902155	0.9903885	0.99055594	0.9907142	0.99085975	0.99098843	0.991097	0.99118066	0.99123603	0.99125934	0.99124694	0.991196	0.9911041	0.99097085	0.9907949	0.99057806	0.9903222	0.99003124	0.98970836	0.9893622	0.9889983	0.98862475	0.9882492	0.98787975	0.9875248	0.98719096	0.9868852	0.9866117	0.9863732
0.9859188	0.9861558	0.9863694	0.9865623	0.98673826	0.98690057	0.98705256	0.98719734	0.9873373	0.9874766	0.98761517	0.98775786	0.9879045	0.9880561	0.9882153	0.98838264	0.9885558	0.98873854	0.98892653	0.9891209	0.98931855	0.9895196	0.9897193	0.9899165	0.99010736	0.9902892	0.9904572	0.99060756	0.9907355	0.9908383	0.9909112	0.99094975	0.99095064	0.99091285	0.99083257	0.9907091	0.99054277	0.99033546	0.99008924	0.98980784	0.98949754	0.9891641	0.98881483	0.9884579	0.9881015	0.98775506	0.98742425	0.987117	0.98683876	0.98659456
0.98507845	0.98530966	0.9855184	0.98570734	0.9858796	0.98604023	0.98618937	0.98633295	0.9864729	0.986612	0.98675334	0.9868978	0.9870489	0.9872069	0.98737305	0.98754805	0.9877332	0.98792785	0.9881312	0.9883424	0.98856056	0.98878396	0.9890095	0.9892352	0.9894582	0.98967457	0.9898805	0.99007225	0.9902449	0.9903946	0.9905169	0.99060774	0.9906633	0.9906793	0.9906549	0.9905875	0.9904752	0.99032015	0.9901231	0.98988825	0.98961955	0.98932254	0.9890045	0.98867244	0.98833555	0.9880018	0.9876791	0.98737514	0.9870965	0.98684895
0.9842247	0.98445	0.98465264	0.9848369	0.98500454	0.9851607	0.98530746	0.985449	0.98558694	0.98572636	0.98586774	0.9860143	0.9861681	0.98633045	0.986503	0.98668563	0.9868801	0.9870857	0.987303	0.9875302	0.987767	0.9880116	0.98826057	0.98851395	0.9887671	0.9890172	0.98926	0.98949176	0.9897085	0.9899052	0.9900771	0.9902203	0.9903303	0.99040323	0.99043566	0.9904262	0.9903717	0.9902725	0.9901302	0.989946	0.9897242	0.9894699	0.9891883	0.9888881	0.98857635	0.98826194	0.98795277	0.98765695	0.9873823	0.9871354
0.9833606	0.9835785	0.98377395	0.98395216	0.9841153	0.98426676	0.9844095	0.98454785	0.9846842	0.98482114	0.9849628	0.9851099	0.98526555	0.9854304	0.9856079	0.98579663	0.9859992	0.986215	0.986444	0.98668617	0.98693943	0.9872032	0.9874761	0.9877548	0.9880366	0.9883186	0.9885966	0.9888679	0.9891267	0.9893693	0.98959124	0.98978627	0.9899514	0.99008167	0.99017346	0.9902233	0.9902292	0.99019015	0.99010587	0.98997724	0.98980755	0.9896011	0.98936296	0.9890998	0.9888201	0.98853123	0.98824084	0.9879593	0.98769325	0.9874505
0.9824898	0.9826983	0.9828874	0.9830583	0.9832146	0.9833606	0.9834985	0.983633	0.98376626	0.98390114	0.98404115	0.98418736	0.98434377	0.98451114	0.98469156	0.98488545	0.9850945	0.98531884	0.9855583	0.98581296	0.9860815	0.98636365	0.9866564	0.98695886	0.9872675	0.98758006	0.9878925	0.9882011	0.9885012	0.9887888	0.98905903	0.9893066	0.9895265	0.98971397	0.9898663	0.98997813	0.9900465	0.99007016	0.9900469	0.9899787	0.9898659	0.9897126	0.9895235	0.9893045	0.98906255	0.98880506	0.9885408	0.98827887	0.988027	0.98779374
0.9816155	0.98181534	0.9819945	0.9821573	0.9823069	0.9824462	0.98257864	0.98270774	0.9828368	0.98296815	0.98310554	0.9832509	0.9834065	0.9835746	0.98375666	0.9839547	0.9841688	0.9843996	0.984648	0.9849139	0.9851959	0.98549366	0.9858054	0.9861299	0.9864635	0.9868049	0.98714983	0.98749375	0.98783386	0.98816484	0.9884824	0.9887807	0.9890553	0.98930097	0.9895133	0.98968714	0.9898202	0.9899088	0.98995024	0.98994565	0.9898949	0.9898006	0.9896652	0.98949623	0.9892982	0.9890794	0.9888474	0.9886116	0.9883796	0.9881604
0.9807415	0.9809297	0.9810997	0.9812535	0.9813946	0.98152685	0.98165274	0.9817758	0.9818998	0.98202723	0.98216033	0.9823034	0.98245686	0.98262477	0.9828078	0.98300767	0.9832253	0.9834617	0.98371685	0.9839918	0.98428625	0.9845981	0.98492694	0.9852707	0.98562837	0.98599523	0.98636997	0.986748	0.9871256	0.98749846	0.98786163	0.9882106	0.9885386	0.98884153	0.9891136	0.9893511	0.98954934	0.98970425	0.98981327	0.9898762	0.9898909	0.9898594	0.9897849	0.9896708	0.98952323	0.9893491	0.9891565	0.9889525	0.9887468	0.9885489
0.97987074	0.9800472	0.98020655	0.98035026	0.9804825	0.98060644	0.98072493	0.9808411	0.9809592	0.9810814	0.98121	0.981349	0.9815004	0.9816662	0.9818489	0.982049	0.98226887	0.9825084	0.9827699	0.98305213	0.9833558	0.98367965	0.98402387	0.9843851	0.9847625	0.9851544	0.9855566	0.98596674	0.9863798	0.9867928	0.9871988	0.98759586	0.9879764	0.9883361	0.98866844	0.98896885	0.9892327	0.9894561	0.9896348	0.9897664	0.98985094	0.9898866	0.98987705	0.9898243	0.9897335	0.98961085	0.9894628	0.9892982	0.9891256	0.988954
0.97900826	0.9791717	0.97931874	0.9794522	0.97957486	0.97968984	0.9797995	0.979908	0.98001903	0.9801347	0.98025775	0.9803921	0.9805397	0.9807028	0.98088324	0.9810825	0.9813031	0.9815453	0.9818099	0.9820978	0.98240936	0.98274285	0.9830993	0.98347634	0.98387265	0.984286	0.98471326	0.98515224	0.985599	0.986049	0.9864978	0.98694044	0.9873712	0.9877852	0.988177	0.9885402	0.9888707	0.989162	0.98941153	0.9896154	0.98977125	0.9898795	0.98993814	0.9899519	0.98992366	0.989858	0.9897625	0.9896432	0.98951024	0.98937106
0.9781578	0.9783069	0.9784412	0.9785631	0.97867507	0.97878003	0.9788805	0.978981	0.9790839	0.979192	0.979309	0.97943723	0.9795799	0.9797383	0.9799157	0.9801131	0.9803324	0.9805755	0.9808417	0.9811339	0.9814508	0.9817925	0.9821591	0.98254925	0.9829608	0.98339355	0.9838442	0.98430955	0.98478657	0.98527145	0.98575896	0.9862451	0.98672503	0.9871919	0.9876405	0.9880662	0.9884613	0.98882174	0.98914295	0.98942	0.9896502	0.98983234	0.9899652	0.99004996	0.990089	0.9900869	0.99004924	0.98998314	0.9898965	0.98979723
0.97732335	0.9774572	0.9775785	0.9776878	0.97778815	0.9778821	0.977973	0.9780639	0.97815806	0.9782586	0.978368	0.9784895	0.978626	0.97877914	0.97895175	0.97914606	0.97936255	0.9796039	0.9798714	0.98016465	0.9804855	0.980833	0.9812076	0.98160785	0.9820335	0.98248243	0.98295313	0.9834422	0.98394716	0.9844628	0.9849873	0.98551464	0.9860398	0.98655766	0.9870619	0.987547	0.9880061	0.98843545	0.98882794	0.9891794	0.9894855	0.9897445	0.9899542	0.99011356	0.99022573	0.9902926	0.9903196	0.99031246	0.9902785	0.9902263
0.97650963	0.9766282	0.9767343	0.9768303	0.9769183	0.97700095	0.97708166	0.97716206	0.9772469	0.9773384	0.9774392	0.9775536	0.9776825	0.97782934	0.9779967	0.9781853	0.9783988	0.97863686	0.9789027	0.979196	0.97951865	0.97986907	0.98024994	0.98065835	0.9810944	0.9815571	0.98204446	0.98255396	0.98308396	0.983629	0.98418593	0.98475116	0.98531926	0.98588467	0.9864418	0.9869851	0.9875073	0.98800325	0.9884666	0.9888921	0.98927593	0.9896131	0.9899019	0.99014026	0.9903294	0.9904704	0.9905677	0.9906256	0.99065214	0.9906537
0.97572047	0.97582316	0.9759136	0.9759958	0.97607064	0.97614145	0.9762104	0.9762804	0.9763551	0.9764371	0.976529	0.9766342	0.9767556	0.9768946	0.9770545	0.9772376	0.97744554	0.9776797	0.9779421	0.9782339	0.9785554	0.9789076	0.979291	0.9797053	0.9801493	0.98062366	0.9811242	0.9816515	0.9822022	0.9827726	0.9833605	0.9839599	0.98456776	0.985178	0.98578465	0.98638254	0.98696506	0.9875261	0.9880599	0.98855966	0.98901993	0.9894366	0.9898067	0.9901267	0.9903966	0.9906159	0.990789	0.9909184	0.99101126	0.9910732
0.9749623	0.97504675	0.9751217	0.97518885	0.9752506	0.9753079	0.9753651	0.9754243	0.97548777	0.9755596	0.975642	0.9757381	0.9758503	0.9759811	0.9761322	0.9763079	0.9765095	0.97673756	0.97699547	0.9772831	0.97760236	0.97795373	0.9783382	0.9787553	0.9792047	0.9796861	0.9801988	0.9807403	0.9813085	0.98190063	0.9825144	0.9831454	0.9837883	0.98443955	0.9850932	0.98574376	0.9863833	0.98700714	0.9876082	0.98818076	0.9887176	0.9892145	0.9896668	0.9900696	0.9904235	0.9907262	0.99097914	0.9911864	0.9913507	0.9914801
0.9742379	0.9743037	0.97436213	0.9744146	0.97446215	0.97450703	0.97455096	0.97459894	0.9746509	0.97471213	0.97478396	0.9748691	0.9749716	0.9750933	0.9752365	0.97540325	0.97559625	0.97581786	0.9760685	0.9763507	0.97666556	0.97701406	0.97739637	0.9778142	0.9782663	0.97875303	0.97927296	0.97982466	0.980408	0.98101836	0.98165435	0.9823116	0.9829871	0.9836754	0.98437184	0.9850701	0.98576486	0.9864485	0.9871145	0.9877571	0.98836946	0.98894566	0.98948026	0.9899684	0.9904077	0.99079657	0.9911343	0.99142325	0.9916659	0.99186915
0.9735523	0.97359914	0.9736411	0.9736777	0.97371066	0.9737418	0.97377366	0.9738089	0.97384953	0.9738987	0.9739596	0.974035	0.9741266	0.9742383	0.97437084	0.9745287	0.9747127	0.97492486	0.97516793	0.975443	0.97575194	0.9760949	0.9764737	0.97688913	0.977341	0.97782975	0.97835404	0.978914	0.9795069	0.9801318	0.9807865	0.98146725	0.9821704	0.9828917	0.9836261	0.98436886	0.98511326	0.98585254	0.9865813	0.98729205	0.98797715	0.9886312	0.98924774	0.98982143	0.99034804	0.99082506	0.991251	0.99162626	0.9919525	0.992235
0.9729095	0.9729376	0.97296214	0.972983	0.9730019	0.9730187	0.97303766	0.97306037	0.9730888	0.9731272	0.97317636	0.9732403	0.9733208	0.97342145	0.9735439	0.9736911	0.9738643	0.97406715	0.97430044	0.97456646	0.9748669	0.9752035	0.9755764	0.9759875	0.9764362	0.97692376	0.9774494	0.97801286	0.9786135	0.97924924	0.97991794	0.9806168	0.9813437	0.982093	0.9828614	0.98364383	0.9844338	0.985226	0.98601246	0.98678744	0.9875428	0.98827285	0.9889698	0.98962826	0.9902428	0.9908087	0.9913253	0.9917906	0.9922052	0.99257284
0.972315	0.9723233	0.97233003	0.97233534	0.972339	0.9723428	0.9723482	0.97235817	0.9723749	0.9724007	0.9724388	0.9724909	0.97256005	0.97264946	0.97275996	0.9728959	0.9730589	0.97325003	0.97347313	0.9737285	0.9740195	0.9743468	0.9747115	0.9751156	0.97555894	0.9760427	0.9765668	0.97713083	0.9777344	0.97837675	0.9790551	0.9797689	0.9805139	0.98128766	0.98208505	0.98290145	0.983733	0.9845717	0.9854123	0.9862475	0.9870696	0.9878719	0.9886476	0.9893892	0.9900906	0.99074733	0.9913558	0.9919133	0.9924201	0.99287677
0.97177225	0.9717613	0.97175026	0.97173893	0.9717283	0.9717181	0.9717104	0.97170794	0.9717125	0.9717262	0.9717529	0.97179276	0.9718504	0.9719277	0.97202706	0.9721503	0.97230136	0.9724808	0.9726919	0.9729367	0.973216	0.97353214	0.9738872	0.9742815	0.9747172	0.97519416	0.97571385	0.9762749	0.97687835	0.9775229	0.9782073	0.97893137	0.9796894	0.9804817	0.98130304	0.98214996	0.98301625	0.98389703	0.9847864	0.98567694	0.9865615	0.98743254	0.9882831	0.989105	0.9898927	0.99063957	0.99134094	0.9919924	0.99259317	0.9931437
0.971285	0.97125477	0.9712269	0.9711996	0.97117394	0.9711501	0.97112966	0.9711145	0.97110695	0.97110915	0.97112304	0.97115165	0.97119737	0.97126234	0.97134936	0.9714609	0.9715991	0.97176623	0.9719642	0.97219586	0.972463	0.97276694	0.9731097	0.9734935	0.9739184	0.974386	0.9748977	0.97545314	0.97605276	0.9766958	0.97738224	0.97811085	0.9788793	0.97968453	0.98052436	0.9813945	0.9822913	0.98320836	0.98414063	0.985082	0.9860232	0.9869586	0.9878799	0.9887794	0.98965025	0.99048537	0.9912788	0.9920254	0.992723	0.99336946
0.9708574	0.9708077	0.9707622	0.9707197	0.9706797	0.970643	0.9706099	0.97058296	0.9705633	0.9705538	0.97055644	0.9705732	0.9706072	0.97066003	0.97073466	0.970833	0.9709582	0.9711122	0.9712975	0.97151494	0.97176856	0.9720585	0.9723885	0.9727583	0.9731704	0.9736271	0.9741279	0.97467405	0.9752666	0.97590506	0.97658837	0.97731763	0.9780899	0.9789039	0.97975695	0.9806458	0.9815669	0.98251414	0.98348325	0.9844679	0.9854612	0.9864551	0.98744273	0.98841524	0.98936635	0.99028695	0.99117064	0.99201214	0.99280703	0.9935519
0.9704923	0.9704243	0.9703624	0.9703044	0.97025084	0.97020066	0.9701555	0.9701168	0.97008556	0.97006494	0.97005624	0.970062	0.97008395	0.97012514	0.9701878	0.97027296	0.9703856	0.9705258	0.9706964	0.9708999	0.97113824	0.9714143	0.971729	0.9720839	0.9724825	0.97292435	0.97341204	0.97394633	0.9745281	0.9751577	0.97583544	0.9765602	0.97733206	0.9781499	0.97900975	0.9799112	0.9808499	0.98182154	0.98282117	0.9838434	0.9848822	0.985929	0.98697686	0.9880176	0.9890435	0.99004596	0.991018	0.9919522	0.9928436	0.9936881
0.9701936	0.9701071	0.97002906	0.9699566	0.9698899	0.96982783	0.96977085	0.96972096	0.9696794	0.9696481	0.9696285	0.96962327	0.9696334	0.969663	0.96971345	0.96978694	0.96988523	0.9700119	0.9701686	0.9703571	0.97058046	0.97084033	0.97113943	0.97147834	0.9718603	0.9722871	0.9727594	0.97327864	0.97384703	0.97446424	0.9751318	0.9758489	0.97661525	0.9774309	0.97829324	0.979201	0.9801513	0.9811409	0.9821648	0.98321784	0.9842938	0.985387	0.9864884	0.9875918	0.988687	0.9897668	0.99082315	0.99184716	0.9928346	0.9937774
0.9699629	0.96985835	0.96976507	0.9696794	0.9695996	0.9695263	0.96945894	0.96939903	0.96934736	0.969306	0.96927637	0.9692608	0.9692601	0.96927905	0.96931756	0.96937865	0.96946424	0.96957713	0.96971947	0.96989286	0.9701009	0.97034436	0.97062635	0.9709488	0.97131294	0.97172195	0.972177	0.9726792	0.9732314	0.9738335	0.9744866	0.97519207	0.975949	0.97675735	0.9776169	0.9785259	0.9794815	0.98048115	0.9815217	0.98259854	0.98370653	0.98483765	0.9859858	0.9871441	0.98830295	0.9894543	0.99058956	0.9917007	0.99277896	0.99381995
0.96980196	0.96968186	0.9695738	0.96947515	0.9693842	0.9693001	0.969223	0.96915394	0.969093	0.9690426	0.9690043	0.96897805	0.968969	0.96897703	0.96900433	0.9690537	0.96912646	0.96922624	0.9693544	0.9695136	0.96970505	0.9699318	0.97019637	0.9705004	0.970847	0.9712368	0.97167283	0.9721564	0.97268975	0.97327346	0.97391003	0.97459924	0.9753426	0.9761392	0.9769904	0.9778942	0.9788492	0.9798537	0.9809044	0.98199713	0.983128	0.9842898	0.9854775	0.9866832	0.98789805	0.9891142	0.9903229	0.9915148	0.99268115	0.9938163
0.9697132	0.9695774	0.9694565	0.9693459	0.96924466	0.96915185	0.9690657	0.96898836	0.9689196	0.96886116	0.968814	0.96878064	0.9687622	0.96876	0.96877754	0.9688153	0.968877	0.9689638	0.96907717	0.96922183	0.9693984	0.96960825	0.96985555	0.9701417	0.97046906	0.9708388	0.9712545	0.9717172	0.97222996	0.97279334	0.97340935	0.9740804	0.9748057	0.97558725	0.9764243	0.97731745	0.9782666	0.9792685	0.9803215	0.98142344	0.98256946	0.9837548	0.9849727	0.98621756	0.98748094	0.98875433	0.99002916	0.9912955	0.9925451	0.9937701
0.9696973	0.96954775	0.96941423	0.9692935	0.9691832	0.9690817	0.9689885	0.9689041	0.9688288	0.9687629	0.96870923	0.9686685	0.9686416	0.9686314	0.9686397	0.96866757	0.9687186	0.9687926	0.9688942	0.9690246	0.96918523	0.9693798	0.9696091	0.9698766	0.970184	0.9705338	0.9709283	0.97136956	0.9718602	0.9724017	0.9729948	0.97364354	0.9743478	0.9751094	0.9759289	0.97680676	0.9777429	0.9787364	0.9797861	0.98088884	0.98204285	0.98324174	0.9844827	0.985758	0.9870606	0.9883825	0.9897154	0.9910492	0.99237484	0.99368423
0.9697544	0.9695917	0.96944785	0.9693186	0.9692002	0.96909237	0.96899307	0.9689026	0.9688212	0.9687506	0.968691	0.9686438	0.96861076	0.96859336	0.9685933	0.9686129	0.968653	0.9687173	0.9688067	0.96892303	0.9690699	0.96924806	0.96946096	0.9697104	0.96999884	0.9703277	0.9707009	0.97111934	0.9715868	0.9721041	0.97267383	0.9732979	0.97397846	0.9747163	0.9755134	0.97637135	0.9772901	0.978269	0.97930765	0.98040444	0.9815577	0.9827637	0.98401767	0.9853144	0.98664767	0.98800915	0.989391	0.9907834	0.9921777	0.9935643
0.9698854	0.9697111	0.9695583	0.9694211	0.9692965	0.96918315	0.96907914	0.96898437	0.96889883	0.9688241	0.9687603	0.96870816	0.9686696	0.968647	0.96864015	0.96865183	0.9686836	0.96873844	0.9688169	0.96892154	0.96905476	0.9692181	0.9694147	0.9696465	0.9699162	0.9702256	0.9705766	0.97097325	0.9714159	0.9719088	0.97245246	0.9730504	0.9737043	0.97441685	0.9751886	0.976022	0.97691804	0.97787666	0.9788982	0.9799827	0.9811276	0.98233134	0.9835901	0.98489964	0.98625284	0.9876446	0.9890658	0.9905078	0.99196196	0.9934178
0.97008795	0.96990454	0.9697435	0.9695997	0.96947104	0.9693534	0.9692466	0.9691488	0.9690615	0.9689833	0.96891654	0.96886146	0.96881944	0.9687919	0.9687799	0.96878576	0.9688104	0.9688567	0.9689259	0.96901935	0.96914065	0.96929085	0.9694727	0.9696885	0.9699401	0.97022927	0.9705599	0.9709338	0.9713532	0.97182035	0.9723377	0.97290844	0.9735348	0.9742184	0.9749618	0.97576773	0.97663605	0.9775701	0.9785694	0.97963417	0.9807643	0.98195726	0.9832121	0.9845242	0.98588914	0.98730046	0.9887505	0.9902324	0.99173635	0.9932526
0.97036123	0.9701697	0.97000307	0.96985525	0.9697233	0.9696034	0.96949476	0.96939534	0.9693066	0.9692276	0.96915954	0.9691022	0.96905845	0.9690278	0.96901226	0.96901333	0.969033	0.9690725	0.9691338	0.969218	0.96932906	0.9694679	0.96963614	0.9698364	0.97007066	0.9703426	0.97065294	0.9710047	0.97140056	0.9718429	0.9723341	0.97287756	0.97347444	0.9741282	0.97484154	0.9756164	0.97645485	0.97735965	0.9783302	0.9793701	0.9804781	0.98165405	0.98289615	0.984202	0.98556817	0.9869884	0.9884577	0.9899679	0.9915113	0.9930772
0.9707035	0.9705057	0.9703352	0.97018415	0.97005033	0.9699298	0.9698207	0.9697223	0.9696338	0.96955526	0.96948755	0.96943015	0.96938515	0.96935356	0.9693361	0.9693343	0.9693498	0.9693848	0.96943974	0.96951747	0.96961945	0.9697474	0.96990395	0.9700914	0.9703108	0.9705648	0.970857	0.97118866	0.97156155	0.9719797	0.97244525	0.9729607	0.973529	0.9741519	0.9748335	0.97557586	0.97638136	0.977253	0.97819215	0.9792012	0.9802817	0.98143214	0.9826542	0.9839446	0.98530245	0.98672223	0.9881998	0.9897278	0.99129856	0.99290395
0.9711117	0.9709101	0.9707362	0.97058475	0.9704505	0.9703306	0.97022337	0.9701259	0.9700398	0.96996343	0.9698974	0.9698415	0.9697977	0.9697664	0.9697484	0.9697452	0.9697593	0.96979046	0.969841	0.96991336	0.9700087	0.9701286	0.97027534	0.9704506	0.9706571	0.9708972	0.9711726	0.97148466	0.9718375	0.9722333	0.9726734	0.9731622	0.9737015	0.97429466	0.9749436	0.9756524	0.9764236	0.9772593	0.9781634	0.9791384	0.98018414	0.9813041	0.9824987	0.98376584	0.9851061	0.98651546	0.9879899	0.9895239	0.9911108	0.992743
0.9715829	0.9713786	0.9712044	0.97105235	0.9709202	0.9708025	0.97069794	0.9706044	0.9705212	0.97044796	0.97038513	0.97033274	0.970291	0.970262	0.9702454	0.97024304	0.9702564	0.9702862	0.97033507	0.97040415	0.97049403	0.9706079	0.9707472	0.9709132	0.97110903	0.97133636	0.9715971	0.97189283	0.9722269	0.97260183	0.9730193	0.97348267	0.97399443	0.974558	0.975175	0.9758494	0.9765853	0.97738487	0.9782505	0.9791872	0.9801959	0.9812793	0.9824398	0.9836766	0.9849905	0.98637944	0.98784065	0.9893705	0.99096256	0.9926087
0.9721134	0.9719083	0.97173405	0.97158504	0.9714553	0.9713415	0.97124124	0.97115266	0.97107357	0.97100604	0.9709467	0.9708989	0.97086155	0.97083616	0.97082233	0.9708224	0.9708371	0.97086805	0.97091615	0.97098356	0.9710708	0.9711806	0.97131455	0.97147423	0.97166127	0.9718782	0.972127	0.9724093	0.97272736	0.97308373	0.9734812	0.97392094	0.97440726	0.9749424	0.97552913	0.9761711	0.97687113	0.97763324	0.9784605	0.97935694	0.98032486	0.98136777	0.982489	0.98368824	0.98496825	0.986328	0.9877665	0.98928016	0.9908649	0.9925141
0.9726992	0.9724948	0.9723228	0.972177	0.97205156	0.97194356	0.9718482	0.97176504	0.97169316	0.971631	0.97157854	0.9715358	0.971504	0.9714832	0.9714742	0.9714775	0.97149587	0.9715287	0.9715786	0.9716462	0.9717333	0.9718418	0.97197276	0.9721277	0.97230923	0.9725194	0.97275853	0.9730296	0.97333467	0.9736754	0.9740552	0.9744757	0.97493845	0.9754484	0.97600675	0.97661734	0.97728336	0.978009	0.97879666	0.97965187	0.98057723	0.9815768	0.9826539	0.9838112	0.9850508	0.98637414	0.9877797	0.98926663	0.9908329	0.99247307
0.9733352	0.9731325	0.972965	0.97282344	0.97270423	0.97260106	0.9725136	0.9724371	0.97237235	0.97231716	0.97227174	0.9722366	0.97221184	0.9721966	0.9721932	0.97220266	0.9722255	0.9722624	0.9723157	0.9723855	0.9724745	0.97258335	0.9727136	0.9728671	0.9730464	0.97325075	0.97348446	0.97374785	0.97404265	0.9743721	0.9747374	0.9751407	0.9755845	0.9760716	0.9766045	0.97718674	0.97782093	0.9785119	0.9792616	0.9800753	0.98095787	0.98191226	0.9829428	0.9840538	0.98524773	0.9865265	0.9878922	0.98934376	0.99088067	0.9924993
0.9740157	0.9738177	0.9736545	0.97351927	0.97340614	0.97331107	0.9732307	0.9731626	0.9731055	0.9730588	0.97302145	0.9729939	0.9729767	0.9729695	0.97297347	0.97298896	0.97301805	0.97306037	0.9731189	0.97319305	0.9732853	0.97339714	0.9735291	0.9736841	0.9738621	0.9740657	0.9742964	0.9745548	0.974844	0.9751646	0.9755194	0.9759102	0.97633827	0.9768072	0.977319	0.9778758	0.9784816	0.9791397	0.9798537	0.9806295	0.98146886	0.9823779	0.98336154	0.98442256	0.98556626	0.986796	0.98811406	0.98952264	0.99102044	0.9926062
0.97473675	0.9745438	0.9743861	0.9742583	0.9741528	0.97406584	0.9739943	0.97393477	0.9738865	0.9738482	0.9738203	0.97380126	0.9737922	0.97379357	0.9738052	0.97382885	0.97386515	0.97391474	0.97397906	0.97405934	0.9741573	0.9742735	0.97441036	0.9745681	0.9747481	0.97495353	0.9751839	0.9754419	0.9757283	0.9760446	0.97639376	0.97677535	0.9771931	0.9776473	0.9781415	0.9786784	0.9792599	0.97989	0.9805726	0.9813109	0.9821111	0.9829754	0.9839112	0.9849229	0.98601395	0.9871908	0.9884568	0.98981327	0.99126405	0.9928078
0.97549134	0.97530407	0.97515434	0.97503406	0.974937	0.97485864	0.97479576	0.9747459	0.9747069	0.97467923	0.9746592	0.97465	0.97465026	0.97466004	0.97468054	0.9747127	0.9747567	0.97481453	0.9748871	0.97497463	0.9750794	0.97520214	0.97534454	0.9755085	0.9756938	0.9759034	0.97613734	0.9763973	0.976685	0.97700155	0.97734827	0.97772646	0.97813666	0.9785829	0.97906506	0.9795861	0.9801485	0.98075587	0.981411	0.98211724	0.98288006	0.9837039	0.9845941	0.98555565	0.9865947	0.98771614	0.9889255	0.9902263	0.991622	0.99311453
0.97627366	0.97609395	0.9759522	0.9758405	0.97575206	0.9756835	0.9756301	0.9755888	0.9755602	0.97554183	0.9755316	0.97553194	0.9755406	0.97556096	0.97559017	0.97563124	0.97568464	0.9757506	0.97583175	0.9759275	0.97604096	0.97617185	0.9763228	0.97649395	0.976687	0.9769029	0.97714347	0.97740936	0.97770196	0.9780221	0.9783711	0.9787497	0.9791595	0.9796018	0.9800777	0.9805888	0.9811383	0.9817283	0.98236156	0.9830416	0.98377216	0.98455876	0.98540694	0.9863223	0.98730916	0.98837554	0.9895264	0.99076766	0.9921042	0.9935378
0.9770786	0.9769068	0.9767733	0.9766702	0.97659105	0.9765323	0.9764877	0.9764571	0.97643745	0.9764284	0.9764285	0.9764384	0.9764567	0.9764849	0.976524	0.9765744	0.976637	0.9767124	0.97680223	0.9769076	0.9770302	0.9771707	0.97733057	0.97751117	0.97771364	0.97793955	0.97818863	0.97846395	0.9787644	0.9790925	0.97944826	0.97983223	0.9802458	0.9806901	0.9811656	0.9816738	0.98221624	0.9827954	0.98341304	0.98407286	0.9847789	0.98553437	0.98634505	0.98721707	0.9881562	0.9891688	0.9902624	0.9914422	0.99271494	0.99408615
0.9778983	0.97773516	0.97761077	0.977517	0.9774471	0.9773971	0.97736245	0.9773411	0.9773311	0.9773308	0.9773398	0.97735876	0.9773868	0.97742426	0.9774725	0.9775314	0.9776037	0.9776883	0.97778755	0.9779023	0.978035	0.97818536	0.9783561	0.97854775	0.97876114	0.9789982	0.9792592	0.97954553	0.9798582	0.9801975	0.9805643	0.98095864	0.98138154	0.9818326	0.98231405	0.982825	0.9833683	0.983944	0.98455364	0.9852012	0.9858887	0.9866203	0.98740095	0.98823553	0.98913074	0.9900946	0.9911317	0.99225193	0.9934605	0.9947645
0.97872853	0.97857374	0.97845834	0.9783738	0.97831273	0.9782717	0.9782466	0.9782344	0.9782328	0.9782408	0.97825885	0.9782861	0.9783222	0.9783683	0.97842467	0.97849256	0.9785726	0.9786668	0.9787751	0.9789005	0.97904307	0.97920394	0.9793859	0.9795887	0.97981507	0.98006475	0.9803397	0.98064	0.9809668	0.9813212	0.9817028	0.9821118	0.9825484	0.9830136	0.9835062	0.98402745	0.9845773	0.98515725	0.9857677	0.9864103	0.98708785	0.98780364	0.98856175	0.9893671	0.9902259	0.9911455	0.9921321	0.99319416	0.9943397	0.99557644
0.9795621	0.9794166	0.9793101	0.9792346	0.97918206	0.97914994	0.9791326	0.9791282	0.97913456	0.9791507	0.9791762	0.979211	0.9792536	0.97930795	0.9793719	0.97944784	0.97953564	0.97963804	0.9797551	0.979889	0.9800419	0.9802135	0.9804065	0.9806218	0.9808609	0.9811253	0.9814148	0.9817312	0.982075	0.98244685	0.9828461	0.98327404	0.98372984	0.984213	0.98472327	0.98526126	0.9858256	0.9864175	0.98703563	0.9876827	0.98836017	0.98907006	0.9898146	0.99059975	0.9914306	0.9923136	0.99325544	0.99426526	0.9953517	0.9965229
0.9803941	0.9802569	0.980159	0.9800914	0.98004764	0.9800232	0.98001295	0.9800156	0.9800285	0.9800516	0.980083	0.9801241	0.9801744	0.9802333	0.9803041	0.98038584	0.98048073	0.98059064	0.9807158	0.98085755	0.98101944	0.98120105	0.9814051	0.98163307	0.9818853	0.98216426	0.9824697	0.9828036	0.98316586	0.9835575	0.983978	0.9844277	0.9849061	0.9854129	0.9859464	0.9865068	0.9870928	0.9877041	0.98834014	0.989	0.98968726	0.99039984	0.991142	0.991917	0.9927293	0.9935856	0.9944921	0.99545753	0.9964899	0.9975998
0.98121864	0.98108983	0.98099977	0.98093957	0.980903	0.9808842	0.9808807	0.9808891	0.9809077	0.98093635	0.9809724	0.98101795	0.98107296	0.9811367	0.9812124	0.9812985	0.98139966	0.98151433	0.98164546	0.981795	0.98196435	0.9821548	0.98236996	0.982609	0.9828743	0.9831668	0.9834895	0.98384094	0.9842233	0.9846372	0.98508036	0.98555523	0.9860596	0.98659366	0.9871556	0.9877439	0.9883585	0.9889974	0.9896584	0.9903415	0.99104655	0.9917741	0.99252415	0.9933005	0.99410635	0.9949465	0.99582773	0.99675775	0.9977453	0.9987998
0.98203033	0.9819092	0.9818263	0.98177314	0.98174196	0.9817293	0.98172987	0.98174256	0.98176557	0.9817971	0.9818368	0.981885	0.981942	0.9820096	0.9820874	0.982177	0.9822808	0.9823998	0.98253554	0.9826906	0.9828662	0.983065	0.9832879	0.98353744	0.98381454	0.98412204	0.9844599	0.9848298	0.9852318	0.98566705	0.9861352	0.98663765	0.9871713	0.9877357	0.98832977	0.98895234	0.9896011	0.9902734	0.9909681	0.99168265	0.99241656	0.99316823	0.9939391	0.9947281	0.99553967	0.9963766	0.9972442	0.9981507	0.9991038	1.0001134
0.98282474	0.9827107	0.982634	0.98258567	0.9825598	0.9825504	0.98255455	0.9825706	0.98259485	0.9826281	0.9826695	0.98271793	0.9827761	0.9828437	0.9829219	0.983013	0.9831176	0.9832384	0.9833765	0.98353493	0.9837147	0.98391896	0.9841493	0.98440737	0.98469496	0.98501426	0.9853668	0.9857538	0.98617685	0.9866341	0.9871285	0.98765737	0.9882218	0.9888197	0.98945004	0.99011034	0.9907981	0.9915112	0.99224645	0.9930013	0.9937728	0.99455994	0.9953612	0.99617636	0.9970058	0.9978532	0.99872226	0.9996185	1.0005502	1.0015256
0.98359764	0.9834897	0.9834175	0.98337394	0.9833509	0.98334414	0.98335	0.9833657	0.9833906	0.9834233	0.9834637	0.98351175	0.9835672	0.9836333	0.9837099	0.9837991	0.9839024	0.9840225	0.9841604	0.9843201	0.98450077	0.9847083	0.9849434	0.98520786	0.98550403	0.98583436	0.9862003	0.98660296	0.9870445	0.9875235	0.98804224	0.9886001	0.9891962	0.98982906	0.9904969	0.9911976	0.99192905	0.9926879	0.9934692	0.9942722	0.9950915	0.9959239	0.9967673	0.9976203	0.99848145	0.9993528	1.0002369	1.0011375	1.0020616	1.0030175
0.984345	0.9842418	0.9841742	0.9841321	0.98411155	0.98410493	0.98411083	0.98412555	0.98414785	0.98417825	0.9842146	0.9842586	0.984311	0.9843728	0.9844447	0.9845295	0.98462945	0.9847447	0.98488086	0.98503786	0.9852185	0.9854266	0.98566264	0.9859306	0.98623335	0.98657185	0.9869484	0.9873649	0.9878218	0.98832166	0.98886424	0.9894489	0.99007636	0.990745	0.9914523	0.9921959	0.99297374	0.9937821	0.99461627	0.99547255	0.9963463	0.9972333	0.9981294	0.9990321	0.9999387	1.0008485	1.0017625	1.0026833	1.0036159	1.0045673
0.98506355	0.9849649	0.9848994	0.98485905	0.9848372	0.9848299	0.98483205	0.9848445	0.9848625	0.98488706	0.9849185	0.9849565	0.9850024	0.9850568	0.985122	0.98519945	0.9852927	0.98540235	0.98553187	0.9856836	0.98586047	0.9860657	0.986301	0.9865697	0.9868748	0.9872182	0.9876028	0.98802966	0.9885015	0.9890187	0.98958296	0.99019396	0.9908502	0.9915537	0.99229985	0.9930871	0.9939132	0.9947729	0.9956636	0.99657905	0.99751365	0.9984628	0.9994221	1.0003849	1.0013494	1.0023117	1.0032704	1.0042275	1.0051856	1.0061507
0.98575205	0.9856544	0.98559064	0.98554945	0.985526	0.9855146	0.98551345	0.98551995	0.98553157	0.9855491	0.98557204	0.9856012	0.9856373	0.98568237	0.9857378	0.9858059	0.98588866	0.98598903	0.98610896	0.9862534	0.9864226	0.9866213	0.98685235	0.98711866	0.9874225	0.9877679	0.98815656	0.98859084	0.98907363	0.98960537	0.99018836	0.99082154	0.9915063	0.9922418	0.9930255	0.99385643	0.99473035	0.99564344	0.99659216	0.9975698	0.9985709	0.9995891	1.000618	1.0016525	1.0026853	1.0037128	1.0047319	1.0057417	1.0067426	1.007738
0.9864073	0.9863121	0.98624563	0.98620254	0.98617524	0.9861592	0.9861511	0.98614955	0.9861531	0.9861601	0.98617285	0.9861907	0.98621523	0.98624754	0.9862904	0.98634535	0.98641545	0.98650336	0.9866118	0.9867438	0.98690224	0.98709184	0.9873147	0.98757356	0.9878737	0.9882162	0.98860514	0.989043	0.9895326	0.9900751	0.99067235	0.9913253	0.9920348	0.9927991	0.9936194	0.9944904	0.99541104	0.99637705	0.9973843	0.99842626	0.9994966	1.0005884	1.0016944	1.0028067	1.0039186	1.0050243	1.0061176	1.0071949	1.0082554	1.0093001
0.9870288	0.98693246	0.9868644	0.98681676	0.9867835	0.9867605	0.9867445	0.98673224	0.9867249	0.9867203	0.98671985	0.9867238	0.98673385	0.98675114	0.98677814	0.9868182	0.9868718	0.9869437	0.9870373	0.9871542	0.9872992	0.98747474	0.98768544	0.9879346	0.9882255	0.9885619	0.988947	0.9893838	0.98987514	0.99042374	0.9910317	0.99169964	0.9924291	0.99321955	0.99407005	0.9949793	0.9959448	0.99696165	0.99802583	0.99913234	1.000273	1.001441	1.0026276	1.0038248	1.0050242	1.0062176	1.0073967	1.0085568	1.0096935	1.0108057
0.9876149	0.9875157	0.98744446	0.98739105	0.9873507	0.9873188	0.98729163	0.9872684	0.98724717	0.98722845	0.9872123	0.9872006	0.98719275	0.9871931	0.98720205	0.9872231	0.9872586	0.98731136	0.987386	0.98748523	0.9876121	0.9877708	0.9879657	0.9882008	0.9884786	0.98880404	0.98918116	0.98961234	0.9901013	0.9906507	0.9912642	0.9919426	0.99268717	0.9934969	0.9943744	0.9953166	0.9963226	0.99738634	0.99850553	0.9996735	1.0008838	1.0021285	1.0033985	1.0046846	1.0059772	1.0072654	1.0085415	1.0097967	1.0110245	1.0122207
0.98816615	0.9880639	0.9879865	0.9879257	0.9878761	0.9878326	0.98779374	0.9877566	0.9877201	0.9876855	0.98765135	0.98762107	0.9875949	0.9875743	0.98756284	0.98756266	0.98757654	0.98760784	0.98766047	0.987738	0.9878438	0.9879825	0.988158	0.98837477	0.98863566	0.98894566	0.98930985	0.98973024	0.99021167	0.99075764	0.9913702	0.99205273	0.9928059	0.9936321	0.99452984	0.9954996	0.9965394	0.9976455	0.9988156	1.0000415	1.001319	1.0026383	1.0039912	1.0053674	1.0067562	1.0081464	1.0095271	1.0108873	1.0122187	1.0135148
0.988683	0.98857576	0.98849094	0.98842096	0.9883614	0.98830557	0.9882521	0.988199	0.98814654	0.9880927	0.98803955	0.9879883	0.98794043	0.9878977	0.987863	0.98783916	0.98782885	0.98783606	0.9878637	0.9879172	0.98799896	0.98811376	0.9882656	0.9884593	0.98870033	0.9889906	0.98933625	0.98974186	0.9902113	0.99074686	0.9913542	0.99203426	0.99279046	0.9936246	0.99453664	0.9955275	0.99659556	0.99773806	0.99895173	1.0002314	1.0015705	1.0029604	1.0043937	1.005859	1.0073448	1.0088387	1.0103287	1.0118022	1.0132477	1.0146568
0.98916626	0.9890532	0.98895997	0.98888	0.98880696	0.9887375	0.9886675	0.98859745	0.9885258	0.9884525	0.9883783	0.9883041	0.98823285	0.98816615	0.98810625	0.9880567	0.9880196	0.9880001	0.9880011	0.9880261	0.9880812	0.98816884	0.9882942	0.9884625	0.98867744	0.98894477	0.9892683	0.98965347	0.99010473	0.9906259	0.9912211	0.9918929	0.9926454	0.9934811	0.9944006	0.9954046	0.9964931	0.99766374	0.9989146	1.00024	1.0016342	1.0030903	1.0045987	1.0061498	1.00773	1.0093274	1.010929	1.0125201	1.0140885	1.0156199
0.9896178	0.98949635	0.98939395	0.9893016	0.98921555	0.98912996	0.98904395	0.98895484	0.9888625	0.9887676	0.9886705	0.98857266	0.98847663	0.98838264	0.988296	0.9882186	0.9881538	0.98810476	0.9880764	0.9880727	0.9880969	0.988155	0.9882505	0.98838866	0.9885754	0.98881507	0.9891125	0.98947287	0.9899009	0.99040145	0.9909785	0.99163634	0.99237895	0.9932088	0.99412775	0.9951374	0.9962394	0.99742943	0.99870837	1.0000715	1.0015129	1.0030271	1.0046036	1.0062333	1.0079042	1.0096024	1.0113149	1.0130253	1.0147184	1.0163803
0.9900387	0.9899092	0.9897956	0.98969084	0.98958945	0.9894874	0.98938274	0.98927397	0.9891598	0.9890422	0.9889205	0.9887977	0.98867536	0.98855436	0.9884387	0.9883317	0.98823607	0.9881573	0.9880975	0.9880617	0.9880535	0.98807883	0.988142	0.9882483	0.9884033	0.98861116	0.98887867	0.989209	0.9896092	0.99008447	0.9906374	0.9912752	0.9920015	0.99281764	0.99372876	0.9947365	0.9958418	0.99704343	0.99834156	0.9997329	1.0012119	1.0027739	1.0044104	1.0061113	1.0078646	1.0096583	1.0114759	1.0133029	1.0151222	1.0169175
0.9904314	0.9902924	0.9901675	0.9900489	0.98993146	0.9898116	0.98968786	0.98955727	0.98942244	0.9892801	0.9891337	0.9889843	0.98883367	0.98868454	0.9885392	0.988402	0.9882754	0.9881637	0.9880704	0.9880013	0.98795927	0.98794997	0.9879782	0.9880497	0.98816895	0.9883426	0.9885754	0.988873	0.98924136	0.9896855	0.9902104	0.9908219	0.991524	0.99232113	0.9932164	0.99421406	0.9953135	0.996517	0.9978249	0.9992336	1.0007405	1.0023398	1.0040255	1.0057877	1.0076143	1.0094944	1.0114111	1.0133494	1.0152913	1.0172198
0.9907996	0.9906503	0.9905121	0.9903789	0.9902448	0.990107	0.9899635	0.98981076	0.9896522	0.9894863	0.9893139	0.98913676	0.98895854	0.98877907	0.9886036	0.9884352	0.98827654	0.9881309	0.9880041	0.98789924	0.98782134	0.98777634	0.98776793	0.9878019	0.98788494	0.98802096	0.9882166	0.9884771	0.9888094	0.9892182	0.9897093	0.9902888	0.99096185	0.9917318	0.99260485	0.9935829	0.9946701	0.99586624	0.9971738	0.9985896	1.0001134	1.0017384	1.0034611	1.0052719	1.0071617	1.0091157	1.0111221	1.013163	1.015221	1.0172778
0.9911453	0.9909844	0.9908333	0.9906848	0.9905337	0.9903774	0.9902123	0.9900391	0.98985606	0.9896649	0.98946685	0.9892624	0.9890549	0.98884636	0.9886399	0.9884392	0.98824674	0.98806757	0.98790604	0.98776543	0.9876505	0.98756784	0.9875214	0.98751724	0.9875601	0.98765665	0.9878125	0.9880338	0.9883257	0.98869586	0.9891492	0.9896921	0.9903291	0.99106765	0.99191046	0.9928629	0.99392736	0.9951074	0.99640405	0.99781644	0.9993452	1.0009857	1.0027322	1.0045799	1.0065178	1.008535	1.0106182	1.0127507	1.0149152	1.0170919
0.9914704	0.9912983	0.99113387	0.99096996	0.9908016	0.9906259	0.9904406	0.99024445	0.99003804	0.98982227	0.9895975	0.98936576	0.989129	0.98889107	0.98865336	0.9884201	0.98819476	0.98798126	0.9877843	0.98760676	0.98745567	0.98733395	0.9872493	0.987205	0.9872074	0.9872628	0.9873767	0.98755515	0.9878051	0.988133	0.988545	0.9890462	0.98964435	0.99034345	0.99115026	0.99206954	0.9931042	0.99425894	0.99553573	0.99693525	0.998457	1.0000995	1.0018586	1.0037287	1.0057021	1.0077679	1.0099134	1.0121243	1.0143822	1.0166681
0.99177885	0.9915954	0.991417	0.99123776	0.9910523	0.9908569	0.9906513	0.99043363	0.990203	0.98996276	0.98971134	0.98945224	0.9891872	0.98891973	0.9886508	0.9883862	0.98812807	0.9878803	0.98764783	0.9874344	0.9872447	0.98708624	0.9869611	0.98687613	0.9868369	0.9868497	0.9869207	0.9870555	0.98726165	0.98754436	0.9879115	0.98836774	0.9889215	0.9895782	0.9903428	0.9912225	0.9922205	0.99334204	0.99458927	0.99596465	0.9974692	0.9991021	1.0008601	1.0027403	1.0047338	1.0068339	1.0090266	1.0113	1.0136358	1.0160174
0.99207366	0.99187917	0.9916877	0.9914917	0.9912895	0.99107623	0.99084955	0.99060977	0.9903571	0.9900908	0.9898147	0.9895287	0.9892368	0.98893905	0.9886406	0.9883436	0.98805374	0.98777235	0.9875054	0.9872561	0.9870302	0.98683184	0.9866683	0.9865426	0.98646206	0.98643196	0.9864583	0.9865477	0.98670757	0.98694414	0.9872639	0.98767376	0.9881796	0.9887886	0.9895073	0.9903416	0.9912961	0.9923765	0.9935863	0.99492913	0.9964061	0.9980172	0.99976206	1.0016385	1.003638	1.0057561	1.0079806	1.0103	1.0126985	1.0151589
0.99235845	0.9921526	0.9919479	0.9917369	0.9915176	0.9912851	0.99103904	0.9907786	0.990504	0.9902141	0.98991334	0.98960143	0.9892819	0.98895633	0.9886287	0.9883019	0.9879796	0.98766595	0.98736537	0.98708105	0.98681897	0.9865839	0.9863807	0.9862145	0.98609203	0.9860195	0.9860021	0.98604697	0.98616034	0.9863477	0.98661846	0.98697764	0.98743397	0.9879928	0.9886612	0.98944426	0.99035	0.99138457	0.9925491	0.99385035	0.99528986	0.9968702	0.99859035	1.0004487	1.0024412	1.0045614	1.0068015	1.0091505	1.011593	1.0141144
0.9926359	0.992419	0.99220055	0.99197555	0.9917399	0.9914906	0.9912258	0.9909449	0.99064815	0.9903368	0.99001133	0.98967487	0.9893302	0.9889781	0.9886222	0.98826575	0.9879144	0.98756886	0.98723537	0.9869186	0.98662084	0.9863492	0.9861078	0.98590297	0.98573935	0.9856244	0.98556346	0.9855627	0.9856288	0.9857686	0.9859892	0.9862985	0.9867022	0.98720795	0.98782223	0.98855275	0.9894054	0.9903857	0.9914998	0.9927526	0.9941464	0.99568564	0.99736935	0.9991985	1.0011691	1.0032781	1.0055184	1.0078788	1.0103488	1.012912
0.99290824	0.9926814	0.99245095	0.99221253	0.99196184	0.9916957	0.9914133	0.991113	0.99079645	0.99046373	0.9901163	0.9897567	0.9893868	0.98900974	0.98862755	0.9882447	0.9878641	0.98748946	0.98712504	0.9867753	0.9864456	0.9861385	0.9858615	0.9856179	0.98541504	0.98525923	0.9851551	0.98510987	0.98512965	0.9852209	0.98539263	0.98564947	0.98599994	0.9864508	0.98700976	0.98768353	0.9884792	0.9894026	0.9904607	0.9916581	0.9929998	0.9944882	0.9961259	0.99791455	0.99985164	1.0019351	1.0041595	1.0065161	1.0089942	1.0115819
0.99318016	0.99294376	0.99270254	0.9924511	0.99218607	0.99190474	0.99160516	0.99128807	0.99095213	0.99060005	0.990232	0.9898514	0.98945874	0.98905843	0.9886521	0.9882436	0.9878362	0.9874341	0.98704094	0.9866614	0.9862997	0.98596066	0.9856486	0.9853697	0.9851296	0.9849342	0.98478884	0.9847001	0.98467475	0.9847191	0.9848407	0.98504704	0.9853431	0.98573947	0.98624116	0.9868569	0.98759234	0.9884559	0.9894531	0.99059016	0.9918725	0.99330366	0.99488693	0.9966253	0.9985173	1.0005629	1.0027564	1.0050931	1.0075635	1.0101571
0.9934525	0.9932076	0.992957	0.99269444	0.9924166	0.99212104	0.99180734	0.991474	0.9911211	0.9907511	0.9903645	0.98996407	0.98955166	0.9891294	0.98870146	0.98826957	0.98783875	0.98741114	0.9869917	0.9865843	0.98619384	0.985824	0.9854807	0.9851685	0.98489285	0.98465973	0.9844752	0.9843453	0.98427624	0.98427457	0.9843481	0.98450327	0.9847481	0.9850895	0.9855339	0.9860897	0.9867643	0.98756474	0.9884982	0.98957044	0.9907879	0.9921559	0.99367815	0.99535674	0.9971942	0.99918973	1.0013404	1.0036422	1.0060891	1.0086706
0.9937302	0.9934782	0.99321824	0.99294573	0.99265695	0.9923502	0.9920226	0.991674	0.9913072	0.9909219	0.9905186	0.99010044	0.98967063	0.9892298	0.98878145	0.9883294	0.98787695	0.9874271	0.9869845	0.9865521	0.9861351	0.9857377	0.98536503	0.985022	0.9847142	0.98444676	0.98422515	0.9840566	0.9839465	0.983902	0.9839291	0.9840354	0.9842284	0.9845147	0.9849022	0.985399	0.9860118	0.9867477	0.987615	0.9886198	0.9897693	0.99106735	0.9925222	0.99413455	0.99590707	0.9978439	0.9999404	1.0021945	1.0046035	1.0071561
0.99401474	0.99375695	0.9934906	0.9932094	0.99291134	0.99259365	0.99225456	0.99189496	0.9915157	0.99111646	0.9906992	0.9902669	0.9898209	0.989364	0.98889923	0.9884294	0.9879585	0.9874889	0.9870256	0.9865714	0.98613155	0.98571014	0.98531145	0.98494077	0.98460364	0.9843042	0.98404974	0.98384607	0.98369706	0.9836113	0.9835945	0.9836548	0.98379827	0.984032	0.98436344	0.9848014	0.985351	0.9860227	0.9868231	0.9877593	0.9888372	0.9900635	0.9914443	0.9929842	0.99468666	0.99655306	0.99858534	1.000781	1.0031363	1.0056471
0.9943088	0.99404705	0.9937754	0.9934877	0.99318284	0.9928567	0.9925093	0.9921399	0.99175006	0.9913394	0.9909123	0.99046665	0.9900084	0.9895383	0.9890598	0.98857534	0.9880888	0.98760325	0.9871222	0.98664993	0.986191	0.9857489	0.98532766	0.9849332	0.98457026	0.98424345	0.9839583	0.98372173	0.98353785	0.98341477	0.9833575	0.983374	0.98347	0.98365396	0.9839324	0.98431194	0.984802	0.9854091	0.9861422	0.98700714	0.9880117	0.98916286	0.9904673	0.9919288	0.99355423	0.99534523	0.99730355	0.9994299	1.0017222	1.004176
0.99461526	0.9943516	0.9940763	0.99378514	0.9934746	0.9931426	0.992788	0.99241227	0.9920148	0.9915966	0.9911595	0.9907066	0.9902378	0.9897581	0.989269	0.98877406	0.98827434	0.98777604	0.9872826	0.9867955	0.9863205	0.9858612	0.985422	0.9850076	0.98462206	0.9842706	0.9839607	0.9836952	0.9834803	0.9833235	0.9832289	0.9832046	0.98325825	0.98339313	0.9836207	0.98394674	0.98437685	0.9849216	0.9855881	0.98638237	0.98731273	0.9883873	0.9896113	0.9909928	0.99253535	0.9942435	0.9961213	0.9981694	1.0003875	1.002773
0.994937	0.9946726	0.99439675	0.99410325	0.99379057	0.9934555	0.9930972	0.99271697	0.9923138	0.99189126	0.99144906	0.9909896	0.99051553	0.99002767	0.98953176	0.98902917	0.98852277	0.9880154	0.98751104	0.9870134	0.98652655	0.9860541	0.98560035	0.9851703	0.98476726	0.98439723	0.9840641	0.9837753	0.9835335	0.9833467	0.98321986	0.9831595	0.9831726	0.98326445	0.9834438	0.98371714	0.98409086	0.9845758	0.9851761	0.9859011	0.9867587	0.98775524	0.9888986	0.99019563	0.9916522	0.99327457	0.9950643	0.9970266	0.99916124	1.0014682
0.99527603	0.9950136	0.9947386	0.9944469	0.99413323	0.9937976	0.99343854	0.9930568	0.9926525	0.9922281	0.991783	0.99132174	0.9908433	0.9903534	0.98985493	0.989348	0.9888358	0.9883241	0.9878139	0.9873109	0.98681605	0.98633456	0.98587143	0.9854294	0.9850135	0.9846282	0.98427886	0.98396826	0.9837055	0.983493	0.983338	0.98324496	0.98322296	0.9832763	0.9834117	0.98363656	0.98395836	0.98438495	0.98492175	0.9855795	0.98636484	0.98728436	0.98834676	0.9895578	0.99092656	0.99245775	0.99415535	0.996026	0.9980696	1.0002878
0.99563485	0.99537855	0.9951074	0.9948174	0.99450654	0.9941735	0.99381644	0.9934362	0.9930341	0.99260974	0.9921671	0.9917061	0.99123013	0.9907404	0.9902417	0.9897347	0.989223	0.98871034	0.9881975	0.9876912	0.98719436	0.9867089	0.98623973	0.98579055	0.985366	0.9849702	0.9846075	0.98428494	0.98400223	0.9837703	0.98359257	0.98347265	0.9834189	0.9834379	0.98353386	0.98371506	0.983989	0.9843603	0.9848391	0.98543227	0.9861459	0.9869897	0.9879718	0.989098	0.9903762	0.9918137	0.99341637	0.9951892	0.99713594	0.9992585
0.9960169	0.99576735	0.9955026	0.99521935	0.9949143	0.9945859	0.9942338	0.9938597	0.9934615	0.99304247	0.9926037	0.99214864	0.9916766	0.991191	0.99069625	0.99019295	0.9896858	0.98917586	0.9886668	0.98816186	0.9876652	0.98718023	0.98670924	0.98625773	0.9858297	0.9854289	0.9850585	0.9847247	0.98443085	0.98418355	0.98398703	0.983846	0.98376733	0.98375607	0.98381823	0.98396075	0.9841897	0.9845121	0.9849361	0.98546875	0.9861153	0.9868862	0.9877889	0.98883045	0.9900192	0.9913619	0.99286705	0.9945383	0.9963826	0.99840266
0.9964246	0.99618423	0.995929	0.9956553	0.9953592	0.99503857	0.9946957	0.9943291	0.99394	0.99352914	0.99309915	0.9926515	0.99218804	0.99171156	0.9912238	0.9907292	0.99022895	0.9897258	0.9892229	0.9887247	0.98823315	0.9877528	0.98728555	0.98683584	0.9864074	0.9860059	0.9856329	0.98529404	0.98499423	0.98473585	0.9845256	0.98437	0.9842701	0.9842353	0.98426896	0.98437816	0.9845687	0.9848478	0.98522127	0.98569584	0.98628104	0.98698235	0.98780936	0.98876804	0.98986936	0.9911181	0.992523	0.99409235	0.99583036	0.99774283
0.99685824	0.9966314	0.99638873	0.9961266	0.99584204	0.9955349	0.99520355	0.99484885	0.99447185	0.99407274	0.99365383	0.9932189	0.99276733	0.99230343	0.9918278	0.99134314	0.99085504	0.99036306	0.9898709	0.98938286	0.9889001	0.9884268	0.98796797	0.9875247	0.9871017	0.9867026	0.98633075	0.98599225	0.9856898	0.98542655	0.9852085	0.98504174	0.9849285	0.9848741	0.98488563	0.98496693	0.9851249	0.98536575	0.98569536	0.98612005	0.98664665	0.9872851	0.9880394	0.9889199	0.98993504	0.9910923	0.9923982	0.9938643	0.9954941	0.9972948
0.9973236	0.9971119	0.9968844	0.9966372	0.99636906	0.996077	0.9957606	0.99542147	0.9950584	0.9946756	0.99427277	0.9938529	0.9934171	0.9929682	0.99250835	0.9920393	0.99156535	0.9910878	0.99061054	0.99013495	0.9896656	0.98920447	0.98875463	0.9883223	0.9879076	0.9875162	0.9871516	0.9868157	0.98651433	0.98625183	0.9860307	0.9858573	0.98573446	0.9856679	0.9856631	0.9857239	0.9858545	0.98606396	0.9863555	0.98673636	0.9872125	0.98779184	0.98848087	0.9892893	0.99022204	0.9912898	0.9925009	0.9938637	0.9953864	0.99707544
0.9978202	0.9976271	0.9974183	0.99719036	0.9969409	0.9966665	0.9963695	0.99604726	0.99570394	0.99534035	0.99495715	0.9945558	0.9941382	0.9937082	0.99326587	0.9928161	0.99235874	0.9919002	0.9914393	0.99097955	0.9905262	0.9900801	0.98964494	0.989225	0.9888224	0.98844045	0.98808473	0.9877571	0.9874611	0.9872012	0.986982	0.98680735	0.9866814	0.9866075	0.9865906	0.98663574	0.9867474	0.98693174	0.98719263	0.98753685	0.98796993	0.988498	0.9891295	0.9898697	0.99072963	0.99171436	0.99283284	0.994097	0.9955123	0.9970901
0.9983501	0.9981794	0.9979937	0.9977873	0.9975583	0.9973062	0.9970303	0.9967305	0.99640983	0.9960665	0.9957056	0.99532646	0.9949305	0.99452156	0.9941009	0.9936719	0.9932358	0.99279535	0.9923542	0.9919128	0.9914766	0.9910482	0.9906293	0.99022317	0.9898347	0.98946583	0.9891211	0.98880243	0.98851544	0.9882626	0.988048	0.98787636	0.98774886	0.98767364	0.9876508	0.98768705	0.98778564	0.9879524	0.9881886	0.9885044	0.98890203	0.98938763	0.9899684	0.99065214	0.9914436	0.99235266	0.99338865	0.9945594	0.9958737	0.99734217
0.9989142	0.99877036	0.9986082	0.99842715	0.9982235	0.99799645	0.997745	0.9974711	0.99717444	0.99685675	0.9965189	0.9961642	0.995793	0.9954071	0.99500984	0.99460286	0.9941888	0.99376845	0.9933488	0.9929279	0.99250996	0.9920989	0.99169606	0.9913054	0.9909307	0.9905762	0.99024296	0.98993725	0.989658	0.98941344	0.9892067	0.9890396	0.988916	0.98884106	0.988817	0.9888486	0.98894066	0.98909485	0.98931754	0.9896113	0.98998195	0.99043536	0.99097615	0.9916108	0.9923455	0.99318945	0.99415064	0.9952362	0.9964581	0.9978244
0.99951524	0.99939907	0.99926555	0.9991119	0.998937	0.998737	0.9985141	0.998267	0.99799716	0.9977072	0.99739635	0.9970669	0.99672055	0.99635935	0.99598664	0.9956023	0.9952105	0.9948132	0.9944118	0.9940097	0.99360925	0.99321556	0.99282944	0.99245316	0.992093	0.9917503	0.9914275	0.9911323	0.9908625	0.99062717	0.9904277	0.99026644	0.99014896	0.99007696	0.9900556	0.9900875	0.99017715	0.9903261	0.99053967	0.9908211	0.9911748	0.9916048	0.9921151	0.9927122	0.99340314	0.9941932	0.99509114	0.9961052	0.9972433	0.9985171
1.0001526	1.000067	0.9999657	0.9998427	0.9996966	0.9995275	0.9993347	0.999117	0.99887633	0.9986149	0.99833095	0.99802804	0.99770874	0.9973734	0.99702317	0.996663	0.9962906	0.995914	0.9955307	0.9951459	0.99476266	0.99438214	0.99400795	0.9936447	0.99329376	0.99296117	0.99264747	0.99235916	0.99209875	0.9918694	0.9916742	0.9915187	0.99140674	0.9913397	0.9913217	0.99135655	0.9914478	0.9915974	0.9918075	0.9920849	0.9924294	0.9928444	0.99333835	0.9939107	0.99456936	0.9953198	0.99616945	0.9971244	0.99819314	0.9993879
1.0008256	1.0007739	1.0007045	1.0006151	1.0005032	1.0003654	1.0002038	1.0000184	0.99980736	0.99957407	0.99931735	0.9990424	0.99874735	0.99843574	0.9981082	0.9977672	0.9974152	0.9970545	0.9966866	0.996316	0.99594283	0.9955711	0.9952063	0.99485016	0.9945046	0.99417615	0.99386644	0.99358106	0.99332184	0.9930949	0.99290395	0.9927515	0.99264127	0.992578	0.99256396	0.9926026	0.99269646	0.99284995	0.993063	0.9933411	0.99368507	0.99409676	0.9945819	0.99514306	0.9957845	0.9965112	0.9973259	0.99823904	0.9992589	1.0003917
1.0015317	1.0015154	1.0014828	1.0014281	1.0013503	1.001246	1.0011166	1.0009619	1.0007814	1.0005759	1.0003477	1.0000974	0.99982536	0.9995342	0.999226	0.9989022	0.99856555	0.9982164	0.99785763	0.9974946	0.99712586	0.9967578	0.99639285	0.9960367	0.9956885	0.9953575	0.99504346	0.9947541	0.99449044	0.99425995	0.99406475	0.99390835	0.9937983	0.99373263	0.99372035	0.993761	0.99385816	0.9940167	0.9942362	0.994519	0.9948684	0.99528664	0.99577475	0.9963365	0.9969741	0.9976907	0.99849224	0.99938434	1.0003728	1.0014642
1.002269	1.0022917	1.0022954	1.0022771	1.0022337	1.0021627	1.0020664	1.001942	1.00179	1.0016122	1.0014089	1.0011802	1.000928	1.0006529	1.0003599	1.0000473	0.99971694	0.9993724	0.99901706	0.99865144	0.99828035	0.99790627	0.99753267	0.9971644	0.99680567	0.99646074	0.99613386	0.99582946	0.99555206	0.9953075	0.99509877	0.9949336	0.9948122	0.9947415	0.9947239	0.9947638	0.9948611	0.9950235	0.99524796	0.99554104	0.9959028	0.9963315	0.99683243	0.9974052	0.99805313	0.9987776	0.99958205	1.0004694	1.0014482	1.0025218
1.003032	1.0030944	1.0031368	1.0031543	1.0031469	1.0031089	1.0030427	1.0029472	1.002822	1.0026674	1.0024848	1.0022752	1.0020359	1.0017735	1.0014862	1.0011761	1.0008458	1.0004979	1.0001332	0.99975705	0.99937	0.9989783	0.99858564	0.99819374	0.9978117	0.99744	0.9970861	0.9967551	0.99645114	0.9961814	0.99595016	0.9957622	0.99562323	0.99553543	0.9955058	0.9955367	0.9956321	0.9957928	0.9960236	0.9963246	0.99669784	0.99714124	0.99766195	0.9982553	0.9989248	0.9996718	1.0004953	1.0014005	1.0023904	1.0034705
1.0038168	1.0039183	1.003998	1.0040522	1.0040781	1.0040731	1.0040361	1.0039653	1.003864	1.0037285	1.0035604	1.0033603	1.0031292	1.0028691	1.00258	1.0022634	1.0019219	1.0015587	1.001173	1.0007721	1.0003576	0.9999356	0.99950653	0.99908066	0.99865746	0.9982473	0.9978515	0.99747854	0.99713457	0.9968239	0.99655724	0.996335	0.9961635	0.99604994	0.9959972	0.99601036	0.99609303	0.9962482	0.9964794	0.99678415	0.99716884	0.99762946	0.9981719	0.99879116	0.99949014	1.0002704	1.0011297	1.0020694	1.0030929	1.0042027
1.0046124	1.0047553	1.004872	1.0049605	1.0050176	1.0050411	1.0050304	1.0049814	1.0048965	1.0047739	1.0046136	1.0044179	1.0041847	1.0039147	1.0036128	1.0032784	1.0029124	1.0025208	1.0021005	1.0016617	1.0012035	1.0007336	1.0002564	0.999776	0.9992967	0.9988288	0.9983769	0.9979486	0.9975474	0.99718475	0.99686545	0.99659395	0.9963775	0.99622506	0.9961377	0.9961219	0.9961823	0.9963209	0.9965419	0.9968467	0.9972349	0.9977115	0.9982745	0.99892306	0.9996569	1.0004777	1.0013801	1.0023694	1.0034441	1.0046048
1.0054135	1.0055922	1.0057459	1.0058663	1.005953	1.006001	1.0060086	1.0059754	1.0059005	1.0057822	1.0056211	1.0054175	1.005171	1.0048836	1.004556	1.0041882	1.0037848	1.0033472	1.0028801	1.0023843	1.0018696	1.0013348	1.000789	1.0002373	0.99969006	0.9991486	0.9986232	0.99812067	0.9976489	0.9972152	0.99682736	0.99649197	0.99621975	0.9960111	0.9958738	0.9958166	0.99584204	0.99595433	0.996154	0.99644846	0.9968362	0.9973184	0.99789655	0.9985706	0.99933904	1.0002005	1.0011541	1.0021994	1.0033363	1.0045629
1.0062044	1.0064207	1.0066065	1.0067555	1.0068644	1.0069315	1.0069529	1.0069281	1.0068543	1.0067309	1.0065583	1.0063366	1.0060629	1.0057431	1.0053756	1.0049614	1.0045053	1.004007	1.0034738	1.0029063	1.0023137	1.0016998	1.0010717	1.000433	0.99979424	0.9991659	0.99855083	0.99795955	0.99740106	0.99688184	0.9964126	0.99600226	0.99565387	0.9953779	0.99518096	0.99506813	0.99504495	0.9951165	0.9952843	0.99555564	0.9959283	0.99640673	0.99699354	0.99768203	0.9984741	0.9993742	1.0003749	1.0014765	1.0026785	1.0039818
1.0069734	1.0072228	1.0074357	1.0076098	1.0077372	1.0078157	1.0078422	1.0078144	1.0077324	1.007593	1.0073972	1.0071421	1.0068319	1.0064634	1.0060412	1.0055645	1.0050375	1.004464	1.0038475	1.0031942	1.0025101	1.0017976	1.0010704	1.0003319	0.99959147	0.9988573	0.99813867	0.9974461	0.9967862	0.99617213	0.9956093	0.9951101	0.99467635	0.99432343	0.99405205	0.99387056	0.9937877	0.9938053	0.993928	0.9941621	0.9945074	0.9949669	0.99554276	0.99623495	0.9970416	0.99796385	0.9990026	1.0001519	1.0014153	1.0027924
1.007707	1.007984	1.0082203	1.0084108	1.0085492	1.008631	1.008654	1.0086142	1.0085121	1.008345	1.0081112	1.0078121	1.0074459	1.0070167	1.0065218	1.0059682	1.0053571	1.0046928	1.0039796	1.0032223	1.0024312	1.001609	1.00077	0.99991655	0.9990643	0.99821556	0.997386	0.99658304	0.99581486	0.9950965	0.9944318	0.9938344	0.9933118	0.9928681	0.9925128	0.9922558	0.9921011	0.9920528	0.99211955	0.9923026	0.9926017	0.9930264	0.9935739	0.9942494	0.9950515	0.99597895	0.99703526	0.9982191	0.9995248	1.0009593
1.0083853	1.0086856	1.0089399	1.00914	1.0092795	1.0093547	1.009364	1.0093018	1.0091674	1.008958	1.0086756	1.0083159	1.0078828	1.0073769	1.0067968	1.006151	1.0054417	1.0046709	1.0038469	1.0029784	1.00207	1.0011297	1.000168	0.99919605	0.9982205	0.9972554	0.9963087	0.9953922	0.99451476	0.9936875	0.99291986	0.99222255	0.9916005	0.99106765	0.9906276	0.9902858	0.9900546	0.9899329	0.98993003	0.99004567	0.99028945	0.9906611	0.9911643	0.9917994	0.9925738	0.9934802	0.9945259	0.99571395	0.9970384	0.9985049
1.0089933	1.0093111	1.0095732	1.0097748	1.0099064	1.0099672	1.0099498	1.0098528	1.0096738	1.0094106	1.0090636	1.0086337	1.008118	1.0075226	1.0068465	1.0060962	1.0052748	1.004392	1.003449	1.002459	1.0014288	1.0003654	0.9992814	0.99818766	0.9970894	0.9960098	0.99494946	0.9939229	0.99293965	0.99200904	0.9911433	0.9903502	0.9896377	0.9890151	0.9884894	0.9880653	0.9877526	0.9875525	0.987471	0.98751575	0.9876842	0.9879888	0.98842645	0.9890003	0.98971564	0.99057806	0.99158543	0.9927414	0.9940477	0.99550956
1.0095123	1.0098394	1.0101027	1.0102956	1.0104113	1.0104431	1.0103906	1.0102473	1.0100119	1.0096834	1.0092621	1.0087461	1.0081391	1.0074434	1.0066605	1.0058002	1.004862	1.0038573	1.0027975	1.0016826	1.0005296	0.9993468	0.99814546	0.99693567	0.9957313	0.9945417	0.9933784	0.9922513	0.9911745	0.9901547	0.9892006	0.98832536	0.98752874	0.9868269	0.9862214	0.98572165	0.98532915	0.9850495	0.9848905	0.98485315	0.9849408	0.98516256	0.9855153	0.98600864	0.9866432	0.9874263	0.9883596	0.98944736	0.9906981	0.9921092
1.0099214	1.0102506	1.0105077	1.0106843	1.0107715	1.010768	1.010668	1.0104665	1.0101644	1.0097595	1.0092536	1.0086433	1.0079368	1.0071335	1.0062405	1.0052665	1.0042117	1.0030935	1.0019121	1.0006852	0.999419	0.99812627	0.99681914	0.9955089	0.99421036	0.9929295	0.9916846	0.99048036	0.9893258	0.98823655	0.9872147	0.98627204	0.9854123	0.9846444	0.98397267	0.98340523	0.9829396	0.982587	0.98234713	0.98222446	0.9822268	0.98235416	0.98261046	0.9830047	0.983536	0.9842103	0.9850382	0.98602116	0.98717	0.9884865
1.0102086	1.0105324	1.0107712	1.0109223	1.0109757	1.0109258	1.0107672	1.0105016	1.0101229	1.0096347	1.0090348	1.0083281	1.0075191	1.0066082	1.0056083	1.0045213	1.0033578	1.0021284	1.0008421	0.99951315	0.9981529	0.9967707	0.9953806	0.9939956	0.9926255	0.99128234	0.98997945	0.9887206	0.9875189	0.98638177	0.98531616	0.9843287	0.9834251	0.9826124	0.9818871	0.9812652	0.9807413	0.9803221	0.98001134	0.9798076	0.97971845	0.97974944	0.9799011	0.98017806	0.98058987	0.9811342	0.9818251	0.98266846	0.9836747	0.9848495
1.0103539	1.0106657	1.0108824	1.0109991	1.0110077	1.0109024	1.0106814	1.0103428	1.009886	1.009309	1.0086167	1.0078135	1.0069035	1.0058936	1.004788	1.0036039	1.0023445	1.0010239	0.99965245	0.9982456	0.9968147	0.9953697	0.99392617	0.9924927	0.9910858	0.98971075	0.9883799	0.987099	0.9858779	0.98472416	0.98363924	0.98263687	0.9817098	0.98086834	0.9801159	0.9794498	0.978881	0.9784026	0.97802347	0.9777456	0.9775699	0.97749853	0.97753793	0.9776953	0.97797304	0.9783757	0.978908	0.97958577	0.9804184	0.9814125
1.0103527	1.0106429	1.0108292	1.010907	1.0108652	1.0107014	1.010414	1.01	1.0094616	1.0087994	1.0080173	1.007124	1.0061237	1.0050226	1.0038353	1.002568	1.0012354	0.9998502	0.99842227	0.9969678	0.99549794	0.99402314	0.99256134	0.9911184	0.9897064	0.9883352	0.98701054	0.98574185	0.9845305	0.98338693	0.9823122	0.9813091	0.9803808	0.9795329	0.9787607	0.9780746	0.9774632	0.9769393	0.9765024	0.97614884	0.9758908	0.9757226	0.9756562	0.97568536	0.97582084	0.9760686	0.97643864	0.9769371	0.97757477	0.9783644
1.0101923	1.0104573	1.0106094	1.0106434	1.0105501	1.0103267	1.0099705	1.0094848	1.0088688	1.0081303	1.0072707	1.0062978	1.0052227	1.0040561	1.0028055	1.0014877	1.0001091	0.99869025	0.9972414	0.99577403	0.9943047	0.99284	0.9913973	0.9899814	0.9886013	0.987266	0.98598015	0.98475295	0.98358035	0.9824703	0.9814225	0.98044354	0.9795282	0.9786825	0.97790307	0.97719544	0.97655696	0.9759896	0.9754976	0.9750789	0.9747371	0.97447675	0.97429484	0.97420347	0.9742051	0.9743	0.97450185	0.97481644	0.9752538	0.97582805
1.0098764	1.0101138	1.0102316	1.0102181	1.0100733	1.0097919	1.0093745	1.0088247	1.008146	1.007342	1.0064219	1.0053939	1.00427	1.0030613	1.0017797	1.0004393	0.99905705	0.99764127	0.99620545	0.9947684	0.993337	0.99192333	0.990536	0.98917925	0.9878667	0.98659927	0.9853795	0.9842098	0.983096	0.98203564	0.9810298	0.9800769	0.97918284	0.978344	0.9775606	0.9768329	0.97616434	0.9755549	0.97500795	0.97451955	0.9740986	0.9737445	0.97345924	0.9732495	0.97311956	0.9730671	0.97311056	0.97324693	0.97349495	0.97385854
1.0094092	1.0096211	1.0097033	1.0096505	1.0094587	1.0091305	1.0086639	1.0080619	1.0073352	1.0064898	1.0055308	1.0044742	1.0033306	1.0021164	1.0008405	0.99951744	0.99816775	0.9967944	0.9954207	0.9940486	0.99269396	0.99136364	0.9900653	0.98880064	0.98757493	0.98639166	0.9852515	0.9841568	0.9831084	0.98209804	0.9811322	0.9802103	0.97932947	0.9784898	0.9776921	0.9769399	0.9762333	0.97556955	0.97495884	0.97440267	0.97389996	0.9734542	0.9730656	0.9727447	0.9724912	0.972311	0.9722067	0.9721848	0.9722563	0.97242844
1.0088134	1.009	1.0090525	1.0089685	1.0087444	1.0083776	1.0078766	1.0072464	1.006496	1.0056317	1.0046662	1.0036155	1.0024912	1.0013056	1.000076	0.99881315	0.99753267	0.9962474	0.9949677	0.99369884	0.9924525	0.99123317	0.99004376	0.9888879	0.9877649	0.9866762	0.9856233	0.9845944	0.9836016	0.9826306	0.9816938	0.98077977	0.9798933	0.9790367	0.9782076	0.9774106	0.9766489	0.97592664	0.9752443	0.97460914	0.9740188	0.9734789	0.97299856	0.97257155	0.97220325	0.9719043	0.9716738	0.97151446	0.9714311	0.97144485
1.0081073	1.0082785	1.0083151	1.0082111	1.0079666	1.0075866	1.0070741	1.00644	1.0056942	1.0048478	1.0039126	1.002902	1.0018339	1.0007217	0.9995748	0.9984135	0.9972403	0.99607503	0.99491805	0.9937806	0.9926615	0.9915688	0.9905013	0.98945534	0.98843247	0.9874285	0.9864412	0.98546726	0.98450655	0.9835577	0.98261577	0.9816877	0.9807691	0.97986627	0.9789811	0.978118	0.9772838	0.9764813	0.97571534	0.9749895	0.97430974	0.973678	0.97310036	0.97257847	0.97211176	0.9717084	0.9713715	0.9710971	0.9708962	0.97076803
1.007329	1.0074985	1.0075305	1.0074265	1.0071862	1.0068152	1.0063212	1.0057145	1.0050079	1.0042142	1.0033436	1.0024172	1.0014448	1.0004408	0.9994153	0.9983849	0.9973527	0.9963292	0.99532074	0.9943218	0.99334383	0.99237555	0.99142045	0.9904737	0.98953146	0.98858446	0.987637	0.98668605	0.98572123	0.9847523	0.98377544	0.9827905	0.98181236	0.9808293	0.979861	0.9789089	0.9779787	0.9770788	0.97621685	0.97539383	0.9746236	0.97390085	0.97323614	0.9726268	0.9720764	0.97158957	0.9711648	0.97080165	0.970507	0.9702802
1.0065247	1.0067097	1.0067587	1.0066757	1.0064642	1.0061325	1.0056864	1.0051436	1.0045106	1.0038058	1.0030441	1.0022348	1.0013927	1.000532	0.9996599	0.99878377	0.99791044	0.9970462	0.9961838	0.9953283	0.9944719	0.9936158	0.99275017	0.99186873	0.99097294	0.9900496	0.9890992	0.9881186	0.98711294	0.986078	0.9850222	0.98394513	0.9828637	0.98177886	0.9806999	0.979636	0.9785989	0.97759354	0.97662896	0.9757115	0.97485095	0.97404575	0.9733012	0.9726191	0.97199893	0.97144794	0.9709587	0.9705306	0.9701687	0.9698664
1.0057489	1.0059675	1.0060577	1.0060248	1.005872	1.0056096	1.0052502	1.0048044	1.0042846	1.0037043	1.0030798	1.0024229	1.0017414	1.0010464	1.000343	0.99963135	0.99892503	0.9982098	0.99748766	0.9967519	0.99599785	0.9952162	0.9944021	0.9935414	0.99263954	0.99168867	0.9906835	0.98962885	0.9885314	0.9873887	0.9862116	0.9850138	0.98380107	0.9825854	0.9813781	0.98019195	0.9790402	0.9779286	0.9768675	0.9758619	0.97492427	0.9740451	0.9732407	0.972506	0.9718395	0.97124314	0.97071207	0.9702436	0.9698404	0.9694934
1.0050584	1.0053345	1.005494	1.0055382	1.005478	1.0053207	1.0050777	1.0047619	1.0043885	1.0039661	1.0035098	1.0030242	1.002521	1.002004	1.001474	1.0009285	1.000368	0.99978596	0.99917036	0.9985204	0.9978226	0.9970652	0.9962449	0.99535894	0.994396	0.9933588	0.9922494	0.99107426	0.9898374	0.9885496	0.9872255	0.98587483	0.9845137	0.98315936	0.9818223	0.9805142	0.97925216	0.97804374	0.9769007	0.97582275	0.9748277	0.9739045	0.9730613	0.97229505	0.9716085	0.9709919	0.97044283	0.9699586	0.9695364	0.96917087
1.0045221	1.0048821	1.0051396	1.0052928	1.0053536	1.0053321	1.0052369	1.0050825	1.0048808	1.0046371	1.0043631	1.0040629	1.0037417	1.0033975	1.0030266	1.0026277	1.0021857	1.0016974	1.0011463	1.0005287	0.99982923	0.9990413	0.99816054	0.9971804	0.9960995	0.99492496	0.9936646	0.9923248	0.9909177	0.989459	0.9879689	0.98645395	0.9849456	0.983455	0.98199683	0.9805843	0.97923124	0.97794914	0.9767463	0.9756254	0.9745968	0.9736531	0.9728035	0.97203296	0.9713521	0.9707458	0.9702089	0.9697327	0.9693191	0.96895593
1.0041993	1.0046756	1.0050559	1.0053474	1.0055594	1.0057	1.0057797	1.0058093	1.0057914	1.0057414	1.0056542	1.0055367	1.0053847	1.0051924	1.0049525	1.0046536	1.004288	1.0038384	1.0032978	1.0026494	1.0018878	1.0010034	0.999996	0.9988653	0.9976243	0.996267	0.99482006	0.9932863	0.9916937	0.9900577	0.98839426	0.98673314	0.9850882	0.98347574	0.9819209	0.98043	0.97901607	0.9776886	0.9764582	0.9753268	0.9742951	0.973362	0.9725326	0.97178996	0.9711403	0.97057277	0.97007346	0.96963865	0.9692573	0.96892416
1.0041622	1.0047752	1.0053061	1.0057603	1.0061454	1.00647	1.0067396	1.0069602	1.0071391	1.0072734	1.0073638	1.007404	1.0073941	1.0073184	1.0071622	1.0069134	1.006564	1.006092	1.0054897	1.004748	1.0038583	1.00282	1.001638	1.000314	0.9988619	0.9972998	0.9956433	0.99391377	0.99213403	0.99032325	0.98851573	0.98672044	0.984964	0.98327035	0.98164445	0.98010874	0.9786677	0.9773325	0.9761075	0.97499	0.97399366	0.9731002	0.9723177	0.9716299	0.97103596	0.9705257	0.97009254	0.96971977	0.9693979	0.9691199
1.0044581	1.005233	1.0059358	1.0065684	1.0071429	1.0076612	1.0081238	1.0085359	1.0088942	1.0092012	1.009442	1.0096126	1.009693	1.00968	1.0095521	1.0092875	1.008888	1.0083233	1.0075969	1.0066947	1.0056218	1.0043796	1.0029771	1.001431	0.99975485	0.9979746	0.9961125	0.99419	0.9922438	0.9902916	0.9883605	0.98646677	0.9846427	0.98289025	0.9812394	0.9796887	0.9782584	0.976946	0.9757563	0.97468525	0.9737397	0.9729122	0.97219557	0.9715875	0.97107023	0.97063977	0.970289	0.9699964	0.96975535	0.9695576
1.0051359	1.0060842	1.0069727	1.0077975	1.0085658	1.0092752	1.0099231	1.0105072	1.0110261	1.0114636	1.0118122	1.012056	1.012179	1.0121642	1.0119926	1.0116514	1.0111275	1.0104102	1.0094953	1.0083822	1.0070806	1.0055987	1.0039581	1.0021782	1.0002768	0.99828666	0.99623954	0.99415773	0.99207103	0.990009	0.9879931	0.9860458	0.98418176	0.98242176	0.9807715	0.9792479	0.9778501	0.9765824	0.97545314	0.9744552	0.97357947	0.9728319	0.97219723	0.9716749	0.9712501	0.97091097	0.9706493	0.97045845	0.9703126	0.9702056
1.0062251	1.0073553	1.0084311	1.0094454	1.0103967	1.0112818	1.012093	1.01282	1.013458	1.0139807	1.0143796	1.0146334	1.0147301	1.0146443	1.0143636	1.013874	1.0131627	1.0122341	1.0110846	1.009727	1.0081707	1.0064372	1.0045538	1.0025444	1.0004408	0.99826694	0.99606514	0.9938593	0.9916785	0.9895446	0.9874881	0.9855218	0.98366123	0.9819146	0.9803069	0.9788262	0.97749114	0.97629267	0.9752379	0.9743156	0.9735263	0.97286546	0.9723195	0.9718893	0.9715551	0.9713129	0.97115296	0.97105634	0.97101647	0.9710193
1.0077331	1.0090456	1.010301	1.0114896	1.0126053	1.0136334	1.0145706	1.0153944	1.016093	1.016645	1.017032	1.0172324	1.0172294	1.0170038	1.0165441	1.015844	1.0148984	1.0137149	1.0123029	1.0106772	1.0088606	1.0068882	1.0047737	1.0025622	1.0002849	0.9979725	0.9956579	0.9933677	0.9911313	0.988972	0.98691005	0.9849587	0.98312956	0.9814375	0.9798834	0.9784774	0.9772108	0.9760935	0.9751197	0.9742811	0.9735801	0.9730081	0.9725515	0.9722057	0.971968	0.97181875	0.9717518	0.9717521	0.9718127	0.9719158
1.0096487	1.0111291	1.0125422	1.0138797	1.0151223	1.0162588	1.0172671	1.0181333	1.0188332	1.0193464	1.0196441	1.0197225	1.0195524	1.0191245	1.0184321	1.0174795	1.0162623	1.0148008	1.0131152	1.0112268	1.0091661	1.0069671	1.0046648	1.0022893	0.999877	0.9974682	0.9950871	0.99275684	0.9905062	0.98835915	0.9863235	0.9844134	0.98264676	0.9810168	0.97954106	0.9782108	0.9770286	0.97599506	0.9751097	0.9743599	0.9737423	0.9732537	0.9728756	0.9726168	0.9724634	0.97239405	0.9724114	0.9725045	0.9726546	0.972857
1.0119364	1.0135607	1.0151018	1.0165462	1.0178707	1.0190572	1.0200852	1.0209222	1.0215546	1.0219587	1.0221065	1.0219909	1.0215969	1.0209175	1.0199544	1.0187162	1.0172162	1.0154773	1.0135238	1.0113928	1.0091201	1.0067353	1.0042801	1.001786	0.9992907	0.9968253	0.99441546	0.99208945	0.98986256	0.9877529	0.9857679	0.98392904	0.9822362	0.98069036	0.9792951	0.9780546	0.9769591	0.97601473	0.97520864	0.9745418	0.9739998	0.97358805	0.97329396	0.9731041	0.97301894	0.97302634	0.9731186	0.9732809	0.9735148	0.97380185
1.0145439	1.0162704	1.017903	1.0194025	1.0207558	1.0219291	1.0229013	1.0236489	1.0241468	1.024371	1.0243101	1.0239508	1.0232836	1.0223207	1.0210667	1.0195371	1.0177549	1.0157537	1.013562	1.011229	1.008775	1.0062509	1.0036877	1.0011233	0.99859214	0.9961104	0.99371547	0.9914209	0.9892445	0.98720074	0.98529387	0.9835367	0.9819289	0.9804728	0.979169	0.978015	0.9770148	0.9761458	0.9754227	0.97483	0.97436404	0.97402096	0.9737881	0.9736633	0.97363675	0.973705	0.973854	0.97407985	0.9743787	0.9747313
1.0173887	1.0191789	1.0208446	1.0223451	1.0236591	1.0247571	1.0256143	1.0262021	1.0264982	1.0264924	1.0261678	1.0255252	1.0245687	1.0233026	1.0217525	1.0199425	1.0179037	1.0156722	1.0132844	1.0107807	1.0082034	1.005587	1.0029633	1.0003731	0.9978369	0.99538374	0.9930329	0.99080205	0.9887	0.98673415	0.9849177	0.9832539	0.9817381	0.9803825	0.9791713	0.9781106	0.97718495	0.97640127	0.97575164	0.975229	0.9748291	0.9745476	0.974372	0.9742989	0.9743202	0.97443527	0.9746345	0.97490776	0.97524697	0.97565407
1.0203897	1.0221847	1.0238218	1.0252602	1.0264755	1.0274334	1.0281061	1.028478	1.028526	1.0282425	1.0276297	1.0266831	1.0254214	1.0238625	1.0220364	1.019976	1.017714	1.0152891	1.0127504	1.0101311	1.007475	1.0048078	1.0021709	0.99959	0.9970935	0.99469477	0.9924125	0.99026155	0.9882497	0.9863842	0.9846701	0.98310685	0.9816928	0.9804295	0.97931176	0.9783341	0.97749364	0.9767864	0.9762044	0.9757468	0.97540313	0.97517	0.97503954	0.9750121	0.9750771	0.975226	0.9754595	0.9757649	0.97614026	0.97658014
1.023439	1.0251861	1.0267333	1.0280489	1.0290979	1.0298561	1.0302926	1.0304031	1.0301661	1.0295821	1.0286556	1.027408	1.0258538	1.024026	1.0219504	1.0196776	1.0172361	1.0146749	1.0120311	1.0093427	1.0066501	1.0039827	1.0013703	0.998832	0.99639666	0.9940772	0.9918918	0.9898368	0.9879324	0.98617303	0.9845605	0.9831048	0.98179036	0.98062193	0.9795932	0.9787	0.97793746	0.9773042	0.9767845	0.97638303	0.9760892	0.9758999	0.97580993	0.97581536	0.97590923	0.9760872	0.9763421	0.9766716	0.9770739	0.9775346
1.0264299	1.0280668	1.0294683	1.0306034	1.0314349	1.0319453	1.0321106	1.0319245	1.0313783	1.0304891	1.0292624	1.0277244	1.0259055	1.023837	1.0215638	1.0191182	1.0165446	1.0138919	1.0111899	1.0084788	1.0057898	1.0031557	1.0005988	0.998137	0.99579203	0.9935711	0.9914894	0.98955166	0.9877553	0.98610914	0.98461133	0.98325527	0.98204225	0.98096675	0.9800244	0.97920847	0.9785204	0.9779468	0.9774873	0.97713363	0.97688645	0.9767343	0.976676	0.9767078	0.976823	0.9770241	0.9772956	0.9776428	0.9780534	0.9785316
1.0292684	1.0307381	1.0319407	1.032844	1.0334152	1.0336413	1.0335064	1.0330099	1.0321581	1.0309706	1.0294621	1.0276668	1.0256169	1.0233588	1.0209256	1.0183598	1.0157106	1.0130088	1.0102937	1.007597	1.0049525	1.0023841	0.9999051	0.99754435	0.99530697	0.9931974	0.9912341	0.9894143	0.9877374	0.9862064	0.9848154	0.98356456	0.9824477	0.9814635	0.9806018	0.9798606	0.9792365	0.9787186	0.97830886	0.9780026	0.9777863	0.9776674	0.97763854	0.97769254	0.9778286	0.9780422	0.97832525	0.97867906	0.9791003	0.97958416
1.0318515	1.0331085	1.0340675	1.034703	1.034988	1.0349098	1.03447	1.0336672	1.0325261	1.0310599	1.0293021	1.0272923	1.0250572	1.022653	1.0201075	1.0174748	1.0147871	1.0120809	1.0093912	1.0067494	1.0041763	1.0016946	0.9993264	0.9970751	0.99495727	0.9929786	0.9911361	0.98944145	0.98788506	0.9864666	0.985185	0.9840285	0.98300546	0.98210484	0.98131686	0.9806419	0.9800755	0.9796111	0.97924757	0.97897583	0.9787953	0.9787016	0.978694	0.97876567	0.9789129	0.97913325	0.97942483	0.9797872	0.9802071	0.9806937
1.0341069	1.0351142	1.0358039	1.0361422	1.0361272	1.0357462	1.0350071	1.0339192	1.0325074	1.0308051	1.028837	1.0266534	1.0242916	1.021784	1.0191818	1.0165204	1.0138385	1.0111667	1.0085367	1.0059745	1.0035012	1.0011318	0.9988798	0.996759	0.9947722	0.99292016	0.9912099	0.9896344	0.98819494	0.9868883	0.985707	0.98465055	0.9837085	0.98288333	0.98216295	0.98154706	0.98102975	0.98061466	0.9802871	0.9800503	0.9798953	0.979825	0.97983545	0.9799172	0.9800733	0.98030174	0.9805982	0.98095566	0.9813765	0.9818589
1.0359792	1.0367119	1.037109	1.0371552	1.036838	1.0361673	1.0351487	1.0338063	1.0321671	1.0302675	1.0281401	1.0258292	1.023373	1.0208137	1.0181929	1.0155479	1.0129061	1.0103011	1.0077606	1.0053086	1.0029526	1.0007112	0.99859375	0.99660397	0.99475044	0.99303293	0.99145013	0.98999447	0.9886668	0.9874621	0.98637784	0.9854035	0.9845417	0.9837851	0.9831239	0.9825638	0.98209494	0.98171383	0.9814151	0.98120856	0.98107636	0.9810225	0.98104346	0.98113817	0.981301	0.98152995	0.9818239	0.98218113	0.9825976	0.9830741
1.0374368	1.0378802	1.0379865	1.037738	1.0371437	1.0362028	1.0349408	1.03338	1.0315522	1.0295035	1.0272629	1.0248716	1.0223722	1.0198058	1.0172061	1.014614	1.0120438	1.0095347	1.0071062	1.0047741	1.0025512	1.0004497	0.99847203	0.99662477	0.99490464	0.9933135	0.99185383	0.99051535	0.9892875	0.9881799	0.98718154	0.98628587	0.9854912	0.9847952	0.98418856	0.9836752	0.98324156	0.9828939	0.98262835	0.98243797	0.98232573	0.9822846	0.98231256	0.98240983	0.98257715	0.9828065	0.9830957	0.9834478	0.9838573	0.98432106
1.0384612	1.0386255	1.0384471	1.037931	1.0370796	1.0359048	1.0344386	1.0327024	1.0307341	1.0285807	1.0262645	1.0238428	1.0213386	1.0188073	1.0162642	1.0137466	1.011282	1.008892	1.0065926	1.0043952	1.0023166	1.0003576	0.99852157	0.9968103	0.9952234	0.9937568	0.99240476	0.9911715	0.9900452	0.9890228	0.9881025	0.98727727	0.9865403	0.98589635	0.9853383	0.9848628	0.98446333	0.9841417	0.9838967	0.98372537	0.9836257	0.98358995	0.9836271	0.98372525	0.98388535	0.98411185	0.9843949	0.9847393	0.98513573	0.9855877
1.0390706	1.0389658	1.038531	1.0377703	1.0366955	1.0353264	1.0336955	1.031832	1.0297701	1.0275521	1.0252132	1.0227941	1.0203295	1.0178553	1.0154043	1.012997	1.0106521	1.0083958	1.0062386	1.0041901	1.0022544	1.0004367	0.99873954	0.99715847	0.9956954	0.9943439	0.993101	0.9919612	0.9909198	0.9899758	0.9891224	0.9883599	0.9876771	0.9870772	0.98655725	0.9861139	0.985742	0.98543954	0.98521346	0.98505086	0.9849562	0.98492616	0.9849628	0.9850595	0.98521376	0.9854295	0.9857032	0.98603463	0.986416	0.98685116
1.0392897	1.0389383	1.0382799	1.0373071	1.0360526	1.0345321	1.0327823	1.0308307	1.0287178	1.0264795	1.0241565	1.0217805	1.0193863	1.0170016	1.0146593	1.012378	1.0101757	1.0080621	1.006049	1.0041466	1.002359	1.0006812	0.999116	0.99766076	0.9963117	0.9950656	0.99391854	0.99286467	0.9918986	0.99101937	0.9902285	0.9895139	0.98887604	0.9883152	0.9878279	0.9874059	0.9870563	0.98677313	0.98655325	0.9863959	0.9863073	0.98627365	0.9863034	0.98639053	0.9865367	0.98674107	0.98699766	0.98730934	0.9876736	0.9880876
1.0391603	1.0386016	1.0377398	1.0366017	1.0352111	1.0335832	1.0317535	1.0297582	1.0276321	1.0254151	1.0231395	1.0208356	1.0185398	1.0162724	1.0140593	1.0119172	1.0098566	1.0078942	1.0060309	1.0042782	1.002624	1.0010825	0.999641	0.9982984	0.99705434	0.99590147	0.9948386	0.9938595	0.99296355	0.9921464	0.9914003	0.9907307	0.9901333	0.98959965	0.9891353	0.9887348	0.9883951	0.9881186	0.98790705	0.98774844	0.9876518	0.98761266	0.9876335	0.9877099	0.98783857	0.9880234	0.9882594	0.98854786	0.9888917	0.98928416
1.0387341	1.0379962	1.0369807	1.035717	1.0342219	1.032527	1.0306634	1.0286636	1.0265645	1.024401	1.0222003	1.020001	1.0178201	1.0156853	1.0136135	1.0116194	1.009712	1.0078973	1.0061829	1.0045655	1.0030441	1.0016235	1.000295	0.99905765	0.99790543	0.9968374	0.9958478	0.9949347	0.994096	0.9933247	0.9926226	0.9919901	0.99141693	0.99090827	0.99045855	0.9900699	0.98973954	0.989462	0.98924893	0.98908675	0.98897994	0.9889255	0.98892796	0.9889867	0.98909473	0.98925894	0.98946923	0.9897333	0.9900472	0.9904072
1.0380695	1.0371809	1.0360496	1.0347015	1.0331473	1.0314257	1.0295608	1.0275974	1.0255536	1.0234728	1.0213777	1.0192962	1.0172533	1.0152615	1.0133399	1.0114927	1.0097345	1.0080658	1.0064899	1.0050001	1.003603	1.0022893	1.0010617	0.999916	0.9988491	0.9978519	0.996925	0.99606705	0.99527484	0.9945454	0.9938804	0.9932707	0.9927216	0.99222416	0.99178475	0.9914005	0.99107075	0.9907911	0.9905643	0.9903879	0.99026626	0.99019694	0.9901749	0.9902069	0.99028987	0.9904255	0.990608	0.9908388	0.9911225	0.99145436
1.0372143	1.0362213	1.0350158	1.0336158	1.0320401	1.0303252	1.0285	1.0265921	1.0246397	1.0226645	1.0206923	1.0187459	1.0168439	1.0150024	1.0132308	1.0115347	1.0099158	1.0083865	1.0069356	1.0055668	1.0042804	1.0030658	1.0019271	1.0008593	0.99986	0.9989274	0.998055	0.99723977	0.99648947	0.9957912	0.9951471	0.9945594	0.99402	0.9935358	0.9931001	0.9927107	0.9923698	0.99208015	0.9918361	0.991643	0.9914979	0.9914008	0.99135405	0.9913605	0.9914103	0.9915106	0.99166393	0.99186075	0.9921107	0.9924021
1.0362327	1.035172	1.0339239	1.0325086	1.0309473	1.0292737	1.0275152	1.0256959	1.0238497	1.0219971	1.02016	1.0183583	1.0166048	1.0149133	1.0132844	1.0117301	1.0102507	1.0088414	1.0075098	1.0062466	1.0050528	1.0039306	1.0028696	1.0018702	1.0009291	1.0000458	0.99921983	0.99844384	0.9977196	0.9970442	0.9964188	0.9958407	0.99530756	0.9948195	0.9943749	0.99397874	0.9936239	0.9933127	0.9930497	0.9928327	0.9926592	0.992536	0.9924543	0.99242467	0.99243957	0.9925065	0.9926198	0.992783	0.9929906	0.9932466
1.035166	1.0340768	1.0328209	1.0314255	1.0299106	1.0283067	1.0266374	1.0249298	1.0232031	1.021487	1.019793	1.0181375	1.0165329	1.0149798	1.0134938	1.0120711	1.0107114	1.0094192	1.0081904	1.0070202	1.0059161	1.0048642	1.0038692	1.0029275	1.0020376	1.0011948	1.0004051	0.99965495	0.99895304	0.99829245	0.9976767	0.99709845	0.99656206	0.9960664	0.99561	0.99519116	0.99481833	0.9944841	0.9941921	0.99394274	0.99373597	0.9935765	0.993461	0.99339366	0.9933724	0.9933976	0.9934719	0.9935921	0.99376106	0.99397796
1.0340761	1.0329875	1.0317588	1.030411	1.0289707	1.027451	1.0258933	1.0243074	1.0227187	1.021144	1.0195925	1.0180835	1.0166199	1.015204	1.0138425	1.012537	1.0112909	1.0101005	1.0089611	1.0078744	1.0068398	1.0058542	1.0049149	1.0040183	1.00317	1.0023584	1.0015916	1.0008624	1.0001724	0.99951804	0.9989007	0.9983187	0.99776936	0.9972598	0.99678135	0.9963438	0.99594015	0.99557203	0.9952494	0.994964	0.99471986	0.9945207	0.9943653	0.9942578	0.9941955	0.99418074	0.99421465	0.99429244	0.99442077	0.9945959
1.0330064	1.0319434	1.0307704	1.0294925	1.028144	1.0267382	1.0252988	1.0238488	1.0223951	1.0209637	1.019554	1.0181789	1.0168475	1.0155599	1.0143163	1.0131187	1.0119694	1.0108641	1.0098048	1.0087872	1.0078155	1.0068824	1.0059851	1.005129	1.0043076	1.0035241	1.002771	1.0020522	1.0013653	1.0007061	1.000082	0.99948514	0.99892086	0.9983858	0.99788314	0.9974117	0.99697626	0.99657613	0.9962124	0.995885	0.9956028	0.99536085	0.99516654	0.9950143	0.9949082	0.99485385	0.9948453	0.99488294	0.99497	0.99510413
1.0319929	1.0309861	1.0298856	1.0287058	1.0274619	1.0261775	1.0248696	1.0235511	1.0222402	1.0209417	1.0196694	1.0184238	1.0172089	1.0160323	1.0148958	1.0137911	1.0127262	1.0116986	1.0107039	1.0097475	1.0088222	1.0079305	1.0070729	1.0062432	1.005445	1.0046709	1.0039265	1.0032085	1.0025177	1.0018486	1.001206	1.000588	0.99999696	0.9994361	0.9989007	0.998393	0.9979182	0.9974758	0.9970758	0.9967075	0.99638003	0.9960965	0.995857	0.99566305	0.99551475	0.99541754	0.995365	0.9953637	0.99541146	0.99550253
1.0310748	1.0301452	1.0291381	1.0280616	1.0269364	1.0257798	1.0246015	1.0234199	1.0222374	1.0210677	1.0199196	1.0187932	1.017687	1.0166105	1.0155604	1.0145401	1.0135443	1.0125818	1.0116442	1.0107329	1.0098484	1.0089926	1.008155	1.0073454	1.0065572	1.0057899	1.0050446	1.0043192	1.0036149	1.0029299	1.0022624	1.0016197	1.0009961	1.0003977	0.99982524	0.99928004	0.9987627	0.9982803	0.99783164	0.99742216	0.99705195	0.99672306	0.99643993	0.9962063	0.996017	0.99587905	0.99578416	0.99574536	0.99575436	0.99580735
1.0302802	1.0294418	1.028536	1.0275764	1.0265739	1.0255425	1.0244963	1.0234376	1.0223852	1.0213337	1.0202949	1.0192719	1.0182613	1.0172713	1.0162979	1.0153475	1.0144131	1.0135018	1.0126073	1.0117348	1.0108819	1.010046	1.0092264	1.0084281	1.0076373	1.0068703	1.0061117	1.0053734	1.0046482	1.0039357	1.003241	1.0025651	1.0019048	1.0012664	1.0006542	1.0000626	0.99950486	0.9989783	0.99848646	0.9980295	0.99761754	0.9972468	0.9969214	0.9966457	0.9964145	0.99623734	0.9961115	0.9960318	0.9960055	0.996025
1.0296206	1.0288898	1.0280918	1.0272537	1.0263772	1.0254644	1.0245396	1.0236058	1.0226599	1.0217197	1.0207773	1.0198437	1.0189165	1.0179986	1.017093	1.016197	1.0153105	1.0144404	1.013582	1.0127368	1.0119026	1.0110792	1.0102688	1.009469	1.0086783	1.007894	1.0071205	1.0063574	1.0056056	1.0048639	1.0041323	1.0034187	1.0027182	1.0020367	1.0013788	1.0007486	1.0001425	0.99957293	0.999033	0.9985388	0.9980794	0.9976697	0.9973066	0.9969893	0.9967243	0.99651146	0.9963485	0.99623966	0.99618083	0.99616694
1.0291202	1.028492	1.0278127	1.0270889	1.0263294	1.0255399	1.0247228	1.0238943	1.023055	1.0222032	1.0213473	1.0204935	1.0196348	1.0187769	1.0179229	1.017076	1.01623	1.0153911	1.0145547	1.0137262	1.0129055	1.0120847	1.0112723	1.0104611	1.0096586	1.0088547	1.0080585	1.0072694	1.0064822	1.0057038	1.0049336	1.0041763	1.0034353	1.0027087	1.0020057	1.001328	1.0006787	1.0000645	0.9994849	0.99894553	0.9984498	0.9980021	0.9975999	0.9972518	0.99695253	0.99670887	0.99651647	0.99637735	0.99628794	0.99625015
1.0287817	1.0282601	1.0276904	1.0270752	1.0264306	1.0257419	1.0250307	1.024301	1.0235448	1.0227746	1.0219942	1.0212001	1.0203972	1.0195925	1.0187783	1.0179645	1.0171508	1.0163299	1.0155101	1.0146929	1.0138723	1.0130506	1.012226	1.0114012	1.0105746	1.0097483	1.008922	1.0080938	1.0072702	1.0064505	1.0056392	1.0048361	1.0040493	1.0032779	1.0025312	1.0018083	1.0011163	1.0004605	0.9998422	0.99926513	0.99873334	0.99824876	0.9978169	0.997435	0.99711096	0.9968391	0.9966216	0.9964578	0.99634546	0.99628437
1.0285982	1.0281831	1.0277182	1.0272058	1.0266567	1.0260686	1.0254475	1.0247949	1.0241143	1.0234114	1.0226905	1.0219502	1.021194	1.0204265	1.0196482	1.0188599	1.018061	1.0172539	1.0164413	1.015624	1.0147964	1.0139611	1.0131207	1.0122727	1.0114195	1.0105599	1.009696	1.0088298	1.0079651	1.0071005	1.0062456	1.0053992	1.0045664	1.0037532	1.002961	1.0021949	1.0014629	1.0007689	1.000112	0.99950063	0.99893653	0.99842435	0.99796265	0.99755734	0.99720955	0.9969151	0.9966769	0.9964952	0.9963674	0.996289
1.0285732	1.0282501	1.0278798	1.027464	1.0270028	1.0264966	1.02595	1.0253668	1.0247496	1.0241045	1.0234274	1.0227275	1.0220101	1.02127	1.0205113	1.0197397	1.0189517	1.0181489	1.017333	1.0165052	1.0156662	1.0148109	1.0139484	1.0130696	1.0121816	1.0112853	1.010381	1.0094744	1.0085634	1.0076557	1.0067549	1.0058638	1.004987	1.0041275	1.0032985	1.0024941	1.0017248	1.0009929	1.0003078	0.999666	0.9990736	0.9985374	0.99805665	0.9976295	0.99726087	0.99695146	0.9966986	0.9965063	0.9963619	0.9962697
1.0286827	1.0284519	1.0281711	1.0278311	1.0274467	1.0270084	1.0265255	1.0260005	1.0254315	1.0248282	1.0241936	1.0235217	1.0228287	1.0221076	1.0213624	1.0205964	1.0198094	1.0190046	1.0181772	1.0173342	1.01647	1.0155938	1.0146966	1.0137868	1.0128593	1.011923	1.0109775	1.0100256	1.0090691	1.0081174	1.0071698	1.0062354	1.005316	1.0044186	1.0035499	1.0027084	1.0019072	1.0011481	1.0004331	0.99976784	0.9991552	0.9986005	0.99810183	0.9976619	0.997281	0.99696404	0.9967008	0.99649554	0.99634945	0.9962525
1.0289289	1.028776	1.0285646	1.0282952	1.0279732	1.0275894	1.0271592	1.026676	1.0261459	1.0255774	1.0249679	1.0243189	1.0236427	1.0229284	1.02219	1.0214204	1.0206274	1.0198064	1.0189631	1.0180994	1.0172074	1.0162987	1.0153654	1.0144124	1.0134486	1.0124687	1.0114776	1.0104778	1.0094823	1.0084835	1.0074948	1.00652	1.0055608	1.0046273	1.0037241	1.0028554	1.0020243	1.0012408	1.0005039	0.99982196	0.9991948	0.99862623	0.99811655	0.997669	0.9972828	0.99695677	0.9966927	0.99648523	0.9963362	0.99623746
1.029282	1.0291935	1.0290474	1.0288365	1.0285565	1.0282245	1.0278326	1.0273814	1.0268835	1.0263325	1.0257386	1.0251082	1.0244341	1.023723	1.0229768	1.0222005	1.0213954	1.0205549	1.0196877	1.0187924	1.0178692	1.01692	1.0159501	1.0149547	1.013946	1.0129215	1.0118873	1.0108426	1.0098008	1.0087615	1.0077326	1.0067179	1.0057281	1.0047623	1.0038283	1.0029354	1.0020853	1.0012841	1.0005314	0.9998377	0.9992006	0.9986256	0.9981121	0.99766016	0.9972747	0.996949	0.9966838	0.99648106	0.9963326	0.9962385
1.0297346	1.0297031	1.0296022	1.0294327	1.0291971	1.0288957	1.0285288	1.0281059	1.0276221	1.027089	1.0265024	1.0258719	1.0251994	1.0244801	1.0237248	1.0229312	1.0220995	1.021237	1.0203394	1.0194079	1.0184456	1.0174592	1.0164449	1.0154086	1.0143535	1.0132842	1.0122033	1.0111192	1.0100356	1.0089573	1.0078917	1.0068448	1.0058223	1.004834	1.0038785	1.0029655	1.0020989	1.0012856	1.0005256	0.9998235	0.9991859	0.9986092	0.998096	0.99764913	0.9972662	0.996949	0.99669284	0.9964965	0.9963571	0.9962703
1.0302677	1.0302744	1.0302105	1.0300754	1.0298681	1.0295901	1.0292442	1.0288292	1.0283592	1.0278277	1.0272411	1.0266069	1.0259221	1.0251912	1.0244163	1.023596	1.0227419	1.0218458	1.0209119	1.0199443	1.0189422	1.0179092	1.016853	1.0157713	1.014671	1.013558	1.012435	1.0113118	1.010188	1.0090785	1.0079796	1.006906	1.0058621	1.0048473	1.0038784	1.0029525	1.0020782	1.0012581	1.0004958	0.999797	0.99916005	0.9985884	0.9980827	0.9976453	0.99727297	0.99696547	0.99672097	0.9965356	0.99640983	0.996338
1.0308603	1.0308985	1.0308603	1.0307479	1.0305576	1.0302914	1.0299554	1.0295484	1.0290744	1.0285398	1.0279473	1.0273002	1.0265985	1.0258486	1.0250462	1.024202	1.0233122	1.0223774	1.0214047	1.0203941	1.0193495	1.0182743	1.0171717	1.0160449	1.0149027	1.013748	1.0125874	1.0114249	1.0102705	1.0091295	1.0080049	1.006911	1.0058475	1.0048215	1.0038393	1.0029105	1.0020331	1.0012131	1.0004536	0.9997612	0.99913377	0.9985732	0.9980825	0.9976558	0.997298	0.9970065	0.9967809	0.9966129	0.9965012	0.99644566
1.0314988	1.0315526	1.0315353	1.0314342	1.0312523	1.0309888	1.0306536	1.0302453	1.0297651	1.0292192	1.028611	1.0279438	1.0272181	1.0264388	1.0256113	1.0247303	1.0238007	1.0228274	1.0218127	1.0207632	1.0196735	1.0185506	1.0174065	1.0162365	1.0150518	1.0138606	1.0126629	1.0114707	1.0102876	1.0091202	1.0079776	1.0068669	1.0057956	1.0047609	1.003776	1.0028453	1.0019711	1.0011601	1.0004115	0.99973154	0.9991174	0.998572	0.9981002	0.9976928	0.9973548	0.9970848	0.99687696	0.9967304	0.9966403	0.99660426
1.0321661	1.032234	1.0322208	1.0321215	1.0319384	1.031675	1.0313298	1.0309106	1.0304172	1.0298549	1.0292225	1.0285304	1.027778	1.0269678	1.0260998	1.0251832	1.0242151	1.0231997	1.0221403	1.0210432	1.0199121	1.0187455	1.0175571	1.0163503	1.0151272	1.0139002	1.0126727	1.0114535	1.0102462	1.0090631	1.0079076	1.0067848	1.0057073	1.004674	1.0036949	1.0027696	1.0019069	1.0011075	1.0003743	0.9997112	0.9991172	0.99859536	0.99814236	0.9977615	0.99744767	0.99719864	0.99701643	0.9968913	0.9968245	0.9968097
1.0328497	1.0329211	1.0329024	1.0328052	1.032612	1.0323355	1.0319756	1.0315379	1.0310233	1.0304381	1.0297806	1.029056	1.0282689	1.0274209	1.0265162	1.0255538	1.0245445	1.0234853	1.0223823	1.0212418	1.0200652	1.0188589	1.0176299	1.0163859	1.01513	1.013874	1.0126209	1.0113823	1.0101591	1.0089651	1.0077997	1.0066793	1.005601	1.0045726	1.0036043	1.002693	1.0018448	1.0010617	1.0003527	0.99971217	0.9991444	0.998646	0.99822	0.997865	0.9975786	0.9973576	0.99719965	0.9971025	0.99706125	0.99707067
1.0335381	1.0335988	1.0335722	1.0334572	1.0332499	1.032959	1.032581	1.0321158	1.031577	1.0309607	1.0302699	1.0295131	1.0286881	1.0277965	1.0268503	1.0258499	1.0247923	1.023689	1.0225433	1.0213568	1.0201395	1.0188955	1.0176312	1.0163562	1.0150733	1.0137928	1.0125195	1.011266	1.010033	1.0088362	1.0076723	1.006552	1.005483	1.0044699	1.0035112	1.0026196	1.0017953	1.0010363	1.0003529	0.99974054	0.9992003	0.9987319	0.9983377	0.9980131	0.9977544	0.99756145	0.9974337	0.9973639	0.9973476	0.9973839
1.0342127	1.0342633	1.0342222	1.0340846	1.0338582	1.0335424	1.0331337	1.0326428	1.0320692	1.0314196	1.0306902	1.0298948	1.029027	1.0280972	1.0271062	1.0260582	1.0249591	1.0238109	1.022623	1.021395	1.0201406	1.0188632	1.0175693	1.0162655	1.0149611	1.0136609	1.0123775	1.0111151	1.0098801	1.0086824	1.0075241	1.0064143	1.0053618	1.0043653	1.0034311	1.0025618	1.0017642	1.0010372	1.0003799	0.99979806	0.9992928	0.9988555	0.9984943	0.99820167	0.9979754	0.99781567	0.99771726	0.9976764	0.997689	0.9977499
1.0348672	1.0348967	1.0348318	1.034671	1.0344179	1.0340708	1.0336326	1.0331072	1.0325	1.0318083	1.0310395	1.0301993	1.029292	1.0283155	1.0272799	1.0261885	1.0250449	1.0238551	1.0226258	1.0213664	1.0200763	1.018767	1.0174459	1.0161221	1.0148016	1.0134904	1.0122004	1.010936	1.0097059	1.0085161	1.0073714	1.0062773	1.0052431	1.0042721	1.0033652	1.0025278	1.0017579	1.0010654	1.0004432	0.9998987	0.99942476	0.9990248	0.9986985	0.9984395	0.99824816	0.9981183	0.9980515	0.998039	0.99808097	0.9981681
1.035491	1.0354941	1.0354011	1.03521	1.0349245	1.0345424	1.0340687	1.033505	1.032857	1.0321246	1.0313131	1.0304317	1.0294766	1.0284578	1.0273767	1.026241	1.025057	1.0238274	1.0225637	1.0212654	1.0199485	1.0186156	1.0172756	1.0159357	1.0146065	1.0132899	1.0119978	1.0107399	1.0095191	1.0083413	1.0072172	1.0061488	1.0051396	1.004195	1.0033214	1.0025175	1.0017858	1.0011264	1.0005432	1.0000339	0.99959964	0.9992375	0.9989483	0.9987228	0.99856657	0.9984695	0.998434	0.99845153	0.9985208	0.99863565
1.0360726	1.036044	1.0359201	1.0356954	1.0353724	1.0349507	1.0344359	1.0338333	1.0331383	1.0323641	1.0315096	1.0305808	1.0295815	1.0285172	1.0273951	1.02622	1.024995	1.02373	1.0224322	1.0211087	1.0197669	1.0184153	1.0170609	1.0157093	1.0143768	1.0130631	1.0117807	1.0105335	1.0093294	1.0081735	1.0070719	1.0060304	1.0050551	1.004145	1.0033051	1.0025392	1.0018445	1.0012257	1.0006849	1.0002148	0.9998192	0.9994961	0.99924135	0.9990547	0.9989321	0.99886876	0.9988631	0.9989102	0.99900717	0.9991478
1.036612	1.0365435	1.0363793	1.0361164	1.0357538	1.0352942	1.0347352	1.034086	1.0333507	1.0325285	1.0316286	1.030656	1.0296112	1.0285057	1.0273402	1.0261257	1.0248663	1.0235693	1.0222443	1.0208999	1.0195371	1.0181725	1.0168117	1.01546	1.0141286	1.0128255	1.0115538	1.010323	1.0091414	1.0080115	1.0069426	1.0059341	1.0049933	1.0041215	1.0033208	1.0025944	1.0019435	1.0013686	1.0008677	1.0004386	1.000083	0.99979806	0.9995814	0.9994313	0.9993421	0.99931204	0.9993379	0.9994132	0.9995346	0.99969697
1.037088	1.036983	1.0367771	1.0364739	1.0360674	1.0355604	1.0349574	1.0342661	1.0334798	1.032615	1.0316688	1.0306519	1.029567	1.0284181	1.0272167	1.0259659	1.0246764	1.0233555	1.0220062	1.0206429	1.0192692	1.0178999	1.0165342	1.0151905	1.0138662	1.0125766	1.0113251	1.0101191	1.0089667	1.007867	1.0068318	1.0058626	1.0049609	1.0041308	1.0033733	1.0026909	1.0020844	1.0015525	1.001093	1.0007081	1.0003928	1.0001479	0.99996793	0.9998534	0.99979573	0.999796	0.99985003	0.99995327	1.0000987	1.0002835
1.0375041	1.037357	1.03711	1.0367581	1.0363059	1.0357536	1.0351062	1.0343648	1.0335387	1.0326235	1.0316373	1.030574	1.02945	1.0282671	1.0270275	1.0257504	1.0244329	1.0230869	1.0217245	1.0203484	1.0189718	1.0176005	1.0162439	1.0149056	1.0136003	1.0123295	1.0111042	1.009928	1.0088067	1.0077446	1.0067475	1.0058197	1.0049609	1.0041758	1.0034652	1.002827	1.0022637	1.0017751	1.0013622	1.0010176	1.0007439	1.0005376	1.000395	1.0003138	1.0002897	1.0003191	1.0003997	1.0005263	1.0006945	1.0009003
1.0378523	1.0376621	1.037368	1.0369706	1.0364721	1.0358735	1.0351785	1.0343939	1.0335189	1.0325633	1.0315307	1.0304314	1.029267	1.0280488	1.0267826	1.0254781	1.0241454	1.0227815	1.0214077	1.0200274	1.0186516	1.0172851	1.0159385	1.0146185	1.0133325	1.0120909	1.0108963	1.0097528	1.008669	1.0076478	1.0066938	1.00581	1.0049996	1.0042596	1.0035933	1.0030037	1.002488	1.0020444	1.0016742	1.0013733	1.0011377	1.0009686	1.0008602	1.0008123	1.0008177	1.0008757	1.0009806	1.001128	1.0013139	1.0015361
1.0381314	1.0378917	1.0375515	1.0371069	1.0365589	1.0359174	1.0351733	1.0343429	1.0334233	1.032428	1.031358	1.0302185	1.029025	1.0277765	1.0264864	1.0251626	1.0238097	1.0224391	1.0210621	1.0196857	1.0183142	1.0169599	1.0156322	1.0143317	1.0130764	1.0118632	1.0107043	1.0095997	1.0085592	1.0075837	1.0066748	1.0058374	1.0050745	1.0043824	1.0037651	1.0032225	1.0027544	1.0023544	1.0020263	1.0017675	1.0015713	1.001436	1.0013632	1.0013449	1.0013779	1.00146	1.0015862	1.0017521	1.001956	1.0021902
1.038333	1.0380479	1.0376587	1.0371678	1.0365764	1.0358824	1.0350981	1.0342228	1.0332652	1.0322258	1.0311205	1.0299479	1.0287274	1.0274543	1.026145	1.0248045	1.0234426	1.022073	1.0206968	1.0193247	1.0179672	1.0166332	1.0153291	1.014058	1.0128334	1.0116596	1.0105395	1.0094774	1.0084803	1.0075502	1.0066918	1.0059024	1.0051908	1.0045455	1.0039783	1.0034829	1.003058	1.0027039	1.0024167	1.0021979	1.0020388	1.0019401	1.0018965	1.0019053	1.0019644	1.0020689	1.0022119	1.0023949	1.0026104	1.0028546
1.0384611	1.0381286	1.0376942	1.0371544	1.0365143	1.0357782	1.0349487	1.0340317	1.0330333	1.0319631	1.0308244	1.0296258	1.0283799	1.0270872	1.025766	1.0244159	1.0230556	1.0216854	1.0203164	1.0189583	1.0176213	1.0163096	1.0150326	1.0137964	1.0126101	1.0114745	1.0103964	1.0093842	1.0084331	1.0075535	1.0067463	1.0060052	1.005341	1.0047514	1.0042295	1.0037818	1.003403	1.0030919	1.0028453	1.0026608	1.002539	1.0024709	1.002456	1.0024902	1.0025712	1.0026933	1.0028539	1.0030465	1.003273	1.0035267
1.038515	1.038134	1.0376508	1.037067	1.0363818	1.0356015	1.0347308	1.0337799	1.0327438	1.0316412	1.0304753	1.0292572	1.0279883	1.0266871	1.0253551	1.0240052	1.0226436	1.0212827	1.0199313	1.0185905	1.0172775	1.0159949	1.0147526	1.0135547	1.012409	1.0113198	1.0102885	1.0093236	1.0084225	1.0075941	1.0068374	1.0061502	1.0055364	1.0049949	1.0045207	1.0041194	1.0037829	1.0035125	1.0033053	1.0031577	1.0030655	1.0030258	1.0030372	1.0030944	1.003191	1.0033303	1.003503	1.0037059	1.003936	1.004191
1.0384893	1.0380615	1.0375341	1.0369076	1.0361787	1.0353588	1.0344508	1.0334628	1.0323982	1.0312703	1.0300819	1.0288452	1.0275663	1.0262551	1.0249217	1.0235757	1.0222219	1.0208766	1.019543	1.018229	1.0169456	1.0156995	1.014493	1.0133392	1.0122362	1.0111943	1.0102137	1.0092993	1.008453	1.007674	1.0069679	1.006333	1.0057691	1.0052744	1.0048496	1.0044897	1.0041975	1.0039662	1.0037941	1.0036793	1.0036149	1.0036036	1.0036354	1.0037102	1.0038233	1.0039741	1.0041528	1.0043621	1.0045955	1.004848
1.0383878	1.0379181	1.0373492	1.0366784	1.0359105	1.0350548	1.0341132	1.0330918	1.0320046	1.0308526	1.0296465	1.0283977	1.0271119	1.0258	1.0244708	1.0231335	1.0217973	1.020471	1.0191622	1.0178809	1.016629	1.0154237	1.0142602	1.0131519	1.0120947	1.0111018	1.0101726	1.0093123	1.0085164	1.0077924	1.0071355	1.0065533	1.0060376	1.0055915	1.0052114	1.004895	1.004642	1.0044473	1.0043074	1.0042219	1.0041841	1.0041928	1.0042439	1.004335	1.0044603	1.0046173	1.0048016	1.0050119	1.0052437	1.005495
1.0382178	1.0377055	1.0370944	1.0363836	1.0355794	1.0346923	1.0337192	1.0326772	1.0315651	1.0303966	1.0291809	1.0279243	1.0266373	1.0253314	1.0240093	1.0226898	1.021371	1.0200727	1.0187953	1.0175455	1.0163367	1.0151702	1.0140545	1.012991	1.0119878	1.0110453	1.0101693	1.0093607	1.0086212	1.0079486	1.0073466	1.0068114	1.0063443	1.0059445	1.0056067	1.0053312	1.0051142	1.0049515	1.0048416	1.0047827	1.0047685	1.0047939	1.0048622	1.0049621	1.0050951	1.0052567	1.0054436	1.005652	1.0058788	1.0061226
1.0379757	1.0374227	1.0367737	1.0360279	1.0351957	1.0342772	1.033281	1.0322175	1.0310875	1.0299116	1.0286874	1.0274297	1.0261499	1.0248507	1.0235476	1.0222489	1.0209568	1.0196867	1.0184423	1.0172337	1.0160676	1.0149447	1.0138795	1.0128666	1.0119143	1.011027	1.0102059	1.0094485	1.0087627	1.0081435	1.0075892	1.007105	1.0066831	1.0063261	1.0060292	1.0057904	1.0056077	1.0054744	1.0053904	1.0053548	1.0053574	1.0054013	1.0054786	1.0055864	1.0057241	1.0058861	1.006072	1.0062759	1.0064932	1.0067269
1.0376673	1.0370799	1.0363951	1.0356194	1.0347586	1.0338187	1.0328015	1.03172	1.030585	1.0293993	1.0281742	1.0269227	1.0256507	1.0243701	1.0230848	1.021811	1.0205513	1.0193168	1.0181127	1.0169468	1.0158275	1.0147518	1.0137343	1.0127784	1.0118781	1.0110465	1.0102777	1.0095761	1.0089407	1.0083711	1.007868	1.0074292	1.0070508	1.0067352	1.0064757	1.0062711	1.0061188	1.0060134	1.0059538	1.0059346	1.0059526	1.0060072	1.0060934	1.0062052	1.0063426	1.0065036	1.0066812	1.0068762	1.0070847	1.0073032
1.0372998	1.0366771	1.0359648	1.0351635	1.0342773	1.0333167	1.0322856	1.0311946	1.0300516	1.028867	1.027649	1.0264074	1.0251524	1.0238916	1.0226332	1.0213888	1.0201646	1.0189698	1.0178075	1.0166887	1.0156136	1.0145942	1.0136292	1.0127246	1.0118797	1.0111009	1.0103873	1.009735	1.0091527	1.0086339	1.0081769	1.0077815	1.0074462	1.0071692	1.0069435	1.00677	1.0066437	1.0065622	1.006522	1.0065181	1.0065482	1.0066092	1.0066974	1.006811	1.0069462	1.007098	1.0072699	1.0074532	1.0076475	1.0078483
1.0368725	1.0362242	1.0354863	1.0346613	1.0337577	1.0327826	1.0317433	1.0306464	1.0295051	1.028326	1.0271183	1.0258907	1.0246564	1.0234224	1.0221958	1.020985	1.0197991	1.018645	1.0175301	1.0164591	1.0154374	1.0144684	1.0135587	1.012707	1.011918	1.0111917	1.01053	1.0099326	1.0093992	1.0089262	1.008515	1.0081612	1.0078653	1.0076216	1.007427	1.0072826	1.0071787	1.007118	1.0070913	1.0071014	1.0071381	1.007203	1.0072923	1.0074036	1.0075316	1.0076747	1.0078328	1.0079994	1.0081763	1.0083605
1.0363948	1.0357238	1.0349638	1.0341233	1.0332066	1.0322236	1.0311778	1.0300831	1.0289482	1.0277791	1.0265868	1.0253807	1.0241699	1.0229653	1.0217731	1.0206044	1.0194601	1.0183523	1.0172857	1.0162652	1.0152943	1.0143815	1.0135229	1.0127265	1.0119928	1.0113188	1.0107106	1.0101624	1.0096749	1.0092468	1.0088788	1.0085636	1.0083029	1.008091	1.0079254	1.007803	1.0077204	1.0076728	1.0076613	1.0076755	1.0077198	1.0077835	1.0078696	1.0079736	1.0080931	1.0082244	1.0083652	1.008516	1.0086728	1.0088341
1.035876	1.0351831	1.0344096	1.0335567	1.0326298	1.0316421	1.0305986	1.0295099	1.0283837	1.0272285	1.0260588	1.0248791	1.0237002	1.0225272	1.0213737	1.0202465	1.0191491	1.0180887	1.0170736	1.0161046	1.0151892	1.0143286	1.0135249	1.0127832	1.0121014	1.0114797	1.0109205	1.0104209	1.0099796	1.009593	1.0092648	1.008988	1.0087565	1.008573	1.0084314	1.0083282	1.0082629	1.0082282	1.0082216	1.0082421	1.0082862	1.0083472	1.0084267	1.00852	1.0086278	1.0087433	1.0088665	1.0089974	1.0091339	1.0092711
1.0353163	1.034611	1.0338237	1.0329617	1.0320337	1.031047	1.0300094	1.0289311	1.0278199	1.0266885	1.0255424	1.024392	1.023248	1.022115	1.0210016	1.0199162	1.0188698	1.017858	1.0168935	1.0159798	1.0151175	1.0143121	1.0135635	1.012873	1.0122445	1.0116739	1.0111612	1.0107077	1.0103073	1.0099643	1.0096706	1.0094244	1.0092225	1.0090635	1.0089406	1.0088558	1.008801	1.0087743	1.0087726	1.0087936	1.0088333	1.00889	1.0089595	1.0090399	1.0091311	1.0092297	1.0093342	1.0094419	1.0095534	1.0096676
1.0347246	1.0340073	1.0332148	1.032353	1.031424	1.0304439	1.0294176	1.0283551	1.0272658	1.0261573	1.0250415	1.023923	1.0228146	1.0217249	1.0206585	1.019621	1.0186216	1.0176634	1.0167538	1.0158895	1.015084	1.0143311	1.0136361	1.0129976	1.0124199	1.0118968	1.0114294	1.0110183	1.010659	1.0103511	1.0100899	1.0098727	1.0096947	1.0095564	1.0094516	1.0093777	1.0093329	1.0093122	1.0093092	1.0093298	1.0093637	1.0094091	1.0094666	1.0095328	1.0096049	1.0096819	1.0097651	1.0098493	1.0099344	1.0100211
1.0341077	1.0333859	1.0325888	1.0317305	1.0308098	1.0298394	1.0288284	1.0277846	1.0267205	1.0256408	1.0245583	1.0234799	1.0224116	1.0213645	1.0203446	1.0193555	1.0184096	1.0175015	1.0166447	1.0158381	1.015083	1.0143852	1.013742	1.0131545	1.0126225	1.0121465	1.0117233	1.0113517	1.0110288	1.0107523	1.0105212	1.0103278	1.0101726	1.0100509	1.0099604	1.009896	1.0098542	1.0098326	1.0098301	1.0098414	1.0098672	1.0099009	1.009943	1.0099919	1.0100443	1.0101016	1.0101595	1.0102184	1.0102768	1.010335
1.0334712	1.032747	1.0319555	1.0311002	1.0301923	1.0292395	1.0282475	1.0272286	1.0261905	1.0251458	1.0240985	1.0230598	1.0220358	1.0210356	1.0200638	1.0191276	1.0182315	1.0173786	1.0165728	1.0158185	1.0151191	1.0144725	1.0138767	1.0133386	1.0128541	1.0124217	1.0120369	1.0117027	1.011412	1.0111675	1.0109599	1.0107886	1.0106498	1.010541	1.0104591	1.0103986	1.0103601	1.0103382	1.0103292	1.0103332	1.0103444	1.0103638	1.0103887	1.0104178	1.0104502	1.01048	1.0105137	1.0105478	1.010578	1.0106078
1.0328245	1.0321009	1.031317	1.0304742	1.0295796	1.0286473	1.0276775	1.0266882	1.0256855	1.0246758	1.023667	1.0226692	1.021691	1.0207388	1.0198193	1.0189321	1.0180892	1.0172883	1.0165359	1.015835	1.0151855	1.0145911	1.0140451	1.0135503	1.0131091	1.0127147	1.012371	1.0120687	1.0118093	1.0115874	1.0114013	1.0112498	1.0111246	1.0110248	1.0109493	1.0108895	1.0108503	1.0108231	1.0108052	1.0107976	1.0107954	1.0107957	1.010802	1.0108074	1.0108165	1.0108237	1.01083	1.010835	1.010839	1.010839
1.0321661	1.0314527	1.030677	1.0298511	1.0289766	1.0280657	1.0271275	1.0261669	1.0252	1.0242287	1.0232633	1.0223123	1.0213819	1.0204749	1.0196055	1.0187738	1.0179824	1.0172343	1.0165346	1.015884	1.0152845	1.0147358	1.0142369	1.0137883	1.0133858	1.0130305	1.0127182	1.0124459	1.0122118	1.0120138	1.0118448	1.0117065	1.011592	1.0114988	1.0114242	1.0113648	1.0113202	1.0112833	1.0112557	1.0112315	1.0112128	1.0111966	1.0111806	1.0111643	1.0111471	1.0111282	1.0111072	1.0110841	1.011059	1.0110296
1.031506	1.030804	1.0300473	1.0292385	1.0283889	1.0275049	1.0265974	1.0256733	1.024741	1.023812	1.0228909	1.0219857	1.0211025	1.02025	1.0194292	1.0186481	1.0179106	1.0172149	1.0165666	1.0159655	1.0154151	1.0149102	1.0144554	1.0140449	1.0136801	1.0133581	1.0130761	1.0128294	1.0126206	1.0124384	1.0122862	1.0121558	1.0120496	1.0119585	1.0118839	1.01182	1.0117667	1.0117193	1.0116768	1.0116379	1.0115985	1.0115614	1.0115227	1.011483	1.0114411	1.011396	1.0113449	1.0112953	1.0112402	1.0111817
1.0308521	1.0301653	1.0294262	1.0286417	1.0278182	1.0269665	1.0260913	1.0252036	1.0243129	1.0234271	1.0225515	1.0216941	1.0208614	1.0200593	1.0192888	1.0185597	1.017872	1.0172256	1.0166276	1.0160735	1.015568	1.0151091	1.0146922	1.014321	1.0139904	1.0136989	1.0134429	1.0132202	1.0130281	1.0128624	1.0127199	1.012597	1.0124934	1.0124031	1.0123224	1.0122513	1.0121884	1.0121266	1.0120686	1.0120106	1.011954	1.0118924	1.0118303	1.0117658	1.0116957	1.0116228	1.0115472	1.0114677	1.0113826	1.0112957
1.0302026	1.0295384	1.0288218	1.0280627	1.0272692	1.026451	1.0256132	1.0247661	1.0239172	1.0230749	1.0222471	1.0214359	1.0206546	1.0199019	1.0191857	1.0185044	1.0178676	1.017271	1.0167183	1.0162104	1.0157468	1.0153284	1.0149496	1.0146121	1.0143119	1.0140462	1.0138134	1.0136105	1.0134332	1.0132788	1.013144	1.0130256	1.0129193	1.0128242	1.0127406	1.0126581	1.0125821	1.0125055	1.0124298	1.0123532	1.012272	1.0121878	1.0121005	1.0120106	1.0119147	1.0118134	1.0117114	1.0116007	1.0114902	1.0113748
1.0295724	1.0289278	1.0282367	1.0275071	1.0267459	1.0259618	1.0251642	1.0243576	1.0235542	1.0227582	1.021978	1.0212153	1.0204823	1.0197812	1.0191127	1.0184819	1.0178922	1.0173423	1.0168362	1.0163721	1.0159477	1.0155663	1.0152216	1.0149152	1.0146416	1.0143986	1.0141855	1.0139998	1.0138327	1.0136863	1.0135556	1.0134373	1.0133289	1.013229	1.0131323	1.0130391	1.0129486	1.0128537	1.012759	1.0126609	1.0125574	1.0124497	1.0123373	1.0122181	1.0120974	1.0119686	1.0118375	1.011701	1.0115608	1.0114179
1.0289557	1.0283391	1.0276777	1.0269791	1.0262533	1.0255057	1.0247471	1.0239841	1.0232261	1.0224757	1.021742	1.0210295	1.0203465	1.0196934	1.0190731	1.0184916	1.0179477	1.017443	1.0169804	1.0165538	1.0161673	1.0158185	1.0155066	1.0152271	1.0149782	1.0147545	1.0145563	1.0143821	1.0142261	1.014082	1.0139512	1.0138324	1.0137181	1.0136079	1.013501	1.0133915	1.0132838	1.013172	1.0130558	1.0129339	1.0128082	1.0126767	1.0125376	1.0123931	1.012244	1.0120893	1.0119299	1.0117662	1.0115986	1.0114285
1.0283644	1.0277722	1.0271413	1.0264776	1.0257877	1.02508	1.024366	1.0236441	1.0229305	1.0222265	1.0215411	1.0208793	1.0202441	1.019637	1.0190665	1.0185275	1.0180289	1.0175675	1.0171428	1.0167564	1.0164039	1.0160854	1.0158004	1.0155447	1.015314	1.0151098	1.0149246	1.0147576	1.0146035	1.0144645	1.0143313	1.0142053	1.0140824	1.0139629	1.0138407	1.0137163	1.0135878	1.0134567	1.0133201	1.0131756	1.0130249	1.0128654	1.0127034	1.012533	1.0123578	1.012176	1.011989	1.0117984	1.0116055	1.0114094
1.0277956	1.0272347	1.0266372	1.0260077	1.025357	1.0246909	1.0240151	1.0233403	1.0226716	1.0220144	1.0213779	1.0207596	1.0201731	1.0196139	1.019087	1.0185928	1.0181366	1.0177135	1.0173268	1.0169731	1.0166527	1.016362	1.0161006	1.0158645	1.0156512	1.0154585	1.0152825	1.01512	1.0149693	1.0148289	1.0146914	1.0145574	1.0144237	1.0142883	1.0141519	1.0140103	1.0138634	1.0137095	1.0135492	1.0133812	1.013206	1.0130244	1.0128343	1.0126379	1.0124366	1.0122294	1.0120171	1.0118015	1.0115831	1.0113624
1.0272532	1.026726	1.0261621	1.0255716	1.0249581	1.0243338	1.0237006	1.0230699	1.0224481	1.0218371	1.0212456	1.0206774	1.0201325	1.0196191	1.0191354	1.0186826	1.0182651	1.0178792	1.017526	1.0172046	1.016911	1.0166454	1.0164037	1.0161855	1.0159848	1.015802	1.015631	1.0154728	1.0153216	1.0151734	1.0150298	1.0148861	1.014739	1.0145899	1.0144352	1.0142745	1.0141063	1.0139315	1.0137463	1.0135548	1.0133563	1.013148	1.0129325	1.0127116	1.0124846	1.012251	1.0120155	1.0117736	1.0115317	1.0112871
1.0267432	1.0262486	1.0257211	1.0251667	1.0245961	1.0240107	1.0234244	1.0228361	1.0222607	1.0216937	1.021146	1.0206231	1.0201226	1.0196521	1.0192086	1.0187974	1.0184134	1.0180622	1.0177408	1.0174444	1.0171757	1.0169307	1.0167061	1.016501	1.0163108	1.0161341	1.0159674	1.0158069	1.0156515	1.0154984	1.015344	1.0151881	1.0150272	1.0148605	1.0146868	1.0145068	1.0143178	1.0141189	1.0139121	1.013696	1.0134721	1.0132406	1.013001	1.0127549	1.0125026	1.012246	1.0119851	1.0117223	1.0114563	1.0111884
1.0262651	1.0258036	1.0253145	1.0247997	1.0242671	1.0237247	1.0231823	1.0226376	1.0221046	1.0215824	1.0210794	1.0205983	1.0201408	1.0197096	1.0193039	1.018929	1.0185798	1.0182588	1.0179644	1.0176923	1.0174448	1.017217	1.0170075	1.0168115	1.0166303	1.016454	1.0162873	1.0161225	1.015962	1.0157999	1.015635	1.015463	1.0152886	1.0151019	1.0149102	1.0147085	1.0144968	1.0142751	1.0140449	1.0138065	1.0135581	1.0133005	1.0130388	1.0127678	1.0124924	1.0122129	1.0119307	1.0116448	1.0113566	1.011069
1.0258225	1.0253968	1.0249437	1.0244662	1.023975	1.0234741	1.0229704	1.0224726	1.0219805	1.0215015	1.0210432	1.0206003	1.0201831	1.0197897	1.0194209	1.0190777	1.0187598	1.0184673	1.0181961	1.0179468	1.0177162	1.0175037	1.0173042	1.0171155	1.0169353	1.0167615	1.016591	1.016423	1.0162522	1.0160773	1.0158969	1.0157131	1.0155187	1.0153152	1.0151014	1.0148796	1.014646	1.0144007	1.0141491	1.0138848	1.013614	1.0133338	1.0130478	1.0127546	1.0124562	1.0121559	1.0118521	1.0115448	1.0112365	1.010929
1.0254114	1.0250225	1.0246062	1.0241674	1.0237176	1.0232579	1.0227965	1.0223404	1.0218893	1.0214524	1.021031	1.0206301	1.0202492	1.0198897	1.0195543	1.0192417	1.0189509	1.0186836	1.0184336	1.0182012	1.0179851	1.0177814	1.0175899	1.0174047	1.017227	1.0170512	1.0168775	1.0166988	1.0165169	1.0163311	1.0161387	1.0159342	1.0157208	1.0154976	1.0152642	1.0150205	1.0147634	1.0144968	1.0142221	1.0139371	1.0136421	1.0133401	1.0130306	1.0127158	1.0123982	1.0120748	1.01175	1.0114244	1.0110976	1.0107726
1.0250388	1.0246851	1.0243068	1.0239061	1.0234965	1.0230775	1.0226542	1.0222377	1.0218269	1.0214293	1.0210464	1.0206807	1.0203339	1.020009	1.0197024	1.019418	1.0191517	1.0189046	1.0186722	1.0184547	1.0182506	1.0180551	1.0178683	1.0176858	1.0175045	1.0173258	1.0171423	1.0169547	1.0167608	1.0165583	1.016348	1.0161254	1.0158954	1.0156521	1.0153973	1.01513	1.0148537	1.0145644	1.0142654	1.013958	1.0136417	1.0133188	1.0129887	1.0126537	1.0123154	1.0119734	1.0116292	1.0112854	1.010941	1.0105977
1.0247	1.0243813	1.024041	1.0236793	1.0233058	1.0229275	1.0225462	1.0221668	1.0217941	1.0214342	1.0210866	1.020757	1.0204417	1.0201436	1.0198643	1.0196036	1.0193577	1.0191288	1.018912	1.0187058	1.0185091	1.0183204	1.018135	1.0179491	1.0177647	1.0175763	1.0173835	1.0171854	1.0169774	1.0167606	1.0165309	1.0162925	1.016041	1.0157778	1.0155014	1.0152118	1.014913	1.0146033	1.0142825	1.0139545	1.0136173	1.0132734	1.0129229	1.012569	1.0122113	1.0118518	1.0114903	1.0111306	1.0107691	1.0104117
1.0243976	1.0241166	1.0238097	1.0234864	1.02315	1.0228077	1.0224653	1.0221214	1.0217862	1.021461	1.021147	1.020845	1.0205613	1.0202913	1.0200367	1.0197955	1.0195699	1.0193552	1.0191492	1.0189518	1.0187607	1.018572	1.018385	1.0181974	1.0180063	1.0178089	1.0176054	1.0173926	1.0171697	1.0169348	1.0166894	1.0164294	1.0161579	1.0158752	1.0155767	1.0152674	1.0149467	1.0146163	1.0142745	1.0139247	1.0135683	1.0132059	1.012836	1.0124648	1.0120896	1.0117131	1.0113356	1.0109588	1.0105851	1.0102137
1.0241295	1.023884	1.0236119	1.0233263	1.0230254	1.0227208	1.0224098	1.0221022	1.0218024	1.0215107	1.0212241	1.0209543	1.0206939	1.0204483	1.0202146	1.0199915	1.01978	1.0195782	1.0193783	1.0191882	1.0189991	1.0188121	1.0186212	1.0184263	1.0182263	1.01802	1.0178021	1.0175751	1.0173354	1.0170828	1.0168172	1.0165385	1.016247	1.0159419	1.0156255	1.0152956	1.014954	1.0146029	1.014242	1.0138719	1.0134974	1.0131168	1.0127305	1.0123403	1.0119504	1.0115588	1.0111675	1.0107768	1.0103889	1.0100037
1.0238978	1.0236858	1.0234485	1.023197	1.022933	1.02266	1.0223838	1.0221105	1.0218401	1.0215769	1.0213213	1.0210748	1.0208415	1.0206139	1.0203978	1.0201904	1.0199887	1.0197947	1.0196047	1.0194153	1.0192261	1.0190351	1.0188385	1.0186368	1.0184262	1.0182079	1.0179744	1.0177318	1.0174742	1.0172045	1.0169203	1.0166209	1.0163097	1.0159856	1.015646	1.0152975	1.0149366	1.0145657	1.0141851	1.013799	1.0134057	1.0130079	1.012607	1.0122015	1.0117966	1.01139	1.0109856	1.0105823	1.0101823	1.0097857
1.0236993	1.0235193	1.0233158	1.0230949	1.0228642	1.0226232	1.0223814	1.0221372	1.0218968	1.0216582	1.0214299	1.0212065	1.0209928	1.0207837	1.0205824	1.0203863	1.0201966	1.0200068	1.0198199	1.0196311	1.0194387	1.0192419	1.0190392	1.018827	1.0186043	1.0183715	1.0181222	1.0178621	1.0175891	1.0173004	1.0169964	1.0166775	1.0163468	1.0160019	1.0156431	1.0152736	1.0148948	1.0145063	1.01411	1.0137064	1.0132966	1.0128818	1.0124656	1.012048	1.0116284	1.0112104	1.0107933	1.0103796	1.0099672	1.0095602
1.0235342	1.0233845	1.0232133	1.0230258	1.0228239	1.0226144	1.0224012	1.0221845	1.0219694	1.0217575	1.0215503	1.0213468	1.0211487	1.0209565	1.0207672	1.020581	1.0203961	1.0202098	1.0200227	1.0198325	1.0196368	1.019432	1.0192198	1.0189949	1.0187602	1.0185117	1.0182471	1.017969	1.0176766	1.0173694	1.0170459	1.016709	1.0163581	1.0159929	1.0156175	1.0152297	1.0148317	1.0144261	1.0140136	1.0135934	1.0131699	1.0127423	1.0123116	1.0118806	1.0114498	1.0110202	1.0105923	1.0101676	1.0097466	1.0093298
1.0234008	1.0232807	1.0231386	1.0229794	1.022807	1.0226256	1.022438	1.0222493	1.022057	1.021867	1.0216789	1.0214936	1.0213104	1.0211288	1.0209485	1.0207682	1.0205876	1.0204028	1.0202148	1.0200193	1.0198164	1.0196029	1.0193794	1.0191416	1.0188909	1.0186266	1.018346	1.0180508	1.0177404	1.0174146	1.0170708	1.0167156	1.0163451	1.0159628	1.015568	1.015164	1.0147496	1.0143269	1.0138992	1.0134641	1.0130267	1.0125864	1.0121435	1.0117016	1.0112593	1.0108205	1.0103828	1.0099488	1.0095206	1.0090959
1.0232935	1.0232024	1.0230879	1.0229591	1.0228127	1.0226573	1.0224954	1.0223274	1.022158	1.0219876	1.0218143	1.021643	1.0214726	1.0213006	1.0211272	1.020951	1.020769	1.0205847	1.0203912	1.0201887	1.0199775	1.0197524	1.0195163	1.0192648	1.0190014	1.0187182	1.0184214	1.0181073	1.0177771	1.0174325	1.017072	1.016699	1.0163103	1.0159103	1.0154995	1.0150776	1.0146477	1.0142114	1.0137674	1.0133216	1.012871	1.0124186	1.0119655	1.0115126	1.0110612	1.0106128	1.0101682	1.009726	1.0092902	1.0088584
1.0232166	1.0231525	1.0230671	1.0229595	1.0228384	1.0227079	1.0225669	1.022419	1.0222688	1.0221145	1.0219562	1.0217967	1.021632	1.0214674	1.0212967	1.0211227	1.0209411	1.0207521	1.020552	1.0203422	1.0201199	1.0198836	1.0196317	1.0193667	1.019085	1.0187871	1.0184723	1.0181408	1.0177921	1.017429	1.0170516	1.0166594	1.0162535	1.0158377	1.0154095	1.0149733	1.0145284	1.0140785	1.0136234	1.0131639	1.0127027	1.0122397	1.0117773	1.0113149	1.010856	1.0103989	1.009947	1.0094988	1.0090566	1.0086204
1.0231652	1.0231259	1.0230626	1.0229791	1.0228816	1.022771	1.0226487	1.0225198	1.0223835	1.0222447	1.022097	1.0219476	1.0217897	1.0216302	1.0214598	1.0212842	1.0210984	1.0209036	1.0206958	1.0204769	1.0202417	1.0199935	1.0197278	1.0194464	1.019147	1.0188318	1.0185	1.0181497	1.0177833	1.0174037	1.017007	1.0165982	1.0161769	1.0157442	1.0153013	1.0148507	1.014394	1.0139313	1.0134641	1.012995	1.0125233	1.0120503	1.0115794	1.0111109	1.0106441	1.0101821	1.0097235	1.0092704	1.0088222	1.008381
1.0231382	1.0231205	1.0230789	1.0230178	1.0229392	1.022848	1.0227425	1.022628	1.0225062	1.022377	1.0222389	1.0220941	1.021942	1.0217831	1.0216126	1.0214335	1.0212417	1.0210389	1.0208241	1.0205917	1.020345	1.0200799	1.0197985	1.0195035	1.0191867	1.0188539	1.0185024	1.0181367	1.0177525	1.0173556	1.0169427	1.0165174	1.0160815	1.0156343	1.0151783	1.0147148	1.0142457	1.0137714	1.0132939	1.012814	1.0123352	1.0118544	1.0113759	1.0109003	1.0104277	1.0099593	1.0094968	1.0090387	1.0085871	1.0081422
1.0231335	1.0231385	1.0231136	1.0230721	1.0230106	1.0229346	1.0228453	1.0227422	1.022632	1.0225103	1.022378	1.0222383	1.022086	1.0219275	1.0217538	1.0215685	1.0213709	1.0211579	1.0209312	1.0206864	1.0204246	1.0201461	1.0198504	1.0195363	1.0192026	1.0188539	1.0184854	1.0181019	1.0177026	1.0172871	1.016858	1.0164193	1.0159678	1.0155075	1.0150393	1.0145638	1.0140842	1.0135998	1.0131136	1.0126258	1.0121382	1.0116516	1.0111662	1.0106859	1.010209	1.0097362	1.0092682	1.0088068	1.0083529	1.007905
1.023148	1.0231698	1.0231647	1.0231396	1.0230924	1.0230308	1.0229524	1.0228602	1.0227565	1.0226413	1.022514	1.0223757	1.0222232	1.022058	1.0218819	1.0216895	1.0214827	1.0212598	1.0210199	1.0207617	1.0204846	1.0201908	1.0198792	1.0195477	1.019199	1.0188313	1.0184461	1.0180458	1.0176302	1.0171993	1.0167568	1.0163025	1.0158396	1.0153664	1.0148848	1.0144017	1.0139111	1.013419	1.0129228	1.0124292	1.0119344	1.011443	1.0109539	1.0104673	1.0099868	1.009511	1.0090412	1.0085757	1.0081201	1.0076705
1.0231814	1.0232167	1.0232284	1.023215	1.023183	1.023132	1.0230631	1.0229799	1.0228806	1.0227695	1.0226443	1.0225016	1.0223496	1.0221803	1.021996	1.0217937	1.0215784	1.0213416	1.0210903	1.0208151	1.0205251	1.020214	1.019886	1.019539	1.0191717	1.0187877	1.0183865	1.0179709	1.0175389	1.0170959	1.0166391	1.0161713	1.0156962	1.0152105	1.014721	1.0142266	1.0137278	1.0132264	1.0127256	1.0122253	1.0117257	1.0112288	1.0107371	1.010247	1.0097625	1.0092846	1.0088123	1.0083462	1.0078886	1.0074376
1.0232296	1.0232794	1.0233027	1.0233016	1.0232805	1.0232372	1.023176	1.0230978	1.0230032	1.0228926	1.0227637	1.0226219	1.0224621	1.0222864	1.022093	1.0218843	1.0216545	1.0214053	1.0211394	1.0208498	1.0205433	1.0202179	1.0198736	1.0195069	1.0191247	1.0187249	1.0183089	1.0178763	1.0174322	1.016973	1.0165049	1.0160254	1.015537	1.0150443	1.0145438	1.0140415	1.0135362	1.0130293	1.0125226	1.0120178	1.0115136	1.0110136	1.0105164	1.0100255	1.0095402	1.0090592	1.008586	1.0081205	1.0076609	1.0072099
1.0232891	1.0233511	1.0233873	1.0233952	1.0233802	1.0233444	1.0232874	1.0232134	1.0231179	1.0230069	1.0228767	1.0227295	1.0225625	1.0223802	1.0221766	1.0219544	1.0217128	1.0214517	1.021168	1.0208653	1.0205429	1.0202003	1.0198388	1.0194576	1.0190597	1.0186433	1.018212	1.0177674	1.0173085	1.0168366	1.0163553	1.0158652	1.0153689	1.0148659	1.0143595	1.0138487	1.0133371	1.0128255	1.0123131	1.0118043	1.0112976	1.0107954	1.0102959	1.0098033	1.0093162	1.0088351	1.0083632	1.0078955	1.0074376	1.0069864
1.0233619	1.0234345	1.0234759	1.0234922	1.0234848	1.0234519	1.0233988	1.0233238	1.0232277	1.0231133	1.0229791	1.0228239	1.0226518	1.0224568	1.022243	1.0220089	1.0217525	1.0214752	1.0211779	1.0208603	1.0205219	1.0201628	1.0197849	1.0193877	1.0189744	1.0185442	1.0180981	1.0176396	1.0171679	1.0166856	1.016194	1.0156949	1.01519	1.01468	1.0141641	1.0136482	1.0131315	1.0126146	1.0121005	1.0115882	1.0110794	1.010575	1.0100753	1.0095817	1.0090936	1.0086124	1.0081404	1.007675	1.0072179	1.0067679
1.0234439	1.0235224	1.0235717	1.0235924	1.0235873	1.023557	1.023503	1.0234271	1.0233297	1.0232086	1.0230677	1.0229052	1.0227216	1.022518	1.022291	1.0220417	1.0217733	1.0214826	1.0211692	1.020836	1.02048	1.0201061	1.0197127	1.0193008	1.0188723	1.0184287	1.0179698	1.0174972	1.0170143	1.0165229	1.0160204	1.0155121	1.0149994	1.014483	1.0139636	1.0134423	1.0129218	1.0124007	1.0118837	1.0113708	1.0108607	1.010355	1.0098557	1.0093613	1.0088753	1.0083936	1.0079218	1.0074595	1.007002	1.0065547
1.0235304	1.0236155	1.0236686	1.0236925	1.0236884	1.0236589	1.0236037	1.0235237	1.0234194	1.0232958	1.0231456	1.0229752	1.0227808	1.0225631	1.0223231	1.0220602	1.0217758	1.0214709	1.0211405	1.0207913	1.0204198	1.0200312	1.019622	1.0191965	1.0187532	1.018297	1.0178258	1.017342	1.0168498	1.0163476	1.0158373	1.015323	1.0148023	1.01428	1.0137556	1.0132314	1.0127069	1.0121853	1.0116663	1.0111504	1.010641	1.010135	1.0096363	1.0091429	1.0086575	1.0081797	1.0077087	1.0072472	1.0067937	1.0063484
1.0236232	1.023712	1.0237675	1.023793	1.0237868	1.023756	1.023695	1.0236121	1.0235023	1.0233673	1.0232084	1.0230265	1.0228201	1.0225894	1.022336	1.0220592	1.0217611	1.0214393	1.0210938	1.0207288	1.0203426	1.0199383	1.0195149	1.0190753	1.0186197	1.0181496	1.0176672	1.0171758	1.0166719	1.0161619	1.0156453	1.0151246	1.0145991	1.0140717	1.0135437	1.0130157	1.0124892	1.0119672	1.0114473	1.0109311	1.010422	1.0099173	1.0094194	1.0089287	1.0084432	1.0079676	1.0074996	1.0070412	1.0065898	1.0061483
1.0237186	1.023809	1.0238631	1.0238876	1.0238807	1.023844	1.0237806	1.0236894	1.0235715	1.0234284	1.0232575	1.0230638	1.0228442	1.0226002	1.0223325	1.0220405	1.0217257	1.0213878	1.0210291	1.0206492	1.0202483	1.0198286	1.0193925	1.0189377	1.0184709	1.0179911	1.0174984	1.016995	1.0164855	1.0159665	1.0154445	1.0149179	1.0143872	1.0138586	1.0133282	1.0127983	1.0122709	1.0117463	1.0112277	1.010713	1.010203	1.0097013	1.009205	1.0087157	1.0082349	1.0077615	1.0072972	1.0068411	1.0063943	1.0059551
1.0238162	1.0239041	1.0239586	1.0239804	1.0239687	1.0239253	1.023855	1.0237558	1.0236293	1.0234736	1.0232916	1.0230862	1.0228531	1.0225942	1.0223112	1.022003	1.0216742	1.0213212	1.0209469	1.02055	1.0201362	1.0197037	1.0192534	1.0187895	1.0183114	1.0178192	1.0173177	1.0168072	1.0162891	1.0157657	1.0152365	1.0147059	1.0141737	1.0136403	1.013108	1.0125778	1.0120506	1.0115274	1.0110089	1.0104958	1.0099874	1.0094873	1.0089942	1.0085081	1.0080307	1.0075603	1.0071005	1.006647	1.006203	1.0057706
1.023912	1.0239996	1.0240496	1.024066	1.0240468	1.0239995	1.023919	1.0238105	1.023672	1.0235045	1.0233109	1.0230907	1.022845	1.0225704	1.0222728	1.0219516	1.021605	1.0212375	1.0208476	1.0204377	1.0200111	1.0195649	1.0191019	1.0186263	1.0181376	1.0176362	1.0171274	1.0166099	1.0160861	1.0155563	1.0150238	1.0144899	1.0139558	1.0134205	1.0128876	1.0123556	1.011831	1.0113068	1.0107915	1.0102801	1.0097752	1.0092775	1.008787	1.0083051	1.0078305	1.0073651	1.006909	1.0064591	1.0060213	1.0055918
1.024006	1.0240905	1.0241342	1.0241423	1.0241187	1.0240606	1.0239722	1.0238504	1.0237011	1.0235225	1.0233151	1.0230794	1.0228181	1.0225301	1.0222175	1.0218798	1.0215205	1.021135	1.0207331	1.020309	1.019868	1.0194098	1.0189378	1.0184513	1.0179529	1.0174444	1.0169277	1.016404	1.015875	1.0153426	1.0148075	1.0142702	1.0137336	1.0131984	1.0126652	1.0121362	1.0116112	1.0110902	1.0105754	1.0100679	1.0095652	1.0090715	1.0085849	1.0081061	1.0076364	1.0071756	1.0067236	1.0062804	1.0058459	1.0054222
1.024096	1.0241724	1.0242108	1.024213	1.0241792	1.0241117	1.0240113	1.0238781	1.0237168	1.0235237	1.0233011	1.0230523	1.0227752	1.0224719	1.0221449	1.0217922	1.0214176	1.02102	1.0206015	1.0201671	1.0197141	1.0192447	1.0187613	1.0182658	1.0177596	1.0172437	1.0167226	1.0161929	1.0156598	1.015123	1.0145862	1.0140467	1.0135101	1.0129751	1.0124426	1.0119157	1.0113916	1.0108738	1.0103627	1.0098573	1.0093591	1.0088695	1.0083872	1.0079136	1.0074484	1.0069925	1.0065453	1.0061083	1.0056802	1.0052603
1.0241809	1.0242503	1.0242802	1.0242733	1.0242292	1.0241499	1.0240374	1.023892	1.0237164	1.0235095	1.0232733	1.0230086	1.0227163	1.0223988	1.0220555	1.0216889	1.0212998	1.0208894	1.0204593	1.020011	1.0195466	1.0190668	1.0185747	1.0180714	1.0175568	1.017036	1.016508	1.0159749	1.0154381	1.0149001	1.0143602	1.013822	1.013285	1.0127519	1.0122212	1.0116956	1.0111747	1.010661	1.0101532	1.0096511	1.0091581	1.0086733	1.0081947	1.0077268	1.0072674	1.0068165	1.0063746	1.0059431	1.0055207	1.005108
1.0242598	1.0243206	1.0243397	1.0243208	1.024267	1.024177	1.0240504	1.0238917	1.023701	1.0234798	1.023229	1.0229504	1.0226425	1.0223101	1.0219531	1.0215704	1.021168	1.0207437	1.0203029	1.0198435	1.0193683	1.0188779	1.0183779	1.0178677	1.0173477	1.0168215	1.0162889	1.0157515	1.0152138	1.0146753	1.0141355	1.0135977	1.0130613	1.0125294	1.0120012	1.0114784	1.0109609	1.0104502	1.0099462	1.0094497	1.0089607	1.008481	1.0080096	1.0075463	1.0070921	1.0066478	1.0062128	1.0057868	1.0053688	1.0049635
1.0243298	1.0243807	1.0243903	1.0243597	1.0242918	1.0241871	1.0240498	1.0238779	1.0236717	1.023435	1.0231681	1.0228754	1.0225524	1.0222058	1.0218326	1.0214387	1.0210221	1.0205878	1.0201331	1.0196626	1.0191797	1.0186822	1.0181723	1.0176567	1.0171324	1.0166007	1.0160656	1.0155276	1.0149877	1.0144477	1.0139073	1.013372	1.0128379	1.0123075	1.0117829	1.011263	1.0107498	1.010244	1.0097442	1.0092535	1.0087705	1.008295	1.0078291	1.0073718	1.0069245	1.0064857	1.0060568	1.0056381	1.0052284	1.0048292
1.0243918	1.0244304	1.0244281	1.0243844	1.0243053	1.0241876	1.0240357	1.0238477	1.0236274	1.0233747	1.0230947	1.0227836	1.0224484	1.0220859	1.0217005	1.0212926	1.0208646	1.0204182	1.019953	1.0194737	1.0189818	1.0184771	1.0179621	1.0174397	1.0169101	1.0163761	1.0158384	1.0152988	1.0147592	1.0142194	1.0136825	1.0131469	1.0126141	1.0120884	1.0115676	1.0110512	1.0105431	1.0100414	1.009548	1.009062	1.0085838	1.0081152	1.0076557	1.007206	1.0067639	1.0063319	1.0059096	1.0054982	1.0050951	1.0047026
1.0244442	1.0244708	1.0244565	1.0243989	1.0243058	1.024172	1.0240042	1.023802	1.0235659	1.0232998	1.0230038	1.0226791	1.0223291	1.0219519	1.0215535	1.0211351	1.020694	1.0202373	1.0197634	1.0192742	1.0187738	1.0182626	1.0177441	1.0172167	1.0166848	1.0161487	1.0156084	1.0150701	1.0145289	1.0139905	1.0134554	1.0129224	1.0123935	1.011871	1.0113541	1.0108426	1.0103406	1.0098435	1.0093553	1.0088758	1.0084041	1.0079414	1.0074885	1.0070449	1.0066103	1.0061866	1.0057716	1.0053656	1.004972	1.0045856
1.0244857	1.0244998	1.0244695	1.0244001	1.0242913	1.0241435	1.0239605	1.0237426	1.0234911	1.0232105	1.0228986	1.022559	1.0221965	1.0218078	1.0213956	1.0209651	1.0205133	1.0200461	1.0195632	1.0190681	1.0185599	1.0180452	1.0175192	1.0169886	1.0164549	1.0159167	1.0153774	1.0148385	1.0142994	1.013763	1.0132298	1.0127001	1.0121763	1.0116559	1.0111449	1.0106392	1.0101416	1.00965	1.0091689	1.0086951	1.0082304	1.0077755	1.0073292	1.0068926	1.0064656	1.0060487	1.0056407	1.0052439	1.0048568	1.0044794
1.024516	1.0245156	1.0244716	1.0243886	1.0242625	1.0241	1.0239022	1.023668	1.0234027	1.0231062	1.0227809	1.0224283	1.0220506	1.0216484	1.021226	1.0207826	1.0203223	1.0198461	1.0193566	1.0188537	1.018341	1.0178196	1.017292	1.0167592	1.0162232	1.0156846	1.0151447	1.0146071	1.0140688	1.0135365	1.0130055	1.0124795	1.0119601	1.0114473	1.0109389	1.0104396	1.0099479	1.0094632	1.0089879	1.0085211	1.0080634	1.0076162	1.0071772	1.0067481	1.0063282	1.0059193	1.0055197	1.005131	1.0047506	1.0043817
1.0245346	1.0245202	1.0244617	1.0243611	1.0242207	1.0240428	1.0238286	1.0235809	1.0232998	1.0229882	1.0226479	1.0222837	1.0218924	1.0214784	1.0210432	1.020592	1.0201217	1.0196376	1.0191407	1.018632	1.0181161	1.0175908	1.0170606	1.0165267	1.0159895	1.0154514	1.0149126	1.0143756	1.0138417	1.0133114	1.0127846	1.0122638	1.011749	1.01124	1.010738	1.0102447	1.0097597	1.0092822	1.0088135	1.0083535	1.007904	1.0074638	1.007033	1.0066102	1.0061995	1.0057975	1.0054071	1.0050261	1.0046538	1.0042937
1.0245427	1.0245125	1.0244375	1.0243223	1.0241663	1.023971	1.0237412	1.0234791	1.0231832	1.0228581	1.022505	1.0221258	1.0217235	1.021298	1.0208544	1.0203918	1.0199143	1.0194225	1.01892	1.0184066	1.017885	1.0173589	1.016826	1.0162903	1.0157537	1.0152158	1.01468	1.0141461	1.0136154	1.0130886	1.0125668	1.0120498	1.0115407	1.011039	1.0105423	1.0100563	1.0095773	1.0091063	1.0086458	1.0081939	1.0077511	1.0073179	1.0068961	1.0064825	1.0060787	1.0056852	1.0053028	1.00493	1.0045679	1.004215
1.0245374	1.0244893	1.0244	1.0242683	1.0240968	1.0238873	1.023643	1.0233644	1.0230553	1.0227152	1.0223489	1.0219569	1.0215433	1.0211082	1.0206552	1.0201842	1.0196995	1.0192022	1.0186931	1.0181757	1.0176524	1.0171227	1.0165899	1.0160545	1.0155181	1.0149823	1.0144491	1.013918	1.0133916	1.0128684	1.0123527	1.0118409	1.0113366	1.0108411	1.0103531	1.0098726	1.0094008	1.0089377	1.0084848	1.0080405	1.0076054	1.0071813	1.0067661	1.0063612	1.0059664	1.0055815	1.0052078	1.0048434	1.0044901	1.0041459
1.0245187	1.0244553	1.0243506	1.0242006	1.0240141	1.0237889	1.0235294	1.023236	1.0229127	1.0225604	1.0221813	1.021779	1.0213537	1.02091	1.0204465	1.0199692	1.0194757	1.0189745	1.0184625	1.0179417	1.0174165	1.0168853	1.0163522	1.0158176	1.0152841	1.0147505	1.0142207	1.0136925	1.0131708	1.0126531	1.0121409	1.0116366	1.0111398	1.0106498	1.0101683	1.0096943	1.0092305	1.0087756	1.0083297	1.0078936	1.0074683	1.0070518	1.0066454	1.0062486	1.0058635	1.0054873	1.0051217	1.0047665	1.0044208	1.0040864
1.0244871	1.0244081	1.024286	1.0241219	1.023919	1.0236797	1.0234044	1.0230957	1.0227599	1.022395	1.0220047	1.0215918	1.0211561	1.0207031	1.0202329	1.0197479	1.0192497	1.0187447	1.0182275	1.0177058	1.0171779	1.0166464	1.0161138	1.0155817	1.0150498	1.01452	1.0139933	1.0134706	1.0129532	1.012441	1.0119355	1.0114369	1.0109463	1.0104638	1.0099896	1.0095237	1.0090684	1.0086205	1.0081829	1.0077554	1.0073376	1.0069298	1.0065325	1.0061452	1.0057691	1.0054018	1.005044	1.0046988	1.0043623	1.004037
1.0244434	1.0243472	1.0242099	1.02403	1.0238117	1.023556	1.0232674	1.0229456	1.022596	1.0222206	1.0218185	1.0213938	1.0209509	1.0204893	1.0200131	1.0195224	1.0190196	1.0185083	1.0179904	1.0174661	1.0169383	1.0164084	1.0158772	1.0153466	1.0148178	1.014292	1.0137694	1.0132508	1.0127401	1.0122336	1.0117344	1.0112426	1.0107582	1.0102837	1.0098166	1.0093586	1.0089107	1.0084724	1.0080436	1.0076244	1.0072156	1.0068169	1.0064284	1.00605	1.005682	1.0053248	1.0049771	1.0046403	1.0043143	1.0039974
1.0243866	1.0242759	1.0241202	1.0239239	1.0236914	1.0234221	1.0231186	1.0227834	1.0224222	1.0220331	1.0216208	1.0211889	1.0207376	1.0202686	1.0197849	1.0192909	1.0187857	1.018271	1.0177513	1.0172257	1.0166986	1.0161712	1.0156406	1.0151136	1.0145875	1.0140662	1.013549	1.0130364	1.0125297	1.0120292	1.0115376	1.0110528	1.0105771	1.0101093	1.0096512	1.0092014	1.008761	1.0083315	1.007911	1.0075017	1.0071012	1.0067118	1.0063326	1.0059636	1.0056044	1.0052567	1.0049186	1.0045916	1.0042732	1.0039672
1.0243176	1.0241904	1.0240192	1.0238063	1.0235596	1.0232759	1.0229583	1.0226128	1.0222392	1.0218399	1.0214181	1.0209765	1.0205182	1.0200429	1.0195556	1.0190555	1.018547	1.0180315	1.017511	1.0169872	1.0164596	1.0159333	1.0154067	1.0148824	1.0143602	1.0138435	1.0133317	1.0128254	1.012324	1.0118313	1.0113468	1.0108696	1.0104008	1.0099416	1.0094916	1.0090506	1.0086197	1.0081983	1.007787	1.0073858	1.006995	1.0066149	1.0062441	1.0058854	1.0055363	1.0051973	1.0048689	1.0045519	1.0042434	1.0039454
1.0242388	1.0240933	1.0239053	1.0236794	1.0234174	1.0231202	1.0227894	1.022432	1.022046	1.0216383	1.0212072	1.0207595	1.0202935	1.0198131	1.0193211	1.0188186	1.0183078	1.0177914	1.0172695	1.016747	1.0162213	1.015697	1.0151742	1.014654	1.0141374	1.0136255	1.0131185	1.0126175	1.012125	1.0116392	1.0111618	1.0106924	1.0102321	1.0097811	1.0093386	1.0089073	1.0084854	1.008073	1.0076708	1.0072787	1.0068977	1.0065256	1.006166	1.0058156	1.0054766	1.0051469	1.0048289	1.0045199	1.0042218	1.0039346
1.0241435	1.0239837	1.0237819	1.0235403	1.023264	1.0229526	1.0226114	1.0222428	1.0218486	1.0214292	1.0209914	1.0205349	1.020064	1.0195792	1.019084	1.0185775	1.0180664	1.0175501	1.0170298	1.0165079	1.0159851	1.0154638	1.0149447	1.0144281	1.0139174	1.0134115	1.0129105	1.0124167	1.0119317	1.0114524	1.0109826	1.0105218	1.0100693	1.009627	1.0091938	1.0087712	1.0083575	1.0079553	1.0075617	1.0071799	1.0068077	1.0064471	1.0060955	1.0057551	1.0054255	1.0051062	1.0047984	1.0044982	1.004211	1.0039321
1.0240386	1.0238634	1.0236467	1.0233903	1.0231004	1.0227786	1.0224245	1.0220449	1.0216405	1.0212147	1.0207694	1.0203075	1.0198308	1.0193417	1.0188428	1.0183375	1.017825	1.0173079	1.0167898	1.0162705	1.0157508	1.0152328	1.0147176	1.0142075	1.0137008	1.0132011	1.0127072	1.0122224	1.0117428	1.0112728	1.0108101	1.010358	1.0099138	1.0094807	1.0090556	1.0086426	1.0082383	1.0078441	1.0074618	1.0070893	1.006726	1.0063758	1.0060341	1.0057029	1.0053838	1.0050743	1.0047758	1.0044867	1.0042077	1.0039392
1.0239235	1.0237323	1.0235012	1.0232323	1.0229282	1.0225943	1.0222311	1.0218403	1.0214275	1.0209951	1.0205425	1.0200747	1.0195946	1.0191029	1.0186034	1.0180954	1.0175836	1.0170684	1.0165513	1.0160348	1.0155183	1.0150049	1.014494	1.0139897	1.0134892	1.0129974	1.0125107	1.0120307	1.0115597	1.0110973	1.0106442	1.0101995	1.0097656	1.0093405	1.0089253	1.0085207	1.0081264	1.0077424	1.0073695	1.0070056	1.0066546	1.0063125	1.0059813	1.0056595	1.0053512	1.0050513	1.0047622	1.0044831	1.004215	1.0039558
1.0237979	1.0235921	1.023346	1.023064	1.022748	1.0224017	1.0220287	1.021631	1.0212098	1.0207683	1.0203114	1.0198414	1.0193564	1.0188633	1.0183613	1.0178535	1.0173422	1.0168295	1.016314	1.0158015	1.0152885	1.0147809	1.0142769	1.0137771	1.0132837	1.0127972	1.0123179	1.0118471	1.0113833	1.0109297	1.0104849	1.0100495	1.0096241	1.0092076	1.008802	1.0084074	1.008024	1.0076495	1.0072856	1.0069329	1.0065899	1.0062581	1.0059364	1.0056267	1.0053269	1.0050368	1.0047582	1.0044886	1.0042301	1.0039809
1.0236605	1.0234402	1.023183	1.0228863	1.0225604	1.0222039	1.0218205	1.0214142	1.0209876	1.0205405	1.0200787	1.0196035	1.0191174	1.0186218	1.018121	1.017615	1.0171037	1.0165925	1.0160812	1.0155715	1.0150648	1.014561	1.014063	1.0135689	1.0130831	1.0126036	1.0121322	1.0116689	1.011214	1.0107678	1.0103326	1.0099068	1.0094899	1.0090836	1.0086879	1.0083017	1.0079275	1.0075634	1.007209	1.0068669	1.0065346	1.0062126	1.0059016	1.0056016	1.0053114	1.0050322	1.0047629	1.0045038	1.0042545	1.0040151
1.0235147	1.0232811	1.0230098	1.0227028	1.0223652	1.0219997	1.021607	1.0211942	1.0207595	1.0203085	1.0198423	1.0193644	1.0188768	1.0183804	1.0178788	1.0173738	1.0168658	1.0163571	1.0158505	1.0153444	1.0148423	1.0143458	1.0138541	1.0133666	1.0128878	1.0124155	1.0119523	1.0114969	1.0110501	1.0106139	1.0101868	1.0097702	1.0093637	1.0089658	1.0085801	1.0082049	1.0078391	1.0074856	1.0071429	1.0068094	1.0064876	1.006176	1.0058752	1.0055848	1.005304	1.0050349	1.0047762	1.0045264	1.0042878	1.0040585
1.023361	1.0231129	1.0228292	1.0225116	1.0221645	1.021789	1.0213888	1.0209697	1.0205292	1.0200741	1.019605	1.0191251	1.018636	1.0181407	1.0176393	1.0171363	1.0166305	1.0161258	1.0156235	1.0151223	1.0146266	1.0141349	1.0136476	1.0131694	1.0126985	1.0122342	1.0117782	1.0113323	1.010895	1.0104665	1.0100493	1.009642	1.0092444	1.008858	1.0084816	1.0081156	1.0077603	1.0074153	1.0070826	1.0067604	1.006448	1.0061463	1.005856	1.0055761	1.0053059	1.005047	1.0047985	1.004559	1.0043293	1.0041085
1.0231981	1.022938	1.0226419	1.0223145	1.0219569	1.0215743	1.0211673	1.0207409	1.0202968	1.0198382	1.0193671	1.0188853	1.0183954	1.0179012	1.0174015	1.0168993	1.0163999	1.0158974	1.0153999	1.0149044	1.0144143	1.0139276	1.0134499	1.012978	1.0125141	1.0120589	1.0116109	1.0111736	1.010745	1.0103265	1.0099182	1.0095215	1.0091326	1.0087548	1.0083896	1.0080339	1.0076888	1.0073555	1.0070319	1.0067194	1.0064178	1.0061266	1.0058467	1.0055771	1.0053163	1.0050678	1.0048282	1.0045984	1.0043794	1.0041686
1.0230272	1.0227567	1.0224493	1.0221118	1.0217453	1.0213553	1.0209422	1.0205102	1.0200641	1.0196013	1.0191268	1.0186461	1.0181565	1.0176625	1.017167	1.0166677	1.0161698	1.0156732	1.0151801	1.0146897	1.0142071	1.0137284	1.0132574	1.0127938	1.0123373	1.0118891	1.0114511	1.0110232	1.0106037	1.0101948	1.0097954	1.0094076	1.0090294	1.0086625	1.0083053	1.0079609	1.0076258	1.0073018	1.0069891	1.0066869	1.0063968	1.0061154	1.0058452	1.0055852	1.0053366	1.0050966	1.0048673	1.0046479	1.0044372	1.0042367
1.0228508	1.0225669	1.0222497	1.0219039	1.0215311	1.0211327	1.0207149	1.0202789	1.0198267	1.0193639	1.0188882	1.0184066	1.0179193	1.0174276	1.0169328	1.0164384	1.0159446	1.0154539	1.0149657	1.0144827	1.0140051	1.0135342	1.0130697	1.0126141	1.012166	1.0117272	1.0112978	1.0108781	1.0104684	1.0100694	1.0096803	1.0093011	1.0089341	1.0085759	1.0082303	1.0078951	1.0075707	1.0072577	1.0069551	1.0066636	1.0063823	1.0061127	1.0058527	1.0056024	1.0053633	1.005134	1.0049142	1.0047053	1.0045035	1.004312
1.0226682	1.0223733	1.0220479	1.0216917	1.0213101	1.0209072	1.0204856	1.020045	1.0195915	1.0191264	1.0186512	1.0181704	1.017683	1.0171939	1.016704	1.0162121	1.0157238	1.0152371	1.0147554	1.0142788	1.0138087	1.0133451	1.0128889	1.0124418	1.0120025	1.0115719	1.0111523	1.0107411	1.0103416	1.0099506	1.0095724	1.0092038	1.008846	1.0084995	1.0081627	1.007838	1.0075239	1.0072211	1.0069288	1.0066484	1.0063771	1.0061176	1.0058672	1.0056276	1.0053986	1.005179	1.0049696	1.0047696	1.0045779	1.0043951
1.0224775	1.0221729	1.0218383	1.0214757	1.021089	1.0206805	1.0202538	1.0198115	1.0193565	1.0188898	1.0184152	1.0179347	1.0174506	1.0169644	1.016476	1.0159916	1.0155066	1.0150274	1.0145518	1.0140805	1.0136186	1.0131632	1.0127147	1.012275	1.0118449	1.0114244	1.011013	1.0106119	1.0102214	1.009842	1.0094721	1.0091134	1.0087657	1.0084293	1.0081036	1.0077897	1.007486	1.007193	1.0069114	1.0066413	1.0063803	1.0061303	1.0058903	1.0056612	1.005442	1.0052323	1.0050324	1.0048417	1.0046595	1.0044862
1.0222839	1.0219715	1.0216261	1.0212582	1.0208654	1.0204532	1.0200224	1.0195781	1.019121	1.0186545	1.018181	1.0177025	1.0172217	1.0167378	1.0162549	1.0157743	1.0152955	1.0148212	1.0143526	1.0138905	1.0134343	1.0129858	1.0125469	1.0121155	1.0116953	1.0112833	1.0108812	1.0104895	1.0101087	1.0097388	1.00938	1.0090313	1.008694	1.008367	1.0080525	1.007748	1.0074555	1.007173	1.0069017	1.0066414	1.0063915	1.0061516	1.0059224	1.0057032	1.0054932	1.0052935	1.0051033	1.0049219	1.0047492	1.0045848
1.0220855	1.0217634	1.0214134	1.0210382	1.02064	1.0202231	1.0197898	1.0193437	1.018887	1.018421	1.01795	1.0174736	1.0169957	1.0165157	1.0160371	1.0155606	1.0150895	1.0146213	1.0141599	1.0137037	1.0132567	1.0128173	1.0123861	1.0119648	1.011552	1.0111485	1.010757	1.0103757	1.0100033	1.0096443	1.0092949	1.0089574	1.0086302	1.0083137	1.0080093	1.0077161	1.0074328	1.007161	1.0069014	1.0066497	1.0064106	1.0061809	1.0059623	1.0057526	1.005553	1.0053626	1.0051817	1.0050094	1.0048456	1.0046899
1.021883	1.021555	1.0211964	1.0208164	1.0204139	1.0199941	1.0195588	1.0191126	1.0186546	1.0181911	1.01772	1.0172471	1.0167723	1.0162973	1.0158241	1.0153537	1.014888	1.014427	1.0139714	1.0135256	1.0130857	1.0126532	1.0122316	1.0118191	1.0114154	1.0110233	1.0106399	1.0102684	1.0099075	1.0095574	1.0092177	1.0088902	1.0085737	1.0082684	1.0079739	1.0076907	1.0074185	1.0071571	1.0069069	1.0066661	1.0064375	1.0062187	1.006009	1.0058088	1.0056198	1.0054384	1.0052676	1.005105	1.0049492	1.0048023
1.0216787	1.0213411	1.020979	1.0205927	1.0201885	1.0197661	1.0193299	1.018882	1.0184247	1.017962	1.0174952	1.0170239	1.0165529	1.0160841	1.0156156	1.0151521	1.0146917	1.0142381	1.0137916	1.0133525	1.012921	1.012499	1.0120857	1.0116814	1.0112876	1.0109036	1.0105312	1.0101694	1.0098183	1.0094792	1.0091501	1.0088315	1.0085262	1.0082316	1.0079468	1.0076742	1.0074133	1.007162	1.0069209	1.006692	1.0064718	1.0062629	1.0060635	1.0058737	1.0056945	1.0055226	1.0053605	1.0052063	1.0050594	1.0049213
1.0214704	1.0211265	1.020759	1.0203698	1.0199631	1.0195377	1.0191004	1.018654	1.0181986	1.017737	1.0172731	1.0168062	1.0163393	1.0158745	1.0154128	1.0149554	1.0145028	1.0140568	1.0136172	1.0131861	1.0127623	1.0123489	1.0119443	1.01155	1.0111665	1.0107921	1.0104299	1.0100772	1.0097367	1.0094073	1.0090884	1.008782	1.0084854	1.008201	1.0079294	1.0076661	1.0074145	1.0071735	1.0069448	1.0067245	1.0065156	1.0063155	1.0061271	1.0059476	1.0057755	1.0056134	1.0054601	1.0053142	1.0051763	1.0050459
1.0212615	1.0209124	1.0205392	1.0201468	1.0197371	1.0193114	1.0188742	1.0184276	1.0179739	1.0175155	1.0170536	1.0165918	1.0161306	1.0156707	1.015216	1.014765	1.0143191	1.0138813	1.0134486	1.0130256	1.0126119	1.0122068	1.0118122	1.0114267	1.0110521	1.010688	1.0103356	1.0099936	1.0096632	1.0093442	1.009036	1.0087391	1.0084536	1.0081798	1.0079168	1.007665	1.0074241	1.0071938	1.0069741	1.0067647	1.0065657	1.0063756	1.0061967	1.0060256	1.0058641	1.005711	1.005566	1.0054294	1.0053	1.0051769
1.0210516	1.0206974	1.0203209	1.0199249	1.0195128	1.0190865	1.0186498	1.0182045	1.0177526	1.0172969	1.0168406	1.0163839	1.0159273	1.0154734	1.0150238	1.0145799	1.0141422	1.0137103	1.0132886	1.012873	1.012468	1.0120722	1.0116866	1.0113115	1.0109458	1.0105922	1.0102488	1.0099177	1.0095975	1.0092884	1.0089914	1.0087048	1.0084298	1.0081663	1.0079145	1.007672	1.007441	1.0072211	1.0070124	1.0068128	1.0066227	1.006443	1.0062732	1.0061123	1.0059592	1.005815	1.0056788	1.0055494	1.0054286	1.0053138
1.0208409	1.0204823	1.0201029	1.0197048	1.01929	1.0188653	1.0184281	1.0179849	1.0175365	1.0170845	1.0166323	1.0161786	1.0157294	1.0152808	1.0148388	1.0144014	1.0139717	1.0135487	1.0131345	1.0127279	1.0123321	1.0119448	1.0115685	1.0112022	1.0108479	1.0105044	1.0101713	1.0098487	1.0095392	1.0092412	1.0089546	1.0086783	1.008413	1.0081602	1.0079179	1.0076865	1.0074669	1.007257	1.0070577	1.0068681	1.006689	1.0065194	1.0063576	1.0062048	1.0060616	1.0059259	1.0057982	1.0056779	1.0055642	1.0054572
1.0206292	1.020267	1.0198847	1.0194846	1.0190712	1.0186452	1.0182102	1.0177698	1.0173244	1.016876	1.016428	1.015981	1.015536	1.0150946	1.0146587	1.014231	1.0138074	1.0133928	1.0129861	1.0125891	1.0122025	1.0118245	1.0114588	1.0111021	1.0107571	1.0104235	1.0100998	1.0097889	1.0094898	1.0092019	1.0089239	1.0086597	1.0084054	1.0081626	1.0079305	1.0077096	1.0074997	1.0073001	1.0071104	1.0069306	1.0067613	1.0065998	1.0064483	1.0063056	1.0061709	1.0060437	1.005924	1.0058105	1.0057045	1.0056052
1.0204192	1.0200529	1.0196682	1.0192674	1.0188538	1.0184288	1.017997	1.0175579	1.0171155	1.0166721	1.0162286	1.0157878	1.015348	1.0149148	1.0144862	1.0140653	1.0136496	1.0132439	1.0128458	1.012458	1.0120804	1.0117128	1.0113553	1.0110092	1.0106733	1.0103492	1.0100381	1.009737	1.0094472	1.0091699	1.0089033	1.0086484	1.0084051	1.008172	1.0079511	1.0077398	1.0075394	1.0073497	1.0071706	1.0070007	1.0068395	1.0066876	1.0065457	1.0064116	1.0062861	1.006166	1.0060542	1.0059495	1.0058509	1.0057579
1.0202096	1.0198407	1.0194545	1.019053	1.0186388	1.0182158	1.0177863	1.0173508	1.0169138	1.0164728	1.0160352	1.0155993	1.0151682	1.014741	1.0143199	1.0139056	1.0134995	1.0131018	1.0127125	1.012334	1.0119661	1.0116074	1.0112603	1.0109239	1.0105983	1.0102844	1.009983	1.0096921	1.0094129	1.0091447	1.0088892	1.0086442	1.0084108	1.0081894	1.0079775	1.0077773	1.0075871	1.0074071	1.0072373	1.0070773	1.0069258	1.0067829	1.0066494	1.0065234	1.0064058	1.0062953	1.006191	1.0060933	1.0060012	1.0059154
1.0200016	1.019631	1.0192441	1.0188416	1.0184287	1.0180082	1.0175798	1.0171483	1.0167156	1.0162807	1.0158479	1.015419	1.0149935	1.0145739	1.01416	1.0137534	1.0133562	1.0129669	1.0125877	1.0122173	1.0118589	1.0115099	1.0111717	1.0108452	1.010531	1.0102276	1.0099348	1.0096546	1.0093868	1.0091281	1.0088835	1.008649	1.0084264	1.0082144	1.0080129	1.007822	1.0076423	1.0074717	1.0073117	1.0071609	1.0070189	1.006885	1.00676	1.0066421	1.0065327	1.0064297	1.0063328	1.0062417	1.0061568	1.0060769
1.0197946	1.0194218	1.019034	1.0186337	1.018222	1.0178019	1.017378	1.0169513	1.0165216	1.0160927	1.0156662	1.0152439	1.0148242	1.0144125	1.0140061	1.0136088	1.0132198	1.0128392	1.0124688	1.012109	1.0117582	1.0114205	1.0110917	1.0107757	1.0104703	1.0101774	1.0098959	1.0096254	1.0093671	1.0091205	1.0088854	1.0086607	1.0084481	1.0082463	1.0080554	1.0078744	1.0077039	1.0075437	1.0073923	1.0072511	1.0071175	1.0069923	1.0068756	1.0067669	1.0066648	1.0065687	1.00648	1.006396	1.0063174	1.0062442
1.0195904	1.0192162	1.0188291	1.0184277	1.0180193	1.0176026	1.0171825	1.0167588	1.0163344	1.0159113	1.0154903	1.0150734	1.0146635	1.0142584	1.0138608	1.0134705	1.0130908	1.0127194	1.0123575	1.0120063	1.011666	1.0113364	1.0110192	1.0107133	1.0104178	1.0101354	1.009864	1.0096046	1.0093563	1.0091186	1.0088947	1.0086806	1.0084785	1.0082854	1.0081053	1.0079336	1.0077724	1.0076219	1.00748	1.0073472	1.0072225	1.0071064	1.0069976	1.0068971	1.0068014	1.0067136	1.0066317	1.0065539	1.006482	1.006414
1.0193884	1.019014	1.018627	1.0182288	1.0178213	1.0174077	1.0169902	1.0165707	1.0161525	1.0157365	1.0153202	1.0149114	1.0145079	1.0141107	1.0137212	1.0133402	1.0129675	1.012606	1.0122538	1.0119133	1.0115815	1.0112627	1.010954	1.0106574	1.0103731	1.0101006	1.0098382	1.0095899	1.009353	1.0091261	1.008911	1.0087072	1.0085142	1.008333	1.0081618	1.0080004	1.0078481	1.0077066	1.0075743	1.0074495	1.0073341	1.007226	1.0071254	1.0070323	1.0069444	1.006864	1.0067877	1.006717	1.0066502	1.0065876
1.0191892	1.0188156	1.0184283	1.0180318	1.0176269	1.0172179	1.0168042	1.0163904	1.0159764	1.0155655	1.0151575	1.0147556	1.0143594	1.0139701	1.0135888	1.0132166	1.0128528	1.0124997	1.0121579	1.0118257	1.0115045	1.011195	1.0108975	1.0106113	1.0103363	1.0100743	1.0098238	1.0095832	1.0093558	1.0091391	1.0089349	1.0087419	1.0085586	1.008387	1.0082246	1.0080725	1.0079314	1.0077978	1.0076743	1.0075586	1.007451	1.007351	1.0072589	1.0071718	1.0070919	1.007018	1.0069485	1.0068831	1.0068227	1.006765
1.0189939	1.0186199	1.018234	1.0178399	1.0174377	1.017032	1.016623	1.0162147	1.0158067	1.0154024	1.0150009	1.0146065	1.0142175	1.0138364	1.0134631	1.0131004	1.0127456	1.0124024	1.0120677	1.0117462	1.0114353	1.0111353	1.0108474	1.0105715	1.010307	1.0100545	1.0098137	1.0095838	1.0093668	1.0091618	1.0089669	1.0087826	1.0086097	1.0084475	1.008295	1.0081524	1.0080196	1.0078962	1.0077807	1.0076735	1.0075741	1.0074817	1.0073967	1.0073174	1.0072439	1.0071766	1.0071125	1.007054	1.0069982	1.0069451
1.0188017	1.018429	1.0180452	1.017653	1.0172542	1.0168526	1.0164487	1.0160451	1.0156424	1.0152456	1.0148513	1.0144644	1.014083	1.0137103	1.0133454	1.012991	1.0126458	1.0123109	1.0119872	1.0116743	1.0113733	1.0110835	1.0108056	1.010539	1.010285	1.0100424	1.0098119	1.0095931	1.0093855	1.0091896	1.009004	1.0088309	1.0086685	1.0085145	1.0083724	1.0082382	1.008114	1.0079994	1.0078934	1.0077939	1.0077024	1.0076174	1.0075394	1.0074681	1.0074005	1.0073385	1.007281	1.0072272	1.0071764	1.0071286
1.0186143	1.0182424	1.0178598	1.0174704	1.0170758	1.0166776	1.0162803	1.0158812	1.0154858	1.0150952	1.0147082	1.014328	1.0139552	1.01359	1.0132344	1.0128896	1.0125535	1.0122281	1.0119137	1.0116099	1.0113192	1.0110394	1.0107709	1.0105146	1.0102702	1.0100378	1.0098181	1.0096083	1.0094115	1.009226	1.0090498	1.0088859	1.0087326	1.0085891	1.0084555	1.0083312	1.0082157	1.0081095	1.0080103	1.0079197	1.0078361	1.0077587	1.0076873	1.0076215	1.0075611	1.0075055	1.0074531	1.0074042	1.0073586	1.0073147
1.0184296	1.0180598	1.01768	1.0172933	1.0169028	1.016509	1.0161163	1.0157248	1.0153353	1.0149508	1.0145715	1.0141995	1.0138342	1.0134776	1.0131311	1.0127943	1.012467	1.012152	1.0118471	1.0115533	1.0112716	1.0110022	1.0107445	1.0104982	1.0102642	1.0100416	1.0098302	1.0096316	1.0094441	1.0092688	1.0091023	1.008949	1.0088042	1.0086691	1.0085452	1.0084302	1.0083238	1.0082246	1.0081335	1.0080508	1.007974	1.0079039	1.0078405	1.0077806	1.0077262	1.007675	1.0076278	1.0075843	1.0075426	1.0075034
1.0182511	1.0178816	1.0175048	1.0171212	1.0167358	1.016348	1.0159596	1.0155734	1.0151917	1.0148141	1.0144429	1.0140777	1.0137206	1.0133736	1.0130357	1.012707	1.0123893	1.012083	1.0117874	1.0115045	1.0112321	1.0109727	1.0107241	1.0104886	1.0102645	1.010052	1.009852	1.0096631	1.0094842	1.0093182	1.0091624	1.009017	1.0088824	1.008757	1.008641	1.0085343	1.0084362	1.0083462	1.008263	1.008187	1.0081178	1.0080544	1.0079968	1.007943	1.0078942	1.0078489	1.0078061	1.0077672	1.0077296	1.0076939
1.0180751	1.0177091	1.0173354	1.0169559	1.0165752	1.0161905	1.0158092	1.0154293	1.0150536	1.0146837	1.0143186	1.0139629	1.0136143	1.0132749	1.0129468	1.0126269	1.0123187	1.0120229	1.0117364	1.0114628	1.0112005	1.0109507	1.0107123	1.0104864	1.0102717	1.0100695	1.0098789	1.0096991	1.0095314	1.0093746	1.0092281	1.0090925	1.0089664	1.0088495	1.0087426	1.0086447	1.0085537	1.0084711	1.0083977	1.008328	1.0082659	1.0082085	1.0081568	1.0081091	1.0080657	1.008025	1.0079875	1.0079522	1.0079187	1.0078853
1.0179065	1.0175418	1.0171708	1.0167962	1.0164188	1.0160407	1.0156647	1.0152925	1.014923	1.0145602	1.0142038	1.0138551	1.0135149	1.0131845	1.0128644	1.0125548	1.0122557	1.0119684	1.0116929	1.0114282	1.0111754	1.0109363	1.0107075	1.0104915	1.0102863	1.010094	1.0099138	1.009744	1.0095855	1.0094378	1.0093017	1.0091735	1.0090566	1.0089499	1.0088508	1.0087606	1.0086778	1.0086032	1.0085353	1.0084735	1.0084177	1.0083674	1.0083202	1.008279	1.0082405	1.0082047	1.0081702	1.0081397	1.0081092	1.0080793
1.0177412	1.0173799	1.0170125	1.0166401	1.0162688	1.0158973	1.0155268	1.0151602	1.0147984	1.0144427	1.0140946	1.0137541	1.0134227	1.0131012	1.01279	1.0124894	1.0121995	1.0119231	1.0116559	1.0114007	1.0111587	1.010928	1.0107101	1.0105034	1.0103089	1.0101256	1.0099541	1.0097947	1.009647	1.0095081	1.0093793	1.0092614	1.0091541	1.0090551	1.0089644	1.0088812	1.0088074	1.0087402	1.0086778	1.0086232	1.0085734	1.0085293	1.0084885	1.0084515	1.0084183	1.0083866	1.0083568	1.0083286	1.0083011	1.0082748
1.0175807	1.0172235	1.0168597	1.0164925	1.0161262	1.0157603	1.0153961	1.0150359	1.0146815	1.0143338	1.0139935	1.0136608	1.0133386	1.0130255	1.0127233	1.012432	1.0121521	1.0118831	1.0116266	1.0113811	1.0111486	1.0109283	1.0107195	1.0105231	1.0103385	1.010165	1.0100034	1.0098529	1.0097133	1.0095845	1.0094652	1.0093561	1.0092564	1.0091659	1.0090829	1.0090083	1.0089406	1.0088809	1.0088263	1.0087776	1.0087334	1.0086949	1.0086589	1.0086277	1.0085982	1.0085703	1.0085449	1.008519	1.0084958	1.0084702
1.0174272	1.017072	1.0167122	1.0163506	1.0159897	1.0156292	1.0152711	1.0149175	1.0145713	1.0142303	1.0138988	1.013575	1.01326	1.0129573	1.0126635	1.0123812	1.0121105	1.0118515	1.0116047	1.01137	1.0111457	1.0109352	1.0107359	1.0105497	1.0103738	1.0102111	1.0100586	1.0099167	1.0097868	1.0096676	1.009556	1.0094563	1.0093645	1.0092816	1.0092072	1.00914	1.0090798	1.0090258	1.0089774	1.0089358	1.0088974	1.0088636	1.0088332	1.0088061	1.008781	1.0087576	1.008734	1.0087125	1.0086905	1.0086681
1.0172781	1.0169263	1.0165712	1.016215	1.0158587	1.0155044	1.0151535	1.0148067	1.0144672	1.0141349	1.013811	1.0134956	1.0131902	1.0128963	1.0126115	1.012338	1.0120771	1.011827	1.01159	1.0113639	1.0111512	1.0109504	1.0107604	1.0105829	1.0104169	1.0102631	1.01012	1.0099882	1.0098665	1.0097556	1.0096542	1.0095611	1.0094779	1.009403	1.0093368	1.0092758	1.0092225	1.009176	1.009135	1.009098	1.0090653	1.0090357	1.0090108	1.0089873	1.0089648	1.0089458	1.008925	1.0089071	1.0088865	1.0088652
1.0171348	1.0167868	1.0164369	1.0160851	1.0157342	1.0153863	1.0150418	1.0147039	1.0143712	1.0140468	1.0137302	1.0134238	1.0131276	1.0128416	1.0125661	1.0123022	1.0120506	1.0118101	1.0115824	1.0113673	1.0111622	1.010971	1.0107913	1.010623	1.0104675	1.0103219	1.0101887	1.0100645	1.0099521	1.0098494	1.0097569	1.0096736	1.0095972	1.0095305	1.0094697	1.0094174	1.0093701	1.0093294	1.0092944	1.0092626	1.0092357	1.0092113	1.0091894	1.00917	1.0091519	1.0091354	1.009118	1.0091008	1.0090824	1.009063
1.0169971	1.0166543	1.016308	1.0159609	1.0156171	1.0152755	1.0149375	1.0146064	1.0142812	1.0139644	1.013658	1.013359	1.0130715	1.0127939	1.012528	1.0122737	1.0120312	1.0118003	1.0115821	1.0113747	1.0111811	1.010999	1.0108289	1.0106697	1.0105228	1.010388	1.0102628	1.0101484	1.0100443	1.0099509	1.0098659	1.0097896	1.0097226	1.0096616	1.0096089	1.009562	1.009522	1.0094882	1.0094572	1.009431	1.0094081	1.0093887	1.0093718	1.009356	1.0093408	1.0093265	1.0093119	1.009296	1.0092798	1.0092622
1.0168656	1.0165263	1.0161855	1.0158445	1.0155054	1.0151694	1.01484	1.014516	1.0141991	1.01389	1.0135907	1.0133013	1.0130225	1.0127544	1.0124961	1.0122527	1.0120192	1.011798	1.0115879	1.0113916	1.0112067	1.011034	1.0108733	1.0107241	1.0105869	1.0104593	1.0103434	1.0102379	1.0101428	1.0100565	1.0099797	1.0099115	1.0098504	1.0097982	1.0097512	1.009712	1.0096784	1.0096493	1.0096235	1.0096028	1.0095853	1.0095693	1.0095555	1.0095433	1.0095305	1.0095185	1.0095067	1.0094922	1.0094769	1.0094589
1.0167402	1.0164056	1.0160697	1.0157342	1.0154012	1.0150716	1.0147493	1.0144329	1.0141233	1.0138228	1.0135328	1.0132508	1.012981	1.0127206	1.0124737	1.0122386	1.0120145	1.0118023	1.0116024	1.0114148	1.0112392	1.0110754	1.0109233	1.0107844	1.0106554	1.0105375	1.0104303	1.010333	1.0102462	1.0101686	1.0100982	1.0100378	1.0099853	1.0099386	1.0098988	1.0098648	1.009837	1.0098137	1.009793	1.0097766	1.0097641	1.009752	1.0097421	1.0097314	1.0097228	1.0097123	1.0097013	1.0096887	1.0096741	1.0096567
1.0166206	1.01629	1.0159589	1.0156298	1.015304	1.0149823	1.014665	1.0143558	1.0140545	1.0137626	1.0134802	1.0132076	1.012946	1.0126959	1.0124578	1.012231	1.0120153	1.0118135	1.0116223	1.0114452	1.0112787	1.0111246	1.0109816	1.0108507	1.0107307	1.0106208	1.0105231	1.010434	1.0103546	1.0102844	1.0102233	1.010169	1.0101227	1.0100843	1.0100497	1.0100226	1.01	1.0099819	1.0099663	1.0099539	1.0099441	1.0099357	1.0099285	1.0099214	1.0099148	1.0099056	1.0098966	1.0098853	1.0098715	1.0098547
1.0165075	1.0161806	1.0158557	1.0155317	1.0152129	1.0148971	1.0145891	1.0142865	1.0139934	1.0137095	1.0134355	1.0131721	1.0129192	1.0126773	1.0124481	1.0122297	1.012024	1.0118314	1.0116507	1.0114824	1.0113238	1.0111791	1.0110462	1.010923	1.0108123	1.0107117	1.0106207	1.010541	1.010469	1.0104066	1.0103525	1.0103055	1.0102664	1.0102328	1.010206	1.0101838	1.0101657	1.0101523	1.0101413	1.0101335	1.0101274	1.0101222	1.0101175	1.0101123	1.0101075	1.0101008	1.0100927	1.010081	1.0100678	1.0100504
1.0163988	1.0160785	1.0157588	1.0154411	1.0151272	1.0148195	1.0145183	1.0142246	1.013939	1.0136629	1.013397	1.0131421	1.0128984	1.0126661	1.0124458	1.0122372	1.0120401	1.0118564	1.0116843	1.0115248	1.0113766	1.0112395	1.0111153	1.0110024	1.0108993	1.0108067	1.0107241	1.0106523	1.0105885	1.0105329	1.0104858	1.0104469	1.0104128	1.0103865	1.0103644	1.0103472	1.0103347	1.0103261	1.0103189	1.0103161	1.010312	1.0103098	1.0103076	1.0103053	1.010301	1.0102962	1.0102884	1.0102774	1.0102634	1.0102452
1.0162979	1.0159826	1.0156687	1.0153579	1.0150511	1.0147488	1.0144553	1.0141681	1.0138907	1.0136236	1.0133672	1.0131203	1.0128853	1.012661	1.0124499	1.0122502	1.0120627	1.0118885	1.0117257	1.0115743	1.0114349	1.0113082	1.011192	1.0110866	1.0109931	1.0109086	1.010834	1.0107694	1.010713	1.0106645	1.0106243	1.0105909	1.0105647	1.010543	1.0105269	1.0105147	1.010507	1.0105023	1.0104992	1.0104984	1.0104978	1.0104983	1.0104985	1.0104979	1.0104951	1.0104903	1.0104833	1.0104731	1.0104584	1.0104407
1.0162038	1.0158931	1.0155848	1.0152793	1.01498	1.0146853	1.0143986	1.0141197	1.0138499	1.0135912	1.0133423	1.0131044	1.0128777	1.0126647	1.0124611	1.0122703	1.0120926	1.0119264	1.0117731	1.0116307	1.0115006	1.0113815	1.0112745	1.0111774	1.0110918	1.0110154	1.0109487	1.0108908	1.0108423	1.0108008	1.0107667	1.0107396	1.0107192	1.0107033	1.010692	1.0106852	1.010681	1.0106804	1.0106806	1.0106843	1.010686	1.0106883	1.010691	1.010691	1.0106897	1.0106858	1.0106784	1.0106678	1.0106533	1.0106338
1.0161151	1.0158104	1.0155073	1.0152082	1.0149153	1.0146282	1.0143483	1.0140781	1.0138168	1.013566	1.0133252	1.0130955	1.0128788	1.0126728	1.0124797	1.0122981	1.0121288	1.0119714	1.0118263	1.0116924	1.0115709	1.0114615	1.0113626	1.0112742	1.0111951	1.0111275	1.0110676	1.0110183	1.010976	1.0109415	1.0109137	1.0108925	1.0108774	1.0108664	1.0108598	1.0108577	1.0108583	1.0108604	1.0108646	1.0108695	1.0108753	1.010879	1.0108831	1.0108842	1.0108833	1.0108793	1.0108732	1.0108625	1.0108452	1.0108249
1.0160325	1.015733	1.0154364	1.0151445	1.0148574	1.0145776	1.0143064	1.0140435	1.01379	1.0135477	1.0133154	1.0130937	1.0128858	1.0126879	1.0125042	1.0123316	1.0121707	1.0120224	1.0118867	1.0117617	1.0116494	1.011547	1.0114561	1.0113758	1.0113053	1.011244	1.0111932	1.0111495	1.0111141	1.0110856	1.0110638	1.0110494	1.0110388	1.0110329	1.0110315	1.011033	1.0110373	1.011043	1.0110496	1.0110573	1.0110649	1.0110704	1.0110757	1.0110779	1.011077	1.0110737	1.0110664	1.0110545	1.0110376	1.0110145
1.0159565	1.0156628	1.015372	1.0150865	1.014806	1.0145344	1.0142701	1.0140147	1.0137701	1.0135348	1.0133116	1.0131	1.0128996	1.012711	1.0125356	1.012372	1.0122201	1.0120802	1.0119524	1.0118365	1.0117314	1.0116379	1.0115547	1.0114833	1.0114197	1.0113673	1.0113214	1.0112859	1.0112561	1.0112351	1.0112188	1.0112088	1.0112036	1.0112033	1.0112054	1.011211	1.0112177	1.0112274	1.011237	1.0112464	1.0112555	1.0112628	1.0112689	1.0112715	1.0112716	1.0112673	1.0112593	1.0112463	1.0112277	1.0112028
1.0158862	1.0155983	1.0153139	1.0150352	1.0147626	1.0144979	1.014241	1.0139937	1.0137565	1.0135303	1.0133151	1.0131115	1.0129203	1.0127403	1.012573	1.0124177	1.012275	1.0121433	1.0120248	1.0119168	1.0118206	1.0117358	1.0116596	1.011595	1.0115397	1.0114937	1.0114552	1.0114257	1.0114034	1.011387	1.0113769	1.0113723	1.011371	1.0113739	1.0113815	1.0113901	1.0114008	1.011413	1.0114245	1.0114361	1.0114468	1.0114543	1.0114611	1.0114652	1.0114634	1.0114589	1.0114503	1.0114353	1.0114155	1.0113887
1.0158237	1.0155408	1.0152637	1.0149907	1.0147246	1.0144674	1.0142177	1.013979	1.0137498	1.0135323	1.0133256	1.013131	1.0129486	1.0127767	1.0126172	1.0124706	1.0123363	1.0122135	1.0121025	1.0120034	1.0119147	1.0118383	1.0117695	1.0117128	1.0116644	1.0116249	1.0115938	1.0115703	1.011553	1.0115433	1.0115383	1.0115378	1.0115417	1.0115498	1.01156	1.011572	1.0115851	1.0115995	1.0116131	1.0116264	1.0116382	1.0116469	1.0116538	1.0116565	1.0116562	1.0116508	1.0116401	1.0116241	1.0116023	1.0115734
1.0157665	1.0154908	1.0152192	1.0149522	1.0146931	1.0144435	1.014202	1.0139716	1.0137504	1.0135396	1.0133414	1.0131549	1.012981	1.0128183	1.0126681	1.0125299	1.012404	1.0122895	1.0121865	1.0120952	1.0120146	1.0119448	1.0118854	1.0118344	1.011794	1.0117614	1.0117362	1.0117192	1.0117071	1.0117027	1.0117016	1.0117066	1.0117153	1.0117259	1.0117402	1.0117548	1.0117714	1.0117874	1.0118023	1.0118169	1.0118291	1.0118394	1.0118452	1.0118486	1.011847	1.0118402	1.0118285	1.01181	1.0117863	1.0117552
1.0157161	1.0154463	1.01518	1.0149206	1.0146697	1.014427	1.014193	1.0139699	1.0137564	1.0135552	1.013365	1.0131867	1.0130204	1.0128666	1.0127244	1.0125954	1.0124764	1.0123712	1.0122762	1.0121924	1.0121204	1.0120572	1.0120046	1.0119619	1.0119271	1.0119013	1.0118821	1.0118706	1.0118641	1.011865	1.0118695	1.0118773	1.0118909	1.0119048	1.0119212	1.0119396	1.0119568	1.0119759	1.0119927	1.0120077	1.0120208	1.0120313	1.0120374	1.0120394	1.0120366	1.0120288	1.0120153	1.0119946	1.011968	1.0119348
1.015672	1.0154078	1.0151483	1.0148962	1.0146523	1.0144169	1.0141907	1.0139755	1.0137702	1.0135763	1.0133955	1.0132246	1.0130662	1.0129217	1.0127871	1.0126656	1.0125563	1.0124588	1.0123719	1.0122958	1.0122305	1.012175	1.0121291	1.0120934	1.012066	1.0120457	1.0120313	1.0120258	1.0120255	1.0120299	1.0120387	1.0120512	1.0120677	1.0120858	1.0121053	1.0121254	1.0121456	1.0121653	1.0121833	1.012199	1.0122125	1.0122222	1.0122273	1.0122293	1.0122249	1.0122159	1.0121994	1.012177	1.012148	1.0121108
1.0156347	1.0153756	1.0151228	1.0148778	1.0146414	1.0144113	1.0141941	1.0139862	1.0137895	1.0136043	1.0134305	1.013269	1.0131193	1.0129825	1.012856	1.0127428	1.0126412	1.012551	1.0124723	1.0124035	1.0123457	1.0122977	1.0122591	1.0122285	1.0122074	1.0121928	1.012185	1.0121845	1.0121888	1.0121976	1.0122112	1.012228	1.0122474	1.0122674	1.0122895	1.0123125	1.0123345	1.0123545	1.0123732	1.0123903	1.0124029	1.012413	1.0124172	1.0124174	1.012412	1.012401	1.0123826	1.0123572	1.0123241	1.0122854
1.0156027	1.0153508	1.0151048	1.0148656	1.0146353	1.0144151	1.014204	1.0140043	1.0138155	1.0136378	1.0134729	1.0133189	1.0131779	1.0130477	1.0129309	1.012826	1.0127316	1.0126497	1.0125781	1.0125161	1.0124657	1.012424	1.0123928	1.0123692	1.0123528	1.0123448	1.0123426	1.0123472	1.012355	1.0123694	1.0123857	1.0124065	1.0124284	1.0124518	1.0124756	1.0124996	1.0125228	1.0125439	1.0125637	1.0125805	1.0125934	1.0126021	1.0126067	1.012605	1.0125973	1.0125839	1.012563	1.0125347	1.0125002	1.0124564
1.0155771	1.015331	1.015092	1.0148597	1.014638	1.0144231	1.0142205	1.0140293	1.0138474	1.0136789	1.0135211	1.0133754	1.0132416	1.0131204	1.0130116	1.0129137	1.012827	1.0127524	1.0126882	1.0126342	1.0125911	1.0125562	1.0125308	1.0125132	1.0125027	1.0124996	1.0125031	1.0125115	1.012525	1.0125418	1.0125626	1.012585	1.0126109	1.0126367	1.0126624	1.0126878	1.012712	1.0127347	1.0127543	1.0127705	1.0127832	1.0127907	1.0127932	1.0127903	1.0127801	1.0127642	1.0127413	1.01271	1.0126718	1.0126239
1.0155591	1.0153196	1.0150855	1.0148617	1.0146452	1.0144393	1.0142434	1.014059	1.0138862	1.0137247	1.0135752	1.0134375	1.0133126	1.0131985	1.0130978	1.0130075	1.0129278	1.0128611	1.0128043	1.012757	1.0127198	1.0126916	1.0126723	1.0126601	1.0126562	1.0126586	1.0126666	1.0126795	1.0126965	1.0127178	1.0127405	1.0127674	1.0127945	1.0128229	1.0128499	1.0128773	1.0129018	1.0129247	1.012944	1.0129595	1.0129714	1.0129783	1.0129784	1.0129737	1.0129623	1.0129433	1.0129178	1.0128838	1.0128406	1.0127894
1.0155461	1.0153131	1.0150864	1.0148685	1.0146593	1.0144609	1.0142734	1.0140953	1.0139309	1.0137774	1.0136355	1.0135058	1.0133886	1.013282	1.0131886	1.0131055	1.0130352	1.0129738	1.0129243	1.0128841	1.0128537	1.0128317	1.0128176	1.0128115	1.0128123	1.01282	1.0128324	1.0128511	1.0128698	1.0128946	1.0129216	1.01295	1.0129794	1.0130086	1.0130378	1.0130655	1.013091	1.0131135	1.013133	1.0131488	1.0131589	1.0131638	1.0131631	1.0131555	1.0131412	1.013119	1.0130903	1.0130522	1.0130067	1.0129521
1.01554	1.0153124	1.0150925	1.0148814	1.0146805	1.0144889	1.0143088	1.0141392	1.0139819	1.013835	1.0137017	1.0135795	1.0134699	1.013372	1.013286	1.0132109	1.0131456	1.0130926	1.0130489	1.0130157	1.0129918	1.0129756	1.0129677	1.012966	1.0129724	1.0129839	1.013	1.0130224	1.0130463	1.0130743	1.0131028	1.0131344	1.0131654	1.0131965	1.0132262	1.0132548	1.0132797	1.0133027	1.0133218	1.0133356	1.0133452	1.0133482	1.0133445	1.0133357	1.0133183	1.0132933	1.0132614	1.0132197	1.0131699	1.0131109
[truncated: 451 more columns]
