# Supplementary material for: Investigating the use of physics informed neural networks for dam-break scenarios
Source: PLoS One. 2025 Sep 19;20(9):e0332694. doi: 10.1371/journal.pone.0332694 (PMC12449020; doi:10.1371/journal.pone.0332694)
Supplement: S1 File — Dataset for the 1D and 2D shallow water equations (SWE). Repository: https://github.com/kinzamumtaz/2D_SWE. (ZIP) [file pone.0332694.s001.zip › 2D_SWE-main/Downloads/solution_outputs_circularNum/training_loss_circularNum.csv]

1	12.448403
2	2.7734175
3	0.794954
4	0.3304262
5	0.26055402
6	0.22837801
7	0.20928739
8	0.1935885
9	0.18088675
10	0.16418807
11	0.15129
12	0.13984707
13	0.13030456
14	0.12207378
15	0.11479072
16	0.10887413
17	0.102755606
18	0.09745869
19	0.09367018
20	0.09054048
21	0.08860797
