# Supplementary material for: Investigating the use of physics informed neural networks for dam-break scenarios
Source: PLoS One. 2025 Sep 19;20(9):e0332694. doi: 10.1371/journal.pone.0332694 (PMC12449020; doi:10.1371/journal.pone.0332694)
Supplement: S1 File — Dataset for the 1D and 2D shallow water equations (SWE). Repository: https://github.com/kinzamumtaz/2D_SWE. (ZIP) [file pone.0332694.s001.zip › 2D_SWE-main/Downloads/solution_outputs_gaussian/height_gaussian_t0.00.csv]

0.0047697797	0.005227167	0.004253663	0.0025387704	0.0006251931	-0.0011696815	-0.002692081	-0.0038838983	-0.004745975	-0.0053074434	-0.0056119487	-0.005708024	-0.0056438446	-0.005460635	-0.0051980466	-0.004885204	-0.004548073	-0.0042065457	-0.0038754642	-0.0035656393	-0.0032845363	-0.0030373484	-0.002825655	-0.0026514009	-0.0025134012	-0.002410978	-0.0023410544	-0.0023020431	-0.0022907332	-0.0023044944	-0.0023415983	-0.0023970902	-0.0024698079	-0.0025564432	-0.0026555806	-0.0027655885	-0.0028829053	-0.0030067489	-0.0031355917	-0.0032674894	-0.0034022778	-0.0035382286	-0.0036739856	-0.0038106218	-0.0039456636	-0.0040789098	-0.004211694	-0.004340671	-0.004468538	-0.0045932084
0.0034406148	0.0020724162	0.00017286465	-0.0017131567	-0.00330621	-0.0044982284	-0.0052772462	-0.0056787655	-0.005761236	-0.00558874	-0.0052257553	-0.0047282204	-0.0041465014	-0.0035208687	-0.0028815866	-0.00225503	-0.001657635	-0.0011025518	-0.000597693	-0.00014682114	0.0002465807	0.0005834177	0.0008662306	0.001095783	0.0012760423	0.0014106035	0.0015030056	0.0015579611	0.0015789345	0.0015698597	0.0015331246	0.0014747381	0.0013950802	0.0012989044	0.00118801	0.0010640249	0.0009319894	0.00078980625	0.0006429516	0.0004905872	0.00033396855	0.00017613173	1.6320497e-05	-0.00014474988	-0.00030452758	-0.00046405196	-0.00062172115	-0.00077831	-0.00093186647	-0.0010839552
0.00039150193	-0.0018593222	-0.0038763508	-0.0054099634	-0.006393917	-0.006859623	-0.0068814456	-0.006550789	-0.00595589	-0.0051775575	-0.0042860955	-0.003338538	-0.0023772418	-0.0014374927	-0.000542216	0.0002927445	0.0010562539	0.001742702	0.002351366	0.0028826892	0.003338907	0.0037230328	0.0040416084	0.0042977184	0.004497256	0.0046461076	0.004748009	0.0048084892	0.0048314855	0.004822165	0.004784923	0.004721362	0.0046371073	0.004532788	0.004413832	0.004281245	0.004138395	0.0039849393	0.003824968	0.0036589652	0.0034885146	0.0033155605	0.0031400472	0.0029625148	0.0027850978	0.0026076697	0.0024323538	0.0022565164	0.0020836927	0.001912374
-0.003256619	-0.005601734	-0.007275626	-0.008230858	-0.008533366	-0.008295901	-0.007644035	-0.0066956207	-0.005556546	-0.004310265	-0.003025189	-0.0017525926	-0.00052892417	0.0006207265	0.0016807951	0.0026428998	0.0035034493	0.0042638443	0.0049259663	0.005495984	0.00597943	0.00638254	0.006713722	0.0069769956	0.007181313	0.0073316395	0.0074339025	0.007493388	0.0075145066	0.0075022615	0.007461693	0.00739472	0.0073064305	0.0071983077	0.0070745684	0.0069370456	0.006786775	0.00662807	0.0064604655	0.0062877685	0.0061091073	0.0059268437	0.005741596	0.0055552498	0.0053668506	0.005179286	0.00499136	0.0048045143	0.0046184473	0.0044346936
-0.0067209825	-0.008746259	-0.009883843	-0.010208748	-0.009863235	-0.009009339	-0.0077982545	-0.006359853	-0.004803017	-0.0032105967	-0.0016447306	-0.00014834478	0.0012490712	0.0025316104	0.0036893785	0.004723046	0.0056329407	0.0064268187	0.007109873	0.007691566	0.008179408	0.00858378	0.008912057	0.009172089	0.009370804	0.009515565	0.009612747	0.009666424	0.009684186	0.009668458	0.0096232295	0.009554278	0.009463292	0.009353377	0.00922709	0.009086911	0.008935425	0.008774485	0.008605253	0.00842908	0.008248009	0.008062433	0.007873453	0.0076822266	0.0074897856	0.007296521	0.007103443	0.0069109686	0.0067182817	0.006527528
-0.009698987	-0.011226453	-0.011778086	-0.011505313	-0.010593832	-0.009227268	-0.0075708553	-0.0057569593	-0.0038908422	-0.0020515546	-0.00029170886	0.0013516136	0.0028580874	0.004218824	0.005430829	0.0064974986	0.0074268505	0.008228384	0.008911651	0.009488292	0.009968672	0.010362808	0.010680396	0.010929495	0.011118546	0.011254914	0.011343081	0.011390582	0.011402424	0.011382457	0.011334565	0.011263009	0.011170793	0.011059828	0.010934126	0.010794811	0.010644361	0.0104842745	0.010315731	0.0101414025	0.0099610165	0.009777229	0.0095891245	0.009398419	0.009205699	0.0090125725	0.008818518	0.008623838	0.008430526	0.008237466
-0.012136705	-0.013114259	-0.013104521	-0.012301482	-0.010915816	-0.009140298	-0.0071408823	-0.005047947	-0.0029606745	-0.0009492934	0.00093854964	0.0026754104	0.0042465813	0.005647853	0.0068837292	0.007960729	0.008891039	0.00968622	0.010360181	0.010923676	0.011389054	0.011767905	0.012071073	0.01230666	0.012482453	0.012607805	0.012687787	0.012727909	0.012733344	0.01270891	0.012658857	0.012584869	0.0124929175	0.012383465	0.012259427	0.0121220015	0.011975009	0.011817545	0.011654191	0.011483643	0.011306908	0.011127103	0.010942932	0.010756582	0.010568138	0.010377873	0.010186911	0.009994831	0.009803925	0.009611953
-0.014084667	-0.014521897	-0.014005519	-0.012753226	-0.010982312	-0.008889109	-0.006633036	-0.004337743	-0.0020969734	2.809614e-05	0.0019980818	0.003789179	0.005394295	0.0068143383	0.00805565	0.009130325	0.010050792	0.01083307	0.011490662	0.012037557	0.012486398	0.012849022	0.013136461	0.013357345	0.013521589	0.013635807	0.013706192	0.013738863	0.013739243	0.01371092	0.013658311	0.013583884	0.013492439	0.01338511	0.013263244	0.01312995	0.0129871555	0.012835678	0.0126763545	0.012511551	0.012341183	0.012167525	0.011990547	0.0118095465	0.011627048	0.011443391	0.011258557	0.011071894	0.010885034	0.010698523
-0.0156181455	-0.015557073	-0.0146007165	-0.012975916	-0.010901652	-0.008566983	-0.006124057	-0.003688477	-0.0013450012	0.0008520521	0.0028685778	0.0046883635	0.0063070506	0.0077309124	0.0089672245	0.010031823	0.010938905	0.01170579	0.012346417	0.0128764175	0.013308499	0.013655696	0.0139283575	0.014136896	0.014289096	0.014393434	0.014455326	0.0144820325	0.014477357	0.014446098	0.014391717	0.014317423	0.014226839	0.014120609	0.0140026845	0.01387319	0.013735183	0.013588704	0.013436146	0.013278205	0.013115428	0.012948979	0.012779336	0.012607034	0.012431573	0.012255628	0.012077514	0.011899129	0.011718571	0.011539441
-0.016814925	-0.016308606	-0.01497744	-0.013052195	-0.010743462	-0.008231245	-0.005658202	-0.0031304061	-0.000723958	0.0015132949	0.003552504	0.005381983	0.0070026964	0.00841973	0.009646419	0.0106980875	0.0115915425	0.012341872	0.012967173	0.01348177	0.013899311	0.014233481	0.014493659	0.014691625	0.014834285	0.014930401	0.0149858855	0.015006606	0.01499911	0.014964666	0.014909353	0.014834855	0.014745496	0.014641423	0.014526818	0.014401782	0.014268961	0.014128614	0.013982557	0.01383137	0.0136762485	0.013517935	0.013355866	0.013191313	0.013025194	0.012856506	0.012687981	0.012517013	0.0123461485	0.012173865
-0.017735839	-0.016841382	-0.015199944	-0.013036422	-0.010551982	-0.007914618	-0.005255878	-0.0026736334	-0.0002348423	0.0020190887	0.004063543	0.005891133	0.0075036846	0.008909423	0.010123279	0.0111612305	0.01204047	0.012778178	0.013390373	0.013892718	0.014299475	0.014622793	0.014874306	0.015063513	0.015199196	0.015289344	0.015340168	0.015357673	0.0153464675	0.015310418	0.015255183	0.015181255	0.015092958	0.014991067	0.014879461	0.014759149	0.014631338	0.014496144	0.014356498	0.014212467	0.01406401	0.013913214	0.013759386	0.013603628	0.01344575	0.013286233	0.013125706	0.012964509	0.0128011	0.01263788
-0.018431544	-0.017204642	-0.015309505	-0.012962654	-0.010351233	-0.007631749	-0.004924424	-0.002316825	0.00013273582	0.0023849867	0.0044218376	0.0062380023	0.007836763	0.00922947	0.010429665	0.011454385	0.012321625	0.013048183	0.01365082	0.014143992	0.014542881	0.014859624	0.015104603	0.0152882375	0.015420247	0.015507001	0.015555445	0.015570283	0.015558094	0.01552194	0.015465058	0.015392672	0.015305761	0.015207209	0.01509846	0.014981758	0.014858071	0.014728315	0.014594372	0.014456518	0.014315717	0.014172047	0.014025241	0.0138776675	0.013727397	0.0135768205	0.013424233	0.013270512	0.013116583	0.01296138
-0.018941484	-0.017433196	-0.01533673	-0.012852401	-0.010156006	-0.0073892027	-0.0046614558	-0.0020498857	0.00039041415	0.00262912	0.0046485327	0.0064469986	0.008028351	0.009405468	0.010592073	0.011605475	0.012462433	0.013181105	0.013776835	0.014264293	0.014659442	0.014971867	0.015214831	0.015396956	0.015526574	0.015612837	0.015660297	0.015675005	0.015663266	0.015628029	0.015573017	0.015502065	0.0154172	0.0153205395	0.015215315	0.015102301	0.014982168	0.014857434	0.014727905	0.014595825	0.014460839	0.014322583	0.014182985	0.014042396	0.013899617	0.013756204	0.013611507	0.013465695	0.013319399	0.013172787
-0.019294143	-0.01755564	-0.015301377	-0.012719758	-0.009971239	-0.007184565	-0.004457243	-0.001862295	0.0005562976	0.002769474	0.0047646053	0.0065402277	0.00810286	0.009462677	0.01063646	0.011639658	0.012488943	0.01320133	0.013793893	0.014279652	0.0146727525	0.014985401	0.0152290985	0.015412293	0.015543174	0.015630927	0.015680496	0.015697967	0.015688062	0.015654884	0.015602145	0.01553309	0.015451137	0.015357535	0.015255321	0.01514513	0.015029244	0.014907729	0.01478323	0.014654964	0.01452525	0.0143927075	0.014258757	0.014123499	0.0139874	0.013850596	0.013712887	0.013574149	0.013435002	0.013294324
-0.019515619	-0.0175893	-0.015216924	-0.0125717595	-0.009798542	-0.007014349	-0.0043082163	-0.0017418414	0.0006442219	0.002825372	0.0047899857	0.006539624	0.008080117	0.00942358	0.01058476	0.011578374	0.0124219395	0.013131425	0.013722446	0.014209531	0.014604397	0.014921628	0.015168138	0.015355188	0.0154917985	0.015583709	0.015637372	0.015657447	0.015651353	0.015622523	0.015573781	0.015508555	0.015429471	0.015339378	0.015239939	0.015133347	0.015019994	0.0149028	0.014781553	0.014657147	0.01453083	0.01440293	0.014273688	0.014143378	0.014012296	0.013880659	0.013748471	0.013615642	0.0134822875	0.013348393
-0.01962582	-0.017552339	-0.015095726	-0.012413144	-0.009638779	-0.006875634	-0.0042029247	-0.0016759783	0.00066864863	0.0028112382	0.004741855	0.006463185	0.007980768	0.009306397	0.010454241	0.011441164	0.012280744	0.012989089	0.01358179	0.014072042	0.014472865	0.014795359	0.0150481835	0.015242804	0.015385464	0.015484139	0.015544493	0.015572563	0.015572015	0.015548345	0.015504133	0.0154436715	0.015368644	0.015282337	0.015186109	0.015083052	0.014973309	0.014858883	0.014741346	0.014619403	0.014496561	0.014371827	0.014245611	0.014119964	0.013992175	0.013864864	0.013736762	0.013608586	0.013480149	0.013350874
-0.0196423	-0.017456777	-0.0149444565	-0.012249798	-0.0094906315	-0.0067624077	-0.004134439	-0.0016561225	0.0006424673	0.0027417988	0.0046356544	0.0063259825	0.007819813	0.009127047	0.0102635585	0.011242494	0.012079854	0.012788717	0.013385553	0.013881709	0.014289744	0.014619891	0.014882401	0.015086334	0.015238997	0.015346371	0.015416242	0.015452046	0.015460119	0.015443001	0.015405636	0.015351046	0.015281677	0.0152000375	0.0151086	0.015008584	0.014902119	0.014790796	0.014676079	0.014557797	0.014436543	0.014314044	0.014191739	0.014067765	0.013943665	0.013818089	0.013694219	0.013568416	0.013443463	0.013317727
-0.019581065	-0.017314024	-0.014770135	-0.01208102	-0.009353161	-0.0066701546	-0.004095793	-0.0016703531	0.0005760677	0.002628889	0.0044840835	0.0061412416	0.0076102875	0.008900922	0.010024887	0.0109979585	0.011833247	0.0125445165	0.01314595	0.013649665	0.014067154	0.014407579	0.014681589	0.0148975365	0.015060674	0.015179854	0.015260786	0.015307419	0.01532441	0.015316371	0.0152877085	0.015240729	0.0151780285	0.015102599	0.015015867	0.014920477	0.014817994	0.014709972	0.014597308	0.0144816935	0.014363438	0.01424313	0.014121611	0.013999764	0.013877209	0.013754223	0.013631236	0.013508543	0.013385281	0.013262149
-0.019456543	-0.017133556	-0.014578365	-0.011910982	-0.009224869	-0.0065962374	-0.004079491	-0.0017134547	0.00047849864	0.0024836399	0.004297111	0.005922161	0.007365059	0.0086364485	0.009749427	0.01071658	0.011550847	0.012265254	0.012873128	0.013385005	0.013813484	0.014166541	0.014452774	0.014681656	0.014859248	0.014991906	0.0150861405	0.015144534	0.015174009	0.015177745	0.015158128	0.015120074	0.015065648	0.014997032	0.014917001	0.014826734	0.014728684	0.014624707	0.014515124	0.0144011825	0.014285624	0.01416672	0.014047291	0.013926331	0.013805073	0.013683062	0.013561368	0.013439376	0.013317931	0.013195407
-0.019280769	-0.016924232	-0.014375165	-0.011740565	-0.009105258	-0.006536573	-0.0040830076	-0.0017776564	0.000357721	0.002312623	0.0040842965	0.005674161	0.007092282	0.008344647	0.00944658	0.010407381	0.011241078	0.011959724	0.012575354	0.013097055	0.013536356	0.01390237	0.014204297	0.014447648	0.014640577	0.014788259	0.0148965195	0.0149700865	0.015012708	0.015028767	0.015020944	0.0149939805	0.014948826	0.01488908	0.014816467	0.014732692	0.014640339	0.014540702	0.014434669	0.014324475	0.014210165	0.014094081	0.013975024	0.013854828	0.01373402	0.01361271	0.013491359	0.013370261	0.013247322	0.0131258
-0.019062445	-0.016692318	-0.014163271	-0.011571102	-0.008993611	-0.006488517	-0.004101008	-0.0018592328	0.00021903962	0.0021233857	0.0038520955	0.005408667	0.006798964	0.008033942	0.009123646	0.010078821	0.010912675	0.011634339	0.012256935	0.012789346	0.013241742	0.013622701	0.013938762	0.014199521	0.014407735	0.014571592	0.014696874	0.014785681	0.014844023	0.01487384	0.014880586	0.014864955	0.014831804	0.014781207	0.014717575	0.014642019	0.014556073	0.014462031	0.014361236	0.014254458	0.014143016	0.014028713	0.013911169	0.013792384	0.013671253	0.01355055	0.013427909	0.013305981	0.013183996	0.013061259
-0.01881338	-0.016444527	-0.013946146	-0.011404552	-0.008888848	-0.006451197	-0.004130043	-0.0019526631	6.727129e-05	0.0019201562	0.0036068521	0.0051281936	0.006492723	0.007708613	0.008786429	0.009736303	0.010568302	0.011295103	0.011924848	0.012467798	0.012933653	0.013329346	0.013661899	0.013938844	0.014164887	0.014347319	0.0144889355	0.014594909	0.014669817	0.014715657	0.014736231	0.014735471	0.014714614	0.014675621	0.014622886	0.014556542	0.014478687	0.014391426	0.014296219	0.014194373	0.014086645	0.013975203	0.01385897	0.013741557	0.0136214085	0.0134997405	0.013377581	0.013254106	0.013130866	0.013007425
-0.01854083	-0.016187645	-0.013728082	-0.011241853	-0.008791819	-0.0064220354	-0.0041696876	-0.002055645	-9.506568e-05	0.0017077699	0.0033518262	0.0048385225	0.0061769485	0.007373493	0.008439366	0.009382661	0.010214366	0.010944895	0.0115829	0.012136593	0.012615472	0.0130263455	0.013375927	0.013669562	0.013914321	0.014114544	0.014274895	0.014399275	0.014491241	0.014554568	0.014591351	0.014604941	0.01459853	0.014573231	0.01453238	0.014475949	0.014408689	0.014329564	0.014241196	0.014144637	0.0140419975	0.013933651	0.013821386	0.0137047805	0.013585761	0.013464998	0.013342097	0.013217937	0.013093255	0.01296794
-0.018252037	-0.015922949	-0.013510376	-0.011084244	-0.008700788	-0.0064020753	-0.004217118	-0.0021667331	-0.0002638027	0.0014889948	0.0030904338	0.0045430623	0.005854681	0.0070330054	0.008085836	0.009022668	0.0098544285	0.010587856	0.01123311	0.011798006	0.0122901015	0.012715813	0.013081666	0.013393633	0.013657112	0.01387671	0.014055483	0.01419881	0.0143095665	0.014390551	0.014444593	0.014474813	0.014484033	0.014473084	0.014444876	0.01440163	0.014344443	0.014275268	0.014195837	0.014106862	0.014010292	0.013906531	0.013797741	0.013684228	0.013566989	0.013446063	0.013324503	0.013199776	0.013073757	0.012946479
-0.017952777	-0.015657313	-0.013296254	-0.010932669	-0.0086174905	-0.0063882098	-0.004270673	-0.0022840202	-0.0004368797	0.0012662858	0.0028256327	0.004245173	0.0055305287	0.0066888183	0.0077295154	0.008659609	0.009489171	0.010226361	0.010878738	0.011453643	0.0119588375	0.012399618	0.012782153	0.013112348	0.013394613	0.013632789	0.013831675	0.013994094	0.014123838	0.014223363	0.014296327	0.014343999	0.014369462	0.0143746175	0.014361028	0.014331948	0.014286935	0.014228724	0.014159102	0.014078733	0.013989683	0.013891872	0.013788354	0.0136785805	0.013564378	0.013446059	0.013323925	0.01320019	0.013073266	0.012945045
-0.017646916	-0.015391566	-0.013085842	-0.0107879415	-0.008541875	-0.006381057	-0.0043303445	-0.0024050772	-0.00061379373	0.0010409765	0.0025593452	0.0039449222	0.0052044466	0.0063433684	0.0073709153	0.008294515	0.009122424	0.009862091	0.010521509	0.011105914	0.011623312	0.012078926	0.012478799	0.012826275	0.013127141	0.0133847855	0.013602193	0.013785053	0.013934694	0.014054168	0.014144961	0.014211409	0.014254674	0.014276262	0.014278412	0.01426398	0.01423287	0.014188148	0.014129337	0.014059328	0.013979066	0.01388938	0.0137915835	0.0136876255	0.013577923	0.013461806	0.0133423805	0.013218645	0.013092328	0.012963336
-0.017339043	-0.015130021	-0.012882747	-0.010650672	-0.008473009	-0.006380908	-0.004395671	-0.0025303513	-0.0007932335	0.00081371143	0.0022917464	0.0036452375	0.0048776492	0.005998783	0.0070125274	0.007928126	0.008753788	0.009495784	0.010160666	0.0107550435	0.011284631	0.011754017	0.012170222	0.012535244	0.012855325	0.013131708	0.01336927	0.013571676	0.013741702	0.013880063	0.0139907785	0.014076017	0.0141374245	0.014176242	0.014196459	0.014197249	0.014181159	0.014149368	0.014103312	0.014046047	0.013975233	0.013895363	0.013806123	0.013708089	0.013603605	0.013492487	0.013375975	0.01325497	0.013129879	0.013001133
-0.017031603	-0.014872462	-0.012685679	-0.010520235	-0.008410372	-0.0063862726	-0.004464589	-0.0026586354	-0.0009742677	0.00058651716	0.0020254962	0.0033455566	0.004553549	0.0056540184	0.006655954	0.0075632855	0.008386191	0.009129655	0.009800132	0.0104025155	0.010943346	0.011427619	0.011858147	0.012240846	0.012578182	0.012874294	0.013132025	0.013354659	0.013543587	0.013702244	0.013833117	0.013936952	0.014016978	0.014074083	0.014111333	0.014129117	0.01412949	0.014112521	0.0140811615	0.014035396	0.0139779225	0.013908189	0.013828512	0.013739027	0.013641249	0.013536613	0.013424482	0.013306212	0.013183609	0.013056073
-0.016727187	-0.014621645	-0.012497373	-0.010397658	-0.008356206	-0.006396584	-0.004537821	-0.0027896464	-0.0011567473	0.00035937503	0.0017593391	0.0030479878	0.0042297468	0.0053118244	0.0062992536	0.0071996413	0.008018587	0.00876331	0.009437863	0.010048684	0.010599937	0.011097681	0.011543442	0.011943147	0.012298062	0.012612514	0.0128894225	0.013131548	0.013340447	0.013518896	0.013669018	0.01379323	0.013892252	0.013968758	0.014023215	0.0140592195	0.0140757635	0.014075305	0.014058299	0.014027335	0.013982173	0.013925295	0.013855562	0.013776194	0.013687689	0.013589308	0.013484124	0.013371453	0.013252243	0.013128076
-0.016427696	-0.014378853	-0.012316056	-0.01028204	-0.008307517	-0.0064127594	-0.0046142265	-0.0029214323	-0.0013392493	0.00013250858	0.0014946535	0.002752822	0.003909342	0.004971847	0.005946301	0.0068370476	0.007652562	0.008396987	0.009075772	0.009693738	0.010256026	0.0107648	0.011225324	0.0116402395	0.012012854	0.012345783	0.01264197	0.0129030645	0.013131235	0.013330001	0.013499606	0.013643179	0.013762247	0.013857093	0.013930786	0.013984274	0.014017783	0.0140342675	0.014033675	0.01401744	0.013986811	0.013942745	0.013885807	0.013817571	0.0137387365	0.013649989	0.013552021	0.013446305	0.013333008	0.013213273
-0.016133174	-0.014141105	-0.0121430755	-0.010174923	-0.008265741	-0.0064336583	-0.0046948865	-0.0030564219	-0.0015224442	-9.3758106e-05	0.0012324713	0.0024581626	0.003591366	0.004633911	0.005594235	0.006477166	0.0072872713	0.008031338	0.008713566	0.009338021	0.009908866	0.010430053	0.010904409	0.011334226	0.01172382	0.012074158	0.012388334	0.012668915	0.012916397	0.013134487	0.0133245215	0.01348662	0.0136252865	0.013739169	0.013831336	0.013902903	0.013955273	0.013988208	0.014004845	0.0140040405	0.013988346	0.0139590055	0.013915066	0.0138596	0.013791915	0.013713419	0.013625298	0.013527811	0.013421278	0.013307694
-0.015845321	-0.013913237	-0.011978209	-0.010075219	-0.008229166	-0.0064593926	-0.0047785044	-0.003192313	-0.0017061979	-0.00031869859	0.0009709336	0.0021679066	0.0032753125	0.004299205	0.0052453205	0.006118223	0.0069242865	0.007666342	0.008351367	0.00898144	0.009560924	0.010092191	0.0105792135	0.011024304	0.01142934	0.011797067	0.012129568	0.012427982	0.01269494	0.012932237	0.01314199	0.013323776	0.013481222	0.013613697	0.013725001	0.013815086	0.013884392	0.013936054	0.013969094	0.013984919	0.013985626	0.01397096	0.013942402	0.013899561	0.013844982	0.013778292	0.013700765	0.01361274	0.0135152005	0.013408694
-0.015564159	-0.013691731	-0.01182083	-0.00998164	-0.0081986785	-0.0064890385	-0.0048635975	-0.0033299923	-0.0018899217	-0.00054273754	0.0007121116	0.0018785298	0.0029623993	0.003967095	0.004898548	0.0057625026	0.0065615177	0.007302709	0.00798928	0.00862382	0.009211015	0.00975265	0.010251269	0.010710042	0.0111306645	0.0115153715	0.011864133	0.012181763	0.012467708	0.012723174	0.012951747	0.013152298	0.013329107	0.013481326	0.013610303	0.013718907	0.0138066895	0.013874926	0.013926014	0.013958678	0.013975427	0.013976615	0.013963059	0.013935357	0.013894275	0.013840586	0.0137748495	0.013697784	0.013610911	0.013514068
-0.015289381	-0.013478681	-0.011670172	-0.009894215	-0.008173242	-0.0065220296	-0.004951656	-0.003467828	-0.0020724833	-0.00076548755	0.00045501813	0.001592543	0.002651278	0.0036373474	0.00455416	0.0054071136	0.0062009394	0.0069401003	0.0076267384	0.00826567	0.008859284	0.00941018	0.009920493	0.010392297	0.010827236	0.011227611	0.011594258	0.011928167	0.012231443	0.012505826	0.012753118	0.012972731	0.013167825	0.013338167	0.013487	0.013613503	0.013719767	0.013805956	0.013873689	0.013923679	0.013956983	0.013974868	0.013976671	0.0139638	0.013937559	0.0138979405	0.013844989	0.013781402	0.013705157	0.013618052
-0.01502154	-0.0132704675	-0.011525407	-0.009812444	-0.008151986	-0.00655815	-0.005041674	-0.003606774	-0.0022553504	-0.0009870678	0.00019949675	0.0013077967	0.0023440532	0.0033101737	0.0042125434	0.0050548986	0.005841892	0.0065772496	0.0072652623	0.007906534	0.008506801	0.009065233	0.009585649	0.010070726	0.0105192065	0.010934237	0.011316437	0.011667345	0.01198934	0.012281559	0.012546573	0.012785092	0.012998011	0.013187483	0.013353784	0.013498168	0.013622351	0.013726175	0.01381151	0.01387918	0.0139293	0.013963386	0.013981387	0.013984948	0.013973117	0.013947461	0.0139092915	0.013858151	0.0137951	0.0137197
-0.01475849	-0.013069972	-0.011386536	-0.009735122	-0.008134849	-0.006597802	-0.0051333755	-0.003745623	-0.0024376884	-0.0012078732	-5.4161996e-05	0.0010266267	0.002037879	0.0029855706	0.0038731694	0.004705049	0.0054845177	0.0062166415	0.006903399	0.007547535	0.0081518255	0.00871795	0.009248722	0.009743985	0.0102055445	0.010635	0.011032946	0.011400223	0.011739016	0.01204849	0.01233156	0.012587853	0.0128190555	0.013025798	0.013210338	0.01337304	0.013514463	0.013635676	0.013738822	0.013823155	0.013890527	0.01394086	0.013975501	0.013994675	0.013998184	0.013988882	0.013964605	0.013927292	0.013877735	0.013815593
-0.014501281	-0.0128738955	-0.0112525895	-0.009662174	-0.008120805	-0.006638095	-0.0052246377	-0.0038845167	-0.0026193038	-0.0014263391	-0.00030533224	0.0007468909	0.0017356835	0.00266397	0.0035357587	0.0043564998	0.005128503	0.0058558285	0.00654098	0.007186819	0.0077953525	0.0083688125	0.0089076795	0.009413376	0.009887058	0.0103296	0.010742959	0.0111261755	0.011480626	0.01180771	0.012107436	0.012381379	0.0126301795	0.012855075	0.013057213	0.013237312	0.013395973	0.01353512	0.013654839	0.013756428	0.013839841	0.01390731	0.0139579065	0.013992775	0.014013339	0.014018137	0.014009468	0.01398715	0.013952039	0.013903569
-0.014247991	-0.012682296	-0.011123218	-0.00959295	-0.008108191	-0.0066804886	-0.0053176656	-0.004023485	-0.0027986765	-0.001643315	-0.0005545169	0.00047030672	0.0014353953	0.0023443662	0.0032012723	0.004009649	0.004773788	0.0054957084	0.0061786063	0.006825719	0.007438004	0.0080157295	0.008562822	0.009078432	0.009563256	0.010019213	0.01044663	0.010843709	0.011214286	0.011557579	0.011874307	0.01216558	0.012431659	0.012674209	0.012893561	0.013090689	0.013266649	0.013422545	0.01355901	0.013677567	0.013777144	0.013861209	0.013928074	0.013979413	0.014015097	0.014035549	0.014042776	0.014035035	0.014014468	0.013980422
-0.013999835	-0.012494959	-0.010997511	-0.009525433	-0.008097991	-0.0067239627	-0.005410418	-0.004160337	-0.002976589	-0.0018574893	-0.00080085546	0.00019697845	0.0011381656	0.002027791	0.0028689168	0.0036646985	0.004419867	0.005136844	0.0058172606	0.0064635985	0.0070781037	0.0076617524	0.008215468	0.008739319	0.009235468	0.0097029805	0.010143049	0.010555301	0.010940045	0.011299506	0.011632275	0.011939727	0.012223162	0.012482535	0.01271899	0.012932643	0.013126656	0.013298303	0.013451744	0.013585743	0.013702806	0.013802119	0.013885021	0.013952479	0.0140034035	0.014040895	0.014062747	0.01407085	0.014064852	0.014045663
-0.013753764	-0.012310162	-0.010872722	-0.009460531	-0.008088775	-0.0067670792	-0.005501777	-0.0042969137	-0.0031533837	-0.002069816	-0.0010442436	-7.4137e-05	0.0008435808	0.0017131902	0.002538804	0.0033224672	0.0040680617	0.004778169	0.005455721	0.006101545	0.0067170337	0.0073047653	0.007864676	0.008396361	0.008902058	0.009380739	0.0098332465	0.010258228	0.010657892	0.011032317	0.01138135	0.011705171	0.012004811	0.012280099	0.012533601	0.0127643235	0.012973659	0.01316265	0.013332434	0.013482403	0.013615917	0.013730876	0.013829473	0.013912428	0.013979353	0.014031652	0.014069106	0.014092915	0.014101677	0.014097229
-0.013511136	-0.012128688	-0.010750346	-0.009396441	-0.008079469	-0.006809719	-0.0055927783	-0.0044311434	-0.00332734	-0.002279736	-0.0012852028	-0.00034254417	0.000552088	0.0014021061	0.0022107363	0.0029818825	0.0037175007	0.004420329	0.0050938576	0.005738683	0.006355267	0.0069458634	0.007510368	0.00804973	0.008563377	0.009052355	0.009515449	0.009955294	0.010368403	0.0107569285	0.011120699	0.011460647	0.011776183	0.012068246	0.012337558	0.012584399	0.012810774	0.013015561	0.01320073	0.013367165	0.013515573	0.013646167	0.013760526	0.013858262	0.013941444	0.014008615	0.014061619	0.01409987	0.014124583	0.014134821
-0.01326894	-0.01194758	-0.010629162	-0.009332538	-0.00806994	-0.0068512633	-0.0056816116	-0.004563801	-0.0034987181	-0.0024858862	-0.0015231818	-0.000607647	0.00026362017	0.0010936894	0.0018859692	0.0026434474	0.0033689104	0.0040647313	0.0047329813	0.005374547	0.005991306	0.006584041	0.0071531124	0.007698491	0.008220535	0.008718789	0.009193152	0.009644393	0.010070618	0.010473464	0.010851927	0.011206578	0.011537753	0.011845455	0.01213095	0.01239394	0.01263535	0.012856245	0.0130568035	0.01323944	0.0134029575	0.013548829	0.013678379	0.013791364	0.0138889775	0.013971455	0.01403952	0.014092904	0.014132321	0.014157545
-0.01302775	-0.011766575	-0.010508142	-0.009268157	-0.008059114	-0.0068908706	-0.005767688	-0.0046932325	-0.0036673546	-0.002688937	-0.0017573833	-0.00086827576	-2.1401793e-05	0.0007885024	0.001564052	0.002307944	0.0030224994	0.0037099272	0.004372403	0.005011063	0.0056273118	0.0062210187	0.0067930594	0.0073438697	0.007872891	0.008379869	0.008864205	0.009326395	0.009765521	0.010181699	0.0105740465	0.010943282	0.01128941	0.011612423	0.0119133815	0.012191132	0.012448821	0.012685172	0.012901552	0.013098858	0.013276748	0.013439283	0.013583407	0.0137107	0.013822835	0.013920356	0.01400255	0.01407085	0.014124572	0.014165044
-0.012786984	-0.011586666	-0.010386825	-0.009202749	-0.008047283	-0.0069281757	-0.005852163	-0.004819788	-0.0038318783	-0.00288824	-0.0019879565	-0.0011270344	-0.00030282512	0.00048690662	0.0012452267	0.001974728	0.0026769824	0.0033561923	0.0040125437	0.004647255	0.0052619427	0.005856339	0.006430611	0.0069866963	0.0075219683	0.008035857	0.008529756	0.009002417	0.009453025	0.009881612	0.01028705	0.010671016	0.011031505	0.011369046	0.011684917	0.011978909	0.012251478	0.01250349	0.012734219	0.012946792	0.013140645	0.013316099	0.013474759	0.0136174	0.013743918	0.013855379	0.013951752	0.014033578	0.014102198	0.014156837
-0.012545317	-0.011405341	-0.010263339	-0.0091349855	-0.008032769	-0.0069630593	-0.005932346	-0.0049425513	-0.003993273	-0.003084302	-0.0022142977	-0.0013803616	-0.0005803555	0.00018862262	0.0009290464	0.0016438812	0.002335187	0.0030051097	0.0036536045	0.004284069	0.004896097	0.0054900534	0.0060667284	0.0066253208	0.0071660094	0.0076873526	0.008189272	0.00867191	0.009133197	0.009573609	0.009992395	0.0103886835	0.010763589	0.011115983	0.011446632	0.011755206	0.012042068	0.012309238	0.012555312	0.01278184	0.0129908025	0.0131802	0.013353385	0.013509855	0.013650466	0.013775688	0.013886321	0.013982654	0.014064889	0.014133487
-0.012302436	-0.011222057	-0.010138318	-0.0090652555	-0.008015268	-0.0069955066	-0.006009981	-0.00506074	-0.004149474	-0.0032751784	-0.0024357662	-0.0016292483	-0.00085401535	-0.000105544925	0.00061684474	0.0013167337	0.0019952208	0.0026553683	0.0032965727	0.003921263	0.0045304485	0.0051231235	0.0057006627	0.006261833	0.006805863	0.007333871	0.007843558	0.00833429	0.008806989	0.009258334	0.009688485	0.01009867	0.010486558	0.010853156	0.011197567	0.011520643	0.011822067	0.012103736	0.012365155	0.012605999	0.012829073	0.013033051	0.013220072	0.013390254	0.0135439485	0.013683576	0.0138074495	0.013917003	0.01401319	0.01409569
-0.0120578185	-0.011037022	-0.010010235	-0.008993007	-0.007994339	-0.0070230737	-0.0060829893	-0.005175233	-0.0043024793	-0.0034617484	-0.0026533455	-0.0018742904	-0.0011229217	-0.0003956966	0.00030869246	0.0009918101	0.0016574226	0.00230667	0.0029404908	0.0035594888	0.0041635744	0.0047548153	0.0053325854	0.0058955885	0.00644397	0.0069767684	0.007492833	0.007992402	0.008472919	0.008935157	0.009377737	0.009798963	0.010200176	0.0105799325	0.010938656	0.011276141	0.01159193	0.011887342	0.012163069	0.012418367	0.012655072	0.012873683	0.013074204	0.01325807	0.01342522	0.013577819	0.013714962	0.013837855	0.013946693	0.014042251
-0.011811361	-0.010849893	-0.00988014	-0.008916892	-0.007970028	-0.0070461035	-0.0061509907	-0.0052849576	-0.0044493303	-0.003643304	-0.002865605	-0.0021140277	-0.001386717	-0.00068183243	4.4107437e-06	0.00067196414	0.00132351	0.0019617788	0.0025854744	0.003197778	0.0037977435	0.004387215	0.0049634837	0.0055276304	0.0060781576	0.006615095	0.0071379133	0.007643938	0.008133251	0.008605178	0.009057883	0.0094922185	0.00990545	0.010297503	0.010669511	0.011021085	0.011351876	0.011660617	0.011949886	0.012219362	0.012470182	0.012701776	0.012915876	0.013112713	0.013293687	0.013458818	0.01360875	0.013744861	0.013866838	0.013975441
-0.011561632	-0.010659479	-0.009746544	-0.008837484	-0.007941768	-0.007065706	-0.006214641	-0.0053898543	-0.004591137	-0.0038192049	-0.00307253	-0.0023482293	-0.0016461909	-0.0009626746	-0.00029572845	0.00035531074	0.0009927191	0.0016190186	0.0022340156	0.0028383136	0.0034335293	0.004018493	0.004593745	0.005157616	0.0057100467	0.0062508807	0.0067778006	0.0072909705	0.007787876	0.008268632	0.008731034	0.009175833	0.009601362	0.010006215	0.010391541	0.0107559115	0.011098988	0.011422541	0.011726294	0.012008481	0.012272995	0.012518287	0.012745883	0.012956046	0.013149679	0.013327166	0.0134905875	0.013638239	0.01377257	0.013893902
-0.011309616	-0.010465682	-0.00960917	-0.008752719	-0.0079077855	-0.0070796832	-0.0062724724	-0.0054885373	-0.0047272965	-0.003989257	-0.0032732785	-0.0025775582	-0.0018997863	-0.0012378842	-0.00059164315	4.2915344e-05	0.0006663017	0.0012803562	0.001884941	0.0024809502	0.0030697808	0.0036505014	0.004222881	0.0047867224	0.005339917	0.0058835037	0.0064142644	0.006932549	0.0074366927	0.0079258755	0.008398283	0.008852325	0.0092889145	0.009705637	0.010103706	0.010480206	0.010838017	0.01117393	0.011491053	0.011788085	0.01206452	0.01232408	0.012563888	0.01278691	0.01299423	0.013184313	0.013358809	0.013519488	0.013666056	0.013799306
-0.011052556	-0.010267749	-0.0094670355	-0.008664571	-0.007869855	-0.0070884004	-0.0063253194	-0.005581297	-0.004857622	-0.0041541234	-0.003468737	-0.0028000772	-0.0021480545	-0.0015093982	-0.00088185817	-0.00026448816	0.00034327805	0.0009448752	0.0015380792	0.0021264441	0.0027075969	0.0032829642	0.0038525276	0.004414048	0.0049682446	0.005512975	0.006047759	0.0065708086	0.0070805326	0.007577449	0.008057326	0.008521799	0.008968394	0.009396758	0.009806022	0.01019638	0.0105656795	0.010915875	0.011245023	0.011556067	0.011846561	0.0121181235	0.012371644	0.012607474	0.012826089	0.013028938	0.013216037	0.013388947	0.0135464445	0.013691224
-0.010794222	-0.01006683	-0.009321541	-0.00857126	-0.007825859	-0.007091865	-0.006371625	-0.005667962	-0.004981935	-0.0043120235	-0.0036580265	-0.0030180663	-0.0023909435	-0.0017743707	-0.0011670813	-0.00056827813	2.5231391e-05	0.00061232224	0.0011949055	0.0017730929	0.0023478605	0.0029171444	0.0034826025	0.0040418766	0.004595153	0.0051406957	0.0056778267	0.0062047727	0.0067204796	0.0072228126	0.0077114142	0.008184578	0.008640416	0.009079862	0.009500161	0.009902023	0.010284044	0.010646675	0.010990102	0.011312846	0.011616435	0.011901613	0.012167685	0.01241542	0.012647636	0.012861937	0.013061222	0.013245136	0.013414737	0.013570908
-0.010530755	-0.009861246	-0.009170383	-0.008473374	-0.007777281	-0.007089168	-0.006412342	-0.0057491064	-0.005099483	-0.004463926	-0.0038405806	-0.0032285452	-0.0026269183	-0.0020330697	-0.0014463067	-0.00086547434	-0.0002881363	0.00028474256	0.00085558	0.0014242008	0.0019898452	0.0025534406	0.0031137727	0.0036699176	0.0042214543	0.0047674105	0.0053059123	0.005835321	0.0063552484	0.0068634823	0.007359136	0.007840537	0.008305807	0.008754369	0.009186331	0.009599097	0.009994235	0.010368489	0.010724004	0.011059854	0.011376016	0.011673935	0.01195297	0.01221402	0.012457132	0.012684345	0.012895428	0.013090435	0.013272051	0.013438623
-0.0102643	-0.009650797	-0.009016179	-0.008369364	-0.0077226683	-0.0070809945	-0.0064469427	-0.005823478	-0.005210206	-0.004608743	-0.004016444	-0.003432043	-0.0028560013	-0.0022854283	-0.0017202571	-0.0011576936	-0.0005964637	-3.7726015e-05	0.0005198866	0.0010777153	0.0016344935	0.0021907277	0.0027458891	0.003298115	0.0038471222	0.0043925755	0.0049316324	0.005463641	0.0059871003	0.006500501	0.007001374	0.0074899495	0.007964194	0.008422554	0.008864306	0.009288281	0.009693664	0.010080475	0.010448229	0.010796502	0.01112508	0.011435773	0.011726946	0.012000315	0.012255818	0.012494981	0.012717232	0.012924455	0.013116788	0.013294887
-0.009993494	-0.009437047	-0.008855589	-0.008260615	-0.00766214	-0.007066041	-0.0064748377	-0.0058910325	-0.0053145736	-0.0047465265	-0.004184805	-0.0036300793	-0.0030792654	-0.002531901	-0.0019865483	-0.0014434457	-0.0008998662	-0.0003556423	0.00018971041	0.000735797	0.0012840815	0.0018309169	0.002380304	0.0029282942	0.0034741014	0.004017055	0.0045567676	0.005089786	0.005615372	0.006132923	0.0066392124	0.0071342625	0.00761573	0.008082915	0.008534696	0.008967888	0.0093849525	0.009782746	0.010162685	0.010523524	0.010864675	0.011187397	0.011491422	0.011776168	0.01204478	0.012295488	0.012529269	0.0127474405	0.012950502	0.013139356
-0.009718806	-0.009218112	-0.008690864	-0.008146875	-0.007596925	-0.0070453063	-0.0064959377	-0.0059509575	-0.0054114833	-0.004877232	-0.004346907	-0.0038196594	-0.0032949746	-0.0027715415	-0.0022479743	-0.0017231479	-0.001197204	-0.0006681457	-0.0001363717	0.00039796904	0.00093585625	0.0014748387	0.0020169467	0.0025597513	0.003101807	0.0036426	0.0041795634	0.004713863	0.005241465	0.0057619177	0.0062737577	0.0067737587	0.00726242	0.0077374913	0.0081973	0.008640792	0.009067878	0.009477381	0.00986848	0.010240894	0.01059426	0.010928687	0.0112454	0.01154276	0.0118220635	0.012084987	0.012329966	0.012559783	0.012773946	0.012973636
-0.0094402805	-0.008996092	-0.008520849	-0.008027673	-0.007524483	-0.0070183575	-0.006510645	-0.0060047284	-0.0055021048	-0.0050008595	-0.004500918	-0.0040025413	-0.0035038367	-0.003003426	-0.0025017336	-0.0019966364	-0.0014873073	-0.0009744987	-0.00045675784	6.5092e-05	0.00059156865	0.0011223294	0.0016565397	0.0021923184	0.0027301684	0.0032675825	0.0038034432	0.004336998	0.0048655346	0.0053883716	0.005903203	0.0064086094	0.006902922	0.0073852614	0.007853664	0.008306317	0.008742515	0.009162907	0.009565335	0.009948794	0.010314144	0.010660883	0.010988671	0.011298217	0.011589818	0.011863317	0.012120426	0.012361363	0.012586657	0.012796849
-0.009158082	-0.008769266	-0.008347072	-0.007902987	-0.0074469075	-0.0069847777	-0.0065189376	-0.006052524	-0.0055845827	-0.0051164255	-0.004648164	-0.004177831	-0.0037050322	-0.0032287017	-0.002748549	-0.0022633895	-0.0017724186	-0.0012753159	-0.000772506	-0.0002622716	0.0002525039	0.0007734373	0.0012987927	0.0018284768	0.002360016	0.002893921	0.0034273453	0.0039597377	0.00448877	0.005012799	0.005530745	0.0060395114	0.0065396465	0.007028438	0.007503014	0.007964864	0.00841067	0.008840021	0.009252764	0.009647943	0.0100243725	0.010382701	0.01072244	0.011043657	0.011347152	0.011632543	0.0119009465	0.012152992	0.012388524	0.012609687
-0.008873127	-0.008537941	-0.008167826	-0.007773429	-0.0073640794	-0.0069456697	-0.006520875	-0.00609196	-0.005660869	-0.005225539	-0.004787445	-0.004345864	-0.0038986579	-0.0034461766	-0.0029880702	-0.0025230795	-0.0020499602	-0.0015692636	-0.0010815188	-0.0005849749	-8.137897e-05	0.00042858347	0.0009452589	0.0014677569	0.0019932166	0.0025220588	0.0030521825	0.0035827197	0.0041109324	0.0046355836	0.005155213	0.0056680217	0.0061714165	0.006665513	0.0071478263	0.0076164715	0.00807083	0.008509982	0.008932743	0.00933788	0.009725604	0.010095533	0.010446686	0.010780025	0.011094522	0.0113918595	0.011671245	0.0119339265	0.012181126	0.012412537
-0.00858362	-0.008302927	-0.007984377	-0.0076387674	-0.007275656	-0.0068999752	-0.006516099	-0.006125234	-0.0057286695	-0.00532683	-0.0049193427	-0.0045051947	-0.0040850267	-0.0036569089	-0.0032205656	-0.002774924	-0.0023207068	-0.0018572137	-0.0013842583	-0.0009016469	-0.00041002408	8.9693815e-05	0.0005965233	0.0011095516	0.0016289465	0.002152525	0.0026788265	0.0032059476	0.003732454	0.0042568147	0.004777506	0.0052926466	0.005800117	0.006298706	0.0067859553	0.0072622523	0.007724613	0.008172464	0.008604523	0.009019822	0.009418525	0.00979922	0.010161594	0.010505427	0.010832045	0.011141252	0.0114314705	0.01170538	0.011963427	0.012204699
-0.008292325	-0.008064225	-0.007796392	-0.0074993595	-0.007180892	-0.006848514	-0.0065040886	-0.006150253	-0.005788997	-0.0054201484	-0.005042754	-0.0046577156	-0.0042629763	-0.0038584173	-0.003444314	-0.0030199066	-0.0025842935	-0.002137594	-0.0016800463	-0.0012120754	-0.00073384494	-0.00024457648	0.000251621	0.00075647235	0.0012679398	0.0017854236	0.002306424	0.0028302	0.003354501	0.003878072	0.0043991655	0.0049152784	0.005425874	0.005927503	0.0064208917	0.0069027506	0.007372491	0.00782831	0.008268755	0.008694112	0.009102035	0.009493843	0.00986677	0.010222968	0.010560289	0.010879792	0.011182327	0.011467058	0.01173583	0.011987492
-0.0079972595	-0.007822908	-0.007604979	-0.0073548555	-0.0070811287	-0.006790802	-0.0064860806	-0.006169468	-0.00584241	-0.005506046	-0.005158946	-0.0048011914	-0.0044328272	-0.0040526018	-0.003661111	-0.0032564998	-0.0028404444	-0.0024107993	-0.0019693375	-0.0015156716	-0.0010502189	-0.0005739331	-8.800626e-05	0.00040767714	0.0009118691	0.0014210306	0.0019371733	0.0024558157	0.00297774	0.0034993999	0.0040195696	0.0045369454	0.0050487667	0.005554635	0.006050922	0.0065385923	0.0070141107	0.007477708	0.007926386	0.008360475	0.008778434	0.00917897	0.009563699	0.009930473	0.010278724	0.010609735	0.0109229535	0.01121952	0.011498459	0.011761356
-0.0076995194	-0.0075775757	-0.007409394	-0.007206753	-0.006976761	-0.0067277253	-0.006461963	-0.006182559	-0.005889401	-0.0055845007	-0.005267881	-0.004938282	-0.004595332	-0.0042386204	-0.0038688853	-0.0034854636	-0.0030881464	-0.0026764646	-0.0022512674	-0.0018123463	-0.0013606995	-0.00089657307	-0.00042166933	6.349012e-05	0.00055914	0.0010616705	0.001570303	0.0020850785	0.0026025325	0.003121417	0.0036403127	0.0041570105	0.004670348	0.0051780194	0.0056781135	0.0061696805	0.0066511296	0.0071208216	0.007577289	0.008019846	0.00844679	0.00885769	0.009251878	0.009628747	0.009988338	0.010329943	0.010654464	0.010961615	0.011252049	0.011525102
-0.007400267	-0.007329032	-0.007209733	-0.007052727	-0.0068664774	-0.0066587627	-0.006431192	-0.0061873123	-0.0059289634	-0.005656518	-0.005368471	-0.005066097	-0.004749462	-0.0044171065	-0.0040701777	-0.0037067458	-0.0033281446	-0.0029344857	-0.0025256425	-0.0021017566	-0.0016649291	-0.001213558	-0.00074966997	-0.00027438253	0.00021112338	0.00070564076	0.0012080744	0.0017158054	0.0022289567	0.002744224	0.0032615177	0.0037769228	0.0042902306	0.0047987252	0.005301673	0.005797662	0.006284099	0.00675866	0.007221915	0.007672172	0.008107215	0.008527666	0.008930907	0.009318456	0.00968907	0.010041345	0.010376345	0.01069418	0.010995291	0.011279013
-0.0070991814	-0.00707864	-0.0070069954	-0.00689552	-0.0067529753	-0.0065845028	-0.0063951835	-0.0061873198	-0.005961649	-0.0057196394	-0.005461201	-0.005186498	-0.0048951283	-0.004586585	-0.004261717	-0.0039189532	-0.0035601482	-0.0031851903	-0.0027927235	-0.002384305	-0.001961328	-0.0015226305	-0.0010712743	-0.0006066263	-0.00013082474	0.00035484508	0.00084925443	0.00135158	0.0018581524	0.0023701563	0.0028832145	0.003397826	0.003910225	0.004419662	0.0049241595	0.0054219365	0.005911451	0.006392181	0.006861303	0.0073179565	0.0077614784	0.008190405	0.008603457	0.00900073	0.009380378	0.00974343	0.010089658	0.010417961	0.010729376	0.0110244155
-0.0067952946	-0.006826289	-0.006801784	-0.006734729	-0.0066339746	-0.006504543	-0.0063529536	-0.0061797127	-0.005987279	-0.005776055	-0.005547069	-0.005299233	-0.0050328597	-0.0047484636	-0.0044455454	-0.0041243657	-0.003784366	-0.0034264922	-0.0030513331	-0.0026586577	-0.0022496134	-0.0018253997	-0.0013857037	-0.00093298405	-0.0004679747	8.665025e-06	0.0004953183	0.0009904429	0.0014912635	0.0019976795	0.002507612	0.0030190349	0.0035295114	0.004039049	0.0045448616	0.0050437823	0.0055374056	0.0060220137	0.0064962097	0.0069591478	0.007409241	0.007845886	0.008267581	0.008674152	0.009063587	0.009437349	0.009793103	0.01013248	0.010454688	0.010759804
-0.0064915046	-0.006571695	-0.006593868	-0.0065701827	-0.0065106824	-0.0064206123	-0.0063053593	-0.0061666593	-0.0060066655	-0.005825445	-0.005624272	-0.005403757	-0.005162731	-0.0049021617	-0.004620798	-0.0043201223	-0.0039992332	-0.0036601499	-0.0033020452	-0.0029249787	-0.0025317743	-0.002120383	-0.0016937926	-0.0012528151	-0.00079839677	-0.00033129752	0.00014637783	0.0006332211	0.0011281408	0.0016284846	0.0021337308	0.00264154	0.003150288	0.0036581196	0.0041631497	0.004664354	0.0051601604	0.005647421	0.0061262026	0.0065944716	0.0070513524	0.007494867	0.007925097	0.0083392	0.008738387	0.00912226	0.009488277	0.009838477	0.010170933	0.010486685
-0.0061871037	-0.006315276	-0.006383002	-0.0064024553	-0.0063839033	-0.006332107	-0.0062526166	-0.0061476305	-0.00601881	-0.0058687255	-0.005694896	-0.0055011213	-0.005284637	-0.0050467253	-0.0047874376	-0.00450778	-0.004206881	-0.0038854852	-0.0035442933	-0.0031839907	-0.0028036833	-0.0024076551	-0.0019939914	-0.0015656427	-0.0011214539	-0.00066556036	-0.00019702688	0.0002812147	0.0007687509	0.001263313	0.0017626137	0.0022664033	0.002772309	0.0032784604	0.003782954	0.0042844936	0.004780639	0.0052712224	0.0057532005	0.0062264726	0.0066879615	0.0071377233	0.007574957	0.007997826	0.008405831	0.008798558	0.009175003	0.009534247	0.009877365	0.010203291
-0.005881794	-0.006057456	-0.006170489	-0.0062327385	-0.0062534586	-0.0062395036	-0.0061948746	-0.0061228946	-0.0060257167	-0.0059043467	-0.0057584867	-0.0055908114	-0.0053981915	-0.005183965	-0.004946217	-0.004686609	-0.0044052973	-0.004101537	-0.003778264	-0.0034334883	-0.0030696169	-0.0026869029	-0.0022869334	-0.0018706918	-0.0014387667	-0.0009928197	-0.00053486973	-6.4998865e-05	0.00041432306	0.0009020828	0.0013961345	0.0018945597	0.0023960955	0.0028988607	0.003401734	0.0039027631	0.0043995418	0.004891522	0.0053762943	0.0058528297	0.006319575	0.0067756586	0.0072196946	0.0076500475	0.008066546	0.008466814	0.008853301	0.009222414	0.009574555	0.009911161
-0.0055765063	-0.0057994872	-0.0059566274	-0.006060414	-0.0061198547	-0.006142296	-0.0061320662	-0.006092429	-0.006025769	-0.005932726	-0.0058145225	-0.0056722537	-0.0055043176	-0.0053122565	-0.0050965548	-0.004858263	-0.004594885	-0.004310079	-0.0040027946	-0.0036749095	-0.0033262148	-0.0029582828	-0.002572365	-0.0021689981	-0.0017486438	-0.0013135523	-0.0008658245	-0.00040498003	6.587431e-05	0.0005452037	0.0010327101	0.0015253127	0.002022449	0.0025213547	0.003022205	0.003521666	0.0040184967	0.004510779	0.00499757	0.0054770857	0.0059480853	0.006408613	0.006858252	0.0072949342	0.0077189393	0.008128736	0.008522909	0.008901659	0.009264626	0.009611119
-0.005271338	-0.0055411756	-0.0057412386	-0.005885951	-0.0059830993	-0.006041318	-0.0060651004	-0.006057255	-0.006020546	-0.0059557483	-0.0058642253	-0.005746305	-0.005602248	-0.0054330677	-0.0052390248	-0.0050196424	-0.004775986	-0.004509516	-0.004219234	-0.0039077327	-0.003574647	-0.0032220483	-0.0028489605	-0.0024582967	-0.0020508394	-0.0016270429	-0.0011893436	-0.000739336	-0.0002781935	0.00019413978	0.0006734021	0.0011607967	0.0016524307	0.0021479353	0.0026441477	0.0031411126	0.0036369227	0.0041290447	0.004616346	0.0050981864	0.005572278	0.0060369037	0.0064916424	0.006935224	0.0073650815	0.0077820495	0.008185331	0.008573316	0.008945201	0.009301271
-0.0049683154	-0.0052824914	-0.0055245385	-0.005709648	-0.0058440864	-0.0059372634	-0.0059941486	-0.0060174316	-0.0060095266	-0.005972542	-0.0059069693	-0.0058132634	-0.0056933984	-0.005546473	-0.0053727627	-0.0051731914	-0.0049497634	-0.004700683	-0.0044272244	-0.0041317865	-0.003814526	-0.00347545	-0.0031172112	-0.002739668	-0.0023447424	-0.0019333661	-0.0015070885	-0.0010672584	-0.00061460584	-0.00015210733	0.0003206618	0.0007999204	0.0012856461	0.0017753504	0.0022682026	0.0027620606	0.003255818	0.0037474707	0.004234664	0.0047172382	0.005193863	0.005661778	0.0061206594	0.0065690167	0.0070055164	0.0074302927	0.007840026	0.008235823	0.0086175315	0.008982629
-0.0046657547	-0.005024217	-0.0053092167	-0.0055314004	-0.005702652	-0.005830042	-0.0059189796	-0.0059725717	-0.0059932247	-0.0059838817	-0.0059430525	-0.00587444	-0.005776696	-0.005651191	-0.0054983646	-0.005319275	-0.005113706	-0.0048823357	-0.0046265125	-0.0043472648	-0.0040457547	-0.0037213415	-0.0033769384	-0.0030130222	-0.0026305094	-0.0022311583	-0.0018164441	-0.0013867766	-0.0009445846	-0.00049162656	-2.7321279e-05	0.00044410676	0.0009235963	0.0014068037	0.0018958077	0.0023856089	0.0028762035	0.0033652037	0.003852915	0.0043357015	0.0048125423	0.0052830838	0.005745027	0.006197728	0.006640516	0.0070705377	0.0074880123	0.007892005	0.00828116	0.0086558275
-0.004363984	-0.0047673956	-0.0050912723	-0.0053523555	-0.005559154	-0.0057207644	-0.0058407187	-0.00592307	-0.005972281	-0.005988449	-0.005973026	-0.005927436	-0.0058522895	-0.0057485625	-0.0056155697	-0.005456105	-0.005268991	-0.0050555095	-0.0048171207	-0.0045533627	-0.0042672604	-0.0039583966	-0.0036277696	-0.0032781959	-0.0029083863	-0.0025216863	-0.0021181032	-0.001699619	-0.0012682155	-0.0008243248	-0.0003693998	9.4629824e-05	0.0005655475	0.0010435842	0.001525797	0.0020111687	0.0024982207	0.0029845946	0.003470432	0.003952369	0.0044301786	0.004901819	0.0053671747	0.0058233365	0.0062698387	0.006705884	0.0071298517	0.0075407997	0.007938571	0.008321341
-0.0040655956	-0.0045107156	-0.004875295	-0.005172707	-0.005414717	-0.005608149	-0.005758524	-0.0058701783	-0.0059459955	-0.0059879795	-0.00599692	-0.005974509	-0.005921401	-0.0058383346	-0.005725391	-0.00558497	-0.00541579	-0.0052204654	-0.0049981773	-0.004751794	-0.0044800267	-0.0041861385	-0.003870003	-0.0035332814	-0.0031777546	-0.0028029755	-0.002411589	-0.0020051152	-0.001583457	-0.0011498034	-0.00070519	-0.0002495423	0.00021351129	0.00068466365	0.0011598654	0.0016399026	0.0021227524	0.0026063658	0.0030888468	0.0035696365	0.004047118	0.004519902	0.004986532	0.005445339	0.005895432	0.006336283	0.00676544	0.007183373	0.0075874403	0.007978488
-0.0037698	-0.004255861	-0.0046594664	-0.0049933344	-0.0052686185	-0.0054936856	-0.005673915	-0.0058136284	-0.0059155375	-0.0059823915	-0.0060156435	-0.0060151443	-0.005983427	-0.005920887	-0.0058274195	-0.005705245	-0.005554378	-0.005376339	-0.0051710233	-0.004939966	-0.004684545	-0.004405156	-0.004103191	-0.0037810057	-0.0034377724	-0.003076516	-0.0026974156	-0.0023025423	-0.0018920228	-0.001469247	-0.0010332763	-0.0005877167	-0.00013212487	0.00033055246	0.00079933554	0.0012729168	0.0017501488	0.0022287518	0.0027087815	0.0031869076	0.003663648	0.0041357614	0.004603233	0.0050639175	0.005516883	0.005961597	0.0063958764	0.006818652	0.007230051	0.0076280273
-0.0034748316	-0.0040029287	-0.004443899	-0.004813291	-0.0051218793	-0.0053777397	-0.0055863336	-0.0057534277	-0.005881913	-0.0059718117	-0.0060279593	-0.0060497373	-0.006038666	-0.005996436	-0.005922273	-0.0058188215	-0.0056857914	-0.0055239797	-0.0053350776	-0.0051195025	-0.004879892	-0.0046152994	-0.004328124	-0.00401891	-0.0036894083	-0.0033406913	-0.0029743016	-0.0025908872	-0.00219246	-0.0017800853	-0.0013548806	-0.0009181872	-0.00047227368	-1.7739832e-05	0.0004436411	0.00091046095	0.0013816617	0.0018557273	0.0023311228	0.002806399	0.0032808036	0.0037517957	0.004218653	0.004680194	0.0051356666	0.0055820458	0.0060215145	0.006449539	0.0068662576	0.0072708093
-0.003185466	-0.0037518516	-0.0042300373	-0.004633352	-0.004974209	-0.005259298	-0.005497113	-0.0056898743	-0.005843386	-0.0059570074	-0.0060356557	-0.0060784966	-0.0060882196	-0.006064251	-0.006009482	-0.0059231743	-0.0058076233	-0.005662851	-0.0054904073	-0.0052912906	-0.0050653815	-0.004815668	-0.0045425817	-0.0042474344	-0.0039319843	-0.0035959259	-0.0032418668	-0.0028709546	-0.0024840161	-0.0020822734	-0.0016687736	-0.0012427941	-0.00080543756	-0.00036012754	9.3292445e-05	0.0005526729	0.0010178573	0.0014857389	0.0019563586	0.0024277605	0.00289879	0.0033674687	0.0038338155	0.0042951107	0.004751377	0.005201135	0.005642608	0.00607441	0.006496031	0.006907366
-0.0028975308	-0.0035030842	-0.0040173754	-0.004454337	-0.004826553	-0.0051406026	-0.0054049045	-0.00562384	-0.005801007	-0.0059386194	-0.0060382634	-0.0061016157	-0.0061307847	-0.0061258227	-0.006089233	-0.0060208663	-0.0059221983	-0.0057940334	-0.005637154	-0.0054524243	-0.0052431747	-0.005007535	-0.0047495216	-0.004467644	-0.004164882	-0.00384254	-0.0035013556	-0.0031421483	-0.0027674139	-0.0023776293	-0.001973763	-0.0015587285	-0.0011323467	-0.00069557875	-0.00025030226	0.00020077825	0.00065816566	0.0011195652	0.0015843026	0.0020507276	0.0025181696	0.0029841997	0.003449034	0.0039095134	0.0043656044	0.004815813	0.005259916	0.0056947395	0.00612149	0.006537199
-0.0026140735	-0.0032578409	-0.0038074553	-0.0042769536	-0.0046786517	-0.005021639	-0.0053123385	-0.0055558532	-0.0057558417	-0.005914949	-0.0060358346	-0.00611981	-0.006167911	-0.006181337	-0.0061621964	-0.0061117634	-0.0060292184	-0.0059168935	-0.0057751983	-0.005606413	-0.005411081	-0.0051904395	-0.004946336	-0.004677668	-0.0043890327	-0.004080102	-0.0037510693	-0.003404446	-0.0030416474	-0.002663076	-0.002271019	-0.0018667132	-0.0014504641	-0.00102406	-0.0005879849	-0.00014512241	0.00030409172	0.00075903535	0.0012170225	0.001678627	0.0021402203	0.0026030354	0.0030641071	0.003523372	0.00397826	0.004429713	0.0048743747	0.0053125285	0.0057423525	0.0061621666
-0.002335459	-0.0030153245	-0.0035988688	-0.00409963	-0.0045310706	-0.0049015805	-0.005217999	-0.0054848716	-0.0057079345	-0.005888194	-0.0060292035	-0.006131746	-0.006199032	-0.006231077	-0.006228417	-0.0061943084	-0.006127134	-0.0060311556	-0.005905442	-0.0057511553	-0.0055704266	-0.0053637996	-0.005133599	-0.0048797876	-0.0046040565	-0.004307702	-0.003992088	-0.0036575794	-0.0033073872	-0.0029409155	-0.002560243	-0.0021666735	-0.0017609522	-0.001344189	-0.00091857463	-0.0004845783	-4.3325126e-05	0.00040325522	0.00085467845	0.0013093613	0.0017659478	0.0022236146	0.0026812293	0.0031382255	0.0035913475	0.0040418543	0.004486978	0.0049257614	0.00535772	0.0057816245
-0.0020596385	-0.0027765855	-0.0033925325	-0.00392437	-0.0043839514	-0.0047807917	-0.0051216334	-0.005412124	-0.0056570545	-0.005857572	-0.006018065	-0.0061400756	-0.006224863	-0.0062734857	-0.0062881634	-0.0062698647	-0.0062191337	-0.006138183	-0.006026931	-0.005887404	-0.0057211444	-0.005529113	-0.0053119436	-0.005071543	-0.004809335	-0.004525967	-0.004222922	-0.0039023831	-0.003563784	-0.0032092333	-0.002840668	-0.0024579838	-0.0020629838	-0.001657635	-0.0012420192	-0.0008175373	-0.00038576126	5.320832e-05	0.00049706176	0.000944335	0.0013947859	0.0018474571	0.0023008138	0.0027531795	0.0032042712	0.0036532544	0.0040975623	0.004537184	0.0049703084	0.0053972974
-0.0017891601	-0.0025410503	-0.003189437	-0.0037515163	-0.0042384565	-0.004660383	-0.0050253794	-0.005338274	-0.0056032166	-0.0058245286	-0.0060035065	-0.0061430037	-0.0062449872	-0.006311208	-0.006341584	-0.0063385367	-0.0063028783	-0.0062369257	-0.006141141	-0.006015666	-0.005863309	-0.005684957	-0.005481407	-0.005254738	-0.005005993	-0.004734859	-0.004444808	-0.0041368455	-0.0038100705	-0.003468521	-0.0031113774	-0.0027409643	-0.002356425	-0.0019621328	-0.0015565604	-0.0011418834	-0.0007202774	-0.0002906248	0.00014473125	0.0005843714	0.0010285601	0.001474727	0.0019225702	0.0023708344	0.0028185844	0.0032648407	0.0037076548	0.004146982	0.00458112	0.0050089248
-0.0015233979	-0.0023092777	-0.002988942	-0.0035795718	-0.004093744	-0.004541032	-0.0049277693	-0.0052628443	-0.0055476353	-0.0057876036	-0.0059855133	-0.006142862	-0.0062614977	-0.006343007	-0.0063888207	-0.0064013153	-0.006380625	-0.0063288286	-0.00624644	-0.0061352924	-0.0059971213	-0.005832419	-0.005641982	-0.005428262	-0.0051923245	-0.0049349815	-0.0046577826	-0.004361525	-0.0040480196	-0.003717661	-0.0033736527	-0.003014341	-0.0026417673	-0.0022583753	-0.0018638521	-0.0014601648	-0.0010473207	-0.000626944	-0.00020061061	0.00023009628	0.00066754967	0.001106184	0.0015480183	0.0019914582	0.0024345815	0.0028770678	0.0033175014	0.0037553683	0.004188791	0.004617419
-0.001263611	-0.0020824	-0.0027920902	-0.003410466	-0.00394959	-0.004420936	-0.004831016	-0.0051860064	-0.0054906085	-0.0057492405	-0.0059642047	-0.006138198	-0.006272137	-0.0063692257	-0.006430343	-0.006457135	-0.006451018	-0.006412722	-0.00634484	-0.006247379	-0.0061221644	-0.005970195	-0.0057932734	-0.005592875	-0.005369775	-0.005125262	-0.0048606694	-0.00457713	-0.0042761266	-0.0039587617	-0.0036258548	-0.0032787845	-0.0029186234	-0.0025459602	-0.0021625757	-0.0017690584	-0.0013668463	-0.0009572059	-0.0005402565	-0.000117149204	0.0003110841	0.0007426925	0.0011772662	0.0016147941	0.0020522028	0.0024908893	0.002927862	0.003363181	0.00379581	0.0042238645
-0.0010082424	-0.0018589944	-0.0025980547	-0.003244102	-0.0038082898	-0.004302986	-0.0047333837	-0.005108334	-0.0054321885	-0.0057079047	-0.00593967	-0.0061293766	-0.006278917	-0.006390661	-0.0064666793	-0.006507881	-0.00651443	-0.006490737	-0.006434895	-0.00635124	-0.0062386617	-0.0061002076	-0.0059361383	-0.0057486	-0.005537823	-0.005306311	-0.0050545335	-0.004783362	-0.0044943765	-0.0041890517	-0.0038681552	-0.0035338625	-0.0031848997	-0.002824068	-0.0024530143	-0.0020701438	-0.0016788617	-0.0012791008	-0.0008719787	-0.0004586652	-3.905967e-05	0.00038449466	0.0008115247	0.0012423173	0.00167346	0.0021069646	0.002540037	0.002971504	0.0034014918	0.0038283318
-0.00075828284	-0.0016400144	-0.0024087504	-0.003080316	-0.0036686212	-0.004185036	-0.004636675	-0.005030647	-0.0053720176	-0.0056644008	-0.0059124753	-0.006117575	-0.0062816367	-0.006407678	-0.0064969137	-0.0065513477	-0.006571695	-0.0065602586	-0.006518215	-0.006446585	-0.0063476413	-0.0062212124	-0.0060700327	-0.0058949366	-0.005697176	-0.005477622	-0.0052374527	-0.004979439	-0.0047033206	-0.0044106245	-0.004101686	-0.0037790611	-0.0034427345	-0.0030935034	-0.0027332455	-0.0023622066	-0.0019819438	-0.0015931576	-0.001196064	-0.0007918924	-0.00038246438	3.168732e-05	0.00045115873	0.0008740239	0.0012990795	0.0017262399	0.0021532439	0.0025813207	0.0030083172	0.0034327544
-0.0005152002	-0.0014269501	-0.002223365	-0.0029195994	-0.0035310984	-0.0040679052	-0.004539542	-0.004952438	-0.0053103715	-0.00561928	-0.005882308	-0.0061023086	-0.006281391	-0.0064200535	-0.0065224543	-0.0065893754	-0.006623417	-0.006624505	-0.0065943673	-0.006535545	-0.0064489096	-0.006334774	-0.006195992	-0.0060327053	-0.005847469	-0.0056403726	-0.00541313	-0.0051665977	-0.0049026385	-0.0046220496	-0.004325345	-0.0040143877	-0.0036903843	-0.003352642	-0.003004305	-0.00264512	-0.0022762716	-0.001898393	-0.0015124083	-0.0011191517	-0.00071948767	-0.000313621	9.611994e-05	0.0005107708	0.00092864037	0.0013491213	0.001770597	0.0021927655	0.0026157834	0.0030371882
-0.00027723238	-0.0012184381	-0.0020403266	-0.0027612746	-0.003395252	-0.003953442	-0.004444249	-0.0048735067	-0.0052490905	-0.0055735856	-0.005850494	-0.00608474	-0.006275736	-0.006427996	-0.006543331	-0.006623447	-0.0066686943	-0.006681718	-0.006663926	-0.0066165105	-0.006541796	-0.006440133	-0.006313406	-0.006161794	-0.0059882626	-0.005793005	-0.0055777878	-0.0053441525	-0.0050918385	-0.004823461	-0.0045392215	-0.0042404234	-0.0039277673	-0.0036027282	-0.0032669455	-0.0029191822	-0.0025617853	-0.0021943077	-0.0018195659	-0.0014379248	-0.0010481402	-0.0006526187	-0.0002515763	0.0001536943	0.00056296214	0.0009755306	0.0013909936	0.0018074997	0.0022244789	0.0026420057
-4.5169145e-05	-0.0010149553	-0.0018627793	-0.0026073307	-0.0032625794	-0.0038399547	-0.004348062	-0.004794985	-0.00518623	-0.005525939	-0.005816236	-0.006063558	-0.0062681586	-0.006433472	-0.006559454	-0.006651543	-0.006707877	-0.0067329705	-0.0067270994	-0.0066912025	-0.0066271275	-0.0065372065	-0.0064214766	-0.0062823147	-0.006120108	-0.005936913	-0.005734615	-0.0055119023	-0.005271949	-0.005015403	-0.0047433227	-0.004456565	-0.0041562393	-0.0038432628	-0.0035189167	-0.0031835213	-0.0028377026	-0.0024827868	-0.0021190122	-0.0017483756	-0.001368776	-0.0009837896	-0.00059324503	-0.00019686297	0.00020340458	0.0006074533	0.0010154396	0.0014248267	0.0018362552	0.0022483245
0.00017983839	-0.00081733614	-0.0016894564	-0.0024563	-0.0031323805	-0.0037285835	-0.0042549744	-0.0047177896	-0.0051231757	-0.0054764673	-0.00578057	-0.006040819	-0.006257184	-0.006433472	-0.0065725073	-0.0066742674	-0.006742321	-0.006778896	-0.0067832097	-0.0067578778	-0.0067053735	-0.0066266134	-0.006522067	-0.0063944086	-0.00624343	-0.006071642	-0.005880639	-0.0056699067	-0.005441755	-0.005197406	-0.004937798	-0.004663117	-0.0043748245	-0.0040739924	-0.0037612617	-0.0034378618	-0.003104277	-0.0027607903	-0.0024086311	-0.0020490587	-0.0016804934	-0.0013074204	-0.00092763454	-0.0005409792	-0.00015009567	0.00024536252	0.0006445348	0.0010461956	0.0014511943	0.0018572845
0.000399068	-0.0006240383	-0.0015206784	-0.0023095384	-0.0030047297	-0.003619194	-0.0041615292	-0.0046406314	-0.0050606504	-0.0054269955	-0.0057439655	-0.0060151815	-0.0062426478	-0.0064313635	-0.0065803006	-0.0066931695	-0.006771736	-0.006818004	-0.0068331137	-0.006819375	-0.0067767575	-0.0067082345	-0.0066152364	-0.0064979345	-0.0063585714	-0.0061980933	-0.0060180873	-0.0058189407	-0.005603142	-0.005369641	-0.005121492	-0.004859492	-0.004582934	-0.004294537	-0.0039941445	-0.0036827102	-0.0033610389	-0.0030298457	-0.0026892275	-0.0023410022	-0.0019853562	-0.0016225204	-0.0012529492	-0.00087750703	-0.00049648434	-0.000111334026	0.0002788119	0.000672441	0.0010691956	0.0014685281
0.00061195716	-0.00043685734	-0.0013558492	-0.002166003	-0.002880372	-0.0035118163	-0.0040709376	-0.004563175	-0.004997775	-0.0053763837	-0.005705498	-0.0059883296	-0.0062271133	-0.006425187	-0.0065848455	-0.0067078546	-0.0067967847	-0.006852396	-0.006877497	-0.0068732426	-0.0068407953	-0.0067828074	-0.006700471	-0.006593704	-0.006464675	-0.0063156784	-0.0061465204	-0.005958557	-0.005754076	-0.005532019	-0.0052965432	-0.005045548	-0.0047818646	-0.004505031	-0.0042160824	-0.003917411	-0.003607735	-0.0032880306	-0.002960682	-0.0026242137	-0.0022798255	-0.0019287765	-0.0015708059	-0.0012061745	-0.00083617866	-0.00046056882	-8.015707e-05	0.00030393526	0.0006930083	0.0010845326
0.00081766397	-0.00025455654	-0.0011967644	-0.0020257086	-0.0027592331	-0.0034075007	-0.0039813966	-0.0044880062	-0.00493481	-0.0053260103	-0.005666077	-0.005959131	-0.00620798	-0.006416574	-0.006585464	-0.0067185685	-0.0068168268	-0.006882049	-0.0069160983	-0.0069218725	-0.0068988353	-0.0068510175	-0.0067775324	-0.006681621	-0.006563492	-0.00642401	-0.006265819	-0.006089106	-0.005895555	-0.0056855083	-0.005460933	-0.005222328	-0.0049690455	-0.004705712	-0.004428223	-0.0041418746	-0.003844455	-0.0035379305	-0.0032217056	-0.0028967112	-0.002566062	-0.0022263825	-0.0018794537	-0.0015263855	-0.0011673272	-0.0008029118	-0.00043314695	-5.7831407e-05	0.000321012	0.0007046163
0.0010175891	-7.857382e-05	-0.0010415018	-0.0018908083	-0.0026413202	-0.0033057407	-0.0038932562	-0.0044132248	-0.0048725605	-0.0052751675	-0.0056259483	-0.005928807	-0.006187618	-0.0064053163	-0.0065838248	-0.0067253932	-0.006831713	-0.0069063976	-0.006949544	-0.006964028	-0.0069504157	-0.0069117174	-0.0068478063	-0.0067614242	-0.0066533685	-0.00652422	-0.006376557	-0.0062103122	-0.0060281307	-0.0058290735	-0.0056162104	-0.005388528	-0.0051480234	-0.004894741	-0.0046306625	-0.0043561906	-0.0040709376	-0.0037761852	-0.0034728944	-0.0031610057	-0.0028413534	-0.0025142059	-0.0021792054	-0.0018383712	-0.0014904365	-0.001137279	-0.00077809393	-0.00041305646	-4.4133514e-05	0.00032972172
0.0012100115	9.119883e-05	-0.0008925721	-0.0017594397	-0.002527319	-0.0032049268	-0.0038075373	-0.004340455	-0.004810579	-0.005224064	-0.0055848286	-0.005897656	-0.0061659813	-0.0063921586	-0.0065783635	-0.006729007	-0.0068438575	-0.006925769	-0.006978102	-0.007000856	-0.006995976	-0.0069662184	-0.0069108903	-0.0068339854	-0.006735213	-0.0066161007	-0.0064780116	-0.006323375	-0.0061513036	-0.005963698	-0.005760409	-0.0055451915	-0.0053158626	-0.0050754473	-0.004822813	-0.0045594797	-0.00428658	-0.0040045828	-0.0037137195	-0.0034144893	-0.0031069964	-0.0027919263	-0.0024698377	-0.0021410137	-0.0018047169	-0.001463227	-0.0011151731	-0.0007622689	-0.0004034154	-3.886968e-05
0.0013964325	0.00025590137	-0.00074712187	-0.0016322136	-0.0024155825	-0.003108874	-0.0037238821	-0.004268408	-0.0047499686	-0.0051734224	-0.005543478	-0.0058655143	-0.006141953	-0.006376095	-0.0065704063	-0.0067280307	-0.0068517476	-0.006941639	-0.0070014	-0.0070323944	-0.007035777	-0.0070133954	-0.006967306	-0.0068993643	-0.0068101436	-0.006700672	-0.0065722167	-0.006427318	-0.0062651336	-0.0060884655	-0.005896583	-0.0056916475	-0.0054738596	-0.005244836	-0.005004607	-0.004752904	-0.004492715	-0.004222706	-0.003944516	-0.003657043	-0.0033622459	-0.0030605122	-0.0027504265	-0.0024343655	-0.0021108612	-0.0017807335	-0.0014450401	-0.0011032	-0.00075517595	-0.00040156394
0.0015756898	0.00041485578	-0.00060783327	-0.0015099794	-0.0023076162	-0.0030150488	-0.0036423355	-0.0041985214	-0.0046901926	-0.005123049	-0.005502023	-0.005832121	-0.006116405	-0.0063579753	-0.006560631	-0.006725304	-0.0068558306	-0.006953098	-0.0070196763	-0.0070586056	-0.0070697814	-0.007055506	-0.0070175454	-0.0069582537	-0.006877266	-0.006776087	-0.006657824	-0.006522201	-0.0063705146	-0.0062033236	-0.0060225576	-0.0058284253	-0.0056221187	-0.005403951	-0.005175382	-0.004936591	-0.004687749	-0.0044304356	-0.0041643158	-0.0038898513	-0.0036079213	-0.0033174083	-0.003021352	-0.0027168542	-0.0024064034	-0.0020894632	-0.001765579	-0.0014350042	-0.0010992289	-0.00075686723
0.0017479137	0.00056697056	-0.00047328696	-0.0013909638	-0.0022036955	-0.0029241666	-0.0035633892	-0.00413011	-0.0046305805	-0.005073607	-0.0054604113	-0.005798511	-0.006089911	-0.006339237	-0.006547816	-0.0067192614	-0.0068568736	-0.0069606677	-0.007034585	-0.007079527	-0.007098168	-0.0070919096	-0.0070610642	-0.007009551	-0.0069371685	-0.0068450347	-0.0067350566	-0.0066087544	-0.006466426	-0.0063100383	-0.006139353	-0.0059560686	-0.0057607368	-0.005553581	-0.0053369626	-0.005109355	-0.0048725903	-0.004627101	-0.0043740273	-0.004112445	-0.0038423017	-0.0035652816	-0.0032813922	-0.0029902458	-0.0026918277	-0.0023872405	-0.0020767525	-0.0017591119	-0.0014352947	-0.0011049509
0.0019139275	0.0007132068	-0.00034333766	-0.0012768134	-0.002103351	-0.0028363392	-0.0034865811	-0.0040636286	-0.004573442	-0.005024016	-0.005419433	-0.0057643056	-0.0060626417	-0.006317638	-0.0065332055	-0.006710954	-0.0068535134	-0.00696446	-0.0070448443	-0.0070963427	-0.007121451	-0.0071216747	-0.0070993453	-0.0070542693	-0.006989464	-0.006906055	-0.006805122	-0.006687477	-0.0065541565	-0.006406322	-0.006247163	-0.0060736984	-0.005889073	-0.0056936145	-0.005487576	-0.0052715093	-0.0050471425	-0.00481382	-0.004572436	-0.0043229014	-0.0040657595	-0.0038017258	-0.0035309345	-0.0032531098	-0.0029677078	-0.0026767552	-0.0023785979	-0.002073735	-0.0017620698	-0.001444295
0.0020726398	0.0008538328	-0.00021987408	-0.0011675581	-0.0020074174	-0.0027512982	-0.0034120604	-0.003998585	-0.0045174286	-0.0049748644	-0.005378552	-0.0057294145	-0.0060348213	-0.006295882	-0.006516665	-0.0067002624	-0.0068491697	-0.0069654062	-0.0070509613	-0.007108234	-0.007139638	-0.0071466416	-0.007130526	-0.0070936456	-0.007036023	-0.0069601536	-0.0068667457	-0.0067580864	-0.0066336542	-0.0064961985	-0.0063446313	-0.0061817765	-0.006007582	-0.005823046	-0.005627796	-0.005423449	-0.0052112117	-0.0049896985	-0.0047599226	-0.0045233145	-0.0042789504	-0.0040281788	-0.0037699565	-0.003504172	-0.0032332167	-0.0029550418	-0.0026696548	-0.0023776814	-0.0020797476	-0.0017746985
0.002225414	0.0009879544	-0.00010045618	-0.0010617226	-0.0019143894	-0.0026700497	-0.0033396482	-0.0039358065	-0.0044624805	-0.0049279183	-0.005337	-0.0056955367	-0.0060054064	-0.006272845	-0.0064988956	-0.0066877604	-0.0068411604	-0.006962493	-0.0070538223	-0.007117428	-0.0071541965	-0.0071662813	-0.007156685	-0.0071252137	-0.0070750117	-0.0070064217	-0.006921619	-0.0068211183	-0.006704651	-0.006576188	-0.0064342245	-0.006281011	-0.006116554	-0.005942136	-0.005758412	-0.0055647865	-0.0053640082	-0.0051539615	-0.004936762	-0.0047127753	-0.004481271	-0.0042428	-0.003997892	-0.0037461221	-0.0034879148	-0.0032232702	-0.0029518604	-0.0026722923	-0.002388224	-0.0020954981
0.0023698546	0.0011173338	1.2688339e-05	-0.0009615943	-0.0018250346	-0.002592072	-0.0032719448	-0.0038748682	-0.00440941	-0.0048816353	-0.0052973405	-0.00566037	-0.005976036	-0.0062483326	-0.0064795837	-0.0066729784	-0.0068300813	-0.00695727	-0.007052608	-0.0071210787	-0.0071631446	-0.007181406	-0.007177584	-0.007152766	-0.0071087778	-0.0070469677	-0.006969169	-0.0068754703	-0.006768115	-0.006647505	-0.0065143183	-0.006370336	-0.0062156543	-0.006051928	-0.0058783144	-0.005696647	-0.0055066496	-0.0053084344	-0.005103387	-0.004891157	-0.0046719313	-0.004446514	-0.0042147934	-0.003976114	-0.0037311465	-0.003479503	-0.0032215938	-0.002956748	-0.002685748	-0.0024073273
0.0025087707	0.001239866	0.00012181699	-0.0008659288	-0.0017406866	-0.002516508	-0.0032054335	-0.0038166419	-0.004358411	-0.004836753	-0.0052578375	-0.0056262016	-0.0059466064	-0.0062234476	-0.0064586177	-0.0066559687	-0.0068187863	-0.0069490373	-0.00704962	-0.0071221814	-0.007168494	-0.007191971	-0.0071928874	-0.0071735084	-0.0071359873	-0.007080592	-0.0070089176	-0.0069230124	-0.0068227723	-0.00671082	-0.006585926	-0.006451443	-0.0063060895	-0.0061518773	-0.0059888065	-0.005817674	-0.0056379363	-0.005451657	-0.0052583814	-0.005058542	-0.004851848	-0.004639663	-0.0044199005	-0.0041949376	-0.003963433	-0.003726028	-0.0034812465	-0.0032301396	-0.0029731393	-0.0027078688
0.0026405565	0.001356408	0.00022519752	-0.0007743314	-0.0016596988	-0.0024451464	-0.0031419098	-0.0037602931	-0.0043079928	-0.0047924593	-0.0052189156	-0.005591944	-0.005917236	-0.006197475	-0.0064363703	-0.006637953	-0.0068043843	-0.006938413	-0.0070422515	-0.0071193203	-0.007170625	-0.0071978495	-0.007203959	-0.007189639	-0.007157184	-0.0071079805	-0.007042818	-0.0069637	-0.0068709403	-0.0067663565	-0.006649807	-0.006523542	-0.00638745	-0.0062424242	-0.0060896054	-0.005927928	-0.0057600588	-0.0055850446	-0.00540334	-0.0052144825	-0.0050202534	-0.004820496	-0.004614465	-0.004402116	-0.0041847154	-0.0039606094	-0.003729701	-0.0034926534	-0.003249228	-0.0029988736
0.0027655996	0.0014672205	0.00032342598	-0.00068739057	-0.001582481	-0.0023771226	-0.003081262	-0.0037064478	-0.0042603463	-0.0047498792	-0.005181402	-0.005558923	-0.005888082	-0.006172061	-0.0064144433	-0.0066185966	-0.0067882463	-0.0069260225	-0.0070332736	-0.007113725	-0.00716839	-0.007199675	-0.007210329	-0.0072006583	-0.00717327	-0.00712882	-0.00706999	-0.0069964007	-0.006910853	-0.0068131685	-0.0067048967	-0.0065868497	-0.0064597502	-0.0063233897	-0.006179981	-0.006028697	-0.005870834	-0.0057068914	-0.005536273	-0.005360462	-0.0051781014	-0.0049903914	-0.00479725	-0.004598558	-0.004393548	-0.0041830093	-0.0039667487	-0.0037442297	-0.0035144612	-0.0032778159
0.0028833523	0.0015717074	0.00041632354	-0.0006054193	-0.0015097111	-0.0023118854	-0.003023453	-0.0036549866	-0.004214555	-0.004709266	-0.0051447675	-0.005526036	-0.0058582574	-0.006145254	-0.00639078	-0.0065983683	-0.006770946	-0.006911017	-0.007021442	-0.0071050897	-0.007162951	-0.007197283	-0.0072118714	-0.007206671	-0.0071829557	-0.007144235	-0.007090628	-0.007023819	-0.0069438517	-0.0068528503	-0.0067518875	-0.0066415817	-0.006522067	-0.006395407	-0.006261319	-0.006119877	-0.005971849	-0.0058181584	-0.005659424	-0.005494751	-0.0053243786	-0.005149089	-0.004967876	-0.0047825053	-0.004590869	-0.0043947026	-0.0041917413	-0.003982939	-0.0037678033	-0.00354629
0.0029957704	0.0016712919	0.0005034879	-0.00052753836	-0.0014404207	-0.002250038	-0.0029690042	-0.00360623	-0.004170902	-0.004669346	-0.0051082075	-0.0054936707	-0.005829446	-0.006119393	-0.0063671544	-0.0065773055	-0.0067519993	-0.006894551	-0.007007122	-0.007093355	-0.007153906	-0.007192217	-0.007209532	-0.0072084665	-0.0071890056	-0.0071546435	-0.007105842	-0.0070439205	-0.0069696605	-0.006885305	-0.0067909285	-0.006687857	-0.0065767094	-0.006457925	-0.0063327923	-0.0062008426	-0.0060628504	-0.0059199035	-0.0057714805	-0.005618304	-0.005460076	-0.005296558	-0.0051285103	-0.004954964	-0.0047771633	-0.004593849	-0.004404977	-0.0042108595	-0.004009858	-0.003802672
0.0031007081	0.0017637238	0.0005867593	-0.00045399368	-0.0013749748	-0.0021920428	-0.0029167086	-0.0035597458	-0.0041291043	-0.004631616	-0.0050744712	-0.0054621696	-0.0058004037	-0.006092325	-0.0063429996	-0.006554447	-0.006731726	-0.0068764985	-0.006990604	-0.0070782825	-0.0071421415	-0.0071833134	-0.0072028786	-0.0072041154	-0.0071894526	-0.007159196	-0.007114984	-0.0070573017	-0.006988786	-0.0069104806	-0.0068229437	-0.006726563	-0.006622553	-0.006512001	-0.006395027	-0.0062726364	-0.006144747	-0.0060107335	-0.0058729723	-0.0057303756	-0.0055831373	-0.0054320022	-0.00527633	-0.005116321	-0.004950784	-0.004781455	-0.004606463	-0.0044255927	-0.0042398497	-0.004046932
0.0031993538	0.0018517785	0.0006636344	-0.00038512424	-0.0013147965	-0.002137728	-0.002868019	-0.0035164356	-0.004088782	-0.0045952946	-0.0050413236	-0.005431466	-0.005771771	-0.006065972	-0.0063185915	-0.0065320134	-0.006710112	-0.006856382	-0.006973155	-0.0070626438	-0.007128015	-0.007171005	-0.0071937814	-0.0071983635	-0.0071860924	-0.0071586743	-0.0071185753	-0.0070659146	-0.0070019066	-0.0069287494	-0.0068468973	-0.006757185	-0.0066600665	-0.006556675	-0.006447986	-0.0063339695	-0.006214857	-0.006091617	-0.005963929	-0.0058314055	-0.0056954473	-0.0055560023	-0.005412407	-0.0052652657	-0.0051132217	-0.004956253	-0.00479573	-0.00462877	-0.0044564903	-0.0042790994
0.0032921694	0.0019330978	0.0007364489	-0.00032103062	-0.0012569204	-0.0020868331	-0.0028220043	-0.0034746975	-0.0040514246	-0.004561357	-0.005009003	-0.0054024383	-0.0057440177	-0.006040372	-0.0062933713	-0.006509021	-0.006687969	-0.006835595	-0.0069536194	-0.007044412	-0.0071109235	-0.0071555898	-0.0071809813	-0.0071876273	-0.007177882	-0.0071536005	-0.0071162805	-0.0070671067	-0.007008292	-0.006940238	-0.006863825	-0.006779894	-0.006689459	-0.0065935403	-0.0064918473	-0.006385982	-0.0062763393	-0.0061624497	-0.006043598	-0.0059221014	-0.0057977736	-0.0056691393	-0.0055371076	-0.005401306	-0.005262807	-0.0051195174	-0.0049717203	-0.004819475	-0.004661873	-0.0044983104
0.003378041	0.0020097978	0.0008037947	-0.00026096776	-0.0012045428	-0.002039045	-0.0027797967	-0.0034355447	-0.0040161833	-0.004529029	-0.004979208	-0.005373925	-0.0057177916	-0.0060150325	-0.006269455	-0.0064844415	-0.006665364	-0.0068134293	-0.0069322437	-0.007024765	-0.007092096	-0.007138133	-0.007164523	-0.0071730986	-0.0071650147	-0.007144019	-0.007109359	-0.007064849	-0.007009499	-0.0069451407	-0.0068733916	-0.0067949146	-0.006710708	-0.006621428	-0.0065272823	-0.006429136	-0.0063276365	-0.0062222183	-0.006113641	-0.006002277	-0.0058872625	-0.0057706237	-0.0056506246	-0.0055266693	-0.0053999573	-0.0052700266	-0.0051362813	-0.004997723	-0.0048540086	-0.004705578
0.0034582466	0.0020797849	0.00086653605	-0.00020584092	-0.00115446	-0.0019941255	-0.00273972	-0.0033989623	-0.0039834306	-0.004498057	-0.0049510747	-0.005346805	-0.005691454	-0.0059891865	-0.006244324	-0.006461054	-0.0066413507	-0.0067901313	-0.00690946	-0.00700181	-0.0070702806	-0.00711786	-0.0071444064	-0.007155001	-0.007149741	-0.0071297362	-0.0070983246	-0.0070557743	-0.0070040673	-0.006944239	-0.0068770126	-0.0068030506	-0.006724544	-0.006641358	-0.0065538064	-0.0064631924	-0.006368786	-0.0062727258	-0.0061732456	-0.0060716793	-0.00596755	-0.005860515	-0.0057516396	-0.005640097	-0.005525522	-0.005408205	-0.005287491	-0.005162716	-0.0050339773	-0.004899904
0.003531862	0.002145119	0.00092396885	-0.00015448034	-0.0011090562	-0.0019540787	-0.0027021617	-0.0033660457	-0.003952101	-0.004468724	-0.004923217	-0.0053214133	-0.005666472	-0.005964838	-0.0062203556	-0.006437391	-0.0066184774	-0.0067666695	-0.006885618	-0.0069789216	-0.007047549	-0.0070948005	-0.007122308	-0.0071343184	-0.0071296766	-0.007111579	-0.007082425	-0.0070424303	-0.0069929063	-0.0069374368	-0.0068736374	-0.0068047196	-0.006731093	-0.00665348	-0.0065722466	-0.00648845	-0.0064016357	-0.006313272	-0.0062218383	-0.006130144	-0.0060358793	-0.0059396103	-0.0058415383	-0.005741596	-0.0056393445	-0.0055345744	-0.00542707	-0.005315259	-0.0052002817	-0.005080387
0.0035994872	0.002205111	0.0009769648	-0.000107720494	-0.0010671318	-0.0019160956	-0.0026691705	-0.003335014	-0.0039228946	-0.004441932	-0.004897341	-0.0052960515	-0.0056420565	-0.0059406087	-0.0061964467	-0.00641308	-0.00659436	-0.0067424774	-0.006860964	-0.0069535226	-0.007021956	-0.007069856	-0.0070983917	-0.007109627	-0.0071061105	-0.00709036	-0.007061608	-0.0070242286	-0.0069776475	-0.006923698	-0.006864682	-0.006799437	-0.006730549	-0.00665807	-0.006582178	-0.006505057	-0.0064261258	-0.0063443035	-0.0062621012	-0.006178528	-0.00609345	-0.006008297	-0.005920455	-0.00583151	-0.0057404935	-0.0056480765	-0.005553685	-0.0054552183	-0.0053536072	-0.005248621
0.0036614463	0.0022594146	0.0010249093	-6.566942e-05	-0.001029186	-0.001882419	-0.0026379526	-0.0033070818	-0.0038966238	-0.0044168085	-0.0048734397	-0.0052720755	-0.005618952	-0.00591778	-0.0061732605	-0.006388955	-0.006569773	-0.0067175925	-0.006836079	-0.006928116	-0.0069961175	-0.0070430264	-0.0070709363	-0.0070834085	-0.0070801377	-0.007064104	-0.007036835	-0.0070012882	-0.006956972	-0.0069054514	-0.0068487227	-0.0067881346	-0.0067229345	-0.0066549852	-0.006584801	-0.0065133274	-0.006440267	-0.0063659027	-0.0062914863	-0.0062165484	-0.0061400905	-0.0060641766	-0.0059864074	-0.005909011	-0.005829431	-0.005749382	-0.0056666806	-0.0055821985	-0.0054942816	-0.0054027066
0.0037177652	0.0023083389	0.0010678396	-2.6375055e-05	-0.0009954795	-0.0018521696	-0.0026104078	-0.0032805428	-0.003872931	-0.0043937787	-0.0048512965	-0.005250387	-0.0055968612	-0.005895458	-0.006150484	-0.006365478	-0.0065448135	-0.0066917837	-0.0068097264	-0.006900832	-0.0069687814	-0.0070144758	-0.00704214	-0.007053897	-0.007050872	-0.0070353895	-0.007009022	-0.0069738254	-0.0069304034	-0.0068822503	-0.006827846	-0.0067699775	-0.006708175	-0.0066450015	-0.0065797344	-0.0065127686	-0.0064463243	-0.0063790306	-0.0063110515	-0.006244041	-0.0061770454	-0.0061098635	-0.00604254	-0.005974956	-0.005907491	-0.005837567	-0.0057677403	-0.0056958795	-0.0056214333	-0.005543813
0.0037673078	0.002352167	0.0011067018	7.2456896e-06	-0.0009646863	-0.0018244833	-0.00258559	-0.0032573193	-0.0038508475	-0.0043728575	-0.0048308596	-0.0052296817	-0.0055754483	-0.0058735013	-0.006127596	-0.0063421577	-0.0065202564	-0.006666124	-0.0067826807	-0.0068725348	-0.006939262	-0.0069849715	-0.0070115477	-0.007022105	-0.007019289	-0.0070037395	-0.006977327	-0.00694295	-0.0069008544	-0.006853454	-0.0068010762	-0.0067452267	-0.0066875666	-0.006627731	-0.0065663233	-0.0065046176	-0.0064439178	-0.0063821822	-0.006321959	-0.0062622204	-0.00620275	-0.0061440244	-0.0060868934	-0.006029606	-0.0059724078	-0.0059139878	-0.0058557913	-0.0057959557	-0.0057350323	-0.0056716055
0.0038114823	0.0023920052	0.0011405423	3.7830323e-05	-0.000938043	-0.0018004254	-0.0025630146	-0.0032370463	-0.0038316473	-0.004353769	-0.0048113093	-0.0052102804	-0.005556099	-0.005853355	-0.0061062947	-0.006319031	-0.0064961165	-0.0066401437	-0.0067557916	-0.0068439916	-0.0069093704	-0.0069535524	-0.0069793016	-0.006988995	-0.0069839954	-0.006968789	-0.0069424734	-0.006907858	-0.0068661794	-0.0068202913	-0.006769739	-0.0067158267	-0.0066604614	-0.0066030174	-0.006546408	-0.006488882	-0.0064323246	-0.0063773617	-0.00632295	-0.0062698126	-0.006219469	-0.006168857	-0.006119475	-0.0060720816	-0.0060252547	-0.005978577	-0.0059314594	-0.005884312	-0.005835697	-0.0057853013
0.0038507693	0.002424974	0.0011704452	6.3639134e-05	-0.00091483444	-0.0017791837	-0.0025442094	-0.003218621	-0.0038133487	-0.0043364465	-0.004793875	-0.0051928014	-0.0055374056	-0.0058333203	-0.00608515	-0.006297156	-0.006472066	-0.006614454	-0.006727919	-0.00681486	-0.006877631	-0.0069206133	-0.006944582	-0.006953135	-0.006947987	-0.006930843	-0.0069041476	-0.006869361	-0.0068285093	-0.0067825615	-0.006732546	-0.0066806898	-0.0066273063	-0.006572947	-0.0065184906	-0.006465517	-0.0064138025	-0.0063637346	-0.0063147694	-0.0062690005	-0.0062246397	-0.0061821565	-0.006141722	-0.0061033666	-0.006066315	-0.0060303733	-0.005994618	-0.005959466	-0.005922824	-0.005885996
0.003884431	0.0024547242	0.0011956654	8.574501e-05	-0.0008947924	-0.00176166	-0.0025269687	-0.0032031313	-0.0037983656	-0.004322082	-0.004778132	-0.005176358	-0.005519785	-0.005814515	-0.0060653314	-0.0062751323	-0.0064482465	-0.0065888464	-0.006699525	-0.006784931	-0.006846495	-0.0068864003	-0.006909117	-0.006915875	-0.0069088712	-0.006890729	-0.0068632066	-0.006827861	-0.0067859516	-0.006740734	-0.00669156	-0.0066402853	-0.006587714	-0.006536305	-0.006485194	-0.0064344928	-0.006386958	-0.006341353	-0.0062984005	-0.0062578097	-0.0062206015	-0.006185308	-0.006153457	-0.0061235502	-0.0060960054	-0.0060697496	-0.0060450137	-0.0060214996	-0.0059965104	-0.005972117
0.0039117113	0.0024789274	0.001216583	0.00010431558	-0.000878945	-0.0017470047	-0.0025135502	-0.0031906292	-0.0037859008	-0.0043084696	-0.0047639385	-0.0051615313	-0.0055038705	-0.005797185	-0.006046228	-0.006253496	-0.0064250976	-0.0065634325	-0.0066720173	-0.0067545176	-0.006813213	-0.0068515986	-0.006872192	-0.0068766773	-0.0068679303	-0.006848432	-0.006819114	-0.006782301	-0.0067405254	-0.0066940635	-0.0066459775	-0.006595157	-0.006543979	-0.006493181	-0.0064444393	-0.006397128	-0.006352529	-0.0063112825	-0.0062724724	-0.006237969	-0.0062065944	-0.0061784983	-0.0061543956	-0.006133519	-0.0061141476	-0.006097302	-0.0060832277	-0.0060701743	-0.006057456	-0.006044917
0.003935177	0.0024982467	0.001232639	0.000118311495	-0.00086609274	-0.0017351061	-0.0025029108	-0.0031797886	-0.0037756413	-0.0042972118	-0.004752852	-0.0051487386	-0.00548923	-0.0057803243	-0.0060269535	-0.006232716	-0.0064020157	-0.006537713	-0.006643936	-0.0067236796	-0.006780319	-0.00681597	-0.0068340227	-0.0068362057	-0.006825261	-0.006803736	-0.006772369	-0.0067346618	-0.0066916496	-0.006645344	-0.0065955	-0.006544806	-0.0064936876	-0.0064445287	-0.006397605	-0.0063530356	-0.006311029	-0.006273195	-0.0062390417	-0.006208852	-0.0061836913	-0.006161809	-0.0061440915	-0.006130077	-0.006120406	-0.00611268	-0.0061092153	-0.006106302	-0.0061047226	-0.0061048567
0.0039528124	0.002513025	0.0012465641	0.00012929738	-0.0008564666	-0.0017270073	-0.002495028	-0.0031718612	-0.0037666708	-0.0042877644	-0.0047427714	-0.0051363558	-0.0054757968	-0.005764708	-0.0060091093	-0.006213054	-0.0063797086	-0.006512448	-0.0066159517	-0.006692894	-0.0067468807	-0.0067793876	-0.0067944527	-0.006794803	-0.006780997	-0.006757222	-0.006723754	-0.0066851005	-0.006639257	-0.006591156	-0.0065411553	-0.0064906254	-0.0064398497	-0.0063916817	-0.006344922	-0.006301254	-0.0062626973	-0.00622689	-0.006196983	-0.0061714128	-0.0061505064	-0.006135054	-0.006123677	-0.0061175376	-0.006115116	-0.0061173886	-0.006122224	-0.006128922	-0.006139189	-0.0061503574
0.0039657913	0.0025228485	0.0012547113	0.00013653189	-0.0008502826	-0.0017215237	-0.0024890974	-0.0031661242	-0.003760405	-0.00428126	-0.0047338232	-0.005126156	-0.0054632947	-0.0057509243	-0.0059926733	-0.006193623	-0.0063570663	-0.0064880624	-0.0065882653	-0.0066626817	-0.0067129955	-0.0067429096	-0.0067549124	-0.006751783	-0.006735362	-0.006708823	-0.0066736564	-0.006631367	-0.0065846816	-0.0065350235	-0.006483525	-0.0064315274	-0.006380923	-0.006332211	-0.0062865987	-0.006244093	-0.0062067956	-0.006174177	-0.006147407	-0.0061256588	-0.006109461	-0.006098762	-0.006093666	-0.0060939267	-0.006099336	-0.00610923	-0.0061229095	-0.0061400905	-0.0061608553	-0.0061828345
0.0039736144	0.0025292821	0.0012596138	0.00013989955	-0.0008473918	-0.0017183349	-0.0024866164	-0.0031630471	-0.0037556961	-0.0042753816	-0.004727088	-0.005117856	-0.005453095	-0.005737789	-0.005977094	-0.006174445	-0.0063355863	-0.0064633936	-0.006560661	-0.006631501	-0.0066790506	-0.0067053586	-0.0067145377	-0.006707743	-0.006688483	-0.006659001	-0.0066214055	-0.006576523	-0.006527327	-0.006475508	-0.006422177	-0.0063690245	-0.0063172802	-0.0062679425	-0.006222695	-0.006181173	-0.006145276	-0.0061144307	-0.0060892776	-0.006070845	-0.006058611	-0.006052956	-0.0060530975	-0.006059848	-0.0060720816	-0.006089583	-0.0061121583	-0.0061385706	-0.0061679333	-0.0062017515
0.003976494	0.0025311857	0.0012602583	0.0001398772	-0.0008477196	-0.0017187968	-0.0024868324	-0.0031622872	-0.003754817	-0.004271738	-0.0047214776	-0.0051104724	-0.0054430664	-0.005725652	-0.0059625655	-0.006157279	-0.0063152015	-0.0064385906	-0.0065335557	-0.006601028	-0.0066447407	-0.006667495	-0.00667309	-0.006663136	-0.0066410005	-0.0066073462	-0.006566219	-0.0065185204	-0.0064674243	-0.00641267	-0.006358154	-0.00630296	-0.006249815	-0.006199859	-0.006153919	-0.006112881	-0.0060768947	-0.0060471	-0.006024666	-0.00600864	-0.006000027	-0.005997628	-0.0060039163	-0.0060149357	-0.0060340613	-0.006059192	-0.0060889423	-0.006124519	-0.006163925	-0.0062063932
0.0039747246	0.0025292523	0.0012571365	0.00013615564	-0.0008511096	-0.001721546	-0.0024898052	-0.0031632483	-0.0037546009	-0.0042700544	-0.004718803	-0.0051048845	-0.0054352432	-0.005714871	-0.005947925	-0.0061410517	-0.006295301	-0.006416209	-0.00650616	-0.0065706447	-0.006610647	-0.006630011	-0.0066314563	-0.006617695	-0.0065921918	-0.006555155	-0.0065107644	-0.006459452	-0.0064050555	-0.006347768	-0.0062898397	-0.006232977	-0.006178394	-0.0061270297	-0.006079592	-0.006038271	-0.0060030073	-0.0059739053	-0.0059532225	-0.0059386715	-0.005932629	-0.0059348866	-0.0059438273	-0.005960852	-0.005985476	-0.0060164407	-0.0060544983	-0.0060974285	-0.0061465055	-0.00619857
0.0039689466	0.0025217347	0.0012497865	0.00012975186	-0.0008573979	-0.0017281622	-0.0024941638	-0.0031674802	-0.0037562028	-0.0042709038	-0.004716426	-0.005100675	-0.005428612	-0.0057052746	-0.005936615	-0.0061251	-0.0062756985	-0.0063931793	-0.0064806715	-0.0065397397	-0.0065766275	-0.0065919235	-0.006589748	-0.00657212	-0.0065419823	-0.006501332	-0.006453268	-0.006399125	-0.006340705	-0.006280437	-0.006219439	-0.0061597824	-0.0061029494	-0.0060495287	-0.0060010105	-0.005958855	-0.0059225485	-0.005894795	-0.005873762	-0.0058612823	-0.005857818	-0.0058628023	-0.00587561	-0.0058967993	-0.0059262663	-0.0059638694	-0.0060082152	-0.006058924	-0.0061162785	-0.0061779097
0.003958281	0.002510935	0.0012396015	0.00011987984	-0.00086746365	-0.0017364025	-0.002501808	-0.0031724945	-0.0037611648	-0.0042727664	-0.004716821	-0.0050984398	-0.005423039	-0.00569728	-0.005924754	-0.006110288	-0.006257817	-0.0063709468	-0.0064540654	-0.006510064	-0.00654231	-0.006553419	-0.006547019	-0.0065260753	-0.006491363	-0.0064463466	-0.006394066	-0.0063361824	-0.0062742457	-0.0062102675	-0.006146379	-0.006083764	-0.0060241	-0.0059684515	-0.005918145	-0.0058746934	-0.0058377758	-0.005808994	-0.0057881847	-0.005776599	-0.0057746693	-0.0057817176	-0.0057973713	-0.005823575	-0.0058572143	-0.005900666	-0.005951345	-0.0060090646	-0.0060730577	-0.0061435774
0.003942419	0.0024973042	0.0012251176	0.00010573864	-0.0008798614	-0.0017482936	-0.002511166	-0.0031812936	-0.0037669092	-0.0042765588	-0.004717812	-0.005096644	-0.0054189265	-0.0056894794	-0.005913906	-0.0060962066	-0.0062400326	-0.006349802	-0.0064282045	-0.0064801574	-0.0065080896	-0.006514795	-0.0065048933	-0.0064781085	-0.0064399466	-0.0063917115	-0.0063344166	-0.0062721893	-0.00620611	-0.00613869	-0.006071478	-0.006005317	-0.0059419945	-0.0058832765	-0.0058314875	-0.0057853013	-0.00574705	-0.0057174563	-0.0056963563	-0.0056858435	-0.0056846663	-0.0056937486	-0.00571166	-0.005740136	-0.005778514	-0.005825281	-0.0058823377	-0.0059460625	-0.0060183257	-0.006096475
0.0039236955	0.002478443	0.001207646	8.9369714e-05	-0.0008948222	-0.0017615557	-0.002523601	-0.003190942	-0.0037754178	-0.004282601	-0.004721716	-0.005097069	-0.005416356	-0.005683437	-0.0059047937	-0.006082788	-0.0062229484	-0.006328225	-0.0064029545	-0.006451264	-0.0064748377	-0.0064771622	-0.0064621046	-0.0064319	-0.0063876957	-0.006335318	-0.0062738433	-0.006207213	-0.0061367974	-0.0060655996	-0.0059934855	-0.005923353	-0.0058569238	-0.005795479	-0.005740106	-0.0056916997	-0.0056522638	-0.005620934	-0.005599864	-0.0055878237	-0.005586952	-0.0055963024	-0.005616866	-0.0056488737	-0.0056898817	-0.0057407543	-0.005802661	-0.005872868	-0.0059508756	-0.0060364828
0.0039001629	0.0024558902	0.0011864863	7.009879e-05	-0.0009127408	-0.0017779395	-0.0025380105	-0.003204286	-0.0037855878	-0.004290119	-0.004725896	-0.005099088	-0.005415201	-0.0056793317	-0.0058964714	-0.006070599	-0.006207086	-0.006307587	-0.0063791424	-0.0064225495	-0.0064413995	-0.006439343	-0.0064193234	-0.006384395	-0.006336093	-0.006278135	-0.0062123686	-0.0061406195	-0.006065637	-0.005989559	-0.00591366	-0.0058402345	-0.0057697967	-0.005704649	-0.005645469	-0.005594656	-0.005552165	-0.0055190474	-0.005496353	-0.0054843724	-0.0054829866	-0.0054933056	-0.005514607	-0.005547248	-0.005592048	-0.0056470037	-0.0057125017	-0.005787395	-0.0058712885	-0.0059648603
0.0038732365	0.0024306662	0.0011628382	4.7184527e-05	-0.00093399733	-0.001796104	-0.0025547892	-0.003218241	-0.0037976652	-0.004299596	-0.0047322437	-0.005102299	-0.005415149	-0.0056750774	-0.005888656	-0.0060593486	-0.006191477	-0.0062888116	-0.006355405	-0.0063936412	-0.0064087734	-0.0064019263	-0.006376639	-0.006336838	-0.006283529	-0.0062208995	-0.006149918	-0.006073542	-0.005993746	-0.005912952	-0.005832441	-0.0057535022	-0.0056792125	-0.0056100935	-0.005547881	-0.0054932833	-0.005447954	-0.0054121837	-0.0053874403	-0.0053734407	-0.0053718686	-0.0053820014	-0.005404055	-0.005438179	-0.0054840147	-0.0055424273	-0.005611323	-0.005690716	-0.005780399	-0.005880311
0.0038422607	0.0024007633	0.0011351518	2.2470951e-05	-0.00095718354	-0.0018174574	-0.002573207	-0.0032349378	-0.0038107783	-0.00431031	-0.004740119	-0.0051067024	-0.00541579	-0.0056729317	-0.0058826655	-0.0060490146	-0.006177306	-0.006270066	-0.006331779	-0.0063655004	-0.00637608	-0.006364234	-0.006334737	-0.0062899515	-0.0062312484	-0.0061626434	-0.006086953	-0.0060055107	-0.0059210956	-0.005834542	-0.005749449	-0.0056655705	-0.0055867136	-0.00551337	-0.005447246	-0.005388923	-0.0053397343	-0.0053008497	-0.0052736998	-0.005257942	-0.0052542835	-0.005263947	-0.005286142	-0.005320564	-0.005368538	-0.0054291487	-0.005500488	-0.0055843964	-0.005678281	-0.0057838783
0.0038068928	0.0023677684	0.0011049733	-6.2584877e-06	-0.0009827018	-0.00184156	-0.002594009	-0.003253132	-0.003826499	-0.00432273	-0.0047494173	-0.0051127896	-0.005418211	-0.005671762	-0.0058774203	-0.0060398504	-0.0061629713	-0.006252423	-0.006309636	-0.00633882	-0.0063437223	-0.006327264	-0.006291695	-0.006242171	-0.0061781704	-0.0061055943	-0.0060234815	-0.0059365556	-0.005847022	-0.0057558715	-0.0056641623	-0.0055761635	-0.0054920614	-0.0054138303	-0.005342968	-0.0052809045	-0.0052277744	-0.0051857755	-0.0051551536	-0.0051374063	-0.0051319674	-0.005138725	-0.0051606297	-0.005195938	-0.005243689	-0.0053057373	-0.0053800642	-0.005466856	-0.0055650175	-0.005674951
0.0037680715	0.002332233	0.001071997	-3.721565e-05	-0.0010112002	-0.001867719	-0.0026170015	-0.0032733455	-0.0038440078	-0.004336752	-0.004760392	-0.005120449	-0.005421944	-0.005671613	-0.0058728084	-0.006031178	-0.00615073	-0.0062344	-0.0062869936	-0.0063116997	-0.0063121915	-0.0062906668	-0.0062507167	-0.006194338	-0.006125957	-0.0060474947	-0.005959727	-0.0058680773	-0.0057715625	-0.005675152	-0.005578652	-0.005485013	-0.0053953156	-0.0053125396	-0.005236447	-0.005169034	-0.0051123947	-0.005065754	-0.005031869	-0.005010508	-0.005002819	-0.0050088316	-0.005029522	-0.005063519	-0.0051115155	-0.005173944	-0.005249761	-0.0053386763	-0.0054404587	-0.0055545717
0.0037257038	0.0022929385	0.0010355935	-7.0218e-05	-0.0010419264	-0.0018954575	-0.002642624	-0.0032951608	-0.0038626492	-0.0043527707	-0.0047724172	-0.005128272	-0.0054266676	-0.005671434	-0.005869448	-0.0060239956	-0.006138012	-0.00621821	-0.0062666833	-0.0062853172	-0.0062808692	-0.006254092	-0.006208457	-0.0061476827	-0.006073259	-0.0059885755	-0.0058963224	-0.00579831	-0.0056963637	-0.0055938736	-0.0054913536	-0.005392082	-0.005297117	-0.005209036	-0.0051275417	-0.0050551593	-0.004993513	-0.0049429387	-0.004904859	-0.0048798174	-0.004869193	-0.004872903	-0.004890293	-0.0049229637	-0.00497175	-0.005033873	-0.005110584	-0.0052019507	-0.005306594	-0.005423583
0.0036794692	0.002250947	0.0009955987	-0.00010729581	-0.0010748208	-0.0019254088	-0.0026692972	-0.0033193156	-0.003883034	-0.004369557	-0.0047855824	-0.005138822	-0.005432509	-0.0056740046	-0.005867481	-0.0060176477	-0.006127782	-0.006202653	-0.006245114	-0.006260708	-0.0062499866	-0.006217554	-0.006167516	-0.0061008483	-0.006020464	-0.005930595	-0.005831778	-0.0057279393	-0.0056204125	-0.005511999	-0.005403377	-0.0052987635	-0.0051976517	-0.005103439	-0.0050160065	-0.0049386993	-0.0048722923	-0.0048165694	-0.0047745183	-0.004745379	-0.004730217	-0.004730448	-0.0047454983	-0.004776828	-0.004823692	-0.0048848465	-0.0049622506	-0.0050543994	-0.0051610023	-0.0052809566
0.0036304332	0.0022049397	0.0009537786	-0.0001454018	-0.0011114031	-0.0019575432	-0.0026988685	-0.0033440366	-0.0039049238	-0.0043883026	-0.0048007965	-0.0051497817	-0.005440049	-0.0056776553	-0.005866766	-0.00601162	-0.006116882	-0.006187871	-0.0062254593	-0.0062351674	-0.0062196404	-0.006182529	-0.006126195	-0.0060537905	-0.005968228	-0.0058726966	-0.005768113	-0.005657643	-0.0055438355	-0.0054292157	-0.005315073	-0.0052038804	-0.0050967857	-0.0049964115	-0.0049036965	-0.0048203096	-0.004747279	-0.0046870485	-0.004639365	-0.004606165	-0.004586458	-0.0045828745	-0.004595369	-0.0046237707	-0.004668288	-0.0047289655	-0.004806161	-0.004898019	-0.0050061047	-0.005127631
0.0035775267	0.0021563992	0.0009089112	-0.00018667802	-0.0011476651	-0.0019916296	-0.002728343	-0.0033715442	-0.003929056	-0.0044080615	-0.00481686	-0.005161613	-0.005448088	-0.005680926	-0.0058658794	-0.0060066357	-0.006108001	-0.0061729252	-0.006206192	-0.006210923	-0.006190233	-0.0061473623	-0.0060851797	-0.0060079247	-0.0059160367	-0.00581415	-0.005703464	-0.0055875555	-0.0054678693	-0.0053466037	-0.0052253157	-0.0051078796	-0.004994184	-0.0048882663	-0.0047886	-0.0046989843	-0.004620649	-0.004554011	-0.0045010373	-0.004462585	-0.0044387355	-0.0044304654	-0.0044393316	-0.004464656	-0.004506819	-0.0045652986	-0.004641205	-0.0047323927	-0.0048411414	-0.004964292
0.003522016	0.0021052882	0.0008617975	-0.00023005158	-0.0011882931	-0.002028048	-0.0027615055	-0.0034000725	-0.00395336	-0.0044291914	-0.004834704	-0.0051750913	-0.0054572523	-0.0056861863	-0.0058666393	-0.0060025603	-0.006099187	-0.006159097	-0.006187707	-0.0061873123	-0.006161116	-0.0061123297	-0.0060457066	-0.0059614256	-0.00586424	-0.005756013	-0.0056394264	-0.005516976	-0.0053904057	-0.0052628815	-0.0051358268	-0.0050110444	-0.0048908517	-0.00477764	-0.0046722665	-0.0045763105	-0.0044911876	-0.0044188723	-0.004360132	-0.004316084	-0.0042868927	-0.004274182	-0.0042783096	-0.004299447	-0.004337929	-0.0043950006	-0.0044685826	-0.0045589358	-0.0046669915	-0.0047910884
0.003463328	0.002050411	0.00081146136	-0.00027580187	-0.0012294129	-0.0020657852	-0.0027962923	-0.0034307763	-0.003980331	-0.0044524	-0.0048532933	-0.005189851	-0.005467519	-0.00569129	-0.0058681443	-0.0059992224	-0.006091289	-0.006146662	-0.006169535	-0.0061639994	-0.006132379	-0.0060789585	-0.006005548	-0.005915813	-0.005812645	-0.0056982413	-0.0055753365	-0.0054462776	-0.0053132474	-0.0051787794	-0.0050453246	-0.0049142465	-0.0047878027	-0.004667394	-0.0045546964	-0.004452288	-0.0043606237	-0.0042812005	-0.004216045	-0.004166141	-0.004130915	-0.004113719	-0.004112482	-0.0041291043	-0.004164338	-0.0042173117	-0.0042889416	-0.004377708	-0.0044833943	-0.0046082214
0.0034004487	0.0019939542	0.00075902045	-0.00032369792	-0.0012740716	-0.002105549	-0.002832152	-0.0034624785	-0.0040082484	-0.004475437	-0.0048725754	-0.005205363	-0.0054791197	-0.005699411	-0.005870223	-0.0059973374	-0.006083682	-0.0061341003	-0.0061526597	-0.0061415583	-0.006104231	-0.0060453415	-0.005965896	-0.0058705583	-0.0057616904	-0.0056407377	-0.0055113807	-0.0053758323	-0.0052367896	-0.005095482	-0.004954383	-0.004815869	-0.0046828017	-0.004555598	-0.004435815	-0.004326202	-0.004227616	-0.0041421205	-0.0040702596	-0.0040133744	-0.003972009	-0.003948353	-0.0039418787	-0.003953859	-0.003984876	-0.0040336847	-0.004101388	-0.004188165	-0.0042931437	-0.0044152215
0.0033360273	0.0019341148	0.00070466474	-0.0003738217	-0.0013199523	-0.00214684	-0.0028695688	-0.0034966692	-0.004037656	-0.004501231	-0.00489375	-0.005222231	-0.005491294	-0.0057065636	-0.0058731586	-0.005995624	-0.006077677	-0.0061229244	-0.0061357766	-0.006119199	-0.006076917	-0.0060118884	-0.0059271157	-0.0058258325	-0.0057102367	-0.0055834427	-0.005447738	-0.005305618	-0.0051594228	-0.005011618	-0.0048636347	-0.00471887	-0.0045772493	-0.004443012	-0.0043163896	-0.004199624	-0.0040931776	-0.004000254	-0.003921151	-0.00385762	-0.0038097426	-0.0037795156	-0.0037671626	-0.0037735924	-0.0037993416	-0.0038443282	-0.003908299	-0.0039913133	-0.0040938407	-0.0042142645
0.003267929	0.0018729046	0.0006486289	-0.00042580068	-0.001367189	-0.002189964	-0.002908662	-0.0035306588	-0.004068546	-0.0045270547	-0.0049163476	-0.005239658	-0.005504094	-0.0057152286	-0.0058773085	-0.005994782	-0.0060719773	-0.0061119497	-0.0061198175	-0.0060977265	-0.006049998	-0.0059793964	-0.005888298	-0.0057810023	-0.005659431	-0.005526051	-0.0053839907	-0.0052354857	-0.0050821304	-0.004927635	-0.004772797	-0.004620157	-0.0044721365	-0.0043299124	-0.0041956156	-0.0040707886	-0.0039582327	-0.0038575232	-0.0037705824	-0.0036990568	-0.00364504	-0.0036078617	-0.0035891533	-0.003589049	-0.003608659	-0.0036486685	-0.0037084073	-0.0037874654	-0.0038860738	-0.0040050745
0.0031982623	0.0018078834	0.00058869645	-0.00048032403	-0.00141716	-0.0022350103	-0.0029487088	-0.0035672188	-0.004100263	-0.004554704	-0.004938796	-0.0052586496	-0.0055181384	-0.0057253614	-0.0058823675	-0.0059948564	-0.006067209	-0.006102234	-0.006103985	-0.006077096	-0.0060240775	-0.005947605	-0.0058513284	-0.005737573	-0.005609691	-0.0054697543	-0.0053214654	-0.0051656812	-0.005005792	-0.004843399	-0.004681036	-0.004521668	-0.0043665096	-0.004216574	-0.0040745065	-0.003942147	-0.0038207918	-0.0037127435	-0.0036179572	-0.003539756	-0.0034773499	-0.0034335032	-0.003407739	-0.0034010634	-0.003414318	-0.0034483671	-0.0035029575	-0.0035773441	-0.0036727786	-0.0037877038
0.0031248033	0.0017411895	0.0005274862	-0.0005366877	-0.0014674664	-0.002281621	-0.0029905587	-0.0036050305	-0.004133217	-0.0045830756	-0.0049628615	-0.0052780733	-0.005533263	-0.0057350695	-0.005887747	-0.005995244	-0.0060621873	-0.006093122	-0.006089464	-0.006057173	-0.0059984326	-0.0059161335	-0.005813755	-0.0056935847	-0.0055598468	-0.005413443	-0.0052581355	-0.0050960407	-0.004929632	-0.004759796	-0.004591018	-0.004423514	-0.00426019	-0.0041026175	-0.003952831	-0.0038125739	-0.0036828816	-0.0035669282	-0.0034645274	-0.0033782348	-0.0033084005	-0.0032562464	-0.0032225475	-0.0032090992	-0.0032152832	-0.0032432154	-0.0032915547	-0.0033610389	-0.003451243	-0.0035626069
0.0030500367	0.0016721673	0.00046434999	-0.0005943328	-0.0015209094	-0.0023303404	-0.003033936	-0.003643237	-0.0041672364	-0.004613243	-0.0049880818	-0.005298279	-0.005549647	-0.005746603	-0.005893603	-0.0059967116	-0.0060585067	-0.006083593	-0.0060755536	-0.00603725	-0.005972825	-0.0058844537	-0.0057770014	-0.0056503937	-0.005510643	-0.005358532	-0.005196549	-0.005026497	-0.004852921	-0.0046764314	-0.0045000985	-0.004324831	-0.0041544214	-0.0039891824	-0.0038306862	-0.0036823526	-0.003545016	-0.0034201741	-0.0033096597	-0.0032144487	-0.0031366348	-0.0030763596	-0.003034979	-0.003013499	-0.0030135438	-0.0030340329	-0.0030755997	-0.003139168	-0.003223814	-0.003330417
0.0029717162	0.0016004145	0.00039920956	-0.00065421313	-0.0015750825	-0.0023795888	-0.0030786693	-0.0036836192	-0.0042029023	-0.0046435967	-0.0050136	-0.00531888	-0.005565338	-0.0057575405	-0.005900651	-0.0059980825	-0.0060559064	-0.0060760006	-0.006061606	-0.006018311	-0.005947791	-0.005854465	-0.005740255	-0.00560835	-0.0054611117	-0.0053027123	-0.0051343516	-0.004958302	-0.00477688	-0.0045938715	-0.004409611	-0.00422734	-0.0040486157	-0.0038746148	-0.003708765	-0.003551744	-0.0034060776	-0.0032732263	-0.0031533986	-0.0030500889	-0.0029631183	-0.0028943047	-0.002844803	-0.0028152317	-0.0028070807	-0.0028197542	-0.0028549358	-0.0029122978	-0.0029911026	-0.0030920506
0.0028916858	0.0015267357	0.00033208355	-0.000715971	-0.001630947	-0.0024302378	-0.0031248704	-0.0037239194	-0.0042394474	-0.0046754777	-0.00504072	-0.0053416938	-0.00558272	-0.0057702065	-0.0059081987	-0.0060011744	-0.006052859	-0.006067723	-0.006047994	-0.005999744	-0.0059231445	-0.005824417	-0.0057039335	-0.0055660754	-0.0054135993	-0.0052477866	-0.0050718784	-0.004890196	-0.0047018602	-0.004510477	-0.004319079	-0.0041285753	-0.0039421767	-0.0037605911	-0.0035858452	-0.0034209639	-0.003266804	-0.0031244308	-0.0029967427	-0.0028839335	-0.0027887747	-0.002711393	-0.0026531443	-0.0026149228	-0.002598174	-0.0026028082	-0.002630107	-0.0026795864	-0.0027521774	-0.002847284
0.0028090589	0.0014514886	0.00026280805	-0.0007790476	-0.0016887113	-0.0024825558	-0.0031713396	-0.003766857	-0.004275739	-0.0047076046	-0.005068958	-0.0053639263	-0.0056006312	-0.005783446	-0.005916424	-0.006003812	-0.006050959	-0.006060213	-0.0060360953	-0.0059817284	-0.0059004277	-0.0057950392	-0.0056685805	-0.005524993	-0.005365096	-0.005193822	-0.005011514	-0.004821196	-0.0046264604	-0.0044288933	-0.004229553	-0.0040309727	-0.0038358122	-0.0036469623	-0.0034639612	-0.003290072	-0.003126964	-0.002976343	-0.0028389245	-0.0027176365	-0.0026124269	-0.0025257468	-0.002458848	-0.0024120137	-0.0023857057	-0.0023821965	-0.0024009943	-0.0024429038	-0.002508089	-0.0025961697
0.002723962	0.0013737641	0.00019180775	-0.00084302574	-0.0017479509	-0.0025362	-0.0032197535	-0.0038098693	-0.0043142214	-0.0047412664	-0.0050966516	-0.0053878054	-0.0056191906	-0.005797282	-0.00592532	-0.006007433	-0.006049685	-0.006053418	-0.0060242116	-0.0059640706	-0.005876921	-0.0057664663	-0.005633682	-0.0054829568	-0.005317621	-0.005139366	-0.0049509704	-0.0047542974	-0.004551515	-0.004346065	-0.0041395947	-0.003933437	-0.0037314966	-0.003533356	-0.003342539	-0.0031599924	-0.0029875562	-0.0028271005	-0.0026817173	-0.0025504231	-0.0024359748	-0.002339594	-0.0022634342	-0.0022065341	-0.0021718368	-0.0021589994	-0.0021693856	-0.0022030175	-0.0022599548	-0.0023408234
0.0026376434	0.0012951046	0.00011945516	-0.0009094998	-0.0018081516	-0.002590619	-0.0032688677	-0.003854081	-0.0043537244	-0.004775077	-0.005125895	-0.0054121986	-0.0056386515	-0.0058115423	-0.0059341863	-0.006012261	-0.006047681	-0.0060471296	-0.0060121045	-0.0059471503	-0.0058538765	-0.0057373494	-0.0055991337	-0.005443059	-0.005271286	-0.005085923	-0.0048912093	-0.004687369	-0.004478194	-0.004264757	-0.0040507987	-0.0038373545	-0.0036261827	-0.0034208223	-0.0032201707	-0.0030286983	-0.0028482005	-0.0026787892	-0.002523169	-0.0023826659	-0.0022589937	-0.0021529794	-0.0020667017	-0.001999855	-0.0019553825	-0.0019330308	-0.001934439	-0.0019586608	-0.0020078123	-0.0020798668
0.0025487803	0.001213871	4.5113266e-05	-0.0009771436	-0.0018694326	-0.0026464537	-0.0033197775	-0.003898695	-0.004393354	-0.00480932	-0.005155526	-0.005436465	-0.005658865	-0.005826153	-0.0059444457	-0.0060161278	-0.0060480535	-0.0060409307	-0.0060005933	-0.005930297	-0.005831696	-0.0057096407	-0.0055653676	-0.0054030567	-0.005224861	-0.005033672	-0.00483115	-0.0046207085	-0.004404381	-0.004183598	-0.0039625913	-0.0037404597	-0.003522031	-0.0033072159	-0.0030994713	-0.0028985515	-0.0027085245	-0.002530314	-0.0023647249	-0.0022148862	-0.0020812675	-0.0019656718	-0.0018682405	-0.0017924607	-0.0017372817	-0.0017053187	-0.0016964301	-0.0017112195	-0.0017509162	-0.0018147305
0.002458036	0.0011312105	-3.060326e-05	-0.0010460988	-0.0019326359	-0.0027038604	-0.0033711866	-0.0039450377	-0.004433587	-0.0048455372	-0.005186051	-0.0054627433	-0.005679302	-0.0058418363	-0.005954556	-0.0060212165	-0.006047763	-0.0060358793	-0.0059902146	-0.0059138536	-0.0058094785	-0.0056820437	-0.0055315644	-0.0053628758	-0.005178705	-0.0049803555	-0.004772216	-0.0045547485	-0.004331365	-0.004103847	-0.0038745776	-0.003644757	-0.0034175292	-0.0031950474	-0.0029784068	-0.002769515	-0.0025695786	-0.0023815036	-0.0022066757	-0.0020471588	-0.0019034445	-0.0017773136	-0.001669988	-0.0015833452	-0.0015187785	-0.0014755577	-0.0014570728	-0.0014613718	-0.001491107	-0.0015460327
0.0023650788	0.0010463111	-0.000107523054	-0.0011160895	-0.0019965246	-0.0027616695	-0.0034230873	-0.003991507	-0.004475124	-0.004881844	-0.005217567	-0.0054878443	-0.0057002455	-0.0058571175	-0.005965583	-0.006026827	-0.006047845	-0.0060306937	-0.0059794486	-0.005897738	-0.0057880506	-0.0056542233	-0.005498402	-0.005323738	-0.0051334426	-0.0049293265	-0.0047137886	-0.0044894665	-0.004258923	-0.0040235743	-0.003786631	-0.0035499558	-0.0033144802	-0.0030827746	-0.002857931	-0.0026403517	-0.0024312735	-0.0022339076	-0.0020495132	-0.0018797219	-0.0017256737	-0.0015887469	-0.0014710948	-0.0013736635	-0.0012980402	-0.001244925	-0.001215294	-0.001209572	-0.001228869	-0.0012732744
0.002271045	0.00096005574	-0.00018615276	-0.0011876673	-0.0020615011	-0.0028203651	-0.0034761354	-0.004039064	-0.0045171455	-0.0049188733	-0.0052485988	-0.0055143163	-0.005720921	-0.005873516	-0.00597623	-0.0060327053	-0.0060479864	-0.0060261935	-0.0059692785	-0.005882524	-0.005766906	-0.0056271777	-0.0054651126	-0.005285099	-0.005088091	-0.0048770383	-0.004655093	-0.0044246837	-0.0041870773	-0.00394509	-0.003700301	-0.0034552366	-0.0032131225	-0.0029722974	-0.0027382895	-0.0025120229	-0.0022940114	-0.0020869076	-0.0018920451	-0.0017119646	-0.0015479028	-0.0014002919	-0.0012721866	-0.0011644214	-0.0010777265	-0.0010124967	-0.00097188354	-0.0009556785	-0.0009640157	-0.0009979531
0.0021748282	0.00087306276	-0.00026581436	-0.0012606978	-0.0021277815	-0.002880685	-0.003531009	-0.0040876344	-0.0045601055	-0.004955761	-0.0052804425	-0.005541727	-0.005743347	-0.0058901384	-0.0059871376	-0.006038785	-0.006049171	-0.006021641	-0.0059596	-0.005867198	-0.005745806	-0.005600378	-0.0054330155	-0.0052465945	-0.005043134	-0.004826419	-0.0045981035	-0.004360251	-0.0041157454	-0.0038659275	-0.003614217	-0.0033619627	-0.0031103045	-0.0028618947	-0.002619803	-0.0023837239	-0.002157174	-0.0019398853	-0.0017363653	-0.0015454963	-0.0013708994	-0.0012123063	-0.0010735244	-0.0009541586	-0.00085534155	-0.00078012794	-0.0007279813	-0.00070045143	-0.00069731474	-0.00071989
0.0020773	0.00078390166	-0.00034663454	-0.0013341457	-0.0021944717	-0.0029414743	-0.0035852566	-0.0041361377	-0.0046036616	-0.004993707	-0.005313009	-0.005569063	-0.005764723	-0.0059069395	-0.0059985295	-0.0060450584	-0.006050989	-0.0060171485	-0.0059503317	-0.005851865	-0.005724877	-0.005573608	-0.0054007694	-0.0052083805	-0.004999444	-0.0047755614	-0.0045407265	-0.0042961165	-0.004044704	-0.0037880242	-0.0035284907	-0.0032684281	-0.0030091256	-0.0027527064	-0.002501607	-0.0022563562	-0.0020204335	-0.0017943084	-0.001579605	-0.0013790578	-0.0011943504	-0.0010254458	-0.00087457895	-0.0007433668	-0.00063446164	-0.0005469546	-0.00048339367	-0.00044303015	-0.000428956	-0.00044111162
0.0019782297	0.0006936081	-0.0004293248	-0.0014093518	-0.0022629127	-0.0030029863	-0.0036409944	-0.004186146	-0.0046480745	-0.005032629	-0.0053467304	-0.0055959597	-0.0057872534	-0.005923763	-0.0060107335	-0.0060518607	-0.006051533	-0.006013401	-0.00594078	-0.0058366135	-0.0057050213	-0.0055477694	-0.005368702	-0.005170673	-0.0049554706	-0.004725747	-0.0044841617	-0.0042328015	-0.0039746985	-0.0037105307	-0.003444083	-0.0031758323	-0.0029086322	-0.002644077	-0.0023842081	-0.0021312833	-0.0018852875	-0.0016495809	-0.0014250875	-0.0012136623	-0.0010181591	-0.00083851814	-0.000677228	-0.00053429604	-0.00041313842	-0.0003141798	-0.0002383031	-0.00018594787	-0.00015949085	-0.00015870109
0.001876846	0.0006019175	-0.0005120486	-0.0014849007	-0.0023317412	-0.0030650347	-0.0036969185	-0.0042368993	-0.0046921074	-0.0050713792	-0.0053795427	-0.005625099	-0.005809471	-0.005941339	-0.00602261	-0.0060589015	-0.0060532093	-0.006009944	-0.0059317574	-0.005822517	-0.005684845	-0.005522728	-0.005337134	-0.005132735	-0.004911676	-0.0046765655	-0.004428163	-0.0041703284	-0.0039048344	-0.0036341473	-0.003359899	-0.0030843094	-0.0028095096	-0.0025365055	-0.0022679195	-0.0020054951	-0.0017505735	-0.001505509	-0.0012712851	-0.0010500848	-0.00084305555	-0.00065246224	-0.00047934428	-0.0003256984	-0.00019260123	-8.074939e-05	7.312745e-06	7.100776e-05	0.00011014193	0.00012335181
0.0017751791	0.00050861016	-0.0005972013	-0.0015623793	-0.002400905	-0.003127806	-0.003753662	-0.004287377	-0.004737146	-0.005110316	-0.005413398	-0.005653076	-0.0058326423	-0.005959235	-0.0060348734	-0.0060665086	-0.0060545877	-0.0060064495	-0.0059224367	-0.0058079585	-0.0056650266	-0.005496517	-0.0053066164	-0.0050958768	-0.004868537	-0.004626453	-0.0043722317	-0.004108183	-0.0038361177	-0.0035575852	-0.0032774433	-0.0029935688	-0.0027104318	-0.0024293065	-0.002152279	-0.001881212	-0.0016172007	-0.0013624057	-0.0011183694	-0.0008864552	-0.0006694123	-0.00046762824	-0.00028304383	-0.0001174584	2.7693808e-05	0.00015158951	0.0002518259	0.00032945722	0.0003807731	0.0004068613
0.0016713999	0.00041548535	-0.000682652	-0.0016400814	-0.0024714842	-0.0031921566	-0.0038113669	-0.0043386817	-0.0047823936	-0.005150318	-0.0054476857	-0.0056808963	-0.0058562607	-0.0059763417	-0.0060473904	-0.006072916	-0.0060569793	-0.0060030594	-0.005914174	-0.0057937726	-0.005645424	-0.0054716393	-0.005275242	-0.0050592124	-0.0048256963	-0.0045779273	-0.0043165237	-0.0040464327	-0.0037670955	-0.0034822598	-0.0031941086	-0.002903767	-0.0026126057	-0.0023238212	-0.0020382553	-0.0017587095	-0.0014854968	-0.0012204945	-0.00096648186	-0.0007245019	-0.0004965067	-0.00028384104	-8.747727e-05	8.916482e-05	0.00024709105	0.00038293004	0.0004967116	0.000586655	0.00065166503	0.00069086254
0.0015679076	0.00031978264	-0.0007694587	-0.0017185286	-0.0025428236	-0.0032564104	-0.0038684458	-0.004390031	-0.0048275962	-0.0051892847	-0.0054818913	-0.0057098567	-0.0058791637	-0.0059946403	-0.006060347	-0.0060805306	-0.006058924	-0.0059993938	-0.0059051365	-0.005779654	-0.005625561	-0.005446106	-0.005244687	-0.005022466	-0.004783809	-0.0045290515	-0.0042622536	-0.0039849877	-0.0036997423	-0.003408067	-0.003111519	-0.002814144	-0.0025156736	-0.0022192448	-0.0019246861	-0.0016361922	-0.001354374	-0.0010801777	-0.0008163005	-0.00056441873	-0.00032480806	-0.00010149926	0.00010625273	0.00029530376	0.00046534836	0.00061330944	0.00074052066	0.0008435659	0.00092118233	0.000974074
0.0014618263	0.00022390485	-0.00085631013	-0.0017979816	-0.0026145056	-0.0033210143	-0.003927514	-0.0044414997	-0.0048739314	-0.0052297562	-0.005516812	-0.005738646	-0.005903274	-0.0060125366	-0.006072901	-0.006087832	-0.0060611293	-0.0059959143	-0.0058963373	-0.0057658777	-0.0056067407	-0.00542105	-0.0052135363	-0.004986219	-0.004740894	-0.004480988	-0.0042076632	-0.003924042	-0.003632322	-0.0033335164	-0.0030309558	-0.0027253628	-0.0024193078	-0.0021143258	-0.0018128976	-0.0015154928	-0.0012241304	-0.0009412542	-0.0006671399	-0.00040476397	-0.0001558736	7.922575e-05	0.0002983585	0.0004999973	0.0006816536	0.000842765	0.0009822994	0.0010991283	0.0011909455	0.0012571029
0.0013538264	0.00012686104	-0.000944525	-0.0018779263	-0.002687849	-0.0033871382	-0.003986113	-0.0044949204	-0.0049204826	-0.0052697584	-0.0055513754	-0.005768135	-0.005926281	-0.006030895	-0.006085515	-0.006095201	-0.0060633346	-0.005993277	-0.005888179	-0.005751118	-0.0055865124	-0.0053968877	-0.005183175	-0.0049502477	-0.0046991706	-0.004433118	-0.004154004	-0.00386367	-0.0035650209	-0.00326024	-0.0029502288	-0.0026379973	-0.002324745	-0.0020119548	-0.0017020404	-0.001395911	-0.0010959506	-0.00080373883	-0.0005197227	-0.00024747103	1.2230128e-05	0.00025831163	0.00048935786	0.0007022135	0.0008969605	0.0010711476	0.0012238398	0.001353234	0.0014588386	0.0015388951
0.001246661	2.8662384e-05	-0.0010335669	-0.0019584447	-0.0027603507	-0.0034525543	-0.004045233	-0.004547186	-0.004966989	-0.0053109005	-0.0055855885	-0.0057973936	-0.005949922	-0.0060484484	-0.0060983226	-0.006102696	-0.0060649663	-0.005989626	-0.0058799833	-0.005737588	-0.0055676624	-0.005371362	-0.005153261	-0.004914388	-0.0046573505	-0.0043854117	-0.004100263	-0.0038042963	-0.0034992248	-0.0031876862	-0.0028712228	-0.0025512725	-0.0022299215	-0.0019102022	-0.001591593	-0.001277417	-0.0009685457	-0.00066679716	-0.00037416443	-9.1355294e-05	0.00017891452	0.00043649226	0.000678394	0.00090308115	0.0011103041	0.0012971833	0.0014628172	0.0016059428	0.0017254241	0.0018201172
0.0011377782	-7.0709735e-05	-0.0011232123	-0.0020401925	-0.0028341636	-0.0035189316	-0.0041042715	-0.0046000555	-0.005013369	-0.0053515434	-0.005620733	-0.005825907	-0.0059732795	-0.006067179	-0.0061111674	-0.006109953	-0.006067142	-0.005986236	-0.005870901	-0.0057240427	-0.0055487454	-0.0053467974	-0.0051228255	-0.0048778653	-0.00461556	-0.004338324	-0.0040465593	-0.0037442595	-0.003433533	-0.0031153262	-0.0027921572	-0.0024654344	-0.0021369457	-0.0018091425	-0.0014824122	-0.0011600628	-0.000842832	-0.0005319938	-0.00022957847	6.349012e-05	0.00034436956	0.000611566	0.00086482614	0.0011016205	0.0013214536	0.0015209354	0.0016998686	0.0018573366	0.001991164	0.0021002442
0.0010277554	-0.00016969442	-0.0012134686	-0.0021217614	-0.0029081851	-0.003585048	-0.0041648	-0.004652731	-0.00506074	-0.0053927526	-0.0056557804	-0.0058553144	-0.005997248	-0.0060849264	-0.006123595	-0.006117463	-0.0060697347	-0.0059831142	-0.005862668	-0.0057095885	-0.0055292994	-0.005322255	-0.005092837	-0.0048427954	-0.0045742914	-0.004290983	-0.0039942563	-0.0036859214	-0.0033682436	-0.0030434802	-0.002713047	-0.0023796111	-0.0020448267	-0.0017089546	-0.0013752282	-0.0010442436	-0.00071807206	-0.00039867684	-8.6814165e-05	0.00021592155	0.0005065352	0.00078526884	0.0010496154	0.0012989417	0.0015302822	0.0017426759	0.0019358844	0.0021059029	0.002254393	0.0023773052
0.0009172261	-0.0002696477	-0.001304768	-0.0022043064	-0.0029824004	-0.0036528036	-0.004224457	-0.0047068	-0.0051077455	-0.005433023	-0.005690582	-0.005884394	-0.006020814	-0.0061032027	-0.0061366633	-0.006124474	-0.006070815	-0.005979769	-0.0058537275	-0.0056958348	-0.0055095702	-0.0052977875	-0.0050623864	-0.0048072487	-0.004533246	-0.004244253	-0.0039412975	-0.003627345	-0.0033035874	-0.0029722154	-0.0026354194	-0.002295211	-0.001953341	-0.0016103238	-0.0012681261	-0.0009301752	-0.0005953014	-0.0002667494	5.4154545e-05	0.00036671758	0.00066807866	0.0009573512	0.0012329146	0.0014932975	0.0017373003	0.0019626468	0.002168052	0.0023529232	0.002515085	0.0026534684
0.00080552325	-0.0003714189	-0.0013959929	-0.0022872686	-0.0030570626	-0.0037199482	-0.0042845085	-0.0047597736	-0.005154133	-0.0054744557	-0.0057253838	-0.0059137493	-0.006043829	-0.0061213747	-0.006148681	-0.006131083	-0.0060730353	-0.0059761554	-0.0058452487	-0.0056823567	-0.005490586	-0.005273029	-0.00503283	-0.0047720224	-0.0044924095	-0.0041971356	-0.0038891733	-0.0035692528	-0.0032391474	-0.002902031	-0.002559051	-0.002212055	-0.0018621534	-0.0015123188	-0.0011630729	-0.000816606	-0.00047383085	-0.00013641268	0.00019361451	0.0005151555	0.0008267127	0.0011264905	0.0014133342	0.0016858354	0.0019410141	0.0021799132	0.0023986064	0.0025971383	0.0027739182	0.002926547
0.0006931685	-0.0004726462	-0.0014886633	-0.0023699552	-0.003132835	-0.0037875548	-0.004344806	-0.0048136935	-0.0052010417	-0.005514942	-0.0057603717	-0.0059424266	-0.0060666427	-0.006138988	-0.0061607957	-0.0061386228	-0.006074026	-0.005972199	-0.0058352947	-0.0056672394	-0.0054712296	-0.005248368	-0.0050026476	-0.004736088	-0.0044514835	-0.0041512176	-0.0038368478	-0.0035111606	-0.0031750202	-0.0028318018	-0.002482973	-0.002128929	-0.0017726049	-0.0014154017	-0.0010590404	-0.00070437044	-0.00035394728	-8.024275e-06	0.00033135712	0.00066222623	0.0009836033	0.0012938641	0.0015914924	0.0018755272	0.0021428987	0.0023939721	0.0026258714	0.0028386675	0.003029123	0.00319691
0.0005809441	-0.0005749166	-0.0015810803	-0.002453871	-0.003208153	-0.0038549677	-0.004405685	-0.0048676804	-0.0052483007	-0.0055555403	-0.00579495	-0.005971141	-0.006090559	-0.006156251	-0.0061731413	-0.006145209	-0.0060758144	-0.0059680045	-0.005826518	-0.0056533664	-0.005450532	-0.0052235946	-0.004972227	-0.004700534	-0.0044108927	-0.004104823	-0.0037854165	-0.0034530163	-0.0031117052	-0.002762802	-0.0024067685	-0.0020470545	-0.0016838834	-0.0013196915	-0.0009558797	-0.00059398264	-0.000235077	0.00011873618	0.00046684593	0.00080711767	0.0011381656	0.0014582127	0.0017667972	0.0020619147	0.002342347	0.0026057586	0.0028504804	0.0030766986	0.0032818206	0.0034639612
0.0004666783	-0.00067775697	-0.0016736314	-0.0025369748	-0.0032840297	-0.0039234012	-0.004466206	-0.0049207285	-0.0052954108	-0.0055966005	-0.0058291256	-0.0060002953	-0.0061132535	-0.0061736554	-0.0061855093	-0.006151825	-0.0060769096	-0.005964406	-0.0058174804	-0.0056387186	-0.005431786	-0.0051984563	-0.004942365	-0.004665166	-0.0043699965	-0.004058838	-0.0037335977	-0.0033960566	-0.003048472	-0.0026932582	-0.002331242	-0.0019652918	-0.0015958548	-0.0012243912	-0.00085449964	-0.00048466027	-0.00011797249	0.00024442002	0.0006009713	0.00094996765	0.0012910552	0.0016213842	0.0019405745	0.0022465475	0.0025385693	0.0028141104	0.003072504	0.003312055	0.0035311505	0.0037282594
0.00035301968	-0.0007802844	-0.001766555	-0.0026219264	-0.0033591166	-0.003990799	-0.0045265257	-0.0049735755	-0.005342439	-0.0056374893	-0.005863324	-0.0060286075	-0.006135367	-0.006190665	-0.0061965585	-0.006157644	-0.006077975	-0.005960226	-0.005807668	-0.005624026	-0.0054119825	-0.005173661	-0.0049119964	-0.0046298057	-0.0043292195	-0.0040120035	-0.0036818981	-0.0033387095	-0.00298547	-0.0026247501	-0.002257362	-0.0018848851	-0.0015087947	-0.0011310875	-0.00075318664	-0.00037612766	-2.6077032e-06	0.0003680177	0.000733234	0.001091402	0.0014404841	0.0017815195	0.002111975	0.0024283826	0.002731558	0.0030197687	0.0032913648	0.0035436265	0.003777124	0.003989212
0.00023811683	-0.0008845255	-0.0018608868	-0.002706103	-0.0034355968	-0.004058942	-0.0045869127	-0.005028367	-0.005389206	-0.0056770816	-0.0058980063	-0.0060566813	-0.0061584488	-0.0062067583	-0.0062078983	-0.006163411	-0.0060785115	-0.0059560314	-0.0057980046	-0.0056085587	-0.0053921714	-0.005147405	-0.004881464	-0.0045947954	-0.004288152	-0.003966816	-0.0036302507	-0.0032819584	-0.0029232278	-0.0025565699	-0.0021832883	-0.0018045753	-0.0014221594	-0.0010386035	-0.0006537661	-0.00026927516	0.000111635774	0.0004899278	0.0008630939	0.0012295581	0.0015899688	0.0019390881	0.0022796094	0.0026071034	0.0029224977	0.0032221451	0.0035057254	0.0037726797	0.0040190555	0.004245922
0.00012368336	-0.000988096	-0.0019540787	-0.0027905256	-0.0035113767	-0.0041270405	-0.0046477616	-0.0050813705	-0.0054361	-0.0057170764	-0.005931996	-0.0060844943	-0.0061802343	-0.0062238947	-0.006218821	-0.0061686337	-0.0060779825	-0.0059502646	-0.0057876334	-0.0055936277	-0.0053708777	-0.005122632	-0.0048509613	-0.004558727	-0.0042473823	-0.003920786	-0.0035787672	-0.0032255948	-0.0028618202	-0.0024892166	-0.0021099225	-0.0017251223	-0.0013371408	-0.00094653666	-0.00055499375	-0.00016452745	0.00022479519	0.00061033294	0.0009916909	0.0013666302	0.0017353818	0.0020949878	0.0024450012	0.0027832165	0.0031098276	0.0034213997	0.0037173554	0.003996875	0.0042579025	0.0044993237
8.475035e-06	-0.0010919124	-0.0020476952	-0.0028752312	-0.0035869256	-0.004194692	-0.0047074407	-0.0051342472	-0.0054823086	-0.005757116	-0.0059656873	-0.0061123446	-0.0062023997	-0.006240122	-0.00622949	-0.0061739683	-0.006078556	-0.0059449747	-0.005776949	-0.005578093	-0.005350217	-0.00509724	-0.0048202276	-0.004522562	-0.004207067	-0.0038748085	-0.0035281554	-0.003169395	-0.0027997196	-0.0024217516	-0.0020368844	-0.0016466826	-0.0012524948	-0.0008556023	-0.00045779347	-6.025657e-05	0.000335671	0.0007288307	0.0011178516	0.0015017092	0.0018786862	0.0022473745	0.0026078187	0.002956707	0.0032933354	0.0036172941	0.0039257556	0.004217811	0.004492551	0.004747901
-0.00010726601	-0.0011967719	-0.0021418482	-0.002960056	-0.0036629587	-0.00426241	-0.004767917	-0.0051876083	-0.005528562	-0.0057968795	-0.0059987977	-0.0061394423	-0.006224282	-0.0062552392	-0.006238848	-0.006178975	-0.006078273	-0.0059386045	-0.00576552	-0.005562477	-0.0053288266	-0.005070545	-0.0047894195	-0.0044869334	-0.004165709	-0.0038283393	-0.0034769997	-0.0031126589	-0.0027386472	-0.0023550093	-0.0019644499	-0.00156869	-0.0011682361	-0.0007658079	-0.00036162138	4.2669475e-05	0.00044567138	0.0008459203	0.0012426823	0.0016346276	0.0020200424	0.0023979247	0.0027665198	0.0031268373	0.0034742095	0.0038094036	0.0041302107	0.004435826	0.004722886	0.0049929917
-0.0002238676	-0.0013012066	-0.0022360757	-0.0030450225	-0.0037390888	-0.0043303147	-0.0048281625	-0.005239792	-0.0055739433	-0.0058360994	-0.0060314983	-0.0061658174	-0.0062444806	-0.0062707365	-0.006248243	-0.00618314	-0.006076671	-0.0059329346	-0.0057551563	-0.0055454895	-0.005308397	-0.005044237	-0.004758589	-0.0044510216	-0.004124373	-0.0037822574	-0.003426142	-0.0030567572	-0.0026767552	-0.002288133	-0.0018929094	-0.0014909208	-0.0010849833	-0.00067739934	-0.00026619807	0.00014416873	0.00055390224	0.0009615645	0.001365833	0.0017648488	0.0021591447	0.0025458	0.0029242486	0.0032939203	0.0036521778	0.0039980896	0.00433065	0.0046486557	0.004949432	0.0052334853
-0.00033916533	-0.0014056936	-0.00233002	-0.0031294227	-0.0038148388	-0.004397288	-0.004887864	-0.0052929744	-0.0056195706	-0.0058751926	-0.0060642064	-0.0061926767	-0.00626491	-0.0062858537	-0.006258264	-0.006187007	-0.0060753524	-0.0059257597	-0.0057428256	-0.0055287406	-0.005286142	-0.0050178543	-0.004726179	-0.0044144765	-0.0040833056	-0.00373628	-0.0033747181	-0.0030005425	-0.0026169047	-0.0022222847	-0.0018211678	-0.0014146119	-0.0010025352	-0.0005886778	-0.00017181784	0.00024473295	0.00066114217	0.0010746829	0.0014868267	0.0018937923	0.0022952072	0.002691254	0.003079228	0.0034580491	0.0038265921	0.004183553	0.0045278147	0.0048581436	0.005172126	0.0054690354
-0.0004553981	-0.0015101582	-0.0024248362	-0.0032137781	-0.0038904771	-0.0044652075	-0.004947126	-0.0053451583	-0.0056649074	-0.005913712	-0.006096199	-0.006219052	-0.006285198	-0.0063001215	-0.0062671676	-0.0061901063	-0.006073557	-0.005918838	-0.005731106	-0.005511619	-0.0052647963	-0.004991308	-0.004694499	-0.0043775067	-0.0040416867	-0.0036902502	-0.0033236742	-0.0029448643	-0.0025550574	-0.0021566153	-0.0017498881	-0.0013378859	-0.00092074275	-0.0005013272	-7.858127e-05	0.00034388527	0.00076601654	0.0011877045	0.0016059726	0.0020206347	0.002430547	0.0028337426	0.003230501	0.0036186092	0.0039968155	0.004365027	0.004720837	0.0050630644	0.0053895004	0.0057011805
-0.00057192147	-0.00161504	-0.0025192425	-0.0032978654	-0.003966011	-0.004531808	-0.0050066635	-0.005396895	-0.0057095215	-0.005952455	-0.006128408	-0.0062443316	-0.006304607	-0.0063136145	-0.006274916	-0.006193973	-0.006070994	-0.005911313	-0.0057182238	-0.0054937303	-0.0052413344	-0.004963383	-0.0046625286	-0.00434047	-0.0039998367	-0.003643766	-0.003272429	-0.0028888881	-0.0024940148	-0.0020902976	-0.0016796142	-0.0012621284	-0.0008395687	-0.00041435286	1.3109297e-05	0.0004413873	0.00087077543	0.0012978092	0.0017232932	0.0021450259	0.002562575	0.0029741824	0.0033797175	0.0037773289	0.0041653328	0.004543178	0.0049104057	0.005264055	0.005602807	0.005927328
-0.0006882474	-0.001719661	-0.002612859	-0.0033826306	-0.00404121	-0.0045994446	-0.005065039	-0.0054483786	-0.005753964	-0.005989425	-0.006159492	-0.0062688813	-0.0063236356	-0.0063268393	-0.0062819943	-0.0061953664	-0.0060675517	-0.0059029683	-0.005705394	-0.0054762363	-0.0052185655	-0.0049361885	-0.0046296567	-0.0043031946	-0.003958337	-0.003597051	-0.003221117	-0.0028324947	-0.0024330989	-0.0020253882	-0.0016088858	-0.0011870265	-0.0007596612	-0.0003290847	0.00010464713	0.00053861365	0.0009733029	0.001406543	0.0018386655	0.0022668988	0.002692178	0.00311172	0.0035258085	0.00393147	0.00432913	0.004717361	0.0050957687	0.0054604635	0.005812213	0.006149061
-0.00080403686	-0.0018240735	-0.0027065948	-0.0034664795	-0.0041160807	-0.0046660826	-0.0051242784	-0.005499825	-0.0057979226	-0.006026536	-0.0061899424	-0.00629393	-0.006341763	-0.0063395575	-0.0062903017	-0.006197229	-0.0060641915	-0.005894944	-0.0056909844	-0.0054572374	-0.005195372	-0.0049080774	-0.004596986	-0.004266031	-0.0039156526	-0.00355044	-0.0031696483	-0.002776675	-0.002372995	-0.0019598678	-0.0015393719	-0.001112774	-0.00067994744	-0.00024406612	0.00019503757	0.00063434243	0.0010743067	0.001513917	0.0019522458	0.0023871958	0.0028201975	0.0032469817	0.0036681965	0.0040835366	0.0044903345	0.004888624	0.005276475	0.005652871	0.006016299	0.006366167
-0.0009204298	-0.001928553	-0.0028006732	-0.0035509914	-0.0041906014	-0.0047325864	-0.005182743	-0.005550012	-0.0058415383	-0.006063208	-0.0062197447	-0.0063179582	-0.0063599274	-0.006351851	-0.0062961355	-0.0061980113	-0.0060597584	-0.005885534	-0.0056767166	-0.0054384023	-0.005171627	-0.0048793256	-0.0045637116	-0.00422848	-0.0038733631	-0.0035029948	-0.0031183884	-0.0027208105	-0.0023125634	-0.001895301	-0.0014695376	-0.0010380149	-0.00060100853	-0.00016047433	0.0002832748	0.00072879344	0.0011750646	0.0016201846	0.002064526	0.0025065765	0.0029447898	0.0033790655	0.0038086139	0.004232861	0.0046475083	0.005055569	0.0054536797	0.005840458	0.006216623	0.006578233
-0.0010368973	-0.0020326152	-0.0028939322	-0.0036340132	-0.0042656884	-0.0047980696	-0.005240485	-0.0056005865	-0.005884573	-0.0060992315	-0.0062498674	-0.0063410923	-0.006377153	-0.0063636974	-0.006302409	-0.0061980784	-0.0060554445	-0.005875081	-0.0056614876	-0.0054181963	-0.0051467493	-0.004849866	-0.0045298934	-0.0041902363	-0.0038310736	-0.0034565926	-0.0030670762	-0.0026648566	-0.0022526532	-0.001830332	-0.0013996959	-0.00096327066	-0.0005221069	-7.694587e-05	0.0003719926	0.0008222684	0.0012742691	0.0017250367	0.0021750405	0.0026231408	0.003068328	0.0035105534	0.003947068	0.0043778606	0.004802026	0.0052189827	0.0056272633	0.006024763	0.006411642	0.0067857616
-0.0011529401	-0.002137743	-0.002987638	-0.0037176535	-0.004339412	-0.004862696	-0.005297713	-0.0056495816	-0.0059265643	-0.0061347038	-0.00627809	-0.0063637197	-0.0063941553	-0.0063738823	-0.006307602	-0.006198533	-0.006049268	-0.005864553	-0.0056466833	-0.0053976327	-0.0051214322	-0.0048198253	-0.004496053	-0.004151359	-0.003787689	-0.0034085065	-0.0030151606	-0.0026082546	-0.0021919757	-0.0017657131	-0.0013306588	-0.000890173	-0.0004437603	6.5155327e-06	0.00045928732	0.00091505796	0.0013710558	0.0018280633	0.0022838041	0.002738189	0.003189396	0.0036381409	0.004081629	0.0045209154	0.004953325	0.005378414	0.0057966113	0.0062040426	0.0066018663	0.006987646
-0.0012689233	-0.002241075	-0.003080234	-0.0038002655	-0.004412487	-0.004928082	-0.0053542554	-0.005699225	-0.0059689134	-0.0061702877	-0.0063072294	-0.0063855127	-0.006409548	-0.006383799	-0.006312087	-0.0061973184	-0.0060429797	-0.005852811	-0.005629644	-0.005376652	-0.0050961077	-0.0047894716	-0.0044611692	-0.004112117	-0.003744565	-0.0033604503	-0.002962932	-0.0025526583	-0.0021314844	-0.0017009154	-0.001262024	-0.00081671774	-0.00036578625	8.8103116e-05	0.00054637715	0.001006268	0.001467552	0.0019296445	0.0023904704	0.0028507002	0.0033083148	0.0037636124	0.004214093	0.004659649	0.0051012747	0.0055352114	0.005961612	0.006379597	0.0067878813	0.0071843043
-0.0013844222	-0.0023447797	-0.0031726733	-0.00388252	-0.0044856966	-0.0049922913	-0.005410455	-0.0057474747	-0.006010264	-0.006204441	-0.0063350424	-0.006406471	-0.0064251274	-0.0063938424	-0.006316118	-0.006195657	-0.0060367137	-0.0058415756	-0.005613059	-0.0053550154	-0.0050692707	-0.0047587752	-0.004425496	-0.0040721074	-0.0037006587	-0.0033128038	-0.0029108226	-0.0024965182	-0.002070658	-0.0016362667	-0.0011928901	-0.0007441491	-0.00028898567	0.00017028302	0.0006323643	0.0010971762	0.0015631169	0.0020298138	0.002495952	0.002960816	0.0034256242	0.0038856976	0.0043438375	0.0047968365	0.0052449293	0.005688004	0.0061234534	0.0065505356	0.0069682635	0.0073761903
-0.0015000552	-0.0024477914	-0.0032651871	-0.003964409	-0.0045583844	-0.0050564557	-0.0054660067	-0.005795434	-0.006050147	-0.006237477	-0.0063616782	-0.006427005	-0.0064392686	-0.006401971	-0.0063195527	-0.006193638	-0.006028652	-0.005828187	-0.005595818	-0.005333185	-0.005042292	-0.0047275797	-0.0043894053	-0.0040313005	-0.0036561564	-0.0032641888	-0.0028582811	-0.0024394915	-0.0020102262	-0.0015713051	-0.0011242256	-0.000671342	-0.00021219999	0.0002512075	0.0007175915	0.0011866204	0.0016571507	0.0021280013	0.0025996678	0.0030710883	0.0035394728	0.004006587	0.0044706427	0.0049309917	0.0053865723	0.005836237	0.0062808096	0.0067170635	0.0071448386	0.0075638928
-0.0016150251	-0.0025508925	-0.0033566803	-0.004045844	-0.004630856	-0.0051195323	-0.005521223	-0.005842589	-0.006090179	-0.0062703714	-0.0063877627	-0.00644733	-0.0064534396	-0.0064102784	-0.006321132	-0.006190419	-0.0060199723	-0.0058149546	-0.0055772588	-0.005309768	-0.0050155595	-0.004695587	-0.004353225	-0.0039915666	-0.003611207	-0.0032152534	-0.0028050393	-0.0023828298	-0.0019491762	-0.0015063807	-0.0010556057	-0.00059852004	-0.000135649	0.000331603	0.00080216676	0.0012759604	0.0017501153	0.0022265762	0.0027023926	0.0031784587	0.0036527067	0.004124962	0.004594654	0.0050615594	0.0055241846	0.0059819967	0.006433606	0.006879706	0.007316917	0.0077452324
-0.0017298162	-0.0026528388	-0.0034475848	-0.0041274503	-0.0047019646	-0.0051818416	-0.0055755377	-0.005889207	-0.0061293915	-0.0063022897	-0.0064137354	-0.0064661205	-0.00646656	-0.0064166486	-0.006322928	-0.006185986	-0.0060115755	-0.0058010444	-0.005558394	-0.005286433	-0.0049869865	-0.004662335	-0.00431592	-0.00394956	-0.0035658032	-0.0031664819	-0.0027518868	-0.0023256242	-0.001888372	-0.0014416799	-0.000987418	-0.0005264133	-5.9872866e-05	0.00041118264	0.0008867644	0.0013635717	0.0018425994	0.002322305	0.0028034262	0.0032836571	0.0037633963	0.004240997	0.0047173873	0.0051900744	0.0056597926	0.006124079	0.0065843426	0.007037092	0.007483784	0.007922832
-0.0018436909	-0.0027551502	-0.0035385415	-0.004207641	-0.0047730133	-0.005244702	-0.00562907	-0.005934395	-0.0061678365	-0.006333947	-0.006437838	-0.006484516	-0.0064784735	-0.0064236224	-0.006323293	-0.0061815083	-0.0060016885	-0.0057862476	-0.00553865	-0.0052615628	-0.0049576536	-0.004628964	-0.00427904	-0.0039084926	-0.0035203695	-0.0031160861	-0.0026987866	-0.0022684187	-0.0018268973	-0.0013773963	-0.0009191856	-0.00045408309	1.5769154e-05	0.00049074367	0.00096939504	0.0014501959	0.0019333512	0.0024173185	0.0029030405	0.0033873655	0.0038715415	0.00435533	0.0048362166	0.005314935	0.0057909563	0.0062627196	0.006729722	0.0071912147	0.007646542	0.008094709
-0.0019573271	-0.0028565824	-0.003628686	-0.0042871833	-0.004843585	-0.005305849	-0.005682163	-0.0059794784	-0.006205693	-0.0063647777	-0.0064618513	-0.0065021664	-0.0064898133	-0.0064295083	-0.0063235164	-0.0061762035	-0.0059906095	-0.0057705417	-0.0055177733	-0.005235985	-0.0049281716	-0.004595451	-0.0042401776	-0.0038661957	-0.0034735873	-0.0030664653	-0.0026449412	-0.002210848	-0.001766175	-0.001311928	-0.00085089356	-0.00038251653	9.107217e-05	0.0005697496	0.0010519437	0.0015362166	0.0020233616	0.0025117248	0.0030007027	0.0034903362	0.0039794706	0.0044665895	0.004953265	0.005438041	0.0059191324	0.0063979253	0.006871905	0.007341098	0.007805057	0.0082618445
-0.0020707399	-0.002958022	-0.0037189648	-0.004366748	-0.004913226	-0.005365059	-0.005734399	-0.0060244203	-0.00624267	-0.006394133	-0.006484665	-0.006518565	-0.006500475	-0.006433375	-0.006322071	-0.0061694607	-0.005978778	-0.0057534873	-0.005496733	-0.0052108616	-0.0048970655	-0.004560016	-0.004201643	-0.003823541	-0.0034271702	-0.0030162185	-0.0025902763	-0.0021525174	-0.001705125	-0.0012473017	-0.0007819757	-0.00031016767	0.00016692653	0.0006479658	0.0011334755	0.0016223267	0.002112519	0.0026046932	0.0030975118	0.003590908	0.0040837415	0.0045765936	0.005068805	0.0055580474	0.0060449056	0.0065296255	0.0070101134	0.007486742	0.007957995	0.008423626
-0.0021845996	-0.0030579418	-0.0038072392	-0.0044451132	-0.004982069	-0.005425781	-0.0057858005	-0.006067686	-0.0062788725	-0.0064226836	-0.0065073445	-0.0065344647	-0.0065098405	-0.0064374655	-0.0063207	-0.006162122	-0.005966611	-0.005736813	-0.00547418	-0.0051833615	-0.004866332	-0.0045247376	-0.0041616336	-0.0037796274	-0.003379576	-0.0029643849	-0.0025354847	-0.0020948276	-0.0016425252	-0.0011823624	-0.000714235	-0.00023872405	0.0002419129	0.00072652847	0.0012154058	0.0017062612	0.0022011101	0.002696287	0.0031933077	0.0036900602	0.0041873194	0.0046847872	0.00518037	0.0056750216	0.006167654	0.006657839	0.007145211	0.007628694	0.008107573	0.008581504
-0.002295807	-0.0031576827	-0.0038965195	-0.0045232847	-0.0050500035	-0.0054853484	-0.0058364496	-0.0061109364	-0.006313823	-0.006451547	-0.0065283254	-0.0065493956	-0.0065184236	-0.0064403415	-0.006317705	-0.0061544627	-0.005953461	-0.0057182685	-0.005451098	-0.00515572	-0.00483419	-0.004488699	-0.004121363	-0.0037350059	-0.0033315718	-0.0029123873	-0.002480358	-0.002035357	-0.0015807226	-0.0011166409	-0.00064521283	-0.00016691908	0.00031609833	0.00080487505	0.0012965351	0.0017907955	0.002288647	0.002787117	0.0032868125	0.003787499	0.00428902	0.004790306	0.0052905083	0.005789615	0.0062870085	0.0067831203	0.007276103	0.0077654347	0.0082522	0.00873331
-0.002407372	-0.0032566264	-0.003983833	-0.0046009347	-0.0051179007	-0.0055438727	-0.005886495	-0.0061527863	-0.0063485727	-0.0064785555	-0.0065491945	-0.006563127	-0.0065265596	-0.0064421967	-0.0063136443	-0.006145522	-0.0059393495	-0.0056985393	-0.005427301	-0.0051275343	-0.0048013404	-0.0044518486	-0.004080519	-0.003690295	-0.003282696	-0.0028600916	-0.0024243146	-0.0019760877	-0.001518324	-0.0010512248	-0.0005765259	-9.556487e-05	0.00039135292	0.00088185817	0.0013764165	0.0018744953	0.0023749322	0.002877079	0.0033799335	0.0038846508	0.0043886527	0.004893381	0.0053978115	0.0059014484	0.0064038597	0.006904416	0.007403206	0.007899657	0.008392546	0.008880984
-0.0025186986	-0.003355436	-0.004070662	-0.00467699	-0.005184844	-0.005601257	-0.005935669	-0.0061938018	-0.0063815564	-0.0065046474	-0.006567925	-0.0065763816	-0.0065330714	-0.006443642	-0.00630977	-0.006135553	-0.0059243143	-0.0056788772	-0.005402662	-0.0050978065	-0.0047683045	-0.0044140667	-0.0040389523	-0.003644526	-0.0032340512	-0.0028079525	-0.0023685694	-0.0019174069	-0.0014558136	-0.0009855032	-0.0005080998	-2.3961067e-05	0.00046599656	0.00095965713	0.0014571585	0.0019578673	0.00246045	0.0029655732	0.0034715459	0.0039793067	0.004487034	0.004994683	0.0055038556	0.006010961	0.006517701	0.007023912	0.0075279884	0.008029364	0.008529339	0.009024449
-0.0026287436	-0.003452815	-0.0041573346	-0.004752308	-0.005250469	-0.0056576654	-0.0059836805	-0.006233737	-0.0064140707	-0.006529793	-0.0065862387	-0.006587662	-0.006538376	-0.0064428523	-0.006303735	-0.00612431	-0.0059081316	-0.005657658	-0.005376935	-0.00506863	-0.0047330633	-0.004375696	-0.0039966702	-0.0035985261	-0.003184013	-0.0027543306	-0.0023112819	-0.0018572882	-0.0013925731	-0.0009199083	-0.0004390031	4.779175e-05	0.00053980574	0.0010364912	0.0015365556	0.0020397902	0.0025456138	0.0030537993	0.0035619028	0.0040724203	0.004583653	0.0050948784	0.005607035	0.0061183237	0.006629467	0.007139262	0.007648427	0.008155391	0.008660104	0.0091631
-0.0027378798	-0.0035498068	-0.0042426437	-0.00482744	-0.0053156167	-0.0057131425	-0.006030686	-0.006272927	-0.006445773	-0.006554678	-0.0066039786	-0.006598927	-0.006543912	-0.0064423084	-0.0062973276	-0.006111644	-0.00589066	-0.005635962	-0.0053506494	-0.0050367266	-0.0046979412	-0.0043359697	-0.0039531365	-0.0035513565	-0.0031333417	-0.002700135	-0.002254352	-0.0017965809	-0.0013296157	-0.0008529052	-0.00037066266	0.00012000278	0.00061454996	0.0011136159	0.0016160794	0.0021226145	0.0026298724	0.0031400956	0.003652092	0.004165288	0.0046789423	0.005193513	0.0057083853	0.0062233917	0.00673797	0.0072523914	0.007765271	0.008278042	0.00878869	0.009297013
-0.0028471276	-0.0036461875	-0.0043269545	-0.0049015805	-0.0053794086	-0.0057689548	-0.0060772747	-0.0063105524	-0.006476715	-0.006577149	-0.006620638	-0.006609656	-0.006547615	-0.006439671	-0.0062894	-0.0060988963	-0.0058726	-0.0056124106	-0.005322896	-0.005004965	-0.0046615303	-0.0042955205	-0.0039089695	-0.0035038888	-0.0030813739	-0.0026455894	-0.002196364	-0.0017356351	-0.0012652874	-0.00078656524	-0.0003008768	0.00019138306	0.0006887764	0.0011906065	0.0016953759	0.0022033118	0.0027142577	0.003227044	0.0037405938	0.0042562336	0.004772853	0.0052900277	0.0058072396	0.006325364	0.006843969	0.0073619634	0.007879768	0.008397013	0.008912526	0.009426251
-0.0029546022	-0.0037413538	-0.0044112504	-0.004974805	-0.0054425597	-0.005823523	-0.00612247	-0.0063486844	-0.0065057203	-0.0066000447	-0.006636381	-0.006618336	-0.00655061	-0.0064367503	-0.006280966	-0.0060849115	-0.0058532283	-0.005589053	-0.005294226	-0.0049715564	-0.0046241656	-0.0042539537	-0.0038640425	-0.0034549534	-0.003029555	-0.002589859	-0.0021377206	-0.0016744733	-0.0012015924	-0.0007200092	-0.00023151934	0.00026357174	0.00076273456	0.0012673698	0.001774352	0.0022839345	0.0027970262	0.0033118203	0.0038278177	0.004345745	0.0048648342	0.0053845197	0.00590482	0.0064261556	0.0069474354	0.0074690096	0.007990867	0.008512221	0.009032585	0.009551767
-0.0030616075	-0.0038350374	-0.004493825	-0.005047366	-0.005504735	-0.005876176	-0.006167151	-0.0063842386	-0.006534949	-0.0066214204	-0.006650679	-0.006626077	-0.006552264	-0.006432697	-0.0062710345	-0.006070502	-0.005833365	-0.0055634156	-0.0052641854	-0.004937738	-0.004585929	-0.004212275	-0.0038174689	-0.0034059137	-0.0029771924	-0.0025339574	-0.002079375	-0.0016123727	-0.0011367947	-0.00065132976	-0.00016180053	0.00033560023	0.00083731115	0.0013438314	0.0018529855	0.0023649521	0.0028797835	0.0033964328	0.0039145835	0.004434686	0.004956212	0.0054775365	0.00600034	0.0065240376	0.0070480704	0.0075737163	0.008098353	0.008623689	0.009148471	0.009672608
-0.0031677112	-0.003929183	-0.0045755357	-0.005118482	-0.0055661723	-0.005927928	-0.0062107667	-0.0064203143	-0.0065624043	-0.006642163	-0.0066638067	-0.0066333637	-0.006552629	-0.0064271465	-0.0062598437	-0.006053567	-0.005811736	-0.0055375025	-0.0052338243	-0.0049028024	-0.0045469627	-0.0041692406	-0.003771007	-0.0033552498	-0.0029235035	-0.002477385	-0.0020191371	-0.0015498772	-0.0010713488	-0.00058517605	-9.106845e-05	0.00040748715	0.00091196597	0.0014202185	0.001932051	0.0024453774	0.0029619597	0.0034809932	0.004001025	0.0045225993	0.005044937	0.005568862	0.006094288	0.0066197515	0.0071470886	0.007675018	0.008203685	0.008731499	0.009261105	0.009789668
-0.0032733753	-0.004021913	-0.0046572387	-0.005188428	-0.005626932	-0.005979255	-0.0062529966	-0.00645373	-0.006588809	-0.0066608787	-0.0066764876	-0.0066391304	-0.006552927	-0.006420389	-0.0062481016	-0.0060360506	-0.0057891533	-0.005510889	-0.0052024946	-0.004867032	-0.00450702	-0.004124753	-0.0037234575	-0.003304027	-0.0028688088	-0.002420105	-0.0019586682	-0.0014869869	-0.0010061115	-0.0005168244	-2.0656735e-05	0.00048047677	0.0009863153	0.0014963746	0.0020096563	0.002525691	0.0030440465	0.0035633668	0.0040854365	0.0046089403	0.005133953	0.0056591853	0.0061860047	0.006714653	0.0072439276	0.007774174	0.008304756	0.008837003	0.009369094	0.0099023655
-0.0033776313	-0.004113443	-0.004737325	-0.005257964	-0.0056860596	-0.0060289875	-0.006294243	-0.0064873546	-0.0066140145	-0.006679006	-0.006687619	-0.0066436008	-0.006551653	-0.006413564	-0.0062346533	-0.0060182363	-0.005766079	-0.005482748	-0.005169481	-0.004830152	-0.0044666305	-0.0040804744	-0.003675282	-0.003252156	-0.0028136	-0.0023619384	-0.0018977821	-0.0014230534	-0.00093998015	-0.0004476793	4.9944967e-05	0.0005533695	0.0010613054	0.0015725195	0.0020881966	0.0026054494	0.0031250678	0.0036464892	0.004169658	0.0046943203	0.005221136	0.0057479776	0.0062767603	0.006806638	0.0073377714	0.007870138	0.008404139	0.008939117	0.009475119	0.010011274
-0.0034815446	-0.0042041764	-0.0048163384	-0.005325988	-0.0057442114	-0.006078109	-0.0063347667	-0.006519802	-0.0066386387	-0.006695807	-0.006697491	-0.00664746	-0.006548293	-0.006404981	-0.0062205344	-0.0059988946	-0.005741738	-0.0054538995	-0.0051356405	-0.0047917366	-0.004424162	-0.0040343404	-0.0036252216	-0.00319919	-0.0027581453	-0.0023030192	-0.0018361434	-0.0013591871	-0.0008730218	-0.00037892908	0.00012054667	0.0006261766	0.0011357702	0.0016491972	0.0021662302	0.0026853941	0.0032060333	0.0037286095	0.004253626	0.004779525	0.0053069107	0.0058355182	0.006365627	0.006897446	0.0074296147	0.0079646	0.008500472	0.00903872	0.009576712	0.010116782
-0.003583327	-0.004294187	-0.0048935413	-0.005393401	-0.0058015287	-0.0061261356	-0.006373748	-0.0065498203	-0.0066614076	-0.0067116693	-0.006707087	-0.0066492185	-0.0065450296	-0.0063950047	-0.0062057674	-0.005977623	-0.005716473	-0.0054226145	-0.00510069	-0.0047526807	-0.004380502	-0.003987938	-0.0035749972	-0.0031455457	-0.0027002916	-0.0022433102	-0.0017738789	-0.0012938902	-0.00080525875	-0.0003100112	0.00019231811	0.0006994568	0.0012110546	0.0017259344	0.0022436492	0.0027642772	0.003286291	0.003810797	0.0043363497	0.004862737	0.0053918026	0.0059212074	0.006452989	0.0069855377	0.007519968	0.008056406	0.008594189	0.00913462	0.00967551	0.010218486
-0.003685303	-0.0043827146	-0.0049711987	-0.0054597706	-0.005857967	-0.00617335	-0.006411582	-0.0065805987	-0.0066837594	-0.0067268834	-0.0067145303	-0.0066511184	-0.006539494	-0.0063847676	-0.0061895773	-0.0059568435	-0.005689904	-0.0053915456	-0.005064957	-0.004712574	-0.0043362454	-0.0039396733	-0.003523238	-0.0030904636	-0.0026421994	-0.002181746	-0.0017102286	-0.0012278333	-0.00073714554	-0.0002395995	0.00026491284	0.00077304244	0.0012860782	0.0018035509	0.002322387	0.0028432198	0.0033670813	0.003891714	0.0044185147	0.004945934	0.0054756403	0.0060061514	0.0065386556	0.007072188	0.0076082535	0.008145556	0.008685257	0.009226996	0.009770215	0.010315493
-0.003785856	-0.004470907	-0.005047381	-0.005524881	-0.00591328	-0.006218709	-0.006449081	-0.0066088215	-0.0067046657	-0.006740786	-0.006721318	-0.0066511184	-0.006533645	-0.006372325	-0.0061719418	-0.0059333146	-0.005661711	-0.0053593963	-0.0050279573	-0.004671864	-0.0042917356	-0.0038909912	-0.003472343	-0.0030351654	-0.002584532	-0.0021205842	-0.0016456619	-0.0011615828	-0.0006689951	-0.00016850978	0.00033704937	0.0008468479	0.0013615973	0.001879584	0.0024001934	0.0029221214	0.0034468137	0.003972836	0.004499931	0.0050285608	0.0055584908	0.006089978	0.0066233315	0.007157877	0.0076942705	0.008233868	0.008774128	0.009316716	0.009862497	0.010409988
-0.0038846284	-0.004557252	-0.0051218867	-0.0055889636	-0.005966842	-0.0062635094	-0.0064846575	-0.006636776	-0.0067244843	-0.006753236	-0.0067268834	-0.0066497475	-0.00652615	-0.0063593984	-0.0061533153	-0.005909905	-0.0056328773	-0.0053254366	-0.004990071	-0.004629113	-0.0042460486	-0.003841646	-0.0034181252	-0.00297945	-0.0025249273	-0.0020590425	-0.0015818328	-0.0010947883	-0.00059948117	-9.754673e-05	0.00040959194	0.0009220876	0.0014380887	0.001956176	0.002478242	0.0030010976	0.0035269223	0.004053179	0.004580606	0.0051098764	0.00564098	0.0061724447	0.006706618	0.0072413646	0.0077789426	0.008318417	0.0088598095	0.0094039105	0.009951398	0.010500576
-0.00398273	-0.0046424195	-0.0051956773	-0.0056519285	-0.006019868	-0.006307043	-0.0065194666	-0.0066629797	-0.006743163	-0.0067646876	-0.0067311004	-0.0066480413	-0.006517656	-0.006345287	-0.006132938	-0.0058848485	-0.0056025535	-0.0052908882	-0.004950747	-0.004585907	-0.0041977614	-0.0037902817	-0.0033639297	-0.0029211193	-0.0024642795	-0.0019956753	-0.001515545	-0.0010263547	-0.0005291328	-2.5734305e-05	0.00048305467	0.000996463	0.0015134737	0.0020341538	0.0025570057	0.0030801147	0.003606122	0.0041330047	0.004661426	0.0051911958	0.0057213902	0.0062539764	0.0067880936	0.0073232315	0.007861115	0.008401807	0.008944511	0.009489398	0.010037586	0.010588475
-0.0040801316	-0.0047269836	-0.0052679703	-0.0057133734	-0.0060715154	-0.0063486174	-0.006552458	-0.0066875145	-0.0067599937	-0.006773986	-0.006733939	-0.0066443756	-0.0065082237	-0.0063292384	-0.006112419	-0.005858384	-0.0055722296	-0.005254984	-0.0049105138	-0.0045416728	-0.0041498914	-0.0037379041	-0.0033081025	-0.0028628558	-0.0024035648	-0.0019315258	-0.0014494509	-0.00095796585	-0.000459034	4.6160072e-05	0.000556767	0.0010722727	0.0015907884	0.0021108761	0.0026345663	0.0031597428	0.0036858171	0.004213076	0.0047417916	0.0052716807	0.005802475	0.006335143	0.00686834	0.007403739	0.007942267	0.00848249	0.009025577	0.009571657	0.010120675	0.0106729865
-0.0041757673	-0.0048097745	-0.0053399056	-0.005773589	-0.006122276	-0.0063896477	-0.0065847337	-0.006712362	-0.0067766756	-0.0067830235	-0.006736338	-0.0066389665	-0.006497249	-0.0063128173	-0.006089233	-0.005830921	-0.0055389553	-0.0052177384	-0.004868664	-0.004495576	-0.0041008666	-0.0036851987	-0.00325232	-0.002802968	-0.0023408756	-0.0018669516	-0.0013828203	-0.0008886382	-0.00038773194	0.00011912733	0.0006310232	0.0011474453	0.0016673915	0.0021893047	0.0027136728	0.0032385625	0.0037656054	0.004293591	0.004821539	0.005351495	0.0058822893	0.0064147674	0.006948173	0.007483218	0.008021794	0.008561946	0.009104751	0.009651158	0.010200497	0.010753565
-0.0042708144	-0.0048922673	-0.005409427	-0.005833715	-0.0061711	-0.00642924	-0.0066159368	-0.0067350566	-0.006790653	-0.0067905933	-0.006736517	-0.0066342875	-0.0064850524	-0.0062947124	-0.0060662776	-0.0058022514	-0.0055057034	-0.005180061	-0.0048265085	-0.0044489354	-0.0040498674	-0.0036305785	-0.0031945556	-0.0027429387	-0.0022775158	-0.0018008947	-0.0013137236	-0.00081820786	-0.00031658262	0.0001934059	0.00070670247	0.0012238659	0.0017448142	0.0022670664	0.0027917773	0.0033176206	0.0038446449	0.0043719895	0.0049008317	0.0054311454	0.005961474	0.0064927824	0.007026393	0.0075617395	0.008099806	0.008639164	0.009182505	0.009728938	0.010278717	0.010831881
-0.00436379	-0.0049722046	-0.005478665	-0.0058916286	-0.0062192082	-0.0064683706	-0.006645277	-0.00675638	-0.0068048537	-0.006796643	-0.0067358837	-0.0066268295	-0.0064712986	-0.0062752515	-0.006041616	-0.0057720914	-0.0054706335	-0.005139798	-0.0047826394	-0.004401289	-0.0039983913	-0.0035759062	-0.0031367317	-0.0026819557	-0.0022137985	-0.0017347708	-0.0012447834	-0.0007474795	-0.00024259835	0.00026775897	0.0007821545	0.0013010129	0.001822371	0.0023458079	0.0028703436	0.0033967383	0.003923144	0.0044514127	0.0049804375	0.0055092126	0.0060397536	0.006571252	0.0071036965	0.0076385215	0.008175671	0.008715294	0.009257853	0.0098038465	0.0103531405	0.010907091
-0.004456103	-0.005051784	-0.005546175	-0.0059477016	-0.0062658265	-0.006505944	-0.006673947	-0.0067759156	-0.0068173185	-0.0068017542	-0.006733775	-0.0066179633	-0.006457038	-0.006255038	-0.006015107	-0.0057407096	-0.0054348856	-0.0050991476	-0.004737675	-0.0043523386	-0.0039453954	-0.0035198182	-0.0030767024	-0.0026196241	-0.002148062	-0.0016666874	-0.0011751354	-0.0006752759	-0.00016987324	0.00034209713	0.00085824355	0.0013781935	0.0019003563	0.0024245977	0.0029503256	0.0034761503	0.004002854	0.004530836	0.005058866	0.0055876523	0.0061169155	0.006647654	0.0071804672	0.007714443	0.008250993	0.008789469	0.009330839	0.00987656	0.010426234	0.01098014
-0.004546754	-0.0051293746	-0.0056124628	-0.0060038865	-0.006311558	-0.006541677	-0.00670097	-0.006795138	-0.006827906	-0.0068051517	-0.006730981	-0.0066080764	-0.006441124	-0.006233424	-0.005988054	-0.005708322	-0.00539688	-0.0050578862	-0.0046916157	-0.0043022484	-0.0038909614	-0.0034622103	-0.0030166656	-0.0025559738	-0.0020824596	-0.0015983656	-0.0011047646	-0.00060289353	-9.518862e-05	0.0004180856	0.00093529746	0.001455605	0.0019789003	0.0025038011	0.0030289218	0.003555663	0.0040820464	0.0046090223	0.005137138	0.005665973	0.006194912	0.0067247413	0.0072561577	0.0077886544	0.008323811	0.008862268	0.009402998	0.009947944	0.010496378	0.011049636
-0.0046362355	-0.005206242	-0.0056777745	-0.006057769	-0.006355554	-0.006576404	-0.006727293	-0.006813079	-0.0068384185	-0.006807968	-0.0067262575	-0.0065974593	-0.006423749	-0.0062100366	-0.0059596896	-0.0056744516	-0.0053585395	-0.0050143152	-0.0046437457	-0.0042507946	-0.003836669	-0.003403835	-0.0029548407	-0.002491273	-0.002015248	-0.0015292987	-0.001032494	-0.0005301982	-1.9978732e-05	0.0004941523	0.0010131374	0.0015341379	0.0020580068	0.0025824122	0.003108412	0.0036351644	0.00416182	0.004688874	0.0052163377	0.005743079	0.006271668	0.0068005174	0.0073306076	0.007862207	0.0083961	0.008933201	0.009472743	0.01001684	0.0105644725	0.011116717
-0.004724972	-0.0052823946	-0.0057415664	-0.0061112493	-0.006398812	-0.0066101253	-0.006751649	-0.006829269	-0.0068466514	-0.006808743	-0.0067205727	-0.0065851137	-0.0064055026	-0.0061858445	-0.0059297457	-0.005639784	-0.0053189173	-0.0049697086	-0.0045952424	-0.004197985	-0.0037804544	-0.0033446103	-0.0028918013	-0.0024258941	-0.0019470304	-0.0014582425	-0.0009606406	-0.00045498088	5.6132674e-05	0.0005717799	0.0010912754	0.0016132221	0.0021376237	0.0026626065	0.0031888187	0.0037152767	0.004240725	0.0047674775	0.005293872	0.005820468	0.0063480064	0.006875351	0.007403955	0.007934671	0.008467622	0.009002883	0.009541493	0.010083705	0.010630719	0.011181921
-0.004812166	-0.0053565204	-0.0058038756	-0.0061631203	-0.006440088	-0.0066417456	-0.006774716	-0.006843962	-0.0068535283	-0.006808996	-0.0067130923	-0.0065710023	-0.0063855797	-0.006160967	-0.0058986843	-0.005603619	-0.0052779987	-0.004924394	-0.004545726	-0.0041445643	-0.0037238374	-0.0032831281	-0.0028275177	-0.0023590028	-0.0018780455	-0.0013873056	-0.0008870885	-0.00037916377	0.00013231486	0.0006501451	0.0011701286	0.0016927943	0.0022169761	0.0027432963	0.0032686628	0.0037949309	0.0043207854	0.004846804	0.0053721145	0.0058974884	0.006423041	0.006950002	0.0074773394	0.008006711	0.008537557	0.009072125	0.009607855	0.010149211	0.01069463	0.011243977
-0.0048979074	-0.005429901	-0.0058657974	-0.00621257	-0.006480083	-0.0066726655	-0.0067965314	-0.006857522	-0.0068598017	-0.0068068877	-0.006704867	-0.006556563	-0.0063646957	-0.006133631	-0.0058667883	-0.0055657104	-0.005235687	-0.004877597	-0.004494518	-0.004089378	-0.0036643073	-0.003222257	-0.0027635545	-0.0022913665	-0.0018081218	-0.0013148189	-0.00081294775	-0.00030381605	0.00020940974	0.00072854385	0.0012493692	0.0017730147	0.002297897	0.0028239526	0.0033496022	0.0038756095	0.0044005774	0.004926197	0.0054501854	0.005975019	0.0064991787	0.007024128	0.007550169	0.008077133	0.00860687	0.009138584	0.009673186	0.010212831	0.0107560605	0.011304013
-0.0049821436	-0.005501315	-0.005925581	-0.006261915	-0.00651893	-0.006702274	-0.0068178773	-0.0068698376	-0.0068640336	-0.006804101	-0.0066951886	-0.0065398067	-0.0063419193	-0.0061052516	-0.0058329627	-0.0055275187	-0.0051922575	-0.004829906	-0.004442483	-0.004033588	-0.0036048442	-0.003158547	-0.0026972443	-0.0022226423	-0.0017369539	-0.0012408793	-0.0007376671	-0.00022690743	0.0002885647	0.0008073561	0.0013296828	0.0018540882	0.0023790821	0.00290538	0.003430821	0.003956035	0.0044806525	0.005005248	0.0055285245	0.006051462	0.006574437	0.0070981532	0.0076219365	0.00814753	0.008674752	0.009204876	0.009737719	0.010274567	0.010815743	0.011362236
-0.0050650164	-0.0055715516	-0.005983606	-0.0063100085	-0.006556295	-0.0067297667	-0.0068369657	-0.0068811774	-0.006867461	-0.006800659	-0.006683603	-0.0065227076	-0.006318629	-0.0060757548	-0.0057972297	-0.005487092	-0.005147323	-0.004780434	-0.0043892562	-0.0039764494	-0.0035440102	-0.0030948222	-0.002630055	-0.0021535233	-0.0016648844	-0.0011669174	-0.0006611794	-0.00014887378	0.0003677532	0.00088790804	0.0014106594	0.0019356944	0.002460815	0.002986513	0.0035125874	0.004037477	0.004560709	0.0050844774	0.005606491	0.006128516	0.006649893	0.0071716756	0.007693015	0.0082163885	0.008742172	0.009269372	0.009800676	0.010335673	0.010874204	0.011418469
-0.0051458403	-0.005640015	-0.0060406327	-0.006355472	-0.0065928325	-0.0067569017	-0.006854683	-0.006890103	-0.0068683475	-0.006795123	-0.006671332	-0.006503083	-0.006292805	-0.0060453936	-0.005761847	-0.0054454207	-0.005101323	-0.004729457	-0.004334517	-0.003917277	-0.0034821853	-0.0030291602	-0.0025620237	-0.0020819753	-0.0015915036	-0.0010909736	-0.00058395416	-6.979704e-05	0.00044741854	0.00096889585	0.0014926121	0.0020180456	0.0025435947	0.0030691102	0.0035939626	0.0041183755	0.0046420433	0.0051639415	0.00568489	0.006204758	0.006725136	0.0072444826	0.007764168	0.008285556	0.008808345	0.009333018	0.009861942	0.010393959	0.010930393	0.011472393
-0.0052257776	-0.0057073906	-0.0060971156	-0.006400846	-0.0066277757	-0.006782256	-0.00687097	-0.0068987757	-0.006868802	-0.0067881346	-0.0066574514	-0.0064828396	-0.0062673017	-0.006013103	-0.005724035	-0.005403064	-0.0050539225	-0.004677981	-0.004278414	-0.003857784	-0.0034187064	-0.0029628053	-0.0024923682	-0.0020103157	-0.0015167594	-0.0010153353	-0.0005055517	9.249896e-06	0.0005286783	0.0010511428	0.0015757196	0.0021011531	0.0026265457	0.0031519122	0.0036766082	0.004199993	0.0047223754	0.0052436516	0.0057632625	0.0062809438	0.0067991205	0.0073167197	0.007834639	0.008353308	0.0088740885	0.009396397	0.00992205	0.010451522	0.01098562	0.011524774
-0.0053048804	-0.0057736784	-0.0061512515	-0.0064444765	-0.006660849	-0.00680615	-0.0068860278	-0.006905861	-0.0068684965	-0.006779574	-0.0066432506	-0.006461099	-0.0062386617	-0.0059796125	-0.0056845695	-0.0053592697	-0.005005069	-0.004624635	-0.0042212307	-0.0037969574	-0.003354676	-0.0028958917	-0.0024219975	-0.0019369647	-0.001441285	-0.0009371042	-0.00042635575	8.987263e-05	0.00060999393	0.0011335835	0.0016585924	0.0021844842	0.0027106851	0.0032356083	0.0037600696	0.0042828806	0.004803803	0.0053232387	0.0058419555	0.0063582547	0.0068739876	0.007388998	0.007904939	0.008421082	0.008939229	0.009458356	0.009981073	0.010507286	0.011038702	0.011575818
-0.0053820536	-0.0058388337	-0.00620348	-0.0064861327	-0.006693028	-0.006828971	-0.006899543	-0.006911002	-0.0068661273	-0.0067693964	-0.0066256598	-0.0064383596	-0.0062099993	-0.0059438944	-0.005644664	-0.005313948	-0.0049554855	-0.004571207	-0.004162401	-0.003735222	-0.0032893345	-0.0028267652	-0.0023503676	-0.0018629357	-0.0013652295	-0.0008592084	-0.00034670532	0.00017182902	0.00069316104	0.0012170188	0.0017425008	0.0022692382	0.002795361	0.0033199713	0.0038432889	0.0043655373	0.0048856027	0.0054037087	0.005920369	0.006435368	0.0069488473	0.0074614882	0.007974517	0.008487858	0.009002566	0.009519454	0.0100393	0.010562602	0.011090614	0.011624206
-0.005457796	-0.005901508	-0.006255381	-0.006526917	-0.006723441	-0.0068501458	-0.0069117844	-0.006915264	-0.006861776	-0.006759353	-0.0066078976	-0.0064139217	-0.0061791018	-0.005908005	-0.005602926	-0.005267285	-0.0049039572	-0.004514441	-0.004103467	-0.0036713853	-0.003221728	-0.0027572885	-0.002277948	-0.0017881691	-0.0012877434	-0.0007794425	-0.0002656132	0.00025339425	0.00077678636	0.001301758	0.0018275641	0.002353713	0.0028799772	0.0034045242	0.0039279237	0.0044481307	0.004967205	0.00548416	0.0059987716	0.0065117553	0.007023573	0.007533554	0.008043919	0.008554354	0.0090666525	0.009579558	0.010096837	0.0106171	0.011141598	0.011671502
-0.005531475	-0.0059628934	-0.006305225	-0.006566666	-0.006752461	-0.0068703964	-0.006923206	-0.006918028	-0.0068572834	-0.006746702	-0.0065887794	-0.0063881353	-0.0061477944	-0.005871013	-0.0055605695	-0.005219914	-0.004851669	-0.0044584647	-0.0040424317	-0.0036069304	-0.0031542256	-0.0026857555	-0.0022047535	-0.0017118156	-0.0012092739	-0.0006997511	-0.00018345937	0.0003375262	0.000860706	0.0013868548	0.0019135028	0.0024400502	0.0029653832	0.0034900494	0.0040117092	0.00453192	0.0050494075	0.005564999	0.006078191	0.0065883882	0.0070977956	0.0076064616	0.008113328	0.008620847	0.009129476	0.009640131	0.010153156	0.0106699765	0.0111901015	0.011716854
-0.005604245	-0.0060228333	-0.006353788	-0.0066036507	-0.0067809448	-0.006887719	-0.0069330037	-0.006918922	-0.0068506375	-0.0067326874	-0.0065680817	-0.006360829	-0.0061142147	-0.0058319867	-0.0055162758	-0.0051708	-0.0047976896	-0.0044001415	-0.003980644	-0.003541328	-0.0030851066	-0.0026134625	-0.0021292046	-0.0016339421	-0.0011294857	-0.00061736256	-9.94727e-05	0.00042198226	0.0009464435	0.0014728568	0.001999937	0.0025265329	0.0030518696	0.0035759136	0.0040975213	0.0046158284	0.0051322132	0.005646821	0.006157145	0.006665595	0.0071721785	0.0076773763	0.008181963	0.008686844	0.0091915205	0.009698667	0.010209072	0.0107217245	0.01123837	0.011761036
-0.0056757405	-0.006081328	-0.006401092	-0.006640032	-0.006806746	-0.006904915	-0.006940916	-0.006918706	-0.006842859	-0.0067172796	-0.0065460727	-0.006332107	-0.0060802326	-0.005791448	-0.0054709986	-0.0051203296	-0.004742466	-0.004340403	-0.0039177537	-0.0034744963	-0.0030144006	-0.0025403798	-0.0020523146	-0.0015553758	-0.0010481253	-0.0005346611	-1.5936792e-05	0.00050706416	0.0010326765	0.0015598349	0.0020872876	0.0026136488	0.003139235	0.0036629103	0.004183285	0.004700549	0.005215749	0.005727876	0.0062365383	0.0067426413	0.007247202	0.0077492595	0.008250859	0.008752242	0.009253841	0.009758163	0.010263726	0.010772169	0.01128602	0.011804175
-0.005745627	-0.006139122	-0.0064467043	-0.0066745654	-0.0068315715	-0.0069204047	-0.0069474652	-0.006917365	-0.0068332404	-0.0067008585	-0.006522909	-0.0063026324	-0.006044112	-0.005749859	-0.005423926	-0.0050685406	-0.0046864375	-0.004280299	-0.003853187	-0.003405869	-0.0029430538	-0.002465777	-0.00197573	-0.0014754385	-0.00096672773	-0.00045084208	6.920844e-05	0.000594154	0.0011197887	0.0016481578	0.0021755695	0.002702523	0.0032270625	0.003749106	0.00426938	0.0047865584	0.0052990653	0.0058091916	0.0063163973	0.006820578	0.0073216036	0.007820979	0.00831949	0.008817676	0.0093157925	0.009815633	0.01031737	0.010822579	0.01133151	0.011845745
-0.005814612	-0.0061943457	-0.006490782	-0.006708987	-0.0068544	-0.006934315	-0.0069529116	-0.00691361	-0.006823212	-0.006683044	-0.0064974725	-0.006271474	-0.0060065985	-0.005707383	-0.0053761154	-0.0050153285	-0.004628025	-0.0042177513	-0.0037870705	-0.0033368021	-0.0028708205	-0.0023898706	-0.0018974692	-0.0013946667	-0.0008838177	-0.0003664866	0.00015513599	0.00068084896	0.001208201	0.0017367676	0.0022644028	0.0027916953	0.0033160858	0.0038379356	0.0043569654	0.0048722066	0.005384188	0.005891308	0.0063965283	0.006897591	0.0073969066	0.007893208	0.008388031	0.008882374	0.009376768	0.009873491	0.010370892	0.010871675	0.01137691	0.011886913
-0.005880572	-0.0062479675	-0.006533563	-0.0067408606	-0.0068763867	-0.0069470927	-0.006956011	-0.0069095716	-0.006810643	-0.0066638514	-0.006471351	-0.0062386543	-0.005968936	-0.005663514	-0.0053262636	-0.004961334	-0.004569836	-0.004154958	-0.0037195385	-0.0032660589	-0.0027965233	-0.0023129731	-0.0018175468	-0.0013128147	-0.00079966336	-0.00028103217	0.00024206564	0.00076934695	0.0012975261	0.0018267408	0.00235435	0.0028813444	0.0034054182	0.003926277	0.0044444613	0.004958492	0.0054688603	0.0059740916	0.0064771287	0.006975919	0.0074719638	0.007965114	0.008457251	0.0089478865	0.00943891	0.009930614	0.010424003	0.010920461	0.011420786	0.011926103
-0.00594528	-0.0063018426	-0.0065743625	-0.006771475	-0.0068968087	-0.0069578886	-0.0069586188	-0.0069036335	-0.0067967847	-0.006643094	-0.006444074	-0.006204836	-0.0059282556	-0.005617492	-0.0052755475	-0.0049051046	-0.00450895	-0.004089944	-0.0036516115	-0.003194265	-0.0027214214	-0.0022349283	-0.0017371252	-0.0012300313	-0.00071451813	-0.00019432604	0.0003300868	0.0008588657	0.0013877489	0.0019168146	0.0024451576	0.002971612	0.0034959503	0.004016131	0.004532274	0.0050447024	0.0055539273	0.00605819	0.0065573417	0.0070544966	0.0075468123	0.00803718	0.00852593	0.0090128295	0.009499285	0.009987403	0.010476697	0.010968089	0.011464544	0.011964671
-0.0060088784	-0.006352812	-0.0066144466	-0.0067998394	-0.006916113	-0.0069679394	-0.006959848	-0.0068965256	-0.006782517	-0.006620735	-0.006415218	-0.0061699003	-0.005887009	-0.005570598	-0.0052238107	-0.0048482195	-0.0044479594	-0.0040253177	-0.0035819188	-0.0031212196	-0.0026449487	-0.0021553338	-0.001655072	-0.0011457577	-0.0006285757	-0.000106446445	0.00042017177	0.00094844773	0.0014787503	0.002008628	0.002536945	0.0030628964	0.0035862476	0.004106	0.0046213903	0.005132947	0.005639378	0.006141074	0.006638933	0.007132139	0.0076226294	0.008109923	0.008594487	0.00907746	0.009560462	0.010043699	0.010527723	0.011015248	0.011506211	0.0120019615
-0.006071247	-0.0064031333	-0.0066520274	-0.006827481	-0.0069333166	-0.0069764555	-0.006959431	-0.0068880767	-0.006766416	-0.00659699	-0.00638517	-0.0061329305	-0.005844444	-0.0055225566	-0.005170174	-0.00478974	-0.004385248	-0.0039577708	-0.003511183	-0.0030468926	-0.0025674254	-0.0020755753	-0.001572527	-0.0010602027	-0.00054167956	-1.7598271e-05	0.00050971657	0.0010394678	0.0015702397	0.0021008626	0.0026292726	0.0031551197	0.0036779381	0.0041972212	0.0047112666	0.005221069	0.005725518	0.0062254854	0.0067204833	0.0072110854	0.007698778	0.008182127	0.008662861	0.009142775	0.009621378	0.0101000555	0.010580469	0.011062235	0.011547748	0.012038585
-0.0061315447	-0.0064502805	-0.0066891834	-0.00685367	-0.006949976	-0.0069835335	-0.0069578514	-0.0068780035	-0.006748587	-0.0065722167	-0.006353192	-0.0060953125	-0.0058003888	-0.0054720864	-0.0051151067	-0.0047310516	-0.0043217987	-0.0038896725	-0.0034390464	-0.0029714182	-0.0024888888	-0.0019937828	-0.0014880449	-0.0009742901	-0.00045326725	7.21477e-05	0.00060133636	0.0011320375	0.0016633794	0.0021933578	0.0027228035	0.003248483	0.0037706494	0.0042882413	0.004801918	0.0053095445	0.005812254	0.00630996	0.0068025067	0.007290922	0.007774744	0.008254234	0.008732028	0.009207498	0.009681702	0.0101557635	0.010631308	0.011108413	0.011589497	0.0120748095
-0.006190598	-0.006497197	-0.0067240223	-0.0068785325	-0.006965168	-0.006988615	-0.0069540143	-0.006866552	-0.0067297593	-0.0065466017	-0.0063198507	-0.006055504	-0.0057554245	-0.0054222792	-0.0050597414	-0.004669629	-0.0042556226	-0.0038207695	-0.0033661872	-0.002894409	-0.002409123	-0.0019114166	-0.0014029965	-0.0008866638	-0.00036424026	0.0001632236	0.0006935224	0.0012250207	0.0017577559	0.0022878088	0.0028166063	0.0033419952	0.0038638487	0.0043807067	0.0048923194	0.005398754	0.0058998615	0.006395027	0.0068854317	0.007370215	0.007850919	0.008327175	0.0088010095	0.009272277	0.00974229	0.010211226	0.010682244	0.01115454	0.011629742	0.0121098235
-0.006247923	-0.006541826	-0.006757565	-0.0069007874	-0.0069771856	-0.006992243	-0.006949559	-0.0068539083	-0.0067085847	-0.006518513	-0.006285928	-0.0060147494	-0.005708888	-0.00537055	-0.0050018355	-0.004607886	-0.004189424	-0.0037499145	-0.0032916293	-0.0028169453	-0.002327934	-0.0018272623	-0.001316607	-0.0007988587	-0.0002738014	0.0002549477	0.00078701973	0.0013195425	0.001851812	0.0023829266	0.0029117912	0.0034367815	0.003957942	0.0044735707	0.0049843714	0.005489204	0.005988259	0.006480772	0.0069683865	0.0074509494	0.007927597	0.008400861	0.008870367	0.009337004	0.009802271	0.010267574	0.010732833	0.01120035	0.01167028	0.012144387
-0.0063033327	-0.006585419	-0.0067900717	-0.0069224685	-0.00698933	-0.006994657	-0.006943293	-0.0068394244	-0.0066872165	-0.006489344	-0.006250389	-0.005973436	-0.00566151	-0.00531625	-0.004943818	-0.0045449436	-0.0041217133	-0.0036784112	-0.0032163262	-0.0027380884	-0.002246499	-0.0017425641	-0.0012293682	-0.00070913136	-0.00018303841	0.00034800917	0.0008801557	0.0014137477	0.0019471459	0.0024784505	0.0030074604	0.0035318956	0.004052609	0.0045677833	0.005076468	0.0055797286	0.0060767345	0.006567549	0.007052187	0.0075315833	0.008004688	0.008474365	0.008939825	0.009401932	0.009863064	0.010323003	0.010783169	0.011245269	0.011709735	0.012178879
-0.0063578784	-0.006627716	-0.006820336	-0.0069425628	-0.0069994032	-0.0069958344	-0.00693582	-0.0068236142	-0.006663151	-0.006458409	-0.0062133595	-0.005929902	-0.0056118816	-0.005262658	-0.0048840865	-0.0044801384	-0.0040528625	-0.0036049038	-0.0031391457	-0.002657935	-0.0021626875	-0.0016572699	-0.001141049	-0.00061831623	-9.025633e-05	0.00044101104	0.00097549707	0.0015107095	0.0020440668	0.0025752112	0.0031035207	0.0036284924	0.004148204	0.0046624653	0.005169641	0.0056709833	0.006166376	0.00665465	0.0071364306	0.007612314	0.008082848	0.008547585	0.0090096	0.009467408	0.009924218	0.010378286	0.010833096	0.011289831	0.011749048	0.012211874
-0.006410472	-0.0066678524	-0.006849602	-0.0069612414	-0.007008679	-0.006995	-0.006926298	-0.0068060085	-0.0066389963	-0.006426789	-0.0061744153	-0.0058851615	-0.005561486	-0.005206257	-0.0048231557	-0.0044142976	-0.003982991	-0.0035307482	-0.0030614212	-0.0025767386	-0.0020782426	-0.0015693754	-0.0010512546	-0.00052721053	2.7008355e-06	0.00053660944	0.0010716319	0.0016077757	0.0021414906	0.0026731119	0.0032021143	0.0037256218	0.00424473	0.0047570392	0.005263485	0.005763307	0.0062557943	0.006741874	0.0072207265	0.0076935776	0.008160725	0.008621879	0.009079214	0.009532139	0.009984005	0.010433994	0.010884557	0.011333864	0.011787355	0.012245487
-0.006461397	-0.0067066327	-0.006877288	-0.0069778487	-0.007015705	-0.0069938228	-0.0069162548	-0.00678809	-0.006612979	-0.0063939765	-0.0061352327	-0.0058392063	-0.005509436	-0.005148977	-0.004760757	-0.004347712	-0.003912039	-0.0034554005	-0.0029823184	-0.0024945885	-0.0019937456	-0.0014818683	-0.0009609461	-0.00043416023	9.753555e-05	0.000632219	0.001169011	0.0017050058	0.0022395998	0.0027718246	0.0032999925	0.0038235672	0.0043417364	0.0048530363	0.0053577684	0.0058554113	0.0063461065	0.0068291686	0.0073057823	0.007775463	0.008238651	0.008695986	0.009148981	0.0095990375	0.010045081	0.010489978	0.010934051	0.011379663	0.011826243	0.012277268
-0.0065109134	-0.006744243	-0.006902635	-0.006994374	-0.007021621	-0.006990187	-0.0069041997	-0.0067680776	-0.0065857545	-0.0063598305	-0.0060935766	-0.0057922453	-0.005456254	-0.0050905794	-0.0046972185	-0.0042788535	-0.0038388595	-0.0033788532	-0.002902247	-0.0024108589	-0.0019063056	-0.0013921633	-0.00086943805	-0.00034011155	0.00019385666	0.00072946027	0.0012674853	0.0018039979	0.0023389831	0.0028713793	0.003399387	0.003922537	0.004439272	0.0049500316	0.005453214	0.005948961	0.00643738	0.006918393	0.0073920116	0.007857583	0.008317385	0.008771252	0.009219971	0.0096650645	0.010105815	0.010545343	0.010984782	0.011423346	0.011865366	0.01230976
-0.006559029	-0.006780386	-0.006928101	-0.0070086867	-0.0070254803	-0.006985575	-0.0068914965	-0.0067474693	-0.0065567195	-0.0063235983	-0.0060520694	-0.005743541	-0.0054022223	-0.0050310045	-0.004632622	-0.0042095855	-0.0037651658	-0.0033013448	-0.0028205141	-0.0023261234	-0.0018192381	-0.0013021976	-0.00077656657	-0.00024541467	0.00028933957	0.00082761794	0.0013652705	0.0019036792	0.002439659	0.0029715635	0.0034998544	0.004022155	0.004537672	0.0050475	0.005548831	0.006043356	0.006529141	0.007007543	0.0074777305	0.007940829	0.008396637	0.0088466555	0.009290278	0.009730786	0.010166872	0.010601107	0.011034317	0.011467788	0.011903271	0.012341082
-0.006605163	-0.006813906	-0.0069512725	-0.007020995	-0.0070288107	-0.0069801286	-0.0068769604	-0.0067246854	-0.0065271333	-0.0062871575	-0.006008297	-0.005693823	-0.0053467974	-0.0049703866	-0.004566811	-0.004138492	-0.0036903992	-0.0032229796	-0.002738826	-0.002240099	-0.0017301291	-0.0012106672	-0.00068357587	-0.00015015528	0.00038736314	0.00092638656	0.0014653541	0.0020039417	0.0025407001	0.003073167	0.0036006048	0.004123099	0.0046373345	0.005146008	0.005646255	0.006137587	0.0066220015	0.007097058	0.007564664	0.008024462	0.008476548	0.008922074	0.009361494	0.009796731	0.010228079	0.010656595	0.011084847	0.011512309	0.011941057	0.012373235
-0.006649971	-0.006847091	-0.006973006	-0.007032089	-0.007030487	-0.0069722533	-0.0068610236	-0.0067011863	-0.0064954907	-0.0062480643	-0.0059632063	-0.005642846	-0.005289823	-0.0049077347	-0.0044988617	-0.0040674508	-0.0036138594	-0.003143005	-0.0026548952	-0.0021528527	-0.0016402826	-0.0011183769	-0.0005882755	-5.3029507e-05	0.00048495084	0.0010257252	0.0015666746	0.0021052584	0.0026423857	0.0031746812	0.0037018284	0.0042227805	0.0047381744	0.005244933	0.005743023	0.006233178	0.006714668	0.0071875677	0.007651586	0.00810831	0.008556895	0.008997932	0.009433284	0.009863511	0.010289896	0.010713544	0.011134736	0.011556994	0.011979409	0.01240446
-0.0066935048	-0.006878689	-0.0069930404	-0.007042438	-0.0070307627	-0.006963134	-0.0068436116	-0.0066751987	-0.0064628795	-0.0062090456	-0.005917415	-0.0055903792	-0.0052320734	-0.004844889	-0.0044309124	-0.003994629	-0.0035372376	-0.0030616894	-0.0025705993	-0.0020655766	-0.001549229	-0.001025036	-0.00049289316	4.4289976e-05	0.00058465824	0.0011269003	0.0016682409	0.0022078045	0.0027450286	0.0032774583	0.0038048513	0.0043255053	0.0048384927	0.005344551	0.005841229	0.006329678	0.0068080463	0.0072790124	0.007739704	0.008192647	0.008637283	0.009074666	0.009505093	0.009930722	0.0103517845	0.01076908	0.0111854	0.011600878	0.012016997	0.012435142
-0.0067354813	-0.00690832	-0.007011749	-0.0070503578	-0.007030137	-0.0069531873	-0.006824918	-0.006649837	-0.006428741	-0.00616765	-0.0058699623	-0.005536638	-0.0051722974	-0.004779607	-0.004361458	-0.003921032	-0.0034592152	-0.0029793233	-0.002484724	-0.0019770414	-0.0014577955	-0.0009302646	-0.00039634854	0.00014250353	0.00068477914	0.0012283176	0.0017709769	0.0023110323	0.0028483756	0.0033815317	0.003908042	0.0044279024	0.004940048	0.005444657	0.0059402734	0.006425757	0.006902907	0.0073706172	0.007828172	0.008277949	0.008718349	0.009151537	0.009577632	0.009998396	0.01041387	0.01082629	0.011235733	0.01164493	0.012055192	0.012467001
-0.006774962	-0.006936908	-0.0070286617	-0.007057376	-0.0070274323	-0.006940946	-0.0068043843	-0.0066218153	-0.006393619	-0.0061257854	-0.0058209	-0.0054819584	-0.005112402	-0.0047145933	-0.0042905286	-0.003845811	-0.0033795983	-0.0028963313	-0.002397664	-0.0018865466	-0.0013645813	-0.00083470345	-0.00029869005	0.00024234504	0.0007860251	0.0013300031	0.0018744953	0.0024150945	0.0029528514	0.003485836	0.0040119775	0.0045314245	0.005042687	0.0055459924	0.006039273	0.006523676	0.0069973394	0.0074623935	0.007917125	0.008363038	0.008800078	0.009228565	0.009650361	0.010066003	0.010476116	0.010883234	0.011286642	0.011690039	0.012092985	0.012497965
-0.0068139657	-0.0069635585	-0.0070448667	-0.0070631504	-0.0070229247	-0.0069287866	-0.0067835897	-0.0065920725	-0.006357312	-0.006082505	-0.005771078	-0.0054260343	-0.0050507337	-0.0046475604	-0.0042198002	-0.0037694573	-0.0032993108	-0.002811551	-0.0023106933	-0.0017957464	-0.0012715384	-0.0007387623	-0.0001997985	0.0003426522	0.00088791177	0.0014337376	0.0019781291	0.002520036	0.0030583888	0.00359058	0.004116725	0.004635129	0.0051452853	0.005647257	0.0061396137	0.0066211633	0.0070928372	0.0075551607	0.008006252	0.008448664	0.008882213	0.009306379	0.009723496	0.010134492	0.010538943	0.010939922	0.011337921	0.0117341615	0.012130577	0.012528703
-0.0068511143	-0.006988913	-0.007059507	-0.007066913	-0.0070170984	-0.0069142208	-0.0067602843	-0.00656154	-0.0063197687	-0.006037675	-0.0057198927	-0.0053694323	-0.00498797	-0.004579209	-0.0041464046	-0.0036922619	-0.0032177642	-0.0027268752	-0.002221413	-0.0017039925	-0.0011765808	-0.00064077973	-0.000100292265	0.00044388697	0.0009907745	0.0015371628	0.0020832121	0.0026249476	0.0031630844	0.0036962517	0.0042218603	0.0047406666	0.0052494854	0.0057499	0.006239824	0.0067197867	0.007189881	0.0076484606	0.008097179	0.008535389	0.008964755	0.009385359	0.009797849	0.010202318	0.010601468	0.010996945	0.0113889165	0.011778615	0.012168661	0.012559343
-0.0068864673	-0.007012643	-0.0070719197	-0.0070708767	-0.0070113093	-0.0068985596	-0.0067372993	-0.006529957	-0.006280534	-0.00599207	-0.00566794	-0.005310625	-0.004923761	-0.0045107156	-0.004072368	-0.00361339	-0.0031357557	-0.002640903	-0.002132073	-0.0016110241	-0.0010807589	-0.0005435571	4.656613e-07	0.00054577366	0.0010947175	0.0016424805	0.0021888502	0.00273256	0.003270518	0.003803201	0.00432878	0.0048459508	0.005354192	0.005853448	0.0063414536	0.0068195798	0.0072858296	0.007742714	0.008187864	0.008622855	0.009047762	0.009463489	0.009871379	0.0102708265	0.010665696	0.01105478	0.011440355	0.011823863	0.012206957	0.012591109
-0.00692112	-0.007035315	-0.0070841014	-0.0070720613	-0.007003531	-0.0068819746	-0.0067122877	-0.0064972043	-0.006240092	-0.0059442073	-0.005614266	-0.0052510947	-0.004858516	-0.0044401735	-0.0039971992	-0.0035339817	-0.003051512	-0.0025528371	-0.0020406842	-0.001517415	-0.000984475	-0.00044448674	0.00010040775	0.0006491244	0.0011988655	0.0017481893	0.0022958629	0.0028391518	0.003377799	0.00391043	0.004435193	0.0049517974	0.0054595023	0.0059567913	0.0064431243	0.0069190487	0.007384017	0.007836975	0.008278478	0.008709669	0.009131543	0.009542879	0.00994537	0.010340478	0.010729577	0.011112746	0.011492029	0.011869635	0.01224529	0.012621984
-0.006953962	-0.00705643	-0.0070944056	-0.007071294	-0.0069933534	-0.006863594	-0.006685354	-0.006462641	-0.006198816	-0.0058966205	-0.005559817	-0.0051902384	-0.004792556	-0.0043691844	-0.003921367	-0.0034535453	-0.0029665083	-0.0024648532	-0.0019487739	-0.0014216304	-0.0008870661	-0.0003441684	0.00020290539	0.00075324625	0.0013046376	0.0018549263	0.0024030171	0.0029477477	0.0034857057	0.0040184483	0.004543368	0.005058948	0.005564533	0.006060932	0.006546002	0.0070196353	0.007481519	0.007931657	0.008370884	0.008797981	0.009215172	0.009622466	0.010020491	0.010410387	0.010793462	0.011170939	0.011544555	0.011913985	0.012283735	0.01265331
-0.0069846436	-0.0070754737	-0.007102497	-0.0070700794	-0.0069829747	-0.0068439543	-0.006657809	-0.0064275637	-0.0061561316	-0.0058473423	-0.0055039525	-0.005128704	-0.00472562	-0.0042968094	-0.0038440377	-0.0033719167	-0.002881445	-0.002375722	-0.0018569678	-0.0013267621	-0.0007879436	-0.0002441816	0.0003060326	0.00085809827	0.0014106482	0.0019618943	0.0025108457	0.0030560195	0.0035945438	0.0041271113	0.0046520717	0.0051666014	0.005671691	0.0061652996	0.006648794	0.007120054	0.0075807497	0.00802692	0.008462593	0.008887384	0.009300239	0.009702504	0.010096226	0.010480635	0.010857951	0.0112292655	0.011595849	0.011959773	0.012321841	0.01268461
-0.007013969	-0.0070945323	-0.0071101636	-0.0070680827	-0.0069710314	-0.006823227	-0.006628871	-0.006391041	-0.0061122626	-0.0057963356	-0.005446598	-0.0050664023	-0.0046577826	-0.0042232946	-0.0037661865	-0.0032894239	-0.0027947873	-0.0022851229	-0.0017633438	-0.0012306869	-0.0006887913	-0.00014182553	0.000409469	0.00096343085	0.0015173778	0.002070181	0.0026198588	0.0031656064	0.003704697	0.004236616	0.0047599673	0.0052746013	0.0057783984	0.0062719546	0.006752819	0.007222224	0.007678844	0.008123785	0.0085557215	0.0089757815	0.0093844645	0.009783179	0.010171339	0.010550946	0.010922324	0.011288136	0.011648763	0.012005348	0.01236045	0.0127155
-0.007042557	-0.0071106106	-0.007116519	-0.007064052	-0.0069574565	-0.006801605	-0.006598823	-0.006352842	-0.006066799	-0.005745612	-0.0053887293	-0.0050027147	-0.0045879334	-0.004149042	-0.0036873072	-0.0032062456	-0.0027075857	-0.00219509	-0.0016681999	-0.0011330992	-0.000589028	-3.9178878e-05	0.0005138591	0.0010694154	0.0016246326	0.0021787398	0.0027293414	0.003274899	0.0038149655	0.004346095	0.004869979	0.0053838044	0.005885888	0.00637763	0.006857164	0.007324178	0.0077781305	0.008220192	0.008648958	0.009065215	0.00947018	0.009864513	0.010247551	0.010621585	0.010988519	0.011347741	0.0117010325	0.012051564	0.012399901	0.01274728
-0.007069364	-0.0071263537	-0.0071215034	-0.0070590824	-0.0069434196	-0.0067787245	-0.006567478	-0.0063139796	-0.0060211495	-0.005692333	-0.0053300187	-0.0049379617	-0.0045184344	-0.0040740147	-0.0036068857	-0.0031221136	-0.002619423	-0.0021023005	-0.0015735552	-0.0010347292	-0.00048850477	6.335229e-05	0.0006190911	0.0011760853	0.0017326511	0.002288431	0.002839543	0.0033859015	0.0039258488	0.004457351	0.004980035	0.0054923557	0.005994316	0.0064843222	0.0069621466	0.0074271075	0.00787805	0.008317471	0.008743297	0.009156134	0.009556461	0.009945855	0.010324277	0.01069326	0.011052981	0.011406526	0.01175442	0.012097884	0.012438692	0.012778867
-0.0070948377	-0.0071408227	-0.007124312	-0.0070524365	-0.006928332	-0.0067541227	-0.006535493	-0.006273873	-0.0059742928	-0.0056377873	-0.0052704588	-0.0048721656	-0.0044467	-0.003997475	-0.003526032	-0.0030367598	-0.0025304481	-0.002010055	-0.001477778	-0.0009357631	-0.00038710237	0.00016828999	0.0007247478	0.0012837909	0.0018418394	0.0023981743	0.0029505156	0.0034970455	0.004036881	0.0045680776	0.0050908066	0.005602464	0.00610248	0.0065918863	0.007067077	0.007529948	0.007978998	0.008414991	0.008836765	0.0092460625	0.009643041	0.010027718	0.010400973	0.010764413	0.011119388	0.011466574	0.011807632	0.012144402	0.01247824	0.012811039
-0.0071194246	-0.0071532726	-0.007126786	-0.0070447624	-0.006911464	-0.0067287385	-0.0065016076	-0.0062329397	-0.005926393	-0.0055834055	-0.005209014	-0.004805252	-0.0043743104	-0.0039208755	-0.0034447983	-0.002951108	-0.0024403483	-0.0019155815	-0.0013809055	-0.00083613396	-0.00028435513	0.0002717413	0.00083202496	0.0013920851	0.0019516163	0.0025092326	0.0030619241	0.0036087893	0.0041491576	0.0046802275	0.0052022263	0.005713016	0.006212402	0.0066994242	0.0071732663	0.007633753	0.008080423	0.008512817	0.00893176	0.009337418	0.009729724	0.010110527	0.010478724	0.0108373985	0.011186354	0.011527304	0.01186138	0.012191221	0.012517571	0.012843277
-0.007142052	-0.007164091	-0.007127486	-0.007035993	-0.006892577	-0.0067018643	-0.0064671487	-0.006190695	-0.005876504	-0.005527653	-0.0051470995	-0.004737437	-0.004301712	-0.0038420558	-0.003362067	-0.0028640032	-0.0023493841	-0.0018222407	-0.0012830049	-0.0007355213	-0.0001815036	0.00037685037	0.0009387098	0.0015011877	0.0020616613	0.0026202612	0.0031741671	0.0037216023	0.0042616576	0.004792746	0.0053146444	0.0058242753	0.0063225403	0.006807111	0.0072794743	0.007737294	0.008181229	0.008611571	0.009027187	0.009428568	0.009816933	0.010192428	0.010556947	0.0109099895	0.011252388	0.011588059	0.011915885	0.012238279	0.012558222	0.01287565
-0.007163115	-0.007174276	-0.0071273297	-0.007025987	-0.0068732575	-0.006673865	-0.0064307153	-0.0061470196	-0.005826406	-0.00547079	-0.005083926	-0.0046686754	-0.0042278245	-0.003762588	-0.0032785535	-0.002775751	-0.0022579283	-0.0017267913	-0.0011851639	-0.00063443184	-7.778779e-05	0.00048349053	0.0010470822	0.0016108155	0.0021729283	0.0027322099	0.0032867417	0.0038343035	0.0043745935	0.004905518	0.0054265335	0.0059352815	0.006432269	0.0069162436	0.007386159	0.007841848	0.008282915	0.008710071	0.009122599	0.009520955	0.009904571	0.010276113	0.0106348805	0.010982733	0.011319831	0.011648323	0.011970211	0.012285635	0.012598131	0.012907658
-0.0071830004	-0.00718344	-0.0071258023	-0.0070149526	-0.0068529025	-0.006645046	-0.00639385	-0.0061026365	-0.0057749376	-0.0054130256	-0.0050198734	-0.0045994967	-0.004152544	-0.0036833957	-0.0031944364	-0.0026872754	-0.002165705	-0.0016303957	-0.0010858029	-0.0005325079	2.6572496e-05	0.0005899444	0.001155477	0.0017208047	0.0022851042	0.0028446093	0.0034000166	0.0039479546	0.0044878796	0.0050186515	0.0055385493	0.006047081	0.0065430366	0.0070255436	0.0074935406	0.007946838	0.008385573	0.008809935	0.009218786	0.009612758	0.009993192	0.010359738	0.010713324	0.011055816	0.011386909	0.01171007	0.012024466	0.012334365	0.012639165	0.012941085
-0.0072017387	-0.0071910396	-0.0071227625	-0.00700213	-0.0068317726	-0.0066150054	-0.0063563213	-0.0060574412	-0.005722679	-0.005354516	-0.0049553886	-0.0045286715	-0.004077159	-0.003603503	-0.0031097606	-0.0025985613	-0.002072513	-0.0015342981	-0.0009861812	-0.00043028966	0.00013175979	0.0006971061	0.0012644567	0.0018314011	0.0023959912	0.002957154	0.00351296	0.0040617026	0.0046022832	0.0051323026	0.0056519248	0.00615976	0.006653875	0.0071341097	0.0076013654	0.008052617	0.008488461	0.008910142	0.0093149915	0.009705488	0.010081258	0.010443404	0.010792334	0.0111292675	0.011455439	0.011771634	0.012080591	0.012382273	0.012679622	0.012973871
-0.007219285	-0.0071973726	-0.0071190447	-0.006988369	-0.0068084523	-0.006584324	-0.006317146	-0.00601089	-0.005669512	-0.0052947626	-0.0048898607	-0.0044573396	-0.0040007755	-0.0035212412	-0.0030229315	-0.0025081858	-0.0019789636	-0.0014368519	-0.00088629127	-0.00032688305	0.0002368465	0.00080527365	0.0013742372	0.0019423552	0.0025095157	0.0030706972	0.0036271997	0.004175961	0.00471621	0.0052469037	0.0057659745	0.0062719733	0.006765183	0.0072443113	0.0077089444	0.008158654	0.008591086	0.009009767	0.009411722	0.009798754	0.0101707615	0.010527652	0.010871414	0.011203203	0.011523768	0.011833664	0.012135908	0.012430422	0.012720741	0.013007291
-0.007235348	-0.0072026104	-0.007113762	-0.0069741756	-0.0067857876	-0.0065516606	-0.006277524	-0.0059638396	-0.005615175	-0.0052346364	-0.00482323	-0.0043851435	-0.0039228946	-0.00343965	-0.0029369667	-0.0024178103	-0.0018851832	-0.0013396963	-0.00078509003	-0.00022357702	0.00034336	0.0009135306	0.0014840886	0.0020539872	0.0026213937	0.0031844191	0.0037414245	0.004290592	0.004830964	0.0053611994	0.0058794804	0.00638498	0.006876953	0.0073545203	0.007817291	0.008264195	0.0086949915	0.009109635	0.009508364	0.00989173	0.010259416	0.010611851	0.010951322	0.011277538	0.011591565	0.011896513	0.012191132	0.012479529	0.012762271	0.013041381
-0.0072510317	-0.007206388	-0.0071077645	-0.0069580674	-0.0067606643	-0.0065194443	-0.0062363893	-0.0059156343	-0.0055607334	-0.0051722527	-0.0047558695	-0.0043120906	-0.0038452744	-0.003357187	-0.0028498322	-0.0023267567	-0.0017896146	-0.0012408048	-0.0006832555	-0.00011956319	0.00044987723	0.0010218546	0.001594875	0.0021659173	0.0027347393	0.0032988228	0.0038562678	0.0044060647	0.0049457364	0.005475696	0.005993463	0.0064981207	0.006989006	0.0074650906	0.007926006	0.008370373	0.008798655	0.009210806	0.009606291	0.009984966	0.010348979	0.010696832	0.011030953	0.011351429	0.011660863	0.011958655	0.012247268	0.012528665	0.012803473	0.013075314
-0.0072644427	-0.007208891	-0.007100664	-0.0069409236	-0.0067354366	-0.0064851567	-0.006194651	-0.005867228	-0.005504787	-0.005110465	-0.004687801	-0.004238777	-0.0037666857	-0.0032734647	-0.002762258	-0.002235204	-0.0016943738	-0.0011423081	-0.0005816817	-1.4510006e-05	0.0005568713	0.0011310019	0.001705829	0.0022785068	0.00284864	0.003412187	0.0039710216	0.004521042	0.005061388	0.005590435	0.006108094	0.006612025	0.007102199	0.007575795	0.008034714	0.008476622	0.008902486	0.009311553	0.009703875	0.010079857	0.010438565	0.010783054	0.011111796	0.011426974	0.011729412	0.012021702	0.012303237	0.012577683	0.012845602	0.013108972
-0.0072766915	-0.007210791	-0.0070917755	-0.0069234744	-0.006708272	-0.006449744	-0.0061525777	-0.005816847	-0.005447507	-0.0050474405	-0.0046184734	-0.004164271	-0.0036873743	-0.003189303	-0.0026731938	-0.0021422654	-0.0015984774	-0.0010433495	-0.00047894195	9.070337e-05	0.0006641112	0.0012406409	0.00181669	0.0023907013	0.0029624403	0.0035279915	0.0040868334	0.0046367645	0.0051772334	0.0057061873	0.0062229037	0.006725643	0.0072138347	0.0076865964	0.008143902	0.008583713	0.0090064	0.009413071	0.0098018125	0.010174066	0.010528594	0.010868095	0.011192422	0.011501931	0.011799388	0.012084778	0.01236118	0.012627289	0.01288756	0.013143852
-0.0072883517	-0.007211201	-0.0070816427	-0.0069042444	-0.006680548	-0.006414421	-0.006108053	-0.00576625	-0.0053900406	-0.0049833357	-0.00454928	-0.0040898323	-0.0036067963	-0.003104493	-0.0025845096	-0.0020496026	-0.0015014783	-0.0009435639	-0.0003764853	0.00019578636	0.00077211484	0.0013502873	0.0019282959	0.002504263	0.0030762404	0.0036430433	0.004202418	0.004753262	0.0052933097	0.0058222637	0.006337952	0.006839689	0.007326428	0.0077982396	0.008252852	0.008690927	0.009111322	0.0095144585	0.00989946	0.0102682	0.010618988	0.010953568	0.011272769	0.011578295	0.011869311	0.012148429	0.012417	0.012677021	0.012930404	0.013178479
-0.0072982684	-0.0072107837	-0.0070724413	-0.0068846717	-0.006651446	-0.0063774437	-0.0060637593	-0.00571499	-0.005332209	-0.0049189553	-0.0044787377	-0.004013531	-0.0035262406	-0.0030187592	-0.0024950132	-0.0019557849	-0.001403898	-0.0008421615	-0.0002727732	0.0003020577	0.0008805804	0.0014602318	0.0020403937	0.0026177168	0.0031906217	0.0037578456	0.0043186396	0.0048684143	0.005409304	0.005937312	0.0064525306	0.006954167	0.007439621	0.0079096295	0.00836226	0.008797765	0.009216115	0.009615868	0.009998068	0.0103626065	0.010709036	0.0110400915	0.011354342	0.011653151	0.011938803	0.012212224	0.012474623	0.012727011	0.012972768	0.013213571
-0.0073076114	-0.0072092563	-0.007060647	-0.006863162	-0.0066223815	-0.006340146	-0.0060183555	-0.005662784	-0.0052728876	-0.0048543215	-0.0044083446	-0.0039384514	-0.0034455955	-0.0029328465	-0.0024047345	-0.0018616915	-0.0013067573	-0.0007422939	-0.00016922131	0.00040838867	0.000989113	0.0015706755	0.0021522567	0.0027310252	0.0033059008	0.0038738921	0.004434094	0.0049857087	0.005525455	0.0060534775	0.0065684244	0.007068157	0.0075528845	0.008020923	0.008471664	0.008904915	0.009320956	0.009717554	0.010096181	0.010456793	0.0108003095	0.011126369	0.011435807	0.011730101	0.012009498	0.012276281	0.012531918	0.012777846	0.013016105	0.01324873
-0.0073156953	-0.007207118	-0.0070474595	-0.0068422034	-0.0065919757	-0.006300941	-0.005972676	-0.005609669	-0.005213499	-0.0047885627	-0.0043366402	-0.003860645	-0.0033636913	-0.0028473437	-0.002314739	-0.0017673299	-0.001209259	-0.0006413087	-6.585568e-05	0.00051406026	0.0010978542	0.0016825013	0.0022653677	0.0028449744	0.0034209155	0.0039903075	0.0045501553	0.005102001	0.005641818	0.0061693527	0.0066834316	0.0071825497	0.007665962	0.00813191	0.008581836	0.009012528	0.009425338	0.009819519	0.010194771	0.010552295	0.010891076	0.011211846	0.011516757	0.011805795	0.012079217	0.012340516	0.01258979	0.012828343	0.013059448	0.013284083
-0.0073223263	-0.00720305	-0.0070337728	-0.006819032	-0.006561257	-0.0062624887	-0.005925931	-0.005555764	-0.0051535442	-0.004722245	-0.004264593	-0.003783688	-0.0032811686	-0.0027604476	-0.00222411	-0.0016730353	-0.0011104196	-0.0005394444	3.8851053e-05	0.00062181056	0.0012063347	0.0017931387	0.002377294	0.002959475	0.003536325	0.0041051432	0.0046670586	0.0052188225	0.0057582296	0.0062860847	0.0067986734	0.007296812	0.0077795275	0.008244224	0.008691605	0.009119857	0.009530205	0.009921223	0.010293666	0.010646835	0.01098128	0.011298489	0.011597972	0.011881847	0.012149822	0.01240515	0.012647562	0.012879282	0.013102982	0.013318993
-0.0073283687	-0.0071986616	-0.007019952	-0.006796263	-0.0065288246	-0.0062223673	-0.0058788806	-0.005501382	-0.0050919726	-0.0046548396	-0.004191853	-0.0037060603	-0.0031987578	-0.0026730448	-0.0021318197	-0.0015775263	-0.0010124668	-0.00043741614	0.0001433231	0.0007279664	0.0013161749	0.0019039288	0.0024905428	0.0030728541	0.0036505684	0.004221581	0.0047832653	0.0053346343	0.0058748573	0.0064008236	0.006914243	0.0074114315	0.007891241	0.008355573	0.008800689	0.009227797	0.009635162	0.010023069	0.01039229	0.010741621	0.011072803	0.011385232	0.01168007	0.011958264	0.012220852	0.01247032	0.012705553	0.012930136	0.013146263	0.013355363
-0.007333383	-0.0071927756	-0.007004693	-0.006771244	-0.00649634	-0.006181091	-0.0058305636	-0.005445868	-0.0050317794	-0.0045874566	-0.0041194484	-0.0036273226	-0.0031157956	-0.0025859252	-0.0020403564	-0.0014818832	-0.0009134114	-0.00033532456	0.0002475083	0.0008358918	0.0014255121	0.0020154342	0.0026030764	0.003187418	0.0037652813	0.004336808	0.0048995614	0.0054513887	0.0059912913	0.0065174922	0.0070293844	0.007526431	0.008004647	0.00846662	0.008909825	0.009334311	0.00973998	0.010125663	0.01049142	0.010837078	0.011163447	0.011471793	0.0117614865	0.012034852	0.012291849	0.01253416	0.01276353	0.012982048	0.013190694	0.013391584
-0.0073374733	-0.0071870387	-0.006988451	-0.0067467466	-0.006463021	-0.0061400607	-0.0057816505	-0.005390808	-0.0049696937	-0.0045198128	-0.004045926	-0.0035485923	-0.0030315518	-0.002497375	-0.0019483119	-0.0013863593	-0.0008137077	-0.00023358688	0.00035259128	0.00094262883	0.0015345626	0.0021268837	0.0027159676	0.003301248	0.0038808323	0.004452903	0.005015906	0.0055675656	0.00610701	0.0066335015	0.00714463	0.0076399557	0.00811794	0.008578092	0.0090199895	0.009441666	0.009844117	0.010226313	0.010589119	0.010931887	0.011254564	0.01155775	0.011843108	0.012111086	0.012362629	0.012598358	0.012822032	0.013033364	0.013234388	0.01342852
-0.007340908	-0.007179886	-0.0069720447	-0.0067207813	-0.006428428	-0.006098181	-0.0057322234	-0.0053342357	-0.0049064457	-0.0044512525	-0.0039711446	-0.0034694	-0.0029482543	-0.0024095401	-0.0018564761	-0.0012914091	-0.0007144809	-0.00013171136	0.00045786053	0.0010502301	0.0016444176	0.0022380054	0.0028290525	0.0034161322	0.0039962456	0.004568737	0.0051318407	0.005684484	0.0062236562	0.006749857	0.007260304	0.007753782	0.0082312	0.008689463	0.009129051	0.00954859	0.0099490285	0.010328859	0.010687783	0.011026561	0.011344455	0.0116443895	0.011924759	0.012187067	0.012433253	0.012663916	0.01288062	0.013084758	0.013278704	0.013464905
-0.0073424727	-0.0071717054	-0.00695394	-0.0066942275	-0.0063931122	-0.0060554743	-0.005682528	-0.005277917	-0.0048434213	-0.0043823197	-0.0038976148	-0.0033896118	-0.0028637946	-0.0023210496	-0.0017637387	-0.0011943132	-0.00061573833	-2.8844923e-05	0.00056253	0.0011574812	0.0017541051	0.0023495257	0.0029419996	0.003529895	0.0041114166	0.004684884	0.005248245	0.005800072	0.006339699	0.0068653375	0.0073748827	0.007868275	0.008343171	0.008800764	0.009238396	0.0096558	0.01005372	0.010429896	0.0107859485	0.01112156	0.011435896	0.011730403	0.012006514	0.012263801	0.012504507	0.012728512	0.012938742	0.013135996	0.013323154	0.013501726
-0.0073439702	-0.0071627274	-0.006935738	-0.006666951	-0.006357789	-0.0060127825	-0.005631909	-0.0052204356	-0.0047801062	-0.0043137744	-0.0038228482	-0.0033100098	-0.00277929	-0.0022322983	-0.0016712993	-0.0010985658	-0.0005157739	7.370114e-05	0.0006678067	0.0012655519	0.0018639304	0.002459783	0.0030545369	0.0036435723	0.0042263307	0.0047999285	0.005363956	0.0059160516	0.006455831	0.0069806688	0.0074891485	0.007981788	0.008456506	0.008911058	0.009346537	0.009762831	0.010157507	0.010531478	0.010884557	0.011215296	0.011526335	0.011816833	0.012088157	0.012340035	0.012575492	0.012793671	0.0129968785	0.013188448	0.013367556	0.013538346
-0.007344693	-0.007153176	-0.006917082	-0.006639719	-0.0063221008	-0.0059684888	-0.0055823103	-0.005163282	-0.0047165155	-0.0042428374	-0.0037471354	-0.0032299086	-0.0026942194	-0.0021433607	-0.0015783384	-0.0010019988	-0.00041682273	0.00017600879	0.00077295676	0.0013728738	0.001973018	0.002571553	0.0031674951	0.003757842	0.004339922	0.0049159043	0.005479876	0.0060321577	0.0065713003	0.0070963353	0.0076046325	0.0080953315	0.008568324	0.009022389	0.009455901	0.009869091	0.010262057	0.010632489	0.010981593	0.011309385	0.0116170235	0.011903182	0.012169443	0.012416229	0.012645572	0.012858551	0.013055939	0.013240214	0.013412308	0.013575375
-0.007344641	-0.0071427673	-0.006897554	-0.00661128	-0.006285481	-0.0059247464	-0.005530067	-0.0051052794	-0.0046517476	-0.0041739643	-0.003671594	-0.003150493	-0.002609931	-0.0020541847	-0.0014853105	-0.00090527534	-0.00031673163	0.00027856976	0.0008777566	0.001479648	0.002081778	0.0026823804	0.0032796003	0.003871221	0.0044548474	0.00503039	0.00559536	0.006147716	0.0066862963	0.0072104298	0.0077183023	0.008208331	0.008680146	0.009132195	0.009564202	0.009975731	0.010365583	0.010733239	0.011079639	0.011404488	0.011707358	0.011988793	0.012251057	0.012493104	0.012716997	0.012923393	0.013114508	0.013291851	0.013456728	0.013612498
-0.0073436275	-0.0071320906	-0.0068762377	-0.0065812096	-0.0062481165	-0.005880013	-0.005478412	-0.0050464794	-0.0045877546	-0.004104197	-0.0035967678	-0.0030700117	-0.0025263801	-0.0019656792	-0.0013925582	-0.0008094534	-0.00021723285	0.000381466	0.0009825081	0.0015868805	0.0021920018	0.0027936958	0.0033917837	0.003984358	0.004569538	0.005145196	0.0057106577	0.006262712	0.0068019778	0.0073250495	0.007831559	0.008320808	0.0087915845	0.0092426315	0.0096720345	0.010080539	0.010467935	0.0108338	0.011176437	0.01149784	0.011797097	0.012074612	0.012331981	0.012568872	0.012787204	0.01298758	0.013173122	0.013343569	0.013501767	0.01364943
-0.0073410347	-0.0071203485	-0.006856151	-0.0065522566	-0.0062111616	-0.005834542	-0.005426578	-0.0049887374	-0.0045230836	-0.004033476	-0.0035212934	-0.002989836	-0.002440609	-0.0018764287	-0.0013000518	-0.0007131547	-0.00011784583	0.00048317015	0.0010877438	0.0016937852	0.0023002103	0.0029037856	0.0035036877	0.0040978454	0.0046838187	0.005259726	0.005825281	0.006377794	0.0069169924	0.0074392743	0.007945433	0.008433238	0.0089027025	0.009350825	0.009779748	0.010187086	0.010571577	0.010934006	0.011273671	0.011591177	0.011887174	0.012160022	0.012413029	0.012644626	0.012857746	0.01305325	0.0132308975	0.01339528	0.013546124	0.013686322
-0.00733874	-0.0071075186	-0.0068349987	-0.0065223277	-0.0061729327	-0.0057887062	-0.005373724	-0.004929766	-0.0044583827	-0.0039623603	-0.0034453496	-0.0029091164	-0.0023548454	-0.0017875656	-0.0012068301	-0.000616841	-1.8723309e-05	0.0005848929	0.0011922978	0.001801189	0.0024090223	0.0030140243	0.003615439	0.0042104647	0.0047967434	0.0053746626	0.005939644	0.006491985	0.007029999	0.007552363	0.0080577135	0.008545227	0.009013306	0.009460721	0.009887125	0.010291804	0.010673508	0.011033129	0.0113706775	0.011684559	0.011976432	0.012245815	0.012493666	0.012720488	0.012928393	0.013117641	0.013289768	0.013446737	0.013590205	0.013723142
-0.0073359907	-0.0070948154	-0.006813079	-0.006491944	-0.006133996	-0.005743012	-0.0053213984	-0.004869707	-0.0043934137	-0.00389193	-0.0033696443	-0.002828151	-0.0022703707	-0.0016986504	-0.0011138469	-0.00052031875	8.043274e-05	0.0006866269	0.0012970492	0.0019076094	0.0025168434	0.0031241775	0.0037269779	0.0043225996	0.004909694	0.0054875687	0.0060536377	0.0066060796	0.00714447	0.0076655596	0.00817062	0.00865636	0.009122968	0.0095694885	0.009993438	0.010396209	0.010775939	0.01113287	0.01146666	0.011777256	0.012065757	0.012330487	0.012573466	0.012795635	0.012997977	0.013181619	0.013347801	0.013498411	0.013634864	0.01376025
-0.0073321834	-0.007081732	-0.006790526	-0.006461434	-0.006095335	-0.0056968704	-0.0052680075	-0.004810877	-0.0043275505	-0.003820926	-0.0032937154	-0.0027472004	-0.0021854714	-0.0016089156	-0.0010209456	-0.00042420998	0.00017940626	0.0007888824	0.0014011338	0.0020138025	0.0026249774	0.0032343008	0.0038370788	0.004434373	0.0050224066	0.005600378	0.006166864	0.0067191124	0.0072564185	0.0077786595	0.008282192	0.008766908	0.009232312	0.009676527	0.010099735	0.010500114	0.010877434	0.011231672	0.011562891	0.011869356	0.012153741	0.012414686	0.012653723	0.012870885	0.013067964	0.013245326	0.013405222	0.013549101	0.013679516	0.013797272
-0.007328175	-0.0070676133	-0.006766632	-0.006429352	-0.0060568526	-0.005650848	-0.005215086	-0.004751757	-0.004262507	-0.003750734	-0.0032181144	-0.0026674941	-0.0021002665	-0.001520291	-0.0009290278	-0.00032895058	0.00027864054	0.00089070946	0.0015045479	0.0021189898	0.0027331822	0.003343109	0.003948346	0.0045455843	0.0051343814	0.005713403	0.006279409	0.006832268	0.007369451	0.007890519	0.008393362	0.00887768	0.009341307	0.009783801	0.010205444	0.010603365	0.010978717	0.011330012	0.011657655	0.0119613595	0.012241349	0.012498792	0.012732785	0.012945518	0.013137236	0.013309289	0.013463046	0.013600018	0.013723835	0.013834905
-0.007322669	-0.0070535913	-0.006744154	-0.0063979253	-0.006016493	-0.005604252	-0.005162373	-0.004692219	-0.004197508	-0.0036797523	-0.003142029	-0.0025867447	-0.0020162761	-0.001432173	-0.00083716214	-0.00023311377	0.0003767796	0.0009908415	0.0016083308	0.002225332	0.002839718	0.0034514368	0.0040577464	0.0046572015	0.00524614	0.0058249645	0.0063912645	0.0069437474	0.0074813254	0.008001946	0.008504339	0.008987438	0.009449657	0.009891253	0.010309763	0.010705411	0.011078343	0.011426758	0.011751533	0.012052257	0.012329362	0.012581971	0.012811959	0.0130194165	0.013206322	0.013371952	0.013520163	0.01365114	0.013767824	0.013871122
-0.0073173866	-0.007038884	-0.0067203194	-0.006365679	-0.0059777275	-0.0055575743	-0.0051087663	-0.0046322867	-0.004131578	-0.0036086738	-0.003066413	-0.0025060326	-0.0019311532	-0.0013441518	-0.0007445738	-0.00013847649	0.00047458336	0.0010914914	0.0017104335	0.0023298115	0.002946902	0.0035596825	0.004166741	0.004766874	0.0053561367	0.005936157	0.0065027773	0.007055357	0.007592391	0.00811284	0.008614197	0.009096231	0.009557016	0.009996232	0.010413587	0.010807712	0.011177734	0.011523873	0.011845741	0.012142982	0.012415927	0.012664374	0.012890395	0.013093378	0.0132743865	0.013435103	0.013577193	0.01370259	0.013811845	0.013907641
-0.007312134	-0.0070231333	-0.0066968054	-0.0063342527	-0.0059378147	-0.0055105537	-0.0050548464	-0.004572861	-0.004066661	-0.0035383478	-0.002990283	-0.0024261624	-0.0018470213	-0.0012551695	-0.000653632	-4.3913722e-05	0.00057223067	0.0011914298	0.0018125437	0.00243387	0.0030524805	0.0036677122	0.0042748414	0.004876785	0.005467646	0.006047059	0.0066133924	0.0071661808	0.00770301	0.008222528	0.008723214	0.009203624	0.009663615	0.010101393	0.010517273	0.010908812	0.011276413	0.011620101	0.011938788	0.012232985	0.012501784	0.01274709	0.012968294	0.013166338	0.013342254	0.0134978555	0.0136342235	0.013752952	0.01385558	0.013943911
-0.0073056743	-0.007008016	-0.0066724047	-0.0063014627	-0.0058985054	-0.005464405	-0.0050014257	-0.004512869	-0.0040002316	-0.0034673885	-0.0029154718	-0.0023465678	-0.0017636791	-0.0011673495	-0.00056182593	5.1084906e-05	0.0006696619	0.001291465	0.0019149184	0.0025378764	0.0031580403	0.003773708	0.004383605	0.0049848594	0.0055771098	0.0061570853	0.006723769	0.0072755255	0.0078121237	0.008331053	0.008831207	0.009310417	0.009769425	0.0102057755	0.010619212	0.011008982	0.0113745965	0.011715367	0.012031529	0.012322091	0.012587737	0.012828384	0.013045356	0.013238799	0.013410073	0.013559651	0.013690624	0.013802726	0.013898678	0.013980322
-0.0072992146	-0.0069916025	-0.00664787	-0.0062686205	-0.0058578774	-0.005417384	-0.00494761	-0.0044531226	-0.0039350837	-0.003397368	-0.0028401092	-0.0022668317	-0.0016794801	-0.0010802373	-0.00047201663	0.0001444295	0.00076591223	0.0013907701	0.0020164922	0.002641283	0.003262896	0.003879983	0.0044906214	0.0050932914	0.0056853034	0.0062661394	0.0068326965	0.007385321	0.00792079	0.008439008	0.008938152	0.009416439	0.009873737	0.010309659	0.010720916	0.011108335	0.01147107	0.011810146	0.012122553	0.01240994	0.012672421	0.012909204	0.013122257	0.013310969	0.013477355	0.013621621	0.013746683	0.013852105	0.013940949	0.014016278
-0.0072918907	-0.0069751143	-0.0066228732	-0.0062364265	-0.005818151	-0.0053697377	-0.0048941225	-0.004393585	-0.003870584	-0.0033268481	-0.002765119	-0.0021880865	-0.0015963912	-0.0009931475	-0.00038152188	0.00023821369	0.0008618012	0.0014886744	0.002116397	0.0027438775	0.0033666752	0.0039852895	0.0045970194	0.0052006133	0.0057927817	0.0063742734	0.006941829	0.007493321	0.008028921	0.008546051	0.009044673	0.0095220655	0.009978306	0.010411408	0.010821257	0.011207294	0.011568245	0.011903368	0.012213405	0.012498077	0.012756556	0.0129899345	0.01319772	0.013382576	0.013543811	0.01368282	0.013801631	0.013900839	0.013983808	0.014051057
-0.007284954	-0.006959744	-0.006598264	-0.006204091	-0.005777113	-0.0053226277	-0.004840918	-0.0043340847	-0.0038057566	-0.0032570958	-0.002691038	-0.0021086335	-0.0015130341	-0.0009071231	-0.00029141828	0.00033093616	0.00095724687	0.001587104	0.0022163503	0.0028458647	0.0034703463	0.0040899105	0.0047027282	0.005306121	0.0058994517	0.0064813085	0.007048875	0.0076004528	0.008135814	0.008652236	0.009149339	0.009626463	0.01008096	0.010513004	0.010921016	0.011304993	0.011662997	0.011996109	0.012303073	0.012584429	0.012839109	0.013069093	0.013272934	0.013452977	0.013609577	0.013743605	0.013856787	0.013950117	0.014026124	0.014086954
-0.0072775483	-0.006942764	-0.0065733716	-0.006171465	-0.0057377517	-0.005275719	-0.0047876313	-0.0042756274	-0.003741011	-0.0031878054	-0.0026164874	-0.0020298362	-0.0014301687	-0.0008204952	-0.0002018027	0.0004228577	0.0010520555	0.0016839392	0.00231608	0.0029462166	0.003572654	0.0041935816	0.0048075505	0.0054119565	0.006005779	0.0065873936	0.007155169	0.007706441	0.008241504	0.008758359	0.009254321	0.009729855	0.010183495	0.010613032	0.011019491	0.011400908	0.011757087	0.012087811	0.012392186	0.012669757	0.012922116	0.013146948	0.013348192	0.013522718	0.013674624	0.0138027	0.013910748	0.01399789	0.014067579	0.014121674
-0.0072704107	-0.0069266185	-0.0065483972	-0.0061380044	-0.0056987703	-0.0052289516	-0.004734881	-0.0042166784	-0.0036771968	-0.003118202	-0.0025427267	-0.0019516721	-0.0013486147	-0.00073497	-0.000113636255	0.00051426515	0.001146894	0.0017800145	0.0024147704	0.0030461773	0.0036741197	0.0042962283	0.004910905	0.005516641	0.0061108246	0.0066932365	0.007259585	0.007811457	0.008345909	0.008861747	0.009357329	0.009831462	0.0102834925	0.010712836	0.011116896	0.011496209	0.011850558	0.012178354	0.012480199	0.0127552	0.013002969	0.013225034	0.013420921	0.013591729	0.013739128	0.013862357	0.013964009	0.014045663	0.014109202	0.0141552165
-0.0072621703	-0.006909691	-0.0065229684	-0.0061055794	-0.0056582466	-0.00518243	-0.004681982	-0.0041583404	-0.0036126748	-0.0030494928	-0.0024690926	-0.0018745288	-0.0012675673	-0.00065016	-2.5831163e-05	0.00060594827	0.0012394041	0.0018755309	0.0025120452	0.0031454563	0.0037752688	0.0043985397	0.005014267	0.005620111	0.006215263	0.0067968443	0.0073641054	0.007915806	0.008449703	0.00896436	0.009459339	0.009932157	0.010383401	0.010810416	0.011213589	0.011591136	0.0119426735	0.012268297	0.012566101	0.012838304	0.01308335	0.013301682	0.013493694	0.013660282	0.013802193	0.013921011	0.014016818	0.014092542	0.014149565	0.014189884
-0.0072537884	-0.0068927854	-0.006498024	-0.0060721934	-0.0056175515	-0.005135946	-0.004629545	-0.0041005015	-0.0035500228	-0.002981186	-0.002396047	-0.0017975271	-0.0011861846	-0.00056586415	6.173551e-05	0.0006954558	0.0013325252	0.001970701	0.0026079044	0.0032447204	0.0038747266	0.004499659	0.005115904	0.005723309	0.006317951	0.0068997256	0.007467326	0.008018423	0.008552164	0.009066623	0.009560615	0.010032039	0.010481279	0.01090743	0.011308223	0.011684537	0.012033757	0.012355931	0.012652103	0.01292013	0.013162345	0.01337726	0.013564877	0.013727922	0.013865005	0.013978314	0.014068734	0.014138952	0.014189549	0.014222786
-0.0072465762	-0.006876193	-0.0064733177	-0.0060402453	-0.005578108	-0.0050901473	-0.0045769736	-0.0040421933	-0.0034862086	-0.0029132068	-0.0023241863	-0.0017211065	-0.0011064038	-0.00048278272	0.00014889985	0.00078413635	0.0014239475	0.0020651668	0.002704002	0.0033417381	0.0039731525	0.0045988336	0.005216334	0.0058240257	0.006419409	0.007002432	0.0075695887	0.008120701	0.008653097	0.0091666505	0.009659909	0.010131083	0.010578807	0.011003293	0.011403006	0.01177581	0.012123194	0.012443233	0.012736317	0.013002243	0.01323992	0.013451055	0.013635624	0.01379339	0.013925571	0.014034599	0.014119774	0.0141848475	0.014229074	0.014255609
-0.007237613	-0.0068591684	-0.0064478293	-0.006008126	-0.0055387914	-0.0050435215	-0.0045249835	-0.0039842576	-0.0034240186	-0.0028459057	-0.0022522807	-0.0016454011	-0.0010273829	-0.00039942563	0.00023361668	0.0008735582	0.0015150383	0.0021573566	0.002798725	0.0034370236	0.004070971	0.0046978034	0.005316116	0.005924631	0.006520413	0.0071027055	0.007670127	0.008219935	0.008752793	0.009266388	0.009758264	0.010228533	0.010674857	0.011097256	0.011494562	0.011866875	0.012211494	0.012529116	0.012819324	0.013082746	0.013317168	0.013525341	0.013704907	0.013859134	0.013986748	0.014091015	0.014170509	0.014229372	0.014267702	0.014287662
-0.007229775	-0.0068419278	-0.0064236596	-0.00597582	-0.0054995194	-0.00499814	-0.004473977	-0.0039276704	-0.003361769	-0.0027788728	-0.002180867	-0.0015700832	-0.00094824284	-0.00031808764	0.0003191717	0.0009604506	0.0016046166	0.0022497252	0.0028928705	0.0035325736	0.004167855	0.0047953688	0.0054148138	0.0060231425	0.0066193864	0.007201951	0.0077690817	0.008320019	0.008851618	0.009363662	0.009855408	0.010323819	0.010769092	0.011190187	0.011586264	0.011955794	0.012298744	0.012613218	0.012901437	0.013161674	0.013392761	0.013597064	0.013773888	0.013923597	0.014047157	0.01414571	0.014220495	0.014273848	0.014305767	0.014319554
-0.0072213635	-0.006825663	-0.0063988715	-0.005943306	-0.0054611266	-0.0049529225	-0.0044228733	-0.0038706586	-0.003300026	-0.0027124882	-0.002110839	-0.001496233	-0.00087052584	-0.00023716316	0.00040267035	0.0010466762	0.001694154	0.0023404732	0.0029851831	0.003627725	0.004263222	0.0048916936	0.005511597	0.00612095	0.0067170523	0.0073005073	0.007867802	0.0084176585	0.0089489	0.009460334	0.009950716	0.010417979	0.010862432	0.011282187	0.011676248	0.012044046	0.012384165	0.012696773	0.012981448	0.013238456	0.013466939	0.01366812	0.013840191	0.0139860995	0.014105242	0.0141989775	0.014269114	0.014316771	0.014342979	0.014350716
-0.0072134584	-0.006809011	-0.0063747764	-0.0059121475	-0.005422607	-0.004908666	-0.004372418	-0.0038153604	-0.003239289	-0.0026466623	-0.002040118	-0.0014220849	-0.0007934496	-0.00015685707	0.00048594922	0.0011327863	0.0017819144	0.0024308339	0.0030766316	0.0037201308	0.004357308	0.004986994	0.0056076795	0.006216809	0.0068143457	0.0073973276	0.007963702	0.008513775	0.009044144	0.009554822	0.010044523	0.010510918	0.010953847	0.011371713	0.011764757	0.012129445	0.012468956	0.012778457	0.013061166	0.013314731	0.013539974	0.013737552	0.013906576	0.014047671	0.014162816	0.014251728	0.014316689	0.014358882	0.014379419	0.014380179
-0.0072052106	-0.0067924634	-0.0063506067	-0.0058802515	-0.0053844526	-0.0048643276	-0.0043219924	-0.0037596077	-0.0031788722	-0.0025826395	-0.0019718558	-0.0013496578	-0.0007169768	-7.707998e-05	0.00056776404	0.0012173206	0.0018685311	0.0025186464	0.0031673908	0.0038123652	0.0044499077	0.005080506	0.005702194	0.0063124895	0.0069090053	0.0074922144	0.008058663	0.008608386	0.009138472	0.009649083	0.010136858	0.010602791	0.011044078	0.011460174	0.0118505955	0.012214579	0.012550574	0.012859296	0.01313879	0.013390072	0.013611812	0.013806023	0.013970945	0.014108781	0.014219079	0.0143039115	0.014363468	0.014400002	0.014414448	0.014409985
-0.0071974397	-0.006776713	-0.0063266605	-0.0058499873	-0.0053470656	-0.004820682	-0.004272446	-0.003704898	-0.0031191409	-0.0025182962	-0.0019037798	-0.0012779236	-0.0006422177	2.8684735e-07	0.00064866245	0.0012999438	0.0019535832	0.0026066601	0.0032560118	0.0039022043	0.004541643	0.005173307	0.005795125	0.0064059347	0.0070029907	0.0075861104	0.008152425	0.0087015	0.009231191	0.009740304	0.010228515	0.0106921755	0.011132445	0.011547521	0.011936143	0.012297995	0.012632124	0.012937833	0.013214774	0.013463318	0.013682175	0.013872374	0.014034323	0.0141672455	0.014274109	0.014353827	0.014408585	0.014440224	0.014449686	0.014438484
-0.0071901157	-0.0067606717	-0.0063033104	-0.00581868	-0.005309716	-0.004777588	-0.004223399	-0.0036508217	-0.0030599907	-0.0024551898	-0.0018361285	-0.0012066066	-0.00056826323	7.843971e-05	0.00072897226	0.0013832189	0.0020381957	0.0026927069	0.0033433698	0.0039912015	0.0046321377	0.0052644312	0.0058871955	0.006497763	0.0070956126	0.0076778717	0.008244839	0.008793119	0.009322282	0.009830404	0.010317065	0.010780867	0.011218827	0.011632409	0.012019515	0.012379147	0.012711979	0.0130147785	0.013289232	0.013535343	0.013751399	0.013938092	0.014095895	0.0142255835	0.014328085	0.014403716	0.01445324	0.014479369	0.014483102	0.014465947
-0.007182695	-0.006745808	-0.006280139	-0.0057889074	-0.005273074	-0.0047350302	-0.004175961	-0.0035976842	-0.0030024052	-0.0023927838	-0.0017696396	-0.00113713	-0.0004949719	0.00015414134	0.0008079484	0.0014640167	0.002121359	0.0027781762	0.003430549	0.004079655	0.004720174	0.0053542107	0.0059771016	0.0065882616	0.007185649	0.007768605	0.008335087	0.00888266	0.009411674	0.009919085	0.010404177	0.010866787	0.011303976	0.011716466	0.012101822	0.012459222	0.01278875	0.013090681	0.013362072	0.013605021	0.013817605	0.014001563	0.014156733	0.014282778	0.014380667	0.014451984	0.014496438	0.014517825	0.014515616	0.0144922845
-0.007175535	-0.006729901	-0.0062574223	-0.005759023	-0.0052368566	-0.004692897	-0.0041287243	-0.003544949	-0.0029452443	-0.0023313016	-0.0017053112	-0.0010682195	-0.0004225038	0.00022947043	0.00088562816	0.0015442073	0.0022035688	0.0028614402	0.0035156421	0.004165292	0.0048082247	0.0054418556	0.0060661472	0.006677121	0.0072752982	0.007858135	0.008423939	0.008970898	0.009499159	0.010006301	0.01049041	0.010952286	0.011387426	0.011797842	0.012181491	0.012538087	0.012865555	0.013164565	0.0134336725	0.01367319	0.01388428	0.014064565	0.014215171	0.014337935	0.014431749	0.014498413	0.014538668	0.014554311	0.0145466775	0.014518544
-0.0071687624	-0.0067153275	-0.0062347353	-0.005731173	-0.005201578	-0.004651092	-0.0040812343	-0.0034928322	-0.0028887764	-0.0022706464	-0.0016405433	-0.0009999499	-0.0003515184	0.00030273572	0.0009620562	0.0016229898	0.0022837743	0.002943311	0.0035994984	0.004250638	0.004893657	0.0055289343	0.0061524697	0.006764669	0.0073617883	0.007944975	0.008510463	0.009058088	0.0095853135	0.010091316	0.010574538	0.01103466	0.011469632	0.011878163	0.012260284	0.0126143955	0.012940172	0.013236515	0.013503768	0.013740826	0.013947342	0.014124982	0.014272787	0.014391221	0.014481828	0.014543723	0.014580097	0.014590774	0.014577378	0.014543042
-0.0071620867	-0.00670103	-0.0062131584	-0.005701475	-0.0051665306	-0.0046110526	-0.004035078	-0.0034420937	-0.0028338656	-0.0022113249	-0.0015774667	-0.0009339228	-0.00028171763	0.00037543476	0.0010366067	0.0016993321	0.0023631118	0.003024403	0.0036819428	0.004333414	0.0049779005	0.005613465	0.0062372386	0.0068502277	0.007447906	0.008030947	0.008596502	0.009142969	0.009669069	0.010174356	0.010656714	0.01111494	0.011548635	0.0119562	0.012336321	0.012688424	0.013012543	0.013307124	0.013571318	0.013805758	0.014010038	0.014184754	0.014329158	0.014443308	0.014529478	0.014587976	0.014619011	0.0146248415	0.014606446	0.014565792
-0.0071560666	-0.0066869855	-0.006192066	-0.0056742355	-0.0051328093	-0.004570633	-0.003990561	-0.0033926666	-0.0027793199	-0.0021526888	-0.0015146956	-0.00086797774	-0.00021344423	0.000447046	0.0011110008	0.0017755777	0.0024410225	0.0031034388	0.0037629083	0.0044154823	0.0050604083	0.0056963637	0.0063213594	0.006934028	0.0075321384	0.008114696	0.008679677	0.009225775	0.009751767	0.010255791	0.010737654	0.011193987	0.01162583	0.012032174	0.012411028	0.012761541	0.013083544	0.013375301	0.013637301	0.013869312	0.014071051	0.014242075	0.01438307	0.014494564	0.014575992	0.014630526	0.014657345	0.014657989	0.014634412	0.014589269
-0.007149905	-0.0066731796	-0.006171569	-0.005646527	-0.005099602	-0.004532255	-0.003946081	-0.0033437982	-0.0027259737	-0.0020953044	-0.0014540553	-0.00080393255	-0.00014557317	0.0005169958	0.0011836365	0.0018504448	0.0025171898	0.0031819046	0.003841579	0.004495669	0.0051417947	0.0057782717	0.006403763	0.007016737	0.007614229	0.008196134	0.008760955	0.00930623	0.009832364	0.0103350915	0.010815602	0.011272252	0.011702359	0.012106881	0.012483377	0.012832254	0.013151996	0.013441738	0.013702374	0.013930686	0.014129993	0.014298148	0.014435321	0.014543202	0.014621615	0.014671527	0.01469367	0.014689565	0.014661338	0.014610868
-0.0071446225	-0.006660141	-0.006151758	-0.005620137	-0.0050666854	-0.004494302	-0.0039031133	-0.0032951832	-0.002673313	-0.0020388663	-0.0013939291	-0.0007404387	-7.965043e-05	0.0005856976	0.0012541898	0.0019236952	0.0025924891	0.0032579452	0.003918901	0.0045740195	0.0052209496	0.0058583766	0.0064840615	0.007097028	0.0076944493	0.008276608	0.008840889	0.009385593	0.009910002	0.010412417	0.010892335	0.011346906	0.01177641	0.012179386	0.012553491	0.012901075	0.0132187195	0.013506472	0.013763916	0.013990387	0.014186576	0.014351927	0.014486752	0.014590882	0.014665078	0.014710851	0.014729317	0.014720302	0.014686886	0.014630612
-0.0071399063	-0.006648481	-0.006132655	-0.005594209	-0.0050352067	-0.004456699	-0.0038603917	-0.0032481402	-0.0026227087	-0.001984112	-0.0013347864	-0.0006782338	-1.547113e-05	0.0006530024	0.0013236962	0.00199515	0.0026653	0.00333165	0.0039955117	0.004650697	0.005298525	0.00593606	0.0065629	0.007174909	0.007772822	0.008354772	0.00891912	0.009463251	0.009986822	0.01048816	0.010966569	0.011420559	0.011848286	0.012249384	0.012623344	0.012967255	0.013283312	0.013569165	0.013823643	0.014048062	0.014242165	0.014403444	0.014534991	0.014636088	0.0147073865	0.014748838	0.0147629455	0.014749285	0.014711574	0.01464932
-0.0071352273	-0.0066368952	-0.0061137974	-0.005569145	-0.0050040185	-0.004420094	-0.003818944	-0.003202565	-0.002572015	-0.0019301549	-0.001278311	-0.0006179288	4.8168004e-05	0.000719253	0.0013925098	0.0020646825	0.0027369112	0.003404811	0.0040683895	0.00472584	0.0053740665	0.0060130022	0.0066385604	0.0072517954	0.007849865	0.00843082	0.008993842	0.009538263	0.010061093	0.01056128	0.011038784	0.011491187	0.011918411	0.01231771	0.01268968	0.013033032	0.013346411	0.0136295445	0.013882544	0.014103901	0.014294863	0.014454342	0.0145820305	0.014679443	0.014746834	0.014784876	0.014794767	0.014777187	0.014733929	0.014666446
-0.00713218	-0.00662528	-0.006095998	-0.005545251	-0.004974328	-0.004385121	-0.003778927	-0.0031575263	-0.0025227591	-0.001877293	-0.0012212768	-0.0005585551	0.00011026859	0.0007831082	0.0014579408	0.0021331757	0.0028067715	0.003476996	0.0041411705	0.004799366	0.005447436	0.0060868002	0.006713357	0.0073265657	0.007924486	0.008505389	0.009068202	0.009610999	0.010133598	0.010633074	0.011109076	0.011560593	0.011985596	0.012383994	0.012754012	0.013095718	0.013406761	0.013687853	0.013938867	0.01415832	0.01434597	0.014502376	0.014627311	0.014721945	0.014785904	0.014819808	0.014825083	0.014803674	0.014755327	0.014682867
-0.0071294233	-0.0066151842	-0.0060794353	-0.005521752	-0.0049449652	-0.0043502823	-0.0037396476	-0.0031139925	-0.0024753064	-0.0018253103	-0.0011672154	-0.0005008355	0.00017098337	0.00084625557	0.0015239939	0.0021993816	0.002875112	0.0035463683	0.004211992	0.0048707128	0.0055204965	0.006158557	0.006786324	0.0073987655	0.007996753	0.008576978	0.009139311	0.009682097	0.010202892	0.010702454	0.011177402	0.011627596	0.012051348	0.012447827	0.01281612	0.013155874	0.013465423	0.013744578	0.013993248	0.014209598	0.014394999	0.014548667	0.014671057	0.014761403	0.014822092	0.014852472	0.014853649	0.014827784	0.014774915	0.014697704
-0.007126622	-0.006606005	-0.0060624927	-0.005499594	-0.004917182	-0.004317239	-0.0037013218	-0.0030713826	-0.0024289414	-0.0017758012	-0.0011130869	-0.0004445389	0.00023028627	0.0009079464	0.0015865043	0.0022652075	0.0029415376	0.0036140531	0.004281491	0.0049400367	0.0055901185	0.0062293224	0.0068565235	0.007469479	0.008067157	0.008647129	0.009209007	0.009750776	0.010271378	0.010769535	0.011243269	0.011691976	0.012114968	0.01250951	0.012876306	0.013213661	0.013522003	0.013798416	0.014044553	0.01425932	0.0144417025	0.014592588	0.014712248	0.014800463	0.0148565285	0.014883667	0.014881235	0.014850296	0.014793139	0.01471141
-0.007125631	-0.0065968707	-0.006046839	-0.005478412	-0.004890427	-0.0042849183	-0.0036645308	-0.0030301958	-0.0023834854	-0.0017266423	-0.0010615587	-0.00038908795	0.00028745458	0.00096740574	0.0016480833	0.0023284517	0.0030068457	0.003680002	0.004347179	0.005007226	0.005658798	0.00629846	0.006924972	0.0075378083	0.008135147	0.008714993	0.009276364	0.009817224	0.010337334	0.010833755	0.011306938	0.011754252	0.012175456	0.012568779	0.012934033	0.013269857	0.013575695	0.013851043	0.014094662	0.01430662	0.01448743	0.014635153	0.0147513	0.0148358345	0.014889486	0.014912393	0.014905982	0.014871307	0.014810108	0.014723234
-0.0071242526	-0.0065891147	-0.0060334653	-0.005457483	-0.004863672	-0.0042537525	-0.0036286488	-0.0029903874	-0.0023395866	-0.001679264	-0.0010110214	-0.00033616647	0.0003431514	0.0010252893	0.0017078742	0.0023907162	0.0030690022	0.0037447363	0.004412692	0.0050737746	0.0057247616	0.0063647367	0.0069916546	0.00760448	0.008201636	0.008781161	0.009341966	0.009882107	0.010400537	0.01089669	0.011367947	0.011814166	0.012233693	0.012625959	0.012989815	0.013323974	0.0136279315	0.013900619	0.014141895	0.014352322	0.014529422	0.014674909	0.014788438	0.014869869	0.0149207525	0.014940001	0.01492998	0.014891654	0.014825128	0.014733791
-0.007123567	-0.0065813735	-0.006018676	-0.005437754	-0.004838705	-0.0042243674	-0.0035942048	-0.0029514283	-0.0022967234	-0.0016334578	-0.00096188486	-0.00028476492	0.00039767474	0.0010813959	0.0017666519	0.0024500675	0.003131114	0.0038067177	0.004476063	0.0051375553	0.005788453	0.0064292327	0.0070557036	0.0076686256	0.008265726	0.008844752	0.009404641	0.009944323	0.010461748	0.010956723	0.011427313	0.011872251	0.012290582	0.012680795	0.013042614	0.013375297	0.013677105	0.013947926	0.014187489	0.014394816	0.014570408	0.014713306	0.014823489	0.0149027705	0.014949992	0.014966179	0.014951263	0.014909558	0.014838997	0.014742237
-0.007124096	-0.0065750256	-0.0060070604	-0.0054194257	-0.004814878	-0.004195228	-0.003561236	-0.0029136613	-0.0022557601	-0.0015884489	-0.00091489404	-0.00023397431	0.00045054033	0.0011357628	0.0018234737	0.0025078095	0.0031897873	0.0038663559	0.004537083	0.0051988848	0.005851228	0.006490253	0.007118359	0.00773111	0.008326996	0.008905973	0.009464785	0.010003753	0.010520738	0.011014424	0.011483934	0.011927314	0.012344163	0.012733061	0.01309339	0.013424978	0.013724305	0.013993017	0.014230881	0.014435798	0.014608748	0.014749333	0.014857084	0.014932144	0.014976189	0.014988814	0.014971502	0.0149248205	0.0148501545	0.014749799
-0.007125318	-0.0065697655	-0.0059956834	-0.0054013357	-0.0047923997	-0.0041672215	-0.0035289153	-0.0028780326	-0.0022165924	-0.0015466809	-0.00086833537	-0.00018610433	0.00050096586	0.0011891127	0.0018776581	0.0025639534	0.0032474212	0.003924951	0.0045961402	0.0052588284	0.005910594	0.006551333	0.007179059	0.0077908523	0.008387078	0.008964177	0.009523738	0.0100612305	0.010577273	0.011069816	0.0115379505	0.01198056	0.012395866	0.012783252	0.013141997	0.013471015	0.01376852	0.014036462	0.014271144	0.014473893	0.014644727	0.014782999	0.014887359	0.01496011	0.01500069	0.01501048	0.01498951	0.0149387345	0.014860824	0.014755674
-0.0071277097	-0.006565623	-0.005984187	-0.005385928	-0.0047706664	-0.00414183	-0.0034977272	-0.0028433278	-0.0021779686	-0.0015044361	-0.00082425773	-0.00013867766	0.0005502179	0.0012405366	0.0019304417	0.0026180446	0.0033025406	0.003981605	0.0046531223	0.005315453	0.005968731	0.006609168	0.007236436	0.007847723	0.00844356	0.009020686	0.009579044	0.0101161115	0.010631409	0.011123318	0.011589687	0.012031443	0.012444731	0.012830377	0.013187915	0.013514761	0.013811648	0.014076404	0.014309943	0.014510695	0.014678076	0.014814064	0.014915708	0.014985852	0.015023407	0.015029844	0.015005086	0.014950864	0.014868729	0.01475919
-0.0071307644	-0.006562166	-0.0059739426	-0.0053712428	-0.0047503635	-0.004116118	-0.0034682602	-0.0028104037	-0.0021414682	-0.001464501	-0.0007811934	-9.372458e-05	0.0005970709	0.0012896806	0.0019815713	0.0026701726	0.0033560283	0.0040354356	0.004708305	0.005371496	0.006024584	0.0066645816	0.0072916485	0.00790358	0.0084989	0.009074885	0.009632964	0.010168716	0.010682784	0.011173945	0.011638928	0.0120780915	0.012491729	0.012875497	0.013231009	0.013556048	0.013851516	0.01411476	0.014345009	0.0145439245	0.014710255	0.014842857	0.014942206	0.0150087625	0.015044294	0.015047289	0.0150196515	0.014961317	0.0148753	0.014761709
-0.0071346313	-0.00655964	-0.00596676	-0.005356781	-0.004731402	-0.0040928572	-0.0034405962	-0.0027778968	-0.0021061376	-0.0014261156	-0.00074068457	-5.0064176e-05	0.00064364076	0.0013368279	0.002029948	0.0027206019	0.003407538	0.0040878914	0.0047607124	0.0054243654	0.0060775243	0.0067186356	0.0073451847	0.007956445	0.008550994	0.009126879	0.009683602	0.010218989	0.010732695	0.01122202	0.011685684	0.012123674	0.012535144	0.012918528	0.0132722	0.013596173	0.013888191	0.014149349	0.014378909	0.01457518	0.014737725	0.0148691535	0.014966283	0.015030544	0.015062809	0.015062533	0.0150307715	0.014969528	0.01487929	0.014761731
-0.007140018	-0.0065578893	-0.005958624	-0.0053435937	-0.004714012	-0.004069969	-0.0034141988	-0.0027474836	-0.0020721778	-0.0013899058	-0.0007009953	-8.232892e-06	0.0006865114	0.0013823919	0.002077762	0.0027688257	0.003456898	0.004137773	0.0048111454	0.005475614	0.006128758	0.006769296	0.0073961727	0.008006897	0.008600745	0.009176634	0.009732485	0.010267053	0.010778882	0.011267073	0.011730272	0.012167506	0.012577202	0.012958586	0.013310257	0.013631992	0.013923027	0.014182799	0.014409725	0.014604002	0.014764909	0.014892973	0.014988184	0.0150494985	0.0150788985	0.015075464	0.015040506	0.014976535	0.014882106	0.01476074
-0.0071457773	-0.006557308	-0.005952351	-0.005331725	-0.0046979636	-0.00404945	-0.0033897907	-0.0027193874	-0.0020411685	-0.0013543814	-0.00066364557	3.1523407e-05	0.00072902814	0.0014261641	0.0021228082	0.0028155223	0.0035036765	0.004185185	0.0048595294	0.0055245534	0.006177373	0.006817993	0.007444624	0.008055083	0.008648917	0.009223659	0.009778272	0.010311782	0.010822911	0.011309709	0.011771616	0.012208041	0.012615666	0.012995716	0.013346203	0.013666503	0.0139555335	0.0142125115	0.014437921	0.0146303475	0.014789008	0.014914401	0.015006542	0.015066277	0.0150921345	0.0150863975	0.015048735	0.0149800405	0.014882889	0.014757387
-0.0071525127	-0.0065576285	-0.0059477836	-0.0053224564	-0.0046824366	-0.004030049	-0.003366284	-0.0026926994	-0.0020103827	-0.0013215765	-0.0006278828	6.951019e-05	0.0007687211	0.00146804	0.0021649785	0.002859909	0.003549032	0.00423149	0.004906304	0.0055706017	0.0062241256	0.006864421	0.0074903034	0.0081009865	0.008693866	0.009268135	0.009821475	0.010354612	0.010864243	0.011350624	0.011811312	0.012244586	0.012651887	0.013030168	0.013379417	0.013697792	0.013985258	0.014240369	0.01446281	0.014653277	0.014810637	0.014933467	0.0150238685	0.015080348	0.015104368	0.015094798	0.015054524	0.014983043	0.0148817	0.014752258
-0.0071609467	-0.006560445	-0.0059438795	-0.005313322	-0.0046688244	-0.004011795	-0.0033442304	-0.0026670024	-0.0019813403	-0.0012899414	-0.00059367716	0.000105679035	0.0008068718	0.0015072301	0.0022058338	0.0029013902	0.0035912953	0.0042752028	0.004949942	0.005614713	0.006268285	0.006908696	0.007534273	0.008143544	0.00873629	0.009309679	0.009862896	0.010394674	0.010903221	0.011388119	0.011847068	0.012279641	0.012685575	0.013061624	0.013409615	0.013726063	0.014011938	0.014265496	0.014486529	0.014674544	0.014828842	0.014950562	0.015037958	0.015092038	0.01511319	0.015101545	0.015057836	0.014983285	0.014878407	0.014745142
-0.007170059	-0.006563142	-0.005941376	-0.005306363	-0.004656188	-0.003995456	-0.0033238307	-0.0026428252	-0.0019555762	-0.0012607053	-0.00056141615	0.00014030933	0.00084258243	0.0015443377	0.0022449605	0.0029414631	0.0036327392	0.004316345	0.0049915053	0.0056560673	0.006309647	0.0069500953	0.0075753927	0.008184534	0.008776482	0.0093490295	0.009901527	0.010432001	0.010939315	0.011422962	0.011880375	0.012312446	0.01271645	0.01309165	0.013436642	0.013752371	0.014035888	0.014287323	0.01450697	0.014692817	0.01484533	0.014964577	0.015050247	0.015101697	0.015119802	0.015105765	0.015058216	0.014981046	0.014873359	0.014736593
-0.00718002	-0.006567292	-0.0059400126	-0.0052993596	-0.004645616	-0.003981054	-0.0033048987	-0.0026207715	-0.001929909	-0.0012329146	-0.00053147227	0.00017255172	0.00087737665	0.001580324	0.0022819787	0.0029792152	0.003670968	0.004355237	0.005030494	0.005695794	0.0063489266	0.006988786	0.00761424	0.008222941	0.00881356	0.009385269	0.009936832	0.01046668	0.0109731145	0.011455003	0.011912044	0.012341756	0.012744505	0.013118047	0.013461743	0.013775397	0.014057431	0.014307346	0.014524449	0.014709193	0.0148594305	0.014976077	0.015058983	0.015108883	0.015124492	0.015107069	0.01505759	0.014976397	0.014865484	0.01472567
-0.00719139	-0.0065733492	-0.0059402063	-0.005294226	-0.0046361685	-0.0039670914	-0.0032880753	-0.0026006848	-0.0019060075	-0.001206316	-0.0005034059	0.00020259246	0.00090881065	0.0016140677	0.0023165531	0.0030147322	0.0037066936	0.004391268	0.0050677247	0.0057325624	0.006386116	0.007025756	0.007650174	0.008257896	0.008848194	0.009419858	0.009969544	0.010497708	0.011003505	0.011484776	0.011939984	0.012368683	0.012769546	0.013141431	0.013483971	0.013796199	0.01407643	0.014324248	0.014540121	0.0147224665	0.014870632	0.014984738	0.015065923	0.015112206	0.015126444	0.015105996	0.015054405	0.014970545	0.014856219	0.014712229
-0.0072041377	-0.006579697	-0.0059415326	-0.0052907094	-0.0046279803	-0.0039553493	-0.0032725558	-0.0025818497	-0.0018840805	-0.0011824965	-0.00047678128	0.00023094937	0.0009389445	0.0016458184	0.0023485757	0.0030473657	0.0037408285	0.0044265725	0.005102534	0.005767312	0.006420575	0.007059291	0.007683549	0.008291215	0.008880597	0.009450566	0.010000616	0.010527659	0.0110314675	0.01151149	0.0119652	0.012393054	0.012792356	0.013163101	0.013503842	0.013813518	0.014092479	0.014338698	0.014551941	0.0147321895	0.014878552	0.014991429	0.015070472	0.015114695	0.015126001	0.0151035935	0.0150482245	0.014961466	0.014844149	0.014697451
-0.0072182193	-0.0065878853	-0.005944453	-0.0052889287	-0.0046217293	-0.003944993	-0.0032587275	-0.0025647879	-0.0018648803	-0.0011598319	-0.00045223162	0.00025663152	0.00096671283	0.0016743056	0.0023787506	0.0030784383	0.003772024	0.004457835	0.0051344857	0.0057991073	0.0064521953	0.0070908256	0.0077137947	0.008322123	0.008910362	0.009479627	0.010027621	0.010554198	0.011057064	0.011535514	0.0119886175	0.012414508	0.012811758	0.013180975	0.013520211	0.013828319	0.0141060315	0.0143504925	0.014561944	0.014740001	0.014884271	0.014995553	0.015071288	0.015114516	0.015123129	0.015098307	0.01504064	0.014951389	0.014830429	0.014681146
-0.007233016	-0.00659734	-0.005948521	-0.0052885264	-0.0046173856	-0.0039363727	-0.003246665	-0.002549462	-0.0018467903	-0.0011398494	-0.0004307814	0.00028176606	0.0009923577	0.0017019138	0.0024071336	0.0031075478	0.0038015991	0.0044879355	0.0051635727	0.005829204	0.006481722	0.007120155	0.0077430494	0.008349147	0.008936778	0.009505324	0.010052986	0.010577723	0.011079356	0.011556413	0.012007993	0.012432981	0.012829065	0.013196394	0.01353465	0.013840664	0.014116317	0.014358759	0.0145685	0.014744718	0.014887616	0.014996108	0.01507071	0.01511066	0.015117634	0.0150903575	0.015030466	0.014937941	0.014814902	0.014661614
-0.007248491	-0.0066071227	-0.005954422	-0.005289167	-0.004613906	-0.0039292276	-0.003236279	-0.0025362	-0.0018310919	-0.0011219606	-0.00040880963	0.0003032945	0.0010154806	0.0017263703	0.0024326146	0.0031338744	0.0038290285	0.0045146793	0.0051911287	0.005856499	0.006508734	0.0071465857	0.0077689663	0.00837427	0.008961439	0.009528782	0.010074679	0.010599114	0.011099562	0.011574801	0.012025047	0.012448516	0.012843147	0.01320878	0.013545338	0.0138495155	0.014123347	0.014364421	0.014572229	0.014747839	0.014887974	0.014994629	0.015067022	0.015104994	0.01510996	0.015080325	0.015017454	0.0149224065	0.014796667	0.014640763
-0.0072663426	-0.006619528	-0.005961135	-0.005291581	-0.004613161	-0.0039239377	-0.0032279193	-0.0025243089	-0.0018169358	-0.0011046305	-0.00039168447	0.00032342225	0.001037743	0.0017498806	0.0024563894	0.0031580664	0.003853619	0.0045391247	0.005215939	0.005880587	0.0065333173	0.0071704052	0.00779213	0.00839664	0.008983012	0.009548627	0.010094393	0.010616723	0.011116158	0.011591449	0.012039006	0.012460791	0.01285439	0.013218887	0.013552498	0.013856258	0.0141283795	0.014367361	0.0145736635	0.014746763	0.01488604	0.014990173	0.015060835	0.015096553	0.015098758	0.015067488	0.015002083	0.014904514	0.014775872	0.014617514
-0.0072850958	-0.0066333637	-0.005970232	-0.0052960366	-0.0046124756	-0.003920093	-0.0032206848	-0.0025148168	-0.0018045604	-0.0010900497	-0.0003746003	0.00034209713	0.0010572709	0.0017690323	0.0024774	0.0031796657	0.0038752519	0.0045618713	0.0052381605	0.005902257	0.0065546	0.007191729	0.007812988	0.008416839	0.009001482	0.009566385	0.010110252	0.010632418	0.011130799	0.011602987	0.01205102	0.01247092	0.012862317	0.013224974	0.013558082	0.0138595775	0.014129873	0.014367774	0.01457217	0.014742788	0.01488011	0.014983106	0.015051741	0.015085433	0.015085254	0.015051611	0.014984611	0.014884472	0.014753435	0.014591664
-0.007305138	-0.0066478476	-0.005979955	-0.0053018183	-0.004614286	-0.003917694	-0.0032156184	-0.0025063604	-0.0017942265	-0.0010777935	-0.00036006048	0.00035743788	0.0010740384	0.0017870665	0.0024965294	0.0031993166	0.0038953088	0.0045823306	0.0052571483	0.005922973	0.006573595	0.0072098	0.007830095	0.008432921	0.009018436	0.009580765	0.0101242885	0.010645054	0.011141535	0.011613559	0.012058999	0.012477659	0.012868255	0.013229113	0.013560452	0.013860688	0.01412826	0.014364891	0.014568016	0.014736649	0.014872391	0.014973324	0.01504039	0.015072007	0.015069623	0.0150340125	0.014964439	0.014862038	0.014728393	0.014563836
-0.007326618	-0.0066638514	-0.0059909523	-0.005308844	-0.004617378	-0.003917679	-0.0032126456	-0.0025006458	-0.0017852485	-0.0010673329	-0.0003480576	0.0003716573	0.0010891855	0.001803711	0.0025130548	0.003216587	0.0039121173	0.004598964	0.005274825	0.0059396587	0.0065895654	0.007225752	0.00784475	0.008446872	0.009030495	0.009593688	0.010135494	0.010654584	0.011149805	0.011620536	0.012064338	0.012481034	0.012870409	0.013230022	0.013559487	0.0138583	0.014124472	0.014359605	0.014559839	0.014727611	0.0148615055	0.014960375	0.015024811	0.015055452	0.015051194	0.015013114	0.014942173	0.014837358	0.014700647	0.014533475
-0.0073493645	-0.0066815913	-0.0060042366	-0.0053174645	-0.0046219304	-0.0039194673	-0.0032105073	-0.002496235	-0.001779139	-0.0010586455	-0.00033767894	0.00038359314	0.0011016503	0.0018167347	0.002527319	0.0032308623	0.003927067	0.0046133213	0.0052895397	0.0059532784	0.006603498	0.0072384514	0.007857345	0.008458465	0.009041186	0.009602934	0.010143351	0.010661211	0.011154994	0.011624347	0.012067523	0.012482598	0.012869902	0.013228379	0.013556141	0.013852213	0.014117863	0.014350675	0.014550202	0.01471616	0.014847435	0.014945343	0.015008479	0.015036706	0.015030459	0.01499024	0.014916353	0.014809631	0.0146711655	0.014501706
-0.0073735937	-0.006700821	-0.0060191825	-0.0053282008	-0.0046287626	-0.003923133	-0.003211014	-0.002494432	-0.0017745718	-0.0010523126	-0.00032937154	0.00039222464	0.0011121109	0.0018281937	0.0025391579	0.0032438822	0.003939554	0.0046264715	0.005301658	0.0059647784	0.006614726	0.0072494857	0.007867843	0.008467544	0.009048805	0.009609278	0.0101490095	0.01066497	0.011157788	0.011625532	0.012066808	0.012480587	0.012865983	0.0132228695	0.013549041	0.0138444565	0.014108077	0.014339153	0.014536932	0.014701117	0.014831297	0.01492684	0.014988337	0.015014555	0.015006818	0.014964841	0.014889341	0.014780048	0.014638614	0.014466848
-0.007398553	-0.0067209303	-0.006034516	-0.0053401142	-0.0046370476	-0.003928587	-0.0032133088	-0.0024943203	-0.0017721802	-0.0010481104	-0.00032355636	0.00039905682	0.0011203624	0.0018371716	0.0025482774	0.0032530427	0.003948681	0.0046357773	0.005310826	0.005974047	0.0066231117	0.0072568394	0.007873736	0.008473441	0.0090536885	0.009612523	0.01015104	0.010666311	0.011157077	0.011623476	0.012062646	0.012475815	0.012859933	0.013214681	0.013539515	0.013833091	0.014095321	0.014324263	0.014521055	0.014683027	0.014811665	0.014906209	0.014965806	0.01499014	0.014980178	0.014936272	0.014858719	0.014747594	0.014605742	0.014430314
-0.0074255913	-0.0067433193	-0.006052427	-0.0053532347	-0.0046472102	-0.0039355755	-0.0032178015	-0.0024962798	-0.0017714351	-0.0010463446	-0.0003204681	0.0004044436	0.0011254475	0.001843527	0.002556242	0.003260389	0.0039570928	0.0046429522	0.005318124	0.0059806965	0.006629348	0.007262647	0.007878035	0.008476526	0.009055402	0.009613913	0.010150135	0.010664381	0.011153858	0.011619095	0.0120563805	0.012467783	0.01285034	0.013203554	0.013527025	0.01381889	0.014079314	0.014307462	0.014501866	0.014662709	0.014789812	0.0148817375	0.014939703	0.01496277	0.014951427	0.014905747	0.014826287	0.014713019	0.014568083	0.014391135
-0.0074543655	-0.0067664087	-0.0060714185	-0.005369149	-0.004659556	-0.003944032	-0.0032242537	-0.0024996698	-0.0017736927	-0.0010460541	-0.00031863526	0.00040717795	0.0011295192	0.0018476732	0.0025595352	0.0032648705	0.00396166	0.004647527	0.0053214766	0.005984161	0.006631635	0.007264044	0.00787925	0.008477382	0.009053588	0.009611316	0.010147128	0.010659561	0.011148207	0.011611234	0.0120476	0.012457099	0.012838438	0.013189878	0.013511635	0.013801701	0.014060486	0.014287341	0.014480017	0.014639564	0.014764324	0.014854748	0.014911678	0.014932524	0.014919732	0.014872488	0.014790691	0.014676273	0.014528517	0.014350161
-0.00748349	-0.006792024	-0.006092429	-0.0053858683	-0.0046734735	-0.003954895	-0.0032312497	-0.0025056303	-0.0017770156	-0.0010479093	-0.00031887367	0.0004072152	0.0011309162	0.0018493496	0.0025621988	0.0032677688	0.003963761	0.0046503395	0.0053240918	0.0059857294	0.0066322833	0.0072636493	0.007877849	0.008473828	0.009050578	0.009606898	0.010140292	0.010651551	0.011138454	0.011599246	0.012035072	0.012444086	0.012822922	0.013173204	0.013493061	0.013781879	0.014038615	0.014263816	0.014454637	0.014612775	0.014736753	0.014825873	0.014879551	0.014899749	0.014885493	0.014835879	0.014752783	0.01463658	0.014487371	0.014306597
-0.0075151697	-0.006818302	-0.0061145425	-0.0054051727	-0.0046886504	-0.003966972	-0.0032418594	-0.0025133565	-0.0017827377	-0.0010517612	-0.00032222643	0.00040595606	0.00112978	0.0018493943	0.0025622286	0.0032674335	0.0039632693	0.00464914	0.005322974	0.005983781	0.006629955	0.00725995	0.00787323	0.008468796	0.009043768	0.009598486	0.010131482	0.010640737	0.011126302	0.011586711	0.012020603	0.012426008	0.012804106	0.01315292	0.013471503	0.013758529	0.014014062	0.014237713	0.01442774	0.014583532	0.014704924	0.014792886	0.014846459	0.01486418	0.014847767	0.014796879	0.01471277	0.014593933	0.014443807	0.014260754
-0.007547617	-0.00684689	-0.0061387867	-0.0054253563	-0.0047062263	-0.003981136	-0.00325384	-0.0025230646	-0.0017906353	-0.001058355	-0.000327494	0.00040137023	0.001126688	0.0018463805	0.0025595091	0.0032644384	0.0039609373	0.004646372	0.005319804	0.005979564	0.0066247396	0.007253334	0.007865921	0.008459628	0.009033963	0.009587672	0.010119308	0.010626998	0.011111114	0.01157001	0.012002066	0.012406666	0.012782246	0.013129976	0.013446979	0.013732366	0.0139865875	0.014208015	0.01439644	0.014551327	0.014671382	0.0147578195	0.014809128	0.014825735	0.014807675	0.0147560015	0.014669176	0.014549706	0.014396213	0.014212694
-0.0075817704	-0.006876178	-0.006164789	-0.0054473802	-0.0047250167	-0.003997311	-0.0032673776	-0.0025347024	-0.0018014982	-0.001067102	-0.00033479184	0.00039532036	0.0011199601	0.0018411726	0.0025547594	0.003259886	0.003955554	0.0046402887	0.0053132586	0.00597205	0.0066166036	0.007245809	0.007856872	0.008449174	0.009021662	0.009574089	0.010103658	0.010610491	0.01109321	0.011550371	0.011980645	0.012383368	0.012758091	0.013104271	0.013419326	0.013703432	0.013956223	0.014175907	0.014362972	0.014515746	0.014634781	0.014719587	0.014770173	0.0147851	0.014765345	0.014711052	0.01462372	0.014501993	0.014347501	0.014161546
-0.0076173097	-0.006908007	-0.0061919987	-0.0054714084	-0.0047461763	-0.0040162876	-0.0032833144	-0.0025486797	-0.0018133	-0.0010780245	-0.00034411252	0.00038582832	0.0011126846	0.001833275	0.0025463142	0.0032523312	0.0039472803	0.0046322346	0.005304083	0.0059623197	0.006606091	0.0072332397	0.007843848	0.008435201	0.0090071	0.009557541	0.010085687	0.010590635	0.011071656	0.011527918	0.011956193	0.012358397	0.012731157	0.013075236	0.013388164	0.013671488	0.013921823	0.014140349	0.014325611	0.014478199	0.014595181	0.0146785565	0.014726847	0.014740832	0.014719892	0.014664847	0.014575515	0.01445261	0.014295869	0.0141082965
-0.007654056	-0.0069408715	-0.006221488	-0.0054970384	-0.0047685057	-0.0040360764	-0.003301233	-0.0025640428	-0.0018271506	-0.0010905266	-0.00035587698	0.0003750287	0.0011017397	0.0018227212	0.00253639	0.0032414012	0.0039364733	0.0046208426	0.0052926354	0.0059499294	0.0065930896	0.00721886	0.007828422	0.008418191	0.0089887455	0.0095376745	0.010064367	0.010568798	0.011047456	0.011501908	0.011928987	0.012328904	0.012700662	0.013042573	0.013355218	0.0136364885	0.013885673	0.014101945	0.014286384	0.014436487	0.014552072	0.014634717	0.014681887	0.014693905	0.014671966	0.014615409	0.014524467	0.014399812	0.014241785	0.01405238
-0.007692933	-0.0069749355	-0.0062520653	-0.005524963	-0.004792802	-0.004058078	-0.003321007	-0.0025831684	-0.001843378	-0.0011053979	-0.0003701821	0.00036183372	0.0010891557	0.0018104203	0.0025239587	0.0032287762	0.003923785	0.004606873	0.0052775256	0.00593492	0.0065758154	0.007202491	0.0078094415	0.008398682	0.008967292	0.009515345	0.010040689	0.010543261	0.0110205375	0.011472903	0.011898901	0.012297671	0.01266703	0.013007559	0.0133183785	0.013597105	0.013845913	0.014061462	0.014243513	0.014392186	0.0145070255	0.014587216	0.0146335885	0.014644664	0.014621187	0.014562763	0.014470547	0.01434496	0.014186177	0.01399453
-0.0077330694	-0.007011421	-0.0062849075	-0.0055539757	-0.004819855	-0.004082106	-0.0033423454	-0.0026027635	-0.0018622577	-0.0011228472	-0.00038646534	0.0003468208	0.0010739006	0.0017949566	0.0025090352	0.0032139122	0.0039082095	0.004590951	0.005260654	0.005916558	0.006557174	0.0071822815	0.007788837	0.008376375	0.008943848	0.009490415	0.0100141615	0.010514382	0.0109906085	0.011441249	0.011865396	0.012262616	0.012630798	0.012969431	0.013278507	0.0135569945	0.013803054	0.014017466	0.014196914	0.014345728	0.014458921	0.014537942	0.014582653	0.014592044	0.014567349	0.014508311	0.014415123	0.014286902	0.014126796	0.013934601
-0.007774487	-0.007048972	-0.0063188896	-0.005585447	-0.004847996	-0.00410752	-0.0033663884	-0.0026242882	-0.00188227	-0.0011427477	-0.0004049167	0.0003279224	0.0010564402	0.0017777868	0.002491288	0.0031959303	0.0038898252	0.004571907	0.005241342	0.0058964044	0.0065357573	0.007159166	0.007764034	0.008350469	0.008916285	0.009461418	0.00998389	0.010483105	0.010957707	0.011407033	0.011829339	0.012223892	0.012591332	0.012928665	0.013236251	0.013512388	0.013757229	0.013969772	0.014148761	0.014295548	0.0144075565	0.014485486	0.014528818	0.014536954	0.014511108	0.014449857	0.014355846	0.014226958	0.01406591	0.013871636
-0.007818364	-0.0070879683	-0.0063549876	-0.005617842	-0.004877843	-0.0041361004	-0.0033919513	-0.0026489794	-0.0019056499	-0.0011634976	-0.00042596832	0.00030788034	0.0010363571	0.0017579906	0.0024709962	0.0031750984	0.003869284	0.0045501925	0.0052197017	0.005872898	0.0065119527	0.007133387	0.0077373944	0.008322418	0.008886676	0.009430684	0.009951461	0.010448493	0.010921713	0.011369221	0.011790123	0.012183361	0.012548637	0.012884926	0.013190325	0.013465438	0.013708703	0.013919674	0.01409765	0.014242504	0.014352884	0.014430057	0.014472157	0.014479	0.014452048	0.014390599	0.01429417	0.0141647905	0.014001679	0.013806954
-0.007862121	-0.007128872	-0.006392218	-0.0056524053	-0.0049096122	-0.00416591	-0.0034206659	-0.002674818	-0.00193014	-0.0011872426	-0.00044896454	0.00028504804	0.0010138601	0.0017354265	0.0024484955	0.0031520166	0.003845755	0.0045261383	0.005194146	0.005846869	0.006484568	0.007105395	0.0077073686	0.008291427	0.008854222	0.00939624	0.009915039	0.010411475	0.010882687	0.011329006	0.011748243	0.012139868	0.012503363	0.01283716	0.013141431	0.013415389	0.013656884	0.0138658695	0.014042944	0.014186863	0.014296319	0.014371473	0.014412105	0.014418345	0.014389724	0.014327232	0.014230605	0.01409981	0.013935961	0.013739269
-0.007908486	-0.0071723387	-0.006431721	-0.0056888014	-0.0049436986	-0.0041973814	-0.003450483	-0.0027032867	-0.0019573197	-0.0012141392	-0.00047453865	0.0002600737	0.0009890273	0.0017102659	0.0024238452	0.0031265914	0.0038189478	0.0044992603	0.005167	0.005818546	0.0064549036	0.0070739426	0.0076751225	0.008256782	0.008819018	0.009359531	0.009876553	0.01037135	0.010841444	0.011285	0.011702269	0.012093019	0.012455042	0.012787275	0.013089627	0.013362035	0.013602242	0.013809945	0.013985753	0.014128007	0.014236294	0.014310423	0.014349859	0.014354713	0.014325503	0.01426192	0.014163271	0.014032576	0.013866629	0.013669342
-0.007956557	-0.007216215	-0.006472923	-0.0057273433	-0.004979968	-0.004230812	-0.0034820735	-0.002733931	-0.0019867495	-0.0012422428	-0.00050222874	0.00023284554	0.00096195936	0.0016833581	0.0023960136	0.0030989312	0.0037910081	0.004469674	0.005135663	0.005786907	0.006421957	0.0070403144	0.0076397136	0.008220434	0.008780606	0.009318832	0.009835806	0.010328267	0.010795418	0.011238411	0.011653762	0.012042638	0.012403123	0.012734257	0.01303535	0.0133060925	0.01354453	0.013751347	0.013925739	0.014066249	0.014172763	0.014246229	0.014284585	0.0142890215	0.014257889	0.014193278	0.01409436	0.013961136	0.013795894	0.013596881
-0.008006342	-0.007262066	-0.0065157786	-0.005767733	-0.005017191	-0.0042662993	-0.0035162643	-0.0027664602	-0.0020182729	-0.0012732744	-0.0005321279	0.00020284206	0.0009321831	0.0016535558	0.0023665354	0.0030684732	0.003759347	0.0044383034	0.0051028095	0.0057527907	0.0063865297	0.007002998	0.0076013245	0.008180749	0.008739356	0.009276502	0.009790994	0.010282066	0.010748535	0.011188459	0.011602927	0.01198978	0.012348734	0.012677744	0.012977928	0.013246719	0.013484053	0.013689321	0.013861749	0.014001686	0.0141074285	0.014178757	0.014216319	0.014219504	0.014187969	0.014122352	0.0140226185	0.013888672	0.013721839	0.013522342
-0.008056931	-0.0073094964	-0.006560512	-0.0058089867	-0.0050569847	-0.004304208	-0.0035511926	-0.002801247	-0.0020519942	-0.0013062134	-0.0005646944	0.00017162412	0.000899557	0.00162144	0.002333574	0.0030354224	0.003725659	0.0044033676	0.0050670095	0.00571562	0.0063486546	0.0069634505	0.007560473	0.008138001	0.008695353	0.009230964	0.009743623	0.0102328025	0.010697693	0.011136144	0.011549342	0.0119344	0.012290757	0.012619514	0.012917161	0.013184167	0.013420269	0.013623714	0.013795674	0.013933975	0.014038753	0.01410944	0.0141454935	0.014148418	0.014115028	0.014048137	0.013948236	0.013813097	0.013645783	0.0134452395
-0.008109391	-0.0073588938	-0.0066065043	-0.0058527365	-0.0050979257	-0.004343763	-0.0035899505	-0.0028374568	-0.0020875558	-0.0013414025	-0.0005994439	0.00013674423	0.00086563826	0.0015871264	0.0022986494	0.0029995441	0.0036890917	0.0043656603	0.0050286166	0.0056760386	0.0063076876	0.006921731	0.0075167827	0.008093156	0.008648034	0.009181764	0.009692997	0.010181077	0.0106441565	0.011080585	0.011492547	0.011874996	0.012230866	0.012556966	0.012853667	0.013119336	0.01335359	0.013556123	0.013726588	0.013863813	0.013966907	0.0140363015	0.014072262	0.014073122	0.014039397	0.013972349	0.0138705745	0.013735078	0.013566744	0.013366062
-0.008163519	-0.007410221	-0.0066545606	-0.005897872	-0.0051413104	-0.0043852106	-0.0036295876	-0.002876319	-0.002125226	-0.0013784468	-0.0006355569	9.993091e-05	0.00082911924	0.0015500002	0.00226105	0.0029620603	0.0036499873	0.0043264143	0.0049876906	0.0056339726	0.0062638484	0.0068767667	0.0074706003	0.008044831	0.008598641	0.009130012	0.009639867	0.010126058	0.010587238	0.011022694	0.0114319585	0.01181414	0.012167752	0.012492042	0.012787677	0.013051335	0.013284385	0.0134865865	0.013654456	0.013789605	0.013892844	0.013961576	0.013995439	0.013995856	0.013961688	0.013892937	0.013791025	0.01365488	0.013486322	0.013284534
-0.008219622	-0.0074625313	-0.0067043677	-0.0059456676	-0.005187236	-0.004428692	-0.0036719963	-0.0029169172	-0.002165541	-0.0014172047	-0.0006750375	6.118044e-05	0.0007897578	0.00150989	0.0022211075	0.0029207654	0.003608156	0.004283361	0.0049439818	0.005588658	0.006217353	0.0068280883	0.0074206702	0.007994257	0.008546092	0.009076767	0.009584252	0.010068413	0.010527685	0.010961615	0.011369102	0.011748955	0.012101665	0.012424577	0.0127177015	0.0129806325	0.013212293	0.0134117715	0.013579771	0.013714675	0.013815451	0.013882939	0.013916384	0.013915785	0.013880469	0.013811737	0.013708346	0.013572358	0.013402391	0.013199631
-0.008276597	-0.0075163394	-0.006755449	-0.0059947	-0.005234003	-0.004474826	-0.003716126	-0.002960205	-0.0022070408	-0.001459375	-0.00071656704	1.9468367e-05	0.0007484257	0.0014688149	0.0021788888	0.002878178	0.0035648085	0.004238054	0.0048975833	0.005540859	0.0061683394	0.006778095	0.007368993	0.007940099	0.008490395	0.009018756	0.009525266	0.0100077875	0.010465737	0.0108970925	0.01130354	0.011682209	0.01203182	0.012353722	0.012645651	0.012907453	0.013137579	0.0133353695	0.013502523	0.01363536	0.013735328	0.013802215	0.013834354	0.013832904	0.013797499	0.013727322	0.013624188	0.013487082	0.013316251	0.01311354
-0.008335739	-0.007572226	-0.0068083256	-0.0060453266	-0.0052827373	-0.00452134	-0.0037614554	-0.0030050874	-0.0022515208	-0.0015029535	-0.0007600412	-2.3655593e-05	0.00070491806	0.0014245808	0.00213385	0.0028319024	0.0035179257	0.0041900277	0.0048487335	0.005491074	0.0061172247	0.006724205	0.00731441	0.007883444	0.008431874	0.00895926	0.009463605	0.009944215	0.010400642	0.010830738	0.011234183	0.011611901	0.011960018	0.012279984	0.012570195	0.012830116	0.013059404	0.013255738	0.013420768	0.013553798	0.013652481	0.013718415	0.013750374	0.013747919	0.013711229	0.013640653	0.013536293	0.01339883	0.0132281445	0.0130239725
-0.00839591	-0.0076289773	-0.006863676	-0.0060981885	-0.005333945	-0.004571326	-0.0038101226	-0.0030516908	-0.0022983178	-0.0015493259	-0.00080575794	-6.927177e-05	0.00065841153	0.0013777129	0.0020860992	0.0027837642	0.0034686476	0.004140258	0.0047969706	0.005438257	0.0060621835	0.006668903	0.0072568916	0.007824663	0.0083711855	0.008896936	0.009399194	0.009878334	0.010332707	0.010760803	0.011162914	0.011538126	0.011884969	0.012203373	0.012492422	0.012750067	0.012977798	0.0131738335	0.013337996	0.013469223	0.01356725	0.013632238	0.013662316	0.013659727	0.013622589	0.013551891	0.013446823	0.013308439	0.013136942	0.012933232
-0.008457154	-0.00768853	-0.006920077	-0.0061524585	-0.0053863227	-0.0046220273	-0.0038596168	-0.0031012222	-0.0023464933	-0.0015972257	-0.00085413456	-0.000117819756	0.0006104335	0.0013283193	0.002036702	0.0027336814	0.0034169555	0.0040871277	0.0047429465	0.0053830706	0.006005343	0.0066102	0.007196203	0.007762596	0.008307997	0.008831296	0.009331871	0.009808857	0.010261133	0.010687981	0.011089083	0.011462867	0.011807859	0.012124531	0.012411643	0.012668449	0.012894552	0.013089161	0.01325158	0.01338207	0.013478473	0.013542451	0.013572499	0.013567951	0.013531387	0.013459783	0.013354283	0.0132157765	0.013043623	0.0128398575
-0.008520745	-0.0077489316	-0.0069788694	-0.006209269	-0.0054405257	-0.0046749413	-0.0039116517	-0.003151551	-0.0023974776	-0.0016473979	-0.00090399384	-0.00016877055	0.0005590655	0.0012767762	0.0019846968	0.0026803985	0.0033627078	0.0040320307	0.0046860613	0.0053243823	0.005946256	0.0065491535	0.007133387	0.007697176	0.008241843	0.008763291	0.009261802	0.009737108	0.010187529	0.010612253	0.011011027	0.011383269	0.011727519	0.012042649	0.012328077	0.01258333	0.012808073	0.013001207	0.013162635	0.013291661	0.013387624	0.01345076	0.013479706	0.0134757385	0.013437264	0.013365172	0.013259437	0.013120379	0.012948122	0.012744501
-0.008586384	-0.007811293	-0.0070381463	-0.006267026	-0.005497329	-0.004730448	-0.0039660707	-0.0032060966	-0.0024501383	-0.0017001256	-0.00095748156	-0.00022125617	0.00050564855	0.0012235716	0.001929991	0.0026241578	0.0033063106	0.0039742105	0.0046271086	0.0052638575	0.0058834963	0.006484706	0.0070671737	0.0076304637	0.008172233	0.008691922	0.009189475	0.009662569	0.010110874	0.010534812	0.010930859	0.011302024	0.0116436295	0.011957079	0.012241438	0.0124956	0.012718815	0.012911342	0.013071209	0.013199076	0.01329444	0.01335616	0.013384543	0.013379466	0.013340477	0.013268184	0.013161816	0.013022989	0.012850132	0.012645535
-0.008652553	-0.007874928	-0.007100001	-0.0063265488	-0.005555764	-0.0047864243	-0.0040219277	-0.0032609254	-0.0025055707	-0.0017547011	-0.0010113791	-0.00027668104	0.0004501976	0.0011671968	0.0018730983	0.0025662668	0.0032466725	0.003913328	0.0045653693	0.005200248	0.005818311	0.006418444	0.00699953	0.0075601004	0.008100126	0.008618619	0.009113643	0.009585135	0.0100316405	0.010453802	0.010849301	0.011216864	0.011557385	0.011869106	0.012152486	0.012404639	0.012626458	0.01281786	0.0129766725	0.013103556	0.01319769	0.01325877	0.013286646	0.013280798	0.013241887	0.013168775	0.013062198	0.012922756	0.012749717	0.012545284
-0.008720711	-0.007941216	-0.007163495	-0.0063883215	-0.005615361	-0.0048457533	-0.0040801167	-0.0033180118	-0.0025622025	-0.001811102	-0.0010685548	-0.00033358857	0.0003926605	0.0011083633	0.0018139668	0.0025063194	0.0031856224	0.0038504563	0.004500732	0.0051343404	0.005750932	0.0063494146	0.0069286413	0.0074875876	0.008025572	0.008541666	0.009034835	0.009504952	0.009949598	0.01036945	0.010762911	0.011129826	0.011468705	0.011778329	0.01205967	0.012310479	0.012531735	0.012721419	0.012879062	0.01300535	0.013098516	0.013158448	0.013185922	0.013179056	0.013139248	0.013066582	0.012959596	0.0128197	0.012647543	0.012443047
-0.008790113	-0.00800816	-0.007228218	-0.00645148	-0.0056773275	-0.004906513	-0.0041397586	-0.003377691	-0.0026211962	-0.0018706098	-0.0011274964	-0.00039245188	0.00033237413	0.0010478757	0.0017522983	0.0024437718	0.0031211823	0.0037853345	0.0044339933	0.0050662532	0.005680464	0.0062772557	0.0068550855	0.0074123926	0.007948626	0.008462839	0.0089543015	0.009421453	0.00986569	0.0102831945	0.010674566	0.011039417	0.011377014	0.011685438	0.011965442	0.012214735	0.012434702	0.0126229	0.0127794705	0.01290416	0.012996525	0.013056602	0.0130827725	0.013075851	0.013035361	0.012962159	0.012855053	0.012715109	0.01254224	0.012337666
-0.008861281	-0.00807704	-0.007295154	-0.0065167695	-0.0057417676	-0.0049693584	-0.0042012483	-0.0034386665	-0.0026819706	-0.0019319952	-0.0011885837	-0.0004546605	0.00027038902	0.0009849705	0.001687441	0.0023778118	0.0030553378	0.0037174746	0.0043645985	0.0049953386	0.005608123	0.0062031634	0.006778799	0.007334009	0.007868458	0.008381128	0.008871011	0.009336345	0.009777691	0.010193814	0.010583419	0.010947026	0.011282291	0.011589453	0.011867747	0.012115996	0.01233365	0.012521174	0.012677472	0.012801215	0.01289184	0.012951352	0.012977503	0.01296965	0.012929257	0.012855746	0.012748022	0.012608122	0.0124352425	0.012230698
-0.008934215	-0.008147247	-0.007364236	-0.006583616	-0.0058068484	-0.005033925	-0.00426542	-0.0035023093	-0.0027448013	-0.0019948184	-0.0012526289	-0.0005182475	0.00020514801	0.000918556	0.0016215332	0.0023101121	0.0029859059	0.0036469996	0.0042922907	0.0049214475	0.0055328123	0.006126102	0.0067001767	0.007253431	0.007785827	0.008296568	0.00878448	0.009247996	0.009688254	0.010102104	0.010490812	0.010851625	0.011185881	0.011490833	0.01176757	0.012014411	0.012231052	0.012417555	0.012571637	0.012695093	0.012785841	0.012844339	0.0128686465	0.012860727	0.012819797	0.012745924	0.012639005	0.0124983005	0.012325816	0.012121171
-0.009008199	-0.008219667	-0.0074338987	-0.0066520423	-0.005874373	-0.0051005036	-0.0043311864	-0.0035679117	-0.0028106794	-0.0020601675	-0.0013180897	-0.00058475137	0.00013955683	0.00085211545	0.001552429	0.0022401772	0.0029146075	0.0035747178	0.0042186826	0.004845701	0.0054552257	0.0060465857	0.006618578	0.007170465	0.007701244	0.008209374	0.008695185	0.009157442	0.0095952	0.010007899	0.010393824	0.0107539	0.011085931	0.011389978	0.01166451	0.011910647	0.012125842	0.012310635	0.0124648735	0.0125862025	0.012676131	0.012733497	0.01275805	0.012750037	0.012708761	0.01263449	0.012526322	0.012386836	0.012214195	0.0120101385
-0.009084076	-0.008292645	-0.0075063705	-0.00672248	-0.005943194	-0.005168572	-0.0043991283	-0.0036352873	-0.0028776526	-0.002127625	-0.0013853312	-0.00065243244	7.002801e-05	0.00078129396	0.0014816225	0.0021682754	0.0028407872	0.0034998246	0.0041411333	0.004767049	0.005375214	0.005965013	0.00653458	0.0070847683	0.007613484	0.00812031	0.008603726	0.009063952	0.009499915	0.009910233	0.010295287	0.010653149	0.010983821	0.01128545	0.011559609	0.011803754	0.012017813	0.012201451	0.012354318	0.01247498	0.012564309	0.012621067	0.012644388	0.012636617	0.012594499	0.01252031	0.012412842	0.012272436	0.012100276	0.011896443
-0.009161212	-0.008367866	-0.0075786933	-0.006794274	-0.006014414	-0.005238734	-0.004468374	-0.0037041903	-0.0029466525	-0.0021964833	-0.0014560968	-0.0007233396	-1.2479722e-06	0.00070932135	0.0014083609	0.0020934902	0.0027654357	0.0034218915	0.0040625744	0.0046866015	0.0052923076	0.005879961	0.006447997	0.006996002	0.0075231083	0.008028239	0.008509573	0.008968629	0.009402517	0.009811055	0.010193218	0.010550089	0.010878645	0.011179261	0.011451364	0.011694863	0.011907697	0.012089465	0.012241114	0.012361828	0.012450047	0.01250561	0.012529407	0.012519561	0.012478512	0.012403339	0.012296759	0.012156401	0.011983886	0.011780322
-0.009240083	-0.008444771	-0.0076539963	-0.006867908	-0.006086819	-0.0053099617	-0.004539609	-0.0037753507	-0.0030175894	-0.0022678599	-0.0015275553	-0.0007957518	-7.445365e-05	0.0006343797	0.0013319589	0.0020163842	0.0026866347	0.0033420809	0.003981214	0.004603762	0.005207218	0.005793292	0.006359849	0.0069054626	0.007430475	0.007933401	0.008413434	0.008870125	0.009301249	0.009708218	0.010089386	0.010444194	0.01077085	0.011070166	0.011341341	0.011582937	0.011794798	0.0119756125	0.012126539	0.012245253	0.012333069	0.012388337	0.012411702	0.012402397	0.012359418	0.012285348	0.012177855	0.012037661	0.011865843	0.011662696
-0.00931979	-0.008522563	-0.007730216	-0.0069431216	-0.00616087	-0.005383678	-0.0046125352	-0.0038482621	-0.003090687	-0.0023421869	-0.0016009435	-0.00087068975	-0.00014984608	0.00055869296	0.0012547001	0.0019377917	0.002606053	0.0032600164	0.0038969666	0.00451741	0.005120706	0.0057041943	0.0062683783	0.0068129376	0.007335536	0.0078361295	0.00831436	0.008768454	0.009198878	0.009603273	0.009982944	0.010335837	0.010661341	0.010958441	0.011227641	0.011467766	0.011678461	0.011858914	0.012008086	0.012126755	0.012213208	0.012268562	0.012291461	0.012281198	0.0122392215	0.012164168	0.012057226	0.01191771	0.011745874	0.011542629
-0.009400353	-0.008602291	-0.0078084543	-0.0070205256	-0.0062366873	-0.005459629	-0.0046879575	-0.0039232373	-0.003166385	-0.002417311	-0.0016771927	-0.000947319	-0.00022866204	0.0004795529	0.0011747628	0.001856409	0.0025236085	0.003175255	0.003810849	0.0044293143	0.005030539	0.005612273	0.0061748438	0.0067166127	0.007238157	0.007736426	0.008211922	0.008664928	0.009093437	0.009496003	0.0098737255	0.010224938	0.010549042	0.010844968	0.011112079	0.011351321	0.011560954	0.011739902	0.011888251	0.012005232	0.01209157	0.012146115	0.012168031	0.012158312	0.012115642	0.012040414	0.011933483	0.011793975	0.011623066	0.01142028
-0.0094836205	-0.008683234	-0.007888548	-0.0070991516	-0.006315008	-0.005536802	-0.004764393	-0.0040002316	-0.0032431334	-0.0024943873	-0.0017554462	-0.0010258257	-0.00030792132	0.00039904565	0.0010925382	0.0017728545	0.0024380572	0.0030886047	0.0037226006	0.00433952	0.0049383305	0.005518388	0.0060792044	0.006618809	0.007138118	0.007634975	0.008108623	0.008559633	0.008985497	0.0093870275	0.009762604	0.010111377	0.010433953	0.010728642	0.0109947175	0.01123241	0.011440095	0.011617694	0.011765607	0.0118823275	0.011967808	0.0120213665	0.012043171	0.012032658	0.011989944	0.01191543	0.011808034	0.011669602	0.011498723	0.011296395
-0.009568311	-0.00876563	-0.007969923	-0.0071786866	-0.0063943416	-0.0056154653	-0.004843697	-0.00407853	-0.0033218935	-0.0025739148	-0.001835376	-0.0011066422	-0.00038975477	0.00031539798	0.0010078996	0.0016868673	0.0023511276	0.0029997416	0.003631819	0.004246369	0.0048437864	0.0054219626	0.005980611	0.006518401	0.0070354827	0.0075300112	0.008002453	0.008450557	0.008875199	0.009274557	0.009648517	0.0099961385	0.01031642	0.010609835	0.010874327	0.011110835	0.011317417	0.011494145	0.011640642	0.011756085	0.011841346	0.0118944645	0.011915963	0.011904832	0.011862639	0.011787675	0.011681575	0.011542954	0.011372164	0.011171091
-0.009653851	-0.008850172	-0.008052848	-0.0072605684	-0.006475158	-0.005695924	-0.0049237236	-0.0041593984	-0.0034022108	-0.0026549175	-0.0019171387	-0.0011895671	-0.0004735589	0.00023046508	0.00092158094	0.0015989207	0.002261538	0.0029079095	0.0035388358	0.0041521564	0.0047471076	0.0053231902	0.005879231	0.0064162947	0.0069306195	0.0074234605	0.007893864	0.008339971	0.00876243	0.009160101	0.009532053	0.009878296	0.010196615	0.010488413	0.010751214	0.01098625	0.011191819	0.011367679	0.011513539	0.01162881	0.011712816	0.011765517	0.011786725	0.011775479	0.01173282	0.011658009	0.011551507	0.011413004	0.011243679	0.011042539
-0.009740628	-0.008935936	-0.008136809	-0.0073445514	-0.0065579712	-0.0057784542	-0.005006112	-0.004241906	-0.003485188	-0.0027381405	-0.0020017028	-0.001274474	-0.0005594194	0.00014347583	0.0008324161	0.0015089586	0.0021700263	0.0028147437	0.0034441538	0.0040551387	0.004648138	0.005222205	0.0057770684	0.006310709	0.006823495	0.007314928	0.0077826083	0.008227214	0.008647259	0.009043451	0.009413261	0.00975804	0.010075036	0.01036451	0.010626674	0.010860305	0.011064235	0.011239406	0.011383686	0.011498507	0.0115812905	0.011633746	0.011654288	0.011643399	0.011601176	0.0115266815	0.011420555	0.01128269	0.011113148	0.010912303
-0.00982973	-0.009022534	-0.008222438	-0.007428631	-0.0066423044	-0.005862266	-0.005090229	-0.0043250173	-0.0035702437	-0.0028233752	-0.0020869225	-0.0013611242	-0.0006477684	5.3726137e-05	0.0007425323	0.0014163926	0.002075754	0.0027192645	0.00334562	0.0039554425	0.004547145	0.0051189363	0.0056711994	0.0062039644	0.006714169	0.007203039	0.0076690726	0.008111201	0.008529536	0.008924022	0.009292308	0.009635411	0.0099507645	0.010239303	0.010499731	0.010731246	0.010935131	0.01110841	0.011252213	0.011364996	0.011447959	0.011500303	0.011520859	0.011509214	0.011466797	0.0113926865	0.011286143	0.011149596	0.010980442	0.010781117
-0.009919047	-0.009111054	-0.008309752	-0.0075157136	-0.0067285225	-0.005947754	-0.0051758736	-0.0044119954	-0.0036565512	-0.002910249	-0.0021744147	-0.0014504045	-0.00073724985	-3.652647e-05	0.0006503202	0.0013224371	0.0019803755	0.0026219338	0.0032467768	0.0038538165	0.004443202	0.0050133355	0.005564507	0.0060944	0.006602563	0.007089086	0.0075531155	0.007994365	0.008410495	0.008802395	0.009169199	0.009509813	0.00982441	0.010110572	0.01037024	0.010600358	0.010802552	0.010975089	0.011117749	0.011231147	0.011313129	0.011364337	0.011384916	0.011373501	0.011330627	0.0112567395	0.011151172	0.011014659	0.01084641	0.01064752
-0.0100100115	-0.009200789	-0.008398674	-0.007603921	-0.0068159327	-0.0060356036	-0.0052629784	-0.0044988096	-0.0037442371	-0.002998829	-0.0022641495	-0.0015410259	-0.0008292198	-0.00012992322	0.0005556755	0.0012262128	0.0018824041	0.0025219098	0.0031447634	0.003750641	0.004337799	0.004906174	0.0054542385	0.0059825666	0.0064892694	0.0069741867	0.0074364506	0.00787418	0.008288834	0.008678865	0.0090442635	0.009382673	0.009695463	0.009980246	0.010238178	0.010466978	0.010668766	0.010840211	0.010981988	0.011094153	0.011175256	0.011226814	0.0112466775	0.011234965	0.0111924745	0.011118572	0.011013851	0.010877192	0.010709692	0.010512106
-0.010102533	-0.009292148	-0.008489087	-0.007693149	-0.0069048926	-0.006124243	-0.005351715	-0.00458917	-0.0038347468	-0.0030897483	-0.0023554415	-0.001633279	-0.00092249364	-0.00022533163	0.0004582852	0.0011279806	0.0017817542	0.0024198256	0.0030407906	0.0036448985	0.004230242	0.0047962405	0.00534229	0.005868558	0.0063729547	0.006855488	0.007315185	0.0077522025	0.008164965	0.008553259	0.008916084	0.009253342	0.009564467	0.009847794	0.01010428	0.010332014	0.010531798	0.010702096	0.010843974	0.010954697	0.011036012	0.011086453	0.011106249	0.011095226	0.011052657	0.010979373	0.010874681	0.010738112	0.010571893	0.010374881
-0.010195896	-0.009384207	-0.008580327	-0.0077839866	-0.0069952235	-0.0062152892	-0.005443044	-0.0046797693	-0.0039257407	-0.003181614	-0.002449192	-0.0017275363	-0.0010181591	-0.0003225468	0.00036025792	0.0010275505	0.0016804226	0.0023162253	0.0029352717	0.0035373978	0.0041198954	0.0046841577	0.005228948	0.005752068	0.0062551387	0.0067352094	0.007193055	0.0076276064	0.008038871	0.008424811	0.008786403	0.009121522	0.009431504	0.009713024	0.009967744	0.010195151	0.01039353	0.010563225	0.010703303	0.010814335	0.0108939	0.010944832	0.010964356	0.0109523125	0.010910917	0.010837276	0.010732561	0.010597751	0.010432165	0.010236125
-0.010290563	-0.009477988	-0.0086735785	-0.007876597	-0.007087685	-0.0063071176	-0.0055348873	-0.004771933	-0.0040186867	-0.0032757297	-0.0025443062	-0.001824148	-0.0011164546	-0.00042151287	0.00025923923	0.00092513114	0.0015760548	0.0022100545	0.0028275736	0.0034273304	0.004007958	0.0045696497	0.0051124357	0.0056340806	0.0061340034	0.0066124275	0.007068839	0.0075015724	0.007910442	0.008295376	0.008654635	0.008988287	0.009295933	0.009576242	0.00982995	0.010055371	0.010253254	0.010421447	0.0105607845	0.010671444	0.0107505955	0.010800693	0.010820273	0.010808926	0.010767117	0.010693759	0.010589879	0.010454945	0.01029069	0.010095287
-0.010386616	-0.009573072	-0.008767568	-0.007970162	-0.007181585	-0.0064008906	-0.0056286976	-0.0048659146	-0.004113376	-0.0033720434	-0.0026411936	-0.0019217879	-0.0012154505	-0.0005219504	0.00015710294	0.0008209571	0.0014698282	0.00210201	0.0027176738	0.0033156686	0.003894765	0.0044540726	0.0049942695	0.005513858	0.006012436	0.006488748	0.0069425665	0.007373467	0.0077798143	0.00816239	0.008520395	0.008852344	0.009158563	0.009437434	0.009689931	0.009913854	0.010110434	0.010278199	0.010416277	0.010525502	0.010605596	0.010654449	0.010674212	0.010662682	0.010620773	0.010548517	0.010444857	0.010311216	0.010147251	0.009952445
-0.0104850605	-0.009670131	-0.008863069	-0.008065961	-0.0072765425	-0.0064955875	-0.0057240874	-0.004962325	-0.0042105466	-0.0034693182	-0.002739966	-0.002021663	-0.0013164654	-0.00062481314	5.2388757e-05	0.0007152185	0.001362294	0.001992505	0.0026058853	0.003201194	0.0037784614	0.004335586	0.0048739463	0.0053926334	0.0058879927	0.0063617565	0.0068139583	0.0072424635	0.007647682	0.00802885	0.008384451	0.008714661	0.009018775	0.009296175	0.009547029	0.009770408	0.009965695	0.0101323165	0.010270044	0.010378644	0.010458138	0.0105071515	0.010526478	0.010514643	0.010473236	0.010401379	0.010298103	0.010164801	0.010001827	0.009808857
-0.010582775	-0.009767279	-0.008959949	-0.0081626475	-0.007372372	-0.006592907	-0.0058204904	-0.005059667	-0.004308231	-0.0035691336	-0.0028399378	-0.0021232218	-0.0014192984	-0.0007296875	-5.276501e-05	0.0006076209	0.0012520961	0.0018810071	0.0024919733	0.0030854717	0.003660351	0.00421628	0.004752066	0.0052672178	0.0057616197	0.0062344335	0.0066836923	0.0071105883	0.0075132623	0.007892352	0.00824612	0.008574668	0.008877698	0.009153761	0.00940273	0.009624962	0.009819087	0.009984899	0.010121297	0.010229774	0.010308664	0.010357145	0.010376357	0.010364961	0.010323949	0.010252237	0.010150038	0.010017306	0.009855382	0.009662971
-0.010682538	-0.009866141	-0.009058967	-0.008260176	-0.0074704587	-0.0066904947	-0.005919479	-0.0051589906	-0.0044083744	-0.0036697835	-0.002941437	-0.002226755	-0.0015239865	-0.0008357018	-0.0001613386	0.00049741566	0.0011410937	0.0017672591	0.0023758821	0.002968073	0.003540866	0.004094094	0.004628632	0.005141396	0.005633358	0.006103907	0.0065511204	0.006975949	0.00737758	0.0077542365	0.008106019	0.008432794	0.008734312	0.009009257	0.00925703	0.009477906	0.009670734	0.009835862	0.009972028	0.010079209	0.01015766	0.0102060065	0.010225166	0.010214198	0.01017306	0.010100968	0.009999648	0.009868436	0.009706631	0.009515967
-0.010783568	-0.009965859	-0.009157933	-0.008359604	-0.0075698122	-0.006789945	-0.006020047	-0.0052597076	-0.004510008	-0.0037717298	-0.003045708	-0.0023314133	-0.0016302839	-0.0009433776	-0.00027116388	0.00038572773	0.0010268576	0.001652047	0.0022588372	0.0028486922	0.0034195147	0.003970854	0.0045027025	0.005012993	0.005503431	0.005971335	0.0064176023	0.0068395697	0.0072387904	0.0076145157	0.007964723	0.008289669	0.008589111	0.0088627	0.009108726	0.009328388	0.009520557	0.00968476	0.009820193	0.009926554	0.010004725	0.010052834	0.010071594	0.010060236	0.010019604	0.009948652	0.009848423	0.009717256	0.009556446	0.009367242
-0.010885328	-0.0100675	-0.0092591345	-0.008460045	-0.0076707155	-0.0068910643	-0.006121464	-0.005361676	-0.0046124086	-0.003876187	-0.0031506717	-0.002437614	-0.001738809	-0.0010536015	-0.0003824085	0.00027196482	0.0009122975	0.0015344508	0.0021398775	0.0027273968	0.0032957979	0.0038454272	0.0043745935	0.0048830956	0.0053711683	0.005837325	0.006281253	0.0067013986	0.007098701	0.007471796	0.007820521	0.008144319	0.008441754	0.008713763	0.008959059	0.009177826	0.009368446	0.009530943	0.009665836	0.00977318	0.009849582	0.009897333	0.0099167	0.009906013	0.009865049	0.009794429	0.0096951015	0.009564828	0.009404894	0.009216614
-0.010988101	-0.010169797	-0.009360932	-0.008562021	-0.0077731535	-0.006993808	-0.0062238425	-0.0054653585	-0.0047178194	-0.003981203	-0.0032574832	-0.0025463998	-0.0018489584	-0.0011649579	-0.00049544126	0.00015727803	0.000794664	0.0014154129	0.0020188577	0.002604153	0.0031702667	0.0037177466	0.004245233	0.004752092	0.005237274	0.0057018735	0.006142307	0.006561525	0.0069572926	0.007327959	0.0076748133	0.007997114	0.008292619	0.008564208	0.008807644	0.009024572	0.009214684	0.009376537	0.009510726	0.00961712	0.009693943	0.009740945	0.00975981	0.009749275	0.009708662	0.009639181	0.009539906	0.009410765	0.0092525	0.009065356
-0.011092834	-0.010273218	-0.009464063	-0.008665852	-0.007875696	-0.0070964843	-0.0063284934	-0.005570039	-0.004823573	-0.004088573	-0.0033654645	-0.0026566386	-0.0019594952	-0.0012781024	-0.0006104484	4.114583e-05	0.0006762892	0.0012946352	0.0018961281	0.0024790503	0.0030438453	0.0035885721	0.0041139163	0.0046177767	0.005101472	0.00556371	0.0060032085	0.006419614	0.0068129525	0.0071828626	0.007527478	0.007847767	0.008142386	0.008411668	0.008653633	0.00886986	0.009059161	0.009220369	0.009353016	0.009458691	0.009535532	0.009583257	0.009601779	0.0095908195	0.009551171	0.009482242	0.009383891	0.009255301	0.009097755	0.008912187
-0.011197597	-0.010378003	-0.009569049	-0.008770429	-0.007980451	-0.0072022676	-0.0064337775	-0.0056770146	-0.0049309954	-0.004196696	-0.0034754798	-0.002766937	-0.0020729974	-0.0013927445	-0.00072698295	-7.760525e-05	0.00055615976	0.0011721998	0.0017717406	0.0023528486	0.0029148608	0.0034578554	0.003980618	0.0044830963	0.0049643368	0.0054238625	0.0058614314	0.0062759146	0.006668184	0.0070349313	0.0073782727	0.0076971836	0.007990651	0.008258019	0.008498918	0.008714423	0.008902311	0.009062517	0.009194594	0.009299133	0.009375662	0.009422936	0.009442009	0.009430796	0.009391557	0.009323087	0.009225152	0.009098191	0.008942325	0.008757915
-0.011303969	-0.010484651	-0.009674512	-0.008875564	-0.008086912	-0.0073083714	-0.0065408424	-0.0057844594	-0.0050394014	-0.0043070093	-0.0035866275	-0.002880834	-0.0021874532	-0.0015086308	-0.00084497035	-0.00019733235	0.00043418258	0.0010488294	0.0016461313	0.0022248812	0.0027840063	0.0033253916	0.0038459823	0.0043461025	0.0048251376	0.0052831136	0.00571898	0.00613112	0.006520707	0.006886594	0.007227648	0.0075445212	0.007836334	0.008102801	0.008342721	0.0085566975	0.008743156	0.008902594	0.009034712	0.009139001	0.009214435	0.009261437	0.009280756	0.0092705	0.0092314705	0.009163484	0.009066578	0.008939888	0.0087854825	0.008601487
-0.011411145	-0.010590285	-0.009780265	-0.008981973	-0.008193381	-0.007416062	-0.0066494048	-0.00589332	-0.0051501095	-0.00441844	-0.003700167	-0.0029943734	-0.0023031384	-0.0016270131	-0.0009646714	-0.00031896308	0.0003109388	0.00092280284	0.001518473	0.0020948425	0.0026524588	0.0031909607	0.0037097223	0.004207369	0.004684534	0.005140107	0.0055731162	0.005984001	0.006372243	0.0067354664	0.0070753694	0.0073907897	0.0076809525	0.0079454	0.00818406	0.008396268	0.008582909	0.008741241	0.008872207	0.008976221	0.009051997	0.00909856	0.009118039	0.009107564	0.009069249	0.009001777	0.00890556	0.008780297	0.008626252	0.008444883
-0.01151941	-0.010698572	-0.009888805	-0.009090342	-0.008301355	-0.0075251013	-0.0067587346	-0.0060037374	-0.0052624494	-0.0045313984	-0.00381352	-0.003110066	-0.0024204403	-0.0017453954	-0.0010861605	-0.00044170395	0.00018583983	0.00079602376	0.0013887212	0.0019631162	0.0025189407	0.0030555539	0.0035716705	0.004068043	0.004542414	0.004996136	0.005427018	0.0058352314	0.0062214807	0.0065833367	0.0069217607	0.007234536	0.0075238794	0.007786978	0.008023936	0.008235864	0.008420557	0.008578166	0.008709494	0.008812062	0.008887257	0.008934442	0.00895365	0.008943763	0.0089059025	0.008839063	0.008743618	0.008619834	0.008466426	0.0082864165
-0.011628136	-0.01080741	-0.009997219	-0.009198979	-0.00841096	-0.0076346397	-0.006869927	-0.0061160102	-0.005374633	-0.004645489	-0.0039299056	-0.0032276958	-0.002540037	-0.0018668249	-0.0012084693	-0.0005666688	5.9161335e-05	0.0006668046	0.0012581982	0.0018306747	0.0023841	0.002918154	0.0034321845	0.003925469	0.0043984205	0.004849836	0.005279038	0.005685635	0.0060697943	0.006429456	0.0067656823	0.0070775338	0.007365141	0.007626567	0.00786278	0.008073229	0.008257385	0.00841454	0.008544154	0.008646794	0.008721758	0.008768808	0.008787673	0.008778613	0.008740723	0.008674961	0.008580226	0.00845702	0.008305617	0.008126736
-0.011738464	-0.010917477	-0.010106996	-0.009308629	-0.008521609	-0.0077458397	-0.006981276	-0.006228596	-0.005488828	-0.004761152	-0.0040467083	-0.0033460557	-0.0026598945	-0.0019887611	-0.0013321862	-0.00069235265	-6.9681555e-05	0.00053695217	0.00112582	0.0016953647	0.0022473708	0.0027795248	0.0032909513	0.0037826486	0.004253544	0.0047025196	0.005129352	0.0055340827	0.0059159957	0.006274376	0.006608531	0.006919261	0.0072044767	0.007465467	0.0077005886	0.007909425	0.008092374	0.008248176	0.008377828	0.008480355	0.008554634	0.0086017735	0.008620441	0.008611456	0.008574896	0.008509006	0.008415714	0.008293495	0.008143999	0.007966265
-0.0118493885	-0.011027969	-0.010217898	-0.009420425	-0.008633189	-0.00785812	-0.007094845	-0.0063433573	-0.005603656	-0.0048775747	-0.004164599	-0.0034664497	-0.0027817562	-0.002111867	-0.0014579892	-0.0008195564	-0.00019837171	0.00040555373	0.0009918772	0.0015595257	0.0021084845	0.0026388876	0.0031482652	0.00363788	0.0041063987	0.004553288	0.0049782507	0.0053809397	0.0057608336	0.00611721	0.0064499304	0.0067588165	0.007043764	0.0073023066	0.0075358003	0.0077437684	0.007926051	0.008081507	0.008210037	0.008311756	0.008386165	0.008433357	0.008452248	0.008443855	0.008407559	0.008342598	0.008249585	0.00812852	0.007980201	0.007803958
-0.011961281	-0.011139296	-0.010330625	-0.00953231	-0.008746244	-0.0079716295	-0.007208988	-0.0064582154	-0.0057205334	-0.004995808	-0.0042844787	-0.0035867244	-0.0029050186	-0.0022364184	-0.0015837103	-0.0009489581	-0.00032975897	0.00027217343	0.00085734203	0.0014226213	0.0019690767	0.0024969876	0.003004469	0.003491927	0.003957972	0.00440282	0.0048268065	0.005226329	0.0056044906	0.0059586577	0.006290395	0.006597575	0.00687987	0.0071379207	0.007370081	0.0075778253	0.00775839	0.00791328	0.008041024	0.008142907	0.008216705	0.008263934	0.008282632	0.008275263	0.008238204	0.008174829	0.008082569	0.007963229	0.007815655	0.0076411553
-0.012073904	-0.011252269	-0.010442801	-0.00964544	-0.008859731	-0.008085854	-0.007324353	-0.0065749586	-0.005838342	-0.005114615	-0.004405521	-0.003709741	-0.0030286536	-0.0023633465	-0.0017127022	-0.001078926	-0.00046178326	0.000138022	0.00072092935	0.0012835748	0.0018285662	0.002353616	0.0028591827	0.0033435076	0.0038078614	0.004251238	0.0046721958	0.00507072	0.005446963	0.0057997294	0.006129101	0.00643469	0.0067161173	0.0069723427	0.007203102	0.0074092485	0.0075893924	0.00774318	0.007871009	0.007972069	0.008045353	0.008092679	0.008111183	0.00810428	0.008068606	0.008005384	0.007914886	0.007796146	0.0076498985	0.007476989
-0.012187414	-0.011365503	-0.010556847	-0.0097601265	-0.008974478	-0.008201271	-0.007441081	-0.0066933706	-0.0059576705	-0.0052355975	-0.0045275167	-0.0038333088	-0.003154479	-0.0024903566	-0.001841493	-0.0012101755	-0.0005955845	2.3022294e-06	0.0005822666	0.001143679	0.0016859435	0.0022089817	0.0027124323	0.0031947307	0.0036568604	0.0040978678	0.004516706	0.0049142577	0.0052877218	0.0056384653	0.0059662387	0.006270036	0.0065502226	0.006805472	0.007035073	0.0072399937	0.007419288	0.007572349	0.007699825	0.007800482	0.007874034	0.007920563	0.007940318	0.00793267	0.007897574	0.0078353435	0.007744994	0.007627826	0.0074836984	0.0073122308
-0.01230146	-0.011479855	-0.010671452	-0.009874649	-0.0090902075	-0.008318357	-0.007557988	-0.0068117157	-0.0060778484	-0.0053572506	-0.0046504065	-0.0039580017	-0.0032810122	-0.0026190504	-0.0019727051	-0.0013426319	-0.0007298067	-0.00013455376	0.00044268742	0.0010022335	0.0015422031	0.002063457	0.0025643334	0.0030452386	0.003504485	0.003943324	0.0043605976	0.0047552697	0.0051271915	0.0054770373	0.0058026165	0.0061048307	0.0063833594	0.0066365413	0.0068654753	0.007069811	0.0072478056	0.0074006207	0.007526707	0.0076272897	0.0077007078	0.0077475533	0.0077670403	0.007759761	0.0077255964	0.00766382	0.0075746365	0.007458538	0.007316299	0.0071460865
-0.012416169	-0.011594966	-0.010786496	-0.009990029	-0.00920701	-0.008435093	-0.007677369	-0.0069314167	-0.006198846	-0.0054797605	-0.0047748983	-0.0040845647	-0.0034081861	-0.0027492493	-0.00210502	-0.0014767274	-0.00086612254	-0.0002725348	0.0003025271	0.0008596964	0.0013976879	0.0019158535	0.0024148487	0.0028932132	0.00335126	0.0037876181	0.0042022765	0.0045950264	0.0049655214	0.0053132363	0.0056375377	0.005938031	0.0062148236	0.0064677037	0.0066944063	0.0068981163	0.007075198	0.007226687	0.0073529556	0.007453285	0.007526614	0.007573303	0.007593356	0.007586401	0.0075526275	0.0074915066	0.007403955	0.0072891936	0.007147543	0.0069794953
-0.012531862	-0.011711217	-0.01090306	-0.010106944	-0.009323716	-0.008553855	-0.0077965856	-0.00705193	-0.0063212365	-0.0056036934	-0.004899591	-0.0042116046	-0.003537722	-0.0028796643	-0.0022373572	-0.0016116053	-0.0010032579	-0.0004120469	0.00016131252	0.0007155277	0.0012514703	0.0017676875	0.0022646524	0.0027405582	0.0031959563	0.0036309585	0.0040434785	0.004434373	0.0048030764	0.005148869	0.0054706447	0.0057700016	0.0060459785	0.0062970147	0.0065236054	0.006725218	0.006901372	0.007052686	0.007178221	0.007277701	0.007351171	0.0073977076	0.007418014	0.0074117966	0.007378787	0.0073185377	0.007232297	0.0071181506	0.006978024	0.0068108924
-0.012648404	-0.011827491	-0.01102037	-0.010225028	-0.009442657	-0.0086732805	-0.007917337	-0.007173918	-0.0064439178	-0.0057285205	-0.005026929	-0.004340075	-0.0036683008	-0.0030121058	-0.0023721084	-0.0017481595	-0.0011419132	-0.0005527213	1.8045306e-05	0.0005707443	0.0011039637	0.0016183704	0.002112724	0.002587244	0.0030404069	0.003472291	0.0038832575	0.004272163	0.0046389475	0.004982464	0.0053040646	0.0056017935	0.005875457	0.006125305	0.006350111	0.0065512955	0.006727379	0.0068774186	0.0070016533	0.00710129	0.007174704	0.00722171	0.0072417744	0.0072358325	0.0072040036	0.00714384	0.0070590973	0.006946776	0.0068078525	0.0066433065
-0.012765817	-0.011944987	-0.011137664	-0.010343187	-0.009561896	-0.008793898	-0.008038834	-0.00729654	-0.0065689236	-0.0058547035	-0.005154386	-0.0044691637	-0.003799349	-0.0031453744	-0.0025072023	-0.0018853769	-0.0012818426	-0.00069476664	-0.00012583658	0.00042467192	0.00095546246	0.0014677197	0.0019592047	0.0024322346	0.0028834008	0.0033132806	0.0037228353	0.004108973	0.0044733435	0.004815787	0.005135741	0.005431395	0.005703725	0.00595263	0.006177172	0.0063761026	0.0065515414	0.0067011714	0.006825231	0.0069243126	0.006997589	0.007044472	0.0070648417	0.0070600025	0.0070280805	0.006969601	0.0068848357	0.006774295	0.0066365786	0.0064735934
-0.012883551	-0.012063034	-0.011256292	-0.010462552	-0.009682447	-0.008914925	-0.008160569	-0.007420473	-0.006692998	-0.0059808344	-0.0052826777	-0.004599564	-0.003931321	-0.0032797232	-0.0026436597	-0.0020244569	-0.0014222711	-0.0008376166	-0.0002713576	0.00027731434	0.0008061528	0.0013154969	0.0018057153	0.0022752658	0.0027252734	0.0031531155	0.0035602525	0.00394471	0.0043073	0.004648261	0.0049659424	0.0052606873	0.005531803	0.0057788566	0.0060016215	0.006200243	0.006374661	0.0065240003	0.0066477135	0.0067461766	0.006819468	0.0068661757	0.0068875104	0.0068825223	0.0068513416	0.0067940466	0.006710261	0.006600503	0.0064642765	0.006303072
-0.013001718	-0.012181424	-0.011375532	-0.010582529	-0.009803027	-0.009036824	-0.008283459	-0.0075448677	-0.0068189427	-0.006108634	-0.0054117814	-0.004730426	-0.0040647388	-0.003414452	-0.0027809814	-0.0021636635	-0.0015639365	-0.0009817779	-0.0004167594	0.000128638	0.000655707	0.0011631139	0.0016509816	0.0021188483	0.002565775	0.002991505	0.0033963658	0.0037799887	0.0041407757	0.0044794045	0.004795745	0.0050881617	0.0053581893	0.005604185	0.0058260076	0.0060240068	0.0061971135	0.0063455626	0.00646903	0.0065670274	0.0066403635	0.00668728	0.0067080855	0.006703645	0.0066737644	0.0066170916	0.0065351166	0.006426621	0.006292727	0.0061323233
-0.013120942	-0.012300789	-0.011495471	-0.010703847	-0.009924762	-0.009160049	-0.008408688	-0.007670313	-0.0069465563	-0.0062376857	-0.0055430457	-0.0048626587	-0.0041987	-0.0035510063	-0.0029186904	-0.00230363	-0.0017065704	-0.0011261553	-0.00056412816	-2.0362437e-05	0.0005044602	0.0010092333	0.0014953129	0.00196011	0.0024053492	0.0028290004	0.003231924	0.0036135837	0.0039725676	0.004309658	0.0046245046	0.0049155466	0.0051833466	0.005429007	0.005649451	0.005846232	0.006018635	0.006166473	0.0062894523	0.00638761	0.006460279	0.006507255	0.006528929	0.0065248124	0.0064949803	0.006439641	0.0063586906	0.006252095	0.0061190054	0.0059606135
-0.013241082	-0.012420818	-0.011615649	-0.010825038	-0.010047339	-0.009283118	-0.008533448	-0.0077963546	-0.0070744455	-0.0063669533	-0.005673893	-0.0049961805	-0.0043343604	-0.0036884472	-0.0030582622	-0.0024451911	-0.0018498078	-0.0012720153	-0.0007119328	-0.0001706183	0.00035171956	0.000854373	0.0013379864	0.0018014908	0.0022438988	0.002665665	0.0030670278	0.0034465417	0.0038037784	0.004138831	0.0044521503	0.004741907	0.0050088316	0.005252484	0.005471684	0.0056678914	0.005839668	0.0059862733	0.0061091296	0.006207168	0.0062801093	0.006327335	0.0063489787	0.006345611	0.0063164383	0.006261952	0.006181825	0.006076511	0.005944997	0.0057885908
-0.013359912	-0.012541451	-0.011736751	-0.0109470785	-0.010170206	-0.009407334	-0.008658677	-0.007923596	-0.007203363	-0.0064972937	-0.0058058873	-0.0051302463	-0.004470475	-0.0038259178	-0.0031985492	-0.0025876164	-0.001994066	-0.001418516	-0.0008610189	-0.00032145903	0.00019750372	0.0006991327	0.0011798404	0.001641348	0.0020819046	0.0025016777	0.0029006228	0.003278114	0.0036340319	0.0039679	0.00427866	0.004567124	0.004832335	0.0050754584	0.005293455	0.005488593	0.005658921	0.0058061928	0.0059282146	0.0060256086	0.006098613	0.006146379	0.00616784	0.0061651208	0.006136909	0.0060831904	0.0060042962	0.0058998093	0.0057705455	0.0056160763
-0.013480596	-0.012662351	-0.011858545	-0.01106932	-0.010293521	-0.009532221	-0.008784816	-0.008051001	-0.007332355	-0.0066279545	-0.0059388652	-0.0052644536	-0.0046067163	-0.0039644465	-0.0033387989	-0.0027307346	-0.0021396056	-0.001566261	-0.0010107532	-0.00047381595	4.4226646e-05	0.00054232776	0.001021605	0.0014804006	0.0019186363	0.0023365393	0.0027341284	0.003109526	0.0034636036	0.0037950464	0.004104715	0.0043917224	0.0046559386	0.0048973635	0.005114857	0.005308401	0.0054787956	0.005624432	0.005746532	0.0058435835	0.0059164576	0.0059638917	0.0059869476	0.005983405	0.0059567094	0.0059041902	0.005826421	0.0057235137	0.005595647	0.0054426417
-0.013601586	-0.012783654	-0.01198113	-0.011192709	-0.010417968	-0.009657644	-0.008911207	-0.008179411	-0.0074625164	-0.0067600384	-0.0060727894	-0.0054001287	-0.004744388	-0.004104845	-0.0034812018	-0.0028745309	-0.0022860318	-0.0017147586	-0.0011613145	-0.00062637776	-0.000110995024	0.00038541108	0.0008620098	0.0013187006	0.0017551593	0.0021710545	0.0025656149	0.0029405244	0.0032914467	0.0036220662	0.003930405	0.0042155646	0.0044782907	0.004717961	0.0049347207	0.0051280074	0.0052977838	0.005443409	0.0055640414	0.0056614503	0.0057333186	0.0057823136	0.0058042556	0.0058029927	0.0057762116	0.005724471	0.005647503	0.0055456534	0.0054193065	0.0052687675
-0.013722897	-0.01290568	-0.012103803	-0.0113165155	-0.010542721	-0.009783946	-0.009039007	-0.008309104	-0.0075928494	-0.006892465	-0.0062073097	-0.0055366606	-0.004882388	-0.0042448193	-0.0036237314	-0.0030189976	-0.0024329647	-0.0018638596	-0.0013128668	-0.00078017265	-0.00026661903	0.00022675097	0.00070138276	0.001156047	0.0015911423	0.0020039007	0.0023975074	0.0027694888	0.0031198598	0.0034483746	0.0037543029	0.004038561	0.0043003	0.0045391656	0.0047548637	0.0049461313	0.0051153004	0.005260136	0.005381074	0.005478412	0.0055503547	0.0055985525	0.0056221522	0.005620312	0.0055947006	0.0055440404	0.00546851	0.0053683966	0.005243823	0.0050948225
-0.013843946	-0.013027623	-0.012226954	-0.011440188	-0.010668419	-0.00991115	-0.009167068	-0.008438535	-0.0077247024	-0.007025592	-0.0063418373	-0.005673699	-0.005022086	-0.0043858513	-0.00376717	-0.0031654835	-0.002580598	-0.0020135418	-0.0014645979	-0.0009351969	-0.00042361394	6.815791e-05	0.00054036453	0.000993155	0.0014256611	0.0018374883	0.0022286177	0.0025983155	0.0029471852	0.0032733753	0.003578551	0.0038618743	0.0041214265	0.0043588243	0.004573457	0.0047650486	0.004932735	0.0050771832	0.005198255	0.0052942894	0.0053668283	0.0054147057	0.0054388493	0.005437877	0.005412534	0.0053636245	0.005288832	0.0051906668	0.005067479	0.004920002
-0.013966277	-0.013150528	-0.012351148	-0.011565022	-0.010794893	-0.010038115	-0.009296186	-0.008569144	-0.007856876	-0.0071594417	-0.00647822	-0.005811639	-0.0051614344	-0.0045278072	-0.003911063	-0.0033106655	-0.0027288795	-0.0021643788	-0.0016177371	-0.0010905191	-0.0005819425	-9.148568e-05	0.00037932768	0.00082889944	0.0012598336	0.0016691536	0.0020582117	0.0024269484	0.0027734712	0.0030988902	0.0034020692	0.0036835298	0.0039422773	0.004177667	0.004391767	0.004582919	0.004749503	0.0048936307	0.005013831	0.0051098354	0.0051820353	0.005230654	0.005255822	0.0052552894	0.005231157	0.005181685	0.0051086657	0.0050115734	0.0048911273	0.0047445856
-0.014088787	-0.013273962	-0.012474932	-0.011690877	-0.010920659	-0.010165855	-0.009425357	-0.008699834	-0.007988967	-0.007294081	-0.006614767	-0.0059496537	-0.0053021684	-0.0046700314	-0.0040560365	-0.003457941	-0.0028774813	-0.0023154095	-0.0017715245	-0.0012456402	-0.0007393211	-0.0002515018	0.00021659955	0.00066456944	0.0010934956	0.0015007593	0.0018876754	0.002254095	0.002599176	0.0029228665	0.0032247715	0.0035041533	0.0037625134	0.003997218	0.0042100325	0.0043995157	0.004566662	0.004709121	0.0048286803	0.0049255975	0.0049973987	0.0050466694	0.0050713755	0.005071845	0.0050478578	0.005000625	0.004928723	0.004833266	0.004713241	0.004570123
-0.0142114535	-0.013398148	-0.012599222	-0.011815794	-0.011047624	-0.010294095	-0.009555362	-0.008831337	-0.008121952	-0.0074286386	-0.006750539	-0.0060887337	-0.0054429546	-0.0048133954	-0.004200794	-0.0036054105	-0.0030279309	-0.0024680868	-0.0019253865	-0.0014023334	-0.00089708716	-0.00041211024	5.332753e-05	0.00049977377	0.0009255223	0.001331374	0.001716625	0.0020816065	0.0024246573	0.0027461387	0.003046807	0.0033252314	0.0035816059	0.003815256	0.0040268786	0.00421622	0.0043817647	0.004524883	0.004644025	0.004740726	0.004813578	0.0048615225	0.004887134	0.0048883185	0.004865188	0.0048184097	0.0047483146	0.004653435	0.004535638	0.0043939836
-0.014334403	-0.013521276	-0.012724444	-0.011941917	-0.011174813	-0.010422461	-0.009685524	-0.008963361	-0.008256391	-0.007564582	-0.0068882033	-0.0062283725	-0.0055839047	-0.004957363	-0.004347287	-0.0037537739	-0.0031778067	-0.0026199445	-0.0020804107	-0.0015595853	-0.0010570362	-0.00057382137	-0.0001096949	0.00033409894	0.0007584207	0.0011615977	0.0015454032	0.0019073635	0.0022491887	0.0025693588	0.0028680041	0.0031454042	0.0034010597	0.0036334135	0.0038441233	0.004032202	0.004198	0.004339952	0.004459206	0.00455492	0.004627418	0.0046764575	0.004701987	0.0047038086	0.0046821423	0.0046374165	0.0045675896	0.00447464	0.004358601	0.0042186417
-0.01445774	-0.01364623	-0.012849428	-0.012068443	-0.011303015	-0.010551713	-0.009816229	-0.0090959	-0.008390382	-0.0077004656	-0.0070261285	-0.0063686296	-0.005726993	-0.005100943	-0.004493624	-0.0039021373	-0.003328681	-0.0027737096	-0.002235949	-0.0017165616	-0.0012168363	-0.00073604286	-0.0002741404	0.0001678653	0.00058971345	0.0009916201	0.0013733581	0.0017340519	0.0020743385	0.0023926683	0.0026898012	0.0029654838	0.0032192916	0.0034511574	0.003660813	0.0038475879	0.00401251	0.004154749	0.0042730793	0.0043692663	0.004441865	0.0044912472	0.0045171417	0.0045195445	0.004498873	0.004454337	0.0043859184	0.004294537	0.0041804165	0.0040431544
-0.014580496	-0.01376988	-0.012974523	-0.012194797	-0.011431053	-0.0106816515	-0.009947374	-0.009228416	-0.008525394	-0.007837512	-0.007165469	-0.0065086856	-0.005868852	-0.0052461475	-0.0046406165	-0.0040517226	-0.0034800991	-0.0029264763	-0.002391681	-0.0018759817	-0.0013767034	-0.00089821965	-0.00043864548	1.6279519e-06	0.00042081624	0.0008206926	0.0012006238	0.001559671	0.0018979721	0.0022148713	0.0025107637	0.0027855672	0.003037624	0.0032683797	0.0034768023	0.003662981	0.0038272776	0.0039688535	0.0040873997	0.004183121	0.0042555034	0.004305303	0.0043319426	0.0043353587	0.0043145046	0.00427131	0.004204899	0.004115589	0.004001856	0.0038659982
-0.01470428	-0.013894238	-0.013100505	-0.012321942	-0.011558756	-0.0108117685	-0.010078661	-0.00936152	-0.008659773	-0.0079735145	-0.00730367	-0.00665015	-0.0060124174	-0.0053908154	-0.004787445	-0.0042012706	-0.0036317706	-0.0030809343	-0.0025478825	-0.002033621	-0.0015374422	-0.0010613278	-0.00060363114	-0.00016554445	0.00025213137	0.0006502494	0.0010278784	0.0013845786	0.0017211959	0.0020372048	0.0023309626	0.0026040971	0.0028557442	0.0030853525	0.0032925792	0.0034784637	0.003642153	0.003783226	0.003901545	0.0039971024	0.004069537	0.004119668	0.004146613	0.0041501	0.0041310675	0.0040890463	0.004023332	0.003935199	0.0038240477	0.0036899336
-0.014828421	-0.014019407	-0.013226479	-0.012449592	-0.011687882	-0.010942392	-0.01021038	-0.009495512	-0.008794874	-0.008111082	-0.0074432343	-0.0067909285	-0.0061556473	-0.0055370256	-0.0049350634	-0.0043510497	-0.0037838668	-0.0032353476	-0.0027047098	-0.0021922365	-0.0016993657	-0.0012245551	-0.00076853484	-0.0003335625	8.256361e-05	0.00047865137	0.00085517764	0.0012100227	0.0015446506	0.0018587261	0.0021517277	0.0024233535	0.0026739128	0.0029022023	0.0031087734	0.003293734	0.0034561567	0.0035968274	0.003714811	0.0038105547	0.0038833544	0.0039336644	0.0039610006	0.0039654747	0.003947191	0.0039062127	0.003842108	0.0037555397	0.0036460422	0.0035132952
-0.014952444	-0.014144987	-0.013352968	-0.012576133	-0.0118165165	-0.011072233	-0.010342613	-0.009628765	-0.008930318	-0.008249313	-0.00758259	-0.0069329217	-0.00629922	-0.0056823194	-0.0050835535	-0.0045012683	-0.0039367974	-0.003390357	-0.0028619096	-0.0023515895	-0.0018599778	-0.0013884902	-0.0009351596	-0.00050109625	-8.708984e-05	0.00030699	0.0006808862	0.0010349415	0.0013679266	0.0016802922	0.0019714013	0.0022423603	0.0024908371	0.0027185604	0.0029242598	0.0031085238	0.0032704845	0.0034101903	0.0035288557	0.003624238	0.0036971904	0.0037475266	0.00377585	0.0037805699	0.0037633441	0.0037227944	0.0036606714	0.0035753585	0.003467448	0.003337372
-0.015075728	-0.014269702	-0.013479359	-0.012704335	-0.011945471	-0.011202581	-0.010475263	-0.009763464	-0.009067215	-0.008387081	-0.007723145	-0.0070754588	-0.006443627	-0.0058295354	-0.005231932	-0.0046522915	-0.0040896237	-0.0035454854	-0.0030194148	-0.002511844	-0.0020221472	-0.0015524775	-0.0011013746	-0.00066901743	-0.00025732815	0.00013519824	0.00050709397	0.0008591041	0.0011902191	0.0015014485	0.0017918982	0.002060093	0.0023090616	0.0025352128	0.0027394556	0.0029237606	0.003084518	0.0032247975	0.0033415407	0.003437575	0.0035098307	0.0035608783	0.0035899132	0.0035953894	0.0035790578	0.003540162	0.0034792311	0.003394734	0.0032891855	0.0031610616
-0.01520063	-0.014394693	-0.013605073	-0.01283282	-0.012075752	-0.011333756	-0.0106080845	-0.009897791	-0.009202972	-0.008524716	-0.007863127	-0.0072172508	-0.006588213	-0.005975753	-0.005380675	-0.00480327	-0.004242502	-0.003700696	-0.003177248	-0.0026710406	-0.0021844134	-0.001716502	-0.0012673736	-0.00083748996	-0.00042781234	-3.725663e-05	0.00033329427	0.00068414584	0.0010131598	0.0013222918	0.0016110353	0.0018784814	0.0021254942	0.0023512468	0.002555173	0.002737213	0.0028981864	0.0030376725	0.0031549074	0.0032503456	0.0033231042	0.0033748038	0.0034045056	0.0034101382	0.0033949465	0.0033573583	0.003296923	0.0032143593	0.0031110197	0.0029847212
-0.015324675	-0.014520548	-0.013732277	-0.012960747	-0.012204967	-0.01146429	-0.0107406825	-0.010032311	-0.009340309	-0.008663394	-0.008003876	-0.007359393	-0.0067331344	-0.0061227083	-0.005529523	-0.004954554	-0.004396215	-0.0038569048	-0.0033352897	-0.002830796	-0.0023463443	-0.0018809959	-0.0014333501	-0.0010067299	-0.0005980134	-0.00020924583	0.00015878305	0.00050712004	0.0008356944	0.0011429228	0.0014304519	0.0016974881	0.001942806	0.0021670572	0.0023703948	0.0025520623	0.0027129687	0.002851501	0.00296871	0.0030636974	0.0031374544	0.0031887814	0.003218308	0.0032255352	0.0032111704	0.0031736977	0.0031154342	0.0030350909	0.0029323064	0.002807796
-0.015448764	-0.014645062	-0.013859116	-0.013088398	-0.012334362	-0.011595972	-0.010873675	-0.010167405	-0.009477116	-0.008802749	-0.008144423	-0.0075015873	-0.0068776757	-0.0062701628	-0.005679354	-0.0051056147	-0.0045502484	-0.0040123016	-0.0034932792	-0.0029915273	-0.0025096312	-0.0020455793	-0.0016010776	-0.0011756495	-0.00076883286	-0.00038266182	-1.5892088e-05	0.0003313236	0.00065806136	0.00096418336	0.0012497529	0.0015149303	0.001759652	0.0019824915	0.0021858476	0.0023667738	0.002526652	0.0026649162	0.0027815774	0.0028771833	0.0029503442	0.0030025728	0.0030322038	0.0030404404	0.0030267388	0.0029914752	0.0029337145	0.0028545335	0.0027540438	0.0026320592
-0.015572801	-0.014770955	-0.013985194	-0.013216741	-0.0124640465	-0.011727527	-0.011007488	-0.010301888	-0.009613305	-0.008941442	-0.008285157	-0.007645577	-0.0070231482	-0.0064168274	-0.0058287233	-0.0052577406	-0.0047044456	-0.004168868	-0.0036513433	-0.0031521842	-0.0026720762	-0.002210185	-0.0017672107	-0.0013447106	-0.0009397939	-0.0005548671	-0.0001898706	0.00015508011	0.00048002973	0.0007846691	0.0010690875	0.0013339184	0.001576595	0.0017988011	0.0020009615	0.0021812394	0.0023406781	0.002478309	0.0025950149	0.0026901513	0.0027646571	0.0028164536	0.0028464831	0.0028560236	0.002843	0.0028087124	0.0027527027	0.002675023	0.0025755912	0.0024556294
-0.015696898	-0.014896065	-0.014112443	-0.013344713	-0.012593642	-0.011859231	-0.011140309	-0.010437824	-0.009750441	-0.009080306	-0.008426145	-0.007789418	-0.007168375	-0.0065646917	-0.005978219	-0.0054096803	-0.0048581287	-0.004325241	-0.0038103238	-0.0033129975	-0.002835095	-0.0023753569	-0.0019347146	-0.001513511	-0.0011110902	-0.00072746724	-0.00036432967	-2.1509826e-05	0.00030212477	0.0006054342	0.0008884929	0.0011515282	0.0013939999	0.0016152486	0.0018157214	0.0019956008	0.0021547563	0.0022926591	0.0024082325	0.002504263	0.0025779828	0.002630636	0.0026615858	0.0026714318	0.0026598684	0.0026264824	0.0025713183	0.0024955086	0.0023983158	0.002280023
-0.015820742	-0.0150208995	-0.014239542	-0.01347325	-0.012723871	-0.011990555	-0.0112730935	-0.010572165	-0.009887561	-0.0092197135	-0.008566909	-0.007932693	-0.0073140413	-0.0067126304	-0.0061280653	-0.005562268	-0.0050129294	-0.004481703	-0.0039682984	-0.0034737363	-0.0029973611	-0.0025400892	-0.0021015555	-0.0016818419	-0.0012811571	-0.00090087205	-0.0005390644	-0.00019691512	0.00012453273	0.00042613223	0.0007082522	0.0009690337	0.0012110211	0.0014310777	0.0016313009	0.0018100962	0.0019682534	0.0021063536	0.0022228584	0.002317544	0.0023914836	0.0024450272	0.0024758987	0.002487246	0.002475962	0.0024436638	0.0023899712	0.0023162141	0.0022209063	0.0021043085
-0.015944518	-0.015146658	-0.014365099	-0.013601191	-0.012853093	-0.012121841	-0.011406496	-0.010707915	-0.010024957	-0.009358913	-0.008708805	-0.0080758855	-0.007459089	-0.0068599656	-0.006277755	-0.005714491	-0.005167298	-0.004638344	-0.004127383	-0.0036346316	-0.0031611994	-0.0027055144	-0.00226859	-0.0018509552	-0.0014522299	-0.0010737553	-0.0007134527	-0.0003730543	-5.3029507e-05	0.00024732202	0.0005274005	0.0007876642	0.0010280758	0.0012473576	0.0014464259	0.0016247146	0.0017827079	0.0019206703	0.0020362362	0.0021314248	0.0022057593	0.0022588633	0.0022915117	0.0023020767	0.0022921227	0.0022619925	0.0022101402	0.0021369793	0.0020431094	0.0019292831
-0.016068704	-0.015271366	-0.014491707	-0.013728976	-0.012983523	-0.012253605	-0.011539288	-0.01084283	-0.010162331	-0.009497851	-0.008849874	-0.008219011	-0.007605441	-0.007007852	-0.006428309	-0.0058665574	-0.005322151	-0.004794985	-0.0042860284	-0.0037952587	-0.0033238456	-0.002870366	-0.00243593	-0.0020198002	-0.0016233847	-0.0012457967	-0.0008883253	-0.0005497113	-0.00023068115	6.809831e-05	0.00034752488	0.0006055832	0.0008452311	0.0010634027	0.0012617595	0.0014402457	0.00159771	0.0017344058	0.0018499345	0.0019452386	0.0020202585	0.0020732582	0.0021062754	0.0021186024	0.0021098778	0.0020799004	0.0020295344	0.0019579642	0.0018659793	0.0017540567
-0.016192168	-0.015397124	-0.0146188885	-0.013857253	-0.013113499	-0.012384899	-0.011673555	-0.010977618	-0.010299407	-0.009637013	-0.008991025	-0.008362658	-0.0077504665	-0.007155314	-0.0065784976	-0.006017737	-0.005476132	-0.004951723	-0.004445158	-0.003956273	-0.0034870133	-0.0030358061	-0.0026028678	-0.0021889359	-0.0017949939	-0.0014186874	-0.0010622665	-0.0007255152	-0.00040828064	-0.00011061132	0.000166744	0.0004246384	0.00066224486	0.0008803457	0.001077909	0.0012557209	0.0014117584	0.0015488714	0.0016639829	0.0017597117	0.0018346906	0.0018890314	0.0019221194	0.0019352846	0.0019267872	0.0018984415	0.0018496029	0.0017794631	0.0016898289	0.0015800335
-0.016315572	-0.015521713	-0.014744662	-0.01398515	-0.013242699	-0.012516119	-0.011806533	-0.011113323	-0.0104360655	-0.009776324	-0.0091324	-0.008506276	-0.007896028	-0.0073029697	-0.0067282617	-0.0061712563	-0.005630009	-0.005107887	-0.0046037585	-0.004117571	-0.0036493018	-0.0032003224	-0.0027709305	-0.002357684	-0.001965642	-0.0015914738	-0.0012363195	-0.00090129673	-0.00058566034	-0.00029014423	-1.3303012e-05	0.0002435334	0.00048030168	0.0006976202	0.0008941889	0.0010707453	0.0012271926	0.001363799	0.0014790557	0.0015737601	0.0016492791	0.0017042905	0.0017378591	0.0017520115	0.0017441325	0.0017175451	0.0016693249	0.0016016625	0.0015135631	0.0014050528
-0.016438961	-0.015645973	-0.014871262	-0.014113352	-0.013372362	-0.01264742	-0.0119405165	-0.011248454	-0.010573477	-0.0099155605	-0.009274133	-0.008649223	-0.008041739	-0.0074509904	-0.0068776086	-0.006322302	-0.005784288	-0.005264826	-0.0047616586	-0.0042784214	-0.0038126037	-0.003365375	-0.0029365867	-0.002527289	-0.0021362677	-0.0017635599	-0.0014109239	-0.001077421	-0.0007632002	-0.00046825781	-0.0001924932	6.2055886e-05	0.00029810518	0.0005143024	0.00071043894	0.0008867942	0.0010426603	0.001178328	0.001294151	0.0013893768	0.0014646761	0.0015197583	0.0015543774	0.0015682839	0.0015628114	0.0015367791	0.0014899932	0.0014243275	0.0013378374	0.0012306347
-0.016561799	-0.015770286	-0.014996827	-0.0142406225	-0.013501644	-0.012778431	-0.01207336	-0.011383325	-0.010711044	-0.010054521	-0.0094153285	-0.008793049	-0.008187719	-0.007598698	-0.007028036	-0.0064745247	-0.005938679	-0.0054209977	-0.0049205944	-0.0044382885	-0.0039755255	-0.003530018	-0.0031033382	-0.002695769	-0.0023060367	-0.0019359514	-0.0015850067	-0.0012525842	-0.00093951076	-0.0006466955	-0.00037249178	-0.0001183711	0.0001164414	0.00033218786	0.00052722916	0.00070250034	0.00085804984	0.0009935759	0.0011095442	0.0012048781	0.0012803078	0.0013358295	0.0013709292	0.0013868771	0.0013815425	0.0013565421	0.0013109446	0.0012464225	0.0011620596	0.0010574237
-0.016684271	-0.015894227	-0.015122518	-0.014367804	-0.013630375	-0.012909636	-0.012205988	-0.011518396	-0.010847725	-0.010193206	-0.009555899	-0.008935876	-0.008332677	-0.0077467933	-0.007177703	-0.006626308	-0.0060930923	-0.0055768713	-0.005079329	-0.0045995265	-0.0041372553	-0.0036951154	-0.0032702014	-0.002864331	-0.0024765134	-0.0021081194	-0.0017584711	-0.0014277622	-0.001116462	-0.00082451105	-0.000552088	-0.00029857457	-6.418675e-05	0.00014958158	0.00034448504	0.00051952153	0.00067364797	0.00080988184	0.0009246953	0.0010207482	0.0010966398	0.0011523627	0.0011881329	0.0012044236	0.0012003668	0.0011758357	0.0011330135	0.0010699779	0.0009867921	0.0008844696
-0.016806938	-0.016018443	-0.015248239	-0.014495634	-0.0137599185	-0.013041109	-0.012338854	-0.0116530955	-0.010983594	-0.010331623	-0.009696968	-0.0090786815	-0.008477807	-0.007893711	-0.0073276237	-0.006778069	-0.006246805	-0.005733311	-0.0052374005	-0.0047602057	-0.004300736	-0.003858976	-0.0034363419	-0.0030321926	-0.0026463345	-0.0022799	-0.0019321442	-0.0016035959	-0.0012934506	-0.0010022894	-0.000730522	-0.00047860667	-0.0002455786	-3.1810254e-05	0.00016155466	0.0003356859	0.0004904419	0.00062566623	0.0007409677	0.00083703175	0.00091322884	0.0009694174	0.0010054633	0.001022704	0.0010191947	0.000997439	0.000955265	0.0008931868	0.0008117929	0.00071195886
-0.016929306	-0.016141862	-0.015373804	-0.014622286	-0.0138882175	-0.013171017	-0.012470804	-0.011787288	-0.011120781	-0.010471128	-0.009837665	-0.009222217	-0.008622646	-0.008040845	-0.0074767694	-0.0069298223	-0.0064003244	-0.005889125	-0.0053953677	-0.0049198046	-0.0044627413	-0.004023537	-0.0036019161	-0.0031997338	-0.002815783	-0.0024508536	-0.0021049455	-0.0017773807	-0.001469031	-0.0011795834	-0.0009094775	-0.00065837055	-0.00042631477	-0.0002139993	-2.0805746e-05	0.00015302747	0.00030777603	0.00044272095	0.0005578622	0.0006534271	0.0007297918	0.0007866174	0.0008238666	0.00084133446	0.0008393526	0.0008183308	0.00077727064	0.0007172078	0.0006387681	0.00053980574
-0.017050326	-0.016264953	-0.015498556	-0.014748886	-0.014016941	-0.013301216	-0.012602881	-0.011921868	-0.011256784	-0.010609262	-0.009978369	-0.009364165	-0.008767828	-0.008187354	-0.007626213	-0.0070810467	-0.006554328	-0.0060448423	-0.0055534467	-0.0050791055	-0.004624732	-0.004187271	-0.0037678853	-0.003367789	-0.0029855967	-0.002621889	-0.0022771657	-0.001951851	-0.0016441941	-0.0013563707	-0.0010874271	-0.00083743036	-0.0006060526	-0.0003944151	-0.00020278618	-2.9135495e-05	0.00012506545	0.00025997683	0.00037531555	0.00047095492	0.0005482882	0.0006053746	0.00064183027	0.00066134334	0.00066015124	0.0006400086	0.0006005503	0.0005420074	0.0004646927	0.0003686361
-0.017172024	-0.016388617	-0.015623152	-0.014875717	-0.0141450465	-0.013432026	-0.01273565	-0.012055524	-0.011393882	-0.010747559	-0.010118455	-0.0095075965	-0.008911997	-0.008334972	-0.0077747256	-0.007232085	-0.0067069978	-0.0061996877	-0.005710572	-0.005239047	-0.0047851056	-0.00435099	-0.0039332733	-0.0035348684	-0.0031547695	-0.002793543	-0.0024496987	-0.0021254644	-0.0018200651	-0.0015334934	-0.0012653545	-0.0010162219	-0.00078620017	-0.000575237	-0.00038342923	-0.00021078438	-5.6788325e-05	7.7109784e-05	0.00019263476	0.00028903782	0.00036575645	0.0004235059	0.0004613623	0.00048091635	0.0004810877	0.00046231598	0.00042447075	0.0003676638	0.00029155985	0.00019753352
-0.017292365	-0.016511135	-0.015747324	-0.015001424	-0.014272884	-0.0135612115	-0.012866497	-0.0121888295	-0.0115288645	-0.010885775	-0.010258853	-0.009648986	-0.009056367	-0.008481391	-0.007923618	-0.007382691	-0.00686007	-0.0063554794	-0.005867459	-0.005398132	-0.004946761	-0.004513651	-0.0040987134	-0.0037019104	-0.0033233762	-0.00296361	-0.002621457	-0.0022995174	-0.0019949824	-0.0017089397	-0.0014419183	-0.001194492	-0.00096543133	-0.00075520575	-0.00056393445	-0.00039144605	-0.00023873523	-0.00010407716	1.1518598e-05	0.00010755658	0.00018432736	0.0002429001	0.00028160214	0.00030134618	0.00030306727	0.0002853535	0.000248909	0.0001931116	0.000119712204	2.7421862e-05
-0.01741308	-0.016633384	-0.015871353	-0.01512748	-0.014400668	-0.013690293	-0.012998313	-0.012323454	-0.0116645545	-0.011022873	-0.010398433	-0.009791672	-0.009200282	-0.008626796	-0.008071609	-0.0075333267	-0.0070126057	-0.0065099746	-0.0060241893	-0.005557291	-0.0051072016	-0.0046759695	-0.0042625666	-0.0038682073	-0.0034913719	-0.00313247	-0.0027933791	-0.0024720728	-0.0021685362	-0.0018852502	-0.0016193017	-0.0013718233	-0.0011443198	-0.0009344518	-0.0007443279	-0.0005722195	-0.0004188791	-0.00028513744	-0.00017001852	-7.3533505e-05	3.6507845e-06	6.243214e-05	0.000102151185	0.00012313947	0.00012530386	0.00010925159	7.371232e-05	1.9796193e-05	-5.2262098e-05	-0.0001418814
-0.017532483	-0.016754381	-0.01599408	-0.015252553	-0.014527485	-0.013819575	-0.013129219	-0.01245562	-0.011799507	-0.011159919	-0.010537483	-0.0099325925	-0.009344213	-0.00877291	-0.008219458	-0.0076834187	-0.007164769	-0.0066643357	-0.00618089	-0.0057156906	-0.0052680746	-0.004838735	-0.004427828	-0.004033856	-0.0036589354	-0.0033028796	-0.0029640347	-0.00264436	-0.0023428425	-0.0020595193	-0.0017949194	-0.0015497804	-0.0013223514	-0.0011134893	-0.00092326105	-0.0007517338	-0.0005993694	-0.00046548247	-0.00035045668	-0.00025343895	-0.00017638877	-0.00011716038	-7.651374e-05	-5.452335e-05	-5.1755458e-05	-6.619468e-05	-0.0001007393	-0.00015240535	-0.0002229549	-0.0003108643
-0.01765266	-0.01687602	-0.016117439	-0.01537662	-0.0146550685	-0.013948768	-0.013259903	-0.012588754	-0.011934631	-0.0112969205	-0.0106762275	-0.0100732	-0.009487323	-0.008918181	-0.008367278	-0.007832915	-0.0073166564	-0.0068175644	-0.0063368008	-0.005873233	-0.005427547	-0.0050000027	-0.004591286	-0.0041996688	-0.003825836	-0.0034713969	-0.003134817	-0.0028154925	-0.0025155172	-0.0022341236	-0.001971066	-0.0017257407	-0.0014992058	-0.0012913719	-0.0011022463	-0.00093109906	-0.0007794425	-0.00064542145	-0.00053037703	-0.00043344125	-0.00035538152	-0.00029581413	-0.00025532767	-0.00023206323	-0.00022804365	-0.00024157017	-0.00027396157	-0.0003243275	-0.000392925	-0.00047927722
-0.01777155	-0.016996995	-0.016239807	-0.015501499	-0.014780752	-0.0140765235	-0.013390116	-0.012720369	-0.012068428	-0.0114329755	-0.01081489	-0.010214351	-0.009629682	-0.009064108	-0.008514136	-0.007982552	-0.007468447	-0.0069705546	-0.006491892	-0.0060309693	-0.005587682	-0.0051622316	-0.0047545284	-0.004364878	-0.0039928183	-0.0036393031	-0.0033041015	-0.0029869452	-0.0026885644	-0.0024077296	-0.0021461546	-0.0019019842	-0.0016756877	-0.0014692098	-0.0012807325	-0.0011098087	-0.0009579733	-0.0008242056	-0.0007093549	-0.0006124079	-0.0005341023	-0.00047397614	-0.0004328899	-0.0004085824	-0.00040349737	-0.00041607767	-0.00044695288	-0.0004957691	-0.0005624816	-0.0006459877
-0.017890424	-0.017117187	-0.016362302	-0.01562637	-0.014905967	-0.014205158	-0.013520062	-0.012851916	-0.0122027695	-0.011569537	-0.010953717	-0.0103543475	-0.009772867	-0.009207368	-0.008660495	-0.008131318	-0.007618837	-0.007124476	-0.006647326	-0.0061875954	-0.0057460666	-0.005322702	-0.0049170405	-0.0045287535	-0.0041586906	-0.0038068742	-0.0034734681	-0.0031577498	-0.0028598756	-0.002580978	-0.0023203418	-0.0020774454	-0.0018524304	-0.0016455203	-0.0014577955	-0.0012878105	-0.0011355355	-0.0010027736	-0.0008879602	-0.0007907897	-0.00071163476	-0.00065175444	-0.00060837716	-0.00058514625	-0.0005785674	-0.00058983266	-0.0006187856	-0.00066619366	-0.00073066354	-0.0008128658
-0.018008664	-0.017237	-0.016484536	-0.015749097	-0.015031718	-0.014331706	-0.013649069	-0.012983963	-0.012336157	-0.011704728	-0.011090957	-0.010495126	-0.0099143535	-0.009352647	-0.00880754	-0.008279368	-0.00776913	-0.0072771087	-0.0068017542	-0.0063447207	-0.005904749	-0.005482562	-0.0050787255	-0.0046926215	-0.004324734	-0.003974512	-0.003642507	-0.0033276677	-0.003031671	-0.0027537346	-0.0024933442	-0.0022512972	-0.0020279065	-0.001822196	-0.0016342774	-0.0014656782	-0.0013136491	-0.0011802018	-0.0010646433	-0.0009678677	-0.00088876486	-0.0008275807	-0.0007844344	-0.0007593855	-0.0007525012	-0.0007617846	-0.00079033524	-0.00083553046	-0.00089823455	-0.0009788722
-0.018125825	-0.017356038	-0.01660534	-0.015871935	-0.015156269	-0.014458798	-0.013777994	-0.013115399	-0.012468785	-0.011840083	-0.011228122	-0.010633342	-0.01005628	-0.009495661	-0.008953422	-0.00842768	-0.007919334	-0.0074293166	-0.0069557726	-0.006500624	-0.006062776	-0.0056423172	-0.005240239	-0.004856184	-0.0044893175	-0.0041412637	-0.0038097724	-0.0034972206	-0.003202796	-0.002924703	-0.002665989	-0.0024251863	-0.0022027045	-0.001997143	-0.001810588	-0.0016409755	-0.0014900118	-0.0013566166	-0.0012420341	-0.0011441037	-0.0010646358	-0.001002878	-0.00095945597	-0.00093357265	-0.00092493	-0.0009342581	-0.00096061826	-0.0010040477	-0.0010654107	-0.0011440739
-0.018242508	-0.017474636	-0.016725764	-0.015993975	-0.015280768	-0.014584795	-0.013906971	-0.013245411	-0.012601256	-0.011974432	-0.011364654	-0.01077196	-0.010196649	-0.009638242	-0.009098306	-0.008574583	-0.008068621	-0.007580735	-0.0071092322	-0.0066559017	-0.0062202513	-0.005802013	-0.005401559	-0.0050191954	-0.004653707	-0.004306853	-0.003977187	-0.0036658347	-0.0033728033	-0.0030966029	-0.00283885	-0.0025977716	-0.0023764446	-0.0021712407	-0.00198555	-0.0018173382	-0.0016658977	-0.0015330091	-0.0014179125	-0.001319997	-0.0012403056	-0.0011784434	-0.0011336282	-0.0011064857	-0.0010968894	-0.0011052936	-0.0011299103	-0.0011725202	-0.00123173	-0.0013074279
-0.01835867	-0.017592862	-0.016845025	-0.016115755	-0.015404135	-0.014710687	-0.014034145	-0.013375349	-0.012733385	-0.012108281	-0.011501163	-0.010911167	-0.010337442	-0.009781219	-0.00924255	-0.008721843	-0.0082175955	-0.007730812	-0.007261336	-0.0068107024	-0.0063767433	-0.0059604496	-0.005562067	-0.0051806346	-0.004817635	-0.004472092	-0.0041437596	-0.0038338974	-0.0035411865	-0.003267035	-0.0030103177	-0.0027707666	-0.0025495961	-0.002345845	-0.0021593347	-0.0019917637	-0.0018412173	-0.0017080754	-0.0015925318	-0.0014954135	-0.001414746	-0.0013520643	-0.0013072565	-0.0012792796	-0.0012682304	-0.0012746155	-0.0012985244	-0.0013389587	-0.0013971105	-0.001471594
-0.018474199	-0.017710567	-0.016964704	-0.016237259	-0.015527435	-0.014835969	-0.014161475	-0.013503969	-0.012864284	-0.012242131	-0.011636093	-0.011048064	-0.01047726	-0.009923704	-0.009387091	-0.008867696	-0.008366108	-0.007881217	-0.007414438	-0.006964825	-0.006532721	-0.0061183944	-0.0057212487	-0.005342014	-0.004980266	-0.0046362877	-0.004310392	-0.0040016696	-0.0037105456	-0.0034366846	-0.003180623	-0.0029422045	-0.0027216002	-0.0025181249	-0.0023332462	-0.0021652356	-0.0020151064	-0.0018820465	-0.0017669275	-0.0016679764	-0.0015885755	-0.0015251338	-0.0014789924	-0.0014501065	-0.0014386103	-0.0014437139	-0.0014658198	-0.0015054643	-0.0015609488	-0.0016338676
-0.018588848	-0.017827086	-0.017082967	-0.016357675	-0.015650623	-0.014960341	-0.014288172	-0.013633095	-0.012995526	-0.012374781	-0.011771269	-0.01118578	-0.010616317	-0.010064907	-0.009530298	-0.009013183	-0.008513287	-0.008031003	-0.0075657815	-0.00711824	-0.006687999	-0.0062754825	-0.005880706	-0.005501859	-0.0051428005	-0.0048001185	-0.004475124	-0.004167147	-0.0038776249	-0.0036047846	-0.0033505857	-0.0031129867	-0.002892889	-0.0026906207	-0.0025055185	-0.0023385286	-0.0021889284	-0.0020556748	-0.0019404665	-0.0018416569	-0.0017607808	-0.0016968772	-0.0016500577	-0.0016207919	-0.0016078055	-0.0016117096	-0.0016331673	-0.0016701669	-0.0017249733	-0.0017950237
-0.018703625	-0.017943159	-0.017201185	-0.016477838	-0.015772365	-0.015084669	-0.014414191	-0.013761371	-0.013125487	-0.0125072375	-0.011905864	-0.0113223195	-0.010755278	-0.010205053	-0.009673186	-0.009158306	-0.008660734	-0.008179896	-0.007716641	-0.007270612	-0.0068425536	-0.006432116	-0.006038353	-0.0056625083	-0.0053038597	-0.0049629956	-0.0046391785	-0.004333779	-0.004044637	-0.0037729517	-0.0035194904	-0.003283091	-0.0030633584	-0.0028620362	-0.0026774704	-0.0025111586	-0.0023601353	-0.0022274181	-0.002111964	-0.0020132437	-0.0019327477	-0.0018679649	-0.001821138	-0.0017897934	-0.0017760918	-0.0017789677	-0.0017989203	-0.0018346608	-0.0018868893	-0.001955375
-0.01881688	-0.018058732	-0.017318584	-0.016597115	-0.015894182	-0.015208036	-0.01453995	-0.013888344	-0.013255201	-0.012638882	-0.01203946	-0.011457577	-0.010892861	-0.010345645	-0.009815417	-0.009302184	-0.008806974	-0.008328259	-0.007867254	-0.0074232593	-0.0069960207	-0.006587185	-0.0061954856	-0.0058217496	-0.005464494	-0.005124986	-0.004802473	-0.004497677	-0.0042106435	-0.0039401874	-0.0036873445	-0.003451474	-0.00323347	-0.0030321553	-0.0028481558	-0.0026811957	-0.0025318936	-0.0023997128	-0.002283059	-0.0021851286	-0.002102904	-0.0020375773	-0.0019900277	-0.0019587874	-0.0019440874	-0.0019457787	-0.0019634739	-0.001997739	-0.0020483583	-0.0021149963
-0.018930078	-0.018172808	-0.01743538	-0.016716234	-0.016014196	-0.015330799	-0.01466503	-0.014015652	-0.013383925	-0.012769759	-0.012172766	-0.01159282	-0.011030413	-0.010484807	-0.009956881	-0.009445451	-0.0089517385	-0.008475468	-0.008016244	-0.007574767	-0.00714989	-0.006742388	-0.006352626	-0.00597924	-0.00562422	-0.0052865744	-0.004965164	-0.004661806	-0.0043749586	-0.004105918	-0.003854163	-0.0036200434	-0.0034022033	-0.0032010823	-0.0030178055	-0.0028515086	-0.0027019754	-0.0025700182	-0.0024539456	-0.0023551956	-0.0022732168	-0.0022073537	-0.0021582246	-0.0021257252	-0.0021103323	-0.0021100715	-0.002126813	-0.0021599159	-0.0022086874	-0.0022734255
-0.019042589	-0.018287681	-0.017551698	-0.016834065	-0.016134024	-0.015452638	-0.014788486	-0.014141373	-0.013512984	-0.012900107	-0.012305506	-0.011727646	-0.011167146	-0.010623567	-0.010097958	-0.009589069	-0.009096749	-0.008622579	-0.008164644	-0.0077250227	-0.007302813	-0.0068962798	-0.006508179	-0.0061367825	-0.0057831407	-0.005446397	-0.0051273033	-0.004825197	-0.004539676	-0.0042716414	-0.0040202737	-0.0037864149	-0.0035697818	-0.0033700094	-0.0031869262	-0.0030212402	-0.0028717667	-0.0027392656	-0.0026237145	-0.0025239661	-0.0024417862	-0.0023755208	-0.0023257732	-0.0022930056	-0.0022757202	-0.002274409	-0.0022898614	-0.0023209825	-0.0023679063	-0.002430372
-0.019153386	-0.018399976	-0.017666467	-0.016950987	-0.016253702	-0.01557342	-0.014912218	-0.014266916	-0.013640188	-0.013030298	-0.012436822	-0.011861198	-0.01130271	-0.0107617825	-0.010237604	-0.009730741	-0.009240299	-0.008768208	-0.008312933	-0.0078747645	-0.0074536577	-0.00704962	-0.0066632554	-0.0062938556	-0.0059415177	-0.005606167	-0.005288385	-0.0049871355	-0.0047025457	-0.004436344	-0.004186265	-0.003953114	-0.0037367344	-0.0035372302	-0.0033548325	-0.003188908	-0.0030392632	-0.0029071867	-0.0027915537	-0.002692446	-0.0026092008	-0.0025424808	-0.0024917573	-0.0024578497	-0.0024398938	-0.0024379566	-0.0024518669	-0.0024809986	-0.0025268197	-0.0025872663
-0.019263849	-0.018513478	-0.017780803	-0.017066754	-0.016371876	-0.01569435	-0.015034631	-0.014391668	-0.013766624	-0.013158441	-0.012568161	-0.0119948685	-0.01143796	-0.010899268	-0.010376871	-0.009872325	-0.009383947	-0.008913219	-0.008460544	-0.008023344	-0.007604979	-0.007202275	-0.006817125	-0.00644958	-0.0060986057	-0.005764574	-0.0054475963	-0.005148664	-0.0048647	-0.0045995563	-0.004349984	-0.0041182265	-0.0039024577	-0.0037040561	-0.0035214722	-0.0033557266	-0.0032071397	-0.0030742735	-0.0029583648	-0.0028586015	-0.0027753115	-0.0027080625	-0.0026574358	-0.0026223361	-0.0026028678	-0.0025995076	-0.002611965	-0.00264059	-0.00268393	-0.0027419627
-0.019373663	-0.01862482	-0.017895177	-0.01718326	-0.016489051	-0.015814058	-0.015156314	-0.014515318	-0.013892315	-0.013286442	-0.0126985535	-0.012127034	-0.011572376	-0.011035182	-0.010515265	-0.010012351	-0.00952737	-0.009057835	-0.008606069	-0.008171357	-0.0077538416	-0.0073539317	-0.006970711	-0.0066043213	-0.0062542483	-0.005922124	-0.005607344	-0.0053081363	-0.0050264746	-0.0047621354	-0.0045137107	-0.0042821765	-0.0040672496	-0.003868848	-0.0036873221	-0.003521964	-0.0033729896	-0.0032408312	-0.0031249076	-0.0030242354	-0.002940625	-0.0028733537	-0.0028211102	-0.0027850121	-0.0027659833	-0.0027608573	-0.0027714446	-0.002798602	-0.0028401539	-0.0028963909
-0.019481853	-0.018735424	-0.018007271	-0.017297521	-0.01660648	-0.015933454	-0.015276849	-0.014638737	-0.014017768	-0.013413601	-0.012827411	-0.012257554	-0.011705965	-0.011171117	-0.010653056	-0.010151699	-0.009668261	-0.009201154	-0.008751795	-0.008318953	-0.007903747	-0.007504754	-0.007122621	-0.0067576915	-0.0064103454	-0.0060789287	-0.005765125	-0.0054679364	-0.0051870868	-0.004922807	-0.00467626	-0.004444778	-0.004230343	-0.0040331334	-0.0038516372	-0.0036865696	-0.0035381392	-0.0034054369	-0.0032891408	-0.003188856	-0.0031048506	-0.0030361265	-0.002983749	-0.0029475912	-0.002926387	-0.0029206648	-0.0029300973	-0.0029549897	-0.002994433	-0.003049843
-0.019590318	-0.018845774	-0.018119618	-0.01741203	-0.016722403	-0.016051657	-0.015397258	-0.014761776	-0.014142051	-0.013540074	-0.012956239	-0.012389332	-0.011838555	-0.011305906	-0.010789089	-0.010291107	-0.009809375	-0.009344131	-0.008896485	-0.00846529	-0.008051686	-0.007654354	-0.0072742105	-0.0069108084	-0.0065645427	-0.006234728	-0.0059217736	-0.0056260377	-0.005346082	-0.005083248	-0.0048369095	-0.004607275	-0.004393339	-0.004196197	-0.004015021	-0.0038510337	-0.0037018284	-0.0035701618	-0.0034535304	-0.0033527836	-0.0032680035	-0.0031993315	-0.0031452775	-0.0031078532	-0.0030859634	-0.0030796304	-0.0030874908	-0.0031109527	-0.0031489283	-0.0032017827
-0.019697577	-0.018954977	-0.01823049	-0.017525569	-0.016838193	-0.016168907	-0.015517153	-0.014882803	-0.014266126	-0.013666242	-0.013084389	-0.012518652	-0.011970691	-0.011440054	-0.010925926	-0.010428347	-0.0099486485	-0.009485781	-0.009039745	-0.0086108595	-0.008198716	-0.007802926	-0.0074247792	-0.007062301	-0.0067177713	-0.006389126	-0.0060781017	-0.0057832077	-0.0055043995	-0.0052428767	-0.004997313	-0.0047679394	-0.004555233	-0.004358232	-0.0041771308	-0.004013188	-0.003864497	-0.003732428	-0.0036162063	-0.003515318	-0.0034299418	-0.0033605322	-0.003306128	-0.0032674298	-0.0032447055	-0.0032361597	-0.0032435283	-0.0032650456	-0.0033018813	-0.0033527166
-0.019803971	-0.019063212	-0.01834134	-0.017637812	-0.016952649	-0.016285233	-0.015635684	-0.015003458	-0.014389008	-0.013791345	-0.013210833	-0.012648217	-0.012101777	-0.011573039	-0.011061057	-0.0105654	-0.0100880265	-0.009626657	-0.009182394	-0.008755609	-0.008344948	-0.007951066	-0.007574223	-0.007213816	-0.0068707988	-0.0065431	-0.0062328205	-0.0059384257	-0.005661525	-0.005400084	-0.00515566	-0.004927106	-0.004715234	-0.004518673	-0.004338458	-0.0041746646	-0.0040268004	-0.0038936362	-0.0037773922	-0.0036761314	-0.0035906807	-0.0035210326	-0.0034661144	-0.003426209	-0.0034017116	-0.0033930466	-0.003398709	-0.0034183636	-0.0034528822	-0.0035027117
-0.019909762	-0.019170754	-0.018450394	-0.017749697	-0.017066255	-0.016400635	-0.01575353	-0.015123025	-0.0145112425	-0.013915338	-0.013337061	-0.012775548	-0.012232222	-0.0117049515	-0.011195168	-0.0107022375	-0.010225929	-0.009766728	-0.009324476	-0.0088985935	-0.008490093	-0.008097902	-0.007722579	-0.007364303	-0.0070215464	-0.0066959932	-0.00638704	-0.0060941204	-0.0058177635	-0.005557835	-0.0053138807	-0.005085692	-0.004874736	-0.0046787784	-0.004499212	-0.0043357685	-0.0041871294	-0.004054673	-0.0039376765	-0.003836371	-0.0037501976	-0.0036797076	-0.0036245584	-0.0035834685	-0.0035577714	-0.0035478398	-0.0035520047	-0.0035704896	-0.0036032423	-0.003650695
-0.020013645	-0.019277133	-0.01855997	-0.0178603	-0.017178833	-0.016515635	-0.015870497	-0.015243039	-0.01463142	-0.0140379965	-0.013461985	-0.012903012	-0.012361161	-0.011836827	-0.011328191	-0.010837451	-0.010363221	-0.009905726	-0.009465188	-0.009041816	-0.008634344	-0.008243442	-0.0078697875	-0.0075123385	-0.0071720704	-0.006847918	-0.006539531	-0.0062480867	-0.0059732497	-0.0057131425	-0.005470492	-0.005243741	-0.00503283	-0.004837714	-0.004658051	-0.0044940338	-0.004346609	-0.0042138025	-0.004097156	-0.0039953813	-0.003908582	-0.0038372874	-0.0037811622	-0.0037396923	-0.0037141666	-0.0037013888	-0.0037039593	-0.0037214085	-0.003752984	-0.0037985444
-0.020117454	-0.019382797	-0.018666863	-0.017969549	-0.017290637	-0.016629778	-0.015986301	-0.015360817	-0.014751434	-0.014160953	-0.01358673	-0.013029538	-0.0124898255	-0.011966512	-0.011460602	-0.010972105	-0.010499045	-0.010043688	-0.009605654	-0.009182751	-0.008777469	-0.0083884	-0.008016475	-0.007660553	-0.0073206946	-0.0069987252	-0.0066916496	-0.0064011067	-0.006126553	-0.0058684647	-0.005625613	-0.0053995177	-0.0051892623	-0.0049946457	-0.004815884	-0.004652567	-0.0045045614	-0.0043715313	-0.0042543337	-0.004153259	-0.0040658787	-0.003993869	-0.0039371327	-0.003895171	-0.0038671792	-0.0038537607	-0.0038561523	-0.0038717166	-0.0039009526	-0.003944449
-0.020220138	-0.019487515	-0.018773623	-0.018078677	-0.017401263	-0.016742274	-0.016101599	-0.015477955	-0.01487083	-0.014281847	-0.013710372	-0.013155535	-0.012617469	-0.012096316	-0.011592455	-0.011105731	-0.010634474	-0.010180615	-0.009744316	-0.009323366	-0.008919679	-0.008531764	-0.008161545	-0.00780797	-0.0074692443	-0.0071478784	-0.006841786	-0.0065530837	-0.0062799156	-0.006022498	-0.005780183	-0.0055545196	-0.0053446665	-0.0051510036	-0.0049721673	-0.0048089176	-0.0046612397	-0.004528679	-0.0044114143	-0.004308611	-0.004221827	-0.0041484907	-0.0040907934	-0.004048072	-0.004019417	-0.0040053055	-0.0040057153	-0.0040194914	-0.0040475577	-0.0040892437
-0.020322025	-0.019591615	-0.018879622	-0.018186279	-0.017511174	-0.016854562	-0.016215496	-0.015594445	-0.014989659	-0.014402218	-0.013832733	-0.013279736	-0.012744203	-0.012225151	-0.011722781	-0.011237137	-0.010768749	-0.010317445	-0.009881064	-0.009463005	-0.009061053	-0.008674964	-0.008305743	-0.007953487	-0.0076158047	-0.007296331	-0.006991476	-0.006703064	-0.006430842	-0.0061745793	-0.005933568	-0.0057089925	-0.0054994375	-0.0053061917	-0.005127229	-0.0049643293	-0.004816875	-0.0046841055	-0.0045663193	-0.004464127	-0.004375994	-0.0043032095	-0.0042446554	-0.0042006895	-0.00417082	-0.004155241	-0.0041544214	-0.00416632	-0.0041931123	-0.0042329803
-0.02042269	-0.01969412	-0.018984154	-0.018293753	-0.017620876	-0.01696635	-0.016329043	-0.01570914	-0.015106522	-0.014521979	-0.013953939	-0.013402991	-0.012869075	-0.012352079	-0.011851735	-0.011368625	-0.0109013915	-0.010452114	-0.010018237	-0.009601548	-0.009200595	-0.008816704	-0.008449011	-0.008097373	-0.00776235	-0.0074430704	-0.007140547	-0.0068528876	-0.0065812245	-0.006325595	-0.0060859546	-0.0058615506	-0.0056521446	-0.0054591373	-0.0052811354	-0.00511878	-0.0049709454	-0.004838437	-0.0047203526	-0.004617363	-0.0045301467	-0.004456058	-0.0043965653	-0.0043513775	-0.0043209866	-0.004304193	-0.004301235	-0.004312642	-0.004337348	-0.0043753386
-0.020523392	-0.01979591	-0.01908847	-0.01839953	-0.017728701	-0.017075881	-0.016441278	-0.015823059	-0.015222423	-0.014640272	-0.014074355	-0.013525955	-0.012993619	-0.012478679	-0.011980273	-0.011498511	-0.011033721	-0.0105856955	-0.01015342	-0.009738512	-0.009339951	-0.008957721	-0.008591168	-0.008241147	-0.007906713	-0.00758934	-0.0072869286	-0.0070009753	-0.0067307055	-0.006475568	-0.006236993	-0.0060131922	-0.0058046877	-0.005611688	-0.0054343715	-0.0052714795	-0.005123757	-0.004991427	-0.0048732683	-0.0047701597	-0.0046810955	-0.004606992	-0.004546888	-0.004501328	-0.0044691935	-0.0044514313	-0.0044476837	-0.0044571385	-0.004480146	-0.004516244
-0.020621404	-0.019896992	-0.01919119	-0.018504366	-0.017835386	-0.0171853	-0.016552225	-0.015936114	-0.01533857	-0.014757611	-0.01419384	-0.013647132	-0.013117135	-0.012603492	-0.012108013	-0.011628047	-0.011165209	-0.010718517	-0.010289058	-0.009874977	-0.009478092	-0.0090967715	-0.008731671	-0.008382894	-0.008050598	-0.0077334344	-0.00743299	-0.0071477294	-0.006878659	-0.0066244006	-0.00638666	-0.006163284	-0.005955741	-0.005763538	-0.0055856556	-0.005423166	-0.005275443	-0.005143188	-0.005024962	-0.004921265	-0.0048315227	-0.0047570243	-0.004696317	-0.0046496987	-0.004616648	-0.0045973137	-0.0045924857	-0.004600182	-0.00462164	-0.004656017
-0.020719193	-0.019996926	-0.01929301	-0.018608563	-0.017942145	-0.01729381	-0.016662128	-0.016048662	-0.015452668	-0.014873855	-0.014312841	-0.013767295	-0.013239801	-0.012728855	-0.012233928	-0.011756539	-0.011295244	-0.010850072	-0.010421798	-0.010009818	-0.009614348	-0.009235136	-0.008871943	-0.008524515	-0.008192249	-0.00787738	-0.0075771958	-0.0072933957	-0.0070249513	-0.0067724064	-0.0065345764	-0.0063122585	-0.0061055273	-0.005913049	-0.0057356805	-0.0055735484	-0.005426392	-0.0052933767	-0.0051747784	-0.0050705373	-0.004981458	-0.0049061477	-0.0048442706	-0.0047964975	-0.004762441	-0.004742548	-0.0047359094	-0.0047420636	-0.004761584	-0.0047948733
-0.020816103	-0.02009584	-0.01939457	-0.018711694	-0.018047228	-0.017400578	-0.016771562	-0.0161606	-0.015566774	-0.014989205	-0.014429599	-0.013886839	-0.013361067	-0.012852237	-0.012359396	-0.011883788	-0.011424214	-0.010980703	-0.010555118	-0.010144129	-0.009750076	-0.009371854	-0.009010345	-0.008664228	-0.008334115	-0.008019827	-0.007721409	-0.0074382946	-0.0071707442	-0.006918758	-0.0066819265	-0.006459981	-0.0062532276	-0.0060620606	-0.0058846697	-0.0057223365	-0.005575396	-0.0054415613	-0.005323969	-0.0052192807	-0.005129449	-0.0050528497	-0.0049908236	-0.0049424767	-0.0049077943	-0.0048860237	-0.0048782155	-0.0048828423	-0.0049006715	-0.0049323365
-0.02091159	-0.020193018	-0.01949434	-0.018813647	-0.018151127	-0.017506607	-0.016879603	-0.016270407	-0.015678823	-0.015104145	-0.014546655	-0.014005005	-0.013481565	-0.012974352	-0.012484036	-0.012009107	-0.011552237	-0.011110336	-0.010685891	-0.010277033	-0.00988473	-0.009507738	-0.009147234	-0.00880336	-0.008474581	-0.008160792	-0.007863559	-0.007580735	-0.0073146597	-0.0070631653	-0.006827593	-0.006606154	-0.00639987	-0.0062087327	-0.0060324594	-0.0058702603	-0.005723074	-0.0055891946	-0.0054713637	-0.0053667575	-0.0052759945	-0.0051985607	-0.005135797	-0.0050862357	-0.005050443	-0.0050280616	-0.005018562	-0.0050226077	-0.005039297	-0.0050678626
-0.021005966	-0.02029007	-0.01959274	-0.018914491	-0.0182539	-0.01761198	-0.016987532	-0.016379602	-0.015790261	-0.015217565	-0.014661856	-0.014122866	-0.01360096	-0.013095722	-0.012606658	-0.012134008	-0.011679001	-0.011238627	-0.010815695	-0.010409266	-0.01001814	-0.009643145	-0.009283192	-0.008940622	-0.008612961	-0.008301362	-0.008004606	-0.007723771	-0.0074578375	-0.007207431	-0.0069715455	-0.006751545	-0.0065454096	-0.0063548386	-0.006178856	-0.006016284	-0.005869381	-0.0057360455	-0.005616784	-0.0055123344	-0.0054204613	-0.0053433627	-0.005279489	-0.0052297115	-0.0051926225	-0.005168654	-0.005158119	-0.0051599666	-0.0051751137	-0.005203001
-0.021100365	-0.020385772	-0.019690417	-0.019014701	-0.018356338	-0.017716207	-0.01709354	-0.016488284	-0.015900493	-0.015329994	-0.014776126	-0.014239378	-0.0137194395	-0.013215922	-0.012728274	-0.012258321	-0.0118039325	-0.011366002	-0.010944873	-0.010539472	-0.010149643	-0.00977622	-0.009418875	-0.0090764165	-0.0087501705	-0.008439645	-0.008144371	-0.0078642145	-0.0075991973	-0.007349655	-0.0071150437	-0.0068951845	-0.006689891	-0.0064993203	-0.0063237324	-0.006161645	-0.0060141906	-0.00588084	-0.0057619363	-0.0056564286	-0.0055645853	-0.005486749	-0.005422443	-0.0053712428	-0.005332969	-0.0053082258	-0.0052959993	-0.005295813	-0.005309686	-0.0053352565
-0.021191925	-0.020481095	-0.01978746	-0.01911325	-0.018457659	-0.017818816	-0.017198302	-0.016596109	-0.01600901	-0.0154410675	-0.01488959	-0.014354385	-0.01383622	-0.013333969	-0.012849569	-0.012380511	-0.011928566	-0.011492342	-0.011072174	-0.010668457	-0.010281019	-0.009908669	-0.0095523745	-0.009211548	-0.0088863	-0.008576795	-0.008282453	-0.008003406	-0.007739231	-0.0074902475	-0.0072562695	-0.0070369616	-0.0068324357	-0.0066425577	-0.0064664707	-0.006305665	-0.006158121	-0.006024286	-0.005905345	-0.005799748	-0.005706966	-0.0056291074	-0.0055632517	-0.005511068	-0.005472526	-0.0054462254	-0.0054325014	-0.005431652	-0.0054440796	-0.0054671243
-0.021284	-0.02057425	-0.019883618	-0.019210659	-0.018556967	-0.017920822	-0.017302766	-0.016701907	-0.016117744	-0.015550911	-0.01500158	-0.014468387	-0.013951927	-0.013452485	-0.012969121	-0.012502037	-0.012052104	-0.011617936	-0.011199869	-0.010797314	-0.010410778	-0.010039337	-0.009684622	-0.009345137	-0.009021118	-0.008713119	-0.008419946	-0.008141704	-0.007878654	-0.007630825	-0.007397011	-0.0071776956	-0.0069739595	-0.006784424	-0.006608635	-0.006447077	-0.00630036	-0.0061665624	-0.006046772	-0.005940795	-0.005848348	-0.0057685524	-0.005703032	-0.0056498274	-0.005609818	-0.005582489	-0.0055678636	-0.0055659786	-0.005576089	-0.005598426
-0.021373995	-0.02066663	-0.019977555	-0.019307792	-0.018655255	-0.018021703	-0.017405368	-0.01680632	-0.016225286	-0.015660003	-0.015112393	-0.014581233	-0.014065847	-0.013568856	-0.01308807	-0.012622453	-0.01217404	-0.011741243	-0.011324681	-0.010923661	-0.010538682	-0.01016973	-0.009816311	-0.00947807	-0.009155236	-0.008847594	-0.008555874	-0.008278199	-0.008015983	-0.007769078	-0.0075360984	-0.007317826	-0.0071136504	-0.0069247335	-0.006748937	-0.006588161	-0.0064408258	-0.0063074008	-0.006186843	-0.006080769	-0.0059878305	-0.005908042	-0.005841084	-0.005787514	-0.0057471767	-0.0057175234	-0.0057016313	-0.005698301	-0.005706951	-0.005726956
-0.021463402	-0.020757765	-0.02007112	-0.019402817	-0.018753275	-0.01812172	-0.017507203	-0.01691015	-0.016330615	-0.015767686	-0.015221983	-0.014692843	-0.014180675	-0.013684936	-0.0132051185	-0.012742028	-0.012295119	-0.011863805	-0.011448748	-0.01104968	-0.01066605	-0.010298401	-0.009945899	-0.009608984	-0.009287588	-0.008981831	-0.008690156	-0.00841435	-0.008152895	-0.007906295	-0.0076743513	-0.0074563846	-0.0072524175	-0.007063158	-0.0068887323	-0.006727278	-0.006579764	-0.0064457282	-0.0063264146	-0.0062195584	-0.006126173	-0.0060456395	-0.0059777275	-0.005922705	-0.0058806613	-0.005851172	-0.005834289	-0.0058290735	-0.005835913	-0.0058548227
-0.021551311	-0.020848535	-0.02016396	-0.019497551	-0.01885055	-0.018219963	-0.017608263	-0.017013013	-0.01643493	-0.01587461	-0.015330665	-0.01480405	-0.0142933205	-0.013799101	-0.013320975	-0.012859896	-0.012414224	-0.011985414	-0.011571422	-0.011173934	-0.01079198	-0.01042556	-0.010074675	-0.00973919	-0.009418637	-0.009113915	-0.00882373	-0.008548543	-0.008287951	-0.008041516	-0.0078099966	-0.007593341	-0.007390067	-0.0072014034	-0.0070267543	-0.0068649203	-0.006717868	-0.0065838397	-0.006463349	-0.0063565224	-0.0062618405	-0.0061812624	-0.0061128214	-0.0060577095	-0.0060141534	-0.005983487	-0.0059651285	-0.005959235	-0.0059646517	-0.0059810206
-0.021638654	-0.020936862	-0.02025491	-0.019590795	-0.018944979	-0.018317431	-0.01770746	-0.017114677	-0.016538553	-0.015980572	-0.015438318	-0.014913261	-0.014404446	-0.013912417	-0.013435975	-0.012976512	-0.012532696	-0.01210501	-0.011693411	-0.011297427	-0.01091665	-0.010551646	-0.0102022365	-0.0098676905	-0.009549193	-0.009244636	-0.008955583	-0.008680813	-0.008421384	-0.008176215	-0.007945448	-0.0077281743	-0.007525891	-0.0073370114	-0.007162355	-0.007001534	-0.0068539605	-0.0067203864	-0.00659959	-0.0064925626	-0.006397523	-0.006316237	-0.0062476248	-0.006190166	-0.0061465204	-0.0061145276	-0.0060950965	-0.006087549	-0.0060908347	-0.006106332
-0.02172418	-0.021024972	-0.020345598	-0.019683234	-0.019039638	-0.018414244	-0.017805912	-0.017214991	-0.016641177	-0.016084164	-0.01554469	-0.01502154	-0.014514953	-0.014024518	-0.013549417	-0.013092041	-0.012650736	-0.012224056	-0.011814162	-0.0114187375	-0.011039987	-0.010676913	-0.010328859	-0.009995297	-0.009677567	-0.009373896	-0.009085745	-0.008812673	-0.008553289	-0.0083093345	-0.008078985	-0.007861987	-0.007660903	-0.007472165	-0.007297486	-0.0071367323	-0.0069899037	-0.006855279	-0.0067336336	-0.006626442	-0.00653138	-0.0064492673	-0.0063792616	-0.006321162	-0.0062767714	-0.0062434226	-0.0062230825	-0.006213665	-0.0062163696	-0.0062297657
-0.021809034	-0.021111786	-0.0204342	-0.019774638	-0.019132845	-0.018510118	-0.017903075	-0.017313689	-0.016742855	-0.016187653	-0.015649773	-0.015128374	-0.014623791	-0.014135376	-0.013662584	-0.013206236	-0.012766585	-0.012341648	-0.011932693	-0.011539929	-0.011162303	-0.010800242	-0.010453016	-0.010121271	-0.0098049715	-0.009502262	-0.009214938	-0.008942664	-0.008683853	-0.008440688	-0.008211009	-0.007995129	-0.00779289	-0.0076055005	-0.007431768	-0.00727015	-0.00712312	-0.0069886446	-0.006867148	-0.0067595094	-0.006663576	-0.006581463	-0.0065105036	-0.006451994	-0.006406307	-0.006372072	-0.0063500926	-0.006339118	-0.0063397586	-0.0063516125
[truncated: 451 more columns]
