# Supplementary material for: Investigating the use of physics informed neural networks for dam-break scenarios
Source: PLoS One. 2025 Sep 19;20(9):e0332694. doi: 10.1371/journal.pone.0332694 (PMC12449020; doi:10.1371/journal.pone.0332694)
Supplement: S1 File — Dataset for the 1D and 2D shallow water equations (SWE). Repository: https://github.com/kinzamumtaz/2D_SWE. (ZIP) [file pone.0332694.s001.zip › 2D_SWE-main/Downloads/solution_outputs_gaussian/height_gaussian_t0.50.csv]

-0.013481133	-0.0043173432	-0.00061722845	0.0001584068	-0.00020634383	-0.000781931	-0.0011864528	-0.0013173297	-0.0012006089	-0.0009022206	-0.0004945174	-3.53083e-05	0.00043220818	0.0008799322	0.0012886152	0.0016488805	0.0019567609	0.0022123083	0.0024178028	0.0025764443	0.0026931427	0.0027697831	0.0028118826	0.0028230622	0.0028070882	0.002766952	0.002705939	0.0026263185	0.0025294349	0.0024174117	0.0022935458	0.002158627	0.002013363	0.0018596128	0.0016985349	0.0015306026	0.0013570003	0.0011796355	0.0009969398	0.00081126764	0.0006228201	0.00043279305	0.00024033338	4.6916306e-05	-0.00014714152	-0.00034141168	-0.0005361214	-0.0007307753	-0.0009246394	-0.0011181459
-0.0026596636	0.0020442978	0.0030913204	0.0026344322	0.0018308908	0.0011973716	0.000897225	0.0009225756	0.0011996664	0.0016436763	0.0021790303	0.002744116	0.00330171	0.0038225353	0.004291471	0.0047006644	0.005049221	0.0053364933	0.0055671297	0.0057440437	0.005874131	0.005961973	0.0060110204	0.0060273223	0.0060126707	0.005973004	0.0059101284	0.00582809	0.0057280585	0.0056131296	0.00548432	0.005343318	0.005192537	0.0050322227	0.0048632063	0.0046889596	0.004507456	0.004321456	0.004130505	0.0039367788	0.0037397034	0.0035406575	0.0033391714	0.0031368323	0.002932869	0.0027287044	0.0025252178	0.0023209676	0.0021173842	0.0019146279
0.002911713	0.0042352267	0.0037209615	0.0027262345	0.0019012094	0.0014752969	0.0014596917	0.001776807	0.002321843	0.003000535	0.003735967	0.004472181	0.0051719956	0.0058120303	0.0063807517	0.006873511	0.007291343	0.0076353103	0.007914323	0.008131549	0.008295491	0.008410934	0.008484382	0.008520056	0.008523788	0.008499291	0.008450326	0.008379489	0.008289456	0.008182641	0.008061968	0.007928163	0.0077827163	0.007627804	0.007464405	0.0072938316	0.00711577	0.0069324225	0.0067438856	0.006550893	0.0063561313	0.006157983	0.0059564374	0.005753368	0.0055494606	0.005343966	0.0051383562	0.0049329214	0.004727956	0.0045224577
0.003909517	0.0033935085	0.002253931	0.0012723282	0.00075019896	0.0007273704	0.0011236183	0.0018167943	0.002690889	0.0036483966	0.004618667	0.0055490546	0.0064102113	0.0071852207	0.007864971	0.008449756	0.008943558	0.0093527585	0.009685252	0.009948507	0.010151386	0.010300763	0.01040354	0.01046538	0.010492779	0.010489728	0.010459349	0.010407224	0.010334097	0.01024336	0.010137826	0.010017436	0.009885412	0.009743545	0.009591475	0.0094313435	0.009264581	0.009091169	0.008911435	0.0087278	0.008540373	0.008348368	0.008153982	0.00795763	0.0077595077	0.007559482	0.0073580816	0.007157076	0.006955143	0.0067529827
0.0020177625	0.0007751733	-0.00034449622	-0.00095365196	-0.0009752065	-0.00048886985	0.00037081912	0.0014672652	0.0026788116	0.0039174035	0.0051182285	0.0062378794	0.0072544925	0.008155283	0.00893902	0.009609692	0.010174941	0.010642793	0.01102474	0.011330813	0.011570275	0.011752773	0.011885084	0.011973757	0.012025617	0.012045372	0.0120370425	0.012004763	0.011951305	0.01187969	0.01179146	0.011690017	0.011575274	0.011448503	0.011313658	0.011168715	0.011017125	0.010857962	0.010692392	0.010521717	0.0103465915	0.010168377	0.009984791	0.009799324	0.009611636	0.009420987	0.009229373	0.009036485	0.008841794	0.008647945
-0.0013690963	-0.0026208907	-0.0033319667	-0.0033764914	-0.002818279	-0.0018024147	-0.0004869327	0.0009887591	0.0025112405	0.004001729	0.005404994	0.0066891722	0.007838156	0.0088454485	0.00971628	0.010457557	0.011081558	0.011600316	0.012024377	0.012367047	0.012639165	0.012850162	0.013008658	0.01312191	0.013197146	0.01323881	0.013252195	0.013240669	0.013207294	0.013155986	0.013088182	0.013005789	0.012909837	0.012803212	0.012685861	0.012559418	0.012425799	0.0122838095	0.012135707	0.01198183	0.011822801	0.011659093	0.011490993	0.011319667	0.011146177	0.010968968	0.010790054	0.010609191	0.010427114	0.010243382
-0.0052609965	-0.0061098114	-0.0062259734	-0.0056464523	-0.0045174137	-0.0030116513	-0.0012914836	0.00051018223	0.0022952221	0.0039935373	0.005561661	0.006977152	0.008229438	0.009321529	0.010259781	0.011057526	0.011727646	0.0122848265	0.012743056	0.013115913	0.013415005	0.013650365	0.013832286	0.013968047	0.01406439	0.01412712	0.014161017	0.0141701475	0.0141569935	0.014125351	0.014077663	0.014015414	0.013940383	0.01385387	0.013756502	0.013650253	0.013536073	0.013414092	0.01328478	0.01314966	0.01300969	0.012863129	0.012713514	0.012559332	0.012401678	0.012240559	0.012077045	0.011911094	0.011742666	0.011572745
-0.009039201	-0.009294666	-0.008768767	-0.007595353	-0.0059571415	-0.004034713	-0.0019816384	8.3357096e-05	0.0020724982	0.003930673	0.005623933	0.0071368106	0.008467071	0.009621337	0.010610383	0.011449579	0.012154646	0.012741886	0.013226997	0.013624392	0.013945151	0.014201686	0.014404122	0.014559984	0.014675584	0.014757756	0.014811277	0.01483978	0.0148473345	0.0148353875	0.014807664	0.014766775	0.014711652	0.014645636	0.014569007	0.014484283	0.0143894255	0.014288709	0.014180116	0.014065489	0.0139444135	0.013818871	0.013687555	0.013552815	0.013413984	0.0132703185	0.01312422	0.012975235	0.0128234215	0.012669902
-0.0123735145	-0.011993684	-0.010867082	-0.009176359	-0.007117085	-0.0048614517	-0.0025497973	-0.0002884604	0.0018513314	0.003825169	0.0056075677	0.0071897767	0.008574087	0.009771742	0.010797586	0.011666752	0.012398031	0.013009023	0.013515916	0.013932548	0.014272388	0.014547233	0.0147670545	0.01494104	0.015074402	0.015174333	0.015246067	0.015293613	0.015319865	0.015327375	0.015319936	0.015298486	0.015263446	0.015218649	0.0151634365	0.015098892	0.015027158	0.014946461	0.014859501	0.01476578	0.014665727	0.014560405	0.01444985	0.014335051	0.014215924	0.014093105	0.01396545	0.013834577	0.0136999935	0.013563171
-0.015137188	-0.014162324	-0.012519039	-0.010407023	-0.008018561	-0.005513005	-0.00301373	-0.0006129071	0.0016307719	0.0036812425	0.0055217184	0.0071492903	0.008570299	0.009797156	0.010847241	0.011739112	0.01249053	0.013119433	0.013643783	0.014077105	0.014433838	0.014725216	0.014961179	0.015150994	0.01530068	0.015417915	0.0155070275	0.015571639	0.015616074	0.015642159	0.01565354	0.015651222	0.015636344	0.01561131	0.015576672	0.0155329965	0.015481748	0.015422624	0.015356552	0.015285004	0.01520602	0.015122607	0.015032884	0.014938366	0.014840551	0.01473685	0.014629319	0.014517732	0.014403738	0.01428422
-0.017320216	-0.015833028	-0.013771035	-0.011334702	-0.008702606	-0.0060195327	-0.0033941641	-0.0009026751	0.0014051236	0.0035022385	0.005376797	0.007031057	0.00847441	0.009720158	0.010786518	0.011694606	0.012460634	0.013104729	0.013643555	0.0140915215	0.0144634135	0.014769297	0.015021089	0.015225224	0.01539126	0.015523821	0.015628826	0.015710648	0.01577174	0.01581546	0.015844129	0.015860725	0.015864648	0.015859094	0.015843652	0.015820298	0.015788727	0.015751347	0.015705924	0.015654258	0.015597183	0.015534606	0.015465487	0.015393283	0.015315138	0.015232023	0.015144188	0.0150532685	0.014957439	0.014857762
-0.018973365	-0.017069906	-0.0146856755	-0.012011245	-0.009211391	-0.0064128935	-0.0037103295	-0.0011685267	0.0011727847	0.0032925121	0.005183004	0.0068503246	0.008303925	0.009560391	0.010638617	0.011557825	0.012336895	0.012993615	0.013546243	0.014007434	0.014393102	0.014712762	0.014978558	0.015197709	0.015378188	0.015525874	0.015645828	0.015742697	0.015819982	0.015879117	0.015924938	0.015957754	0.015979685	0.015992202	0.015995476	0.015990887	0.015978735	0.015960217	0.015934836	0.0159038	0.015866317	0.015824337	0.01577634	0.01572403	0.015666228	0.015603218	0.015536562	0.015464287	0.015388358	0.015308097
-0.020172328	-0.017945565	-0.015325032	-0.01248838	-0.009581946	-0.006718129	-0.003977917	-0.0014167875	0.00093441457	0.0030576028	0.0049503855	0.0066192523	0.008076694	0.009338889	0.010424886	0.0113527365	0.012142755	0.012810893	0.0133755915	0.01385092	0.014249057	0.014582757	0.014862396	0.015095677	0.015289489	0.015451189	0.015585024	0.015696082	0.01578803	0.0158629	0.01592338	0.01597185	0.016009685	0.016038306	0.016058732	0.016070787	0.016077477	0.016076725	0.016070228	0.016057912	0.016040135	0.016016629	0.015988566	0.015955117	0.01591741	0.01587427	0.015826326	0.015773661	0.01571777	0.015655592
-0.020994894	-0.018529892	-0.015747242	-0.012810051	-0.00984633	-0.006956704	-0.0042095482	-0.0016519353	0.0006895773	0.0028036982	0.0046879835	0.006351948	0.007808186	0.009071704	0.010162704	0.011098642	0.011897858	0.012577228	0.013153609	0.013642084	0.01405444	0.014401279	0.014694609	0.014941167	0.015148908	0.015323631	0.015471887	0.0155959055	0.01570103	0.015789598	0.015863713	0.01592648	0.015979145	0.016022127	0.016056933	0.016085293	0.016107224	0.016123042	0.016133636	0.016137853	0.016137544	0.016132616	0.01612264	0.016108252	0.016087882	0.01606365	0.016034294	0.01600049	0.015961956	0.015918702
-0.021516614	-0.018884793	-0.016000979	-0.013010785	-0.010029979	-0.0071438923	-0.0044139028	-0.0018781871	0.00044150278	0.0025356188	0.0044053756	0.0060587637	0.0075091347	0.008772567	0.00986658	0.010809086	0.011618614	0.012310106	0.012898967	0.013399936	0.013826467	0.014187716	0.014494713	0.014755022	0.014976293	0.015164182	0.015324473	0.015461598	0.015579116	0.015680447	0.015767425	0.015842505	0.01590773	0.015963707	0.016012147	0.016054347	0.01608951	0.016119543	0.016144827	0.016164914	0.016180232	0.016191225	0.01619741	0.016198814	0.016196325	0.016189825	0.016177054	0.016161103	0.016139112	0.016113084
-0.021800712	-0.019061439	-0.016124628	-0.013120711	-0.010152072	-0.0072929263	-0.00459674	-0.0020960942	0.00019128248	0.002258774	0.004107613	0.0057471246	0.0071905106	0.008451667	0.0095483735	0.010497928	0.011316612	0.012019996	0.0126227215	0.013138365	0.013579201	0.013954353	0.0142764	0.014550619	0.01478532	0.014987018	0.015159544	0.015309222	0.015438426	0.015551019	0.015649278	0.015735276	0.015811324	0.01587975	0.015939143	0.01599275	0.01604037	0.016083244	0.016120665	0.016154308	0.016183335	0.01620818	0.016228724	0.016244967	0.016257476	0.016265657	0.01626927	0.016268875	0.016263291	0.016253386
-0.021900699	-0.019102223	-0.01615113	-0.013162948	-0.010228999	-0.0074141696	-0.0047641397	-0.0023073107	-5.897507e-05	0.0019764528	0.003801193	0.0054241978	0.0068574734	0.008116383	0.009216726	0.010172781	0.011001684	0.011717934	0.012334656	0.012865119	0.013321735	0.013713658	0.014050301	0.014339667	0.014587849	0.014803059	0.014988285	0.015150029	0.015290391	0.015413206	0.01552283	0.015618816	0.015704494	0.015782584	0.015852425	0.015915979	0.015973974	0.016027484	0.016075294	0.016119998	0.01615993	0.016197003	0.016230263	0.016258925	0.016284697	0.016305503	0.01632338	0.01633652	0.01634587	0.016350266
-0.02186153	-0.019041866	-0.016104974	-0.013155334	-0.01027292	-0.007514335	-0.0049192086	-0.0025129467	-0.0003085509	0.0016911775	0.0034900159	0.005095303	0.0065188557	0.0077743977	0.008876935	0.009840988	0.010680109	0.011410277	0.0120423585	0.012589276	0.013062399	0.013471235	0.013823554	0.014129166	0.014392696	0.014621548	0.014820468	0.01499344	0.015145995	0.015279572	0.01539794	0.015503179	0.015598778	0.015684683	0.015762977	0.015834738	0.015901748	0.015962314	0.016019903	0.01607376	0.016123898	0.016169991	0.016213223	0.016252477	0.016288549	0.016321588	0.016350795	0.016376298	0.016397312	0.016414173
-0.021719508	-0.018907867	-0.01600764	-0.013112225	-0.010292411	-0.0075988024	-0.0050658286	-0.0027150288	-0.0005574301	0.0014058314	0.0031763315	0.004763011	0.006174993	0.0074275695	0.008533232	0.009504899	0.010356355	0.011100214	0.011749048	0.012314182	0.012804911	0.013231888	0.013602585	0.013924997	0.014203433	0.0144476	0.014660094	0.014846243	0.015009608	0.015154388	0.015282441	0.015397128	0.015500471	0.015594304	0.015680157	0.015758675	0.015832126	0.01590038	0.015964687	0.016024977	0.016081877	0.0161364	0.016187053	0.016235374	0.0162801	0.016322318	0.016361266	0.01639685	0.016428143	0.01645654
-0.021503389	-0.018721268	-0.015874632	-0.013045251	-0.010296926	-0.007673241	-0.0052060783	-0.0029124618	-0.0008033067	0.0011200868	0.0028617121	0.004428461	0.0058312677	0.007080134	0.008187693	0.0091677755	0.010032073	0.010791235	0.011457812	0.012041334	0.012552317	0.0129980445	0.013387855	0.013728209	0.014024835	0.014284879	0.014512133	0.01471201	0.014887508	0.01504286	0.015181445	0.015303705	0.015416164	0.015516713	0.015608821	0.015693478	0.015772719	0.015846219	0.015915673	0.0159817	0.016044088	0.01610402	0.016161468	0.01621528	0.016266938	0.016316582	0.01636228	0.01640604	0.016446345	0.016482502
-0.021234095	-0.018500045	-0.015717953	-0.012963012	-0.010290757	-0.0077408627	-0.0053412095	-0.0031077638	-0.0010485724	0.00083579496	0.0025485717	0.004095085	0.005486537	0.0067326166	0.007843915	0.0088319555	0.009707857	0.010483842	0.011168908	0.011772353	0.012304153	0.012771212	0.013181042	0.013540797	0.01385637	0.0141335465	0.014377214	0.014591016	0.014780264	0.014947277	0.0150959715	0.015228558	0.015348088	0.015456013	0.015553992	0.015644182	0.015728373	0.015806563	0.015880138	0.015950259	0.016016308	0.01608025	0.016141485	0.016200326	0.016256701	0.016310986	0.016362455	0.016411394	0.01645768	0.016500946
-0.020931385	-0.018256113	-0.015546694	-0.012870677	-0.010278553	-0.007804431	-0.005473271	-0.003299974	-0.0012899861	0.0005547218	0.002237063	0.0037644804	0.005143065	0.00638517	0.007499244	0.008496121	0.009386174	0.010178395	0.01088265	0.01150731	0.012059551	0.01254949	0.012981001	0.013362296	0.0136981085	0.013994064	0.014254946	0.0144853	0.014688864	0.014868632	0.01502857	0.015170947	0.015299391	0.015414394	0.0155186355	0.015614338	0.015702732	0.015784994	0.015861873	0.015934952	0.016003594	0.016069937	0.016133394	0.016194846	0.016253922	0.016311321	0.01636621	0.016419757	0.016469952	0.016517513
-0.020607218	-0.01799924	-0.01536794	-0.012774646	-0.010262594	-0.007864773	-0.0056022927	-0.0034885257	-0.0015287623	0.0002756305	0.0019285679	0.0034352764	0.0048034415	0.006040357	0.0071575195	0.008162614	0.00906476	0.009874079	0.010597814	0.011243746	0.011819765	0.0123321	0.012787007	0.013190962	0.013548262	0.013865203	0.0141449645	0.014392354	0.014612112	0.01480601	0.014978897	0.015132278	0.015269361	0.015393082	0.01550423	0.01560498	0.01569809	0.015784003	0.015863225	0.015938234	0.016009517	0.01607705	0.016142018	0.016204122	0.016264968	0.016323678	0.016380902	0.01643556	0.016488269	0.01653897
-0.020271651	-0.017736793	-0.0151865855	-0.012676135	-0.010245711	-0.007923573	-0.005729489	-0.0036743656	-0.0017643869	1.1920929e-07	0.0016234517	0.003109388	0.0044650063	0.0056970753	0.006816957	0.007829197	0.008744877	0.009570893	0.010313932	0.010981198	0.01158122	0.012117863	0.012596879	0.01302433	0.013405297	0.013744034	0.0140451975	0.014311504	0.014549077	0.014758661	0.01494493	0.015110604	0.015258238	0.015390601	0.015508875	0.015616715	0.015714388	0.015803542	0.015886072	0.01596301	0.016035423	0.016103886	0.016168993	0.016232047	0.01629256	0.016351338	0.016407616	0.016463622	0.016516611	0.016568255
-0.019932017	-0.017473176	-0.015006535	-0.012579419	-0.010229252	-0.007981062	-0.005853832	-0.003857866	-0.0019959286	-0.0002705343	0.0013222471	0.0027870275	0.004128676	0.0053568445	0.006477639	0.00749721	0.008425526	0.009267181	0.010030378	0.010720141	0.011343218	0.01190459	0.012408689	0.012861375	0.013266183	0.013629034	0.013951808	0.0142390765	0.014495235	0.01472269	0.014924258	0.015103664	0.01526361	0.015406389	0.015533075	0.015647352	0.015750501	0.015844412	0.015929934	0.016009253	0.016082864	0.016152281	0.016216904	0.016279351	0.016338754	0.016396515	0.016452644	0.016506497	0.016559191	0.016610198
-0.019593619	-0.017213993	-0.014829457	-0.01248458	-0.010212868	-0.008038424	-0.0059767365	-0.004037261	-0.0022240058	-0.00053718686	0.0010252297	0.0024688914	0.0037976988	0.0050192103	0.006140746	0.0071666613	0.008106414	0.008963242	0.009745229	0.010457169	0.011103898	0.011689972	0.01221991	0.01269795	0.013129141	0.013515074	0.013862085	0.014172476	0.014448337	0.014695581	0.014914688	0.015109431	0.015282851	0.015436981	0.01557409	0.015696444	0.015806261	0.015904889	0.015994877	0.016075816	0.016151235	0.0162212	0.016286064	0.01634755	0.016405888	0.01646208	0.016515754	0.016567796	0.016618162	0.01666693
-0.019261293	-0.016959213	-0.014656477	-0.012391984	-0.010196716	-0.008093849	-0.006096363	-0.004212536	-0.0024463013	-0.000798434	0.0007346198	0.0021555983	0.0034707412	0.004684802	0.005805619	0.006837528	0.0077868924	0.00865883	0.009459179	0.010191716	0.010861192	0.011472367	0.0120279975	0.012532704	0.01298983	0.013402365	0.013774451	0.014107872	0.0144068375	0.014674604	0.014912814	0.015123721	0.015312899	0.015479974	0.015629038	0.015760913	0.015878651	0.015984181	0.016077872	0.016163647	0.016240422	0.01631165	0.01637581	0.016437177	0.016493611	0.01654794	0.016598906	0.016648695	0.016694758	0.016741864
-0.018934816	-0.016711079	-0.014488444	-0.012302563	-0.01018247	-0.008148134	-0.0062126666	-0.0043835044	-0.0026637018	-0.0010536537	0.000448972	0.001847826	0.0031480864	0.0043547824	0.0054735728	0.0065094233	0.0074671693	0.008352675	0.009169675	0.009922307	0.010615215	0.011250619	0.011832301	0.012363214	0.012846537	0.013286676	0.013684224	0.014042471	0.014365561	0.014654085	0.0149131045	0.015144251	0.01534966	0.01553189	0.015693966	0.015837561	0.015964963	0.016078118	0.016178071	0.016268075	0.016348295	0.01642102	0.016486771	0.016546812	0.016602121	0.016654495	0.016703222	0.016748816	0.016793266	0.016835582
-0.018616833	-0.0164712	-0.014325328	-0.012216181	-0.010168694	-0.008201212	-0.0063262135	-0.004549764	-0.0028755367	-0.0013027638	0.00017004088	0.001546625	0.0028307699	0.004028462	0.0051441602	0.006182499	0.007147964	0.00804555	0.008878369	0.009650268	0.0103639625	0.011023145	0.011629712	0.012188185	0.012698501	0.013164278	0.013588563	0.013973616	0.014320489	0.0146335885	0.014914308	0.015165944	0.015390001	0.015589565	0.015766628	0.015922692	0.016062133	0.016183872	0.016292572	0.016387615	0.016472757	0.016547825	0.016615257	0.016675685	0.016730916	0.016780213	0.016826902	0.016870163	0.016910538	0.016949385
-0.01830893	-0.016237319	-0.014167726	-0.0121322945	-0.010154441	-0.008251816	-0.006435111	-0.004709974	-0.0030801669	-0.0015444756	-0.00010171905	0.0012514368	0.00251982	0.003707163	0.004818782	0.0058574565	0.0068296716	0.0077369288	0.008584056	0.009373017	0.010107767	0.010789245	0.011420261	0.012003906	0.012541495	0.013034154	0.013485387	0.013897043	0.014269948	0.014608782	0.014912572	0.015185863	0.015430681	0.015648492	0.015842348	0.01601392	0.016164787	0.016298477	0.016415544	0.016519036	0.016609628	0.01668908	0.01675931	0.01682115	0.016876187	0.016925808	0.016970173	0.017010514	0.017047498	0.017081708
-0.01800894	-0.016011238	-0.01401525	-0.012051053	-0.010140412	-0.008299589	-0.00653895	-0.004863754	-0.003277786	-0.0017784387	-0.00036615506	0.00096450746	0.002214916	0.0033909865	0.004496433	0.005535722	0.0065117367	0.0074274167	0.008286897	0.009092212	0.009845443	0.01054886	0.0112032965	0.011811759	0.012375262	0.012894586	0.013373755	0.0138114765	0.014212094	0.014575157	0.014904384	0.015201002	0.0154670775	0.015705511	0.015917879	0.016106352	0.016271777	0.01641775	0.016546018	0.016658254	0.016756762	0.0168425	0.016916405	0.016981442	0.017038174	0.017087437	0.017130885	0.017169219	0.017203722	0.017233472
-0.017718755	-0.015791804	-0.013866	-0.011970662	-0.01012475	-0.008344002	-0.006638095	-0.005011812	-0.003467165	-0.002004601	-0.00062191486	0.0006842539	0.0019175038	0.0030813813	0.0041796006	0.0052167177	0.006194692	0.0071179494	0.007988263	0.00880729	0.009577844	0.010300808	0.01097817	0.011610124	0.012198281	0.012744773	0.013249617	0.013715271	0.014142036	0.014532007	0.014886301	0.015207451	0.015497688	0.015757855	0.015989646	0.016195532	0.016377807	0.01653874	0.016680516	0.016802762	0.016910698	0.017003573	0.017083906	0.017152756	0.017212365	0.017262649	0.017306607	0.01734344	0.01737544	0.017402489
-0.017435782	-0.015577629	-0.013720699	-0.011890814	-0.010107778	-0.008384757	-0.006731689	-0.005152598	-0.00364919	-0.0022224411	-0.0008684024	0.00041368976	0.0016274117	0.0027782246	0.0038682707	0.004901439	0.005880438	0.0068086274	0.00768736	0.008519292	0.009304732	0.010045916	0.010743689	0.01139785	0.0120111145	0.012582526	0.013114378	0.013606153	0.01406046	0.014476728	0.014857125	0.015203167	0.015517034	0.015799008	0.016052771	0.016279683	0.016480908	0.016657602	0.016813822	0.016949184	0.017067712	0.017169405	0.01725766	0.0173322	0.017395731	0.017449629	0.017494205	0.017530993	0.01756236	0.01758762
-0.01716023	-0.015368551	-0.013577104	-0.011810906	-0.0100879595	-0.008420758	-0.0068188235	-0.005285643	-0.0038221255	-0.0024307445	-0.0011063442	0.00015141815	0.0013466664	0.0024823137	0.0035630278	0.0045912825	0.0055696256	0.006500572	0.007385649	0.008227807	0.009026922	0.0097850785	0.010501206	0.011177056	0.011812825	0.012408547	0.012965452	0.013483223	0.013963833	0.01440664	0.014814395	0.015186317	0.0155241005	0.015830934	0.01610725	0.016354527	0.016574781	0.01677046	0.016942285	0.01709235	0.01722366	0.017337374	0.017433774	0.017515834	0.017585568	0.017643467	0.017691411	0.017730094	0.017760739	0.017785374
-0.016891338	-0.015163556	-0.013436325	-0.011730753	-0.010065183	-0.008452922	-0.0068992674	-0.0054108053	-0.0039873943	-0.0026298314	-0.0013350025	-0.00010212511	0.0010731407	0.0021943972	0.0032646246	0.0042852163	0.0052620247	0.0061943866	0.0070844106	0.007935118	0.008745652	0.0095171295	0.010250721	0.0109458715	0.011603039	0.012221526	0.01280291	0.013346273	0.013852183	0.014321692	0.014754705	0.015153639	0.0155169815	0.015848748	0.016148258	0.016417518	0.016659465	0.016874224	0.01706383	0.017230596	0.01737608	0.01750175	0.017609943	0.017701864	0.017778613	0.01784271	0.017895121	0.017936762	0.01796925	0.017993644
-0.016626924	-0.014962293	-0.013295554	-0.01164896	-0.010039769	-0.008479647	-0.0069729686	-0.0055276155	-0.0041426346	-0.0028189793	-0.0015534386	-0.00034525245	0.00080979243	0.0019150116	0.0029725134	0.0039864965	0.0049585253	0.00588993	0.006783895	0.0076404624	0.008460522	0.009244766	0.009992853	0.010706108	0.011382338	0.01202251	0.012626629	0.013194643	0.01372537	0.0142204575	0.0146797	0.015103519	0.015493672	0.01584981	0.016173843	0.016466755	0.016730275	0.016965814	0.017174918	0.017359663	0.017520878	0.017661814	0.01778157	0.017884523	0.017970715	0.01804259	0.018100802	0.018147428	0.018183604	0.018209912
-0.016367175	-0.0147625655	-0.013154134	-0.011565633	-0.01001019	-0.008499257	-0.0070402324	-0.0056354553	-0.0042889044	-0.0029984936	-0.001762107	-0.00057925284	0.0005553104	0.0016442016	0.0026888363	0.0036933757	0.004660342	0.005589906	0.006485261	0.007346105	0.008174006	0.008968037	0.009729303	0.010457389	0.01115204	0.011812042	0.012437705	0.013027556	0.013582677	0.014102835	0.014587361	0.015036706	0.015452195	0.015834056	0.016182538	0.016498841	0.016785856	0.017043144	0.01727204	0.017476253	0.017654914	0.01781135	0.017946437	0.018061817	0.01815977	0.018240973	0.018307291	0.018359754	0.018400539	0.01843059
-0.016111381	-0.014564417	-0.013014041	-0.011479981	-0.00997597	-0.00851392	-0.0070983693	-0.0057357326	-0.004425615	-0.0031678453	-0.0019610748	-0.0008019656	0.00031118467	0.0013820902	0.0024130791	0.0034075268	0.0043667853	0.005294036	0.0061886236	0.0070519224	0.007885173	0.008688439	0.009461194	0.010202669	0.010912061	0.011590101	0.012235109	0.012846816	0.013424315	0.013968177	0.0144774355	0.014951974	0.015392501	0.015799195	0.016172498	0.016513698	0.016823623	0.017103244	0.017354868	0.01757807	0.017776426	0.01794995	0.018100858	0.018230911	0.018341217	0.018433448	0.018509664	0.018570442	0.018617395	0.018652286
-0.01585611	-0.014366105	-0.012870938	-0.011390246	-0.009936266	-0.008521222	-0.0071501806	-0.0058268905	-0.004552737	-0.0033278018	-0.0021486357	-0.0010152534	7.662177e-05	0.0011293702	0.0021463297	0.0031290539	0.004080754	0.0050021224	0.0058943257	0.0067596547	0.007596541	0.008406054	0.009187788	0.009940088	0.010664586	0.011358473	0.012021724	0.012652691	0.01325177	0.013817608	0.014349896	0.014848433	0.015313491	0.015744913	0.0161428	0.016508773	0.016842209	0.017145451	0.017418858	0.017663874	0.01788186	0.01807401	0.018242512	0.018388141	0.018512618	0.01861772	0.018705111	0.018775895	0.01883084	0.018872768
-0.015603691	-0.014168806	-0.012726538	-0.011296451	-0.009892076	-0.008521661	-0.0071931183	-0.005909011	-0.0046701804	-0.0034766644	-0.0023263097	-0.0012174845	-0.00014661625	0.00088714063	0.0018881299	0.0028590597	0.0038011894	0.0047163516	0.00560512	0.006468773	0.007308401	0.008122399	0.008911021	0.009674247	0.010409154	0.011117499	0.011796329	0.012445707	0.013063904	0.013650965	0.014205445	0.014727049	0.015215825	0.015670896	0.01609366	0.016483191	0.016841125	0.017167866	0.017463472	0.0177309	0.017968893	0.018181287	0.018367928	0.018530589	0.018670615	0.018790193	0.018890686	0.01897296	0.019037683	0.01908826
-0.015351012	-0.013969101	-0.012579501	-0.011199057	-0.0098420605	-0.008516096	-0.007229157	-0.0059817433	-0.0047772154	-0.0036146417	-0.0024936274	-0.0014092326	-0.00036072358	0.00065424293	0.0016404092	0.0025970303	0.0035287924	0.0044361316	0.0053209662	0.0061822124	0.0070220083	0.007837899	0.008632295	0.009402793	0.010148112	0.01086843	0.011561636	0.012226701	0.012862813	0.013469577	0.014044333	0.014588352	0.01509963	0.015577342	0.01602408	0.016437985	0.01681919	0.017168596	0.01748766	0.017777592	0.018037613	0.018270012	0.01847561	0.018657703	0.01881468	0.018950198	0.019064255	0.01915852	0.019235797	0.019295942
-0.015096553	-0.013767235	-0.012428358	-0.011096373	-0.009785019	-0.008502781	-0.007255085	-0.006045893	-0.0048752576	-0.0037435517	-0.0026495382	-0.0015905425	-0.00056403875	0.0004320182	0.0014009103	0.0023444109	0.0032651946	0.0041634105	0.005041931	0.0058990344	0.0067370683	0.0075553283	0.008352533	0.009128973	0.009881921	0.010612503	0.011318374	0.011997677	0.012650307	0.013273109	0.013867639	0.014431547	0.014964268	0.015464965	0.015933748	0.016370565	0.01677613	0.017149597	0.017491527	0.01780248	0.018084485	0.018338222	0.018564712	0.01876542	0.018940724	0.019092627	0.019222558	0.01933105	0.019421376	0.019492567
-0.014841631	-0.013563111	-0.012273446	-0.0109888315	-0.009721719	-0.008481629	-0.0072734654	-0.006099522	-0.004962757	-0.0038615167	-0.002794437	-0.0017606989	-0.0007564649	0.00022000447	0.0011718534	0.0021012016	0.003008496	0.003897734	0.0047672316	0.0056204535	0.006456066	0.0072732344	0.008073229	0.008852761	0.009612493	0.010351606	0.011067279	0.011758931	0.0124252215	0.013065316	0.01367699	0.014259484	0.014812097	0.015334036	0.015824463	0.016283903	0.016711224	0.017107401	0.017472215	0.017806977	0.018110782	0.018385358	0.018632881	0.018852979	0.019047175	0.019216865	0.0193641	0.01948836	0.019591488	0.019676518
-0.014584921	-0.01335533	-0.01211299	-0.010875106	-0.0096514	-0.008452475	-0.0072822273	-0.0061448812	-0.0050405115	-0.003968805	-0.0029298887	-0.0019201636	-0.00093887	1.8626451e-05	0.0009521581	0.0018660463	0.00276139	0.0036389455	0.004500974	0.0053475276	0.006178435	0.0069938786	0.007793896	0.008575212	0.009340093	0.010085266	0.010809861	0.011512037	0.012191322	0.012844905	0.013472419	0.014072012	0.014643382	0.0151845515	0.015695997	0.016175926	0.016625598	0.01704378	0.017431024	0.01778815	0.018114146	0.018410776	0.01867928	0.018919963	0.019133884	0.019321688	0.01948607	0.01962664	0.019746121	0.01984496
-0.0143249035	-0.013144143	-0.011948198	-0.010755584	-0.009574972	-0.008415632	-0.0072827414	-0.006179236	-0.0051077977	-0.004066333	-0.0030540377	-0.0020688847	-0.0011095852	-0.00017242879	0.000742957	0.0016415194	0.0025224835	0.0033893734	0.004241474	0.0050806627	0.0059059076	0.0067179166	0.007515941	0.00829868	0.009066626	0.0098162815	0.010546997	0.011258569	0.011947714	0.012614321	0.013255667	0.013870407	0.01445882	0.01501907	0.015549377	0.016049478	0.016520508	0.01695913	0.017368156	0.017746538	0.018094655	0.018412739	0.01870232	0.018963534	0.019197714	0.019405149	0.019586999	0.019745693	0.019882072	0.019995578
-0.014061011	-0.012927286	-0.0117784515	-0.010629676	-0.009490244	-0.008369938	-0.0072745457	-0.006205328	-0.005165167	-0.004152529	-0.003167577	-0.002206616	-0.0012700558	-0.00035411492	0.00054410845	0.0014260113	0.0022925697	0.0031467043	0.003989022	0.0048187226	0.00563791	0.006445106	0.007240612	0.008023422	0.0087917745	0.009544179	0.010281213	0.010999296	0.011697352	0.012374077	0.013027694	0.013656799	0.014260534	0.014836498	0.015384641	0.015904628	0.0163946	0.016854338	0.017283872	0.017683651	0.01805294	0.01839237	0.018702667	0.018984936	0.019239109	0.019466262	0.019667804	0.019844271	0.019996982	0.020127382
-0.013793483	-0.012706302	-0.011602335	-0.010495804	-0.009398133	-0.008316293	-0.007257387	-0.0062215775	-0.005211793	-0.0042286217	-0.0032698736	-0.002334617	-0.0014195517	-0.0005234331	0.0003553331	0.0012208186	0.0020723753	0.0029136725	0.003744118	0.0045645125	0.0053759776	0.006177943	0.006968923	0.0077495985	0.008517541	0.009272322	0.010011986	0.0107354	0.011440467	0.012126714	0.012790799	0.013431452	0.0140489	0.01463975	0.015204247	0.01574203	0.01624972	0.016729742	0.017179076	0.017598812	0.017988246	0.018349268	0.018680844	0.018982816	0.019257404	0.019504305	0.01972463	0.01992046	0.020090826	0.02023783
-0.013520755	-0.012479819	-0.011420205	-0.010355823	-0.009298556	-0.008254863	-0.0072301626	-0.006227739	-0.0052492693	-0.0042944923	-0.0033618435	-0.0024510622	-0.001558505	-0.00068371743	0.00017725676	0.0010251403	0.0018623732	0.002689153	0.0035077855	0.004317932	0.005120866	0.0059154592	0.0067012534	0.007477585	0.008245047	0.008999914	0.009741053	0.010467883	0.011178307	0.011871569	0.012544747	0.013195679	0.013825607	0.014430758	0.015009955	0.015562408	0.016088266	0.016585648	0.017054252	0.01749295	0.017903939	0.018283952	0.018635325	0.018957943	0.019252636	0.019519422	0.019759305	0.019972984	0.02016228	0.020326585
-0.013243318	-0.012247771	-0.011231482	-0.0102088675	-0.009190522	-0.008183964	-0.0071944	-0.0062252656	-0.0052767918	-0.0043498203	-0.0034438819	-0.0025573447	-0.0016872361	-0.0008325875	8.996576e-06	0.00083962455	0.0016599931	0.002473142	0.003279239	0.004078608	0.004871577	0.005658366	0.0064382255	0.007209912	0.007974062	0.008727372	0.009469114	0.010198172	0.01091332	0.011611775	0.012291808	0.012952585	0.013592031	0.014208853	0.014801513	0.015369132	0.015910737	0.016424183	0.016910002	0.017367665	0.017796244	0.018196523	0.018567756	0.01891056	0.019224156	0.019509971	0.019770175	0.020002943	0.020210367	0.020393126
-0.012960784	-0.012009539	-0.011035651	-0.010054007	-0.009074889	-0.0081052855	-0.007150598	-0.0062125027	-0.005294867	-0.0043954924	-0.003515698	-0.002652824	-0.0018055514	-0.0009716004	-0.00014884397	0.0006644204	0.0014687777	0.0022668578	0.003059432	0.0038474165	0.0046299435	0.005407732	0.0061805993	0.0069468208	0.0077060685	0.00845661	0.009197582	0.009927779	0.010644633	0.011347044	0.012032542	0.012700539	0.013348952	0.013976414	0.014580891	0.015161131	0.015717171	0.016246337	0.016748615	0.01722347	0.017670274	0.018088754	0.018478379	0.01884028	0.019173581	0.01947894	0.019757472	0.020009514	0.020234816	0.020435385
-0.012672812	-0.011764869	-0.010833293	-0.00989268	-0.008951284	-0.00801789	-0.0070965886	-0.0061910152	-0.005302161	-0.00443092	-0.0035768002	-0.0027382523	-0.001912728	-0.0011000037	-0.0002964586	0.000498198	0.0012870207	0.0020699762	0.0028490238	0.003624294	0.0043950714	0.005163867	0.0059283264	0.0066869184	0.007441558	0.008188307	0.008926965	0.009656776	0.010374159	0.0110799335	0.01176988	0.012442905	0.013098501	0.013734803	0.014349263	0.014941655	0.015509978	0.016053278	0.016570449	0.017061349	0.017524146	0.01796019	0.01836855	0.018748067	0.019100346	0.019424964	0.019721922	0.019992016	0.020236153	0.020454563
-0.012378946	-0.011513896	-0.010624081	-0.009723447	-0.008819245	-0.00792183	-0.0070338994	-0.0061596557	-0.005300507	-0.004456483	-0.0036271587	-0.0028127283	-0.0020102188	-0.0012177452	-0.00043410808	0.00034301728	0.0011145957	0.0018818527	0.0026470274	0.0034083426	0.004169155	0.004926432	0.005681563	0.0064336695	0.007180907	0.007923242	0.008658495	0.009386126	0.010103386	0.010809779	0.011503149	0.012180716	0.012841973	0.013484843	0.014108174	0.014711142	0.015290011	0.015845764	0.016376864	0.01688192	0.017361216	0.017813776	0.018237926	0.018635668	0.019005157	0.019348003	0.019662704	0.01995198	0.020213518	0.020450447
-0.012078978	-0.011256553	-0.010407783	-0.009546168	-0.008680202	-0.00781659	-0.006962694	-0.0061187074	-0.0052888617	-0.004472837	-0.003669165	-0.0028779656	-0.0020967051	-0.0013257265	-0.0005612299	0.00019742921	0.0009520501	0.001704067	0.00245383	0.0032017864	0.0039501376	0.0046965033	0.00544142	0.006185524	0.0069252923	0.00766227	0.008392613	0.00911672	0.009832643	0.010538433	0.011233069	0.011913776	0.012579635	0.013228472	0.013858981	0.0144694	0.015059315	0.015625857	0.016169928	0.016687576	0.017181464	0.017648555	0.01808934	0.01850333	0.018889692	0.019248974	0.019582327	0.019887771	0.020168532	0.020422801
-0.011773542	-0.010993637	-0.010185637	-0.009361774	-0.0085320845	-0.0077039525	-0.0068826154	-0.0060695186	-0.0052684397	-0.0044788644	-0.0037009716	-0.0029333606	-0.002173826	-0.0014237091	-0.00067860633	6.148964e-05	0.00079856813	0.0015347004	0.0022695772	0.003004428	0.0037387758	0.004473936	0.00520863	0.0059424043	0.0066743754	0.0074038953	0.008129023	0.008849863	0.009562686	0.010267433	0.010961991	0.011643965	0.012313023	0.012966197	0.013602681	0.0142204575	0.014818549	0.015395343	0.01594964	0.016479861	0.016986348	0.017467216	0.01792273	0.01835189	0.018754356	0.019130323	0.019480813	0.019803815	0.02010037	0.020372324
-0.011461817	-0.01072377	-0.009955794	-0.009169452	-0.008377306	-0.007582955	-0.006793864	-0.0060115755	-0.0052383244	-0.004474893	-0.0037215203	-0.0029781014	-0.0022417605	-0.0015118718	-0.00078662485	-6.467849e-05	0.00065580383	0.001374755	0.0020941608	0.0028146543	0.0035361573	0.0042587034	0.0049824864	0.0057062507	0.0064297207	0.007151533	0.007870775	0.008585688	0.009294137	0.009996351	0.010689735	0.011372216	0.012042947	0.012699548	0.013339825	0.013963498	0.014568668	0.015154056	0.015717875	0.016258698	0.016776994	0.017270718	0.017740019	0.018182952	0.018600293	0.0189922	0.019357607	0.019697182	0.020010833	0.02029844
-0.011145212	-0.010447465	-0.009719238	-0.0089713335	-0.008214235	-0.0074537694	-0.0066962317	-0.0059440434	-0.0051987916	-0.0044623986	-0.0037339628	-0.003013447	-0.0022990704	-0.001590088	-0.0008841455	-0.00018155575	0.0005218759	0.0012249723	0.0019282997	0.002634421	0.003341511	0.004051324	0.0047641657	0.005476918	0.006190419	0.006903231	0.007615369	0.0083243735	0.009028383	0.00972674	0.010417715	0.011099819	0.0117709115	0.01242828	0.013072353	0.013700739	0.014311768	0.014903769	0.015475936	0.016026303	0.016554944	0.017060455	0.017541118	0.017997678	0.018429529	0.018835165	0.019215692	0.019570362	0.019900333	0.02020353
-0.010821834	-0.010166064	-0.009476222	-0.00876601	-0.008044027	-0.0073168054	-0.0065917224	-0.005868517	-0.0051523447	-0.0044410527	-0.0037378147	-0.0030397177	-0.0023473129	-0.0016587228	-0.00097245723	-0.0002875887	0.00039722398	0.0010830015	0.0017715357	0.0024622828	0.0031560846	0.0038524084	0.0045517236	0.0052541196	0.005956866	0.00666146	0.007364236	0.008066386	0.008765005	0.009459354	0.010146625	0.0108264275	0.011496618	0.012155116	0.012801636	0.013432171	0.014047924	0.014645334	0.015224196	0.015783746	0.016321015	0.016836599	0.017328955	0.017797358	0.018241815	0.01866113	0.019055706	0.019425321	0.019769445	0.02008814
-0.010494284	-0.00987789	-0.009226494	-0.008553468	-0.007866859	-0.007172428	-0.0064781904	-0.005784884	-0.005096093	-0.004410371	-0.0037320256	-0.0030570254	-0.0023864582	-0.0017182156	-0.0010516196	-0.0003855005	0.00028162822	0.00095116347	0.0016236156	0.002298966	0.0029787011	0.0036612377	0.0043484494	0.005038932	0.005731538	0.006424874	0.0071193837	0.007813532	0.008505199	0.0091939345	0.0098774545	0.01055339	0.011222545	0.011880357	0.012526259	0.013160426	0.013778873	0.014381111	0.014965568	0.015531369	0.016076803	0.016601384	0.017103996	0.01758295	0.018039424	0.018471204	0.018878628	0.0192613	0.019619163	0.019953087
-0.010161087	-0.009584166	-0.00897146	-0.008334503	-0.0076820776	-0.007021375	-0.0063573197	-0.005692713	-0.0050310493	-0.0043728054	-0.0037176013	-0.0030649304	-0.002416119	-0.001768738	-0.0011216998	-0.00047403574	0.00017556548	0.00082816184	0.0014841035	0.0021443889	0.0028092936	0.0034784265	0.0041528083	0.0048299655	0.005511433	0.0061945245	0.006879531	0.0075647905	0.008249726	0.008931793	0.009610176	0.01028233	0.010947723	0.01160435	0.012250699	0.012884714	0.013505001	0.014111336	0.014700517	0.015271172	0.015824232	0.016356092	0.016866405	0.01735622	0.017822754	0.018265177	0.018684909	0.019080102	0.019451503	0.019798648
-0.009822957	-0.009285085	-0.008710243	-0.00810957	-0.0074908733	-0.0068623573	-0.0062291026	-0.0055939034	-0.004958518	-0.004325427	-0.0036943778	-0.0030653775	-0.0024373308	-0.001810886	-0.0011825413	-0.00055348873	7.855147e-05	0.0007140711	0.0013540611	0.0019986704	0.002648797	0.003303457	0.0039642043	0.0046289302	0.0052979626	0.005970847	0.0066453293	0.0073213205	0.007997762	0.008672416	0.009344995	0.010012578	0.010674495	0.0113277845	0.011973228	0.012606949	0.013228044	0.013836458	0.014428876	0.015004683	0.015562285	0.016101066	0.016619075	0.017117444	0.017593097	0.0180461	0.018476535	0.018883768	0.019267391	0.019626666
-0.009480558	-0.008981541	-0.008443691	-0.0078781545	-0.0072939396	-0.0066974387	-0.0060930774	-0.0054868087	-0.0048786476	-0.004271187	-0.0036639273	-0.0030568093	-0.0024508089	-0.0018427595	-0.0012351274	-0.00062469393	-9.458512e-06	0.00060882047	0.0012321174	0.0018611886	0.0024962835	0.0031373166	0.0037833415	0.0044356063	0.005092524	0.0057531297	0.0064175464	0.007083744	0.007751383	0.0084176175	0.009083096	0.009744614	0.010401379	0.011052087	0.0116942525	0.012327451	0.012948625	0.013558116	0.014152583	0.0147319585	0.01529403	0.01583847	0.016363483	0.016867895	0.017352752	0.017814782	0.01825479	0.018672489	0.019067429	0.019438133
-0.00913398	-0.008673467	-0.008172475	-0.0076413155	-0.007090457	-0.0065259635	-0.0059515685	-0.005372748	-0.004791431	-0.0042085424	-0.0036246628	-0.0030399263	-0.002454847	-0.0018682852	-0.0012791678	-0.0006862655	-8.938834e-05	0.0005122982	0.0011193305	0.0017324053	0.0023522228	0.0029779002	0.0036109276	0.004249111	0.0048934817	0.0055428147	0.0061952844	0.006851319	0.007508483	0.008167528	0.008824661	0.009479765	0.010131262	0.010777723	0.011416543	0.012046579	0.0126673505	0.013276346	0.0138718225	0.0144534595	0.015018836	0.0155678615	0.01609847	0.016609494	0.017100621	0.017571367	0.018020563	0.01844754	0.018852524	0.019234575
-0.008783661	-0.008360736	-0.007895879	-0.0073995516	-0.006881863	-0.0063477457	-0.005802989	-0.005252257	-0.0046967417	-0.004138477	-0.0035780966	-0.0030158088	-0.002451621	-0.0018848628	-0.0013147444	-0.00074006617	-0.00016125292	0.00042364746	0.0010145493	0.0016119257	0.002216272	0.002828069	0.0034458935	0.004070632	0.0047019534	0.0053382777	0.0059796423	0.0066247024	0.0072722025	0.007920828	0.0085703805	0.009218521	0.009862892	0.010503694	0.011138488	0.011765853	0.012384854	0.0129920915	0.013589267	0.014171116	0.014739666	0.015291568	0.01582586	0.01634346	0.016840544	0.017318051	0.017774899	0.0182111	0.018624797	0.01901662
-0.00843028	-0.008044638	-0.0076148286	-0.0071537048	-0.006667055	-0.006164193	-0.00564944	-0.005125195	-0.004595384	-0.004062079	-0.0035241172	-0.0029846728	-0.002441071	-0.0018940121	-0.0013419464	-0.0007857904	-0.000224825	0.00034361333	0.0009179674	0.0014997348	0.0020889193	0.0026846789	0.0032895617	0.0039000548	0.004518185	0.005141955	0.0057702363	0.006404273	0.0070412233	0.007680375	0.008320723	0.008960426	0.009598035	0.010232471	0.010861881	0.011485495	0.012101315	0.012706861	0.013302699	0.013885461	0.014454629	0.0150091015	0.015547618	0.016068898	0.016571518	0.017055381	0.017519	0.017962512	0.01838446	0.01878456
-0.008073516	-0.0077250674	-0.007330656	-0.006902285	-0.006449163	-0.0059761778	-0.005489297	-0.0049926266	-0.0044882298	-0.003979355	-0.0034645349	-0.002945751	-0.002422534	-0.0018945411	-0.0013624579	-0.000824064	-0.00027998164	0.00027179718	0.00082943216	0.0013951436	0.0019687787	0.0025505163	0.0031399615	0.0037372224	0.004340753	0.0049515963	0.0055678114	0.0061897747	0.0068152435	0.0074446015	0.008074518	0.0087064095	0.00933611	0.009963557	0.010587502	0.0112061985	0.011818051	0.012421142	0.013014749	0.013597313	0.014166787	0.014722798	0.015263662	0.015788343	0.016295046	0.016784068	0.017253362	0.017704122	0.018133577	0.018541496
-0.0077143013	-0.0074026063	-0.0070430934	-0.0066477507	-0.006225817	-0.0057821125	-0.005323708	-0.004854366	-0.004375063	-0.0038900748	-0.0033979565	-0.0028998554	-0.0023971945	-0.0018894821	-0.0013743415	-0.00085541606	-0.0003271699	0.0002069138	0.0007491596	0.001298964	0.0018575117	0.0024237297	0.0029981025	0.00358098	0.004171163	0.004768636	0.0053726286	0.005981814	0.0065961108	0.0072137713	0.007834345	0.008456126	0.009077739	0.009697821	0.0103148185	0.010927364	0.011534713	0.012134649	0.012726489	0.013307352	0.0138758905	0.014431957	0.0149745345	0.0155017935	0.016012501	0.016505186	0.01697966	0.017435245	0.017871067	0.018287256
-0.007353157	-0.0070774406	-0.006752901	-0.0063896254	-0.0059987307	-0.005584456	-0.0051551014	-0.004711151	-0.0042567924	-0.0037942976	-0.003324896	-0.0028481856	-0.00236547	-0.0018763542	-0.001380071	-0.000877887	-0.00036790594	0.00014988706	0.00067569315	0.0012103133	0.0017523542	0.0023041368	0.0028640963	0.003432814	0.00400931	0.004592363	0.0051830523	0.0057803243	0.0063826554	0.0069891624	0.0075988695	0.008210905	0.008823343	0.009435374	0.010044731	0.010651413	0.011253566	0.011849057	0.012436446	0.013015464	0.0135828	0.014139112	0.014682006	0.015209794	0.015723359	0.016219676	0.016698744	0.017159037	0.017600067	0.018022154
-0.0069919303	-0.006750703	-0.0064591393	-0.0061287135	-0.005767919	-0.0053834617	-0.004980512	-0.0045625716	-0.0041335747	-0.0036935285	-0.0032461584	-0.0027899966	-0.0023272708	-0.0018566325	-0.0013793036	-0.00089372694	-0.00040050596	0.00010040775	0.0006100014	0.0011288002	0.0016558841	0.0021928959	0.0027376898	0.003291756	0.0038539544	0.00442433	0.0050018243	0.005585417	0.0061755553	0.006770592	0.0073689707	0.007969931	0.008572757	0.009176105	0.009778105	0.0103773475	0.010973368	0.0115631595	0.012146413	0.012722302	0.013287999	0.013842929	0.014385302	0.014914274	0.015428945	0.015927516	0.016409855	0.01687425	0.017320402	0.017747886
-0.0066287965	-0.006422065	-0.0061646774	-0.005865395	-0.0055348873	-0.005178444	-0.004802361	-0.0044103563	-0.004004419	-0.0035880953	-0.0031616017	-0.0027265176	-0.0022828057	-0.0018309355	-0.0013719574	-0.0009035617	-0.00042765588	5.8222562e-05	0.00055184215	0.0010543354	0.001566805	0.0020882525	0.0026183203	0.003157854	0.0037061013	0.0042624623	0.0048261955	0.00539675	0.005974397	0.0065567717	0.007144235	0.007734444	0.00832697	0.008920543	0.009514783	0.010105722	0.01069491	0.011279065	0.01185729	0.012429133	0.012991577	0.0135445595	0.014086019	0.014615502	0.015130639	0.015631054	0.016115349	0.016583402	0.017033655	0.017465916
-0.0062656924	-0.006093174	-0.005868405	-0.005600691	-0.0052987933	-0.004970975	-0.0046212375	-0.0042533055	-0.0038717613	-0.0034776255	-0.0030723736	-0.0026578754	-0.0022327676	-0.0017996356	-0.0013578534	-0.00090678036	-0.00044700503	2.1334738e-05	0.00050005317	0.0009873919	0.0014849715	0.001991026	0.0025070198	0.0030314513	0.003565129	0.0041070506	0.004658118	0.0052153654	0.0057796575	0.0063500963	0.006925646	0.0075044706	0.008086357	0.008669596	0.009253286	0.009837531	0.0104182735	0.010996137	0.011569511	0.012135398	0.012694798	0.013244804	0.013784438	0.014313303	0.014827978	0.015329469	0.015816085	0.016286109	0.016739301	0.017175391
-0.005901955	-0.0057636946	-0.0055698603	-0.0053337812	-0.005060926	-0.0047599673	-0.004436299	-0.0040936694	-0.0037353858	-0.0033626854	-0.0029784888	-0.0025831312	-0.0021783784	-0.0017632023	-0.0013382435	-0.00090355426	-0.0004607737	-7.4356794e-06	0.00045492128	0.00092732534	0.0014094114	0.0019011162	0.0024014004	0.0029118322	0.0034316592	0.003959339	0.004496336	0.005040355	0.0055918843	0.006148655	0.0067115463	0.0072790794	0.007850107	0.008423187	0.008997686	0.009572092	0.010144785	0.010715373	0.0112824105	0.0118430145	0.012398094	0.012944646	0.013481628	0.014008593	0.014522281	0.015023395	0.015511233	0.015982881	0.01643895	0.016877852
-0.005538836	-0.005433738	-0.005272448	-0.0050652176	-0.004821174	-0.0045475885	-0.004248798	-0.003930457	-0.003594458	-0.0032441318	-0.002880305	-0.0025049746	-0.0021185204	-0.0017204359	-0.0013127327	-0.00089523196	-0.0004677102	-3.052503e-05	0.0004166849	0.00087340176	0.0013402626	0.0018173531	0.002303332	0.002799634	0.0033047535	0.0038185269	0.004341539	0.0048717223	0.005410183	0.0059531964	0.0065040104	0.0070593506	0.0076187886	0.008180872	0.008745	0.0093100555	0.009873886	0.010436814	0.010996472	0.011551645	0.012100253	0.012642566	0.013176672	0.013701007	0.01421408	0.0147147365	0.0152018145	0.015675135	0.016133025	0.016574062
-0.0051772594	-0.0051046982	-0.0049737766	-0.004796721	-0.004580371	-0.004332587	-0.0040593967	-0.0037644282	-0.0034511238	-0.0031216964	-0.002778165	-0.0024215803	-0.002053149	-0.0016734675	-0.001283221	-0.000881657	-0.00046988204	-4.780665e-05	0.00038411468	0.0008263737	0.0012782551	0.0017409883	0.0022126324	0.00269432	0.0031849444	0.003684502	0.0041930787	0.0047094896	0.005234599	0.0057650246	0.0063025206	0.0068456456	0.007392846	0.007943664	0.008496951	0.009052243	0.009606548	0.010160409	0.010712579	0.011260629	0.011804875	0.012341648	0.012871206	0.013392352	0.013902739	0.014402688	0.014889486	0.01536309	0.015821632	0.016264997
-0.004816316	-0.004776381	-0.0046762377	-0.0045278594	-0.0043387413	-0.0041170493	-0.0038681924	-0.003596358	-0.003304854	-0.0029967502	-0.0026723668	-0.0023348778	-0.0019841716	-0.0016217381	-0.0012475327	-0.0008628145	-0.00046565756	-5.9455633e-05	0.00035777688	0.0007851124	0.0012225322	0.0016707219	0.0021281205	0.0025948957	0.0030716918	0.0035573244	0.0040514953	0.0045545995	0.0050647743	0.0055827163	0.0061071217	0.006637197	0.007171903	0.0077109635	0.0082528405	0.008797403	0.009342432	0.009887047	0.010430586	0.010972198	0.011508651	0.01204025	0.012565002	0.013082594	0.013589881	0.01408812	0.0145729855	0.015045978	0.015504997	0.015949268
-0.0044589043	-0.004449852	-0.0043795034	-0.004258789	-0.004097119	-0.0039006919	-0.0036756098	-0.003426671	-0.0031563863	-0.0028680563	-0.0025640056	-0.0022439882	-0.0019116476	-0.0015654042	-0.0012072995	-0.0008378625	-0.000457339	-6.5013766e-05	0.00033711642	0.0007497966	0.0011730716	0.0016064271	0.0020489208	0.0025022216	0.0029645264	0.0034359805	0.00391661	0.004405413	0.004902128	0.0054062754	0.0059172735	0.006434422	0.006956678	0.0074836314	0.008014519	0.008547712	0.00908215	0.00961753	0.010152746	0.010684475	0.011214111	0.011739794	0.012258902	0.012771361	0.01327575	0.013770029	0.0142545365	0.014726251	0.015184771	0.015629977
-0.004103102	-0.0041253045	-0.0040839836	-0.0039906204	-0.0038550273	-0.0036832914	-0.0034819841	-0.0032549575	-0.0030057356	-0.0027369782	-0.002451256	-0.0021497682	-0.0018346012	-0.0015049726	-0.0011628047	-0.0008094758	-0.0004440546	-6.667897e-05	0.00032142922	0.0007202029	0.0011286028	0.0015482306	0.0019772649	0.002416294	0.0028642602	0.0033215396	0.0037881397	0.0042633116	0.0047462955	0.005236268	0.0057339743	0.006237913	0.0067471154	0.00726163	0.0077798255	0.008301869	0.008825801	0.009350844	0.009876512	0.010400251	0.010921542	0.011439856	0.011953287	0.01246053	0.01296033	0.013451181	0.013932295	0.0144027695	0.01486126	0.015305992
-0.0037503615	-0.0038021058	-0.0037895963	-0.003723979	-0.003613256	-0.0034664273	-0.0032875612	-0.0030823946	-0.0028535202	-0.0026043504	-0.002336897	-0.0020534918	-0.0017544404	-0.0014412105	-0.0011147037	-0.00077652186	-0.00042446703	-6.259605e-05	0.0003115572	0.00069544464	0.0010904558	0.0014959015	0.0019109957	0.0023358986	0.0027698465	0.0032144375	0.0036661401	0.0041274913	0.004595887	0.005072776	0.00555598	0.006046418	0.006543085	0.0070446767	0.007551212	0.008060634	0.0085736625	0.00908846	0.009603236	0.010117494	0.010630764	0.011141382	0.0116479695	0.01214949	0.012644004	0.013131004	0.01360935	0.014076885	0.014533795	0.014977496
-0.003400892	-0.0034826025	-0.0034986138	-0.003458172	-0.003373079	-0.0032492578	-0.0030929372	-0.0029088408	-0.0026999563	-0.0024697483	-0.002219841	-0.00195387	-0.0016712248	-0.0013738796	-0.00106287	-0.000738889	-0.0004024841	-5.4124743e-05	0.00030563772	0.00067647547	0.0010575987	0.0014492348	0.0018502697	0.0022615567	0.0026818365	0.0031117275	0.0035503171	0.0039970577	0.004452165	0.004914522	0.0053850487	0.0058613047	0.0063449666	0.0068336017	0.0073268786	0.007823955	0.008325096	0.008827969	0.009333059	0.009838045	0.010342151	0.010844041	0.011343662	0.011838082	0.012327604	0.012809727	0.013283558	0.0137488395	0.014203109	0.014645383
-0.0030554384	-0.0031654164	-0.003208436	-0.0031948686	-0.003133811	-0.0030336455	-0.0028989688	-0.0027349815	-0.0025451258	-0.0023342073	-0.0021022856	-0.0018517822	-0.0015859455	-0.001303874	-0.0010075271	-0.00069784373	-0.00037590787	-4.1097403e-05	0.00030428916	0.00066221505	0.0010295175	0.0014076866	0.0017954595	0.0021922365	0.0025996454	0.0030157045	0.0034403764	0.003873665	0.004314933	0.0047636107	0.005219359	0.0056827813	0.0061526	0.0066273063	0.007107824	0.007593032	0.008081216	0.008573219	0.009066831	0.009560756	0.010055732	0.010548692	0.011039853	0.011527669	0.012010504	0.012487579	0.01295745	0.013417877	0.013869751	0.014310736
-0.00271447	-0.0028528124	-0.002922468	-0.002933398	-0.0028962046	-0.0028181672	-0.0027048513	-0.002560906	-0.0023902208	-0.002196774	-0.0019821078	-0.0017481893	-0.0014974624	-0.0012307242	-0.0009493232	-0.0006535277	-0.00034508482	-2.3946166e-05	0.00030874088	0.0006525591	0.0010068081	0.0013717674	0.0017459355	0.0021296926	0.002523344	0.0029258616	0.0033369288	0.0037557036	0.0041833	0.0046179146	0.0050602183	0.005509641	0.005965311	0.0064271353	0.006894503	0.0073665082	0.00784234	0.008321762	0.00880396	0.009287763	0.009772714	0.01025632	0.0107383765	0.011217762	0.011693656	0.012164261	0.012629408	0.013085786	0.013533983	0.013971943
-0.0023778826	-0.0025432855	-0.0026389733	-0.0026750863	-0.0026610792	-0.0026042014	-0.0025116727	-0.0023867562	-0.00223469	-0.0020589381	-0.0018610284	-0.0016430393	-0.0014073774	-0.0011546835	-0.00088736415	-0.000605613	-0.0003110692	-3.0100346e-06	0.0003163144	0.00064701214	0.0009884275	0.0013403483	0.0017022416	0.0020726956	0.0024523698	0.0028413571	0.0032386556	0.0036437474	0.0040573925	0.0044783615	0.004906919	0.005342733	0.005784098	0.0062322393	0.0066860057	0.007144727	0.007608328	0.008075282	0.008545186	0.009017538	0.009491224	0.009965565	0.010438468	0.010910053	0.011377938	0.01184164	0.0123003535	0.012752395	0.013196107	0.0136305615
-0.0020460933	-0.002238661	-0.0023593828	-0.0024191737	-0.002427742	-0.0023923889	-0.0023195446	-0.0022139326	-0.0020801798	-0.0019206554	-0.0017388016	-0.0015358776	-0.0013149753	-0.0010769591	-0.0008236617	-0.00055538863	-0.0002732426	2.1226704e-05	0.00032829866	0.00064636394	0.00097478554	0.0013139062	0.0016621985	0.0020199902	0.0023865812	0.0027623326	0.0031467006	0.0035385862	0.003937714	0.0043454617	0.004759647	0.0051815324	0.0056088865	0.00604314	0.006483186	0.0069286153	0.0073788166	0.007833369	0.008290689	0.008751165	0.009213675	0.009677205	0.010140132	0.010602798	0.011063259	0.011518583	0.011971116	0.012417499	0.012856539	0.013287604
-0.0017195791	-0.001938127	-0.0020842701	-0.002166681	-0.0021971315	-0.0021824464	-0.0021290332	-0.0020414293	-0.0019248948	-0.0017821863	-0.0016148239	-0.0014286786	-0.0012217388	-0.0009971112	-0.0007569045	-0.00050213933	-0.00023296103	4.894659e-05	0.000343889	0.0006489195	0.00096491724	0.0012913048	0.0016275309	0.0019725375	0.0023270436	0.0026887655	0.0030598901	0.0034379289	0.0038236156	0.0042177923	0.0046180226	0.005025409	0.005439624	0.0058592595	0.006286517	0.0067178123	0.00715423	0.0075952187	0.008040715	0.008488901	0.008939382	0.009391405	0.009845022	0.010297827	0.01074934	0.011197001	0.011641525	0.012081347	0.012515612	0.012941923
-0.0013979673	-0.0016429573	-0.0018126965	-0.0019176602	-0.0019695684	-0.0019747615	-0.0019406453	-0.0018706024	-0.0017707124	-0.0016433746	-0.0014921203	-0.0013186857	-0.0011269003	-0.00091639906	-0.0006887764	-0.00044583902	-0.00018907711	8.007139e-05	0.00036208704	0.00065529346	0.00095960125	0.0012739748	0.0015975386	0.001930356	0.0022715442	0.0026208833	0.0029783659	0.003344033	0.0037162416	0.004095368	0.004482139	0.0048757456	0.0052754767	0.0056818016	0.006094236	0.006511729	0.006935183	0.0073626637	0.0077955835	0.008230783	0.008669268	0.009109423	0.009551998	0.009994414	0.010435633	0.010875586	0.011312719	0.011745874	0.01217306	0.012594651
-0.0010824576	-0.0013524741	-0.0015457496	-0.0016731173	-0.0017449632	-0.0017702803	-0.0017530397	-0.0017011613	-0.001616925	-0.0015056729	-0.0013692155	-0.0012103915	-0.0010310784	-0.0008328855	-0.0006183982	-0.00038798898	-0.00014358386	0.00011412799	0.0003845431	0.000665687	0.0009581484	0.0012603067	0.0015715584	0.0018920936	0.002220586	0.0025580414	0.0029020347	0.0032544397	0.0036128014	0.003979925	0.00435232	0.0047321543	0.005118087	0.0055099726	0.00590742	0.0063117333	0.0067204386	0.0071347654	0.0075533874	0.007976804	0.008402184	0.008830927	0.009260826	0.009693243	0.010124538	0.01055488	0.0109833665	0.011409219	0.011829667	0.012245454
-0.00077355653	-0.001068227	-0.0012836456	-0.0014329478	-0.001524426	-0.001568079	-0.0015687346	-0.0015330687	-0.0014652908	-0.0013684332	-0.0012457669	-0.0011005774	-0.00093361735	-0.0007496327	-0.0005468875	-0.0003279522	-9.557232e-05	0.00015120953	0.00040913373	0.0006795451	0.00095976517	0.0012504384	0.0015501678	0.0018589385	0.0021752752	0.0024994463	0.0028317012	0.0031704642	0.00351635	0.0038688593	0.0042277873	0.0045941435	0.0049656853	0.0053438284	0.0057274476	0.0061166026	0.0065120235	0.0069126748	0.0073174722	0.007725939	0.008139897	0.008556198	0.008973818	0.009394307	0.00981535	0.010236226	0.010655623	0.011072829	0.011486147	0.011894882
-0.00047057495	-0.0007888675	-0.0010269284	-0.0011963919	-0.0013076738	-0.001368694	-0.001387462	-0.001367785	-0.0013145208	-0.0012320355	-0.0011233091	-0.000990741	-0.00083729625	-0.00066448003	-0.000473205	-0.00026674196	-4.531443e-05	0.00018984824	0.00043700263	0.0006964281	0.000964649	0.0012443252	0.001532536	0.0018291324	0.0021343194	0.0024462342	0.002765622	0.003091745	0.0034240521	0.0037637092	0.0041092634	0.0044611394	0.0048191585	0.0051827244	0.0055523217	0.0059277304	0.006308295	0.0066945404	0.0070856586	0.007481426	0.0078810975	0.008283913	0.008690104	0.00909872	0.009508751	0.009918503	0.010328282	0.010737136	0.011141714	0.011544224
-0.00017470494	-0.0005159229	-0.0007748157	-0.0009647086	-0.0010943189	-0.0011730343	-0.0012075827	-0.0012037158	-0.0011650473	-0.0010971054	-0.0010012686	-0.00088120997	-0.0007401481	-0.0005782917	-0.00039912015	-0.00020299852	7.0109963e-06	0.00023090467	0.00046754256	0.0007151328	0.00097313896	0.0012418106	0.0015186183	0.0018045045	0.0020968653	0.0023975298	0.0027038045	0.0030178018	0.0033376515	0.0036639683	0.003996037	0.0043341257	0.0046778657	0.0050277337	0.0053828433	0.005743917	0.00611018	0.0064827055	0.0068596452	0.007241294	0.00762723	0.00801681	0.008410741	0.008806068	0.009203967	0.00960286	0.010002643	0.010401271	0.010798208	0.011191811
0.000114798546	-0.00024867058	-0.00052867085	-0.0007376522	-0.0008855462	-0.0009820089	-0.0010324046	-0.0010427535	-0.0010183677	-0.00096254796	-0.00088020414	-0.0007721409	-0.0006425455	-0.00049265474	-0.0003241822	-0.00013916567	6.0457736e-05	0.00027460232	0.0004998706	0.0007373318	0.0009851791	0.001243405	0.0015085526	0.0017828494	0.002064392	0.0023527779	0.0026475675	0.002949044	0.0032560676	0.003569901	0.003888838	0.0042131767	0.004543375	0.004878789	0.00521978	0.0055662245	0.0059180707	0.00627527	0.0066373795	0.0070049055	0.007377263	0.007753223	0.008133564	0.008516464	0.008902147	0.009289909	0.009678163	0.0100668	0.010454599	0.010839909
0.00039746985	1.225248e-05	-0.00028795376	-0.0005157441	-0.0006811395	-0.0007939711	-0.00085972995	-0.00088465214	-0.00087314844	-0.0008309409	-0.00076049566	-0.0006638169	-0.00054549426	-0.00040585175	-0.00024768338	-7.373467e-05	0.00011627376	0.00031882524	0.00053534284	0.00076245517	0.0009998009	0.0012467094	0.0015015341	0.0017653555	0.0020347536	0.002312377	0.002595365	0.0028844327	0.0031800717	0.003480345	0.0037863776	0.004097432	0.0044134445	0.0047350675	0.0050616376	0.00539371	0.0057309642	0.006074257	0.0064213313	0.0067747943	0.007132616	0.0074942783	0.007860448	0.008230589	0.008604381	0.0089794025	0.009356014	0.009734254	0.010111678	0.010487452
0.0006725751	0.0002663657	-5.4065138e-05	-0.00029970333	-0.00048219413	-0.00060971826	-0.0006902069	-0.0007289946	-0.00073088706	-0.0007009208	-0.0006411299	-0.0005563572	-0.0004485771	-0.0003195405	-0.00017150119	-7.428229e-06	0.00017305836	0.00036618486	0.0005728379	0.00078995153	0.0010172427	0.0012537539	0.0014981478	0.0017512366	0.002010893	0.0022760779	0.0025485903	0.0028256439	0.0031081066	0.0033960678	0.0036884658	0.003986329	0.004289031	0.0045960397	0.0049091354	0.0052268617	0.0055493936	0.0058777556	0.0062110797	0.0065493733	0.006892767	0.0072394796	0.0075927563	0.007947996	0.008308105	0.008671492	0.009035826	0.009402595	0.009769216	0.010135699
0.00094005093	0.00051377714	0.00017503649	-8.861348e-05	-0.00028765202	-0.00043045357	-0.00052429736	-0.00057638437	-0.0005911961	-0.00057222694	-0.00052461773	-0.00044980645	-0.00035156682	-0.00023299083	-9.537861e-05	6.0275197e-05	0.00023073703	0.00041491166	0.00061136857	0.0008194223	0.0010370687	0.0012630783	0.0014979765	0.001741156	0.0019892007	0.0022448376	0.0025046766	0.002770424	0.003041163	0.003316708	0.0035961755	0.003880851	0.0041699223	0.0044636466	0.0047624186	0.005065657	0.0053738765	0.005687177	0.0060058944	0.006329056	0.0066570938	0.006990645	0.007328626	0.0076706894	0.008016564	0.008366004	0.008718174	0.009072777	0.00942852	0.009784315
0.001200702	0.00075406954	0.00039713457	0.000117108226	-9.793416e-05	-0.00025476143	-0.00036294013	-0.00042756647	-0.00045323	-0.00044593588	-0.00040894002	-0.0003443323	-0.00025632605	-0.00014686584	-1.8220395e-05	0.00012761727	0.00028902292	0.0004635267	0.000651367	0.000850793	0.0010590218	0.0012760907	0.0015012957	0.0017333776	0.001972165	0.0022159256	0.0024654977	0.002719447	0.0029783547	0.0032422058	0.003508933	0.0037808605	0.00405664	0.004336551	0.0046208203	0.004909795	0.005203344	0.0055023097	0.005805131	0.0061137304	0.00642699	0.00674551	0.007069122	0.0073971525	0.007728994	0.008064382	0.008403607	0.008745223	0.0090889335	0.009434406
0.0014530532	0.0009882525	0.0006137453	0.00031627715	8.72761e-05	-8.388236e-05	-0.00020480156	-0.00028204918	-0.0003192462	-0.0003223531	-0.00029511005	-0.00024150684	-0.00016236305	-6.1906874e-05	5.795434e-05	0.00019569322	0.00034836307	0.0005152151	0.0006935932	0.00088351965	0.0010832623	0.0012912825	0.0015072338	0.0017290972	0.0019580647	0.002191808	0.0024299398	0.0026735328	0.0029209442	0.003171865	0.0034264848	0.0036857128	0.0039481595	0.0042146184	0.00448573	0.004760053	0.005038645	0.0053227097	0.0056112185	0.0059047192	0.0062028877	0.006505739	0.00681372	0.0071271844	0.007445112	0.007766597	0.008091986	0.008420955	0.008752231	0.009085681
0.0016977564	0.0012140907	0.00082263723	0.00051027536	0.00026625022	8.188933e-05	-5.1133335e-05	-0.00013991073	-0.0001883395	-0.0002014339	-0.00018393248	-0.0001386404	-6.8604946e-05	2.3387372e-05	0.00013483688	0.000263419	0.00040848553	0.0005670674	0.00073689595	0.00091865286	0.0011094362	0.0013091788	0.0015147962	0.0017278157	0.0019465573	0.0021708384	0.002398301	0.0026309788	0.00286695	0.0031074435	0.0033491924	0.003595788	0.0038451813	0.004098203	0.004354976	0.00461559	0.0048799217	0.0051494427	0.0054222383	0.0057008527	0.0059837177	0.006271042	0.0065641105	0.0068622306	0.0071650892	0.0074720904	0.0077840053	0.008098975	0.008417305	0.008738987
0.0019347072	0.0014336109	0.0010259673	0.0006984547	0.00044019148	0.00024319813	9.840727e-05	-1.0281801e-06	-5.99809e-05	-8.321181e-05	-7.483736e-05	-3.7435442e-05	2.3264438e-05	0.000106912106	0.00021042675	0.00033149868	0.00046765804	0.00061865523	0.0007808544	0.00095499307	0.0011378415	0.0013276674	0.0015256032	0.0017302483	0.0019389279	0.0021528117	0.0023710802	0.0025929026	0.0028179772	0.0030459538	0.003276188	0.003510572	0.00374718	0.0039871857	0.004230242	0.0044771917	0.004726745	0.004980985	0.0052394494	0.0055023767	0.0057699606	0.0060421266	0.0063197054	0.006602399	0.006890375	0.007182047	0.007479552	0.0077805817	0.008085344	0.008393481
0.002164401	0.0016458742	0.0012222603	0.0008803569	0.0006093532	0.00039972737	0.00024288893	0.00013332069	6.486103e-05	3.2402575e-05	3.1989068e-05	6.0662627e-05	0.000113572925	0.00019001961	0.0002863109	0.00039954856	0.0005288869	0.000672061	0.00082691386	0.0009926409	0.001167126	0.0013496242	0.0015386008	0.0017343946	0.0019340441	0.0021384358	0.0023473278	0.0025589168	0.0027730241	0.002989687	0.0032091923	0.0034307763	0.003653951	0.0038813166	0.0041104145	0.0043436624	0.0045793205	0.0048184656	0.0050615408	0.0053100847	0.0055617765	0.005818449	0.006080296	0.006348118	0.0066193976	0.0068970174	0.0071790777	0.0074656717	0.007756047	0.008050844
0.0023856163	0.0018499941	0.0014112443	0.0010565855	0.0007726662	0.0005509332	0.00038358197	0.00026327372	0.0001864545	0.0001452379	0.00013659894	0.00015684217	0.00020243227	0.00027166307	0.00036039948	0.0004668571	0.00058886036	0.0007249899	0.0008730218	0.0010306947	0.0011980422	0.0013732165	0.001554504	0.0017412566	0.00193239	0.0021283478	0.0023268722	0.0025280528	0.0027316064	0.0029378235	0.0031453446	0.003354922	0.0035675503	0.003780339	0.0039967336	0.0042153187	0.0044370294	0.0046619438	0.004890319	0.005123038	0.005359344	0.005600527	0.005846385	0.006098088	0.006354194	0.006615676	0.006882008	0.007153999	0.007430766	0.00771093
0.0025987849	0.0020473264	0.0015947185	0.0012254864	0.0009297803	0.0006971024	0.0005194731	0.00039059296	0.000304088	0.00025392696	0.0002377592	0.00025096908	0.0002901517	0.000351768	0.00043435395	0.0005339198	0.0006496161	0.0007786676	0.00091957673	0.0010705478	0.0012308136	0.0013984442	0.0015720353	0.0017508827	0.0019340366	0.002120085	0.0023096167	0.0025005862	0.0026946813	0.0028901026	0.0030861087	0.0032844543	0.0034834705	0.0036849082	0.0038877428	0.004093364	0.0043009557	0.0045108944	0.0047244914	0.004941143	0.0051628686	0.0053878985	0.0056183375	0.005853165	0.006094437	0.006340038	0.0065908693	0.0068468302	0.00710823	0.00737413
0.0028038882	0.0022379905	0.0017697923	0.00138947	0.0010816455	0.0008379258	0.0006505847	0.00051284954	0.00041782856	0.0003608428	0.00033665076	0.00034286454	0.00037504733	0.0004303716	0.0005064048	0.00060049817	0.00070948526	0.0008322261	0.00096711144	0.0011114813	0.001264479	0.0014247932	0.0015910864	0.001762405	0.0019377507	0.0021147802	0.0022957288	0.0024769306	0.0026615076	0.0028459653	0.0030318499	0.0032182038	0.0034057088	0.0035940856	0.003784489	0.00397636	0.0041701347	0.0043655746	0.0045639277	0.0047660805	0.00497159	0.005181335	0.0053957514	0.005614508	0.0058388487	0.006068822	0.006303955	0.006543841	0.0067896843	0.0070406944
0.0030017197	0.0024200715	0.0019396059	0.0015464574	0.0012271553	0.00097441673	0.0007776059	0.0006304011	0.00052768365	0.00046368688	0.0004330203	0.00043264776	0.0004582852	0.0005075596	0.00057820603	0.00066545233	0.00076947734	0.00088528544	0.0010143034	0.0011527911	0.0012993887	0.0014530234	0.0016130619	0.0017761849	0.0019433945	0.0021129325	0.0022847727	0.0024575666	0.0026322082	0.0028063431	0.0029812306	0.0031571388	0.0033327304	0.0035095364	0.0036864989	0.003864877	0.004044745	0.0042258278	0.0044104233	0.0045968965	0.0047868155	0.004981436	0.0051788986	0.0053820573	0.005589664	0.00580281	0.00602179	0.0062457956	0.0064758807	0.006711412
0.0031912513	0.0025956333	0.0021021403	0.0016972907	0.0013675541	0.0011044256	0.0008997619	0.0007436834	0.0006338656	0.00056294724	0.0005261712	0.0005190708	0.00053946674	0.00058308616	0.00064761564	0.0007304102	0.00082816556	0.0009394437	0.0010626763	0.0011951961	0.0013356619	0.0014829896	0.0016350448	0.0017927401	0.0019515082	0.0021136068	0.0022762902	0.002441261	0.002605375	0.0027708113	0.0029356703	0.0030999035	0.0032642633	0.0034287348	0.0035932586	0.0037586764	0.0039247125	0.004092507	0.00426149	0.0044333115	0.0046077147	0.004786767	0.0049684606	0.0051545314	0.005345758	0.005542163	0.0057449266	0.0059528127	0.0061662793	0.0063857436
0.0033722743	0.0027630702	0.0022580922	0.0018417127	0.0015019812	0.0012302026	0.0010163411	0.0008532405	0.00073634833	0.0006589368	0.0006160177	0.00060372055	0.00061875954	0.00065657124	0.0007168129	0.0007940568	0.0008866638	0.000993032	0.0011104755	0.0012381896	0.001372654	0.0015137009	0.0016600452	0.0018094964	0.0019617751	0.0021160804	0.0022723489	0.0024277233	0.002583269	0.0027388185	0.0028933622	0.0030475594	0.003200896	0.003353551	0.0035063848	0.003658343	0.003810998	0.0039645024	0.0041186847	0.004275292	0.0044344105	0.004596982	0.0047634803	0.004932992	0.0051086023	0.0052884296	0.005473785	0.0056642443	0.0058616586	0.006065067
0.0035454445	0.0029230267	0.002406478	0.0019792728	0.0016309433	0.0013497099	0.0011284575	0.00095877424	0.0008349307	0.0007507317	0.0007021539	0.00068525225	0.0006948337	0.0007290803	0.000783436	0.00085581094	0.0009444468	0.001046218	0.0011584684	0.0012805834	0.001410719	0.0015454441	0.0016853809	0.0018287413	0.0019743852	0.0021220893	0.0022695959	0.002417121	0.0025646128	0.0027110055	0.002854634	0.0029988736	0.0031410456	0.003282182	0.0034228861	0.0035621338	0.0037022121	0.0038419329	0.003982004	0.004124526	0.00426824	0.0044151805	0.004564382	0.0047180317	0.004876185	0.005040046	0.005208548	0.005382132	0.005562462	0.00574778
0.0037094988	0.0030760318	0.0025484674	0.0021115988	0.0017534159	0.0014644936	0.001235377	0.0010593273	0.0009286441	0.0008397028	0.00078563765	0.00076343864	0.00076893345	0.0007979758	0.00084891915	0.00091672316	0.0010012239	0.0010982566	0.0012065098	0.0013235807	0.0014483631	0.0015783347	0.0017130449	0.001850158	0.0019902363	0.0021300353	0.0022702962	0.0024102852	0.0025479868	0.002686128	0.0028214082	0.0029552951	0.0030868724	0.0032169074	0.0033456981	0.003472481	0.0035991222	0.0037250556	0.003851179	0.0039783493	0.004107531	0.004238881	0.0043722577	0.004509583	0.0046511255	0.00479728	0.0049482174	0.005105015	0.005268831	0.0054374225
0.0038674027	0.0032215118	0.0026823804	0.0022365302	0.0018706061	0.0015738681	0.0013378225	0.0011551753	0.0010193102	0.0009248331	0.0008662082	0.00083915144	0.00084028393	0.0008652657	0.0009118803	0.0009763837	0.0010568611	0.0011492856	0.0012544245	0.0013666935	0.0014865622	0.001611501	0.0017409846	0.001872547	0.0020061024	0.002139993	0.0022733025	0.0024054945	0.0025360063	0.0026646368	0.002791781	0.0029150806	0.0030363426	0.0031555109	0.0032722428	0.0033878423	0.0035012811	0.0036137216	0.0037261322	0.0038390607	0.0039532445	0.0040680952	0.004186202	0.0043067075	0.004431922	0.004560776	0.0046943463	0.004834678	0.004980255	0.0051318035
0.004015714	0.0033591352	0.0028107688	0.0023560002	0.0019806512	0.0016770922	0.0014350899	0.001246281	0.0011050515	0.0010062419	0.0009426251	0.00091159344	0.00090884045	0.00093050674	0.0009733662	0.0010344908	0.0011112541	0.0012005307	0.0013006516	0.0014099889	0.0015250221	0.0016459636	0.0017705001	0.0018962733	0.002024699	0.0021525882	0.0022788532	0.0024035685	0.0025271103	0.0026473328	0.0027649812	0.0028794035	0.0029908791	0.003099233	0.0032045618	0.003307499	0.003409434	0.0035088994	0.0036073402	0.003705889	0.0038049258	0.0039053112	0.004006248	0.0041112527	0.0042194016	0.004331518	0.004448723	0.004570022	0.0046980493	0.0048322454
0.0041577034	0.0034901388	0.002932068	0.0024677552	0.0020866469	0.0017753877	0.0015276037	0.0013337806	0.0011871941	0.0010826364	0.0010162145	0.0009813756	0.0009753145	0.0009936132	0.0010327622	0.0010908693	0.0011637881	0.0012501404	0.001347404	0.0014527477	0.0015643947	0.0016811341	0.0018008985	0.0019223988	0.0020448156	0.002166383	0.0022869334	0.002405066	0.002520468	0.002633389	0.0027426258	0.00284753	0.0029491596	0.003047675	0.0031421557	0.0032339357	0.0033221282	0.0034093782	0.0034939945	0.0035788454	0.0036628358	0.003747914	0.0038336478	0.0039213896	0.0040128976	0.0041082576	0.0042069666	0.0043116882	0.0044221357	0.0045376346
0.004290201	0.0036137179	0.0030468404	0.002574999	0.0021859743	0.0018682592	0.0016147941	0.0014154762	0.001264602	0.0011565201	0.0010850951	0.001047574	0.0010381602	0.0010534897	0.0010901093	0.0011450537	0.0012158491	0.0012988448	0.0013932474	0.0014953092	0.0016029179	0.0017163083	0.0018313415	0.0019488558	0.002066046	0.0021823272	0.0022967495	0.0024083517	0.0025177188	0.0026223473	0.0027233735	0.002820257	0.0029129162	0.0030003414	0.0030843318	0.0031644218	0.003241323	0.0033149868	0.0033871867	0.0034575723	0.003527239	0.003597051	0.003666874	0.003739167	0.0038141087	0.0038916282	0.0039737076	0.0040599927	0.004152596	0.004250765
0.004416108	0.00373004	0.003154654	0.0026752055	0.0022789054	0.0019562207	0.0016966127	0.0014935173	0.0013380498	0.0012267046	0.0011517853	0.0011110306	0.0010982789	0.0011116154	0.0011455007	0.0011979938	0.0012659468	0.0013467968	0.0014383197	0.0015371069	0.0016423315	0.0017517768	0.0018634088	0.0019764565	0.0020887852	0.0022004656	0.0023095682	0.0024149418	0.0025174208	0.0026147403	0.00270807	0.002795916	0.0028797537	0.002957482	0.0030312575	0.0031004548	0.0031650886	0.0032276213	0.003285259	0.0033425577	0.0033980124	0.0034528822	0.003507331	0.003562361	0.003621295	0.0036821328	0.0037456267	0.0038150623	0.0038896576	0.0039688833
0.0045346394	0.003838908	0.0032555014	0.002768863	0.002366595	0.0020374805	0.0017738678	0.0015655048	0.0014069453	0.0012919009	0.0012150668	0.0011705384	0.0011559129	0.0011667833	0.001198072	0.0012483597	0.0013143197	0.0013932325	0.0014817268	0.0015792251	0.0016807541	0.001786802	0.0018960908	0.0020053498	0.0021129474	0.002220273	0.002323538	0.0024239458	0.0025196	0.0026107728	0.0026959516	0.0027763397	0.0028507523	0.0029190518	0.0029830076	0.0030408949	0.0030952543	0.0031446256	0.0031904392	0.0032336898	0.0032740943	0.0033144988	0.003354393	0.0033944435	0.0034355111	0.003478963	0.003526438	0.0035775267	0.0036328733	0.0036951825
0.0046450756	0.003940407	0.0033494458	0.002856642	0.0024484284	0.0021148436	0.0018459596	0.001634486	0.0014720447	0.0013538599	0.001274176	0.0012279414	0.0012105033	0.0012190342	0.0012496486	0.0012982264	0.0013615265	0.0014385469	0.0015246794	0.001619108	0.0017185882	0.0018229075	0.001928363	0.0020342506	0.0021385066	0.0022409037	0.0023402274	0.002435416	0.0025248155	0.0026100837	0.0026876517	0.0027601533	0.002825763	0.0028857253	0.0029395	0.0029873066	0.0030299537	0.0030678362	0.0031012632	0.0031309053	0.003158249	0.0031833202	0.003208246	0.0032325387	0.0032568946	0.0032836907	0.003313586	0.0033461452	0.0033846162	0.0034275018
0.0047469176	0.004035417	0.003437575	0.0029385537	0.0025251433	0.002186615	0.0019133799	0.0016980879	0.0015321262	0.001411628	0.0013294853	0.0012812763	0.0012628473	0.0012691766	0.0012976304	0.001345098	0.0014067888	0.0014821179	0.0015668198	0.0016590282	0.001757279	0.0018583238	0.0019612797	0.0020642057	0.0021653064	0.0022636764	0.002358321	0.002447527	0.0025325976	0.002610594	0.0026824176	0.00274745	0.0028047264	0.0028552637	0.0029003695	0.0029379763	0.0029706433	0.0029962845	0.0030168295	0.0030346252	0.0030482225	0.0030592754	0.0030683912	0.0030773096	0.003086321	0.0030952245	0.0031076856	0.003123857	0.0031431094	0.0031674765
0.0048425943	0.004123371	0.0035197847	0.0030143335	0.0025958866	0.0022527017	0.0019758753	0.0017567538	0.001589261	0.0014661252	0.0013813861	0.0013319626	0.001311209	0.0013162531	0.0013432652	0.0013885833	0.001450181	0.0015240945	0.0016075261	0.0016981922	0.0017946474	0.0018938817	0.0019936264	0.0020940825	0.0021923333	0.0022873543	0.0023781992	0.002462957	0.0025427379	0.002614852	0.0026798844	0.0027379654	0.0027880333	0.0028312951	0.0028663725	0.002894938	0.0029160045	0.0029305965	0.0029401705	0.0029446706	0.0029440597	0.0029412694	0.0029355362	0.002928976	0.002921842	0.0029155873	0.0029106773	0.00290782	0.002908919	0.0029150657
0.0049311407	0.004204441	0.00359454	0.003083866	0.0026609153	0.002313953	0.0020334981	0.0018122233	0.0016415045	0.0015159138	0.0014296845	0.0013780892	0.0013558045	0.0013606064	0.0013865605	0.0014317036	0.001492139	0.0015645847	0.001646895	0.0017367676	0.0018310547	0.0019286834	0.0020267852	0.0021248646	0.00222072	0.0023120195	0.0023991615	0.0024805553	0.002554994	0.0026220605	0.0026811585	0.0027321018	0.002775658	0.0028101355	0.0028363876	0.0028553046	0.0028659664	0.0028700717	0.0028682984	0.0028601661	0.0028469078	0.0028305352	0.0028103963	0.002788175	0.002764888	0.002741523	0.0027193166	0.0026996657	0.0026831292	0.0026708543
0.0050115064	0.0042786524	0.0036632307	0.0031475201	0.0027205348	0.0023696236	0.0020862222	0.0018621907	0.0016892888	0.0015622899	0.0014745258	0.0014208145	0.0013989285	0.0014021099	0.0014278404	0.0014717616	0.0015314557	0.0016035177	0.0016852617	0.0017736219	0.0018676855	0.0019632988	0.002060581	0.0021559969	0.0022489429	0.002338592	0.0024217404	0.002499219	0.002569206	0.0026313812	0.002685193	0.0027306788	0.002766922	0.0027929544	0.0028112642	0.0028210096	0.0028224066	0.0028161854	0.0028024167	0.0027820878	0.002756089	0.0027259178	0.0026920103	0.0026537776	0.0026159808	0.0025760904	0.0025367066	0.002499517	0.002464231	0.002434101
0.0050850958	0.0043468215	0.0037247576	0.0032054335	0.0027741492	0.002420064	0.002134271	0.001907371	0.0017326847	0.0016039386	0.0015153065	0.0014614649	0.0014381371	0.001440648	0.001466006	0.001509849	0.0015690997	0.0016402453	0.0017221346	0.0018104203	0.0019031242	0.0019984841	0.0020935014	0.0021877922	0.0022787862	0.0023653023	0.0024459064	0.0025199577	0.0025859512	0.0026437156	0.002692964	0.0027308129	0.002760388	0.0027805269	0.0027906038	0.00279212	0.0027835108	0.0027667284	0.0027423203	0.0027100146	0.0026718974	0.0026276112	0.0025798827	0.0025279336	0.0024732016	0.002417367	0.0023619533	0.0023070127	0.002254758	0.0022049323
0.0051517896	0.0044076666	0.003781449	0.0032575056	0.0028230771	0.0024663806	0.0021775141	0.0019490644	0.0017730705	0.0016424656	0.0015534349	0.0014984533	0.001474686	0.0014763772	0.0015013255	0.0015451349	0.0016044825	0.0016759485	0.0017568879	0.0018448308	0.0019369759	0.0020323321	0.0021260232	0.0022189282	0.002308324	0.0023930967	0.0024714284	0.0025423057	0.002604384	0.0026581474	0.0027017891	0.0027350113	0.0027589388	0.0027714893	0.0027741492	0.002766464	0.0027498156	0.0027232394	0.0026876666	0.002644278	0.0025941469	0.0025370345	0.002474714	0.0024090335	0.0023393184	0.002267465	0.0021951385	0.0021232888	0.0020523295	0.001984883
0.0052114725	0.0044624656	0.0038312525	0.003304027	0.0028663464	0.0025065579	0.002216123	0.0019853301	0.0018074736	0.0016768761	0.0015865788	0.0015313216	0.001507584	0.0015097186	0.0015348382	0.0015787706	0.0016376711	0.0017094426	0.0017909855	0.0018789098	0.0019706823	0.0020648837	0.0021584444	0.002250377	0.0023389608	0.0024214387	0.0024975538	0.002565693	0.0026255548	0.0026748702	0.0027138218	0.0027426146	0.0027604736	0.0027670637	0.0027625114	0.0027471073	0.0027212687	0.0026849583	0.002639681	0.002584979	0.0025228634	0.0024532005	0.0023774467	0.002297379	0.0022122115	0.0021259524	0.0020368807	0.0019469634	0.0018586516	0.00177316
0.005264122	0.0045103207	0.0038758963	0.0033448339	0.0029047467	0.0025425553	0.0022499822	0.0020181574	0.0018388219	0.0017074309	0.0016166419	0.00156134	0.0015370399	0.0015399866	0.0015649796	0.0016094446	0.00166893	0.0017415434	0.0018223561	0.0019108802	0.0020024516	0.0020976216	0.0021902062	0.0022818148	0.002368912	0.002450388	0.002524808	0.0025905445	0.0026472919	0.0026935488	0.0027284585	0.0027530938	0.0027648397	0.0027656741	0.0027544089	0.0027317703	0.0026970804	0.0026524551	0.0025966577	0.0025320575	0.0024572723	0.002375491	0.0022872128	0.0021928921	0.0020940602	0.0019908473	0.0018860362	0.0017798804	0.0016741902	0.0015698634
0.005309731	0.004551869	0.0039144084	0.0033800416	0.0029372945	0.0025739595	0.0022792853	0.0020456277	0.0018665642	0.0017341338	0.0016427971	0.001588136	0.0015638396	0.0015672706	0.0015927032	0.0016377755	0.0016979873	0.0017709285	0.0018528402	0.0019416101	0.002034098	0.0021284223	0.0022223555	0.0023132376	0.0023996904	0.002479598	0.002552379	0.0026168637	0.0026709847	0.0027143545	0.002745662	0.0027661286	0.0027731955	0.002768185	0.0027510338	0.002721034	0.0026785247	0.00262516	0.0025596283	0.0024843551	0.0023992397	0.0023061112	0.002203729	0.002095934	0.001982633	0.0018646754	0.0017431751	0.0016211942	0.0014980361	0.0013749264
0.005350236	0.0045881607	0.0039469413	0.00341044	0.002964776	0.0025992095	0.0023037829	0.0020696782	0.0018903874	0.0017572939	0.0016657151	0.0016110018	0.0015867092	0.0015910827	0.0016176514	0.0016634725	0.00172415	0.0017982796	0.0018812269	0.0019710623	0.0020638183	0.0021587461	0.0022528693	0.0023435615	0.0024299435	0.0025095455	0.0025811307	0.002643831	0.0026966743	0.0027370714	0.0027666278	0.0027814321	0.002784565	0.0027747303	0.002751384	0.0027149692	0.002664324	0.0026028939	0.0025280155	0.0024436042	0.0023476183	0.002242688	0.0021280162	0.0020075776	0.0018788949	0.0017471053	0.0016100779	0.0014707297	0.0013302416	0.0011897497
0.0053829253	0.004617639	0.003973685	0.0034347847	0.0029880367	0.0026203096	0.0023244545	0.0020891093	0.0019086748	0.001776386	0.0016849786	0.0016311929	0.0016083196	0.0016118325	0.001639653	0.001686696	0.0017487966	0.0018240288	0.0019076914	0.0019989908	0.0020928606	0.002188012	0.0022828467	0.002373863	0.002460055	0.0025395826	0.002611097	0.002672013	0.0027227588	0.0027620383	0.0027869344	0.002800271	0.0027987882	0.0027843378	0.0027554482	0.0027129054	0.0026557185	0.0025865994	0.0025034472	0.0024085827	0.0023020655	0.0021855086	0.0020594485	0.001925841	0.0017840788	0.0016362034	0.00148464	0.0013293996	0.0011713654	0.0010143854
0.005409714	0.004641477	0.0039949715	0.0034549423	0.0030049533	0.0026375093	0.0023397245	0.002105195	0.0019244179	0.0017913058	0.001700867	0.0016473122	0.0016254783	0.0016312413	0.0016594194	0.001706738	0.001770936	0.0018469617	0.0019324385	0.0020245276	0.00212029	0.0022163764	0.0023115724	0.0024036393	0.0024905093	0.002570212	0.0026402175	0.002701074	0.0027505606	0.0027876645	0.0028112158	0.0028214902	0.0028162226	0.0027976632	0.0027630217	0.0027149431	0.0026519075	0.0025741942	0.0024825484	0.002378311	0.0022630244	0.0021359995	0.0019979104	0.0018513091	0.0016963147	0.0015347265	0.0013677292	0.0011962354	0.00102292	0.0008465722
0.0054305084	0.0046596564	0.004010465	0.003467936	0.003018368	0.0026494078	0.0023514815	0.0021154396	0.0019353293	0.0018032677	0.001713708	0.001660563	0.001640182	0.0016465634	0.0016760863	0.0017249137	0.0017908402	0.001868479	0.0019551367	0.0020490736	0.002145294	0.0022437572	0.0023403056	0.0024330616	0.002520185	0.0026005544	0.0026713163	0.0027314834	0.0027799942	0.0028151125	0.002836872	0.0028439611	0.0028369538	0.00281341	0.0027753226	0.0027215183	0.0026519038	0.0025673844	0.0024683997	0.0023564883	0.0022304282	0.0020925924	0.0019433871	0.0017838627	0.0016164705	0.0014413893	0.00125961	0.0010725744	0.00088213757	0.0006892532
0.0054446943	0.004671801	0.004020948	0.0034771152	0.0030267462	0.0026569068	0.0023585446	0.0021233298	0.0019433387	0.0018114783	0.0017216951	0.0016698763	0.0016502142	0.001658868	0.0016904287	0.0017409101	0.001807861	0.0018876791	0.0019759685	0.0020714253	0.0021696761	0.0022692457	0.0023674928	0.0024616085	0.0025493577	0.002630204	0.0027014613	0.0027620755	0.0028095841	0.0028446577	0.0028649159	0.0028696842	0.0028594434	0.0028327517	0.0027908646	0.0027316958	0.0026569031	0.0025657937	0.0024599396	0.0023388825	0.0022040494	0.0020569786	0.0018964484	0.0017261542	0.0015455894	0.0013560541	0.0011599772	0.0009583719	0.00075151026	0.0005416125
0.0054527856	0.0046779253	0.004026808	0.0034823418	0.0030295625	0.0026599057	0.0023621693	0.0021265335	0.0019470043	0.0018163957	0.0017280653	0.0016767308	0.0016588494	0.0016682781	0.0017013773	0.0017538071	0.0018227696	0.0019042194	0.0019948222	0.002091702	0.0021928214	0.0022938214	0.002393432	0.0024890788	0.0025785714	0.002660431	0.0027317703	0.002792742	0.0028409287	0.0028746538	0.0028941557	0.002898302	0.0028851554	0.002855517	0.0028087087	0.0027460456	0.0026656054	0.0025690757	0.0024557896	0.002327472	0.0021841116	0.0020268597	0.0018565953	0.0016748682	0.0014813989	0.0012794025	0.0010693222	0.00085243955	0.0006305389	0.0004039444
0.0054553	0.0046791993	0.0040266775	0.0034804381	0.0030294731	0.0026584752	0.002360288	0.0021257177	0.0019466467	0.0018164739	0.0017299093	0.0016807877	0.0016632788	0.0016748048	0.0017098896	0.0017640181	0.0018352494	0.001919236	0.0020118244	0.0021102838	0.0022137426	0.0023166165	0.002418708	0.0025156997	0.0026070438	0.0026900358	0.0027632453	0.0028241798	0.0028728507	0.0029064678	0.0029251017	0.0029277056	0.0029127002	0.0028811358	0.0028311945	0.0027640015	0.0026798248	0.0025769211	0.0024575777	0.0023215003	0.0021703318	0.0020037554	0.0018233508	0.0016308203	0.0014267787	0.0012109168	0.0009870715	0.0007560402	0.00051855296	0.00027611107
0.0054513775	0.0046753883	0.0040208176	0.0034753494	0.0030228235	0.0026531331	0.0023549013	0.0021205805	0.0019427724	0.0018144101	0.0017279461	0.0016807243	0.0016656704	0.001677949	0.0017151982	0.0017721653	0.0018457547	0.001931008	0.0020265095	0.0021283366	0.0022333488	0.0023386255	0.0024424493	0.0025418252	0.0026346557	0.0027193986	0.0027934574	0.002855461	0.0029042736	0.0029389262	0.0029572994	0.0029594302	0.0029425062	0.002908919	0.0028564446	0.0027862154	0.0026975274	0.0025895871	0.0024640486	0.0023212656	0.002162598	0.0019879043	0.0017977506	0.0015946962	0.0013784841	0.0011512563	0.00091471896	0.00066875666	0.0004161261	0.00015794486
0.0054425485	0.0046657436	0.004011836	0.003464941	0.0030126907	0.0026430003	0.0023462363	0.0021123365	0.0019352883	0.0018078499	0.0017236732	0.0016777217	0.0016638972	0.0016795285	0.0017182529	0.0017774627	0.0018538274	0.001941599	0.0020390898	0.0021431968	0.002250351	0.0023584366	0.0024646	0.0025665946	0.0026611723	0.0027474947	0.0028238408	0.002887249	0.0029370412	0.0029718839	0.002990175	0.0029919408	0.0029750206	0.0029394068	0.0028850436	0.0028115436	0.0027184598	0.0026064888	0.0024756342	0.0023272187	0.002160661	0.001977902	0.0017792732	0.0015658624	0.0013390966	0.0010998398	0.0008503385	0.0005909093	0.00032354146	4.8935413e-05
0.0054293163	0.0046509765	0.003996469	0.0034506992	0.0029978976	0.0026293658	0.0023327656	0.0021004118	0.0019249953	0.0017982833	0.0017157197	0.0016714893	0.0016599484	0.0016776435	0.0017187819	0.0017803311	0.0018586032	0.0019494034	0.0020502359	0.0021569058	0.0022666752	0.002376724	0.0024857074	0.002589792	0.002687063	0.0027762055	0.0028538406	0.002919305	0.0029705204	0.0030060634	0.003025353	0.0030262657	0.0030090474	0.002972994	0.002916392	0.0028402917	0.0027440637	0.0026279092	0.002492994	0.0023375303	0.0021648034	0.001974415	0.0017670207	0.0015447438	0.0013073087	0.001056835	0.0007950589	0.00052149594	0.00024067238	-4.7832727e-05
0.0054086894	0.0046302825	0.003977012	0.0034310482	0.0029794313	0.0026110262	0.0023160428	0.002085194	0.0019106045	0.0017858706	0.0017046183	0.0016621985	0.001652766	0.0016728528	0.0017166883	0.0017810613	0.0018614866	0.0019547045	0.002058588	0.0021676533	0.0022809282	0.002394639	0.0025059432	0.0026125647	0.002712652	0.0028039515	0.0028839037	0.0029508248	0.0030034892	0.0030406825	0.0030606948	0.0030617937	0.0030449554	0.0030074269	0.0029504262	0.002871897	0.002773352	0.0026537664	0.0025145523	0.002354484	0.0021752827	0.0019774437	0.0017622672	0.0015308112	0.0012834184	0.0010223947	0.00074772164	0.00046329573	0.00016729534	-0.00013620034
0.0053841546	0.0046056435	0.0039527714	0.0034069233	0.002957169	0.0025894754	0.0022950508	0.0020656362	0.0018920861	0.0017691925	0.0016903393	0.0016501583	0.001643002	0.0016648583	0.0017117709	0.0017783195	0.0018619336	0.0019587874	0.0020646416	0.0021769814	0.0022930242	0.0024098977	0.002524227	0.0026336312	0.002737552	0.0028306171	0.0029135048	0.0029827617	0.0030373558	0.0030761324	0.003097061	0.003099624	0.0030828863	0.0030451491	0.002986692	0.0029069893	0.0028063133	0.0026835091	0.0025402494	0.0023753792	0.002191756	0.001987353	0.0017645024	0.0015243553	0.001267761	0.0009954609	0.0007101856	0.00041242316	0.00010426715	-0.00021372736
0.005353559	0.004576426	0.003923565	0.0033790208	0.0029296204	0.0025634952	0.0022709481	0.002042599	0.0018707141	0.0017500333	0.0016733408	0.0016347393	0.0016305223	0.0016550794	0.0017044134	0.0017739199	0.0018589981	0.0019599646	0.002068244	0.0021842234	0.0023039356	0.0024235211	0.0025410727	0.0026542507	0.0027600415	0.00285618	0.0029418543	0.0030136332	0.0030717067	0.003111221	0.003134422	0.0031384677	0.0031218827	0.0030844323	0.0030260123	0.002945032	0.0028425828	0.0027174875	0.002571363	0.0024021901	0.002211962	0.002002582	0.001773078	0.0015248843	0.0012595691	0.0009778664	0.0006816387	0.0003720373	5.0690025e-05	-0.00028117
0.005318869	0.0045415536	0.0038902536	0.0033473372	0.002898723	0.0025339015	0.0022426248	0.0020158105	0.0018462054	0.0017272905	0.0016531013	0.0016170554	0.0016148463	0.0016420744	0.0016937628	0.0017664097	0.0018562078	0.0019585788	0.0020703375	0.002190113	0.0023120716	0.0024353378	0.0025563724	0.002673354	0.0027820952	0.0028815344	0.0029700436	0.003044974	0.0031049363	0.0031479783	0.003172379	0.0031773895	0.0031624064	0.0031258576	0.003067255	0.0029862188	0.002882421	0.0027553402	0.002604995	0.0024339855	0.002239909	0.0020241588	0.0017888173	0.0015329309	0.0012594424	0.0009686053	0.00066175684	0.0003408566	7.122755e-06	-0.0003380999
0.005278539	0.004503537	0.0038520396	0.0033109188	0.0028629713	0.002500806	0.002211053	0.0019864477	0.0018195026	0.0017019361	0.0016296655	0.0015959106	0.0015963577	0.0016259626	0.0016815327	0.0017563738	0.0018490814	0.00195539	0.0020703971	0.0021933056	0.0023187473	0.002445832	0.0025702901	0.0026899911	0.0028024018	0.0029053725	0.0029969849	0.0030756034	0.0031377822	0.003183797	0.0032109208	0.003217142	0.0032039583	0.0031690896	0.0031104907	0.0030291118	0.0029249936	0.002796635	0.0026446134	0.0024695732	0.002271518	0.0020515285	0.0018096752	0.0015475638	0.0012661628	0.0009663813	0.00065044314	0.00031832233	-2.6937574e-05	-0.00038530678
0.005233649	0.0044598207	0.003810577	0.0032701716	0.0028251968	0.0024633855	0.0021759793	0.0019532293	0.0017881803	0.0016729943	0.0016034506	0.001572784	0.0015760213	0.0016082749	0.0016655363	0.0017440207	0.0018400513	0.0019491166	0.0020682067	0.002194386	0.0023234896	0.002453655	0.0025824904	0.0027060695	0.0028219335	0.0029287487	0.0030237287	0.003105484	0.0031709298	0.0032192208	0.0032485947	0.003258627	0.0032469407	0.0032138005	0.00315582	0.0030751638	0.0029703975	0.0028416775	0.0026874393	0.0025104731	0.0023091547	0.002084013	0.0018376485	0.0015687607	0.0012807585	0.0009730607	0.0006473772	0.00030574203	-5.1178038e-05	-0.0004216805
0.0051839612	0.0044118315	0.003765095	0.003226418	0.0027825907	0.0024225377	0.0021372773	0.0019172616	0.0017540194	0.0016412549	0.0015736297	0.0015461743	0.0015518442	0.0015878789	0.0016482659	0.0017294884	0.0018283948	0.0019407868	0.0020644926	0.00219341	0.0023266636	0.0024609677	0.0025927015	0.00272014	0.0028402023	0.0029509254	0.0030495338	0.003134396	0.0032032207	0.0032552034	0.0032874048	0.0033001713	0.0032915361	0.0032589883	0.0032033361	0.003123358	0.003018275	0.0028891787	0.0027342662	0.002554819	0.0023510642	0.0021226928	0.0018713847	0.0015980639	0.0013027675	0.0009871684	0.00065327436	0.00030166283	-6.5695494e-05	-0.00044788793
0.005130492	0.0043605603	0.0037138127	0.003177181	0.0027360953	0.002379246	0.0020953827	0.0018773004	0.0017170869	0.0016069822	0.0015417263	0.0015163533	0.0015260354	0.0015636384	0.0016278885	0.00171284	0.0018148273	0.0019312203	0.0020575374	0.0021907054	0.0023281015	0.002465915	0.0026014447	0.0027330108	0.002856847	0.00297134	0.0030739866	0.0031633265	0.003235668	0.00329075	0.0033269897	0.003342364	0.0033355057	0.0033057854	0.0032517947	0.0031732991	0.0030697957	0.00294007	0.0027847998	0.0026031919	0.0023976713	0.0021666512	0.0019115321	0.0016328134	0.0013316534	0.0010093711	0.0006674342	0.0003068857	-7.1208924e-05	-0.00046456233
0.0050722137	0.0043038055	0.0036604851	0.0031261705	0.0026873052	0.0023319349	0.0020500869	0.0018345229	0.00167666	0.001569502	0.0015073419	0.001484558	0.001496695	0.00153834	0.0016048029	0.0016933121	0.0017991029	0.0019191131	0.002049461	0.0021857694	0.0023269728	0.0024690814	0.0026092008	0.002744384	0.0028719716	0.0029914416	0.003097687	0.0031902045	0.0032667406	0.0033261627	0.0033660308	0.0033843666	0.003380414	0.003353171	0.0033019707	0.0032250993	0.0031225234	0.0029939003	0.0028393306	0.0026566088	0.002449505	0.0022157691	0.0019576997	0.0016743466	0.0013682172	0.0010391623	0.0006903596	0.00032068044	-6.658211e-05	-0.00047034025
0.0050093383	0.004243642	0.003602799	0.0030708723	0.0026339851	0.002281461	0.0020021014	0.0017894022	0.001633592	0.0015291013	0.0014708564	0.0014509112	0.0014653392	0.0015096217	0.0015799217	0.0016715303	0.0017810799	0.0019044057	0.0020388588	0.0021792166	0.002324175	0.0024702698	0.0026143044	0.002753675	0.002886258	0.003009107	0.003119737	0.0032165535	0.0032978244	0.0033606999	0.0034040026	0.0034265034	0.0034263544	0.0034021437	0.0033533834	0.0032781921	0.0031777024	0.0030504465	0.0028956346	0.0027135573	0.0025049448	0.0022695586	0.0020087212	0.001721546	0.0014109276	0.0010760278	0.00071976334	0.00034381822	-5.2858144e-05	-0.0004662797
0.0049422383	0.0041794106	0.0035415366	0.0030118488	0.0025778264	0.0022277571	0.0019512028	0.0017404519	0.0015873574	0.0014863685	0.001430057	0.0014136657	0.0014314242	0.0014789663	0.0015523285	0.001648441	0.001760982	0.0018878952	0.0020254776	0.0021706335	0.0023196414	0.0024698116	0.0026182234	0.0027614944	0.0028986	0.0030262433	0.003141623	0.003242325	0.0033281408	0.0033958293	0.0034428313	0.0034689158	0.003472168	0.0034523234	0.003405556	0.003333915	0.0032358877	0.0031093173	0.0029554889	0.002774153	0.0025650002	0.0023285784	0.002064988	0.0017752796	0.001459837	0.0011209175	0.00075912476	0.00037530065	-2.8785318e-05	-0.00045177713
0.0048719086	0.004112188	0.0034764297	0.0029492527	0.0025178082	0.002170235	0.0018973053	0.0016890876	0.0015391372	0.0014404543	0.0013873875	0.001373075	0.0013945438	0.0014462247	0.0015232041	0.0016220883	0.0017383359	0.0018694773	0.0020106398	0.0021601096	0.0023134127	0.0024676211	0.0026196763	0.002768159	0.0029097162	0.0030414797	0.0031613335	0.0032671504	0.0033573098	0.003428921	0.0034806207	0.0035118274	0.003518507	0.003502205	0.0034589954	0.0033905245	0.00329471	0.003170319	0.0030181445	0.0028377362	0.0026284382	0.0023915544	0.002126377	0.0018341988	0.001516752	0.0011728741	0.00080477446	0.00041436031	3.144145e-06	-0.0004281029
0.0047972873	0.0040402114	0.003408052	0.0028836876	0.0024553202	0.0021109208	0.0018402487	0.001634784	0.0014880449	0.0013923198	0.0013417266	0.0013319142	0.0013562404	0.001410462	0.001491081	0.0015935935	0.0017136633	0.0018486083	0.0019940324	0.0021473318	0.0023045577	0.0024631433	0.0026207156	0.0027730204	0.0029188842	0.003056109	0.0031808019	0.0032915957	0.0033860616	0.00346189	0.0035188384	0.003553886	0.0035653599	0.003552612	0.0035136342	0.0034481809	0.0033555664	0.0032339543	0.0030837953	0.0029048547	0.0026960224	0.002459243	0.0021935962	0.0018994138	0.0015781447	0.0012317039	0.00085896626	0.00046316162	4.4181943e-05	-0.00039450824
0.004718188	0.003964979	0.0033361167	0.0028150901	0.0023893267	0.0020479076	0.0017802678	0.0015786961	0.0014338419	0.0013413131	0.0012939237	0.0012872592	0.001314789	0.0013731085	0.0014570914	0.0015633069	0.0016874671	0.0018258914	0.0019760057	0.0021327175	0.0022942126	0.002457343	0.0026198067	0.002776187	0.0029279478	0.003068678	0.0031982102	0.0033136457	0.003413517	0.003494475	0.0035560466	0.0035954118	0.0036116876	0.003602948	0.0035685152	0.003506843	0.003416948	0.0032987893	0.003151819	0.002974555	0.0027678423	0.0025304742	0.002264265	0.0019699447	0.0016468614	0.0012965947	0.0009201169	0.0005200431	9.396672e-05	-0.0003525056
0.004635997	0.003886599	0.0032604337	0.002743017	0.002321273	0.0019822828	0.0017173551	0.001518853	0.0013779216	0.0012880005	0.0012438819	0.0012399592	0.0012716763	0.0013329983	0.0014208518	0.0015307255	0.001659356	0.0018015355	0.001954779	0.0021163337	0.002282504	0.0024503134	0.0026166402	0.002778232	0.0029334202	0.003080219	0.0032141395	0.0033351257	0.0034392923	0.0035252385	0.0035923868	0.0036370046	0.0036571696	0.0036539845	0.003624078	0.0035671704	0.003480997	0.003366612	0.0032218061	0.003047157	0.0028418116	0.0026060008	0.0023402646	0.002045285	0.0017212145	0.0013683736	0.0009885095	0.000583075	0.00015309826	-0.00030067563
0.0045496114	0.003803607	0.0031818599	0.0026674569	0.00224917	0.001913812	0.0016525835	0.0014564693	0.00131898	0.0012326837	0.0011919178	0.0011918508	0.0012258925	0.0012910888	0.0013824999	0.0014959313	0.0016274825	0.0017744005	0.0019326061	0.0020977072	0.0022683218	0.0024403855	0.0026116334	0.0027783513	0.0029382333	0.003089752	0.003228955	0.0033547655	0.0034650117	0.0035565197	0.0036278889	0.0036771111	0.003703259	0.0037050694	0.0036800727	0.0036273338	0.003545627	0.003434278	0.0032933094	0.003120713	0.00291894	0.002685491	0.002420485	0.002125103	0.0018007122	0.0014462471	0.0010642558	0.000654988	0.00021997094	-0.00023803115
0.004460413	0.003718473	0.0030999929	0.0025895424	0.0021743402	0.0018420368	0.0015847236	0.0013918243	0.0012574382	0.0011751987	0.0011377893	0.001140058	0.0011782795	0.0012466908	0.0013424009	0.0014597587	0.0015953444	0.0017459244	0.0019079372	0.0020781234	0.0022523217	0.0024294034	0.0026043542	0.0027769133	0.0029423349	0.003098309	0.0032429732	0.003374081	0.0034879893	0.0035856105	0.0036629774	0.00371743	0.0037490614	0.0037558302	0.0037351847	0.0036875159	0.0036106668	0.003504008	0.0033667758	0.0031988248	0.0029989704	0.002767399	0.0025044233	0.0022100173	0.0018851496	0.0015299842	0.0011460148	0.00073409826	0.0002957061	-0.00016848743
0.0043675713	0.003629744	0.0030154958	0.0025096126	0.0020965785	0.0017683804	0.0015143715	0.0013249665	0.0011941902	0.0011150166	0.0010803677	0.0010867752	0.00112864	0.0012013838	0.0012996905	0.0014206655	0.0015603304	0.0017153695	0.001881022	0.0020561926	0.0022348575	0.002416432	0.0025967956	0.0027729906	0.002943337	0.0031049475	0.0032553747	0.0033911206	0.0035119653	0.0036139637	0.0036961176	0.003757432	0.003794238	0.0038061775	0.003791511	0.0037487783	0.003676962	0.003574852	0.0034424253	0.0032775812	0.0030808188	0.0028529316	0.0025924854	0.0022989959	0.001974728	0.0016198233	0.0012342408	0.00082049146	0.00037882105	-8.961558e-05
0.0042711087	0.003538087	0.0029280186	0.0024253912	0.002016969	0.0016927123	0.0014411733	0.0012553968	0.0011287369	0.0010524504	0.0010221899	0.0010319874	0.0010770112	0.0011526383	0.0012552999	0.0013803057	0.0015247539	0.0016825311	0.0018528961	0.0020322837	0.0022152103	0.002401773	0.0025866292	0.0027683675	0.0029433258	0.003110204	0.0032651238	0.0034072436	0.003533356	0.0036418512	0.0037295073	0.0037958026	0.0038389936	0.0038561113	0.0038479827	0.0038108677	0.003743738	0.003646396	0.0035186037	0.0033584088	0.003165584	0.0029404275	0.0026826933	0.0023915917	0.0020696707	0.0017142594	0.0013288669	0.00091343	0.0004691258	-2.1643937e-06
0.0041716434	0.0034426972	0.0028374158	0.002338782	0.0019345582	0.001613684	0.001365874	0.0011844188	0.0010602772	0.000987716	0.00096133724	0.00097467005	0.0010233223	0.0011029057	0.0012089573	0.0013377406	0.0014861263	0.0016486123	0.0018231496	0.0020062402	0.0021945126	0.0023853332	0.0025755614	0.0027614906	0.002941899	0.0031141788	0.003274452	0.0034222081	0.0035537966	0.0036669038	0.0037614778	0.003834024	0.0038827881	0.0039060004	0.0039022453	0.0038711503	0.0038103834	0.0037190318	0.0035961382	0.0034410283	0.0032527894	0.003030911	0.0027769879	0.0024888925	0.0021675006	0.001814194	0.0014286675	0.0010132864	0.00056710467	9.265542e-05
0.004069172	0.0033452474	0.002743654	0.0022498108	0.0018490329	0.0015326217	0.0012888722	0.0011101849	0.0009901524	0.00092074275	0.0008981228	0.00091544166	0.00096736476	0.0010513589	0.001161255	0.0012941957	0.0014458299	0.0016132332	0.0017914623	0.0019792058	0.0021718554	0.0023670867	0.0025618114	0.0027537122	0.0029394552	0.0031159483	0.0032820478	0.0034353398	0.003572777	0.0036924519	0.00379242	0.0038702786	0.0039249733	0.0039551705	0.00395824	0.003932178	0.0038774237	0.0037921593	0.0036748871	0.0035243817	0.0033406392	0.0031244978	0.002873011	0.0025891177	0.0022706725	0.0019192174	0.0015346743	0.001118768	0.0006715283	0.00019555539
0.003963705	0.0032446869	0.0026482008	0.00215761	0.0017618462	0.0014487654	0.0012093261	0.0010347292	0.00091725215	0.0008524619	0.0008332208	0.00085364655	0.0009102337	0.0009973422	0.0011120886	0.0012479834	0.0014042296	0.0015754253	0.001758311	0.001950264	0.0021476597	0.0023474023	0.0025473237	0.0027440116	0.0029344894	0.0031169876	0.0032886527	0.003447555	0.0035901442	0.00371629	0.0038217977	0.003906388	0.0039679743	0.004003506	0.004012946	0.0039939657	0.0039444864	0.003865391	0.0037534982	0.003609661	0.0034313276	0.0032199211	0.002973076	0.0026920922	0.00237694	0.002027724	0.0016452782	0.0012301728	0.0007834807	0.00030633435
0.0038552806	0.0031418651	0.0025494546	0.0020644553	0.0016721189	0.0013630837	0.0011268631	0.00095687807	0.0008438565	0.0007821731	0.00076628476	0.00079150125	0.00085123256	0.0009418614	0.0010598227	0.001201015	0.0013605282	0.0015358143	0.0017230995	0.0019192025	0.0021211952	0.0023260415	0.0025312118	0.0027325489	0.002927933	0.0031158961	0.0032932386	0.0034578778	0.0036070198	0.0037379302	0.0038504526	0.003941234	0.0040084794	0.0040512197	0.004066605	0.004054174	0.004012186	0.003938865	0.0038340613	0.0036953986	0.003522966	0.00331657	0.003074661	0.0027988218	0.0024872199	0.0021405555	0.001760833	0.001346875	0.0009012222	0.00042314455
0.003743723	0.0030363612	0.0024486557	0.0019677542	0.0015802458	0.0012752861	0.001043845	0.0008765608	0.0007674359	0.0007099137	0.00069826096	0.00072621927	0.0007901564	0.00088503584	0.0010070242	0.0011519529	0.0013151206	0.0014951229	0.0016867034	0.001887627	0.0020941347	0.0023031682	0.0025134906	0.0027194098	0.00292103	0.003114231	0.0032969527	0.003466867	0.0036216602	0.0037593879	0.0038776994	0.00397506	0.0040487833	0.0040977	0.00412032	0.004114501	0.004078824	0.004012432	0.003913492	0.0037816204	0.0036152527	0.0034143701	0.003179483	0.0029070862	0.0026002042	0.0022578314	0.0018814392	0.0014695711	0.0010249019	0.0005479269
0.0036303438	0.0029279962	0.0023455322	0.001869645	0.0014861412	0.0011853836	0.0009576343	0.0007946454	0.0006897524	0.0006363876	0.0006276816	0.0006602295	0.0007272102	0.0008267239	0.00095248595	0.0011004172	0.0012681223	0.0014525875	0.0016486272	0.0018535852	0.0020654239	0.0022790655	0.0024929084	0.002705004	0.0029115118	0.0031104311	0.00329848	0.0034743063	0.0036350638	0.0037788898	0.003903564	0.0040079616	0.00408845	0.0041439235	0.004173424	0.0041739643	0.0041454807	0.004085537	0.003994122	0.0038685985	0.003709592	0.0035143308	0.0032841004	0.0030183606	0.0027162954	0.0023787767	0.0020050593	0.0015965588	0.0011540428	0.00067814067
0.0035138354	0.0028164834	0.0022405759	0.0017684661	0.0013897456	0.0010933504	0.0008700453	0.00071115047	0.0006097518	0.0005603656	0.0005557798	0.00059166923	0.0006637685	0.00076616555	0.000895679	0.0010488927	0.0012203343	0.0014083013	0.0016096756	0.0018187538	0.0020341203	0.00225275	0.002471894	0.0026893355	0.0029002987	0.0031047165	0.0032987446	0.003480129	0.0036470667	0.003797911	0.003928449	0.0040388033	0.004125893	0.004188668	0.0042243563	0.0042329505	0.0042111166	0.004159007	0.004074078	0.003955465	0.003802754	0.003615275	0.003391102	0.0031315722	0.002834931	0.0025021657	0.0021334998	0.0017286576	0.0012889095	0.00081483275
0.0033953153	0.00270335	0.0021323152	0.0016653612	0.0012919679	0.0010001697	0.0007805228	0.0006258935	0.0005282499	0.00048289075	0.00048226118	0.00052248314	0.00059784204	0.00070438907	0.00083775073	0.000994835	0.0011708997	0.0013630651	0.001567997	0.0017823391	0.0020023063	0.0022261217	0.0024503246	0.0026711822	0.0028888136	0.0030986369	0.0032979026	0.0034855083	0.0036579706	0.0038142428	0.0039516166	0.0040683523	0.00416293	0.004232306	0.0042758733	0.004290644	0.00427733	0.0042316653	0.0041545145	0.0040430315	0.0038974993	0.0037169494	0.0034996048	0.0032468662	0.0029557385	0.0026284903	0.0022643171	0.0018645003	0.0014283881	0.000956621
0.0032740831	0.002588492	0.0020223819	0.0015610494	0.0011913925	0.00090393424	0.0006895438	0.00053909793	0.0004460588	0.0004036948	0.00040711835	0.00045159832	0.0005307421	0.00064093247	0.00077850744	0.0009393506	0.0011193864	0.0013162307	0.001524739	0.0017441995	0.0019688457	0.0021972172	0.002425976	0.0026533753	0.002874732	0.0030890517	0.0032956414	0.0034883656	0.0036668405	0.0038297884	0.003973745	0.0040976927	0.0041981526	0.004274763	0.0043254644	0.004348099	0.0043414123	0.004303891	0.004234273	0.00412979	0.003992375	0.0038191117	0.003608819	0.003362365	0.003078688	0.0027575456	0.0023992695	0.00200399	0.0015714876	0.0011037439
0.0031497031	0.0024711117	0.0019099526	0.0014540888	0.0010892339	0.0008065626	0.00059589744	0.00045012683	0.00036098808	0.0003232248	0.00033040717	0.0003785938	0.000462614	0.000576593	0.0007183179	0.0008829646	0.0010676943	0.0012678467	0.0014817864	0.0017044023	0.0019338503	0.0021665841	0.0024012104	0.0026321337	0.0028599836	0.0030797645	0.0032913648	0.0034899227	0.0036751218	0.003843721	0.0039941557	0.0041241683	0.004232373	0.004316002	0.0043739453	0.00440361	0.0044045784	0.0043753088	0.004312571	0.0042174757	0.0040872656	0.003921572	0.003719315	0.003480088	0.003203094	0.0028888322	0.0025365874	0.00214649	0.001719933	0.0012567453
0.0030243807	0.0023516044	0.0017965958	0.0013455003	0.000986103	0.0007076338	0.0005017929	0.00035972893	0.0002747774	0.00024110079	0.0002528429	0.00030450895	0.0003919974	0.00051043555	0.00065588206	0.00082537904	0.0010138974	0.0012186989	0.0014359392	0.0016633533	0.0018978342	0.0021353252	0.0023743175	0.0026111677	0.002843313	0.0030686744	0.0032852031	0.0034908727	0.0036813505	0.0038567074	0.0040135197	0.0041505992	0.004265722	0.0043563694	0.0044215284	0.004458923	0.0044680648	0.0044454224	0.0043915026	0.0043035634	0.004181884	0.0040239543	0.0038300715	0.0035979636	0.003329195	0.0030219108	0.0026762038	0.0022923723	0.0018712766	0.001412414
0.0028966963	0.0022296235	0.0016805157	0.001235012	0.0008807555	0.00060705096	0.00040586293	0.0002680458	0.00018781424	0.00015762076	0.00017436966	0.00022947043	0.00032094494	0.0004432313	0.00059374794	0.000766322	0.00095881894	0.0011680163	0.0013897866	0.001621563	0.0018601678	0.0021028854	0.0023464784	0.0025874004	0.0028254613	0.00305691	0.0032789223	0.0034893788	0.0036866292	0.0038684458	0.00403174	0.004175063	0.004296802	0.004395101	0.0044678003	0.0045135245	0.0045291707	0.0045147017	0.0044694655	0.004389871	0.004276421	0.0041264594	0.0039413646	0.003717728	0.0034561679	0.0031563118	0.002818048	0.0024414659	0.0020261183	0.0015740618
0.0027674548	0.0021063536	0.0015630759	0.0011234581	0.0007737875	0.0005052164	0.0003080964	0.0001751408	9.889528e-05	7.351488e-05	9.30801e-05	0.00015321001	0.00024833158	0.00037532672	0.00052839145	0.00070628524	0.0009026639	0.0011163279	0.0013422482	0.001578752	0.0018214136	0.00206884	0.0023167282	0.0025639124	0.0028064735	0.0030432977	0.0032713786	0.0034871325	0.0036894828	0.0038778484	0.0040478706	0.0041983686	0.0043269806	0.004431784	0.004512202	0.004565712	0.004589416	0.004584074	0.004546132	0.0044756234	0.0043705143	0.0042288303	0.004052032	0.0038367622	0.0035835654	0.0032926016	0.0029619075	0.0025922023	0.0021846332	0.0017380565
0.0026360154	0.001981087	0.0014438182	0.001009535	0.0006655045	0.00040197372	0.0002094321	8.059293e-05	9.234995e-06	-1.2341887e-05	1.1388212e-05	7.589534e-05	0.00017496571	0.00030557066	0.00046302006	0.0006449893	0.0008455813	0.0010627024	0.0012934059	0.001533933	0.0017821789	0.002033826	0.0022864342	0.0025386438	0.0027864724	0.003028106	0.0032620355	0.0034839325	0.0036924817	0.0038860962	0.0040631853	0.0042198896	0.0043556206	0.0044681393	0.004555121	0.0046161823	0.004649088	0.004651226	0.004622344	0.004559703	0.004463788	0.0043314174	0.0041629374	0.003957223	0.0037116595	0.003428869	0.003107328	0.0027454123	0.0023452975	0.001905404
0.002502054	0.001854144	0.0013227686	0.00089361146	0.00055523217	0.000297077	0.000109199435	-1.5310943e-05	-8.240342e-05	-9.8861754e-05	-7.15591e-05	-3.3453107e-06	0.00010002032	0.00023527443	0.0003970079	0.0005823225	0.0007874556	0.0010087974	0.0012435727	0.0014887787	0.0017409064	0.0019969754	0.0022555105	0.002511695	0.0027647205	0.0030114874	0.0032512732	0.0034788065	0.0036937632	0.003893353	0.00407587	0.0042397007	0.0043829493	0.0045028254	0.0045975745	0.00466625	0.00470702	0.0047174357	0.004696239	0.0046430193	0.004555762	0.004432574	0.004273124	0.0040759854	0.0038402379	0.0035667308	0.0032527149	0.0029001683	0.0025074892	0.0020758063
0.0023667403	0.0017248392	0.0012001768	0.00077711046	0.0004431419	0.00019009411	7.2792172e-06	-0.00011191517	-0.00017499551	-0.00018731877	-0.00015517324	-8.3096325e-05	2.4572015e-05	0.0001636371	0.0003299266	0.0005185269	0.00072847307	0.00095394626	0.0011928454	0.0014426261	0.00169852	0.001959663	0.0022222511	0.002483841	0.0027421974	0.0029944032	0.0032386892	0.0034724623	0.0036929324	0.0038992912	0.0040886216	0.004258197	0.0044091456	0.004536286	0.00463821	0.0047147535	0.004763704	0.0047826804	0.004771203	0.0047257915	0.004646778	0.0045333207	0.0043834187	0.004195638	0.0039695576	0.0037047192	0.0034001619	0.0030561574	0.0026715808	0.0022482723
0.002228748	0.0015955754	0.0010769367	0.0006592423	0.00033105165	8.232519e-05	-9.5363706e-05	-0.00021022931	-0.00026857853	-0.0002762787	-0.00024045631	-0.00016349927	-5.202368e-05	9.112805e-05	0.00026078895	0.00045434013	0.0006679632	0.0008977242	0.0011417232	0.0013946779	0.00165556	0.0019213483	0.0021886267	0.0024549253	0.0027177818	0.002975665	0.003225021	0.0034645014	0.0036907643	0.0039038248	0.00409922	0.0042765886	0.004433129	0.004567545	0.0046773143	0.0047620013	0.004818633	0.0048460327	0.004842572	0.004806746	0.0047377534	0.0046333075	0.0044925846	0.0043145195	0.004098084	0.0038423836	0.0035480894	0.0032130033	0.00283828	0.0024233386
0.0020903386	0.0014637187	0.00095132366	0.00053974986	0.00021712482	-2.6114285e-05	-0.00019908324	-0.00030889735	-0.00036258996	-0.0003668517	-0.00032591447	-0.0002450645	-0.00012899935	1.7501414e-05	0.0001924336	0.00038914382	0.0006069541	0.0008410029	0.0010885485	0.0013457797	0.0016117543	0.0018823035	0.0021533258	0.0024253577	0.0026937313	0.0029564276	0.003210798	0.0034556352	0.0036886707	0.0039063767	0.004108887	0.0042929463	0.004455775	0.004597757	0.004715454	0.004807662	0.0048722066	0.0049079955	0.004913807	0.004886579	0.004827272	0.0047315657	0.004601065	0.004432708	0.004225917	0.003980726	0.0036957078	0.00337103	0.0030057095	0.0025998056
0.0019511916	0.0013307184	0.00082474947	0.00041909888	0.000102285296	-0.0001364015	-0.00030345097	-0.00040888786	-0.00045853108	-0.00045734644	-0.0004124567	-0.00032786652	-0.00020778552	-5.5789948e-05	0.00012186915	0.000323575	0.00054575875	0.00078339875	0.0010351539	0.0012966357	0.0015669242	0.0018412285	0.0021183416	0.002394367	0.0026672632	0.0029352568	0.0031955652	0.0034460947	0.003683675	0.0039078705	0.004116874	0.0043069087	0.0044776984	0.0046259016	0.0047514588	0.004851356	0.004924681	0.004968833	0.004982576	0.004965462	0.0049144514	0.004829712	0.004708033	0.0045497715	0.004353542	0.0041181482	0.0038431138	0.0035282262	0.003172867	0.0027773902
0.0018094406	0.0011962093	0.0006975271	0.00029718876	-1.3943762e-05	-0.00024675578	-0.00040995702	-0.0005100146	-0.0005546957	-0.0005496517	-0.0005007833	-0.000411354	-0.00028684363	-0.00013118237	5.1040202e-05	0.0002568476	0.00048278645	0.00072475895	0.0009807982	0.0012471862	0.0015216991	0.0018002689	0.0020811856	0.0023624822	0.0026411824	0.0029132552	0.0031790026	0.0034347773	0.0036785714	0.0039091073	0.0041231774	0.0043203235	0.004497703	0.004653584	0.0047859102	0.004893329	0.004974909	0.005027406	0.005050756	0.005042229	0.005001057	0.004925102	0.0048141256	0.004666008	0.004480049	0.0042548813	0.003990911	0.0036864914	0.003341373	0.0029558912
0.0016664118	0.001060199	0.0005681291	0.00017476454	-0.00013019517	-0.00035833195	-0.00051607937	-0.0006116256	-0.0006523803	-0.00064240396	-0.0005886629	-0.00049491227	-0.00036678836	-0.00020736828	-2.0902604e-05	0.00018874928	0.00041891634	0.0006658137	0.0009261258	0.0011965483	0.001475323	0.001757998	0.0020442866	0.0023296736	0.0026126541	0.0028906614	0.0031610727	0.0034225658	0.003672041	0.0039080754	0.00412846	0.004332442	0.0045161545	0.0046795346	0.0048194565	0.0049348474	0.00502412	0.0050844923	0.0051168315	0.0051179007	0.005086083	0.0050203763	0.0049186796	0.004780665	0.004604783	0.004390985	0.0041377507	0.003844276	0.0035106726	0.003134966
0.0015224144	0.0009239204	0.00043740124	5.0365925e-05	-0.00024883822	-0.000470642	-0.00062362105	-0.0007146299	-0.00074999034	-0.0007358864	-0.00067762285	-0.000579983	-0.0004474856	-0.0002837032	-9.2912465e-05	0.00012113154	0.00035481527	0.0006057024	0.0008700229	0.0011453852	0.0014274381	0.0017156824	0.0020054206	0.002296172	0.0025838912	0.002867017	0.0031421632	0.003409464	0.0036650747	0.0039065666	0.004133258	0.004342824	0.0045333616	0.0047032945	0.0048506893	0.004974358	0.0050711744	0.0051405244	0.005181279	0.005191654	0.0051685013	0.005112905	0.005021628	0.004894983	0.004730154	0.004526403	0.004283577	0.0040012375	0.0036781915	0.003313858
0.0013774931	0.0007854961	0.00030704215	-7.357076e-05	-0.00036768988	-0.00058455765	-0.0007316023	-0.0008181408	-0.00084827095	-0.000830248	-0.0007669702	-0.0006650835	-0.0005287677	-0.0003607981	-0.00016635656	5.1930547e-05	0.0002901964	0.00054441765	0.00081347674	0.001093071	0.0013795681	0.0016717948	0.001966115	0.0022612102	0.0025538392	0.0028417632	0.0031235851	0.003394626	0.0036555082	0.0039032362	0.004136052	0.0043521337	0.004549347	0.004726909	0.004880823	0.005011808	0.0051169097	0.005194597	0.0052443594	0.0052636787	0.0052502304	0.0052040815	0.0051233843	0.0050065517	0.00485269	0.0046603456	0.0044289604	0.0041577965	0.0038470067	0.0034935474
0.0012302697	0.00064726546	0.00017489865	-0.00019987673	-0.0004876554	-0.0006987974	-0.00084111094	-0.00092202425	-0.00094813854	-0.000924699	-0.0008570701	-0.00075109303	-0.00061021745	-0.00043793023	-0.00023897365	-1.6931444e-05	0.00022565201	0.0004839562	0.0007566437	0.0010399595	0.0013312958	0.001627449	0.0019266941	0.0022266544	0.002523806	0.0028159916	0.003101986	0.0033797473	0.0036458522	0.0038993396	0.0041383505	0.004360065	0.0045637973	0.004747562	0.004909508	0.005048588	0.0051604845	0.005247552	0.0053056814	0.005333755	0.0053300634	0.0052935258	0.005223207	0.0051169395	0.0049736537	0.004792191	0.004573159	0.004313443	0.0040126406	0.0036727488
0.0010834076	0.0005075261	4.2315573e-05	-0.00032656267	-0.0006079376	-0.00081337243	-0.00095018744	-0.0010264143	-0.0010479391	-0.0010199621	-0.0009481162	-0.00083743036	-0.0006917417	-0.00051612407	-0.00031313673	-8.7440014e-05	0.00015926734	0.00042277575	0.00069884583	0.0009865128	0.0012821145	0.0015831701	0.0018860884	0.0021904819	0.0024922825	0.0027898252	0.0030804425	0.0033631846	0.0036347061	0.0038939454	0.004138358	0.004367385	0.0045771822	0.0047677197	0.004936628	0.0050827526	0.005203996	0.005298849	0.005365126	0.0054026432	0.0054075047	0.0053818524	0.0053213164	0.0052258335	0.00509331	0.004923634	0.0047152117	0.004467845	0.004178889	0.0038504973
0.0009346828	0.00036681816	-9.1694295e-05	-0.00045298412	-0.0007299185	-0.000928618	-0.0010606796	-0.0011316314	-0.0011481941	-0.001115568	-0.0010398999	-0.0009249523	-0.00077492744	-0.00059438497	-0.00038756058	-0.00015675649	9.2968345e-05	0.00036058575	0.00064103305	0.0009324327	0.0012327991	0.0015376434	0.001845479	0.0021537058	0.0024605766	0.0027627014	0.0030585378	0.0033459961	0.0036231317	0.0038878731	0.0041385144	0.004372593	0.004589062	0.0047862493	0.0049621873	0.0051157735	0.0052441545	0.005347915	0.005422268	0.0054684095	0.0054840073	0.0054672025	0.005417127	0.0053322613	0.005210936	0.0050525516	0.004855741	0.0046201833	0.004344169	0.00402762
0.0007862635	0.0002252832	-0.00022615865	-0.0005815178	-0.0008508265	-0.0010449663	-0.0011709183	-0.0012371987	-0.001249142	-0.0012117177	-0.001131095	-0.0010114089	-0.0008575916	-0.0006730482	-0.00046239048	-0.0002271384	2.6438385e-05	0.0002979748	0.000582546	0.00087824836	0.0011825487	0.0014915429	0.0018042885	0.0021173991	0.0024281666	0.002734948	0.003035795	0.0033278018	0.0036101937	0.0038800798	0.004136376	0.0043770224	0.0045997053	0.0048034936	0.0049864464	0.00514723	0.0052836873	0.0053943656	0.005478464	0.005533237	0.005557973	0.0055508576	0.0055107474	0.0054362677	0.0053270273	0.005179554	0.0049951486	0.004770875	0.004507143	0.0042025223
0.00063602254	8.352101e-05	-0.00036092848	-0.0007094145	-0.00097335875	-0.0011618361	-0.0012826473	-0.0013431385	-0.0013496876	-0.0013079122	-0.0012227446	-0.0010990873	-0.0009415746	-0.0007525757	-0.00053764135	-0.00029798597	-3.983453e-05	0.00023527816	0.00052350387	0.0008246191	0.0011316389	0.0014454573	0.0017621331	0.0020793006	0.0023940094	0.0027062036	0.0030115396	0.003309168	0.003596682	0.0038721077	0.004133839	0.0043803863	0.004608743	0.0048189424	0.0050090253	0.0051771626	0.0053208396	0.005440131	0.0055315644	0.005595587	0.0056302026	0.0056326427	0.005602941	0.005539354	0.005440265	0.005304355	0.005131468	0.0049196333	0.004668206	0.004377257
0.00048496574	-5.9120357e-05	-0.0004963875	-0.000838615	-0.0010963976	-0.0012788773	-0.0013942346	-0.0014500692	-0.0014512613	-0.0014044344	-0.0013154745	-0.0011867881	-0.0010241419	-0.0008317679	-0.000612095	-0.00036955252	-0.00010700151	0.00017209724	0.00046474487	0.0007692091	0.0010815486	0.0013987981	0.0017200336	0.0020411164	0.0023613796	0.0026768968	0.0029873587	0.0032897666	0.0035820939	0.0038626902	0.004130777	0.0043819137	0.0046177693	0.004834123	0.0050307363	0.00520562	0.0053567663	0.005483415	0.0055837445	0.005656775	0.0057002343	0.005712196	0.0056926385	0.0056394674	0.005551625	0.0054273456	0.0052654073	0.005066905	0.004827913	0.00455001
0.00033427775	-0.00020323694	-0.0006325096	-0.0009679124	-0.001219593	-0.0013957322	-0.0015060827	-0.0015566126	-0.0015535578	-0.0015014932	-0.0014075041	-0.0012748763	-0.0011081994	-0.0009111911	-0.0006877333	-0.00044070184	-0.00017445534	0.00010918453	0.00040546805	0.00071392953	0.0010299645	0.0013519935	0.0016769171	0.002002757	0.0023261905	0.0026475675	0.002962429	0.0032697506	0.0035670362	0.0038525835	0.004125815	0.004383445	0.004624814	0.0048479214	0.005050596	0.005232144	0.005391158	0.005525831	0.0056346357	0.0057152994	0.005767856	0.005790472	0.0057801157	0.0057380386	0.005660489	0.005548205	0.0053979494	0.005211603	0.004985012	0.004719399
0.00018187985	-0.00034690276	-0.00076884776	-0.0010972098	-0.0013427734	-0.0015142411	-0.0016177744	-0.0016630068	-0.0016552284	-0.0015991479	-0.0015005246	-0.001362972	-0.0011918768	-0.0009904876	-0.0007631704	-0.0005123839	-0.00024214014	4.529953e-05	0.00034632906	0.0006581545	0.0009788126	0.0013046451	0.0016337298	0.0019633956	0.0022917762	0.0026175678	0.0029364415	0.003248632	0.003551066	0.0038418248	0.0041202717	0.0043834522	0.0046309084	0.004860025	0.0050694905	0.0052573457	0.0054232515	0.0055661537	0.0056822	0.0057721734	0.0058341324	0.0058653206	0.0058654547	0.005833473	0.0057670176	0.005666338	0.0055286586	0.0053538643	0.0051398873	0.0048875846
2.9683113e-05	-0.00049071014	-0.0009056628	-0.001227349	-0.0014669895	-0.0016319603	-0.0017306283	-0.0017702952	-0.0017571226	-0.0016962737	-0.0015931576	-0.0014514476	-0.0012756586	-0.0010702536	-0.0008383021	-0.00058382004	-0.00030933693	-1.776591e-05	0.00028681383	0.0006027967	0.0009263046	0.001256831	0.0015903823	0.0019246191	0.002256751	0.0025863014	0.0029104054	0.0032267794	0.0035339855	0.0038306527	0.004113909	0.0043826625	0.004635453	0.004870586	0.005086817	0.0052820034	0.0054547265	0.00560493	0.0057293624	0.005827572	0.00589728	0.005938392	0.005948253	0.0059266277	0.005871732	0.005781051	0.00565587	0.0054930113	0.0052928813	0.005053103
-0.00012279674	-0.0006353259	-0.0010426939	-0.0013577193	-0.0015906245	-0.0017497092	-0.0018429011	-0.0018776059	-0.0018589124	-0.0017935783	-0.0016859025	-0.001539506	-0.0013600737	-0.0011498034	-0.000914149	-0.0006549582	-0.00037623942	-8.170307e-05	0.00022730976	0.00054745376	0.00087509304	0.001209069	0.0015464649	0.0018845685	0.0022212788	0.0025555268	0.0028839596	0.003205128	0.0035171285	0.0038180463	0.0041064136	0.0043812245	0.004639309	0.00488057	0.005103085	0.0053039864	0.0054849796	0.0056421384	0.0057743564	0.0058806203	0.0059597194	0.006009411	0.0060293637	0.0060172975	0.0059729964	0.005894594	0.0057809353	0.005630601	0.00544269	0.0052165017
-0.00027620792	-0.0007801503	-0.0011807457	-0.0014887676	-0.0017150268	-0.0018675774	-0.0019558445	-0.0019848049	-0.0019613206	-0.0018907636	-0.0017791837	-0.0016274527	-0.001443699	-0.0012301356	-0.0009898916	-0.00072683394	-0.000444334	-0.0001449883	0.00016796961	0.0004917383	0.0008239001	0.0011616535	0.0015031397	0.0018454343	0.0021862462	0.0025246106	0.0028566644	0.0031825975	0.0034988709	0.0038053133	0.004098583	0.0043774843	0.0046423078	0.0048890226	0.0051174797	0.0053257234	0.0055132434	0.0056769736	0.005817253	0.0059317388	0.00601884	0.0060782656	0.0061075985	0.00610606	0.0060727037	0.0060049407	0.005902689	0.0057642087	0.005589299	0.0053765923
-0.00042894855	-0.0009253621	-0.0013180375	-0.0016192943	-0.0018394142	-0.0019862428	-0.002068378	-0.0020914897	-0.002063483	-0.0019880533	-0.0018701851	-0.0017153621	-0.0015274733	-0.0013089478	-0.0010651723	-0.0007973984	-0.0005118549	-0.0002075322	0.000108256936	0.00043618307	0.00077217445	0.0011142269	0.0014585331	0.0018048845	0.0021501072	0.0024926178	0.0028294437	0.0031593554	0.0034807026	0.0037916638	0.004090458	0.0043750964	0.00464445	0.004896965	0.0051312335	0.005345244	0.0055399314	0.0057108924	0.0058582723	0.0059810355	0.0060771666	0.006144624	0.0061843693	0.0061923116	0.0061693415	0.0061127134	0.00602217	0.005895965	0.0057331845	0.0055331364
-0.00058314204	-0.0010709986	-0.0014562905	-0.0017505139	-0.001963541	-0.0021042302	-0.002180539	-0.0021985322	-0.0021653548	-0.0020853207	-0.001963541	-0.0018036142	-0.001611419	-0.0013889298	-0.0011403412	-0.0008689314	-0.0005787313	-0.00027118996	4.882738e-05	0.00038018823	0.0007203184	0.0010655113	0.0014150366	0.0017652065	0.0021140166	0.0024608262	0.0028018989	0.0031365938	0.003462568	0.0037776418	0.0040808693	0.0043705218	0.0046450496	0.004903905	0.0051435083	0.0053650625	0.00556447	0.005743157	0.005898364	0.006028671	0.006132953	0.0062095113	0.0062580444	0.0062760673	0.006263487	0.0062173083	0.006138861	0.006024394	0.0058741756	0.0056881383
-0.00073578954	-0.0012166724	-0.0015935302	-0.0018805563	-0.002087459	-0.0022220165	-0.0022922903	-0.0023059696	-0.002267234	-0.002182044	-0.0020554438	-0.0018914118	-0.0016937405	-0.0014669374	-0.0012151673	-0.00093974173	-0.0006456822	-0.00033482537	-1.0713935e-05	0.0003246814	0.0006686188	0.0010178573	0.0013709366	0.0017255843	0.00207901	0.0024292357	0.0027748346	0.0031138398	0.0034431182	0.0037628934	0.004071366	0.0043656416	0.004645668	0.004909303	0.005155664	0.005382389	0.005589418	0.005774129	0.0059354827	0.0060739443	0.0061867423	0.0062720813	0.006329689	0.0063577853	0.006354712	0.006319687	0.006252203	0.0061493963	0.0060125776	0.00583845
-0.00089015067	-0.0013614371	-0.0017321333	-0.0020117983	-0.002211608	-0.0023404062	-0.0024048612	-0.0024131835	-0.0023690537	-0.0022794008	-0.0021475255	-0.0019790605	-0.0017771125	-0.0015464872	-0.0012901649	-0.0010108724	-0.00071266294	-0.00039759278	-6.957725e-05	0.0002693273	0.0006173663	0.0009699203	0.0013264418	0.0016846396	0.002042234	0.002397135	0.0027462654	0.0030892119	0.0034235045	0.0037486553	0.004060682	0.0043603703	0.0046455003	0.0049141943	0.0051658005	0.0053986832	0.005610898	0.0058032386	0.005972497	0.0061177947	0.0062384456	0.006332021	0.006398808	0.0064360313	0.0064431727	0.0064187385	0.006362397	0.006272819	0.0061466508	0.005986128
-0.0010434017	-0.0015065596	-0.0018689632	-0.002141878	-0.002335742	-0.0024577603	-0.0025168955	-0.0025195032	-0.0024700165	-0.002374947	-0.002239406	-0.0020660833	-0.0018602982	-0.0016248673	-0.0013643503	-0.001081109	-0.00077875704	-0.0004603304	-0.00012847409	0.00021496415	0.0005654767	0.00092319027	0.001283478	0.0016459115	0.0020061918	0.0023646206	0.0027187988	0.003064897	0.0034041218	0.003733322	0.0040499642	0.004353963	0.0046446547	0.0049186125	0.005175311	0.0054141395	0.005632635	0.005830895	0.0060073547	0.006160233	0.0062882304	0.006390147	0.006465476	0.0065120794	0.006529551	0.0065159425	0.0064698644	0.006391447	0.0062786266	0.0061301067
-0.0011971518	-0.0016519204	-0.0020069033	-0.0022729114	-0.0024591684	-0.0025756508	-0.0026289448	-0.0026256964	-0.002571553	-0.0024721175	-0.0023304895	-0.0021530166	-0.0019427985	-0.0017030761	-0.001438573	-0.0011508986	-0.000845246	-0.00052164495	-0.0001860708	0.00016007945	0.0005150512	0.00087568164	0.001239948	0.0016056262	0.0019703954	0.0023330487	0.002690658	0.0030411854	0.0033837669	0.003717374	0.004039068	0.0043474175	0.004642442	0.0049217567	0.005183853	0.005428627	0.005653862	0.005857177	0.0060403496	0.00620063	0.006336041	0.0064465255	0.0065305196	0.0065862387	0.006612856	0.0066093877	0.006574653	0.00650765	0.0064068176	0.0062709562
-0.0013506413	-0.0017970502	-0.0021438673	-0.0024027005	-0.0025828704	-0.0026929379	-0.0027400628	-0.0027310029	-0.0026721135	-0.0025673285	-0.0024213046	-0.0022395551	-0.0020244345	-0.0017810985	-0.0015117228	-0.0012211204	-0.0009105131	-0.00058427453	-0.00024520233	0.0001048781	0.00046423823	0.0008290969	0.0011970475	0.001565855	0.0019350201	0.0023008585	0.002661787	0.0030169524	0.0033641867	0.003700506	0.004026931	0.004340753	0.0046397783	0.0049245507	0.005191561	0.0054417104	0.0056728646	0.005882781	0.006072171	0.0062393136	0.0063821077	0.006500587	0.00659281	0.0066572987	0.0066934973	0.006699864	0.006676439	0.0066206343	0.0065314174	0.006408453
-0.0015045926	-0.0019420609	-0.002281651	-0.0025326833	-0.0027057603	-0.0028096586	-0.0028517023	-0.0028368905	-0.0027720332	-0.0026621148	-0.0025121123	-0.0023250654	-0.0021059513	-0.001857847	-0.0015850142	-0.0012902692	-0.0009759888	-0.0006460026	-0.00030262396	5.1766634e-05	0.00041408092	0.00078245625	0.001153715	0.0015268475	0.0018991642	0.0022687502	0.0026337467	0.002992455	0.0033436567	0.003685005	0.004015133	0.004333142	0.004637439	0.0049256273	0.0051987693	0.0054540597	0.005690094	0.005906541	0.006103087	0.00627644	0.0064260215	0.006552674	0.006652776	0.0067261383	0.006772142	0.0067891814	0.0067750216	0.006730579	0.0066529997	0.006542675
-0.001657255	-0.0020862296	-0.0024170876	-0.0026618764	-0.0028284267	-0.0029266104	-0.0029620752	-0.0029416978	-0.0028723776	-0.0027567148	-0.0026021153	-0.0024107248	-0.0021878555	-0.0019349754	-0.001657553	-0.0013590157	-0.0010412037	-0.0007067695	-0.00035969168	-2.488494e-06	0.0003641285	0.0007351823	0.0011114925	0.0014877021	0.0018639751	0.0022375658	0.0026059225	0.0029691197	0.0033234023	0.0036688223	0.0040032975	0.0043250583	0.0046338327	0.0049275234	0.0052049384	0.0054647774	0.00570732	0.0059300736	0.0061315782	0.0063119642	0.006469097	0.00660228	0.0067105517	0.0067932233	0.006847959	0.0068743005	0.0068709664	0.0068369247	0.0067709833	0.0066724494
-0.0018101409	-0.0022304207	-0.0025535524	-0.0027905703	-0.0029506087	-0.0030421764	-0.0030716658	-0.0030463636	-0.0029713288	-0.0028516427	-0.0026909262	-0.0024955422	-0.0022678599	-0.0020113736	-0.0017295256	-0.001426734	-0.001104705	-0.00076753646	-0.00041579455	-5.4582953e-05	0.00031468272	0.0006894581	0.001068227	0.0014495626	0.0018291846	0.002205845	0.0025783964	0.0029444844	0.0033027716	0.0036523677	0.0039901882	0.004317485	0.004629474	0.0049281493	0.0052105635	0.005476203	0.0057234988	0.005951654	0.0061594434	0.006345637	0.00651012	0.0066503957	0.0067670234	0.0068576224	0.0069210418	0.006956663	0.0069633573	0.0069400296	0.006885767	0.0067993663
-0.0019626617	-0.0023741499	-0.002689153	-0.0029196814	-0.0030726567	-0.0031575337	-0.0031814203	-0.0031509101	-0.0030698478	-0.0029446557	-0.002779588	-0.0025794283	-0.0023476258	-0.0020866022	-0.0018009916	-0.0014940351	-0.0011684671	-0.0008267984	-0.00047251955	-0.00010742247	0.00026591867	0.0006447099	0.0010273233	0.001411315	0.0017943494	0.002174966	0.0025508925	0.0029211268	0.0032831654	0.0036358722	0.003978055	0.004308399	0.0046259537	0.0049289167	0.0052155033	0.00548606	0.0057385303	0.0059718825	0.00618561	0.006378982	0.006549351	0.0066968948	0.006820809	0.006919086	0.0069914684	0.0070366375	0.007053677	0.0070402212	0.006997306	0.0069220737
-0.002114281	-0.002517186	-0.0028246567	-0.003046833	-0.0031934679	-0.0032723323	-0.003290534	-0.0032535866	-0.0031673387	-0.0030377582	-0.0028683767	-0.0026634037	-0.0024270788	-0.0021616146	-0.0018717498	-0.0015610754	-0.001231499	-0.0008861497	-0.00052800775	-0.00015867129	0.00021737441	0.000600256	0.0009856224	0.0013730414	0.001760412	0.0021436736	0.0025233105	0.0028965697	0.003262747	0.003619492	0.003965687	0.004300099	0.004621472	0.0049281158	0.00522035	0.005494464	0.0057527646	0.005991634	0.006210897	0.006409589	0.006586604	0.0067415573	0.006872408	0.006979231	0.0070598125	0.007113822	0.0071397126	0.007137254	0.007105708	0.0070419125
-0.002266042	-0.0026608482	-0.002959706	-0.0031739548	-0.0033137724	-0.0033868775	-0.0033983588	-0.003356263	-0.0032653809	-0.003130056	-0.0029554665	-0.0027462095	-0.0025039092	-0.0022357032	-0.0019419864	-0.0016271845	-0.0012933686	-0.0009448007	-0.00058192015	-0.00021047518	0.00016982853	0.0005551353	0.0009453185	0.0013356693	0.0017254464	0.0021133125	0.0024961159	0.0028739758	0.0032430775	0.0036039464	0.0039534494	0.0042914934	0.004616592	0.0049283095	0.0052240565	0.00550355	0.0057661124	0.006010182	0.0062353313	0.0064394623	0.0066231415	0.0067849793	0.0069228634	0.007036958	0.0071258023	0.0071886145	0.0072246604	0.007231906	0.007209312	0.0071580596
-0.0024166554	-0.002802141	-0.0030931756	-0.0033011362	-0.0034340024	-0.003499888	-0.003505759	-0.0034583583	-0.0033621863	-0.0032211617	-0.0030419752	-0.0028283373	-0.0025820285	-0.0023090169	-0.002011314	-0.0016923696	-0.0013546944	-0.0010018051	-0.0006367937	-0.0002609305	0.00012316182	0.000512138	0.0009044111	0.001298748	0.0016922206	0.0020830743	0.0024697557	0.0028503686	0.0032230318	0.0035872571	0.0039408505	0.00428278	0.0046122707	0.0049271584	0.0052270405	0.0055111796	0.0057785287	0.0060281307	0.00625797	0.006468095	0.0066576265	0.006825831	0.006970763	0.007092394	0.0071889684	0.0072610155	0.007305499	0.007322613	0.007310629	0.007270079
-0.0025669783	-0.0029432997	-0.003227286	-0.003427416	-0.003553614	-0.003612876	-0.0036123917	-0.0035590604	-0.0034570247	-0.0033129305	-0.0031279624	-0.0029090121	-0.0026592463	-0.0023816526	-0.0020797625	-0.0017564669	-0.0014157519	-0.0010592416	-0.0006902814	-0.00031017885	7.6603144e-05	0.00046961382	0.00086575	0.0012632459	0.0016594939	0.0020534657	0.0024436824	0.0028276928	0.0032034777	0.0035712644	0.003928926	0.004273936	0.004607048	0.0049273856	0.00523011	0.005519133	0.0057905093	0.006044615	0.006279081	0.0064951107	0.006691225	0.0068654604	0.0070173964	0.0071457326	0.0072508752	0.0073298328	0.007383324	0.0074097738	0.0074085556	0.007378351
-0.0027163252	-0.0030841827	-0.0033600256	-0.003552325	-0.003671497	-0.0037246197	-0.0037187263	-0.0036591664	-0.0035519302	-0.0034014732	-0.0032132342	-0.0029889569	-0.0027350783	-0.0024532527	-0.002147399	-0.0018202737	-0.0014755353	-0.0011144876	-0.00074174255	-0.00035954267	3.0692667e-05	0.0004277043	0.0008263476	0.0012277327	0.0016273372	0.0020253472	0.0024178475	0.0028055422	0.003184434	0.0035560243	0.00391645	0.00426564	0.0046023913	0.004924778	0.0052338056	0.005525958	0.005801454	0.006060276	0.0063009188	0.006522011	0.006723333	0.006903816	0.007061228	0.0071972758	0.0073097534	0.0073964037	0.007459238	0.00749493	0.0075036585	0.0074834675
-0.002864942	-0.003224574	-0.0034919232	-0.0036769956	-0.0037892535	-0.00383538	-0.0038238987	-0.0037586838	-0.0036462992	-0.0034908503	-0.003296569	-0.0030685961	-0.002809815	-0.0025237948	-0.002213724	-0.0018830523	-0.0015343055	-0.0011704564	-0.0007941425	-0.00040746853	-1.3221055e-05	0.0003862679	0.0007894486	0.0011926554	0.001595661	0.0019961372	0.002393145	0.002783209	0.0031659268	0.0035402179	0.0039044656	0.0042574927	0.0045969635	0.0049232654	0.0052360706	0.005533058	0.0058133267	0.0060760155	0.0063210875	0.0065477155	0.006753918	0.0069394633	0.0071046464	0.007247474	0.007366553	0.0074613877	0.0075328946	0.0075770393	0.0075949505	0.0075856075
-0.0030126944	-0.0033638477	-0.0036226735	-0.0038010776	-0.0039054975	-0.0039462894	-0.0039273575	-0.003857173	-0.0037393346	-0.0035781935	-0.0033793598	-0.0031470805	-0.0028837696	-0.0025934204	-0.0022795722	-0.0019444674	-0.0015924498	-0.0012248531	-0.0008447096	-0.00045442954	-5.723536e-05	0.00034558773	0.0007518381	0.0011589751	0.0015651733	0.0019691885	0.002367787	0.002762314	0.0031482056	0.0035257824	0.0038924366	0.004248321	0.0045921616	0.004922744	0.005238559	0.0055385567	0.00582318	0.0060908943	0.0063399114	0.006571736	0.0067832842	0.006974604	0.007145364	0.0072950236	0.007421475	0.00752455	0.007602252	0.007656183	0.007682897	0.007683888
-0.0031604543	-0.0035022646	-0.0037529096	-0.0039234534	-0.0040214807	-0.004055202	-0.0040314794	-0.003954068	-0.0038305745	-0.003665194	-0.0034619868	-0.0032240301	-0.0029561892	-0.0026618093	-0.002343446	-0.0020053163	-0.0016487613	-0.0012775362	-0.00089482963	-0.0005011037	-0.00010019168	0.0003060326	0.0007152483	0.0011256933	0.0015354343	0.0019418783	0.002344735	0.0027411357	0.0031303912	0.0035109594	0.0038818084	0.004240155	0.004587576	0.004921742	0.0052407905	0.005544916	0.0058328733	0.0061051734	0.006359361	0.0065941624	0.006811578	0.0070087425	0.0071856417	0.0073413663	0.0074737296	0.0075837784	0.007670637	0.007733103	0.0077686124	0.0077788383
-0.0033061877	-0.0036389306	-0.0038823113	-0.004044786	-0.0041360706	-0.0041630566	-0.004133053	-0.0040504187	-0.0039217398	-0.0037516505	-0.0035419986	-0.0033004284	-0.0030284151	-0.0027288347	-0.0024069473	-0.0020651594	-0.0017051771	-0.0013299212	-0.00094270706	-0.0005458668	-0.00014236197	0.00026724115	0.0006801002	0.001093097	0.0015057325	0.0019155107	0.0023215972	0.0027209371	0.0031133965	0.0034972504	0.0038702376	0.0042331144	0.004583508	0.0049202964	0.0052433163	0.0055509917	0.0058435835	0.006118845	0.0063773617	0.006617438	0.0068389736	0.007041957	0.007223606	0.007384401	0.0075247213	0.0076416656	0.0077351145	0.007805478	0.0078506805	0.007870261
-0.0034514964	-0.0037752613	-0.004009895	-0.0041652247	-0.0042504	-0.0042700246	-0.0042337403	-0.004145652	-0.0040114596	-0.00383576	-0.0036226064	-0.003375709	-0.0030987635	-0.0027959943	-0.0024693608	-0.0021236166	-0.0017599016	-0.0013810545	-0.0009903163	-0.0005906746	-0.00018278137	0.00022974983	0.0006443709	0.0010608435	0.0014772117	0.001889959	0.002298057	0.0027017593	0.0030968934	0.0034834072	0.0038598217	0.004224837	0.0045788474	0.004919097	0.005245555	0.0055566393	0.005853135	0.006132316	0.0063946396	0.0066391304	0.0068653487	0.007072758	0.0072603934	0.0074267387	0.0075739548	0.0076973476	0.007799156	0.007876463	0.00793016	0.007957995
-0.003595844	-0.0039108023	-0.0041368008	-0.0042850897	-0.0043624714	-0.0043763295	-0.004333578	-0.00423982	-0.0041001365	-0.0039194375	-0.0037005693	-0.0034492165	-0.003168419	-0.0028614178	-0.0025312006	-0.0021806061	-0.001812607	-0.0014310628	-0.0010370538	-0.000633575	-0.00022266805	0.0001927428	0.00061156973	0.0010318048	0.0014499575	0.0018654056	0.0022770576	0.0026831217	0.0030806325	0.0034708418	0.0038497671	0.0042184964	0.0045750774	0.0049188174	0.005247716	0.005562015	0.0058621652	0.0061447285	0.0064110383	0.0066600777	0.006890271	0.007103417	0.007296033	0.007469274	0.007620644	0.007751249	0.00785923	0.007944789	0.008006331	0.008043498
-0.0037384033	-0.004044831	-0.0042627826	-0.004403338	-0.004474014	-0.0044812933	-0.0044322386	-0.0043327287	-0.0041876063	-0.0040015206	-0.0037777126	-0.0035225302	-0.0032363236	-0.0029255822	-0.002590537	-0.0022368655	-0.0018656775	-0.001480192	-0.0010821	-0.000675343	-0.0002613105	0.00015742704	0.0005787313	0.0010020174	0.001423426	0.0018423051	0.002256237	0.0026646815	0.003065858	0.0034578815	0.0038402565	0.004212126	0.004570987	0.0049170777	0.005250007	0.005568173	0.0058704056	0.006157849	0.006427482	0.0066803396	0.006916076	0.00713253	0.007330738	0.0075082034	0.007666696	0.0078028664	0.007917825	0.008010577	0.008080047	0.0081253685
-0.0038808435	-0.0041776076	-0.004388295	-0.0045202896	-0.0045839176	-0.0045848116	-0.0045298263	-0.0044243336	-0.0042737797	-0.0040818304	-0.0038542077	-0.0035940632	-0.0033040717	-0.0029882863	-0.0026493147	-0.0022916198	-0.0019168109	-0.0015275553	-0.0011263341	-0.0007160306	-0.00029896945	0.0001225546	0.00054777414	0.0009727776	0.0013973527	0.0018191747	0.0022356845	0.002647128	0.0030510165	0.0034462512	0.0038319305	0.004205875	0.0045680925	0.0049167983	0.005252581	0.0055737086	0.005880393	0.0061701797	0.006443739	0.0067008324	0.0069393404	0.0071605854	0.007363446	0.0075466	0.007709928	0.007853024	0.007974215	0.008073822	0.008151028	0.008204799
-0.004021533	-0.0043100715	-0.004511252	-0.004636608	-0.004693188	-0.0046877936	-0.0046261624	-0.00451494	-0.004358776	-0.0041623116	-0.0039296	-0.0036642551	-0.0033696815	-0.0030495003	-0.0027072728	-0.0023450553	-0.0019663274	-0.0015739352	-0.0011692271	-0.00075576454	-0.00033576787	8.95001e-05	0.00051706657	0.0009467341	0.001373373	0.0017972849	0.002217207	0.0026312731	0.0030384585	0.0034355894	0.0038235188	0.0041997693	0.004565738	0.004917152	0.005255334	0.0055796616	0.005888663	0.006182242	0.006459728	0.0067195483	0.0069629997	0.0071882606	0.007395547	0.007583745	0.0077524483	0.007900987	0.008027926	0.008134924	0.008218747	0.0082810335
-0.0041607246	-0.0044402704	-0.0046340004	-0.004751712	-0.004800059	-0.004788175	-0.004720904	-0.0046042204	-0.0044425353	-0.0042405203	-0.004002601	-0.0037325025	-0.003433831	-0.0031095669	-0.0027634874	-0.0023975521	-0.0020152405	-0.0016195029	-0.0012109578	-0.0007946789	-0.00037103146	5.70938e-05	0.0004882924	0.00092000514	0.0013497062	0.0017770194	0.0021993257	0.0026156902	0.0030250177	0.0034255013	0.0038158223	0.0041960664	0.004563134	0.0049177	0.005258672	0.005585596	0.00589766	0.0061939433	0.0064745955	0.006738782	0.006985273	0.007215239	0.0074268095	0.0076194257	0.0077931583	0.007947411	0.008080792	0.008193772	0.008284982	0.008354284
-0.0042987913	-0.004569523	-0.004755333	-0.0048649386	-0.0049068183	-0.004888363	-0.004814595	-0.0046918914	-0.0045245215	-0.004317336	-0.004074827	-0.0038002953	-0.0034967512	-0.0031692088	-0.002818413	-0.0024483502	-0.0020621493	-0.0016626045	-0.0012516305	-0.0008311868	-0.00040464848	2.6930124e-05	0.00046044216	0.0008933507	0.0013273917	0.0017571561	0.0021830052	0.0026016682	0.0030134246	0.0034166016	0.003809467	0.0041911528	0.0045613423	0.004918769	0.0052626953	0.0055922903	0.005906932	0.0062068664	0.0064898953	0.0067576095	0.0070078783	0.007240638	0.0074565858	0.007653985	0.007832821	0.007991571	0.008131381	0.008250546	0.008348372	0.008424949
-0.0044357404	-0.004697606	-0.004874833	-0.0049769282	-0.0050116554	-0.004986219	-0.004906915	-0.0047782958	-0.0046056956	-0.0043931976	-0.004145734	-0.0038662031	-0.0035587102	-0.0032255948	-0.0028718784	-0.0024979487	-0.0021081045	-0.0017046183	-0.0012893379	-0.00086705387	-0.00043702498	-2.7939677e-06	0.00043381378	0.0008706674	0.0013063513	0.0017388016	0.0021667704	0.0025886185	0.0030031167	0.0034078918	0.0038036108	0.0041878857	0.0045598373	0.0049206614	0.0052659847	0.005598467	0.0059167035	0.0062185973	0.0065048374	0.006775584	0.0070292093	0.007266689	0.0074857473	0.0076871887	0.007870991	0.008034434	0.008180048	0.008305162	0.0084099285	0.008493435
-0.0045709983	-0.004823759	-0.0049924403	-0.005086571	-0.0051151663	-0.0050837845	-0.004997276	-0.0048628673	-0.004684463	-0.0044675246	-0.0042148978	-0.003930509	-0.0036189854	-0.0032814667	-0.002922751	-0.0025455356	-0.0021522418	-0.0017459393	-0.0013278723	-0.0009011775	-0.00046836957	-3.138557e-05	0.00040838867	0.00084813684	0.0012863874	0.001722075	0.0021516979	0.002576135	0.0029927008	0.003400132	0.003797967	0.0041850284	0.004560329	0.004922252	0.005271118	0.0056058876	0.0059258267	0.0062305145	0.006520048	0.006793853	0.007050786	0.0072913356	0.007514175	0.0077196024	0.007907271	0.008076776	0.008226268	0.008357402	0.008467905	0.008558385
-0.0047059953	-0.0049485266	-0.0051097646	-0.0051959306	-0.0052172095	-0.0051787496	-0.0050866753	-0.0049464256	-0.004762806	-0.0045402944	-0.00428237	-0.003993176	-0.003677398	-0.0033361763	-0.0029738694	-0.002592735	-0.0021956712	-0.0017845482	-0.001363717	-0.0009340197	-0.0004985705	-5.7950616e-05	0.00038401783	0.0008271821	0.0012678318	0.0017051883	0.0021387674	0.002564799	0.0029841848	0.0033942983	0.0037941635	0.0041831955	0.0045603625	0.0049251467	0.0052763037	0.0056133494	0.0059357397	0.0062428415	0.006535705	0.006812148	0.0070720017	0.0073154643	0.007542189	0.0077511184	0.007943615	0.0081174	0.008272082	0.00840858	0.008524898	0.008621704
-0.0048378035	-0.0050723404	-0.0052249357	-0.0053037703	-0.0053178594	-0.005272679	-0.0051738545	-0.005028039	-0.0048392713	-0.0046108738	-0.0043487772	-0.0040553436	-0.0037341118	-0.003389299	-0.003022261	-0.0026376247	-0.0022369847	-0.0018235743	-0.0013988316	-0.0009655133	-0.00052637607	-8.431077e-05	0.00036113337	0.00080715865	0.0012502559	0.0016907826	0.002126202	0.0025546849	0.0029757395	0.00338915	0.0037909076	0.004181884	0.004561618	0.0049283206	0.0052818805	0.0056212284	0.0059461854	0.006255742	0.0065506585	0.006829571	0.0070923828	0.007339336	0.007569179	0.0077826157	0.007978238	0.00815646	0.0083161965	0.008456934	0.008579865	0.008682184
-0.0049681887	-0.005194828	-0.0053391755	-0.0054100677	-0.0054163486	-0.0053648353	-0.005260229	-0.00510861	-0.0049131364	-0.0046804696	-0.004413992	-0.004115373	-0.0037897602	-0.0034411997	-0.0030703247	-0.002681449	-0.002276577	-0.0018594563	-0.0014317334	-0.000995934	-0.0005534589	-0.00010689348	0.00034024566	0.00078831613	0.0012343042	0.0016768575	0.0021152534	0.0025464743	0.002969388	0.003384307	0.0037894472	0.0041822456	0.0045635626	0.0049323663	0.00528837	0.0056295134	0.005956847	0.006269131	0.0065660737	0.006847389	0.0071133934	0.00736263	0.007596262	0.007812798	0.008012168	0.008193925	0.00835814	0.008504674	0.008632202	0.008740485
-0.0050989017	-0.005314596	-0.005451098	-0.0055141896	-0.0055136234	-0.005455591	-0.005344674	-0.0051869377	-0.004986286	-0.004748702	-0.0044764876	-0.00417351	-0.003843695	-0.0034901574	-0.003116034	-0.0027236044	-0.0023150966	-0.0018942505	-0.0014640167	-0.0010243356	-0.00057888776	-0.00013022497	0.00032055378	0.0007708259	0.0012198351	0.0016649626	0.0021052659	0.0025386736	0.0029648244	0.0033808723	0.0037882142	0.0041833892	0.004566755	0.0049378425	0.005295325	0.0056382343	0.0059676506	0.0062818006	0.0065810084	0.0068653896	0.0071340054	0.0073865503	0.007621996	0.007841896	0.008044269	0.008230645	0.008399792	0.0085507035	0.008682914	0.008797005
-0.0052261725	-0.0054341853	-0.0055610538	-0.0056173205	-0.005610615	-0.005544387	-0.005427055	-0.005263664	-0.005058244	-0.004814923	-0.0045377836	-0.0042301714	-0.0038960874	-0.0035389587	-0.0031591877	-0.0027631	-0.0023523346	-0.0019278899	-0.001493223	-0.0010510087	-0.0006029159	-0.00015099347	0.00030259416	0.0007553138	0.0012065917	0.0016543455	0.0020969026	0.0025326237	0.002960667	0.0033795312	0.0037880726	0.0041857474	0.0045711473	0.0049433894	0.005303014	0.0056480058	0.005979713	0.006295938	0.006597109	0.00688377	0.007154193	0.0074089095	0.0076477453	0.007870443	0.008077566	0.008266728	0.008438945	0.008594736	0.0087323375	0.008851178
-0.0053526014	-0.005550854	-0.005670257	-0.0057189614	-0.005703576	-0.005632028	-0.0055084378	-0.0053390115	-0.0051276684	-0.004879184	-0.0045966282	-0.004284434	-0.0039465576	-0.0035846233	-0.0032023564	-0.0028016642	-0.002386786	-0.0019590035	-0.001521349	-0.0010761917	-0.00062517077	-0.00017066672	0.00028602034	0.00074118003	0.0011950321	0.0016450025	0.002090171	0.0025273822	0.0029579736	0.0033781119	0.003788855	0.0041884407	0.004575491	0.004950337	0.0053114444	0.0056585707	0.0059918873	0.006310407	0.0066136196	0.006901834	0.0071750134	0.007432416	0.0076739863	0.007899143	0.008108571	0.008301798	0.008477766	0.008637741	0.008779522	0.00890404
-0.0054767355	-0.005666457	-0.0057776645	-0.005817771	-0.0057960153	-0.005717799	-0.005587563	-0.0054126903	-0.0051957816	-0.004942253	-0.0046560466	-0.004338458	-0.003995128	-0.0036292449	-0.0032424852	-0.002838254	-0.002419576	-0.0019886717	-0.0015480518	-0.0010994524	-0.00064615905	-0.00018824637	0.00027073547	0.00072916225	0.0011848435	0.0016369149	0.0020837523	0.002524346	0.0029564127	0.0033793226	0.003791403	0.00419287	0.004581712	0.00495784	0.005320903	0.0056699887	0.0060049705	0.0063249357	0.006630078	0.006920807	0.007195387	0.007455215	0.007698696	0.007927351	0.008139193	0.008335426	0.008515738	0.008678589	0.008825351	0.008953948
-0.005599655	-0.005779639	-0.005882442	-0.0059159696	-0.005886227	-0.0058011934	-0.0056657046	-0.0054839626	-0.005262196	-0.005003087	-0.004710734	-0.004389778	-0.004042439	-0.0036723316	-0.0032815933	-0.0028742105	-0.0024520904	-0.0020171031	-0.0015729293	-0.0011216551	-0.0006641969	-0.00020464882	0.0002568327	0.0007178746	0.0011757873	0.0016308874	0.002080176	0.0025218688	0.0029557198	0.003380742	0.003795579	0.004197303	0.0045889355	0.004966777	0.005331591	0.0056821853	0.006018512	0.00634031	0.006647676	0.0069396608	0.007216692	0.0074779764	0.007724423	0.007954631	0.008169774	0.0083686635	0.008552626	0.008719575	0.008870095	0.009002872
-0.0057197586	-0.00589104	-0.0059859306	-0.0060112923	-0.0059747472	-0.005883582	-0.005740568	-0.0055544823	-0.0053266287	-0.005062565	-0.004764788	-0.0044391304	-0.0040874183	-0.003712684	-0.00331828	-0.0029067174	-0.0024817362	-0.0020435974	-0.0015961602	-0.0011416078	-0.0006820336	-0.00021873042	0.00024467707	0.00070893764	0.0011689477	0.0016255863	0.0020777248	0.0025215	0.002957251	0.0033839978	0.0038005002	0.0042046197	0.0045968555	0.004977081	0.005342841	0.005695265	0.0060330853	0.006356295	0.006664768	0.0069595054	0.007237751	0.0075006858	0.007749155	0.007982343	0.008199587	0.008401666	0.008587662	0.008758742	0.008912217	0.009050429
-0.005838655	-0.006001577	-0.0060877055	-0.006106347	-0.006061949	-0.0059637576	-0.0058152303	-0.005621746	-0.005389005	-0.005119264	-0.0048177987	-0.0044874623	-0.0041305125	-0.0037522167	-0.0033536106	-0.0029391795	-0.002509907	-0.0020678565	-0.0016173869	-0.0011603311	-0.0006968826	-0.00023139268	0.00023407117	0.00070036575	0.0011640415	0.0016227812	0.002076432	0.0025219955	0.002960179	0.0033886172	0.0038056485	0.0042126514	0.0046068393	0.0049874634	0.0053549074	0.005708847	0.0060479864	0.006373536	0.006683305	0.0069789737	0.007259097	0.007523969	0.0077744722	0.008009419	0.008228779	0.008434039	0.008623291	0.00879642	0.00895495	0.009096153
-0.0059560165	-0.006109193	-0.0061871633	-0.006197661	-0.006147042	-0.006041251	-0.0058875605	-0.0056881383	-0.0054499954	-0.005174741	-0.00486809	-0.004533477	-0.004172273	-0.0037893727	-0.0033873543	-0.0029687956	-0.0025350302	-0.002090931	-0.0016374886	-0.0011765659	-0.00071132183	-0.00024298206	0.00022631511	0.0006938763	0.0011597872	0.0016210414	0.002076719	0.0025250576	0.0029644258	0.0033946633	0.003814213	0.0042217933	0.0046174526	0.0049997717	0.005368922	0.005723849	0.0060645156	0.0063906573	0.0067024343	0.0069992878	0.0072806105	0.007547699	0.007799253	0.008036263	0.008258585	0.008465484	0.008657314	0.008833863	0.008995149	0.009139635
-0.0060713887	-0.006215766	-0.0062854216	-0.006287791	-0.0062302724	-0.0061185807	-0.005957231	-0.005753219	-0.005508542	-0.0052284896	-0.0049168095	-0.0045775548	-0.0042121634	-0.0038249046	-0.003418617	-0.0029961467	-0.0025599077	-0.0021114275	-0.0016552731	-0.0011914894	-0.00072322786	-0.00025236607	0.000219699	0.0006895177	0.0011578202	0.0016213655	0.0020792596	0.002528742	0.0029699095	0.0034014843	0.0038229264	0.004232727	0.0046295933	0.0050134026	0.0053830817	0.0057396255	0.006080989	0.006409161	0.00672191	0.0070199445	0.0073035136	0.0075710565	0.007825103	0.0080633685	0.008287717	0.008496914	0.008690432	0.008869868	0.009034723	0.009183619
-0.006184593	-0.0063199103	-0.0063814893	-0.006376356	-0.0063111037	-0.006192684	-0.006025672	-0.00581491	-0.0055646747	-0.005280003	-0.0049636737	-0.004618779	-0.00424923	-0.0038581416	-0.003448397	-0.0030225813	-0.0025820509	-0.0021313354	-0.0016706884	-0.0012044609	-0.0007330254	-0.00025992095	0.000214573	0.0006884299	0.0011576936	0.0016230606	0.0020818561	0.002534002	0.002977822	0.0034110248	0.0038330592	0.0042439178	0.0046424977	0.005027935	0.005399376	0.005756784	0.006100565	0.006428834	0.0067422017	0.0070417114	0.007326003	0.007594958	0.007850267	0.008090995	0.008316316	0.008527432	0.008724164	0.008905768	0.0090732835	0.009225018
-0.0062962547	-0.0064231604	-0.0064758286	-0.0064622164	-0.00639084	-0.006265439	-0.006091647	-0.005875416	-0.0056201294	-0.0053296685	-0.005008228	-0.0046592206	-0.004285209	-0.0038902313	-0.0034764037	-0.0030458793	-0.002603121	-0.0021485388	-0.0016853064	-0.0012155697	-0.00074150413	-0.00026527792	0.00021154806	0.00068635866	0.0011587366	0.0016259067	0.0020874105	0.002541475	0.0029860772	0.0034212172	0.0038452707	0.0042574555	0.004657205	0.0050437227	0.005416427	0.00577477	0.006118793	0.0064493157	0.0067636743	0.0070636123	0.007349398	0.007619735	0.007876325	0.008117527	0.008344896	0.008557484	0.008757133	0.008941114	0.009110663	0.009265926
-0.006404996	-0.0065225884	-0.006568067	-0.0065471753	-0.0064684004	-0.0063354596	-0.006156206	-0.0059336796	-0.005672872	-0.0053781047	-0.0050513223	-0.00469698	-0.004319757	-0.003919363	-0.0035020635	-0.0030684918	-0.0026208535	-0.0021637455	-0.0016975328	-0.001224801	-0.00074876845	-0.00026924536	0.00020939112	0.00068800896	0.0011619031	0.0016313046	0.002094932	0.0025498047	0.0029967502	0.003433261	0.0038592257	0.0042728037	0.0046728775	0.0050610676	0.0054345317	0.005794473	0.00613923	0.006470192	0.006785497	0.007087063	0.007372778	0.0076449104	0.007901762	0.008144923	0.008374229	0.008588128	0.008789316	0.008975159	0.009147584	0.009306103
-0.0065122545	-0.006621197	-0.006657429	-0.0066291094	-0.006543167	-0.0064037964	-0.006218359	-0.0059907883	-0.0057237595	-0.005423084	-0.005092144	-0.0047334135	-0.004351154	-0.003947392	-0.0035248622	-0.0030887648	-0.0026380122	-0.0021768212	-0.0017077848	-0.0012322664	-0.00075246394	-0.00027117133	0.00020977855	0.0006896667	0.0011664331	0.0016381629	0.0021037385	0.0025604516	0.0030094422	0.0034473836	0.0038737766	0.0042884313	0.0046906173	0.0050792918	0.0054541156	0.005815029	0.0061604157	0.0064917393	0.0068083443	0.0071104094	0.0073974095	0.007670738	0.007928256	0.008172564	0.008402746	0.008619133	0.008820772	0.009008642	0.009183854	0.009343732
-0.0066175833	-0.0067168474	-0.0067453384	-0.0067096204	-0.006615415	-0.006470442	-0.006278239	-0.0060445443	-0.0057725683	-0.0054665506	-0.005130857	-0.004766941	-0.0043808445	-0.003973186	-0.0035476983	-0.0031064004	-0.0026524737	-0.00218869	-0.0017161071	-0.0012384504	-0.00075566024	-0.00027180836	0.00021265447	0.0006950274	0.0011729933	0.0016467944	0.0021141544	0.00257314	0.0030225962	0.003462091	0.0038902164	0.004306309	0.0047095306	0.005099088	0.005474761	0.005836241	0.0061833262	0.006515365	0.006832868	0.0071352758	0.0074230507	0.00769642	0.007955879	0.008200765	0.008431565	0.008649092	0.008853223	0.009042442	0.009219233	0.009381864
-0.006720729	-0.0068114474	-0.0068310574	-0.006787315	-0.0066866204	-0.0065355077	-0.0063366443	-0.00609646	-0.0058191493	-0.0055081844	-0.005167581	-0.004799798	-0.004408397	-0.003996663	-0.003567189	-0.0031225607	-0.0026648864	-0.0021984428	-0.0017220601	-0.001240842	-0.0007558912	-0.00026965886	0.00021652877	0.0007009208	0.0011819042	0.0016572289	0.0021261051	0.0025867373	0.003037557	0.003479395	0.003909044	0.0043257065	0.0047298335	0.0051208846	0.0054972433	0.0058589876	0.006207086	0.0065392666	0.006857414	0.0071606375	0.007448945	0.007723391	0.00798336	0.00822898	0.008460991	0.008678898	0.008883823	0.009076044	0.009253543	0.009418555
-0.006821692	-0.006902747	-0.006914906	-0.006863177	-0.0067559257	-0.0065969303	-0.0063924342	-0.006146997	-0.0058643967	-0.005547799	-0.0052018836	-0.0048299134	-0.004434161	-0.00401818	-0.0035846382	-0.0031367838	-0.0026757643	-0.002205953	-0.0017263964	-0.0012428463	-0.00075576454	-0.00026565418	0.00022250786	0.00070893764	0.0011920892	0.0016690418	0.0021400899	0.00260197	0.003055267	0.003497105	0.0039284937	0.004346933	0.0047521293	0.005143594	0.005520828	0.0058833696	0.006231617	0.0065652393	0.006883096	0.0071868375	0.0074758306	0.007750772	0.008011572	0.008257348	0.008490171	0.0087099075	0.008915495	0.009108428	0.009287741	0.009454817
-0.00692033	-0.006993182	-0.006996639	-0.0069373325	-0.006822109	-0.0066575482	-0.006446451	-0.0061952397	-0.0059063956	-0.005584955	-0.0052343756	-0.004857026	-0.004457198	-0.0040375963	-0.00360021	-0.0031488538	-0.002684459	-0.0022110194	-0.0017288625	-0.001241982	-0.0007522926	-0.00026046112	0.00023160502	0.00072000176	0.0012046397	0.0016835891	0.002156321	0.0026194416	0.0030744262	0.003517583	0.0039497837	0.0043687187	0.0047755726	0.0051680654	0.0055462606	0.005909018	0.0062578507	0.006591577	0.006910596	0.007214509	0.0075043105	0.0077794753	0.008039452	0.008287229	0.008520361	0.008740459	0.008947633	0.009141341	0.009322625	0.009490121
-0.0070161894	-0.0070806444	-0.0070754588	-0.0070089772	-0.006887056	-0.006715335	-0.0064982846	-0.006241128	-0.0059470236	-0.005619794	-0.0052640885	-0.0048829913	-0.004479751	-0.0040552616	-0.0036136284	-0.003158562	-0.0026906729	-0.0022135377	-0.0017290935	-0.0012393668	-0.00074698776	-0.0002526343	0.0002412796	0.0007322468	0.0012186617	0.0016996525	0.0021741055	0.0026392303	0.0030946769	0.003540121	0.0039730854	0.004393976	0.0048001744	0.0051933527	0.0055722184	0.0059367046	0.0062854737	0.0066200234	0.006938327	0.007243406	0.007533051	0.007808417	0.008069564	0.00831686	0.008550473	0.00877104	0.008979209	0.009173915	0.009356655	0.009525981
-0.007110335	-0.007165581	-0.0071520954	-0.0070785284	-0.006949194	-0.0067709386	-0.006547369	-0.0062835664	-0.005984649	-0.0056531206	-0.0052927434	-0.0049069747	-0.0044981167	-0.004070565	-0.0036255792	-0.0031663105	-0.0026946813	-0.0022146627	-0.0017274246	-0.0012350827	-0.0007395223	-0.00024242699	0.0002527982	0.0007459633	0.0012346283	0.0017180517	0.0021933094	0.002660323	0.0031172186	0.0035636202	0.0039974935	0.0044191666	0.0048268847	0.005220689	0.0056000687	0.0059649497	0.0063145645	0.0066491105	0.0069683827	0.0072728284	0.007562954	0.0078378245	0.008099295	0.008347299	0.008581582	0.008802969	0.009010587	0.009206429	0.009389345	0.009560939
-0.0072021037	-0.007248834	-0.0072276816	-0.0071453825	-0.007009618	-0.0068244264	-0.006594561	-0.006325938	-0.006020367	-0.0056837797	-0.005318463	-0.0049285293	-0.004516244	-0.0040833876	-0.0036346465	-0.0031718314	-0.0026977584	-0.0022141188	-0.0017240644	-0.0012281239	-0.0007301122	-0.00023122877	0.0002667755	0.0007624477	0.0012528226	0.0017378516	0.002214916	0.002683811	0.003141813	0.003589034	0.0040246546	0.004447095	0.0048556663	0.005250387	0.005629517	0.005994737	0.0063443854	0.0066797733	0.0069995746	0.0073043033	0.007593952	0.007868703	0.008131146	0.008377902	0.008612148	0.008834098	0.009042583	0.009239122	0.009423319	0.009595167
-0.0072920546	-0.0073294714	-0.0072999075	-0.007210888	-0.0070673972	-0.0068756193	-0.006639965	-0.0063648596	-0.0060548857	-0.005712867	-0.005342819	-0.0049479827	-0.004530363	-0.0040937513	-0.0036415756	-0.0031753853	-0.0026976913	-0.002211213	-0.0017180145	-0.0012190267	-0.0007182285	-0.00021698326	0.00028287247	0.00078011304	0.0012724735	0.0017596371	0.0022385754	0.0027076937	0.0031679682	0.0036169775	0.0040528327	0.0044757687	0.0048852973	0.005280964	0.0056615286	0.00602727	0.006376542	0.006711699	0.007031098	0.0073358305	0.007625498	0.007900666	0.008162297	0.008410417	0.008644342	0.008865818	0.009074945	0.009271979	0.009456795	0.0096291825
-0.007379487	-0.007407576	-0.0073701367	-0.0072737783	-0.0071223006	-0.0069245845	-0.006682679	-0.00640171	-0.0060862526	-0.0057394058	-0.005363889	-0.004964933	-0.0045428947	-0.0041024685	-0.003646791	-0.003177233	-0.0026960745	-0.002205968	-0.0017094314	-0.001208432	-0.00070581585	-0.00020140782	0.00030086562	0.00080038235	0.0012951382	0.0017836876	0.0022640899	0.0027356185	0.0031963922	0.0036458075	0.00408322	0.004507046	0.004918117	0.005313359	0.005694013	0.0060597733	0.0064096563	0.0067451783	0.0070647113	0.007369004	0.0076591186	0.007934522	0.008195929	0.008442543	0.008677363	0.008898903	0.00910731	0.009304326	0.009490076	0.009663671
-0.0074648634	-0.007483676	-0.0074377805	-0.007334031	-0.00717669	-0.006970972	-0.006722614	-0.0064366683	-0.006115228	-0.005763136	-0.0053835064	-0.0049788803	-0.004553713	-0.0041090846	-0.0036490187	-0.0031758398	-0.0026917309	-0.0021988899	-0.0016995445	-0.001195617	-0.0006900728	-0.00018369034	0.00032081082	0.00082216784	0.0013191104	0.0018089749	0.0022909418	0.0027639307	0.003226079	0.0036765374	0.004115086	0.0045398325	0.0049512535	0.005347226	0.005728513	0.0060944334	0.006444443	0.006779272	0.00709939	0.007403847	0.0076929443	0.007967759	0.008228663	0.008476604	0.008710213	0.008931499	0.00914086	0.009337831	0.0095229745	0.009697255
-0.007547058	-0.0075575486	-0.0075043216	-0.0073918477	-0.0072273016	-0.007015273	-0.006760627	-0.0064689815	-0.0061421096	-0.00578437	-0.0054006428	-0.0049916804	-0.0045612007	-0.0041132867	-0.0036496297	-0.0031728074	-0.0026848018	-0.0021889731	-0.0016874224	-0.0011802092	-0.00067201257	-0.0001633577	0.00034336	0.00084647164	0.0013454743	0.0018368475	0.0023205876	0.0027943105	0.0032579973	0.003710419	0.0041492507	0.0045749955	0.0049861483	0.0053831004	0.0057638288	0.0061300844	0.006480597	0.0068156943	0.007134974	0.007439509	0.0077279583	0.008003209	0.008264013	0.008510292	0.008744139	0.008964803	0.009174105	0.009370763	0.009556707	0.009730395
-0.00762672	-0.0076295882	-0.0075674653	-0.0074470863	-0.007275924	-0.0070572123	-0.006797634	-0.0064992085	-0.006166734	-0.005805254	-0.005414985	-0.005001262	-0.0045679808	-0.0041152313	-0.0036481097	-0.0031681657	-0.0026765764	-0.0021777153	-0.0016718581	-0.0011633486	-0.0006522164	-0.00014109537	0.00036765635	0.0008731447	0.00137344	0.0018662177	0.00235207	0.0028275736	0.0032918863	0.0037450679	0.0041852556	0.0046112165	0.005022846	0.0054198913	0.0058019347	0.0061678477	0.0065185837	0.006853804	0.007172361	0.0074765794	0.007764481	0.008039065	0.008299228	0.008545436	0.008778382	0.00899943	0.009207897	0.009405244	0.009589884	0.009764753
-0.0077052265	-0.0076980665	-0.0076281056	-0.0075012073	-0.0073222667	-0.0070973933	-0.0068309084	-0.006526597	-0.0061893985	-0.0058221295	-0.0054277927	-0.0050101653	-0.0045721754	-0.0041154698	-0.0036440417	-0.00316035	-0.0026662797	-0.0021636635	-0.0016552359	-0.001143761	-0.0006301701	-0.00011753291	0.00039371848	0.00090137124	0.0014036819	0.0018981099	0.0023850128	0.0028619505	0.0033276193	0.0037817955	0.0042226054	0.0046496205	0.0050617866	0.0054592974	0.005841106	0.0062078014	0.006557863	0.0068931133	0.007211361	0.007514883	0.007803276	0.008076657	0.008335881	0.00858191	0.008814421	0.00903412	0.009243023	0.0094387345	0.009623837	0.009798747
-0.0077799633	-0.007764548	-0.007686116	-0.007551953	-0.007365875	-0.0071349293	-0.0068624467	-0.0065527335	-0.006209612	-0.0058368593	-0.005438186	-0.0050158203	-0.0045734346	-0.004113309	-0.0036388263	-0.0031507313	-0.0026529282	-0.0021478608	-0.0016369894	-0.0011220351	-0.0006067082	-9.078905e-05	0.0004226677	0.0009316355	0.0014354326	0.0019316524	0.002420351	0.0028985366	0.003365241	0.0038204044	0.0042618513	0.004689634	0.005102642	0.005500622	0.0058825314	0.0062486865	0.0065992177	0.0069336332	0.0072515868	0.007554751	0.007841978	0.008115362	0.008374024	0.008618437	0.00885072	0.0090704	0.009278055	0.009473342	0.009658322	0.009832662
-0.007853612	-0.0078293085	-0.0077430606	-0.0076003894	-0.0074082315	-0.0071701556	-0.0068913847	-0.006575957	-0.006227784	-0.0058496967	-0.0054463893	-0.005018741	-0.0045728236	-0.0041091144	-0.0036301315	-0.0031390935	-0.0026383772	-0.0021299124	-0.0016155913	-0.0010989457	-0.00058025867	-6.2737614e-05	0.0004531294	0.00096450746	0.001469966	0.001966942	0.002457697	0.0029368848	0.0034049079	0.0038605481	0.0043029524	0.004731603	0.0051446445	0.005543433	0.005925376	0.0062907375	0.006641578	0.006975781	0.007292796	0.0075956136	0.007882778	0.008155182	0.008413177	0.008656897	0.008887731	0.009106204	0.0093131885	0.009508595	0.00969246	0.00986715
-0.007923938	-0.007891521	-0.007796876	-0.007647015	-0.00744693	-0.007202849	-0.0069180503	-0.0065972134	-0.0062426478	-0.0058608055	-0.0054514483	-0.005021237	-0.0045696646	-0.0041016713	-0.00361941	-0.0031246468	-0.0026208311	-0.0021096766	-0.0015925542	-0.0010730922	-0.0005522296	-3.201142e-05	0.00048537552	0.000999067	0.0015064441	0.0020058863	0.0024965852	0.0029770508	0.0034464821	0.00390305	0.004346177	0.004775014	0.0051887184	0.005586952	0.0059699304	0.0063355453	0.0066859387	0.00701914	0.0073365644	0.007638797	0.007924847	0.008196354	0.00845293	0.008695912	0.008926347	0.009144157	0.009349849	0.009544257	0.009727869	0.009901024
-0.007992484	-0.007950522	-0.007848017	-0.0076912045	-0.0074842125	-0.0072325617	-0.0069417655	-0.006615162	-0.0062557682	-0.005869165	-0.0054559484	-0.005020052	-0.004564941	-0.004092954	-0.0036068931	-0.0031081736	-0.0026013404	-0.002087444	-0.0015670136	-0.0010453388	-0.00052161515	7.4505806e-07	0.00052087754	0.001035478	0.001543913	0.0020451918	0.002537772	0.0030198693	0.0034904145	0.0039479584	0.004391391	0.004820969	0.0052353553	0.005633734	0.0060161576	0.006381545	0.006731637	0.00706473	0.00738132	0.0076825395	0.007968131	0.008238602	0.008494955	0.0087366775	0.008965787	0.00918223	0.009386692	0.009580053	0.009763155	0.009936087
-0.008058704	-0.008007824	-0.007896997	-0.0077328607	-0.007518843	-0.007261269	-0.006964579	-0.0066315085	-0.0062669963	-0.0058748648	-0.0054565147	-0.005016215	-0.004557103	-0.0040810406	-0.003591761	-0.0030906573	-0.0025799721	-0.0020619035	-0.0015398636	-0.00101538	-0.00048916787	3.5393983e-05	0.00055686757	0.0010739937	0.0015843622	0.0020881966	0.0025812984	0.0030643307	0.0035356395	0.003993973	0.004438378	0.0048685223	0.005283311	0.005681932	0.006064091	0.0064296275	0.0067785196	0.0071116835	0.007427912	0.0077280104	0.008012664	0.008282192	0.0085369125	0.0087786615	0.009006016	0.009221729	0.009425305	0.009617325	0.009798732	0.009971455
-0.008121669	-0.008062176	-0.007944025	-0.007771723	-0.0075509325	-0.0072865486	-0.0069837794	-0.006645426	-0.006275393	-0.0058784634	-0.005455449	-0.0050108954	-0.0045476183	-0.004067734	-0.0035742223	-0.0030692294	-0.0025555715	-0.0020350069	-0.0015102923	-0.0009826794	-0.00045434386	7.2069466e-05	0.00059619173	0.0011149086	0.0016272478	0.002131369	0.0026264638	0.0031106547	0.003582824	0.004042238	0.004487414	0.004917782	0.005332865	0.0057317466	0.0061135963	0.006479256	0.0068282075	0.007160634	0.007475842	0.0077757873	0.008058641	0.008327376	0.008580323	0.008820929	0.009047102	0.009261142	0.009464011	0.009655241	0.00983556	0.010006465
-0.008181736	-0.008114301	-0.007987715	-0.0078081563	-0.0075803846	-0.007310465	-0.0070009604	-0.006656997	-0.006281875	-0.0058786646	-0.0054519996	-0.005003549	-0.0045356154	-0.0040519536	-0.0035545975	-0.0030463561	-0.002529353	-0.0020065159	-0.0014787316	-0.0009488687	-0.00041732565	0.00011120364	0.0006363392	0.0011573061	0.0016712695	0.0021774732	0.002673503	0.0031595714	0.0036329478	0.00409285	0.0045384057	0.004969377	0.0053840578	0.005783234	0.006164968	0.0065302625	0.0068794526	0.007210698	0.007525746	0.0078236945	0.008106533	0.008372966	0.00862626	0.0088652	0.009089861	0.0093024	0.00950297	0.009693276	0.009873182	0.010042187
-0.008240312	-0.008164749	-0.008029528	-0.007843003	-0.0076084435	-0.007331036	-0.007015422	-0.0066667795	-0.006286271	-0.0058779195	-0.005446069	-0.00499288	-0.004521191	-0.0040336996	-0.0035331398	-0.0030218884	-0.0025014952	-0.0019752905	-0.0014449283	-0.0009113848	-0.00037895516	0.00015241653	0.00068037584	0.0012028925	0.0017178059	0.0022256225	0.0027233213	0.003209304	0.0036831014	0.004144203	0.0045906827	0.005022675	0.0054374076	0.0058368035	0.0062188357	0.0065845214	0.006932184	0.0072624795	0.0075765066	0.007873956	0.008156039	0.008421864	0.008672733	0.008909788	0.009133212	0.00934441	0.009543944	0.009732686	0.009910464	0.010079198
-0.008295961	-0.008211508	-0.0080681965	-0.00787466	-0.0076333657	-0.0073501095	-0.0070286468	-0.0066730455	-0.0062874407	-0.005874507	-0.005438447	-0.0049805567	-0.0045043007	-0.0040130094	-0.0035086423	-0.0029941425	-0.0024711862	-0.0019417033	-0.0014085323	-0.0008734837	-0.00033821166	0.0001954399	0.00072502345	0.0012492873	0.0017664917	0.0022752248	0.0027740188	0.0032618828	0.003736969	0.004198637	0.0046455935	0.0050772578	0.005492769	0.0058919154	0.0062738582	0.006638322	0.0069858544	0.007316254	0.007629469	0.007925611	0.008205842	0.008470964	0.008721087	0.008956071	0.009177864	0.009387806	0.009585675	0.009772275	0.009949025	0.010115884
-0.0083497465	-0.008256309	-0.008105718	-0.007903837	-0.007655509	-0.007365614	-0.007038258	-0.006677434	-0.006286584	-0.0058689937	-0.0054278225	-0.004965827	-0.004485458	-0.003990568	-0.0034827963	-0.0029649734	-0.002438739	-0.0019050911	-0.0013699532	-0.00083155185	-0.000294853	0.00024064258	0.00077221915	0.0012987927	0.001817368	0.0023270473	0.002827879	0.0033162907	0.0037922673	0.004254412	0.004702188	0.0051341467	0.005550109	0.005948983	0.0063305646	0.006694779	0.00704195	0.0073716007	0.0076838396	0.007979322	0.008258242	0.008521285	0.008769952	0.009003561	0.00922402	0.009431481	0.009627812	0.009813387	0.00998804	0.010154534
-0.008400455	-0.008298583	-0.008140817	-0.00793048	-0.007676244	-0.00737945	-0.0070464015	-0.006679818	-0.0062837154	-0.005860932	-0.0054151565	-0.004948929	-0.004464738	-0.0039657876	-0.003454566	-0.0029329658	-0.0024030134	-0.0018682256	-0.0013293996	-0.00078915805	-0.00024997815	0.00028803572	0.0008222237	0.001349505	0.0018699951	0.002381239	0.0028827935	0.00337255	0.003849581	0.004312493	0.004760608	0.005193334	0.005608894	0.0060080327	0.0063895583	0.006753847	0.007100094	0.007428009	0.0077394918	0.008033734	0.0083114505	0.008573659	0.008820437	0.009051885	0.009270985	0.009477798	0.009671982	0.009854667	0.010027863	0.010191843
-0.0084484145	-0.00833822	-0.0081722215	-0.007955313	-0.007693365	-0.0073911026	-0.007052079	-0.0066798776	-0.0062783957	-0.005850509	-0.00540033	-0.0049296096	-0.0044412464	-0.003938414	-0.0034236163	-0.002898544	-0.0023663938	-0.0018285364	-0.0012870207	-0.00074436516	-0.00020249933	0.0003376603	0.00087298825	0.0014027171	0.0019243844	0.0024379417	0.002940055	0.0034311414	0.0039087646	0.0043721087	0.0048205927	0.005254358	0.0056692697	0.006068561	0.0064500794	0.006813556	0.0071591176	0.007487431	0.007797707	0.008090146	0.008366849	0.008627415	0.008872651	0.009102922	0.009319421	0.009523474	0.009716235	0.00989648	0.01006867	0.010230586
-0.008494332	-0.008376107	-0.0082016885	-0.007977359	-0.007708825	-0.0073998272	-0.0070545822	-0.006677054	-0.006270595	-0.0058381185	-0.0053827614	-0.0049088076	-0.004416056	-0.003909424	-0.0033911318	-0.0028623268	-0.0023271814	-0.0017861947	-0.0012424365	-0.00069691986	-0.00015283376	0.00038912892	0.0009264983	0.0014572032	0.001981061	0.0024960227	0.0029995255	0.003490992	0.003969766	0.0044345707	0.0048829988	0.005315982	0.0057323016	0.006131079	0.006512221	0.0068747215	0.0072198585	0.0075471513	0.007856447	0.008148804	0.008423645	0.008682217	0.008925144	0.00915435	0.009369563	0.00957083	0.009761017	0.009940881	0.010110181	0.010269888
-0.008538015	-0.008410521	-0.008228578	-0.007997595	-0.007722318	-0.0074069276	-0.0070557147	-0.006672822	-0.006260991	-0.0058233887	-0.005363509	-0.004884474	-0.004388742	-0.0038777739	-0.0033567771	-0.0028247237	-0.0022854656	-0.0017414093	-0.0011957288	-0.0006480664	-0.00010116398	0.00044313073	0.0009819455	0.0015153475	0.0020400174	0.0025554635	0.0030602068	0.003553316	0.0040320456	0.004498154	0.004947137	0.0053803995	0.0057968684	0.006195333	0.0065758266	0.006939158	0.0072827972	0.0076093897	0.007917207	0.008207846	0.0084812865	0.008738611	0.008979753	0.009206872	0.009420525	0.009619068	0.009808358	0.009985149	0.010151986	0.01031056
-0.008578643	-0.008442961	-0.008253582	-0.008014806	-0.007732883	-0.0074112937	-0.007054135	-0.006665744	-0.0062486827	-0.005805865	-0.005341634	-0.0048585385	-0.004357964	-0.0038434416	-0.0033191592	-0.002783917	-0.0022421181	-0.00169608	-0.0011463091	-0.0005963445	-4.7907233e-05	0.00049844384	0.0010395832	0.0015739463	0.0021013692	0.0026172549	0.0031233057	0.003617864	0.0040970743	0.004563205	0.0050131567	0.005446475	0.00586259	0.0062614754	0.0066416226	0.0070041157	0.0073471107	0.0076730326	0.007980563	0.0082690865	0.008541644	0.008796334	0.009036578	0.009261109	0.009471878	0.009670075	0.009855755	0.010030694	0.010195196	0.01035146
-0.008617088	-0.00847286	-0.008275852	-0.008029491	-0.00774087	-0.0074132383	-0.007050529	-0.0066557005	-0.006233752	-0.0057867914	-0.005318597	-0.004829906	-0.0043261126	-0.003808029	-0.0032794327	-0.0027417466	-0.0021961331	-0.0016467124	-0.0010954067	-0.00054261833	8.314848e-06	0.00055611506	0.0010990761	0.0016354322	0.002163779	0.0026815757	0.0031886958	0.0036839396	0.0041641407	0.0046301484	0.005080659	0.005514484	0.005931694	0.006329395	0.00670946	0.0070705526	0.007413447	0.0077378005	0.008043632	0.008331571	0.00860231	0.008855719	0.0090935975	0.009316731	0.00952483	0.009720523	0.009904146	0.0100771	0.010239385	0.01039277
-0.00865373	-0.008500434	-0.008295305	-0.008042127	-0.0077467933	-0.0074126422	-0.0070440993	-0.006644085	-0.006216906	-0.0057651177	-0.0052915737	-0.0047998503	-0.004291974	-0.003770098	-0.0032382086	-0.0026970208	-0.00214874	-0.0015967861	-0.0010424629	-0.0004877299	6.634742e-05	0.0006157644	0.0011609197	0.0016985014	0.002227489	0.0027480759	0.003255777	0.0037512071	0.0042332	0.0046996213	0.0051502846	0.005584307	0.0060006715	0.006399099	0.006778717	0.0071395934	0.0074817985	0.0078049228	0.008109681	0.008395966	0.008664809	0.008916706	0.009152617	0.009373505	0.00957964	0.009773325	0.009954084	0.010124318	0.010284349	0.010434914
-0.008685999	-0.008525729	-0.008312687	-0.008052617	-0.00775034	-0.0074101463	-0.0070354864	-0.006629929	-0.0061975345	-0.005741097	-0.0052638873	-0.004767418	-0.0042545646	-0.0037305206	-0.0031942204	-0.0026493818	-0.002098322	-0.0015441105	-0.0009869635	-0.00042933598	0.0001254268	0.0006777607	0.0012239739	0.001763247	0.002294451	0.0028150007	0.0033246055	0.0038210563	0.0043033436	0.0047709607	0.005222302	0.0056560226	0.0060723387	0.006470371	0.0068500265	0.0072097033	0.0075512305	0.007872656	0.008176837	0.00846196	0.008728728	0.008979116	0.009212848	0.009431668	0.009635322	0.00982653	0.01000534	0.010173369	0.010330293	0.010478798
-0.008718118	-0.008548692	-0.008327626	-0.008060403	-0.007751912	-0.007405065	-0.0070247874	-0.006614536	-0.006176688	-0.005715139	-0.005232714	-0.004732579	-0.0042163506	-0.0036877692	-0.0031481832	-0.0026009604	-0.0020468459	-0.0014895573	-0.00092975795	-0.00037001073	0.00018721074	0.00074118376	0.001289539	0.0018305555	0.0023632795	0.00288485	0.0033954345	0.0038931482	0.004376374	0.0048440024	0.0052955225	0.005729057	0.0061454624	0.006543629	0.0069224015	0.007281836	0.0076214373	0.007943902	0.008245088	0.008528955	0.008794136	0.009043228	0.0092738345	0.009491365	0.009692751	0.009880997	0.010056987	0.010222483	0.01037709	0.0105227195
-0.008746222	-0.008567825	-0.008340038	-0.0080659315	-0.007750787	-0.007397823	-0.007011473	-0.0065955073	-0.006152928	-0.0056868717	-0.0052004084	-0.004695289	-0.0041757897	-0.0036435798	-0.0031011999	-0.0025497675	-0.0019926503	-0.0014328733	-0.00087126344	-0.00030881166	0.00025056303	0.0008064285	0.0013569184	0.0018990897	0.002433382	0.0029565245	0.0034677312	0.0039664544	0.004450064	0.004918106	0.0053697973	0.0058043413	0.006220974	0.0066180564	0.0069960505	0.0073557757	0.007695362	0.008015376	0.008315805	0.008598343	0.008861534	0.009108145	0.009337965	0.009552032	0.009751208	0.009936828	0.010110561	0.010272689	0.010425117	0.010567337
-0.008772135	-0.008587234	-0.00835105	-0.008069292	-0.007746771	-0.007388003	-0.0069961175	-0.0065747574	-0.0061269477	-0.005656503	-0.0051652417	-0.0046566427	-0.004132837	-0.0035967082	-0.0030510202	-0.00249625	-0.001937449	-0.001374118	-0.00080963224	-0.0002455525	0.00031661615	0.000873819	0.0014260337	0.0019705445	0.002505254	0.0030297637	0.003542982	0.0040412024	0.0045256875	0.004994493	0.0054466017	0.0058810525	0.0062971786	0.006695103	0.0070724487	0.007430896	0.0077692047	0.008088116	0.0083871	0.008667808	0.008930352	0.009174168	0.009402581	0.009613905	0.009810753	0.009993877	0.0101643205	0.010324288	0.01047289	0.010613501
-0.008796297	-0.008601658	-0.008358292	-0.008070461	-0.007741593	-0.007376455	-0.006978452	-0.0065517128	-0.00609912	-0.0056235865	-0.0051281974	-0.0046157762	-0.00408829	-0.0035483465	-0.0029978827	-0.0024421066	-0.0018796697	-0.0013134032	-0.0007462278	-0.00017988682	0.00038387626	0.0009434968	0.0014968216	0.0020432025	0.0025795735	0.0031045415	0.0036183894	0.0041179396	0.004603084	0.0050731823	0.0055246316	0.005958982	0.0063757636	0.006772641	0.007149782	0.007507682	0.007845454	0.008162599	0.00846076	0.00874025	0.009000026	0.009242903	0.009468354	0.00967836	0.009871859	0.010052238	0.010220237	0.010377165	0.010522924	0.0106600225
-0.008817002	-0.008615419	-0.008364134	-0.008068956	-0.0077338815	-0.0073622465	-0.0069586933	-0.0065268725	-0.0060693473	-0.0055886805	-0.005088739	-0.004571669	-0.004040502	-0.0034969077	-0.0029451773	-0.002385512	-0.0018194243	-0.0012504533	-0.0006815344	-0.00011320412	0.00045338646	0.0010145493	0.0015694052	0.0021168776	0.002654802	0.0031811185	0.0036963485	0.004196815	0.0046830177	0.00515246	0.005605083	0.0060390644	0.006455466	0.00685193	0.007228978	0.0075859353	0.0079224035	0.00823912	0.008535992	0.008813225	0.009072281	0.009312466	0.009535365	0.009742841	0.009934172	0.01011157	0.010276627	0.010430872	0.010573521	0.010708205
-0.008836344	-0.00862617	-0.008367732	-0.008064933	-0.007723458	-0.007346183	-0.006936908	-0.006499402	-0.0060372353	-0.0055521205	-0.0050473437	-0.0045270845	-0.0039914623	-0.0034453273	-0.0028887317	-0.0023258924	-0.001758188	-0.0011867285	-0.00061444193	-4.344061e-05	0.0005241558	0.0010877252	0.0016442649	0.0021930747	0.002731692	0.003260117	0.0037751794	0.004277397	0.004763391	0.005234316	0.005686417	0.006121356	0.006536886	0.006933011	0.0073095188	0.007666085	0.008001592	0.0083160475	0.008612651	0.00888836	0.009144954	0.009382911	0.009603944	0.009807743	0.009997617	0.010172479	0.010334443	0.010485694	0.010625418	0.010756467
-0.008852541	-0.00863497	-0.008368678	-0.008059412	-0.0077110752	-0.0073278546	-0.006912723	-0.0064700693	-0.0060026795	-0.0055127516	-0.005004719	-0.0044795573	-0.00394056	-0.003389977	-0.002830565	-0.0022649765	-0.0016941503	-0.0011202395	-0.00054541975	2.7246773e-05	0.00059719384	0.0011622533	0.0017202832	0.0022718385	0.0028115027	0.0033401623	0.0038573183	0.004359197	0.004846588	0.0053167455	0.005770456	0.006204676	0.006620355	0.0070161447	0.0073922947	0.0077474453	0.0080821365	0.00839645	0.00869054	0.008964293	0.009219147	0.009455346	0.009674653	0.00987551	0.01006275	0.010234024	0.010393158	0.010540403	0.010677133	0.010805599
-0.008867778	-0.008641496	-0.0083676055	-0.008050926	-0.007696405	-0.007306747	-0.0068865716	-0.0064384267	-0.0059662163	-0.005471997	-0.0049597323	-0.0044302642	-0.0038875863	-0.003333643	-0.0027714	-0.0022023767	-0.0016284883	-0.001052022	-0.0004750304	9.964779e-05	0.0006722547	0.0012390502	0.001798585	0.002351053	0.0028920583	0.0034225397	0.0039393976	0.0044430345	0.0049303323	0.005401466	0.005854644	0.006289337	0.006704744	0.007100109	0.007475402	0.007830072	0.008164104	0.008476496	0.00876959	0.009041719	0.009295292	0.0095290765	0.009745248	0.009944387	0.010128051	0.010297351	0.010453239	0.01059809	0.01073106	0.010855973
-0.008879252	-0.00864438	-0.008364655	-0.008040629	-0.00767906	-0.007284172	-0.00685817	-0.006405078	-0.005927868	-0.005429022	-0.0049116015	-0.0043786615	-0.0038324445	-0.0032749176	-0.0027096644	-0.002136983	-0.0015608594	-0.0009814352	-0.00040256977	0.00017474219	0.00074840337	0.0013178065	0.0018788688	0.0024321936	0.0029751696	0.0035062768	0.0040247515	0.004528042	0.005016003	0.005487222	0.005940642	0.0063757673	0.0067916512	0.0071867444	0.007560987	0.007914685	0.008247327	0.0085595995	0.008850813	0.009121381	0.009371933	0.009603705	0.009817243	0.010014553	0.010195445	0.010361642	0.010514736	0.010656081	0.010785516	0.010906722
-0.008888602	-0.008646764	-0.008358061	-0.008028626	-0.0076607987	-0.007259108	-0.006827213	-0.006369315	-0.005887486	-0.0053839833	-0.0048624054	-0.004325591	-0.0037753582	-0.0032149553	-0.0026459023	-0.0020710751	-0.0014914274	-0.0009096265	-0.0003287159	0.0002506189	0.000826627	0.0013971291	0.0019606538	0.0025148876	0.0030591413	0.0035913177	0.0041109435	0.0046147406	0.005103655	0.0055753216	0.006029334	0.00646396	0.0068794787	0.0072735175	0.007647667	0.008000445	0.008332428	0.008642796	0.008932583	0.009201035	0.009450164	0.0096804425	0.009891134	0.010085426	0.010264106	0.010427091	0.010576315	0.010714091	0.010840986	0.010957997
-0.008896418	-0.0086464435	-0.008350626	-0.008013375	-0.0076395646	-0.007232107	-0.0067947134	-0.0063315406	-0.0058441833	-0.0053364113	-0.0048109517	-0.004270084	-0.003716305	-0.003152527	-0.0025804266	-0.002002053	-0.0014203042	-0.0008363724	-0.00025286525	0.00032918155	0.00090691075	0.00147935	0.0020443164	0.0025991686	0.0031452216	0.0036784112	0.0041984096	0.00470338	0.005192548	0.0056646317	0.006118834	0.0065535195	0.0069680475	0.007361956	0.007735599	0.0080871545	0.008418273	0.008727543	0.009015504	0.009283204	0.009530116	0.009757686	0.009966198	0.010157924	0.010333102	0.010493409	0.0106392875	0.010774136	0.0108969435	0.011011135
-0.008901484	-0.008643106	-0.00834056	-0.007996306	-0.007616669	-0.007203266	-0.0067602843	-0.006291747	-0.005799629	-0.0052882805	-0.0047579855	-0.0042131767	-0.003656432	-0.003088966	-0.00251358	-0.0019324273	-0.0013477057	-0.00076135993	-0.00017495453	0.00040868297	0.0009882748	0.0015613586	0.002128195	0.00268545	0.00323271	0.0037667342	0.004287157	0.004793793	0.005282834	0.005754888	0.0062088966	0.0066436008	0.0070580915	0.0074515827	0.0078252815	0.008176036	0.008506216	0.008813266	0.009100862	0.009365972	0.009611044	0.009836029	0.0100428015	0.01023148	0.010403395	0.0105607025	0.010704137	0.01083456	0.010953955	0.0110647045
-0.008904181	-0.0086386055	-0.008328468	-0.007978171	-0.0075908154	-0.00717216	-0.0067239404	-0.006250508	-0.0057533234	-0.005237043	-0.0047033727	-0.004154749	-0.003593795	-0.00302241	-0.002444081	-0.0018605962	-0.0012732372	-0.0006846413	-9.6384436e-05	0.00048943236	0.0010710582	0.0016464852	0.0022145025	0.0027731545	0.0033206232	0.0038560703	0.0043777525	0.004884068	0.0053744093	0.005846869	0.006301217	0.0067354664	0.007150043	0.0075438768	0.0079158135	0.00826643	0.008594457	0.00890135	0.009186693	0.00945038	0.009693008	0.009916298	0.0101205185	0.010306612	0.010475185	0.010628797	0.010768782	0.010896452	0.011012644	0.011119269
-0.008905031	-0.0086309165	-0.008314081	-0.007956907	-0.007564582	-0.0071389973	-0.006685786	-0.0062064305	-0.0057057366	-0.005184263	-0.004646197	-0.004093565	-0.0035294294	-0.0029557645	-0.0023739412	-0.0017872751	-0.0011972338	-0.0006056428	-1.532957e-05	0.00057261065	0.0011556521	0.0017330498	0.00230176	0.0028619282	0.003410507	0.003947392	0.0044695437	0.004976075	0.00546756	0.00594021	0.006394416	0.0068288036	0.0072437786	0.0076360963	0.008007586	0.008357249	0.008684497	0.008989725	0.009273719	0.009534977	0.009776127	0.009996951	0.010198873	0.010382406	0.010548189	0.0106988475	0.010835376	0.010958768	0.011071898	0.011174504
-0.008903451	-0.008622624	-0.008297741	-0.007933192	-0.00753507	-0.0071043298	-0.006645575	-0.0061618164	-0.0056553856	-0.005129926	-0.0045880675	-0.004031144	-0.0034635216	-0.0028862879	-0.0023015514	-0.0017118677	-0.0011192337	-0.00052609295	6.689131e-05	0.000656113	0.0012416914	0.0018208586	0.0023914166	0.0029524006	0.0035021082	0.0040400736	0.0045630336	0.0050708726	0.0055613443	0.006035164	0.006488964	0.0069231577	0.0073368736	0.007729985	0.008100137	0.00844964	0.008776303	0.009079576	0.009361625	0.009621564	0.0098606795	0.01007935	0.010277726	0.010458399	0.0106217	0.010768775	0.0109025985	0.011022091	0.0111313425	0.01123042
-0.0088998005	-0.008611217	-0.008279562	-0.007909201	-0.007503614	-0.0070677698	-0.006603241	-0.006114155	-0.0056037307	-0.005073473	-0.00452742	-0.0039671212	-0.0033957958	-0.0028151944	-0.002227895	-0.0016353875	-0.0010403991	-0.0004442595	0.00015084818	0.000742387	0.001329314	0.0019099005	0.0024822615	0.00304446	0.0035951883	0.0041335262	0.004657477	0.005165629	0.0056567974	0.006130412	0.006585434	0.0070196725	0.007432565	0.00782527	0.008195329	0.008543108	0.008868165	0.009171348	0.009451035	0.009708848	0.009946473	0.010161988	0.010359276	0.010536924	0.010697335	0.010841165	0.010970365	0.011087082	0.011192169	0.011287328
-0.008895084	-0.008598082	-0.008259147	-0.00788258	-0.007470861	-0.0070288777	-0.0065591484	-0.0060653836	-0.005549699	-0.0050150827	-0.0044653714	-0.0039016157	-0.0033273473	-0.0027425587	-0.0021526515	-0.0015570298	-0.00095967203	-0.00036092475	0.0002358444	0.0008295961	0.0014181882	0.0020001642	0.0025739	0.0031374432	0.003689751	0.0042280965	0.0047531947	0.0052628852	0.0057539046	0.0062280074	0.006681949	0.0071161315	0.007529523	0.007921372	0.008290444	0.008637492	0.008961327	0.009262513	0.0095419735	0.009798419	0.0100332275	0.010246724	0.010440584	0.01061552	0.010772899	0.010913894	0.011039741	0.011152968	0.011253487	0.011344917
-0.008887485	-0.008583114	-0.008236647	-0.007853575	-0.00743562	-0.0069881603	-0.0065134466	-0.006014593	-0.0054942667	-0.0049560443	-0.0044022426	-0.00383427	-0.0032557696	-0.0026689842	-0.0020759106	-0.001476787	-0.00087671727	-0.00027713925	0.00032230467	0.0009178668	0.0015083812	0.002092082	0.0026670508	0.0032319427	0.0037855878	0.0043249168	0.0048499256	0.0053596273	0.0058518164	0.0063255467	0.0067803487	0.007214036	0.0076278783	0.008018475	0.0083867945	0.008732662	0.009056181	0.009356003	0.009633902	0.0098875575	0.010120187	0.010331377	0.0105228685	0.010695655	0.010849841	0.010987464	0.011109564	0.0112186	0.011315364	0.011402871
-0.008877292	-0.008565716	-0.008212678	-0.0078225285	-0.0073991343	-0.006946467	-0.0064658374	-0.0059622526	-0.005437106	-0.004895076	-0.0043365657	-0.0037649497	-0.0031835362	-0.0025930107	-0.0019967929	-0.0013963878	-0.00079385936	-0.00019088387	0.0004101731	0.001007393	0.0015999451	0.0021852776	0.002761785	0.0033270866	0.0038819797	0.004422363	0.00494805	0.005458355	0.0059509426	0.0064248294	0.006878972	0.0073133856	0.007725656	0.008116536	0.008484639	0.008829944	0.009151664	0.009449985	0.0097257905	0.009978626	0.010208815	0.010418411	0.010606762	0.01077652	0.010926839	0.0110614225	0.011180393	0.011285994	0.01137919	0.011461854
-0.0088651925	-0.008547083	-0.008186549	-0.007790275	-0.0073607266	-0.0069015026	-0.00641685	-0.005907826	-0.0053788945	-0.0048316717	-0.0042694435	-0.0036948323	-0.0031093508	-0.0025160983	-0.0019169524	-0.0013132915	-0.0007083416	-0.000103875995	0.00049993396	0.0010987483	0.0016925372	0.0022788793	0.002856791	0.0034243055	0.003979478	0.004520774	0.005047772	0.005557999	0.006051708	0.00652444	0.006979447	0.007413406	0.007825866	0.008216593	0.008583032	0.008927371	0.009247728	0.009544946	0.009819113	0.010069687	0.010298595	0.010505468	0.010691546	0.010858007	0.011005815	0.011136543	0.011252176	0.01135397	0.01144284	0.011522397
-0.0088523775	-0.0085259825	-0.008158736	-0.0077558532	-0.0073202923	-0.0068555623	-0.0063654184	-0.0058517903	-0.0053180233	-0.0047669783	-0.0042013824	-0.0036227405	-0.0030341	-0.002437815	-0.0018357709	-0.0012300983	-0.00062216073	-1.482293e-05	0.00058982894	0.0011910163	0.0017864257	0.0023745447	0.0029536337	0.0035218932	0.00407812	0.004620068	0.0051474534	0.0056587458	0.0061518475	0.0066266395	0.007081233	0.007514432	0.007926382	0.008315481	0.008682091	0.009025469	0.009345084	0.009640213	0.0099135935	0.01016232	0.010389201	0.010593656	0.010776237	0.010940354	0.011085246	0.011212498	0.011324629	0.011422288	0.011507589	0.011582959
-0.008837268	-0.0085025355	-0.00812915	-0.007719323	-0.0072786063	-0.006808333	-0.0063126683	-0.00579419	-0.0052562207	-0.00470116	-0.0041314214	-0.0035496056	-0.0029576272	-0.0023579746	-0.0017529875	-0.0011447817	-0.000534907	7.477403e-05	0.00068149716	0.0012848489	0.0018822663	0.002471324	0.0030518211	0.0036213063	0.0041774213	0.004720822	0.0052485317	0.005760208	0.00625363	0.006728269	0.0071829893	0.007616788	0.008027911	0.008416921	0.008782197	0.0091252625	0.009442806	0.0097374655	0.010008022	0.01025502	0.010479949	0.010681804	0.01086273	0.01102338	0.011164971	0.011288781	0.011397418	0.011491317	0.011572581	0.01164341
-0.008819811	-0.008478515	-0.008097857	-0.007682085	-0.0072341487	-0.0067593455	-0.006258242	-0.005735874	-0.0051927418	-0.0046342313	-0.0040601566	-0.0034754872	-0.0028801262	-0.0022767335	-0.0016694143	-0.0010588914	-0.0004465729	0.00016532466	0.0007745214	0.0013792589	0.0019779913	0.002568785	0.0031502135	0.0037204437	0.0042784438	0.004822757	0.0053506345	0.0058633164	0.006356526	0.006832201	0.0072854497	0.007718712	0.008129887	0.008517977	0.008883197	0.009225007	0.009541482	0.009834569	0.010103706	0.010349397	0.010571856	0.010771364	0.010949593	0.011107855	0.011246037	0.011366621	0.011471055	0.011561096	0.011638258	0.011704564
-0.008800246	-0.008451171	-0.008064806	-0.007642396	-0.0071893334	-0.0067081824	-0.006202437	-0.0056749806	-0.00512857	-0.0045654178	-0.0039879456	-0.0033986196	-0.0028002113	-0.0021950603	-0.0015844479	-0.00097054243	-0.00035656244	0.0002573505	0.0008686036	0.0014749765	0.00207524	0.002667617	0.0032503866	0.0038212985	0.0043800175	0.0049248524	0.0054544657	0.005966138	0.006459672	0.006935127	0.0073892623	0.007822208	0.008232739	0.00862084	0.008984942	0.0093253255	0.009641118	0.009933092	0.010200724	0.010444514	0.010664109	0.01086162	0.011037033	0.0111916885	0.011327609	0.011445001	0.011545416	0.011631999	0.011705153	0.011766888
-0.008779958	-0.00842353	-0.008029982	-0.007601954	-0.0071430653	-0.0066562444	-0.006145641	-0.005613096	-0.0050617605	-0.004494883	-0.0039141476	-0.003321521	-0.002719894	-0.0021112412	-0.0014983043	-0.000881888	-0.00026569515	0.00035052747	0.0009632595	0.0015713349	0.0021734014	0.0027664602	0.0033504702	0.0039228983	0.004482936	0.0050278865	0.005557306	0.006070338	0.006564278	0.00703964	0.0074937195	0.007926159	0.00833682	0.008723684	0.00908706	0.009426389	0.0097418465	0.0100316815	0.010297451	0.010539465	0.010757539	0.010952171	0.011125404	0.011277277	0.011409637	0.011523295	0.011620332	0.011703189	0.011771623	0.011829585
-0.008757919	-0.008394346	-0.00799337	-0.0075589716	-0.0070938766	-0.0066023916	-0.0060867146	-0.0055502206	-0.0049949363	-0.004423395	-0.003838867	-0.0032429919	-0.0026388094	-0.0020267442	-0.0014111698	-0.0007926151	-0.00017362833	0.00044424087	0.0010594614	0.0016687363	0.0022719912	0.0028672367	0.0034512728	0.004024949	0.0045854114	0.005131595	0.0056621656	0.006174531	0.00666989	0.0071439706	0.007598497	0.008030329	0.00844064	0.00882763	0.009190373	0.009528093	0.009842072	0.0101310015	0.010395274	0.010635205	0.010850858	0.01104353	0.011213861	0.011363592	0.011492252	0.011603046	0.011696864	0.011774603	0.011839636	0.011891913
-0.00873293	-0.008362912	-0.007955797	-0.007514775	-0.007044643	-0.0065474883	-0.0060270578	-0.0054849684	-0.004925452	-0.004350871	-0.0037619695	-0.0031630099	-0.0025553927	-0.0019409657	-0.0013225898	-0.00070138276	-8.0589205e-05	0.00053918734	0.0011560209	0.0017678849	0.002371516	0.002967976	0.0035541058	0.0041284002	0.004689716	0.0052361786	0.0057667643	0.0062803365	0.006775178	0.007249605	0.0077042505	0.008135896	0.00854541	0.008931823	0.009293262	0.009630818	0.009943113	0.010230396	0.0104935765	0.010730863	0.010945115	0.0111356415	0.011302836	0.01144968	0.011575002	0.011682391	0.011772107	0.011846617	0.011907492	0.011956129
-0.008707978	-0.008329548	-0.00791543	-0.00746949	-0.006993398	-0.006490797	-0.0059656054	-0.005419232	-0.004855871	-0.004276499	-0.0036848262	-0.0030822381	-0.0024711639	-0.0018542036	-0.0012325943	-0.0006105006	1.3396144e-05	0.0006350763	0.0012528375	0.0018662214	0.002472248	0.0030695684	0.0036566854	0.0042322576	0.0047941506	0.005340982	0.0058729947	0.006386634	0.006881457	0.00735572	0.007810034	0.008241158	0.008650318	0.009035986	0.009397831	0.00973333	0.010044862	0.01033099	0.010591734	0.010828115	0.011039481	0.011227451	0.011392765	0.011536136	0.011658896	0.011762459	0.011848211	0.011918768	0.011975553	0.012019973
-0.008680247	-0.008295648	-0.007875398	-0.0074222237	-0.0069407746	-0.006433584	-0.005903065	-0.0053521767	-0.0047845393	-0.0042018816	-0.0036064312	-0.0029996485	-0.0023865923	-0.0017666891	-0.0011431351	-0.00051739067	0.00010794774	0.0007320121	0.001351513	0.0019659214	0.0025737882	0.0031716824	0.0037604868	0.0043359697	0.004899528	0.0054470524	0.005978558	0.0064924844	0.006987311	0.0074623823	0.007915597	0.008347392	0.008756932	0.009141125	0.009500947	0.009836171	0.010146502	0.010431252	0.010690853	0.010925531	0.011135209	0.011320308	0.011483125	0.011623282	0.011742797	0.011843137	0.011925336	0.011991892	0.012044199	0.01208448
-0.008651547	-0.008259863	-0.007832788	-0.0073742718	-0.0068864822	-0.0063740313	-0.005839534	-0.0052839294	-0.0047122985	-0.0041256696	-0.0035266578	-0.0029174685	-0.0023008287	-0.0016779453	-0.0010523126	-0.00042403117	0.00020360574	0.0008290373	0.0014507025	0.0020667724	0.0026756711	0.0032749549	0.0038645528	0.0044413283	0.005005412	0.005553443	0.006085422	0.006599378	0.0070944093	0.007569287	0.008023053	0.0084545575	0.008862086	0.009245921	0.009605635	0.009939846	0.010248672	0.010531984	0.010790132	0.011022113	0.01122969	0.011413354	0.01157276	0.011710435	0.011827346	0.011923395	0.012002561	0.01206512	0.012113243	0.012148932
-0.008620754	-0.008222558	-0.0077888444	-0.007324055	-0.0068315864	-0.006313637	-0.0057745725	-0.0052149966	-0.004638724	-0.0040486753	-0.0034459531	-0.0028335527	-0.002213657	-0.0015889481	-0.00096032023	-0.00033000484	0.00029948354	0.0009270124	0.0015505925	0.0021676347	0.0027777627	0.0033789538	0.0039689094	0.0045467913	0.005111292	0.0056600682	0.006191831	0.006706752	0.0072017647	0.007676203	0.008129053	0.008560974	0.008968249	0.00935103	0.009710211	0.010043602	0.010351382	0.010632981	0.01088915	0.011119921	0.011325162	0.011506192	0.0116633065	0.011797655	0.011911064	0.012005106	0.012079842	0.012138218	0.012182422	0.012213588
-0.008589469	-0.008183897	-0.0077446625	-0.0072740987	-0.006775275	-0.0062528104	-0.005708486	-0.00514438	-0.004564479	-0.003970325	-0.0033643842	-0.0027493685	-0.0021264032	-0.0014987886	-0.0008678064	-0.0002348721	0.00039672107	0.0010254085	0.0016502328	0.0022695996	0.002880454	0.0034827664	0.0040741265	0.0046525635	0.0052173957	0.005766619	0.006299328	0.0068138167	0.0073091984	0.0077840164	0.008236654	0.008667644	0.009074386	0.009456895	0.009814572	0.010147776	0.010454077	0.010734212	0.010988973	0.011217721	0.011421211	0.011599619	0.011754159	0.011885595	0.011995561	0.012086265	0.012156744	0.012211926	0.012251366	0.012278751
-0.008556709	-0.008143842	-0.007698074	-0.0072216764	-0.0067179054	-0.006190382	-0.0056408867	-0.005073741	-0.004489258	-0.0038919225	-0.003282003	-0.0026642308	-0.0020387694	-0.0014079884	-0.00077426434	-0.00013935193	0.00049398467	0.0011243895	0.0017510131	0.0023709163	0.0029837117	0.003587298	0.0041791275	0.004758686	0.0053234473	0.005874295	0.006406773	0.0069217794	0.0074167326	0.0078913905	0.008344319	0.008774411	0.009180531	0.009562958	0.009919651	0.010251369	0.010556202	0.010835074	0.011088014	0.011315599	0.011515748	0.011693299	0.011844881	0.011974014	0.01208115	0.012167104	0.012234736	0.01228565	0.012321152	0.012343284
-0.008522235	-0.00810276	-0.0076509193	-0.0071684867	-0.0066600516	-0.006126918	-0.0055732355	-0.005001284	-0.0044134483	-0.0038120747	-0.0031992868	-0.0025769174	-0.001949504	-0.0013163388	-0.00068092346	-4.4189394e-05	0.000591401	0.0012243465	0.0018522441	0.0024736896	0.0030877031	0.0036919564	0.004284989	0.004864961	0.0054309033	0.0059812963	0.0065139085	0.0070293173	0.007524416	0.007998858	0.0084512085	0.008880943	0.009286962	0.009668499	0.010024622	0.010355163	0.010658842	0.01093667	0.011188038	0.011413027	0.0116120465	0.011785939	0.011935946	0.012061838	0.012165755	0.012248896	0.012312584	0.012359325	0.01239014	0.012408577
-0.008487262	-0.008060791	-0.007601984	-0.0071141273	-0.006600417	-0.006062217	-0.005504407	-0.004927762	-0.0043361783	-0.0037309602	-0.0031154677	-0.0024906248	-0.0018595532	-0.0012242496	-0.0005861595	5.2176416e-05	0.00069029257	0.0013244338	0.001953546	0.002577085	0.0031919442	0.00379733	0.0043908022	0.004971713	0.005538255	0.006088402	0.0066211633	0.00713725	0.007632386	0.008106776	0.008558776	0.008988064	0.009393629	0.009774044	0.010129865	0.01045876	0.010761268	0.01103799	0.011286698	0.011510801	0.011707742	0.01187915	0.012026243	0.012149353	0.012250319	0.012330677	0.0123909	0.012433667	0.012460932	0.012473803
-0.008449726	-0.008017577	-0.0075525194	-0.007059552	-0.006539151	-0.0059974566	-0.005434178	-0.0048538223	-0.0042586103	-0.0036497563	-0.003030993	-0.0024032667	-0.0017701909	-0.0011317134	-0.00049168617	0.00014889985	0.00078820065	0.0014245585	0.0020560585	0.0026790425	0.003295824	0.0039021224	0.0044961013	0.005077511	0.005644828	0.006195862	0.00672964	0.007244289	0.0077400617	0.008214533	0.008666571	0.009095378	0.009499624	0.009879764	0.010234144	0.010562267	0.010864124	0.01113864	0.011387035	0.011607897	0.011803426	0.011972696	0.012116794	0.01223731	0.012335144	0.012410618	0.012468055	0.012507152	0.012530334	0.012538608
-0.008411728	-0.007972658	-0.0075016916	-0.0070030764	-0.0064784065	-0.0059303567	-0.0053633824	-0.0047795475	-0.0041797534	-0.0035679415	-0.0029459745	-0.002315402	-0.0016789064	-0.0010389611	-0.00039583072	0.00024684146	0.0008877814	0.0015252307	0.0021572374	0.0027830936	0.003399834	0.0040070564	0.0046024173	0.0051842853	0.005751889	0.006303344	0.006837122	0.0073523484	0.007847592	0.008321345	0.008773427	0.009201713	0.0096053295	0.009984706	0.010337856	0.010665521	0.010965865	0.011239376	0.011485808	0.011705808	0.011897881	0.012065094	0.012207154	0.012324791	0.0124207325	0.012492526	0.012546103	0.012580279	0.0125993565	0.012603648
-0.008372836	-0.007927865	-0.0074508786	-0.0069461763	-0.0064164177	-0.0058645457	-0.0052925423	-0.0047040135	-0.0041009337	-0.0034850687	-0.0028599724	-0.0022271946	-0.0015878603	-0.0009454191	-0.00030023605	0.00034401938	0.0009867251	0.0016258769	0.0022601113	0.002886422	0.003504958	0.0041121207	0.0047084466	0.005290672	0.005858183	0.0064103007	0.0069446564	0.0074593835	0.0079543665	0.0084289275	0.008880157	0.009307701	0.009711955	0.010090247	0.010442287	0.010768484	0.011067852	0.011339765	0.01158461	0.011802528	0.011993233	0.012158256	0.012297541	0.012411717	0.012504283	0.012573909	0.012623463	0.012654759	0.012668163	0.012668405
-0.0083331615	-0.00788153	-0.007398434	-0.0068876073	-0.0063532516	-0.0057967156	-0.005220942	-0.0046275556	-0.00402122	-0.0034024492	-0.0027746335	-0.002138026	-0.0014966503	-0.00085131824	-0.00020495057	0.0004425794	0.0010862835	0.0017269589	0.002361454	0.002989769	0.0036083423	0.0042171106	0.00481382	0.005396977	0.005965803	0.0065167584	0.007052269	0.007566713	0.008061238	0.00853521	0.008985981	0.009413056	0.009816572	0.010194089	0.01054576	0.010871157	0.011168785	0.011438839	0.011682171	0.011898644	0.0120877065	0.012250427	0.012387432	0.012499575	0.012588296	0.012654319	0.012700461	0.012727208	0.012737878	0.0127327815
-0.008292191	-0.007833675	-0.007345021	-0.006829448	-0.0062888935	-0.0057283044	-0.005148031	-0.0045509264	-0.0039412603	-0.0033195242	-0.002687335	-0.0020490363	-0.0014047399	-0.0007577911	-0.00010868907	0.00053999946	0.0011860915	0.0018274523	0.002464559	0.0030929819	0.003713321	0.004322253	0.004919369	0.0055033676	0.0060719326	0.006624751	0.007158056	0.0076737404	0.008168567	0.00864172	0.0090925135	0.009519048	0.009921297	0.010297652	0.010649037	0.010973107	0.011269767	0.011538733	0.011780553	0.011994742	0.012181889	0.012342088	0.012476917	0.012585998	0.012671143	0.01273467	0.012776762	0.01280015	0.012806423	0.012798134
-0.008250333	-0.0077860206	-0.0072906464	-0.0067703575	-0.0062249824	-0.0056594983	-0.005075	-0.004474573	-0.003860332	-0.003235899	-0.0026010275	-0.0019592717	-0.0013127103	-0.0006631017	-1.2584031e-05	0.0006374046	0.0012849383	0.0019293092	0.0025668964	0.0031963103	0.003816802	0.004427187	0.0050252005	0.005609069	0.0061784424	0.0067299716	0.00726486	0.0077792853	0.008274507	0.008747961	0.009197839	0.009623814	0.01002568	0.010401506	0.010751497	0.011074472	0.011370242	0.01163771	0.01187776	0.012089908	0.012275282	0.012432929	0.012565557	0.012672305	0.012754567	0.012814678	0.012853511	0.012872703	0.012875065	0.01286155
-0.008207567	-0.007736698	-0.0072359815	-0.0067096427	-0.0061597526	-0.005590357	-0.0050012916	-0.0043972284	-0.0037797093	-0.0031518415	-0.002514109	-0.0018696189	-0.0012213662	-0.00056891143	8.397177e-05	0.000735648	0.0013844855	0.00203019	0.002667509	0.0032992475	0.003921032	0.0045317523	0.005130738	0.005714372	0.0062843524	0.006836351	0.00737074	0.007885836	0.008379914	0.008853212	0.009302512	0.009728193	0.0101291835	0.010504425	0.010853268	0.011175267	0.011468954	0.011735793	0.011974022	0.012185223	0.0123685	0.012523986	0.0126537755	0.012757644	0.012837492	0.012893945	0.012928933	0.012944818	0.012943115	0.012925293
-0.008164637	-0.0076868907	-0.0071809664	-0.0066495463	-0.0060949996	-0.0055203736	-0.0049270242	-0.0043193027	-0.0036983117	-0.003066644	-0.0024268702	-0.0017797574	-0.0011284128	-0.00047454983	0.00017950311	0.0008335337	0.0014839657	0.002130285	0.002770286	0.0034021735	0.004024051	0.004636403	0.0052353404	0.0058194213	0.0063894503	0.00694206	0.007476177	0.007990971	0.008485559	0.008957703	0.009407032	0.009832252	0.010232609	0.010606911	0.010954827	0.01127566	0.011568375	0.01183369	0.012069859	0.012279127	0.012460079	0.012613904	0.012741037	0.012843024	0.012919612	0.012972679	0.013004385	0.013016354	0.013010241	0.012988109
-0.008120529	-0.0076370314	-0.0071248487	-0.0065879077	-0.006028898	-0.0054497495	-0.0048529655	-0.0042418838	-0.003616929	-0.0029820502	-0.0023395792	-0.0016900524	-0.0010363832	-0.00038017333	0.00027601793	0.00093099475	0.0015832931	0.0022306517	0.0028718784	0.003504347	0.0041277	0.00473962	0.005339209	0.005924288	0.00649409	0.0070465878	0.0075808056	0.008095771	0.008589596	0.00906153	0.009510558	0.0099348575	0.010334559	0.010708053	0.011054758	0.01137469	0.011666492	0.011930201	0.012165323	0.012372669	0.012551386	0.01270324	0.012827914	0.012926929	0.013000768	0.013050873	0.013079464	0.013087075	0.013076909	0.013050884
-0.008075461	-0.0075859353	-0.007068798	-0.006526403	-0.0059625283	-0.005378589	-0.0047785565	-0.0041636005	-0.0035359561	-0.0028974563	-0.0022529513	-0.0016001016	-0.00094495714	-0.0002866499	0.00037208572	0.0010286793	0.001681827	0.002330657	0.002972465	0.0036060177	0.004230261	0.0048431605	0.005442638	0.0060281344	0.0065983385	0.0071503073	0.0076855123	0.008200094	0.008693311	0.009165209	0.009613343	0.010037269	0.010435857	0.010809019	0.011154704	0.011472993	0.011763398	0.012025841	0.012259666	0.0124645345	0.01264197	0.012791865	0.012914233	0.013009932	0.01308126	0.013128154	0.013153534	0.013157617	0.013143335	0.013112795
-0.008030765	-0.007534854	-0.007011734	-0.0064644963	-0.005896218	-0.005308464	-0.0047034994	-0.0040848255	-0.0034542903	-0.0028135553	-0.0021648705	-0.0015106499	-0.00085298717	-0.00019275025	0.00046712533	0.0011256486	0.0017806999	0.002430562	0.0030733645	0.0037080087	0.004332479	0.004945662	0.0055464357	0.0061318204	0.006701641	0.007254623	0.007788729	0.008302651	0.008795917	0.009267226	0.009715084	0.010138717	0.010536291	0.010908265	0.0112524815	0.011570346	0.011859313	0.012120243	0.0123526305	0.012556255	0.012731489	0.012879234	0.0129989125	0.013092279	0.013160914	0.013205219	0.013226237	0.013227761	0.0132092275	0.013173599
-0.007984504	-0.00748305	-0.006954737	-0.0064022914	-0.0058287606	-0.0052370504	-0.0046292767	-0.004006624	-0.003372334	-0.0027285367	-0.002077736	-0.0014210939	-0.0007611066	-9.883568e-05	0.00056225806	0.001222387	0.0018783137	0.0025294125	0.0031736307	0.003808111	0.004434567	0.0050467514	0.005647935	0.0062339418	0.006804239	0.007356588	0.007890627	0.008405421	0.008898396	0.009368755	0.009815894	0.010238398	0.010635849	0.011006601	0.01135058	0.011666633	0.011954617	0.012214195	0.012445252	0.012647733	0.0128204	0.012965675	0.013083078	0.01317405	0.013238955	0.0132801905	0.013298783	0.013295647	0.013273794	0.0132346675
-0.007938467	-0.007431306	-0.0068973526	-0.0063401163	-0.005761929	-0.005165614	-0.0045538694	-0.003928706	-0.0032910854	-0.0026445016	-0.00199043	-0.0013314635	-0.00066943467	-5.416572e-06	0.00065780804	0.001319278	0.0019763038	0.0026283786	0.0032733306	0.0039091446	0.0045348294	0.005148869	0.005749937	0.006335918	0.00690658	0.00745824	0.0079924315	0.008506451	0.008998614	0.009468716	0.009915791	0.010337476	0.010734785	0.011103928	0.011446979	0.011761628	0.012048397	0.012306541	0.01253584	0.012736123	0.012907576	0.013051052	0.01316575	0.013254151	0.013316829	0.013355169	0.013370141	0.013363671	0.0133374	0.013294663
-0.007891506	-0.0073780045	-0.0068390593	-0.0062773004	-0.005695142	-0.0050945356	-0.004478641	-0.003849253	-0.0032096058	-0.0025596768	-0.0019034296	-0.0012422502	-0.00057825446	8.7004155e-05	0.0007522665	0.0014147274	0.0020731986	0.0027266107	0.0033713132	0.0040085874	0.0046348087	0.0052491724	0.005851198	0.0064368397	0.0070069283	0.00755924	0.00809278	0.008606512	0.009098507	0.009568181	0.010014728	0.0104356855	0.010831103	0.011200234	0.011542045	0.011855766	0.0121409595	0.012397688	0.012626447	0.012824599	0.012994304	0.0131351575	0.013248265	0.013333861	0.013393503	0.013428837	0.013440527	0.013430029	0.01340048	0.0133532435
-0.007844664	-0.0073257983	-0.006781295	-0.006214842	-0.0056278408	-0.0050233826	-0.0044038296	-0.0037708953	-0.003127806	-0.0024762526	-0.0018174499	-0.0011538565	-0.0004876554	0.00017923862	0.0008464232	0.0015100837	0.002169896	0.0028236918	0.0034702308	0.004107319	0.0047343597	0.0053487197	0.005950462	0.006536301	0.0071065873	0.007659491	0.008192666	0.008705668	0.009196956	0.009666499	0.010111924	0.010532685	0.010927126	0.011295319	0.011636067	0.011949223	0.012233235	0.01248844	0.012714278	0.012911182	0.013079081	0.013218164	0.013328716	0.013411704	0.013469104	0.013500646	0.013510015	0.01349619	0.013462245	0.013410237
-0.007798016	-0.0072724223	-0.0067234337	-0.006151125	-0.005560562	-0.0049523264	-0.0043292195	-0.0036934018	-0.0030470192	-0.0023926273	-0.0017309561	-0.0010655746	-0.00039779022	0.00027168915	0.0009393431	0.0016044416	0.0022656322	0.002920106	0.00356723	0.0042054653	0.004833102	0.0054479465	0.0060491413	0.006635003	0.0072055534	0.007757738	0.008290563	0.008803181	0.0092949085	0.009763762	0.010208018	0.010627691	0.011021648	0.011389323	0.011728324	0.012040205	0.012322713	0.012576766	0.012801345	0.012996174	0.013162289	0.013299141	0.013407506	0.013488963	0.013543483	0.013572194	0.013577264	0.013560265	0.013522841	0.013467304
-0.0077501684	-0.0072195306	-0.006664969	-0.0060890317	-0.005493298	-0.00488133	-0.0042541996	-0.0036152229	-0.0029664263	-0.002308704	-0.0016448796	-0.0009777695	-0.0003077984	0.000362359	0.0010317676	0.0016990192	0.0023611337	0.0030159503	0.0036638044	0.004302241	0.0049290843	0.0055449046	0.0061468557	0.0067331307	0.007303398	0.007854793	0.008387178	0.008899935	0.009391028	0.009858344	0.010302529	0.010721464	0.011114098	0.011481579	0.011819746	0.01212981	0.012411702	0.012664292	0.012886949	0.013080541	0.013244636	0.013379645	0.013486072	0.013564914	0.013616048	0.013642311	0.013644159	0.013623323	0.013582762	0.013523284
-0.0077021867	-0.0071665198	-0.0066069737	-0.0060261562	-0.005426623	-0.004810311	-0.0041804314	-0.0035376623	-0.0028862506	-0.0022259355	-0.0015602186	-0.0008904934	-0.00021908432	0.0004534647	0.001123745	0.0017912425	0.002454348	0.0031105354	0.0037588999	0.0043980107	0.005026836	0.005641833	0.006243214	0.0068298243	0.0073993467	0.007950429	0.008482859	0.008995242	0.009484962	0.009952534	0.010396007	0.010814384	0.011205945	0.011571117	0.011908747	0.012218419	0.0124986805	0.012749899	0.012971301	0.013163086	0.013325207	0.013458066	0.013562035	0.01363866	0.013688147	0.0137109645	0.01370978	0.013685796	0.013640657	0.013577316
-0.0076549724	-0.007113412	-0.006548941	-0.005963482	-0.005359672	-0.004740417	-0.004106678	-0.003461063	-0.0028061643	-0.00214421	-0.0014751628	-0.0008041933	-0.00013082102	0.00054297596	0.0012153946	0.001884006	0.002547618	0.003204938	0.0038537048	0.004492637	0.005121447	0.005736802	0.0063384958	0.00692489	0.007494446	0.008046251	0.008577485	0.0090889	0.009578474	0.010045007	0.010487426	0.010904726	0.011295915	0.011660513	0.011996906	0.012305342	0.012583677	0.012833629	0.013053801	0.0132437125	0.013404079	0.013535228	0.013636567	0.013710789	0.013757139	0.013778377	0.013773926	0.013746642	0.0136979595	0.013630986
-0.00760746	-0.0070604607	-0.0064910427	-0.005901389	-0.0052926093	-0.0046699047	-0.004032895	-0.0033839867	-0.0027270466	-0.0020620078	-0.0013917014	-0.0007186085	-4.312396e-05	0.00063160807	0.0013057329	0.001975473	0.002639085	0.0032977238	0.0039474852	0.0045869015	0.005215291	0.0058312006	0.006432794	0.0070181973	0.007588003	0.00813866	0.008670431	0.009180993	0.009670116	0.010135721	0.010577869	0.0109940395	0.011383969	0.011746943	0.012083054	0.012390263	0.012667898	0.01291582	0.013134278	0.013322338	0.0134812	0.013610359	0.013710227	0.013781641	0.013826076	0.013843685	0.013837103	0.013805702	0.013754401	0.013682701
-0.0075602084	-0.0070078596	-0.006433077	-0.0058387965	-0.0052271113	-0.00460016	-0.003959559	-0.0033088103	-0.002648525	-0.0019813925	-0.0013094768	-0.0006332025	4.3209642e-05	0.00071973726	0.0013947412	0.0020649992	0.0027306974	0.0033892654	0.0040396005	0.0046788566	0.0053081773	0.005924087	0.006524846	0.0071106665	0.007679682	0.008230697	0.00876154	0.009271916	0.009759795	0.0102254	0.010666065	0.011081271	0.011471126	0.011833381	0.012167629	0.012473132	0.012749121	0.01299664	0.013213173	0.013399772	0.013556838	0.013683651	0.013781935	0.013851624	0.013892494	0.013907798	0.013897553	0.0138634	0.013807606	0.013732746
-0.007512726	-0.0069551095	-0.0063761547	-0.0057768077	-0.005161442	-0.004531078	-0.0038880184	-0.003233038	-0.0025701895	-0.0019011572	-0.0012266487	-0.0005495921	0.00012898073	0.00080696493	0.0014825128	0.0021541603	0.0028204396	0.0034794956	0.0041301735	0.004770171	0.005398918	0.006015409	0.0066159293	0.0072019286	0.0077697337	0.008321166	0.008851107	0.009360746	0.009848539	0.010312658	0.010752678	0.011167232	0.011555787	0.011916831	0.012249954	0.012554392	0.012830336	0.013075002	0.013290256	0.01347588	0.013630964	0.013755467	0.013851687	0.013919421	0.013957791	0.01397001	0.013957072	0.013919964	0.01386147	0.013782095
-0.007465087	-0.0069022924	-0.0063195154	-0.005716048	-0.005096525	-0.0044625774	-0.0038158894	-0.0031590238	-0.0024932846	-0.0018217489	-0.001145497	-0.00046567246	0.00021366775	0.000893414	0.0015700497	0.002242107	0.0029092543	0.0035687946	0.0042198747	0.004859943	0.005488187	0.0061044767	0.006705921	0.007291589	0.007859271	0.008409224	0.008938998	0.009448178	0.009935103	0.010398593	0.0108375065	0.011251833	0.011638805	0.01199837	0.012330424	0.012633838	0.012908027	0.013151407	0.0133655	0.013549335	0.013702866	0.013826169	0.013920337	0.013984099	0.0140213	0.014030904	0.014014624	0.013974946	0.0139119625	0.013829652
-0.007417932	-0.0068505257	-0.006262079	-0.0056555644	-0.0050318465	-0.004393697	-0.0037441403	-0.0030850098	-0.0024168938	-0.0017426759	-0.0010646135	-0.00038380176	0.00029702857	0.000977762	0.0016550049	0.0023285374	0.0029962473	0.0036565922	0.0043077916	0.0049486496	0.0055773333	0.0061925836	0.0067938045	0.0073787794	0.00794651	0.00849564	0.009025589	0.009533249	0.010020059	0.010482058	0.010920238	0.0113331005	0.011719547	0.012078375	0.012409229	0.012711227	0.01298302	0.013226613	0.013438709	0.01362076	0.013772845	0.013893805	0.013985626	0.014048453	0.014082275	0.014089089	0.0140698515	0.014027499	0.013961606	0.013875056
-0.0073718354	-0.006799467	-0.0062059686	-0.0055948272	-0.0049678013	-0.004326619	-0.0036743656	-0.0030111223	-0.0023413077	-0.0016653016	-0.0009852946	-0.00030259416	0.000379432	0.0010614097	0.0017399676	0.0024145246	0.0030828156	0.0037426986	0.0043940656	0.005035337	0.005663406	0.006279085	0.006879762	0.0074646883	0.008031268	0.008580446	0.009109419	0.0096165165	0.010102153	0.010564305	0.011000913	0.011413012	0.011798222	0.012156293	0.012485221	0.012786772	0.013057273	0.013298783	0.013510019	0.013690289	0.013840456	0.013959847	0.014049441	0.014110561	0.014141917	0.014146239	0.014124621	0.014078476	0.01400933	0.013919622
-0.007325299	-0.006747946	-0.006150171	-0.005535051	-0.0049046054	-0.004260294	-0.003603734	-0.0029390156	-0.0022667274	-0.0015879348	-0.00090688467	-0.00022285804	0.00046112388	0.0011439994	0.0018234849	0.0024983585	0.0031666793	0.0038272776	0.004478913	0.005119864	0.005748797	0.006364584	0.00696462	0.0075484663	0.0081152655	0.008663479	0.009191573	0.009698082	0.01018253	0.010643501	0.011080705	0.011490483	0.0118750185	0.0122317895	0.012560397	0.012859516	0.013129633	0.013369177	0.013579331	0.01375711	0.013905983	0.01402333	0.01411096	0.014169816	0.014199141	0.014201321	0.014176331	0.014126953	0.014055632	0.0139620155
-0.0072799698	-0.0066976696	-0.0060954615	-0.0054762065	-0.0048419386	-0.004194051	-0.0035354793	-0.0028686896	-0.002193123	-0.0015128627	-0.00082986057	-0.00014433265	0.0005409606	0.0012253076	0.0019051246	0.0025805235	0.003250014	0.003910497	0.004562307	0.0052037127	0.005831782	0.00644771	0.0070469268	0.0076308735	0.008197602	0.00874421	0.00927186	0.0097775385	0.01026082	0.010720957	0.011156265	0.011566069	0.011949401	0.012305297	0.012632184	0.012930468	0.013199121	0.013437457	0.013645656	0.013822511	0.013969336	0.0140858665	0.014171075	0.014227401	0.014254704	0.014254034	0.014226798	0.014174558	0.014099285	0.014002454
-0.0072343126	-0.006646909	-0.0060410947	-0.005418241	-0.004780397	-0.0041290224	-0.0034679472	-0.0027978867	-0.0021198615	-0.0014389306	-0.00075398386	-6.616488e-05	0.00061989203	0.001305107	0.0019854233	0.0026610903	0.0033312067	0.0039924756	0.004644364	0.0052852407	0.005912952	0.006528165	0.007127568	0.0077115223	0.008276723	0.008823246	0.0093497	0.009854969	0.010337919	0.010796644	0.011231769	0.011639848	0.012022257	0.012375798	0.012702219	0.012999132	0.013266377	0.013502669	0.013709314	0.013885371	0.014031056	0.014144704	0.0142288655	0.0142830275	0.014308482	0.014304571	0.014274791	0.014219865	0.014141604	0.014040671
-0.007189423	-0.006597854	-0.0059879273	-0.005360283	-0.004719451	-0.0040654615	-0.003401652	-0.002728738	-0.002049014	-0.0013659969	-0.00067866594	9.909272e-06	0.0006966777	0.0013831519	0.0020646602	0.0027411468	0.0034109205	0.0040726736	0.0047239847	0.0053645745	0.005993489	0.0066069737	0.007206708	0.007789463	0.008354399	0.008899841	0.009425774	0.0099300705	0.010412272	0.010869734	0.011302926	0.0117103495	0.012091726	0.012444396	0.012769699	0.013065226	0.013331074	0.013566826	0.013772134	0.013946176	0.014088821	0.01420103	0.014283825	0.0143354125	0.014358163	0.014353301	0.014320578	0.014262859	0.0141812675	0.014078043
-0.0071460158	-0.006549597	-0.0059346855	-0.005304463	-0.004658982	-0.0040022433	-0.0033353046	-0.0026606098	-0.001979053	-0.0012935475	-0.0006052777	8.4117055e-05	0.0007728189	0.0014593713	0.002141621	0.0028187819	0.0034888126	0.0041506216	0.00480308	0.0054430217	0.0060716346	0.0066850856	0.007283274	0.0078657195	0.008429613	0.008974887	0.0094993375	0.010003053	0.010483932	0.0109408125	0.011372734	0.011779144	0.01215931	0.0125113875	0.012834724	0.013129089	0.0133937895	0.013628099	0.013831433	0.0140039995	0.014145475	0.014256053	0.01433586	0.014386125	0.014407575	0.014399275	0.014364183	0.014303874	0.014219306	0.014111843
-0.0071023554	-0.006501518	-0.005882755	-0.0052486584	-0.004599847	-0.0039406866	-0.0032711104	-0.0025940314	-0.0019106045	-0.0012236312	-0.00053305924	0.00015733764	0.00084707513	0.0015341416	0.0022174679	0.0028947592	0.0035645738	0.004226532	0.00487807	0.0055184923	0.006146323	0.0067598857	0.0073581934	0.00793926	0.008502878	0.0090475865	0.009571265	0.010073435	0.010553692	0.011008535	0.011440311	0.011845931	0.012224026	0.012575727	0.012896929	0.013190139	0.013453208	0.013686165	0.013887852	0.014059387	0.0141990855	0.014308814	0.014386099	0.014434293	0.014453016	0.01444345	0.014405776	0.014342256	0.014254816	0.014144961
-0.0070603043	-0.006454684	-0.005832739	-0.0051940233	-0.0045429096	-0.0038792565	-0.0032075793	-0.0025282279	-0.0018431768	-0.0011539459	-0.0004628785	0.0002290532	0.00091965124	0.0016080402	0.002291251	0.0029687546	0.0036398917	0.004301332	0.004952837	0.0055928044	0.0062201247	0.006832473	0.0074312314	0.0080110505	0.008573879	0.009117555	0.009639565	0.010142159	0.010620594	0.011075906	0.011505414	0.011909261	0.012286421	0.012636136	0.0129568875	0.013248816	0.013510428	0.013741929	0.013942305	0.014112394	0.014250528	0.014357541	0.014434472	0.01447992	0.014496889	0.014484622	0.0144454725	0.014378976	0.014288619	0.014175151
-0.007018812	-0.0064083636	-0.0057819486	-0.0051400512	-0.0044855177	-0.0038201213	-0.0031457394	-0.0024637952	-0.0017769039	-0.0010865927	-0.0003938265	0.0002987869	0.000990402	0.0016793571	0.0023640096	0.0030414462	0.0037116893	0.0043737814	0.0050247535	0.00566468	0.0062916465	0.006903615	0.007500507	0.008080695	0.008642893	0.009184521	0.009707086	0.010207612	0.010685008	0.0111389905	0.011568021	0.011971112	0.012346283	0.012694951	0.013014618	0.013304684	0.013565235	0.013795249	0.013994269	0.014162034	0.014299136	0.014404859	0.014479093	0.014523823	0.014538471	0.014523171	0.014481876	0.014412869	0.014319304	0.014202908
-0.006977901	-0.0063635707	-0.005732596	-0.005087614	-0.0044301227	-0.0037624165	-0.0030853152	-0.0024013668	-0.0017124563	-0.0010200962	-0.00032623112	0.00036718696	0.0010602735	0.0017490983	0.0024337433	0.003112197	0.0037827082	0.004444208	0.0050953105	0.005734328	0.006360527	0.00697254	0.007568326	0.008147329	0.008709006	0.00925057	0.009771943	0.010270711	0.01074728	0.011199981	0.011627827	0.012029193	0.012403566	0.012750968	0.013069071	0.013357915	0.013617046	0.013845686	0.014043529	0.014209695	0.014345143	0.014449216	0.014521927	0.014564507	0.014577113	0.014560629	0.014515508	0.014444713	0.014348716	0.014229201
-0.006938122	-0.006320402	-0.005684167	-0.005036585	-0.0043757185	-0.0037053227	-0.0030253083	-0.0023402795	-0.0016490296	-0.0009555146	-0.00026075542	0.0004344806	0.0011273623	0.0018172264	0.0025020912	0.0031802505	0.0038512647	0.004512254	0.005163178	0.0058019906	0.0064278506	0.007038735	0.007634595	0.008212149	0.008772831	0.0093130395	0.0098330565	0.010331441	0.010806847	0.011258062	0.011684373	0.01208476	0.0124583915	0.012804106	0.013120767	0.0134080425	0.013665289	0.013893269	0.014089502	0.014254384	0.014388189	0.014490094	0.014561772	0.014601987	0.014612697	0.014594413	0.014547136	0.014474001	0.014374666	0.01425216
-0.0068991184	-0.006276399	-0.0056384876	-0.0049861893	-0.004322678	-0.003649734	-0.0029681176	-0.0022802427	-0.0015878975	-0.00089277327	-0.00019681454	0.00049878284	0.0011925064	0.0018835887	0.00256804	0.0032460615	0.00391645	0.004578702	0.005228881	0.0058679096	0.0064920336	0.0071032196	0.00769756	0.008274574	0.008833811	0.009373404	0.0098923035	0.010389384	0.0108629465	0.011313491	0.011738408	0.012137745	0.012509719	0.012853868	0.013169352	0.0134563185	0.013712503	0.013937339	0.014133271	0.01429582	0.014428057	0.014529083	0.014598545	0.014637284	0.014645558	0.014625367	0.014576316	0.014500044	0.0143985525	0.014273848
-0.006861396	-0.0062345937	-0.0055929422	-0.0049378052	-0.004271336	-0.003594853	-0.0029116124	-0.0022219494	-0.0015283078	-0.00083205104	-0.00013472512	0.000562232	0.001256574	0.0019470379	0.002631981	0.003310483	0.0039815083	0.004641708	0.005291745	0.0059301145	0.006554827	0.007164195	0.007757928	0.00833467	0.008892693	0.00943106	0.009948142	0.010444555	0.010917719	0.011366401	0.011790648	0.012187805	0.012558386	0.012901511	0.013215568	0.013500422	0.013755422	0.0139798485	0.014173314	0.014335394	0.0144656	0.01456451	0.014633078	0.014669742	0.014676213	0.014653549	0.014602583	0.014524456	0.014419861	0.014292363
-0.006824799	-0.006194748	-0.0055489615	-0.004890427	-0.0042213798	-0.003542833	-0.0028566718	-0.0021660924	-0.0014700443	-0.0007725507	-7.47405e-05	0.0006225072	0.0013183914	0.0020090789	0.0026941523	0.0033725277	0.0040427707	0.0047035962	0.005353391	0.005990412	0.006614402	0.0072233044	0.007816568	0.008391622	0.008948136	0.009485517	0.010001767	0.010497257	0.0109681	0.011416119	0.011838693	0.01223477	0.0126049	0.012946177	0.013259318	0.013542078	0.013795953	0.014019065	0.014210615	0.014370978	0.01450048	0.014597569	0.01466392	0.01469947	0.0147035755	0.014678862	0.014626373	0.014545988	0.014438961	0.014307987
-0.0067896396	-0.006155096	-0.0055067465	-0.0048444197	-0.0041724443	-0.0034918115	-0.002803944	-0.0021108016	-0.0014137924	-0.00071493536	-1.5974045e-05	0.0006816946	0.0013775751	0.0020686574	0.0027542375	0.0034329444	0.004103482	0.004763663	0.0054116696	0.006048903	0.0066715106	0.0072795637	0.007871751	0.00844593	0.00900257	0.00953814	0.010053445	0.010547012	0.011016905	0.01146327	0.011884101	0.012279391	0.012647506	0.012987662	0.013299461	0.013581041	0.0138335	0.01405463	0.014245279	0.014404219	0.014532141	0.014627591	0.014692739	0.014725592	0.01472849	0.014702011	0.01464688	0.014563851	0.014455482	0.014321871
-0.006755598	-0.0061171353	-0.0054648295	-0.004800305	-0.004125938	-0.0034426749	-0.002752468	-0.0020578727	-0.0013595372	-0.0006595701	4.0374696e-05	0.0007388368	0.0014355779	0.0021264404	0.0028119832	0.0034905486	0.004160527	0.004820332	0.0054681078	0.006104935	0.0067267977	0.0073338263	0.007924184	0.00849824	0.009051967	0.009587683	0.010101497	0.01059331	0.011062894	0.011507031	0.011926811	0.012320768	0.012686834	0.013025794	0.013336204	0.013617054	0.013867497	0.014087491	0.014276087	0.014433533	0.0145597905	0.014654979	0.014717039	0.01474943	0.014750522	0.014722094	0.014664605	0.014579266	0.014467921	0.0143330805
-0.0067225397	-0.006080456	-0.0054239556	-0.00475733	-0.0040801167	-0.0033951998	-0.0027035847	-0.0020072833	-0.0013067871	-0.0006067008	9.480491e-05	0.0007938519	0.001490172	0.0021820627	0.0028671362	0.0035463274	0.004214775	0.0048741885	0.005522229	0.006157439	0.0067781806	0.007385161	0.007974748	0.008546922	0.009099808	0.009634066	0.010146547	0.010637566	0.011104766	0.011548609	0.011966858	0.012358297	0.012723636	0.013061725	0.013370056	0.013648786	0.013898689	0.0141172	0.0143041685	0.01446091	0.014585085	0.014678333	0.014739674	0.014769621	0.01476983	0.014738768	0.014679544	0.014592286	0.014479537	0.014341146
-0.006691538	-0.0060456693	-0.005386673	-0.004716456	-0.0040364116	-0.0033484027	-0.0026550218	-0.0019572973	-0.0012566373	-0.00055514276	0.00014662743	0.0008470416	0.0015430264	0.00223504	0.0029205792	0.0035986118	0.0042675696	0.0049260035	0.0055730604	0.0062076077	0.006828163	0.0074330717	0.0080221	0.008592814	0.00914542	0.009677589	0.0101887435	0.010678068	0.011143845	0.011586461	0.0120023005	0.012393579	0.012757938	0.013093784	0.013400674	0.013678785	0.0139263235	0.0141435005	0.01432962	0.014484633	0.014607247	0.014698602	0.0147586465	0.014787696	0.014785331	0.014752883	0.014691584	0.014602598	0.0144868605	0.014346819
-0.006660804	-0.006011933	-0.00534945	-0.004676938	-0.0039950833	-0.003304869	-0.002609469	-0.0019108355	-0.0012083203	-0.0005055517	0.00019706786	0.00089748204	0.0015937015	0.002286151	0.0029713064	0.003649041	0.0043172166	0.004974991	0.005621601	0.0062555484	0.00687496	0.007478535	0.008066464	0.008635439	0.00918686	0.009718023	0.010227948	0.0107154995	0.011180364	0.011621408	0.012037087	0.012426604	0.012788273	0.013121892	0.013428658	0.013704579	0.0139516145	0.014166381	0.0143513605	0.014504556	0.014626034	0.014716063	0.014774296	0.014801968	0.01479768	0.014763661	0.014701236	0.0146092065	0.014492165	0.014348574
-0.006633386	-0.005979933	-0.005313948	-0.004638642	-0.003954023	-0.003263086	-0.0025656745	-0.0018649399	-0.0011621937	-0.00045807287	0.00024518743	0.00094584003	0.0016428195	0.0023347177	0.0030194595	0.0036964938	0.0043647327	0.0050220303	0.0056671575	0.0063000135	0.0069188178	0.0075218827	0.008107938	0.008676656	0.009226609	0.009755868	0.010263961	0.010750391	0.011214022	0.011652891	0.012066867	0.01245518	0.012815006	0.013147775	0.013452712	0.01372743	0.013972506	0.014186867	0.014369331	0.01452174	0.014641792	0.014729969	0.014787547	0.014812607	0.014807273	0.014771413	0.014706578	0.0146137215	0.0144936405	0.014348276
-0.0066057295	-0.0059497505	-0.0052809343	-0.0046029016	-0.003915511	-0.0032224432	-0.0025240928	-0.0018215999	-0.0011173412	-0.00041319802	0.00029052794	0.0009916872	0.0016885661	0.0023805872	0.0030654036	0.0037414245	0.004408993	0.0050657876	0.005710818	0.0063429326	0.0069600902	0.0075614117	0.008146804	0.008713748	0.009261835	0.009789728	0.010297194	0.010782279	0.011244062	0.01168181	0.012093604	0.012479771	0.012839701	0.013170749	0.013473425	0.01374723	0.013990574	0.014203567	0.014385335	0.01453495	0.014654413	0.014741298	0.014796879	0.01482052	0.014813639	0.014777452	0.014709394	0.014614839	0.014492482	0.014345232
-0.00658039	-0.0059202686	-0.0052493215	-0.0045685023	-0.0038794875	-0.0031840354	-0.002484277	-0.001779981	-0.0010751188	-0.00036998838	0.00033422932	0.0010352246	0.0017324872	0.002424337	0.0031082146	0.0037851222	0.0044514835	0.0051078163	0.0057513937	0.0063817613	0.0069979914	0.0075983964	0.008182514	0.008748036	0.00929483	0.00982143	0.0103272535	0.010810647	0.01127081	0.011706565	0.012118112	0.012502044	0.01286038	0.013189431	0.013491448	0.013763346	0.0140049085	0.014216777	0.014396787	0.014545795	0.0146632865	0.014748372	0.014802389	0.0148248	0.01481666	0.014778249	0.014709506	0.014612734	0.014489081	0.014339421
-0.0065570846	-0.0058935136	-0.0052188486	-0.004535824	-0.003845185	-0.003147319	-0.00244575	-0.0017417818	-0.0010353774	-0.00032908842	0.0003751181	0.0010763891	0.0017740391	0.0024649464	0.003148917	0.0038246661	0.004490912	0.0051461123	0.005789254	0.0064185895	0.007033065	0.0076325163	0.008215286	0.008779235	0.009324301	0.009849761	0.010353647	0.010836095	0.011294924	0.011728637	0.012137875	0.012521658	0.01287701	0.013205845	0.013505902	0.013775729	0.01401658	0.014226615	0.014405422	0.014552493	0.014668494	0.014752455	0.014805239	0.014826395	0.014817186	0.014776085	0.014706273	0.014607154	0.0144818835	0.0143303685
-0.0065349713	-0.0058681294	-0.0051908344	-0.0045051947	-0.003811814	-0.003113173	-0.0024100468	-0.0017043352	-0.0009970963	-0.0002909489	0.0004137829	0.0011156164	0.0018122531	0.0025034547	0.0031870678	0.003862083	0.0045277327	0.005181726	0.005823951	0.006451782	0.007065203	0.0076637566	0.008244745	0.008807585	0.00935147	0.009875245	0.010377847	0.010857787	0.011314731	0.011747204	0.012155712	0.012536451	0.01289143	0.013218734	0.01351665	0.013784993	0.014024612	0.0142330155	0.0144098215	0.014556099	0.014670718	0.01475374	0.014804728	0.014824066	0.014812358	0.014771033	0.014699392	0.014598884	0.014472	0.014317773
-0.0065142065	-0.0058442503	-0.005164951	-0.0044764504	-0.003781423	-0.003081262	-0.002376981	-0.0016701445	-0.00096239895	-0.00025516376	0.00044997036	0.0011517256	0.0018487461	0.0025392175	0.0032221563	0.003896311	0.004561264	0.005214665	0.0058550388	0.0064820386	0.0070953146	0.007691428	0.008270778	0.008833025	0.009374727	0.00989683	0.01039812	0.010876808	0.011331584	0.0117623955	0.012168832	0.012548592	0.012901634	0.013226524	0.013523791	0.013791356	0.014027506	0.0142351985	0.014411394	0.014555734	0.0146696605	0.014750663	0.014800608	0.0148192905	0.014805932	0.014762394	0.014689233	0.014587171	0.014458194	0.014302783
-0.006495923	-0.005822569	-0.0051408038	-0.004449703	-0.003752701	-0.0030507147	-0.0023452267	-0.0016374588	-0.00092888623	-0.00022172928	0.00048399344	0.0011852719	0.0018823817	0.0025716424	0.003255166	0.003928371	0.0045927763	0.0052445233	0.005884275	0.0065104514	0.0071210526	0.0077160746	0.008294594	0.008854769	0.009395029	0.009915564	0.010414984	0.010891564	0.011345569	0.011775184	0.012178753	0.012556937	0.012908701	0.013231706	0.013527323	0.013793774	0.014028799	0.014234319	0.014408611	0.014552329	0.0146638565	0.014744308	0.014792655	0.014809888	0.014795858	0.0147511475	0.014676124	0.014572494	0.014441486	0.014284529
-0.0064786524	-0.0058031455	-0.0051183775	-0.0044255033	-0.003726624	-0.0030226335	-0.0023161694	-0.0016068146	-0.0008983761	-0.00019079074	0.0005148202	0.0012165047	0.0019128136	0.002602674	0.00328492	0.0039577745	0.0046204403	0.0052716397	0.0059095807	0.006534517	0.007144559	0.0077382848	0.008314636	0.008872665	0.009412032	0.0099307895	0.01042866	0.010903541	0.011355579	0.011783171	0.012186181	0.012562409	0.012913007	0.013234165	0.01352774	0.013791997	0.01402691	0.014230635	0.014403194	0.014545195	0.014655437	0.014734011	0.0147819	0.014796823	0.014781602	0.014735475	0.014659736	0.01455462	0.014421903	0.014263071
-0.006463796	-0.0057854652	-0.0050981045	-0.004403211	-0.0037027076	-0.002997063	-0.0022892356	-0.0015794635	-0.0008702129	-0.00016142055	0.000543192	0.0012452602	0.0019407421	0.0026302673	0.0033115707	0.003983423	0.004645232	0.005295139	0.005932402	0.00655606	0.0071646683	0.00775655	0.008330904	0.008887984	0.009425823	0.0099425055	0.010438755	0.010912374	0.011362124	0.011788387	0.01218896	0.012563553	0.0129121505	0.013232246	0.013523918	0.01378715	0.014020115	0.014222398	0.014394183	0.014534123	0.014643811	0.0147213675	0.014767047	0.014781412	0.014764186	0.014716886	0.014639314	0.014533095	0.0143993385	0.014238525
-0.0064511225	-0.005769357	-0.005079508	-0.0043831095	-0.00368011	-0.002973996	-0.0022652373	-0.0015547127	-0.00084482133	-0.00013669953	0.00056962296	0.0012703985	0.0019667223	0.0026552454	0.0033357367	0.004007425	0.004668139	0.0053167455	0.005952753	0.0065739043	0.007181313	0.0077719167	0.008345209	0.008900177	0.009435922	0.009951729	0.010445427	0.010917246	0.011365995	0.011789545	0.012189038	0.012562092	0.012908418	0.013227109	0.013517555	0.01377859	0.014009967	0.014210962	0.014381215	0.014520094	0.014628701	0.014704045	0.014748476	0.0147621855	0.01474363	0.014694694	0.014615707	0.014508676	0.014372453	0.014210675
-0.006439455	-0.0057553574	-0.0050642416	-0.0043647364	-0.0036603436	-0.0029530078	-0.0022429526	-0.0015322343	-0.0008216351	-0.00011263415	0.00059246644	0.0012940206	0.001989074	0.0026775114	0.0033567473	0.0040272176	0.004687313	0.005334411	0.005969204	0.0065903366	0.0071948133	0.0077841543	0.008355267	0.008908514	0.009443235	0.009956729	0.010449141	0.010918565	0.011365697	0.01178731	0.012185093	0.0125559755	0.01290087	0.01321774	0.01350693	0.013766378	0.013996579	0.014196143	0.014364742	0.014502872	0.014608927	0.014683668	0.014727272	0.014738895	0.014719155	0.014669117	0.014589936	0.014480285	0.01434375	0.014179394
-0.0064302757	-0.0057436004	-0.005049415	-0.004349105	-0.003643237	-0.0029344559	-0.0022231042	-0.0015120804	-0.00080061704	-9.214133e-05	0.00061332434	0.0013142154	0.0020085461	0.0026968122	0.0033756644	0.0040444285	0.0047024414	0.005349569	0.005982753	0.006601464	0.0072052665	0.0077930726	0.0083628185	0.008914623	0.009446301	0.009958129	0.01044919	0.010916863	0.011361398	0.0117820725	0.012177292	0.012547776	0.012890376	0.0132051185	0.013492327	0.013750568	0.013978682	0.014176793	0.014344454	0.014481351	0.014586143	0.014659092	0.014702074	0.014712099	0.014691807	0.014640648	0.014559019	0.014449012	0.0143103525	0.014145128
-0.0064234883	-0.005734086	-0.0050375164	-0.0043355674	-0.0036282688	-0.0029182583	-0.0022059605	-0.00149405	-0.0007830635	-7.4103475e-05	0.0006308332	0.0013315156	0.0020257905	0.0027129129	0.0033900961	0.0040586405	0.004716113	0.005361084	0.00599264	0.0066100955	0.0072130337	0.0077982545	0.008366857	0.008916747	0.00944683	0.009956948	0.01044498	0.01091098	0.011354279	0.011772767	0.012166325	0.01253451	0.012875635	0.013189357	0.013474222	0.013730433	0.013957407	0.014154661	0.014320284	0.014456321	0.014559168	0.0146314725	0.014672585	0.014681857	0.014660239	0.014608461	0.014525209	0.014413424	0.014274165	0.014107615
-0.00641831	-0.0057260245	-0.0050276592	-0.004323207	-0.0036161244	-0.0029036999	-0.0021923706	-0.0014789402	-0.0007671416	-5.8542937e-05	0.00064623356	0.0013461336	0.0020401217	0.002725646	0.003402993	0.0040696487	0.0047257543	0.0053699836	0.005999744	0.006616015	0.007216729	0.007800333	0.008366793	0.008914877	0.009443037	0.009951841	0.010438327	0.010902122	0.011343073	0.011760302	0.012152143	0.01251772	0.012856934	0.013169069	0.013452727	0.013707377	0.013932701	0.014128141	0.014292851	0.014426637	0.014528681	0.014600176	0.014639311	0.014648486	0.01462584	0.014571171	0.014487803	0.014374357	0.0142341405	0.01406645
-0.0064150095	-0.005720429	-0.0050199777	-0.004314609	-0.003605105	-0.0028931946	-0.0021797717	-0.0014664754	-0.00075461715	-4.5388937e-05	0.00065863505	0.0013584048	0.0020511858	0.002736397	0.0034123883	0.004077852	0.004733246	0.005374182	0.0060039274	0.006618403	0.007216908	0.0077991933	0.008363672	0.008910269	0.009436447	0.009942673	0.010426905	0.010888867	0.011328157	0.011743143	0.012133744	0.012497265	0.012835391	0.013145778	0.013427272	0.013681114	0.0139044225	0.014098026	0.014261402	0.014393877	0.014494732	0.014564741	0.0146031715	0.014610067	0.014586981	0.014531523	0.014447708	0.014333457	0.014190696	0.014021955
-0.006414935	-0.0057177395	-0.0050161853	-0.0043076053	-0.0035974085	-0.0028838068	-0.002169691	-0.0014561564	-0.00074507296	-3.59416e-05	0.00066912547	0.0013674088	0.002059631	0.0027434751	0.00341798	0.0040827654	0.004735615	0.0053772554	0.00600446	0.006617114	0.0072143152	0.0077944584	0.008357257	0.008901551	0.009425901	0.009930015	0.010413628	0.010873422	0.01131019	0.011723898	0.012112409	0.0124731995	0.012809362	0.01311757	0.01339804	0.01364949	0.013871949	0.014064223	0.014226321	0.014357455	0.014456868	0.014525991	0.014563568	0.014569368	0.014544278	0.014488962	0.014402866	0.014287539	0.014144406	0.013974041
-0.006415464	-0.0057169795	-0.0050123334	-0.0043035746	-0.0035912842	-0.0028774887	-0.0021629333	-0.0014494583	-0.00073736906	-2.8762966e-05	0.0006747991	0.0013731718	0.0020646006	0.0027480684	0.003421329	0.00408493	0.0047368556	0.005375758	0.006001726	0.0066122375	0.0072078593	0.007786453	0.008347549	0.008889958	0.009412639	0.009914644	0.010395605	0.0108534545	0.011288531	0.011700034	0.0120857805	0.012446538	0.012779757	0.013086639	0.013365284	0.01361515	0.0138360225	0.0140265	0.014186773	0.01431676	0.01441595	0.014483515	0.0145191625	0.014524139	0.014497995	0.014441464	0.014354743	0.014239196	0.014094681	0.013923563
-0.0064199865	-0.0057183728	-0.00501211	-0.0043021366	-0.003588833	-0.0028740838	-0.0021589622	-0.0014443696	-0.00073259324	-2.4147332e-05	0.00067946315	0.0013761595	0.0020671636	0.002748806	0.0034215823	0.0040836893	0.0047343075	0.00537169	0.0059959255	0.006605193	0.0071988218	0.007774759	0.008333433	0.008873884	0.009394381	0.009894978	0.010373797	0.01083003	0.011263292	0.01167186	0.012056377	0.012414616	0.012746237	0.013051897	0.013328724	0.013576798	0.01379627	0.013985425	0.014144581	0.014273152	0.014370527	0.014436677	0.01447203	0.014475793	0.014448475	0.014390953	0.014303535	0.014186077	0.014040526	0.0138685405
-0.006425813	-0.0057225823	-0.005013399	-0.0043025613	-0.0035877675	-0.002872698	-0.0021573156	-0.0014431328	-0.00073057413	-2.323836e-05	0.00067971274	0.0013765842	0.0020664	0.0027470812	0.0034185313	0.004079487	0.004728239	0.005364731	0.0059869587	0.0065938756	0.0071853325	0.0077599697	0.008317351	0.008855145	0.009374011	0.009871721	0.01034819	0.01080212	0.011234004	0.011640757	0.012023501	0.0123797655	0.012709495	0.013012957	0.013288099	0.01353465	0.013752155	0.013939992	0.014098648	0.014225237	0.014321443	0.014386632	0.014420476	0.014423415	0.014395315	0.014336493	0.014248755	0.014130946	0.013984062	0.013810705
-0.006433353	-0.005728312	-0.0050182045	-0.004305415	-0.0035905987	-0.0028745905	-0.0021577328	-0.0014437586	-0.0007323697	-2.392754e-05	0.0006778464	0.0013733394	0.0020624474	0.0027420968	0.003412351	0.0040713735	0.004718885	0.00535319	0.005974021	0.0065788813	0.0071693286	0.0077418834	0.00829681	0.008832909	0.009349875	0.009845126	0.010319505	0.0107715875	0.011200443	0.011605967	0.011986289	0.012340553	0.0126691125	0.0129700005	0.01324413	0.013489004	0.013704997	0.013890982	0.014047734	0.014173113	0.014268577	0.014332794	0.01436517	0.014367428	0.014338672	0.014279529	0.014189817	0.014071099	0.013923582	0.013749711
-0.0064441413	-0.0057365745	-0.005025372	-0.004310876	-0.0035951883	-0.0028785467	-0.0021618828	-0.0014479384	-0.00073660165	-2.9508024e-05	0.0006726086	0.0013677515	0.0020555593	0.0027338825	0.0034028217	0.0040606037	0.004706379	0.005339004	0.0059577227	0.006561354	0.007149514	0.007720113	0.00827248	0.008806478	0.009321544	0.009814896	0.010287583	0.010737438	0.01116417	0.011567492	0.01194568	0.0122986175	0.0126246065	0.01292447	0.013196178	0.01343916	0.013654374	0.013838451	0.013993174	0.014118198	0.014211822	0.014274705	0.014305875	0.014307395	0.014278032	0.014217518	0.014127452	0.014007613	0.0138595775	0.013685141
-0.0064564347	-0.0057475343	-0.0050344244	-0.0043193474	-0.003602378	-0.0028850287	-0.0021684915	-0.0014536008	-0.0007423386	-3.610924e-05	0.0006647706	0.0013589263	0.0020455383	0.002722185	0.0033901036	0.0040463954	0.004690651	0.0053212643	0.0059382096	0.006540548	0.0071257725	0.0076944195	0.008245137	0.008777108	0.009289436	0.009781394	0.010250803	0.010699298	0.01112406	0.0115247	0.0119012445	0.012251388	0.01257715	0.012873959	0.013144333	0.013385739	0.013598524	0.013781719	0.013935242	0.014058221	0.014150493	0.014212765	0.014243893	0.014244441	0.014213614	0.014152013	0.0140614025	0.013941079	0.0137925	0.0136164725
-0.006471306	-0.0057602227	-0.005046569	-0.004329726	-0.0036119446	-0.0028949976	-0.0021779984	-0.0014635399	-0.00075240433	-4.6916306e-05	0.00065414235	0.0013477914	0.0020321272	0.0027084872	0.0033739507	0.0040292107	0.0046719387	0.0053010136	0.005915731	0.0065150075	0.0070988126	0.0076653063	0.00821415	0.008744199	0.009254411	0.009743538	0.010210823	0.010657307	0.011079691	0.011478726	0.011853151	0.012202054	0.012524359	0.0128197	0.013088137	0.013328351	0.01353953	0.013721604	0.013873361	0.013995405	0.01408682	0.014147755	0.014177471	0.014176693	0.014145143	0.014083955	0.013991579	0.013871409	0.013721064	0.013545051
-0.0064892396	-0.0057767183	-0.0050605685	-0.004343167	-0.003624186	-0.0029067025	-0.0021893755	-0.0014759153	-0.0007654503	-5.9962273e-05	0.0006395355	0.0013319477	0.0020163357	0.002690494	0.0033555925	0.004007615	0.0046492517	0.005276203	0.0058896653	0.0064871423	0.0070688315	0.007633336	0.008179486	0.00870692	0.009215396	0.009702537	0.010168362	0.010611031	0.011032332	0.011428818	0.011800952	0.012147658	0.01246836	0.012762565	0.013029259	0.013266511	0.013477091	0.013656985	0.013808046	0.01392879	0.014018994	0.0140787065	0.014107719	0.014106594	0.014074445	0.014011342	0.013918616	0.013797324	0.013647329	0.013469413
-0.0065087974	-0.0057951063	-0.005077526	-0.0043598264	-0.0036398768	-0.0029215738	-0.0022047907	-0.0014911965	-0.0007810518	-7.633865e-05	0.0006218776	0.0013142116	0.0019967705	0.0026696026	0.0033335015	0.003984589	0.004622806	0.0052491426	0.0058601797	0.0064558387	0.0070351064	0.007597234	0.008141372	0.008666847	0.009172633	0.009657141	0.010121163	0.010562148	0.010980636	0.011374548	0.011745054	0.0120904595	0.012408897	0.012701299	0.012965318	0.013202187	0.013410278	0.013589248	0.013738345	0.013857875	0.0139472	0.014005955	0.014034029	0.014031306	0.013998233	0.013934884	0.013841197	0.013719596	0.01356899	0.013391022
-0.0065307617	-0.0058157817	-0.0050975606	-0.0043776035	-0.0036580712	-0.0029394627	-0.0022225603	-0.0015091449	-0.00079941005	-9.581447e-05	0.0006026812	0.0012921765	0.0019739754	0.002646625	0.0033073276	0.003957648	0.004594151	0.0052175894	0.005826954	0.006420329	0.0069979206	0.0075582415	0.008099377	0.0086229	0.009125896	0.009608414	0.010069974	0.010508835	0.010925379	0.011317972	0.011685882	0.012028556	0.012345862	0.012636118	0.012898836	0.013133813	0.013339508	0.013517454	0.013665579	0.013783902	0.013871446	0.013929337	0.013956528	0.013952855	0.0139194615	0.013855435	0.013761818	0.0136385	0.013487443	0.013308693
-0.0065559	-0.0058383197	-0.005119726	-0.0043988004	-0.0036790222	-0.0029597804	-0.0022429377	-0.0015297383	-0.0008203685	-0.00011754781	0.0005791113	0.0012681745	0.0019486584	0.0026191697	0.003278505	0.0039264485	0.0045626685	0.0051831305	0.0057906434	0.0063817985	0.0069565885	0.007514611	0.008054301	0.008575115	0.009075876	0.009556793	0.010015801	0.010452326	0.010867041	0.011256229	0.0116232075	0.01196349	0.012278613	0.01256685	0.012827318	0.0130610205	0.0132656805	0.013441913	0.013588447	0.01370547	0.013792239	0.013848994	0.013874952	0.013871007	0.013836548	0.013771672	0.013677508	0.01355404	0.013402984	0.0132238455
-0.006583564	-0.0058642477	-0.0051436126	-0.004422985	-0.0037022084	-0.002983056	-0.0022669807	-0.0015533268	-0.0008451864	-0.00014259294	0.0005529262	0.0012407899	0.0019195601	0.0025888607	0.003246516	0.0038923211	0.004526127	0.0051457696	0.00574971	0.006339602	0.006913077	0.0074680746	0.0080052875	0.008523945	0.009022325	0.0095011145	0.009957332	0.010392509	0.010804262	0.011191979	0.011556145	0.011894058	0.012207255	0.012493998	0.0127523355	0.012983881	0.013187677	0.013362318	0.013507783	0.013623793	0.013709504	0.013764713	0.013789907	0.013784565	0.013750002	0.013684552	0.013590358	0.013465963	0.013313424	0.013134416
-0.006612815	-0.0058915988	-0.005171284	-0.0044490695	-0.003728725	-0.003008768	-0.0022927597	-0.0015801415	-0.00087260455	-0.00017107278	0.0005240105	0.0012098067	0.0018877424	0.0025551282	0.0032108873	0.0038548745	0.0044868477	0.005104754	0.0057069436	0.006293986	0.006864287	0.007417433	0.007952787	0.008468587	0.008965302	0.009440955	0.009895768	0.010327786	0.010737658	0.011123087	0.011485066	0.011821661	0.012132414	0.012416542	0.012674317	0.012903824	0.013106436	0.013278838	0.013422925	0.013537567	0.013622209	0.013676792	0.013702102	0.013695568	0.013659969	0.013594296	0.013498146	0.013374604	0.013222262	0.013042275
-0.006644346	-0.005923733	-0.005200729	-0.004478991	-0.0037570447	-0.0030380115	-0.0023226887	-0.0016101599	-0.0009028986	-0.0002028197	0.0004908629	0.0011760667	0.0018521212	0.002517946	0.0031722225	0.003814973	0.0044446215	0.0050593913	0.0056602806	0.0062452145	0.006813936	0.0073648207	0.007897325	0.008411046	0.008904558	0.00937802	0.009829812	0.010260176	0.0106674805	0.011050858	0.011411004	0.01174498	0.012053411	0.012336396	0.0125924945	0.012820393	0.013020273	0.013191838	0.013334423	0.013447963	0.013531722	0.013584994	0.013608925	0.01360219	0.0135656595	0.013499893	0.013403751	0.013278771	0.013126843	0.012946952
-0.0066793263	-0.0059560835	-0.005233191	-0.0045104176	-0.0037891716	-0.0030699894	-0.0023539588	-0.001642473	-0.00093670934	-0.0002367869	0.0004556328	0.0011387356	0.0018132627	0.0024779849	0.0031302907	0.0037710592	0.004398551	0.005011093	0.0056099705	0.006193053	0.006758429	0.007307172	0.007837322	0.008348938	0.008840129	0.009310827	0.009761415	0.010188948	0.010593202	0.010974962	0.0113319345	0.011664707	0.011971533	0.012252372	0.012506399	0.012732051	0.012931276	0.013101462	0.013242494	0.01335505	0.013437267	0.013489593	0.013512727	0.013505444	0.013468061	0.013401546	0.013305429	0.013180606	0.013027489	0.012847763
-0.006715879	-0.005991891	-0.005268708	-0.004545033	-0.0038237423	-0.0031044707	-0.0023892	-0.0016778558	-0.00097317994	-0.0002742447	0.00041631982	0.001099702	0.0017723925	0.0024344586	0.00308555	0.0037242733	0.0043488108	0.0049602985	0.0055563524	0.0061362237	0.00670046	0.007246036	0.007774148	0.008282904	0.008771777	0.009241715	0.009688031	0.010113563	0.010516163	0.010894809	0.011250168	0.0115805715	0.0118853785	0.012163933	0.012416311	0.012640849	0.012838099	0.0130066015	0.013145886	0.013257939	0.013339117	0.013391454	0.013411935	0.013404895	0.013367381	0.0132999085	0.01320314	0.013078466	0.012925401	0.012744416
-0.0067557693	-0.0060307905	-0.005305618	-0.004582256	-0.0038609207	-0.0031422377	-0.0024266988	-0.0017166436	-0.0010124072	-0.00031504408	0.00037544966	0.0010559522	0.0017268807	0.0023883767	0.0030371286	0.0036732256	0.0042962283	0.0049047247	0.005499307	0.0060769394	0.0066378154	0.0071815737	0.007707853	0.0082139075	0.0087005235	0.0091662295	0.009611752	0.010034736	0.010434985	0.010811321	0.011164561	0.011492781	0.01179532	0.012072463	0.012322482	0.0125457905	0.012741137	0.012908593	0.013047025	0.013156898	0.013236895	0.013287626	0.013309322	0.0133005455	0.013262998	0.013195194	0.013098352	0.01297288	0.0128196515	0.012638897
-0.0067980886	-0.0060720295	-0.005346872	-0.004622802	-0.0039009452	-0.003181897	-0.002468124	-0.0017583817	-0.0010543913	-0.00035876408	0.00033048168	0.0010094233	0.0016794465	0.0023377948	0.0029846542	0.0036194213	0.00424001	0.004846547	0.005438715	0.006013859	0.006572813	0.0071141496	0.007637389	0.008141641	0.008625101	0.009089008	0.0095319785	0.009951811	0.010350216	0.010724794	0.011075273	0.011401359	0.01170161	0.011976611	0.0122253	0.012446061	0.012641113	0.012806702	0.012944136	0.0130524635	0.0131318085	0.013181906	0.013202086	0.013193153	0.013154522	0.013086002	0.012989201	0.0128640905	0.012710519	0.012529738
-0.0068428665	-0.006116219	-0.0053898245	-0.0046655387	-0.003944084	-0.0032252893	-0.0025111213	-0.0018029585	-0.0011008531	-0.0004047528	0.00028232485	0.00096093863	0.0016279183	0.002285298	0.0029300153	0.0035616234	0.0041806623	0.0047857873	0.005374234	0.005947802	0.0065038055	0.0070430376	0.007563524	0.008065049	0.008546963	0.009007957	0.009447876	0.009866025	0.010261893	0.010633279	0.010982547	0.011305753	0.011604831	0.011877745	0.012124408	0.012344185	0.012536544	0.012700912	0.012837056	0.012944415	0.013022736	0.013071537	0.013090905	0.013082027	0.013042249	0.012973867	0.012876827	0.012751136	0.01259733	0.012417562
-0.0068892986	-0.0061625093	-0.005436003	-0.0047110915	-0.003989294	-0.0032712966	-0.002557844	-0.0018498152	-0.0011490285	-0.0004546009	0.00023150817	0.0009071231	0.001573164	0.0022287667	0.0028717704	0.0035014562	0.0041172095	0.004720606	0.005307127	0.005877968	0.0064318664	0.0069686435	0.007486321	0.007985286	0.008463986	0.008923128	0.009360164	0.0097757615	0.010168821	0.010539278	0.010885578	0.011206828	0.011503492	0.011775091	0.012019556	0.012238011	0.012428772	0.012591708	0.012726385	0.012833174	0.012910049	0.01295834	0.012977038	0.012966663	0.012926444	0.0128587	0.01276128	0.012635179	0.01248141	0.012300674
-0.00693962	-0.0062110946	-0.0054845884	-0.004759386	-0.0040373057	-0.0033203885	-0.0026074126	-0.0019007102	-0.0011999756	-0.0005072579	0.00017666444	0.0008515157	0.0015157312	0.002169419	0.0028094128	0.0034373775	0.004052382	0.004651863	0.0052358694	0.005804524	0.00635574	0.0068902075	0.0074048266	0.007901166	0.0083776	0.008834343	0.009269547	0.009682797	0.010073595	0.010441255	0.010785177	0.011104725	0.01139969	0.01166888	0.011911463	0.012128498	0.012317039	0.012479	0.012612335	0.012717016	0.012793563	0.012840901	0.012858983	0.012848385	0.012808617	0.012739055	0.01264156	0.012515787	0.012361992	0.012181226
-0.006992288	-0.0062626824	-0.0055356994	-0.0048109815	-0.0040888116	-0.003371887	-0.0026600957	-0.0019535944	-0.0012542605	-0.0005634427	0.00011961907	0.0007924475	0.0014548451	0.0021064132	0.0027446486	0.0033708178	0.0039823614	0.0045795105	0.005162183	0.0057277903	0.0062770434	0.00680802	0.007320456	0.007814866	0.008289188	0.008742567	0.009175062	0.0095855	0.009974226	0.010340352	0.010681611	0.010998074	0.011291705	0.011558376	0.01179966	0.012014158	0.012201868	0.012362216	0.01249459	0.012597695	0.012673743	0.012719668	0.012737989	0.01272637	0.012685813	0.012616821	0.012518879	0.012393296	0.012239065	0.012059018
-0.0070474	-0.006316893	-0.0055897385	-0.004864283	-0.0041434467	-0.0034262687	-0.0027154908	-0.0020096898	-0.0013114661	-0.0006223619	5.87143e-05	0.00073020905	0.0013907477	0.0020390265	0.0026764497	0.00329981	0.003909748	0.0045050047	0.0050841793	0.0056472495	0.0061942376	0.0067225024	0.0072333664	0.007724002	0.008195873	0.00864736	0.009076718	0.009485189	0.009871125	0.010234382	0.010574009	0.010888841	0.011179652	0.011445586	0.011684224	0.01189762	0.012083076	0.012241673	0.012372941	0.012475133	0.012549888	0.0125955455	0.01261298	0.0126004405	0.012560308	0.01249079	0.012392785	0.012266759	0.012113437	0.011933353
-0.0071040764	-0.006373778	-0.00564564	-0.004921563	-0.004200481	-0.0034843981	-0.0027734712	-0.0020694137	-0.001372613	-0.00068351626	-4.4479966e-06	0.0006649904	0.0013235845	0.0019705296	0.0026049912	0.0032266155	0.0038339794	0.0044262484	0.005003456	0.005564049	0.0061075836	0.0066343397	0.0071418323	0.007630609	0.008098941	0.00854696	0.008975636	0.0093812905	0.009764746	0.010125555	0.0104627125	0.010776386	0.011064317	0.0113273	0.011564944	0.011776809	0.011961184	0.012118071	0.0122477375	0.012349702	0.012423094	0.012468118	0.012484536	0.01247175	0.012430511	0.01236131	0.012263294	0.012137245	0.011983611	0.011804562
-0.0071639344	-0.006432958	-0.0057049915	-0.0049807206	-0.0042599663	-0.0035446435	-0.0028349087	-0.0021316037	-0.0014361739	-0.00074860454	-7.1421266e-05	0.0005956292	0.0012534298	0.0018980503	0.0025304705	0.003149595	0.003754653	0.004344318	0.0049191862	0.0054772906	0.0060187243	0.0065418147	0.0070470534	0.007532645	0.007998936	0.008445181	0.008870017	0.009273805	0.009655189	0.010012984	0.010348558	0.010659471	0.010945801	0.011206873	0.011442497	0.011652749	0.011834662	0.011991512	0.012119364	0.012220107	0.012292553	0.012336697	0.012352146	0.012340084	0.0122985765	0.012228273	0.012130376	0.012004722	0.011851862	0.011672627
-0.0072265863	-0.0064950436	-0.005767159	-0.0050428137	-0.004322551	-0.0036070496	-0.0028986633	-0.002196893	-0.001502797	-0.0008172542	-0.00014118478	0.000524655	0.0011799522	0.0018225685	0.0024527833	0.003069453	0.0036715232	0.0042596497	0.0048315264	0.0053870827	0.005925525	0.0064461455	0.006949134	0.007432293	0.007895965	0.008339323	0.008761592	0.009162582	0.009541433	0.009897038	0.010230351	0.010538254	0.010823391	0.011082377	0.011316322	0.0115246475	0.011705484	0.011860162	0.011987589	0.012087245	0.012158718	0.012201674	0.012217078	0.012203924	0.012161881	0.012092803	0.01199485	0.011868443	0.011716325	0.011537027
-0.007292114	-0.0065599233	-0.005831234	-0.005107239	-0.004388079	-0.0036733076	-0.0029656142	-0.0022646189	-0.0015723556	-0.0008881986	-0.00021349639	0.00045022368	0.0011027604	0.0017436706	0.0023711026	0.0029858984	0.0035857186	0.0041706935	0.0047406293	0.005293511	0.0058295466	0.006347023	0.006847549	0.0073280483	0.007789653	0.008230399	0.008650444	0.009047657	0.009424042	0.009778161	0.010108665	0.010415267	0.01069821	0.01095457	0.011186924	0.011393093	0.01157349	0.01172594	0.011851829	0.011950787	0.012021475	0.012063902	0.012078617	0.012064502	0.012022719	0.011952385	0.011854667	0.011729918	0.011577193	0.011398792
-0.0073595196	-0.0066275224	-0.005899243	-0.0051753074	-0.0044557154	-0.0037423447	-0.0030354485	-0.002335541	-0.0016449988	-0.0009623617	-0.00028970465	0.00037215278	0.0010225512	0.0016609244	0.002287183	0.0028990284	0.0034966804	0.0040794834	0.004646346	0.0051968545	0.0057293884	0.006245397	0.0067428537	0.007219907	0.007678818	0.008117009	0.0085346475	0.008930016	0.009303857	0.00965526	0.009984173	0.010288142	0.01056857	0.010823842	0.011054095	0.01125823	0.011437073	0.011588406	0.011713654	0.011811126	0.011880223	0.011922162	0.011935942	0.011922356	0.011880472	0.011810407	0.011712272	0.011586789	0.011435203	0.011257432
-0.0074299946	-0.0066976696	-0.005968675	-0.0052455217	-0.004526496	-0.0038140118	-0.0031083226	-0.0024099946	-0.0017200708	-0.0010397434	-0.0003688559	0.00029135495	0.0009404719	0.0015769228	0.0021994635	0.0028086863	0.0034039803	0.0039845146	0.0045484863	0.0050959885	0.005627092	0.00613958	0.0066339932	0.0071090646	0.0075652115	0.008001275	0.008415751	0.0088096	0.009180617	0.009529192	0.009855311	0.010157168	0.01043589	0.010689586	0.010917649	0.011120494	0.0112978	0.011447605	0.011571053	0.011667501	0.011736102	0.011777509	0.011791889	0.011776503	0.0117338225	0.0116634555	0.011566706	0.0114416	0.011289999	0.011112247
-0.007502854	-0.0067696944	-0.006041795	-0.0053185746	-0.0046001896	-0.0038888678	-0.0031837597	-0.0024870783	-0.0017981306	-0.0011192784	-0.00045058504	0.0002072528	0.0008543469	0.0014884658	0.0021090135	0.002716098	0.0033086464	0.003886532	0.004447438	0.004992254	0.0055208355	0.0060308576	0.006522976	0.0069952942	0.0074484944	0.007881526	0.008293372	0.008684449	0.009053245	0.00939982	0.0097236335	0.010023538	0.01030004	0.0105516575	0.010777529	0.010979414	0.0111546405	0.011303049	0.01142592	0.011521097	0.011588834	0.011629548	0.011642873	0.0116277	0.011585414	0.011514828	0.011417422	0.011293519	0.011141922	0.010964327
-0.007577792	-0.0068444014	-0.0061169863	-0.005393572	-0.0046766475	-0.0039651915	-0.0032617599	-0.0025665238	-0.0018789321	-0.0012030378	-0.00053581595	0.00012052432	0.0007649809	0.0013970695	0.0020155683	0.0026199743	0.0032098517	0.0037846193	0.004343193	0.004885923	0.005411625	0.005918838	0.0064078905	0.006877616	0.007328663	0.007758744	0.008168265	0.008556481	0.008923352	0.009266719	0.009588171	0.009886678	0.010160133	0.010410368	0.010635141	0.010834221	0.011008076	0.011155982	0.011277605	0.01137143	0.011438422	0.011478711	0.011490919	0.011475507	0.011432782	0.011363294	0.011265349	0.011141136	0.010990411	0.01081356
-0.007655494	-0.0069226995	-0.0061947703	-0.005472116	-0.0047559366	-0.004045561	-0.003343217	-0.0026492774	-0.0019638613	-0.0012889951	-0.00062345713	3.0640513e-05	0.0006730482	0.0013022088	0.0019187331	0.0025201961	0.003107965	0.0036804266	0.004236236	0.00477634	0.0052989125	0.0058036037	0.0062899515	0.0067571923	0.0072042383	0.007632304	0.0080401	0.00842464	0.00878939	0.009130571	0.00945003	0.009745773	0.010017704	0.010265727	0.010488275	0.010686699	0.010858584	0.0110051185	0.011124749	0.01121841	0.011284828	0.011323564	0.011336334	0.011320308	0.011277445	0.011207938	0.011110596	0.010986593	0.010835942	0.0106605515
-0.00773561	-0.007003166	-0.0062748715	-0.0055524334	-0.0048368126	-0.0041281134	-0.0034272969	-0.0027350187	-0.0020510629	-0.0013773292	-0.0007138178	-6.18808e-05	0.00057813525	0.0012047477	0.0018185452	0.0024183355	0.0030034184	0.003572762	0.0041260086	0.0046630576	0.0051831305	0.00568489	0.006168455	0.006632693	0.0070780516	0.0075030625	0.007906862	0.008290216	0.008652348	0.008991897	0.00930848	0.009601533	0.009872057	0.010117639	0.010339893	0.010535147	0.010706089	0.010851141	0.010969367	0.011062067	0.011127088	0.011165604	0.011177577	0.011161737	0.01111922	0.011049446	0.010952003	0.010828774	0.010679416	0.010503877
-0.007818095	-0.00708548	-0.006358102	-0.005636558	-0.004921928	-0.0042138025	-0.0035143346	-0.0028230026	-0.0021414533	-0.0014692098	-0.0008080825	-0.00015808642	0.0004791133	0.0011040345	0.0017152876	0.0023128092	0.0028948598	0.003461901	0.0040125325	0.004546974	0.0050636567	0.0055629387	0.006043989	0.006505519	0.0069478117	0.007370375	0.007772241	0.008152716	0.008512702	0.008848835	0.009163234	0.009454947	0.0097226165	0.009967741	0.010186467	0.010380298	0.010549795	0.010693718	0.010811437	0.010903221	0.010968208	0.011005614	0.011016905	0.011000954	0.010957945	0.010887727	0.010790948	0.0106680505	0.010519013	0.01034474
-0.007903926	-0.007171303	-0.006444186	-0.0057228208	-0.0050087795	-0.0043019727	-0.0036039352	-0.0029142424	-0.0022339746	-0.0015635714	-0.00090429187	-0.00025716797	0.00037760288	0.0010006614	0.0016091354	0.002204366	0.002783604	0.0033477955	0.0038963333	0.004427843	0.0049418025	0.005438853	0.0059159845	0.0063748993	0.006814927	0.0072344206	0.0076337196	0.0080116205	0.008368745	0.008703575	0.009016044	0.009304848	0.009570871	0.009812489	0.010029953	0.010223951	0.010390963	0.010533702	0.010649793	0.010740422	0.0108045675	0.010841344	0.010852326	0.010836523	0.010792911	0.010723531	0.010627598	0.010504421	0.010355853	0.010182425
-0.007991336	-0.0072583556	-0.006531909	-0.0058119893	-0.0050987974	-0.0043934137	-0.0036958456	-0.0030082166	-0.0023294985	-0.0016613156	-0.0010041222	-0.00035848096	0.00027385727	0.0008941367	0.0014998391	0.0020922646	0.0026699156	0.0032308921	0.003776092	0.004304912	0.0048166513	0.005310297	0.0057850815	0.006241314	0.006678857	0.0070951395	0.0074919164	0.0078674	0.008222237	0.008553889	0.008863576	0.009151075	0.009415351	0.009655565	0.009871673	0.010062296	0.010228928	0.010370012	0.010485228	0.010574721	0.010637477	0.010674994	0.010685366	0.010668475	0.0106259845	0.010555964	0.010459937	0.010338325	0.010190111	0.010016959
-0.008081786	-0.007349111	-0.006623186	-0.0059028417	-0.005191356	-0.0044866055	-0.0037912428	-0.0031048357	-0.002427742	-0.0017612502	-0.0011062771	-0.00046345592	0.00016709417	0.000784263	0.0013885982	0.0019781105	0.002552878	0.0031112507	0.0036542304	0.0041796714	0.0046878494	0.0051792115	0.0056516714	0.006105162	0.0065393	0.0069537796	0.0073476955	0.007720519	0.008072972	0.008402396	0.008710347	0.00899595	0.009257667	0.009495284	0.00970887	0.009898797	0.010063652	0.010203667	0.010317832	0.0104060285	0.010468591	0.010505315	0.010515112	0.010498211	0.010455802	0.010386009	0.010290053	0.010168914	0.010021567	0.009849701
-0.008173808	-0.007441856	-0.0067163855	-0.0059971064	-0.00528685	-0.0045835897	-0.0038892403	-0.0032042712	-0.0025292635	-0.001865454	-0.001211755	-0.00057097524	5.7261437e-05	0.00067205355	0.0012734346	0.0018606186	0.002432499	0.002987817	0.003527958	0.0040512234	0.0045571737	0.005045347	0.005514458	0.005965419	0.006396964	0.0068083294	0.007199846	0.0075701512	0.007919755	0.008247454	0.00855324	0.008835804	0.009095445	0.009331726	0.00954349	0.009732716	0.009895839	0.0100342035	0.010147482	0.010234915	0.010296918	0.010332238	0.010342114	0.010325465	0.0102828145	0.010213107	0.010118414	0.009996705	0.009851024	0.0096795745
-0.008269027	-0.0075370595	-0.006812528	-0.0060945377	-0.0053838715	-0.0046823695	-0.003989354	-0.0033061728	-0.0026327744	-0.0019704774	-0.0013199672	-0.0006811917	-5.555898e-05	0.0005570352	0.0011557415	0.0017398447	0.0023086928	0.002862133	0.003399726	0.0039192773	0.0044225343	0.0049082525	0.0053745247	0.0058229268	0.006251801	0.0066608377	0.0070495643	0.0074179396	0.007764399	0.008089773	0.008392092	0.008673523	0.008930974	0.009165216	0.009376049	0.00956241	0.009724874	0.009862546	0.009974889	0.010060657	0.010121845	0.010157149	0.0101661645	0.010149255	0.0101063475	0.010037839	0.0099431425	0.009822257	0.009676687	0.009506781
-0.0083662495	-0.00763458	-0.006910421	-0.00619331	-0.005484432	-0.0047838762	-0.0040929914	-0.0034116283	-0.0027400553	-0.0020795614	-0.0014304817	-0.00079416484	-0.00017100945	0.00043852255	0.0010348111	0.001616858	0.0021831356	0.0027334727	0.0032672994	0.0037853196	0.0042854734	0.004768431	0.0052319504	0.0056779794	0.006102998	0.006509483	0.0068958253	0.0072609037	0.0076054595	0.007928345	0.008229364	0.008508019	0.008763742	0.008996569	0.009205274	0.009390235	0.009551212	0.009686869	0.009797614	0.009883523	0.009943958	0.009978153	0.009987526	0.009970393	0.009928171	0.009858869	0.009764835	0.009644955	0.009499736	0.009330817
-0.008466788	-0.007735014	-0.0070111305	-0.0062952563	-0.005587168	-0.0048882663	-0.004198432	-0.003518626	-0.0028495938	-0.002191186	-0.0015443414	-0.00091060996	-0.00028968602	0.00031850487	0.0009115152	0.0014902093	0.0020540208	0.0026018173	0.0031328388	0.0036479086	0.0041447356	0.0046251044	0.0050864965	0.0055284314	0.0059512854	0.0063552447	0.0067396276	0.00710186	0.0074437372	0.00776444	0.008063022	0.008340359	0.008593481	0.0088244565	0.009032056	0.009214941	0.009374399	0.009508878	0.009618193	0.009703852	0.009763308	0.009798314	0.009806588	0.009789217	0.009746246	0.009678632	0.009584334	0.009464927	0.009321164	0.009152211
-0.008568525	-0.007837772	-0.007113889	-0.0063993335	-0.005692728	-0.0049948916	-0.0043063536	-0.0036290362	-0.0029611215	-0.002305545	-0.0016609728	-0.0010295585	-0.0004111156	0.00019441545	0.0007851273	0.0013613589	0.0019221418	0.002466984	0.002995722	0.00350767	0.004002109	0.0044798367	0.004937578	0.0053774267	0.0057981424	0.006198976	0.0065797307	0.0069399886	0.007279828	0.0075982064	0.007894423	0.008168656	0.00842033	0.008649692	0.008854799	0.009036474	0.00919459	0.009328362	0.009437315	0.009520836	0.00957977	0.009614032	0.009621955	0.009605646	0.009562004	0.009493951	0.009401031	0.0092828795	0.009139385	0.008972693
-0.008672811	-0.00794284	-0.007220529	-0.006505847	-0.005800672	-0.0051045343	-0.004417725	-0.0037413687	-0.0030764043	-0.0024225041	-0.0017800778	-0.0011510178	-0.0005345419	6.828457e-05	0.000656195	0.0012299493	0.0017877147	0.0023302585	0.0028556176	0.0033650585	0.0038564876	0.0043309517	0.0047862343	0.0052223876	0.0056418516	0.006039299	0.006417908	0.006775569	0.0071126707	0.0074284934	0.0077227615	0.007994711	0.008244596	0.008471273	0.008675057	0.008855678	0.009011831	0.009144958	0.009252291	0.009335961	0.009393834	0.009427287	0.009436041	0.0094189495	0.009375814	0.009308245	0.009215351	0.009097464	0.008955587	0.008789271
-0.00877925	-0.008049831	-0.007327862	-0.0066153407	-0.0059111193	-0.005215943	-0.004531108	-0.0038565248	-0.0031932443	-0.0025414824	-0.0019015372	-0.0012750179	-0.0006611943	-6.0971826e-05	0.00052394345	0.0010949261	0.0016499572	0.0021899752	0.002712708	0.0032189786	0.0037084296	0.0041792504	0.0046319664	0.005065754	0.005481653	0.0058768243	0.0062527284	0.0066087767	0.006942883	0.0072564892	0.0075481273	0.007818639	0.008066472	0.008291144	0.008493628	0.008672133	0.008827478	0.00895853	0.009065293	0.009147614	0.00920596	0.009238612	0.009246547	0.009229112	0.009187084	0.009119123	0.009027321	0.008910455	0.008769039	0.008603908
-0.0088888705	-0.008159518	-0.007438563	-0.0067265406	-0.006023854	-0.0053305477	-0.004646674	-0.003974408	-0.0033135712	-0.002663657	-0.0020265803	-0.0014018789	-0.00079055876	-0.00019257143	0.00038967282	0.00095804036	0.0015103295	0.0020467788	0.00256785	0.0030706227	0.0035568848	0.004024677	0.004475016	0.0049067624	0.005318586	0.0057113767	0.006085124	0.0064381137	0.0067700893	0.007081352	0.0073707253	0.00763873	0.0078848675	0.008108161	0.008308444	0.008485761	0.008639436	0.008769602	0.008875702	0.008957315	0.009014558	0.009046629	0.009055018	0.0090372	0.008995533	0.008927919	0.008836642	0.008720551	0.0085802	0.0084166825
-0.009000041	-0.008271582	-0.0075513124	-0.0068404675	-0.0061392486	-0.005447209	-0.0047657713	-0.004095532	-0.0034352988	-0.0027882308	-0.0021535084	-0.0015307963	-0.0009223372	-0.00032744557	0.00025345758	0.00081783533	0.0013677664	0.001901675	0.0024184734	0.0029195733	0.003402982	0.0038681552	0.0043156184	0.004744053	0.005153522	0.0055436827	0.005914256	0.0062644593	0.006594736	0.006903872	0.0071914718	0.0074570514	0.0077015646	0.007922661	0.008121472	0.008297242	0.008449554	0.008578293	0.008683741	0.008764375	0.008821208	0.008853622	0.008860912	0.008843217	0.008801449	0.008735172	0.008644056	0.008527957	0.008389555	0.008226518
-0.0091134235	-0.008384831	-0.00766626	-0.006956488	-0.0062565506	-0.0055661723	-0.0048864484	-0.0042177886	-0.0035608038	-0.0029156134	-0.002282761	-0.0016627908	-0.0010570437	-0.0004649274	0.00011270866	0.00067586824	0.001222074	0.0017538145	0.0022682287	0.0027658306	0.003245987	0.003708616	0.004153341	0.004578959	0.0049866363	0.0053741187	0.0057419986	0.006089177	0.0064170696	0.006723758	0.007008884	0.0072726235	0.007514678	0.007734932	0.007932078	0.008106075	0.008257557	0.0083844885	0.008489147	0.008569229	0.0086248815	0.008657232	0.008663937	0.008646693	0.008605372	0.008538865	0.008448321	0.008334633	0.00819606	0.0080346055
-0.009229645	-0.008501835	-0.00778389	-0.0070751905	-0.0063764155	-0.005687751	-0.0050096437	-0.0043430626	-0.0036880523	-0.003045097	-0.0024149492	-0.0017972589	-0.0011937246	-0.00060457736	-2.8923154e-05	0.0005303286	0.0010749064	0.0016028918	0.0021140538	0.0026094988	0.0030867755	0.00354667	0.0039882287	0.004411731	0.0048157685	0.0052006133	0.005565662	0.0059118494	0.006236676	0.006540969	0.006824095	0.0070851743	0.007326193	0.0075438023	0.007739406	0.007912405	0.008061875	0.008188844	0.008291993	0.008370675	0.008426629	0.008458108	0.008465454	0.008448601	0.008407414	0.008341216	0.00825128	0.0081379	0.0080002695	0.0078395195
-0.009346716	-0.008620746	-0.007903449	-0.007196136	-0.006499119	-0.005811915	-0.005135305	-0.004470885	-0.0038181245	-0.0031772926	-0.002549231	-0.0019340813	-0.0013331473	-0.0007461235	-0.0001742281	0.0003827624	0.0009239949	0.0014502294	0.0019587167	0.002450753	0.0029256903	0.0033820309	0.003821142	0.0042412207	0.00464252	0.0050257295	0.00538769	0.0057304576	0.006054282	0.0063561946	0.006636612	0.006896477	0.0071339495	0.0073508024	0.007544648	0.007715743	0.007864751	0.007990204	0.008093059	0.008171175	0.008225996	0.008257404	0.00826389	0.008246891	0.008205991	0.008140929	0.008051924	0.007938605	0.0078022033	0.007643301
-0.009466693	-0.008740999	-0.008025132	-0.007318914	-0.006623052	-0.0059376955	-0.005263835	-0.004600525	-0.003950134	-0.0033117235	-0.0026860833	-0.0020736456	-0.0014746934	-0.00089101493	-0.0003214404	0.00023278594	0.00077114627	0.0012939423	0.001799643	0.0022892728	0.0027607903	0.0032152832	0.0036515184	0.0040690675	0.0044675246	0.004847206	0.0052076615	0.005547948	0.0058680475	0.0061682835	0.00644714	0.006704692	0.006941106	0.0071554445	0.0073477775	0.0075177997	0.0076649524	0.0077895336	0.0078904815	0.007968258	0.008023147	0.008054063	0.0080606155	0.00804399	0.00800297	0.007938072	0.007849861	0.0077371784	0.007602714	0.0074447356
-0.00958854	-0.008863911	-0.008149609	-0.0074443743	-0.006750591	-0.00606665	-0.005393952	-0.004733376	-0.004084781	-0.0034480765	-0.0028252006	-0.0022155643	-0.0016193762	-0.0010374412	-0.0004707724	8.049607e-05	0.0006163493	0.0011348985	0.0016392805	0.0021248944	0.0025943592	0.0030451566	0.0034786835	0.0038932823	0.004290104	0.0046674907	0.0050246343	0.005362887	0.005680479	0.0059786886	0.0062547103	0.0065106153	0.00674494	0.006957844	0.007148415	0.007316742	0.0074631423	0.0075865686	0.0076866336	0.0077642314	0.007818278	0.007848989	0.007855419	0.0078380555	0.007797893	0.007733766	0.0076453574	0.0075351708	0.007401921	0.007244557
-0.009713359	-0.008989066	-0.008275241	-0.0075720474	-0.006878935	-0.0061976984	-0.0055269226	-0.0048678145	-0.0042214245	-0.0035879388	-0.002966702	-0.0023590028	-0.0017662272	-0.0011867061	-0.000623323	-7.4822456e-05	0.0004582852	0.00097505376	0.001474943	0.0019590855	0.0024250597	0.0028735213	0.0033038743	0.003716465	0.0041100644	0.004484374	0.0048395135	0.005175408	0.005490616	0.0057858713	0.0060599484	0.0063141324	0.0065467767	0.0067576393	0.0069470964	0.0071140155	0.007259004	0.007381439	0.0074806213	0.0075570606	0.007611133	0.0076410286	0.0076476857	0.007630445	0.0075907074	0.0075275935	0.007440012	0.007330764	0.007197585	0.007042486
-0.009839311	-0.009116769	-0.008403383	-0.0077015385	-0.0070104003	-0.006330453	-0.005661331	-0.005004853	-0.0043605044	-0.0037290007	-0.0031107143	-0.0025051832	-0.0019153282	-0.0013392568	-0.00077819824	-0.00023214519	0.0002988316	0.00081222504	0.0013096519	0.0017900616	0.002253972	0.0026991554	0.0031270944	0.0035366267	0.0039276592	0.004299447	0.0046522133	0.0049849376	0.0052984357	0.0055914707	0.005863484	0.0061151795	0.0063458495	0.006555237	0.006743554	0.0069084913	0.007052377	0.007174611	0.00727278	0.007348325	0.007401567	0.0074313655	0.0074379146	0.007421408	0.0073816255	0.0073181875	0.007232316	0.0071237795	0.006992139	0.006837968
-0.009967104	-0.009244956	-0.008534275	-0.007832795	-0.0071439	-0.0064655915	-0.005798906	-0.0051442236	-0.0045021176	-0.0038727075	-0.0032564104	-0.0026550293	-0.002065897	-0.0014933646	-0.00093431026	-0.00039091334	0.00013560057	0.0006465763	0.0011412762	0.0016191751	0.0020804107	0.0025226362	0.0029481277	0.0033538975	0.0037427247	0.004112236	0.0044621825	0.0047926567	0.0051037073	0.0053942353	0.0056652874	0.005914822	0.0061440095	0.0063509643	0.006537296	0.0067016	0.006843973	0.006964281	0.0070617907	0.00713782	0.007190395	0.007220134	0.007227037	0.0072105676	0.007170476	0.007108204	0.007023126	0.0069145523	0.0067846067	0.006632462
-0.010097265	-0.009376675	-0.008665666	-0.007967174	-0.007279299	-0.0066029876	-0.0059377104	-0.005285956	-0.0046456456	-0.004018672	-0.0034048483	-0.0028054044	-0.0022204295	-0.0016497523	-0.001093708	-0.000553526	-2.9016286e-05	0.00047923997	0.0009714663	0.0014460906	0.0019043945	0.0023440495	0.0027664378	0.0031701475	0.00355592	0.003922865	0.0042705536	0.004598759	0.0049070716	0.0051959157	0.0054642074	0.0057116635	0.00593888	0.0061449967	0.006328691	0.0064929873	0.006633818	0.006753877	0.0068500675	0.0069244914	0.0069769397	0.0070065185	0.0070121847	0.0069967583	0.00695784	0.006895922	0.0068119094	0.0067051835	0.006575443	0.0064249337
-0.010229409	-0.00950966	-0.008800112	-0.0081027225	-0.0074166656	-0.006741941	-0.006079532	-0.0054289773	-0.0047915503	-0.0041662306	-0.003555648	-0.002959095	-0.0023758933	-0.0018076524	-0.0012548342	-0.0007173568	-0.00019584596	0.0003095828	0.0007984899	0.0012705699	0.0017256998	0.002162978	0.0025824122	0.0029839054	0.0033665448	0.0037310384	0.0040762313	0.004402127	0.004708208	0.004994709	0.005260531	0.0055071265	0.0057318322	0.005935956	0.0061190315	0.0062818974	0.0064210035	0.0065402985	0.0066362396	0.006709527	0.006761566	0.0067908242	0.006798137	0.006781716	0.0067436583	0.0066820383	0.006597791	0.006492432	0.006364826	0.006215833
-0.01036296	-0.009644754	-0.008937076	-0.00824064	-0.0075560138	-0.006883599	-0.00622268	-0.0055740327	-0.0049390495	-0.004316941	-0.003708303	-0.0031136647	-0.0025338307	-0.0019683167	-0.0014182329	-0.00088299066	-0.000364542	0.00013778359	0.0006242953	0.0010928586	0.0015457496	0.0019803867	0.0023963861	0.0027959384	0.0031754225	0.0035375282	0.003880266	0.0042037033	0.004508	0.004791435	0.005055975	0.00530006	0.005523838	0.005725555	0.0059075095	0.0060682	0.0062072575	0.0063247345	0.0064196438	0.0064932294	0.006544847	0.006573748	0.006581027	0.006564997	0.006527126	0.0064663067	0.006383322	0.006278489	0.0061521456	0.0060043186
-0.0104989335	-0.009781294	-0.009075351	-0.008380219	-0.007697813	-0.007026769	-0.0063678697	-0.00572218	-0.005088888	-0.004469335	-0.003863424	-0.0032710582	-0.0026939064	-0.002131492	-0.0015835762	-0.0010512918	-0.0005361214	-3.610924e-05	0.00044766068	0.0009141229	0.0013627633	0.001794707	0.0022088215	0.0026043914	0.0029818863	0.003341809	0.0036818907	0.0040028393	0.0043045357	0.004586987	0.004848998	0.005091626	0.0053128786	0.005513817	0.0056940243	0.0058533214	0.0059912317	0.0061077215	0.006201923	0.0062753186	0.006325949	0.006354656	0.0063617416	0.006346278	0.006308809	0.006248545	0.006167315	0.0060636364	0.005938422	0.005792152
-0.010636397	-0.009919956	-0.009215139	-0.008521982	-0.0078406185	-0.0071723387	-0.0065159798	-0.0058716834	-0.0052411705	-0.0046230108	-0.004019797	-0.003430523	-0.0028561056	-0.0022955835	-0.0017509907	-0.0012221858	-0.0007084757	-0.00021208078	0.00026844814	0.0007321127	0.0011786856	0.0016083345	0.0020191297	0.0024125539	0.0027876012	0.003143657	0.003481526	0.003801003	0.004100185	0.0043797195	0.0046401136	0.0048808344	0.00510047	0.0053004697	0.0054790117	0.005636312	0.0057731047	0.0058886968	0.005982671	0.0060551427	0.006105311	0.0061339997	0.0061410293	0.0061263554	0.0060886145	0.0060299076	0.0059494264	0.005846452	0.0057228804	0.00557746
-0.010775991	-0.010060936	-0.009357423	-0.008665279	-0.007986456	-0.0073192418	-0.00666523	-0.0060233474	-0.005394809	-0.004779376	-0.0041789934	-0.0035918504	-0.0030197054	-0.0024627224	-0.0019205883	-0.0013939738	-0.0008841306	-0.00038978457	8.7004155e-05	0.000548318	0.0009923503	0.001418408	0.0018271692	0.002218254	0.00259028	0.0029444098	0.003280796	0.0035964996	0.0038935915	0.0041717067	0.004429724	0.004667636	0.0048859045	0.0050842576	0.0052609853	0.005417552	0.0055539273	0.0056681596	0.0057617202	0.005832661	0.00588369	0.0059123747	0.005919695	0.005904652	0.005867671	0.0058095083	0.005729586	0.0056280494	0.005505886	0.0053618923
-0.010917284	-0.010203324	-0.009501584	-0.00881169	-0.008133866	-0.007468462	-0.0068160594	-0.006176926	-0.005550556	-0.0049380064	-0.0043393224	-0.0037551224	-0.0031857938	-0.00263156	-0.0020923242	-0.0015687421	-0.0010612682	-0.0005694479	-9.4644725e-05	0.0003627725	0.00080385804	0.001227878	0.0016336478	0.0020219237	0.0023923106	0.002742719	0.003075879	0.0033900216	0.00368518	0.0039609894	0.004217338	0.0044536814	0.004669782	0.0048667192	0.0050422847	0.0051977374	0.005332414	0.0054461733	0.005538523	0.0056100376	0.0056596063	0.005688645	0.0056954324	0.005681202	0.005645711	0.005587466	0.0055090226	0.0054080896	0.0052870438	0.005145181
-0.011059992	-0.010347478	-0.009646952	-0.008958742	-0.008282922	-0.00761915	-0.006968431	-0.0063321516	-0.005708307	-0.005098112	-0.0045017004	-0.0039205328	-0.0033533126	-0.0028017238	-0.0022655576	-0.0017450675	-0.0012400523	-0.0007514879	-0.00027993694	0.00017551705	0.0006143823	0.0010345876	0.0014382489	0.00182328	0.0021903552	0.0025396235	0.002870299	0.0031821504	0.0034751482	0.0037486255	0.004003115	0.0042373724	0.0044524595	0.0046476647	0.0048224516	0.004975673	0.0051096305	0.005222246	0.0053146705	0.0053853802	0.0054352246	0.005463943	0.005471062	0.005456306	0.0054210126	0.005364053	0.0052858926	0.005187303	0.0050668158	0.004927542
-0.011204585	-0.010493092	-0.00979434	-0.009107903	-0.008433402	-0.007772155	-0.007124141	-0.0064888895	-0.0058674216	-0.0052598044	-0.004666522	-0.0040873885	-0.003523372	-0.0029745921	-0.002441056	-0.0019226074	-0.0014209151	-0.00093492866	-0.00046617165	-1.36084855e-05	0.0004217811	0.00084008276	0.0012404695	0.0016234405	0.0019885115	0.002334807	0.002663292	0.0029730573	0.003263183	0.0035346448	0.0037877746	0.004020404	0.0042336024	0.004426677	0.0045995526	0.004752584	0.004885573	0.004997734	0.005088281	0.0051588975	0.0052082427	0.0052368864	0.005244091	0.00523109	0.0051957145	0.0051396005	0.005062714	0.004964441	0.004846651	0.0047079436
-0.011350781	-0.010640316	-0.009942815	-0.009258322	-0.008585662	-0.0079270005	-0.0072806925	-0.0066484734	-0.0060289353	-0.005423948	-0.0048327	-0.0042561665	-0.003695041	-0.0031488314	-0.0026181862	-0.00210239	-0.0016032383	-0.001120925	-0.0006543845	-0.00020433962	0.00022823364	0.0006430894	0.00104215	0.0014219806	0.001784455	0.0021288171	0.0024543256	0.002761323	0.0030500926	0.0033191405	0.0035695992	0.0038009882	0.0040125214	0.0042041726	0.0043758787	0.004527781	0.0046594962	0.004770603	0.004861396	0.004931435	0.0049807616	0.005008716	0.005016405	0.0050031394	0.0049686544	0.0049133003	0.0048375353	0.0047409683	0.004623629	0.004487358
-0.011498287	-0.01078932	-0.010093473	-0.009410754	-0.008740753	-0.008083552	-0.0074391887	-0.00680919	-0.006192267	-0.00558912	-0.0050012246	-0.0044267625	-0.0038684756	-0.0033247694	-0.002796553	-0.0022840723	-0.0017880574	-0.0013072118	-0.00084436685	-0.0003967844	3.296137e-05	0.00044578686	0.00084124506	0.0012187958	0.0015788078	0.0019203387	0.0022437535	0.0025482215	0.0028348863	0.003102813	0.003351029	0.0035805926	0.0037903003	0.0039808564	0.0041519552	0.004302129	0.004432652	0.0045430437	0.004632678	0.0047032833	0.004751712	0.0047796927	0.0047876053	0.004775021	0.0047409013	0.0046865977	0.0046118647	0.004516121	0.004400812	0.004265446
-0.011647552	-0.010940254	-0.01024615	-0.009564564	-0.008895919	-0.008240752	-0.007599689	-0.006971158	-0.0063571036	-0.0057564005	-0.0051709265	-0.00459978	-0.004043348	-0.003502205	-0.0029769167	-0.002467513	-0.001973942	-0.0014962927	-0.001035139	-0.00059155375	-0.00016401336	0.00024558976	0.0006389767	0.0010141768	0.0013711713	0.0017104633	0.0020318814	0.002334714	0.002618961	0.0028841682	0.0031314008	0.0033590235	0.0035672523	0.003755264	0.003925383	0.004074279	0.004204657	0.004313469	0.0044030547	0.0044727474	0.0045211315	0.0045495927	0.004557289	0.0045450926	0.0045111775	0.00445801	0.004384011	0.00429035	0.0041764565	0.0040424094
-0.011798099	-0.011092097	-0.01039999	-0.009719774	-0.009054035	-0.008400068	-0.0077609196	-0.0071347803	-0.0065231025	-0.005925171	-0.0053420365	-0.004773617	-0.004220225	-0.0036818758	-0.0031590238	-0.0026529208	-0.0021614358	-0.0016863942	-0.0012291372	-0.00078684837	-0.00036328286	4.5336783e-05	0.00043507293	0.0008073896	0.0011619739	0.001499176	0.0018182583	0.0021180809	0.0024008043	0.0026649125	0.002909381	0.0031356215	0.00334185	0.0035292357	0.0036971122	0.0038459636	0.0039740503	0.0040832087	0.004172437	0.004240688	0.0042891502	0.0043178685	0.004326105	0.00431424	0.004281182	0.004228957	0.004156299	0.0040633082	0.003950499	0.003818795
-0.011950962	-0.011245877	-0.010555066	-0.009877533	-0.0092127845	-0.008561455	-0.007923715	-0.007300824	-0.0066905767	-0.006095551	-0.005515285	-0.0049490854	-0.004398279	-0.0038629994	-0.0033432245	-0.002838865	-0.0023506656	-0.0018789992	-0.0014235005	-0.0009844601	-0.00056283176	-0.0001575686	0.00023000315	0.00059948117	0.000952065	0.0012864769	0.0016034618	0.0019011572	0.0021820292	0.0024435557	0.0026858374	0.0029102452	0.0031160414	0.0033010505	0.003468208	0.003615886	0.0037436187	0.0038514175	0.003939856	0.0040079094	0.0040564574	0.0040854476	0.0040941685	0.004081253	0.004050065	0.003998194	0.003926534	0.0038349815	0.003723763	0.0035941042
-0.012104064	-0.011401311	-0.010711566	-0.010035634	-0.009373099	-0.008724079	-0.008089401	-0.007467769	-0.0068603754	-0.0062675104	-0.0056895763	-0.005126193	-0.0045786053	-0.0040451065	-0.003528215	-0.0030270144	-0.0025410876	-0.0020721182	-0.0016192645	-0.0011833534	-0.00076436996	-0.00036183745	2.2541732e-05	0.00039076433	0.0007403232	0.0010720938	0.0013869144	0.0016830936	0.0019616336	0.0022211522	0.0024627633	0.002684895	0.0028879568	0.0030733421	0.003238041	0.0033842959	0.003511615	0.0036189668	0.003706906	0.0037748665	0.0038231649	0.0038514845	0.0038602278	0.0038488805	0.0038176812	0.003766995	0.0036964715	0.0036066808	0.0034965351	0.0033686273
-0.012259118	-0.011557855	-0.010870464	-0.01019571	-0.009534672	-0.008888558	-0.008255713	-0.007635914	-0.007032044	-0.006441161	-0.005865492	-0.0053049773	-0.004759617	-0.004229158	-0.0037145093	-0.0032161325	-0.002733454	-0.0022675544	-0.0018170998	-0.0013834015	-0.0009669736	-0.0005678907	-0.0001847744	0.000179898	0.0005273856	0.00085746124	0.0011695512	0.0014640391	0.0017400049	0.001997169	0.0022363998	0.002457682	0.0026597343	0.002843	0.0030075014	0.0031526983	0.0032784939	0.0033847988	0.0034727678	0.003540516	0.0035885237	0.0036167242	0.0036258772	0.0036151148	0.0035845935	0.003534481	0.0034651905	0.00337613	0.003268741	0.0031413995
-0.012415834	-0.011716142	-0.011029646	-0.010356881	-0.009698972	-0.009053342	-0.008423261	-0.0078065246	-0.007204503	-0.006615706	-0.00604333	-0.005485162	-0.004942104	-0.004414998	-0.00390286	-0.0034068823	-0.0029273108	-0.0024636313	-0.0020165443	-0.0015851408	-0.0011713505	-0.0007741079	-0.00039425492	-3.232807e-05	0.0003126748	0.00064108893	0.00095017254	0.0012424849	0.0015168376	0.0017724112	0.0020100884	0.0022290945	0.0024296194	0.0026115514	0.0027745627	0.0029184632	0.0030441247	0.0031504966	0.0032373592	0.0033047758	0.003352467	0.003381241	0.0033907257	0.0033804663	0.0033511855	0.003301505	0.0032333843	0.0031455643	0.0030390844	0.002915226
-0.012573265	-0.011875369	-0.011190109	-0.010519452	-0.00986331	-0.009220317	-0.008591823	-0.00797721	-0.0073778257	-0.0067926943	-0.006222084	-0.0056665763	-0.005126305	-0.004601538	-0.0040923655	-0.003599137	-0.003121987	-0.0026610345	-0.0022166222	-0.001788564	-0.001377143	-0.0009830594	-0.0006052181	-0.00024508685	9.797141e-05	0.0004228279	0.0007306151	0.0010211989	0.0012926161	0.0015466437	0.0017823614	0.0019995794	0.0021995082	0.0023797192	0.0025421418	0.002685275	0.0028100312	0.0029146709	0.0030014701	0.0030680299	0.0031158961	0.0031449832	0.0031543486	0.0031447932	0.0031156838	0.0030680373	0.0030007735	0.0029144958	0.0028097667	0.0026866868
-0.012732215	-0.012035131	-0.011352554	-0.010683797	-0.010029577	-0.0093881935	-0.008762278	-0.0081503615	-0.007552713	-0.0069703683	-0.0064020753	-0.005849041	-0.0053120553	-0.0047899857	-0.004283257	-0.0037926212	-0.0033181384	-0.002860263	-0.0024175867	-0.0019922778	-0.0015840605	-0.0011920258	-0.000817433	-0.0004594922	-0.00011872873	0.00020413846	0.0005097762	0.00079762563	0.0010680705	0.0013196692	0.0015535057	0.0017700642	0.0019674823	0.0021465458	0.002307687	0.0024500787	0.0025733523	0.0026777685	0.002763722	0.0028307699	0.002879247	0.002907779	0.0029184036	0.0029082857	0.0028797165	0.0028333105	0.0027678274	0.0026830547	0.002579391	0.0024579503
-0.012892775	-0.012197092	-0.011516213	-0.010849066	-0.010196283	-0.009558111	-0.008934587	-0.008324251	-0.0077291355	-0.00714878	-0.0065837577	-0.00603316	-0.0054980814	-0.0049795806	-0.004475221	-0.0039867833	-0.003515467	-0.003059864	-0.0026209801	-0.0021977276	-0.0017922074	-0.0014022812	-0.0010295808	-0.00067497045	-0.00033661723	-1.5910715e-05	0.00028799102	0.00057327375	0.0008419156	0.0010921732	0.0013245903	0.0015384294	0.0017348751	0.0019129701	0.0020725317	0.0022138618	0.0023370832	0.0024406016	0.0025260635	0.0025935546	0.002640538	0.0026697144	0.0026801862	0.002671264	0.0026439875	0.0025981143	0.0025333092	0.0024503432	0.0023488812	0.00222883
-0.013053365	-0.012359746	-0.011680752	-0.011015549	-0.010364667	-0.009728827	-0.009106904	-0.008499183	-0.007906549	-0.0073294416	-0.00676582	-0.0062185824	-0.0056861266	-0.005170159	-0.004668899	-0.004183404	-0.0037146062	-0.0032608956	-0.0028246343	-0.0024043769	-0.0020014942	-0.0016138926	-0.0012437478	-0.0008913353	-0.0005553514	-0.00023644045	6.5062195e-05	0.00034850463	0.000614848	0.0008629486	0.0010938682	0.0013068244	0.0015016757	0.0016783997	0.0018368028	0.0019772798	0.0020996965	0.0022036582	0.002287604	0.002354525	0.0024023019	0.0024314038	0.0024416707	0.002434101	0.002407249	0.0023622625	0.0022991337	0.0022172257	0.0021167025	0.0019995458
-0.013216324	-0.012523882	-0.011846311	-0.011183046	-0.010535501	-0.009899981	-0.009281211	-0.008676052	-0.008085571	-0.0075106993	-0.0069502816	-0.006405376	-0.0058755055	-0.0053615123	-0.0048630014	-0.0043798834	-0.0039142296	-0.0034635216	-0.0030291602	-0.0026120022	-0.0022114217	-0.0018270314	-0.001459308	-0.0011088476	-0.00077488273	-0.00045863166	-0.00015934184	0.0001221858	0.0003867224	0.000633806	0.0008621551	0.0010742173	0.001267381	0.001443293	0.0016002692	0.0017398223	0.0018609278	0.0019640885	0.0020490363	0.002114728	0.0021624714	0.002192296	0.0022033341	0.0021961555	0.0021705031	0.0021254309	0.0020631887	0.0019832961	0.0018847324	0.0017690063
-0.0133790225	-0.01268924	-0.012013391	-0.011352256	-0.010705814	-0.010073319	-0.009456396	-0.008853391	-0.008265734	-0.007692933	-0.007135883	-0.006592706	-0.0060655177	-0.0055540875	-0.0050580353	-0.0045791194	-0.0041155666	-0.0036670268	-0.0032356903	-0.0028201193	-0.00242275	-0.0020403937	-0.0016752258	-0.0013269782	-0.0009953156	-0.00068137795	-0.00038402155	-0.00010462478	0.00015803427	0.00040315092	0.0006305054	0.0008403808	0.0010320358	0.0012063831	0.0013629012	0.0015020557	0.0016212389	0.0017246231	0.001809299	0.0018748231	0.0019229241	0.0019531325	0.001963824	0.0019573383	0.0019321926	0.0018889494	0.0018280521	0.0017489567	0.0016527288	0.0015381686
-0.013543606	-0.0128545165	-0.012181111	-0.011521362	-0.010876909	-0.010247476	-0.009632781	-0.009032056	-0.008446895	-0.007876709	-0.0073216036	-0.006781377	-0.006257355	-0.0057481825	-0.005255483	-0.004777983	-0.0043160245	-0.0038712993	-0.0034427717	-0.0030300915	-0.0026341006	-0.002254501	-0.0018919781	-0.001546435	-0.0012173653	-0.00090515614	-0.0006096661	-0.00033180416	-7.167086e-05	0.00017184019	0.0003975965	0.0006062351	0.0007970035	0.0009702705	0.0011259168	0.0012632161	0.0013830103	0.0014851838	0.0015686154	0.0016346388	0.0016829818	0.0017125271	0.0017245226	0.0017184019	0.001694601	0.0016511269	0.0015914626	0.0015143603	0.0014197379	0.0013076253
-0.013708502	-0.0130229	-0.012350015	-0.011692993	-0.011050932	-0.010422744	-0.00981003	-0.00921195	-0.008628897	-0.008061469	-0.0075080767	-0.006971076	-0.006449148	-0.0059427023	-0.005452551	-0.0049778298	-0.004519433	-0.004076481	-0.00365071	-0.0032407641	-0.002846852	-0.0024698228	-0.002110213	-0.0017662495	-0.0014392063	-0.0011291727	-0.00083646923	-0.00056055933	-0.00030140206	-6.03348e-05	0.00016399845	0.00037137792	0.00056065246	0.0007325895	0.00088702515	0.0010236725	0.0011431724	0.0012442023	0.0013277493	0.0013945401	0.0014420003	0.0014720336	0.0014839172	0.0014781058	0.0014553554	0.001414556	0.001356136	0.0012799613	0.0011863261	0.0010764785
-0.013875425	-0.013190106	-0.012520283	-0.011864796	-0.011224233	-0.010598645	-0.009987779	-0.009392619	-0.008811846	-0.008245923	-0.007696748	-0.0071612075	-0.0066424385	-0.0061388016	-0.0056511015	-0.0051789433	-0.004723288	-0.004283145	-0.0038591623	-0.0034515783	-0.0030606166	-0.002686277	-0.002328299	-0.0019863173	-0.0016616508	-0.0013544485	-0.0010635555	-0.0007894784	-0.00053298473	-0.00029250607	-6.9942325e-05	0.00013582781	0.00032387674	0.0004950166	0.00064855814	0.0007846281	0.0009027794	0.0010039322	0.0010866188	0.0011528395	0.0012004748	0.0012306683	0.0012437031	0.0012394637	0.0012168624	0.0011765845	0.0011190735	0.0010449961	0.00095335767	0.0008449182
-0.014042802	-0.013359599	-0.012690775	-0.012037538	-0.011399947	-0.010776028	-0.01016742	-0.009574741	-0.008996353	-0.008433551	-0.007885642	-0.00735341	-0.0068363845	-0.0063353106	-0.005850062	-0.0053809136	-0.004927039	-0.0044910386	-0.004069276	-0.0036636963	-0.0032753646	-0.00290332	-0.0025476962	-0.002208501	-0.001885511	-0.0015802234	-0.0012907758	-0.001018621	-0.00076352805	-0.0005251467	-0.00030400977	-0.0001004152	8.744374e-05	0.00025659427	0.00040883943	0.0005447492	0.00066192076	0.0007624738	0.00084588304	0.0009112619	0.000959523	0.0009899549	0.001002796	0.0009995326	0.0009771436	0.0009386949	0.0008825548	0.0008091405	0.00071986765	0.0006135069
-0.014210381	-0.01352907	-0.012862578	-0.012210995	-0.011574708	-0.010953911	-0.01034753	-0.009756684	-0.00918109	-0.008620866	-0.008075796	-0.0075458437	-0.007031992	-0.0065329894	-0.006051168	-0.0055837184	-0.0051332265	-0.004697971	-0.0042796284	-0.003876485	-0.0034910738	-0.003120929	-0.0027672201	-0.0024306178	-0.00211066	-0.0018062294	-0.0015191734	-0.0012485757	-0.0009952486	-0.0007590875	-0.00053943694	-0.00033623353	-0.0001507774	1.8071383e-05	0.00016961992	0.00030396134	0.0004212521	0.0005210601	0.00060395524	0.0006699711	0.0007180013	0.00074853376	0.00076273456	0.0007592663	0.0007384829	0.00070022047	0.00064592063	0.00057457015	0.0004864931	0.0003812611
-0.01437971	-0.013699383	-0.013034821	-0.012385629	-0.01175113	-0.011132635	-0.0105291605	-0.009940311	-0.0093669295	-0.008808412	-0.008265972	-0.0077396035	-0.007227324	-0.00673151	-0.0062515065	-0.005787149	-0.0053394884	-0.0049067736	-0.004490465	-0.004090324	-0.0037067458	-0.0033394694	-0.0029875338	-0.002653107	-0.0023356155	-0.0020336881	-0.0017481521	-0.0014800057	-0.0012275651	-0.0009926632	-0.00077492	-0.0005731806	-0.00038847327	-0.00022108108	-7.061288e-05	6.336346e-05	0.00017915294	0.00027936697	0.00036142766	0.0004272461	0.00047626346	0.00050729513	0.000521671	0.0005194321	0.0004990548	0.000462465	0.0004086569	0.00033931434	0.00025238842	0.00015007332
-0.014548972	-0.013871469	-0.01320827	-0.012560874	-0.011928596	-0.011311926	-0.010710858	-0.010124162	-0.009553745	-0.008998036	-0.0084574	-0.007933147	-0.007424079	-0.0069307685	-0.006452918	-0.005991295	-0.0055458024	-0.0051159337	-0.0047020987	-0.004304141	-0.003923431	-0.003558375	-0.0032092854	-0.0028765276	-0.0025605187	-0.0022603795	-0.0019776374	-0.00171078	-0.0014611259	-0.0012273341	-0.0010103732	-0.0008108467	-0.00062701106	-0.00046100095	-0.00031087548	-0.00017763302	-6.181747e-05	3.774464e-05	0.00012008473	0.00018591806	0.00023405254	0.00026520714	0.00028064102	0.00027847663	0.0002596043	0.00022396445	0.00017162412	0.000103369355	1.8917024e-05	-8.151308e-05
-0.014719106	-0.014042437	-0.013382174	-0.012736537	-0.012107566	-0.011492521	-0.010893434	-0.010309167	-0.00974074	-0.009187743	-0.008650318	-0.008128181	-0.007621251	-0.0071309432	-0.006655507	-0.006196916	-0.005753331	-0.005325705	-0.004914306	-0.0045192987	-0.004140228	-0.0037771687	-0.003430657	-0.003100343	-0.002785802	-0.00248871	-0.0022069812	-0.0019423738	-0.0016938895	-0.0014617592	-0.0012469366	-0.0010479316	-0.0008651912	-0.0006999001	-0.0005514249	-0.00041900948	-0.00030306727	-0.0002049692	-0.00012274832	-5.692616e-05	-8.40798e-06	2.361089e-05	3.9078295e-05	3.759563e-05	2.0176172e-05	-1.4439225e-05	-6.48126e-05	-0.00013182685	-0.00021553412	-0.0003134124
-0.014890671	-0.014215238	-0.013556972	-0.012913428	-0.012285553	-0.0116734505	-0.011076696	-0.01049459	-0.00992889	-0.0093789175	-0.008843094	-0.008323684	-0.007819377	-0.0073309466	-0.0068584383	-0.0064016506	-0.0059611723	-0.0055362657	-0.005127661	-0.0047349557	-0.0043568164	-0.003997363	-0.0036525577	-0.0033239797	-0.0030118749	-0.0027164444	-0.0024365634	-0.002173923	-0.0019278303	-0.0016963854	-0.0014825687	-0.0012852699	-0.0011047572	-0.0009399131	-0.00079093874	-0.00066003203	-0.00054543465	-0.0004461594	-0.0003649071	-0.00029909983	-0.00025029853	-0.00021825358	-0.0002027601	-0.0002024658	-0.00021990761	-0.00025233254	-0.00030222908	-0.0003667213	-0.00044808537	-0.00054558367
-0.015061691	-0.014389344	-0.013731815	-0.013090856	-0.012465768	-0.011855245	-0.011260815	-0.010681368	-0.010117866	-0.009569459	-0.009036437	-0.008519635	-0.008018024	-0.0075324476	-0.007062033	-0.0066075027	-0.006169647	-0.0057471693	-0.0053402707	-0.004949905	-0.004575528	-0.004216619	-0.0038747862	-0.003548503	-0.003238812	-0.0029448047	-0.0026677176	-0.0024060681	-0.0021607578	-0.0019321665	-0.0017191023	-0.001522705	-0.0013431534	-0.0011800602	-0.0010320768	-0.0009012893	-0.00078638643	-0.00068865716	-0.000606589	-0.0005414635	-0.00049236417	-0.0004599318	-0.0004431568	-0.00044324994	-0.00045906007	-0.0004908666	-0.00053919107	-0.0006027967	-0.0006822422	-0.00077719986
-0.015233472	-0.0145635605	-0.013908237	-0.013268694	-0.012645669	-0.012037896	-0.011445127	-0.01086764	-0.010306828	-0.009761028	-0.009231389	-0.008715667	-0.0082171485	-0.007733427	-0.0072663873	-0.006814301	-0.0063783526	-0.0059582666	-0.005554348	-0.005166389	-0.0047946647	-0.0044376478	-0.0040971637	-0.0037738606	-0.0034661219	-0.0031736493	-0.0028977916	-0.0026380122	-0.002395101	-0.0021675006	-0.0019564256	-0.0017608777	-0.0015825108	-0.0014194697	-0.0012731478	-0.0011421964	-0.0010278821	-0.00093061477	-0.000848867	-0.0007838309	-0.00073384494	-0.0007009804	-0.0006840974	-0.00068353117	-0.0006985143	-0.0007289797	-0.0007760376	-0.0008379668	-0.0009152293	-0.0010080487
-0.015406638	-0.014737301	-0.014084786	-0.0134470835	-0.0128261	-0.012220621	-0.011630394	-0.011055626	-0.0104965195	-0.009953111	-0.009424731	-0.0089134425	-0.008416966	-0.0079353675	-0.00747066	-0.0070212036	-0.0065884143	-0.0061706975	-0.005768642	-0.005382642	-0.0050130486	-0.004659064	-0.004320517	-0.00399898	-0.0036932006	-0.0034026727	-0.003128454	-0.0028708875	-0.0026286766	-0.0024024025	-0.0021933615	-0.001998961	-0.0018205941	-0.0016590282	-0.0015137494	-0.0013836399	-0.0012701675	-0.0011730865	-0.0010913834	-0.0010258034	-0.00097616017	-0.0009426698	-0.0009251833	-0.00092286617	-0.00093719363	-0.0009666905	-0.0010118484	-0.0010724142	-0.001148425	-0.0012386143
-0.015579902	-0.0149125755	-0.014261432	-0.013626471	-0.013007596	-0.012403645	-0.011815898	-0.011243038	-0.010686867	-0.010145195	-0.009620786	-0.009110883	-0.008616567	-0.008138083	-0.007675618	-0.0072281286	-0.006797366	-0.006382644	-0.005982816	-0.005599372	-0.0052325055	-0.004880175	-0.0045441687	-0.0042237863	-0.0039192364	-0.0036323816	-0.003359124	-0.003103517	-0.0028629825	-0.0026380941	-0.0024291575	-0.0022368655	-0.0020598695	-0.0018992275	-0.0017544031	-0.0016251206	-0.0015117303	-0.0014140233	-0.001333274	-0.0012674481	-0.0012174696	-0.0011836514	-0.0011652038	-0.0011631399	-0.0011762679	-0.0012041405	-0.0012476295	-0.00130786	-0.0013810024	-0.0014700666
-0.015753321	-0.015087895	-0.014439054	-0.013805479	-0.013188951	-0.012587756	-0.012001455	-0.011431783	-0.010877587	-0.010338627	-0.00981611	-0.009308368	-0.008816734	-0.008340843	-0.007880963	-0.007436484	-0.00700742	-0.006594777	-0.006197691	-0.005816549	-0.0054510087	-0.005101301	-0.004767373	-0.0044489875	-0.004147455	-0.0038607344	-0.0035904571	-0.0033351332	-0.003096953	-0.002873242	-0.0026662648	-0.0024742037	-0.0022986531	-0.0021387786	-0.0019948184	-0.0018664524	-0.0017528236	-0.0016559064	-0.001574479	-0.0015091375	-0.0014586076	-0.0014247075	-0.0014055818	-0.0014019758	-0.0014141276	-0.0014411584	-0.0014841259	-0.0015413463	-0.0016133487	-0.0017003044
-0.015927292	-0.015263908	-0.014616556	-0.013985679	-0.013370626	-0.012771562	-0.012187272	-0.011620395	-0.011068545	-0.010531902	-0.0100116655	-0.009507075	-0.009018049	-0.008544251	-0.008086219	-0.007644467	-0.0072178096	-0.006807074	-0.006412901	-0.006033607	-0.005670503	-0.0053231493	-0.004990451	-0.0046749413	-0.004374407	-0.004089862	-0.0038208738	-0.0035677776	-0.0033305883	-0.0031085163	-0.0029020384	-0.002711609	-0.0025369897	-0.0023780912	-0.0022344515	-0.0021062568	-0.0019938126	-0.0018974319	-0.0018161088	-0.0017502308	-0.0017001256	-0.0016651601	-0.0016452968	-0.0016415343	-0.001652211	-0.0016782582	-0.0017196536	-0.0017754212	-0.0018452555	-0.0019303709
-0.016102262	-0.015439272	-0.014794171	-0.014165565	-0.013552971	-0.012955442	-0.012374558	-0.011809222	-0.011260413	-0.010726541	-0.0102080405	-0.009705707	-0.009218529	-0.008747682	-0.008291513	-0.007852547	-0.0074282363	-0.0070200935	-0.0066276193	-0.0062509105	-0.0058902577	-0.0055441186	-0.0052144676	-0.004900649	-0.004601687	-0.0043185353	-0.0040522367	-0.0038006231	-0.0035638511	-0.0033440515	-0.0031389594	-0.0029494986	-0.0027760342	-0.0026173964	-0.0024749115	-0.002347082	-0.0022353232	-0.0021387339	-0.0020573437	-0.001991123	-0.0019405708	-0.0019050539	-0.0018850118	-0.0018794686	-0.0018898472	-0.0019144267	-0.0019546598	-0.0020085126	-0.0020767003	-0.0021601617
-0.016276173	-0.015616156	-0.01497294	-0.014346182	-0.01373516	-0.013140902	-0.01256194	-0.011998996	-0.011451863	-0.010919571	-0.010403968	-0.009904467	-0.009420492	-0.008950993	-0.008498028	-0.008060493	-0.007638924	-0.007233821	-0.0068425164	-0.006468065	-0.006108932	-0.005765982	-0.0054384246	-0.005126238	-0.004829094	-0.0045479685	-0.0042824373	-0.004032396	-0.003798239	-0.0035782233	-0.003374815	-0.0031873435	-0.0030135736	-0.0028570145	-0.0027140975	-0.0025875047	-0.0024754778	-0.002379261	-0.0022974461	-0.002231434	-0.0021808594	-0.0021452904	-0.0021245554	-0.0021181256	-0.0021273568	-0.0021505654	-0.0021891668	-0.002241142	-0.0023084804	-0.0023889095
-0.016450763	-0.015793346	-0.015151851	-0.014527157	-0.01391793	-0.013325654	-0.012749016	-0.0121884495	-0.011643656	-0.011114828	-0.010601088	-0.010103136	-0.009621218	-0.00915499	-0.008704603	-0.00826937	-0.007849589	-0.007445872	-0.0070581287	-0.006686151	-0.0063289106	-0.005988024	-0.005662039	-0.0053512827	-0.005056195	-0.0047771037	-0.004513368	-0.004265152	-0.0040316507	-0.0038138255	-0.0036112368	-0.003423974	-0.0032520145	-0.003094986	-0.002953343	-0.0028266981	-0.0027156249	-0.0026196316	-0.0025379658	-0.002471611	-0.0024203584	-0.002383992	-0.0023626909	-0.0023560524	-0.0023628846	-0.0023858324	-0.0024224073	-0.0024733394	-0.0025392547	-0.0026177093
-0.016626164	-0.01596988	-0.015330672	-0.01470799	-0.014101595	-0.013511024	-0.012936279	-0.012378506	-0.01183527	-0.011308789	-0.01079803	-0.010302417	-0.0098227635	-0.009358935	-0.008910164	-0.008478008	-0.00806088	-0.0076586977	-0.0072732493	-0.0069034174	-0.0065480545	-0.006209098	-0.005884625	-0.005576387	-0.005283475	-0.0050056577	-0.0047435015	-0.0044963434	-0.0042646304	-0.0040488616	-0.0038466454	-0.0036600754	-0.003489636	-0.0033328235	-0.0031926632	-0.0030664057	-0.002955541	-0.0028590783	-0.002778165	-0.0027114227	-0.0026601255	-0.0026232153	-0.0026002899	-0.002592817	-0.0025995523	-0.0026208013	-0.0026557818	-0.0027050674	-0.0027682185	-0.002845183
-0.016801327	-0.016147673	-0.015509918	-0.014889181	-0.014284827	-0.013696961	-0.013124362	-0.012568213	-0.012028463	-0.011503518	-0.010994531	-0.010501564	-0.010024987	-0.009562768	-0.009116493	-0.0086863935	-0.008271664	-0.007872626	-0.0074887574	-0.0071205273	-0.0067673847	-0.006430477	-0.006108552	-0.0058017075	-0.0055104047	-0.0052345023	-0.004974231	-0.004728131	-0.004497558	-0.0042822435	-0.004082069	-0.0038971975	-0.0037268475	-0.003571339	-0.0034306496	-0.0033051446	-0.0031939745	-0.003098078	-0.0030177012	-0.002950877	-0.002897963	-0.0028608367	-0.002838023	-0.0028294697	-0.0028347	-0.0028551444	-0.0028879493	-0.002936311	-0.002997771	-0.0030725822
-0.016976267	-0.016324274	-0.015689097	-0.015070178	-0.014468357	-0.013882101	-0.013312727	-0.012758315	-0.012220487	-0.011698157	-0.011191443	-0.010700889	-0.010225885	-0.009766996	-0.009322822	-0.008894078	-0.008482367	-0.008085497	-0.00770358	-0.0073377267	-0.006986551	-0.0066512674	-0.006331064	-0.006026335	-0.0057373866	-0.005462855	-0.0052035153	-0.004959382	-0.004730083	-0.0045165867	-0.0043169633	-0.0041326806	-0.003962666	-0.003808476	-0.0036683902	-0.0035438836	-0.0034328327	-0.0033369213	-0.0032557547	-0.00318899	-0.0031367093	-0.0030989274	-0.0030748472	-0.0030655116	-0.003069736	-0.0030877814	-0.0031204298	-0.0031664	-0.0032261387	-0.0032991618
-0.017151684	-0.016501904	-0.01586844	-0.015252061	-0.01465176	-0.014067903	-0.013499685	-0.012948796	-0.0124130845	-0.011892736	-0.011388764	-0.010900453	-0.01042828	-0.009970933	-0.009529389	-0.009103119	-0.008692965	-0.008297935	-0.0079184845	-0.007554047	-0.00720565	-0.0068724304	-0.0065542236	-0.006251514	-0.005963959	-0.0056907684	-0.0054330304	-0.0051907226	-0.004962206	-0.0047489703	-0.004550688	-0.004367925	-0.004199505	-0.0040450245	-0.003906779	-0.0037813485	-0.003671214	-0.0035750866	-0.0034942254	-0.0034270883	-0.003374055	-0.0033353418	-0.0033109337	-0.003300108	-0.0033041686	-0.0033211783	-0.0033519715	-0.0033968762	-0.0034542158	-0.003525108
-0.01732751	-0.01667951	-0.016048543	-0.015433729	-0.014835477	-0.014254056	-0.013688579	-0.013138719	-0.012605272	-0.012088105	-0.011585884	-0.011099704	-0.010629661	-0.010174386	-0.009735525	-0.009311877	-0.00890369	-0.008510917	-0.008133061	-0.007771179	-0.0074243993	-0.007092677	-0.0067772344	-0.0064753965	-0.006189525	-0.0059184358	-0.0056619644	-0.005420476	-0.005193636	-0.0049822778	-0.0047851577	-0.0046031773	-0.0044347644	-0.0042816177	-0.004143372	-0.0040182993	-0.003908746	-0.0038131252	-0.0037311614	-0.0036639422	-0.0036104172	-0.003572069	-0.0035462752	-0.003533952	-0.0035369098	-0.003552951	-0.0035826564	-0.003625363	-0.0036810264	-0.003749758
-0.01750306	-0.016856432	-0.016227074	-0.015614904	-0.01501891	-0.014439739	-0.013875954	-0.013328753	-0.01279784	-0.012282506	-0.0117830485	-0.011298485	-0.010830782	-0.010378458	-0.009941198	-0.009520143	-0.0091139525	-0.008723676	-0.00834775	-0.0079885125	-0.0076433197	-0.007313393	-0.0069990456	-0.0066998377	-0.006414689	-0.0061449483	-0.00589063	-0.0056511313	-0.005424954	-0.005214505	-0.0050188825	-0.0048370287	-0.004669912	-0.0045176297	-0.0043787584	-0.0042548403	-0.0041447356	-0.0040493906	-0.0039680153	-0.0039006472	-0.0038462803	-0.0038069114	-0.0037805364	-0.0037679225	-0.0037697032	-0.00378412	-0.0038117096	-0.0038530827	-0.0039068162	-0.003973834
-0.017678246	-0.017034099	-0.016406283	-0.01579643	-0.015202887	-0.014624894	-0.014063939	-0.013519004	-0.0129903555	-0.01247707	-0.011980027	-0.011498816	-0.011032321	-0.010582052	-0.010147229	-0.009727873	-0.009324178	-0.008935943	-0.008562073	-0.008204088	-0.0078615695	-0.0075336695	-0.0072210133	-0.0069233477	-0.0066403225	-0.0063718334	-0.006118685	-0.005879402	-0.0056555197	-0.005446531	-0.00525102	-0.005070649	-0.0049046203	-0.0047523454	-0.004614264	-0.004490137	-0.0043817014	-0.0042856038	-0.004203059	-0.00413613	-0.004081756	-0.004041061	-0.0040144473	-0.0040012076	-0.00400126	-0.004014224	-0.0040412843	-0.0040802583	-0.004132636	-0.004197322
-0.01785332	-0.017211214	-0.016585618	-0.015977837	-0.015385829	-0.014810406	-0.0142515	-0.013709158	-0.013182171	-0.012671486	-0.012176178	-0.01169695	-0.011233382	-0.010785371	-0.01035247	-0.009935729	-0.009533569	-0.009147882	-0.0087764785	-0.008420333	-0.008078843	-0.0077533275	-0.0074417964	-0.0071464553	-0.0068648085	-0.006598428	-0.0063463524	-0.0061088875	-0.005886182	-0.005678043	-0.0054833516	-0.0053035393	-0.0051381215	-0.0049863905	-0.0048492923	-0.0047259703	-0.004616268	-0.004520625	-0.0044390038	-0.004370615	-0.0043160245	-0.0042746738	-0.0042477027	-0.004232414	-0.0042324066	-0.004244603	-0.0042694137	-0.0043060854	-0.0043572783	-0.0044199377
-0.018028624	-0.017388016	-0.016764864	-0.016158178	-0.015569605	-0.014995828	-0.014439128	-0.01389879	-0.013374694	-0.012866139	-0.012372918	-0.01189623	-0.011434607	-0.010988429	-0.010558523	-0.010142848	-0.009743616	-0.009358637	-0.008990213	-0.008635625	-0.008296639	-0.007972866	-0.007662244	-0.0073686168	-0.007089272	-0.006823987	-0.006573096	-0.006337203	-0.006115712	-0.005908571	-0.0057151318	-0.0055358037	-0.0053711385	-0.00522016	-0.0050832927	-0.0049597174	-0.004850775	-0.0047548786	-0.0046727955	-0.0046042055	-0.004549302	-0.004507713	-0.004479386	-0.004464157	-0.0044615567	-0.0044722036	-0.0044958964	-0.004532449	-0.0045805797	-0.004641697
-0.018203788	-0.017565094	-0.016943686	-0.016340055	-0.015752569	-0.015181467	-0.014626883	-0.014088564	-0.013566546	-0.013060063	-0.012569822	-0.012094572	-0.011634931	-0.011190996	-0.010763235	-0.010350309	-0.009952821	-0.009570286	-0.009203225	-0.008850977	-0.00851424	-0.0081907585	-0.00788378	-0.007590547	-0.007312469	-0.0070485324	-0.0067998767	-0.0065645874	-0.0063441694	-0.0061377436	-0.0059452206	-0.0057671145	-0.005603239	-0.005453117	-0.0053165928	-0.005192831	-0.005083874	-0.0049885586	-0.004906267	-0.0048372895	-0.0047826096	-0.0047392696	-0.004710108	-0.0046937317	-0.0046906993	-0.0046999305	-0.004721366	-0.0047567487	-0.004802212	-0.0048613176
-0.01837881	-0.017742053	-0.017122306	-0.01652021	-0.015935093	-0.015366629	-0.014813982	-0.0142778605	-0.013757527	-0.013253376	-0.01276499	-0.012292236	-0.01183477	-0.011394069	-0.010967165	-0.0105569735	-0.010161534	-0.009780958	-0.009415425	-0.0090653	-0.008730151	-0.008409463	-0.008103773	-0.007812217	-0.0075350404	-0.007273048	-0.0070250332	-0.0067911	-0.006571673	-0.006366901	-0.0061750934	-0.0059977844	-0.0058342144	-0.005684465	-0.005547814	-0.005426243	-0.0053170696	-0.00522054	-0.005138725	-0.0050699413	-0.0050131157	-0.0049708486	-0.004939966	-0.00492315	-0.004918523	-0.004926555	-0.0049461275	-0.0049796626	-0.005024098	-0.005080357
-0.018552795	-0.01791875	-0.01730109	-0.016700618	-0.016117513	-0.015551463	-0.015001088	-0.014467344	-0.013948865	-0.013447106	-0.012960792	-0.012490094	-0.012034856	-0.011596248	-0.011171818	-0.010763407	-0.010369249	-0.00999105	-0.009627841	-0.009279266	-0.008945368	-0.008627392	-0.008322544	-0.008032583	-0.0077578872	-0.0074966773	-0.007250279	-0.0070176646	-0.0067994073	-0.00659474	-0.0064044967	-0.0062277988	-0.006064877	-0.005915597	-0.0057793036	-0.005657524	-0.005547911	-0.0054523423	-0.005369246	-0.005300015	-0.005243942	-0.005200349	-0.005169317	-0.0051514804	-0.0051444545	-0.005152054	-0.005170718	-0.0052019954	-0.0052452907	-0.0053000227
-0.018727638	-0.018094927	-0.01747948	-0.016881295	-0.016300581	-0.015735447	-0.015187487	-0.01465565	-0.014140397	-0.013639972	-0.013155587	-0.012687959	-0.0122354105	-0.011798114	-0.011376038	-0.010968834	-0.010577276	-0.010201581	-0.0098391995	-0.009492919	-0.009161092	-0.008843757	-0.00854101	-0.008253351	-0.007979058	-0.0077198297	-0.0074746907	-0.007243164	-0.0070260763	-0.0068220645	-0.0066327676	-0.006456293	-0.0062942356	-0.0061455294	-0.006009944	-0.0058880225	-0.005778618	-0.0056830794	-0.005600527	-0.005530454	-0.0054733306	-0.0054290816	-0.005397126	-0.005377844	-0.005371034	-0.005376324	-0.005394213	-0.0054229572	-0.0054640993	-0.0055165514
-0.01890158	-0.018270686	-0.017657436	-0.01706142	-0.01648239	-0.015920475	-0.01537434	-0.014844261	-0.01433064	-0.013833001	-0.01335115	-0.012885213	-0.012433544	-0.011999115	-0.01157856	-0.011173584	-0.010784283	-0.010410622	-0.010050744	-0.009705894	-0.009375781	-0.009060085	-0.008759007	-0.008472316	-0.00819993	-0.007942721	-0.0076971874	-0.007467769	-0.007251106	-0.0070486367	-0.0068596005	-0.006684296	-0.006523259	-0.006374471	-0.0062395707	-0.0061174333	-0.006009251	-0.005912259	-0.005829513	-0.0057587773	-0.005701408	-0.005656898	-0.0056237057	-0.0056038424	-0.0055955276	-0.0055993423	-0.005615294	-0.005642988	-0.00568223	-0.005732864
-0.019074574	-0.018445857	-0.017834865	-0.017241225	-0.01666414	-0.016103178	-0.015559271	-0.015031986	-0.014520638	-0.014024958	-0.013544776	-0.013080984	-0.012633018	-0.012199484	-0.011781231	-0.011378758	-0.010990724	-0.010618582	-0.010261022	-0.009917982	-0.009589411	-0.00927566	-0.008975923	-0.008690938	-0.008419931	-0.0081627	-0.007920638	-0.0076914877	-0.0074762255	-0.007274978	-0.0070866346	-0.0069117844	-0.00675077	-0.006603107	-0.0064681843	-0.006346129	-0.006236911	-0.006140925	-0.006057434	-0.0059867203	-0.005928591	-0.0058831573	-0.005849436	-0.0058278143	-0.0058188885	-0.0058211833	-0.005836129	-0.00586199	-0.005899109	-0.0059477165
-0.019248202	-0.018621549	-0.018011622	-0.017420314	-0.016845524	-0.016286813	-0.01574549	-0.015219592	-0.014710046	-0.01421681	-0.013739057	-0.013277382	-0.012830824	-0.012399264	-0.011983648	-0.011583082	-0.011197172	-0.010826513	-0.010470577	-0.010129027	-0.009802669	-0.009489961	-0.009191677	-0.008908778	-0.008638948	-0.0083833635	-0.008141726	-0.007914305	-0.0076996535	-0.007499121	-0.0073119923	-0.0071380883	-0.0069775507	-0.0068295375	-0.006695114	-0.0065732	-0.0064641833	-0.006367944	-0.0062841624	-0.0062130317	-0.0061549917	-0.0061083585	-0.006073557	-0.006051779	-0.006040886	-0.0060420036	-0.0060549006	-0.0060795546	-0.006114438	-0.0061617047
-0.01942087	-0.018795423	-0.018188834	-0.01759883	-0.017025508	-0.016469806	-0.015930295	-0.015406728	-0.014899164	-0.014408201	-0.013932794	-0.013472222	-0.013028026	-0.012598589	-0.012185007	-0.011786431	-0.011402383	-0.011033319	-0.010679834	-0.010340191	-0.010014996	-0.009703994	-0.009407893	-0.009125538	-0.008857049	-0.008603275	-0.008362688	-0.008135356	-0.007922776	-0.007722795	-0.0075358525	-0.007363029	-0.007202551	-0.0070551485	-0.0069208518	-0.0067995116	-0.0066907406	-0.006594211	-0.006509796	-0.0064387172	-0.006379597	-0.006332062	-0.0062966794	-0.0062737614	-0.006261952	-0.0062616467	-0.006273277	-0.0062960014	-0.0063296556	-0.0063743666
-0.019592687	-0.0189699	-0.018364564	-0.01777678	-0.017205968	-0.016652264	-0.016114712	-0.015592903	-0.0150876045	-0.0145987645	-0.014124952	-0.0136673	-0.013224661	-0.012797661	-0.01238551	-0.011989333	-0.011606544	-0.011239849	-0.010887258	-0.010549806	-0.01022657	-0.009917013	-0.009622298	-0.009341665	-0.009074494	-0.008822016	-0.00858219	-0.008356303	-0.0081443265	-0.007944964	-0.007759683	-0.007587105	-0.0074264035	-0.007279828	-0.0071458817	-0.0070243627	-0.0069156587	-0.0068194866	-0.0067346767	-0.0066626444	-0.0066027045	-0.0065549836	-0.006519079	-0.0064946786	-0.006481804	-0.006480217	-0.006489694	-0.0065107197	-0.006542802	-0.0065854937
-0.019765131	-0.019143157	-0.018540248	-0.017954417	-0.017385706	-0.016833954	-0.016298577	-0.015778884	-0.0152759105	-0.014788456	-0.014317088	-0.013861112	-0.013420835	-0.012995705	-0.012585975	-0.012190744	-0.011810258	-0.011445835	-0.011094928	-0.010758489	-0.010436632	-0.010129705	-0.009835966	-0.009556398	-0.009291127	-0.009039447	-0.008800976	-0.008576356	-0.008364834	-0.008166857	-0.007982232	-0.007809378	-0.0076500624	-0.0075033307	-0.007369645	-0.007248521	-0.0071399882	-0.007043332	-0.0069584325	-0.0068858266	-0.0068251863	-0.0067765117	-0.0067394674	-0.006714359	-0.006699994	-0.00669723	-0.0067051575	-0.006724499	-0.006755084	-0.0067944825
-0.019936226	-0.019316792	-0.018715248	-0.018131763	-0.017565005	-0.017014526	-0.01648128	-0.015963882	-0.015462764	-0.014978498	-0.014508329	-0.014054947	-0.013616078	-0.013192967	-0.012784943	-0.01239194	-0.012014054	-0.011650838	-0.011301614	-0.010967389	-0.010646775	-0.010340974	-0.010049261	-0.009770431	-0.009506196	-0.009255588	-0.00901863	-0.008794494	-0.008584775	-0.008386888	-0.008202806	-0.008030817	-0.00787206	-0.007725671	-0.0075921193	-0.0074708834	-0.007362783	-0.007265441	-0.0071803927	-0.0071076825	-0.0070462152	-0.0069969	-0.0069589466	-0.00693202	-0.0069177076	-0.0069127083	-0.0069194064	-0.0069370344	-0.0069651306	-0.0070037916
-0.020106345	-0.019488946	-0.018890113	-0.0183082	-0.017743044	-0.017195843	-0.016663812	-0.01614891	-0.015649743	-0.0151659995	-0.014700025	-0.014247552	-0.013811395	-0.013390057	-0.012984164	-0.012592703	-0.012215994	-0.01185485	-0.011507034	-0.011174135	-0.010855429	-0.01055143	-0.010260969	-0.009983674	-0.009721078	-0.009471796	-0.009235539	-0.009012423	-0.008802891	-0.008606277	-0.008421972	-0.008251876	-0.008092821	-0.007947266	-0.007813565	-0.007691905	-0.0075832456	-0.0074862614	-0.0074008703	-0.007327594	-0.0072658285	-0.007215388	-0.0071771815	-0.007149674	-0.0071325675	-0.0071266145	-0.0071323067	-0.0071479827	-0.007174365	-0.007211022
-0.020276725	-0.019661278	-0.01906421	-0.018484168	-0.017921649	-0.017375074	-0.016846068	-0.016332723	-0.015835725	-0.01535441	-0.014889613	-0.014439732	-0.01400505	-0.013585411	-0.013181277	-0.012792088	-0.012418121	-0.0120575875	-0.011711955	-0.011381052	-0.011063464	-0.010760695	-0.010471903	-0.010196023	-0.009934291	-0.009685762	-0.009451196	-0.009228818	-0.009020142	-0.008824356	-0.008641116	-0.008470193	-0.008311927	-0.008167237	-0.008033134	-0.00791312	-0.0078031793	-0.007706009	-0.007620394	-0.0075465217	-0.0074843615	-0.0074333027	-0.0073933452	-0.0073646083	-0.007346928	-0.0073401034	-0.0073431805	-0.007357873	-0.00738167	-0.0074160397
-0.0204461	-0.019832566	-0.019236587	-0.018659323	-0.018098406	-0.017554149	-0.017027065	-0.01651603	-0.01602175	-0.015541829	-0.0150787085	-0.014630571	-0.014197715	-0.013781041	-0.013378203	-0.012990333	-0.012617864	-0.012259506	-0.011915907	-0.011586085	-0.011270307	-0.0109687075	-0.010681145	-0.010406427	-0.010145642	-0.009899452	-0.009664752	-0.009443849	-0.009235211	-0.009040922	-0.008858256	-0.008688182	-0.00853084	-0.008385479	-0.008252293	-0.008131832	-0.008021988	-0.007924348	-0.007838696	-0.0077638477	-0.007700756	-0.007648781	-0.0076076835	-0.007578589	-0.007559918	-0.0075512826	-0.0075536817	-0.0075657144	-0.0075881183	-0.007621199
-0.020613886	-0.020003244	-0.019410126	-0.018833518	-0.018274419	-0.017733395	-0.017207392	-0.01669851	-0.016205579	-0.015728675	-0.0152668655	-0.014821172	-0.014390022	-0.013974093	-0.013573378	-0.013187878	-0.012816884	-0.012460679	-0.012118563	-0.011790618	-0.011476085	-0.011176556	-0.0108899325	-0.010616504	-0.010357559	-0.010110974	-0.0098784715	-0.009658329	-0.009451158	-0.009256728	-0.00907509	-0.008905046	-0.008747764	-0.008602299	-0.008469649	-0.008348413	-0.008239426	-0.008141451	-0.008054964	-0.007980101	-0.007916309	-0.007863745	-0.007822052	-0.007790856	-0.007770449	-0.007761374	-0.0077621564	-0.007772334	-0.0077926666	-0.007824235
-0.02078265	-0.020173125	-0.019581586	-0.01900725	-0.018450707	-0.017910562	-0.017386906	-0.01688008	-0.016389363	-0.015914395	-0.015455037	-0.015010446	-0.014582194	-0.014167741	-0.0137691125	-0.013385318	-0.013015792	-0.012660466	-0.012320168	-0.011993863	-0.011681266	-0.011382103	-0.011097349	-0.010825478	-0.010567002	-0.01032193	-0.010089822	-0.009871036	-0.009664133	-0.009470612	-0.009288855	-0.00912036	-0.00896313	-0.008818552	-0.008685239	-0.0085645765	-0.008454718	-0.008356467	-0.008270405	-0.008194797	-0.008130059	-0.008077197	-0.008033983	-0.0080017075	-0.007981025	-0.007969983	-0.007968456	-0.007977508	-0.00799685	-0.00802546
-0.020949356	-0.020341523	-0.01975242	-0.019180603	-0.018625408	-0.01808773	-0.017566077	-0.017060868	-0.016571775	-0.016098931	-0.015640631	-0.015199043	-0.014772259	-0.014359482	-0.013963126	-0.013580523	-0.013213359	-0.012859881	-0.01252082	-0.012195654	-0.011884689	-0.011587255	-0.01130303	-0.011032969	-0.010775641	-0.010532111	-0.010300338	-0.010082036	-0.009877063	-0.009683393	-0.009502463	-0.009334259	-0.009177111	-0.009033151	-0.00889983	-0.008779526	-0.008668959	-0.008570395	-0.008483611	-0.008407198	-0.008342564	-0.0082882345	-0.008244477	-0.008212253	-0.008189052	-0.008176163	-0.008174054	-0.00818149	-0.008198701	-0.008225657
-0.021115415	-0.020509794	-0.019922249	-0.019352302	-0.018799946	-0.01826363	-0.01774463	-0.017241038	-0.016754396	-0.016282849	-0.015826717	-0.0153870955	-0.0149617195	-0.0145515725	-0.014156349	-0.013775736	-0.013409942	-0.013058275	-0.012720376	-0.012397014	-0.012086734	-0.011791386	-0.011508577	-0.011239544	-0.0109831095	-0.010740072	-0.0105102435	-0.010292716	-0.010087267	-0.009894699	-0.009714402	-0.009546757	-0.009390049	-0.009246536	-0.00911285	-0.008991763	-0.008881539	-0.008782603	-0.008695401	-0.0086189285	-0.008553691	-0.008497916	-0.008453712	-0.008419283	-0.008395754	-0.008382164	-0.008378305	-0.008383743	-0.008398421	-0.008423686
-0.021281451	-0.020677462	-0.020091683	-0.019523636	-0.018972635	-0.018439032	-0.017921612	-0.017420374	-0.016934812	-0.016465627	-0.016011499	-0.015573584	-0.015149988	-0.014741883	-0.014348038	-0.01396925	-0.013605684	-0.013255119	-0.012919098	-0.012597479	-0.012288667	-0.011993356	-0.011711657	-0.011444621	-0.01118923	-0.0109472945	-0.010717906	-0.010501184	-0.010296777	-0.010105222	-0.0099258125	-0.009757228	-0.009601675	-0.0094568655	-0.009324558	-0.009203732	-0.009093046	-0.008994505	-0.008906774	-0.008828767	-0.008762732	-0.008706965	-0.00866124	-0.008626297	-0.008600891	-0.0085853785	-0.008579619	-0.008584142	-0.008597806	-0.008620001
-0.021446012	-0.020843849	-0.020260416	-0.019693688	-0.019145384	-0.018613376	-0.018097728	-0.017598614	-0.01711455	-0.01664792	-0.01619608	-0.015758932	-0.015337437	-0.014931589	-0.014540121	-0.014162146	-0.013798982	-0.013450593	-0.013116896	-0.012795344	-0.012488663	-0.012194991	-0.011914931	-0.011648349	-0.011394553	-0.011152938	-0.010924742	-0.010708563	-0.010505073	-0.01031401	-0.010134496	-0.009967856	-0.009811558	-0.009667069	-0.009534776	-0.009413503	-0.009302594	-0.009204067	-0.009114891	-0.009037964	-0.0089709535	-0.0089135915	-0.008867323	-0.008830279	-0.008804381	-0.008787483	-0.0087806955	-0.008783527	-0.0087951645	-0.008815877
-0.021609306	-0.021009117	-0.02042757	-0.0198638	-0.019317016	-0.018786669	-0.01827287	-0.017775007	-0.017293818	-0.016827911	-0.01637867	-0.015943505	-0.015523627	-0.015118904	-0.014729716	-0.01435364	-0.013992012	-0.013645306	-0.013312109	-0.01299303	-0.012687512	-0.0123953745	-0.01211644	-0.01185029	-0.011597633	-0.011357889	-0.011129677	-0.010915019	-0.010712162	-0.010521226	-0.010342799	-0.010175332	-0.010019593	-0.00987608	-0.009743892	-0.009621687	-0.009511143	-0.009411305	-0.0093226135	-0.00924468	-0.009176746	-0.009118587	-0.009071261	-0.0090342015	-0.009006664	-0.008988641	-0.00897982	-0.008980885	-0.00898993	-0.00900846
-0.021771885	-0.02117385	-0.020594329	-0.020032503	-0.019487053	-0.018958643	-0.018447213	-0.01795116	-0.01747249	-0.017008267	-0.016559765	-0.016127422	-0.015708968	-0.015306376	-0.014917828	-0.014544599	-0.014184549	-0.013838813	-0.013507746	-0.013188951	-0.012885198	-0.012594618	-0.012316503	-0.012051202	-0.011799581	-0.011560269	-0.011333808	-0.011119522	-0.010916978	-0.010727368	-0.010548808	-0.010381311	-0.010226622	-0.0100831315	-0.009950101	-0.009828143	-0.009717926	-0.0096181035	-0.009528883	-0.009449512	-0.00938113	-0.0093226805	-0.0092742	-0.009235844	-0.009206586	-0.009187259	-0.009176917	-0.00917621	-0.009184316	-0.009200968
-0.021934018	-0.02133789	-0.020760454	-0.020199463	-0.019657135	-0.019130081	-0.018620208	-0.018127128	-0.017648831	-0.017186724	-0.016740948	-0.016310297	-0.01589381	-0.0154924765	-0.015105605	-0.014733382	-0.014374994	-0.014031507	-0.013700567	-0.013384089	-0.013081469	-0.012791574	-0.012515433	-0.012250774	-0.012000963	-0.011762515	-0.0115363	-0.011322446	-0.0111207515	-0.010931097	-0.0107539	-0.010586873	-0.010432273	-0.010287836	-0.010155506	-0.010033622	-0.009923026	-0.009822533	-0.009732895	-0.009652816	-0.009583622	-0.009524345	-0.009474888	-0.0094356835	-0.009405434	-0.00938455	-0.009373054	-0.0093702	-0.009377062	-0.009391226
-0.022095002	-0.021501452	-0.020924918	-0.02036649	-0.019824862	-0.01930058	-0.018791988	-0.018300675	-0.017824993	-0.017365016	-0.016920477	-0.016491055	-0.016076908	-0.015677013	-0.015291862	-0.014920756	-0.014564782	-0.01422175	-0.013893239	-0.013578549	-0.01327657	-0.01298815	-0.0127124265	-0.01244916	-0.012200043	-0.011962123	-0.011737466	-0.011524051	-0.011323504	-0.011134222	-0.010956399	-0.01079087	-0.0106357485	-0.010491975	-0.010358617	-0.010237828	-0.010125987	-0.01002571	-0.009935141	-0.00985463	-0.00978528	-0.009724982	-0.009674199	-0.009633675	-0.009602584	-0.009579882	-0.009566873	-0.009562708	-0.009567082	-0.009580374
-0.02225469	-0.021662861	-0.021088883	-0.020531803	-0.019992255	-0.019470423	-0.018963963	-0.018473819	-0.017999738	-0.017541826	-0.017098881	-0.016671263	-0.01625844	-0.01586005	-0.015476853	-0.015108317	-0.014752619	-0.014411613	-0.014084652	-0.013770945	-0.01347027	-0.013182178	-0.012908913	-0.012646809	-0.012397297	-0.012160905	-0.011936992	-0.011724122	-0.011523865	-0.011335373	-0.011157878	-0.0109920055	-0.010837331	-0.010693923	-0.010561369	-0.010438859	-0.010327533	-0.010226421	-0.0101357475	-0.010055125	-0.00998456	-0.009924091	-0.00987196	-0.009830125	-0.009797648	-0.009774148	-0.009758785	-0.009753473	-0.0097562745	-0.009767577
-0.022413112	-0.021822982	-0.021250822	-0.02069638	-0.020158835	-0.019638881	-0.019133419	-0.01864563	-0.018173516	-0.017717682	-0.017276935	-0.016850322	-0.016438864	-0.016042843	-0.015660778	-0.01529295	-0.014939278	-0.0146005675	-0.014273159	-0.013961598	-0.013662495	-0.013376169	-0.013103053	-0.012841947	-0.012594201	-0.012358844	-0.012134679	-0.011922911	-0.0117232725	-0.011534832	-0.011357874	-0.01119215	-0.011038236	-0.010895021	-0.010761768	-0.010639302	-0.010528147	-0.010425635	-0.010335498	-0.010253467	-0.010182366	-0.010120027	-0.010067403	-0.010025077	-0.009990126	-0.009965673	-0.009949595	-0.009942003	-0.009943113	-0.009952143
-0.022571348	-0.021983117	-0.021412268	-0.020859882	-0.020324096	-0.019805253	-0.019302614	-0.018816404	-0.018346578	-0.017891675	-0.017452545	-0.01702781	-0.01661881	-0.016223691	-0.015843734	-0.015477426	-0.015125275	-0.014787123	-0.014462486	-0.014150701	-0.013852693	-0.01356788	-0.013295412	-0.013036221	-0.012789212	-0.012554556	-0.012330808	-0.012119338	-0.011920787	-0.011732906	-0.011556052	-0.011391059	-0.011236921	-0.011093251	-0.010960214	-0.010838322	-0.010725684	-0.010624088	-0.010532536	-0.0104509145	-0.010378078	-0.0103156045	-0.0102616325	-0.010217495	-0.010181807	-0.010155991	-0.010138199	-0.0101291835	-0.010128468	-0.010136016
-0.02272816	-0.022141427	-0.021573089	-0.02102165	-0.02048818	-0.019971304	-0.019470863	-0.018986434	-0.018517792	-0.018064909	-0.017627403	-0.01720386	-0.01679673	-0.016403854	-0.01602476	-0.015660308	-0.015310034	-0.014972948	-0.014649563	-0.014340125	-0.014042228	-0.013758577	-0.013487212	-0.013228945	-0.012981936	-0.01274839	-0.012525864	-0.012315653	-0.0121166855	-0.011928886	-0.011753075	-0.011588067	-0.011433996	-0.011290498	-0.011157915	-0.011035472	-0.010922298	-0.010820448	-0.010727815	-0.010645568	-0.010572284	-0.010508388	-0.0104538575	-0.010409303	-0.010372609	-0.0103448555	-0.01032567	-0.010314509	-0.010312334	-0.010317214
-0.022884108	-0.022298709	-0.021731965	-0.021182783	-0.020650819	-0.02013585	-0.019637272	-0.019154623	-0.018687904	-0.018236995	-0.01780051	-0.017379865	-0.016973712	-0.01658228	-0.016205326	-0.015842058	-0.015492193	-0.015157551	-0.014834911	-0.014526531	-0.014230713	-0.013947144	-0.0136773735	-0.013419591	-0.013174675	-0.012940101	-0.012719527	-0.012509152	-0.012310989	-0.012123823	-0.011948399	-0.011783391	-0.011628896	-0.011485681	-0.011352733	-0.011230595	-0.011117205	-0.011014052	-0.010921836	-0.01083868	-0.010764912	-0.010700837	-0.010644168	-0.010597639	-0.0105605945	-0.010531396	-0.010510929	-0.010498993	-0.0104938075	-0.010497518
-0.023037992	-0.022455096	-0.021890067	-0.021343164	-0.02081281	-0.020299286	-0.019802712	-0.019321918	-0.018856533	-0.018407583	-0.01797323	-0.017554052	-0.017149687	-0.01675918	-0.01638364	-0.016021617	-0.015674412	-0.015340075	-0.01501897	-0.014711432	-0.014417306	-0.014135875	-0.013865747	-0.013609119	-0.013364501	-0.013131522	-0.01291088	-0.012701564	-0.012503654	-0.012316972	-0.012141377	-0.011976488	-0.011823133	-0.011679515	-0.011546783	-0.011423446	-0.011310324	-0.011207059	-0.011114016	-0.011030041	-0.010955118	-0.010890022	-0.01083342	-0.010785416	-0.010746837	-0.010716096	-0.010694392	-0.0106804	-0.01067435	-0.010675944
-0.023191042	-0.022610426	-0.022047505	-0.021501735	-0.02097372	-0.0204615	-0.019966751	-0.019488096	-0.019025043	-0.018576376	-0.018144555	-0.017726421	-0.017323978	-0.016935267	-0.016560808	-0.016200691	-0.015854299	-0.015521191	-0.015201531	-0.014895707	-0.014601752	-0.014321156	-0.014052562	-0.013796702	-0.013552681	-0.0133202	-0.013100386	-0.012892462	-0.012694575	-0.012508273	-0.01233349	-0.012168206	-0.012014717	-0.01187145	-0.01173792	-0.011614986	-0.011501476	-0.011397921	-0.011304468	-0.011219375	-0.011143811	-0.011077404	-0.01102034	-0.010971434	-0.01093135	-0.0108998045	-0.010875665	-0.0108598545	-0.010852069	-0.0108520165
-0.02334322	-0.022764139	-0.022202618	-0.021659054	-0.02113261	-0.020623587	-0.02012965	-0.019652434	-0.01919102	-0.018744871	-0.018313743	-0.017897695	-0.017496452	-0.017109692	-0.016737007	-0.016377635	-0.016032651	-0.015701264	-0.015382446	-0.01507774	-0.014784865	-0.014505215	-0.014238358	-0.013983123	-0.0137406215	-0.013508752	-0.013289146	-0.013080582	-0.012884222	-0.012698293	-0.012523189	-0.01235804	-0.0122049	-0.012062177	-0.01192791	-0.011804797	-0.011690989	-0.011587024	-0.011492141	-0.0114075765	-0.01133056	-0.011263631	-0.011205144	-0.011155121	-0.011113919	-0.011080965	-0.01105573	-0.011038266	-0.011028677	-0.011026487
-0.023493841	-0.022916302	-0.022357315	-0.021815792	-0.021291398	-0.020782605	-0.020291433	-0.019815907	-0.019356042	-0.018912017	-0.018482246	-0.01806821	-0.017668031	-0.017282464	-0.016911373	-0.016553633	-0.016210057	-0.015879557	-0.01556237	-0.0152584165	-0.0149676055	-0.014688179	-0.014421605	-0.014168009	-0.013925426	-0.013694957	-0.0134752095	-0.013268322	-0.013071761	-0.012885891	-0.012710765	-0.01254648	-0.0123929605	-0.012249529	-0.01211638	-0.011992194	-0.011878267	-0.011774249	-0.011678778	-0.011593327	-0.011516124	-0.011447743	-0.011387855	-0.01133801	-0.011294559	-0.011260338	-0.011233911	-0.011214644	-0.011203662	-0.011199065
-0.023643441	-0.023068018	-0.02251114	-0.021970585	-0.021447971	-0.020942137	-0.02045197	-0.019978292	-0.019520193	-0.019076966	-0.018649414	-0.018236078	-0.017838143	-0.01745414	-0.017084025	-0.016727768	-0.016385421	-0.016056605	-0.01574099	-0.015437283	-0.015146993	-0.014869854	-0.014603883	-0.014349908	-0.014109276	-0.013879336	-0.013660967	-0.013453662	-0.013257034	-0.013071895	-0.012897469	-0.012733415	-0.0125799775	-0.012435876	-0.012302384	-0.0121785775	-0.012063839	-0.011958964	-0.011863396	-0.011777088	-0.011699073	-0.011629678	-0.011569716	-0.011518285	-0.011473812	-0.011437431	-0.011409409	-0.011389427	-0.011376135	-0.011369631
-0.023792364	-0.023218311	-0.022662751	-0.022124603	-0.02160389	-0.021099262	-0.0206104	-0.020139165	-0.019682638	-0.019240946	-0.018815197	-0.018403925	-0.018006697	-0.017624132	-0.017255746	-0.016901039	-0.016559318	-0.016231827	-0.01591716	-0.015615329	-0.015325941	-0.015048623	-0.014784336	-0.014530987	-0.01429034	-0.014062062	-0.01384338	-0.013636947	-0.0134412795	-0.013256319	-0.013082311	-0.0129182935	-0.012764767	-0.012620464	-0.012487099	-0.012362808	-0.012248054	-0.012142561	-0.01204671	-0.011958852	-0.011880539	-0.011810146	-0.011748686	-0.011695936	-0.011650771	-0.011613131	-0.011584356	-0.011561938	-0.011547305	-0.011539191
-0.023938902	-0.02336689	-0.02281326	-0.022276849	-0.02175755	-0.021255143	-0.020768441	-0.020298108	-0.019843392	-0.01940389	-0.018979281	-0.018569618	-0.018174373	-0.01779291	-0.01742591	-0.01707235	-0.016732045	-0.016405337	-0.01609154	-0.01579088	-0.015502505	-0.015227161	-0.0149637535	-0.014710963	-0.014471099	-0.014242716	-0.014025524	-0.0138190985	-0.013623163	-0.013438627	-0.013264991	-0.013101049	-0.0129476935	-0.012803517	-0.012669697	-0.012544759	-0.012430258	-0.012324303	-0.012227304	-0.012139112	-0.012060136	-0.01198899	-0.011926189	-0.011872672	-0.011825658	-0.011787459	-0.011755861	-0.011732578	-0.011716075	-0.01170703
-0.024084657	-0.023514003	-0.022962362	-0.022428334	-0.021910496	-0.021409646	-0.020924792	-0.020456694	-0.020003475	-0.019565165	-0.019142024	-0.018733315	-0.018339671	-0.017959498	-0.01759421	-0.017241724	-0.016903535	-0.016577609	-0.01626508	-0.015965521	-0.015678234	-0.015403621	-0.01514101	-0.014889494	-0.01464992	-0.014421634	-0.014204763	-0.013999142	-0.013804086	-0.013619646	-0.013445869	-0.01328177	-0.013128787	-0.012984768	-0.012850381	-0.012725823	-0.012610048	-0.0125034	-0.01240617	-0.012317605	-0.012237571	-0.012165718	-0.012101799	-0.012046441	-0.011998922	-0.011958957	-0.011926308	-0.011901058	-0.011882886	-0.01187174
-0.024229057	-0.02366095	-0.023110941	-0.022578135	-0.022062398	-0.021562643	-0.021079801	-0.020612739	-0.020160928	-0.019724235	-0.019303255	-0.018896416	-0.018504336	-0.018125214	-0.017760798	-0.017410018	-0.017072968	-0.016748413	-0.016437002	-0.016138196	-0.015852533	-0.015578307	-0.015315816	-0.01506567	-0.01482708	-0.014599346	-0.014383197	-0.014177658	-0.013982989	-0.01379887	-0.013625398	-0.013461009	-0.013307862	-0.013163969	-0.013029233	-0.012904815	-0.01278878	-0.012681752	-0.012583181	-0.0124941245	-0.012413353	-0.012340464	-0.012276024	-0.012219347	-0.012170635	-0.012129262	-0.012095146	-0.012068227	-0.012047812	-0.012035787
-0.024372146	-0.023806244	-0.02325727	-0.02272591	-0.022211976	-0.021714449	-0.021233521	-0.020767637	-0.020317264	-0.019883193	-0.019463286	-0.019057691	-0.018666282	-0.018290006	-0.017926194	-0.017577052	-0.017241038	-0.016916923	-0.016607195	-0.016309246	-0.016024217	-0.015750647	-0.015489757	-0.015240058	-0.015002444	-0.0147751495	-0.01455912	-0.014354743	-0.014160022	-0.01397635	-0.0138021335	-0.013638936	-0.013485439	-0.013341382	-0.013206929	-0.0130808875	-0.012964286	-0.012857422	-0.0127583295	-0.012668647	-0.012586586	-0.012512997	-0.0124480575	-0.012390152	-0.0123401955	-0.012296699	-0.012261726	-0.012233734	-0.012211703	-0.0121971
-0.024513945	-0.023948863	-0.023402601	-0.022873133	-0.022361033	-0.021865658	-0.021385819	-0.020921282	-0.020473085	-0.020039558	-0.01962173	-0.019217402	-0.018827908	-0.018451877	-0.018090367	-0.017742008	-0.017406724	-0.017084844	-0.016775593	-0.016478129	-0.016194351	-0.01592204	-0.015661925	-0.0154129565	-0.015175357	-0.014949597	-0.014733687	-0.014529824	-0.014334485	-0.014151581	-0.01397796	-0.013814107	-0.013660401	-0.0135163665	-0.013381548	-0.013255842	-0.013139367	-0.013031162	-0.012931474	-0.012840673	-0.012758084	-0.012683466	-0.0126173645	-0.012558147	-0.012506716	-0.0124634355	-0.012426414	-0.01239641	-0.012373053	-0.012356423
-0.024654023	-0.02409146	-0.02354668	-0.023018852	-0.022508018	-0.022014037	-0.021535888	-0.021073788	-0.020626724	-0.020195305	-0.019778103	-0.019375704	-0.018987328	-0.018613629	-0.018252596	-0.017905518	-0.0175718	-0.017250702	-0.016942762	-0.016646728	-0.016363308	-0.016091824	-0.015831865	-0.015583403	-0.015346795	-0.015120901	-0.014906153	-0.014701828	-0.014508702	-0.014324054	-0.014151126	-0.013987981	-0.01383435	-0.013688944	-0.013554215	-0.013428435	-0.013311259	-0.013203397	-0.013103388	-0.013011821	-0.012928486	-0.012852833	-0.012784928	-0.012725562	-0.012672327	-0.0126271695	-0.012589276	-0.012557112	-0.012532808	-0.012514733
-0.024792962	-0.024231844	-0.02368886	-0.023162797	-0.02265384	-0.022161394	-0.021685034	-0.021224134	-0.020779379	-0.020349413	-0.01993347	-0.019532412	-0.019145712	-0.018772498	-0.018413402	-0.018067457	-0.017734684	-0.01741489	-0.017107956	-0.016812943	-0.016530514	-0.016259432	-0.016000569	-0.015753262	-0.01551643	-0.015291244	-0.0150768235	-0.014873259	-0.014679506	-0.01449699	-0.014322959	-0.014159679	-0.0140061155	-0.01386141	-0.013725661	-0.013599716	-0.013481684	-0.013373017	-0.013272218	-0.013180293	-0.013096102	-0.013020046	-0.012950428	-0.012889937	-0.0128361955	-0.012788773	-0.01274927	-0.012716278	-0.012690321	-0.01267045
-0.0249305	-0.024371482	-0.023829594	-0.023305207	-0.02279874	-0.022307597	-0.021832414	-0.021374002	-0.020929717	-0.020501584	-0.020087078	-0.019687593	-0.019301571	-0.018930644	-0.018571928	-0.018227592	-0.017896086	-0.017577581	-0.017270483	-0.01697693	-0.016695574	-0.016425401	-0.016167112	-0.015919976	-0.015684098	-0.015459597	-0.015245512	-0.015042268	-0.0148497	-0.014666185	-0.014492407	-0.014329448	-0.014175266	-0.014030196	-0.013894863	-0.013768502	-0.013650544	-0.013540983	-0.013439544	-0.013346709	-0.013261683	-0.013184682	-0.013114095	-0.013051763	-0.0129973665	-0.012949176	-0.012908429	-0.0128739625	-0.012846224	-0.012824476
[truncated: 451 more columns]
