# Supplementary material for: Investigating the use of physics informed neural networks for dam-break scenarios
Source: PLoS One. 2025 Sep 19;20(9):e0332694. doi: 10.1371/journal.pone.0332694 (PMC12449020; doi:10.1371/journal.pone.0332694)
Supplement: S1 File — Dataset for the 1D and 2D shallow water equations (SWE). Repository: https://github.com/kinzamumtaz/2D_SWE. (ZIP) [file pone.0332694.s001.zip › 2D_SWE-main/Downloads/solution_outputs_gaussian/height_gaussian_t0.80.csv]

-0.020658806	-0.012557469	-0.0084442645	-0.006784953	-0.005976759	-0.0052020103	-0.0042037666	-0.002989404	-0.0016536117	-0.00029632822	0.0010008849	0.002189763	0.0032387301	0.0041392446	0.004890546	0.0055031814	0.0059881285	0.006362036	0.0066375993	0.0068289638	0.0069494434	0.00701024	0.007021848	0.006991554	0.0069261678	0.0068335123	0.0067166425	0.006580837	0.006429117	0.006263096	0.006086599	0.0059006438	0.005706694	0.0055054314	0.0052998587	0.005088944	0.0048748553	0.004656963	0.0044354685	0.004212931	0.003988404	0.0037618764	0.0035352	0.0033069476	0.003079109	0.0028510615	0.002623342	0.002395153	0.002167523	0.0019410737
-0.009710349	-0.004246168	-0.002088286	-0.0012407899	-0.00066735595	3.3773482e-05	0.0009426102	0.0020102412	0.003151264	0.0042886175	0.005362019	0.006334845	0.007188391	0.007913332	0.00851433	0.008997485	0.009373751	0.009654906	0.009853125	0.009979583	0.0100454725	0.0100596845	0.010031562	0.009966906	0.0098723285	0.009752903	0.009613629	0.00945735	0.009285849	0.009103041	0.008909892	0.008709844	0.008501723	0.0082868375	0.008068752	0.007845879	0.007619299	0.007389672	0.0071578324	0.00692432	0.0066896677	0.0064534247	0.006216448	0.0059795678	0.0057418346	0.0055049695	0.0052686743	0.0050321706	0.0047980957	0.004563544
-0.0018891543	0.00088436157	0.0018230043	0.00219547	0.002578538	0.0031636395	0.0039602593	0.0049057007	0.0059175193	0.00692923	0.0078882985	0.0087636	0.009536181	0.010197137	0.01074877	0.0111965835	0.011547215	0.0118114725	0.0119991675	0.01212189	0.012186896	0.012203332	0.012179241	0.012119517	0.0120315775	0.01191856	0.011786122	0.01163606	0.011471428	0.011294212	0.011108067	0.010912523	0.010709196	0.0105000995	0.010284737	0.010065779	0.009842232	0.009615887	0.009386681	0.00915524	0.008921932	0.008687682	0.008451596	0.008215815	0.007979766	0.007743258	0.007507585	0.0072723143	0.0070379376	0.0068040043
0.0022326224	0.0033490323	0.0035557747	0.003627561	0.0038919114	0.0044275373	0.0051968805	0.006121367	0.007118661	0.008122489	0.009081963	0.009964351	0.010750685	0.011433188	0.012010079	0.012486849	0.012869488	0.01316724	0.013388809	0.013544418	0.013642028	0.013690311	0.013696067	0.01366568	0.013605487	0.0135185085	0.013410859	0.013284076	0.013141379	0.012985051	0.012817733	0.012640655	0.012454838	0.012261178	0.012061015	0.011855964	0.011645146	0.011431683	0.011214301	0.010993991	0.010771051	0.010546312	0.010320265	0.010092717	0.0098644905	0.009635985	0.009407796	0.009178724	0.00895109	0.00872346
0.0035144612	0.0036212616	0.0034163743	0.0033757575	0.003665138	0.004280649	0.005145874	0.006166838	0.0072572455	0.008349527	0.009394113	0.010357913	0.011222113	0.011978425	0.012627639	0.013171073	0.013617102	0.013975155	0.014253978	0.014462072	0.0146095455	0.014704488	0.014754564	0.014764976	0.014743421	0.014693856	0.014619362	0.014525246	0.014412623	0.014285408	0.014144685	0.013993215	0.013830882	0.013660837	0.013483137	0.013298672	0.013108633	0.012913156	0.012713578	0.012509428	0.012303695	0.012094058	0.011882696	0.011669349	0.011454444	0.011238858	0.011022378	0.010805562	0.010589059	0.010371741
0.0026222058	0.0021960363	0.0018814057	0.0019405708	0.0024132095	0.0032340847	0.004299566	0.005504515	0.0067622177	0.008002993	0.00918065	0.010264792	0.011238646	0.012095045	0.012834288	0.013461176	0.013983894	0.01441234	0.01475564	0.015023906	0.015228074	0.015375543	0.015473925	0.015530542	0.015551969	0.015542943	0.015506607	0.015448596	0.01537079	0.015275758	0.015166685	0.015043907	0.014910482	0.014767114	0.014615621	0.014455434	0.014289379	0.01411723	0.0139390975	0.0137570165	0.013570435	0.013379756	0.013186973	0.012991838	0.012793671	0.012593936	0.0123936385	0.012191493	0.011989124	0.011786129
0.00021794811	-0.0003319271	-0.0004900843	-0.0001565218	0.0006204732	0.001732681	0.0030588284	0.004492607	0.0059477575	0.00735968	0.008687209	0.009902999	0.01099297	0.011952065	0.012785237	0.01349647	0.014095053	0.014593717	0.015001535	0.015330575	0.015589878	0.015789192	0.015936665	0.016039852	0.016103648	0.016135823	0.016138751	0.01611723	0.01607493	0.016014922	0.0159389	0.015848216	0.01574435	0.0156307	0.015506912	0.01537396	0.015233763	0.015086256	0.014933452	0.014774501	0.014610689	0.014442779	0.014270458	0.014095243	0.0139174685	0.013736699	0.013554569	0.013370227	0.013185084	0.012998428
-0.003023021	-0.003384374	-0.003197752	-0.0024800822	-0.0013389438	9.563565e-05	0.001697801	0.0033647642	0.005016487	0.0065953545	0.008065261	0.0094041675	0.0106017515	0.01165688	0.012574233	0.013362642	0.014032308	0.014595289	0.015062422	0.015447453	0.015758008	0.016006544	0.016199477	0.016346067	0.016451988	0.016524088	0.016565248	0.016581204	0.016574342	0.01654774	0.016504277	0.016445167	0.01637265	0.01628894	0.016194519	0.016090319	0.015977256	0.015857209	0.015729744	0.015596226	0.0154561885	0.015311558	0.015163526	0.015009925	0.014853854	0.014694244	0.0145320855	0.014368143	0.0142017305	0.014032684
-0.0065273345	-0.006501615	-0.0058736354	-0.0047353655	-0.0032248497	-0.0014792085	0.00037983432	0.0022581331	0.004083764	0.0058083795	0.0074001662	0.008844387	0.01013308	0.011270151	0.012260828	0.013115186	0.013846092	0.014465652	0.014985502	0.015418753	0.0157772	0.01606987	0.016305622	0.016492795	0.01663725	0.016746685	0.01682496	0.016874883	0.016902782	0.016908996	0.016897578	0.016870223	0.016829059	0.016775012	0.016709771	0.016634598	0.016549528	0.01645602	0.016355805	0.01624827	0.016134806	0.016014758	0.01589036	0.01576117	0.0156275	0.015490573	0.015350115	0.015206054	0.015060395	0.014911436
-0.009886272	-0.009384789	-0.008297898	-0.006756164	-0.0049091205	-0.0028919429	-0.00081409514	0.0012385622	0.0032063387	0.005047396	0.0067385174	0.008265737	0.009628583	0.010830522	0.0118809715	0.012790661	0.013572171	0.0142389685	0.014805242	0.015281886	0.015681356	0.016013235	0.016287591	0.016512007	0.016693056	0.01683629	0.016947769	0.017031424	0.017091163	0.017129175	0.017148837	0.017152313	0.017140318	0.017115727	0.017079864	0.01703192	0.016976528	0.01691103	0.016836964	0.016755998	0.016668279	0.016574252	0.01647443	0.016369846	0.016259678	0.01614619	0.016027678	0.015907027	0.015780922	0.015653107
-0.01286114	-0.01187893	-0.010363795	-0.008470565	-0.006342262	-0.0041045696	-0.0018541515	0.00033249334	0.0024074353	0.004336465	0.006099414	0.0076908693	0.009109616	0.01036207	0.01145976	0.012413908	0.013237603	0.013944842	0.014549792	0.015064273	0.015499722	0.015867263	0.016175713	0.016432509	0.016645968	0.016821682	0.01696401	0.017078027	0.017167442	0.017235812	0.017284624	0.017316632	0.017333716	0.017337557	0.017328698	0.017309237	0.017280549	0.01724168	0.017194722	0.017140854	0.01707901	0.017010763	0.01693625	0.016855951	0.016770553	0.016680818	0.01658535	0.016485818	0.016383532	0.016276695
-0.015348971	-0.013927549	-0.01205036	-0.009870186	-0.0075212717	-0.0051164925	-0.002740413	-0.00045665726	0.0016934983	0.0036815256	0.0054962523	0.00713221	0.0085914545	0.009881992	0.011015639	0.012004979	0.012862768	0.013604034	0.014242701	0.014789481	0.015256334	0.015654951	0.015994068	0.016281292	0.016523916	0.016728356	0.016899273	0.017041225	0.017158743	0.017254036	0.017329931	0.017388783	0.017432388	0.01746291	0.017480914	0.017488249	0.017485447	0.01747321	0.017451432	0.017423015	0.017386712	0.01734332	0.01729384	0.017238554	0.017176941	0.017110888	0.017038926	0.016963407	0.01688236	0.016797606
-0.01733435	-0.015543766	-0.013375349	-0.010974899	-0.008465357	-0.005943775	-0.00348375	-0.001137279	0.0010593683	0.0030852817	0.004931979	0.006596677	0.008083269	0.009401884	0.010562684	0.0115800835	0.012466542	0.013236605	0.013903018	0.014478311	0.014973454	0.015400056	0.015765958	0.01607962	0.016348597	0.016579028	0.01677664	0.016943917	0.017086498	0.017206792	0.017306954	0.017390955	0.017459016	0.017514609	0.017557058	0.017589014	0.017610613	0.01762275	0.017626371	0.017622158	0.017609607	0.017591164	0.017565645	0.01753407	0.017496169	0.017453372	0.017405301	0.017351322	0.017293084	0.01723054
-0.018852696	-0.016769499	-0.0143822655	-0.011824161	-0.009204745	-0.006609939	-0.00410071	-0.0017210841	0.0004986301	0.0025444254	0.004406683	0.0060875043	0.0075929947	0.008930467	0.010112461	0.011151429	0.012061022	0.0128551945	0.013546441	0.014146779	0.014667556	0.015118632	0.015509944	0.01584807	0.016141579	0.016395312	0.01661487	0.01680575	0.016969897	0.017113116	0.017236382	0.017342813	0.017434046	0.017510712	0.017575823	0.017630208	0.017674625	0.017709315	0.01773613	0.01775403	0.01776503	0.017769407	0.017767034	0.017758258	0.017743278	0.017722622	0.017696708	0.017665002	0.01762845	0.017587915
-0.019964285	-0.017660893	-0.0151189715	-0.012458317	-0.009774275	-0.00714159	-0.0046118423	-0.0022212863	3.784895e-06	0.0020521507	0.003919974	0.005608268	0.007122822	0.008473281	0.009671085	0.010727134	0.011656944	0.012472525	0.01318587	0.013808973	0.014352821	0.014827501	0.01524033	0.015601769	0.015916701	0.016192157	0.016432848	0.016644366	0.016829453	0.016992468	0.017135605	0.0172618	0.017372474	0.01746954	0.017554745	0.017629016	0.01769362	0.01774929	0.017796189	0.017835319	0.017868068	0.017893225	0.017911352	0.017924838	0.01793113	0.017931	0.017927267	0.017916739	0.017900914	0.017880332
-0.020734936	-0.01827693	-0.015634894	-0.012916125	-0.010203555	-0.0075611025	-0.0050336197	-0.0026519448	-0.0004354231	0.0016057156	0.0034694374	0.005156506	0.0066763163	0.008033827	0.00924262	0.010315098	0.011261471	0.0120962	0.012830123	0.013474859	0.014039714	0.014535591	0.014970653	0.0153519735	0.015687916	0.015983194	0.016242795	0.016473327	0.016676802	0.016857434	0.017018609	0.017162237	0.017290741	0.017405268	0.017508272	0.017599449	0.017682262	0.017755616	0.017821401	0.017879128	0.017930254	0.01797419	0.018012367	0.018044084	0.018070891	0.018091124	0.018106125	0.018115908	0.018120714	0.018120151
-0.02122768	-0.018669851	-0.015973434	-0.013232686	-0.010520846	-0.0078913495	-0.005383663	-0.003023468	-0.00082711875	0.0011980459	0.0030502677	0.00473202	0.0062504523	0.0076131523	0.0088317245	0.009915978	0.010878909	0.011731651	0.012484789	0.013149653	0.013735954	0.014252771	0.014707811	0.015109539	0.0154647045	0.015778132	0.01605682	0.016303636	0.016523939	0.01672113	0.016898327	0.017056488	0.017200276	0.017329957	0.017448284	0.017554965	0.017652757	0.017741494	0.017823327	0.017897096	0.01796449	0.018025324	0.018080499	0.018130008	0.018172786	0.018212412	0.018244948	0.018272609	0.018295314	0.018313296
-0.02150023	-0.01888837	-0.016173847	-0.0134398565	-0.010748871	-0.008150347	-0.005676277	-0.0033475608	-0.0011787117	0.0008231737	0.002659589	0.004331358	0.005845595	0.007211175	0.008436792	0.0095336735	0.010510754	0.011380341	0.012153279	0.012838967	0.013444886	0.013981871	0.014457673	0.014878485	0.015252914	0.0155846365	0.015880447	0.01614359	0.016379863	0.016591802	0.0167825	0.016954962	0.017111603	0.017254557	0.017385166	0.017504867	0.017615587	0.017717317	0.017812245	0.017899584	0.017980576	0.018055893	0.018125772	0.018189676	0.018249162	0.018302765	0.018352412	0.018396247	0.0184355	0.018469658
-0.021602675	-0.018973425	-0.016268164	-0.013562433	-0.010910809	-0.008355014	-0.0059226006	-0.003633745	-0.0014994666	0.00047642365	0.0022923835	0.003951974	0.005460117	0.006826073	0.008058172	0.009164672	0.010157172	0.011044145	0.011835311	0.012541097	0.013168778	0.013726473	0.014222503	0.014664028	0.015056726	0.015406743	0.01571915	0.015998792	0.016249485	0.016475275	0.016679186	0.016864415	0.017032105	0.017186403	0.017328274	0.017458506	0.017579783	0.017692141	0.01779753	0.017896216	0.017988604	0.018075407	0.018156774	0.01823296	0.018305361	0.018372469	0.01843511	0.01849255	0.018546931	0.018595915
-0.021575704	-0.018955812	-0.016282737	-0.013620749	-0.011020422	-0.008516245	-0.006134197	-0.0038900226	-0.0017932728	0.00015137345	0.0019449405	0.0035894774	0.005091369	0.0064565167	0.007693261	0.008810408	0.009816539	0.010720991	0.011531875	0.012258247	0.012906801	0.013486534	0.014004581	0.014466215	0.014878757	0.01524733	0.015576731	0.015872039	0.016137376	0.016376574	0.0165927	0.016789127	0.016967647	0.017132003	0.017282479	0.01742234	0.017552339	0.017673053	0.017786644	0.01789397	0.017995082	0.018090934	0.018181756	0.01826778	0.018350046	0.018427592	0.018501416	0.018572073	0.01863762	0.018699042
-0.021451987	-0.018863648	-0.016237624	-0.013632998	-0.011091977	-0.00864695	-0.006319754	-0.0041235983	-0.0020674393	-0.00015523657	0.0016138256	0.003242381	0.0047355294	0.0060988404	0.007339947	0.008467343	0.00948761	0.0104095675	0.01123976	0.011987526	0.012658957	0.013261482	0.013801511	0.014285155	0.01471813	0.015105873	0.015453029	0.015764799	0.016045656	0.016298696	0.016526464	0.016734276	0.016922716	0.017095454	0.017254546	0.017400902	0.017537918	0.017665677	0.017786376	0.01789875	0.018007185	0.018109344	0.01820675	0.018300664	0.018390346	0.018476907	0.018559355	0.018638145	0.01871356	0.018785138
-0.021259442	-0.018717818	-0.016151212	-0.01361087	-0.011135757	-0.008753367	-0.006483592	-0.004338488	-0.0023249164	-0.00044716522	0.001295317	0.0029068477	0.0043905824	0.0057518147	0.0069970824	0.008133817	0.009168144	0.01010691	0.0109583065	0.011727914	0.012422834	0.013049323	0.0136119835	0.014118172	0.014573451	0.014981739	0.015348427	0.015678525	0.015973553	0.016240645	0.016482044	0.01670001	0.016899027	0.017080043	0.017246783	0.017399967	0.017542526	0.01767534	0.017800428	0.017917842	0.018029839	0.018137444	0.01823952	0.018338785	0.018432781	0.018525016	0.018612538	0.018698446	0.018780865	0.01885987
-0.02101843	-0.018535763	-0.016035683	-0.013565049	-0.011159286	-0.008842386	-0.0066319183	-0.0045392513	-0.002569802	-0.00072713196	0.0009890161	0.0025823563	0.0040545203	0.005412545	0.0066616833	0.0078069977	0.008854944	0.0098120235	0.010684151	0.011475999	0.012195144	0.01284574	0.013433874	0.013965022	0.014443085	0.014873553	0.015260335	0.015608672	0.015921474	0.016204052	0.01645856	0.016688235	0.016896892	0.017086767	0.01726031	0.01742015	0.017567936	0.017704666	0.017833214	0.017954491	0.018069234	0.018178571	0.018283341	0.01838487	0.018482257	0.018577572	0.018669337	0.018758941	0.018845957	0.018930014
-0.02074416	-0.018328086	-0.01590062	-0.013504222	-0.011169918	-0.008919299	-0.0067688897	-0.004729457	-0.0028043017	-0.0009977818	0.0006910823	0.0022640675	0.0037262887	0.0050799623	0.0063323975	0.007485993	0.0085473955	0.00952214	0.010414261	0.011229519	0.011973087	0.01264957	0.013263464	0.013819862	0.014322896	0.014776636	0.01518628	0.015554968	0.01588694	0.01618576	0.016455263	0.016697612	0.016916834	0.017116155	0.017297342	0.017463509	0.01761537	0.017756887	0.017887995	0.01801106	0.01812778	0.018238071	0.018344115	0.018445734	0.018544063	0.018640045	0.018733285	0.018824667	0.018912777	0.019000318
-0.020450287	-0.01810541	-0.015753366	-0.01343219	-0.011170059	-0.008986853	-0.006896816	-0.0049094856	-0.0030307993	-0.0012595803	0.00040106848	0.001954794	0.0034041554	0.00475391	0.006007109	0.0071683787	0.008242723	0.00923327	0.010146838	0.010985184	0.011753835	0.012456443	0.013097905	0.013681337	0.014210328	0.014690209	0.015123162	0.0155141875	0.015866175	0.016183618	0.016469326	0.016726192	0.01695764	0.017166905	0.017356448	0.017529309	0.017686427	0.017831668	0.017965123	0.018089738	0.018206917	0.018317249	0.01842291	0.018523637	0.018621292	0.018716358	0.018808775	0.018898837	0.01898779	0.01907529
-0.02014561	-0.017874517	-0.015599772	-0.0133539215	-0.011163332	-0.009046763	-0.007017441	-0.005082637	-0.003247194	-0.0015134364	0.00011854991	0.0016525537	0.0030892082	0.0044322126	0.0056863613	0.006854642	0.007939756	0.008946858	0.009879675	0.010741647	0.011535585	0.012265325	0.012933552	0.01354501	0.014101792	0.014608279	0.015067108	0.015482318	0.015856508	0.016194064	0.016497683	0.016770847	0.017016347	0.017237611	0.017436888	0.01761743	0.017780803	0.017929204	0.018066924	0.018192757	0.018309548	0.01841997	0.018523734	0.01862257	0.018718507	0.018810153	0.018900283	0.018988144	0.019073855	0.019159354
-0.019834474	-0.017640308	-0.015441738	-0.013271049	-0.01115147	-0.009101033	-0.00713069	-0.0052474663	-0.0034568384	-0.0017599091	-0.00015618652	0.0013557822	0.0027779527	0.004114758	0.0053675063	0.0065408386	0.00763743	0.0086603165	0.009612195	0.010496069	0.011314712	0.012070864	0.012767974	0.013408147	0.013994217	0.014528133	0.015014179	0.015455797	0.015854217	0.016214035	0.016537547	0.01682859	0.017089851	0.0173245	0.017535418	0.017724194	0.017894983	0.018049344	0.018189203	0.018316861	0.01843547	0.018544633	0.018646453	0.018743712	0.018835574	0.018924672	0.019010175	0.019093685	0.019176312	0.019258335
-0.019523457	-0.017404787	-0.0152820945	-0.013186172	-0.011136487	-0.009150058	-0.0072369576	-0.005405821	-0.0036585703	-0.0019985884	-0.0004242882	0.0010661483	0.0024731494	0.0038015544	0.0050531253	0.0062299147	0.0073355846	0.00837227	0.009341821	0.010247014	0.011090804	0.011873957	0.012598973	0.01326758	0.013882536	0.014446352	0.014961354	0.015430305	0.015854772	0.016238566	0.016584672	0.016895816	0.017175093	0.01742534	0.017648876	0.017849617	0.018028341	0.018189453	0.01833383	0.018464703	0.01858335	0.018693019	0.018793676	0.018887285	0.018976469	0.019060384	0.019141085	0.01921944	0.01929595	0.01937208
-0.019215293	-0.017172113	-0.0151238665	-0.013098486	-0.011117481	-0.009193763	-0.0073378608	-0.0055564716	-0.0038530529	-0.002228953	-0.0006839931	0.0007839203	0.002175238	0.0034938343	0.0047420934	0.0059214197	0.007033903	0.008083101	0.009069376	0.009995285	0.010861196	0.0116705	0.012423068	0.013121616	0.013766259	0.014359973	0.014904112	0.015402153	0.01585482	0.016264845	0.016636211	0.016968668	0.017267775	0.017535437	0.017775003	0.01798768	0.018177573	0.018346634	0.01849733	0.018631525	0.018753286	0.018863868	0.018962499	0.01905401	0.01913866	0.019218639	0.019294243	0.01936664	0.019437093	0.019505769
-0.018911473	-0.016940758	-0.014965706	-0.013010703	-0.011095174	-0.009232059	-0.0074319616	-0.005699344	-0.0040386245	-0.0024505854	-0.0009352118	0.0005093366	0.0018841177	0.00319146	0.0044347793	0.005614482	0.0067328736	0.007792663	0.008794013	0.009737577	0.01062718	0.011460792	0.012240469	0.012966841	0.0136424415	0.0142661445	0.014841236	0.0153686665	0.01585044	0.016288634	0.016685065	0.017042018	0.017363679	0.017651342	0.017907832	0.018136125	0.018338274	0.018517464	0.018676482	0.018817354	0.01894201	0.019053664	0.019152865	0.019243065	0.019324314	0.019399542	0.01947004	0.019536044	0.019599024	0.019661304
-0.01861357	-0.016714431	-0.01480931	-0.012921825	-0.011070155	-0.009265758	-0.007518783	-0.0058346465	-0.004215054	-0.002663441	-0.0011777803	0.00024267659	0.0015998445	0.002895359	0.0041316412	0.0053109713	0.0064331554	0.0075020567	0.008515421	0.009477071	0.0103864	0.01124331	0.012048859	0.012804095	0.013507538	0.014162239	0.014768511	0.01532625	0.015838146	0.016305208	0.016729485	0.017114166	0.017459221	0.0177687	0.018045407	0.018290192	0.01850804	0.018700033	0.018868502	0.019016512	0.019147411	0.019261759	0.019362796	0.019452207	0.019531213	0.019603204	0.019668397	0.019728385	0.019785024	0.019837901
-0.01832001	-0.016491212	-0.014653802	-0.0128311515	-0.011041142	-0.009294033	-0.0075983778	-0.00596112	-0.0043834	-0.0028668642	-0.0014104918	-1.4495105e-05	0.0013246313	0.0026068874	0.0038351528	0.0050112605	0.0061358437	0.0072103925	0.008235607	0.009211995	0.010139536	0.0110182725	0.011848487	0.012629833	0.013363145	0.014046844	0.014683373	0.015272111	0.015815243	0.016313225	0.01676682	0.01717864	0.017549474	0.017883178	0.018181682	0.018446818	0.018681284	0.018887907	0.019068863	0.019227594	0.01936547	0.019484997	0.019589022	0.019679323	0.019758273	0.019827038	0.019888416	0.019942056	0.019991718	0.020037629
-0.018034056	-0.016271904	-0.014499553	-0.012740321	-0.011007935	-0.009315558	-0.007671371	-0.0060785934	-0.0045419037	-0.0030594617	-0.001632981	-0.0002615191	0.001057636	0.0023258626	0.0035451911	0.004715521	0.0058411323	0.006919928	0.00795389	0.008942891	0.009886645	0.010785706	0.01163879	0.012445476	0.013205975	0.013919279	0.014585745	0.015205365	0.01577964	0.016308252	0.016792051	0.017232433	0.017632417	0.017991845	0.01831438	0.018600877	0.018855099	0.019078884	0.019274417	0.019445222	0.019592885	0.019719306	0.01982855	0.019922063	0.020001791	0.020069562	0.020127244	0.02017761	0.020220533	0.020258818
-0.017752863	-0.016054548	-0.014345624	-0.012645446	-0.010970198	-0.009331033	-0.007735081	-0.0061864853	-0.0046885014	-0.0032411888	-0.0018450841	-0.00049813837	0.00080033764	0.0020541176	0.0032616481	0.0044271313	0.0055496544	0.006631583	0.0076722987	0.00867141	0.009630039	0.010546081	0.011419974	0.012250308	0.013036367	0.013778053	0.014474243	0.015124645	0.015728723	0.016288474	0.016803496	0.017274491	0.01770293	0.018090285	0.01843809	0.018749256	0.019024834	0.01926801	0.019481257	0.019665606	0.019825306	0.019962002	0.020078063	0.0201765	0.020258542	0.020327099	0.02038442	0.020430647	0.020469695	0.020501029
-0.017476805	-0.015840098	-0.014190838	-0.012549296	-0.010929301	-0.00934045	-0.007790491	-0.00628528	-0.0048251674	-0.0034123585	-0.0020452514	-0.0007236004	0.000555072	0.0017911606	0.0029876567	0.0041447766	0.0052636713	0.0063462257	0.007390335	0.008399468	0.009368952	0.010300655	0.01119265	0.012044378	0.012855243	0.013623148	0.014347006	0.015026525	0.01566235	0.016252331	0.016797956	0.017300006	0.017758586	0.018174592	0.018550124	0.018886946	0.019186798	0.019451104	0.01968332	0.019884914	0.020059	0.02020849	0.02033402	0.020438813	0.020526294	0.020597216	0.020654537	0.020699952	0.020735145	0.020762186
-0.017205551	-0.015628554	-0.0140360445	-0.012450069	-0.010881074	-0.009341992	-0.007837981	-0.0063732564	-0.0049507767	-0.0035714507	-0.0022336468	-0.0009370893	0.00032050908	0.0015387051	0.0027219802	0.0038698092	0.004983805	0.006064594	0.007111579	0.008125324	0.009105109	0.0100497715	0.010958478	0.01182954	0.012661625	0.013454076	0.014204524	0.014913216	0.015578371	0.016199328	0.016775534	0.017308544	0.017797515	0.01824284	0.018647738	0.019010976	0.019336011	0.019624583	0.019877791	0.020098992	0.020290036	0.020453177	0.020590726	0.020705719	0.020800572	0.02087633	0.02093646	0.020981792	0.021015849	0.021039382
-0.016938	-0.015417248	-0.013880216	-0.012346782	-0.010828711	-0.00933633	-0.007875711	-0.006451294	-0.005065128	-0.003718093	-0.0024096072	-0.0011378527	9.696931e-05	0.0012977123	0.002466984	0.0036035553	0.004710898	0.0057879314	0.0068349726	0.007853247	0.008839577	0.009794906	0.010718219	0.01160622	0.012458313	0.013273109	0.014048167	0.014783077	0.015476573	0.016126499	0.016734362	0.017297637	0.017817393	0.018293168	0.018727265	0.019118804	0.01947102	0.01978464	0.020061616	0.020303786	0.020513836	0.020693578	0.020845875	0.020972293	0.021076411	0.02116054	0.021224458	0.021272995	0.02130815	0.021329276
-0.016673543	-0.015206404	-0.013723135	-0.012239866	-0.010770217	-0.009322651	-0.007903874	-0.006518714	-0.005167894	-0.003853023	-0.0025736839	-0.0013273954	-0.000113960356	0.0010686032	0.0022214316	0.0033471175	0.0044450834	0.005518105	0.006563209	0.0075823665	0.00857475	0.0095387325	0.01047286	0.011374891	0.012244858	0.013079591	0.013877451	0.014637448	0.015357446	0.016035885	0.016673263	0.017266769	0.017816048	0.018323138	0.018786658	0.019208264	0.019588284	0.01992819	0.020230375	0.020495743	0.020726651	0.020925768	0.021094535	0.021235496	0.021351498	0.021444928	0.021516774	0.021569725	0.021606658	0.021629568
-0.016411163	-0.014996283	-0.013563491	-0.012128711	-0.010705173	-0.009301551	-0.0079234615	-0.006575629	-0.0052596554	-0.0039757937	-0.0027243048	-0.001503706	-0.00031269714	0.0008506812	0.0019887649	0.0031006113	0.004189316	0.0052550547	0.0062972344	0.007315729	0.008310571	0.009281147	0.010222975	0.011137515	0.01202248	0.012875598	0.013694555	0.01447678	0.015221406	0.015927091	0.016591374	0.017214179	0.017793939	0.018331282	0.018824939	0.019276265	0.019685231	0.0200531	0.020381354	0.020671617	0.020925649	0.021145418	0.02133235	0.021490604	0.021620601	0.021725994	0.021807544	0.02186817	0.021909975	0.021936212
-0.016150162	-0.0147852	-0.013400845	-0.012012057	-0.010633893	-0.009271614	-0.007933103	-0.006621361	-0.005338952	-0.0040863603	-0.002862148	-0.0016670227	-0.0004977882	0.0006458089	0.0017667264	0.0028651915	0.0039422996	0.0049999766	0.006036591	0.007053204	0.008049291	0.009022303	0.0099722445	0.01089678	0.011794079	0.012662113	0.013498679	0.014302291	0.015069522	0.01580004	0.016490929	0.017141767	0.017750759	0.018317148	0.018841337	0.019321945	0.019759957	0.020156715	0.020512	0.020828411	0.021106806	0.021350008	0.02155805	0.021733478	0.02188034	0.021999784	0.02209292	0.022163551	0.022213023	0.022243965
-0.015889771	-0.014573485	-0.013235629	-0.011892118	-0.010555945	-0.009233765	-0.007933252	-0.0066567063	-0.0054068714	-0.0041841716	-0.0029883236	-0.0018170103	-0.00067053735	0.00045275688	0.0015566796	0.0026408248	0.00370688	0.0047544315	0.005784493	0.00679709	0.0077916756	0.008766122	0.009720236	0.01065271	0.011560183	0.01244095	0.013293404	0.014115434	0.014903355	0.015656233	0.01637235	0.017048921	0.017685603	0.018280607	0.018833395	0.01934357	0.01981112	0.020236563	0.020620376	0.02096399	0.021267839	0.021534357	0.021765009	0.021961994	0.022126894	0.022261702	0.022369731	0.022452839	0.022512048	0.022550706
-0.015629068	-0.014358692	-0.013065964	-0.011766143	-0.0104705915	-0.009187527	-0.0079233125	-0.0066805184	-0.0054629	-0.004270017	-0.0031004176	-0.0019542351	-0.0008300245	0.00027396902	0.0013594143	0.00242839	0.0034807436	0.0045176446	0.005540222	0.006547179	0.007538568	0.008512389	0.009469017	0.010406978	0.0113216415	0.01221345	0.013079066	0.0139159	0.014723182	0.015496764	0.01623549	0.01693698	0.01759943	0.01822215	0.018802814	0.019341588	0.019838091	0.020292323	0.020704787	0.02107557	0.02140649	0.02169859	0.021952067	0.022171438	0.022356283	0.022510227	0.0226346	0.022731151	0.022802532	0.02285079
-0.015367955	-0.014141612	-0.012892276	-0.011634588	-0.010378286	-0.00913278	-0.0079038665	-0.0066943914	-0.0055080503	-0.0043420866	-0.0031997934	-0.0020783097	-0.0009757951	0.00010769814	0.0011754744	0.0022282004	0.0032663941	0.004291516	0.0053045973	0.006304398	0.0072918795	0.008263152	0.009220641	0.0101603605	0.011081185	0.011980336	0.012857772	0.0137086585	0.014531489	0.0153227225	0.016082205	0.016805459	0.017492328	0.018140681	0.018749077	0.019316167	0.01984049	0.020323467	0.020764057	0.021162707	0.021520182	0.021838445	0.022117786	0.022359848	0.02256671	0.022740848	0.022882793	0.02299526	0.02308169	0.023142133
-0.015104316	-0.013921976	-0.012714058	-0.011496469	-0.010278024	-0.00906954	-0.007874377	-0.0066977143	-0.005539581	-0.0044036433	-0.0032867864	-0.002189137	-0.001109615	-4.5649707e-05	0.0010036267	0.002039101	0.0030636229	0.004076939	0.0050794594	0.0060703456	0.0070507377	0.008019324	0.008974928	0.009915486	0.010840181	0.011745553	0.012630247	0.0134927705	0.014328614	0.015136585	0.015914515	0.016657945	0.01736717	0.01803948	0.018673256	0.019265648	0.019817814	0.020329233	0.020797472	0.021223675	0.021608662	0.021953322	0.022258177	0.022524897	0.022754934	0.022948992	0.02311163	0.023242708	0.02334401	0.02341853
-0.014839098	-0.0136981085	-0.012530588	-0.01135163	-0.010170713	-0.00899674	-0.007835023	-0.00668931	-0.0055610836	-0.004451975	-0.0033608004	-0.00228668	-0.0012289509	-0.00018556789	0.00084511563	0.0018642992	0.0028732978	0.0038733892	0.0048638023	0.005845368	0.0068178736	0.0077817626	0.008733522	0.00967345	0.010598894	0.011508513	0.012399524	0.013269752	0.014117315	0.014939144	0.015732486	0.016494598	0.017223831	0.017917905	0.018574577	0.019192856	0.019771509	0.020308748	0.02080438	0.021258548	0.021670867	0.022041779	0.022373043	0.022664133	0.02291862	0.023135997	0.023319624	0.023469005	0.023588281	0.023678843
-0.014571607	-0.013470583	-0.012342326	-0.011200942	-0.010055885	-0.008915499	-0.0077863038	-0.0066708997	-0.005570814	-0.0044889525	-0.003422588	-0.0023719221	-0.001335673	-0.00031282008	0.000699237	0.0017013401	0.0026954263	0.003680054	0.0046590716	0.005630117	0.0065947734	0.007550694	0.00849767	0.009434529	0.010360349	0.011271287	0.012166414	0.013043188	0.013899721	0.014731754	0.015538365	0.016316898	0.017064407	0.017778289	0.018457413	0.019098341	0.019701473	0.020263974	0.02078624	0.021266855	0.021705829	0.022103228	0.022460837	0.022778258	0.023056358	0.023297068	0.023502283	0.023673005	0.02381146	0.023918837
-0.014299199	-0.013238318	-0.01214765	-0.011042483	-0.009932332	-0.008825444	-0.007727161	-0.006641008	-0.0055693462	-0.0045131445	-0.0034716204	-0.002444528	-0.0014300048	-0.00042678043	0.00056664273	0.0015515834	0.0025290698	0.0035000928	0.004464872	0.0054252967	0.0063798875	0.007327594	0.008268505	0.009200778	0.01012386	0.011035092	0.0119316615	0.012812965	0.0136762	0.014517672	0.01533566	0.016127001	0.01689044	0.017621666	0.018319719	0.018983036	0.019609056	0.020195495	0.020742185	0.021248538	0.021714456	0.022138018	0.022520833	0.022863626	0.02316672	0.023431532	0.023658976	0.023851268	0.024009954	0.024136908
-0.014024384	-0.013000481	-0.01194755	-0.010877453	-0.009801343	-0.008726254	-0.0076586753	-0.006600745	-0.005556822	-0.0045263395	-0.003508158	-0.00250379	-0.001510717	-0.00052759796	0.00044719875	0.0014137812	0.0023747236	0.0033314973	0.0042834207	0.005230937	0.0061740912	0.0071128905	0.008046608	0.008973427	0.009891998	0.010801315	0.011698745	0.012582261	0.013449118	0.014297474	0.015124254	0.015927028	0.016703311	0.01745081	0.018166296	0.01884802	0.01949488	0.020103801	0.020674404	0.021205172	0.021695808	0.022145126	0.022552945	0.022920914	0.023248963	0.02353752	0.023789063	0.024004098	0.024183437	0.024330378
-0.013744436	-0.012758054	-0.011740722	-0.010705039	-0.00966195	-0.0086183995	-0.0075801536	-0.0065513924	-0.005532779	-0.0045268014	-0.0035338104	-0.0025509223	-0.0015784651	-0.0006158203	0.00034001097	0.0012891442	0.0022340491	0.003174983	0.0041126534	0.0050471574	0.0059794	0.0069081075	0.0078333765	0.008751672	0.009665519	0.0105711855	0.011467252	0.012350719	0.0132199675	0.0140731335	0.014905646	0.01571814	0.016505275	0.0172656	0.017996848	0.01869642	0.019361429	0.01999053	0.020583887	0.021137036	0.021651193	0.02212426	0.022558052	0.022950865	0.023303177	0.02361574	0.02389061	0.024127997	0.02432891	0.024495684
-0.013459086	-0.012509182	-0.011527143	-0.010525338	-0.009514071	-0.008501478	-0.007491857	-0.0064897016	-0.005498469	-0.0045163706	-0.0035463125	-0.0025854185	-0.0016342029	-0.00069086254	0.00024598837	0.001177311	0.002105426	0.003030356	0.0039536245	0.0048747025	0.0057945326	0.0067122355	0.007626932	0.008538231	0.009445075	0.010345653	0.011238243	0.012120239	0.0129900165	0.013845861	0.01468429	0.015502207	0.016298331	0.017069537	0.017813958	0.01852756	0.019210007	0.01985846	0.020470664	0.021045234	0.021581702	0.02207864	0.022535585	0.022952098	0.023328599	0.023664806	0.023963273	0.024223391	0.024446148	0.024634346
-0.01316902	-0.012254968	-0.0113066435	-0.010337986	-0.009358235	-0.008374676	-0.0073936656	-0.006419152	-0.0054513887	-0.0044943616	-0.003547579	-0.0026094392	-0.001678139	-0.0007542446	0.00016306713	0.0010772832	0.0019886382	0.0028980374	0.0038058087	0.0047136694	0.0056198314	0.0065266974	0.0074302517	0.008332498	0.009232208	0.0101256855	0.011013031	0.011891689	0.012761064	0.013616864	0.014457844	0.015280835	0.016083945	0.016863585	0.017618738	0.01834596	0.019043267	0.019707572	0.020337075	0.020931643	0.021488965	0.022007283	0.022486508	0.022926502	0.023326315	0.023686025	0.024006445	0.02429017	0.024535008	0.024743952
-0.012873039	-0.011994161	-0.01107984	-0.010143012	-0.009194493	-0.008239917	-0.007287182	-0.00633768	-0.005395733	-0.0044621527	-0.0035371482	-0.0026198328	-0.0017097592	-0.00080500543	9.403005e-05	0.0009903982	0.0018846393	0.002777312	0.0036704838	0.004563745	0.005456783	0.0063497424	0.007243611	0.008135144	0.009025402	0.009912364	0.010793336	0.011668064	0.012533974	0.0133886635	0.014229931	0.015056133	0.015863743	0.016650636	0.017413821	0.018151224	0.018861137	0.019540235	0.020186406	0.020798739	0.02137427	0.02191307	0.022413366	0.022874407	0.023296472	0.023679063	0.024022046	0.024326831	0.024593346	0.024823911
-0.012572326	-0.011726707	-0.01084508	-0.009940237	-0.009021074	-0.008095495	-0.007169977	-0.006246373	-0.0053296313	-0.0044182613	-0.0035152286	-0.0026196837	-0.0017295778	-0.00084450096	3.6753714e-05	0.0009152591	0.001792416	0.0026689805	0.0035463795	0.004425399	0.0053044036	0.0061849356	0.0070658214	0.007946901	0.008826539	0.009704225	0.010578681	0.011448141	0.012308795	0.013161596	0.014002308	0.014828991	0.015638899	0.016430829	0.017200686	0.017947078	0.018666483	0.019358478	0.020018168	0.020645946	0.021238763	0.021796018	0.02231608	0.022797156	0.023239952	0.023644	0.024008807	0.024334978	0.02462329	0.02487456
-0.012264989	-0.011452973	-0.010603912	-0.009729914	-0.008839741	-0.007942632	-0.0070433244	-0.0061452165	-0.0052514076	-0.004364185	-0.0034829974	-0.0026079193	-0.0017377064	-0.00087171793	-8.8475645e-06	0.0008515604	0.0017122962	0.002573043	0.0034342334	0.0042980574	0.005163148	0.0060292	0.0068980083	0.0077679567	0.008636836	0.009505045	0.010371197	0.011232529	0.012088612	0.012936447	0.013774719	0.014600646	0.0154119395	0.0162061	0.016981114	0.01773353	0.018461067	0.019163463	0.019836243	0.020476915	0.021085653	0.021658976	0.02219608	0.022696394	0.023158904	0.02358301	0.023967754	0.024315037	0.02462399	0.024895731
-0.011951752	-0.011172481	-0.010355696	-0.009511292	-0.008651435	-0.0077815354	-0.006907955	-0.006035112	-0.0051651895	-0.0042996854	-0.0034400001	-0.0025849193	-0.0017342716	-0.0008880496	-4.2986125e-05	0.00079999864	0.0016429313	0.002487529	0.0033334196	0.004181385	0.0050320886	0.0058854073	0.0067408606	0.0075975657	0.008455779	0.009313799	0.01017043	0.011023823	0.011872813	0.012715306	0.01354938	0.014373023	0.01518295	0.015978858	0.016756501	0.017513212	0.018248357	0.018958006	0.019640196	0.020293135	0.020914722	0.021502346	0.022055969	0.022573225	0.023054056	0.023497056	0.023900941	0.024268072	0.024596103	0.024887886
-0.011631228	-0.010885395	-0.0100993365	-0.00928548	-0.008453503	-0.007611342	-0.006762989	-0.0059144795	-0.0050678775	-0.0042254776	-0.0033860728	-0.0025517717	-0.0017209947	-0.0008921176	-6.587431e-05	0.0007597506	0.0015864968	0.002414599	0.0032436773	0.0040768236	0.004912637	0.005751539	0.0065927804	0.0074375086	0.008283369	0.009130202	0.009977352	0.010821257	0.011662312	0.012497742	0.013326585	0.014146112	0.014955055	0.015748784	0.016527101	0.017287642	0.01802634	0.018743087	0.019433133	0.02009578	0.020729035	0.02132938	0.021897458	0.022430103	0.02292709	0.023386668	0.02380997	0.024194945	0.02454228	0.02485234
-0.011305787	-0.01059176	-0.009837016	-0.009052217	-0.00824891	-0.0074329823	-0.006610103	-0.005785443	-0.0049617216	-0.0041402355	-0.0033224598	-0.002508089	-0.0016964674	-0.00088623166	-7.771328e-05	0.00073079765	0.0015404634	0.0023512952	0.0031655766	0.003982909	0.0048029125	0.00562869	0.0064553693	0.0072870776	0.008120347	0.008955099	0.009790514	0.010625433	0.011457715	0.012285825	0.013107564	0.013922613	0.014726728	0.015519265	0.016296953	0.017058253	0.017800111	0.018519826	0.01921665	0.01988744	0.02052962	0.02114148	0.021720804	0.022267774	0.02277964	0.023255661	0.02369479	0.02409695	0.02446181	0.024790034
-0.010973513	-0.010291569	-0.009566814	-0.008812144	-0.008035824	-0.007246062	-0.0064483956	-0.005647324	-0.004846543	-0.0040471777	-0.0032489076	-0.0024543256	-0.0016615763	-0.00087001175	-7.905811e-05	0.00071235746	0.0015051514	0.0023000091	0.0030975752	0.003899563	0.004704587	0.0055143908	0.0063287467	0.0071460903	0.007965617	0.008788548	0.00961265	0.010437097	0.011259388	0.012078647	0.012893662	0.013701718	0.014501199	0.015289497	0.016065918	0.016825818	0.017568283	0.018292177	0.018992677	0.019669063	0.020318355	0.020940188	0.021529645	0.022088937	0.022613995	0.023103103	0.023557998	0.023976088	0.024357423	0.024702001
-0.010635406	-0.0099848285	-0.009290382	-0.008563653	-0.007815026	-0.007051505	-0.006279163	-0.005501747	-0.0047223717	-0.003943935	-0.0031665564	-0.0023905113	-0.0016162395	-0.00084318966	-7.041544e-05	0.0007038899	0.001480218	0.0022581704	0.0030409247	0.0038266182	0.004617028	0.0054119155	0.0062111095	0.0070147067	0.007821407	0.00863171	0.009442646	0.010255571	0.011067737	0.011877496	0.012683772	0.013484698	0.014277678	0.015061192	0.015833654	0.016592402	0.017334528	0.018058065	0.018762033	0.019442197	0.020097908	0.020727292	0.021325715	0.02189415	0.022430565	0.022933256	0.02340148	0.023833096	0.024229508	0.024589796
-0.010291815	-0.009672694	-0.009007245	-0.008308932	-0.0075866804	-0.0068489388	-0.0061009973	-0.005346805	-0.004589647	-0.0038315356	-0.003074251	-0.0023177937	-0.0015620887	-0.0008068681	-5.1479787e-05	0.00070580095	0.0014657676	0.0022285394	0.0029939488	0.0037639886	0.004539117	0.0053190887	0.0061041974	0.0068931393	0.007686127	0.008482549	0.009281352	0.010082688	0.010883458	0.011682749	0.01247998	0.013272408	0.01405818	0.014836445	0.015603613	0.016358275	0.017098673	0.017822292	0.018526956	0.019209724	0.019868914	0.020502567	0.021109633	0.021686487	0.022232357	0.022745784	0.02322546	0.023670454	0.024080146	0.0244549
-0.0099428445	-0.00935369	-0.008717589	-0.008047454	-0.0073521584	-0.0066397265	-0.005915135	-0.005183518	-0.0044480637	-0.0037114173	-0.0029740557	-0.0022361502	-0.001498945	-0.0007606745	-2.271682e-05	0.0007182844	0.0014608279	0.0022071488	0.0029573701	0.0037116744	0.0044717863	0.0052364618	0.006005574	0.0067801178	0.007560421	0.008343149	0.009129111	0.00991774	0.0107066445	0.011495095	0.012281962	0.013064917	0.013842788	0.014613278	0.015375216	0.016125713	0.016861968	0.017583847	0.01828777	0.01897157	0.019632772	0.020271089	0.020882796	0.02146573	0.022020627	0.022543624	0.023033243	0.023489952	0.023911744	0.024298962
-0.00958769	-0.009028539	-0.008422069	-0.00777974	-0.0071104616	-0.0064226687	-0.0057225525	-0.005013898	-0.0042992383	-0.0035822839	-0.002864331	-0.0021456927	-0.0014264137	-0.00070618093	1.5169382e-05	0.0007392615	0.0014658608	0.0021958575	0.002929777	0.0036694892	0.0044130273	0.0051630065	0.00591724	0.006677784	0.0074431337	0.0082121305	0.008984618	0.009760313	0.0105361715	0.011313938	0.012089532	0.012862999	0.013631761	0.0143942945	0.01514902	0.015893273	0.016625863	0.01734443	0.018045958	0.018729646	0.01939227	0.02003273	0.020647727	0.021237124	0.021797355	0.022327647	0.022825658	0.023292456	0.023724943	0.024123937
-0.009228729	-0.00869897	-0.008120559	-0.0075056776	-0.0068628564	-0.006199181	-0.0055220947	-0.004835762	-0.004142396	-0.003446035	-0.0027475357	-0.0020470172	-0.0013456419	-0.0006421879	6.179884e-05	0.00076981634	0.0014799424	0.0021932758	0.0029125698	0.0036361516	0.004364524	0.005098805	0.0058387183	0.006584365	0.0073341094	0.008089621	0.008848462	0.009610593	0.010375008	0.011139233	0.011904221	0.012667149	0.013425626	0.014179539	0.014925968	0.015663866	0.016390644	0.017104596	0.017804101	0.018485192	0.01914734	0.019789133	0.020406261	0.020998165	0.021563496	0.022099625	0.022605602	0.023079999	0.023522433	0.023931045
-0.008863628	-0.008363552	-0.007814005	-0.007225983	-0.006608553	-0.005969867	-0.0053161085	-0.0046510994	-0.0039787963	-0.0033027232	-0.0026231334	-0.001940459	-0.0012563244	-0.0005703494	0.000116966665	0.0008077696	0.0015025213	0.0022005476	0.0029031746	0.0036111437	0.0043249056	0.005044028	0.005768884	0.00649916	0.0072355904	0.00797623	0.0087202005	0.009468645	0.010219786	0.010972142	0.011724975	0.012476068	0.01322427	0.013969563	0.014706776	0.015437841	0.01615763	0.01686633	0.017560296	0.018239211	0.018899899	0.019540083	0.020158831	0.020751968	0.021321215	0.021862052	0.022373863	0.022854943	0.023305167	0.023721721
-0.008494727	-0.008024439	-0.0075022727	-0.006940514	-0.0063486695	-0.005734585	-0.0051034912	-0.0044604912	-0.0038094	-0.0031522214	-0.0024911463	-0.0018265843	-0.0011603087	-0.000491783	0.00018062443	0.0008553788	0.0015338361	0.0022155866	0.0029030927	0.0035953224	0.0042936765	0.0049972422	0.0057071224	0.006422419	0.0071444847	0.007870268	0.008600965	0.009335451	0.01007361	0.010812204	0.011552643	0.012291927	0.013029642	0.013763443	0.014492158	0.01521362	0.015926667	0.01662843	0.017317485	0.017992023	0.018649772	0.019288447	0.019906182	0.020501252	0.02107177	0.021615572	0.022131737	0.022618867	0.023073971	0.02349861
-0.008122407	-0.0076804534	-0.0071863458	-0.0066506416	-0.0060845166	-0.0054932907	-0.0048856214	-0.0042636693	-0.0036325231	-0.0029956698	-0.0023523122	-0.0017057285	-0.001056686	-0.00040476397	0.00025036559	0.0009090863	0.0015727244	0.0022391826	0.0029109828	0.0035889335	0.004271403	0.0049597323	0.0056543164	0.0063549764	0.0070613027	0.0077730715	0.0084885955	0.00920973	0.009933598	0.010659583	0.011386406	0.012114435	0.012839992	0.01356348	0.014281649	0.014994178	0.015698407	0.016393349	0.017076075	0.017744903	0.018398598	0.019034866	0.019650552	0.020245437	0.02081623	0.021362267	0.021880973	0.02237181	0.022832818	0.023262888
-0.0077461824	-0.007332228	-0.00686574	-0.0063565746	-0.0058146566	-0.005247481	-0.0046616867	-0.0040607527	-0.003450133	-0.0028321594	-0.0022077858	-0.0015791506	-0.0009468049	-0.0003108196	0.0003284812	0.00097145885	0.0016182475	0.0022701472	0.002926875	0.003588982	0.0042568035	0.004930306	0.0056099184	0.0062950216	0.00698667	0.0076831244	0.00838485	0.00909112	0.009801045	0.010513458	0.011228278	0.011942759	0.01265607	0.013368186	0.014076099	0.014777683	0.0154738985	0.016160063	0.016836036	0.017499302	0.01814726	0.018779084	0.019392036	0.019984983	0.020555798	0.021102283	0.021623235	0.022116743	0.022580966	0.023015462
-0.0073668137	-0.006981395	-0.006541297	-0.006058231	-0.0055408105	-0.0049970224	-0.0044327974	-0.00385385	-0.0032627657	-0.0026632994	-0.0020574704	-0.0014461577	-0.0008305833	-0.00021113455	0.00041269884	0.0010401756	0.0016718544	0.0023082122	0.0029500127	0.0035969317	0.0042497814	0.0049083643	0.0055726543	0.0062436946	0.0069198012	0.0076015815	0.00828838	0.0089796595	0.009676293	0.01037465	0.011075113	0.011777151	0.012478039	0.013177987	0.013874862	0.014566403	0.015252601	0.015929956	0.01659771	0.01725427	0.017896537	0.018523298	0.019133095	0.019723073	0.0202916	0.020837542	0.021358792	0.021853417	0.022321284	0.022759024
-0.006984994	-0.0066270977	-0.006214246	-0.0057563484	-0.0052634403	-0.0047428757	-0.0042001456	-0.0036419556	-0.0030702427	-0.0024897605	-0.0019019917	-0.001307711	-0.00070849806	-0.00010450184	0.000502754	0.001115568	0.0017323904	0.0023529194	0.0029797293	0.0036118627	0.0042501017	0.0048933364	0.005542908	0.006198976	0.0068602934	0.0075271316	0.008199837	0.008876409	0.009558167	0.010242302	0.010929141	0.01161788	0.012306087	0.012993764	0.013678156	0.014359716	0.01503475	0.01570341	0.016362406	0.017010082	0.017646555	0.018267605	0.018872157	0.019458618	0.020024583	0.020569123	0.02108936	0.021584384	0.022053152	0.022493135
-0.0066006705	-0.00627058	-0.005883716	-0.0054512173	-0.0049820095	-0.0044841617	-0.0039635375	-0.003425166	-0.0028731748	-0.002311647	-0.001740694	-0.0011637509	-0.00058080256	6.906688e-06	0.00059922785	0.0011964515	0.0017983988	0.0024050027	0.0030174106	0.0036339797	0.004256498	0.004886251	0.005520258	0.0061616935	0.006808158	0.007460464	0.008118395	0.00877998	0.00944734	0.0101174675	0.010790281	0.011464808	0.0121397115	0.012814116	0.013486937	0.014157049	0.014820799	0.0154795535	0.016129255	0.016769443	0.017397918	0.018012643	0.018611047	0.019193254	0.019755058	0.020297464	0.020816017	0.021310579	0.021779206	0.022220686
-0.0062156096	-0.0059123635	-0.005551845	-0.005143605	-0.004698068	-0.004222788	-0.003722541	-0.003204964	-0.0026726648	-0.0021289214	-0.0015757382	-0.0010150447	-0.00044837967	0.00012428686	0.0007010251	0.0012831464	0.0018699355	0.0024618804	0.003059391	0.0036618002	0.004270848	0.0048846304	0.005505394	0.006131042	0.0067624114	0.007400725	0.008042809	0.008689836	0.009342145	0.009997923	0.010656718	0.0113179125	0.01197926	0.012640778	0.013300996	0.013958883	0.014612038	0.015259799	0.01589895	0.016530335	0.017151166	0.01775815	0.018350407	0.018926889	0.019485056	0.020023555	0.020539328	0.021032568	0.021499727	0.021941736
-0.005828537	-0.005552903	-0.0052173585	-0.0048340857	-0.004411787	-0.003957778	-0.0034793466	-0.0029821545	-0.0024681613	-0.0019418076	-0.0014062002	-0.00086259097	-0.0003117472	0.0002451241	0.00080725923	0.0013747439	0.0019479692	0.002525065	0.0031081177	0.0036968514	0.0042903237	0.0048902854	0.00549531	0.006107025	0.0067238994	0.007346809	0.007973723	0.008606482	0.009244222	0.009885229	0.010529436	0.011175878	0.011824295	0.01247244	0.013120275	0.013765365	0.014406841	0.015043121	0.015672874	0.016294308	0.016905054	0.017504804	0.018091042	0.018660031	0.01921364	0.019747179	0.020259954	0.020750683	0.021216817	0.021657795
-0.0054408014	-0.005191408	-0.004881397	-0.0045223758	-0.0041228607	-0.0036914423	-0.003233984	-0.0027557462	-0.0022604465	-0.0017519593	-0.0012336895	-0.0007057786	-0.000170663	0.00037088618	0.0009187348	0.001471784	0.0020300448	0.0025938302	0.0031625107	0.0037365183	0.004316017	0.00490145	0.005492311	0.0060889944	0.006690923	0.0072988532	0.007912468	0.008529663	0.009152181	0.009778287	0.010408081	0.011040874	0.011674643	0.012309581	0.012943029	0.013575595	0.01420581	0.014830586	0.015449591	0.016060378	0.016662043	0.017253581	0.017831538	0.018394724	0.018941145	0.019470293	0.019979402	0.020466141	0.020930123	0.021369077
-0.005053632	-0.004829809	-0.0045455545	-0.0042096227	-0.0038331002	-0.0034233332	-0.0029858798	-0.0025267974	-0.0020505264	-0.0015598089	-0.0010573715	-0.0005461052	-2.5998801e-05	0.00050053373	0.0010336377	0.0015723333	0.0021168329	0.0026663058	0.0032209493	0.0037816763	0.0043471977	0.0049186237	0.0054952167	0.0060772747	0.006665133	0.0072579645	0.007855535	0.008459277	0.009066239	0.009678055	0.010293197	0.010910556	0.011530995	0.012151774	0.012771282	0.0133911	0.014007844	0.014620893	0.015229158	0.0158295	0.016422108	0.017003085	0.01757345	0.018130027	0.018669467	0.019192874	0.019697342	0.020179596	0.0206404	0.021077547
-0.004666567	-0.0044690967	-0.0042084306	-0.0038964748	-0.0035419837	-0.0031534508	-0.002736017	-0.0022965074	-0.0018382668	-0.0013640001	-0.0008793473	-0.00038294122	0.000121656805	0.0006331466	0.0011524372	0.0016768761	0.0022078454	0.0027435161	0.0032845214	0.003830906	0.0043830164	0.0049400814	0.0055027716	0.006071128	0.0066433325	0.0072217397	0.007805515	0.008394003	0.008986618	0.0095829815	0.010183029	0.010786455	0.011391547	0.011998229	0.012604654	0.013211645	0.0138153955	0.014416028	0.015011754	0.015601639	0.016183428	0.016755983	0.017316677	0.017864909	0.018397745	0.018914975	0.019413322	0.019891027	0.020348955	0.020782422
-0.0042805076	-0.004108317	-0.003871955	-0.0035832971	-0.0032507703	-0.002882205	-0.002485171	-0.0020644888	-0.0016241223	-0.0011671707	-0.00069790334	-0.00021769851	0.00027243793	0.0007689819	0.001274284	0.0017854497	0.0023018308	0.0028241463	0.0033525527	0.0038852058	0.0044237934	0.0049669594	0.0055150576	0.006069258	0.006627541	0.007192131	0.0077596866	0.008334056	0.008911494	0.009493347	0.010078847	0.010666892	0.011257764	0.011850432	0.012443148	0.013035722	0.013626441	0.014214799	0.014798973	0.015376609	0.015948247	0.016510382	0.017061625	0.017601155	0.018127155	0.018636856	0.01912916	0.019602168	0.020054523	0.020484459
-0.0038962066	-0.003747709	-0.0035356209	-0.0032701045	-0.0029593185	-0.002611801	-0.0022338927	-0.0018308461	-0.0014085025	-0.00096904486	-0.0005148873	-4.97289e-05	0.00042532757	0.00090847537	0.0013989136	0.0018967912	0.0023998804	0.002909001	0.0034240112	0.003943518	0.00446786	0.004997693	0.005532868	0.0060720854	0.006617278	0.0071668327	0.0077205673	0.008279353	0.008842327	0.0094093755	0.009979781	0.010553516	0.011129241	0.0117069185	0.012285966	0.012864254	0.013441559	0.014016267	0.014588486	0.015154608	0.015714549	0.016266115	0.01680839	0.017338429	0.01785624	0.01835883	0.018844489	0.019312225	0.019759327	0.0201855
-0.0035127103	-0.0033898205	-0.0032007024	-0.0029572397	-0.0026674047	-0.0023407638	-0.0019817054	-0.0015976503	-0.0011916757	-0.0007688403	-0.00033137202	0.000119283795	0.00057993084	0.0010494329	0.001525525	0.0020100884	0.0025006533	0.0029969811	0.0034986138	0.004005164	0.0045166835	0.0050325133	0.0055538006	0.00608008	0.0066103786	0.0071459077	0.0076850206	0.00822939	0.008777548	0.009329319	0.009885691	0.0104439035	0.011004902	0.011568125	0.012132525	0.012697384	0.013261043	0.013822138	0.014381859	0.01493597	0.015484165	0.016024493	0.016556282	0.017077677	0.01758612	0.018080838	0.01855971	0.019020628	0.019462828	0.01988345
-0.003132008	-0.0030332431	-0.0028676614	-0.002645865	-0.002377279	-0.0020698681	-0.001730293	-0.0013636202	-0.0009757653	-0.00056798756	-0.00014564395	0.00028960407	0.0007356182	0.0011915267	0.0016554408	0.0021262877	0.0026038848	0.00308742	0.0035768785	0.00406985	0.0045680255	0.0050715543	0.0055791438	0.006092109	0.0066087507	0.0071299896	0.007655345	0.008184556	0.008718003	0.009255279	0.009795833	0.010338783	0.010886002	0.0114342235	0.011984084	0.012533024	0.013083648	0.013631687	0.014178082	0.01471936	0.015255649	0.015785027	0.0163062	0.016817234	0.017316546	0.017803654	0.018274914	0.018728837	0.019165676	0.019580733
-0.0027538016	-0.0026793107	-0.0025362	-0.0023354664	-0.002087988	-0.0018000156	-0.0014788881	-0.0011301339	-0.00075799227	-0.0003666468	4.0322542e-05	0.00046126172	0.0008938424	0.0013358705	0.0017865822	0.0022452585	0.0027095117	0.003180571	0.0036561452	0.0041377023	0.0046235807	0.005113855	0.005608652	0.0061073266	0.006611068	0.00711783	0.0076292716	0.008143712	0.008662462	0.009184882	0.009710703	0.01023946	0.010770965	0.011304665	0.011839043	0.012375083	0.012910716	0.013445046	0.013976179	0.014505919	0.01503028	0.015547827	0.016057648	0.01655906	0.01704907	0.017526764	0.017989963	0.01843641	0.018866573	0.01927679
-0.0023788959	-0.002327986	-0.0022068769	-0.0020281747	-0.001799956	-0.0015317872	-0.0012288839	-0.00089686364	-0.0005418137	-0.00016596913	0.00022672117	0.0006334819	0.0010523275	0.0014813989	0.0019195527	0.0023647472	0.0028165616	0.0032755844	0.003739044	0.0042083412	0.0046816915	0.0051595904	0.0056414977	0.006127063	0.0066162758	0.0071097985	0.0076061524	0.008107342	0.008611526	0.009119071	0.009629685	0.01014347	0.010660522	0.011178307	0.011698622	0.0122195035	0.012740601	0.013260152	0.013779242	0.0142955	0.01480652	0.015312735	0.015811212	0.016302366	0.016781464	0.017249998	0.017705407	0.018144313	0.018566906	0.01897112
-0.0020078719	-0.0019799843	-0.001880765	-0.0017224774	-0.0015141815	-0.0012644157	-0.0009796321	-0.000664711	-0.00032536313	3.5505742e-05	0.00041279197	0.00080584735	0.0012114123	0.0016272254	0.002052635	0.0024859048	0.0029257238	0.0033725724	0.0038239732	0.0042805597	0.004741885	0.005207617	0.005676087	0.0061487667	0.0066256	0.007104598	0.007588338	0.008074921	0.008564472	0.009057753	0.0095532425	0.010052215	0.01055396	0.011056334	0.011561897	0.012067571	0.012574755	0.013080426	0.013584826	0.014087431	0.014585599	0.0150797255	0.0155662745	0.016046215	0.016514588	0.0169743	0.01741996	0.017851338	0.01826701	0.018664751
-0.0016406402	-0.0016354173	-0.0015576929	-0.001420036	-0.0012307167	-0.0009992644	-0.00073155016	-0.00043362007	-0.00010985881	0.00023597479	0.0005994588	0.000978034	0.0013707429	0.0017736927	0.0021869205	0.002607435	0.0030364506	0.003470268	0.003911514	0.004355632	0.004804313	0.0052576996	0.005714059	0.006173864	0.006637804	0.0071038753	0.0075734966	0.008045983	0.008521251	0.008999616	0.009480868	0.009964682	0.010450359	0.010939069	0.011428352	0.011920482	0.012411725	0.0129027255	0.01339376	0.01388244	0.014367115	0.014848579	0.015323143	0.015790854	0.016249578	0.016698804	0.017135575	0.017558385	0.0179663	0.018356647
-0.0012780428	-0.0012939796	-0.0012376383	-0.0011198297	-0.0009504035	-0.0007368773	-0.00048620254	-0.00020385534	0.00010436028	0.0004347302	0.00078497827	0.0011510998	0.0015293211	0.0019206479	0.0023215786	0.0027308986	0.0031475984	0.0035703927	0.003998518	0.00443184	0.004868731	0.0053101145	0.005754642	0.006201688	0.0066521056	0.0071057826	0.007561952	0.008019902	0.0084812865	0.008945957	0.009412337	0.009880234	0.0103517175	0.010825396	0.011299338	0.011775523	0.012252338	0.012728583	0.013205014	0.013679057	0.014151096	0.014619265	0.01508167	0.015537616	0.01598481	0.016423624	0.016851567	0.017265122	0.017664224	0.018047724
-0.000919424	-0.0009574592	-0.00092190504	-0.00082433224	-0.0006727278	-0.0004769601	-0.00024276972	2.3037195e-05	0.0003171824	0.0006330833	0.0009688996	0.0013218932	0.0016883016	0.002067253	0.002456583	0.002854187	0.003259223	0.0036714002	0.0040880293	0.0045093857	0.004935216	0.005364217	0.005796928	0.0062317997	0.006669663	0.007109631	0.0075527765	0.0079979	0.00844552	0.008894365	0.009346634	0.009799983	0.010256574	0.010714013	0.011173591	0.01163435	0.012096394	0.012557987	0.01301986	0.0134796165	0.013937533	0.014391657	0.014841575	0.015285309	0.015720993	0.016149014	0.016566243	0.016971368	0.01736252	0.01773765
-0.00056764483	-0.0006259382	-0.00061073154	-0.00053127855	-0.00039803237	-0.00021944195	-1.758337e-06	0.00024852902	0.0005269237	0.0008299127	0.0011520125	0.0014926307	0.0018469244	0.0022133105	0.0025909394	0.0029776767	0.003371656	0.0037723891	0.0041783303	0.004588224	0.0050025284	0.0054204613	0.00584051	0.006264046	0.00668953	0.0071169995	0.007546287	0.007978529	0.008411653	0.008846998	0.009284262	0.009723414	0.010165121	0.010607295	0.011051249	0.01149717	0.011943299	0.012390412	0.012836698	0.0132821575	0.013725512	0.014166024	0.014602698	0.015034433	0.015458502	0.015874889	0.01628147	0.016676579	0.017059103	0.017427042
-0.00021987781	-0.00029969588	-0.00030359998	-0.00024357066	-0.00012807176	3.3725053e-05	0.00023589283	0.00047157705	0.00073496625	0.0010243468	0.0013343282	0.0016616695	0.0020039491	0.002358839	0.0027256534	0.003101103	0.0034841485	0.0038735978	0.0042686723	0.004668195	0.0050710626	0.0054775663	0.0058866628	0.006298408	0.0067109875	0.007125955	0.00754321	0.007961471	0.008380983	0.008802164	0.009225532	0.009649828	0.010075755	0.010503016	0.010932449	0.011362545	0.011793524	0.012224648	0.012656193	0.01308715	0.013516281	0.0139424205	0.01436599	0.0147842355	0.015196167	0.015601672	0.015996926	0.016382787	0.016756035	0.01711458
0.000121474266	2.1535903e-05	-1.4789402e-06	3.9756298e-05	0.0001383461	0.0002836436	0.00047001243	0.00069110096	0.00094142556	0.0012171902	0.0015138164	0.0018294677	0.0021597445	0.0025040954	0.002858948	0.0032237582	0.0035960265	0.0039753057	0.0043592975	0.004748687	0.005140364	0.005536493	0.0059339665	0.0063330233	0.006734699	0.007137276	0.0075415634	0.007946756	0.008353051	0.008760624	0.009168789	0.0095784515	0.009990286	0.010402624	0.010816313	0.0112310685	0.011647187	0.012062281	0.012479108	0.01289469	0.013308555	0.0137212165	0.014130902	0.014535684	0.014935147	0.015328266	0.015712474	0.016087804	0.01645108	0.016801279
0.0004582815	0.00033727288	0.00029487908	0.00031949207	0.00039983168	0.0005299039	0.0007011704	0.0009076819	0.0011452772	0.0014070757	0.0016919225	0.0019957647	0.0023151524	0.0026479773	0.0029918626	0.0033459365	0.0037080832	0.0040766746	0.004451148	0.0048294216	0.0052109137	0.0055956244	0.005982287	0.006370347	0.006759815	0.0071508214	0.007542141	0.007934373	0.0083271265	0.008721083	0.009115342	0.0095116645	0.00990684	0.010305025	0.010702714	0.011102557	0.011502296	0.011903528	0.012304381	0.012704462	0.013104048	0.013501853	0.013897318	0.014288485	0.01467526	0.015055779	0.015428755	0.015792198	0.016145732	0.0164873
0.00078719854	0.00064718723	0.00058681145	0.0005935356	0.0006577894	0.0007724203	0.00092891976	0.0011210963	0.0013450533	0.0015946925	0.0018679127	0.0021595918	0.0024682768	0.0027905107	0.0031238273	0.0034676902	0.0038198195	0.0041779913	0.0045420006	0.0049099177	0.0052819587	0.0056549385	0.0060314313	0.006408505	0.0067866854	0.007165931	0.007544756	0.007924266	0.008304182	0.008683991	0.009064905	0.009446017	0.009827342	0.010209862	0.010592319	0.010976568	0.011361536	0.011746831	0.012132112	0.012516938	0.012901384	0.013284676	0.013664804	0.014042158	0.014415611	0.014783416	0.0151444785	0.015496481	0.015839368	0.016171604
0.0011097006	0.0009509139	0.00087238476	0.0008620955	0.00091071054	0.0010099299	0.0011519641	0.0013317354	0.0015419647	0.0017801151	0.002040606	0.00232118	0.0026189648	0.002931159	0.0032544993	0.0035880283	0.0039301664	0.0042789876	0.0046328194	0.0049905963	0.0053528436	0.0057163574	0.0060810708	0.006447464	0.0068140663	0.007181715	0.007548917	0.007915679	0.008282743	0.008649249	0.009016398	0.009383742	0.009750336	0.010117751	0.010485634	0.010854013	0.01122288	0.011592548	0.011962142	0.012332335	0.012700722	0.013068993	0.013434794	0.013797879	0.014157016	0.014511611	0.014860321	0.015200652	0.015532233	0.015854038
0.0014256164	0.0012488365	0.0011523552	0.0011256486	0.0011586063	0.001242742	0.0013716593	0.0015378594	0.0017350763	0.0019618757	0.002210915	0.0024811327	0.0027683452	0.0030700602	0.0033834688	0.0037077032	0.0040401965	0.004379183	0.0047230385	0.0050719604	0.005423572	0.005776733	0.0061321296	0.0064874776	0.006843511	0.0071988553	0.0075542666	0.00790919	0.0082638	0.008617252	0.008970138	0.009323314	0.00967579	0.010028683	0.01038136	0.01073467	0.011087418	0.011441261	0.011795279	0.012149278	0.012502603	0.012855064	0.013205599	0.013554085	0.013899773	0.014240455	0.014575835	0.014905121	0.015225578	0.01553655
0.0017353818	0.0015393198	0.0014266558	0.0013833754	0.0014011078	0.0014706776	0.0015860312	0.0017395355	0.0019253902	0.0021396317	0.00237865	0.002638325	0.0029153526	0.0032072254	0.0035109818	0.0038263053	0.004148975	0.004478257	0.004813362	0.0051528513	0.005494211	0.005837716	0.00618222	0.0065279715	0.0068732984	0.0072182007	0.0075615644	0.007904243	0.008245472	0.008586787	0.008926038	0.009265281	0.009603962	0.009941664	0.010279775	0.010616984	0.010955002	0.011292629	0.01163068	0.01196846	0.012306411	0.012643792	0.012978852	0.013312429	0.013643626	0.01397096	0.01429287	0.014608685	0.014917929	0.015216466
0.002036102	0.0018231049	0.0016933046	0.0016351156	0.0016385689	0.0016942099	0.0017960668	0.0019371398	0.0021122098	0.0023157634	0.0025431514	0.0027926154	0.0030592754	0.0033420213	0.0036369227	0.0039422363	0.0042560697	0.0045765564	0.004902426	0.0052322745	0.0055646636	0.005898658	0.006234061	0.006569527	0.0069037713	0.0072376616	0.007569637	0.007900767	0.008230317	0.008557949	0.008884575	0.009210076	0.009534009	0.009856772	0.010180134	0.010502502	0.010824431	0.011146914	0.011468824	0.011790648	0.01211242	0.012433715	0.012753271	0.013072617	0.013387978	0.013701502	0.014009379	0.014312912	0.0146085955	0.014896952
0.002331093	0.002100926	0.0019544736	0.00188113	0.0018699393	0.0019121505	0.002001673	0.0021305755	0.0022942498	0.0024869107	0.0027044713	0.002943419	0.00320182	0.0034749433	0.0037602931	0.0040571354	0.004362624	0.004674323	0.004991021	0.0053112544	0.005635135	0.0059599616	0.006285213	0.0066102557	0.0069346502	0.007257454	0.0075790584	0.007898025	0.008215707	0.00853093	0.008844383	0.009156279	0.009466227	0.009774651	0.010082956	0.010390766	0.010696944	0.011002973	0.01130943	0.01161544	0.01192138	0.012226418	0.012530051	0.0128336735	0.013134658	0.013432261	0.013726734	0.014016561	0.01430003	0.014576592
0.0026169233	0.002370108	0.0022086315	0.0021202825	0.0020951107	0.0021257661	0.0022025332	0.0023200624	0.0024724826	0.0026545413	0.0028626025	0.0030926093	0.0033410974	0.0036047809	0.0038827062	0.004170276	0.004466772	0.0047703125	0.0050782934	0.0053904764	0.005704973	0.0060206167	0.0063369498	0.006652277	0.006966818	0.00727877	0.007589534	0.0078974515	0.008202776	0.008505743	0.008805748	0.009104237	0.009400785	0.009694986	0.009989157	0.010280676	0.010572147	0.010862634	0.011152923	0.011442475	0.011730947	0.012021385	0.01230903	0.012596302	0.012882054	0.013165668	0.013445012	0.013720144	0.01399054	0.0142548345
0.0028964505	0.002632942	0.0024563298	0.0023540668	0.0023157746	0.0023326762	0.0023981817	0.0025044829	0.0026459917	0.0028187074	0.0030170493	0.0032378063	0.003477171	0.003732685	0.004001707	0.004281208	0.00457019	0.0048647523	0.005164977	0.0054686926	0.005774077	0.006080974	0.0063878037	0.0066939667	0.006998904	0.007300351	0.00760011	0.007897332	0.008190885	0.008482277	0.0087700635	0.00905453	0.0093374625	0.009617813	0.009896796	0.010173384	0.010448996	0.010723554	0.010998033	0.011271682	0.011544976	0.011817936	0.012090385	0.012361236	0.012630437	0.012898702	0.013163466	0.013425324	0.013681263	0.013931874
0.0031672344	0.0028881133	0.0026968196	0.0025803149	0.0025301352	0.0025343932	0.0025885701	0.0026840828	0.0028159805	0.002978254	0.0031675026	0.0033792704	0.003610976	0.0038580596	0.0041188933	0.004390329	0.0046705566	0.004957989	0.0052503236	0.0055451505	0.0058432296	0.0061408505	0.006438669	0.0067357197	0.007030029	0.0073223747	0.007611595	0.007898595	0.008181024	0.008459758	0.00873448	0.009006571	0.009276107	0.00954283	0.009807136	0.010068484	0.0103289895	0.0105877705	0.0108462125	0.0111036375	0.0113606155	0.01161686	0.011872672	0.012127366	0.0123812705	0.012632918	0.012882747	0.013129521	0.0133712925	0.013609566
0.0034300536	0.003136482	0.002930671	0.0028002597	0.0027370118	0.0027307235	0.0027738884	0.0028586723	0.0029806234	0.0031345189	0.003314007	0.0035181008	0.0037413873	0.0039804503	0.004233528	0.004497487	0.0047696754	0.0050497316	0.0053339787	0.0056215525	0.005910285	0.006200243	0.006489888	0.0067775063	0.0070631653	0.0073453374	0.007625103	0.007899791	0.008171737	0.008438602	0.008701611	0.008960944	0.009216815	0.009469476	0.009719096	0.009966269	0.010211781	0.010455407	0.010696873	0.010938257	0.011178177	0.011418052	0.011657577	0.011896189	0.012133043	0.012369122	0.012604006	0.012834769	0.013062585	0.013285704
0.0036850832	0.0033765733	0.0031563826	0.003014043	0.0029385202	0.0029213764	0.0029532649	0.0030280799	0.0031411983	0.003285516	0.0034577064	0.0036530085	0.0038680807	0.004099395	0.0043454096	0.004601553	0.0048669577	0.005139198	0.005416151	0.0056952015	0.005977582	0.0062590353	0.00654009	0.0068191662	0.0070953853	0.007367909	0.00763762	0.007902212	0.00816248	0.00841862	0.00866957	0.008916903	0.009158988	0.00939855	0.0096335225	0.009865925	0.010096528	0.010324109	0.010550868	0.0107752755	0.010998987	0.0112224035	0.01144471	0.011666417	0.011886459	0.012106784	0.012324847	0.012540974	0.012753803	0.012962628
0.0039324537	0.0036087185	0.0033758394	0.0032206662	0.003133718	0.0031051487	0.0031272396	0.0031931624	0.003296122	0.003432177	0.0035963096	0.0037840456	0.0039913654	0.0042160526	0.0044546127	0.0047041774	0.004962288	0.005226858	0.005496986	0.0057691783	0.0060435645	0.006316915	0.00658907	0.006860126	0.0071275607	0.0073918253	0.0076509044	0.007905565	0.008155417	0.008400161	0.008638959	0.008874375	0.009104151	0.009330172	0.009551529	0.00976925	0.00998399	0.010195997	0.010406382	0.010615304	0.010822251	0.01102848	0.011234239	0.01143932	0.01164319	0.011846326	0.012047876	0.012248341	0.012446124	0.012639623
0.0041702874	0.0038336255	0.00358719	0.0034205578	0.003322158	0.0032828674	0.0032958202	0.0033521727	0.0034468584	0.0035750829	0.0037309304	0.0039111488	0.0041117743	0.004329201	0.00456091	0.004803691	0.0050550364	0.0053128973	0.0055756643	0.0058408156	0.006107632	0.006374344	0.0066388287	0.0069012716	0.007160738	0.007415101	0.0076649673	0.007909585	0.00814952	0.008382652	0.008610539	0.008833371	0.009050582	0.009262521	0.009470042	0.009673577	0.009872641	0.010070585	0.010265149	0.010457009	0.01064847	0.01083776	0.011026096	0.011214007	0.011401445	0.011587746	0.011772491	0.0119563155	0.012138177	0.012317218
0.0044004843	0.004050318	0.0037918128	0.0036135651	0.0035044514	0.0034551881	0.0034581423	0.0035057962	0.0035927407	0.00371271	0.0038617216	0.0040348843	0.0042277835	0.004439447	0.00466419	0.0049005933	0.005145967	0.0053970627	0.0056534857	0.005911976	0.006171804	0.0064309053	0.006687466	0.00694244	0.007193066	0.007438861	0.0076791868	0.00791439	0.0081437975	0.008366391	0.008582938	0.008793503	0.00899785	0.00919719	0.009391297	0.009580612	0.009765755	0.009947415	0.010125946	0.01030235	0.010476023	0.010649353	0.010821078	0.0109915845	0.011161204	0.0113305	0.01149869	0.011666238	0.011831176	0.0119946115
0.0046226457	0.0042589717	0.0039890558	0.0037992895	0.0036800615	0.0036216192	0.0036155581	0.0036551096	0.0037341565	0.0038463064	0.0039877333	0.004154604	0.004341457	0.004546661	0.0047648996	0.0049950033	0.005233936	0.005478937	0.005728353	0.005980693	0.006233871	0.0064856224	0.0067362934	0.0069828033	0.0072244704	0.0074622594	0.007694047	0.0079199895	0.0081385635	0.008351319	0.008555949	0.008755293	0.008947618	0.009133916	0.009314578	0.0094903	0.009660043	0.0098269805	0.009990141	0.010149948	0.010307629	0.010463852	0.010618068	0.010772049	0.01092425	0.011076275	0.011227705	0.011377104	0.011525653	0.01167316
0.0048355646	0.004460655	0.0041781105	0.003978368	0.003849104	0.003781315	0.0037663728	0.0037980266	0.003869895	0.0039743893	0.0041099116	0.0042704158	0.0044513047	0.0046492256	0.0048616678	0.00508669	0.0053192824	0.005558487	0.0058019944	0.006047897	0.006294351	0.006539304	0.006783098	0.0070224777	0.007256657	0.007485125	0.0077088214	0.007925171	0.008134685	0.008337509	0.008531231	0.008718856	0.008899439	0.0090730265	0.0092400685	0.009401467	0.009557776	0.009709109	0.009856641	0.010001127	0.010141537	0.010280982	0.010418154	0.010554466	0.01068943	0.010823861	0.010957662	0.011090752	0.01122148	0.011352584
0.005040504	0.0046531	0.0043604635	0.004150212	0.0040111355	0.003934346	0.003911685	0.0039361604	0.0040003285	0.0040988214	0.004227586	0.0043815933	0.004556235	0.004749622	0.0049569346	0.005175151	0.0054023936	0.005636353	0.00587387	0.006114483	0.0063543506	0.006593466	0.0068293586	0.0070616417	0.007288024	0.0075095035	0.0077241845	0.007931858	0.008131795	0.008323416	0.008507188	0.0086835325	0.008851919	0.009013329	0.00916788	0.009315446	0.009457067	0.009594321	0.009725627	0.00985416	0.009978991	0.010101132	0.0102213845	0.010340121	0.01045749	0.010573912	0.010690052	0.010806091	0.010919403	0.011033516
0.0052371137	0.004838299	0.004534278	0.004314862	0.0041667223	0.0040824115	0.00405119	0.0040680543	0.0041253045	0.0042184517	0.004340876	0.004488975	0.0046582967	0.0048457906	0.0050475746	0.005261082	0.005483143	0.0057116225	0.00594401	0.006178245	0.0064121485	0.0066453107	0.0068745054	0.0071002953	0.007320158	0.0075331107	0.007739961	0.007938415	0.008128915	0.008311253	0.008484531	0.0086499415	0.008807566	0.008955672	0.00909752	0.009231586	0.009359974	0.009481445	0.009598214	0.00971083	0.009818587	0.009924028	0.010027353	0.010128256	0.010228481	0.01032725	0.010425869	0.010523222	0.010619525	0.010715686
0.005425226	0.005014777	0.004701495	0.0044715814	0.0043154694	0.0042217225	0.004184827	0.004194271	0.004246041	0.004332144	0.004449073	0.004591774	0.004756104	0.0049385503	0.0051352046	0.0053439513	0.005560849	0.0057841316	0.0060115233	0.0062404163	0.006468296	0.0066953525	0.0069182366	0.0071377084	0.007350594	0.0075569637	0.007755127	0.007945351	0.008127049	0.008300126	0.008463517	0.008617986	0.008763347	0.008900534	0.009029243	0.0091503	0.0092641525	0.009371061	0.009473138	0.00956995	0.009661932	0.009750612	0.009836383	0.00992034	0.010002986	0.010083485	0.010163378	0.010242693	0.010322012	0.010399751
0.0056048706	0.0051841326	0.004860703	0.0046224855	0.0044575557	0.0043572597	0.0043121427	0.0043157972	0.0043605193	0.004441399	0.0045533367	0.0046905316	0.004850477	0.0050278604	0.005219631	0.005423758	0.0056366697	0.0058547594	0.00607685	0.006300885	0.0065239817	0.00674526	0.006963063	0.007174991	0.007380545	0.007580433	0.0077713504	0.007953234	0.008125648	0.008289326	0.008443568	0.008587506	0.008721735	0.008847177	0.008963391	0.009071376	0.009171691	0.009264398	0.009350583	0.009431779	0.009508431	0.009580027	0.009649359	0.009714987	0.009779949	0.0098425895	0.009903755	0.009966016	0.01002663	0.010086842
0.0057760812	0.005344942	0.005011983	0.00476557	0.004592892	0.004485313	0.0044337064	0.004430618	0.004470393	0.0045456365	0.0046524704	0.004785329	0.0049398392	0.0051134117	0.005300898	0.0055009313	0.0057084113	0.005922843	0.0061402135	0.006359499	0.006577242	0.006793607	0.007005524	0.0072114617	0.0074113347	0.007603459	0.007786721	0.007961098	0.008125585	0.008279607	0.0084239505	0.008558158	0.008681487	0.008795671	0.008900128	0.008994728	0.009080924	0.00916037	0.009231918	0.009297546	0.009357993	0.009412702	0.0094656125	0.00951403	0.009560164	0.009604808	0.0096488595	0.009691328	0.009733666	0.009775259
0.005938962	0.0054980963	0.0051563047	0.004901897	0.004721947	0.0046067536	0.0045492463	0.004541017	0.0045743845	0.0046451613	0.004746698	0.004875459	0.0050258003	0.0051945373	0.0053791255	0.0055743717	0.0057775006	0.0059878454	0.0062007606	0.006415464	0.0066290796	0.0068399496	0.007046651	0.0072473884	0.0074407123	0.007626042	0.0078028105	0.00796945	0.008125864	0.008271258	0.00840627	0.008529808	0.008643262	0.008746076	0.008837979	0.008921344	0.008994196	0.009058844	0.009115912	0.00916633	0.009209953	0.009249739	0.009284046	0.009316001	0.009344149	0.009371124	0.009396002	0.009420164	0.009444248	0.009467524
0.006092742	0.005643122	0.0052936785	0.0050304383	0.004843861	0.0047226623	0.004658602	0.004644919	0.0046732686	0.004739072	0.0048370585	0.0049611293	0.005107831	0.0052730553	0.005452547	0.005644068	0.005844366	0.0060502402	0.006259557	0.0064699464	0.0066791847	0.006885357	0.0070871077	0.007282082	0.007469423	0.0076493397	0.00781874	0.007977635	0.008126963	0.008263797	0.008389778	0.008503702	0.008606389	0.008698087	0.008778606	0.008848958	0.008908916	0.008960389	0.00900301	0.009038173	0.009067208	0.009089846	0.009107519	0.009121962	0.009132303	0.009140708	0.009147044	0.0091522075	0.00915746	0.009162471
0.006238915	0.005780313	0.005423397	0.005151909	0.004958965	0.0048324503	0.00476221	0.0047437437	0.004767824	0.0048283264	0.0049221776	0.005042184	0.0051855147	0.005347222	0.005523719	0.0057112835	0.0059082657	0.0061105266	0.006316021	0.0065220334	0.0067273043	0.006929394	0.007125821	0.0073165074	0.007498216	0.0076711886	0.007835016	0.007987302	0.008127652	0.008256543	0.008374561	0.008479424	0.008571733	0.008652497	0.0087217875	0.008779336	0.008827236	0.008864917	0.008893326	0.008913957	0.00892685	0.008933749	0.0089342	0.008931238	0.008923706	0.008914188	0.008901913	0.008888654	0.008875102	0.008860461
0.0063767955	0.00590989	0.0055440217	0.005267307	0.0050675385	0.0049343333	0.0048597455	0.0048362017	0.0048555955	0.00491336	0.0050026067	0.005119644	0.005258765	0.0054169707	0.0055907145	0.005774822	0.005968366	0.0061677694	0.0063696615	0.0065729655	0.0067739934	0.006971266	0.007163696	0.007348966	0.0075260773	0.0076936223	0.007850837	0.00799622	0.0081301	0.00825119	0.008359954	0.0084555335	0.008538295	0.008608583	0.008666612	0.008712966	0.008748025	0.008772194	0.008787055	0.008791853	0.008790024	0.008780856	0.008764848	0.008744512	0.008720275	0.008692075	0.008661121	0.008629069	0.008595847	0.008561816
0.006506555	0.006031554	0.005658582	0.005375359	0.0051695704	0.0050316006	0.004952371	0.004923161	0.0049390383	0.004992813	0.005078487	0.005191434	0.0053284727	0.0054841787	0.0056534484	0.00583563	0.006027136	0.0062226392	0.0064216554	0.006620463	0.006818369	0.007012233	0.007200744	0.0073806867	0.007553216	0.0077149235	0.00786661	0.008005381	0.008132782	0.00824618	0.008346908	0.008433763	0.008507673	0.008566923	0.008614577	0.00864844	0.008670952	0.008683067	0.0086837225	0.008675117	0.00865772	0.008631442	0.008600477	0.008562323	0.008520298	0.008473437	0.008423839	0.008373372	0.008321118	0.008268103
0.006628208	0.006145533	0.0057661645	0.005476225	0.005264763	0.0051216185	0.0050376058	0.0050051026	0.0050169416	0.0050670914	0.0051496476	0.0052608624	0.0053943396	0.005545974	0.005713854	0.005893044	0.006081499	0.006274566	0.0064704195	0.006666396	0.006860912	0.0070515387	0.0072357506	0.0074116513	0.0075785443	0.0077370517	0.007881995	0.008014683	0.008136384	0.00824178	0.008334581	0.008413427	0.008477796	0.008528065	0.008564714	0.00858821	0.008598443	0.008596219	0.008583687	0.00856119	0.008528497	0.008487184	0.008439232	0.00838447	0.008324578	0.008259572	0.008191854	0.008122079	0.0080501735	0.007977668
0.00674095	0.0062514395	0.005865678	0.0055703893	0.005353477	0.005206257	0.005117584	0.0050809123	0.0050894767	0.005136002	0.0052169003	0.0053239837	0.005455021	0.005604204	0.0057702363	0.00594756	0.006132398	0.0063231178	0.0065161996	0.0067102164	0.0069014505	0.007088639	0.007269025	0.0074418895	0.0076045804	0.0077576116	0.0078977905	0.008025259	0.008139495	0.00823877	0.008323986	0.008394316	0.008449141	0.00849054	0.008516848	0.00852856	0.008527085	0.008514043	0.008487295	0.008451022	0.00840411	0.008347288	0.008282453	0.0082113035	0.0081332475	0.008050568	0.007964671	0.007875383	0.0077842437	0.0076915026
0.006846592	0.0063499883	0.005958423	0.005657319	0.0054363944	0.00528457	0.0051915087	0.005151823	0.0051568523	0.005200781	0.0052783526	0.005383104	0.0055119544	0.005659934	0.0058226995	0.0059979446	0.006180946	0.0063693635	0.0065610334	0.0067524686	0.0069403276	0.0071250536	0.0073013604	0.0074705295	0.007629033	0.0077777356	0.0079135895	0.0080347955	0.0081434995	0.008236095	0.008313686	0.0083772205	0.008423537	0.008454811	0.008471485	0.008472964	0.008460239	0.008433748	0.00839445	0.008344218	0.008282665	0.008210175	0.008130096	0.00804149	0.007947087	0.007846884	0.0077417567	0.007633649	0.007523246	0.007411033
0.0069438666	0.0064409897	0.0060436986	0.005738113	0.0055125803	0.005355399	0.0052598603	0.005217083	0.0052184723	0.0052598864	0.005334448	0.005438026	0.0055644587	0.005710643	0.005872164	0.0060448274	0.00622626	0.006412789	0.006602671	0.006791264	0.00697729	0.00715803	0.0073329806	0.0074989274	0.0076536834	0.0077976286	0.007928476	0.008045115	0.008147214	0.008234169	0.008305062	0.00836049	0.008399058	0.008421902	0.008428223	0.008419931	0.008396234	0.008357458	0.008305911	0.008241259	0.008165307	0.008078501	0.007982589	0.007877279	0.0077655427	0.0076472536	0.0075244457	0.0073975027	0.0072675496	0.0071349554
0.007032983	0.006525278	0.0061223954	0.0058110654	0.005581502	0.0054216087	0.0053227358	0.0052764937	0.0052756965	0.0053141825	0.0053870715	0.005488433	0.0056131557	0.0057570003	0.0059167556	0.006088447	0.00626833	0.006453175	0.0066406056	0.0068277754	0.0070117638	0.007190082	0.007362228	0.0075256936	0.0076771975	0.0078174025	0.007943615	0.008055624	0.008152667	0.008233771	0.0082976185	0.0083454475	0.008376602	0.008390758	0.008388191	0.008368693	0.008334864	0.008284811	0.008220326	0.008142728	0.008052677	0.007951129	0.007839035	0.0077180415	0.0075892657	0.007453341	0.0073111802	0.007166099	0.007017065	0.0068637095
0.0071153417	0.006600924	0.0061932616	0.005878646	0.0056448206	0.005481515	0.0053796656	0.005330559	0.005327478	0.0053638145	0.005434923	0.005534053	0.005657736	0.0058002807	0.0059584007	0.006128639	0.0063070953	0.0064903535	0.006676037	0.0068615936	0.0070439167	0.0072208606	0.007389825	0.0075502396	0.007698763	0.007835582	0.007958196	0.008065809	0.008158527	0.008233484	0.008292116	0.008332774	0.008355577	0.008361749	0.0083491765	0.008321129	0.008276198	0.008215062	0.008138407	0.008047905	0.007944439	0.007827606	0.0077005588	0.0075638406	0.0074176528	0.007264942	0.0071044974	0.0069396943	0.0067710467	0.006599389
0.007188391	0.006669663	0.0062578544	0.0059389733	0.005701512	0.0055351034	0.005430527	0.0053791776	0.0053741746	0.0054084957	0.0054776184	0.0055755936	0.0056980327	0.0058391206	0.0059963055	0.006165471	0.006342791	0.006524712	0.0067098886	0.006893169	0.007074006	0.0072494335	0.007416744	0.007574208	0.0077202767	0.007853691	0.007972322	0.008076217	0.008163486	0.008233253	0.008286465	0.008320499	0.00833673	0.008334119	0.008314934	0.0082762465	0.008220658	0.008148547	0.008059904	0.0079575665	0.007840201	0.007709775	0.007567581	0.007414393	0.0072515905	0.007081222	0.00690376	0.006720282	0.0065313317	0.006340649
0.007255044	0.0067311376	0.006315522	0.0059926845	0.005752422	0.005582746	0.0054760873	0.0054222867	0.0054155365	0.0054487176	0.00551641	0.0056123845	0.0057334863	0.0058746524	0.0060303584	0.006198656	0.0063753054	0.0065565966	0.006740026	0.0069228	0.0071021505	0.0072755627	0.007440876	0.0075963363	0.007740408	0.007870853	0.007986661	0.008086611	0.008169983	0.008234594	0.008281585	0.008309927	0.008318715	0.008309178	0.008280762	0.008234341	0.008168127	0.008085784	0.007986277	0.007870413	0.0077403225	0.0075963177	0.0074384175	0.007270675	0.007091094	0.0069031343	0.00670778	0.006506197	0.006298717	0.00608759
0.0073136613	0.006785836	0.006366506	0.0060402937	0.005797088	0.0056255274	0.0055155195	0.005461056	0.0054521	0.0054834597	0.0055500753	0.005645767	0.0057654567	0.0059054084	0.006060507	0.0062286034	0.006404225	0.006584447	0.006767828	0.006949015	0.0071275197	0.0072994456	0.007463414	0.007617388	0.0077591687	0.007887643	0.008000005	0.008096345	0.0081756	0.008236524	0.008278031	0.008300584	0.008303728	0.0082863085	0.008249991	0.008194681	0.008119363	0.008026373	0.007915661	0.0077879056	0.0076453015	0.0074870214	0.007315561	0.0071317665	0.0069369636	0.006731987	0.006518189	0.0062977187	0.0060715824	0.0058406293
0.007365413	0.006833669	0.006410178	0.006081298	0.005835604	0.005661372	0.005549576	0.0054936334	0.0054833665	0.0055143572	0.0055793077	0.005673915	0.005793553	0.005932782	0.0060879737	0.0062544644	0.0064301044	0.006610114	0.006792452	0.0069734566	0.007150937	0.0073224977	0.007484883	0.0076373853	0.0077775754	0.007902794	0.008012738	0.008106079	0.00818149	0.0082381815	0.0082752295	0.008292191	0.0082893595	0.008265335	0.008221898	0.008157447	0.008073423	0.0079707205	0.007849161	0.0077094957	0.007553991	0.007382933	0.007197704	0.00699874	0.006787285	0.0065660067	0.006335456	0.0060967132	0.005850997	0.0056009516
0.0074093677	0.0068737753	0.006447468	0.0061156936	0.0058680847	0.005691644	0.0055788085	0.005520776	0.0055089295	0.005540017	0.0056040958	0.0056980066	0.00581716	0.0059563667	0.006111037	0.006277669	0.006452769	0.006633226	0.006814707	0.0069953166	0.0071718097	0.007342413	0.0075036995	0.0076555572	0.007793419	0.007917501	0.008025292	0.008116189	0.008188199	0.008240793	0.008273415	0.008285768	0.008276135	0.008246966	0.0081950575	0.008123439	0.0080310665	0.007918593	0.0077868663	0.0076356716	0.0074684657	0.0072836466	0.0070846304	0.006870933	0.0066441447	0.006406896	0.006158754	0.005901709	0.0056374148	0.0053678937
0.0074467026	0.0069074854	0.0064784028	0.006144859	0.0058945306	0.0057170168	0.005602382	0.005542934	0.0055304915	0.0055605136	0.0056243353	0.005717799	0.00583693	0.005975805	0.0061299726	0.0062968805	0.0064714365	0.0066520832	0.0068341605	0.007014185	0.0071907192	0.007360898	0.0075220503	0.007671565	0.0078089647	0.007931273	0.008037481	0.00812548	0.00819435	0.008243803	0.008272871	0.008280162	0.008265287	0.0082298815	0.008171868	0.008092366	0.007991008	0.007869709	0.0077276975	0.0075667202	0.0073867626	0.007189568	0.006977454	0.006748583	0.006506648	0.0062524937	0.005987674	0.0057136267	0.005431194	0.0051424466
0.0074760616	0.0069345906	0.006502781	0.0061678886	0.005915664	0.0057362355	0.0056206025	0.0055601895	0.00554746	0.0055767223	0.005640082	0.0057338104	0.0058522634	0.005991474	0.0061455444	0.0063127726	0.006487742	0.006668158	0.006850645	0.007030729	0.0072073936	0.007377181	0.007537458	0.007687062	0.007822752	0.007943522	0.0080483705	0.008134302	0.00820094	0.008246891	0.008272376	0.008275829	0.00825648	0.008214809	0.00815038	0.008063719	0.007954922	0.007824358	0.0076734237	0.007501535	0.0073107406	0.0071008764	0.0068750903	0.0066327564	0.0063758045	0.0061058328	0.0058238804	0.0055327304	0.0052316673	0.0049226247
0.00749908	0.006955158	0.006521523	0.0061842687	0.0059305094	0.005749993	0.0056336783	0.0055723004	0.005559467	0.005587708	0.0056515485	0.0057452023	0.00586389	0.0060026795	0.0061578974	0.006324932	0.0065003894	0.0066806115	0.0068631843	0.007044535	0.0072199814	0.00738997	0.0075511225	0.007699821	0.007834908	0.007954981	0.008058537	0.008142211	0.008207165	0.008251149	0.008272655	0.008272063	0.008248359	0.008202389	0.008131731	0.008038379	0.007921532	0.007782828	0.007622082	0.0074403845	0.0072385706	0.007017523	0.006778069	0.006522201	0.006250672	0.0059655122	0.005667463	0.0053585246	0.005039621	0.0047121197
0.0075147375	0.006968964	0.006533645	0.006194383	0.0059393384	0.0057591014	0.0056415014	0.005579721	0.0055668466	0.005594585	0.005658984	0.0057527833	0.0058709793	0.0060110204	0.0061667673	0.006333571	0.0065105148	0.00669099	0.0068736486	0.0070552677	0.0072320923	0.007401813	0.00756241	0.0077120066	0.007846374	0.007966559	0.008067209	0.008151222	0.008212835	0.008255158	0.008273337	0.008269247	0.008242153	0.008190636	0.00811474	0.008015338	0.007891186	0.0077441745	0.00757543	0.0073838085	0.0071706623	0.006938204	0.0066868365	0.0064172745	0.00613191	0.0058309026	0.0055168606	0.0051913075	0.004854765	0.004509207
0.0075240806	0.006976355	0.0065399855	0.006199699	0.0059440173	0.0057624616	0.0056446977	0.005582597	0.0055689327	0.0055969395	0.0056607164	0.0057553537	0.0058746412	0.0060150176	0.006171208	0.0063394867	0.0065165013	0.0066979155	0.0068813562	0.007063158	0.0072404407	0.0074109137	0.0075728483	0.007721372	0.007856425	0.007975068	0.008076496	0.00815947	0.0082191825	0.008258797	0.008275151	0.008267779	0.00823741	0.008180894	0.008100186	0.007994633	0.00786414	0.0077100582	0.0075325146	0.0073310956	0.0071086437	0.006864734	0.006601386	0.006319072	0.0060196705	0.0057035387	0.0053741224	0.005031936	0.0046779923	0.004313737
0.0075269267	0.0069777668	0.0065395087	0.0061985925	0.0059422515	0.0057598352	0.005641736	0.0055799447	0.0055662543	0.0055949204	0.005659383	0.005754132	0.0058742277	0.0060150772	0.0061717927	0.006341286	0.006519057	0.0067018457	0.006886374	0.007068768	0.007246934	0.007418167	0.0075799637	0.007728707	0.007864051	0.007982403	0.00808375	0.00816476	0.008224677	0.008262623	0.008276779	0.008267466	0.0082324855	0.008172896	0.008087315	0.007976662	0.007840347	0.007678494	0.0074929	0.0072839446	0.0070510395	0.006796576	0.0065217204	0.006226126	0.0059141517	0.005584672	0.005238805	0.0048802197	0.0045087337	0.004126791
0.007522993	0.0069724917	0.0065338314	0.00619201	0.005935382	0.005752884	0.0056340583	0.005573131	0.0055601746	0.0055887736	0.0056535304	0.0057496503	0.005869694	0.0060116425	0.006169673	0.0063399263	0.006518718	0.0067024007	0.006887812	0.0070723295	0.007250566	0.0074226186	0.0075856186	0.007735092	0.007870082	0.007989366	0.008090287	0.008170303	0.008230392	0.008266848	0.008279432	0.008266989	0.008229658	0.008165993	0.00807672	0.007960584	0.007818606	0.0076509416	0.0074573904	0.0072397813	0.006998062	0.006733358	0.0064471774	0.0061403476	0.0058143623	0.005470637	0.0051106215	0.004735194	0.004347481	0.0039471462
0.0075126365	0.006961774	0.00652143	0.0061801933	0.005923096	0.005740583	0.005622294	0.0055611357	0.0055483133	0.0055784807	0.005643364	0.0057398453	0.005861774	0.0060046017	0.0061638393	0.006334979	0.0065154843	0.0067001954	0.006886594	0.0070713386	0.0072520263	0.0074249916	0.0075883754	0.0077388138	0.007875141	0.007994749	0.008095782	0.008176196	0.008234717	0.008270428	0.008282144	0.008267522	0.0082276575	0.008161426	0.008068025	0.007946987	0.0077999197	0.007626187	0.007426508	0.007200055	0.0069502257	0.0066757128	0.0063793994	0.006060142	0.0057215057	0.0053639486	0.004989486	0.0045990758	0.0041946247	0.00377715
0.0074957795	0.0069442354	0.006504204	0.0061621666	0.005905185	0.005723398	0.0056054182	0.005544856	0.00553241	0.005563464	0.0056298263	0.005726546	0.0058498867	0.0059941188	0.0061539374	0.006327145	0.0065080225	0.006695457	0.0068825632	0.0070685744	0.007251017	0.0074254423	0.0075897872	0.0077413395	0.007878419	0.007999115	0.008099839	0.008180276	0.008239534	0.00827438	0.008284796	0.008268297	0.008226875	0.008157138	0.008061126	0.007936396	0.0077839084	0.007604528	0.007398568	0.007165484	0.006906409	0.006623119	0.0063157007	0.005985856	0.0056354254	0.0052646175	0.0048761144	0.0044701435	0.0040495694	0.003615316
0.0074721873	0.00692131	0.0064818	0.006139111	0.0058827363	0.005701214	0.0055843703	0.005523689	0.0055125654	0.005543135	0.00561177	0.005709864	0.0058340095	0.005979918	0.0061408803	0.0063149817	0.006497644	0.0066859163	0.0068754293	0.0070637017	0.0072467774	0.007423252	0.0075886473	0.007741548	0.007879898	0.008000538	0.008102909	0.008183766	0.008242056	0.00827764	0.008287001	0.008270215	0.008227196	0.00815523	0.008055545	0.007927567	0.0077713467	0.007586498	0.007373955	0.007133927	0.0068673305	0.0065754503	0.006258283	0.0059183463	0.005556144	0.0051726103	0.0047695227	0.0043498054	0.003913231	0.0034626275
0.007443443	0.0068922304	0.0064527914	0.0061111115	0.005855359	0.005673941	0.0055577457	0.00549813	0.0054878145	0.0055200905	0.005588662	0.0056890287	0.0058150813	0.005961608	0.0061243325	0.0063005276	0.006484732	0.0066750534	0.0068655945	0.007055711	0.0072406866	0.0074176863	0.0075853653	0.0077400096	0.007879436	0.008001991	0.008104492	0.00818646	0.008245282	0.008280516	0.008289579	0.008271523	0.008226488	0.008153953	0.008052282	0.007920891	0.0077605583	0.0075711384	0.0073527656	0.007107172	0.006833028	0.0065326467	0.006207049	0.0058564916	0.00548283	0.0050875507	0.004670836	0.004237134	0.0037860721	0.0033184923
0.007408999	0.0068584047	0.006419152	0.0060780533	0.005822286	0.00564263	0.0055267736	0.0054686926	0.005459413	0.0054930486	0.005562719	0.005664341	0.0057914816	0.0059397593	0.006104883	0.0062822215	0.006468188	0.0066595934	0.0068530813	0.007044006	0.007231053	0.0074106567	0.007579677	0.007735923	0.0078772195	0.008000672	0.008104593	0.008187864	0.0082473345	0.0082824975	0.008291904	0.008273944	0.008228231	0.008153807	0.008049391	0.007916298	0.0077520236	0.007559065	0.007336162	0.007083535	0.006803412	0.006494954	0.006160818	0.0058001503	0.005415812	0.0050088987	0.004580155	0.004132159	0.0036660023	0.0031832606
0.0073685683	0.006817255	0.006379541	0.006039761	0.0057851374	0.0056051686	0.005491212	0.0054344833	0.005427383	0.0054616146	0.0055329837	0.0056359693	0.005764585	0.005914625	0.006081082	0.0062607676	0.006448839	0.006642308	0.006837297	0.007030852	0.0072194487	0.007400684	0.007571101	0.007729765	0.007872429	0.00799723	0.008103464	0.008187659	0.008248657	0.008284055	0.008293726	0.008276012	0.0082301125	0.008154087	0.008049179	0.007912345	0.0077465773	0.0075493194	0.0073223	0.0070641637	0.006777644	0.006462775	0.006119676	0.005750634	0.0053560846	0.0049377196	0.0044974014	0.004035689	0.0035550818	0.0030564368
0.007321954	0.0067722164	0.006335184	0.005996108	0.005743012	0.0055651255	0.00545159	0.005396016	0.0053899735	0.0054262094	0.005499251	0.0056037493	0.005734805	0.0058864877	0.006054513	0.0062358826	0.006426025	0.006621003	0.006818749	0.007014554	0.007205393	0.0073884353	0.0075612813	0.007721223	0.007866085	0.0079934485	0.008101262	0.008186314	0.008249354	0.008285355	0.008296065	0.00827888	0.008232154	0.008155916	0.008048873	0.007911403	0.007742889	0.007542588	0.007311117	0.0070490353	0.006755978	0.006434504	0.006084129	0.0057063513	0.005302485	0.0048733912	0.0044212826	0.0039474703	0.0034529865	0.0029400587
0.0072701983	0.006721247	0.0062851124	0.005948223	0.0056958087	0.005519718	0.0054083876	0.005353339	0.0053493567	0.005387023	0.005461935	0.0055680536	0.005700186	0.0058537014	0.006024521	0.006207302	0.006399989	0.006597936	0.006797105	0.0069946423	0.007188067	0.007373892	0.0075490586	0.0077114403	0.0078581385	0.00798741	0.008096665	0.008184295	0.008247469	0.008286845	0.008297741	0.008280989	0.008235376	0.008158747	0.00805046	0.007912356	0.007740833	0.0075379573	0.007303249	0.0070369244	0.0067398213	0.006411817	0.0060539246	0.0056687556	0.005255189	0.0048166774	0.004353121	0.0038666353	0.0033598393	0.0028322637
0.0072129928	0.006665457	0.0062311515	0.005895052	0.0056446195	0.0054696538	0.005359538	0.0053072423	0.005304139	0.0053441823	0.0054202713	0.005528461	0.005663298	0.005818095	0.005991634	0.006176967	0.006371502	0.0065706596	0.006772734	0.0069723614	0.007168047	0.0073566884	0.007533677	0.0076987743	0.007848036	0.007978875	0.008091267	0.008180492	0.008246355	0.008285977	0.008298323	0.008282799	0.008237619	0.008160792	0.008053198	0.007913724	0.0077409446	0.007535793	0.007298745	0.007028375	0.00672682	0.006393023	0.0060296096	0.0056357905	0.005214475	0.0047664903	0.0042922087	0.003794372	0.003274411	0.002733767
0.0071502216	0.006605141	0.0061721355	0.0058375224	0.0055886805	0.0054154545	0.0053074844	0.0052564405	0.0052547418	0.005297303	0.005375318	0.005485773	0.005621463	0.00578019	0.0059541427	0.0061423033	0.006338898	0.0065416954	0.0067452453	0.0069480836	0.007145848	0.00733627	0.007516645	0.007684078	0.007835653	0.007969778	0.008083239	0.008175969	0.008242827	0.008284729	0.008298807	0.008284304	0.008240093	0.008164462	0.008057047	0.007917121	0.0077438094	0.0075366087	0.0072963685	0.007022869	0.006717168	0.006378647	0.006009117	0.0056089014	0.0051799603	0.004722297	0.004239302	0.0037299767	0.0031980127	0.002643384
0.0070820116	0.006538227	0.006107837	0.0057752617	0.005528882	0.005357519	0.005250402	0.0052022226	0.005202148	0.0052463263	0.0053266324	0.005439587	0.0055776797	0.005737763	0.0059150457	0.0061048344	0.0063045546	0.0065092184	0.006715119	0.006920319	0.007121317	0.00731514	0.007497173	0.007666465	0.007821418	0.0079583675	0.008074626	0.008168142	0.008238368	0.008282743	0.008299451	0.0082855895	0.008242421	0.00816825	0.008060869	0.007920951	0.0077469535	0.007539917	0.007297296	0.0070208684	0.006712064	0.0063694045	0.0059940666	0.005588405	0.005151633	0.004685715	0.004193537	0.0036735386	0.0031303093	0.0025637113
0.0070095807	0.0064682215	0.0060389712	0.005709205	0.005464539	0.0052949116	0.005190272	0.0051430576	0.0051468797	0.0051925816	0.005275149	0.005389314	0.005530022	0.0056920387	0.005872015	0.006064534	0.006266132	0.0064731613	0.006682355	0.006890759	0.00709375	0.0072898567	0.0074756183	0.0076477304	0.007805556	0.007944636	0.0080642365	0.008159962	0.008232899	0.008279562	0.008297034	0.008286491	0.0082454905	0.008171927	0.008065961	0.007926356	0.007751163	0.007543545	0.007300183	0.007022362	0.006709516	0.006363727	0.005983826	0.0055723526	0.005128734	0.0046557337	0.0041546226	0.003625732	0.00307047	0.0024918802
0.0069310963	0.0063922405	0.0059662685	0.005637482	0.0053952746	0.005227819	0.0051264837	0.0050809532	0.005085893	0.0051346906	0.005220134	0.005336564	0.005479235	0.005643878	0.005826123	0.0060205758	0.006225001	0.0064352863	0.0066466853	0.006857503	0.0070638284	0.0072624944	0.0074512586	0.007626839	0.007786788	0.007928751	0.008050572	0.008150313	0.008225903	0.008274518	0.008294806	0.008286476	0.008247614	0.00817598	0.008070692	0.007931266	0.0077582076	0.007549241	0.0073054507	0.007025823	0.0067108497	0.0063616894	0.0059783235	0.005561538	0.005112	0.0046324544	0.0041227154	0.0035845824	0.003020376	0.0024297796
0.006848499	0.0063116625	0.005888108	0.005562369	0.005322274	0.0051568598	0.005057413	0.0050154403	0.005022783	0.00507392	0.00516133	0.0052803643	0.005425699	0.0055925846	0.0057774074	0.0059747547	0.0061814934	0.0063945167	0.006608825	0.006821949	0.007030666	0.0072322637	0.0074248426	0.007602688	0.0077664405	0.007911559	0.008036416	0.00813856	0.008217391	0.0082687065	0.008292738	0.008286431	0.008248933	0.0081793405	0.0080758855	0.0079388805	0.007765848	0.0075572655	0.007312458	0.00703194	0.0067158043	0.006363936	0.005976759	0.0055558346	0.0051018074	0.0046154372	0.0040977895	0.0035514347	0.0029773265	0.0023775324
0.0067612417	0.00622743	0.005806152	0.0054835603	0.005246088	0.00508333	0.004986156	0.004946314	0.0049559847	0.0050089844	0.0050988942	0.005220514	0.0053684525	0.005538456	0.0057253316	0.0059258975	0.006135255	0.006350521	0.0065678135	0.006783806	0.006995585	0.007200476	0.007395476	0.0075769573	0.007742863	0.007891897	0.008020196	0.00812586	0.008207545	0.0082617365	0.008288268	0.008285802	0.0082504265	0.0081833415	0.008082304	0.007945612	0.0077742375	0.0075658895	0.007322669	0.0070404634	0.0067230687	0.00636955	0.005979851	0.005554341	0.0050960183	0.0046044923	0.0040800124	0.0035262369	0.0029425696	0.002332028
0.006668251	0.0061378814	0.0057196207	0.0053998046	0.0051650032	0.0050053	0.0049106516	0.0048730858	0.0048853755	0.004941292	0.005033672	0.00515702	0.005308207	0.005480349	0.005669914	0.0058728904	0.0060855374	0.0063035972	0.0065240115	0.00674342	0.0069584884	0.0071656704	0.0073644407	0.007548671	0.0077180564	0.007870339	0.0080015585	0.008110486	0.00819565	0.008253016	0.008283425	0.0082831755	0.008251194	0.008186936	0.008087575	0.007953942	0.007783424	0.007577345	0.0073331892	0.0070524476	0.006734241	0.006378252	0.005986944	0.005558785	0.0050960444	0.004599061	0.004068874	0.0035078526	0.0029164143	0.0022972636
0.006570831	0.0060445704	0.0056299306	0.0053117983	0.005080756	0.004923094	0.0048317164	0.0047969595	0.004812319	0.0048703514	0.0049646273	0.0050917566	0.005245	0.0054195262	0.0056124255	0.005818285	0.0060327835	0.0062549636	0.0064775795	0.0066997744	0.0069185346	0.0071288496	0.007330358	0.007518135	0.007691711	0.007846963	0.007981699	0.008094177	0.0081819855	0.008243855	0.00827628	0.008279685	0.008250654	0.008189656	0.008093644	0.007961493	0.007793423	0.0075884946	0.0073464103	0.007065285	0.0067473985	0.006390985	0.0059971996	0.0055669397	0.005101513	0.004599098	0.004064277	0.0034968443	0.002898179	0.002269566
0.0064704753	0.005946975	0.0055351853	0.005221028	0.0049925297	0.0048385113	0.0047486685	0.004717473	0.004735019	0.0047957078	0.0048936643	0.0050232746	0.0051792935	0.0053565204	0.0055514723	0.005759638	0.0059786215	0.00620215	0.006428618	0.0066536292	0.006875314	0.007089786	0.007294245	0.0074859373	0.0076621585	0.007820848	0.007960059	0.008075524	0.008166809	0.008232083	0.008269273	0.008275844	0.008250147	0.0081918165	0.008099344	0.007969916	0.0078050196	0.0076016188	0.007360503	0.007080525	0.006762985	0.006406322	0.00601149	0.00557949	0.005110543	0.0046054386	0.004066132	0.0034928732	0.0028871857	0.0022517703
0.0063658357	0.00584488	0.005436916	0.0051259957	0.004900571	0.00474938	0.004663147	0.0046340004	0.0046543963	0.0047181807	0.0048189387	0.004950706	0.0051097237	0.0052904077	0.0054882057	0.005699832	0.0059204586	0.006148223	0.0063768476	0.0066062883	0.006830152	0.0070482977	0.0072561763	0.0074510723	0.0076306947	0.007793173	0.007935062	0.008055519	0.008150347	0.008220214	0.008260496	0.008270394	0.008248843	0.008193366	0.008104112	0.007978067	0.007815253	0.007614389	0.007375341	0.0070976987	0.006780535	0.006424021	0.0060292855	0.0055960603	0.005124457	0.004616741	0.004073411	0.003495071	0.0028837249	0.0022401772
0.0062559247	0.005738966	0.0053347275	0.0050278753	0.004804775	0.0046572573	0.004573904	0.004547853	0.0045714714	0.004638266	0.004741337	0.0048760474	0.005037356	0.005220771	0.0054220706	0.005636893	0.00586066	0.006090492	0.0063229688	0.006554596	0.0067829713	0.0070040673	0.0072146095	0.0074135624	0.0075975135	0.0077635646	0.007909495	0.008033399	0.008131824	0.008205239	0.008249965	0.00826424	0.008245442	0.008194614	0.008108303	0.0079864375	0.007826563	0.0076289997	0.0073918924	0.007115934	0.006800227	0.0064450987	0.0060505792	0.005616475	0.005143106	0.0046337023	0.004087016	0.0035045557	0.002887927	0.0022385828
0.0061417148	0.005629521	0.00522865	0.004925806	0.0047061853	0.004561998	0.004481733	0.0044587925	0.0044848025	0.0045539998	0.0046609715	0.004798107	0.004962653	0.0051490255	0.0053531677	0.0055704676	0.0057974197	0.0060310476	0.006267369	0.0065018386	0.006732546	0.00695714	0.0071720704	0.00737438	0.007561229	0.0077307858	0.007880945	0.008008756	0.008112181	0.008189224	0.008237917	0.008255709	0.008242432	0.008194566	0.008112568	0.007994037	0.007838324	0.00764345	0.0074094385	0.0071360394	0.006822154	0.00646884	0.006073918	0.005640041	0.005166471	0.0046544634	0.004105076	0.0035196058	0.0028984323	0.0022435673
0.0060241967	0.005516324	0.005119443	0.0048198625	0.0046039484	0.0044625923	0.0043866113	0.00436629	0.0043953806	0.0044682436	0.0045775585	0.0047183186	0.0048856623	0.005074598	0.005282022	0.0055024885	0.0057323426	0.0059685074	0.0062072985	0.006445989	0.0066799186	0.006908614	0.007126875	0.007332377	0.00752452	0.0076972507	0.007851191	0.007983148	0.008090682	0.008171637	0.008223902	0.008246526	0.008237429	0.008193921	0.008115556	0.008001149	0.007848907	0.007657584	0.007427912	0.0071571656	0.0068455003	0.0064935796	0.0061002336	0.0056674927	0.005193528	0.004680909	0.0041292384	0.0035413206	0.0029161535	0.0022563674
0.005902268	0.005399581	0.00500625	0.004710488	0.004498303	0.0043605566	0.004286878	0.0042707697	0.0043038875	0.0043791384	0.004490923	0.0046355277	0.004805688	0.00499757	0.0052079074	0.005431298	0.0056647547	0.0059039146	0.006146364	0.0063881204	0.0066259317	0.0068565346	0.007078942	0.0072889067	0.007484164	0.0076611824	0.007818822	0.00795522	0.008066487	0.008152518	0.008209184	0.008236393	0.008231096	0.008192163	0.00811924	0.008008264	0.007859502	0.007672325	0.0074455366	0.007178288	0.0068701543	0.006520126	0.0061290152	0.0056970194	0.0052241758	0.004711706	0.00415843	0.0035676956	0.0029402487	0.0022765808
0.0057770163	0.005278133	0.0048900396	0.004597921	0.0043905117	0.004255984	0.0041862726	0.0041727237	0.0042090975	0.004287068	0.004402835	0.0045499466	0.0047228932	0.004918169	0.005131725	0.00535807	0.005594332	0.0058367588	0.0060828365	0.0063273646	0.0065688044	0.006803822	0.0070296787	0.0072429143	0.007441543	0.007622987	0.007785253	0.007925287	0.008041266	0.008131091	0.008192528	0.008223742	0.008223563	0.008190021	0.008120224	0.0080141835	0.007870533	0.007687293	0.007464178	0.0072011165	0.006895613	0.006548669	0.0061598197	0.005729921	0.0052576773	0.004745204	0.0041920654	0.0036003962	0.0029703975	0.0023036078
0.0056481957	0.0051543824	0.0047702603	0.0044823624	0.004278619	0.0041481256	0.0040815584	0.0040718913	0.0041108876	0.0041925535	0.0043116994	0.004461758	0.004637819	0.0048365593	0.0050529167	0.0052826665	0.0055214614	0.0057676956	0.006016627	0.0062645487	0.0065097883	0.0067478456	0.0069779903	0.0071949735	0.00739735	0.0075830705	0.00774936	0.007893402	0.008013677	0.008107793	0.008174811	0.008211143	0.008215178	0.0081855245	0.008121371	0.008020051	0.007880982	0.0077021345	0.0074838586	0.007223673	0.0069226474	0.0065788776	0.0061931275	0.005765088	0.005294718	0.0047833994	0.00423022	0.00363807	0.0030065663	0.0023366734
0.0055161156	0.005026456	0.0046474226	0.004364103	0.004163172	0.004036907	0.003975004	0.0039676763	0.004010439	0.0040956177	0.0042174235	0.004370898	0.004550554	0.0047521926	0.0049709156	0.00520413	0.005446952	0.005696196	0.005948141	0.006200619	0.0064482875	0.006690383	0.0069237985	0.0071452186	0.007350929	0.007540673	0.0077112913	0.007859815	0.00798443	0.008083507	0.008154508	0.00819524	0.008204531	0.00818035	0.008120671	0.008024365	0.007889561	0.007717062	0.007502958	0.007247057	0.0069501176	0.006610457	0.0062280335	0.0058029406	0.005335234	0.004824832	0.004273027	0.003680259	0.0030477569	0.0023769513
0.0053801946	0.004896626	0.004521478	0.0042422414	0.004045747	0.0039229803	0.0038646609	0.0038620047	0.0039074793	0.00399654	0.004121091	0.0042778812	0.004460618	0.004665278	0.004888002	0.0051245727	0.0053708144	0.005622167	0.0058778003	0.0061327517	0.006385274	0.0066312104	0.006867666	0.007092301	0.0073025487	0.0074964203	0.0076710656	0.007824589	0.007953405	0.008057114	0.008133229	0.008179124	0.008192588	0.008173492	0.008118793	0.008027669	0.007898632	0.007730674	0.007521443	0.0072714947	0.006978661	0.006643094	0.0062638484	0.005842231	0.00537768	0.004869286	0.0043190904	0.003727395	0.0030950457	0.0024230331
0.005241636	0.0047622547	0.0043923743	0.0041175485	0.0039260536	0.0038065165	0.0037517399	0.0037525333	0.0038020909	0.0038946122	0.0040225685	0.004183084	0.004368633	0.004576061	0.0048025213	0.0050410703	0.005290743	0.0055468306	0.005805373	0.0060639717	0.006319288	0.0065683797	0.0068097785	0.0070383064	0.007251758	0.0074503087	0.007629767	0.007787004	0.007920086	0.008029196	0.008109201	0.008160088	0.008178912	0.008165788	0.008116361	0.008030951	0.007906899	0.0077438094	0.0075402223	0.007294476	0.007007517	0.0066761635	0.0063011833	0.0058839507	0.005422283	0.004917059	0.004369244	0.0037783869	0.0031471178	0.0024749637
0.005098574	0.0046254992	0.0042603686	0.0039902665	0.0038027354	0.0036882572	0.003636621	0.0036409348	0.0036939718	0.0037895292	0.0039214343	0.004084632	0.004274007	0.004485626	0.00471431	0.004956562	0.0052095577	0.0054679364	0.005730916	0.0059926733	0.0062522627	0.0065046586	0.0067484453	0.006981734	0.0071999654	0.007401984	0.007585246	0.0077469572	0.007885475	0.007998612	0.008084476	0.008140169	0.008164879	0.008155983	0.008112632	0.008032046	0.0079137795	0.007756233	0.0075581707	0.0073180497	0.007036384	0.0067102164	0.0063405745	0.0059266314	0.005469043	0.004967097	0.0044220462	0.0038338602	0.003203474	0.0025319234
0.0049538054	0.004484985	0.0041253157	0.0038599558	0.0036765821	0.003566634	0.0035196282	0.0035269372	0.0035839565	0.0036830641	0.0038184263	0.0039839894	0.004177414	0.0043914877	0.004624281	0.004870277	0.0051263086	0.00538826	0.005654335	0.005919464	0.006182529	0.006438587	0.006686397	0.006923139	0.007145837	0.00735173	0.0075392686	0.007705506	0.00784884	0.007966116	0.008056976	0.008118741	0.008148331	0.008145049	0.008106478	0.008032665	0.007920131	0.007768072	0.007576082	0.007341437	0.0070646815	0.0067439713	0.0063798986	0.0059709437	0.005518079	0.005019784	0.004477918	0.0038922802	0.0032641552	0.0025941022
0.0048052296	0.004343003	0.0039879642	0.0037269667	0.003548786	0.0034420714	0.0033989176	0.0034112632	0.0034720749	0.0035745725	0.0037131235	0.0038829297	0.0040788203	0.0042963997	0.004531771	0.0047810264	0.005040087	0.0053065084	0.0055747293	0.005845301	0.006110642	0.006370973	0.0066223964	0.0068626665	0.007089868	0.00729974	0.0074920096	0.007662341	0.007810682	0.007932909	0.008028522	0.008094512	0.008130543	0.008132607	0.008100148	0.008031372	0.007924762	0.007779021	0.007592391	0.0073650554	0.007093765	0.0067785494	0.0064195767	0.006015461	0.005567383	0.0050742365	0.00453683	0.0039544255	0.003328599	0.0026611462
0.004654102	0.0041967854	0.0038481466	0.0035919026	0.0034181885	0.0033159107	0.0032766499	0.0032924488	0.0033577234	0.0034638643	0.0036052577	0.0037792586	0.0039781667	0.0041996725	0.0044381246	0.0046908967	0.0049527325	0.005222462	0.005495053	0.0057676584	0.0060368106	0.0063011684	0.0065560825	0.006800778	0.0070313774	0.007246319	0.007442072	0.0076172873	0.007770043	0.007897977	0.007998083	0.008069057	0.008110128	0.008118473	0.008091517	0.008028429	0.0079282075	0.0077887513	0.0076081753	0.007386677	0.0071212538	0.0068131797	0.0064604953	0.006062411	0.0056194626	0.0051308013	0.0045975	0.0040195286	0.003397636	0.0027318858
0.0045005716	0.0040495507	0.003704857	0.003454201	0.0032852292	0.003187362	0.0031525716	0.0031725354	0.0032398999	0.003349822	0.003495764	0.0036726072	0.0038758814	0.004100632	0.0043421946	0.004597921	0.004864387	0.0051364936	0.005412884	0.005688861	0.0059616305	0.006229393	0.0064888	0.0067366622	0.006971117	0.0071900524	0.007389955	0.007570695	0.007727854	0.007859923	0.00796552	0.0080426335	0.008088168	0.008102246	0.008081462	0.008024614	0.007930387	0.0077971593	0.0076238587	0.0074083246	0.0071489885	0.0068478696	0.0065002553	0.0061089396	0.0056712627	0.0051884614	0.0046604536	0.0040870085	0.0034691505	0.0028071776
0.0043435395	0.0038984045	0.003559351	0.003313858	0.0031497888	0.0030564144	0.0030258931	0.003049925	0.003122542	0.0032353178	0.0033844374	0.0035646558	0.0037710406	0.0039991103	0.0042444207	0.0045041777	0.004772842	0.0050489455	0.0053284727	0.0056070797	0.005884789	0.0061558858	0.006418802	0.0066710636	0.006909687	0.0071324743	0.007337149	0.007521324	0.0076832995	0.007820614	0.00793165	0.008013476	0.008065227	0.008084368	0.008070108	0.008019485	0.007931665	0.0078048073	0.0076370835	0.007428337	0.007176876	0.006880991	0.0065412074	0.0061558	0.0057245605	0.005247511	0.0047252737	0.004156314	0.0035432465	0.0028861836
0.004184041	0.00374569	0.0034128018	0.0031710789	0.003012281	0.0029238649	0.0028970279	0.0029252283	0.0030013137	0.003118232	0.0032714568	0.003455609	0.003663946	0.0038961247	0.0041448846	0.004407145	0.0046803094	0.0049599037	0.005242031	0.0055256076	0.0058055036	0.006080162	0.0063474886	0.006603554	0.0068454295	0.0070725605	0.007282246	0.0074710213	0.0076374225	0.007780116	0.007895414	0.007983007	0.008041229	0.008064579	0.008056894	0.008012265	0.007931009	0.007810805	0.0076501295	0.0074482523	0.007203307	0.006914772	0.006581936	0.0062027983	0.005778484	0.005307749	0.0047912113	0.004228711	0.0036208779	0.0029679127
0.004022803	0.0035900883	0.00326249	0.0030270778	0.0028724521	0.0027888864	0.0027661398	0.0027987808	0.002878487	0.002999466	0.003155794	0.003343515	0.0035568327	0.0037918426	0.004043501	0.004309643	0.0045862496	0.004868448	0.0051546916	0.0054415166	0.0057250895	0.0060035437	0.0062740557	0.0065338053	0.0067804568	0.00701217	0.0072252527	0.0074185915	0.0075895377	0.007736843	0.007857718	0.00795082	0.008013569	0.008044947	0.008042086	0.008003648	0.007929303	0.007815726	0.007661242	0.007466227	0.0072290935	0.0069475174	0.0066211894	0.006250143	0.005832568	0.0053687543	0.0048589446	0.004302349	0.003700152	0.003051594
0.003858637	0.0034321137	0.0031107366	0.0028808005	0.0027306788	0.0026516803	0.0026333667	0.0026705787	0.0027545393	0.002878718	0.0030393451	0.0032309033	0.0034474097	0.00368537	0.0039406754	0.0042100474	0.0044898614	0.004776269	0.005065389	0.005355552	0.005642429	0.0059249178	0.006199062	0.006463006	0.006713584	0.006948646	0.0071666725	0.0073648803	0.0075402074	0.0076927766	0.007818148	0.007916335	0.007985491	0.008021664	0.008025326	0.0079942085	0.007925477	0.007818062	0.007672172	0.007483959	0.0072533675	0.0069793463	0.0066607967	0.006296728	0.0058865324	0.0054300055	0.0049272366	0.0043778084	0.0037813783	0.0031395927
0.0036922134	0.0032719895	0.0029565766	0.002732329	0.0025873221	0.0025124177	0.0024994314	0.0025402568	0.002628304	0.0027564615	0.0029208846	0.00311533	0.0033351183	0.0035774745	0.0038367324	0.004109662	0.0043922476	0.0046814717	0.0049748607	0.0052684806	0.005559325	0.0058456585	0.0061223134	0.0063899904	0.006644774	0.0068838038	0.0071065165	0.0073083043	0.007489506	0.007646054	0.0077779666	0.00788125	0.007955521	0.007997148	0.008007079	0.007981561	0.007919606	0.00782026	0.0076805204	0.0075001568	0.0072774403	0.007010784	0.0066991523	0.0063427947	0.005940657	0.0054918155	0.0049961656	0.00445351	0.0038644038	0.00322875
0.0035241991	0.0031103082	0.002800364	0.0025816895	0.0024419576	0.0023715533	0.0023637414	0.0024081133	0.0025004558	0.0026327856	0.0028014071	0.002999127	0.0032227486	0.003468223	0.0037309602	0.0040071458	0.0042933226	0.004586514	0.004882589	0.005179759	0.005473677	0.0057634115	0.006045364	0.0063165203	0.006574549	0.0068183765	0.0070447847	0.0072511733	0.0074370056	0.0075984634	0.0077344924	0.007843129	0.007922888	0.007971831	0.007987298	0.0079687685	0.007913426	0.007820591	0.007687617	0.0075144097	0.0072991364	0.0070406087	0.006737672	0.006388787	0.005994551	0.005553432	0.005065769	0.0045306087	0.0039485805	0.003320396
0.0033535361	0.0029461645	0.0026424974	0.0024294108	0.0022951737	0.0022294149	0.0022258833	0.0022753403	0.0023708455	0.0025076978	0.0026790574	0.0028813854	0.0031086095	0.0033566952	0.003623873	0.0039030425	0.0041926354	0.0044887997	0.0047882237	0.005089272	0.0053877793	0.0056805126	0.0059658065	0.0062407963	0.0065031946	0.0067506284	0.006981466	0.0071921274	0.0073826313	0.00754885	0.0076899976	0.0078043006	0.007889941	0.0079442635	0.0079659745	0.007953621	0.007904656	0.007819105	0.0076938346	0.0075277686	0.007320825	0.0070693865	0.006774403	0.006433692	0.006047748	0.005614631	0.005135458	0.0046079867	0.004033819	0.0034132823
0.0031815134	0.0027804635	0.0024823174	0.0022743978	0.002145689	0.0020861663	0.0020860024	0.0021403618	0.0022405013	0.0023812056	0.002556771	0.002761986	0.002992805	0.003245283	0.0035145953	0.0037979	0.0040913485	0.0043905675	0.0046946257	0.004997343	0.0053000078	0.0055959523	0.00588502	0.0061637834	0.0064305402	0.006681718	0.006916687	0.0071323663	0.0073261335	0.0074980557	0.0076438673	0.0077635646	0.007854212	0.007915068	0.007942464	0.007936645	0.0078946315	0.007815778	0.0076979734	0.0075392537	0.0073398575	0.007097047	0.0068106726	0.0064782687	0.0061005056	0.005675841	0.0052045695	0.0046857297	0.004119288	0.0035068989
0.0030067153	0.0026125275	0.002321571	0.0021188855	0.0019954294	0.0019404441	0.0019453876	0.0020036474	0.0021079555	0.002252292	0.002431713	0.00264135	0.002876196	0.0031321459	0.0034050718	0.003691379	0.003988184	0.0042909086	0.004597362	0.0049050488	0.0052101873	0.005510889	0.0058024675	0.0060854815	0.006355975	0.0066114888	0.006850198	0.00706999	0.007268954	0.0074449107	0.0075966194	0.0077213086	0.007818114	0.007882789	0.00791733	0.007918231	0.007882725	0.0078109577	0.007700473	0.0075503252	0.0073582307	0.007123042	0.006844688	0.0065217353	0.0061521158	0.0057358705	0.005273238	0.0047639124	0.0042063557	0.0036017857
0.002830606	0.0024432614	0.0021586008	0.001961872	0.0018437319	0.0017936826	0.0018035658	0.0018663518	0.0019747354	0.0021233074	0.002305746	0.0025192723	0.0027581155	0.0030170418	0.0032941215	0.0035833716	0.0038829222	0.0041904487	0.004500538	0.004810728	0.0051195733	0.0054233633	0.005719647	0.006006263	0.006279789	0.0065396503	0.0067828186	0.0070065595	0.0072098747	0.0073916577	0.0075473413	0.0076772235	0.0077791624	0.007850818	0.007891186	0.0078979805	0.007869415	0.0078045838	0.0077015758	0.007558726	0.007374402	0.0071476363	0.006878324	0.0065631047	0.0062021725	0.0057955496	0.005342312	0.00484113	0.0042930283	0.0036971942
0.0026530325	0.0022725202	0.0019935854	0.0018025115	0.0016894825	0.001645226	0.0016597994	0.0017266944	0.0018398874	0.0019928664	0.0021792836	0.0023966022	0.0026389733	0.0029011443	0.0031814575	0.003474746	0.003778495	0.004088048	0.0044014677	0.0047158785	0.0050280467	0.005334981	0.0056349747	0.0059247203	0.0062028095	0.006465733	0.006713681	0.00694149	0.007149849	0.0073351413	0.007496126	0.0076319575	0.0077387355	0.007816225	0.0078626685	0.007875964	0.007854331	0.0077966414	0.0077003464	0.007564947	0.007389456	0.007170994	0.0069094896	0.0066035874	0.006252315	0.005854793	0.0054100975	0.004918866	0.0043792278	0.0037929825
0.0024730824	0.0021007322	0.0018273816	0.0016430318	0.0015351549	0.0014953502	0.0015147254	0.0015863776	0.0017038062	0.0018605888	0.002052255	0.0022723079	0.0025176331	0.0027844198	0.003068	0.0033650957	0.003671594	0.0039850585	0.0043022446	0.0046195835	0.004935257	0.0052460283	0.005549565	0.005842887	0.0061243214	0.0063920356	0.006643068	0.00687531	0.0070885383	0.0072782226	0.00744424	0.007584274	0.007696882	0.007779658	0.007832605	0.007852547	0.00783721	0.007785801	0.0076979734	0.0075704344	0.007402707	0.007192891	0.0069398284	0.0066429824	0.0063006766	0.0059123226	0.0054777525	0.00499532	0.0044657253	0.0038885474
0.0022923388	0.0019265041	0.0016600788	0.0014814399	0.0013794303	0.001344949	0.0013687685	0.0014458485	0.0015662983	0.0017278269	0.0019225739	0.0021475703	0.002396427	0.0026662834	0.0029531904	0.0032541603	0.0035640523	0.0038809367	0.0042015687	0.0045217536	0.0048406757	0.005155269	0.005462788	0.0057595037	0.0060448237	0.0063161477	0.0065716095	0.0068087466	0.0070247315	0.0072199665	0.0073908083	0.0075366125	0.007654596	0.0077434406	0.0078006983	0.007827159	0.007818669	0.007774271	0.0076935515	0.0075739697	0.007414181	0.0072127692	0.006968681	0.006680403	0.006347351	0.005968593	0.0055435263	0.005070515	0.0045512654	0.0039850064
0.0021097139	0.0017512739	0.0014910884	0.0013190694	0.0012223199	0.0011930726	0.0012218021	0.0013030395	0.0014283583	0.0015934706	0.0017927885	0.0020206608	0.0022741929	0.0025482029	0.0028382838	0.0031416528	0.0034553297	0.003775511	0.004099518	0.0044242702	0.0047460124	0.005064003	0.0053747594	0.005675826	0.005964525	0.006239947	0.006499104	0.006740194	0.0069610663	0.007160332	0.007335618	0.007486213	0.007609464	0.007704042	0.007768221	0.007799953	0.0077982396	0.0077611767	0.007688012	0.007575631	0.007423211	0.0072307624	0.0069954917	0.0067163743	0.0063934475	0.0060234666	0.0056088306	0.005145915	0.0046362877	0.0040800013
0.0019264482	0.0015748441	0.0013215095	0.0011548102	0.0010643676	0.001039695	0.0010743402	0.0011598207	0.0012897402	0.001459334	0.0016619824	0.0018944107	0.0021514036	0.0024283156	0.0027226098	0.003029462	0.0033466816	0.003669709	0.0039971545	0.004324224	0.0046508536	0.0049716905	0.0052856766	0.005590558	0.0058825165	0.006162163	0.0064252093	0.006670594	0.00689546	0.007099215	0.0072796084	0.007435251	0.007563077	0.007663414	0.0077332444	0.007771421	0.0077765137	0.0077466182	0.0076801516	0.0075753108	0.0074315704	0.007247351	0.007021025	0.0067502744	0.0064369515	0.006077159	0.0056711175	0.0052198656	0.004720565	0.004174255
0.0017419979	0.0013967343	0.0011506714	0.0009900071	0.00090505555	0.0008856319	0.00092525035	0.0010155663	0.0011498667	0.0013235435	0.0015295632	0.0017659739	0.0020266362	0.0023075119	0.0026056878	0.002915632	0.0032366514	0.0035627969	0.003893204	0.004225023	0.0045538805	0.0048786253	0.0051960833	0.0055034757	0.005800478	0.006082922	0.006350059	0.0065998994	0.0068290494	0.007037364	0.007223036	0.0073825344	0.007515859	0.007621452	0.0076970793	0.0077414773	0.007752903	0.007730026	0.007670384	0.007573746	0.0074376278	0.007262077	0.0070437007	0.006783299	0.006478723	0.0061290227	0.005733844	0.0052918606	0.0048033744	0.0042680055
0.0015559271	0.0012182482	0.0009791777	0.0008238256	0.00074502826	0.0007311702	0.0007755235	0.0008700639	0.0010087565	0.0011866577	0.0013978034	0.0016376153	0.0019019768	0.0021861494	0.0024875812	0.0028022304	0.003125362	0.0034554042	0.0037895963	0.0041247867	0.0044563822	0.004784595	0.005105406	0.0054173768	0.005716592	0.0060029514	0.00627451	0.0065273307	0.0067615807	0.006974153	0.007163003	0.0073276088	0.00746724	0.0075783655	0.00765907	0.0077092983	0.0077280365	0.007711198	0.007659346	0.0075702854	0.007441774	0.0072742477	0.0070656575	0.006814588	0.0065190718	0.0061796643	0.005794756	0.005363025	0.0048849843	0.0043603107
0.0013687946	0.001038637	0.00080606714	0.00065781176	0.000583753	0.00057576224	0.0006252229	0.0007237382	0.0008675754	0.0010497458	0.0012644418	0.0015090331	0.001776766	0.0020647123	0.0023698881	0.0026871897	0.0030146241	0.0033481084	0.003684681	0.0040231273	0.004358474	0.0046896115	0.005014591	0.005329702	0.005632963	0.00592307	0.0061979257	0.0064549968	0.006692741	0.006909307	0.0071036443	0.0072734244	0.0074175075	0.0075340457	0.007620141	0.0076768324	0.007700827	0.0076910034	0.00764649	0.0075643957	0.007444963	0.0072859377	0.007085219	0.006843306	0.006557755	0.0062276237	0.005853407	0.0054320246	0.0049649365	0.004451625
0.0011806525	0.0008581802	0.00063162297	0.0004901588	0.00042152405	0.00041921064	0.00047317147	0.00057793036	0.000726074	0.00091190636	0.0011310242	0.001378797	0.001650285	0.0019425377	0.00225069	0.0025716648	0.0029024705	0.003239505	0.0035799667	0.003920976	0.0042599663	0.004594248	0.0049231276	0.005241655	0.0055486634	0.005842019	0.00612041	0.0063811652	0.006623205	0.0068445243	0.0070427805	0.007217698	0.00736624	0.007487189	0.0075807646	0.0076424144	0.0076723807	0.007669352	0.007631477	0.007557519	0.00744576	0.0072949827	0.007103093	0.006869953	0.006594289	0.006274808	0.005910147	0.0054999664	0.0050437152	0.0045411102
0.0009917878	0.0006767884	0.00045740977	0.0003214553	0.00026006252	0.0002621077	0.00032171234	0.00043039024	0.00058289245	0.00077388063	0.0009967014	0.0012490898	0.0015242398	0.0018192381	0.0021312758	0.0024558306	0.0027895793	0.003130097	0.0034737736	0.0038185418	0.004160691	0.0044990145	0.0048301667	0.00515214	0.00546287	0.0057599843	0.0060417056	0.0063067004	0.006553028	0.006778579	0.006980885	0.007160727	0.0073138997	0.0074404813	0.0075383373	0.007606283	0.007642541	0.0076464005	0.007615801	0.00754847	0.007444702	0.007302027	0.0071194135	0.006895419	0.006628871	0.006319128	0.005965054	0.005565267	0.0051204525	0.004629232
0.0008023195	0.000494916	0.0002826117	0.0001529865	9.690225e-05	0.00010453537	0.00016928837	0.00028268993	0.0004396364	0.000635162	0.00086282566	0.0011175163	0.0013967752	0.0016959459	0.0020111464	0.0023396388	0.002676934	0.0030204132	0.0033679195	0.003715463	0.004061207	0.0044022985	0.004736986	0.005062159	0.005376935	0.005677402	0.005962856	0.006232079	0.0064816102	0.0067116916	0.00691827	0.0071014836	0.007259719	0.0073917136	0.0074952655	0.007569	0.0076118633	0.007621471	0.0075979866	0.007538367	0.007441681	0.0073080584	0.007133376	0.006917782	0.0066612735	0.006361749	0.006017804	0.0056290664	0.0051953755	0.004715856
0.00061198324	0.00031182542	0.000106398016	-1.648441e-05	-6.683543e-05	-5.2832067e-05	1.6443431e-05	0.0001345016	0.00029720739	0.00049580634	0.00072673336	0.0009867661	0.0012700148	0.0015725903	0.0018914491	0.002222918	0.002563525	0.0029114336	0.0032615066	0.003612034	0.0039611533	0.004305657	0.0046435855	0.0049724467	0.0052904077	0.0055940636	0.005883921	0.0061560683	0.0064095296	0.0066429414	0.00685459	0.007043034	0.007205844	0.0073423013	0.007451128	0.007530179	0.0075792596	0.007595446	0.0075784028	0.0075264685	0.007437259	0.0073109493	0.007145971	0.0069394074	0.0066926777	0.0064026304	0.0060684457	0.0056907646	0.0052684173	0.0047999695
0.00042156875	0.00012872368	-6.9744885e-05	-0.00018654764	-0.00023024529	-0.00021138415	-0.00013720244	-1.44168735e-05	0.000152722	0.0003563948	0.0005922355	0.0008549467	0.0011424273	0.0014484115	0.0017715096	0.0021057613	0.0024495833	0.0028005354	0.0031544566	0.003509052	0.0038601235	0.0042087026	0.0045495257	0.004881814	0.0052027293	0.0055105984	0.005803399	0.006079331	0.006336719	0.006574467	0.006789949	0.006982412	0.007150747	0.007291522	0.0074060857	0.007490687	0.0075452253	0.007567495	0.007558044	0.0075124986	0.007431198	0.007312499	0.007155616	0.0069590174	0.0067215823	0.006440956	0.006118171	0.0057507306	0.0053391345	0.0048830397
0.00022969767	-5.4337084e-05	-0.00024650618	-0.00035703182	-0.00039539114	-0.00037022308	-0.0002905354	-0.00016173348	8.352101e-06	0.0002163127	0.00045634806	0.00072381645	0.0010142326	0.0013250671	0.00165065	0.001988534	0.0023363903	0.0026894324	0.0030470751	0.0034042336	0.0037602112	0.004111357	0.004455693	0.004791368	0.005114842	0.0054267533	0.0057227127	0.0060025603	0.0062637515	0.0065053888	0.006725285	0.006921511	0.0070938356	0.0072408654	0.0073587	0.007450167	0.007510077	0.0075390935	0.0075349845	0.0074976757	0.007423565	0.007313192	0.007165253	0.00697631	0.00674814	0.006478168	0.0061646104	0.00580848	0.0054083057	0.004962735
3.851205e-05	-0.00023882091	-0.00042318925	-0.00052743405	-0.0005592182	-0.00052917004	-0.00044497848	-0.00031099096	-0.00013593584	7.6554716e-05	0.00032017007	0.0005915724	0.0008864254	0.0012000538	0.001530394	0.001871638	0.0022224113	0.002578985	0.0029398128	0.0033003949	0.0036592893	0.00401365	0.0043612607	0.004699733	0.0050276183	0.0053415783	0.0056418926	0.0059252083	0.0061902218	0.0064351633	0.0066592656	0.0068600737	0.0070369504	0.0071880408	0.007312447	0.00740787	0.0074736774	0.0075090304	0.007511303	0.0074804164	0.007414516	0.0073108748	0.0071707964	0.006992854	0.0067725778	0.0065121837	0.0062090047	0.0058639795	0.005474571	0.005040955
-0.00015385449	-0.00042326376	-0.00060111284	-0.0006980896	-0.00072481483	-0.0006887093	-0.0005982816	-0.00046018139	-0.00027959794	-6.335229e-05	0.00018431619	0.00046023726	0.00075825676	0.0010754876	0.0014092252	0.0017539933	0.002108533	0.0024691261	0.002831675	0.0031961016	0.003557831	0.003915444	0.004266709	0.004608318	0.004939828	0.0052572154	0.0055603646	0.0058471337	0.0061161704	0.006364815	0.0065929852	0.0067977495	0.0069791116	0.0071351156	0.0072641857	0.0073648356	0.007436674	0.007477388	0.00748647	0.007461764	0.007403113	0.007308252	0.0071764477	0.0070056506	0.0067960657	0.0065439157	0.006252244	0.005916979	0.005538814	0.005117301
-0.00034596026	-0.00060816854	-0.00077839196	-0.0008694753	-0.00088974833	-0.00084766	-0.00075196475	-0.0006097555	-0.00042473897	-0.00020342693	4.884973e-05	0.0003283508	0.00063063577	0.00095147267	0.0012882277	0.0016368888	0.001994621	0.0023580715	0.0027250983	0.00309195	0.003456708	0.0038176589	0.0041723363	0.0045168065	0.0048517957	0.0051724054	0.0054789297	0.0057691596	0.006041549	0.006294146	0.0065258667	0.006735541	0.006919872	0.007080812	0.0072146244	0.0073208697	0.0073980577	0.007444363	0.007460013	0.007442467	0.0073904768	0.0073032565	0.007179495	0.0070172213	0.006815821	0.0065750815	0.006292574	0.005968284	0.005601257	0.0051909126
-0.00053814054	-0.0007925257	-0.00095653534	-0.0010397285	-0.0010547414	-0.001007244	-0.0009065196	-0.00075861067	-0.0005689934	-0.00034329668	-8.689612e-05	0.00019650534	0.00050283596	0.00082722306	0.0011674501	0.0015197471	0.0018804744	0.0022481158	0.0026170984	0.0029883347	0.0033559427	0.003720209	0.0040769503	0.004425492	0.004762873	0.0050868317	0.00539691	0.005690925	0.0059667043	0.006222807	0.0064586774	0.0066721626	0.0068617426	0.0070261806	0.0071645267	0.007275615	0.007358264	0.007410839	0.0074325427	0.007421285	0.00737682	0.007296797	0.0071806125	0.0070274994	0.0068352893	0.006603513	0.006331004	0.0060175247	0.0056606755	0.0052614585
-0.00073150545	-0.0009772927	-0.0011329576	-0.0012103915	-0.0012194589	-0.0011667982	-0.0010607094	-0.0009069741	-0.0007131472	-0.00048305094	-0.00022242963	6.458163e-05	0.00037409738	0.0007027872	0.0010469891	0.0014024638	0.0017667823	0.0021368824	0.002510108	0.0028839074	0.0032549053	0.0036223978	0.003981594	0.004333712	0.00467404	0.005002022	0.005315516	0.0056121387	0.0058918484	0.006151665	0.006391272	0.0066077523	0.006801933	0.0069711655	0.007114116	0.0072306246	0.007318303	0.0073760673	0.0074034594	0.007398382	0.007360507	0.007288091	0.0071799643	0.007034749	0.0068516918	0.0066298693	0.0063670315	0.006062962	0.0057187304	0.005330801
-0.00092338026	-0.0011618435	-0.0013112575	-0.0013818145	-0.0013839155	-0.001325734	-0.0012139454	-0.0010560527	-0.000857383	-0.00062324107	-0.0003574267	-6.6533685e-05	0.0002474971	0.0005791746	0.00092661753	0.0012854785	0.0016534887	0.0020265393	0.002402749	0.0027800277	0.0031538792	0.0035237744	0.003888011	0.004242681	0.0045861937	0.004917033	0.005232699	0.005534619	0.0058163777	0.0060804784	0.0063233227	0.0065442733	0.0067417733	0.006915167	0.007062707	0.007183999	0.0072768703	0.0073405914	0.0073738396	0.007375475	0.00734403	0.007279545	0.0071779676	0.0070416927	0.00686723	0.00665427	0.0064015016	0.00610831	0.005773835	0.005397182
-0.0011158437	-0.0013461038	-0.0014885142	-0.001552932	-0.0015483797	-0.0014845356	-0.0013679191	-0.0012048334	-0.00100106	-0.0007626638	-0.0004932657	-0.00019760057	0.00011943653	0.0004561022	0.000806842	0.0011689365	0.001539953	0.0019169599	0.002296839	0.002675794	0.003054209	0.0034270696	0.0037935302	0.0041507743	0.004497934	0.0048323385	0.005151782	0.00545514	0.0057410784	0.006008543	0.0062550046	0.006479554	0.0066815615	0.0068597496	0.0070108958	0.007136874	0.0072352067	0.0073041804	0.0073427074	0.007351	0.007326007	0.007268224	0.0071750693	0.0070463344	0.0068811774	0.0066766925	0.006433964	0.006150976	0.005826164	0.005461246
-0.0013083518	-0.0015311763	-0.0016659349	-0.0017224252	-0.0017129108	-0.0016429722	-0.0015207157	-0.0013528243	-0.0011446401	-0.000901781	-0.00062793493	-0.00032814592	-7.431954e-06	0.00033293664	0.0006870553	0.0010528266	0.0014266819	0.0018072538	0.0021902286	0.0025731884	0.002953872	0.0033299103	0.0036986917	0.0040604286	0.004410345	0.0047475435	0.005070254	0.0053764917	0.0056660995	0.005936522	0.0061866716	0.0064151958	0.006620761	0.0068025477	0.006959621	0.007089652	0.007191941	0.0072664954	0.0073111467	0.0073245317	0.007306818	0.0072553046	0.007169962	0.0070489384	0.006891951	0.0066969134	0.0064637586	0.006189961	0.005876407	0.005523354
-0.0015004501	-0.0017149672	-0.0018420815	-0.0018935502	-0.001876846	-0.0018012896	-0.0016742498	-0.0015002936	-0.0012877882	-0.0010400936	-0.0007626265	-0.00045900792	-0.00013390556	0.00021003932	0.0005686246	0.000937365	0.001314953	0.0016980432	0.0020844936	0.0024698712	0.002853904	0.0032336675	0.0036057085	0.0039694607	0.004322082	0.0046622194	0.0049886853	0.0052980036	0.005591266	0.0058653206	0.0061181597	0.006350003	0.0065598004	0.0067460313	0.0069068037	0.0070409887	0.0071480423	0.0072282515	0.007278271	0.0072984174	0.0072859414	0.0072418526	0.0071634315	0.0070507713	0.006901473	0.0067160465	0.0064912215	0.006228	0.005925525	0.005582452
-0.0016918927	-0.0018989071	-0.002018869	-0.0020622835	-0.00204096	-0.0019594952	-0.001826331	-0.0016478971	-0.0014299825	-0.0011776984	-0.0008958429	-0.00058876723	-0.00025974214	8.7313354e-05	0.00044874474	0.00082188845	0.0012026019	0.0015896335	0.001978252	0.0023675822	0.0027543865	0.003137406	0.0035128556	0.0038785227	0.0042354874	0.0045784414	0.00490696	0.0052206106	0.0055163354	0.005793255	0.0060499497	0.0062862486	0.006498847	0.006689027	0.006853327	0.0069922395	0.007105291	0.007189501	0.007245276	0.0072707944	0.0072644204	0.0072270595	0.0071559437	0.007051125	0.006909054	0.006731849	0.0065174922	0.0062642135	0.005971484	0.0056393147
-0.0018832013	-0.0020825788	-0.002194278	-0.002232179	-0.0022034422	-0.0021164268	-0.0019777343	-0.0017952621	-0.0015732497	-0.0013159588	-0.001029551	-0.00071801245	-0.00038488582	-3.4473836e-05	0.00033106655	0.000706926	0.0010916963	0.0014810637	0.0018729679	0.0022655614	0.0026557632	0.0030412674	0.0034190975	0.0037890784	0.004148677	0.004493963	0.0048262626	0.0051422417	0.0054415576	0.005721856	0.0059822686	0.0062214136	0.006437961	0.006631296	0.006800469	0.0069438145	0.007060401	0.0071495473	0.007210944	0.007241726	0.0072422586	0.007210817	0.00714688	0.0070481673	0.006915532	0.006747227	0.0065410063	0.0062975697	0.0060151964	0.0056938976
-0.002074182	-0.0022653714	-0.002370499	-0.0024011433	-0.0023657903	-0.0022732392	-0.0021289513	-0.0019406825	-0.0017137825	-0.0014526322	-0.0011621043	-0.0008468628	-0.00050944835	-0.00015515462	0.00021332502	0.0005929582	0.0009809695	0.0013738535	0.0017686188	0.0021646656	0.0025577322	0.0029460192	0.0033274256	0.0036999434	0.0040611625	0.0044109337	0.0047456175	0.0050650313	0.005367171	0.005650323	0.005913697	0.006156508	0.006377008	0.006574098	0.006747078	0.006894134	0.0070160963	0.0071097277	0.0071759224	0.0072121136	0.0072187036	0.007194005	0.0071369037	0.0070456304	0.006920606	0.006760288	0.006563455	0.0063295774	0.006057244	0.0057455003
-0.0022645593	-0.0024469271	-0.002545163	-0.0025698766	-0.0025281534	-0.0024289563	-0.0022798106	-0.0020861402	-0.0018546134	-0.0015888736	-0.001294367	-0.0009747222	-0.0006334707	-0.0002755411	9.6559525e-05	0.00047957525	0.0008707866	0.001266975	0.001665771	0.0020640641	0.0024596788	0.0028515458	0.0032352917	0.0036108792	0.0039756075	0.0043274797	0.004665673	0.0049882717	0.005293019	0.0055802315	0.0058461726	0.0060915574	0.006315794	0.0065162666	0.006693341	0.006844897	0.006970577	0.0070693195	0.007140748	0.007182032	0.0071947575	0.0071755946	0.007124778	0.0070418343	0.0069243237	0.006771628	0.006583538	0.0063584186	0.0060969107	0.005795788
-0.0024536252	-0.0026281625	-0.0027198792	-0.0027366653	-0.002689369	-0.0025847107	-0.0024298504	-0.0022317767	-0.0019951835	-0.0017244145	-0.001425378	-0.0011010766	-0.00075700134	-0.00039453804	-1.938641e-05	0.0003675036	0.00076112524	0.001160901	0.0015627481	0.0019645244	0.0023635477	0.0027574487	0.0031444803	0.003522791	0.0038902052	0.0042453445	0.004586056	0.004910808	0.005219411	0.005508978	0.0057786442	0.0060277693	0.0062551983	0.006459482	0.006640792	0.0067956373	0.0069260336	0.0070291124	0.0071043	0.0071516447	0.0071697906	0.007156931	0.0071126074	0.007036131	0.006925773	0.0067817643	0.0066017844	0.0063860863	0.0061339363	0.005843401
-0.002642423	-0.002809383	-0.0028930902	-0.0029035136	-0.0028496906	-0.0027393624	-0.0025785416	-0.0023755804	-0.0021341369	-0.0018585771	-0.0015561581	-0.0012278333	-0.0008793175	-0.0005130619	-0.00013422966	0.00025573	0.0006531961	0.0010562912	0.001460284	0.0018652678	0.0022671558	0.0026634634	0.003054481	0.0034351535	0.0038053207	0.004163429	0.0045076087	0.0048351996	0.005146656	0.0054387413	0.0057114027	0.005964875	0.0061946698	0.006402649	0.006586157	0.00674605	0.0068801455	0.006987512	0.007067688	0.0071204007	0.007144075	0.00713706	0.007099081	0.00702893	0.0069263913	0.006790243	0.006618727	0.006412022	0.0061687864	0.0058887005
-0.0028302595	-0.0029893368	-0.0030655637	-0.0030690432	-0.003009133	-0.0028928146	-0.0027270988	-0.0025185794	-0.002272524	-0.0019928366	-0.0016847402	-0.0013533086	-0.0010004342	-0.0006317273	-0.0002486743	0.0001443848	0.0005458556	0.00095082074	0.0013588741	0.001766894	0.0021714717	0.002571322	0.002964221	0.003348913	0.0037217587	0.0040830187	0.004429482	0.004760362	0.005074039	0.005369436	0.0056456737	0.005900923	0.006134033	0.006345965	0.0065338127	0.00669669	0.0068348013	0.0069468245	0.0070320666	0.007088747	0.007117331	0.0071166344	0.007085029	0.007021744	0.0069261007	0.006797526	0.0066336207	0.006436281	0.006202448	0.005931884
-0.0030174628	-0.0031680316	-0.003237553	-0.0032337308	-0.0031674504	-0.0030455962	-0.0028748587	-0.0026601702	-0.0024096891	-0.0021254197	-0.0018140748	-0.001477398	-0.0011204556	-0.000747785	-0.00036159158	3.52785e-05	0.00043918192	0.00084797665	0.0012589768	0.0016692504	0.0020775683	0.0024802051	0.0028761625	0.0032627843	0.003638897	0.004001934	0.004351571	0.0046851113	0.0050018057	0.005300373	0.0055797063	0.005838018	0.0060747378	0.0062892735	0.0064807124	0.0066479035	0.0067897327	0.006905716	0.006995376	0.0070577934	0.007090904	0.0070946477	0.0070696026	0.0070129745	0.0069251284	0.006802812	0.0066482723	0.0064582005	0.00623418	0.0059729666
-0.003204167	-0.0033460855	-0.0034077018	-0.0033975765	-0.0033250079	-0.003197208	-0.0030206293	-0.002802007	-0.0025460497	-0.002256848	-0.0019406825	-0.0016007498	-0.001240477	-0.00086429715	-0.00047415867	-7.336587e-05	0.000333976	0.0007464215	0.0011597462	0.0015735477	0.0019845925	0.0023900494	0.0027884059	0.0031777397	0.0035568178	0.003923077	0.004274737	0.004611496	0.0049309693	0.0052327327	0.0055140257	0.005776152	0.0060160197	0.006233312	0.0064282566	0.0065989085	0.0067446753	0.0068640225	0.0069580637	0.007024657	0.007064339	0.0070739053	0.0070536695	0.007003609	0.0069225803	0.0068080314	0.0066606775	0.0064788572	0.006263476	0.00601222
-0.0033887997	-0.0035234988	-0.003577225	-0.0035602823	-0.0034812689	-0.003347285	-0.0031655133	-0.002941765	-0.002680868	-0.0023877397	-0.002066888	-0.001722835	-0.0013591871	-0.0009780377	-0.0005844906	-0.00018140301	0.00022897124	0.000644695	0.0010621287	0.0014786534	0.0018920191	0.0023001246	0.0027017035	0.0030940287	0.003475774	0.0038450696	0.0041994527	0.0045390055	0.004860699	0.0051651075	0.005449701	0.0057144724	0.005957864	0.006178133	0.0063755773	0.00654988	0.006699249	0.0068235323	0.0069211014	0.0069925487	0.007036168	0.007051654	0.0070375204	0.0069932193	0.006918296	0.0068111904	0.006672621	0.0064986832	0.006291073	0.00604916
-0.0035727248	-0.0036997348	-0.003746286	-0.0037221387	-0.0036365986	-0.0034968555	-0.003309615	-0.003080301	-0.0028145239	-0.0025167763	-0.002192095	-0.0018433556	-0.00147558	-0.001091674	-0.0006949678	-0.0002875924	0.00012615323	0.0005454421	0.0009648837	0.0013839565	0.0018007383	0.002212558	0.002616629	0.0030118152	0.0033958443	0.0037674345	0.0041246265	0.0044661053	0.0047909953	0.005097959	0.0053857565	0.0056529716	0.005898658	0.0061231703	0.0063237846	0.006501373	0.006654095	0.006782137	0.0068844333	0.0069599077	0.0070090815	0.007028993	0.0070200674	0.0069825165	0.0069138743	0.006813068	0.006681502	0.006516572	0.006317433	0.0060847215
-0.0037553534	-0.0038741454	-0.003913276	-0.0038822666	-0.0037909746	-0.003644824	-0.0034519583	-0.003218539	-0.0029475763	-0.0026451424	-0.002315551	-0.0019631088	-0.0015916824	-0.001203604	-0.0008030832	-0.00039274618	2.4408102e-05	0.00044588745	0.00086956844	0.0012917332	0.0017117709	0.0021255128	0.0025319122	0.0029301308	0.0033169985	0.003691148	0.004051339	0.0043956153	0.0047231577	0.005032804	0.005323101	0.005592525	0.005841613	0.0060687475	0.006272789	0.006453365	0.006610278	0.006741248	0.006847501	0.0069277883	0.0069807135	0.0070059076	0.007002499	0.0069700293	0.0069083273	0.0068149716	0.0066902637	0.0065331385	0.006342519	0.0061178207
-0.0039372444	-0.004047498	-0.004079096	-0.004041344	-0.0039432347	-0.0037918687	-0.0035936385	-0.0033541992	-0.003078647	-0.0027720109	-0.0024387091	-0.0020817742	-0.0017058775	-0.0013149604	-0.0009102896	-0.00049619377	-7.604435e-05	0.00034818426	0.00077507645	0.0012001544	0.0016227029	0.0020393692	0.0024492107	0.0028498322	0.0032393485	0.0036160424	0.0039787143	0.004326161	0.004655957	0.004968211	0.005261533	0.005533505	0.005785458	0.006015368	0.0062224977	0.006405797	0.006565556	0.0067005977	0.0068111196	0.0068948194	0.006952226	0.0069831014	0.0069851205	0.006958049	0.0069017783	0.0068152286	0.006696705	0.0065475963	0.006365642	0.006150577
-0.004117094	-0.0042195767	-0.00424321	-0.0041994154	-0.004095152	-0.0039373487	-0.0037332326	-0.003488548	-0.0032088086	-0.0028967187	-0.0025596693	-0.002199158	-0.0018192977	-0.001424484	-0.0010161549	-0.0005989224	-0.00017491356	0.00025302544	0.0006815158	0.0011105761	0.0015356094	0.001954835	0.0023682825	0.002771102	0.0031626672	0.0035424903	0.003907535	0.004256841	0.0045898966	0.0049043633	0.0051997714	0.005475294	0.005729247	0.0059619807	0.0061723925	0.0063599125	0.006522551	0.0066614747	0.006775342	0.0068630613	0.0069244206	0.0069592856	0.006966673	0.0069457404	0.006895218	0.0068149567	0.006703634	0.006561499	0.006387897	0.006180726
-0.0042952895	-0.0043902323	-0.004407048	-0.0043560937	-0.0042447224	-0.004081346	-0.003872253	-0.003621839	-0.0033378452	-0.0030212775	-0.0026789457	-0.0023147613	-0.0019312352	-0.0015317053	-0.001121074	-0.0007003844	-0.00027323887	0.00015831739	0.00059062615	0.0010217428	0.0014491379	0.0018719919	0.002287116	0.002692543	0.00308761	0.0034691729	0.0038372315	0.004189577	0.0045251474	0.004842486	0.0051397905	0.0054179467	0.005674947	0.0059104376	0.0061231144	0.006313484	0.00647939	0.006622568	0.006739404	0.0068306066	0.006897349	0.0069361627	0.006948117	0.006932065	0.0068880767	0.0068141	0.006709855	0.0065743327	0.006408047	0.006210193
-0.0044725537	-0.0045595393	-0.0045686513	-0.0045102015	-0.0043931305	-0.004224159	-0.004008934	-0.0037536472	-0.0034639165	-0.0031437352	-0.0027971566	-0.0024282262	-0.0020410866	-0.0016383007	-0.0012232512	-0.000800021	-0.00036949292	6.472692e-05	0.0004997924	0.00093451515	0.0013653524	0.0017903484	0.002207987	0.0026167035	0.0030138977	0.0033985302	0.003768403	0.004122719	0.0044609644	0.0047807284	0.005081512	0.005361315	0.0056212433	0.0058595166	0.006075453	0.0062678084	0.0064372756	0.006582964	0.0067034885	0.0067996643	0.006868452	0.0069130845	0.0069295764	0.0069188885	0.006879844	0.0068120025	0.006714415	0.0065864585	0.0064276084	0.006236963
-0.004649222	-0.004726723	-0.0047280043	-0.0046640188	-0.0045400634	-0.004365176	-0.004144348	-0.0038846582	-0.003589414	-0.003263943	-0.0029137656	-0.0025409758	-0.0021495745	-0.0017430335	-0.0013246536	-0.00089766085	-0.00046421215	-2.7071685e-05	0.00041149557	0.00084871426	0.001282163	0.0017103106	0.0021305904	0.0025416277	0.0029414631	0.003328748	0.0037010051	0.0040582158	0.004398763	0.0047206767	0.005023647	0.0053069033	0.005569864	0.005809419	0.006028179	0.006223701	0.0063961037	0.0065446794	0.0066688694	0.00676807	0.006842274	0.006889615	0.0069112815	0.0069045722	0.006871529	0.0068097934	0.0067183636	0.0065975487	0.006446246	0.0062633418
-0.004823439	-0.004892871	-0.0048870966	-0.0048153177	-0.004685782	-0.00450439	-0.0042786673	-0.004012786	-0.0037133023	-0.0033835843	-0.0030291378	-0.0026520193	-0.002256535	-0.0018462837	-0.0014241263	-0.0009934306	-0.0005569607	-0.000116072595	0.00032489002	0.0007647723	0.0012013353	0.0016322918	0.0020549223	0.00246856	0.0028704666	0.0032606125	0.0036361702	0.0039948486	0.004337184	0.0046619996	0.0049674436	0.0052531883	0.00551733	0.0057607815	0.0059818216	0.0061802976	0.006355323	0.0065065995	0.006633941	0.006736826	0.0068150572	0.006866887	0.0068931915	0.006891124	0.0068629645	0.0068067797	0.0067216903	0.0066068955	0.006463278	0.00628807
-0.004994862	-0.0050570443	-0.0050441623	-0.004965782	-0.0048295185	-0.004642673	-0.0044108853	-0.004140377	-0.0038354397	-0.003500402	-0.0031417608	-0.0027605146	-0.002361089	-0.0019477904	-0.0015220791	-0.0010879487	-0.00064846873	-0.00020473078	0.00023933873	0.00068262964	0.0011213683	0.0015547462	0.0019805245	0.0023961961	0.0028021038	0.0031937696	0.0035712905	0.0039331727	0.0042783096	0.0046048947	0.0049123317	0.005200062	0.0054671206	0.0057137385	0.0059367567	0.0061380155	0.006315712	0.006470736	0.006601006	0.006706845	0.006788142	0.0068443045	0.006874375	0.0068775006	0.006853964	0.00680412	0.0067245625	0.006616924	0.0064792745	0.0063116737
-0.0051659197	-0.0052194446	-0.005198851	-0.0051138327	-0.0049711764	-0.00477802	-0.004540749	-0.0042650774	-0.0039556846	-0.0036167353	-0.0032534301	-0.0028680936	-0.002464801	-0.0020474643	-0.0016185641	-0.0011805147	-0.0007374957	-0.00029098243	0.00015614554	0.0006016977	0.0010433123	0.0014796034	0.0019086227	0.002326768	0.0027341992	0.0031287298	0.0035082214	0.0038725697	0.0042198934	0.0045496374	0.00485966	0.0051492676	0.005418893	0.0056666285	0.005893234	0.006096173	0.006277263	0.0064339265	0.006567493	0.0066773407	0.0067626573	0.0068221465	0.0068561994	0.0068646036	0.0068454184	0.0068004318	0.0067275316	0.0066252723	0.006494999	0.0063347556
-0.0053347945	-0.005380027	-0.00535284	-0.005259484	-0.005110793	-0.0049116984	-0.004669301	-0.004388571	-0.004074104	-0.003731072	-0.003362976	-0.0029738247	-0.0025666207	-0.002144836	-0.0017132759	-0.001271829	-0.00082553923	-0.0003755875	7.4476004e-05	0.0005225651	0.0009672232	0.00140699	0.0018373318	0.0022584125	0.0026681125	0.0030658357	0.0034478046	0.0038140938	0.0041639097	0.004494399	0.0048076063	0.0050993003	0.005371295	0.005621519	0.005850088	0.0060564615	0.0062394775	0.0063994303	0.0065362863	0.0066490285	0.0067362264	0.0068002306	0.0068385117	0.0068508536	0.0068370663	0.0067968667	0.0067296177	0.006633397	0.006509561	0.0063570812
-0.005501732	-0.00553865	-0.0055040717	-0.0054049566	-0.0052494034	-0.0050444603	-0.0047964603	-0.004510097	-0.0041908026	-0.0038431063	-0.0034702718	-0.0030766204	-0.0026665553	-0.002240926	-0.0018053651	-0.0013616607	-0.00091109425	-0.00045885518	-6.2398612e-06	0.00044572726	0.00089343265	0.0013346858	0.0017679296	0.0021917894	0.0026047565	0.0030034445	0.0033880286	0.003756836	0.0041084103	0.0044425577	0.004756402	0.0050515607	0.0053253435	0.0055777878	0.005808845	0.006017294	0.00620329	0.00636597	0.006505739	0.006620668	0.00671209	0.0067792535	0.0068206415	0.0068378597	0.006828375	0.0067926385	0.006731149	0.0066412576	0.006523248	0.0063778944
-0.0056666136	-0.005696319	-0.005653262	-0.0055467784	-0.005385466	-0.005174786	-0.0049209297	-0.0046294406	-0.0043053776	-0.0039528906	-0.003575921	-0.0031788722	-0.002763614	-0.0023356006	-0.0018961728	-0.0014480278	-0.0009951964	-0.0005397871	-8.4124506e-05	0.00037053227	0.0008210018	0.001265116	0.0017012544	0.0021270774	0.0025416054	0.0029434487	0.0033303797	0.003701847	0.004055485	0.0043912865	0.004707847	0.005004097	0.0052813105	0.005535491	0.0057687983	0.0059800223	0.006167896	0.0063321963	0.0064752437	0.006593138	0.0066886283	0.0067586675	0.0068043806	0.0068251602	0.0068203174	0.0067899376	0.0067327954	0.0066493414	0.006537348	0.0063979067
-0.005829349	-0.0058507994	-0.0058004707	-0.0056873336	-0.005519457	-0.0053027123	-0.005043596	-0.004747458	-0.004417792	-0.004061468	-0.0036793053	-0.0032780468	-0.0028595328	-0.0024274513	-0.0019842982	-0.0015333071	-0.0010778308	-0.0006188527	-0.00015947968	0.0002974011	0.0007498227	0.0011969805	0.0016359985	0.0020644255	0.002481643	0.0028854571	0.0032744408	0.0036474988	0.004004158	0.004342437	0.0046604574	0.0049602054	0.0052379034	0.0054944567	0.0057306737	0.0059432723	0.0061340258	0.006301556	0.0064460337	0.006567616	0.0066650957	0.0067389756	0.0067881458	0.0068131685	0.0068118908	0.006786216	0.0067343824	0.0066559575	0.0065501444	0.0064170137
-0.005990356	-0.0060036853	-0.005945757	-0.005826108	-0.005651675	-0.00542856	-0.0051635206	-0.0048626587	-0.0045287535	-0.0041669235	-0.0037812442	-0.0033759475	-0.0029536858	-0.0025172979	-0.0020716637	-0.0016165897	-0.0011578202	-0.000695847	-0.00023389235	0.00022713467	0.00068176165	0.0011315867	0.0015726388	0.0020041168	0.0024231598	0.0028292388	0.0032200739	0.003596194	0.0039546266	0.0042947195	0.0046157427	0.004916534	0.005196534	0.005455639	0.0056930482	0.005908519	0.006101627	0.0062716044	0.0064186305	0.006542608	0.0066428334	0.0067197867	0.0067725442	0.0068010017	0.0068041943	0.0067829564	0.006735295	0.0066626854	0.006562967	0.006436523
-0.0061492175	-0.0061538666	-0.006089002	-0.005962737	-0.0057821274	-0.0055535138	-0.0052832365	-0.004975997	-0.004637271	-0.0042717904	-0.0038809627	-0.0034705028	-0.0030450001	-0.00260555	-0.0021553636	-0.0016979277	-0.0012356043	-0.0007708967	-0.00030496344	0.00015751272	0.00061578676	0.0010673366	0.0015112497	0.0019443296	0.0023663305	0.002775386	0.003169205	0.0035460852	0.0039069057	0.0042490624	0.004571911	0.0048752353	0.005157437	0.005418241	0.0056578927	0.005875647	0.006070122	0.006242387	0.0063921846	0.0065186694	0.006622091	0.006702151	0.0067576095	0.0067895167	0.006797176	0.006780099	0.0067373402	0.006669093	0.006576013	0.0064549707
-0.006305754	-0.0063030496	-0.0062307417	-0.0060971975	-0.0059095696	-0.0056748986	-0.0053995177	-0.005086459	-0.0047432855	-0.0043725446	-0.0039783865	-0.0035649836	-0.0031343102	-0.0026914775	-0.002237834	-0.0017765537	-0.0013108328	-0.00084263086	-0.0003757067	9.040162e-05	0.00055109337	0.0010058656	0.0014519207	0.001888182	0.0023116022	0.0027227588	0.003118638	0.0034986474	0.0038612485	0.0042051636	0.0045301244	0.0048349984	0.0051191673	0.0053824857	0.005623892	0.0058442242	0.0060406886	0.00621501	0.0063674897	0.006495878	0.0066020302	0.0066841915	0.006744165	0.0067795813	0.0067904256	0.006777223	0.006739281	0.006675955	0.006587591	0.006472178
-0.0064601377	-0.0064496025	-0.0063694343	-0.0062287375	-0.00603503	-0.0057944804	-0.005513072	-0.0051962063	-0.004847437	-0.0044716597	-0.0040730312	-0.0036556125	-0.0032219514	-0.0027744472	-0.0023174584	-0.001853466	-0.0013847798	-0.00091362	-0.0004428923	2.5629997e-05	0.0004890412	0.0009466633	0.0013952181	0.0018332079	0.002259586	0.0026722476	0.003070809	0.0034526065	0.0038172677	0.004163433	0.0044899955	0.0047975965	0.005083278	0.005348537	0.005592406	0.0058136657	0.0060128085	0.006189078	0.0063434206	0.0064744167	0.0065828413	0.006668452	0.006730631	0.0067694783	0.0067844316	0.0067752376	0.006741751	0.006683048	0.00659984	0.0064902604
-0.006611556	-0.0065936297	-0.0065058246	-0.006358415	-0.0061585233	-0.0059117973	-0.0056251436	-0.0053028837	-0.004949473	-0.0045693144	-0.0041657835	-0.0037444234	-0.003306374	-0.0028561652	-0.0023957118	-0.0019282699	-0.001455456	-0.0009816065	-0.00050843507	-3.682822e-05	0.00042940676	0.00088851526	0.001339674	0.0017803274	0.0022099651	0.0026247837	0.0030250363	0.003409233	0.0037748143	0.0041235834	0.0044528022	0.004761435	0.0050494224	0.005316019	0.005561918	0.0057849735	0.0059862174	0.0061646216	0.006321501	0.0064544156	0.0065659434	0.0066529624	0.0067183822	0.0067599416	0.006778393	0.0067726076	0.0067441203	0.00669045	0.006611496	0.006507937
-0.0067622215	-0.0067349523	-0.006640196	-0.0064861923	-0.006280005	-0.006026827	-0.005734384	-0.0054073483	-0.005049005	-0.004664235	-0.0042573363	-0.003831029	-0.0033891052	-0.0029350296	-0.002471283	-0.0020005777	-0.0015252829	-0.0010483637	-0.00057180226	-9.7461045e-05	0.0003714934	0.0008337572	0.0012876466	0.0017305277	0.0021610707	0.00257878	0.0029813163	0.003367804	0.0037357025	0.0040865205	0.0044170693	0.0047277585	0.0050171725	0.0052866265	0.0055335537	0.005758185	0.005961284	0.006141547	0.0062996484	0.006436102	0.006548967	0.0066398196	0.0067072473	0.0067523196	0.0067735314	0.0067717917	0.0067470595	0.0066972487	0.006623987	0.006525416
-0.0069093034	-0.006873913	-0.0067721456	-0.006611161	-0.006398283	-0.0061396137	-0.0058418587	-0.0055093616	-0.0051460937	-0.0047568157	-0.0043451265	-0.0039151087	-0.0034696385	-0.0030120835	-0.002544254	-0.0020703822	-0.0015917122	-0.0011112839	-0.000631921	-0.00015586615	0.00031563267	0.00078102574	0.0012369528	0.0016822964	0.0021156594	0.002535455	0.0029397532	0.0033281185	0.0036985576	0.0040507875	0.004383199	0.0046956874	0.0049872287	0.0052574426	0.005506601	0.0057338923	0.0059382655	0.006121207	0.006281413	0.0064184964	0.006533783	0.0066264905	0.00669685	0.0067451485	0.0067700855	0.006771244	0.0067504607	0.0067053735	0.006636381	0.0065429844
-0.0070541427	-0.007011257	-0.006901197	-0.0067334473	-0.0065141544	-0.0062501654	-0.005947225	-0.005609028	-0.005240582	-0.0048469156	-0.0044310912	-0.003996484	-0.0035471618	-0.00308536	-0.0026144832	-0.0021374598	-0.0016559884	-0.0011727884	-0.000690639	-0.0002113767	0.00026262552	0.00073007494	0.0011890307	0.0016369335	0.0020719282	0.0024936423	0.002900809	0.00329078	0.0036629774	0.0040172264	0.0043521076	0.004666142	0.0049596205	0.0052316748	0.005482536	0.005710371	0.0059165284	0.0061009377	0.006263081	0.0064030327	0.0065205954	0.006615646	0.0066882893	0.0067389086	0.0067666396	0.0067718476	0.006754607	0.0067134164	0.0066482946	0.0065602995
-0.007196218	-0.007145226	-0.0070279688	-0.006853543	-0.0066279992	-0.00635802	-0.0060485154	-0.005705841	-0.005333118	-0.004934117	-0.0045143515	-0.0040758178	-0.0036232024	-0.0031576082	-0.002683051	-0.0022024214	-0.0017178133	-0.0012321621	-0.0007468164	-0.00026466697	0.00021265447	0.0006824061	0.0011429116	0.001593072	0.0020308867	0.0024548993	0.0028639026	0.0032558143	0.0036298223	0.0039861538	0.0043223836	0.0046383925	0.0049332157	0.005207207	0.0054591782	0.0056892745	0.005898066	0.006083861	0.006247934	0.0063885823	0.006508369	0.0066061504	0.0066811293	0.006734524	0.006764561	0.0067728683	0.006759312	0.0067218803	0.0066620745	0.006578263
-0.0073361024	-0.00727652	-0.0071525425	-0.0069704205	-0.006738916	-0.0064631626	-0.0061484426	-0.005800493	-0.0054228827	-0.005019501	-0.004595205	-0.004152991	-0.0036961213	-0.0032270253	-0.0027493238	-0.0022649318	-0.0017772838	-0.0012879595	-0.0008000955	-0.00031530857	0.00016378239	0.0006375164	0.001100149	0.0015526414	0.0019925646	0.0024179295	0.0028293207	0.003222704	0.0035994314	0.003956523	0.0042949133	0.0046122894	0.0049098507	0.005185187	0.005438227	0.0056701973	0.005880084	0.0060676	0.006233465	0.0063770525	0.006497901	0.0065969788	0.0066750385	0.006730169	0.006764129	0.00677529	0.006763991	0.006730918	0.0066752844	0.006596256
-0.007473491	-0.0074061826	-0.007274084	-0.00708621	-0.0068479627	-0.006565407	-0.0062457696	-0.0058928877	-0.005509354	-0.0051024407	-0.004673362	-0.0042272806	-0.0037659332	-0.0032940954	-0.002812095	-0.0023252517	-0.0018337741	-0.0013417155	-0.00085084885	-0.0003635846	0.00011788681	0.00059342757	0.0010589547	0.0015131645	0.0019557923	0.0023842007	0.002796486	0.003192287	0.0035706349	0.0039303005	0.004270006	0.004590016	0.0048882402	0.0051653646	0.0054202154	0.0056536794	0.005865015	0.006053768	0.006220933	0.0063660108	0.006489083	0.006590344	0.00667008	0.006727919	0.0067632236	0.0067781173	0.006770786	0.006741125	0.006689366	0.0066145994
-0.0076076165	-0.007531941	-0.0073934197	-0.0071980953	-0.0069536865	-0.0066663027	-0.0063402876	-0.0059816763	-0.005594179	-0.0051825866	-0.0047491267	-0.0042984188	-0.0038342252	-0.0033582672	-0.002873145	-0.0023830459	-0.0018887222	-0.001393646	-0.0008999482	-0.0004095398	7.491931e-05	0.0005527735	0.0010198317	0.0014774874	0.0019223616	0.002352383	0.0027670525	0.0031653196	0.0035450645	0.003906019	0.004247695	0.004568722	0.004867781	0.0051471666	0.0054034255	0.005638145	0.005851481	0.006041795	0.006210655	0.006357249	0.0064817965	0.0065852404	0.006666638	0.0067266226	0.006765034	0.0067818984	0.006777942	0.006751377	0.0067034103	0.006633304
-0.007738799	-0.0076558813	-0.00750947	-0.00730785	-0.0070566684	-0.00676395	-0.0064319	-0.0060685873	-0.0056759417	-0.0052594393	-0.0048223063	-0.004367389	-0.003899157	-0.00341966	-0.0029311404	-0.0024374872	-0.0019399077	-0.001441583	-0.00094597787	-0.00045275316	3.3970922e-05	0.0005144775	0.0009841472	0.0014443286	0.001890853	0.0023228787	0.0027391613	0.003139209	0.0035213195	0.0038839243	0.0042270273	0.00455001	0.0048516206	0.0051315986	0.005389385	0.0056259707	0.005839918	0.006031528	0.006201744	0.0063505433	0.0064761266	0.0065809935	0.00666479	0.0067268535	0.006767746	0.006787386	0.006785352	0.0067625977	0.0067181997	0.0066516735
-0.007867709	-0.007776484	-0.0076231956	-0.0074149147	-0.0071571693	-0.00685782	-0.0065214187	-0.006152354	-0.0057559907	-0.0053348467	-0.0048929006	-0.004434116	-0.003961958	-0.0034782737	-0.0029868856	-0.0024893284	-0.001989223	-0.0014885888	-0.0009893775	-0.0004937276	-3.7625432e-06	0.00047882646	0.0009512082	0.0014126413	0.0018618219	0.0022961125	0.0027149804	0.003116846	0.003500104	0.0038648136	0.004209399	0.0045331754	0.0048362613	0.0051174834	0.005377665	0.0056152195	0.005830366	0.006023545	0.006195456	0.006344877	0.006472416	0.0065793656	0.0066643134	0.006728202	0.0067714415	0.006793633	0.0067947693	0.006775398	0.006733764	0.0066712312
-0.007994071	-0.007895604	-0.007734604	-0.007519029	-0.007255763	-0.006949842	-0.0066080093	-0.006233841	-0.005832508	-0.0054062903	-0.0049606487	-0.0044977367	-0.004022062	-0.0035341755	-0.0030394495	-0.002539657	-0.0020351708	-0.0015320703	-0.0010295063	-0.0005313456	-3.9253384e-05	0.0004457198	0.000920482	0.0013840608	0.0018358454	0.0022716783	0.0026926994	0.0030954778	0.0034813024	0.0038478002	0.004193954	0.0045196153	0.0048248135	0.0051073283	0.0053675584	0.005606845	0.0058230534	0.006017957	0.0061902106	0.0063418075	0.0064707994	0.0065787286	0.0066654272	0.006731596	0.0067765377	0.0068019144	0.0068046823	0.0067878664	0.006750662	0.006691534
-0.008117393	-0.008010358	-0.007842414	-0.007620126	-0.0073506013	-0.0070391223	-0.006691888	-0.006312616	-0.005905561	-0.0054754466	-0.005025178	-0.004558824	-0.0040794313	-0.0035882518	-0.0030895844	-0.0025863126	-0.002079621	-0.001573056	-0.0010682866	-0.0005665645	-7.222965e-05	0.00041548535	0.00089295954	0.0013587512	0.0018116608	0.0022502095	0.0026731342	0.0030783266	0.0034650862	0.0038332343	0.004181266	0.004508458	0.0048138388	0.005098395	0.005360648	0.0056007914	0.005818937	0.006014753	0.006188616	0.0063403957	0.00647074	0.006580543	0.006668862	0.006736867	0.0067837946	0.0068098567	0.006816417	0.0068021677	0.0067675225	0.006712321
-0.00823801	-0.008123413	-0.007947549	-0.007718697	-0.007442735	-0.007125765	-0.006772995	-0.0063886195	-0.0059768558	-0.0055417866	-0.0050878525	-0.004617259	-0.004133031	-0.0036391467	-0.0031375512	-0.0026303604	-0.002120778	-0.0016111434	-0.001103349	-0.0005996451	-0.00010199472	0.00038759038	0.00086708367	0.0013349839	0.0017901435	0.0022305213	0.0026560351	0.0030625425	0.0034512505	0.0038212202	0.004171036	0.0044996925	0.0048063733	0.005092278	0.0053556785	0.0055965595	0.0058158264	0.0060133487	0.0061881877	0.006341234	0.0064724647	0.0065834858	0.006673593	0.0067431666	0.006791964	0.006819982	0.0068287477	0.0068174563	0.0067855567	0.0067332946
-0.008355729	-0.0082331	-0.008049957	-0.007814236	-0.007532075	-0.00720942	-0.006850615	-0.006461762	-0.0060448125	-0.0056055337	-0.005146943	-0.0046723485	-0.004184447	-0.0036872476	-0.0031815395	-0.0026715994	-0.0021593422	-0.0016470999	-0.0011358783	-0.00062938035	-0.00012929365	0.0003625676	0.0008448027	0.0013151392	0.0017720573	0.0022142045	0.0026407018	0.0030502677	0.0034409463	0.003811948	0.004162539	0.004492566	0.0048015565	0.0050885417	0.005352784	0.0055953227	0.0058158077	0.0060138963	0.0061896257	0.006344594	0.0064771697	0.006588325	0.0066802353	0.006750822	0.006801773	0.006831903	0.006842483	0.0068335906	0.006804969	0.006755803
-0.008470699	-0.008339904	-0.008149572	-0.007907055	-0.007618703	-0.0072900057	-0.0069262013	-0.0065312535	-0.006110005	-0.0056669265	-0.0052034706	-0.0047252774	-0.004233487	-0.00373175	-0.003223002	-0.0027105883	-0.0021947995	-0.0016788989	-0.0011657029	-0.0006567985	-0.00015452132	0.0003405176	0.0008242391	0.0012968481	0.0017566718	0.002200935	0.002628781	0.0030396692	0.0034316257	0.003804993	0.004157111	0.0044886023	0.0047992505	0.005086925	0.005352862	0.005596433	0.0058174096	0.0060161687	0.006193541	0.0063499995	0.0064829066	0.0065960884	0.006688535	0.0067607947	0.0068129003	0.006845001	0.0068576112	0.006850846	0.0068246126	0.006779082
-0.008581981	-0.008443259	-0.008246124	-0.00799676	-0.0077022463	-0.0073675886	-0.0069985837	-0.0065989792	-0.0061728805	-0.0057246014	-0.0052575395	-0.0047750473	-0.0042793453	-0.003774777	-0.0032629222	-0.0027461052	-0.0022277832	-0.0017090812	-0.0011935234	-0.00068116933	-0.00017660111	0.00032052398	0.0008068904	0.0012824349	0.0017432272	0.002189111	0.0026194565	0.0030322783	0.0034265667	0.0038005933	0.004154902	0.00448766	0.004799083	0.005087778	0.0053548217	0.005599551	0.005822066	0.0060215965	0.00620012	0.006355539	0.0064911135	0.006604992	0.006698344	0.0067723617	0.006825365	0.006859269	0.006874047	0.006869301	0.0068459474	0.0068031326
-0.0086904615	-0.008544214	-0.008339807	-0.008083858	-0.007782735	-0.007442184	-0.0070680305	-0.0066631064	-0.0062328205	-0.005780168	-0.0053080395	-0.004821904	-0.0043225437	-0.0038140565	-0.0032990426	-0.0027787834	-0.0022571087	-0.0017358586	-0.0012169331	-0.0007035434	-0.0001953803	0.0003037192	0.00079259276	0.0012689121	0.0017328672	0.0021812022	0.0026126876	0.0030274503	0.0034229197	0.0037988946	0.0041547865	0.004488189	0.0048015527	0.0050915815	0.005359575	0.005605053	0.00582806	0.006029457	0.0062082037	0.0063654594	0.0065012947	0.0066161975	0.0067108013	0.0067853406	0.0068403333	0.0068756863	0.006892234	0.00688906	0.0068678968	0.0068279617
-0.0087959245	-0.008642018	-0.008430675	-0.008167304	-0.00786031	-0.007514417	-0.007133864	-0.006725058	-0.006288819	-0.005831994	-0.005356781	-0.00486549	-0.0043634027	-0.003850937	-0.0033321828	-0.0028091893	-0.0022837743	-0.0017599016	-0.0012388378	-0.00072200596	-0.00021181256	0.0002894476	0.0007810816	0.0012602434	0.0017248467	0.0021755174	0.002608735	0.0030248798	0.003422264	0.003800422	0.004156925	0.0044926777	0.0048064664	0.005098004	0.005367387	0.005613718	0.0058376975	0.006039191	0.006218802	0.006377239	0.00651351	0.0066296086	0.006725028	0.0068002306	0.006856609	0.006893281	0.00691149	0.006910369	0.0068911687	0.0068544745
-0.008898057	-0.008736491	-0.008517794	-0.008248366	-0.007935241	-0.0075836107	-0.0071979463	-0.0067827404	-0.0063433796	-0.0058808625	-0.0054013208	-0.0049063712	-0.004400529	-0.003884256	-0.0033625737	-0.002835922	-0.0023089498	-0.0017813146	-0.0012577325	-0.00073826313	-0.00022561103	0.00027846545	0.00077136233	0.0012528487	0.0017202161	0.0021729246	0.0026081912	0.0030260533	0.0034245737	0.003803961	0.0041614138	0.004499141	0.0048138574	0.005106479	0.0053765476	0.0056241155	0.0058493167	0.0060519464	0.00623234	0.0063906685	0.0065277964	0.0066446513	0.0067407377	0.006818123	0.006875079	0.006912999	0.0069323704	0.006933097	0.006916236	0.0068811476
-0.008997515	-0.008829124	-0.008602731	-0.008326426	-0.008007273	-0.00764931	-0.0072582737	-0.0068387687	-0.0063938275	-0.0059272796	-0.0054434016	-0.0049453825	-0.00443428	-0.003915198	-0.0033897832	-0.0028602704	-0.0023305714	-0.0018000007	-0.0012734756	-0.0007513538	-0.00023661926	0.00027033314	0.00076483935	0.0012482554	0.001718849	0.0021722391	0.002609428	0.003028985	0.0034294166	0.0038098097	0.0041692927	0.0045085177	0.0048237704	0.005117599	0.0053891875	0.005636975	0.005863376	0.006066378	0.0062476583	0.006406568	0.006544858	0.00666235	0.006759785	0.006836392	0.006894417	0.0069339164	0.006954465	0.0069574527	0.006942302	0.0069092177
-0.009093709	-0.008917421	-0.008683503	-0.008400939	-0.008075573	-0.007711917	-0.0073157847	-0.0068906173	-0.006441124	-0.005970292	-0.005482845	-0.004980445	-0.0044659004	-0.0039433986	-0.0034146458	-0.002882272	-0.0023484826	-0.0018158332	-0.0012867674	-0.00076162815	-0.00024423748	0.0002645105	0.00076204166	0.001247447	0.0017187037	0.0021752045	0.0026142225	0.003035199	0.0034374595	0.0038196445	0.0041805506	0.004519809	0.004837323	0.0051320754	0.0054038726	0.0056529567	0.0058797225	0.0060839355	0.0062660426	0.0064254142	0.006563928	0.006681949	0.00677941	0.006857898	0.006916281	0.0069565587	0.0069784075	0.00698331	0.0069695786	0.0069384277
-0.009187594	-0.009002186	-0.0087619275	-0.008473061	-0.008140981	-0.0077719167	-0.0073702037	-0.0069400147	-0.0064859837	-0.006011218	-0.005519055	-0.0050129816	-0.0044947118	-0.003967479	-0.003435865	-0.0029004812	-0.0023642704	-0.0018281713	-0.0012959242	-0.00076916814	-0.00024881586	0.00026200712	0.0007613078	0.0012495071	0.0017232709	0.0021804124	0.0026212595	0.0030442216	0.0034474395	0.0038314648	0.0041934997	0.004534401	0.0048526414	0.0051483773	0.0054205805	0.005672142	0.005898852	0.006103087	0.0062851273	0.006446153	0.006585099	0.006703295	0.0068021305	0.006880313	0.0069402494	0.006981615	0.0070042536	0.0070101805	0.0069981925	0.0069685914
-0.009277806	-0.009084597	-0.008837216	-0.008541346	-0.008203767	-0.007828653	-0.0074217767	-0.006986931	-0.006527871	-0.006048046	-0.005552098	-0.005041562	-0.004520543	-0.0039903224	-0.003454864	-0.0029166788	-0.0023763254	-0.0018380731	-0.0013025478	-0.0007737875	-0.0002515316	0.00026233122	0.0007638261	0.0012530796	0.0017285869	0.0021881312	0.0026309341	0.0030556582	0.0034607202	0.0038453601	0.0042093396	0.004550975	0.0048703887	0.0051675923	0.0054413453	0.005692076	0.005919989	0.006125517	0.0063080974	0.0064688437	0.0066083893	0.006727118	0.006825853	0.0069054887	0.0069656856	0.007007491	0.0070315413	0.007038951	0.0070280507	0.007000722
-0.009364836	-0.009164214	-0.008908533	-0.008607246	-0.008262746	-0.007881939	-0.00747028	-0.0070303306	-0.0065662265	-0.0060829595	-0.005582571	-0.0050675273	-0.0045424327	-0.0040093735	-0.0034708083	-0.0029287264	-0.0023864806	-0.0018452182	-0.0013080165	-0.00077566504	-0.0002507642	0.00026492402	0.0007689595	0.0012604892	0.0017374046	0.0021994524	0.0026437752	0.0030699745	0.003476631	0.0038636439	0.004227888	0.0045710504	0.004891392	0.0051889718	0.0054636933	0.0057154	0.0059436485	0.006150089	0.006333843	0.0064944737	0.006634347	0.0067539252	0.0068531297	0.0069322623	0.0069936626	0.0070356876	0.007060632	0.0070680156	0.0070587173	0.0070334524
-0.009447917	-0.009240165	-0.008977875	-0.0086689815	-0.008319311	-0.007932827	-0.0075153634	-0.0070705116	-0.006602071	-0.0061143413	-0.0056092218	-0.005091049	-0.0045622215	-0.0040251985	-0.0034838766	-0.0029388517	-0.0023925975	-0.001849547	-0.001308851	-0.00077429414	-0.00024663284	0.00027054176	0.0007772334	0.0012708716	0.0017496012	0.0022132024	0.0026594773	0.0030871145	0.0034952536	0.0038830936	0.0042491257	0.00459297	0.004915122	0.005214043	0.0054887645	0.005741343	0.0059704036	0.0061765313	0.006360691	0.0065222383	0.0066623613	0.006782256	0.0068813786	0.0069614574	0.0070225894	0.007065799	0.007091433	0.0071001016	0.007091604	0.0070673823
-0.009528428	-0.00931257	-0.009043604	-0.008728772	-0.008371934	-0.0079805255	-0.007557407	-0.007107258	-0.006634474	-0.006142229	-0.0056332275	-0.0051114187	-0.004578635	-0.004038349	-0.0034931079	-0.0029454455	-0.0023968369	-0.0018502995	-0.001307331	-0.0007697344	-0.00024039671	0.00027932227	0.0007877834	0.00128356	0.0017653219	0.0022295974	0.0026776455	0.0031070784	0.0035164692	0.0039054416	0.004273195	0.004618842	0.00494083	0.0052406155	0.0055168644	0.005769793	0.005999688	0.006206326	0.006390836	0.006552972	0.006692879	0.0068122856	0.0069124326	0.006992664	0.007054385	0.0070976764	0.007123504	0.0071329474	0.0071262307	0.0071034916
-0.009605579	-0.009382658	-0.0091064945	-0.008784488	-0.008422434	-0.008024834	-0.007596545	-0.0071411207	-0.006664008	-0.0061673	-0.0056542605	-0.0051279813	-0.00459259	-0.004048951	-0.0035008863	-0.0029490665	-0.002397418	-0.0018482432	-0.0013024583	-0.0007630512	-0.00023122504	0.00029142946	0.0008017123	0.0012991913	0.0017824247	0.0022490732	0.0026985072	0.0031303242	0.003541045	0.003931135	0.004299231	0.0046462864	0.0049697384	0.0052707195	0.005547013	0.00580116	0.006031573	0.0062383786	0.0064231083	0.006585881	0.00672628	0.006845977	0.006945379	0.007025808	0.007088013	0.007131152	0.007158678	0.0071682483	0.007162407	0.007139761
-0.009679548	-0.009448692	-0.00916566	-0.008837804	-0.008468784	-0.008066148	-0.007632032	-0.0071728677	-0.0066906065	-0.006189421	-0.0056720898	-0.0051425397	-0.004603088	-0.0040559396	-0.0035041347	-0.0029498562	-0.0023955256	-0.0018435866	-0.0012952685	-0.00075312704	-0.0002190806	0.0003056638	0.0008184165	0.001318384	0.0018031895	0.00227125	0.0027223974	0.003154885	0.0035673976	0.003959071	0.0043294877	0.004676532	0.0050016604	0.0053030364	0.0055801943	0.005834613	0.0060657226	0.0062731355	0.0064577274	0.006619461	0.0067611896	0.0068806335	0.0069812573	0.0070611946	0.007123176	0.0071670897	0.007194601	0.0072050206	0.0071995147	0.0071784295
-0.009750657	-0.009512104	-0.009221479	-0.008886948	-0.008512758	-0.008103788	-0.007665165	-0.0072008446	-0.006713629	-0.0062077865	-0.005687572	-0.0051541775	-0.004610151	-0.0040597096	-0.0035051927	-0.002947405	-0.002391003	-0.0018349513	-0.0012844354	-0.0007408634	-0.00020379573	0.0003226027	0.00083776936	0.0013386644	0.001826074	0.0022966005	0.0027489848	0.0031831712	0.003596615	0.003990371	0.004361544	0.004710201	0.005035568	0.0053377748	0.005616419	0.005871039	0.006102469	0.006310351	0.006494686	0.0066577755	0.006798461	0.0069189593	0.00701835	0.0070989653	0.0071607083	0.007205121	0.007232342	0.0072426833	0.007238645	0.007218901
-0.009817913	-0.009571828	-0.009275228	-0.008933656	-0.008553527	-0.008139379	-0.007694885	-0.0072258785	-0.0067345947	-0.006223932	-0.005699232	-0.005162023	-0.0046147555	-0.004060641	-0.0035021678	-0.0029425994	-0.0023829564	-0.0018252358	-0.0012717396	-0.0007249415	-0.00018582493	0.00034248456	0.0008598156	0.0013632365	0.0018522963	0.0023241676	0.0027783178	0.003214419	0.003629934	0.004024394	0.004396759	0.0047462434	0.0050723962	0.005375523	0.005654849	0.005909737	0.006140854	0.0063493624	0.006535221	0.0066979863	0.0068382993	0.00695844	0.0070582964	0.0071381107	0.007200416	0.007244982	0.0072716363	0.00728295	0.0072789937	0.0072596
-0.00988213	-0.00962846	-0.009324282	-0.008977674	-0.008590937	-0.008171059	-0.0077213645	-0.0072471797	-0.0067515224	-0.006237395	-0.0057085156	-0.0051664263	-0.0046168044	-0.00405927	-0.003497608	-0.0029353201	-0.002371803	-0.0018113703	-0.0012558103	-0.00070580095	-0.00016533211	0.00036679953	0.00088509545	0.0013903491	0.001880493	0.0023548678	0.0028099082	0.0032475814	0.0036650822	0.004060343	0.0044339225	0.004784953	0.0051119663	0.005415473	0.005695991	0.00595187	0.006183803	0.006391749	0.006576877	0.006740421	0.0068808533	0.0070001706	0.007100109	0.007179793	0.0072418526	0.00728675	0.007313572	0.00732496	0.0073210113	0.0073020905
-0.009942308	-0.009681508	-0.009371601	-0.009017065	-0.0086251795	-0.00819964	-0.00774505	-0.007266104	-0.006765187	-0.0062470064	-0.0057137236	-0.005168855	-0.0046150014	-0.0040544868	-0.0034898296	-0.0029239208	-0.00235793	-0.0017953366	-0.0012366921	-0.00068410486	-0.00014159456	0.00039147958	0.0009127371	0.0014200732	0.0019126683	0.0023879297	0.002845578	0.0032847375	0.003702648	0.0040994436	0.0044740103	0.004825361	0.005154159	0.005458124	0.0057386234	0.0059953183	0.006228119	0.0064368956	0.0066222213	0.006784439	0.006925162	0.0070449226	0.007144768	0.007224817	0.007285867	0.0073297583	0.0073573515	0.007368587	0.0073647015	0.007346425
-0.01000046	-0.009731874	-0.009414926	-0.009054206	-0.008655675	-0.008224845	-0.0077656955	-0.0072816536	-0.006776795	-0.006253749	-0.0057168603	-0.0051681325	-0.004610032	-0.0040465444	-0.0034793168	-0.0029102638	-0.0023413748	-0.0017757416	-0.0012147874	-0.0006600693	-0.00011402741	0.00042044	0.00094304606	0.0014531463	0.0019463971	0.0024242327	0.002883248	0.0033234358	0.0037430227	0.0041407123	0.0045161955	0.0048697107	0.005198624	0.0055044815	0.0057856105	0.006041415	0.006274812	0.006483406	0.006668601	0.0068320893	0.006972503	0.0070915706	0.007191252	0.007270325	0.00733101	0.0073753	0.0074023195	0.0074137636	0.007409759	0.007392116
-0.010055043	-0.00977888	-0.009455487	-0.009088859	-0.008684345	-0.008247681	-0.0077824667	-0.0072940737	-0.0067848265	-0.0062578395	-0.005716577	-0.0051644444	-0.004603304	-0.004036464	-0.003464818	-0.0028929487	-0.0023219213	-0.0017534718	-0.0011903867	-0.0006334856	-8.5342675e-05	0.00045162812	0.0009767301	0.0014881343	0.0019843578	0.0024632886	0.00292347	0.0033655688	0.0037861206	0.004185185	0.004562687	0.004916765	0.005245935	0.005552441	0.0058339015	0.006090831	0.006323926	0.006532654	0.0067182668	0.0068815686	0.0070216693	0.0071413703	0.007239647	0.0073186904	0.0073793866	0.007423062	0.0074494034	0.0074598566	0.007457141	0.007439401
-0.010106772	-0.009822376	-0.009492099	-0.009118393	-0.008708961	-0.008267581	-0.00779742	-0.0073039755	-0.006789252	-0.0062585846	-0.0057135746	-0.005157307	-0.0045929104	-0.0040224046	-0.0034485385	-0.0028726757	-0.0022996143	-0.0017280653	-0.0011623949	-0.0006027892	-5.3219497e-05	0.00048632175	0.0010134503	0.0015260503	0.00202379	0.0025048405	0.0029668175	0.0034102686	0.0038314983	0.004232265	0.0046107844	0.004965421	0.005296096	0.0056026913	0.005885288	0.006142322	0.006375544	0.006585203	0.006770812	0.006933734	0.0070729963	0.007192068	0.0072898157	0.0073692054	0.0074294247	0.007471908	0.007499039	0.0075087063	0.007505834	0.0074882433
-0.010154694	-0.009863883	-0.009526171	-0.0091460645	-0.008730903	-0.008283317	-0.0078084767	-0.0073099434	-0.006791815	-0.0062563717	-0.005707063	-0.0051477253	-0.0045791566	-0.004006177	-0.003428474	-0.0028506145	-0.002273582	-0.0017002746	-0.0011320338	-0.0005706847	-1.8220395e-05	0.00052257255	0.0010520704	0.0015669949	0.0020667836	0.0025488734	0.0030128397	0.003456939	0.003880106	0.004282281	0.0046610534	0.0050165392	0.0053483173	0.005655743	0.005938813	0.0061961897	0.006430477	0.006639611	0.0068256445	0.006987326	0.007127136	0.007245604	0.0073431693	0.007421531	0.007481616	0.0075234734	0.007549856	0.0075597838	0.007555604	0.0075389296
-0.010198809	-0.009901196	-0.00955677	-0.009170495	-0.008749321	-0.00829649	-0.007816792	-0.0073137283	-0.0067908242	-0.0062509403	-0.0056981146	-0.00513497	-0.0045628995	-0.0039861277	-0.003405504	-0.002825722	-0.002245456	-0.0016694516	-0.0010987222	-0.0005352795	1.9241124e-05	0.0005628951	0.0010934584	0.0016105287	0.002111882	0.0025952235	0.0030612312	0.0035070553	0.0039314553	0.0043342374	0.0047149435	0.005070664	0.0054034777	0.005711913	0.005995296	0.0062541626	0.00648693	0.0066967458	0.006882023	0.0070438012	0.007183496	0.0073015317	0.0073985346	0.0074765272	0.0075347796	0.0075767674	0.0076027513	0.00761256	0.0076074935	0.007590223
-0.01024051	-0.009935677	-0.0095841065	-0.009192184	-0.0087650865	-0.008306578	-0.007821962	-0.007313356	-0.0067864135	-0.0062425435	-0.005686082	-0.005118698	-0.0045445636	-0.003964193	-0.0033808127	-0.0027969629	-0.0022148117	-0.001635395	-0.0010624677	-0.0004967004	5.991012e-05	0.000605464	0.0011382625	0.001656089	0.0021590702	0.0026450157	0.0031114593	0.0035588108	0.0039851256	0.004388191	0.0047704317	0.005128078	0.005460806	0.0057696477	0.006053485	0.0063126795	0.0065464526	0.0067558065	0.006941352	0.007102944	0.0072418936	0.007359378	0.007456105	0.0075330175	0.007591266	0.0076327734	0.007656783	0.007666629	0.007661123	0.0076430254
-0.010278925	-0.009966165	-0.009608328	-0.009209916	-0.008777291	-0.008313417	-0.00782375	-0.0073107406	-0.0067790523	-0.0062314942	-0.0056713596	-0.005100213	-0.004521683	-0.003938183	-0.003352061	-0.002765745	-0.0021806583	-0.0015994906	-0.0010240301	-0.00045594946	0.00010276213	0.0006501116	0.0011850968	0.0017051436	0.0022097565	0.0026976727	0.0031660236	0.0036139935	0.0040406473	0.0044466294	0.004828926	0.0051871426	0.0055208616	0.0058308467	0.006114971	0.0063742287	0.0066081323	0.0068174303	0.0070029907	0.007164106	0.0073031485	0.0074197985	0.0075157955	0.0075920112	0.0076501966	0.007689271	0.0077133514	0.007722415	0.0077167824	0.0076977983
-0.010314427	-0.009994477	-0.009629495	-0.00922548	-0.008786574	-0.008317575	-0.007822759	-0.0073062927	-0.0067695156	-0.0062178746	-0.005653046	-0.0050789416	-0.0044977292	-0.0039102808	-0.0033217967	-0.0027319044	-0.0021445677	-0.0015601367	-0.0009825677	-0.00041252747	0.00014895946	0.000698179	0.0012346432	0.0017570257	0.0022627786	0.0027518198	0.0032215752	0.0036715455	0.0041002	0.004506048	0.00488906	0.00524861	0.0055830367	0.005893562	0.00617842	0.006438669	0.006672118	0.006881848	0.0070666745	0.00722735	0.0073663145	0.007482782	0.0075776763	0.007652819	0.0077095404	0.0077489465	0.0077721924	0.007780008	0.007773135	0.0077541955
-0.010346137	-0.010019198	-0.009647757	-0.009236954	-0.008792609	-0.008318864	-0.0078186095	-0.0072967857	-0.006756678	-0.006200373	-0.0056324378	-0.005054593	-0.004469566	-0.003879495	-0.0032872707	-0.0026957914	-0.0021052063	-0.0015189424	-0.0009387806	-0.00036596134	0.00019691512	0.0007482432	0.0012864657	0.0018110573	0.00231874	0.0028097518	0.003280282	0.0037313364	0.004160747	0.0045689642	0.0049526617	0.0053132735	0.0056483187	0.0059592053	0.006244164	0.0065035783	0.006738115	0.0069475137	0.007133186	0.0072938614	0.0074309483	0.00754736	0.0076415576	0.007716097	0.0077725537	0.007809963	0.007832579	0.007839285	0.007832482	0.0078121237
-0.010374635	-0.010041028	-0.009662271	-0.009246707	-0.008796386	-0.008316413	-0.007811971	-0.0072853193	-0.0067408457	-0.0061806142	-0.005609289	-0.005027443	-0.0044390783	-0.0038458258	-0.0032509565	-0.0026560724	-0.0020629242	-0.0014741197	-0.00089146197	-0.00031694397	0.0002477914	0.0008018501	0.0013417155	0.0018673427	0.0023766905	0.0028687045	0.0033406727	0.0037935488	0.0042242073	0.0046331547	0.005018227	0.005379051	0.005715683	0.0060268305	0.006312523	0.006572496	0.0068070106	0.007016465	0.0072009675	0.0073618703	0.0074995235	0.0076134987	0.007707145	0.0077813044	0.007835835	0.007873133	0.007894043	0.007900454	0.007892258	0.007870827
-0.010400295	-0.010059461	-0.009674482	-0.009251967	-0.008796304	-0.008311309	-0.0078023225	-0.007270731	-0.006721936	-0.00615827	-0.005582392	-0.004997462	-0.00440602	-0.0038103908	-0.0032115206	-0.0026135072	-0.0020184368	-0.0014274344	-0.0008422807	-0.0002651997	0.00030197948	0.0008572787	0.001398921	0.0019265115	0.002437152	0.0029302165	0.0034044832	0.0038580298	0.004290413	0.0047003925	0.005086422	0.005448036	0.00578529	0.0060967207	0.00638308	0.0066433176	0.0068776645	0.007087145	0.0072713494	0.007432308	0.007568583	0.007682953	0.0077757463	0.00784833	0.007902361	0.007938158	0.00795795	0.00796295	0.007953763	0.007931564
-0.010422692	-0.010074712	-0.009683751	-0.009254999	-0.008793622	-0.008303426	-0.0077897757	-0.007254198	-0.006700851	-0.0061324835	-0.005552791	-0.004964523	-0.0043697804	-0.0037700832	-0.0031696334	-0.002568923	-0.0019715875	-0.0013773218	-0.0007902235	-0.00021144748	0.0003576465	0.0009150207	0.0014593154	0.0019872822	0.002500426	0.0029950924	0.0034705363	0.0039250664	0.0043587796	0.0047694407	0.005155802	0.0055189095	0.0058568753	0.0061690547	0.006455507	0.006716341	0.006951079	0.0071603917	0.0073443986	0.007504169	0.0076407865	0.0077539384	0.007845644	0.007917773	0.007970329	0.008005016	0.008023862	0.008027948	0.008017346	0.007994853
-0.010441862	-0.010086916	-0.009690069	-0.009255029	-0.008788258	-0.008293442	-0.007773772	-0.007233113	-0.0066758245	-0.0061045885	-0.0055209473	-0.0049284175	-0.004330933	-0.003728114	-0.0031255037	-0.002521582	-0.0019209534	-0.0013254583	-0.00073633343	-0.00015447289	0.00041610748	0.0009754412	0.0015209913	0.0020518713	0.0025656074	0.0030625686	0.0035390817	0.00399537	0.004429288	0.004840944	0.0052291676	0.005592428	0.005931016	0.006243419	0.006530106	0.0067912936	0.0070258267	0.0072348416	0.0074187033	0.0075787567	0.0077140853	0.0078266	0.007918049	0.00798836	0.008040424	0.00807425	0.008091383	0.008093357	0.008082047	0.008057397
-0.010458775	-0.010096945	-0.009692617	-0.009251967	-0.008779742	-0.008279718	-0.007755153	-0.007210292	-0.006649025	-0.0060739443	-0.005486354	-0.004890524	-0.004289195	-0.0036845952	-0.0030777156	-0.0024718493	-0.0018684417	-0.0012706146	-0.00067878515	-9.5348805e-05	0.00047747418	0.0010385327	0.0015854277	0.0021181926	0.0026330315	0.0031307414	0.0036093816	0.0040667467	0.0045025684	0.004915055	0.0053037815	0.0056677833	0.0060073584	0.0063204505	0.0066071674	0.006868914	0.0071031787	0.0073126033	0.007496111	0.00765552	0.0077896193	0.007902022	0.007992003	0.008061454	0.008111753	0.008144423	0.008159902	0.008160934	0.008148335	0.00812272
-0.010472208	-0.010103166	-0.009693012	-0.009246282	-0.008768089	-0.008262686	-0.0077335536	-0.007185042	-0.0066191405	-0.0060398355	-0.005448848	-0.004850045	-0.0042456463	-0.0036376268	-0.0030277	-0.0024194792	-0.0018144101	-0.0012134314	-0.000619404	-3.4317374e-05	0.0005405918	0.0011035353	0.0016525947	0.0021864474	0.002703432	0.0032031015	0.0036821812	0.004140213	0.004577689	0.0049907155	0.0053812005	0.005745802	0.006084636	0.0063985474	0.006686792	0.006948121	0.0071825944	0.007391356	0.0075751655	0.0077329203	0.00786778	0.007978402	0.008068394	0.008136604	0.008185845	0.008216027	0.00823085	0.008230265	0.008215915	0.0081890635
-0.010482736	-0.010106511	-0.00968948	-0.009237185	-0.008754082	-0.008243129	-0.0077089816	-0.00715553	-0.0065864325	-0.00600335	-0.005409509	-0.004806727	-0.0041992813	-0.0035884976	-0.002975814	-0.0023648888	-0.0017560422	-0.0011533052	-0.0005573705	2.9072165e-05	0.00060672313	0.0011708885	0.0017218068	0.0022570863	0.0027761087	0.003276758	0.0037564524	0.004216835	0.0046545714	0.005069051	0.005459845	0.005824987	0.006165758	0.0064803027	0.0067674965	0.007029321	0.007264048	0.007472623	0.0076557063	0.007813778	0.007947244	0.008057587	0.008145489	0.008213084	0.008260816	0.008290272	0.008303307	0.008301232	0.0082857385	0.008257639
-0.010489605	-0.010106623	-0.009683557	-0.0092257485	-0.008736312	-0.00822112	-0.0076830313	-0.0071247816	-0.0065512955	-0.0059641227	-0.005366586	-0.0047606453	-0.0041497275	-0.0035360828	-0.002921082	-0.002306603	-0.0016969293	-0.0010913461	-0.0004937872	9.595603e-05	0.0006738864	0.0012407862	0.0017931275	0.002330523	0.0028506592	0.0033521876	0.0038342625	0.0042944923	0.004733879	0.0051494464	0.0055410713	0.0059072413	0.0062481947	0.006562561	0.0068506673	0.0071118847	0.007346995	0.0075554214	0.007738456	0.007896107	0.008029211	0.00813828	0.008225217	0.0082912035	0.008338049	0.008365925	0.008377586	0.008373473	0.008356195	0.0083264075
-0.0104935765	-0.010104343	-0.009675182	-0.009210892	-0.008716822	-0.008196361	-0.007653147	-0.007091351	-0.006513387	-0.005922951	-0.0053213015	-0.004712373	-0.0040982664	-0.003481008	-0.0028640628	-0.0022468194	-0.001634717	-0.0010273159	-0.00042697042	0.00016389415	0.00074455887	0.0013126023	0.0018672794	0.002405744	0.0029268488	0.0034301057	0.00391322	0.004375223	0.0048144422	0.0052313395	0.005623415	0.0059915	0.006332375	0.006647598	0.006936066	0.007197626	0.007432256	0.007640861	0.0078233	0.007980339	0.008112021	0.008221034	0.008306742	0.00837183	0.008416161	0.008443389	0.008453131	0.0084471665	0.008428905	0.0083973035
-0.010495424	-0.010099031	-0.009663463	-0.009194046	-0.00869377	-0.008168176	-0.007621117	-0.0070550963	-0.006472707	-0.005878575	-0.005273469	-0.0046615526	-0.004044369	-0.0034243166	-0.0028047338	-0.0021851137	-0.0015701503	-0.00096135587	-0.00035845488	0.0002348274	0.0008174293	0.0013868101	0.0019428171	0.0024824888	0.0030047186	0.0035096183	0.0039944723	0.0044570602	0.0048977435	0.005315244	0.0057086647	0.0060760267	0.006418124	0.0067341514	0.007022977	0.0072844066	0.0075191893	0.0077276416	0.007909793	0.00806614	0.008197766	0.0083053745	0.008389924	0.008452572	0.008496121	0.00852168	0.008530255	0.008523066	0.00850207	0.008468792
-0.01049456	-0.010090694	-0.009649031	-0.009174161	-0.0086688325	-0.00813923	-0.007586248	-0.007015303	-0.006429963	-0.0058314875	-0.005223222	-0.004607655	-0.0039878413	-0.0033649728	-0.0027419105	-0.0021209717	-0.0015038326	-0.0008919686	-0.00028752908	0.00030759722	0.0008915253	0.0014636032	0.0020204745	0.0025616437	0.003086131	0.0035918914	0.004077729	0.0045417063	0.004983332	0.005401533	0.00579533	0.0061643533	0.0065061934	0.006822437	0.0071120225	0.0073728226	0.007608194	0.007816184	0.007997494	0.008153252	0.008283816	0.0083904825	0.008474361	0.008536924	0.008578919	0.008602105	0.008608613	0.008599021	0.008576833	0.008541968
-0.010489672	-0.010080174	-0.00963223	-0.009150885	-0.008640498	-0.008105971	-0.0075491294	-0.006974384	-0.0063839704	-0.005781628	-0.0051708445	-0.0045520067	-0.003929265	-0.0033033043	-0.0026783124	-0.0020545274	-0.0014350861	-0.00082068145	-0.00021461397	0.00038275868	0.0009679347	0.0015413798	0.0021002963	0.0026429892	0.0031690001	0.0036752336	0.0041618347	0.004627537	0.0050703175	0.0054891966	0.005884003	0.006252624	0.0065959953	0.006912917	0.0072015375	0.007463958	0.0076985806	0.0079064295	0.008087501	0.0082437545	0.008372303	0.008477919	0.008560739	0.008621458	0.008661684	0.008683793	0.008688517	0.008677572	0.008653335	0.008616332
-0.0104829	-0.010066733	-0.0096126795	-0.009126537	-0.008610427	-0.008070372	-0.0075093657	-0.006929815	-0.0063363835	-0.0057302862	-0.00511574	-0.004494168	-0.0038677156	-0.0032399893	-0.002612099	-0.00198593	-0.0013639778	-0.0007471666	-0.00013935193	0.00045946613	0.0010472611	0.0016218983	0.0021814331	0.0027262531	0.00325346	0.0037612133	0.0042487197	0.0047148205	0.005158972	0.00557914	0.0059742406	0.0063442662	0.006687347	0.007004462	0.0072935186	0.0075557865	0.0077909417	0.0079985075	0.00817965	0.008333638	0.008462291	0.00856775	0.008648407	0.008708432	0.008747041	0.008767083	0.008769847	0.008757506	0.008731335	0.008692175
-0.010473557	-0.010050707	-0.00958994	-0.009097829	-0.008577079	-0.008032851	-0.0074665174	-0.0068840757	-0.006286457	-0.005676776	-0.005059205	-0.0044336244	-0.0038051158	-0.0031736344	-0.0025426522	-0.0019145608	-0.0012903586	-0.00067281723	-6.236881e-05	0.00053843856	0.0011272803	0.0017041266	0.0022657514	0.0028114915	0.0033398755	0.0038484782	0.0043373555	0.004804764	0.005249474	0.005669385	0.0060661808	0.0064365305	0.006780714	0.0070972107	0.007387452	0.007649794	0.007883884	0.008091487	0.0082723275	0.008425999	0.008554123	0.008657843	0.008738011	0.008795604	0.008833442	0.008852001	0.008853033	0.008838251	0.00880947	0.008768972
-0.0104608685	-0.0100308955	-0.009566225	-0.0090680495	-0.008542091	-0.007992141	-0.0074224994	-0.006834872	-0.006234005	-0.005620472	-0.004998848	-0.0043713897	-0.0037394539	-0.0031059608	-0.0024731755	-0.0018427372	-0.0012154058	-0.0005957112	1.6726553e-05	0.00061921775	0.0012099259	0.0017875955	0.0023511536	0.0028980523	0.0034271367	0.003937546	0.0044270195	0.0048961826	0.005341042	0.0057625845	0.0061600357	0.0065309256	0.006874956	0.007192649	0.0074825026	0.00774505	0.007979587	0.00818643	0.008366212	0.008519996	0.008646574	0.008749705	0.008828662	0.008885495	0.008921027	0.008937754	0.008936811	0.008920234	0.008889377	0.008846331
-0.010446399	-0.010010183	-0.009538427	-0.009034544	-0.008503705	-0.007949457	-0.0073753446	-0.0067838654	-0.006178558	-0.0055616274	-0.0049374625	-0.0043063164	-0.0036722198	-0.0030359924	-0.002400227	-0.0017673522	-0.0011387989	-0.00051625073	9.757653e-05	0.0007014312	0.0012941957	0.0018733069	0.0024383403	0.0029858015	0.0035174675	0.0040280707	0.00451966	0.004988987	0.005435083	0.00585733	0.0062548965	0.006625764	0.0069710054	0.0072883926	0.0075794794	0.007840712	0.008076087	0.008282937	0.008462325	0.008614901	0.008741561	0.008843388	0.008920766	0.008976027	0.009010017	0.009025399	0.009022165	0.009002738	0.008969963	0.008924998
-0.010428287	-0.00998614	-0.009507991	-0.00899934	-0.008463047	-0.007904455	-0.0073248595	-0.006730698	-0.0061212108	-0.0055015907	-0.0048734695	-0.004239671	-0.0036022887	-0.0029634163	-0.0023255646	-0.0016903803	-0.0010595694	-0.00043563545	0.00018043444	0.0007858947	0.0013799444	0.0019601472	0.0025271215	0.0030761957	0.003608197	0.0041209944	0.0046125613	0.0050824955	0.005530156	0.005952593	0.0063514337	0.0067231357	0.007068336	0.007386446	0.007676773	0.00794002	0.008173972	0.008380175	0.0085597895	0.008711871	0.008836929	0.008937445	0.009014405	0.009068068	0.009100176	0.009113759	0.009108771	0.009087253	0.009052511	0.009004857
-0.010408424	-0.009959586	-0.009476081	-0.008961491	-0.0084206015	-0.007857248	-0.007274106	-0.0066743717	-0.0060620904	-0.00543873	-0.004808083	-0.0041709244	-0.003530763	-0.002889499	-0.0022491217	-0.0016118437	-0.0009789839	-0.00035307556	0.0002645254	0.0008719899	0.0014671087	0.0020496957	0.0026175417	0.0031674877	0.0037004352	0.004214395	0.0047079474	0.005178727	0.0056264363	0.0060497597	0.006448902	0.00682107	0.00716725	0.0074855313	0.0077758245	0.008038282	0.008272897	0.008478764	0.0086574145	0.008808564	0.008933939	0.009033162	0.009108197	0.009160418	0.009192325	0.009202708	0.009196151	0.009172939	0.009135321	0.009085633
-0.010386229	-0.009931259	-0.009441443	-0.008921325	-0.008375861	-0.0078072473	-0.0072202682	-0.006617181	-0.0060011297	-0.005374782	-0.0047395676	-0.004100129	-0.0034571737	-0.0028138012	-0.0021708086	-0.001530923	-0.0008969158	-0.00026896223	0.0003509298	0.00095914304	0.0015567206	0.0021398887	0.0027091317	0.003261283	0.0037949197	0.0043095723	0.004803639	0.005275391	0.0057237893	0.006148495	0.006547421	0.0069209896	0.0072670504	0.0075858906	0.0078757	0.008138731	0.008373167	0.008578505	0.008757256	0.008908283	0.009032682	0.009130325	0.009204812	0.00925548	0.0092842765	0.009293858	0.009284336	0.00925919	0.009219654	0.009166695
-0.010361008	-0.009899817	-0.009404264	-0.008879378	-0.008328773	-0.0077557117	-0.0071642622	-0.0065567344	-0.00593739	-0.0053073615	-0.0046704262	-0.0040274635	-0.0033816919	-0.0027354732	-0.0020905584	-0.0014486238	-0.0008122474	-0.00018262118	0.0004382506	0.0010482594	0.001647912	0.0022324845	0.002802182	0.0033553354	0.0038908757	0.0044065714	0.0049008876	0.005373962	0.0058229566	0.006248314	0.0066479295	0.007021524	0.007366862	0.007686898	0.007978424	0.00824064	0.008474458	0.008680057	0.008857392	0.009007242	0.009130299	0.009228233	0.009300914	0.009350229	0.00937777	0.009385228	0.009373937	0.009346351	0.009304054	0.009250067
-0.010333627	-0.009866014	-0.009364866	-0.008834384	-0.008279175	-0.007701516	-0.0071060658	-0.006495662	-0.0058719814	-0.005239561	-0.0045979694	-0.0039527416	-0.0033044666	-0.0026558116	-0.002009429	-0.0013651252	-0.00072713196	-9.531155e-05	0.0005272813	0.0011398047	0.0017397515	0.0023255385	0.002897516	0.0034516118	0.003987234	0.0045037754	0.0049996413	0.005472146	0.005922962	0.0063489936	0.006748941	0.0071230084	0.0074699223	0.0077897236	0.008080043	0.008342631	0.008576527	0.008781854	0.008959208	0.00910851	0.009230573	0.009327378	0.009398561	0.009446174	0.009472128	0.00947766	0.009464346	0.009434529	0.00939041	0.00933256
-0.010304026	-0.009830274	-0.009323575	-0.008787751	-0.008227639	-0.0076458454	-0.007046029	-0.006431669	-0.005804792	-0.00516814	-0.004525006	-0.0038766041	-0.003226705	-0.0025752708	-0.0019261762	-0.001279436	-0.0006394461	-6.392598e-06	0.0006178729	0.0012314469	0.0018330663	0.0024208836	0.0029925033	0.0035477616	0.0040853843	0.0046028458	0.00509955	0.005573023	0.006024264	0.006450627	0.0068514645	0.007226214	0.0075729676	0.007892109	0.008183647	0.008446377	0.008680113	0.008884933	0.009061817	0.009209823	0.009331841	0.009427018	0.009497259	0.009543236	0.009567391	0.009570785	0.009555057	0.009523407	0.009476524	0.009416357
-0.01027251	-0.009792261	-0.009279907	-0.008738875	-0.008174494	-0.0075884685	-0.006984301	-0.0063661635	-0.0057359263	-0.005096093	-0.004449539	-0.0037992	-0.003145516	-0.0024926215	-0.0018404946	-0.0011926666	-0.00054991245	8.362159e-05	0.00070989504	0.0013247691	0.0019278079	0.0025163293	0.00308948	0.003645938	0.0041839816	0.0047022663	0.0052004606	0.005675059	0.0061266087	0.0065531246	0.0069550313	0.0073297806	0.007677164	0.007997073	0.0082881	0.00855042	0.008783732	0.008988269	0.009164676	0.009312693	0.009433232	0.0095275305	0.009596288	0.009640824	0.009663731	0.009665355	0.009646777	0.009612761	0.009563874	0.009501066
-0.010238431	-0.009752236	-0.009234205	-0.008688904	-0.00811886	-0.0075285584	-0.006921202	-0.0062981695	-0.005664952	-0.005022526	-0.0043731853	-0.0037193298	-0.0030638725	-0.0024081543	-0.0017545521	-0.0011043623	-0.00046036392	0.0001758933	0.0008032881	0.0014198944	0.0020231195	0.0026139282	0.0031880774	0.0037453286	0.0042842887	0.0048036687	0.0053019896	0.005777158	0.0062292367	0.00665725	0.0070586503	0.0074342936	0.0077818483	0.008101486	0.0083925575	0.008654747	0.008888848	0.0090928115	0.0092683695	0.009415738	0.0095359385	0.009628326	0.009696025	0.009739224	0.009760585	0.009759363	0.009740207	0.009703707	0.009651441	0.009586427
-0.0102016255	-0.009709857	-0.009186648	-0.008635908	-0.008061819	-0.0074667856	-0.006855741	-0.0062295496	-0.0055928007	-0.0049472004	-0.0042949542	-0.0036383197	-0.0029807538	-0.0023225397	-0.0016666502	-0.0010151118	-0.00036920235	0.00026889518	0.0008973889	0.001515232	0.0021213032	0.0027121268	0.0032873116	0.0038455576	0.00438533	0.004905537	0.005404696	0.005880203	0.0063340776	0.006761465	0.0071630813	0.0075389817	0.007887311	0.008206818	0.008498404	0.0087605715	0.0089937635	0.00919744	0.009372652	0.009519707	0.009638034	0.009731114	0.009796768	0.009838149	0.009857096	0.0098550655	0.009833179	0.009794574	0.009739727	0.009671934
-0.010164186	-0.009666137	-0.0091373995	-0.008580744	-0.008002184	-0.0074036196	-0.0067884326	-0.0061592385	-0.0055183396	-0.004869826	-0.0042143464	-0.00355535	-0.0028962865	-0.0022351667	-0.0015778765	-0.00092458725	-0.00027651712	0.00036290288	0.0009929202	0.0016123019	0.0022183657	0.0028109625	0.003387712	0.0039464645	0.0044872127	0.00500793	0.0055073425	0.005984757	0.006438393	0.006866414	0.007268507	0.0076448955	0.00799289	0.008313317	0.008604921	0.008866757	0.009099547	0.009303499	0.009477846	0.009623848	0.00974169	0.009832833	0.009897858	0.009938382	0.009955127	0.009950399	0.009926826	0.009885557	0.009828791	0.009757265
-0.010123491	-0.009620428	-0.009085536	-0.00852523	-0.007941626	-0.0073386505	-0.006719254	-0.0060864985	-0.00544288	-0.0047910437	-0.0041332915	-0.003471963	-0.002809517	-0.0021472052	-0.0014877468	-0.0008321479	-0.0001831092	0.00045808777	0.0010900907	0.0017106347	0.0023175217	0.002911061	0.0034880154	0.0040483996	0.004590191	0.0051113367	0.005611386	0.006089121	0.006542638	0.00697162	0.0073741674	0.0077510327	0.008099608	0.008419715	0.008710045	0.008973911	0.009206258	0.009409197	0.009583313	0.009729184	0.009845335	0.009934757	0.009999994	0.010037929	0.010053411	0.010046858	0.010020755	0.009976979	0.009917282	0.00984418
-0.01008153	-0.009572014	-0.009032279	-0.008467659	-0.00787922	-0.0072724447	-0.0066492334	-0.006013088	-0.005366415	-0.0047112256	-0.0040507764	-0.0033875331	-0.0027222931	-0.0020570606	-0.0013961121	-0.00073871017	-8.8110566e-05	0.0005543232	0.0011871271	0.0018087514	0.00241749	0.0030119084	0.0035902075	0.004150972	0.004693527	0.0052154586	0.0057169497	0.0061942562	0.0066487156	0.007078193	0.0074816756	0.007857647	0.008206788	0.008526724	0.008818325	0.009080194	0.009312678	0.009516031	0.00968916	0.009833571	0.009950116	0.010038555	0.010100871	0.010138571	0.01015202	0.010143034	0.010115944	0.010069076	0.010006823	0.009930596
-0.010038264	-0.00952284	-0.008977987	-0.00840687	-0.007815219	-0.007203907	-0.006576985	-0.0059369206	-0.0052871034	-0.0046293736	-0.0039667413	-0.0033007339	-0.002632998	-0.0019669235	-0.0013039261	-0.000644736	7.741153e-06	0.0006513037	0.0012859479	0.0019081198	0.0025182888	0.003113065	0.0036921762	0.0042546913	0.004797116	0.0053202435	0.005821578	0.0063000545	0.006754782	0.0071843043	0.007587999	0.007964857	0.008313391	0.008634381	0.008925699	0.0091871135	0.00941956	0.009622123	0.009794738	0.009938721	0.010054275	0.010142174	0.010203097	0.010239035	0.010250483	0.01024095	0.010209899	0.010160953	0.010096669	0.010017302
-0.009992272	-0.009471193	-0.008920729	-0.008345991	-0.007749863	-0.0071339756	-0.006503865	-0.0058604106	-0.005208142	-0.004546933	-0.0038818568	-0.0032136813	-0.0025437847	-0.0018754303	-0.0012100935	-0.00055012107	0.0001042299	0.00074931234	0.0013848059	0.0020086318	0.002619516	0.003215529	0.0037954897	0.004357718	0.004901655	0.005425606	0.00592687	0.0064059757	0.006861314	0.007291198	0.0076953135	0.008071665	0.008421324	0.008741494	0.009032678	0.009294525	0.00952667	0.009728499	0.009901084	0.010044873	0.010158874	0.010245271	0.010305092	0.0103398785	0.010349579	0.010337658	0.01030482	0.010253675	0.010185972	0.01010498
-0.009944454	-0.009417973	-0.008863218	-0.008282982	-0.007682018	-0.0070624873	-0.0064284652	-0.0057824105	-0.005126588	-0.0044638366	-0.0037947372	-0.0031242818	-0.0024532825	-0.0017827153	-0.001116246	-0.00045358017	0.00020131841	0.0008478388	0.0014851019	0.0021091998	0.0027210675	0.003318403	0.0038992688	0.0044623315	0.005007051	0.0055302754	0.0060327053	0.00651218	0.006968111	0.007398259	0.007802382	0.008179519	0.008528024	0.008848887	0.009139743	0.009401336	0.009633813	0.009835694	0.010007419	0.010149974	0.010263819	0.010349214	0.010407425	0.010440409	0.010448791	0.010434974	0.010400128	0.010345958	0.010276131	0.010191526
-0.0098962635	-0.009363815	-0.008803621	-0.008219101	-0.007613726	-0.0069905594	-0.00635352	-0.0057034343	-0.0050445423	-0.004379168	-0.0037082285	-0.0030346662	-0.0023612976	-0.0016890019	-0.0010207891	-0.0003569089	0.00029881299	0.0009472221	0.0015847646	0.0022106916	0.0028231293	0.003421329	0.0040031187	0.004567284	0.0051122606	0.0056366436	0.006139066	0.0066193677	0.0070744045	0.0075052157	0.007909682	0.008286484	0.008636285	0.008956458	0.009248044	0.009509079	0.00974087	0.009942122	0.01011366	0.010255765	0.010368414	0.010452967	0.010510478	0.010541264	0.0105478205	0.010532029	0.010494649	0.010439016	0.010366004	0.010278091
-0.009845026	-0.009308115	-0.008742429	-0.0081537515	-0.007544279	-0.0069174096	-0.006276548	-0.005623549	-0.0049610883	-0.0042928904	-0.003619969	-0.0029446706	-0.0022691637	-0.0015953183	-0.0009245947	-0.00025971606	0.00039826706	0.0010474436	0.0016859509	0.0023130737	0.0029266626	0.00352462	0.0041065738	0.004671894	0.0052170306	0.0057424232	0.0062452666	0.006725151	0.007181175	0.007612422	0.0080167055	0.008393593	0.008743633	0.009063814	0.009354748	0.009616323	0.009847213	0.010048147	0.010220204	0.010360178	0.010472715	0.010556363	0.010611907	0.010641355	0.0106462985	0.010628868	0.01058922	0.010531116	0.010455657	0.010365594
-0.009793371	-0.009249829	-0.008680001	-0.00808651	-0.00747288	-0.0068423524	-0.006197728	-0.0055415854	-0.0048770085	-0.004205674	-0.0035309717	-0.0028530955	-0.0021757483	-0.001500152	-0.00082813203	-0.00016203523	0.00049688295	0.0011477843	0.0017867647	0.0024153255	0.0030290484	0.003628768	0.004211519	0.0047761872	0.005322136	0.005848184	0.0063513853	0.006832052	0.007288344	0.0077190883	0.008123878	0.008501351	0.008850437	0.009171452	0.009462081	0.009723373	0.009954244	0.0101550855	0.010325287	0.0104654655	0.010576572	0.010659192	0.010713261	0.010742001	0.010745611	0.010725569	0.010684006	0.010623269	0.010545	0.01045185
-0.0097399205	-0.009190895	-0.008616537	-0.008017674	-0.0074007586	-0.00676693	-0.0061192736	-0.00546021	-0.004792109	-0.004118152	-0.003441386	-0.0027616695	-0.0020821467	-0.0014041215	-0.0007318035	-6.41942e-05	0.0005970299	0.0012477823	0.0018890537	0.002517879	0.00313266	0.00373251	0.0043162033	0.0048818067	0.0054280832	0.0059534833	0.006457556	0.0069380365	0.0073945485	0.007826421	0.008230489	0.0086083785	0.008957531	0.009277731	0.0095689185	0.009830177	0.010060944	0.010260586	0.010430921	0.010570366	0.010680351	0.0107612945	0.010815058	0.010841984	0.010843236	0.010822162	0.010778733	0.010714911	0.010634389	0.010538936
-0.009684831	-0.009131633	-0.008551598	-0.007949151	-0.007327616	-0.0066895634	-0.006038584	-0.005376734	-0.0047064796	-0.0040304363	-0.0033502728	-0.0026682764	-0.001988031	-0.0013085678	-0.0006337315	3.520772e-05	0.00069690123	0.0013491325	0.0019909516	0.0026201233	0.0032363646	0.003836345	0.004420396	0.004986655	0.005533401	0.0060591325	0.0065634064	0.0070446394	0.0075014085	0.007932607	0.0083373785	0.0087154135	0.009063814	0.0093849	0.009675138	0.00993593	0.010165811	0.010365773	0.010534953	0.010674287	0.0107838325	0.010864139	0.010916498	0.010941308	0.010941539	0.010917943	0.01087191	0.010806855	0.0107233	0.010624826
-0.009629227	-0.00907024	-0.008486226	-0.007879175	-0.0072539225	-0.0066120103	-0.0059578344	-0.0052921847	-0.004619725	-0.003940657	-0.0032593757	-0.002576083	-0.0018931627	-0.0012126043	-0.0005361065	0.000134103	0.00079680607	0.001450438	0.0020923167	0.0027233288	0.0033396631	0.0039412826	0.0045245364	0.0050915964	0.005638141	0.0061651208	0.0066689923	0.007150527	0.0076070875	0.008038897	0.008443613	0.008821219	0.009170532	0.009490762	0.009781487	0.010041609	0.0102719255	0.010470822	0.0106391795	0.010777872	0.010886326	0.010965887	0.011016808	0.011040885	0.011039138	0.011013392	0.010965485	0.010897215	0.010811847	0.010709647
-0.009572461	-0.009007819	-0.008418798	-0.007808253	-0.007178612	-0.006533496	-0.005875461	-0.0052077547	-0.004532501	-0.0038516968	-0.003167279	-0.0024818107	-0.0017974973	-0.0011153892	-0.00043782592	0.00023338199	0.0008969791	0.0015511215	0.0021953583	0.0028255358	0.003442485	0.0040446147	0.004629042	0.005196236	0.00574363	0.0062698573	0.0067740865	0.0072557814	0.007712722	0.008144841	0.008548949	0.008926723	0.009275913	0.009595804	0.009886034	0.010146573	0.010375939	0.010574985	0.01074307	0.010880705	0.010988425	0.011067033	0.011116251	0.0111388005	0.011135764	0.011108443	0.011058729	0.010988321	0.010899287	0.010795612
-0.009514041	-0.008945048	-0.008350782	-0.007735245	-0.0071025193	-0.0064544827	-0.0057936683	-0.005122766	-0.004444711	-0.003762208	-0.0030751973	-0.0023878962	-0.0017018244	-0.0010185689	-0.00033913553	0.00033304095	0.0009976998	0.0016531907	0.0022968985	0.0029290132	0.0035460182	0.004147943	0.004732918	0.0052999854	0.0058482587	0.0063747205	0.0068786517	0.0073603913	0.0078182	0.00824932	0.008654583	0.009031825	0.009381097	0.009700052	0.009990241	0.010250621	0.010480575	0.010678124	0.010846272	0.010983147	0.011090022	0.011167064	0.0112153515	0.011236645	0.011231985	0.011202842	0.011150513	0.011077788	0.010986421	0.010879386
-0.009454951	-0.008880526	-0.008282296	-0.007662885	-0.0070253983	-0.0063739195	-0.005710438	-0.005036935	-0.0043573156	-0.0036711842	-0.002982989	-0.0022935942	-0.0016056374	-0.0009209886	-0.00024099648	0.00043230504	0.0010981075	0.0017537512	0.0023994632	0.0030307695	0.0036491342	0.004251104	0.0048371553	0.0054041557	0.0059523955	0.006479293	0.0069835596	0.0074647777	0.00792259	0.008353859	0.008758765	0.009135459	0.009484652	0.009804834	0.010094229	0.010354277	0.010583341	0.01078115	0.010947626	0.011083875	0.011190012	0.011266366	0.011313647	0.01133341	0.011327159	0.011296317	0.011241835	0.011167143	0.011073399	0.010963261
-0.009395003	-0.008815743	-0.00821238	-0.0075888857	-0.0069485307	-0.00629393	-0.0056267753	-0.0049502403	-0.004268378	-0.003580384	-0.0028904974	-0.002199322	-0.0015100166	-0.00082410127	-0.00014236197	0.000531774	0.0011985339	0.0018552952	0.002499722	0.0031333975	0.0037516803	0.004354283	0.004940007	0.005507566	0.0060556345	0.0065826885	0.007087376	0.007569164	0.008025732	0.008457106	0.00886194	0.009238854	0.009587936	0.009907398	0.010197062	0.010456879	0.010684833	0.010882221	0.01104911	0.011184383	0.011289831	0.011364147	0.01141094	0.011430047	0.011422217	0.011388961	0.011332143	0.011255458	0.011158913	0.01104632
-0.009333365	-0.008750178	-0.008142255	-0.0075155124	-0.0068708435	-0.0062129125	-0.0055429563	-0.0048635975	-0.0041791946	-0.0034892038	-0.0027975962	-0.002105318	-0.0014143586	-0.00072714686	-4.4267625e-05	0.00063110515	0.0012984388	0.0019558966	0.0026015975	0.003235478	0.0038536042	0.0044571273	0.0050430372	0.0056103356	0.006158728	0.0066858195	0.0071905665	0.0076716878	0.008128788	0.008560695	0.008964866	0.009341933	0.0096904	0.010009114	0.01029858	0.010557532	0.010785464	0.010982588	0.011148386	0.011283532	0.011388127	0.011462327	0.011507146	0.011524685	0.01151529	0.011480123	0.011421893	0.011342898	0.0112437345	0.011128295
-0.009271853	-0.0086829215	-0.008071937	-0.007440716	-0.0067927465	-0.006131336	-0.005458601	-0.0047774315	-0.004089281	-0.0033983812	-0.0027043745	-0.0020111427	-0.0013180971	-0.0006297454	5.356595e-05	0.00073007867	0.0013982579	0.002056338	0.0027027428	0.0033365488	0.003955871	0.0045589507	0.005144395	0.0057126135	0.0062601976	0.006787438	0.007292159	0.007774364	0.008230731	0.00866155	0.009066351	0.009442519	0.009791799	0.010110173	0.010398947	0.0106576085	0.010885417	0.01108171	0.011246741	0.01138192	0.011484753	0.011558138	0.011602476	0.011617865	0.011607062	0.011570744	0.011510454	0.011428762	0.01132752	0.011209216
-0.009209476	-0.008615807	-0.008000165	-0.0073650926	-0.006714046	-0.0060493946	-0.005374752	-0.0046905056	-0.0040009916	-0.0033073723	-0.0026124269	-0.0019161478	-0.0012228936	-0.0005326718	0.00015164912	0.00082887337	0.0014977567	0.0021563806	0.0028034858	0.0034367181	0.0040562414	0.0046598017	0.005246386	0.0058139227	0.006361801	0.0068884306	0.0073930845	0.007875014	0.008330509	0.008762054	0.0091663785	0.00954305	0.009890832	0.010209799	0.01049855	0.010756236	0.010983609	0.011179745	0.0113440305	0.0114779025	0.011580858	0.011652887	0.011695884	0.011710338	0.011698473	0.011659887	0.011597492	0.011513419	0.011410262	0.011289515
-0.009146981	-0.008548617	-0.007928535	-0.007289663	-0.0066349655	-0.0059678927	-0.0052894205	-0.004603572	-0.0039117634	-0.003216453	-0.0025185123	-0.0018225312	-0.0011272728	-0.00043658912	0.00024892017	0.0009273365	0.0015963241	0.0022560507	0.0029033981	0.0035367832	0.0041569546	0.004760228	0.0053467676	0.0059144013	0.0064623766	0.0069885887	0.0074928813	0.0079742335	0.008430872	0.008861311	0.009265635	0.009641986	0.009989418	0.0103070885	0.010596525	0.010853823	0.01108117	0.011275999	0.011440355	0.011573236	0.011675186	0.011746731	0.011788301	0.011801552	0.011787977	0.011748038	0.011683486	0.011597462	0.011491679	0.011368077
-0.009083129	-0.008480221	-0.007857077	-0.0072138757	-0.0065560415	-0.0058858544	-0.0052053407	-0.0045164004	-0.003822334	-0.0031252503	-0.0024261028	-0.001727514	-0.0010320693	-0.00034076348	0.00034650788	0.0010243542	0.0016946532	0.0023538545	0.003000971	0.0036365576	0.0042554624	0.004859749	0.005445227	0.006013334	0.0065613613	0.0070877224	0.007592097	0.0080731325	0.008529797	0.008959476	0.009363558	0.009739928	0.010086715	0.010405157	0.010692164	0.010949917	0.011175673	0.011370912	0.011534553	0.011667356	0.0117677525	0.011839036	0.011879519	0.011891235	0.011875674	0.011834335	0.011768647	0.011680245	0.011571389	0.011445925
-0.009019509	-0.008411631	-0.007783778	-0.007138148	-0.006476514	-0.0058036223	-0.0051202253	-0.004428968	-0.0037333742	-0.0030340254	-0.002334185	-0.001633957	-0.0009370968	-0.00024484843	0.00044215098	0.0011224262	0.0017928444	0.0024522282	0.0031000562	0.0037345216	0.004354816	0.0049583577	0.0055443347	0.006111834	0.0066595674	0.0071859546	0.0076898485	0.008170404	0.008626819	0.009057131	0.009459555	0.009835739	0.010182615	0.010500342	0.010787103	0.011044245	0.011270121	0.011464585	0.011627499	0.011759277	0.011859536	0.011929225	0.011968847	0.011979673	0.011962142	0.011919405	0.011852104	0.011761755	0.011650752	0.011521425
-0.008955635	-0.008343227	-0.007711157	-0.007061936	-0.0063971058	-0.0057208836	-0.005035132	-0.0043433085	-0.0036448017	-0.002943635	-0.002242297	-0.0015407503	-0.00084264576	-0.00014961883	0.00053859875	0.0012183301	0.0018893331	0.0025492944	0.0031977184	0.0038322322	0.0044518597	0.005055297	0.00564155	0.0062096044	0.0067561455	0.007282313	0.007786706	0.008266907	0.008721538	0.009151019	0.009555057	0.009929493	0.01027615	0.010593668	0.010880571	0.011137091	0.011362746	0.011556335	0.011718083	0.011849217	0.0119492635	0.012017887	0.012056548	0.012065526	0.012047023	0.012002546	0.011933278	0.01184085	0.011727415	0.011595938
-0.008890517	-0.008274734	-0.00763835	-0.0069856048	-0.0063185766	-0.005638942	-0.0049510077	-0.0042565614	-0.0035560727	-0.0028540418	-0.0021507293	-0.0014483482	-0.00074952096	-5.467236e-05	0.0006332658	0.0013136566	0.0019850656	0.0026456565	0.0032946952	0.003928989	0.0045483075	0.005151868	0.0057381503	0.0063049607	0.006851498	0.007377509	0.007881202	0.008360423	0.008816529	0.009245098	0.009647537	0.010022569	0.010368634	0.010685228	0.010972276	0.011227634	0.011452891	0.011645973	0.01180711	0.011938065	0.012036804	0.012104858	0.0121421665	0.012150582	0.012131494	0.012084898	0.012013748	0.011918493	0.011803616	0.011669382
-0.008826226	-0.008205749	-0.007566057	-0.0069092736	-0.006239444	-0.005557582	-0.004867226	-0.0041700155	-0.0034678876	-0.0027645156	-0.002060026	-0.0013564825	-0.0006567985	3.8579106e-05	0.00072744116	0.0014087111	0.0020803772	0.002740793	0.003389001	0.0040234216	0.004643474	0.005247142	0.005832266	0.006399568	0.0069463216	0.007471241	0.007974267	0.008453686	0.008908525	0.009336885	0.00973919	0.010113668	0.010459378	0.010775413	0.011062074	0.01131735	0.0115419105	0.011733692	0.011895407	0.012024138	0.012122355	0.012189642	0.012226526	0.012233321	0.012212414	0.012165055	0.012091406	0.011994395	0.011877634	0.011740841
-0.00876122	-0.008136898	-0.0074935704	-0.006833479	-0.0061605424	-0.0054758266	-0.0047828183	-0.004083894	-0.0033809543	-0.0026749521	-0.001969643	-0.0012651682	-0.00056424737	0.0001319088	0.00082121044	0.0015022606	0.0021742918	0.002834905	0.0034828	0.004117459	0.0047375076	0.0053400733	0.005926024	0.006492108	0.007038098	0.007563751	0.008065805	0.008545306	0.008999128	0.009427659	0.009828996	0.010203309	0.010547526	0.010863822	0.011149194	0.011404432	0.011627492	0.011820085	0.011980239	0.012109507	0.012206975	0.012272853	0.012308303	0.01231439	0.01229158	0.012242809	0.012167908	0.012068536	0.011949535	0.011810545
-0.008696727	-0.0080681965	-0.007420741	-0.0067578927	-0.0060821846	-0.0053952634	-0.004699953	-0.003999375	-0.003294371	-0.0025871247	-0.0018797368	-0.0011751652	-0.00047256052	0.00022380799	0.00091342255	0.0015952252	0.0022668503	0.002927594	0.003576018	0.0042101853	0.004830539	0.0054323636	0.0060178526	0.0065832734	0.007129289	0.007654149	0.008155335	0.0086346455	0.009088129	0.0095153265	0.009917092	0.010290258	0.010634713	0.010950029	0.011235341	0.01148938	0.01171238	0.011903644	0.012063451	0.012191657	0.012288567	0.012353476	0.012388602	0.012393285	0.012369487	0.012318261	0.012242485	0.012142289	0.012019847	0.0118781775
-0.008631721	-0.007999785	-0.0073484182	-0.006682381	-0.006003827	-0.005313836	-0.004616931	-0.003914252	-0.0032073632	-0.0024997965	-0.0017913878	-0.0010853857	-0.0003830716	0.00031437725	0.0010043494	0.0016866028	0.0023587123	0.0030188002	0.003667187	0.00430236	0.004920747	0.0055228285	0.006107632	0.0066732466	0.007218633	0.007742945	0.008243829	0.008722108	0.009174414	0.00960236	0.010002628	0.010375131	0.010719851	0.011034057	0.011319116	0.011572007	0.011794616	0.011985727	0.012144897	0.012271937	0.012367532	0.012432113	0.012465842	0.012469839	0.0124448165	0.012392592	0.012314688	0.0122127235	0.012088239	0.011944938
-0.008567795	-0.00793083	-0.0072768554	-0.0066075698	-0.0059252605	-0.005233519	-0.0045351163	-0.0038297027	-0.0031224117	-0.0024120957	-0.0017035604	-0.000997059	-0.00029322132	0.0004041791	0.0010943599	0.0017764755	0.0024491027	0.0031094067	0.0037570149	0.004391562	0.005010497	0.005612511	0.006196458	0.0067618154	0.007305693	0.007829823	0.008330166	0.008807462	0.009260185	0.009686764	0.010085914	0.010457784	0.010801747	0.011115346	0.011399798	0.0116530135	0.011875071	0.012064923	0.012223672	0.01235022	0.012445249	0.0125082545	0.01254138	0.0125439875	0.012518097	0.012464222	0.012384757	0.012280822	0.012154937	0.012008559
-0.008503817	-0.007863075	-0.0072056428	-0.006532684	-0.0058488175	-0.005155042	-0.004453562	-0.003747031	-0.0030376613	-0.0023265928	-0.0016165301	-0.0009092614	-0.00020562112	0.0004921816	0.0011834279	0.0018652864	0.0025374405	0.003198143	0.0038464256	0.0044800304	0.005098112	0.005699709	0.006282557	0.006847542	0.007391751	0.007914055	0.008414626	0.008890975	0.00934314	0.0097682625	0.010167897	0.010539193	0.010881953	0.011195064	0.011478879	0.011730406	0.0119525865	0.012141753	0.012299538	0.012425762	0.012520485	0.012583293	0.012614306	0.012616195	0.012589164	0.012533832	0.012452517	0.012347214	0.01221928	0.012070868
-0.0084404275	-0.00779555	-0.0071347207	-0.006459251	-0.005772032	-0.0050754473	-0.004373163	-0.0036645904	-0.0029537156	-0.0022422522	-0.0015314892	-0.0008226335	-0.00011860207	0.0005797297	0.0012711622	0.0019529089	0.0026249923	0.003285084	0.0039326213	0.004566144	0.005184144	0.0057848133	0.0063677654	0.006931599	0.007475231	0.00799704	0.008496419	0.008971833	0.009423614	0.009848528	0.010246921	0.010617107	0.010959577	0.01127233	0.0115552135	0.0118067525	0.012027688	0.012216233	0.012373947	0.012499072	0.012592617	0.012653999	0.012685392	0.012686286	0.012657836	0.012600705	0.012518324	0.012410771	0.012281157	0.012130257
-0.008376844	-0.007729158	-0.0070641562	-0.0063855946	-0.005696498	-0.004998438	-0.0042933375	-0.0035835207	-0.0028712898	-0.002157785	-0.0014470294	-0.00073762983	-3.3076853e-05	0.0006656423	0.0013570972	0.0020388104	0.0027111284	0.0033709705	0.0040174723	0.00465044	0.005267922	0.005867671	0.006450724	0.007013742	0.007556841	0.008077767	0.008576255	0.009051338	0.009501848	0.009925939	0.01032329	0.010694332	0.011034921	0.011347253	0.011629749	0.011880498	0.012100037	0.0122887865	0.012445033	0.012569711	0.012662191	0.012722813	0.01275314	0.0127523355	0.012723271	0.012665864	0.012581613	0.0124722645	0.012340371	0.012188185
-0.008313499	-0.0076619983	-0.006994553	-0.006313294	-0.00562191	-0.0049214363	-0.0042140707	-0.0035030842	-0.0027898327	-0.002076164	-0.0013636276	-0.00065395236	5.113706e-05	0.00074988604	0.0014405549	0.0021234676	0.0027945265	0.003454294	0.004101429	0.0047335178	0.0053499453	0.0059501827	0.0065314546	0.0070936754	0.0076356083	0.008156389	0.008654062	0.009128269	0.009577569	0.010001104	0.010398313	0.010767516	0.011107951	0.011419121	0.011700228	0.011950992	0.012169883	0.01235795	0.01251417	0.012637392	0.0127291195	0.012789227	0.012818359	0.0128171	0.012786407	0.012727737	0.012642749	0.012531083	0.012397431	0.0122426
-0.008250959	-0.0075961202	-0.006925285	-0.006241448	-0.00554765	-0.0048455894	-0.004136935	-0.0034247786	-0.0027097836	-0.0019945353	-0.0012815148	-0.00057159364	0.00013368577	0.0008325055	0.0015235767	0.0022060238	0.0028771348	0.00353669	0.0041822717	0.004813969	0.005430348	0.0060293227	0.0066101067	0.0071713105	0.007713016	0.008232418	0.008729577	0.009203054	0.00965086	0.0100735985	0.01046944	0.0108381845	0.0111783	0.01148944	0.011769474	0.012019169	0.012237478	0.012424059	0.012579504	0.012702543	0.012793202	0.012852848	0.012881637	0.012879387	0.0128473975	0.012787566	0.012699872	0.01258776	0.01245179	0.0122959465
-0.008189596	-0.007531062	-0.006857328	-0.0061710626	-0.0054747537	-0.0047702417	-0.004060112	-0.003346771	-0.0026303083	-0.0019153506	-0.0012012273	-0.00049090385	0.00021513179	0.00091346726	0.0016050749	0.002286192	0.0029576905	0.0036163926	0.004262667	0.0048938356	0.0055084936	0.006106157	0.0066863187	0.0072478205	0.00778747	0.008306064	0.008802086	0.0092744455	0.009722069	0.010143511	0.010539219	0.010907076	0.011245634	0.011555538	0.011834685	0.012083665	0.012302201	0.012487892	0.012642093	0.012764543	0.012855288	0.012913879	0.012941357	0.012938239	0.012905676	0.012844309	0.012755759	0.012641918	0.0125043355	0.0123452805
-0.008129202	-0.007466726	-0.006790504	-0.006101139	-0.0054027513	-0.0046967715	-0.003984779	-0.003269598	-0.0025528893	-0.0018363595	-0.0011228248	-0.00041132793	0.00029408187	0.0009931773	0.0016844794	0.00236585	0.003035795	0.0036946386	0.004339777	0.004970126	0.005584251	0.006181486	0.006760273	0.0073202103	0.007860031	0.0083768405	0.008872539	0.00934422	0.009790566	0.01021108	0.010606024	0.010972749	0.011311021	0.011619054	0.011898242	0.01214635	0.01236397	0.012549315	0.012702141	0.012823854	0.012913939	0.012971707	0.0129976235	0.0129942335	0.0129604	0.012897987	0.012808777	0.012693182	0.012553614	0.012393121
-0.008068778	-0.0074029416	-0.006724246	-0.0060320124	-0.005331613	-0.004624091	-0.003910646	-0.0031946227	-0.0024771094	-0.0017593652	-0.0010451749	-0.00033389777	0.0003721565	0.0010709055	0.0017614551	0.0024425872	0.0031127296	0.0037708245	0.0044145472	0.0050444677	0.0056580417	0.0062547512	0.0068323314	0.00739165	0.007930063	0.0084461495	0.008940171	0.009410948	0.009856354	0.0102766715	0.010669652	0.011035107	0.011372298	0.011680592	0.011958707	0.012206059	0.012421835	0.01260674	0.012759741	0.012880627	0.01296977	0.013026796	0.013052002	0.013047203	0.013012733	0.012949053	0.012858044	0.012741189	0.012600385	0.012438152
-0.008009702	-0.007340893	-0.0066586435	-0.0059650317	-0.005262263	-0.0045528337	-0.0038382262	-0.0031205863	-0.002402112	-0.0016845018	-0.0009696856	-0.00025837868	0.0004479736	0.0011459514	0.0018369816	0.0025179125	0.0031875335	0.0038441569	0.0044875704	0.0051166043	0.005729586	0.0063250996	0.0069021545	0.007459495	0.007997226	0.008512326	0.009005696	0.009474792	0.009919014	0.010338791	0.01073027	0.011095118	0.011430897	0.011738874	0.012015689	0.012261994	0.012477055	0.0126618445	0.012813881	0.01293413	0.013022423	0.013078317	0.013103485	0.013096917	0.013062134	0.012997128	0.012904923	0.012786996	0.012644298	0.012480259
-0.00795155	-0.0072797313	-0.0065953955	-0.005899161	-0.0051938593	-0.004483074	-0.003766507	-0.003048554	-0.002329588	-0.001611419	-0.0008954182	-0.0001832433	0.00052183494	0.0012205355	0.0019102246	0.0025909469	0.0032600872	0.003916066	0.00455866	0.005186025	0.005798444	0.0063922554	0.006968815	0.0075253844	0.008061573	0.008575883	0.0090671	0.009536229	0.009979386	0.010396846	0.010787923	0.011150956	0.011487495	0.011792947	0.012069639	0.01231559	0.012529973	0.0127134435	0.012864456	0.012984015	0.013071515	0.013126776	0.013150997	0.013144169	0.01310797	0.013041943	0.012948316	0.012829147	0.012684975	0.012519937
-0.007895082	-0.007219389	-0.0065323934	-0.00583338	-0.005127199	-0.00441397	-0.0036976263	-0.002977915	-0.0022584498	-0.0015394911	-0.00082331896	-0.000111501664	0.00059342384	0.0012920238	0.0019815117	0.0026611648	0.0033291169	0.003984805	0.0046273433	0.0052531622	0.005864151	0.006457567	0.0070326664	0.007588044	0.008122399	0.008636229	0.00912625	0.00959336	0.010036074	0.01045249	0.01084277	0.011206057	0.011539873	0.011844747	0.012120634	0.012365617	0.012579747	0.012761366	0.012911949	0.013031211	0.013117589	0.013172414	0.013196129	0.0131884925	0.01315017	0.01308402	0.012989193	0.012868997	0.012723658	0.012555968
-0.007838868	-0.0071608797	-0.0064707324	-0.005770743	-0.0050618276	-0.0043476447	-0.0036294684	-0.0029090494	-0.0021885782	-0.0014693365	-0.0007532686	-4.2121857e-05	0.0006632097	0.0013610609	0.0020508245	0.002729565	0.0033971854	0.0040519424	0.0046926327	0.0053186677	0.005928058	0.0065198466	0.0070938505	0.0076477416	0.008181967	0.008694388	0.009183712	0.009648733	0.010090165	0.0105054155	0.01089412	0.0112562105	0.0115894675	0.011894122	0.012168385	0.012412224	0.012625016	0.012807384	0.012956835	0.013074134	0.013160761	0.013214633	0.013236865	0.013228692	0.013190571	0.013122704	0.013026796	0.012904979	0.012758244	0.012588881
-0.0077839643	-0.007104151	-0.0064105093	-0.005708374	-0.004997924	-0.00428313	-0.0035636425	-0.0028416663	-0.0021214336	-0.0014015809	-0.00068525225	2.6140362e-05	0.0007309951	0.0014286116	0.002117224	0.0027961358	0.0034622438	0.004116155	0.0047562122	0.0053805523	0.005989041	0.006580267	0.007152714	0.007705208	0.008238401	0.008749209	0.0092369355	0.009701289	0.010141265	0.010555536	0.010942817	0.011303093	0.011635609	0.011938911	0.012212515	0.012455605	0.0126677565	0.012848243	0.01299743	0.013114352	0.013199575	0.013253573	0.013275459	0.013266202	0.013226122	0.013157688	0.013061296	0.012937944	0.012790084	0.012619358
-0.007730581	-0.007047832	-0.006351769	-0.0056483	-0.0049361736	-0.0042194873	-0.003498584	-0.0027771667	-0.0020555183	-0.0013351142	-0.00061927736	9.17837e-05	0.0007965602	0.0014935136	0.002181299	0.002859179	0.0035251677	0.0041779503	0.0048168562	0.005440317	0.0060477145	0.006637037	0.007208176	0.0077602193	0.008291025	0.008800782	0.00928764	0.009750187	0.010188896	0.010601897	0.010988545	0.011347443	0.011678301	0.011980828	0.012253474	0.012495205	0.01270647	0.012886487	0.013034552	0.013151031	0.013235897	0.013288658	0.013309326	0.013300031	0.013259847	0.013190005	0.013092339	0.012967899	0.012818184	0.012646291
-0.0076777786	-0.0069926456	-0.006295651	-0.0055887923	-0.0048755556	-0.0041572154	-0.0034361929	-0.0027133524	-0.001991801	-0.0012717545	-0.0005551651	0.00015569851	0.00085986406	0.0015570186	0.0022436492	0.0029205307	0.0035854392	0.0042371675	0.0048750527	0.0054967143	0.006103277	0.0066914745	0.0072613023	0.0078119524	0.008341126	0.008848757	0.009334583	0.009796359	0.010233473	0.010645054	0.011030838	0.011388395	0.011718065	0.012019597	0.012290999	0.012531899	0.012742609	0.012921333	0.013068985	0.013184693	0.0132681765	0.013320509	0.013341308	0.013330404	0.01328861	0.013219386	0.013120167	0.012994517	0.012844026	0.012670767
-0.0076279417	-0.006939672	-0.006239578	-0.00553225	-0.0048169494	-0.0040974393	-0.003375642	-0.0026527047	-0.001930289	-0.0012098476	-0.00049384683	0.00021667406	0.0009207651	0.0016165376	0.0023029633	0.0029791668	0.003642857	0.004293423	0.004929725	0.0055506863	0.006155543	0.0067425445	0.007310994	0.007860009	0.008387916	0.008894872	0.009378452	0.009839352	0.010274772	0.010685362	0.01106919	0.011425618	0.011754513	0.012054395	0.012324642	0.01256492	0.01277408	0.012952641	0.013099637	0.013214134	0.01329742	0.013348095	0.013368115	0.013356991	0.013315119	0.013243474	0.013144005	0.013018202	0.012866359	0.012691312
-0.0075795352	-0.0068880096	-0.006185569	-0.0054765716	-0.0047603026	-0.0040395856	-0.0033167154	-0.0025930777	-0.0018698424	-0.0011500493	-0.00043488666	0.00027620792	0.0009789579	0.0016744025	0.0023601502	0.0030349866	0.0036977828	0.0043471307	0.004982196	0.0056020096	0.006205458	0.006790746	0.0073581412	0.0079051	0.008431938	0.00893769	0.009419363	0.009878378	0.0103128925	0.01072162	0.011104248	0.011460148	0.011786908	0.012085911	0.012354754	0.012594707	0.012802642	0.012979999	0.013126291	0.013239421	0.013322394	0.013372447	0.0133923665	0.013379853	0.013337232	0.013265472	0.013164487	0.013037477	0.012885038	0.012707934
-0.007532425	-0.006838605	-0.0061343983	-0.0054232925	-0.004705131	-0.0039838776	-0.0032600984	-0.0025361478	-0.0018135607	-0.001093179	-0.00037738308	0.00033254176	0.0010353178	0.0017294735	0.0024151318	0.0030879974	0.003750153	0.004397899	0.0050314516	0.0056502484	0.0062522516	0.0068363473	0.0074016415	0.007947836	0.008472312	0.008976128	0.009457011	0.00991388	0.010346789	0.010754414	0.011136353	0.011489954	0.01181595	0.012113232	0.012381911	0.012620162	0.012827121	0.013004016	0.013149042	0.013262074	0.013343997	0.01339332	0.013412677	0.013398781	0.01335606	0.013283074	0.013182163	0.013053596	0.012899563	0.012722071
-0.0074860454	-0.0067904517	-0.0060848966	-0.0053713247	-0.004652247	-0.0039303005	-0.0032054186	-0.0024815574	-0.0017586052	-0.0010389313	-0.00032293797	0.00038642064	0.0010884367	0.0017819852	0.0024658255	0.0031385869	0.0037995093	0.004445888	0.00507877	0.0056953393	0.006295562	0.006878212	0.0074416846	0.007986251	0.008509532	0.009011891	0.009490844	0.0099468045	0.0103776865	0.010783885	0.011164345	0.011516493	0.011841938	0.012138322	0.012405146	0.012642328	0.012847878	0.013023905	0.013167717	0.013280489	0.013361532	0.013410624	0.013427872	0.013414647	0.013371311	0.013297632	0.013195697	0.013065789	0.0129112005	0.012732558
-0.007442437	-0.006744124	-0.0060361847	-0.0053213537	-0.0046016425	-0.0038782433	-0.0031530783	-0.0024285018	-0.0017062947	-0.0009863377	-0.00027104467	0.000438001	0.0011393428	0.0018322691	0.0025147498	0.0031864047	0.003845334	0.004491236	0.0051217936	0.005737353	0.0063365884	0.0069175586	0.007479422	0.008021757	0.008543868	0.00904382	0.009521689	0.009975549	0.010405567	0.0108098015	0.011188358	0.011539131	0.011863168	0.012157764	0.012424212	0.012659889	0.012865402	0.013040163	0.01318283	0.013295237	0.013375122	0.013423685	0.013441071	0.013426058	0.013381857	0.013307869	0.0132054165	0.013074577	0.012919322	0.012739256
-0.007400058	-0.006699398	-0.0059900433	-0.0052743554	-0.0045528486	-0.0038289577	-0.0031034201	-0.0023784935	-0.001655966	-0.00093610585	-0.00022211298	0.00048647076	0.0011872835	0.0018787496	0.0025610216	0.0032308698	0.0038889833	0.0045328327	0.0051622204	0.005776476	0.006373301	0.0069529116	0.0075132847	0.008053862	0.0085741505	0.009073429	0.009548873	0.010001376	0.010430068	0.010832131	0.011209469	0.011559494	0.0118814595	0.012174796	0.01243924	0.012674585	0.012878906	0.013052531	0.013194617	0.013305817	0.013385188	0.01343241	0.013449259	0.013434485	0.013389524	0.013314683	0.013211735	0.013080176	0.012924049	0.012742776
-0.0073604286	-0.0066569895	-0.0059458986	-0.0052281916	-0.0045065656	-0.003782034	-0.0030563101	-0.0023313388	-0.0016079322	-0.0008890331	-0.00017503649	0.0005325712	0.0012323894	0.001923129	0.0026038475	0.003272362	0.0039288625	0.004571695	0.005199842	0.0058115944	0.006407894	0.0069849454	0.0075441413	0.008082885	0.008601263	0.009097796	0.009572193	0.010023598	0.010449354	0.010850746	0.011226531	0.0115746185	0.011895705	0.012187749	0.012451533	0.012685239	0.012888733	0.013060596	0.013202611	0.013312351	0.013391141	0.013437893	0.013453938	0.013438482	0.013392702	0.013317838	0.013213832	0.013081748	0.012924716	0.01274259
-0.0073219836	-0.006617002	-0.00590384	-0.0051850155	-0.0044618994	-0.0037371442	-0.003010802	-0.002285689	-0.0015633777	-0.00084391236	-0.00013062358	0.00057566166	0.0012749918	0.0019641593	0.0026437528	0.003311567	0.0039663725	0.0046078004	0.005233906	0.005844567	0.0064381845	0.007014066	0.007570781	0.008107871	0.008625228	0.00911941	0.00959206	0.0100412	0.010465767	0.010866314	0.011239573	0.011585768	0.011905726	0.012196448	0.012458745	0.012691252	0.012894057	0.013065632	0.013205703	0.013315741	0.01339297	0.013439905	0.013454899	0.013439	0.013392895	0.013316069	0.013211578	0.013079397	0.012921143	0.012738265
-0.00728485	-0.0065779313	-0.0058644563	-0.005143918	-0.004420601	-0.0036946014	-0.0029683337	-0.002242893	-0.0015209019	-0.0008023903	-8.91909e-05	0.00061615556	0.0013140552	0.0020028837	0.002680961	0.0033472106	0.004000809	0.0046399236	0.0052643716	0.0058738627	0.0064652525	0.0070395432	0.007594418	0.008130096	0.0086447485	0.009137433	0.009608142	0.010056194	0.010478739	0.010876842	0.011249285	0.011593975	0.011911649	0.012201507	0.012462933	0.012693949	0.012895133	0.013065461	0.013205234	0.013314027	0.01339139	0.013437122	0.013451576	0.013434757	0.013387997	0.013311714	0.013206363	0.013073165	0.012913682	0.012730345
-0.007251486	-0.006542191	-0.0058267564	-0.005105369	-0.004380524	-0.0036541894	-0.0029279366	-0.0022027344	-0.0014813095	-0.0007632375	-5.1107258e-05	0.0006543398	0.0013508871	0.0020380989	0.0027145557	0.0033790097	0.0040314756	0.0046691447	0.0052921437	0.0058994554	0.0064886436	0.0070617534	0.0076149106	0.008148015	0.008660883	0.009151667	0.009621002	0.0100668445	0.01048718	0.010883812	0.011254571	0.011598304	0.011914581	0.012202997	0.012462497	0.012692194	0.01289238	0.013062447	0.013201494	0.013309095	0.013385363	0.013430484	0.0134442	0.013427377	0.013379	0.013303138	0.0131970085	0.013063591	0.01290337	0.012718689
-0.0072190464	-0.0065079704	-0.005791396	-0.005069338	-0.0043437406	-0.0036165044	-0.0028903931	-0.0021656156	-0.0014437586	-0.00072722137	-1.4878809e-05	0.0006890707	0.0013838187	0.0020707212	0.002745621	0.0034090541	0.0040595382	0.0046950467	0.005316753	0.0059212036	0.006509457	0.007079534	0.007631708	0.008162405	0.0086735375	0.0091627985	0.009629577	0.010072999	0.010492306	0.010887325	0.011256248	0.011597991	0.011913259	0.012199588	0.012457535	0.012687225	0.012885716	0.013053726	0.01319192	0.013299596	0.013374772	0.013419237	0.0134329535	0.013415031	0.013366532	0.013289273	0.013183083	0.013048843	0.012889326	0.012702987
-0.0071894526	-0.0064769983	-0.0057582483	-0.0050355345	-0.0043093115	-0.003582254	-0.0028561652	-0.0021308362	-0.0014090538	-0.00069320947	1.7169863e-05	0.0007201992	0.0014146827	0.0020996556	0.0027734898	0.003434699	0.0040833987	0.004718054	0.005337756	0.005940132	0.0065264516	0.0070941374	0.007643953	0.008172981	0.0086824	0.009169303	0.009634405	0.010076668	0.010493975	0.010886818	0.011253666	0.011593994	0.011908021	0.012193687	0.012449786	0.012677524	0.012874786	0.013042331	0.013179626	0.013285939	0.013360392	0.013404086	0.013417132	0.013399087	0.013350807	0.013272319	0.013165373	0.013031311	0.012869842	0.012684729
-0.0071613193	-0.0064473823	-0.0057280436	-0.0050035864	-0.004277453	-0.0035501868	-0.0028234795	-0.0020993054	-0.0013783947	-0.0006622672	4.756078e-05	0.00074925274	0.0014420338	0.0021249615	0.0027977973	0.0034575984	0.0041046925	0.004737243	0.005353801	0.0059553348	0.0065399036	0.007106159	0.007653963	0.00818086	0.008687913	0.009172957	0.009634852	0.010075845	0.010491058	0.010882352	0.011247102	0.01158629	0.011897657	0.012181334	0.012437001	0.012662977	0.012859974	0.013026744	0.01316281	0.0132683925	0.013341963	0.013385031	0.013397552	0.013378739	0.013329823	0.013251707	0.013143867	0.013009377	0.012847379	0.012661144
-0.0071358755	-0.00642059	-0.0056997538	-0.0049752593	-0.0042482167	-0.003520295	-0.0027939752	-0.002069354	-0.0013497174	-0.000634633	7.377565e-05	0.00077461824	0.0014671423	0.0021477453	0.0028183237	0.0034771226	0.004122399	0.004752837	0.0053680576	0.005967021	0.0065496117	0.007113155	0.007658884	0.008184005	0.008689139	0.009171724	0.009633228	0.01007089	0.0104843415	0.01087394	0.011236731	0.0115741305	0.011884108	0.012166463	0.012420744	0.012645241	0.012841299	0.013006352	0.013141554	0.01324556	0.013319202	0.013361506	0.013373435	0.013353944	0.013304919	0.013226509	0.013118498	0.012982078	0.012820616	0.012634266
-0.0071135834	-0.006396033	-0.0056746453	-0.0049491674	-0.0042214543	-0.0034940243	-0.0027678683	-0.0020438358	-0.0013245344	-0.0006101057	9.778887e-05	0.00079674274	0.0014869347	0.0021666177	0.0028365515	0.0034923665	0.004136458	0.004764676	0.005378589	0.00597512	0.0065550543	0.0071176477	0.007659942	0.0081834905	0.008686371	0.00916763	0.009625886	0.010061938	0.010473598	0.01086057	0.011222731	0.011557762	0.011866629	0.012147602	0.012399819	0.0126235895	0.012817524	0.01298178	0.013116017	0.013219919	0.013292816	0.013334237	0.013345573	0.013325788	0.013275791	0.013196424	0.013088349	0.012952391	0.012790076	0.012603153
-0.0070916787	-0.0063743517	-0.0056521893	-0.0049245507	-0.004197523	-0.0034698173	-0.0027437285	-0.0020206422	-0.0013021827	-0.00058817863	0.00011795014	0.00081629306	0.0015051737	0.002183549	0.0028513148	0.0035047904	0.004145831	0.00477371	0.0053847246	0.0059797056	0.006558139	0.007117104	0.0076585375	0.0081791915	0.008679859	0.009158485	0.009615701	0.010049161	0.01045927	0.010843761	0.0112039	0.011538394	0.011843801	0.012123406	0.012374744	0.012596868	0.012789577	0.012952976	0.013086624	0.013189103	0.013261225	0.013302248	0.013312966	0.013292745	0.013242714	0.013162769	0.013054494	0.012918234	0.012755506	0.01256733
-0.0070747286	-0.006354846	-0.005631186	-0.004904434	-0.0041762963	-0.0034483671	-0.0027229637	-0.002000749	-0.00128223	-0.00057035685	0.00013502315	0.00083164126	0.0015189797	0.0021960102	0.0028613508	0.0035146885	0.004154086	0.004777763	0.005387623	0.0059806406	0.00655628	0.007113658	0.0076529644	0.008171119	0.008669838	0.009146262	0.009600654	0.010032315	0.010439884	0.0108236	0.011180736	0.011512727	0.011818092	0.012095407	0.012345083	0.012566701	0.012757938	0.012919452	0.013051886	0.013153978	0.013224859	0.013265442	0.013275534	0.013255309	0.013204832	0.013125077	0.013016179	0.012879748	0.012716331	0.0125289075
-0.0070588216	-0.006337963	-0.005613297	-0.0048862994	-0.0041582286	-0.0034303889	-0.002705194	-0.0019835457	-0.001265496	-0.0005551651	0.00014944002	0.0008441992	0.0015298314	0.0022056699	0.002869267	0.0035201646	0.0041568726	0.004780229	0.005387325	0.00597791	0.0065513365	0.00710601	0.0076427683	0.008158933	0.008654993	0.009129427	0.009582084	0.010011401	0.010416798	0.010798447	0.011153791	0.0114838295	0.011787344	0.012063023	0.012311671	0.0125311315	0.012721419	0.012882572	0.013013776	0.013115041	0.013185728	0.013225429	0.013234794	0.013214018	0.013163295	0.013082884	0.012973398	0.012837544	0.012674149	0.01248575
-0.007046327	-0.0063235536	-0.005598493	-0.004870467	-0.0041427836	-0.0034157857	-0.002690211	-0.0019691288	-0.0012525246	-0.0005430728	0.00016026944	0.000853654	0.0015383251	0.0022112764	0.0028733164	0.0035219751	0.0041573644	0.004777763	0.005382281	0.0059713833	0.0065417513	0.007094767	0.007629227	0.008142848	0.008636445	0.009108845	0.009559013	0.009986561	0.010389231	0.010769125	0.011122417	0.011451401	0.011752658	0.012026947	0.012273848	0.0124918185	0.012681421	0.012841117	0.012971096	0.013070714	0.013141032	0.013180319	0.013189111	0.013167765	0.013117295	0.013036661	0.012927186	0.012789689	0.012626998	0.012437943
-0.0070353895	-0.0063129887	-0.005585864	-0.004857905	-0.0041298717	-0.0034027174	-0.0026783422	-0.0019579828	-0.0012425929	-0.0005341768	0.00016747415	0.00085974485	0.0015417375	0.0022137314	0.0028737634	0.0035203174	0.004153464	0.0047715716	0.005374387	0.005960647	0.006529622	0.0070796423	0.0076112896	0.008123342	0.008615121	0.009084653	0.009532068	0.009956855	0.0103584565	0.010736208	0.011087805	0.011414554	0.011713322	0.01198658	0.012231231	0.012448207	0.012636345	0.012794867	0.0129239485	0.013022859	0.01309187	0.013131794	0.013139013	0.01311798	0.013065856	0.012985446	0.012876108	0.012739193	0.012575328	0.012386862
-0.007028125	-0.0063040704	-0.005577199	-0.0048486963	-0.0041204244	-0.0033939704	-0.002669692	-0.0019496754	-0.0012356341	-0.00052853674	0.00017147884	0.00086201355	0.0015426539	0.002212733	0.0028701574	0.0035148673	0.0041457564	0.004762415	0.005362015	0.005945958	0.0065123625	0.0070600174	0.0075897425	0.008098684	0.0085884	0.009055551	0.009501535	0.009923905	0.010322951	0.010698266	0.011047933	0.0113727525	0.011670351	0.011941645	0.012185026	0.012400042	0.012586918	0.012744732	0.012872383	0.012971021	0.013039086	0.0130773	0.013085939	0.013063543	0.013011448	0.012930118	0.012820862	0.012684014	0.012519747	0.012330886
-0.007023327	-0.006297797	-0.005570449	-0.004842311	-0.0041136667	-0.0033878163	-0.0026645288	-0.0019452944	-0.0012320802	-0.0005258024	0.00017151609	0.0008618273	0.0015398897	0.002208382	0.0028638132	0.0035067163	0.004134584	0.004748296	0.0053464733	0.0059281923	0.006491795	0.007037293	0.00756355	0.008071125	0.0085572	0.009023309	0.009466041	0.009886436	0.010283511	0.010656361	0.011004448	0.011326857	0.011622462	0.011892311	0.012134008	0.012347974	0.012533788	0.0126899555	0.01281726	0.012914445	0.012982197	0.01301907	0.013026975	0.0130041875	0.012952767	0.012871746	0.012761701	0.01262464	0.012460213	0.012271509
-0.007020846	-0.0062949657	-0.0055674687	-0.004838787	-0.0041103438	-0.0033844635	-0.0026618987	-0.0019440502	-0.0012323856	-0.0005268827	0.00016891211	0.00085654855	0.0015340075	0.002200175	0.002853766	0.0034939088	0.004119944	0.0047308393	0.0053265616	0.00590536	0.0064666793	0.0070107765	0.00753529	0.00803915	0.008523446	0.00898597	0.009426534	0.009844929	0.010239087	0.010609992	0.010955889	0.011276431	0.011571001	0.011838593	0.012079522	0.012291778	0.012475904	0.012630213	0.0127573125	0.012853019	0.012919411	0.012957297	0.012963776	0.01294088	0.012888826	0.0128075555	0.012697775	0.0125602	0.0123970695	0.012207694
-0.0070210174	-0.0062948316	-0.005566299	-0.004837781	-0.0041104704	-0.0033848286	-0.0026630312	-0.0019463599	-0.0012350902	-0.00053209066	0.00016313791	0.0008489862	0.0015242398	0.0021875985	0.0028391741	0.0034771673	0.004101619	0.0047102235	0.0053036995	0.005880341	0.0064390637	0.0069796033	0.0075014904	0.00800322	0.008484472	0.008945115	0.009383041	0.009798981	0.010192171	0.010559853	0.010903921	0.011222094	0.011515006	0.011780713	0.012019437	0.01223075	0.012412798	0.01256714	0.012692742	0.012787875	0.012853939	0.012890048	0.012896862	0.0128728	0.012820803	0.012739144	0.01262949	0.012492757	0.012328304	0.012140103
-0.007024877	-0.006297283	-0.005568765	-0.0048400834	-0.0041127577	-0.0033876076	-0.002667144	-0.0019517466	-0.00124152	-0.0005399659	0.00015361235	0.0008379258	0.0015108772	0.0021721423	0.0028219111	0.0034577027	0.0040789917	0.0046855956	0.0052756257	0.005849663	0.0064060204	0.006944474	0.007463325	0.007963531	0.0084418245	0.008899678	0.009335902	0.009748694	0.010138828	0.0105053	0.0108473785	0.011163227	0.011454243	0.011718538	0.01195604	0.012164574	0.0123466365	0.012499034	0.012622558	0.012717944	0.0127829835	0.012818851	0.012824632	0.012801293	0.012748431	0.012667131	0.012556903	0.012419846	0.012256265	0.012067303
-0.0070311576	-0.006303422	-0.005574532	-0.004845865	-0.004119009	-0.0033941194	-0.002674736	-0.0019594952	-0.0012513101	-0.00055116415	0.00014061481	0.00082212314	0.0014935695	0.002153132	0.0027998649	0.0034336038	0.0040529184	0.004657004	0.0052448437	0.0058157817	0.006369788	0.006905239	0.007422045	0.007919088	0.008394979	0.008850753	0.009283997	0.0096948	0.010082796	0.010446221	0.010786343	0.01110116	0.011389356	0.011651628	0.011887193	0.0120944455	0.012274753	0.012427229	0.012550119	0.0126432665	0.012708712	0.0127426535	0.012748476	0.0127244145	0.012671877	0.012590423	0.012479987	0.012343675	0.012180079	0.011991821
-0.007040024	-0.0063117296	-0.005582921	-0.0048544854	-0.004127063	-0.0034037232	-0.0026846677	-0.0019719824	-0.0012651756	-0.0005662367	0.000123851	0.0008039251	0.0014726445	0.0021296814	0.0027750991	0.0034058094	0.0040221997	0.0046241954	0.0052090213	0.0057786666	0.006329026	0.00686229	0.0073761493	0.007870574	0.008344419	0.008796629	0.009227585	0.00963667	0.01002178	0.010384403	0.010721043	0.011033036	0.011320114	0.011580631	0.01181465	0.012021441	0.012199804	0.012350373	0.012471918	0.012565028	0.012628589	0.012662999	0.012667876	0.012644161	0.012591254	0.0125095025	0.012399215	0.012262691	0.012098946	0.011910908
-0.0070527196	-0.006323524	-0.005593568	-0.004865572	-0.00414031	-0.003417112	-0.0026992261	-0.0019868687	-0.0012819767	-0.0005845502	0.000103417784	0.0007818006	0.0014483407	0.0021039061	0.0027462654	0.0033746324	0.0039891563	0.004587423	0.005170185	0.0057364553	0.0062850714	0.00681524	0.007326238	0.007818662	0.0082888305	0.008739166	0.009167504	0.0095734075	0.009957291	0.010316785	0.01065192	0.010961711	0.011246383	0.011505183	0.011736874	0.011942454	0.012119822	0.012268648	0.012389399	0.012481522	0.012544449	0.012578629	0.012583595	0.012558781	0.0125059225	0.012423288	0.012313921	0.012178075	0.012014415	0.011825614
-0.007068023	-0.0063384473	-0.0056084767	-0.004880853	-0.0041550845	-0.0034330785	-0.0027163327	-0.0020060018	-0.0013020709	-0.00060699135	7.9490244e-05	0.0007555261	0.0014206283	0.0020734333	0.0027129203	0.0033396147	0.0039506033	0.0045470037	0.00512708	0.005690504	0.006236315	0.0067639723	0.007272318	0.007760819	0.0082295835	0.008676775	0.009103026	0.009506129	0.009887688	0.01024482	0.010577578	0.010885999	0.011168644	0.011425622	0.011655971	0.011859331	0.012035448	0.012183446	0.012302395	0.012393586	0.012456793	0.012489717	0.012494039	0.012468655	0.012415621	0.012334544	0.0122245215	0.012088336	0.011925247	0.011737384
-0.0070854127	-0.0063558742	-0.005626276	-0.0048990026	-0.0041740015	-0.0034529269	-0.0027374178	-0.002028264	-0.0013262853	-0.0006324798	5.253777e-05	0.00072549284	0.0013889708	0.0020390004	0.002676636	0.0033007748	0.003908798	0.004502576	0.005080253	0.0056409426	0.0061841086	0.006708529	0.0072145723	0.007700734	0.008166693	0.008611497	0.009034686	0.009435583	0.009813674	0.010168947	0.01049953	0.010805365	0.01108725	0.011341844	0.011570618	0.011771794	0.011947259	0.01209379	0.012212105	0.0123019405	0.012363803	0.012396518	0.012400482	0.01237537	0.012321398	0.012240261	0.012131106	0.011994313	0.011831842	0.0116443895
-0.007106185	-0.0063765496	-0.0056472346	-0.0049201027	-0.004195966	-0.0034757927	-0.0027614087	-0.002053365	-0.001353547	-0.0006613657	2.1297485e-05	0.0006926656	0.0013530664	0.0020016544	0.0026362836	0.0032573566	0.003864102	0.0044550225	0.0050294474	0.0055880696	0.006127462	0.006649051	0.0071521588	0.007635735	0.008098595	0.008541472	0.008961316	0.009361032	0.009736188	0.010088947	0.010417011	0.010720827	0.010999676	0.011253353	0.011480134	0.011680741	0.011853177	0.011999086	0.012116719	0.012205388	0.012266278	0.012299236	0.012302566	0.012276869	0.012223352	0.012142051	0.012032542	0.011896491	0.011734325	0.011546895
-0.007130556	-0.006400794	-0.0056715608	-0.004944615	-0.004221715	-0.0035023168	-0.0027896538	-0.0020825714	-0.0013838783	-0.00069363415	-1.3284385e-05	0.00065580383	0.0013134144	0.001959689	0.002591852	0.0032105483	0.0038146526	0.004402563	0.0049736015	0.005529415	0.006067127	0.0065858737	0.0070860796	0.0075668506	0.00802695	0.008466028	0.008884918	0.009280596	0.009654142	0.010004114	0.010330606	0.010631926	0.010908801	0.011160031	0.011385251	0.011583678	0.01175601	0.011900324	0.012016669	0.0121045	0.012165248	0.012196273	0.012200076	0.012174118	0.012120731	0.012039077	0.011931162	0.011793982	0.011632837	0.01144518
-0.007157415	-0.0064273477	-0.0056989267	-0.0049722865	-0.0042497367	-0.0035317764	-0.002820529	-0.002115801	-0.0014178008	-0.0007300079	-5.2768737e-05	0.00061491504	0.0012708828	0.0019141063	0.0025441013	0.003159877	0.0037611425	0.004346162	0.004915647	0.005468089	0.006002225	0.0065188557	0.0070157573	0.0074931085	0.00795161	0.008387942	0.008803714	0.009197053	0.009567425	0.009915423	0.010239441	0.010539077	0.010813788	0.011063334	0.011287123	0.011483718	0.011654243	0.01179656	0.011912335	0.011999529	0.012059007	0.0120905	0.012092784	0.012067411	0.012014333	0.011933211	0.011823829	0.011688475	0.011526603	0.011339683
-0.0071877018	-0.0064579546	-0.0057286397	-0.005003445	-0.0042820126	-0.0035654977	-0.002855271	-0.002151534	-0.0014564693	-0.0007710457	-9.409711e-05	0.00057131797	0.0012247302	0.0018646121	0.0024923831	0.0031055622	0.0037031062	0.004286602	0.00485263	0.0054021515	0.005933296	0.0064466894	0.0069414377	0.007416893	0.007870499	0.008305389	0.008718301	0.009109408	0.009477325	0.009822365	0.010143973	0.0104415305	0.010714233	0.01096195	0.011184115	0.011378914	0.01154824	0.011689596	0.011803895	0.011891127	0.011949647	0.01197952	0.0119826235	0.011956047	0.011902854	0.011820823	0.011712644	0.011577353	0.011416148	0.011230785
-0.0072212517	-0.0064909756	-0.0057626516	-0.005037762	-0.0043174103	-0.0036021844	-0.0028925464	-0.002191104	-0.0014987141	-0.0008136034	-0.00013972819	0.0005229041	0.0011736229	0.0018109307	0.0024363473	0.0030471496	0.0036424808	0.004222408	0.004785765	0.00533152	0.0058606304	0.006371245	0.0068628453	0.007334877	0.0077867657	0.008217651	0.008628976	0.00901711	0.009382967	0.009725861	0.010044325	0.010339946	0.010610789	0.010856386	0.011076115	0.011270605	0.011437867	0.011578061	0.011691332	0.011776421	0.011834901	0.011864778	0.011866748	0.011841711	0.011787418	0.011705551	0.01159744	0.011462171	0.011302039	0.01111709
-0.0072575063	-0.0065277815	-0.005800113	-0.005075909	-0.004355736	-0.003641881	-0.0029341727	-0.0022341385	-0.0015429333	-0.00086101145	-0.00018975511	0.0004711114	0.0011197291	0.0017549992	0.0023773722	0.0029846504	0.003577076	0.004153721	0.004714843	0.0052583553	0.0057848543	0.0062920935	0.0067799017	0.0072500743	0.007698424	0.008127395	0.008534733	0.008920323	0.009283595	0.0096237175	0.009940602	0.010233894	0.010502242	0.010745976	0.010964502	0.011156708	0.011322893	0.011461861	0.011574123	0.011658922	0.011716217	0.011745527	0.011747304	0.011720724	0.011667054	0.011586025	0.0114781335	0.011343781	0.011184234	0.010999098
-0.0072971582	-0.0065674707	-0.005840555	-0.005116582	-0.004398115	-0.0036853328	-0.0029793605	-0.0022808611	-0.0015918091	-0.0009120628	-0.00024273992	0.00041541457	0.0010616072	0.0016949661	0.0023139827	0.0029186942	0.0035083517	0.0040819533	0.004640043	0.005180564	0.005703166	0.0062078387	0.0066937096	0.0071597993	0.007606309	0.008032024	0.0084366165	0.008819569	0.0091801025	0.009517938	0.009832941	0.010124166	0.010390252	0.010632504	0.010848593	0.011038762	0.011203732	0.011341445	0.011452511	0.011537127	0.011593211	0.0116223395	0.011623152	0.011597045	0.011543449	0.0114627	0.0113547295	0.011221077	0.011061963	0.010877315
-0.0073402226	-0.0066108108	-0.0058839098	-0.005161263	-0.004443437	-0.0037323907	-0.0030280277	-0.0023309141	-0.0016438961	-0.00096643716	-0.000298962	0.0003560111	0.0009994507	0.0016307272	0.0022465289	0.0028486028	0.003435377	0.004007019	0.004561428	0.0050983317	0.005618941	0.006120134	0.00660241	0.007066522	0.0075099543	0.007932596	0.0083346255	0.008714657	0.009072993	0.009408623	0.009720743	0.010009542	0.010273434	0.010513321	0.0107279755	0.010917101	0.011080425	0.011217181	0.011327166	0.011409901	0.01146641	0.01149397	0.011495475	0.011469122	0.011415198	0.011334505	0.011226997	0.011093568	0.010934539	0.010751706
-0.0073857754	-0.0066563785	-0.0059305653	-0.005208984	-0.0044921115	-0.0037828013	-0.0030791461	-0.002384916	-0.001699999	-0.0010238066	-0.0003594719	0.00029321015	0.0009347126	0.001561977	0.002174899	0.0027746335	0.003358256	0.0039263107	0.004478786	0.005012851	0.0055301823	0.0060285516	0.0065077357	0.0069685057	0.0074093454	0.007829163	0.008228295	0.0086061135	0.008961137	0.009294163	0.009604227	0.009890657	0.01015253	0.010391381	0.01060386	0.010791015	0.010952916	0.011088893	0.0111974105	0.011280067	0.011334732	0.011362426	0.011363272	0.011336785	0.011283085	0.011202563	0.011095773	0.010962397	0.010803811	0.010621421
-0.0074346736	-0.0067065135	-0.0059807077	-0.0052597746	-0.004544668	-0.003836438	-0.0031348467	-0.002442725	-0.0017596558	-0.0010857508	-0.0004238151	0.00022666529	0.0008645505	0.0014893711	0.0021007583	0.0026972666	0.0032775253	0.003843069	0.004391648	0.0049235597	0.0054365546	0.005932603	0.006409608	0.0068664476	0.0073044226	0.0077213794	0.008118205	0.0084928125	0.008846007	0.009176094	0.009483479	0.009768076	0.010028213	0.0102643855	0.010475516	0.010660894	0.010821436	0.010956194	0.011063267	0.011144251	0.011198867	0.011226751	0.0112268925	0.011199869	0.011146404	0.011066321	0.010959253	0.010827366	0.010669492	0.010488108
-0.0074876845	-0.006758794	-0.006034039	-0.0053146556	-0.0045999065	-0.0038935095	-0.003194131	-0.0025037676	-0.0018224865	-0.0011509433	-0.0004920438	0.00015684962	0.00079186633	0.0014136583	0.0020214617	0.0026147924	0.003193017	0.0037552156	0.0043005124	0.0048293397	0.005340226	0.005832847	0.0063064434	0.0067607053	0.007195879	0.007610008	0.008003153	0.008375712	0.008725792	0.009053703	0.009359106	0.0096405335	0.009899002	0.010133754	0.0103424415	0.010526907	0.010685626	0.010819025	0.010925163	0.011005901	0.011059437	0.011085719	0.011086572	0.011059474	0.011005625	0.010925971	0.010819569	0.010687869	0.01053125	0.010350365
-0.0075430423	-0.006814912	-0.0060907155	-0.0053724647	-0.004660286	-0.0039542317	-0.0032567084	-0.0025677606	-0.001889132	-0.0012204945	-0.0005630404	8.2131475e-05	0.0007146299	0.0013338961	0.0019399486	0.0025297254	0.0031048097	0.0036636181	0.0042065047	0.004731953	0.005239755	0.005728755	0.0061991103	0.0066510625	0.0070836917	0.007494509	0.007885106	0.008254081	0.008602191	0.008927833	0.009230461	0.009509794	0.0097656995	0.009998508	0.010206096	0.010388933	0.010545846	0.010677643	0.01078324	0.010862388	0.0109159015	0.010941792	0.010941569	0.010914963	0.010861006	0.01078172	0.010675583	0.010544613	0.0103878975	0.010208521
-0.00760182	-0.0068742633	-0.006151013	-0.0054330677	-0.0047224984	-0.0040189177	-0.0033229142	-0.0026363581	-0.0019598827	-0.0012929812	-0.00063838065	4.388392e-06	0.00063411146	0.0012508668	0.0018534362	0.0024400651	0.0030121095	0.0035679229	0.004107788	0.00463013	0.005134277	0.005620569	0.006088808	0.0065368973	0.0069662295	0.0073743835	0.007762816	0.008129273	0.008474175	0.008797567	0.009097233	0.009375226	0.009629339	0.009859458	0.0100648105	0.010245971	0.010401458	0.010532316	0.010637242	0.0107148625	0.010767758	0.010794066	0.010792337	0.010766789	0.010712773	0.010633841	0.010528181	0.01039755	0.010241948	0.01006338
-0.0076635405	-0.006936185	-0.0062141344	-0.005497806	-0.004788466	-0.0040865242	-0.003392242	-0.0027081221	-0.0020335317	-0.0013698116	-0.00071737915	-7.7385455e-05	0.0005501099	0.0011641234	0.0017627664	0.0023475364	0.0029160306	0.0034691207	0.004005056	0.0045239963	0.005026214	0.0055095106	0.005973827	0.006419111	0.0068449974	0.007250432	0.007636171	0.007999383	0.008342098	0.008663293	0.0089607835	0.009236392	0.009487577	0.009715553	0.009919375	0.010099176	0.010253467	0.010382909	0.010485865	0.010564391	0.010615822	0.010641295	0.010640368	0.010613706	0.010559868	0.010481175	0.01037623	0.010245737	0.010091808	0.009913757
-0.0077287555	-0.0070025474	-0.0062808394	-0.0055660307	-0.0048581287	-0.004157312	-0.0034651756	-0.0027834028	-0.0021108761	-0.001448907	-0.00079999864	-0.00016218796	0.00046216697	0.0010725185	0.0016688779	0.0022501424	0.002816312	0.0033655763	0.003899239	0.004414592	0.004913684	0.0053936094	0.005854808	0.0062975474	0.0067203827	0.0071233846	0.0075055175	0.007867046	0.0082070045	0.008524485	0.008820094	0.00909302	0.009343021	0.009569	0.009770695	0.009948436	0.010101348	0.010229122	0.0103321	0.0104088	0.0104601085	0.010484863	0.010484152	0.010456864	0.010403741	0.01032497	0.010220759	0.0100912005	0.009937864	0.0097605325
-0.007796742	-0.0070715696	-0.006351657	-0.0056368187	-0.004930295	-0.0042321756	-0.0035421997	-0.0028617233	-0.0021915883	-0.001532793	-0.0008857995	-0.00025132298	0.0003705807	0.0009785406	0.0015715174	0.0021496825	0.002712641	0.0032589026	0.0037891679	0.0043021515	0.004796453	0.0052741617	0.005732242	0.006171573	0.0065908097	0.0069916286	0.0073708296	0.00772956	0.008066863	0.008381832	0.008675609	0.00894589	0.009193119	0.0094173215	0.009617966	0.009794343	0.009946261	0.010072336	0.01017385	0.010249339	0.010299973	0.01032386	0.010323897	0.010296062	0.01024374	0.010165032	0.010060884	0.009932052	0.009780109	0.009603612
-0.007868215	-0.00714346	-0.006424412	-0.005712077	-0.005006805	-0.004309647	-0.003621906	-0.0029443875	-0.0022767782	-0.0016197488	-0.00097543	-0.00034420565	0.00027460977	0.00087932125	0.0014703795	0.0020452403	0.0026043952	0.003148511	0.0036757886	0.0041847713	0.0046772994	0.005150724	0.005605962	0.0060422905	0.0064591505	0.0068558194	0.007232543	0.0075883903	0.007923398	0.008235924	0.008526683	0.008794732	0.009040654	0.009262864	0.009461012	0.009634916	0.009785678	0.009910759	0.010011423	0.0100869015	0.010136135	0.01016039	0.010159083	0.010131817	0.010079093	0.010001443	0.009898495	0.009769905	0.00961826	0.009443279
-0.007943399	-0.007219292	-0.006501034	-0.0057900846	-0.0050860643	-0.0043915138	-0.0037062615	-0.0030302256	-0.00236471	-0.0017103255	-0.0010690838	-0.00044004992	0.00017573312	0.0007776804	0.0013648756	0.0019366555	0.0024929084	0.0030335002	0.003557358	0.004063744	0.00455248	0.005023308	0.0054763556	0.005909171	0.006322112	0.0067169257	0.0070902705	0.0074434243	0.007775344	0.008085974	0.008373916	0.008640129	0.008882996	0.009103771	0.009300176	0.0094728395	0.009622086	0.009746421	0.00984516	0.009919267	0.009968989	0.0099925995	0.009990659	0.009963661	0.009910803	0.009834088	0.009731505	0.009603664	0.009452965	0.0092789605
-0.0080212355	-0.007297963	-0.0065809786	-0.0058714375	-0.0051699877	-0.0044762343	-0.0037927777	-0.0031194314	-0.0024557188	-0.001805	-0.0011657551	-0.00053923577	7.331371e-05	0.0006715916	0.0012555458	0.0018251687	0.0023780093	0.0029154755	0.003435377	0.0039390773	0.0044244677	0.0048921444	0.005342029	0.0057713836	0.006182477	0.006573435	0.006944604	0.0072942786	0.007624056	0.007931437	0.008217718	0.008481659	0.008722521	0.008941088	0.009135947	0.009307191	0.009454373	0.00957761	0.00967522	0.009749338	0.009797115	0.009820603	0.009818509	0.009792168	0.009738874	0.009662617	0.0095606595	0.009433802	0.009283982	0.009111233
-0.008101761	-0.0073796064	-0.0066643506	-0.0059560016	-0.005256392	-0.0045645013	-0.0038833842	-0.0032122359	-0.0025515556	-0.0019027889	-0.0012665167	-0.0006432086	-3.33488e-05	0.000562381	0.0011427514	0.0017091446	0.002259288	0.0027927607	0.0033109412	0.0038104244	0.004293114	0.0047577396	0.0052040443	0.005630672	0.0060386285	0.006425984	0.0067948215	0.007141594	0.0074683614	0.0077736415	0.008057132	0.008319106	0.008558247	0.00877421	0.0089673735	0.009137046	0.009282686	0.009404533	0.009501517	0.009574853	0.009622242	0.009645585	0.009642374	0.0096163	0.009564184	0.009486578	0.009385429	0.009260546	0.009111833	0.008939963
-0.008186854	-0.0074650794	-0.006750785	-0.006044209	-0.005345948	-0.0046566874	-0.003977053	-0.003308341	-0.002650611	-0.0020046383	-0.0013709813	-0.00075054914	-0.00014353916	0.00044919178	0.0010270923	0.0015901998	0.002136901	0.0026673637	0.0031812638	0.0036781393	0.0041579865	0.0046187676	0.0050618164	0.0054858252	0.00588987	0.0062759034	0.006640438	0.0069856904	0.007309038	0.0076122694	0.007893059	0.008152515	0.008389771	0.008603908	0.008794904	0.00896316	0.009107627	0.009228248	0.009324372	0.009395685	0.009442851	0.009466451	0.009463716	0.009436399	0.009385161	0.009308979	0.009208135	0.00908364	0.008935694	0.008764941
-0.008273356	-0.0075530186	-0.0068405345	-0.0061350167	-0.0054394007	-0.0047519878	-0.0040744394	-0.0034077093	-0.0027524382	-0.0021091402	-0.0014790893	-0.00086055696	-0.00025700033	0.00033196434	0.00090739504	0.0014664084	0.0020101331	0.0025376156	0.0030492842	0.0035422929	0.004018761	0.0044763386	0.0049165003	0.005337402	0.0057389997	0.0061205365	0.0064827353	0.0068254955	0.0071469136	0.0074459873	0.0077258013	0.0079831	0.00821716	0.008429479	0.008619819	0.008785818	0.008929405	0.009048894	0.009143397	0.009214409	0.009261284	0.009283539	0.009280842	0.00925437	0.009202745	0.009126961	0.009026688	0.008903239	0.008755926	0.008586623
-0.008364387	-0.0076450333	-0.0069334656	-0.0062302724	-0.0055353343	-0.0048501715	-0.0041746423	-0.0035113916	-0.0028587058	-0.002218075	-0.0015895143	-0.0009754002	-0.0003741607	0.00021231174	0.00078425184	0.001340244	0.0018809848	0.0024049468	0.0029125363	0.003403183	0.0038763843	0.004329961	0.0047668926	0.005185321	0.0055837	0.0059624277	0.0063222833	0.0066614635	0.006980166	0.0072777905	0.0075541213	0.007808525	0.008041568	0.008252207	0.008439966	0.008604974	0.008746602	0.008864742	0.008959044	0.0090288	0.009075288	0.009097289	0.009095158	0.009067334	0.009016741	0.008941073	0.008841604	0.008718558	0.008573588	0.008404508
-0.00845807	-0.007739626	-0.00703045	-0.006328039	-0.0056348965	-0.004951954	-0.0042796955	-0.003617458	-0.002967663	-0.0023296326	-0.0017051399	-0.0010924712	-0.0004947856	8.853525e-05	0.00065689906	0.0012096018	0.0017471462	0.0022688657	0.0027724355	0.0032595508	0.0037293881	0.0041812137	0.004614085	0.0050291903	0.005424477	0.0058006383	0.0061573833	0.0064942613	0.006810367	0.007105775	0.00737926	0.0076316968	0.007862881	0.008070581	0.00825749	0.008420076	0.008560274	0.008676954	0.008771125	0.008839712	0.008885566	0.008907437	0.008904245	0.008877952	0.008826386	0.00875178	0.008653097	0.008531306	0.008386489	0.0082200095
-0.008554563	-0.007838063	-0.007129006	-0.0064290985	-0.005737908	-0.0050571635	-0.004387088	-0.0037273616	-0.0030797422	-0.002444692	-0.0018226281	-0.0012136325	-0.0006191507	-3.9037317e-05	0.0005264059	0.0010761395	0.0016112961	0.0021284036	0.002629444	0.00311267	0.0035792254	0.004028339	0.0044585913	0.0048703216	0.005262438	0.0056360997	0.0059897564	0.0063238367	0.0066363364	0.0069288686	0.007200714	0.007450763	0.007680036	0.007886339	0.008070428	0.00823224	0.008371465	0.008486625	0.008578867	0.008647624	0.008692343	0.008714046	0.008710492	0.008684538	0.0086332	0.008559782	0.008461971	0.008340273	0.00819698	0.008031491
-0.008654937	-0.007938966	-0.007231705	-0.0065334365	-0.005844556	-0.0051656216	-0.004497908	-0.0038403794	-0.003196016	-0.002563879	-0.0019438043	-0.0013381243	-0.00074712187	-0.0001696311	0.00039231777	0.000938911	0.0014705621	0.001984764	0.0024819002	0.0029628538	0.0034254938	0.0038712583	0.0042977966	0.0047069564	0.005096454	0.0054669827	0.0058173873	0.0061483346	0.006458752	0.006749615	0.0070189424	0.0072667226	0.0074937753	0.007698592	0.007880475	0.008040167	0.0081775375	0.008292504	0.008384127	0.008452088	0.008496936	0.008517481	0.008514367	0.008487668	0.008437403	0.008364115	0.00826627	0.008146536	0.008004293	0.007839676
-0.008757144	-0.008043483	-0.0073372647	-0.006640941	-0.0059537888	-0.005277477	-0.004611075	-0.0039575547	-0.003315352	-0.0026861131	-0.0020692647	-0.0014664829	-0.00087768584	-0.00030415133	0.00025516748	0.00079848245	0.001326479	0.0018374659	0.0023313947	0.0028090402	0.0032690316	0.0037115812	0.004135847	0.004540015	0.0049275085	0.005294405	0.005642526	0.005970966	0.0062787347	0.0065665357	0.0068334416	0.0070789084	0.007303696	0.0075059757	0.0076862685	0.007845368	0.00798161	0.008095436	0.008184928	0.008253198	0.0082969405	0.008317109	0.008314334	0.008287806	0.008238006	0.008164693	0.008068129	0.007949386	0.007808041	0.0076447986
-0.008863889	-0.00815054	-0.007446073	-0.0067519397	-0.0060674027	-0.0053923354	-0.0047289506	-0.004077345	-0.003438048	-0.0028110072	-0.0021976233	-0.0015974417	-0.001011908	-0.00044161826	0.00011422858	0.00065467134	0.0011784583	0.0016869344	0.0021778643	0.002651792	0.0031090714	0.0035475902	0.0039680116	0.004371114	0.0047542453	0.0051185787	0.005463768	0.005789168	0.0060946792	0.006379895	0.006643679	0.006887961	0.0071112476	0.007311009	0.0074901097	0.0076471344	0.0077821724	0.00789354	0.007983904	0.008050408	0.008093357	0.008114174	0.008110717	0.0080843605	0.008034829	0.007962648	0.007866867	0.007748589	0.0076084323	0.007447012
-0.00897257	-0.008261003	-0.0075587556	-0.0068657026	-0.006182857	-0.005510509	-0.0048498213	-0.0042006373	-0.003564261	-0.0029401928	-0.0023295805	-0.0017328039	-0.0011503473	-0.00058302283	-3.022328e-05	0.00050694123	0.0010284372	0.0015323386	0.0020201951	0.002491109	0.002944637	0.0033804178	0.0037983432	0.0041970275	0.0045780204	0.0049401484	0.0052818246	0.005604353	0.005907446	0.0061901473	0.0064518973	0.006694194	0.0069135167	0.0071130805	0.007290207	0.0074453205	0.0075786486	0.007689588	0.007778216	0.007844366	0.007887162	0.007906958	0.007903922	0.0078776255	0.007828515	0.0077563636	0.00766265	0.0075448155	0.0074062273	0.0072462223
-0.009084381	-0.008374557	-0.0076731667	-0.0069830567	-0.0063015	-0.0056322515	-0.0049734786	-0.0043271706	-0.0036928132	-0.0030720532	-0.0024643466	-0.0018705726	-0.0012914091	-0.0007269606	-0.00017817318	0.00035600737	0.00087403134	0.0013750754	0.0018597431	0.0023275055	0.0027775094	0.0032100454	0.0036250167	0.0040207244	0.00439848	0.00475746	0.005096607	0.0054164454	0.0057164356	0.00599714	0.006256148	0.006495375	0.0067140013	0.006910857	0.0070867985	0.007240828	0.007373061	0.0074827373	0.0075702444	0.007635765	0.007677678	0.0076974593	0.007694274	0.0076685622	0.00761953	0.0075480305	0.0074542873	0.0073383637	0.007200867	0.0070421956
-0.009200223	-0.008490838	-0.0077918246	-0.007102683	-0.006424114	-0.005756788	-0.005100973	-0.004456602	-0.003825836	-0.0032071099	-0.002602771	-0.002012089	-0.0014358535	-0.0008746609	-0.00032840297	0.00020216778	0.0007160418	0.0012145154	0.0016956069	0.0021599121	0.0026074313	0.003036473	0.003447745	0.0038411394	0.004215438	0.0045710094	0.0049083494	0.005225092	0.0055231974	0.005800128	0.0060577095	0.0062951297	0.0065106116	0.006706655	0.0068805628	0.007032983	0.0071639605	0.007272329	0.0073589943	0.007423319	0.007465709	0.007484991	0.007481873	0.007455051	0.0074072257	0.0073367245	0.0072439127	0.0071294345	0.006992724	0.006835904
-0.009317778	-0.008610345	-0.007913083	-0.0072258636	-0.006549582	-0.005884148	-0.005230747	-0.004590042	-0.0039610863	-0.0033461526	-0.0027445406	-0.0021571815	-0.0015832633	-0.0010254085	-0.000482589	4.4915825e-05	0.0005558692	0.001050882	0.0015283376	0.001989834	0.0024332441	0.002859708	0.0032677688	0.0036572404	0.0040293075	0.0043820404	0.0047161803	0.0050302595	0.0053254366	0.0056014173	0.005855497	0.0060906447	0.0063050278	0.006497819	0.006670285	0.006821923	0.0069510452	0.007058885	0.0071438067	0.007208679	0.0072501376	0.0072691664	0.0072658397	0.0072398707	0.007192161	0.007122565	0.007030323	0.0069165565	0.006781362	0.0066255964
-0.009438582	-0.008733146	-0.008036993	-0.007352017	-0.0066782534	-0.00601504	-0.005364448	-0.0047258735	-0.004099719	-0.0034875795	-0.0028885305	-0.00230477	-0.0017342195	-0.0011791363	-0.0006397441	-0.00011595711	0.00039203092	0.00088366494	0.0013578832	0.0018164329	0.0022566132	0.0026789159	0.0030846894	0.0034715347	0.0038395375	0.0041897334	0.0045209043	0.004832547	0.005125113	0.0053982586	0.005650524	0.0058834516	0.0060955584	0.006287638	0.0064582564	0.0066076964	0.0067357644	0.006841682	0.0069270395	0.00699009	0.0070314407	0.0070503764	0.0070469826	0.007022079	0.0069739446	0.006904803	0.0068138987	0.006701611	0.0065672547	0.0064137876
-0.009562805	-0.008858003	-0.008164905	-0.007481873	-0.006808996	-0.006149061	-0.0055006444	-0.004864648	-0.0042415485	-0.003632173	-0.0030365735	-0.0024554431	-0.0018894672	-0.0013365969	-0.000799872	-0.00028013065	0.00022499263	0.00071273744	0.0011844672	0.0016389489	0.0020764023	0.0024958588	0.0028984286	0.003282383	0.003647145	0.0039949007	0.004322838	0.0046314225	0.0049216785	0.0051924214	0.0054430664	0.005673457	0.005883634	0.006073367	0.0062420703	0.006390635	0.006517656	0.0066234693	0.0067074485	0.006769616	0.0068096854	0.006828781	0.0068257004	0.0068004057	0.006753698	0.0066854097	0.006594587	0.0064828284	0.0063505247	0.0061979815
-0.009689234	-0.008987024	-0.008294269	-0.0076139644	-0.0069443583	-0.006286055	-0.005640313	-0.005006261	-0.0043870956	-0.0037794113	-0.0031876266	-0.0026092604	-0.0020455942	-0.0014968067	-0.0009643212	-0.00044681877	5.4832548e-05	0.00053926185	0.0010081641	0.0014590882	0.0018934496	0.0023101121	0.0027081147	0.0030896887	0.0034520477	0.0037966967	0.0041216984	0.0044281557	0.0047153607	0.0049831085	0.0052312836	0.0054600984	0.0056680404	0.005856227	0.0060233325	0.006170094	0.0062962994	0.0064006597	0.0064841807	0.006545361	0.0065860003	0.006604649	0.006601725	0.0065763406	0.0065299235	0.0064618774	0.006372452	0.006261915	0.0061318204	0.005980268
-0.009819888	-0.009118035	-0.008427739	-0.007749073	-0.0070808157	-0.0064255297	-0.0057826564	-0.0051521435	-0.0045348555	-0.0039315596	-0.003341727	-0.0027665272	-0.0022059977	-0.0016603768	-0.0011302456	-0.0006169453	-0.00011874363	0.000362847	0.0008276962	0.001275938	0.0017072223	0.0021196306	0.002516076	0.0028936155	0.0032536127	0.0035947151	0.0039178357	0.0042216405	0.004506454	0.0047721043	0.0050174594	0.005244199	0.0054500997	0.0056366585	0.0058024973	0.0059472322	0.006071601	0.006175358	0.0062572435	0.00631902	0.006358765	0.0063775666	0.006374594	0.0063493177	0.0063032545	0.006236352	0.006147843	0.006038841	0.0059093833	0.0057594366
-0.009951651	-0.00925231	-0.008564085	-0.007886961	-0.007221602	-0.0065685585	-0.0059274435	-0.005299844	-0.004685916	-0.004084684	-0.0034988448	-0.0029258654	-0.0023695305	-0.001827538	-0.0013006702	-0.00078964233	-0.00029556453	0.00018355623	0.0006452054	0.0010900833	0.0015173256	0.0019284338	0.0023202188	0.0026949644	0.0030519627	0.0033906437	0.0037102662	0.004011072	0.004293941	0.0045573376	0.0048010014	0.0050247833	0.0052302442	0.005413536	0.005577784	0.0057218336	0.005844958	0.005947225	0.0060282648	0.006090272	0.00612903	0.006147653	0.0061441623	0.006119769	0.006074395	0.006007828	0.00592098	0.005813144	0.005684763	0.0055371784
-0.01008676	-0.009388588	-0.008702651	-0.008028306	-0.0073647276	-0.006714545	-0.0060768276	-0.0054517314	-0.004839927	-0.004241988	-0.003658712	-0.0030893013	-0.0025350526	-0.0019965544	-0.001472421	-0.00096561015	-0.00047440454	7.8231096e-07	0.00045920163	0.00090077147	0.0013254657	0.0017326288	0.0021222383	0.0024935678	0.0028479174	0.0031827427	0.0035010166	0.0037995018	0.004078787	0.0043399483	0.0045808405	0.004804313	0.005006127	0.0051882714	0.005351115	0.0054939054	0.00561551	0.0057170726	0.005797364	0.005858138	0.005896963	0.005914852	0.005912002	0.005888082	0.00584282	0.0057772473	0.005691167	0.0055843852	0.0054576285	0.005310919
-0.010224707	-0.009528622	-0.008844636	-0.008171439	-0.007511273	-0.0068625137	-0.0062272176	-0.0056053624	-0.0049966127	-0.004401833	-0.0038218647	-0.003255576	-0.0027045384	-0.0021689385	-0.0016482994	-0.0011445582	-0.00065656006	-0.0001850687	0.0002705343	0.0007087998	0.0011301748	0.0015344806	0.0019210204	0.0022899844	0.0026405118	0.002973061	0.003287822	0.0035837367	0.0038614385	0.004119452	0.0043596886	0.004578963	0.0047795326	0.0049607717	0.005121872	0.0052628033	0.0053836294	0.0054838248	0.0055642426	0.005623758	0.0056619532	0.005680237	0.0056774393	0.00565359	0.0056092404	0.0055442527	0.005459413	0.0053534806	0.0052278154	0.00508387
-0.010364845	-0.009670787	-0.008988395	-0.008318447	-0.0076598153	-0.0070138723	-0.0063815564	-0.005761832	-0.0051568	-0.0045651123	-0.0039868727	-0.0034245253	-0.0028762147	-0.0023440197	-0.0018275306	-0.0013265237	-0.00084156543	-0.00037332252	7.89091e-05	0.0005148016	0.00093244016	0.0013338141	0.0017168298	0.0020825006	0.0024307668	0.0027605891	0.0030723177	0.0033660196	0.0036406703	0.0038974248	0.0041347556	0.0043518953	0.0045500845	0.0047298633	0.0048888735	0.00502922	0.0051489063	0.0052484125	0.0053279176	0.0053865053	0.0054247975	0.005442623	0.0054401234	0.005416855	0.0053733326	0.0053087957	0.0052245855	0.005120348	0.0049966127	0.0048533864
-0.010508329	-0.009816021	-0.009136558	-0.008467302	-0.0078116655	-0.0071684644	-0.0065382645	-0.0059220716	-0.005318962	-0.0047306493	-0.004156083	-0.003596358	-0.0030510798	-0.002522163	-0.0020093173	-0.0015106425	-0.0010293573	-0.000563927	-0.00011525676	0.00031698495	0.00073207915	0.0011300556	0.0015102103	0.001872737	0.002218455	0.0025452524	0.0028545894	0.0031455606	0.0034186132	0.0036714822	0.0039069876	0.0041222014	0.0043190904	0.004496459	0.0046548955	0.004792981	0.0049118996	0.0050101615	0.005088497	0.0051474124	0.0051854216	0.0052034296	0.0052005127	0.0051776282	0.005134519	0.0050713904	0.004988279	0.004884921	0.004762456	0.004621394
-0.010653779	-0.009964384	-0.009285435	-0.008618079	-0.007965647	-0.0073252693	-0.0066979006	-0.00608439	-0.0054842234	-0.004898384	-0.00432688	-0.0037701428	-0.0032291487	-0.0027031824	-0.002192974	-0.0016986355	-0.0012199357	-0.0007579103	-0.00031191483	0.000116318464	0.0005285144	0.00092296675	0.0013007969	0.0016607009	0.002003137	0.0023266487	0.0026339404	0.0029220209	0.0031922646	0.0034438372	0.0036764778	0.0038905442	0.0040853396	0.004260961	0.004418168	0.004554499	0.004672561	0.004770316	0.0048477575	0.004905291	0.004942991	0.0049612112	0.004958708	0.0049364865	0.0048934445	0.0048312284	0.004749026	0.0046475604	0.004526507	0.004386995
-0.010803059	-0.01011429	-0.009437904	-0.008773997	-0.008123741	-0.0074847564	-0.0068601593	-0.0062490776	-0.0056522563	-0.005069442	-0.004501529	-0.003948182	-0.0034097433	-0.0028869286	-0.0023796335	-0.0018883571	-0.0014132559	-0.0009541884	-0.00051216036	-8.5935e-05	0.00032243505	0.0007140711	0.0010883473	0.001445286	0.0017848164	0.002106715	0.002410397	0.0026967265	0.0029640235	0.0032130815	0.0034434758	0.0036558285	0.0038488843	0.0040229075	0.004178025	0.004313957	0.0044306405	0.0045271553	0.0046040677	0.0046615526	0.00469872	0.004716322	0.004715182	0.0046924464	0.004650824	0.0045887306	0.0045077577	0.004407566	0.004288245	0.004150491
-0.010953829	-0.010266699	-0.009593323	-0.008931577	-0.008282661	-0.007647224	-0.0070250034	-0.00641682	-0.005822867	-0.0052427948	-0.004677959	-0.00412748	-0.0035929456	-0.003072977	-0.0025692582	-0.0020810813	-0.001609385	-0.0011534989	-0.000714384	-0.00029234216	0.00011379272	0.0005026646	0.0008735433	0.0012284219	0.0015647113	0.0018832423	0.0021848753	0.0024685375	0.0027333498	0.0029802695	0.003208831	0.0034187958	0.003610324	0.0037828684	0.0039363615	0.004071165	0.004186038	0.0042820126	0.004358541	0.004415326	0.004452478	0.004470587	0.004467964	0.0044465587	0.0044050477	0.00434437	0.0042651035	0.0041656345	0.0040478967	0.003911998
-0.011107765	-0.010422885	-0.009750091	-0.009090997	-0.008444682	-0.0078116134	-0.0071933046	-0.0065868646	-0.0059961677	-0.005419746	-0.0048573464	-0.00431066	-0.0037779808	-0.0032627583	-0.0027612224	-0.002276279	-0.0018076152	-0.0013552457	-0.00091958046	-0.0004994795	-9.7543e-05	0.00028822944	0.0006562285	0.0010080002	0.0013414696	0.0016587675	0.0019568242	0.0022374243	0.0025004745	0.0027448684	0.0029720329	0.0031796321	0.0033691376	0.0035402663	0.0036923178	0.0038253367	0.0039399527	0.0040349327	0.004110817	0.0041667	0.0042041615	0.0042218193	0.0042199045	0.0041987114	0.004158236	0.004097853	0.0040199123	0.003921449	0.0038050264	0.0036721826
-0.011263765	-0.010580301	-0.009910397	-0.009253636	-0.008609891	-0.007979192	-0.0073631927	-0.0067599043	-0.0061714277	-0.005598739	-0.005039118	-0.004495129	-0.0039669797	-0.0034533888	-0.002955757	-0.0024738088	-0.0020087734	-0.001558654	-0.0011272803	-0.0007102713	-0.0003109537	7.162616e-05	0.00043739006	0.00078512356	0.0011165924	0.0014301203	0.0017259717	0.0020040348	0.0022653602	0.0025076643	0.0027318522	0.0029386505	0.0031257942	0.003295727	0.0034461133	0.0035784915	0.003691014	0.0037854686	0.0038611963	0.003916718	0.003953714	0.0039711185	0.0039692335	0.0039488673	0.003908884	0.0038502999	0.0037718453	0.0036765374	0.0035612583	0.0034284107
-0.011422053	-0.010740921	-0.010073163	-0.009418026	-0.008777097	-0.008149408	-0.0075355396	-0.0069358125	-0.0063503683	-0.005778745	-0.005223274	-0.0046829283	-0.0041570812	-0.0036475956	-0.003153026	-0.0026747957	-0.00221131	-0.0017656311	-0.0013365448	-0.00092321634	-0.0005268529	-0.00014676899	0.00021555647	0.00056107715	0.00088923797	0.0012000985	0.0014934912	0.0017693453	0.0020273775	0.0022680499	0.0024901144	0.00269489	0.0028805435	0.0030488446	0.0031980127	0.0033291765	0.0034408346	0.003534004	0.0036088303	0.0036645755	0.0037009008	0.0037183017	0.0037176348	0.00369744	0.003657993	0.003600262	0.0035227612	0.0034286752	0.003314972	0.0031848475
-0.011582218	-0.010903187	-0.010238148	-0.009585559	-0.008946553	-0.008321509	-0.0077105835	-0.007113479	-0.006531067	-0.0059632733	-0.00541009	-0.004873097	-0.0043504536	-0.003843084	-0.0033525378	-0.0028770342	-0.0024180263	-0.0019753426	-0.0015482157	-0.0011389479	-0.00074483454	-0.0003687665	-8.955598e-06	0.0003344342	0.00065947697	0.00096824765	0.001258947	0.0015326291	0.0017882735	0.002026111	0.0022467747	0.0024488084	0.0026335083	0.0027999952	0.002947703	0.0030773543	0.003188569	0.0032813288	0.0033552386	0.0034104474	0.0034468696	0.003464695	0.003463138	0.0034436323	0.003405258	0.0033482797	0.0032729506	0.0031792745	0.0030677766	0.0029385276
-0.011745803	-0.0110691935	-0.010405317	-0.009755082	-0.0091191605	-0.00849627	-0.007887833	-0.0072944313	-0.006714888	-0.0061499327	-0.0056000203	-0.005065337	-0.0045459494	-0.004041925	-0.0035544932	-0.0030814633	-0.002625987	-0.002186738	-0.0017632619	-0.0013559461	-0.0009651035	-0.0005916953	-0.00023542717	0.00010525808	0.00042805076	0.0007330775	0.0010222457	0.0012933202	0.0015465021	0.0017828159	0.0020004064	0.0022013597	0.0023844615	0.0025487393	0.002696067	0.002823718	0.002934564	0.0030264594	0.0030989572	0.0031542182	0.0031909496	0.0032082498	0.0032078363	0.0031879954	0.0031510517	0.0030943602	0.0030203573	0.0029281713	0.0028178021	0.0026911423
-0.011911057	-0.011236265	-0.01057525	-0.009926967	-0.009293519	-0.0086734	-0.008067653	-0.0074769706	-0.0068999752	-0.006338395	-0.00579188	-0.0052596927	-0.0047435537	-0.004242629	-0.0037584007	-0.0032897145	-0.002836667	-0.0023999289	-0.0019804314	-0.001575835	-0.0011881515	-0.00081760436	-0.00046231598	-0.00012606755	0.00019356608	0.0004970506	0.0007827692	0.00105156	0.0013034083	0.0015368387	0.0017532818	0.0019522011	0.0021334998	0.002296254	0.002442304	0.0025691427	0.0026786663	0.0027693175	0.0028426014	0.0028964132	0.002933193	0.0029504634	0.0029498488	0.002931416	0.0028944463	0.002839297	0.0027666204	0.0026751645	0.0025673546	0.002442401
-0.012078844	-0.011405729	-0.010746598	-0.010101303	-0.009470217	-0.008852795	-0.008248977	-0.0076620355	-0.007088013	-0.006529182	-0.0059854984	-0.005457066	-0.0049436837	-0.0044467673	-0.003964804	-0.0034993216	-0.003048703	-0.002616018	-0.0021984503	-0.0017972738	-0.001413174	-0.001045458	-0.0006940961	-0.0003598556	-4.234165e-05	0.00025769696	0.00054150075	0.0008082129	0.0010572262	0.0012892373	0.0015038587	0.0017003268	0.0018804558	0.0020412542	0.0021858662	0.00231193	0.0024201572	0.0025104694	0.0025830232	0.0026372932	0.0026736818	0.0026914477	0.002691172	0.0026730523	0.002636686	0.0025830567	0.0025109388	0.0024209507	0.00231551	0.0021912716
-0.012248412	-0.0115778	-0.0109207705	-0.010277592	-0.009648785	-0.009035185	-0.008434549	-0.007848717	-0.007277891	-0.0067228824	-0.006181799	-0.005655721	-0.0051463693	-0.0046520308	-0.0041735023	-0.003711015	-0.0032647029	-0.0028330684	-0.0024200305	-0.0020209774	-0.0016404986	-0.0012748837	-0.0009268671	-0.00059513	-0.00027964264	1.79559e-05	0.00029895827	0.00056247786	0.00080960244	0.001039546	0.0012527071	0.0014477484	0.0016253255	0.0017855242	0.0019277371	0.0020536035	0.0021604523	0.0022508241	0.0023222566	0.0023758262	0.0024115741	0.0024305843	0.0024309345	0.002412565	0.0023775809	0.0023241267	0.0022541434	0.0021662563	0.0020607226	0.001939863
-0.0124197975	-0.011751711	-0.01109761	-0.0104568675	-0.009830482	-0.009218127	-0.008620821	-0.008037955	-0.007470593	-0.0069172233	-0.0063799024	-0.00585752	-0.00535091	-0.004859641	-0.004384063	-0.0039243996	-0.003480956	-0.0030538067	-0.0026426613	-0.0022472814	-0.0018694997	-0.0015071407	-0.0011617914	-0.0008326471	-0.0005202517	-0.0002245605	5.3677708e-05	0.0003158003	0.0005604178	0.000788603	0.0009997338	0.0011925325	0.0013692155	0.0015278496	0.0016693436	0.0017933808	0.0018999726	0.0019885898	0.0020601004	0.002113603	0.0021497048	0.00216778	0.0021690018	0.0021514967	0.0021164864	0.0020646676	0.0019952767	0.0019089952	0.0018060245	0.0016863532
-0.012594558	-0.011927307	-0.011275545	-0.01063668	-0.010013491	-0.009404302	-0.008809827	-0.008229643	-0.0076646134	-0.0071145967	-0.0065805987	-0.00606101	-0.005557604	-0.0050692856	-0.004597649	-0.0041402355	-0.0036999658	-0.0032756776	-0.002867259	-0.0024757683	-0.0020999834	-0.0017406046	-0.0013982654	-0.0010713935	-0.0007616952	-0.00046926364	-0.00019235909	6.6224486e-05	0.0003089346	0.0005353652	0.00074458495	0.0009360947	0.0011103712	0.0012679994	0.0014084876	0.001531139	0.0016376823	0.001725655	0.0017958842	0.0018493161	0.0018857755	0.0019045025	0.0019050501	0.0018882006	0.0018548965	0.0018037483	0.0017357096	0.0016503148	0.0015494935	0.0014321394
-0.012770548	-0.01210615	-0.011455886	-0.010820068	-0.010199159	-0.009592131	-0.009000815	-0.008423522	-0.007860921	-0.0073143914	-0.0067824423	-0.0062666535	-0.005765915	-0.0052807257	-0.0048111826	-0.0043578595	-0.0039212704	-0.0035000667	-0.0030938834	-0.0027052313	-0.0023325235	-0.0019754916	-0.0016362369	-0.0013126582	-0.0010053813	-0.00071519613	-0.00044089183	-0.00018378347	5.6717545e-05	0.00028042495	0.0004884526	0.0006782301	0.0008507259	0.0010070503	0.0011467449	0.0012679733	0.0013732277	0.0014606006	0.0015310384	0.0015843697	0.0016201027	0.001638718	0.0016403049	0.0016244054	0.0015910454	0.0015416443	0.0014746934	0.0013909712	0.0012913384	0.0011758618
-0.012949012	-0.012286164	-0.011637807	-0.011004709	-0.010386176	-0.009781994	-0.009193324	-0.00861913	-0.008059792	-0.0075156987	-0.0069867894	-0.006474316	-0.0059768856	-0.005494505	-0.0050281584	-0.0045779496	-0.0041432083	-0.003725417	-0.003322646	-0.002936475	-0.0025672168	-0.002213806	-0.0018767044	-0.001554966	-0.0012503117	-0.00096206367	-0.00069066137	-0.00043528154	-0.00019717589	2.4616718e-05	0.0002306886	0.00041859224	0.0005903281	0.0007444918	0.00088279694	0.0010041147	0.0011076182	0.0011951812	0.0012650229	0.0013173483	0.0013538711	0.0013722107	0.0013743937	0.0013592765	0.0013267621	0.0012783445	0.0012126863	0.0011307709	0.0010325313	0.00091908127
-0.013128914	-0.012467779	-0.011822104	-0.0111916885	-0.010575749	-0.009974137	-0.0093883425	-0.008816086	-0.008260429	-0.007719077	-0.007193707	-0.006683141	-0.0061887875	-0.0057095066	-0.0052471906	-0.004799925	-0.0043685883	-0.0039530173	-0.003553614	-0.0031703264	-0.002803132	-0.0024526492	-0.0021175742	-0.0017986223	-0.0014969632	-0.0012116581	-0.00094269216	-0.00068932027	-0.00045318902	-0.00023262575	-2.970919e-05	0.00015738979	0.00032788888	0.0004811138	0.00061786175	0.0007376671	0.0008409433	0.0009279102	0.0009973347	0.0010504127	0.0010856539	0.0011050962	0.0011067018	0.0010919645	0.0010611303	0.0010133982	0.0009493865	0.0008686632	0.00077251345	0.000661172
-0.013310827	-0.012652636	-0.012009524	-0.011380397	-0.010767199	-0.010168657	-0.009584837	-0.009016134	-0.00846269	-0.007924572	-0.0074021667	-0.0068944097	-0.006403379	-0.005927533	-0.0054671094	-0.005022779	-0.0045950487	-0.0041820556	-0.0037863553	-0.0034056082	-0.0030414835	-0.0026928857	-0.0023610368	-0.00204508	-0.0017455071	-0.0014620349	-0.0011953041	-0.00094462186	-0.00070960075	-0.00049230456	-0.00029053912	-0.000105276704	6.439909e-05	0.00021596253	0.00035190955	0.00047118962	0.0005735494	0.00065978244	0.00072858855	0.000780914	0.0008167252	0.0008361116	0.0008388385	0.00082486495	0.0007943623	0.00074839965	0.0006852336	0.00060565025	0.0005119853	0.0004018396
-0.013493672	-0.012837611	-0.012196399	-0.011571601	-0.010959826	-0.010363914	-0.009782381	-0.009217709	-0.008667052	-0.008131251	-0.007612124	-0.007107839	-0.00661847	-0.006146416	-0.0056896657	-0.0052480027	-0.0048222244	-0.0044132695	-0.00402011	-0.0036419854	-0.0032805726	-0.0029352084	-0.002605714	-0.0022924095	-0.0019955933	-0.0017142221	-0.0014495999	-0.0012005046	-0.00096809864	-0.0007523075	-0.0005522147	-0.00036818907	-0.00020097196	-4.979223e-05	8.454174e-05	0.00020243973	0.00030414015	0.00038952753	0.00045850128	0.00051065907	0.00054676086	0.00056626275	0.0005696304	0.0005566813	0.0005269833	0.00048087537	0.00041957572	0.00034250692	0.00025022402	0.00014227256
-0.0136796385	-0.013026208	-0.012387022	-0.011763468	-0.011154793	-0.010562137	-0.009983599	-0.009420469	-0.008872896	-0.008340247	-0.0078238025	-0.007322833	-0.0068365037	-0.0063671023	-0.005912952	-0.005474694	-0.005052209	-0.004645817	-0.00425525	-0.003880389	-0.003521569	-0.0031791106	-0.0028524771	-0.0025418475	-0.002246134	-0.0019683316	-0.001705505	-0.0014591739	-0.0012276173	-0.0010137334	-0.00081606954	-0.000633426	-0.00046784803	-0.00031776726	-0.00018427521	-6.7047775e-05	3.4295022e-05	0.00011882186	0.0001874417	0.00024017319	0.00027557462	0.00029625	0.00029946864	0.0002866313	0.00025854632	0.0002136305	0.00015378371	7.755309e-05	-1.2904406e-05	-0.000118460506
-0.013866559	-0.013214827	-0.01257886	-0.011957161	-0.011351682	-0.010760598	-0.010185763	-0.009625167	-0.009079479	-0.008551277	-0.008037761	-0.007538818	-0.007056795	-0.006589681	-0.006138757	-0.005703442	-0.005283624	-0.0048801526	-0.004492402	-0.004120812	-0.003764473	-0.003424205	-0.0030999333	-0.0027916953	-0.002499029	-0.0022221804	-0.0019622594	-0.0017176345	-0.0014888272	-0.0012760609	-0.0010793805	-0.00089930743	-0.000734441	-0.0005856529	-0.00045414641	-0.0003372468	-0.00023694709	-0.00015252456	-8.454546e-05	-3.216043e-05	3.9190054e-06	2.3957342e-05	2.8602779e-05	1.6722828e-05	-1.1261553e-05	-5.4318458e-05	-0.00011352822	-0.00018734112	-0.00027644634	-0.00038007647
-0.014055207	-0.013406187	-0.012771934	-0.012153015	-0.011550054	-0.010961562	-0.010389224	-0.009831898	-0.009289607	-0.0087636635	-0.008251786	-0.007757634	-0.0072774664	-0.0068136305	-0.006365381	-0.0059336945	-0.005516432	-0.005115308	-0.004730463	-0.0043610856	-0.0040077344	-0.0036702454	-0.003348656	-0.0030422881	-0.002752453	-0.0024788082	-0.0022199005	-0.0019776076	-0.0017511547	-0.0015404224	-0.0013457239	-0.0011665002	-0.001003243	-0.00085528195	-0.0007241592	-0.0006085336	-0.0005088672	-0.00042504445	-0.0003567636	-0.0003050156	-0.00026880205	-0.00024852157	-0.00024349242	-0.00025489926	-0.00028144196	-0.00032311678	-0.00038067997	-0.00045307353	-0.00054027885	-0.0006425157
-0.014246151	-0.013598368	-0.012966432	-0.012350835	-0.011749648	-0.011164382	-0.010594621	-0.01003965	-0.009500615	-0.008976676	-0.008468896	-0.007977307	-0.007499732	-0.007039495	-0.0065937713	-0.006164439	-0.0057508275	-0.005352527	-0.004970178	-0.004604049	-0.004253015	-0.0039175823	-0.0035989732	-0.0032953024	-0.0030079037	-0.0027356744	-0.0024795309	-0.002239339	-0.002014093	-0.0018049479	-0.0016117096	-0.0014337823	-0.0012722015	-0.001126051	-0.0009956732	-0.00088032335	-0.0007815212	-0.0006981343	-0.00063069165	-0.0005787611	-0.000542067	-0.00052155554	-0.0005156994	-0.00052657723	-0.00055234134	-0.0005929917	-0.0006485209	-0.0007195398	-0.00080507994	-0.0009050369
-0.014437303	-0.013792895	-0.01316341	-0.012549527	-0.011950687	-0.0113691315	-0.010800831	-0.01024913	-0.009713389	-0.009192474	-0.00868763	-0.008198239	-0.0077240914	-0.0072659925	-0.006823443	-0.006396778	-0.0059863254	-0.0055913404	-0.005211398	-0.004847586	-0.004499793	-0.0041668415	-0.003850609	-0.003549479	-0.0032638237	-0.0029942095	-0.0027397498	-0.0025013387	-0.002278626	-0.0020710677	-0.0018792674	-0.0017034933	-0.0015421212	-0.0013976842	-0.0012682453	-0.0011534691	-0.0010552481	-0.00097278506	-0.00090447813	-0.00085277855	-0.0008158758	-0.0007951334	-0.00078874826	-0.00079865754	-0.00082395226	-0.0008627996	-0.0009178668	-0.0009865612	-0.0010706708	-0.0011688024
-0.014630958	-0.013988338	-0.013361923	-0.012750529	-0.012154266	-0.011574402	-0.011009499	-0.010460824	-0.009927437	-0.009409346	-0.00890597	-0.008419894	-0.007949248	-0.0074946135	-0.007054992	-0.006630942	-0.006223172	-0.0058300346	-0.005453594	-0.005092442	-0.0047478303	-0.004417829	-0.0041036606	-0.0038039759	-0.0035216957	-0.0032541156	-0.0030018836	-0.0027652904	-0.0025442466	-0.0023385063	-0.002148077	-0.001973331	-0.0018136948	-0.0016697049	-0.0015408099	-0.0014279187	-0.0013291314	-0.0012465566	-0.001179643	-0.0011280105	-0.0010909289	-0.0010692105	-0.0010633618	-0.0010721609	-0.0010953024	-0.0011341497	-0.00118687	-0.0012540668	-0.0013363436	-0.0014318451
-0.014826462	-0.014185555	-0.0135606155	-0.012951784	-0.012358829	-0.011781447	-0.011219524	-0.01067245	-0.010142647	-0.009627819	-0.009128287	-0.008644454	-0.0081765875	-0.007723607	-0.0072867125	-0.0068657547	-0.006460786	-0.006071277	-0.005697392	-0.005338706	-0.004995942	-0.004668936	-0.0043565705	-0.0040603206	-0.0037793517	-0.0035143048	-0.0032636672	-0.003029585	-0.002809666	-0.0026059374	-0.002416946	-0.0022438243	-0.0020848438	-0.0019421577	-0.0018142834	-0.0017010346	-0.0016046539	-0.0015222058	-0.0014553145	-0.0014035776	-0.0013661459	-0.001344204	-0.0013370588	-0.0013451129	-0.0013682693	-0.0014047101	-0.0014569312	-0.0015228987	-0.0016028583	-0.0016964823
-0.01502236	-0.014384225	-0.013762198	-0.01315555	-0.012564734	-0.01198972	-0.011430956	-0.010887027	-0.010358803	-0.009846434	-0.009350903	-0.0088697225	-0.008404411	-0.007954687	-0.0075210556	-0.0071029887	-0.006700434	-0.0063139647	-0.0059413537	-0.0055860505	-0.0052462146	-0.004920721	-0.0046119764	-0.004317045	-0.0040386915	-0.0037746578	-0.0035270154	-0.0032937005	-0.0030764267	-0.0028743744	-0.0026870891	-0.002514787	-0.0023578554	-0.0022155717	-0.0020888299	-0.001977466	-0.0018798038	-0.001797907	-0.0017309189	-0.001679793	-0.0016421229	-0.0016194507	-0.001611799	-0.0016192198	-0.0016404092	-0.0016765893	-0.0017268658	-0.0017915666	-0.0018693507	-0.0019613504
-0.015220083	-0.014584132	-0.013964206	-0.013360113	-0.01277224	-0.0121993795	-0.011643067	-0.011102386	-0.010576777	-0.010067716	-0.009574197	-0.009095892	-0.008633845	-0.008187018	-0.007756181	-0.0073401853	-0.006940633	-0.00655625	-0.006187536	-0.0058349445	-0.0054964125	-0.005174212	-0.0048669204	-0.0045749694	-0.0042986274	-0.0040370226	-0.0037914813	-0.0035602972	-0.0033434406	-0.003143169	-0.0029576793	-0.0027864948	-0.0026302338	-0.0024892986	-0.0023633167	-0.0022521317	-0.002155818	-0.0020744354	-0.0020075515	-0.0019555613	-0.0019180626	-0.0018950403	-0.0018872023	-0.0018932447	-0.0019136593	-0.0019487664	-0.001997389	-0.0020599887	-0.002136439	-0.0022261962
-0.015419282	-0.014785409	-0.014167689	-0.013565883	-0.012979932	-0.012410313	-0.011856347	-0.011319056	-0.010796182	-0.010289967	-0.0097985715	-0.009323172	-0.008863561	-0.008420035	-0.007991739	-0.007579319	-0.007182151	-0.0068008155	-0.0064346045	-0.0060833544	-0.005748011	-0.005428195	-0.0051232725	-0.0048337653	-0.004559599	-0.0043000653	-0.004055597	-0.0038269535	-0.0036119074	-0.0034124032	-0.0032286122	-0.0030591413	-0.0029042885	-0.002763696	-0.0026386902	-0.0025282204	-0.0024320334	-0.0023511797	-0.0022836924	-0.0022321418	-0.0021951199	-0.0021715686	-0.00216268	-0.0021675527	-0.0021872967	-0.00222072	-0.002268672	-0.002328895	-0.0024035648	-0.0024908856
-0.015619583	-0.01498764	-0.014372557	-0.013773367	-0.013190493	-0.012622729	-0.01207155	-0.011535667	-0.011016697	-0.010512896	-0.0100245625	-0.009552322	-0.009095818	-0.008654572	-0.008229017	-0.007818714	-0.0074243844	-0.007044457	-0.0066820756	-0.0063331127	-0.0060010925	-0.005683072	-0.005380757	-0.005093761	-0.0048210397	-0.0045630857	-0.0043214113	-0.0040937588	-0.003880754	-0.0036833212	-0.0035006404	-0.0033314973	-0.0031785518	-0.0030394867	-0.0029144362	-0.0028044507	-0.0027089193	-0.0026277378	-0.002561666	-0.0025096163	-0.0024714395	-0.0024475008	-0.0024378598	-0.0024427176	-0.0024604723	-0.002493158	-0.0025393516	-0.0025982559	-0.0026710331	-0.0027563274
-0.01582095	-0.015191451	-0.014578447	-0.013981946	-0.013400957	-0.012836061	-0.012287699	-0.011755034	-0.011238292	-0.010736674	-0.01025141	-0.0097819865	-0.009327732	-0.008889653	-0.00846637	-0.008060232	-0.007667437	-0.0072916597	-0.006930478	-0.0065844283	-0.0062543973	-0.005939208	-0.0056385696	-0.005353309	-0.0050828755	-0.0048277974	-0.0045873895	-0.0043609664	-0.0041502044	-0.003953971	-0.0037724376	-0.0036052465	-0.003452897	-0.0033144727	-0.0031903088	-0.0030811876	-0.0029864758	-0.0029054657	-0.0028384551	-0.0027858615	-0.0027478263	-0.0027238876	-0.0027140006	-0.0027176961	-0.0027339384	-0.0027655363	-0.0028097034	-0.0028676987	-0.0029378831	-0.003021568
-0.016023226	-0.0153955445	-0.014785573	-0.014191061	-0.013612896	-0.013051093	-0.012504786	-0.011974841	-0.011460431	-0.010961838	-0.010479569	-0.010012448	-0.009561457	-0.00912527	-0.008705556	-0.008300707	-0.007912055	-0.0075381994	-0.0071793273	-0.006836526	-0.006507911	-0.0061952323	-0.005896911	-0.005613886	-0.0053456724	-0.005091876	-0.004853457	-0.004629411	-0.0044203624	-0.0042260066	-0.0040453	-0.0038783923	-0.0037269294	-0.0035904497	-0.003466256	-0.0033576936	-0.0032630563	-0.0031826273	-0.003116019	-0.00306388	-0.0030248761	-0.0030008778	-0.0029897168	-0.002992496	-0.0030088797	-0.0030382425	-0.0030806512	-0.0031363294	-0.0032053962	-0.00328701
-0.01622738	-0.015601911	-0.014993198	-0.014401555	-0.013825938	-0.013266452	-0.012722947	-0.012195595	-0.01168339	-0.011188015	-0.010708153	-0.010244556	-0.009795256	-0.00936231	-0.0089452565	-0.008542888	-0.008157007	-0.007785447	-0.007429071	-0.007088423	-0.0067624003	-0.006451592	-0.0061556026	-0.005875051	-0.0056088716	-0.0053568706	-0.005120456	-0.004898265	-0.0046902075	-0.0044968203	-0.004316844	-0.0041525513	-0.0040017515	-0.003865838	-0.00374344	-0.0036345944	-0.003541045	-0.0034608021	-0.0033935755	-0.0033415034	-0.0033023208	-0.003277354	-0.003265351	-0.0032669827	-0.0032826513	-0.003310375	-0.0033517033	-0.0034059808	-0.0034730583	-0.003552124
-0.016431421	-0.01580879	-0.015202574	-0.014613003	-0.014039867	-0.013482854	-0.012942508	-0.012417212	-0.011908427	-0.01141537	-0.010938354	-0.010476604	-0.010030612	-0.009600997	-0.009185314	-0.008786395	-0.008402348	-0.008034013	-0.007679589	-0.007341616	-0.007018052	-0.006708801	-0.0064161345	-0.0061362013	-0.005872786	-0.0056230873	-0.0053878203	-0.005166821	-0.0049604923	-0.0047689527	-0.0045906827	-0.004426658	-0.0042773783	-0.004141517	-0.0040193126	-0.0039117485	-0.0038184673	-0.0037380755	-0.003671512	-0.0036192983	-0.0035794675	-0.0035535768	-0.0035409108	-0.0035423562	-0.0035557747	-0.003583461	-0.0036224127	-0.0036749393	-0.0037399605	-0.003816761
-0.0166369	-0.0160162	-0.015411958	-0.014825352	-0.014254838	-0.013700128	-0.013161346	-0.012640074	-0.012133956	-0.011643305	-0.011168741	-0.010709554	-0.010266408	-0.009839319	-0.009426549	-0.009029999	-0.008648559	-0.00828211	-0.007931009	-0.0075944513	-0.007273376	-0.0069677606	-0.0066762343	-0.0063986704	-0.0061359257	-0.0058885217	-0.0056551173	-0.005436182	-0.005230993	-0.0050407276	-0.0048643127	-0.004701428	-0.004552193	-0.004417293	-0.004296668	-0.004188858	-0.0040954426	-0.004016228	-0.003949225	-0.0038958564	-0.0038567185	-0.0038298666	-0.0038167015	-0.00381653	-0.003829755	-0.003854543	-0.0038930252	-0.003943838	-0.0040071383	-0.00408148
-0.01684364	-0.01622475	-0.015622929	-0.015038483	-0.014470421	-0.013918802	-0.013383225	-0.012863152	-0.012360327	-0.011872612	-0.011400282	-0.010943919	-0.010503106	-0.010078222	-0.009669095	-0.009274319	-0.008895732	-0.008531384	-0.008182734	-0.007848635	-0.0075298995	-0.00722605	-0.0069365427	-0.006661199	-0.0064009875	-0.0061543956	-0.0059234947	-0.0057049766	-0.0055021346	-0.00531248	-0.0051371604	-0.004975669	-0.0048277155	-0.004693806	-0.0045729354	-0.0044663996	-0.004373394	-0.00429336	-0.0042268336	-0.004172899	-0.0041336343	-0.0041060597	-0.004092157	-0.0040914565	-0.004103102	-0.0041268617	-0.0041638464	-0.004212782	-0.004273787	-0.0043461695
-0.017050467	-0.016434088	-0.015834957	-0.015252084	-0.014686428	-0.014137566	-0.013604283	-0.013087869	-0.012586787	-0.012100935	-0.01163175	-0.011178702	-0.010740764	-0.010318145	-0.009911336	-0.009519219	-0.009142302	-0.008781515	-0.008434832	-0.00810314	-0.007786922	-0.0074843764	-0.007196784	-0.0069237947	-0.0066652447	-0.0064212605	-0.0061913803	-0.0059750155	-0.0057729483	-0.0055847913	-0.0054111257	-0.0052503943	-0.00510294	-0.004970111	-0.0048505515	-0.0047430396	-0.00465028	-0.0045707	-0.0045038834	-0.004450567	-0.004409477	-0.0043816566	-0.004367143	-0.0043655857	-0.0043760166	-0.0043985397	-0.0044343024	-0.0044815615	-0.0045409277	-0.004610896
-0.017258272	-0.016644232	-0.01604741	-0.015468068	-0.014904238	-0.014356926	-0.013826609	-0.013312519	-0.012814447	-0.012331612	-0.011864863	-0.011413664	-0.010978311	-0.010559432	-0.010154091	-0.009764485	-0.009390913	-0.009031475	-0.008687705	-0.008358166	-0.008043341	-0.0077430382	-0.007458292	-0.0071874782	-0.006930366	-0.0066875517	-0.0064590126	-0.006244816	-0.006044194	-0.005857274	-0.005684234	-0.0055247024	-0.0053783953	-0.0052456856	-0.0051268265	-0.0050205886	-0.004928097	-0.004848279	-0.0047805235	-0.0047274977	-0.0046864673	-0.004658304	-0.0046424717	-0.004639782	-0.0046486855	-0.0046705827	-0.0047038347	-0.0047491193	-0.0048064366	-0.0048749372
-0.017467268	-0.016855568	-0.016261056	-0.015683524	-0.015122436	-0.01457794	-0.014050059	-0.013538197	-0.01304175	-0.012562297	-0.01209756	-0.011649601	-0.011217199	-0.010799646	-0.010397464	-0.01001063	-0.00963822	-0.009281874	-0.008940287	-0.008613244	-0.008300625	-0.008003138	-0.007720135	-0.0074502155	-0.0071951747	-0.0069542155	-0.0067273006	-0.006514862	-0.006315835	-0.0061294287	-0.005956769	-0.005798623	-0.005653478	-0.0055218264	-0.00540296	-0.0052973405	-0.0052045435	-0.0051246583	-0.005058162	-0.005003765	-0.004962243	-0.004933238	-0.004916474	-0.004912667	-0.0049210116	-0.004940659	-0.004973255	-0.0050166845	-0.00507202	-0.0051386803
-0.017676398	-0.017066479	-0.016474627	-0.015899442	-0.015341356	-0.0147988275	-0.014273733	-0.013764076	-0.01327122	-0.01279404	-0.012331605	-0.01188568	-0.01145523	-0.011040263	-0.0106411725	-0.010256477	-0.009886883	-0.0095329955	-0.009193055	-0.008868337	-0.008557588	-0.008261904	-0.007981144	-0.00771334	-0.0074608773	-0.007221453	-0.006995544	-0.0067842007	-0.0065855086	-0.006401725	-0.0062306523	-0.0060730055	-0.005928591	-0.0057973415	-0.0056785867	-0.005573757	-0.005480908	-0.005401179	-0.005334623	-0.0052798465	-0.0052375197	-0.0052090287	-0.0051908195	-0.005186014	-0.0051934794	-0.0052119717	-0.0052417517	-0.005284086	-0.005337402	-0.005401194
-0.017886363	-0.017279088	-0.01668942	-0.016116269	-0.015560187	-0.015021004	-0.014497615	-0.013991065	-0.013500251	-0.013025664	-0.012566321	-0.012122847	-0.011694707	-0.011281915	-0.010885283	-0.010502838	-0.010135993	-0.009783968	-0.009446338	-0.009123467	-0.008815095	-0.008521564	-0.008242205	-0.0079769045	-0.0077251866	-0.0074877143	-0.0072644725	-0.007053241	-0.006857194	-0.0066730976	-0.0065033734	-0.0063463673	-0.0062026605	-0.0060728714	-0.0059544295	-0.0058496967	-0.005756989	-0.005677603	-0.0056108683	-0.0055556074	-0.005513251	-0.0054828674	-0.0054650903	-0.005458802	-0.0054644123	-0.005481541	-0.0055102035	-0.005550854	-0.0056016147	-0.0056636035
-0.018097624	-0.017491572	-0.016904198	-0.016333438	-0.015779682	-0.015242532	-0.0147217885	-0.014217824	-0.013729654	-0.01325731	-0.012800731	-0.012359731	-0.011934429	-0.011523791	-0.011129476	-0.010749258	-0.010384768	-0.010035329	-0.009699553	-0.009379327	-0.009073399	-0.008781262	-0.008503288	-0.008240037	-0.007990643	-0.0077540353	-0.007531628	-0.0073229596	-0.0071277544	-0.0069454983	-0.0067763105	-0.0066203102	-0.0064775944	-0.006347105	-0.006230347	-0.0061244443	-0.0060326234	-0.0059530064	-0.005886033	-0.0058310404	-0.0057879165	-0.0057569295	-0.0057379454	-0.0057307556	-0.0057352334	-0.005751312	-0.0057780743	-0.005816318	-0.0058655366	-0.005925089
-0.018307246	-0.01770477	-0.017119452	-0.016551599	-0.015999839	-0.015465617	-0.0149472505	-0.014445111	-0.013959587	-0.013489634	-0.013035499	-0.012597032	-0.01217442	-0.011766605	-0.011373557	-0.010996729	-0.01063443	-0.010286465	-0.009953849	-0.009635799	-0.009330779	-0.009040751	-0.008765161	-0.008502997	-0.008254923	-0.008020245	-0.007799223	-0.0075918064	-0.0073980987	-0.0072165504	-0.007049054	-0.00689397	-0.006751053	-0.0066217333	-0.006504841	-0.0064010844	-0.0063086003	-0.0062283427	-0.006161183	-0.006105311	-0.0060618743	-0.0060301945	-0.006010093	-0.0060019493	-0.0060052723	-0.006020114	-0.0060458183	-0.0060822368	-0.0061295405	-0.006187238
-0.018518895	-0.017918207	-0.0173354	-0.016769677	-0.016220644	-0.01568868	-0.015172981	-0.014672972	-0.01418972	-0.013722457	-0.013270482	-0.012834571	-0.012414277	-0.012009196	-0.011618726	-0.011243597	-0.010883562	-0.010537691	-0.010207094	-0.009890422	-0.009588517	-0.009300448	-0.009026587	-0.008765832	-0.008519165	-0.008287042	-0.008067571	-0.007861085	-0.0076675713	-0.0074873716	-0.0073210075	-0.0071662962	-0.007025063	-0.0068953186	-0.0067791417	-0.0066748857	-0.006583214	-0.00650315	-0.0064354837	-0.006379761	-0.006335303	-0.006303586	-0.0062821507	-0.00627283	-0.006274767	-0.00628756	-0.006311476	-0.0063464195	-0.00639192	-0.0064476654
-0.018731251	-0.01813247	-0.017551057	-0.016987562	-0.016441159	-0.015911996	-0.015398383	-0.014901109	-0.014420018	-0.013955139	-0.013506122	-0.013072096	-0.012654379	-0.012250856	-0.011863463	-0.011490822	-0.011132784	-0.010789722	-0.010460518	-0.010146238	-0.009846307	-0.009560227	-0.009287283	-0.009028919	-0.0087841675	-0.00855203	-0.008333877	-0.0081293285	-0.007937215	-0.007758595	-0.007592149	-0.0074386224	-0.007297538	-0.0071688294	-0.007053256	-0.0069490373	-0.0068566278	-0.0067768544	-0.0067092106	-0.0066531375	-0.006608546	-0.0065747947	-0.0065527484	-0.006542176	-0.0065430775	-0.006555021	-0.006578006	-0.006610349	-0.006653473	-0.006706901
-0.018943086	-0.018347323	-0.01776839	-0.01720687	-0.016662493	-0.016135477	-0.015623875	-0.01512897	-0.014651202	-0.014188707	-0.013741329	-0.013310432	-0.0128946975	-0.0124934465	-0.012108222	-0.011737868	-0.011382103	-0.011041328	-0.010714851	-0.010401644	-0.010103241	-0.009819359	-0.009547934	-0.0092917085	-0.009048253	-0.008818209	-0.008601122	-0.008397333	-0.008206442	-0.008028552	-0.007863767	-0.007710658	-0.0075702667	-0.0074423626	-0.007325664	-0.007222496	-0.0071307197	-0.007051207	-0.0069819763	-0.0069253743	-0.006880671	-0.006846182	-0.0068233833	-0.006811641	-0.006811045	-0.0068217516	-0.0068427175	-0.0068731084	-0.006914474	-0.0069657266
-0.01915595	-0.018561684	-0.017985314	-0.017426282	-0.016884498	-0.016359583	-0.01585012	-0.015357859	-0.014882065	-0.014422193	-0.013977319	-0.013548888	-0.013134673	-0.012736894	-0.012353517	-0.011984639	-0.011631116	-0.011292376	-0.010967642	-0.010656595	-0.010360621	-0.010077998	-0.009808101	-0.009553634	-0.009312175	-0.009082995	-0.008867525	-0.00866507	-0.008475386	-0.008298382	-0.008134015	-0.007981725	-0.007842377	-0.0077141225	-0.007598728	-0.007495016	-0.00740318	-0.0073233843	-0.007254839	-0.00719738	-0.007151775	-0.0071169287	-0.0070936605	-0.0070804805	-0.0070784613	-0.0070871115	-0.0071061924	-0.007135287	-0.0071745515	-0.0072237253
-0.01936809	-0.018776588	-0.01820223	-0.01764556	-0.01710578	-0.016583256	-0.016076677	-0.0155869275	-0.0151127055	-0.014655463	-0.014213048	-0.013786204	-0.0133748725	-0.012979694	-0.012598157	-0.01223176	-0.011880681	-0.011543103	-0.011220284	-0.010912262	-0.010617033	-0.01033587	-0.010069363	-0.009815626	-0.009575702	-0.009348467	-0.009133726	-0.008932002	-0.008743852	-0.008567527	-0.008403547	-0.008252248	-0.0081136525	-0.007985562	-0.00787057	-0.0077671483	-0.007674627	-0.0075948685	-0.007525675	-0.0074690282	-0.0074214786	-0.007385671	-0.0073613003	-0.007347733	-0.007344514	-0.0073521286	-0.0073692277	-0.007397443	-0.0074339285	-0.007481061
-0.01958131	-0.018991247	-0.018419698	-0.017864883	-0.017327465	-0.0168069	-0.016303174	-0.01581572	-0.015343979	-0.014888458	-0.014448732	-0.014024004	-0.013614967	-0.013220735	-0.01284232	-0.012478434	-0.012129337	-0.011793971	-0.011473291	-0.011166185	-0.010873981	-0.010594517	-0.010329016	-0.010076746	-0.009837948	-0.009612113	-0.0093988925	-0.009199277	-0.009010978	-0.008836113	-0.008672982	-0.0085226	-0.008383326	-0.0082568675	-0.008142054	-0.008037798	-0.007946715	-0.007866271	-0.007796757	-0.0077379793	-0.007691689	-0.0076546445	-0.007629752	-0.007614471	-0.007610187	-0.007615693	-0.0076314434	-0.0076573864	-0.0076927915	-0.0077366903
-0.019793876	-0.019206636	-0.018637143	-0.018084072	-0.017549299	-0.017031364	-0.01652892	-0.016044088	-0.015574731	-0.01512184	-0.014683746	-0.014262252	-0.013855718	-0.013463654	-0.013086677	-0.012725107	-0.012377456	-0.012044691	-0.011725567	-0.01142057	-0.011129595	-0.010852367	-0.01058799	-0.01033745	-0.0100998655	-0.009875886	-0.0096640065	-0.009465009	-0.009277925	-0.009103872	-0.008941211	-0.008791357	-0.008653082	-0.008526772	-0.008411825	-0.008309111	-0.008216627	-0.008135937	-0.008066088	-0.008007474	-0.007959321	-0.007922776	-0.007896118	-0.007880002	-0.007873721	-0.007877998	-0.0078923255	-0.007916756	-0.007949486	-0.007992342
-0.020006716	-0.019421168	-0.018853776	-0.018303648	-0.01777102	-0.017254941	-0.016755298	-0.016273156	-0.015806042	-0.015354894	-0.014919452	-0.014500201	-0.014095083	-0.013705969	-0.013331279	-0.012971744	-0.012625776	-0.012295239	-0.011978433	-0.01167471	-0.011385307	-0.011109762	-0.010846689	-0.010598578	-0.010362275	-0.010138892	-0.009928174	-0.009729832	-0.00954438	-0.009370193	-0.009209409	-0.009059735	-0.008922048	-0.008795641	-0.008681752	-0.008578278	-0.008485816	-0.008404709	-0.00833451	-0.008275561	-0.008227013	-0.008189313	-0.008162297	-0.0081445575	-0.00813695	-0.008140624	-0.008152463	-0.008174658	-0.008205891	-0.008245878
-0.020220049	-0.019636944	-0.019070938	-0.018522777	-0.017993301	-0.017478898	-0.016982049	-0.016501904	-0.016036928	-0.015588038	-0.015155502	-0.014737651	-0.014335081	-0.013947435	-0.013575584	-0.013217449	-0.01287365	-0.012545079	-0.012229122	-0.011927538	-0.011639968	-0.011365987	-0.011105418	-0.010857977	-0.010623246	-0.010400988	-0.010191835	-0.009994075	-0.009809487	-0.009637095	-0.009476401	-0.009327494	-0.009190045	-0.0090644285	-0.008950099	-0.00884597	-0.008754194	-0.008673206	-0.0086025	-0.008542612	-0.008493632	-0.008454561	-0.008425973	-0.008407496	-0.008399285	-0.008400567	-0.008411244	-0.008431435	-0.008460008	-0.008499131
-0.020433143	-0.01985205	-0.019288704	-0.018743254	-0.018214665	-0.017703153	-0.017208159	-0.01672995	-0.016267523	-0.015820935	-0.015390046	-0.014973924	-0.014574282	-0.014188811	-0.013818987	-0.01346308	-0.013120793	-0.012793928	-0.012480497	-0.012180798	-0.011894673	-0.011622667	-0.011362888	-0.011116587	-0.01088313	-0.010662243	-0.010454096	-0.010258049	-0.010075092	-0.009902805	-0.009742305	-0.009594224	-0.009456389	-0.009331405	-0.0092167705	-0.00911364	-0.009021081	-0.008939624	-0.008868657	-0.008809105	-0.00875847	-0.008719124	-0.008689426	-0.008669935	-0.00865981	-0.00865946	-0.008668855	-0.008687288	-0.008714303	-0.00875064
-0.020646505	-0.020067096	-0.019506156	-0.018962145	-0.01843626	-0.017926715	-0.017434113	-0.016958185	-0.016497642	-0.016053386	-0.015624918	-0.015211545	-0.014813796	-0.014429897	-0.014061995	-0.013707913	-0.013368435	-0.013042897	-0.012731597	-0.01243379	-0.012148932	-0.011877485	-0.011619814	-0.011375628	-0.011143222	-0.010922946	-0.010715857	-0.010521859	-0.010337852	-0.010166064	-0.010007165	-0.009859331	-0.0097230375	-0.009597495	-0.009483129	-0.009379938	-0.009287812	-0.009205863	-0.009134486	-0.009073101	-0.009022929	-0.00898236	-0.008952059	-0.0089308545	-0.008919425	-0.008918159	-0.008925319	-0.008941412	-0.00896737	-0.00900095
-0.020858519	-0.020281896	-0.019722886	-0.019181237	-0.018657424	-0.018150397	-0.017660253	-0.017185614	-0.016728051	-0.01628559	-0.015859313	-0.01544825	-0.015051506	-0.014670774	-0.014304273	-0.0139522925	-0.013615206	-0.013291135	-0.01298105	-0.012685038	-0.012402356	-0.012133166	-0.011877157	-0.01163277	-0.011401907	-0.011183068	-0.010977238	-0.01078289	-0.010600403	-0.010430388	-0.010271244	-0.010123588	-0.009988032	-0.009862423	-0.009748198	-0.009645052	-0.009552613	-0.009470612	-0.009398386	-0.009337418	-0.0092861205	-0.009244554	-0.009212859	-0.009190552	-0.009177908	-0.009174667	-0.009180471	-0.009195127	-0.00921797	-0.009250186
-0.02107142	-0.02049639	-0.019939862	-0.019400746	-0.018878266	-0.018373422	-0.017885514	-0.017413326	-0.016957544	-0.016517647	-0.016093321	-0.015684158	-0.015290089	-0.014911018	-0.014546663	-0.014196388	-0.013860412	-0.013538256	-0.013230704	-0.01293616	-0.012654878	-0.012387201	-0.012131549	-0.011889391	-0.0116600245	-0.011443175	-0.011236906	-0.0110435635	-0.01086238	-0.010692313	-0.010535128	-0.010387622	-0.01025214	-0.010127127	-0.010012902	-0.009909019	-0.009816639	-0.009734258	-0.009661682	-0.009599291	-0.009547733	-0.009504452	-0.009472519	-0.009448864	-0.009435587	-0.00943023	-0.009435147	-0.009447217	-0.009468511	-0.009498194
-0.02128309	-0.020710364	-0.020156503	-0.01961898	-0.019099481	-0.01859659	-0.018110171	-0.017640427	-0.017187193	-0.016748987	-0.016326606	-0.01591976	-0.0155279115	-0.015150756	-0.014787756	-0.014439538	-0.01410567	-0.013785541	-0.0134790465	-0.013186298	-0.012906909	-0.012639917	-0.012386069	-0.012145087	-0.0119166	-0.011700302	-0.011495888	-0.011303969	-0.011123292	-0.010953732	-0.010796092	-0.010650031	-0.010514133	-0.01038906	-0.01027552	-0.010172345	-0.010078631	-0.009995982	-0.009923451	-0.009860627	-0.009808019	-0.009764709	-0.009730756	-0.009706311	-0.009690799	-0.009684496	-0.009686805	-0.009697899	-0.009717032	-0.009744808
-0.021495841	-0.020924926	-0.020371966	-0.019836657	-0.019319251	-0.018819004	-0.018334806	-0.0178677	-0.017416507	-0.01698044	-0.016559444	-0.016154543	-0.015764534	-0.015389688	-0.015029579	-0.014682122	-0.014350377	-0.01403261	-0.01372686	-0.013436131	-0.013157912	-0.012892805	-0.012639791	-0.012400605	-0.012172498	-0.011957727	-0.011754043	-0.011563189	-0.011382885	-0.011214159	-0.011057243	-0.010911182	-0.0107755065	-0.010651097	-0.010536857	-0.010433838	-0.010341175	-0.010257818	-0.010183774	-0.010120407	-0.0100668	-0.010022849	-0.009987399	-0.009961836	-0.009944983	-0.009937257	-0.009937361	-0.009947248	-0.009964004	-0.009990104
-0.021707602	-0.021138929	-0.0205881	-0.020055167	-0.019539885	-0.019041553	-0.018559799	-0.01809372	-0.017644584	-0.017210826	-0.016792603	-0.016390115	-0.016001701	-0.015628017	-0.015269287	-0.014925316	-0.014594145	-0.014277168	-0.013974376	-0.013684519	-0.013407864	-0.013143614	-0.01289276	-0.012654252	-0.012428343	-0.012213722	-0.0120113045	-0.011821002	-0.011641212	-0.011473119	-0.01131665	-0.011170886	-0.011036873	-0.010911815	-0.010797396	-0.0106936395	-0.010600932	-0.010516532	-0.010443263	-0.010378607	-0.010324664	-0.010279454	-0.010242924	-0.010216206	-0.0101983845	-0.010188736	-0.010187462	-0.010194585	-0.01021038	-0.010233559
-0.021918759	-0.02135159	-0.020803533	-0.020273343	-0.01975926	-0.01926285	-0.01878304	-0.018319413	-0.017872259	-0.017440364	-0.017024584	-0.01662331	-0.01623734	-0.01586593	-0.015508443	-0.01516562	-0.0148368925	-0.014522411	-0.014220707	-0.013932198	-0.013656884	-0.0133949965	-0.013144828	-0.012907155	-0.012681983	-0.01246921	-0.012267329	-0.012077272	-0.011898778	-0.01173161	-0.01157514	-0.011429407	-0.011295639	-0.011170737	-0.01105658	-0.010952741	-0.010858901	-0.010775059	-0.010700993	-0.010635972	-0.010581024	-0.0105345175	-0.010497317	-0.0104690865	-0.010449529	-0.010438636	-0.010436542	-0.010441326	-0.010454603	-0.0104753
-0.022129804	-0.021565557	-0.021018721	-0.020489514	-0.019979134	-0.019483753	-0.019006215	-0.018544853	-0.018099017	-0.017670162	-0.01725576	-0.016856305	-0.016472146	-0.016102776	-0.015747532	-0.015406147	-0.0150796175	-0.01476565	-0.014466345	-0.014178634	-0.013904981	-0.013644017	-0.013395421	-0.013158932	-0.0129347	-0.012722768	-0.0125220865	-0.012333207	-0.012155034	-0.011988603	-0.011832431	-0.011687212	-0.011552848	-0.011428557	-0.011314504	-0.011210546	-0.0111165345	-0.011032529	-0.010957003	-0.010891154	-0.010835208	-0.010787845	-0.010749832	-0.010720275	-0.010699667	-0.010686934	-0.010682248	-0.010686323	-0.010697745	-0.01071649
-0.022340328	-0.021777257	-0.02123247	-0.020705976	-0.02019696	-0.01970505	-0.019228853	-0.01876977	-0.018326	-0.017897852	-0.017485946	-0.017089188	-0.01670605	-0.016338691	-0.015985012	-0.015645899	-0.015320525	-0.015009366	-0.014710419	-0.014424808	-0.014152475	-0.013892509	-0.013644546	-0.01340954	-0.013186663	-0.012975298	-0.012775362	-0.012587182	-0.012409709	-0.01224412	-0.012088142	-0.011942834	-0.011809111	-0.011684999	-0.011570394	-0.011466771	-0.011372358	-0.011287414	-0.01121214	-0.011145733	-0.011088625	-0.011040308	-0.011000507	-0.010970399	-0.010948099	-0.010934107	-0.0109270215	-0.010929741	-0.010939494	-0.01095552
-0.022549957	-0.021988943	-0.021446504	-0.020922326	-0.020414472	-0.019924253	-0.019450828	-0.018993787	-0.018552192	-0.018125854	-0.01771564	-0.017320603	-0.016940467	-0.016574316	-0.01622308	-0.015884638	-0.015561402	-0.015250474	-0.01495371	-0.014669798	-0.014398299	-0.014139682	-0.013893597	-0.01365979	-0.01343713	-0.0132268295	-0.013028085	-0.0128403455	-0.012663595	-0.01249738	-0.012342982	-0.012198083	-0.012063779	-0.011939481	-0.011825912	-0.011721097	-0.011626363	-0.011541113	-0.011465006	-0.011398047	-0.011340134	-0.011291079	-0.01124981	-0.011218727	-0.011194587	-0.0111790225	-0.01117114	-0.011171453	-0.011178717	-0.011193827
-0.022759326	-0.022200689	-0.021659613	-0.021137193	-0.020631917	-0.02014377	-0.019672364	-0.019216552	-0.018777989	-0.018353172	-0.017945126	-0.01755143	-0.017172791	-0.016808249	-0.016458318	-0.016122654	-0.015800223	-0.015491754	-0.015195742	-0.014913835	-0.01464349	-0.014386311	-0.014141008	-0.0139084235	-0.013687111	-0.0134770945	-0.013279006	-0.01309184	-0.01291538	-0.012750372	-0.012596004	-0.0124511495	-0.012317099	-0.012193292	-0.012079611	-0.011973716	-0.011878945	-0.011793666	-0.011716597	-0.011648931	-0.011589818	-0.01153975	-0.011498831	-0.011465073	-0.011439882	-0.01142247	-0.011412129	-0.011410542	-0.011416458	-0.011428781
-0.02296745	-0.022410475	-0.021872155	-0.021351904	-0.020848602	-0.02036228	-0.019892685	-0.019438893	-0.019001648	-0.018579818	-0.01817315	-0.017781734	-0.017404787	-0.017042443	-0.01669401	-0.016359724	-0.016039208	-0.01573167	-0.015437402	-0.01515606	-0.014887594	-0.0146311745	-0.014387414	-0.014155477	-0.013935193	-0.013725981	-0.013528451	-0.013342358	-0.013167068	-0.013000928	-0.012847513	-0.012702882	-0.012569405	-0.012445435	-0.012330905	-0.012226284	-0.012130462	-0.012043819	-0.011966988	-0.011898331	-0.01183822	-0.0117874	-0.0117448345	-0.011709854	-0.011682995	-0.011664636	-0.011653058	-0.011649989	-0.011653043	-0.011663176
-0.023175687	-0.022621349	-0.022084415	-0.021565937	-0.021064177	-0.020580165	-0.020112507	-0.019661121	-0.019225083	-0.018805638	-0.018400192	-0.01801046	-0.017635211	-0.017274499	-0.01692827	-0.016595364	-0.016276404	-0.015970297	-0.015677571	-0.015397549	-0.015129909	-0.014874801	-0.014632322	-0.014401279	-0.014181718	-0.013973765	-0.013777234	-0.013590999	-0.0134161115	-0.013251871	-0.013097711	-0.012953706	-0.012819447	-0.01269535	-0.012580998	-0.012475498	-0.012379356	-0.012292638	-0.01221443	-0.012145981	-0.012084857	-0.012033045	-0.011989094	-0.011952959	-0.011924893	-0.011904322	-0.011891715	-0.011886209	-0.011888079	-0.011895798
-0.023383066	-0.02283039	-0.022295527	-0.021778896	-0.021279313	-0.020796962	-0.020331837	-0.019882105	-0.019447923	-0.01902911	-0.018626548	-0.018238485	-0.017864943	-0.01750622	-0.017161563	-0.016830109	-0.016512193	-0.016208239	-0.01591637	-0.015638068	-0.015371889	-0.015117861	-0.014875777	-0.014645666	-0.0144271925	-0.014219783	-0.014023155	-0.013838515	-0.013664141	-0.013499811	-0.013346009	-0.013202414	-0.013068169	-0.0129440725	-0.012828924	-0.0127239	-0.012627684	-0.012540147	-0.012462035	-0.012392439	-0.012330346	-0.012276456	-0.012231715	-0.012194581	-0.0121650025	-0.012142926	-0.012128487	-0.012121566	-0.012120284	-0.012126707
-0.023589544	-0.02303838	-0.022506043	-0.02199126	-0.021493241	-0.02101338	-0.020549566	-0.020101607	-0.019669667	-0.019253612	-0.018852264	-0.018465392	-0.0180941	-0.017736763	-0.017393194	-0.017063498	-0.01674705	-0.016444333	-0.016153745	-0.015876614	-0.015611887	-0.015359066	-0.015118353	-0.014889419	-0.014671542	-0.014464691	-0.014268838	-0.014084794	-0.0139109045	-0.0137465	-0.013593145	-0.013449483	-0.0133150965	-0.013191275	-0.013076283	-0.012970418	-0.012874119	-0.012785338	-0.012707017	-0.012636125	-0.012573108	-0.012519494	-0.012472548	-0.012434326	-0.012403652	-0.012380198	-0.012363337	-0.012354501	-0.012352213	-0.0123561695
-0.023795381	-0.023246251	-0.022715673	-0.022202924	-0.02170723	-0.021228552	-0.02076672	-0.020320773	-0.01989013	-0.019475996	-0.019076549	-0.018692203	-0.018322192	-0.017966598	-0.017624125	-0.017295957	-0.016981319	-0.016679183	-0.016390696	-0.01611413	-0.015850931	-0.015599124	-0.015358977	-0.015131041	-0.014913946	-0.014708005	-0.014513053	-0.014328912	-0.014154963	-0.01399193	-0.013838209	-0.013695173	-0.013561092	-0.013436072	-0.013321556	-0.013215348	-0.01311776	-0.013029702	-0.012949996	-0.0128786415	-0.012815081	-0.012759678	-0.012712002	-0.012672588	-0.012640208	-0.0126148835	-0.012597144	-0.012585759	-0.0125814155	-0.012583442
-0.02400028	-0.023453042	-0.022924282	-0.022413284	-0.021919988	-0.021443367	-0.020982869	-0.020538822	-0.020109922	-0.019697197	-0.019299537	-0.01891651	-0.018548548	-0.018194415	-0.017854318	-0.017527133	-0.017213807	-0.016913354	-0.01662603	-0.016351156	-0.01608865	-0.01583755	-0.015598737	-0.01537133	-0.015154801	-0.014950044	-0.014755763	-0.014571995	-0.014398754	-0.0142357275	-0.014082365	-0.013938636	-0.01380498	-0.013680808	-0.0135649815	-0.013458572	-0.013360567	-0.013272338	-0.01319097	-0.013118766	-0.013054721	-0.012998119	-0.012949444	-0.012908474	-0.012874939	-0.012848079	-0.012828425	-0.012815997	-0.012809217	-0.012808882
-0.024204262	-0.02365923	-0.023132175	-0.02262301	-0.022130825	-0.021656767	-0.021197945	-0.020755805	-0.02032987	-0.019918062	-0.01952213	-0.019140936	-0.018774003	-0.0184215	-0.018082187	-0.017756797	-0.017444804	-0.017146148	-0.016859382	-0.016585946	-0.016324423	-0.016073883	-0.015836433	-0.015609935	-0.0153946355	-0.015190393	-0.014996931	-0.014813095	-0.014640406	-0.014477856	-0.014324538	-0.014181107	-0.014047548	-0.01392258	-0.013806745	-0.013700537	-0.013601981	-0.013512649	-0.013431229	-0.01335822	-0.013292253	-0.013234735	-0.013185233	-0.013142623	-0.013107173	-0.013078839	-0.013058037	-0.013043292	-0.01303488	-0.013032958
-0.024407402	-0.023864247	-0.023339048	-0.02283153	-0.0223421	-0.021869615	-0.021412142	-0.020971641	-0.020546623	-0.020137362	-0.01974336	-0.019363686	-0.018998682	-0.018647484	-0.018309996	-0.01798547	-0.017675474	-0.017377354	-0.017092586	-0.016819738	-0.016558714	-0.01631073	-0.016073242	-0.015847236	-0.015632689	-0.015429169	-0.015235662	-0.015052527	-0.014880598	-0.014717586	-0.014564738	-0.014421776	-0.014287464	-0.0141623095	-0.014046803	-0.013939217	-0.013840862	-0.013750419	-0.013668738	-0.013594374	-0.013529204	-0.013469838	-0.013418809	-0.013375372	-0.013338387	-0.013308093	-0.013285279	-0.0132694915	-0.013258502	-0.013254762
-0.024608955	-0.024067484	-0.02354467	-0.023039341	-0.022551298	-0.022080317	-0.021625891	-0.021186866	-0.020763777	-0.020356119	-0.019962773	-0.019585103	-0.019221157	-0.018871903	-0.018535443	-0.018213488	-0.017904013	-0.017608002	-0.017323367	-0.017051965	-0.016792439	-0.016544268	-0.016307838	-0.016084015	-0.015869126	-0.015666127	-0.01547353	-0.015291117	-0.015119083	-0.014956489	-0.014803998	-0.014660373	-0.014526531	-0.014401831	-0.014285013	-0.014178164	-0.014078371	-0.013987847	-0.013904646	-0.013829991	-0.013762578	-0.013702892	-0.013650507	-0.0136059895	-0.013567708	-0.0135358125	-0.01351174	-0.013493173	-0.0134806335	-0.013474345
-0.02481065	-0.024270669	-0.023749694	-0.023245372	-0.022760227	-0.022290342	-0.021837711	-0.021400042	-0.020979173	-0.02057314	-0.020181604	-0.019805409	-0.019442886	-0.019095637	-0.018760532	-0.018439122	-0.018131472	-0.017835915	-0.017552964	-0.017282702	-0.017023958	-0.016777068	-0.01654175	-0.016317353	-0.016103521	-0.015901573	-0.015708536	-0.015527308	-0.01535552	-0.015193075	-0.015040405	-0.0148974955	-0.014763214	-0.01463788	-0.014521316	-0.014413647	-0.0143138245	-0.014221899	-0.014139213	-0.014062941	-0.013995044	-0.013934545	-0.013880312	-0.013834156	-0.0137944445	-0.013761371	-0.013735123	-0.0137152225	-0.013701037	-0.013692334
-0.025010549	-0.024472393	-0.023953319	-0.02345147	-0.02296675	-0.02249901	-0.022048242	-0.021613017	-0.02119276	-0.02078855	-0.020399898	-0.020024687	-0.01966367	-0.019317016	-0.018984184	-0.018663757	-0.018356979	-0.018062852	-0.017781273	-0.017511964	-0.017254412	-0.017008185	-0.016773745	-0.016550042	-0.016337276	-0.016135052	-0.015943736	-0.015762143	-0.015590221	-0.015428059	-0.0152756795	-0.015132628	-0.014997765	-0.014872991	-0.014755748	-0.014647409	-0.014546737	-0.014454991	-0.014371	-0.014293887	-0.014225155	-0.014163218	-0.014108598	-0.014060758	-0.014019936	-0.01398541	-0.013956748	-0.013935082	-0.013918534	-0.013908148
-0.025209814	-0.024674512	-0.024155907	-0.023655787	-0.023173384	-0.022707015	-0.022257708	-0.021824576	-0.021407016	-0.021003455	-0.020614907	-0.020242319	-0.019883126	-0.019537479	-0.01920525	-0.018886603	-0.01858113	-0.018288292	-0.018007204	-0.017739646	-0.017482735	-0.017237417	-0.017003901	-0.016780302	-0.016569354	-0.016367294	-0.01617629	-0.015994467	-0.015823424	-0.015661433	-0.015509039	-0.015365578	-0.015231438	-0.015105456	-0.014988251	-0.014879346	-0.014778458	-0.014685437	-0.014600143	-0.014523394	-0.014453433	-0.014390305	-0.0143339485	-0.014284648	-0.014242299	-0.014206752	-0.014177039	-0.0141525045	-0.014134921	-0.014122643
-0.025407553	-0.02487377	-0.024357282	-0.023859665	-0.023378171	-0.022913963	-0.022466153	-0.022034407	-0.021618009	-0.021216236	-0.020830177	-0.020458475	-0.020100966	-0.019757353	-0.019425653	-0.019108914	-0.01880414	-0.018512346	-0.018232845	-0.017965265	-0.01770939	-0.017465375	-0.017231904	-0.017009698	-0.016799055	-0.016598009	-0.016406864	-0.01622574	-0.016054474	-0.01589287	-0.01574023	-0.01559712	-0.015462302	-0.015336685	-0.015218802	-0.015109524	-0.015007734	-0.014914714	-0.014828511	-0.014749914	-0.014679164	-0.0146156475	-0.014558591	-0.014507584	-0.014463633	-0.014426224	-0.014394581	-0.014369294	-0.014348522	-0.014334664
-0.025604844	-0.025071867	-0.024557345	-0.024061047	-0.023581736	-0.023119114	-0.02267272	-0.022243403	-0.02182848	-0.021428943	-0.0210438	-0.020673089	-0.020317093	-0.019975044	-0.019645035	-0.019329123	-0.019025534	-0.018734872	-0.018456146	-0.018189915	-0.017934583	-0.01769197	-0.017459668	-0.017237402	-0.017026745	-0.016825996	-0.016634926	-0.016455017	-0.016284116	-0.016122252	-0.015969634	-0.015826814	-0.015692309	-0.015565306	-0.01544714	-0.015337683	-0.015235737	-0.015141137	-0.015055545	-0.014975406	-0.014903963	-0.014838271	-0.01477991	-0.014728516	-0.0146829635	-0.014644012	-0.014610127	-0.014583036	-0.014561087	-0.014544152
-0.025799997	-0.025269404	-0.024757363	-0.02426257	-0.023784652	-0.023323536	-0.022879139	-0.022450805	-0.022037312	-0.021639109	-0.02125635	-0.020887263	-0.020532034	-0.02019097	-0.019862756	-0.019547947	-0.019245356	-0.018955931	-0.018678285	-0.018412814	-0.018158935	-0.017916188	-0.01768399	-0.017463535	-0.017252855	-0.017052628	-0.016862713	-0.016682468	-0.016511194	-0.016349882	-0.016197614	-0.01605434	-0.015919246	-0.015792392	-0.01567436	-0.015563764	-0.0154615715	-0.015366815	-0.015278965	-0.015199184	-0.015125714	-0.01505927	-0.015000038	-0.014946379	-0.014899455	-0.014858738	-0.014824033	-0.014794961	-0.01477126	-0.014752947
-0.025994204	-0.025465973	-0.024955206	-0.024461336	-0.023986518	-0.023527011	-0.023084022	-0.022656448	-0.022245534	-0.021848448	-0.021466061	-0.021098882	-0.02074527	-0.020405047	-0.02007863	-0.019764863	-0.019463852	-0.019174919	-0.018898852	-0.018633641	-0.018380232	-0.018138766	-0.01790744	-0.017687537	-0.017477244	-0.017277442	-0.01708807	-0.016908057	-0.01673711	-0.01657547	-0.016422927	-0.016279459	-0.016144201	-0.016017914	-0.015898585	-0.015787527	-0.015684605	-0.015589729	-0.015500918	-0.015419759	-0.015346289	-0.015279017	-0.015217617	-0.015163191	-0.015114903	-0.015072599	-0.015035972	-0.015005037	-0.014979839	-0.014958955
-0.026187278	-0.02566024	-0.025151372	-0.024660125	-0.024185814	-0.023728877	-0.023287103	-0.022861153	-0.022451974	-0.022056527	-0.021675833	-0.0213096	-0.02095744	-0.020618618	-0.02029305	-0.019980505	-0.019680835	-0.01939331	-0.019117124	-0.018853575	-0.01860129	-0.018359102	-0.018129468	-0.01791004	-0.017700464	-0.017500512	-0.017311156	-0.017130822	-0.016960695	-0.016799383	-0.016646937	-0.01650314	-0.016367577	-0.016240582	-0.016121581	-0.01601068	-0.015906163	-0.01581011	-0.01572077	-0.015638493	-0.015563577	-0.015495621	-0.015433364	-0.015377678	-0.015327357	-0.015283674	-0.0152453035	-0.0152128115	-0.015184991	-0.01516255
-0.026379205	-0.025853157	-0.025346577	-0.02485729	-0.024384797	-0.023928508	-0.023488693	-0.023065098	-0.02265592	-0.022262283	-0.021883339	-0.021518476	-0.021167286	-0.020830289	-0.02050513	-0.020194046	-0.019896187	-0.019609146	-0.019334003	-0.019071348	-0.018819258	-0.018578574	-0.018349275	-0.018129945	-0.017920524	-0.01772169	-0.01753325	-0.017353162	-0.017182447	-0.017021008	-0.016868971	-0.016724572	-0.016589195	-0.016461194	-0.016341768	-0.016229585	-0.01612579	-0.016028821	-0.015938826	-0.015855595	-0.015779689	-0.015709884	-0.015646376	-0.015589304	-0.015538029	-0.015492849	-0.015452765	-0.015418537	-0.015388474	-0.015364602
-0.026570052	-0.026046291	-0.025540806	-0.025052473	-0.024582103	-0.02412755	-0.023689061	-0.023266517	-0.02285961	-0.022467203	-0.02208995	-0.021725692	-0.021375962	-0.02103997	-0.020715997	-0.020405956	-0.020108446	-0.019822672	-0.019549102	-0.019286849	-0.0190363	-0.018796332	-0.01856681	-0.018348172	-0.018139698	-0.017940976	-0.017752588	-0.01757291	-0.017402463	-0.017241187	-0.01708822	-0.016944282	-0.016808167	-0.016680703	-0.016560487	-0.01644782	-0.016343042	-0.016245298	-0.016154408	-0.016070724	-0.015993223	-0.01592198	-0.015857875	-0.01579956	-0.015747145	-0.01570002	-0.015657887	-0.01562196	-0.015590936	-0.015563324
-0.02675885	-0.02623672	-0.025732957	-0.025246985	-0.024778277	-0.024324752	-0.023888461	-0.023467287	-0.023061521	-0.022670344	-0.022293866	-0.02193202	-0.021583095	-0.021248318	-0.020926371	-0.02061712	-0.02032037	-0.020035073	-0.019762471	-0.019501194	-0.019250818	-0.019011907	-0.018783256	-0.01856526	-0.01835651	-0.018158183	-0.01797022	-0.01779063	-0.017620422	-0.017458513	-0.01730568	-0.017162025	-0.017025702	-0.016897596	-0.016777068	-0.01666411	-0.01655832	-0.016459808	-0.016368479	-0.016283527	-0.016205065	-0.016132884	-0.016067393	-0.016007379	-0.015953228	-0.015905008	-0.015861556	-0.015822463	-0.015790552	-0.015762277
-0.026946917	-0.02642665	-0.025923595	-0.025439419	-0.024971627	-0.02452039	-0.024085872	-0.023666486	-0.02326142	-0.022872336	-0.022496931	-0.02213607	-0.021789148	-0.021454833	-0.021134399	-0.020825408	-0.020530015	-0.020246044	-0.019973889	-0.01971291	-0.019463718	-0.019225217	-0.018997438	-0.018778816	-0.018571898	-0.018373549	-0.01818505	-0.018006302	-0.017835855	-0.017674625	-0.017521128	-0.017377548	-0.017240144	-0.017112114	-0.016991034	-0.01687736	-0.016771622	-0.01667253	-0.016579546	-0.016493835	-0.016413942	-0.016341656	-0.016274124	-0.016213298	-0.016157381	-0.01610747	-0.016062483	-0.016022898	-0.015988156	-0.015957013
-0.0271333	-0.02661486	-0.026113786	-0.025630765	-0.025163963	-0.0247147	-0.024281248	-0.023863427	-0.023460187	-0.023071922	-0.022698492	-0.022339083	-0.02199217	-0.021659993	-0.021340005	-0.021033116	-0.020737655	-0.020455256	-0.020183682	-0.019924045	-0.01967524	-0.019437201	-0.019209377	-0.018992059	-0.018784724	-0.018587291	-0.018399082	-0.018219605	-0.018049099	-0.017887756	-0.01773502	-0.017590426	-0.017453648	-0.017324075	-0.017203338	-0.01708904	-0.01698193	-0.016882144	-0.016788676	-0.016701974	-0.01662118	-0.01654727	-0.01647894	-0.016416416	-0.016359843	-0.016307712	-0.016260847	-0.01621972	-0.016182743	-0.016150855
-0.027318709	-0.02680055	-0.02630198	-0.025820456	-0.025356233	-0.024907842	-0.024475716	-0.024058968	-0.02365733	-0.023270711	-0.022897892	-0.022539988	-0.02219484	-0.02186279	-0.021544501	-0.021238275	-0.020943888	-0.020662516	-0.020391472	-0.020132095	-0.019884303	-0.0196473	-0.019419797	-0.01920285	-0.018995859	-0.018798545	-0.018610314	-0.018431522	-0.018260926	-0.018099517	-0.017946608	-0.017801516	-0.017664373	-0.017534554	-0.017413557	-0.017298043	-0.017190263	-0.017089829	-0.016995475	-0.016907789	-0.0168266	-0.016751342	-0.016681693	-0.016617648	-0.016559392	-0.016506128	-0.01645799	-0.016414672	-0.016376413	-0.016341656
-0.027501658	-0.02698601	-0.02648881	-0.026008807	-0.02554579	-0.02509953	-0.024668261	-0.024253152	-0.023853227	-0.023468062	-0.023097053	-0.022738762	-0.022394925	-0.022064611	-0.021746933	-0.021441944	-0.021148555	-0.020867318	-0.020597301	-0.020339452	-0.02009146	-0.019854248	-0.019628257	-0.019411527	-0.019204684	-0.019007571	-0.018819958	-0.018640794	-0.018470429	-0.018309094	-0.018155456	-0.018010624	-0.017872885	-0.017743357	-0.0176204	-0.01750563	-0.017397277	-0.017295651	-0.017200917	-0.01711145	-0.017029434	-0.016952947	-0.016881712	-0.016816288	-0.016756319	-0.01670254	-0.016652547	-0.016607597	-0.01656694	-0.016530871
-0.0276836	-0.027169846	-0.02667351	-0.026195623	-0.025733829	-0.025288694	-0.02485913	-0.024445236	-0.024046913	-0.02366285	-0.023292527	-0.022936247	-0.022593737	-0.022264875	-0.021947347	-0.021642849	-0.021350808	-0.021070816	-0.02080194	-0.020543732	-0.020296223	-0.020060912	-0.019834682	-0.019618183	-0.019411854	-0.019214839	-0.019027144	-0.018849067	-0.018678099	-0.01851657	-0.018362857	-0.01821728	-0.018079273	-0.017949253	-0.017826162	-0.017710194	-0.017600887	-0.01749885	-0.017403074	-0.0173138	-0.017229892	-0.017152302	-0.017079905	-0.017013155	-0.016952366	-0.016895846	-0.016844422	-0.016798198	-0.016755685	-0.016717106
-0.027863562	-0.02735211	-0.026857577	-0.0263808	-0.02592028	-0.025476664	-0.025049075	-0.02463609	-0.0242391	-0.02385559	-0.023487449	-0.023132488	-0.022791147	-0.02246257	-0.02214656	-0.021842875	-0.021551758	-0.021271937	-0.021003842	-0.02074705	-0.020500414	-0.020264253	-0.020038769	-0.019823238	-0.01961673	-0.019420125	-0.019232444	-0.019053243	-0.018883787	-0.01872179	-0.01856836	-0.018421859	-0.018283784	-0.018153168	-0.018029638	-0.0179132	-0.017803662	-0.017699689	-0.017603137	-0.01751253	-0.017427713	-0.01734931	-0.017276116	-0.017207943	-0.017145172	-0.017087616	-0.017034516	-0.016985886	-0.01694186	-0.016902491
-0.02804315	-0.027531832	-0.027039587	-0.026563935	-0.0261053	-0.025663465	-0.025236689	-0.024825856	-0.024429522	-0.024048097	-0.023680478	-0.02332604	-0.022985853	-0.022658788	-0.022343397	-0.022041172	-0.021750584	-0.021472089	-0.02120427	-0.020948045	-0.020701468	-0.020466365	-0.020241149	-0.020025387	-0.019819453	-0.01962313	-0.019435734	-0.019256711	-0.019086458	-0.018924303	-0.01877094	-0.018624522	-0.01848621	-0.018354349	-0.018230438	-0.018113889	-0.018002853	-0.0178992	-0.017801896	-0.017710194	-0.0176242	-0.017544255	-0.017469764	-0.017400205	-0.017335907	-0.01727657	-0.017222166	-0.017172202	-0.017125785	-0.017084353
-0.028220244	-0.02771078	-0.027220115	-0.02674584	-0.026288308	-0.025847673	-0.025422648	-0.025013447	-0.024617776	-0.024237625	-0.023871362	-0.02351866	-0.023179568	-0.022852577	-0.022538818	-0.022237368	-0.021946758	-0.021668747	-0.021402262	-0.02114588	-0.020901121	-0.02066584	-0.020441473	-0.02022592	-0.020020254	-0.01982379	-0.019636318	-0.019457854	-0.019287288	-0.019125499	-0.018971309	-0.018824905	-0.018686116	-0.018554263	-0.018429913	-0.018311694	-0.018200539	-0.018095873	-0.017997392	-0.017904863	-0.017817892	-0.017736979	-0.01766096	-0.017590567	-0.017524913	-0.01746434	-0.017407678	-0.017356321	-0.017307691	-0.017264545
-0.028395452	-0.027888246	-0.027398579	-0.026925892	-0.026470378	-0.02603101	-0.025607407	-0.025198951	-0.02480483	-0.024425745	-0.024060555	-0.023709469	-0.023371406	-0.023045085	-0.022732347	-0.02243156	-0.022142075	-0.02186481	-0.02159831	-0.02134341	-0.02109842	-0.020864233	-0.020639367	-0.020424552	-0.020219356	-0.02002307	-0.019835152	-0.019656844	-0.019486077	-0.019324057	-0.01917015	-0.019023068	-0.01888334	-0.01875095	-0.018626466	-0.018508017	-0.018395886	-0.018290408	-0.018190958	-0.018097065	-0.018009372	-0.017926544	-0.017849967	-0.01777839	-0.017710738	-0.017648473	-0.017590448	-0.017537318	-0.017488316	-0.017442957
-0.028570317	-0.02806364	-0.027575232	-0.027104706	-0.026650682	-0.026211828	-0.025790147	-0.025382407	-0.024990164	-0.024611868	-0.024248071	-0.023897246	-0.02356001	-0.023235448	-0.022923708	-0.022624023	-0.02233515	-0.022058584	-0.021792844	-0.021537676	-0.02129352	-0.021059908	-0.020835392	-0.020620413	-0.02041594	-0.020219631	-0.020032212	-0.0198536	-0.019682944	-0.01952035	-0.019365862	-0.019218594	-0.019079	-0.018946424	-0.018820971	-0.018701196	-0.018588893	-0.018482327	-0.018381462	-0.018287294	-0.018198669	-0.01811511	-0.01803638	-0.01796344	-0.017894864	-0.017831258	-0.017771237	-0.01771646	-0.017665975	-0.017618127
[truncated: 451 more columns]
