# Supplementary material for: Investigating the use of physics informed neural networks for dam-break scenarios
Source: PLoS One. 2025 Sep 19;20(9):e0332694. doi: 10.1371/journal.pone.0332694 (PMC12449020; doi:10.1371/journal.pone.0332694)
Supplement: S1 File — Dataset for the 1D and 2D shallow water equations (SWE). Repository: https://github.com/kinzamumtaz/2D_SWE. (ZIP) [file pone.0332694.s001.zip › 2D_SWE-main/Downloads/solution_outputs_gaussian/height_gaussian_t1.00.csv]

-0.022412136	-0.014977172	-0.010759741	-0.008950658	-0.008025095	-0.0070935264	-0.0058620796	-0.0043420866	-0.0026533455	-0.00092408806	0.00074212253	0.0022757277	0.0036386661	0.0048145056	0.0058023147	0.0066131502	0.0072617717	0.0077660866	0.008145221	0.0084163435	0.008596413	0.008700281	0.008740455	0.008728385	0.008673359	0.008583721	0.008466203	0.008325294	0.008165933	0.007992085	0.0078059435	0.007610526	0.007407263	0.007197406	0.006983038	0.006763801	0.006542556	0.0063179918	0.006092541	0.005864788	0.005636733	0.005407274	0.0051776916	0.004948061	0.0047188476	0.004488673	0.0042608604	0.004032206	0.0038048439	0.0035790019
-0.012225673	-0.0067291707	-0.0043563843	-0.0032438636	-0.0023425296	-0.0012571663	6.755814e-05	0.00155399	0.0030964576	0.004600346	0.006001275	0.007255662	0.008346718	0.009267967	0.010026898	0.010633696	0.011104025	0.011454865	0.011701141	0.011857938	0.011939403	0.011958811	0.011925273	0.011849258	0.01173852	0.011598919	0.01143606	0.011255316	0.011059798	0.010852002	0.010635242	0.010410272	0.010180123	0.0099448	0.009705558	0.009464275	0.0092207715	0.008975789	0.00872913	0.0084824525	0.008235823	0.007989705	0.0077422634	0.0074967444	0.007251404	0.0070073158	0.006764449	0.0065229796	0.00628303	0.006044384
-0.004588671	-0.0014328733	-1.63652e-05	0.0008864552	0.0018077344	0.002903834	0.004159726	0.0055029653	0.0068532713	0.008144643	0.009331863	0.010389436	0.011302389	0.012071114	0.012700602	0.013202101	0.01358749	0.01386841	0.014060207	0.014175486	0.014223687	0.014217854	0.014164843	0.014073562	0.013949409	0.013801541	0.01363102	0.013443716	0.013242032	0.01302965	0.012808353	0.0125791095	0.012344833	0.01210469	0.011861496	0.011615127	0.011367179	0.011118054	0.010866601	0.010615841	0.010363717	0.010112245	0.009860955	0.009610508	0.009361476	0.0091126785	0.008865006	0.008620195	0.008376405	0.008133899
-0.0001325123	0.0017350875	0.002696637	0.0034583993	0.004308883	0.0053183846	0.006458111	0.0076651983	0.008874532	0.010031939	0.011101417	0.012060538	0.012897264	0.013608102	0.014198642	0.014675442	0.015047517	0.015326265	0.015523642	0.01564816	0.015711233	0.01572065	0.015685365	0.015612587	0.015508376	0.015377656	0.015225299	0.015054539	0.014869161	0.014671512	0.014463909	0.014246903	0.014023952	0.013794616	0.013561942	0.013325237	0.013084799	0.012842197	0.012598749	0.012353022	0.012107283	0.011860933	0.011614222	0.011367742	0.011122245	0.01087765	0.010634527	0.0103915	0.010151122	0.009911422
0.0021089464	0.0032148883	0.0038496852	0.0044590123	0.005217377	0.006153904	0.0072274655	0.00837525	0.009535436	0.010658219	0.011708278	0.012661163	0.013503984	0.014234196	0.0148523785	0.015363477	0.015775163	0.01609686	0.01633688	0.01650707	0.01661348	0.01666595	0.016673177	0.016640272	0.016574219	0.01647932	0.016360484	0.016221393	0.01606663	0.015896533	0.015714262	0.01552216	0.015321102	0.015113734	0.014899313	0.014680721	0.014457889	0.014231928	0.014002677	0.013771266	0.013537586	0.013304532	0.013068944	0.012833845	0.012598738	0.012363885	0.012129135	0.011896212	0.01166397	0.011432715
0.0025933422	0.0031568892	0.0035483204	0.0040649585	0.0048027	0.005750932	0.006851863	0.008035965	0.009240244	0.010414019	0.01152049	0.012535345	0.01344553	0.014245495	0.014933731	0.01551627	0.015997492	0.01638836	0.01669551	0.016928494	0.017096855	0.017208178	0.017270014	0.017289333	0.017271861	0.017223023	0.017147344	0.01704944	0.016931485	0.016797312	0.016648728	0.016487949	0.016316626	0.016135957	0.015948586	0.015753955	0.015553635	0.015349977	0.015140738	0.014929004	0.014714442	0.0144982375	0.014279887	0.014060691	0.01384047	0.013619654	0.013399366	0.013178837	0.012959413	0.012740117
0.0015664883	0.0017843507	0.002078794	0.0026249029	0.0034519918	0.004512619	0.005730387	0.007030856	0.0083480105	0.009631429	0.010843806	0.011961393	0.012971565	0.013866939	0.014648087	0.015319403	0.015885781	0.016356703	0.016740415	0.017046053	0.017283123	0.017458491	0.01758163	0.01765785	0.017694179	0.017696898	0.017668784	0.017615423	0.017539687	0.017444968	0.017334137	0.017209161	0.01707106	0.016923174	0.016764995	0.016598798	0.016425405	0.016246725	0.016062647	0.015874874	0.015681837	0.01548709	0.015288644	0.01508883	0.014887556	0.014684506	0.014481507	0.01427779	0.014073208	0.0138697885
-0.00062820315	-0.0005255863	-0.00015961006	0.00054684654	0.0015625879	0.0028121062	0.004209254	0.0056742206	0.007141635	0.008562781	0.009902909	0.011139993	0.012260616	0.013260644	0.014141109	0.014905129	0.01555847	0.016112473	0.016573802	0.016953614	0.017259464	0.017500028	0.017684702	0.01781924	0.017910909	0.017964847	0.017986245	0.01797913	0.017947473	0.01789445	0.017822497	0.01773423	0.017632399	0.01751792	0.017391928	0.017257005	0.017113574	0.016962957	0.016805504	0.01664288	0.016475398	0.016303997	0.016128901	0.015951108	0.015770681	0.015587889	0.015404064	0.015219368	0.015033592	0.014847323
-0.0035477728	-0.0033469275	-0.0027652606	-0.001804933	-0.00053712726	0.00094271824	0.0025444776	0.004189715	0.0058167838	0.00738097	0.008850619	0.010205496	0.0114352815	0.012537029	0.013510928	0.014362376	0.0151002	0.015731655	0.016267255	0.016716339	0.017088663	0.017391842	0.017635431	0.01782677	0.017971516	0.018075604	0.018145256	0.018183384	0.018195216	0.01818372	0.018152054	0.018101893	0.018035665	0.017956093	0.017864075	0.017760608	0.017648414	0.017526861	0.017398667	0.017263398	0.017122116	0.016976334	0.016825821	0.016671315	0.016513832	0.016353544	0.016191259	0.0160265	0.015861534	0.015694056
-0.0067553297	-0.006301835	-0.0054146573	-0.004153639	-0.0026149377	-0.0008998588	0.0009046383	0.0027228333	0.004500687	0.0061960556	0.007782664	0.009243749	0.010571089	0.011762042	0.012820397	0.013751723	0.0145636685	0.015266627	0.015869476	0.016382486	0.016815007	0.017176405	0.017475497	0.01771877	0.017913725	0.018066302	0.018181495	0.018264335	0.018317629	0.018346485	0.018353328	0.01834073	0.018310923	0.018265396	0.018207066	0.01813582	0.018054366	0.017964397	0.017864406	0.017757885	0.017644234	0.0175246	0.017400112	0.017271113	0.017137118	0.017000534	0.01686025	0.016717967	0.01657334	0.016426727
-0.009905197	-0.009114079	-0.007890977	-0.0063274205	-0.00452964	-0.0025971234	-0.0006128177	0.001356896	0.003262382	0.0050704964	0.0067559555	0.00830527	0.009714942	0.010982279	0.012112439	0.01311199	0.013988655	0.01475409	0.0154161565	0.015986148	0.016473025	0.016887184	0.017236553	0.017528284	0.017769177	0.017966703	0.018124029	0.018248525	0.018342052	0.018409245	0.018453296	0.018476676	0.018482033	0.018470496	0.018444639	0.018405955	0.018355992	0.018295154	0.018224996	0.018147029	0.018060919	0.01796848	0.017869882	0.017766584	0.017657433	0.017545257	0.017428085	0.017308753	0.017186075	0.017061107
-0.012771875	-0.011621542	-0.010072783	-0.008234657	-0.006210774	-0.004095368	-0.0019625872	0.00012923032	0.0021376908	0.0040329546	0.0057969876	0.0074183196	0.008893605	0.010223519	0.01141271	0.012468908	0.013401698	0.014219724	0.014933571	0.015554085	0.016089667	0.016550273	0.016944434	0.017279815	0.017563745	0.017800756	0.017999306	0.018160861	0.01829156	0.01839564	0.018474922	0.018531553	0.018569812	0.01859136	0.018596753	0.018588457	0.01856877	0.018538143	0.018496577	0.018447008	0.018388297	0.01832302	0.018250864	0.018173248	0.018089224	0.018001061	0.017908257	0.017811302	0.01771076	0.017608743
-0.015235454	-0.013747722	-0.011913307	-0.009842813	-0.0076360777	-0.0053761527	-0.003129758	-0.0009460673	0.0011382662	0.0030996278	0.004921142	0.0065963417	0.008121993	0.009501323	0.010738723	0.011841577	0.012820274	0.013684053	0.014442623	0.015105862	0.015684199	0.016186919	0.016621433	0.016995821	0.017317262	0.017592061	0.01782624	0.018023036	0.018188313	0.018324707	0.018436879	0.018525332	0.018594518	0.018646032	0.018682458	0.018703658	0.018711798	0.018709037	0.018695995	0.018672772	0.01864184	0.018602192	0.018556632	0.018503472	0.018444672	0.01838063	0.018312149	0.018239193	0.018160984	0.018079795
-0.01725851	-0.015478909	-0.013409592	-0.011156797	-0.00881093	-0.0064462945	-0.004118748	-0.0018716455	0.00026429817	0.0022699311	0.0041322187	0.00584526	0.0074086487	0.0088255	0.010099668	0.01124135	0.012258399	0.013159864	0.013956856	0.014657974	0.015273977	0.015813436	0.016284112	0.016693573	0.017049711	0.017357707	0.01762439	0.017853025	0.018049382	0.018216267	0.018357046	0.018475242	0.018573932	0.018653069	0.018716112	0.018765073	0.01880072	0.018824913	0.018837105	0.018840149	0.018834058	0.018820334	0.018798899	0.018770732	0.018735684	0.018695824	0.018650029	0.018600147	0.018544916	0.018485762
-0.018853433	-0.016837247	-0.014587522	-0.012200713	-0.00975772	-0.0073229894	-0.0049448013	-0.002659738	-0.00049227476	0.0015394837	0.0034275725	0.0051655807	0.006755583	0.00819914	0.009503271	0.010675192	0.011723619	0.012658667	0.0134890415	0.014222618	0.014872342	0.015443649	0.015947122	0.016388126	0.016774863	0.017114013	0.017408952	0.017667275	0.017890498	0.018085662	0.018253356	0.018398453	0.01852148	0.018626973	0.01871578	0.01878855	0.018848483	0.018896438	0.018933479	0.018960826	0.018978704	0.018988047	0.018990315	0.01898463	0.018973764	0.018956706	0.018932514	0.018904887	0.018872216	0.018834881
-0.02005992	-0.017864652	-0.015485615	-0.013007872	-0.010504447	-0.008030519	-0.005626604	-0.003323935	-0.0011439696	0.0009000078	0.0027999096	0.004552424	0.006159894	0.0076232217	0.008949205	0.0101456605	0.011221625	0.01218402	0.013042521	0.013806872	0.014485553	0.0150876045	0.0156198405	0.01608982	0.016504776	0.016870297	0.017192766	0.017476417	0.017726026	0.017944265	0.018135909	0.018304218	0.01845083	0.01857875	0.018690236	0.018786255	0.018868249	0.018938106	0.018997084	0.019045986	0.019085743	0.019116994	0.019139774	0.019157019	0.019166905	0.019171081	0.019169249	0.019161075	0.019149575	0.019132234
-0.02092988	-0.018608019	-0.016143367	-0.013614386	-0.011080898	-0.008592643	-0.00618428	-0.0038814172	-0.0017031729	0.00034019724	0.002243083	0.0040019266	0.005617574	0.007095035	0.00843852	0.009655848	0.0107526705	0.01173972	0.012624685	0.01341543	0.014121737	0.014750421	0.015309002	0.015806124	0.0162463	0.016637683	0.016984057	0.01729095	0.017563399	0.017804194	0.018017348	0.018206537	0.018374037	0.018522333	0.018652726	0.01876783	0.01886969	0.018958915	0.019037426	0.019105263	0.019164559	0.019214965	0.019258376	0.019294433	0.019324012	0.01934794	0.019365236	0.0193776	0.019385181	0.019387908
-0.021518394	-0.01911591	-0.016604014	-0.014052987	-0.011515349	-0.009032942	-0.0066371113	-0.00434874	-0.0021828413	-0.00014891103	0.0017476678	0.0035059415	0.005125921	0.006611597	0.0079673305	0.009200666	0.010317508	0.01132625	0.012234792	0.013050009	0.013781879	0.01443639	0.015020438	0.015541241	0.016006794	0.016420458	0.01678995	0.01711803	0.017411392	0.017672546	0.017905071	0.018112663	0.018298272	0.018463433	0.018611781	0.01874426	0.018862706	0.018968772	0.019063924	0.019149136	0.01922489	0.019292515	0.019352809	0.01940607	0.019452684	0.01949438	0.01952928	0.019559696	0.019584827	0.019604817
-0.021877795	-0.019431166	-0.01690343	-0.014355548	-0.011834793	-0.009375647	-0.0070048794	-0.004740216	-0.0025956035	-0.00057866424	0.0013057031	0.003057342	0.0046764836	0.006166905	0.007531889	0.00877855	0.009912696	0.010941785	0.011871912	0.012711555	0.013466351	0.014145657	0.0147537775	0.015299495	0.015787933	0.016224183	0.016614206	0.016963627	0.017275631	0.017554604	0.017805003	0.018029522	0.01823086	0.018411636	0.018574774	0.018722475	0.018854927	0.018975232	0.0190848	0.019183535	0.019273486	0.019356243	0.01943032	0.019498598	0.019560892	0.019616809	0.01966761	0.019713487	0.01975438	0.0197911
-0.022053622	-0.019593902	-0.017076	-0.014551088	-0.012061432	-0.009637363	-0.007301189	-0.0050699785	-0.0029537454	-0.00095992535	0.0009068921	0.0026483573	0.00426358	0.005755052	0.0071272515	0.008385681	0.009535149	0.0105820075	0.011533428	0.012395918	0.013174944	0.013877444	0.014510743	0.015079483	0.015591163	0.016049035	0.016460527	0.016829163	0.017159369	0.017456457	0.017721944	0.017962426	0.018177118	0.01837185	0.01854812	0.018707663	0.01885277	0.018985014	0.019106273	0.019216683	0.019318715	0.019411545	0.01949894	0.019579023	0.019653685	0.019722044	0.019785844	0.019844823	0.019900218	0.019950554
-0.022085816	-0.019638978	-0.01714833	-0.014661923	-0.012215719	-0.009835519	-0.0075431243	-0.0053497404	-0.003267698	-0.0013008192	0.00054556504	0.002273105	0.0038802214	0.0053713694	0.006748561	0.008017149	0.009180594	0.0102452375	0.011216853	0.012101304	0.012903947	0.013630919	0.014288224	0.014880467	0.01541473	0.015895072	0.016326759	0.01671473	0.01706408	0.017377462	0.017658863	0.0179132	0.018142097	0.018349215	0.01853609	0.018706597	0.018861577	0.019003578	0.0191334	0.019253336	0.019363996	0.019467369	0.019563597	0.019652385	0.019737385	0.019816551	0.019890316	0.019960694	0.020026527	0.020088356
-0.022008382	-0.019592158	-0.01714401	-0.01470758	-0.012312464	-0.009984136	-0.007738948	-0.0055901855	-0.0035457462	-0.0016089305	0.00021441653	0.0019242503	0.003522724	0.005010914	0.0063914806	0.0076678507	0.008844439	0.009925947	0.01091769	0.011824172	0.0126504	0.013401493	0.014083132	0.01469985	0.015257675	0.015760824	0.016214367	0.016622558	0.016989104	0.017320089	0.017616611	0.017885301	0.018126763	0.018345017	0.018542476	0.018721659	0.018885445	0.019035775	0.019173093	0.01929992	0.01941761	0.01952773	0.019629598	0.019727029	0.01981794	0.019904036	0.019986842	0.020065062	0.02013908	0.020210832
-0.02184841	-0.01947689	-0.01708208	-0.014703251	-0.012365937	-0.010093965	-0.0079007	-0.005798869	-0.0037936345	-0.0018913075	-9.335205e-05	0.0015987419	0.0031851828	0.004668385	0.006050676	0.007334888	0.008523539	0.009621121	0.010631919	0.011560019	0.012410138	0.013186365	0.013892584	0.014535569	0.01511744	0.015644547	0.016120072	0.016548902	0.01693507	0.017283354	0.017595999	0.017877962	0.018131666	0.018361695	0.018568385	0.018756483	0.018927082	0.019084193	0.019228306	0.019360438	0.01948265	0.019597527	0.01970414	0.019805666	0.01990179	0.019993264	0.020080797	0.020163976	0.020244695	0.02032182
-0.021627836	-0.019311428	-0.016978025	-0.0146616325	-0.012387387	-0.010174252	-0.008035041	-0.0059817433	-0.004019141	-0.002151288	-0.0003814809	0.0012902208	0.0028642975	0.004341375	0.005723316	0.0070128925	0.008213308	0.009326402	0.010356486	0.011306386	0.012179833	0.012981471	0.013714906	0.014382422	0.014990706	0.015542373	0.01604129	0.016492147	0.016898751	0.017265242	0.017594807	0.017892074	0.018158697	0.018399402	0.018616267	0.018813122	0.018990975	0.019153628	0.019300949	0.019436963	0.019563407	0.019681215	0.019789632	0.019894455	0.01999247	0.02008646	0.020176023	0.020262565	0.020346735	0.020427734
-0.021363974	-0.01910904	-0.016842306	-0.014592953	-0.012383126	-0.010231517	-0.008148894	-0.006144434	-0.004225306	-0.0023943335	-0.00065262616	0.000996992	0.0025561154	0.0040255226	0.0054070763	0.0067007765	0.007910784	0.0090391785	0.010088135	0.0110591985	0.011956882	0.012783878	0.013543572	0.014238276	0.014873035	0.015450962	0.015974514	0.016449299	0.016877454	0.017264005	0.01761147	0.01792388	0.018205613	0.018458333	0.01868568	0.018889576	0.019074708	0.019242145	0.019394495	0.019534133	0.019662015	0.019781113	0.019891765	0.019995708	0.020094622	0.020188823	0.02027928	0.020365953	0.020450309	0.020533305
-0.021070883	-0.018883288	-0.016685285	-0.01450403	-0.012360737	-0.010270752	-0.008244827	-0.006291613	-0.004415937	-0.002622217	-0.00091124326	0.0007162653	0.0022597536	0.0037199073	0.0050979406	0.006396029	0.0076147653	0.008756716	0.009822983	0.01081514	0.011737291	0.012589309	0.013375778	0.014099281	0.014761414	0.015365679	0.015916802	0.016416091	0.016868416	0.017275691	0.017643422	0.017973077	0.018269874	0.01853501	0.018773675	0.018987011	0.019179557	0.019352648	0.01950923	0.01965123	0.0197814	0.019900985	0.020010985	0.020114467	0.020212036	0.020304248	0.020393651	0.02047852	0.020561278	0.020643286
-0.020757988	-0.018640243	-0.016512461	-0.014400877	-0.012323454	-0.0102956	-0.008326575	-0.006424807	-0.0045933723	-0.002837211	-0.0011568591	0.0004463233	0.001972936	0.0034226663	0.004797153	0.006097123	0.0073227845	0.008476391	0.009559121	0.010572705	0.011517577	0.012395989	0.013209235	0.013961267	0.014652196	0.015285756	0.015864212	0.016390417	0.016867336	0.0172983	0.01768729	0.018035993	0.01834957	0.018629696	0.0188804	0.0191046	0.019305136	0.019484032	0.019644972	0.0197903	0.019921042	0.02004148	0.020150889	0.020252626	0.020348098	0.02043679	0.020522412	0.020604242	0.020683698	0.020761635
-0.02043368	-0.018386677	-0.016330302	-0.01428771	-0.012276098	-0.010308892	-0.00839714	-0.006544575	-0.0047582015	-0.0030398741	-0.0013915524	0.0001867488	0.0016949587	0.0031332485	0.0045018233	0.0058017485	0.0070338883	0.008198317	0.009296361	0.010328282	0.011296455	0.012200411	0.013041571	0.013821613	0.014541473	0.015204318	0.015812423	0.016366284	0.016870972	0.017326817	0.017738953	0.018109776	0.018441882	0.018738005	0.019003268	0.01923925	0.019449294	0.01963571	0.01980231	0.019950502	0.020084001	0.020203434	0.02031213	0.0204116	0.020503126	0.020588722	0.020669509	0.020746283	0.020820282	0.020892587
-0.02010326	-0.018127918	-0.01614146	-0.014166266	-0.012220055	-0.0103133395	-0.008456148	-0.006654024	-0.004912257	-0.003231831	-0.0016145334	-6.245449e-05	0.0014260113	0.0028510168	0.0042130128	0.0055113956	0.0067478083	0.007921405	0.009033408	0.010084018	0.011072084	0.012000784	0.012869284	0.013677213	0.014426976	0.015120722	0.015758254	0.016342148	0.016874727	0.01735843	0.017795492	0.018188924	0.018542595	0.018857569	0.019138694	0.01938802	0.019609429	0.019805282	0.019978378	0.020131126	0.020266794	0.02038727	0.020494916	0.020591937	0.020681009	0.02076142	0.020836871	0.020907342	0.020974789	0.021039698
-0.019770764	-0.017865054	-0.015947945	-0.014039665	-0.012156442	-0.010309488	-0.008506112	-0.006753549	-0.0050545335	-0.0034128353	-0.0018284842	-0.00030219182	0.0011666901	0.0025768727	0.003929902	0.005225409	0.0064636357	0.0076450445	0.008769117	0.009835601	0.010845203	0.011796594	0.012690663	0.013527326	0.014306903	0.015030723	0.015699014	0.016313795	0.016876023	0.017388191	0.017852124	0.018271562	0.01864795	0.018983394	0.019283157	0.019548729	0.019782476	0.019989282	0.020170532	0.020329304	0.020469528	0.020592097	0.020698912	0.020794783	0.020879555	0.020955745	0.021025058	0.021089707	0.021149509	0.021206431
-0.019438624	-0.017601177	-0.01575195	-0.013908841	-0.012087204	-0.010296702	-0.008546904	-0.006843008	-0.0051875114	-0.003583163	-0.002031058	-0.000531137	0.000915993	0.002310492	0.0036529936	0.00494428	0.006182857	0.007369235	0.008503839	0.009585604	0.010612771	0.011586387	0.012505632	0.013369981	0.01417879	0.014931861	0.015632253	0.016278032	0.016871333	0.017413285	0.017906625	0.01835306	0.01875379	0.019112911	0.019432437	0.019715916	0.019965637	0.020185176	0.020377304	0.02054444	0.020688877	0.020814408	0.020923112	0.021018308	0.02110051	0.021171935	0.021235999	0.021293487	0.021345321	0.021394093
-0.019109905	-0.017339528	-0.015554912	-0.013773963	-0.012011863	-0.010277629	-0.0085788	-0.0069216117	-0.0053086877	-0.003741786	-0.0022220463	-0.0007497892	0.00067501515	0.002052851	0.0033845678	0.0046686754	0.005906172	0.0070960596	0.008238196	0.0093331	0.010377061	0.011370748	0.012312777	0.013203677	0.014040362	0.014824484	0.015555553	0.016232967	0.016857471	0.017430976	0.01795455	0.018429153	0.01885714	0.01924079	0.01958378	0.019887578	0.02015512	0.020389054	0.02059346	0.020771109	0.02092285	0.021053556	0.021165129	0.021260433	0.021341294	0.021409892	0.021468773	0.021519165	0.021563608	0.021603275
-0.018783629	-0.017078452	-0.015355937	-0.0136359185	-0.011930749	-0.010250829	-0.00860218	-0.006990969	-0.0054195374	-0.0038893968	-0.0024019778	-0.00095719844	0.0004451014	0.0018054061	0.0031234883	0.0043995418	0.005634386	0.0068251602	0.00797404	0.009078048	0.010136623	0.011148438	0.012112826	0.013027776	0.013892636	0.014705807	0.015467051	0.016176257	0.016832408	0.017437749	0.017992314	0.018497624	0.018954363	0.019365046	0.019732513	0.020058233	0.020345524	0.020597994	0.020816829	0.021006059	0.021168016	0.021305628	0.021421812	0.021519303	0.021599784	0.021666192	0.02172177	0.021766677	0.021803599	0.02183472
-0.018462546	-0.016818382	-0.0151572	-0.013495468	-0.011845231	-0.010216966	-0.008616984	-0.007049985	-0.005518414	-0.004025273	-0.0025693178	-0.0011527613	0.00022622943	0.0015679672	0.0028713644	0.004138086	0.005367309	0.0065579526	0.0077100657	0.008822706	0.009893727	0.010921817	0.011905935	0.012842912	0.01373316	0.014574781	0.015365448	0.01610547	0.01679432	0.017432023	0.018018033	0.018554531	0.019041285	0.019480448	0.019874942	0.02022507	0.020534877	0.02080651	0.021043316	0.021246705	0.021420307	0.021567173	0.02168984	0.02179151	0.021874495	0.021941252	0.021993477	0.022034127	0.022065416	0.022087846
-0.018146127	-0.01656112	-0.014958091	-0.013351597	-0.011753976	-0.010175787	-0.008622326	-0.0070983768	-0.005606763	-0.0041486174	-0.0027252138	-0.0013355538	1.9080937e-05	0.0013413318	0.002629742	0.0038852394	0.0051069595	0.0062958263	0.0074493475	0.008567598	0.00964861	0.010690715	0.0116916485	0.012649778	0.013563961	0.014431711	0.015251357	0.016021669	0.01674192	0.017411966	0.018029682	0.018597703	0.019116163	0.019585505	0.020007402	0.020384725	0.020719	0.021012112	0.021268059	0.021487907	0.021676183	0.021834552	0.021966908	0.022074774	0.022161346	0.022229157	0.022280838	0.02231928	0.022344518	0.02236145
-0.017833024	-0.01630596	-0.014758028	-0.013205156	-0.0116586685	-0.010128044	-0.008618861	-0.007136725	-0.005683236	-0.0042596385	-0.0028682053	-0.0015061721	-0.00017499179	0.0011261478	0.0023989119	0.0036412738	0.004854873	0.0060391612	0.0071921498	0.008313619	0.009402551	0.01045607	0.011471827	0.012449633	0.013384078	0.014277488	0.015123654	0.015923008	0.016673282	0.017374683	0.018025432	0.018625721	0.019175645	0.019675404	0.020127565	0.020532992	0.020892847	0.021210149	0.02148693	0.021726515	0.021931205	0.02210411	0.022247061	0.022363842	0.022456672	0.02252775	0.022581097	0.022618555	0.022641525	0.022652995
-0.017524853	-0.016052194	-0.01455646	-0.013054594	-0.011557184	-0.0100726485	-0.008606479	-0.0071648657	-0.0057475567	-0.00435891	-0.002997972	-0.0016635135	-0.00035638362	0.00092337653	0.002178736	0.0034076497	0.004611414	0.0057889074	0.0069400854	0.008063164	0.009156965	0.010219283	0.011247985	0.012241166	0.013196565	0.014110934	0.014982894	0.015809085	0.016589634	0.017321434	0.018002715	0.018635277	0.019217413	0.019749727	0.020232078	0.020666584	0.021054666	0.021397479	0.021698914	0.021959327	0.022181913	0.022370756	0.022527352	0.022655226	0.022756856	0.022834323	0.022890612	0.022929493	0.022950709	0.022959016
-0.017220266	-0.015799493	-0.014355123	-0.012901552	-0.011450164	-0.010009527	-0.008585364	-0.007182434	-0.0058017	-0.0044456944	-0.0031143874	-0.0018078685	-0.0005248934	0.0007338673	0.001970742	0.0031853467	0.0043774173	0.0055472218	0.006694123	0.007816102	0.008913171	0.009981595	0.011020973	0.012027841	0.013000295	0.013934605	0.014829434	0.015681311	0.016488995	0.017250188	0.017963588	0.018627409	0.01924149	0.019805137	0.020318847	0.020783167	0.021199927	0.021570284	0.021896489	0.022180147	0.022424784	0.022631243	0.022804532	0.022945423	0.02305784	0.023143038	0.02320562	0.023246538	0.023270182	0.023277115
-0.016919404	-0.015548579	-0.014151886	-0.012744822	-0.011337161	-0.00993938	-0.008554876	-0.0071886405	-0.0058429167	-0.004519932	-0.0032182261	-0.0019387379	-0.00068061054	0.00055776536	0.0017761774	0.0029745512	0.004154045	0.0053149424	0.0064551644	0.007575471	0.008672237	0.009745702	0.010792576	0.011810273	0.012797002	0.0137493685	0.014663953	0.015539583	0.01637384	0.017162163	0.017905101	0.018600255	0.019244436	0.019840036	0.020385522	0.020881213	0.021327905	0.021726858	0.022079505	0.022388145	0.022655103	0.022882253	0.023073137	0.023229193	0.023354609	0.023450565	0.023521435	0.023568947	0.023594558	0.023602828
-0.0166213	-0.01529745	-0.013947211	-0.012585148	-0.011220127	-0.009861797	-0.008515	-0.007185176	-0.005873166	-0.004581459	-0.003309019	-0.0020558164	-0.000821501	0.00039441139	0.0015937015	0.0027757958	0.0039422996	0.005091816	0.0062248	0.0073403902	0.008436367	0.009511437	0.0105629265	0.011590347	0.012588862	0.013556324	0.014489621	0.015386451	0.016243838	0.017058868	0.017828822	0.01855271	0.019228224	0.019855209	0.02043131	0.02095848	0.021435387	0.021863077	0.022244334	0.02257837	0.02287041	0.023119971	0.02332998	0.023503765	0.023644775	0.02375367	0.023834012	0.0238893	0.023921251	0.023932017
-0.01632566	-0.0150472075	-0.013740718	-0.012420177	-0.011096463	-0.009776913	-0.008466743	-0.007171288	-0.0058922246	-0.0046303645	-0.003385432	-0.0021592975	-0.00094883144	0.00024542585	0.001425501	0.002590526	0.003742177	0.0048799887	0.006003607	0.0071130767	0.008206002	0.009280983	0.010335892	0.0113689415	0.012376547	0.013356939	0.014305711	0.015221801	0.016100232	0.016938925	0.017735139	0.01848729	0.019192241	0.019848175	0.020456422	0.02101351	0.02152126	0.021978822	0.022388507	0.022750989	0.023067255	0.023340572	0.023572437	0.023766227	0.02392304	0.024046514	0.024139926	0.024205431	0.024244875	0.024261653
-0.016031578	-0.014795996	-0.013532624	-0.012252457	-0.010967702	-0.00968463	-0.008409753	-0.0071474537	-0.005899206	-0.0046666637	-0.0034504756	-0.0022493526	-0.001062654	0.00010979548	0.001270216	0.002417896	0.0035546236	0.004679676	0.0057929456	0.0068946406	0.007982131	0.009054948	0.0101110935	0.011147577	0.012162812	0.013152927	0.014115017	0.015046209	0.015944205	0.016804688	0.017624546	0.018402684	0.019135244	0.019820888	0.02045849	0.021045897	0.02158384	0.022071924	0.022510748	0.022900585	0.023244057	0.023542196	0.023796782	0.024011526	0.02418837	0.024327401	0.024435587	0.024512399	0.024561603	0.024585847
-0.015738875	-0.014545031	-0.0133221	-0.012080304	-0.0108323395	-0.009584516	-0.008343846	-0.0071135014	-0.0058954954	-0.004692033	-0.0035022944	-0.0023257285	-0.0011621267	-1.0825694e-05	0.0011292174	0.002259329	0.0033798814	0.0044911504	0.005593188	0.006685231	0.007766366	0.008835614	0.009890169	0.010928143	0.011948086	0.01294522	0.013917938	0.014863875	0.015777279	0.016656987	0.017499465	0.018301181	0.019059055	0.019772403	0.020438198	0.021055732	0.021623656	0.022140846	0.022609062	0.02302771	0.023398012	0.023721956	0.024001759	0.024238251	0.024434816	0.024592936	0.024716523	0.024807774	0.024868228	0.024902042
-0.015447088	-0.01429297	-0.013107449	-0.011903718	-0.010690823	-0.009478085	-0.008268967	-0.0070695654	-0.0058807284	-0.0047042966	-0.003540486	-0.0023885146	-0.0012483373	-0.00011810288	0.0010020845	0.0021137819	0.003218472	0.0043154806	0.0054050162	0.0064862	0.007559005	0.008623	0.009674292	0.010711953	0.011733875	0.012737192	0.013718329	0.014674086	0.015602034	0.016498122	0.017359316	0.018182497	0.018965539	0.019703723	0.020396542	0.021042872	0.021639332	0.022186443	0.02268269	0.023130246	0.023528706	0.023878809	0.02418318	0.024442788	0.02466119	0.024839353	0.02498011	0.025086496	0.025160741	0.025205873
-0.015155546	-0.014039129	-0.012890823	-0.011722408	-0.01054433	-0.009363174	-0.008186214	-0.0070156157	-0.0058549345	-0.0047051534	-0.003566347	-0.002438806	-0.001320295	-0.0002124682	0.00088913366	0.0019831322	0.003070604	0.004152354	0.005228918	0.006298747	0.007362757	0.008418065	0.009464968	0.010500427	0.011522774	0.01252839	0.013515599	0.014479458	0.015418772	0.016329128	0.017207578	0.018049765	0.01885435	0.019616518	0.02033488	0.021006402	0.021630723	0.02220567	0.022731584	0.023206804	0.023633737	0.024011068	0.024340589	0.024624798	0.024864819	0.025064021	0.025223259	0.025346767	0.025436565	0.025494374
-0.014862224	-0.013783939	-0.012670487	-0.011536896	-0.010390982	-0.009240918	-0.008093581	-0.0069522858	-0.0058186725	-0.004694484	-0.0035807863	-0.0024756938	-0.0013797581	-0.00029263645	0.00078926235	0.0018649735	0.0029356293	0.004001785	0.0050647035	0.006122265	0.0071757324	0.008223087	0.009263851	0.010295019	0.011314761	0.012321863	0.01331171	0.014282525	0.01523092	0.016152132	0.01704451	0.017903939	0.0187276	0.019510742	0.02025275	0.020949505	0.021600518	0.022203103	0.022755705	0.023259014	0.023712743	0.024116546	0.024472341	0.024780847	0.025044736	0.025265343	0.025444504	0.025585972	0.025691323	0.025764141
-0.014568254	-0.013524979	-0.012446299	-0.011345744	-0.010231525	-0.009112015	-0.007993013	-0.006879069	-0.005771719	-0.0046726167	-0.0035820305	-0.0025005564	-0.0014258847	-0.00035822392	0.00070329756	0.0017607361	0.0028141476	0.003864985	0.0049130097	0.0059579425	0.0069997534	0.008037481	0.009069618	0.010095976	0.011112183	0.012118001	0.013109274	0.0140837245	0.015038028	0.015968714	0.016873416	0.017746966	0.018586855	0.01938998	0.020152934	0.020872716	0.02154757	0.02217577	0.02275572	0.023285031	0.023765028	0.024196167	0.024577849	0.024910964	0.025198635	0.025440656	0.025641054	0.025801286	0.025924258	0.026011594
-0.014273688	-0.013264313	-0.012218513	-0.01114919	-0.010065183	-0.008975267	-0.007884398	-0.006796688	-0.005714856	-0.004639715	-0.003572628	-0.0025126785	-0.0014597476	-0.00041170418	0.0006307438	0.0016702116	0.0027067475	0.0037411898	0.0047745258	0.0058060437	0.00683574	0.007862285	0.00888649	0.009904645	0.010916147	0.01191818	0.012908742	0.013884317	0.014842644	0.015780304	0.016694471	0.017580353	0.018433899	0.019254193	0.020035744	0.020776685	0.02147464	0.02212612	0.022731166	0.02328638	0.023792613	0.024248932	0.024656288	0.025014084	0.025325295	0.02559036	0.025811926	0.025991268	0.026132423	0.026236475
-0.013975769	-0.012999631	-0.011986345	-0.010947622	-0.009892978	-0.008830838	-0.0077672824	-0.0067042485	-0.0056478977	-0.0045960024	-0.0035513341	-0.0025123283	-0.0014799535	-0.00045182556	0.0005718097	0.0015925318	0.0026123375	0.003631156	0.004648622	0.0056656487	0.0066822655	0.0076980926	0.008712016	0.009721566	0.010726292	0.011723883	0.012712184	0.013688087	0.014648333	0.015590265	0.01651011	0.017405186	0.01827116	0.019105427	0.01990309	0.020663615	0.021381978	0.022055443	0.022683375	0.023263346	0.023794264	0.024276216	0.024707701	0.02509036	0.025425222	0.025712993	0.025955126	0.02615527	0.026314542	0.02643508
-0.013676457	-0.012731753	-0.011749163	-0.010740139	-0.009714976	-0.008679651	-0.0076417327	-0.00660415	-0.005570367	-0.0045414567	-0.0035185814	-0.0025004745	-0.0014885217	-0.00047972053	0.00052576885	0.0015290752	0.002531331	0.0035338998	0.0045358427	0.00553881	0.006542485	0.007545043	0.008548085	0.009547882	0.010544449	0.011536337	0.0125199035	0.013493065	0.014453091	0.015397787	0.016322397	0.017223962	0.018100098	0.018946044	0.019758917	0.020534553	0.021270826	0.021964863	0.022614617	0.023216534	0.023771945	0.024277285	0.02473363	0.025140174	0.025497798	0.025807641	0.026071988	0.026291497	0.0264702	0.026607998
-0.013373129	-0.012459412	-0.011507347	-0.010527216	-0.00952895	-0.008520842	-0.0075080246	-0.006494254	-0.005483389	-0.004476391	-0.003474228	-0.002477236	-0.0014848188	-0.00049554557	0.0004918426	0.0014776029	0.0024630614	0.0034486838	0.0044357292	0.0054238997	0.0064132214	0.0074044243	0.008394163	0.009383988	0.010372043	0.011356186	0.012333602	0.013302714	0.01426141	0.015205186	0.016132995	0.017038714	0.017922007	0.018777668	0.019601874	0.02039218	0.021144107	0.02185633	0.02252514	0.023148663	0.02372574	0.024253484	0.024731874	0.025161806	0.025542364	0.025874883	0.026160013	0.026400302	0.026597615	0.026752736
-0.013066895	-0.012183957	-0.011260152	-0.010308318	-0.009337179	-0.008353949	-0.0073650777	-0.0063754767	-0.005386263	-0.0044016615	-0.0034202933	-0.002442807	-0.0014682561	-0.0004980564	0.00047107786	0.0014387071	0.0024075545	0.0033771954	0.0043484047	0.005322166	0.0062967613	0.0072740167	0.008252166	0.00923055	0.010208413	0.011183567	0.012153354	0.013117798	0.014072295	0.015015174	0.015942767	0.016851407	0.01773934	0.018601619	0.0194349	0.020237383	0.021003436	0.021731585	0.022418376	0.023060553	0.023657467	0.024207119	0.024707507	0.025159225	0.025561493	0.025915194	0.02622163	0.026481282	0.026697483	0.026870295
-0.01275596	-0.011903338	-0.011008114	-0.010083251	-0.009138443	-0.008180171	-0.007215522	-0.006247632	-0.005281195	-0.004316069	-0.0033549666	-0.0023970604	-0.0014415681	-0.000488773	0.0004621148	0.0014129095	0.0023650043	0.0033184476	0.0042737164	0.0052317083	0.006192535	0.0071556903	0.0081213415	0.009087674	0.010053672	0.011019096	0.011981983	0.012938857	0.013887785	0.014826808	0.015752956	0.01666233	0.017552733	0.018420693	0.019261368	0.02007318	0.020850573	0.02159154	0.022293843	0.022954173	0.023569025	0.024137389	0.024658997	0.025131106	0.02555465	0.02592846	0.026254825	0.02653446	0.026768666	0.026959524
-0.012441628	-0.01161743	-0.010750331	-0.009852506	-0.0089323	-0.007998504	-0.007056318	-0.0061113983	-0.0051656812	-0.004221007	-0.0032794997	-0.0023401529	-0.0014039129	-0.0004688874	0.00046556816	0.0013992712	0.0023349635	0.0032713823	0.0042111836	0.005153626	0.0061003976	0.00704889	0.008000802	0.008955073	0.009909894	0.010864254	0.011816885	0.012765933	0.013708886	0.014643058	0.015565768	0.016473979	0.017365083	0.018235445	0.019081455	0.019899882	0.020686585	0.021439575	0.022155017	0.022829693	0.023461122	0.024047967	0.024588045	0.02507941	0.025522172	0.025915887	0.026262574	0.026560929	0.02681236	0.027021047
-0.012122169	-0.011326596	-0.010487154	-0.009614542	-0.00871972	-0.007809423	-0.006890416	-0.0059664845	-0.0050409883	-0.0041166693	-0.0031943694	-0.002273716	-0.0013547167	-0.0004374124	0.0004798174	0.0013970323	0.002315525	0.0032372102	0.004161317	0.005088087	0.0060203224	0.0069541484	0.007891908	0.008833401	0.009775758	0.010718808	0.011661835	0.012600984	0.013535969	0.01446341	0.015381932	0.016287323	0.017177094	0.018048186	0.018896744	0.01971972	0.0205139	0.021276258	0.022002868	0.02269084	0.023336694	0.023938812	0.024496365	0.025005408	0.025467176	0.025879558	0.026244063	0.02656025	0.02683049	0.027054261
-0.01179859	-0.011031106	-0.010217212	-0.009371243	-0.008500166	-0.0076136217	-0.0067167208	-0.00581339	-0.004908286	-0.00400313	-0.0030989647	-0.0021961257	-0.0012949333	-0.00039533898	0.0005051829	0.0014063828	0.0023092218	0.0032143295	0.0041220784	0.005033992	0.0059511326	0.0068711303	0.007794831	0.008722194	0.009651739	0.010582652	0.011514336	0.012443662	0.013369795	0.014289886	0.015201487	0.01610285	0.016989868	0.017860003	0.018710006	0.019535985	0.020335201	0.021104265	0.02183919	0.022537377	0.023196608	0.023813602	0.024384648	0.024911389	0.025389474	0.025819533	0.026201371	0.026534818	0.026821796	0.027062528
-0.011469252	-0.010729469	-0.00994277	-0.009120591	-0.008274026	-0.0074095353	-0.0065344796	-0.0056523457	-0.004766524	-0.0038805827	-0.002994448	-0.002109103	-0.0012257025	-0.00034191087	0.00054178014	0.0014263988	0.002312757	0.0032025948	0.0040952004	0.0049924254	0.0058929026	0.006799463	0.007709138	0.0086226575	0.00953833	0.0104570985	0.011376675	0.012294926	0.013211414	0.014122404	0.015026923	0.015922248	0.016804986	0.017671786	0.018521365	0.019348327	0.0201503	0.020924307	0.021666512	0.022373978	0.023043107	0.023671579	0.024256919	0.024797563	0.025291119	0.025737852	0.026135404	0.026486006	0.026787914	0.027044494
-0.011136189	-0.010422006	-0.009661794	-0.008864775	-0.008040801	-0.007198751	-0.006344497	-0.0054821447	-0.004616469	-0.0037490577	-0.002880685	-0.0020136535	-0.001146093	-0.00027948618	0.0005881898	0.0014573671	0.0023283325	0.0032023713	0.004079718	0.0049613677	0.0058474243	0.0067387708	0.0076336116	0.008532692	0.009435389	0.010340802	0.011247963	0.0121549	0.0130607	0.013962284	0.014857877	0.015745543	0.016622748	0.017485775	0.0183325	0.019158728	0.019962527	0.020739052	0.021486066	0.022200111	0.022877943	0.023516882	0.024113681	0.024666518	0.025174744	0.025634896	0.026048847	0.02641366	0.026731268	0.027002558
-0.010797732	-0.010110229	-0.009374797	-0.008601338	-0.007801421	-0.0069809183	-0.0061474144	-0.0053050295	-0.0044581518	-0.0036087036	-0.0027584806	-0.0019075945	-0.0010569245	-0.00020656735	0.0006456822	0.0014983006	0.0023538806	0.0032118596	0.004074607	0.0049409457	0.005812362	0.006688621	0.0075688735	0.008454274	0.009342417	0.010234915	0.011128914	0.01202381	0.012917686	0.013808947	0.014695164	0.01557491	0.01644478	0.017302405	0.018145207	0.018968616	0.019771643	0.020549722	0.021299083	0.022018425	0.022702511	0.023350272	0.023956638	0.024521377	0.025041103	0.025514573	0.02594164	0.026320688	0.026652154	0.026936699
-0.01045391	-0.0097929165	-0.009081982	-0.008332789	-0.0075554103	-0.006756589	-0.005943008	-0.0051207095	-0.0042924285	-0.003460437	-0.0026270598	-0.0017937496	-0.0009585917	-0.0001240708	0.00071172416	0.0015494935	0.0023895912	0.0032331198	0.0040799454	0.0049313195	0.0057872497	0.006648734	0.0075141527	0.008385021	0.009260476	0.01013881	0.011019252	0.011901904	0.012782935	0.013663076	0.014539421	0.015408762	0.016271286	0.017121673	0.017959144	0.018779457	0.019579459	0.020358015	0.021108206	0.02183073	0.022519425	0.023172997	0.023787774	0.024361644	0.024891835	0.025377117	0.025816485	0.02620783	0.026552912	0.026849791
-0.010104634	-0.009469472	-0.008783512	-0.008058563	-0.007302396	-0.0065248013	-0.005732119	-0.0049282983	-0.00411883	-0.00330396	-0.00248757	-0.0016703382	-0.0008518696	-3.284961e-05	0.0007878244	0.0016105324	0.0024352334	0.0032628477	0.004095219	0.004931379	0.0057729557	0.006619595	0.007470928	0.008326761	0.00918752	0.010051586	0.010918796	0.011787705	0.012657095	0.013525464	0.0143898465	0.015250672	0.016102832	0.016945671	0.017776594	0.018591516	0.019388422	0.020164076	0.020914786	0.02163728	0.022329476	0.02298759	0.023608282	0.024189662	0.024728812	0.025224492	0.025674324	0.026078008	0.026433598	0.026742343
-0.009750739	-0.009141177	-0.008480027	-0.0077769533	-0.0070433468	-0.0062873587	-0.0055137128	-0.0047292337	-0.003937356	-0.003140442	-0.0023403019	-0.0015388951	-0.00073643774	6.755069e-05	0.00087244436	0.0016801581	0.0024897307	0.0033027604	0.004120767	0.004941974	0.0057684183	0.006600067	0.0074363947	0.008278001	0.0091243535	0.009974204	0.010828018	0.0116828345	0.012539268	0.013395131	0.014248587	0.015097741	0.01594033	0.016774744	0.017596893	0.018406067	0.019197758	0.01997032	0.020718072	0.021441184	0.02213429	0.022795364	0.02342052	0.024007447	0.024554789	0.02505799	0.02551787	0.025930665	0.02629738	0.026616834
-0.009392776	-0.008807585	-0.008170038	-0.0074910372	-0.006778978	-0.006042853	-0.005288884	-0.004522845	-0.0037489757	-0.002969034	-0.0021856874	-0.0014002323	-0.00061324984	0.00017581135	0.0009657927	0.0017580949	0.0025532767	0.0033522546	0.004154388	0.00496123	0.0057727695	0.0065903813	0.0074117146	0.008238822	0.0090701915	0.009905878	0.010745246	0.011587363	0.012429655	0.013272498	0.014114015	0.014951974	0.015783861	0.0166086	0.01742176	0.018223837	0.019008834	0.019775778	0.020521775	0.02124212	0.02193483	0.02259785	0.023225967	0.023816947	0.024369285	0.024880148	0.025347497	0.025768764	0.026144698	0.026474196
-0.00902915	-0.00846938	-0.0078559145	-0.0071985945	-0.0065080747	-0.005793333	-0.005057931	-0.004310906	-0.0035538152	-0.002790928	-0.0020239428	-0.0012546629	-0.00048237294	0.0002913028	0.0010668673	0.0018451698	0.0026256293	0.0034095533	0.004197832	0.004989445	0.0057871193	0.006589424	0.007396139	0.0082087815	0.009025682	0.0098466575	0.0106722005	0.011499438	0.012329061	0.013158541	0.013986405	0.014812954	0.015633289	0.01644751	0.017251588	0.018044356	0.018823244	0.019584037	0.020324275	0.021042407	0.02173319	0.022395734	0.023025751	0.02362002	0.024175137	0.024691585	0.025165122	0.02559435	0.025978949	0.026316464
-0.008661598	-0.008125886	-0.0075352937	-0.006901309	-0.0062322244	-0.0055369884	-0.0048216134	-0.004091732	-0.0033525825	-0.0026065856	-0.0018549934	-0.0011004955	-0.00034439564	0.00041453168	0.0011761077	0.0019389987	0.0027059093	0.0034757107	0.0042492077	0.0050268024	0.005809687	0.0065964274	0.007389225	0.008187663	0.008989107	0.009796146	0.010606974	0.011420131	0.012235634	0.013051655	0.013866726	0.014679637	0.015488882	0.016291384	0.01708559	0.017868966	0.018639103	0.019393891	0.02012892	0.02084209	0.021529634	0.022190414	0.02281984	0.023416094	0.023974452	0.024494853	0.02497328	0.025408309	0.025799274	0.026144229
-0.0082892105	-0.00777819	-0.00721132	-0.0065985993	-0.0059507117	-0.00527595	-0.00457941	-0.0038681254	-0.0031462386	-0.0024163127	-0.0016802102	-0.0009409338	-0.00019973889	0.0005453341	0.0012923032	0.0020418242	0.0027934052	0.0035490915	0.004308101	0.005071733	0.0058399923	0.0066124015	0.0073913373	0.008173998	0.008961622	0.009753931	0.0105497725	0.011349458	0.012150522	0.012952454	0.0137550235	0.014554281	0.015351046	0.016141776	0.016925585	0.017699216	0.01846034	0.019205924	0.019934338	0.020642266	0.021326218	0.02198385	0.022611547	0.02320819	0.023767814	0.02429013	0.024772353	0.025212262	0.02560848	0.025960065
-0.0079137385	-0.0074262023	-0.006881863	-0.0062924474	-0.005665131	-0.005009383	-0.0043322295	-0.0036388114	-0.0029329136	-0.0022190064	-0.0014993995	-0.0007760003	-4.807487e-05	0.0006824061	0.0014146008	0.0021493807	0.002887655	0.0036297068	0.004374735	0.005123999	0.0058780573	0.0066367984	0.007400438	0.008168999	0.008942198	0.009719331	0.010501161	0.011285394	0.01207225	0.012861066	0.0136487335	0.014435913	0.0152194165	0.015998404	0.016770937	0.01753375	0.01828473	0.019021787	0.019742053	0.020443883	0.02112244	0.021776047	0.022401221	0.022995088	0.02355599	0.02407977	0.024564408	0.025008269	0.02540905	0.025764905
-0.0075339824	-0.007070385	-0.006549202	-0.005980611	-0.0053737387	-0.0047383085	-0.0040796325	-0.0034034252	-0.0027156398	-0.00201682	-0.0013132468	-0.00060394406	0.00010943413	0.00082525983	0.0015437976	0.0022652037	0.0029898025	0.003717512	0.0044488907	0.005184021	0.0059231147	0.0066683143	0.007417228	0.008170851	0.008929763	0.009692702	0.0104596205	0.011229411	0.012001701	0.012776032	0.013550617	0.014323898	0.015093628	0.015860975	0.016620763	0.017372869	0.018113527	0.018841125	0.01955336	0.020247295	0.02091967	0.021567773	0.022189181	0.022781093	0.023340955	0.023864318	0.024350416	0.024796542	0.025200445	0.025560193
-0.007151194	-0.0067119002	-0.0062130243	-0.00566566	-0.0050800443	-0.004463792	-0.0038225576	-0.0031639412	-0.002492115	-0.0018102005	-0.0011212602	-0.00042674318	0.00027158484	0.0009735897	0.0016783699	0.002385974	0.00309721	0.0038112253	0.0045291707	0.005250592	0.005976416	0.0067063123	0.0074416734	0.008180473	0.008925099	0.0096731	0.010425005	0.0111803375	0.01193789	0.012698755	0.0134579465	0.014217835	0.014975544	0.015728496	0.016475666	0.017216034	0.017946199	0.018663526	0.019366369	0.02005238	0.020717785	0.021359276	0.021977354	0.022565842	0.02312227	0.023644712	0.024131838	0.024577752	0.024984196	0.025347706
-0.006765604	-0.0063490644	-0.005872853	-0.00534676	-0.0047813803	-0.0041841343	-0.0035622194	-0.0029211193	-0.0022657886	-0.001599282	-0.0009253025	-0.00024514645	0.00043939427	0.0011273026	0.0018185489	0.002513688	0.003211014	0.003911454	0.004615288	0.0053230524	0.0060349144	0.0067512766	0.007471688	0.008197211	0.008926995	0.009660341	0.010397498	0.011138346	0.011882078	0.012626901	0.0133732185	0.014118724	0.014862083	0.015601732	0.016336672	0.017064247	0.017782174	0.01849034	0.019183114	0.019860178	0.020517431	0.021153316	0.021764677	0.022348508	0.02290168	0.023422848	0.023907457	0.024354849	0.02476262	0.02512756
-0.0063781217	-0.0059846044	-0.005530454	-0.0050251484	-0.004479699	-0.0039019585	-0.003298156	-0.0026741698	-0.0020346567	-0.001384221	-0.0007253513	-5.881861e-05	0.00061149895	0.0012866594	0.0019636452	0.0026451796	0.0033298098	0.0040163733	0.0047073737	0.0054018013	0.006100256	0.0068023913	0.0075092874	0.008219432	0.008934412	0.009653613	0.010376092	0.011102125	0.011831332	0.012561988	0.013293371	0.0140241645	0.014754444	0.015480291	0.016202278	0.016917605	0.017623972	0.018320046	0.01900227	0.019669764	0.020319626	0.020947851	0.02155178	0.022131082	0.022680733	0.02319831	0.023681592	0.024128538	0.024535611	0.02490114
-0.005986966	-0.005617462	-0.005184874	-0.0047004744	-0.0041755736	-0.0036159381	-0.0030296147	-0.0024232566	-0.0017999038	-0.0011655688	-0.00052057207	0.0001306422	0.00078712776	0.0014488101	0.0021139346	0.0027814656	0.0034525692	0.004127294	0.004804734	0.0054858476	0.0061704554	0.00685874	0.007551469	0.008248266	0.008948714	0.009653553	0.010361284	0.011073057	0.011786688	0.012502801	0.013219643	0.013936501	0.014652215	0.0153647475	0.016073264	0.0167756	0.01746967	0.018153973	0.018826343	0.019483652	0.020123024	0.02074349	0.021341521	0.021913964	0.022458047	0.022972245	0.023453224	0.02389814	0.024304647	0.024671532
-0.0055953935	-0.005247861	-0.00483723	-0.004374288	-0.0038683712	-0.0033275187	-0.0027595386	-0.002170153	-0.0015627071	-0.00094255805	-0.00031252205	0.0003242083	0.0009675436	0.0016153604	0.002266962	0.0029225536	0.0035806932	0.00424223	0.0049071126	0.005574316	0.006245505	0.0069203973	0.007599704	0.008282244	0.008968405	0.00965843	0.010352235	0.011048507	0.01174802	0.01244887	0.0131509565	0.013853461	0.014554668	0.015253354	0.015947908	0.016637854	0.017319478	0.017992254	0.018652715	0.019299343	0.019929502	0.020541165	0.02113061	0.021696687	0.022235703	0.022744782	0.023221973	0.023664229	0.024069607	0.024435807
-0.0052027106	-0.0048778877	-0.0044891015	-0.0040459707	-0.0035593063	-0.0030379146	-0.0024867281	-0.0019142032	-0.0013224557	-0.0007178709	-0.00010281056	0.00052021816	0.001150474	0.0017857254	0.0024242066	0.0030667223	0.0037124269	0.004360739	0.005012702	0.005668085	0.0063255057	0.006986957	0.0076523907	0.008320823	0.008993074	0.009669237	0.010347914	0.011029795	0.011714671	0.012400817	0.013088424	0.013775669	0.014462762	0.01514763	0.015828233	0.016504154	0.01717316	0.017833207	0.018482693	0.019117989	0.019737925	0.020340681	0.020922147	0.021480273	0.022013325	0.022516787	0.02298978	0.023429632	0.023831908	0.024197027
-0.0048090145	-0.0045062304	-0.004138775	-0.00371629	-0.003248483	-0.0027455688	-0.0022120848	-0.0016555712	-0.0010802001	-0.0004905239	0.000110164285	0.00072038174	0.0013367683	0.0019585975	0.0025847405	0.0032149144	0.0038477145	0.0044832528	0.005122591	0.00576517	0.0064099766	0.007058136	0.0077098086	0.00836464	0.009022355	0.009684239	0.010348391	0.011015531	0.011685081	0.012356885	0.013029996	0.013702724	0.014375173	0.015045047	0.015712518	0.0163741	0.01703041	0.017677806	0.018314715	0.018939544	0.019549195	0.020141695	0.020714149	0.02126487	0.021791123	0.022289392	0.022756811	0.023192015	0.023592163	0.023954913
-0.00441505	-0.0041339397	-0.0037871674	-0.0033855215	-0.002937436	-0.0024522766	-0.0019357204	-0.0013961941	-0.0008363575	-0.00026156753	0.00032548606	0.0009212494	0.00152478	0.0021335036	0.0027476028	0.0033651479	0.003985822	0.004609652	0.0052366704	0.005865462	0.0064970218	0.0071331672	0.0077712685	0.008412503	0.00905684	0.009703785	0.010353621	0.01100665	0.011661064	0.012317803	0.012975547	0.013633937	0.01429151	0.01494712	0.015600249	0.016248345	0.016891345	0.017526027	0.01815033	0.018763285	0.019362409	0.01994475	0.020508308	0.021050032	0.021569092	0.022061016	0.022522978	0.0229549	0.023350872	0.023711368
-0.004021734	-0.003762029	-0.003436409	-0.0030537918	-0.002624847	-0.0021574497	-0.0016579255	-0.0011347681	-0.00059045106	-3.048405e-05	0.00054232776	0.0011244379	0.0017151944	0.002310913	0.0029128604	0.0035179146	0.004126046	0.004738018	0.0053522624	0.005969655	0.006589107	0.0072115324	0.007836465	0.008464087	0.009094644	0.009727169	0.010362845	0.01100124	0.011641849	0.012282725	0.012925882	0.013568871	0.014212221	0.014853317	0.015491914	0.016126212	0.01675459	0.017376337	0.017989084	0.018590089	0.019177124	0.019749302	0.020303465	0.020836547	0.021347057	0.02183218	0.022288337	0.02271502	0.023107603	0.023465011
-0.003628105	-0.0033904016	-0.0030852929	-0.0027228221	-0.0023122504	-0.0018624142	-0.001381129	-0.0008732155	-0.0003448911	0.00020155683	0.00076037645	0.0013291538	0.0019071773	0.0024910495	0.0030798167	0.003672801	0.0042693764	0.0048689954	0.0054710843	0.0060757436	0.006683141	0.0072927326	0.007904403	0.008519232	0.009135608	0.009754177	0.010376029	0.010999791	0.011625368	0.012251619	0.012880202	0.013508674	0.01413602	0.014763076	0.015387151	0.016006537	0.016621877	0.017229903	0.017829694	0.018418085	0.01899422	0.019555468	0.020099279	0.020624373	0.021126214	0.021603871	0.022054195	0.022474196	0.022863377	0.02321637
-0.0032354146	-0.003020294	-0.0027345046	-0.0023919195	-0.0019997507	-0.001568161	-0.0011030808	-0.00061074644	-9.75579e-05	0.000434272	0.0009791479	0.0015351437	0.0021004267	0.0026711002	0.0032487847	0.0038292147	0.0044141077	0.0050015748	0.0055924356	0.006185174	0.006779846	0.0073765665	0.007975597	0.008576974	0.009180073	0.009785488	0.010392554	0.011001863	0.011612114	0.012224391	0.012837559	0.013450932	0.014063671	0.014675505	0.015286077	0.015891332	0.016492106	0.01708667	0.017672565	0.01824861	0.018813133	0.019362763	0.0198972	0.020411506	0.020905394	0.021375202	0.021818515	0.022233337	0.022615962	0.02296625
-0.0028460398	-0.002650082	-0.0023847371	-0.0020611584	-0.0016880855	-0.0012737885	-0.00082527846	-0.0003488697	0.00014978275	0.0006668046	0.0011986941	0.0017410107	0.0022934116	0.0028522536	0.0034179278	0.0039867796	0.004560668	0.005136665	0.005715385	0.00629586	0.0068785474	0.007463496	0.008049361	0.008637272	0.009227719	0.009818435	0.010411859	0.011007395	0.011602942	0.012199849	0.012798488	0.013397001	0.013994869	0.014591392	0.01518631	0.015777543	0.016364682	0.01694531	0.017518338	0.01808177	0.018633612	0.01917233	0.0196952	0.020200506	0.020684801	0.021146223	0.021582633	0.021991123	0.02236922	0.022715054
-0.0024570227	-0.0022822618	-0.0020369813	-0.0017323643	-0.0013767406	-0.0009798706	-0.00054757297	-8.718297e-05	0.0003968887	0.0008995272	0.0014174394	0.0019480623	0.0024874806	0.0030344874	0.003588125	0.004146103	0.0047082007	0.0052723773	0.005839344	0.0064078458	0.0069786534	0.0075516254	0.008124772	0.008699976	0.0092767365	0.009854477	0.010433938	0.01101454	0.011596199	0.012179296	0.012762167	0.013345163	0.013928313	0.014510412	0.015090562	0.01566657	0.01623872	0.016805582	0.01736518	0.017916355	0.0184558	0.0189825	0.019494135	0.0199893	0.020464752	0.02091768	0.021345943	0.021748397	0.022120375	0.02246144
-0.0020704865	-0.0019168109	-0.0016911179	-0.0014044866	-0.0010673553	-0.00068712234	-0.00027095154	0.00017400086	0.0006431602	0.0011319406	0.0016368926	0.0021536238	0.002681207	0.0032170042	0.0037585683	0.0043051057	0.0048552565	0.0054086335	0.005964428	0.0065213926	0.007081099	0.007641446	0.008202523	0.008765839	0.009328239	0.009893291	0.010457944	0.011025839	0.011592172	0.012160119	0.01272846	0.013296783	0.013864446	0.014431503	0.014996197	0.015558295	0.016115803	0.016668733	0.017213989	0.017751217	0.018278241	0.01879368	0.019293875	0.019778658	0.020244375	0.020688243	0.021108948	0.02150429	0.021870952	0.022206042
-0.0016879067	-0.0015535876	-0.0013477802	-0.0010793954	-0.0007594824	-0.00039592013	4.030764e-06	0.00043412298	0.00088855624	0.0013639666	0.0018553138	0.0023603663	0.0028751455	0.003398858	0.0039288923	0.004464105	0.005003616	0.005544681	0.0060898513	0.006636042	0.0071836486	0.0077320635	0.008281127	0.008830916	0.009381838	0.009933054	0.010484893	0.011037357	0.011589963	0.012143474	0.012697563	0.013250463	0.013803583	0.01435462	0.014904734	0.015451103	0.015994247	0.016532898	0.017064217	0.017588604	0.018102467	0.018605005	0.019093983	0.01956775	0.020022739	0.020458203	0.020871166	0.021258276	0.021618802	0.021948963
-0.0013079941	-0.0011933893	-0.0010059997	-0.00075695664	-0.00045396015	-0.00010632351	0.000277102	0.0006918125	0.0011330359	0.0015946031	0.0020728745	0.0025651567	0.0030680224	0.0035805702	0.004098896	0.0046230853	0.0051517785	0.0056830384	0.00621628	0.006750848	0.0072865933	0.007823423	0.008360725	0.0088993125	0.00943654	0.009974539	0.010513201	0.011051357	0.011590265	0.012128826	0.012668196	0.013206221	0.013744041	0.014280479	0.014815193	0.01534621	0.015875056	0.01639852	0.016916078	0.017425947	0.017927993	0.018417235	0.01889418	0.019357324	0.019802064	0.02022772	0.020632222	0.021011632	0.02136505	0.021689698
-0.0009318888	-0.000836961	-0.0006682053	-0.00043618307	-0.00015099719	0.00017997622	0.00054754317	0.0009486526	0.0013751127	0.0018228926	0.0022891127	0.002768658	0.0032605678	0.0037610307	0.0042683072	0.0047813207	0.0052995123	0.0058200583	0.006341696	0.006865464	0.007390287	0.007916566	0.008441668	0.00896728	0.009492531	0.010017671	0.010542568	0.01106777	0.011592124	0.012116622	0.0126408	0.013164312	0.013686858	0.014207721	0.014726795	0.015243627	0.015757065	0.01626581	0.016768545	0.017265096	0.017752334	0.018229667	0.018694997	0.019145574	0.019580446	0.019996114	0.020391978	0.020763323	0.021110345	0.021428574
-0.0005584657	-0.00048319995	-0.00033317506	-0.000119552016	0.00014894456	0.0004642047	0.0008173175	0.0012027472	0.0016155019	0.0020503215	0.002503939	0.0029716715	0.0034514442	0.003940616	0.004437469	0.004939381	0.0054460764	0.0059558228	0.006468039	0.006980762	0.0074945726	0.008009221	0.008522756	0.009036493	0.009549249	0.01006154	0.010573827	0.011085156	0.011595063	0.012105301	0.012614291	0.013122909	0.013630278	0.0141364075	0.014640007	0.015141632	0.0156398	0.016134124	0.016622994	0.017104577	0.017578218	0.01804242	0.01849508	0.018933922	0.019357786	0.019764282	0.020150099	0.020513821	0.02085336	0.02116524
-0.00019017607	-0.00013397634	-2.2687018e-06	0.00019438937	0.00044597313	0.0007447377	0.0010829754	0.0014547706	0.0018535331	0.002276048	0.0027172528	0.0031728111	0.0036407597	0.0041190274	0.0046055093	0.0050967485	0.005592782	0.006091535	0.0065934546	0.007096056	0.0075984523	0.008101478	0.008604027	0.009106431	0.009606507	0.010106619	0.01060532	0.011103407	0.011600196	0.012095571	0.01258982	0.013083335	0.013575733	0.014066856	0.014554802	0.015041389	0.015524495	0.016002879	0.016476642	0.01694429	0.017403767	0.017855596	0.018295053	0.018722173	0.019134257	0.019530114	0.019906547	0.020262048	0.020593457	0.020899214
0.00017276406	0.00021022186	0.0003240928	0.0005042106	0.00074021146	0.0010232143	0.001346074	0.001704149	0.0020895489	0.0024985373	0.0029268935	0.0033711568	0.0038286746	0.0042954795	0.004771251	0.0052521005	0.0057381094	0.0062268414	0.0067179054	0.007209502	0.0077018067	0.0081940815	0.008685075	0.009175345	0.009663865	0.010151476	0.010637708	0.01112207	0.011604536	0.012086548	0.012566935	0.013045549	0.013522565	0.013997704	0.01447149	0.014941797	0.01540976	0.01587357	0.016331904	0.016785592	0.017230477	0.0176677	0.018094663	0.018509213	0.018909827	0.019295603	0.019661453	0.020007681	0.020331182	0.020630226
0.00053132325	0.0005505234	0.0006468706	0.0008103177	0.0010294951	0.0012974292	0.0016063415	0.0019500554	0.0023221634	0.0027186014	0.0031359568	0.0035685338	0.004014205	0.004470803	0.0049357377	0.0054063946	0.0058815926	0.006360501	0.0068415925	0.0073226877	0.007804692	0.0082856305	0.008766472	0.009244494	0.009721745	0.010197632	0.010670334	0.011141133	0.0116110705	0.012078609	0.012544464	0.013008382	0.013470698	0.013930123	0.014387935	0.014843635	0.015295718	0.015743818	0.016187541	0.016625851	0.017057125	0.017480277	0.01789331	0.018295836	0.018684074	0.019058485	0.019414615	0.019751336	0.020067103	0.02035869
0.00088462234	0.0008855574	0.00096447393	0.0011115111	0.001314722	0.0015680157	0.0018632002	0.0021926723	0.0025524646	0.0029366948	0.0033414774	0.0037627257	0.004197471	0.0046432205	0.0050978065	0.0055588745	0.0060241707	0.006492641	0.006963365	0.0074352995	0.007905982	0.008377075	0.008846056	0.009313654	0.009779654	0.010242067	0.010702889	0.011160951	0.01161743	0.012071352	0.012522191	0.012971833	0.013418946	0.013864215	0.014306471	0.01474607	0.015182249	0.015615296	0.01604379	0.016467284	0.016883627	0.017291725	0.017691478	0.018080998	0.018457912	0.018820122	0.019165408	0.019493155	0.019799955	0.020083532
0.0012317225	0.0012148581	0.0012778491	0.0014075376	0.0015966371	0.0018345043	0.002115842	0.0024320409	0.002779156	0.0031507239	0.003543947	0.003954064	0.004378706	0.0048141815	0.0052579567	0.005709227	0.006165143	0.0066232868	0.007084176	0.007545851	0.008006752	0.008467276	0.0089257285	0.009381726	0.00983651	0.010287225	0.010735646	0.011181671	0.011624064	0.012064204	0.012500804	0.012936439	0.013368312	0.013798103	0.014224939	0.014649555	0.015069731	0.015486658	0.015899934	0.016307633	0.016709398	0.017103907	0.017489538	0.017865531	0.018229716	0.018580072	0.01891565	0.01923211	0.019530054	0.019804917
0.0015733168	0.0015393868	0.0015855357	0.0016995855	0.0018727183	0.0020968467	0.0023637898	0.002667725	0.0030018017	0.0033619143	0.0037439093	0.0041431487	0.0045568384	0.0049824864	0.0054162405	0.005857695	0.0063031986	0.006752517	0.0072036423	0.0076559186	0.008106366	0.008556709	0.009004205	0.009449132	0.009892356	0.010332592	0.010767922	0.011200748	0.011631109	0.012057461	0.012480747	0.012900345	0.013317868	0.013732847	0.014144346	0.014552325	0.014957387	0.015359417	0.015756775	0.01614932	0.016535815	0.0169154	0.017287206	0.01764929	0.017999794	0.01833802	0.018662002	0.018969025	0.019256968	0.019523997
0.0019083656	0.0018582717	0.0018870644	0.0019863546	0.0021445155	0.0023550391	0.002608288	0.0028987974	0.0032206178	0.003569726	0.003940262	0.0043291785	0.0047323257	0.0051469617	0.005571734	0.006003145	0.0064397044	0.0068794154	0.007321473	0.0077628493	0.008204814	0.008644156	0.009081904	0.0095161125	0.009948179	0.010376722	0.010800783	0.011219997	0.011637986	0.012051016	0.012459978	0.012865514	0.013268303	0.01366796	0.014063802	0.014456619	0.014846455	0.015231676	0.015613642	0.015989933	0.016361412	0.016726177	0.017083015	0.017431147	0.017768621	0.018094838	0.018406596	0.018702425	0.018981166	0.019239273
0.002237577	0.0021701232	0.0021831691	0.0022669062	0.002411835	0.0026074462	0.0028478429	0.0031266958	0.0034361295	0.0037733354	0.004133396	0.004511241	0.004904352	0.0053095035	0.0057245456	0.006146487	0.00657434	0.007004462	0.0074365027	0.007869083	0.008301318	0.008730609	0.0091579035	0.0095830895	0.010003306	0.010419782	0.010831963	0.011239748	0.01164417	0.012044102	0.012439754	0.012831517	0.013219189	0.013603494	0.013984181	0.014361758	0.014735661	0.015105143	0.015470739	0.015831653	0.01618683	0.016536906	0.016879056	0.017212443	0.01753639	0.017849341	0.018148791	0.018433467	0.0187013	0.018951114
0.0025597028	0.0024755634	0.0024737865	0.0025426224	0.0026726946	0.0028555803	0.0030823983	0.0033493452	0.0036474094	0.003973674	0.004321929	0.004690636	0.005073447	0.0054696873	0.005875103	0.006287731	0.006705623	0.007126618	0.0075496733	0.007972632	0.008395549	0.008815382	0.009232815	0.009646542	0.01005673	0.010462709	0.010863036	0.011258911	0.011650465	0.012036797	0.012418933	0.012796767	0.013170514	0.01353896	0.013904974	0.014266178	0.014623798	0.014978439	0.0153272115	0.01567258	0.016012575	0.016346615	0.01667348	0.016992908	0.0173029	0.017602023	0.017889142	0.018162247	0.018419128	0.01865895
0.0028754584	0.0027752854	0.0027575903	0.0028118975	0.0029283427	0.0030977838	0.003313385	0.003566537	0.0038542375	0.0041696765	0.0045079254	0.0048657767	0.005239334	0.0056263767	0.006022278	0.0064265206	0.0068347603	0.0072474815	0.007661339	0.0080751665	0.008487105	0.00889872	0.00930617	0.0097101815	0.010109454	0.010504149	0.010893196	0.01127794	0.011656038	0.012029488	0.012398541	0.012761928	0.013120756	0.013475526	0.013825279	0.014171429	0.01451344	0.014850929	0.015184201	0.015514102	0.015837584	0.016156364	0.016467705	0.016771935	0.017067038	0.017352637	0.01762722	0.017887961	0.01813374	0.01836266
0.0031838007	0.0030676164	0.0030351952	0.0030755438	0.003178481	0.003334172	0.0035381988	0.003780745	0.0040565208	0.0043609925	0.0046893246	0.005037643	0.0054021776	0.005779002	0.006166514	0.006561145	0.006961178	0.007364705	0.0077698864	0.008174773	0.008578949	0.0089807175	0.0093786605	0.009772107	0.010160968	0.010544967	0.010922309	0.011294667	0.011661645	0.012022659	0.012377273	0.012727942	0.013072133	0.013411656	0.013746448	0.014076605	0.014403064	0.014725272	0.015042331	0.0153550245	0.01566261	0.015965205	0.016261201	0.016550243	0.016830798	0.017102018	0.017363388	0.01761137	0.01784568	0.018063642
0.003485024	0.0033536255	0.003306672	0.0033322498	0.0034220666	0.003566537	0.0037581287	0.003989052	0.0042542033	0.004548963	0.0048672594	0.0052064024	0.005560845	0.0059289	0.006307248	0.006693568	0.0070848763	0.007480003	0.007876955	0.008272469	0.008667484	0.009059288	0.009448655	0.009832352	0.010211416	0.010584064	0.010950722	0.011311062	0.011666078	0.012014303	0.012356188	0.01269263	0.013023045	0.013347775	0.013667446	0.0139827095	0.01429303	0.014599197	0.014899742	0.0151960105	0.015487824	0.01577428	0.01605386	0.016327363	0.016592957	0.01684995	0.01709646	0.017332364	0.017554473	0.017761081
0.0037776157	0.0036326237	0.003571082	0.0035836846	0.0036600456	0.0037927292	0.003972266	0.004192494	0.0044476017	0.0047310255	0.0050398335	0.0053694695	0.0057154186	0.0060755014	0.00644581	0.0068226047	0.00720625	0.007592369	0.007979862	0.008368503	0.008754123	0.00913734	0.009516768	0.009891629	0.010260124	0.010621879	0.010978416	0.0113279745	0.01167044	0.012005825	0.012334593	0.012657713	0.012973934	0.0132841915	0.0135888755	0.0138888545	0.014183074	0.014472768	0.014757723	0.015037533	0.015312649	0.015582215	0.01584667	0.016103536	0.01635373	0.016596422	0.01682891	0.017050475	0.017259859	0.017454896
0.0040643103	0.0039031282	0.003828153	0.0038277023	0.0038924143	0.0040130205	0.004180968	0.004390478	0.004635278	0.0049094707	0.005209204	0.005529538	0.0058670454	0.00621818	0.0065799393	0.0069482513	0.007323604	0.0077021644	0.008081995	0.0084613	0.008838557	0.009212807	0.009582948	0.009947985	0.010306533	0.01065892	0.011005197	0.011342846	0.0116735175	0.011997182	0.0123130195	0.012622196	0.012924455	0.0132214725	0.013510972	0.013795149	0.014073357	0.014347214	0.014615722	0.014878586	0.015137367	0.0153903365	0.015638601	0.015879273	0.016114507	0.016341265	0.016558472	0.016766757	0.016962744	0.017145686
0.0043420047	0.004166983	0.0040783435	0.0040659197	0.004117962	0.0042266883	0.0043840557	0.004583467	0.004818693	0.0050830618	0.0053738877	0.0056855604	0.0060140416	0.0063568726	0.0067100823	0.0070717633	0.007438734	0.0078088418	0.008180153	0.008551322	0.008920871	0.009286601	0.009647831	0.010003395	0.010352928	0.010694809	0.0110296905	0.011356607	0.011675738	0.011987247	0.012291145	0.012587018	0.012874719	0.013157558	0.013432227	0.013701346	0.013963502	0.014221285	0.014473744	0.014720865	0.01496239	0.015199218	0.015429717	0.015654821	0.015873015	0.016084373	0.016286802	0.016480844	0.016663078	0.016833618
0.0046125054	0.004423842	0.0043226853	0.0042971075	0.004337337	0.004435152	0.0045821443	0.0047715083	0.004995998	0.005252067	0.0055336915	0.0058369488	0.0061571263	0.006492071	0.0068373084	0.0071915537	0.0075502917	0.0079133585	0.008276414	0.008639857	0.009001002	0.009358309	0.009710163	0.010056313	0.010396149	0.010728799	0.011053383	0.011369951	0.011677574	0.011977073	0.012268472	0.01255108	0.012826111	0.013093673	0.01335451	0.013608146	0.013855614	0.014096193	0.014331337	0.014562197	0.014787465	0.015006863	0.015221428	0.015429646	0.015632384	0.015826948	0.016013995	0.016192418	0.01636085	0.016517699
0.0048750266	0.0046724044	0.0045585334	0.0045212805	0.0045492835	0.0046368986	0.0047729425	0.0049526356	0.005168572	0.0054159686	0.0056890547	0.0059835017	0.0062970333	0.0066231564	0.006961148	0.0073076263	0.007659536	0.008013736	0.008369241	0.008724801	0.009078078	0.009428028	0.009771336	0.010108657	0.01043902	0.010761771	0.011076216	0.011381812	0.011678368	0.01196618	0.012244832	0.012515303	0.012776371	0.013030257	0.013276208	0.013514347	0.013745829	0.013971787	0.014190879	0.014404338	0.0146121755	0.014815874	0.015012559	0.015203826	0.015389632	0.015567757	0.015739799	0.015902862	0.016056355	0.016199816
0.0051294304	0.004913211	0.0047875494	0.0047381073	0.004756484	0.004832037	0.0049595274	0.0051291473	0.005336091	0.005574327	0.005839292	0.006126497	0.0064305626	0.006750636	0.007081438	0.007419467	0.00776466	0.008111682	0.008460946	0.008808285	0.009153191	0.0094939545	0.0098293945	0.010158837	0.0104804	0.010793127	0.011097949	0.011392888	0.011678468	0.011954587	0.012221351	0.012478676	0.01272681	0.012966208	0.01319807	0.013421759	0.013637599	0.0138473585	0.014049847	0.014246922	0.01443807	0.01462381	0.01480392	0.014978398	0.015146427	0.015308723	0.0154642165	0.015611324	0.015750688	0.015879527
0.0053747892	0.0051472113	0.00500869	0.004947327	0.004954867	0.0050217174	0.0051383935	0.005299505	0.005498089	0.0057280175	0.005984593	0.006264113	0.0065617375	0.006873615	0.007196881	0.0075288974	0.007866375	0.008206774	0.008548338	0.008888084	0.009225525	0.009559311	0.009886555	0.010206144	0.010519847	0.010822769	0.011117935	0.011403143	0.011677846	0.011942033	0.012197446	0.012442041	0.012676932	0.01290318	0.0131201595	0.0133284405	0.013529293	0.013723284	0.013909649	0.014089335	0.014264189	0.014433056	0.014595296	0.014752358	0.014903899	0.0150495395	0.015187629	0.015318878	0.015442215	0.015555728
0.005613249	0.00537185	0.0052219145	0.0051507168	0.005147677	0.0052043423	0.0053118393	0.005464513	0.005654119	0.005876947	0.0061258525	0.006397661	0.006688416	0.0069931336	0.0073089004	0.007634122	0.007965203	0.008298505	0.008632895	0.008966289	0.00929584	0.009621907	0.009941254	0.010252543	0.010557368	0.01085202	0.01113661	0.011411838	0.011675421	0.011929698	0.012172997	0.012405191	0.012626562	0.012840003	0.01304239	0.013236262	0.013421785	0.013599776	0.013770223	0.013933152	0.014091354	0.014242388	0.014387909	0.014527369	0.014661316	0.014788881	0.014910683	0.0150252655	0.015132885	0.01523111
0.0058420375	0.0055896826	0.0054281056	0.0053460747	0.005333338	0.0053810626	0.0054797158	0.0056232996	0.0058052465	0.0060200207	0.006262053	0.0065272003	0.0068099573	0.007108394	0.0074180737	0.0077367686	0.00806113	0.008387361	0.008714914	0.009041134	0.009363316	0.009681925	0.009993054	0.0102967955	0.010592852	0.0108792	0.011154637	0.011419304	0.011673454	0.011915982	0.01214768	0.012367774	0.012577079	0.01277649	0.012965649	0.013144508	0.013315007	0.013476405	0.013631206	0.013778534	0.013918366	0.014052156	0.014180299	0.01430203	0.01441833	0.014528837	0.014633309	0.014731046	0.014821991	0.014904648
0.0060632937	0.0057997145	0.0056270733	0.0055353716	0.0055124126	0.005550571	0.005640436	0.0057763457	0.0059506893	0.006158218	0.0063935444	0.006651152	0.0069277994	0.007219132	0.007522475	0.007834204	0.008151878	0.008472353	0.008792914	0.009112209	0.009429041	0.009739075	0.010043994	0.01033996	0.010626979	0.010904584	0.011170819	0.011426497	0.01167028	0.01190244	0.012121972	0.012330372	0.012527455	0.0127134435	0.01288813	0.013053216	0.013207983	0.0133550055	0.013493367	0.01362342	0.013746981	0.013862908	0.013972864	0.0140771195	0.014176339	0.014269184	0.014355976	0.014436118	0.014510021	0.014576659
0.0062756613	0.0060006343	0.005818017	0.00571575	0.0056848526	0.005713869	0.0057959817	0.00592364	0.006090112	0.006290462	0.0065181367	0.006769687	0.0070401207	0.0073259696	0.007623136	0.007928964	0.008240797	0.008554798	0.008869249	0.009182218	0.009491384	0.009795416	0.010092407	0.010380704	0.010660335	0.010928534	0.011186391	0.011431869	0.011666067	0.011887372	0.012096517	0.012292989	0.012477033	0.012650054	0.012812007	0.0129616335	0.013102982	0.01323352	0.013355363	0.013469297	0.0135756545	0.01367465	0.013767697	0.013854355	0.013934918	0.014010157	0.014077973	0.014141608	0.0141979605	0.014247276
0.00648012	0.0061935782	0.0060009807	0.005890012	0.005848974	0.005870331	0.0059448443	0.0060647987	0.006224241	0.0064177476	0.006638821	0.0068843067	0.0071491934	0.007428821	0.0077200867	0.00801963	0.008324888	0.008633174	0.00894215	0.009248339	0.009551443	0.009848315	0.0101386495	0.010419365	0.01069146	0.010951839	0.011200141	0.011436902	0.011661012	0.01187161	0.012070466	0.012254972	0.012427598	0.0125876255	0.01273552	0.012871768	0.012997169	0.013113387	0.0132192485	0.013316937	0.013406165	0.013487872	0.013562813	0.013631277	0.013694279	0.013749961	0.01380156	0.013846315	0.013885148	0.013917711
0.0066759773	0.006379351	0.0061771385	0.006056078	0.0060073026	0.0060198456	0.006087482	0.0062001683	0.0063524432	0.0065399	0.0067550465	0.0069945864	0.007252354	0.0075271986	0.007813085	0.0081066415	0.008406408	0.008709215	0.009011291	0.009312678	0.009608995	0.00989956	0.010182712	0.010456622	0.010720514	0.010972373	0.01121363	0.011440899	0.011656124	0.011855964	0.0120435245	0.012217306	0.012378074	0.012525182	0.012659658	0.012782402	0.012893595	0.012994058	0.013084859	0.013165314	0.013237551	0.01330249	0.013359096	0.01341005	0.013454132	0.013492364	0.013524976	0.01355185	0.01357194	0.01358689
0.006862782	0.006556269	0.006344814	0.0062143654	0.006158337	0.006163601	0.0062224753	0.0063285492	0.0064750686	0.0066559017	0.0068651475	0.0070993267	0.0073519982	0.007620327	0.00790143	0.0081900135	0.008484438	0.008780647	0.009078186	0.009373091	0.00966407	0.009947825	0.010224946	0.010491669	0.010748513	0.010992996	0.011224747	0.011443604	0.011648893	0.0118400715	0.012017127	0.012180101	0.012328483	0.012463637	0.012584873	0.012693565	0.0127902925	0.01287571	0.012950394	0.013015062	0.01307087	0.013117898	0.013157327	0.013190042	0.0132159665	0.013236098	0.01324974	0.013258245	0.013260171	0.013256915
0.007041402	0.0067258812	0.00650429	0.0063671134	0.0063017085	0.006299503	0.006352473	0.00645224	0.0065927356	0.0067670457	0.006970659	0.007199049	0.007446546	0.0077103935	0.007985555	0.008269001	0.008558556	0.0088500865	0.009142116	0.00943172	0.009716403	0.00999441	0.0102644935	0.010524485	0.010774363	0.011011809	0.011235323	0.011445835	0.011642005	0.011823244	0.011989929	0.012141567	0.012279004	0.012402102	0.012510769	0.012605894	0.012687989	0.012758676	0.012817912	0.012867063	0.012905698	0.012935594	0.012957312	0.012971729	0.012979183	0.012979951	0.0129754245	0.012964301	0.012948506	0.012926701
0.0072113425	0.0068867393	0.006656222	0.0065113306	0.006438028	0.006429225	0.0064754374	0.006569568	0.006703645	0.006872941	0.007070493	0.0072939508	0.0075368397	0.007795632	0.008065913	0.008344937	0.008628808	0.008915909	0.009202551	0.009486254	0.009765994	0.010038391	0.01030273	0.010556422	0.010798998	0.0110286325	0.011245873	0.011447597	0.011634748	0.011806209	0.011962887	0.01210488	0.012230154	0.012340497	0.012437232	0.012518987	0.012587659	0.012643285	0.012687232	0.012720119	0.012741789	0.012754846	0.0127583705	0.012755457	0.012743745	0.012726709	0.012702823	0.012673166	0.012638614	0.012597337
0.0073738135	0.0070387833	0.0068013407	0.0066482313	0.0065679476	0.006552398	0.0065922476	0.006680187	0.006809436	0.006972324	0.007166125	0.0073842816	0.0076220483	0.007876083	0.0081417635	0.008416627	0.008695815	0.008978426	0.009259842	0.009539235	0.009813011	0.010079913	0.010338463	0.01058583	0.010822061	0.011045136	0.011254091	0.011447914	0.011626743	0.011789117	0.011936095	0.012066528	0.012181584	0.012280963	0.012364294	0.012433849	0.012487646	0.012528863	0.012557998	0.012574274	0.0125797205	0.0125755705	0.012562595	0.01254053	0.012511063	0.0124752335	0.01243192	0.012383178	0.012328871	0.0122688
0.007526707	0.0071835034	0.0069383867	0.0067775995	0.0066909157	0.0066689923	0.006703533	0.0067850873	0.0069082603	0.007067673	0.0072564185	0.0074693076	0.0077027455	0.007952377	0.008213744	0.008484442	0.008759424	0.009036511	0.009314667	0.009588376	0.009857573	0.010119304	0.010371793	0.010613304	0.010843258	0.011059657	0.01126061	0.011447351	0.011617515	0.011771254	0.011909269	0.0120293535	0.012133628	0.012220971	0.0122926645	0.012348529	0.01238998	0.012416568	0.0124300085	0.012430932	0.012420755	0.012398988	0.0123679675	0.012328226	0.01228036	0.012225006	0.012163103	0.012094561	0.012021486	0.011941589
0.007671453	0.007320281	0.00706755	0.006899737	0.006806623	0.00677868	0.0068068095	0.0068837367	0.0070023537	0.007156845	0.00734115	0.0075497963	0.0077791326	0.008024119	0.008281536	0.008548275	0.008818887	0.0090925805	0.009365559	0.00963515	0.00989921	0.010156233	0.010403093	0.010639019	0.01086279	0.011072319	0.011267096	0.01144623	0.011608832	0.011754375	0.0118817985	0.011992376	0.0120857805	0.012162499	0.012221962	0.012265153	0.0122926235	0.01230593	0.01230428	0.012289416	0.012263253	0.012225233	0.012176182	0.012118269	0.012051828	0.011977863	0.01189651	0.011808787	0.011715863	0.011616908
0.007808175	0.0074490085	0.0071883425	0.007014435	0.0069151074	0.0068816207	0.00690455	0.0069768056	0.0070903115	0.0072406083	0.0074203797	0.0076254755	0.0078504495	0.008092549	0.008346114	0.0086074695	0.008874949	0.009144515	0.009413581	0.009678852	0.009938549	0.010190636	0.010432996	0.010663062	0.010881051	0.011084743	0.011272132	0.011443991	0.011598375	0.011736363	0.011855204	0.011955541	0.01203955	0.012104817	0.0121528655	0.012183368	0.012197349	0.012196813	0.0121807605	0.012150571	0.012108043	0.01205286	0.01198791	0.011912037	0.011826586	0.011733282	0.01163324	0.011526313	0.011412598	0.011294153
0.0079355985	0.0075699985	0.007302478	0.007122379	0.0070172884	0.0069779865	0.0069962963	0.007063564	0.0071734115	0.0073183402	0.007494431	0.007695418	0.007917982	0.008155528	0.008405887	0.008664213	0.008927908	0.009193353	0.0094584115	0.009719767	0.009975061	0.010222539	0.010459941	0.010685582	0.010897871	0.011095073	0.011277091	0.01144135	0.011588208	0.011717696	0.011827953	0.011919666	0.011992842	0.012047254	0.01208378	0.012102753	0.012103461	0.012089249	0.012058824	0.012014512	0.011955421	0.0118838325	0.011800937	0.011707701	0.01160381	0.011491749	0.011372555	0.011245415	0.01111193	0.010974098
0.008055717	0.007682059	0.007408567	0.0072224215	0.0071119145	0.0070679747	0.0070816353	0.0071437955	0.0072501004	0.0073912404	0.0075632	0.0077612177	0.007979326	0.008213803	0.008460648	0.008715656	0.008976556	0.009238336	0.009500004	0.009757608	0.010009352	0.0102520175	0.010484926	0.010705765	0.010912608	0.011104405	0.011280395	0.011437967	0.01157793	0.01169892	0.011801075	0.01188435	0.011947345	0.011991341	0.012016971	0.012024041	0.012012608	0.011984333	0.011939753	0.011879779	0.011804905	0.0117176585	0.011617839	0.011506408	0.011384029	0.011253387	0.011114512	0.010968063	0.010814916	0.010656394
0.00816641	0.00778671	0.007507276	0.0073158704	0.0071998015	0.0071515664	0.0071601905	0.0072184876	0.0073201396	0.007458102	0.007627383	0.007821966	0.008036833	0.0082687475	0.008511838	0.008764651	0.009020776	0.009280268	0.009538785	0.009792771	0.010040406	0.010279637	0.0105082765	0.010724325	0.01092596	0.011112694	0.011281848	0.01143356	0.011566676	0.011680175	0.0117746815	0.011848886	0.011902995	0.01193662	0.011951145	0.011946015	0.011923153	0.011881266	0.011822462	0.011747878	0.011658471	0.011554301	0.011437945	0.0113086365	0.011168495	0.011018913	0.010860562	0.010694254	0.01052114	0.01034189
0.008269586	0.007883273	0.0075988136	0.00740223	0.0072809123	0.007227827	0.007232759	0.007287577	0.0073855855	0.007520698	0.007686127	0.007877223	0.008089818	0.008318145	0.0085586235	0.0088083595	0.009062447	0.009318717	0.009573504	0.009824827	0.010068908	0.010304455	0.010528743	0.010740593	0.010938153	0.01111922	0.01128291	0.0114289075	0.011555433	0.011661645	0.011747625	0.011813939	0.011858448	0.011882503	0.0118869655	0.0118702315	0.011834618	0.011780702	0.01170858	0.011619579	0.011514071	0.01139427	0.011260737	0.011114243	0.010956436	0.010787811	0.010610603	0.010424454	0.0102312565	0.010030795
0.008364849	0.007973444	0.0076827332	0.0074802637	0.0073555484	0.0072969273	0.007298954	0.0073500723	0.0074456334	0.0075767376	0.007740028	0.007928129	0.008137926	0.008363545	0.008601751	0.008848537	0.00909986	0.009353574	0.009605333	0.0098526105	0.010094464	0.010327168	0.010547962	0.010755137	0.0109476	0.011124134	0.011282895	0.0114231445	0.011543628	0.011642788	0.011721913	0.011779416	0.011815622	0.011830356	0.011823311	0.011797264	0.011749335	0.011682123	0.011596933	0.011492819	0.011373322	0.011237718	0.011087291	0.010924052	0.010748338	0.010561485	0.010364447	0.010158848	0.009945292	0.009724304
0.008451521	0.008054864	0.007759258	0.007551845	0.007423144	0.0073616356	0.007359691	0.007407468	0.0074992254	0.0076284334	0.0077877603	0.007973831	0.008181222	0.0084043	0.008640539	0.008884773	0.009134337	0.009384859	0.009634417	0.009879965	0.010117516	0.010346282	0.010564119	0.010767911	0.01095669	0.01112888	0.011283275	0.011416465	0.011531189	0.011624154	0.011695676	0.01174555	0.011773292	0.011778686	0.011762537	0.0117242895	0.011665408	0.011586696	0.011487659	0.011370432	0.011235833	0.011084259	0.010917556	0.010737248	0.0105433725	0.010338102	0.010122649	0.009896975	0.009663589	0.009422794
0.0085305795	0.008127879	0.007827777	0.0076170675	0.007483959	0.007419288	0.0074130483	0.007458698	0.0075479783	0.0076733865	0.007831275	0.0080151	0.0082199685	0.008441318	0.008674387	0.008917119	0.009164788	0.009412758	0.009659637	0.009902667	0.010138243	0.010364071	0.010578185	0.01077918	0.010963649	0.011131402	0.011280447	0.01140948	0.011518121	0.011605386	0.0116708055	0.011711858	0.011732109	0.0117285885	0.011702597	0.011654958	0.011584356	0.011493228	0.01138179	0.01125079	0.0111021735	0.010935243	0.010751978	0.010554709	0.010343846	0.010120299	0.009884864	0.009640548	0.009386815	0.00912495
0.00860152	0.008194085	0.007889528	0.007674657	0.007538371	0.007470101	0.0074612387	0.007503543	0.007590238	0.0077143647	0.007869549	0.008051466	0.008254599	0.008473013	0.008704998	0.008945689	0.009190515	0.009437345	0.009682048	0.009922616	0.010155134	0.010378763	0.010590747	0.010787845	0.01096886	0.011133052	0.011277728	0.011401951	0.011505205	0.011586338	0.011645358	0.011680104	0.011691652	0.011678901	0.011643916	0.011585169	0.011504922	0.011402465	0.011278678	0.011133909	0.010970816	0.010789663	0.010591205	0.0103766695	0.010147929	0.009906426	0.009652693	0.0093885735	0.009115152	0.008832779
0.008664656	0.008252654	0.007944059	0.007725604	0.0075864717	0.007515181	0.0075036436	0.0075435005	0.0076279268	0.0077499226	0.007902935	0.008082572	0.008283358	0.008501157	0.008731358	0.008970194	0.00921341	0.009458326	0.009700656	0.009939514	0.010170165	0.010391168	0.01059993	0.01079417	0.010972731	0.011132341	0.011273701	0.011393912	0.011490997	0.011567369	0.011619393	0.011647362	0.011651531	0.011631612	0.011587944	0.011518996	0.011427995	0.011314541	0.011178404	0.011021227	0.010843653	0.010647476	0.010433886	0.010203265	0.009957075	0.009697624	0.009425331	0.009141993	0.00884771	0.008545473
0.008719586	0.008303866	0.007991541	0.0077699237	0.0076277405	0.0075534545	0.0075398088	0.00757695	0.0076595806	0.0077798143	0.007931728	0.0081091225	0.008308165	0.008524928	0.008753307	0.008990172	0.009232182	0.009475656	0.0097167045	0.009953573	0.01018209	0.010401018	0.010607358	0.010799445	0.010973811	0.011131361	0.011268146	0.011383705	0.011477489	0.0115477145	0.0115942955	0.011616297	0.01161265	0.011585202	0.0115326755	0.011454973	0.011353686	0.01122864	0.011080697	0.010910779	0.010720141	0.010509513	0.01028052	0.010034047	0.00977166	0.0094942	0.00920349	0.008900709	0.008587025	0.008263815
0.00876686	0.008347802	0.008032288	0.007806875	0.007662032	0.007586263	0.007569518	0.007606093	0.007686492	0.0078037754	0.007954739	0.008131187	0.00832919	0.008544285	0.008771248	0.00900615	0.00924753	0.009489328	0.00972943	0.009964243	0.01019166	0.010408577	0.010611922	0.010801621	0.010974251	0.011128075	0.011261862	0.011373993	0.011463031	0.0115279	0.0115688965	0.011584591	0.011575069	0.011539739	0.011478726	0.0113924965	0.011280619	0.011145435	0.010986354	0.010804623	0.010600664	0.010376681	0.010132898	0.009870164	0.00959095	0.009296063	0.008987185	0.008664876	0.008331791	0.00798773
0.008807018	0.008383896	0.008065864	0.007837743	0.0076902136	0.007612113	0.007594578	0.0076278523	0.0077072755	0.007823307	0.007972721	0.008147806	0.008345179	0.008558989	0.00878514	0.009019442	0.009258989	0.009500306	0.009738795	0.009972051	0.010197841	0.0104133375	0.010615289	0.010802753	0.010972369	0.011123754	0.011254091	0.011362802	0.011447918	0.011508498	0.011544291	0.0115541145	0.011538483	0.01149619	0.011427432	0.01133237	0.011211455	0.011066083	0.010895915	0.010702178	0.010485675	0.010247428	0.009987868	0.009710755	0.009415664	0.009103846	0.008776393	0.008435801	0.0080826655	0.0077194497
0.0088394545	0.008413378	0.00809164	0.007862467	0.007712554	0.0076326877	0.0076132454	0.0076455027	0.0077223293	0.007837903	0.007986683	0.0081605725	0.008356433	0.008569386	0.008794829	0.009028494	0.009266812	0.009506766	0.009744294	0.009976942	0.010201428	0.010415323	0.010616064	0.010800935	0.01096883	0.011117771	0.011244897	0.011350006	0.01143207	0.011488277	0.011519954	0.011524431	0.011501916	0.011453416	0.01137675	0.01127414	0.011144988	0.010989279	0.01080792	0.010602307	0.010373503	0.010122199	0.009849541	0.009556003	0.009244841	0.008916609	0.008571383	0.008213028	0.00784	0.0074569173
0.008863967	0.008434884	0.008110646	0.00788001	0.0077288225	0.0076467395	0.0076251514	0.007657036	0.0077329837	0.007847626	0.007994678	0.008167416	0.0083632395	0.0085755065	0.008800387	0.0090332255	0.009270914	0.009510081	0.009747107	0.009978496	0.010202233	0.010414332	0.010613881	0.010797512	0.010963425	0.011109855	0.011235062	0.011337224	0.01141578	0.011467878	0.01149511	0.011494823	0.011466403	0.0114116445	0.0113286935	0.011217613	0.011079695	0.010914702	0.0107235685	0.010506902	0.0102662295	0.010001652	0.00971476	0.009407014	0.009080071	0.008734886	0.008372579	0.00799511	0.007604599	0.0072001144
0.00888231	0.008451112	0.008124232	0.007891569	0.007738162	0.00765492	0.0076324716	0.0076631606	0.007738054	0.007851724	0.007998273	0.008170538	0.00836511	0.008577652	0.008801453	0.009034257	0.009272069	0.009510357	0.009746335	0.009977255	0.010199938	0.010411624	0.010609645	0.01079195	0.010956995	0.011100702	0.0112237595	0.01132324	0.011398349	0.011447113	0.011470068	0.011466015	0.01143311	0.011371337	0.011281613	0.0111636855	0.011017453	0.010843284	0.010642514	0.01041507	0.010162216	0.009885248	0.009585291	0.009263683	0.00892118	0.00855929	0.008180179	0.007785037	0.0073752515	0.006951727
0.008891825	0.008458421	0.008131444	0.007895753	0.0077412687	0.0076573975	0.0076336563	0.0076636933	0.007738009	0.007851239	0.007997148	0.008169681	0.00836356	0.008574773	0.008798778	0.00903156	0.009268448	0.009506151	0.009742435	0.009972118	0.010194734	0.010405693	0.0106027275	0.010784131	0.010947119	0.011090141	0.011211306	0.01130829	0.011380706	0.011426747	0.011445645	0.01143657	0.011398766	0.011332087	0.011236604	0.011111207	0.010957219	0.010774672	0.010564335	0.010326397	0.010063026	0.009774126	0.009460721	0.009124577	0.008767616	0.008390218	0.007994279	0.0075810105	0.007153362	0.006710533
0.008895002	0.008460291	0.008130848	0.007894974	0.007738963	0.0076533444	0.007629942	0.00765875	0.0077332594	0.007846151	0.007990841	0.008163728	0.008357592	0.008568477	0.008792054	0.009024061	0.009261526	0.009498715	0.009734806	0.009965308	0.010186229	0.0103970505	0.010593653	0.0107739605	0.010935754	0.011077892	0.011196271	0.011291694	0.011362512	0.011405338	0.011420615	0.011408132	0.0113658495	0.011294395	0.01119256	0.011061177	0.010899417	0.010708492	0.01048962	0.010241594	0.009967566	0.009666368	0.009340938	0.008991219	0.008619778	0.008227788	0.007814795	0.007384766	0.006937925	0.0064767785
0.008891016	0.008454967	0.008124653	0.007887408	0.0077309757	0.00764494	0.0076206066	0.007648647	0.007722359	0.007835023	0.007980272	0.00815266	0.008346494	0.008557379	0.008781418	0.009013966	0.009250816	0.009488851	0.009724043	0.009953972	0.010175932	0.010385577	0.01058149	0.010761224	0.010922711	0.011063237	0.011181772	0.011274755	0.011342805	0.0113829	0.011396624	0.011379391	0.011333603	0.011256844	0.011150256	0.011012167	0.0108448155	0.010645937	0.010418642	0.010161433	0.009876929	0.009564728	0.009226397	0.008863587	0.008478135	0.008070137	0.007641755	0.007195428	0.006730303	0.0062508844
0.008879643	0.008442815	0.008112319	0.007873278	0.0077161565	0.0076304004	0.007605981	0.0076338165	0.007707432	0.007820249	0.007965233	0.008137062	0.008331731	0.008543279	0.008766744	0.008999374	0.00923644	0.009474605	0.009710051	0.009940263	0.010161892	0.010371938	0.010567889	0.010747097	0.010907702	0.011047311	0.011163764	0.011255983	0.011322346	0.0113609135	0.011371214	0.011351414	0.011301778	0.011220548	0.011109419	0.010966197	0.010791581	0.01058558	0.010349914	0.010084294	0.0097894445	0.009466507	0.009117242	0.008741338	0.008342434	0.007919848	0.0074764043	0.0070127435	0.0065307356	0.006032314
0.00886333	0.008423775	0.008093394	0.007854257	0.0076970197	0.007610034	0.007585034	0.00761386	0.007687427	0.007800225	0.007945724	0.008118536	0.008312874	0.008524191	0.008748718	0.00898109	0.009218726	0.009457082	0.009692781	0.00992313	0.010145109	0.010355052	0.010550644	0.010730762	0.010889627	0.011028748	0.011144236	0.011237044	0.011301361	0.011338007	0.011346225	0.011323623	0.01127043	0.011186525	0.011069141	0.010921143	0.0107409395	0.010528896	0.010284666	0.010010861	0.00970662	0.00937359	0.009012759	0.008625075	0.008212086	0.007775653	0.0073165074	0.006837677	0.0063387193	0.0058219247
0.008838449	0.008399982	0.008067314	0.007828772	0.0076711886	0.007584747	0.0075599253	0.0075886846	0.0076623783	0.0077750273	0.007921532	0.008094724	0.00828946	0.008500446	0.008725859	0.008959293	0.009197485	0.009435967	0.009672303	0.009903401	0.010125939	0.01033511	0.0105318315	0.010710791	0.010870852	0.011009134	0.011124533	0.011215627	0.011279069	0.011314161	0.0113203265	0.011296071	0.011239693	0.01115131	0.011030935	0.010877818	0.010691639	0.010473482	0.010222394	0.009940114	0.009628173	0.009284753	0.008913413	0.008513834	0.008088883	0.0076383017	0.007164955	0.0066694804	0.0061543994	0.0056207627
0.008807138	0.008368295	0.008036252	0.007797301	0.007641051	0.0075538456	0.0075291134	0.007558394	0.00763293	0.0077460147	0.007892851	0.008066248	0.008261252	0.0084743425	0.008699469	0.008933593	0.009172365	0.009411484	0.009648498	0.009880096	0.010102563	0.010312449	0.010509681	0.010688998	0.010848887	0.010987971	0.011102743	0.011192463	0.011255715	0.011289593	0.011294074	0.011267666	0.011208937	0.011118401	0.010993771	0.010835826	0.010645263	0.010420773	0.010163598	0.00987434	0.009552602	0.009200558	0.008819379	0.008408301	0.007971119	0.007507313	0.0070199855	0.0065094754	0.0059780255	0.005426936
0.008769974	0.008330852	0.007998489	0.0077601373	0.0076031685	0.007518232	0.007493727	0.007523462	0.007597737	0.007712364	0.007859267	0.008033421	0.008230049	0.008443337	0.008669842	0.008904289	0.009144224	0.009384364	0.009621952	0.009853773	0.010076519	0.010288272	0.010484923	0.010664731	0.010825407	0.010964628	0.011079054	0.011168927	0.011231773	0.011264645	0.01126761	0.011239305	0.011178803	0.011085153	0.01095771	0.010795724	0.0106006265	0.010370713	0.010107435	0.009811081	0.009481989	0.009121124	0.008730061	0.008308556	0.007859778	0.0073833764	0.0068816654	0.0063571483	0.0058097504	0.0052416436
0.008726485	0.008287251	0.007955309	0.007718101	0.007561393	0.007477045	0.007452879	0.0074833967	0.0075594224	0.0076744445	0.00782216	0.007997304	0.00819388	0.0084086135	0.008635525	0.008870561	0.00911228	0.009352766	0.009591453	0.009824183	0.010047995	0.010260548	0.010457996	0.010638617	0.010799378	0.010938644	0.0110543	0.011143219	0.011205863	0.011238281	0.011240441	0.011211194	0.011148676	0.011052549	0.010922365	0.010757554	0.010557722	0.010323267	0.010054678	0.0097515285	0.009414751	0.009045586	0.00864549	0.008213457	0.007753469	0.0072655044	0.0067508183	0.006211929	0.0056490563	0.005065676
0.008676164	0.008238088	0.00790669	0.007670276	0.0075145774	0.007429324	0.00740771	0.0074381195	0.007515546	0.0076311044	0.007780224	0.00795636	0.008154757	0.008369595	0.008597761	0.0088348165	0.009075582	0.009317841	0.009558056	0.009791754	0.010016799	0.010230154	0.010428198	0.0106090605	0.010771245	0.010911193	0.011026282	0.01111649	0.011178106	0.011210699	0.011212457	0.011182401	0.011118006	0.011020843	0.010888435	0.010719556	0.010516573	0.010277979	0.010003883	0.009694487	0.009351242	0.008974776	0.00856537	0.008124858	0.0076532625	0.007154297	0.0066264607	0.006074503	0.005497303	0.004896924
0.008620396	0.008182339	0.007852871	0.0076160505	0.007461123	0.007378526	0.0073571056	0.0073891096	0.0074666254	0.0075835064	0.007733654	0.007911015	0.008110035	0.008326743	0.008555628	0.008794386	0.009036589	0.009280145	0.009520207	0.009755969	0.009981882	0.010195579	0.010396078	0.010578044	0.010740537	0.010881368	0.01099797	0.011087846	0.011149868	0.01118248	0.011183448	0.011152923	0.0110880025	0.010988545	0.010854498	0.01068392	0.01047755	0.010235209	0.009956233	0.009640824	0.009291794	0.0089076795	0.008490633	0.008040898	0.0075598247	0.00704892	0.0065103285	0.005944457	0.0053529404	0.004738439
0.008557957	0.008121479	0.0077923536	0.007557042	0.007403806	0.0073216707	0.007302031	0.0073352344	0.0074141994	0.007532362	0.007683933	0.007862106	0.008062534	0.008280605	0.00851135	0.008749757	0.0089934245	0.009238463	0.009480175	0.009717625	0.009944577	0.010159984	0.010360729	0.01054395	0.010707855	0.010849513	0.010967065	0.01105744	0.011120882	0.011153135	0.011154089	0.011123195	0.011057649	0.010957506	0.010821026	0.01064828	0.010439035	0.010193065	0.009910654	0.00959171	0.009235721	0.008845791	0.008420337	0.007962037	0.0074721575	0.006950941	0.0064006485	0.005822502	0.005217463	0.004588805
0.008490384	0.008054629	0.007727243	0.0074936673	0.0073410645	0.0072606057	0.007241983	0.007276375	0.007357247	0.007476181	0.0076286383	0.0078082383	0.0080107	0.0082297325	0.008461796	0.008703001	0.008947987	0.009194009	0.009437263	0.009674918	0.00990412	0.010120586	0.010323003	0.010507293	0.0106729455	0.01081495	0.010933932	0.011025783	0.0110891685	0.011122789	0.011123989	0.011092108	0.011026677	0.010926273	0.010788463	0.010614209	0.0104024	0.010154236	0.009867452	0.00954381	0.009182751	0.008787248	0.008354753	0.007888738	0.007389903	0.0068586245	0.006296966	0.0057071038	0.005089853	0.00444673
0.008416116	0.007981528	0.007655751	0.007424459	0.00727427	0.0071945153	0.007177256	0.00721376	0.007295307	0.0074164458	0.007570792	0.0077522546	0.007955678	0.008175809	0.008409463	0.008651562	0.008898534	0.009145934	0.009390961	0.009630226	0.009860475	0.010079093	0.010283276	0.01046887	0.0106354095	0.01077934	0.010898396	0.010991607	0.01105646	0.011090308	0.011092614	0.011061743	0.010995362	0.010894742	0.010756142	0.010581259	0.010368116	0.0101158805	0.0098265335	0.009499121	0.0091343485	0.008732051	0.008293554	0.007820256	0.007313613	0.0067728385	0.006200932	0.005599905	0.0049697943	0.0043137036
0.008335914	0.007904485	0.0075806007	0.0073492303	0.0072015002	0.0071237385	0.0071084425	0.007145986	0.0072299764	0.0073520914	0.007507749	0.007691428	0.007896166	0.008118961	0.008353632	0.008597285	0.008845042	0.009095203	0.009341754	0.009582691	0.009814456	0.010034695	0.01023981	0.010427035	0.010595109	0.010741059	0.010862071	0.010956764	0.011021789	0.0110575855	0.011060197	0.01102943	0.010964148	0.010862727	0.010724887	0.0105480775	0.010333255	0.010079995	0.009787675	0.009457596	0.009087782	0.008681063	0.008236632	0.007756952	0.0072423182	0.006692935	0.0061113797	0.0054999217	0.0048586503	0.0041893832
0.008251391	0.007820588	0.007498581	0.007270552	0.007123992	0.0070483573	0.007035177	0.0070746057	0.0071596466	0.007284239	0.007441256	0.0076269098	0.007833265	0.00805755	0.008293461	0.008539211	0.0087891035	0.00904059	0.009288989	0.009531863	0.009764988	0.009986822	0.010193523	0.010383248	0.010552347	0.010700185	0.010823362	0.010918833	0.010985579	0.011022292	0.011026941	0.0109975785	0.010932509	0.010831464	0.010693282	0.010515761	0.010300465	0.010045428	0.009750888	0.009417627	0.009044759	0.008632835	0.008183703	0.007697873	0.0071759373	0.0066190027	0.006028816	0.005407192	0.0047542676	0.0040733963
0.008160006	0.00773257	0.0074129403	0.0071872734	0.0070416704	0.0069687665	0.006957028	0.0069984347	0.0070854984	0.0072125867	0.007371258	0.007558018	0.007766608	0.0079923235	0.008230854	0.008478083	0.008730158	0.008983109	0.00923289	0.009477638	0.0097125545	0.009937096	0.010145143	0.010336738	0.0105085075	0.010657351	0.0107813105	0.010879304	0.010947615	0.010986198	0.010991335	0.010963831	0.010899406	0.010799099	0.010660548	0.010484621	0.010267839	0.010012124	0.009716339	0.00938024	0.009004019	0.008589391	0.008134954	0.007643778	0.0071154684	0.006550882	0.0059528165	0.0053209066	0.0046581887	0.0039664917
0.008063573	0.0076391175	0.0073209554	0.007097807	0.0069560893	0.0068842694	0.0068745576	0.006918356	0.0070071705	0.007136289	0.00729711	0.0074859075	0.0076964647	0.007924318	0.008164659	0.008413248	0.008667532	0.008921996	0.009174429	0.009420734	0.009657789	0.009883504	0.010093708	0.010287698	0.010461427	0.010611709	0.010738209	0.010837916	0.010908622	0.010948833	0.010955349	0.01092853	0.010866456	0.0107662715	0.010629043	0.010452401	0.010235999	0.009979583	0.009682637	0.009344347	0.008966483	0.00854817	0.008090414	0.007593926	0.0070598572	0.006488636	0.0058823973	0.0052424073	0.004569903	0.0038678497
0.007962003	0.0075404644	0.0072256364	0.0070037916	0.006864596	0.006795604	0.006788373	0.0068344437	0.0069254003	0.007056657	0.0072189756	0.0074101947	0.007622432	0.007852003	0.008094329	0.00834493	0.008600727	0.008858137	0.009111974	0.009360984	0.009600364	0.009827506	0.0100404695	0.010235932	0.010411587	0.010564603	0.010692582	0.010794941	0.010866281	0.010909367	0.010917645	0.010892954	0.010831919	0.010733478	0.010596979	0.01042157	0.010205317	0.009948466	0.0096504055	0.009311248	0.008930627	0.008510787	0.008049481	0.0075483583	0.007008847	0.0064325146	0.0058186315	0.00517112	0.0044894107	0.0037758946
0.007855594	0.0074361786	0.007123746	0.0069061816	0.0067688487	0.0067025423	0.006697383	0.006746255	0.0068391636	0.0069728643	0.0071376674	0.007331323	0.0075451136	0.007776715	0.008021459	0.008274801	0.008532584	0.008791104	0.009047106	0.00929768	0.009539459	0.009768821	0.009984177	0.010182269	0.010359	0.010514293	0.010645505	0.010749154	0.010823987	0.0108682625	0.010878649	0.010855358	0.01079658	0.0106995255	0.010564808	0.010390159	0.010173809	0.0099180825	0.009619508	0.009280264	0.008898124	0.008475456	0.008010905	0.0075068995	0.006962627	0.006380543	0.005760845	0.0051059537	0.0044160523	0.0036937483
0.0077450573	0.0073285177	0.0070192292	0.006803453	0.006669022	0.0066057034	0.006603405	0.0066539645	0.0067508295	0.006885145	0.0070531294	0.007247798	0.007463962	0.007698342	0.00794483	0.0082004815	0.008459736	0.008720886	0.008979604	0.009231713	0.00947579	0.009707339	0.009925526	0.010124888	0.0103050545	0.010462828	0.010595851	0.010701895	0.010778755	0.01082563	0.010838401	0.010817703	0.010760594	0.010665774	0.010532331	0.010358449	0.010143708	0.009888213	0.00958984	0.009250231	0.008867424	0.008442171	0.007975362	0.007468015	0.0069205947	0.006334033	0.0057088397	0.0050468	0.004350137	0.0036186278
0.007627271	0.00721493	0.0069096237	0.0066967905	0.0065654963	0.0065044127	0.006505247	0.006558176	0.0066566654	0.0067938566	0.0069639534	0.0071617477	0.007380344	0.0076168217	0.007865068	0.008122928	0.00838482	0.0086477585	0.008908939	0.009163879	0.009409882	0.009643443	0.009863328	0.010065801	0.010248311	0.010408644	0.010543957	0.010652106	0.010731395	0.010780279	0.010796286	0.010776967	0.010721866	0.010630161	0.010498565	0.010325987	0.010113504	0.009858675	0.009561628	0.009221092	0.0088383	0.008411936	0.00794436	0.0074348487	0.0068833865	0.0062924773	0.0056623407	0.00499472	0.004290197	0.0035518669
0.007506788	0.0070974454	0.0067951046	0.006586481	0.006457422	0.00639987	0.0064025335	0.0064588673	0.0065598264	0.0066993386	0.00687214	0.007071562	0.007292714	0.0075318217	0.007782545	0.008042045	0.008306824	0.008571532	0.008835532	0.009092081	0.009340033	0.00957685	0.009798698	0.010004099	0.010188885	0.010351729	0.010489389	0.010600645	0.010683	0.010733448	0.010752484	0.010736458	0.01068338	0.010593254	0.010464292	0.010293838	0.0100828	0.009829417	0.009533484	0.0091938265	0.008810852	0.008383982	0.0079157315	0.0074037276	0.00684952	0.0062552765	0.005621027	0.00494783	0.0042379536	0.0034923702
0.007381268	0.0069753863	0.006676603	0.006471116	0.0063450187	0.0062899366	0.006295506	0.0063548908	0.0064600557	0.0066016093	0.0067764446	0.00697862	0.0072023086	0.0074434243	0.0076964274	0.007958945	0.008225359	0.008493051	0.008758057	0.009018436	0.009268388	0.009507168	0.009731907	0.009939294	0.010127105	0.010292552	0.010432649	0.010547046	0.010632284	0.010685731	0.01070654	0.010693643	0.010643773	0.010555852	0.010429118	0.0102612525	0.010052267	0.009800486	0.009505659	0.009167705	0.008785043	0.008358777	0.007888678	0.0073759183	0.0068203323	0.0062226504	0.005584527	0.00490731	0.004191365	0.003439147
0.007249877	0.0068489686	0.006553795	0.006351337	0.0062293783	0.006177075	0.006186571	0.006248258	0.0063552298	0.0065001287	0.0066777617	0.0068823174	0.0071079805	0.0073515773	0.0076074377	0.00787203	0.008140739	0.008411359	0.008678585	0.00894108	0.009193763	0.009435937	0.00966268	0.009872653	0.0100631565	0.010230716	0.010373957	0.010490511	0.0105788335	0.010635298	0.010659836	0.010649145	0.010602154	0.010517385	0.010392971	0.010228217	0.010021605	0.009772178	0.009478934	0.009141788	0.008761156	0.008335397	0.007864587	0.0073512346	0.0067937933	0.006194152	0.005553659	0.0048720837	0.0041520894	0.003394395
0.007115271	0.0067185536	0.0064269938	0.0062287264	0.006109927	0.0060612857	0.0060731173	0.0061379075	0.0062475204	0.0063952245	0.0065757707	0.0067824684	0.007011354	0.007257361	0.0075152777	0.0077824965	0.0080540925	0.0083270855	0.008597445	0.008861229	0.009116452	0.009361129	0.0095905885	0.009802807	0.009995684	0.010166701	0.01031303	0.0104326755	0.010523669	0.010583907	0.010610312	0.010603245	0.010559514	0.010477409	0.010356262	0.010194156	0.009990107	0.009742916	0.009451989	0.009117618	0.00873699	0.0083127655	0.007843126	0.007328935	0.0067709535	0.006169878	0.0055264086	0.0048425235	0.004117366	0.0033550896
0.006975811	0.0065834336	0.0062964037	0.006101012	0.0059859976	0.0059415214	0.005956698	0.0060241222	0.0061363615	0.0062869973	0.006469894	0.0066804774	0.006911587	0.0071599483	0.007420413	0.0076902024	0.007964473	0.00823902	0.008512165	0.008778784	0.009036768	0.009283535	0.009516049	0.009731557	0.009926897	0.01010067	0.01025008	0.01037246	0.010465797	0.010529596	0.0105598755	0.010556079	0.010515008	0.010436568	0.0103190355	0.0101595335	0.009958111	0.009714581	0.009425852	0.009093292	0.008714724	0.008291252	0.007822931	0.0073090754	0.006751299	0.006149199	0.0055040307	0.0048170686	0.004089266	0.0033233613
0.0068327338	0.0064448155	0.0061613433	0.005970016	0.0058590844	0.005817648	0.0058363676	0.005907476	0.0060220473	0.0061762705	0.006361779	0.0065740757	0.0068088025	0.007059209	0.0073235966	0.007594969	0.007871598	0.008148883	0.008424342	0.008693453	0.008954581	0.009204209	0.009438839	0.009657111	0.009855017	0.010031946	0.010183465	0.010310285	0.010407358	0.0104736835	0.010506943	0.0105061345	0.01046928	0.010394119	0.010278825	0.010123525	0.009925317	0.009684835	0.009399191	0.009068519	0.008693747	0.008271061	0.0078043267	0.0072917305	0.006733939	0.006131511	0.0054857656	0.0047973245	0.004067205	0.0032970197
0.0066852085	0.006301306	0.0060229674	0.0058355927	0.0057288893	0.0056902356	0.0057125464	0.005786281	0.005904775	0.0060616136	0.0062510557	0.0064654984	0.0067023523	0.0069564953	0.007222332	0.0074965805	0.007776007	0.0080559775	0.008334104	0.008605491	0.008869823	0.009121466	0.0093593635	0.009580143	0.009781901	0.009960867	0.010117024	0.010245338	0.010345623	0.010415342	0.010452252	0.010455344	0.010421611	0.010350067	0.010239124	0.010086451	0.009892177	0.009654809	0.009372652	0.009044822	0.008671906	0.008253381	0.0077871904	0.007276356	0.0067196637	0.0061176755	0.0054703653	0.004780952	0.0040490255	0.0032768995
0.0065333284	0.0061546043	0.005880557	0.0056973733	0.0055939704	0.005559571	0.0055856146	0.005662497	0.0057848915	0.005944088	0.0061363056	0.006354913	0.0065943375	0.00685082	0.0071194656	0.0073958486	0.0076780133	0.007960342	0.008240446	0.008515742	0.008782618	0.009036712	0.009277668	0.009501379	0.009705905	0.009888187	0.010046102	0.010178644	0.01028239	0.010354739	0.010395791	0.010401856	0.010372665	0.010304697	0.010197371	0.010049012	0.009858653	0.009624224	0.009345297	0.009021439	0.008650955	0.008235402	0.007772386	0.0072628707	0.0067071915	0.0061056837	0.0054600537	0.0047691725	0.0040367804	0.0032618232
0.006378755	0.006004464	0.0057348907	0.005555585	0.005456507	0.0054256506	0.0054553077	0.0055359676	0.005661182	0.00582435	0.0060191937	0.0062400214	0.0064820983	0.006741829	0.007013522	0.007293187	0.0075773187	0.007863283	0.008145362	0.008423358	0.008692332	0.008950334	0.009193495	0.009419579	0.009627163	0.009813059	0.009974413	0.010109808	0.010216858	0.010293525	0.010337763	0.010348011	0.010321088	0.010257203	0.01015383	0.010010194	0.009823274	0.009592734	0.009317711	0.008997515	0.008631237	0.008217413	0.0077576675	0.007250726	0.0066971295	0.006096918	0.0054517053	0.004762076	0.004027795	0.0032522716
0.006219927	0.005850237	0.0055859163	0.005411681	0.0053163506	0.0052890554	0.0053222626	0.0054068044	0.0055353194	0.005701691	0.005898591	0.006123014	0.006368242	0.0066303387	0.006904334	0.0071869716	0.0074741766	0.0077621974	0.008048236	0.008328583	0.008599706	0.008860715	0.009105615	0.009336185	0.009546254	0.009734802	0.009899415	0.010038048	0.010149155	0.010229483	0.0102774985	0.010290969	0.010268591	0.010208808	0.010109816	0.009969022	0.009786628	0.009560291	0.009289581	0.008973341	0.008610599	0.008201115	0.0077446736	0.007240303	0.0066879056	0.0060909055	0.005446501	0.004757747	0.00402363	0.0032474846
0.006056588	0.005692821	0.0054327473	0.005263604	0.005172737	0.0051497146	0.005186487	0.005274225	0.0054061487	0.005575288	0.0057763606	0.006003026	0.0062512606	0.006516598	0.006793253	0.007078722	0.0073689744	0.0076596625	0.0079481825	0.008230552	0.008505311	0.008768488	0.009017881	0.009250026	0.009463262	0.009654488	0.00982295	0.009965844	0.0100797005	0.010163225	0.01021447	0.0102323	0.0102139525	0.010158349	0.010063395	0.009927813	0.0097494535	0.009527329	0.009261303	0.008949202	0.008590847	0.008184589	0.0077312104	0.007230498	0.0066821426	0.006086372	0.0054441243	0.0047565214	0.0040239915	0.0032476336
0.0058904514	0.005531475	0.0052768514	0.0051122047	0.0050250143	0.005006358	0.0050474256	0.005138155	0.0052739605	0.005446259	0.0056507327	0.0058807544	0.0061322786	0.006399993	0.0066800937	0.0069681443	0.007260628	0.007553298	0.007845581	0.008130636	0.00840845	0.008674309	0.0089260675	0.009161405	0.009378046	0.009572998	0.009744123	0.0098893605	0.010007504	0.010095064	0.0101505	0.010171767	0.010158025	0.010106221	0.010015998	0.009884536	0.009710461	0.009493403	0.009231389	0.008923929	0.008569684	0.008167464	0.007719349	0.007221829	0.006676607	0.006084025	0.0054446645	0.0047585443	0.0040274113	0.0032519475
0.0057202205	0.0053677373	0.00511742	0.0049572103	0.004875187	0.004860729	0.0049052797	0.0050004385	0.005139377	0.0053155497	0.0055224746	0.005756054	0.0060104392	0.0062809996	0.006563518	0.0068549775	0.007149972	0.007446382	0.0077403113	0.008029442	0.008309431	0.008577943	0.008832946	0.009071495	0.009290565	0.00948837	0.009663846	0.009812169	0.009932812	0.010024462	0.010083996	0.010109782	0.010099854	0.010052837	0.009966232	0.009839293	0.009670638	0.009458575	0.009201273	0.008898005	0.008548632	0.008151829	0.007706281	0.0072132386	0.006672602	0.0060833097	0.005446259	0.0047635026	0.004033398	0.0032601394
0.005547818	0.005200036	0.004955232	0.004800074	0.0047218837	0.004712347	0.004760731	0.0048594885	0.0050022043	0.0051817596	0.0053924583	0.0056287386	0.005886074	0.006159283	0.0064451694	0.006739065	0.0070368946	0.007337231	0.007633101	0.007925402	0.008207712	0.008479696	0.008737136	0.008977976	0.009201348	0.009402666	0.0095804	0.009733304	0.009857483	0.009952687	0.01001557	0.010045677	0.010039847	0.009997245	0.009915508	0.009793181	0.009629209	0.00942174	0.009169243	0.008871514	0.008526202	0.008134447	0.007694714	0.0072064325	0.00666878	0.006083902	0.005450219	0.0047703423	0.004044432	0.0032715984
0.0053706616	0.0050300136	0.004790444	0.0046398453	0.0045666285	0.0045605227	0.004613623	0.004716195	0.0048627257	0.0050452203	0.0052593984	0.0054985434	0.0057592057	0.006035872	0.0063249096	0.0066211075	0.006922297	0.007224411	0.0075244494	0.00781858	0.008104362	0.008378554	0.0086395405	0.0088835545	0.009109881	0.009314012	0.009495471	0.009650994	0.009779982	0.009878498	0.009945191	0.009979729	0.009978708	0.009940237	0.009862807	0.009745315	0.009586811	0.009383388	0.009137634	0.008844439	0.008503914	0.0081175715	0.0076819733	0.00719874	0.006666463	0.0060855113	0.0054559484	0.0047796555	0.0040559247	0.0032874644
0.0051923804	0.004856162	0.0046221837	0.0044767074	0.004408501	0.0044070147	0.0044636354	0.0045702867	0.004719954	0.004906889	0.0051240437	0.0053676367	0.0056309104	0.0059099533	0.006202515	0.0065014027	0.006805569	0.0071105286	0.007412616	0.007710047	0.007998187	0.008276135	0.008539785	0.008787159	0.009016074	0.009223536	0.009408694	0.009568155	0.009699643	0.009802077	0.009873688	0.009911016	0.009914782	0.009880085	0.009808514	0.009695835	0.009542119	0.009344604	0.009102643	0.008815795	0.008481227	0.008099586	0.0076695792	0.0071911328	0.0066641048	0.00608835	0.0054637156	0.004791323	0.004071504	0.0033055209
0.0050094053	0.0046795197	0.0044507645	0.004310824	0.004247032	0.0042503625	0.0043112114	0.0044222474	0.0045748577	0.0047661476	0.0049868636	0.0052326024	0.0054999925	0.0057821646	0.006076917	0.006379571	0.006686747	0.0069936477	0.0072996095	0.0075998716	0.007890616	0.008171074	0.008437924	0.008688863	0.008920409	0.009131141	0.009319592	0.009482138	0.009618498	0.009724304	0.009799011	0.009841811	0.009849273	0.0098196715	0.009752158	0.009644907	0.009495869	0.009304065	0.009068415	0.008785605	0.008457631	0.008081622	0.00765742	0.0071839876	0.0066618696	0.0060912743	0.005471941	0.004803572	0.0040882975	0.0033260807
0.0048243515	0.0045007393	0.00427733	0.004142128	0.0040838383	0.004091166	0.0041564107	0.0042709634	0.0044287816	0.0046224855	0.00484702	0.0050968938	0.00536678	0.005652152	0.0059500486	0.0062559806	0.006565146	0.006875839	0.007184066	0.007487055	0.0077812895	0.0080650225	0.008334883	0.008588064	0.008823212	0.009037238	0.009228509	0.009394955	0.0095345825	0.00964443	0.009723432	0.009769816	0.009781659	0.009757534	0.009694483	0.0095920935	0.009448547	0.009261999	0.009031095	0.008755136	0.008433215	0.008062195	0.0076438673	0.0071768165	0.0066605695	0.0060949363	0.0054809228	0.0048181973	0.0041070543	0.003349658
0.0046358816	0.0043183602	0.004101511	0.0039716065	0.003917873	0.003930062	0.0039995126	0.0041188262	0.0042800717	0.0044776127	0.0047050454	0.0049582645	0.00523144	0.005520031	0.005820807	0.0061298385	0.0064417087	0.006755568	0.007066708	0.0073730946	0.0076697767	0.0079564415	0.008228969	0.008485369	0.008723568	0.008941483	0.009135887	0.009306103	0.009448312	0.009562038	0.009645939	0.009695858	0.009712983	0.009692635	0.009634785	0.0095376	0.009399708	0.0092179775	0.008993506	0.008723259	0.008406445	0.008042339	0.0076294765	0.007169068	0.006658923	0.0060987547	0.0054912753	0.004833296	0.004127085	0.0033745952
0.0044454634	0.0041347966	0.00392263	0.0037988052	0.003749568	0.0037664063	0.0038405359	0.003963422	0.0041287653	0.0043298453	0.0045612045	0.004817575	0.005093895	0.005385652	0.005690139	0.0060016513	0.0063172393	0.0066336542	0.0069477223	0.0072561763	0.007556502	0.0078457445	0.008121613	0.008381084	0.008622244	0.0088434145	0.009041496	0.009214368	0.0093603395	0.009478938	0.009566013	0.009620663	0.009641413	0.009626359	0.0095735155	0.009481233	0.009348769	0.009172734	0.008954201	0.00868953	0.008379225	0.008021332	0.007616263	0.007160865	0.0066563413	0.0061030537	0.005500395	0.00484968	0.0041494556	0.0034019835
0.004252717	0.0039472505	0.0037421137	0.0036232695	0.0035793744	0.0036008507	0.003678657	0.003806062	0.003975611	0.0041805953	0.004415069	0.0046752207	0.004954446	0.005250115	0.005557105	0.0058720224	0.0061910786	0.0065099597	0.0068269707	0.0071383603	0.0074412636	0.0077336766	0.00801244	0.0082755275	0.0085189305	0.008743599	0.008944795	0.009121381	0.009271316	0.009393733	0.009484053	0.009543717	0.009569243	0.009558786	0.009511009	0.009423245	0.009295937	0.009126205	0.00891307	0.008654688	0.00835038	0.007998735	0.007599607	0.007151913	0.0066542476	0.0061077066	0.0055111684	0.0048660114	0.0041721426	0.003430657
0.0040568374	0.0037584081	0.0035589263	0.0034450404	0.003406383	0.0034333915	0.00351559	0.0036470592	0.0038204938	0.00402819	0.0042676292	0.004531108	0.004814759	0.0051127076	0.0054225773	0.0057405047	0.00606174	0.0063843764	0.0067036524	0.0070185065	0.007324919	0.0076196976	0.007901248	0.008167487	0.008414887	0.008641738	0.0088469125	0.009026621	0.009180907	0.009306043	0.00940159	0.009465095	0.009495147	0.009488307	0.009445783	0.009363998	0.009242248	0.009077866	0.008870792	0.008618917	0.00832054	0.00797613	0.0075829886	0.0071418174	0.0066511706	0.006111335	0.005521618	0.0048831254	0.0041963123	0.0034600124
0.0038591027	0.0035672635	0.0033735074	0.0032656416	0.0032321066	0.0032635145	0.0033508502	0.00348638	0.0036635771	0.0038761608	0.0041179433	0.0043849014	0.0046720915	0.00497292	0.0052866116	0.005607143	0.0059318393	0.0062573254	0.0065802634	0.0068977326	0.0072067715	0.007504523	0.0077888705	0.008057799	0.008308344	0.008539364	0.008746732	0.008930355	0.009087961	0.009217206	0.009316303	0.009384166	0.009418439	0.009417485	0.0093797	0.009302694	0.009185854	0.009027988	0.0088269375	0.00858089	0.008289475	0.007951289	0.0075655095	0.007131025	0.006646801	0.006114006	0.005532149	0.004900161	0.0042202324	0.0034911
0.0036588795	0.0033733845	0.003185995	0.0030835867	0.003056381	0.003091745	0.0031836145	0.003323011	0.0035048053	0.0037217103	0.0039677024	0.0042371154	0.0045275353	0.004832756	0.0051488057	0.0054727904	0.0058002323	0.0061285906	0.0064543486	0.0067742206	0.007086385	0.007387623	0.0076748654	0.0079468	0.008201018	0.008434132	0.008645471	0.00883292	0.008994076	0.009126812	0.009229869	0.009301931	0.009340707	0.009343747	0.00931102	0.009240285	0.009128805	0.0089758895	0.008781139	0.008541379	0.008257009	0.007925533	0.0075464956	0.0071188062	0.0066431575	0.0061172433	0.0055421554	0.004917532	0.0042443834	0.003522791
0.0034558885	0.0031778403	0.0029970035	0.0028999373	0.0028770193	0.0029183552	0.0030150115	0.003159061	0.0033445582	0.003564857	0.0038143508	0.0040880106	0.0043815225	0.004689604	0.005009465	0.0053358935	0.005667042	0.005997855	0.0063273422	0.0066498145	0.006964706	0.0072694607	0.0075594895	0.007835235	0.00809129	0.008327279	0.008542575	0.00873303	0.008898262	0.009034894	0.009141702	0.009218268	0.009260513	0.009269062	0.009241827	0.009174854	0.0090697855	0.0089228	0.008733239	0.008500371	0.0082229115	0.007898159	0.0075263046	0.007106241	0.0066375025	0.0061187744	0.005552057	0.004934825	0.004269339	0.003555268
0.0032517165	0.0029804893	0.0028049313	0.0027143322	0.0026974082	0.002743218	0.002844166	0.0029932484	0.0031831488	0.0034066923	0.0036598742	0.003937945	0.0042338483	0.0045464262	0.004868835	0.0051985085	0.005532142	0.0058668703	0.0061985143	0.0065247566	0.0068420917	0.0071487986	0.007442165	0.0077204444	0.007980429	0.008220773	0.008438092	0.008632161	0.008800697	0.00894114	0.009052146	0.009132598	0.0091792755	0.009192344	0.00916997	0.009108819	0.009008992	0.008868005	0.00868528	0.008458715	0.008187469	0.007869843	0.007504862	0.007092599	0.006630726	0.0061205216	0.005560197	0.00495217	0.004294224	0.0035872161
0.0030459613	0.0027808063	0.0026123635	0.0025273673	0.0025154576	0.0025670826	0.0026728585	0.0028258301	0.0030199178	0.00324722	0.0035044737	0.003785476	0.004085332	0.0044002533	0.0047263466	0.0050596036	0.005396344	0.005733993	0.0060677007	0.0063972063	0.006718207	0.007027667	0.0073242374	0.0076050647	0.007868294	0.008111432	0.008332625	0.008530147	0.008701462	0.008845381	0.008960705	0.009045213	0.0090975575	0.009114321	0.009095866	0.009040471	0.008946303	0.008811697	0.00863472	0.008414816	0.008150149	0.007839818	0.0074815676	0.0070775114	0.0066234916	0.006121032	0.0055691376	0.004967939	0.0043187477	0.0036199726
0.002837833	0.0025798455	0.002417881	0.0023393184	0.0023320056	0.0023880452	0.0024992004	0.002656635	0.002854269	0.0030867457	0.0033470504	0.0036318712	0.0039351247	0.0042534806	0.0045830347	0.0049193837	0.0052592084	0.005599279	0.005936604	0.006268818	0.006592449	0.006904874	0.0072047673	0.0074884966	0.007754579	0.00800138	0.008225493	0.008425657	0.008601081	0.008749317	0.008867741	0.008956589	0.009012409	0.009034827	0.009021983	0.008971062	0.008882426	0.0087531805	0.00858235	0.00836907	0.008111361	0.0078079253	0.007457819	0.007060487	0.0066147596	0.0061198957	0.0055770874	0.0049843118	0.0043430254	0.003652092
0.0026276894	0.0023769476	0.0022214688	0.0021481998	0.0021468475	0.002208434	0.002324514	0.0024864748	0.0026882738	0.0029245466	0.0031895079	0.003477309	0.0037847012	0.004106149	0.004438363	0.0047779754	0.005121149	0.0054640807	0.005804874	0.0061392486	0.006466262	0.0067816526	0.007083796	0.00737112	0.0076398253	0.007889509	0.008116979	0.008320361	0.008499425	0.008651204	0.008774377	0.008866195	0.008926433	0.008953486	0.008945476	0.008900281	0.008816797	0.008693557	0.008529104	0.008322068	0.008070976	0.0077750385	0.0074325427	0.007041909	0.006604284	0.006118145	0.0055831075	0.004998639	0.0043658055	0.0036842525
0.0024173297	0.0021728687	0.0020235293	0.0019561388	0.001960583	0.0020274334	0.0021476746	0.0023145936	0.0025206096	0.0027607083	0.003029503	0.0033215433	0.003632199	0.0039572567	0.0042926855	0.0046350397	0.0049811453	0.0053269304	0.0056705326	0.006009076	0.006338123	0.0066567585	0.0069620274	0.007251419	0.0075239055	0.007776756	0.008007139	0.008214634	0.008396782	0.00855257	0.008678701	0.008775584	0.008840259	0.008871585	0.008867234	0.008827377	0.008749973	0.008632008	0.008473799	0.008273028	0.008028809	0.0077400543	0.0074048266	0.007023081	0.0065930113	0.0061156154	0.005588308	0.0050130486	0.0043886937	0.0037160516
0.002203796	0.0019670986	0.0018248707	0.0017631985	0.0017731637	0.0018450432	0.0019710176	0.0021418668	0.0023522861	0.0025966167	0.0028688014	0.0031648204	0.0034785233	0.0038070194	0.0041462854	0.004491683	0.0048401803	0.005190406	0.0055364035	0.005877197	0.0062095635	0.006531056	0.0068393126	0.0071320534	0.007407233	0.0076626204	0.007896703	0.008107495	0.008293349	0.008451901	0.008582294	0.00868237	0.008751534	0.008786917	0.008787915	0.008752786	0.008681025	0.008569252	0.008416671	0.0082229115	0.007985618	0.007703714	0.0073762946	0.007002022	0.0065803453	0.0061111897	0.005592864	0.0050258413	0.0044109076	0.0037472285
0.0019901656	0.0017603375	0.0016240589	0.0015690103	0.0015843138	0.0016619749	0.0017914772	0.001967512	0.002182819	0.0024314262	0.0027074106	0.0030065663	0.0033242293	0.0036557876	0.003997922	0.0043467917	0.004699271	0.0050511323	0.005401049	0.0057446472	0.0060796626	0.0064036697	0.0067157894	0.0070114173	0.007289216	0.0075478144	0.007784892	0.007998839	0.008187171	0.0083506	0.008484267	0.008588895	0.008662008	0.008702211	0.0087070875	0.008678265	0.008611202	0.008505467	0.0083588995	0.008171309	0.007940888	0.0076666027	0.007346466	0.0069801025	0.0065662935	0.006105233	0.005596306	0.005038496	0.004431557	0.0037778616
0.0017743595	0.0015518814	0.0014223866	0.0013736039	0.0013947301	0.0014775917	0.0016122162	0.0017925389	0.0020122826	0.0022654012	0.0025448985	0.00284715	0.0031691417	0.0035039075	0.0038495697	0.0042014383	0.004557073	0.004912071	0.005264323	0.0056112707	0.005949158	0.0062767565	0.0065905415	0.006889131	0.007170614	0.0074320287	0.007672373	0.00788923	0.008081336	0.008247543	0.0083851665	0.008493718	0.008571185	0.008615147	0.008626603	0.008601405	0.008539762	0.008439563	0.008299593	0.008118223	0.007894393	0.007626958	0.0073142946	0.006956175	0.0065504797	0.00609814	0.0055972673	0.00504905	0.004451543	0.003806848
0.0015582517	0.0013427772	0.0012200251	0.0011773519	0.0012047179	0.001291614	0.0014322102	0.0016169026	0.0018402562	0.0020975396	0.0023813993	0.0026885718	0.0030129813	0.0033518337	0.0037004277	0.004055463	0.004413683	0.0047719255	0.0051271543	0.0054770038	0.005817581	0.006148692	0.0064649396	0.0067666396	0.007050596	0.0073152147	0.007559076	0.007779058	0.007974215	0.008144159	0.008285351	0.008397486	0.00847926	0.008528743	0.008543361	0.008523356	0.008467186	0.008372784	0.008238357	0.008063778	0.007846117	0.007586397	0.007281985	0.0069311745	0.006533686	0.0060898587	0.005597882	0.005058266	0.0044702254	0.0038357824
0.0013396703	0.0011320934	0.0010161474	0.0009792	0.0010125339	0.001105316	0.0012506247	0.001440607	0.0016686879	0.0019291267	0.0022167005	0.0025272295	0.00285599	0.003197968	0.0035498887	0.0039082877	0.0042696446	0.0046314634	0.0049893074	0.005342193	0.0056856163	0.0060194023	0.0063391104	0.00664391	0.0069302954	0.0071978867	0.007444471	0.0076680034	0.007866345	0.008039441	0.008184295	0.008300789	0.008385602	0.008439656	0.008458737	0.008444458	0.008392833	0.008303389	0.008175634	0.008007262	0.007797282	0.0075436905	0.0072468147	0.006904755	0.0065159164	0.0060800947	0.005596619	0.005066585	0.0044881664	0.0038626157
0.0011214577	0.0009219125	0.0008114949	0.0007814504	0.0008202791	0.000918854	0.0010685809	0.0012629032	0.001496017	0.0017601624	0.0020522922	0.002366338	0.0026987605	0.0030436255	0.0033983923	0.0037607513	0.0041254014	0.004489407	0.0048515648	0.005206652	0.00555332	0.0058887117	0.006211903	0.0065193214	0.006809376	0.007079851	0.0073291473	0.007556025	0.007758431	0.007934488	0.008082993	0.0082028285	0.00829193	0.00834924	0.008373894	0.008364461	0.0083177835	0.008234452	0.008111928	0.007949885	0.0077464804	0.0074997954	0.007209953	0.006876163	0.006495867	0.00606896	0.0055946	0.005073581	0.00450439	0.0038888901
0.0009020306	0.00070873275	0.0006063953	0.0005826615	0.0006271638	0.00073118135	0.0008862987	0.0010846779	0.0013222806	0.0015908852	0.0018868037	0.0022048168	0.0025401637	0.00288954	0.003247708	0.0036125071	0.003980402	0.0043480694	0.004711535	0.0050707236	0.0054203495	0.005759407	0.006084107	0.0063941404	0.0066871867	0.006960828	0.007213589	0.007443268	0.007648971	0.007828433	0.007979985	0.008104414	0.008196816	0.008258637	0.008287571	0.008281738	0.0082412325	0.008163191	0.008046959	0.007891107	0.007694263	0.0074553303	0.0071730576	0.0068461187	0.0064742975	0.006055612	0.005589906	0.005078405	0.004519608	0.0039135553
0.00068227574	0.0004966073	0.00040022656	0.00038294122	0.00043302402	0.00054291636	0.00070235506	0.00090609863	0.0011479557	0.001420889	0.0017205849	0.0020426288	0.0023814328	0.0027345605	0.0030961111	0.003464073	0.0038346946	0.0042053238	0.0045723654	0.004933968	0.005286671	0.005628228	0.00595589	0.006269783	0.006565515	0.00684157	0.007097047	0.007329695	0.0075383484	0.0077214018	0.007877458	0.008004587	0.008101489	0.008167781	0.0081999935	0.008199818	0.008164093	0.00809148	0.007980946	0.007831186	0.007640753	0.007408522	0.007133968	0.006815344	0.0064511225	0.006041065	0.005585719	0.0050829425	0.0045329817	0.0039367713
0.0004609637	0.00028247386	0.00019431859	0.00018290803	0.0002390109	0.00035319477	0.0005180724	0.0007277392	0.00097371265	0.0012512654	0.0015549064	0.0018800832	0.002222672	0.0025786534	0.002944097	0.0033148304	0.0036891848	0.0040628016	0.0044318363	0.004796624	0.005152371	0.0054972917	0.0058279596	0.006144032	0.006443057	0.0067224577	0.0069804788	0.007216301	0.007427793	0.007614214	0.007773064	0.007903993	0.008005075	0.008074932	0.008112207	0.008116879	0.0080853775	0.008018989	0.007913802	0.0077698417	0.0075865574	0.0073609836	0.007094439	0.0067824684	0.0064267665	0.0060259663	0.005578477	0.00508558	0.004545428	0.003959503
0.00023949519	6.8265945e-05	-1.2911856e-05	-1.8145889e-05	4.439801e-05	0.00016444176	0.0003347881	0.0005480759	0.00079839677	0.0010802969	0.0013879538	0.0017165989	0.002063334	0.0024226792	0.0027913041	0.003166329	0.0035425797	0.003919244	0.0042924657	0.004659526	0.00501848	0.005364705	0.0056995563	0.0060182624	0.006319735	0.0066017546	0.006863009	0.0071023405	0.0073174946	0.007506348	0.007668622	0.0078033097	0.007908057	0.007982194	0.008023117	0.008032694	0.008006152	0.0079442	0.007844932	0.0077074505	0.007530492	0.007312469	0.0070514157	0.006748136	0.0064007044	0.006008517	0.0055700988	0.0050861537	0.0045562573	0.003979925
1.7572194e-05	-0.00014618412	-0.00022027269	-0.00021867082	-0.00015149638	-2.5760382e-05	0.00015019253	0.00036836416	0.00062306225	0.0009091534	0.0012213439	0.0015542507	0.001903832	0.0022671483	0.002638828	0.0030165128	0.0033972412	0.003775727	0.004152056	0.0045221113	0.0048830546	0.005234048	0.005570419	0.0058920383	0.006196622	0.0064812787	0.0067452863	0.006987419	0.0072058477	0.0073982254	0.0075645223	0.007702131	0.0078099445	0.007888701	0.007934168	0.007947486	0.007925939	0.007869221	0.007775847	0.007644471	0.0074730963	0.0072624274	0.0070090853	0.0067133605	0.0063740723	0.0059897155	0.00556086	0.0050859526	0.0045657866	0.0039997175
-0.0002044104	-0.0003604442	-0.0004287958	-0.0004202053	-0.00034611672	-0.0002153106	-3.4686178e-05	0.00018817186	0.0004478842	0.00073807687	0.0010546409	0.0013905913	0.0017444864	0.002111014	0.002486173	0.002867058	0.00325064	0.003632784	0.0040119663	0.004384622	0.0047491416	0.005101986	0.0054416507	0.005766563	0.0060732067	0.006361291	0.0066279285	0.006873302	0.0070932657	0.007290434	0.0074589886	0.0075999685	0.0077130273	0.0077947155	0.007843964	0.007861905	0.007845521	0.0077936985	0.0077054426	0.0075790994	0.0074155033	0.0072104074	0.0069647655	0.0066770576	0.006345812	0.0059699304	0.005549535	0.0050843544	0.004573714	0.0040172525
-0.0004269965	-0.00057528913	-0.0006356761	-0.0006220415	-0.000542216	-0.00040524453	-0.00021932647	8.679926e-06	0.00027235225	0.00056719035	0.00088692456	0.0012284257	0.0015851259	0.001954589	0.002333466	0.002717901	0.0031035654	0.0034899153	0.003871046	0.004247416	0.0046141967	0.0049696714	0.0053126663	0.005640067	0.0059496127	0.0062403567	0.006511014	0.006757874	0.006982442	0.0071806125	0.007353302	0.007498216	0.007613968	0.007699609	0.0077534206	0.0077756085	0.007763818	0.0077167302	0.0076343976	0.007514648	0.007356599	0.007158462	0.0069198385	0.006638646	0.006315928	0.005948961	0.0055373795	0.005080968	0.004579585	0.004033342
-0.0006495714	-0.0007899925	-0.00084362924	-0.000823088	-0.00073761493	-0.0005952567	-0.00040405244	-0.0001712963	9.707734e-05	0.0003962405	0.00072013587	0.001064606	0.0014251955	0.0017988272	0.0021805614	0.0025680587	0.002957441	0.0033461116	0.0037308224	0.0041096993	0.0044796355	0.0048378147	0.0051841848	0.005513359	0.0058262013	0.0061200634	0.00639287	0.006643217	0.0068702325	0.0070718117	0.0072478615	0.00739545	0.0075152405	0.0076042973	0.0076632835	0.0076884814	0.007681709	0.0076401383	0.007562585	0.007448077	0.00729616	0.0071049184	0.006873276	0.006600138	0.006284423	0.0059252568	0.005523067	0.0050763823	0.0045851506	0.004048839
-0.0008724928	-0.001005277	-0.0010520518	-0.0010249093	-0.00093331933	-0.0007853508	-0.0005887374	-0.00035145134	-7.82609e-05	0.00022500008	0.00055238605	0.00090122595	0.0012655891	0.001642812	0.002028197	0.002418574	0.0028113388	0.0032033212	0.003590919	0.003972523	0.004345335	0.004706707	0.005055066	0.005387433	0.005702488	0.0059993416	0.0062744133	0.0065283813	0.006758008	0.0069635212	0.007142067	0.0072937533	0.00741598	0.0075090453	0.007571753	0.0076018125	0.0075996146	0.007562183	0.007489912	0.007380888	0.007235121	0.007050667	0.006825786	0.006559737	0.0062520616	0.0059021525	0.0055080056	0.0050708503	0.0045890696	0.00406193
-0.0010956451	-0.0012204275	-0.0012599379	-0.001226522	-0.0011280775	-0.0009751022	-0.0007736832	-0.0005314648	-0.00025371835	5.370006e-05	0.0003859736	0.0007382557	0.0011065081	0.0014868788	0.0018755235	0.002269674	0.0026653223	0.0030600019	0.0034509934	0.0038354024	0.0042112134	0.004575096	0.004926134	0.005261652	0.0055791326	0.005878862	0.0061572716	0.006413661	0.006646551	0.006854344	0.0070364214	0.0071903206	0.007317003	0.007413801	0.0074794777	0.0075148866	0.007516481	0.0074835606	0.007416766	0.0073136985	0.007173311	0.006994847	0.0067767054	0.0065190084	0.0062184744	0.0058765486	0.0054913536	0.005063381	0.0045909695	0.00407416
-0.0013180152	-0.0014353096	-0.0014685839	-0.0014275312	-0.0013234839	-0.0011647046	-0.00095809996	-0.00071092695	-0.00042872503	-0.00011637807	0.00021956861	0.0005754158	0.0009475909	0.0013310798	0.0017239526	0.0021200366	0.0025195666	0.002917651	0.0033115782	0.0036983937	0.004077319	0.0044441298	0.0047972575	0.005135946	0.00545682	0.005758308	0.0060399137	0.006298706	0.0065345243	0.006746102	0.0069310926	0.007087864	0.007217735	0.007317677	0.0073877834	0.0074262917	0.00743296	0.00740527	0.0073437616	0.007245209	0.0071118213	0.006938752	0.006728016	0.0064764395	0.006184548	0.005850598	0.005474359	0.0050543733	0.004591059	0.0040846094
-0.0015400127	-0.0016495511	-0.0016754866	-0.0016288757	-0.0015182719	-0.0013538226	-0.0011422411	-0.0008896291	-0.00060305744	-0.00028674304	5.3443015e-05	0.00041319802	0.0007890053	0.0011763163	0.0015721358	0.0019724555	0.0023740903	0.0027758144	0.0031721704	0.0035619512	0.0039430223	0.0043135732	0.0046689324	0.0050104856	0.005333718	0.005638782	0.005922243	0.006184522	0.0064231455	0.006636534	0.0068247057	0.0069860704	0.0071184374	0.0072226785	0.0072961934	0.0073388256	0.007349152	0.0073260106	0.0072692335	0.007177476	0.007048793	0.006882474	0.0066775307	0.0064339302	0.00614845	0.0058236197	0.005455576	0.0050445274	0.004591044	0.004094042
-0.0017622933	-0.0018640012	-0.001883015	-0.0018294603	-0.0017128736	-0.0015431792	-0.0013252348	-0.0010685399	-0.00077696145	-0.00045662	-0.000112332404	0.00025122985	0.00063116476	0.0010221303	0.0014208704	0.0018246248	0.0022294968	0.002633568	0.0030333735	0.0034261271	0.0038103051	0.004182946	0.0045414865	0.00488548	0.005212236	0.0055193044	0.00580604	0.006069798	0.0063115396	0.006528359	0.006719742	0.006884072	0.0070199035	0.0071268976	0.0072042905	0.007250663	0.00726524	0.007247392	0.0071948655	0.0071080104	0.0069848895	0.006825719	0.0066272356	0.006389834	0.0061134472	0.0057954565	0.0054354332	0.0050341487	0.004589502	0.004102178
-0.0019835085	-0.0020774975	-0.0020893142	-0.0020293072	-0.0019075051	-0.0017308667	-0.0015090257	-0.0012468025	-0.00095035136	-0.0006255433	-0.00027730688	9.062886e-05	0.0004734248	0.0008685775	0.0012703426	0.0016768947	0.0020853765	0.0024925396	0.0028948039	0.0032906905	0.0036775172	0.0040531904	0.00441451	0.004760828	0.0050896034	0.0053999163	0.0056893528	0.005957339	0.0062005594	0.006420657	0.0066147186	0.006781798	0.0069206245	0.007031407	0.0071124397	0.0071631297	0.007181853	0.0071674474	0.007120516	0.0070380867	0.006921321	0.0067672804	0.0065753125	0.0063459203	0.0060760155	0.0057657287	0.005414013	0.005021449	0.0045868307	0.0041085742
-0.0022042617	-0.0022907034	-0.0022945479	-0.00222902	-0.002100259	-0.0019192025	-0.0016918108	-0.0014245957	-0.0011233538	-0.0007944256	-0.00044184178	-7.05719e-05	0.00031692162	0.0007144958	0.0011206642	0.0015305243	0.001941856	0.0023524798	0.0027584657	0.0031561665	0.0035455264	0.0039238296	0.0042879134	0.0046375506	0.0049683005	0.005282063	0.005574256	0.0058441088	0.006090354	0.006313257	0.0065103397	0.0066802725	0.0068228357	0.0069370084	0.007021304	0.007074766	0.0070976354	0.007088568	0.0070457757	0.006969169	0.0068568885	0.0067089684	0.0065235384	0.0063004196	0.0060375817	0.005735565	0.0053923354	0.0050084963	0.0045828186	0.004114419
-0.0024254322	-0.0025032386	-0.0025005266	-0.002427496	-0.0022929758	-0.0021056458	-0.0018733591	-0.001600802	-0.0012957826	-0.0009621009	-0.000605464	-0.00023002923	0.00016079843	0.0005617477	0.00097130984	0.0013846457	0.0017992519	0.0022120848	0.002620466	0.0030217245	0.0034146719	0.0037951134	0.0041624606	0.0045141727	0.0048485324	0.005164612	0.005458962	0.0057319775	0.005980894	0.006206151	0.006406091	0.0065786354	0.0067247376	0.006841816	0.0069303513	0.0069873333	0.007014487	0.007009253	0.006970927	0.006899327	0.006792877	0.006650269	0.0064714365	0.0062542297	0.005999375	0.0057037733	0.0053693987	0.0049939826	0.004577074	0.004118968
-0.0026447326	-0.002714865	-0.0027047172	-0.0026257262	-0.002485074	-0.002292268	-0.0020543411	-0.0017772242	-0.0014668554	-0.0011285618	-0.0007676706	-0.00038870424	5.3606927e-06	0.0004101582	0.0008232184	0.0012391694	0.0016572662	0.0020733029	0.0024848804	0.00288935	0.0032844543	0.0036678351	0.004037302	0.00439265	0.0047292933	0.0050469674	0.005343944	0.0056198835	0.005872268	0.006100416	0.006302722	0.006478887	0.006628081	0.006747585	0.0068389177	0.006900467	0.0069304295	0.0069294795	0.0068958215	0.006829452	0.0067284293	0.006590992	0.0064193085	0.0062079728	0.005960088	0.005673308	0.005346127	0.0049788877	0.0045709535	0.0041218027
-0.0028631017	-0.0029255673	-0.0029086843	-0.002822645	-0.002676122	-0.0024775788	-0.0022342205	-0.0019519925	-0.0016374514	-0.0012953728	-0.0009302646	-0.00054714084	-0.00014894083	0.00025927648	0.00067548454	0.001095105	0.0015162192	0.0019353852	0.0023498982	0.002756726	0.0031552352	0.0035413764	0.0039141737	0.0042705536	0.004610464	0.0049310066	0.0052316003	0.0055088922	0.0057637542	0.0059945546	0.0061999112	0.006378714	0.006530732	0.006653875	0.006748613	0.006813504	0.006847825	0.0068512186	0.0068222135	0.0067593567	0.0066629387	0.006532371	0.0063653328	0.0061622113	0.0059205815	0.005640708	0.005321432	0.0049629547	0.0045638643	0.0041229688
-0.0030813962	-0.0031363368	-0.0031121522	-0.003018789	-0.0028659701	-0.0026624054	-0.0024132729	-0.002126336	-0.001807265	-0.001461044	-0.0010914505	-0.00070412457	-0.00030224398	0.00011005625	0.0005293302	0.00095176697	0.0013759695	0.0017976016	0.0022153854	0.0026256703	0.0030269735	0.0034155995	0.0037910677	0.0041504614	0.004492633	0.0048162304	0.0051182695	0.0053990483	0.0056562684	0.0058899745	0.006097935	0.0062796026	0.0064347573	0.006561354	0.006659005	0.006727446	0.00676506	0.006772734	0.0067477673	0.0066902936	0.006599024	0.006473765	0.0063122325	0.0061148144	0.005880337	0.0056084283	0.005296804	0.00494612	0.004556004	0.004124876
-0.0032976791	-0.0033455417	-0.0033131689	-0.0032142997	-0.003055498	-0.0028458685	-0.0025909021	-0.0022996292	-0.001975216	-0.0016247556	-0.0012513623	-0.00086028874	-0.0004548505	-3.8791448e-05	0.00038370118	0.00080930814	0.0012377575	0.0016619787	0.002082549	0.0024958067	0.0028989315	0.0032911561	0.0036685765	0.0040308274	0.0043760613	0.004701726	0.0050066225	0.005290311	0.0055507757	0.0057861544	0.0059968904	0.006181527	0.006338645	0.0064683296	0.006569341	0.0066412278	0.0066832937	0.0066945665	0.0066738166	0.006620612	0.0065338165	0.006414607	0.0062585026	0.0060676374	0.005839657	0.005575016	0.0052706674	0.004928436	0.004547205	0.0041249134
-0.0035137534	-0.0035534427	-0.00351464	-0.0034083426	-0.00324329	-0.003027968	-0.0027684048	-0.002471663	-0.0021429062	-0.0017880574	-0.0014103875	-0.001015462	-0.0006058067	-0.00018655509	0.00023902208	0.0006692335	0.0010994263	0.0015276186	0.0019504726	0.0023660064	0.0027727485	0.0031678192	0.0035476014	0.0039130338	0.004260123	0.004588276	0.00489635	0.0051819645	0.0054451264	0.0056832433	0.005897224	0.0060836896	0.0062446073	0.0063772053	0.0064813457	0.006556291	0.0066020675	0.0066169538	0.006600078	0.0065517016	0.0064702183	0.0063554756	0.006205473	0.006020736	0.005800139	0.005541466	0.00524579	0.0049107894	0.0045376234	0.0041247085
-0.0037284791	-0.0037597865	-0.0037141293	-0.0036006495	-0.0034296885	-0.003209114	-0.0029441342	-0.0026432052	-0.0023086146	-0.0019495413	-0.0015678853	-0.0011687055	-0.0007555038	-0.0003335774	9.657815e-05	0.00052961335	0.00096288323	0.001393918	0.0018199272	0.0022387542	0.0026477352	0.003045071	0.0034283996	0.00379562	0.0041461363	0.004476391	0.0047871955	0.0050755106	0.0053407513	0.0055822246	0.005798418	0.005987812	0.006150808	0.00628699	0.0063939802	0.006472379	0.0065212063	0.0065396763	0.006527204	0.006483365	0.006406475	0.006296251	0.0061524957	0.0059732907	0.0057590604	0.0055072084	0.00521883	0.004892517	0.004527867	0.004123587
-0.0039416105	-0.0039653257	-0.0039120764	-0.0037930384	-0.0036157519	-0.0033884048	-0.0031188428	-0.0028116629	-0.0024735928	-0.0021097884	-0.0017239079	-0.001320906	-0.0009045303	-0.00047832355	-4.567206e-05	0.0003905967	0.0008273423	0.0012615472	0.0016907342	0.0021123774	0.0025243126	0.0029241815	0.003310088	0.0036804602	0.0040326305	0.0043660365	0.0046794415	0.004970722	0.0052377023	0.00548131	0.005700536	0.005892519	0.0060591362	0.006196812	0.0063072816	0.006388858	0.0064408444	0.006463561	0.0064547174	0.0064144507	0.0063431226	0.0062378757	0.006099798	0.0059266016	0.005718056	0.0054734536	0.005192682	0.0048736557	0.004516721	0.004121747
-0.00415352	-0.0041699037	-0.0041090995	-0.003982581	-0.0037999377	-0.0035667494	-0.0032915398	-0.0029805675	-0.0026372299	-0.0022687092	-0.0018788874	-0.0014713779	-0.0010518283	-0.00062176585	-0.00018522516	0.0002536811	0.00069350004	0.0011314303	0.0015628375	0.0019874014	0.0024022982	0.0028051212	0.0031938031	0.0035655499	0.003921788	0.0042570494	0.00457241	0.00486622	0.005136516	0.005382903	0.0056040734	0.0057989024	0.0059676245	0.006108869	0.0062227994	0.006306786	0.0063618086	0.00638815	0.0063830763	0.006347552	0.0062797256	0.0061795786	0.0060466453	0.005879607	0.005677514	0.0054399744	0.005165577	0.0048540086	0.004505463	0.004119467
-0.0043641105	-0.0043721497	-0.004304327	-0.004171267	-0.0039825663	-0.0037435815	-0.0034634173	-0.0031458735	-0.0027990192	-0.002425991	-0.0020319521	-0.0016213432	-0.0011971742	-0.0007635355	-0.0003239289	0.00011870265	0.0005617477	0.0010014288	0.0014366359	0.001863692	0.0022813044	0.0026864074	0.003077872	0.00345302	0.003811147	0.0041494183	0.0044674613	0.0047630556	0.005035598	0.0052853525	0.0055081695	0.0057063885	0.0058773905	0.0060215965	0.006137591	0.0062256306	0.006284263	0.0063135214	0.0063122995	0.006280534	0.0062177293	0.006122157	0.005994577	0.0058320165	0.0056364425	0.005405497	0.0051384345	0.004834857	0.0044941604	0.0041159727
-0.0045729503	-0.00457301	-0.004498519	-0.0043592528	-0.0041632503	-0.0039193854	-0.0036334023	-0.0033113435	-0.0029592514	-0.0025822893	-0.0021837577	-0.0017687231	-0.0013412237	-0.00090384483	-0.0004611984	-1.4916062e-05	0.00043068454	0.0008744225	0.0013117455	0.0017419383	0.0021616332	0.0025697686	0.0029643327	0.0033415072	0.0037019774	0.0040432476	0.00436287	0.0046612695	0.004937157	0.00518772	0.005414583	0.005614601	0.005788453	0.0059352107	0.006054532	0.00614487	0.006207362	0.00624023	0.0062430017	0.0062152185	0.006156262	0.00606595	0.0059429146	0.0057863593	0.0055959895	0.005370941	0.0051110983	0.004815515	0.004483007	0.004112523
-0.0047799423	-0.004772082	-0.0046906695	-0.0045443624	-0.004342191	-0.0040933043	-0.0038011223	-0.0034751147	-0.00311853	-0.002736643	-0.00233417	-0.0019155964	-0.0014841482	-0.0010428056	-0.0005966425	-0.00014780089	0.00030177087	0.0007478446	0.001188647	0.0016223639	0.0020450987	0.0024554655	0.0028519034	0.003232427	0.0035950541	0.0039381273	0.004261166	0.0045622587	0.0048399307	0.005093552	0.0053216703	0.00552528	0.0057013333	0.005851209	0.005972769	0.006066136	0.0061311834	0.00616749	0.006174285	0.006149482	0.0060957223	0.0060091615	0.0058913156	0.0057405755	0.0055561997	0.00533735	0.005084697	0.0047954656	0.0044708103	0.0041090064
-0.004985757	-0.0049699843	-0.004881285	-0.004728399	-0.0045200214	-0.0042650476	-0.0039687306	-0.0036361217	-0.003275305	-0.002888672	-0.002482541	-0.0020600483	-0.0016241223	-0.0011805668	-0.00072970986	-0.0002775751	0.00017439574	0.00062410533	0.0010672323	0.0015029609	0.0019295812	0.00234247	0.0027408823	0.003124006	0.0034890622	0.003835857	0.004160829	0.004464086	0.004744198	0.0050003976	0.0052315593	0.0054367073	0.0056150667	0.0057677105	0.00589275	0.005988732	0.0060565583	0.0060964935	0.0061056055	0.0060857125	0.0060358383	0.0059540533	0.005840495	0.0056950785	0.005516764	0.005303975	0.0050574876	0.004776176	0.0044585913	0.004105378
-0.0051888824	-0.0051662847	-0.005069934	-0.0049105287	-0.004696466	-0.0044344887	-0.00413315	-0.0037960112	-0.0034298822	-0.0030390918	-0.002628617	-0.0022021607	-0.0017630383	-0.0013156757	-0.00086241215	-0.00040623918	4.8801303e-05	0.0005007796	0.0009478107	0.0013868362	0.001814954	0.002231013	0.0026329048	0.00301826	0.0033856444	0.0037345812	0.0040621497	0.004367478	0.0046505667	0.0049083643	0.0051425397	0.005350195	0.0055320784	0.0056864396	0.0058130957	0.005913023	0.0059840567	0.0060262047	0.006039344	0.006022729	0.0059760474	0.005899258	0.005791422	0.0056506507	0.005477451	0.005271379	0.0050310604	0.0047563985	0.004446313	0.0041009
-0.005391836	-0.0053601786	-0.0052558407	-0.0050902814	-0.0048702434	-0.0046035945	-0.004295431	-0.003954537	-0.003583543	-0.0031888187	-0.0027738884	-0.002342537	-0.0019004643	-0.0014492571	-0.0009925216	-0.0005328581	-7.411465e-05	0.00038054958	0.00083022565	0.0012717135	0.0017039701	0.0021217205	0.00252584	0.002914168	0.003284216	0.0036346465	0.0039650835	0.00427337	0.004558254	0.0048189014	0.0050548725	0.0052651353	0.0054492094	0.0056064054	0.005736463	0.005838122	0.0059119686	0.005957268	0.0059737675	0.005961627	0.005919326	0.005845979	0.005742017	0.005605992	0.0054386333	0.00523844	0.0050045997	0.004737109	0.004434187	0.004097242
-0.0055906475	-0.005551912	-0.005441241	-0.005269088	-0.0050421283	-0.0047698915	-0.0044566914	-0.0041099936	-0.0037344545	-0.003334634	-0.002915576	-0.0024814531	-0.0020353496	-0.001580365	-0.0011195466	-0.00065825135	-0.00019667298	0.00026243925	0.0007148199	0.0011590198	0.001592651	0.0020140596	0.0024209768	0.0028114542	0.003183715	0.0035375915	0.0038702227	0.0041805618	0.0044683516	0.004731443	0.0049688816	0.0051824115	0.005368948	0.005528517	0.0056607127	0.005765382	0.0058418103	0.005890295	0.005910352	0.005901281	0.005861696	0.005793523	0.0056939237	0.0055629723	0.0054013766	0.0052066855	0.004979346	0.004717849	0.0044224933	0.0040928125
-0.005788438	-0.0057415366	-0.005624391	-0.0054445714	-0.005211629	-0.0049340054	-0.004615128	-0.0042635277	-0.0038837865	-0.0034803376	-0.0030573308	-0.0026187375	-0.002168879	-0.0017096475	-0.0012462288	-0.0007806048	-0.0003165938	0.0001453869	0.000601165	0.0010481849	0.001484558	0.0019082092	0.0023187771	0.00271108	0.0030865967	0.0034423135	0.003777247	0.004089739	0.0043791905	0.0046447404	0.004885938	0.005100731	0.0052897446	0.0054512247	0.0055866577	0.00569351	0.005773004	0.005825028	0.0058481507	0.005841501	0.0058065094	0.005742103	0.0056468025	0.0055213124	0.005364351	0.005175326	0.0049537644	0.004699189	0.0044109225	0.004088249
-0.005983822	-0.005929962	-0.0058046207	-0.005618587	-0.005379468	-0.005095586	-0.0047722086	-0.004415855	-0.004031144	-0.0036229119	-0.0031954944	-0.0027536154	-0.0022992045	-0.0018370822	-0.0013701022	-0.0009011552	-0.00043313205	3.071502e-05	0.00048903376	0.0009396747	0.0013785139	0.001805339	0.002217751	0.002613023	0.002991546	0.0033484697	0.0036859252	0.004000999	0.004293181	0.0045613684	0.004803922	0.0050211996	0.0052126423	0.005376365	0.005514264	0.005624123	0.0057058185	0.005761072	0.0057865307	0.005784016	0.0057523586	0.0056915693	0.0056011826	0.005480338	0.0053278394	0.005144201	0.004929483	0.004681211	0.004399739	0.00408506
-0.006177731	-0.006115146	-0.0059829727	-0.005790502	-0.005545683	-0.005255893	-0.004927546	-0.0045650825	-0.004175961	-0.0037634373	-0.0033319592	-0.0028853565	-0.002427712	-0.0019621253	-0.00149142	-0.0010192469	-0.00054852664	-8.1148e-05	0.00038041547	0.00083260983	0.0012748465	0.0017041899	0.0021194555	0.002516862	0.0028971098	0.0032581873	0.0035978854	0.0039151683	0.0042090937	0.004479114	0.0047242567	0.0049435124	0.005137548	0.0053041354	0.005444091	0.0055566393	0.005641531	0.0056986175	0.0057278685	0.0057282373	0.0057001375	0.005642947	0.0055567697	0.0054393113	0.0052927546	0.0051143654	0.004904676	0.004662968	0.004389044	0.004081119
-0.006368801	-0.006298721	-0.0061593503	-0.0059600323	-0.0057091415	-0.005413361	-0.0050796643	-0.004712358	-0.00431858	-0.0039017797	-0.0034658164	-0.0030152425	-0.0025537908	-0.002084285	-0.0016108081	-0.0011359379	-0.00066128373	-0.00019081682	0.00027279183	0.0007287748	0.0011730939	0.0016056299	0.0020228475	0.0024230257	0.002805736	0.0031686388	0.0035109892	0.0038306192	0.0041270703	0.0043997355	0.0046470203	0.004868403	0.005064428	0.0052332766	0.0053757876	0.0054903924	0.005577959	0.005637832	0.005669579	0.0056735687	0.005648259	0.0055955127	0.0055130646	0.0054008774	0.0052589364	0.005085733	0.004881922	0.0046462826	0.0043785274	0.0040776357
-0.00655739	-0.0064790025	-0.006332852	-0.0061269477	-0.0058696046	-0.0055685416	-0.005229175	-0.004857421	-0.0044593364	-0.0040374324	-0.003597349	-0.0031429678	-0.002678305	-0.0022051856	-0.0017285794	-0.0012494102	-0.00077199936	-0.00029778108	0.00016821548	0.0006261505	0.0010741912	0.0015090369	0.0019287802	0.002332151	0.0027170107	0.0030822605	0.0034268722	0.003748402	0.00404758	0.004322	0.0045720935	0.0047960877	0.0049938336	0.005165197	0.0053091943	0.0054266825	0.00551622	0.00557917	0.0056140386	0.0056210235	0.0055997223	0.005549833	0.005470678	0.00536298	0.0052252	0.0050580427	0.004859943	0.0046299286	0.004368633	0.0040750913
-0.0067432374	-0.006657906	-0.006503843	-0.0062918887	-0.0060283095	-0.0057211667	-0.005376838	-0.0049998835	-0.0045959577	-0.0041712597	-0.0037269369	-0.0032688007	-0.0028003082	-0.0023239255	-0.0018428788	-0.0013605133	-0.0008800924	-0.00040403754	6.592274e-05	0.000527069	0.0009775534	0.0014147162	0.0018366799	0.0022429936	0.002630584	0.0029981174	0.0033444166	0.00366918	0.0039702356	0.0042468607	0.0044985414	0.0047250725	0.0049249306	0.0050986	0.005244881	0.005364418	0.0054577254	0.0055221543	0.005559664	0.0055690072	0.005551569	0.0055049434	0.0054306686	0.005326595	0.0051936843	0.0050311945	0.0048387237	0.004615117	0.0043600835	0.0040733106
-0.0069269016	-0.0068338737	-0.006673485	-0.0064540356	-0.0061845705	-0.005872071	-0.0055217445	-0.0051406324	-0.0047319755	-0.004301548	-0.0038530976	-0.0033912435	-0.0029191077	-0.0024390742	-0.0019548312	-0.001470007	-0.0009865314	-0.00050679594	-3.3874065e-05	0.00043005124	0.0008831695	0.0013234094	0.0017486699	0.0021562204	0.0025458485	0.002916634	0.0032655783	0.003591787	0.0038954355	0.004174255	0.004428357	0.0046569556	0.004858315	0.0050346404	0.005183369	0.0053053536	0.005400695	0.0054683946	0.0055080242	0.005520273	0.0055058524	0.0054625757	0.0053917505	0.005291436	0.0051630735	0.005005587	0.0048179813	0.004600249	0.0043514706	0.004071396
-0.0071090236	-0.007008001	-0.006839283	-0.0066132173	-0.0063378364	-0.0060198903	-0.0056642517	-0.0052777305	-0.004865393	-0.004430905	-0.003978163	-0.0035119876	-0.0030350834	-0.0025518015	-0.0020646974	-0.0015760809	-0.001089938	-0.0006071776	-0.00013118982	0.00033553317	0.0007913634	0.0012339391	0.0016613081	0.0020723082	0.0024648272	0.002836708	0.0031882674	0.0035171956	0.003823202	0.0041038767	0.004359808	0.0045905	0.004794933	0.0049729273	0.00512401	0.0052475445	0.005345024	0.0054147877	0.005457543	0.0054735355	0.0054617077	0.0054219887	0.005353883	0.0052585527	0.005133886	0.0049812607	0.004799608	0.004585881	0.004343558	0.004070502
-0.007287115	-0.007178135	-0.0070030615	-0.006771162	-0.0064884797	-0.00616464	-0.005803637	-0.005412914	-0.0049950182	-0.004556358	-0.004099652	-0.0036294907	-0.0031491145	-0.002662778	-0.002171807	-0.0016799942	-0.0011901781	-0.0007048771	-0.00022615492	0.00024338439	0.00070200115	0.0011471957	0.0015765987	0.0019904822	0.0023850128	0.0027598254	0.0031143054	0.003445197	0.0037523136	0.004035935	0.004294034	0.004526738	0.004733205	0.004913684	0.0050667785	0.0051928274	0.0052923895	0.005364891	0.005409695	0.005428087	0.0054194033	0.0053824447	0.0053182356	0.005226422	0.0051068366	0.0049581863	0.0047803447	0.0045746528	0.0043379627	0.0040702745
-0.007462941	-0.0073460788	-0.0071635023	-0.006924115	-0.0066367015	-0.0063071027	-0.0059409738	-0.0055445135	-0.005123377	-0.0046793222	-0.0042185783	-0.0037444383	-0.0032602325	-0.0027702302	-0.0022758022	-0.0017808005	-0.0012876093	-0.000799194	-0.00031790137	0.00015382096	0.0006150529	0.0010630526	0.0014966652	0.0019113943	0.0023087412	0.0026860684	0.0030420162	0.0033754446	0.0036851466	0.003971167	0.004231546	0.004465632	0.0046743974	0.004855968	0.0050117597	0.0051401556	0.0052420124	0.0053166263	0.005363956	0.005384635	0.00537825	0.0053452402	0.005283911	0.0051966645	0.0050805584	0.004936397	0.004763812	0.0045627877	0.004331991	0.004071746
-0.0076351613	-0.0075112283	-0.0073216483	-0.0070763975	-0.006782256	-0.006446734	-0.0060759634	-0.0056741536	-0.0052473247	-0.004799694	-0.0043346286	-0.0038565174	-0.003368996	-0.0028746426	-0.0023772046	-0.001879327	-0.0013830736	-0.0008918643	-0.00040663406	6.816536e-05	0.00053167343	0.0009822547	0.0014171936	0.0018350929	0.0022352189	0.0026147738	0.002972573	0.0033086538	0.0036207885	0.003907848	0.004169993	0.004407253	0.0046181306	0.0048018955	0.004959829	0.0050898753	0.005193386	0.0052709617	0.0053202845	0.0053436942	0.005339619	0.0053095073	0.0052526817	0.0051675737	0.005056713	0.004916426	0.0047489107	0.004552178	0.004327707	0.004072558
-0.0078052804	-0.0076735094	-0.007476501	-0.007224694	-0.006925173	-0.0065840334	-0.006207481	-0.0058008134	-0.0053696483	-0.0049171373	-0.0044475496	-0.0039660186	-0.0034749731	-0.002977021	-0.002476208	-0.0019750595	-0.0014756918	-0.0009816512	-0.0004944876	-1.637265e-05	0.00044974312	0.00090361014	0.0013414919	0.0017619394	0.0021635853	0.00254599	0.0029061846	0.0032437406	0.0035579577	0.0038483627	0.0041126385	0.0043516345	0.0045638382	0.0047498457	0.0049090907	0.0050419904	0.0051479936	0.0052269436	0.005279042	0.005304344	0.005304061	0.0052766576	0.00522203	0.005141031	0.005032804	0.004897382	0.004734434	0.004542943	0.004324559	0.0040755644
-0.007972993	-0.007832691	-0.0076293573	-0.0073706135	-0.007064715	-0.006717138	-0.00633657	-0.0059247985	-0.0054883882	-0.005031869	-0.00455904	-0.0040728524	-0.0035781339	-0.003076814	-0.0025728345	-0.0020684227	-0.0015655234	-0.0010681748	-0.00057757646	-9.69246e-05	0.00037191063	0.00082747266	0.0012681223	0.0016910322	0.002096057	0.002479747	0.002842456	0.0031819642	0.0034985691	0.0037906133	0.00405702	0.0042979233	0.004513193	0.004700996	0.0048625916	0.0049967244	0.005104862	0.0051857755	0.0052399524	0.005267594	0.005270321	0.00524522	0.005194217	0.0051164962	0.0050119087	0.0048805177	0.004722148	0.0045366734	0.0043221563	0.0040795393
-0.008136675	-0.007989109	-0.0077780187	-0.0075130165	-0.0072014704	-0.006848842	-0.0064610615	-0.0060457513	-0.005604267	-0.005143456	-0.00466606	-0.0041766837	-0.0036780313	-0.0031731278	-0.0026655719	-0.002157852	-0.0016516224	-0.001152046	-0.00065901875	-0.00017512962	0.0002966337	0.00075461715	0.001197841	0.0016235374	0.0020296574	0.002416648	0.0027815849	0.003123831	0.0034422353	0.0037368126	0.004004728	0.0042478666	0.0044640377	0.004654385	0.004817575	0.004954025	0.0050640143	0.005147051	0.005203977	0.005233668	0.0052378587	0.0052162446	0.0051679574	0.005093064	0.0049927384	0.0048654936	0.004711222	0.004530169	0.0043212846	0.004084546
-0.008296773	-0.008142449	-0.007925406	-0.0076535568	-0.007335171	-0.006976381	-0.0065848976	-0.006163381	-0.00571841	-0.0052527785	-0.0047715083	-0.0042769685	-0.0037750825	-0.0032666028	-0.002755709	-0.002243951	-0.0017359033	-0.0012327582	-0.00073655695	-0.00025021657	0.0002246201	0.0006855503	0.0011300184	0.0015587844	0.0019679442	0.0023564175	0.0027236268	0.0030681752	0.0033886023	0.0036848746	0.0039553493	0.0041997805	0.0044184923	0.004610721	0.0047757104	0.0049140714	0.005025979	0.005110316	0.005169537	0.0052025877	0.0052087605	0.0051893704	0.005143922	0.0050722808	0.0049753487	0.0048518516	0.004701823	0.0045252293	0.0043219626	0.0040909275
-0.008455381	-0.008292548	-0.008068062	-0.0077897236	-0.007465638	-0.007101983	-0.0067041814	-0.0062779635	-0.005827874	-0.005357951	-0.0048726127	-0.0043747947	-0.0038688257	-0.0033568814	-0.0028428584	-0.0023285598	-0.0018170625	-0.0013107657	-0.0008119792	-0.00032216683	0.000154607	0.00061856955	0.0010658205	0.0014964789	0.0019084439	0.0022990778	0.0026682504	0.0030151457	0.0033378713	0.0036365204	0.003908295	0.0041553937	0.0043753535	0.0045691915	0.00473623	0.0048763603	0.004990969	0.0050775222	0.0051386915	0.005173426	0.005181901	0.0051652156	0.005122114	0.005053781	0.004959833	0.004840277	0.004694443	0.0045225658	0.0043237917	0.0040977523
-0.008610375	-0.008439794	-0.00820794	-0.00792364	-0.0075929314	-0.007223211	-0.006820701	-0.006389469	-0.005935043	-0.0054613203	-0.0049716607	-0.004469596	-0.0039597377	-0.0034449324	-0.0029262826	-0.0024095401	-0.0018948019	-0.001385048	-0.0008832142	-0.00039161742	8.803606e-05	0.0005546026	0.0010047033	0.0014374144	0.0018519647	0.002244819	0.0026169121	0.0029652938	0.0032900833	0.0035899393	0.0038651042	0.0041137263	0.0043354444	0.004531391	0.004700549	0.004842922	0.0049575344	0.0050468966	0.005109992	0.005146276	0.005156968	0.0051422343	0.005102586	0.0050370954	0.0049459264	0.004830025	0.0046884976	0.0045202747	0.00432707	0.0041063987
-0.00876224	-0.008583382	-0.008344419	-0.008053541	-0.007717207	-0.007342294	-0.006934233	-0.006498702	-0.0060380995	-0.0055602565	-0.005066633	-0.0045610145	-0.0040476993	-0.0035289824	-0.0030078366	-0.0024874657	-0.0019695684	-0.0014571398	-0.0009524599	-0.00045746565	2.4627894e-05	0.0004934892	0.0009463504	0.0013816059	0.001798328	0.0021937117	0.0025673024	0.0029181875	0.0032456778	0.003547825	0.0038241446	0.004074458	0.0042986237	0.0044959	0.004666157	0.004811138	0.004927803	0.0050185397	0.0050834864	0.005122252	0.005135119	0.005122997	0.0050852075	0.0050223507	0.004935045	0.004822444	0.0046845227	0.0045208	0.004331965	0.0041164793
-0.008910045	-0.008723982	-0.008478299	-0.008180685	-0.007838711	-0.0074581355	-0.0070447177	-0.0066036955	-0.0061398074	-0.005657032	-0.005159937	-0.004649669	-0.004132338	-0.0036102757	-0.0030852035	-0.0025618225	-0.0020404384	-0.0015252009	-0.001018092	-0.00052090734	-3.5762787e-05	0.00043581426	0.0008909516	0.0013289638	0.001747705	0.002145581	0.0025216192	0.0028746836	0.0032037944	0.0035080425	0.0037859827	0.004039023	0.0042651035	0.0044643246	0.004636664	0.004781395	0.00490107	0.004993636	0.0050596073	0.0051010586	0.0051160157	0.0051059425	0.0050702244	0.005010195	0.0049256906	0.00481664	0.0046815947	0.0045228563	0.0043383427	0.004127998
-0.009055056	-0.008861527	-0.008608483	-0.008304402	-0.00795605	-0.007569626	-0.0071514547	-0.0067054257	-0.0062371194	-0.005750023	-0.005248092	-0.0047347546	-0.0042137504	-0.0036875159	-0.00316035	-0.0026327372	-0.0021090582	-0.0015903935	-0.0010805205	-0.0005803034	-9.239465e-05	0.00038119406	0.000839442	0.0012796298	0.0016997866	0.002100706	0.0024786405	0.0028336719	0.0031648874	0.003471069	0.0037518851	0.004005704	0.004233476	0.004434351	0.004608225	0.004756026	0.0048766583	0.0049704798	0.0050399266	0.005081732	0.005098626	0.005090464	0.0050581433	0.0050005764	0.0049183443	0.0048124827	0.004682202	0.004526511	0.004345935	0.004140783
-0.00919617	-0.008995056	-0.008735299	-0.008425072	-0.008070871	-0.007678926	-0.007255517	-0.006804332	-0.00633128	-0.005839601	-0.005333945	-0.0048166215	-0.004291922	-0.003762193	-0.0032308325	-0.0027004257	-0.0021740496	-0.0016526505	-0.0011396185	-0.0006362125	-0.00014628097	0.00032972917	0.0007902682	0.0012321882	0.0016566105	0.0020588338	0.0024383776	0.0027963333	0.0031292997	0.0034375414	0.0037207603	0.003975913	0.00420497	0.0044078976	0.0045838915	0.004733078	0.0048555955	0.004951466	0.005021423	0.005065907	0.005084049	0.0050789043	0.005047925	0.004993476	0.0049142092	0.004810754	0.0046834685	0.004531771	0.0043562055	0.0041550547
-0.009334691	-0.009125337	-0.008859791	-0.008542404	-0.008181952	-0.007783748	-0.007355608	-0.006899379	-0.0064222515	-0.005926341	-0.005416088	-0.00489527	-0.004367061	-0.003834322	-0.0032992214	-0.0027657002	-0.0022357032	-0.0017115474	-0.0011959448	-0.0006900951	-0.00019695237	0.00028204918	0.00074480847	0.0011892766	0.0016156621	0.0020196363	0.0024023764	0.0027618855	0.0030976608	0.003406871	0.003691718	0.0039492734	0.0041806027	0.0043846034	0.004562132	0.004713293	0.004837483	0.0049347207	0.00500603	0.005052019	0.005072508	0.005068656	0.0050406046	0.0049881935	0.0049109645	0.004810851	0.0046864934	0.0045388564	0.004367113	0.004170917
-0.009469241	-0.009252496	-0.008978315	-0.008655548	-0.008289598	-0.007886469	-0.0074527413	-0.0069916695	-0.006509088	-0.0060094595	-0.005495079	-0.0049707294	-0.004438579	-0.0039021298	-0.0033640265	-0.0028272867	-0.0022947192	-0.001766704	-0.0012485087	-0.0007401854	-0.00024437532	0.00023660436	0.00070201606	0.0011495464	0.0015773587	0.001984287	0.0023695529	0.002730649	0.0030678585	0.003380198	0.003666196	0.003926117	0.004158724	0.0043644123	0.004543945	0.0046961196	0.0048209727	0.0049209446	0.004993722	0.0050418526	0.0050642863	0.005062498	0.0050360225	0.0049847513	0.004910793	0.0048135705	0.0046928413	0.0045482405	0.0043803006	0.004188657
-0.009600058	-0.009375982	-0.009094998	-0.008765973	-0.008394092	-0.007985659	-0.0075461715	-0.0070806667	-0.0065936223	-0.0060893074	-0.005571045	-0.00504189	-0.0045066923	-0.00396733	-0.0034256876	-0.0028861314	-0.0023493618	-0.0018198192	-0.0012972206	-0.0007863641	-0.00028872862	0.00019527972	0.000662867	0.0011126846	0.0015424863	0.0019527003	0.002339214	0.0027029626	0.0030423626	0.003356073	0.003643699	0.0039058514	0.0041405	0.0043484457	0.004529029	0.004682917	0.004809208	0.004909966	0.0049846657	0.0050341077	0.0050577447	0.0050571933	0.0050329603	0.0049848	0.0049133524	0.0048188865	0.0047006942	0.004560299	0.004396051	0.0042079575
-0.009727299	-0.009496011	-0.009208344	-0.008871891	-0.0084940195	-0.008079872	-0.0076356977	-0.0071660206	-0.0066737756	-0.006166294	-0.0056431666	-0.00511086	-0.0045713633	-0.0040280446	-0.0034833774	-0.0029404461	-0.0024015754	-0.0018687397	-0.0013443157	-0.00083081424	-0.0003290102	0.00015729293	0.00062730536	0.0010790117	0.0015116893	0.0019232854	0.0023124702	0.0026783533	0.003019195	0.0033355355	0.0036249198	0.0038876347	0.0041246787	0.004333999	0.0045161583	0.0046716593	0.0048004054	0.0049028657	0.0049779266	0.005028803	0.0050548427	0.0050562397	0.005033534	0.004986938	0.004917767	0.0048257187	0.0047103465	0.0045733824	0.0044125505	0.0042293295
-0.009850867	-0.009612329	-0.0093183	-0.008975983	-0.008591913	-0.008171886	-0.007722266	-0.007247634	-0.006751418	-0.006238416	-0.005712606	-0.0051758736	-0.004632376	-0.0040861443	-0.0035385415	-0.0029917434	-0.0024493933	-0.0019145012	-0.0013870522	-0.00087079406	-0.00036652386	0.0001221709	0.00059470907	0.0010494217	0.0014845431	0.001898054	0.0022893883	0.002656933	0.0030000098	0.0033176914	0.0036095008	0.003874343	0.0041129924	0.0043237247	0.00450683	0.0046644695	0.0047941916	0.0048978887	0.00497479	0.005027272	0.0050544515	0.0050575063	0.0050358884	0.004992686	0.004925221	0.0048356093	0.004723344	0.004588403	0.0044318363	0.004252311
-0.009971701	-0.009725206	-0.00942447	-0.009075314	-0.00868509	-0.008260146	-0.0078052953	-0.0073255673	-0.00682462	-0.0063076466	-0.00577759	-0.005236998	-0.004690349	-0.004140198	-0.003589429	-0.0030402914	-0.0024948046	-0.001955673	-0.0014260933	-0.0009067431	-0.0004008487	9.07518e-05	0.0005654134	0.001022514	0.0014597811	0.0018756092	0.0022692159	0.0026389733	0.002984155	0.0033038892	0.0035971254	0.003864102	0.0041037053	0.0043162555	0.0045012496	0.004659854	0.0047909506	0.0048958994	0.004974343	0.005027842	0.005056631	0.00506093	0.005041871	0.0049996674	0.0049340874	0.0048469305	0.0047376566	0.0046061426	0.0044520088	0.0042773522
-0.010087453	-0.009833813	-0.009525977	-0.009170897	-0.008775488	-0.008344516	-0.007885128	-0.007400267	-0.006895311	-0.0063735545	-0.005839139	-0.005295433	-0.0047452003	-0.0041916072	-0.0036372468	-0.0030847564	-0.002536431	-0.0019948035	-0.0014616698	-0.0009403676	-0.00043091178	6.249547e-05	0.00053986534	0.0009993687	0.0014384314	0.00185645	0.0022522733	0.002623912	0.0029711835	0.0032926127	0.0035884902	0.003857009	0.0040978603	0.004312534	0.004499048	0.0046581067	0.0047908314	0.004897669	0.004977584	0.005032506	0.005062107	0.005067721	0.0050504394	0.005010031	0.0049467944	0.004861802	0.004754614	0.0046259537	0.004475884	0.0043034144
-0.010200478	-0.009940423	-0.009624921	-0.009263031	-0.008861616	-0.008426115	-0.007960752	-0.00747142	-0.0069619045	-0.0064357147	-0.005897723	-0.005350314	-0.0047961697	-0.004238762	-0.0036813766	-0.003125228	-0.0025746003	-0.0020298883	-0.0014942661	-0.0009703487	-0.0004589148	3.855303e-05	0.0005180985	0.000979457	0.0014213212	0.0018408634	0.0022390336	0.0026124604	0.0029619075	0.0032857396	0.003582377	0.0038528107	0.0040951967	0.0043111667	0.0044995956	0.0046605207	0.0047941245	0.004901625	0.0049835443	0.005039394	0.0050703436	0.0050781183	0.0050619766	0.0050225407	0.004961442	0.004878342	0.0047735535	0.0046471246	0.004500445	0.004331872
-0.010309666	-0.010041252	-0.009720132	-0.009352334	-0.008944541	-0.008503176	-0.00803306	-0.007538587	-0.007024899	-0.006494276	-0.0059520677	-0.0054004937	-0.004843734	-0.0042827874	-0.0037221387	-0.0031631961	-0.0026089475	-0.0020621866	-0.0015235022	-0.0009966493	-0.00048259646	1.6693026e-05	0.00049871206	0.00096278265	0.0014063753	0.0018293709	0.0022287555	0.002604723	0.0029555783	0.003280811	0.0035801902	0.0038511232	0.0040957816	0.0043140166	0.0045030117	0.0046656877	0.00480099	0.004909247	0.0049921423	0.005049076	0.005081661	0.005090557	0.005075749	0.0050382987	0.004978247	0.004897155	0.0047948062	0.0046717525	0.004527416	0.0043621063
-0.010415055	-0.010139175	-0.0098113865	-0.009437151	-0.009023145	-0.008576192	-0.0081019625	-0.0076023713	-0.007083997	-0.006549515	-0.006003998	-0.00544817	-0.0048868805	-0.0043236986	-0.0037592053	-0.0031975582	-0.0026405156	-0.0020896941	-0.0015493035	-0.0010187551	-0.00050263107	-7.4878335e-07	0.00048393384	0.00095015764	0.0013955906	0.0018205345	0.002221968	0.002600342	0.0029535964	0.003280498	0.0035807043	0.003854636	0.004100606	0.00431912	0.0045102276	0.0046740994	0.0048106946	0.0049200766	0.005003646	0.0050623864	0.0050956607	0.0051057264	0.0050923713	0.0050557964	0.0049982667	0.00491881	0.0048184954	0.004697699	0.0045563392	0.004394967
-0.010516368	-0.010233492	-0.009898789	-0.009517856	-0.009098627	-0.008646749	-0.008166492	-0.0076625347	-0.007139638	-0.006601058	-0.006051354	-0.005491823	-0.0049268976	-0.004360229	-0.003792189	-0.0032274053	-0.0026680157	-0.0021145642	-0.001571089	-0.001038216	-0.0005194098	-1.5601516e-05	0.00047161058	0.0009398721	0.0013879873	0.0018146709	0.0022181906	0.002598662	0.0029536374	0.0032822974	0.003585115	0.0038597398	0.004108146	0.0043276437	0.0045200773	0.004685268	0.0048225857	0.0049338825	0.005019039	0.005078826	0.0051136725	0.005124297	0.005112201	0.005076669	0.005020462	0.004943058	0.004843835	0.004725851	0.0045874156	0.0044283196
-0.010613576	-0.010323815	-0.009981915	-0.009595253	-0.009170234	-0.008712776	-0.008227542	-0.007718645	-0.0071917847	-0.0066491663	-0.0060948804	-0.0055327117	-0.004964456	-0.0043934286	-0.0038233697	-0.0032549202	-0.002692096	-0.0021365061	-0.001589641	-0.0010546818	-0.0005328059	-2.6959926e-05	0.00046297163	0.0009334348	0.0013837852	0.0018134154	0.0022190548	0.002600409	0.0029578805	0.0032889917	0.0035931952	0.0038694628	0.004118774	0.0043396913	0.004533995	0.004700087	0.0048392266	0.004951302	0.0050365366	0.0050976723	0.005133372	0.0051457398	0.0051340573	0.005100876	0.0050460137	0.0049691536	0.004873477	0.004757438	0.004620366	0.0044648163
-0.01070825	-0.010410644	-0.010061525	-0.009669803	-0.009238876	-0.008775353	-0.008284852	-0.007771753	-0.0072403327	-0.0066938177	-0.0061350763	-0.0055688024	-0.0049973577	-0.0044237375	-0.003849335	-0.0032778531	-0.002712205	-0.0021537393	-0.0016049817	-0.0010670647	-0.00054291636	-3.4134835e-05	0.00045818835	0.0009308532	0.0013828911	0.001814533	0.0022226498	0.0026068576	0.002965521	0.0032979809	0.003603708	0.0038816407	0.0041328967	0.004355669	0.004551217	0.004719205	0.0048583597	0.0049718767	0.0050585642	0.0051203333	0.0051565506	0.005170025	0.0051596053	0.0051276907	0.0050735883	0.004998669	0.0049040467	0.004789397	0.004656773	0.0045030713
-0.0107982755	-0.010493144	-0.01013834	-0.009739079	-0.00930319	-0.008834146	-0.008339338	-0.007821381	-0.0072853714	-0.006733626	-0.006172046	-0.0056012124	-0.0050263256	-0.0044496655	-0.0038723946	-0.0032979697	-0.002729416	-0.0021677688	-0.0016166717	-0.0010761544	-0.0005487576	-3.7766993e-05	0.00045590848	0.0009308979	0.0013864301	0.0018193647	0.0022293665	0.0026154555	0.0029758178	0.0033100396	0.003617838	0.0038980655	0.0041499324	0.0043742843	0.0045708157	0.0047398657	0.004880324	0.0049946234	0.005083129	0.0051452518	0.005182836	0.0051965937	0.0051881447	0.005156681	0.0051036403	0.0050307773	0.004937619	0.004825007	0.004693765	0.004543364
-0.010884009	-0.01057224	-0.010210551	-0.00980515	-0.00936351	-0.008889481	-0.008389145	-0.007866591	-0.0073263943	-0.006770648	-0.0062048733	-0.005631298	-0.005053334	-0.0044719502	-0.003891945	-0.003314644	-0.0027429834	-0.002178423	-0.0016247258	-0.0010812283	-0.00055282563	-3.857538e-05	0.00045792013	0.00093527883	0.0013927259	0.0018278584	0.0022397041	0.002627749	0.0029901005	0.0033262335	0.0036354996	0.003916558	0.004170701	0.0043968298	0.004594192	0.0047640316	0.004906822	0.00502114	0.0051098093	0.0051743723	0.0052128173	0.0052266642	0.005219262	0.0051889047	0.0051368475	0.0050652437	0.004973665	0.0048630685	0.0047328323	0.0045856126
-0.010966748	-0.010647267	-0.010278948	-0.009867907	-0.009419851	-0.008941218	-0.008435756	-0.007908292	-0.0073631406	-0.0068043843	-0.006234616	-0.0056569204	-0.0050748885	-0.0044905692	-0.0039081722	-0.003327608	-0.0027524903	-0.002185814	-0.0016286224	-0.0010833517	-0.00055116415	-3.599003e-05	0.0004633926	0.00094233826	0.0014024265	0.0018389747	0.0022536293	0.0026432648	0.003007643	0.00334502	0.0036564767	0.00393964	0.004194554	0.004421644	0.0046202578	0.0047916286	0.0049354993	0.0050518364	0.0051415265	0.005206093	0.0052450225	0.0052600987	0.0052526854	0.0052236766	0.005172979	0.0051019117	0.0050121173	0.004902698	0.0047750957	0.004629612
-0.011044487	-0.0107184425	-0.010342993	-0.009925872	-0.009473346	-0.008988164	-0.008478388	-0.0079462305	-0.0073975325	-0.006834291	-0.0062597096	-0.005679272	-0.0050935745	-0.0045063943	-0.003919482	-0.003336735	-0.0027594268	-0.0021902695	-0.0016296953	-0.0010818765	-0.00054755807	-2.9373914e-05	0.00047172979	0.00095363334	0.0014148727	0.0018541776	0.0022704564	0.002661828	0.0030289702	0.003367938	0.003680449	0.003965277	0.004222229	0.0044509806	0.004651401	0.0048228726	0.0049673244	0.0050852	0.0051750652	0.0052398555	0.0052803606	0.0052964278	0.0052895322	0.005260814	0.0052105635	0.005141586	0.0050527453	0.004945107	0.004819289	0.0046762414
-0.011119604	-0.010786049	-0.010404348	-0.009980947	-0.009521797	-0.009032719	-0.0085174665	-0.0079809055	-0.007427372	-0.0068592504	-0.0062819794	-0.005697593	-0.005108416	-0.0045178905	-0.0039284974	-0.0033420324	-0.0027625933	-0.002190046	-0.001627408	-0.0010772571	-0.00054017454	-1.9248575e-05	0.00048382953	0.00096751004	0.0014314167	0.0018732287	0.0022911876	0.002684705	0.003052041	0.003393881	0.0037080012	0.003994461	0.0042521358	0.0044833384	0.0046835616	0.004857201	0.0050021857	0.00512065	0.0052121878	0.005277872	0.005318381	0.005335465	0.005329054	0.0053013153	0.0052526183	0.005183354	0.0050956532	0.0049897544	0.0048657656	0.004724767
-0.011189863	-0.010849789	-0.010461867	-0.010032229	-0.009567052	-0.009072788	-0.008552499	-0.008011445	-0.0074538216	-0.0068825185	-0.006300591	-0.005712919	-0.0051200613	-0.004526265	-0.0039339736	-0.0033447668	-0.0027614906	-0.0021863803	-0.0016215965	-0.0010681599	-0.00052881986	-6.2659383e-06	0.00049893185	0.0009859055	0.0014507473	0.0018947311	0.002314832	0.0027098097	0.003079597	0.0034228452	0.003739249	0.0040271655	0.0042866133	0.0045184717	0.004720412	0.004894726	0.0050410777	0.005160209	0.005251985	0.0053184927	0.005359918	0.005377516	0.005372405	0.0053448416	0.005296666	0.0052283257	0.0051420256	0.005036652	0.0049140826	0.0047750846
-0.011256799	-0.010909148	-0.010514639	-0.010079563	-0.00960885	-0.009108119	-0.008584239	-0.008038469	-0.007476248	-0.006900996	-0.006315902	-0.0057237297	-0.0051283985	-0.0045310706	-0.0039354786	-0.0033434406	-0.0027574822	-0.0021795258	-0.0016114935	-0.0010566413	-0.0005153939	1.033023e-05	0.00051791966	0.0010063648	0.0014739893	0.001919575	0.0023420341	0.0027387403	0.0031107068	0.003455937	0.0037727915	0.0040619485	0.00432327	0.004555635	0.00475977	0.0049354434	0.0050826967	0.005202092	0.005295668	0.0053621903	0.0054042786	0.005422339	0.005417168	0.0053910613	0.005343508	0.0052755475	0.005189903	0.005086284	0.004965171	0.004826963
-0.011319719	-0.010964975	-0.010563992	-0.010122873	-0.009646714	-0.009141222	-0.008612186	-0.008061267	-0.0074959546	-0.0069154724	-0.0063265786	-0.0057318285	-0.0051325485	-0.0045325086	-0.0039337426	-0.0033388734	-0.0027498826	-0.0021694377	-0.0015990213	-0.0010413378	-0.0004975349	3.001839e-05	0.00054018945	0.0010309629	0.0015003681	0.001947388	0.002372086	0.002771385	0.0031444058	0.003490921	0.0038099252	0.0041006543	0.0043632872	0.004597917	0.004802551	0.0049789585	0.0051271915	0.0052476972	0.005341474	0.0054096766	0.0054515377	0.005470518	0.0054654516	0.005439546	0.0053918883	0.0053261407	0.0052405074	0.005137626	0.005018037	0.0048821047
-0.011378787	-0.011017501	-0.010609224	-0.010162197	-0.00968089	-0.009170361	-0.0086355135	-0.008080706	-0.007510945	-0.0069274604	-0.006334439	-0.005735658	-0.005133204	-0.004529655	-0.0039275214	-0.0033300892	-0.0027388185	-0.0021551773	-0.0015831366	-0.0010224357	-0.00047664344	5.345419e-05	0.00056521595	0.0010586008	0.001530245	0.001979772	0.0024054907	0.002807103	0.0031814165	0.0035297088	0.0038507916	0.0041427985	0.004407294	0.0046415515	0.004848078	0.005025562	0.005174592	0.0052962527	0.0053906664	0.0054589026	0.0055018067	0.0055208653	0.0055166297	0.005490456	0.005444087	0.0053786	0.0052936748	0.0051914044	0.0050735995	0.0049380623
-0.011433557	-0.011065699	-0.010651559	-0.010198198	-0.009711325	-0.009195216	-0.008656442	-0.008096926	-0.00752189	-0.0069355667	-0.0063389465	-0.005735852	-0.005131021	-0.004523471	-0.00391946	-0.0033185259	-0.0027242526	-0.0021386892	-0.0015635267	-0.0010002255	-0.0004518591	7.962063e-05	0.00059514865	0.0010890365	0.0015631318	0.0020147748	0.0024422891	0.0028453656	0.0032217912	0.0035722852	0.0038941838	0.004188001	0.004453335	0.004689507	0.004896745	0.0050759874	0.0052258447	0.005348202	0.005443454	0.0055119134	0.005554907	0.0055742525	0.00557068	0.005545322	0.0054986738	0.005433481	0.0053492114	0.0052480996	0.005130168	0.004996687
-0.011485018	-0.011109404	-0.010689296	-0.010229826	-0.009737372	-0.009216636	-0.008672662	-0.008110605	-0.0075300336	-0.006939061	-0.006339617	-0.00573273	-0.0051246807	-0.004514396	-0.0039068162	-0.0033034608	-0.0027063265	-0.0021178946	-0.0015401989	-0.0009749681	-0.0004249029	0.0001100786	0.00062687695	0.0011233985	0.0015991814	0.0020527057	0.0024825446	0.0028868876	0.0032654256	0.0036172718	0.0039412156	0.0042368583	0.0045030676	0.0047404803	0.004948873	0.00512876	0.005279638	0.005402047	0.005498033	0.005567096	0.005610995	0.005631037	0.005627174	0.0056025907	0.005556207	0.0054908097	0.005407933	0.005306937	0.005189888	0.005058039
-0.011531994	-0.01114957	-0.010723449	-0.010258339	-0.009760015	-0.009234808	-0.008685887	-0.008117661	-0.0075353906	-0.006939858	-0.00633689	-0.0057263374	-0.0051141605	-0.0045010597	-0.0038905293	-0.0032846034	-0.0026851445	-0.0020941645	-0.0015135407	-0.00094634295	-0.00039334223	0.00014328957	0.0006614402	0.0011612773	0.0016385652	0.002094593	0.0025254712	0.0029319748	0.00331226	0.0036656521	0.003991369	0.004288003	0.004555464	0.0047945306	0.005003907	0.005184695	0.005336579	0.0054599084	0.0055559985	0.005625885	0.0056702755	0.005690109	0.0056868494	0.0056622177	0.0056159124	0.0055509843	0.0054678954	0.0053676963	0.0052517876	0.005120512
-0.011576086	-0.0111867115	-0.010753281	-0.010282502	-0.009779356	-0.009249039	-0.008695379	-0.008122869	-0.007535942	-0.006936848	-0.006329268	-0.0057164803	-0.005100541	-0.0044850484	-0.0038715452	-0.0032625422	-0.0026598424	-0.0020669699	-0.0014844164	-0.0009143427	-0.00035906956	0.00017981231	0.00070027635	0.0012011714	0.0016809553	0.0021386072	0.0025718957	0.0029803105	0.003361974	0.00371705	0.0040435977	0.0043426454	0.0046112053	0.004851099	0.005061891	0.0052435286	0.005396448	0.0055209585	0.0056175254	0.0056874715	0.0057312436	0.0057517663	0.0057485364	0.0057238303	0.005678706	0.0056134574	0.0055306405	0.0054313242	0.0053156503	0.00518509
-0.011615679	-0.011219531	-0.010779865	-0.010303341	-0.009794898	-0.009259246	-0.008701071	-0.008124314	-0.007533066	-0.0069307387	-0.0063198656	-0.005703345	-0.005084522	-0.0044653267	-0.0038490072	-0.0032370985	-0.00263232	-0.002036415	-0.0014511496	-0.00087904185	-0.00032090023	0.0002187118	0.0007422343	0.0012453906	0.0017270148	0.0021859072	0.0026204363	0.003031563	0.0034147426	0.003771387	0.004100185	0.0043993443	0.0046692938	0.0049110837	0.005122971	0.005305279	0.005458653	0.0055837333	0.0056807324	0.0057522617	0.005796086	0.0058162734	0.0058136806	0.005789276	0.005743623	0.0056793056	0.0055959187	0.005496457	0.0053817853	0.005252216
-0.011651598	-0.011248738	-0.010803193	-0.010320231	-0.009807058	-0.009266235	-0.008703291	-0.008122832	-0.0075266287	-0.0069206953	-0.0063056275	-0.0056864917	-0.0050637648	-0.0044426993	-0.0038233474	-0.003208682	-0.0026010573	-0.0020024478	-0.0014151037	-0.0008408353	-0.00028048456	0.00026199222	0.0007872917	0.0012925342	0.0017762817	0.0022369064	0.0026734732	0.003085222	0.0034706518	0.003828667	0.004158981	0.0044592917	0.004731614	0.004973963	0.0051866733	0.005370494	0.0055244863	0.0056503937	0.0057474	0.005819112	0.005864177	0.0058839433	0.005881466	0.005856678	0.0058108084	0.005746063	0.005664505	0.0055644475	0.0054495744	0.005320523
-0.01168298	-0.011273898	-0.010822147	-0.010334216	-0.009815067	-0.009268582	-0.0087023005	-0.008116439	-0.0075178295	-0.006906837	-0.0062889233	-0.0056660473	-0.0050408915	-0.0044161007	-0.003793463	-0.003176123	-0.0025660694	-0.0019650534	-0.001374796	-0.0007996261	-0.00023647398	0.0003080964	0.0008353628	0.0013420433	0.0018280633	0.0022903234	0.00272955	0.003142491	0.0035289973	0.0038887486	0.0042206906	0.0045232996	0.004795965	0.0050395876	0.005253792	0.005438015	0.0055932663	0.005718939	0.0058173984	0.0058886	0.00593454	0.0059546903	0.0059520304	0.0059268363	0.005881097	0.0058160163	0.005733546	0.005634658	0.005520027	0.005391162
-0.011711493	-0.011295348	-0.01083722	-0.01034373	-0.0098191425	-0.009269208	-0.008697212	-0.00810758	-0.0075037926	-0.006890297	-0.006268546	-0.00564231	-0.005013548	-0.0043853447	-0.0037607774	-0.003141299	-0.0025289878	-0.0019248873	-0.0013328269	-0.00075405836	-0.00019044429	0.00035684556	0.00088580325	0.0013954155	0.0018828958	0.0023473203	0.002787687	0.0032024682	0.0035908036	0.003952373	0.004284907	0.004589338	0.0048632845	0.005107876	0.005322702	0.0055085607	0.00566395	0.005791124	0.00588955	0.0059613436	0.0060069077	0.006027393	0.0060248636	0.005998954	0.0059532523	0.0058879443	0.0058058463	0.0057065077	0.005591672	0.0054632947
-0.011736177	-0.011313133	-0.010849141	-0.0103504285	-0.009820133	-0.009265296	-0.008689016	-0.00809437	-0.007487461	-0.006870404	-0.006244257	-0.00561554	-0.004983984	-0.0043527186	-0.0037255213	-0.0031028166	-0.0024872944	-0.0018816516	-0.0012875795	-0.00070597976	-0.00013974681	0.00040918216	0.00094056875	0.0014508218	0.0019401424	0.0024066828	0.0028490908	0.0032650456	0.0036553778	0.004018903	0.004352335	0.00465817	0.004933648	0.005179424	0.0053955875	0.0055811293	0.0057374723	0.0058655515	0.0059647486	0.0060360916	0.0060828365	0.006102372	0.0060994215	0.0060739703	0.006028734	0.0059629567	0.005880121	0.005780775	0.005665593	0.0055381916
-0.011757448	-0.011327706	-0.010857202	-0.010352127	-0.0098177865	-0.009257846	-0.0086765215	-0.0080790445	-0.0074678585	-0.006845869	-0.0062178895	-0.005584337	-0.004950151	-0.004316777	-0.0036864132	-0.0030605942	-0.002443716	-0.0018356219	-0.001238592	-0.0006550178	-8.7201595e-05	0.00046382472	0.0009975322	0.0015099794	0.002001159	0.002468884	0.0029128157	0.0033312477	0.003722854	0.004087016	0.0044228584	0.004729312	0.0050062835	0.005253773	0.0054705553	0.0056573004	0.005814094	0.0059423856	0.006042447	0.006114289	0.0061598457	0.0061797276	0.0061775297	0.0061516315	0.0061054938	0.006040033	0.0059567764	0.0058570914	0.0057429746	0.0056144632
-0.011774458	-0.0113383755	-0.010862194	-0.010351934	-0.009811424	-0.009246491	-0.008660957	-0.008059561	-0.007444255	-0.0068191513	-0.0061875954	-0.0055511445	-0.004913464	-0.0042772666	-0.0036442801	-0.0030161068	-0.0023960918	-0.0017856807	-0.0011870861	-0.000601694	-3.061071e-05	0.00052191317	0.0010568611	0.0015711077	0.002063889	0.0025348142	0.0029796027	0.003400024	0.003793504	0.0041587353	0.0044959933	0.0048033297	0.005081523	0.005329393	0.00554746	0.0057354756	0.005893152	0.0060219876	0.006122198	0.0061950684	0.006240301	0.0062611885	0.006257329	0.006231852	0.0061858334	0.0061186776	0.0060357302	0.005935535	0.005820442	0.005692661
-0.011787884	-0.011345789	-0.010863014	-0.010346949	-0.009801626	-0.009232327	-0.008642636	-0.008036204	-0.0074176714	-0.006788872	-0.0061533824	-0.005514398	-0.004873343	-0.0042347386	-0.0035986379	-0.002968371	-0.002346553	-0.0017331317	-0.0011326894	-0.0005446896	2.7276576e-05	0.0005825572	0.00111885	0.0016361885	0.002130635	0.0026025996	0.0030492023	0.0034712106	0.0038657747	0.0042326003	0.0045711063	0.004880674	0.005160045	0.005409088	0.005627457	0.0058160275	0.0059749074	0.006104447	0.0062047616	0.0062775463	0.006323334	0.006344069	0.0063402876	0.0063140914	0.0062673986	0.006200332	0.006116681	0.006016329	0.0059012063	0.0057724565
-0.011797503	-0.01134868	-0.010860868	-0.010339148	-0.009788938	-0.009214558	-0.008620925	-0.008010298	-0.0073876977	-0.006755419	-0.006116636	-0.0054742023	-0.0048310757	-0.0041884035	-0.0035500824	-0.0029178709	-0.0022929087	-0.0016779602	-0.0010745376	-0.000485152	8.8721514e-05	0.0006458685	0.0011850782	0.0017034635	0.0021995902	0.0026723184	0.0031214915	0.0035448112	0.003940765	0.004309345	0.004649088	0.0049597174	0.0052400306	0.0054906458	0.005710732	0.005899515	0.0060588494	0.006188713	0.006289929	0.0063624233	0.0064084306	0.006429035	0.0064252727	0.006398283	0.0063512474	0.006284278	0.006199196	0.006098423	0.0059829354	0.005854316
-0.011803873	-0.011349037	-0.010854788	-0.010327458	-0.00977207	-0.009192944	-0.008594945	-0.007980831	-0.007354364	-0.00671871	-0.006076537	-0.0054309145	-0.0047849417	-0.0041401237	-0.0034989119	-0.0028643608	-0.0022367984	-0.0016193166	-0.0010138303	-0.00042277947	0.00015337393	0.00071210787	0.0012533851	0.0017729364	0.0022710003	0.002745729	0.00319634	0.0036210418	0.004019249	0.0043886825	0.004729606	0.0050411373	0.0053228736	0.0055743717	0.0057955943	0.005985379	0.0061454847	0.0062756613	0.00637684	0.0064503476	0.0064958446	0.0065164044	0.006512262	0.0064853355	0.0064376146	0.006369997	0.006284807	0.006183058	0.006066732	0.0059378
-0.01180733	-0.01134564	-0.010846056	-0.010313384	-0.009752892	-0.009169146	-0.008566394	-0.007948346	-0.007317856	-0.0066794455	-0.0060338005	-0.005385287	-0.004735835	-0.004088387	-0.0034449622	-0.0028070956	-0.002177842	-0.0015587509	-0.0009510815	-0.0003573075	0.00022103637	0.0007814802	0.001323171	0.0018449947	0.0023450404	0.0028222539	0.003273502	0.0037002414	0.0040984266	0.0044702366	0.004812356	0.0051254705	0.0054079443	0.00566078	0.005882606	0.00607349	0.0062341243	0.006364424	0.00646678	0.006539475	0.0065858774	0.006605912	0.006601315	0.006574314	0.0065256394	0.0064572357	0.0063718557	0.0062692277	0.0061522014	0.006023623
-0.011806563	-0.011338972	-0.010832824	-0.010294758	-0.00973016	-0.009141766	-0.008534357	-0.007912315	-0.007278554	-0.006636001	-0.0059873983	-0.005336009	-0.0046835393	-0.004033886	-0.0033878982	-0.0027480721	-0.0021163896	-0.0014948323	-0.00088549405	-0.00028938428	0.00029074028	0.00085320696	0.0013967119	0.0019201599	0.0024216473	0.0028995313	0.003353417	0.0037814304	0.004181821	0.004554022	0.0048982203	0.005212106	0.0054955855	0.005749926	0.005971603	0.0061631575	0.0063252263	0.006456554	0.0065583214	0.0066310167	0.0066774674	0.0066971257	0.0066927783	0.0066646263	0.006615799	0.006547235	0.0064604804	0.0063575506	0.0062407516	0.0061097518
-0.011802539	-0.011328459	-0.010816492	-0.010273859	-0.009703651	-0.009111002	-0.008499689	-0.007873677	-0.007236123	-0.0065900385	-0.005938396	-0.00528419	-0.0046292245	-0.003976874	-0.003327936	-0.0026858672	-0.0020520315	-0.0014283285	-0.00081670284	-0.00021904334	0.00036255643	0.0009269528	0.0014726445	0.0019979663	0.0025006048	0.0029802062	0.0034352913	0.003864266	0.0042662993	0.0046404973	0.004985485	0.0053007975	0.005585652	0.0058398284	0.0060631484	0.0062562376	0.0064180307	0.006549686	0.006652087	0.006725304	0.006771628	0.0067910217	0.0067860223	0.006758582	0.0067083016	0.006638013	0.0065504164	0.0064468943	0.0063295253	0.0061982423
-0.011795312	-0.011315189	-0.010797419	-0.010249302	-0.009673774	-0.009076878	-0.008461334	-0.007831566	-0.0071905553	-0.0065415874	-0.0058867484	-0.00522954	-0.0045721754	-0.003916763	-0.003265135	-0.0026207566	-0.0019845292	-0.0013587996	-0.00074575096	-0.00014674664	0.00043759868	0.0010033548	0.0015512854	0.0020777248	0.0025822334	0.003063161	0.0035195723	0.0039504953	0.004353348	0.00472869	0.0050750338	0.005391866	0.005677499	0.0059330687	0.0061573684	0.006350562	0.0065132864	0.006646119	0.0067483634	0.006821409	0.006867945	0.006887134	0.0068812296	0.0068527944	0.0068026893	0.0067313313	0.006643627	0.006539382	0.0064204074	0.006288063
-0.011784591	-0.01129856	-0.010775499	-0.0102215335	-0.009641826	-0.009040125	-0.008420423	-0.0077866763	-0.007142104	-0.00648956	-0.005831562	-0.0051718056	-0.0045110136	-0.0038531497	-0.0032000393	-0.0025531054	-0.0019153804	-0.0012875125	-0.00067246705	-7.049367e-05	0.0005146861	0.0010824315	0.0016311295	0.002159804	0.0026659556	0.003148429	0.0036060847	0.004038211	0.0044432506	0.0048197396	0.0051666237	0.005484745	0.005771611	0.006027989	0.006253265	0.006447401	0.006610781	0.006742973	0.00684591	0.0069195367	0.0069662556	0.0069847405	0.0069786534	0.006949339	0.00689831	0.0068276264	0.006737847	0.0066321194	0.006512139	0.0063792914
-0.011770889	-0.011277929	-0.010749608	-0.010191105	-0.009606108	-0.009000197	-0.008376844	-0.0077393353	-0.0070908517	-0.00643526	-0.005774446	-0.005110964	-0.004448056	-0.0037879497	-0.0031315163	-0.0024832636	-0.001842618	-0.0012133569	-0.00059562176	7.264316e-06	0.0005936697	0.0011637211	0.001714319	0.0022439025	0.0027520172	0.0032355972	0.0036949143	0.0041279905	0.0045336336	0.004912045	0.0052613206	0.005578734	0.0058679394	0.006124694	0.006350644	0.0065455884	0.0067087524	0.0068424717	0.006945722	0.0070194714	0.0070653446	0.0070846416	0.007077642	0.007047694	0.006995816	0.0069236197	0.0068334453	0.006727133	0.006605722	0.0064716637
-0.011753529	-0.011254832	-0.010720111	-0.010156751	-0.009567484	-0.008957446	-0.008329891	-0.007688932	-0.0070367306	-0.0063778087	-0.005713783	-0.005048491	-0.004383087	-0.0037196428	-0.0030622035	-0.0024107173	-0.0017680526	-0.0011364073	-0.0005179271	8.715689e-05	0.00067608804	0.001246985	0.0017994642	0.0023305006	0.002839461	0.0033248812	0.0037858225	0.004220318	0.0046278313	0.0050068535	0.0053560734	0.005675569	0.0059656017	0.0062235408	0.0064497814	0.0066461563	0.0068101324	0.006943982	0.0070474744	0.007121153	0.00716703	0.007185951	0.007179182	0.0071484633	0.0070955865	0.0070224293	0.006931361	0.006824039	0.0067013763	0.0065664425
-0.011733457	-0.011228353	-0.010688484	-0.010119684	-0.009526439	-0.008911043	-0.008279622	-0.0076347664	-0.0069802627	-0.00631766	-0.0056509897	-0.0049822927	-0.0043147206	-0.003648609	-0.0029887706	-0.002335161	-0.0016911626	-0.0010578334	-0.00043709576	0.00016941875	0.00076027215	0.0013330765	0.0018856451	0.0024193563	0.0029291324	0.0034164265	0.0038784407	0.0043142885	0.0047228932	0.005102802	0.0054532066	0.005774338	0.006064426	0.006323859	0.006551925	0.0067472793	0.0069123395	0.007046398	0.0071498156	0.0072244406	0.007270001	0.0072888806	0.0072805993	0.00725019	0.007196147	0.0071227215	0.0070297904	0.006920453	0.0067980215	0.0066614076
-0.011709914	-0.011198595	-0.010653637	-0.010080047	-0.009481318	-0.008862697	-0.008227006	-0.0075782984	-0.00692071	-0.0062554255	-0.005585715	-0.0049145	-0.004243985	-0.0035770014	-0.0029139817	-0.0022580624	-0.0016120002	-0.0009757802	-0.00035412237	0.00025412813	0.0008458942	0.0014195144	0.0019753575	0.0025091544	0.003021583	0.0035094023	0.00397278	0.004409805	0.0048189163	0.0052010864	0.0055527724	0.0058746673	0.0061653256	0.006426107	0.006654728	0.0068507306	0.007016804	0.0071513765	0.0072552077	0.0073289387	0.007375136	0.007392876	0.0073849373	0.00735325	0.0072989166	0.0072240457	0.007130809	0.007020574	0.0068953186	0.0067580566
-0.0116829425	-0.0111670345	-0.01061587	-0.010037407	-0.009434506	-0.008811243	-0.008171856	-0.007520087	-0.00685858	-0.006189987	-0.005517021	-0.004843496	-0.004170835	-0.0035007894	-0.0028363764	-0.0021786317	-0.0015305355	-0.00089304894	-0.0002691932	0.0003408827	0.0009341538	0.0015098006	0.0020664558	0.0026018582	0.0031146817	0.0036044046	0.0040687323	0.0045070797	0.0049184337	0.005300436	0.0056529157	0.0059757754	0.0062687583	0.006528925	0.006758351	0.006956354	0.007122133	0.0072571114	0.00736155	0.0074358545	0.007480789	0.007498663	0.007490013	0.007457629	0.0074021667	0.0073270015	0.0072316974	0.0071210526	0.00699465	0.0068557374
-0.011654101	-0.01113122	-0.010575369	-0.009991609	-0.009384505	-0.008757271	-0.0081143305	-0.007458493	-0.006793879	-0.0061217174	-0.005447544	-0.004770592	-0.0040949136	-0.0034232438	-0.0027564168	-0.0020968094	-0.0014465526	-0.00080820173	-0.00018209592	0.0004288517	0.0010242127	0.0016013011	0.0021587908	0.002695568	0.003211178	0.0037010014	0.004166264	0.004606206	0.005018316	0.005401559	0.0057559907	0.0060799792	0.0063723624	0.006634295	0.0068643056	0.007062856	0.0072289035	0.0073644966	0.0074691065	0.0075431913	0.0075888634	0.0076059476	0.007596921	0.0075640827	0.0075083748	0.007430833	0.0073351115	0.0072221197	0.0070950873	0.0069554113
-0.011622012	-0.011093594	-0.010532856	-0.009943284	-0.009331152	-0.008700132	-0.008053422	-0.0073948056	-0.006726384	-0.006052308	-0.005373955	-0.0046948493	-0.004018031	-0.0033436343	-0.0026745573	-0.002013132	-0.0013610795	-0.00072101504	-9.3299896e-05	0.00051947683	0.0011163726	0.0016938522	0.0022536702	0.0027917922	0.0033073537	0.003798917	0.004266478	0.0047063828	0.0051201917	0.005504433	0.0058593936	0.0061840937	0.006478183	0.0067407116	0.0069714896	0.007170815	0.0073377937	0.0074735284	0.007577751	0.007652264	0.0076974593	0.007714484	0.007704925	0.0076708198	0.0076148733	0.0075365603	0.0074390024	0.007324919	0.0071961842	0.0070550554
-0.011586882	-0.011052795	-0.010486431	-0.009893112	-0.009276666	-0.008641556	-0.007990241	-0.007328756	-0.0066570714	-0.0059801787	-0.0052994415	-0.0046174005	-0.0039381534	-0.0032611862	-0.0025905445	-0.0019271895	-0.0012739301	-0.00063122064	-2.4661422e-06	0.0006115362	0.0012100153	0.0017891191	0.0023504272	0.0028899238	0.0034058504	0.0038989782	0.004367348	0.004808806	0.0052227303	0.005608324	0.0059646294	0.0062906295	0.00658527	0.006848134	0.007079631	0.0072796196	0.007447161	0.0075829327	0.0076880157	0.007762611	0.0078077167	0.007824801	0.00781443	0.00777993	0.0077220798	0.007642988	0.0075447075	0.007428702	0.007298995	0.0071557015
-0.0115488395	-0.011009455	-0.010437354	-0.009839587	-0.009218939	-0.008579969	-0.007925533	-0.007259786	-0.0065860003	-0.0059054047	-0.005222276	-0.004538141	-0.0038560256	-0.0031772032	-0.002504535	-0.0018400326	-0.001184091	-0.00054062903	8.977577e-05	0.00070555136	0.0013046414	0.0018856376	0.0024478063	0.002988685	0.0035061277	0.0040001757	0.0044695437	0.0049119927	0.005327191	0.005713608	0.0060710683	0.0063981526	0.006693531	0.006957952	0.0071896017	0.007389892	0.007557247	0.0076942407	0.0077989325	0.007874079	0.007918596	0.007935509	0.0079255365	0.007889874	0.007830817	0.007750381	0.0076510906	0.007533964	0.0074019767	0.0072574764
-0.011508785	-0.010962881	-0.010386214	-0.009783633	-0.009158917	-0.00851544	-0.007858403	-0.007189378	-0.0065114573	-0.005828023	-0.0051425397	-0.004456766	-0.003772281	-0.0030914694	-0.0024167001	-0.0017498955	-0.0010931119	-0.00044821575	0.00018407032	0.00080091506	0.0014013238	0.0019838065	0.0025466345	0.0030880794	0.0036078393	0.0041027106	0.0045729913	0.0050167926	0.005432643	0.005820539	0.006178476	0.006506067	0.0068021566	0.0070670433	0.007300079	0.007501073	0.007669963	0.0078058615	0.007911731	0.007985964	0.008031186	0.008046925	0.008036219	0.008000303	0.0079402365	0.007858902	0.007757589	0.0076397434	0.007506218	0.0073597245
-0.011465289	-0.010914728	-0.010333434	-0.009725437	-0.009096079	-0.008449078	-0.0077875555	-0.007116325	-0.0064351484	-0.0057496578	-0.005061306	-0.004372604	-0.0036861151	-0.003003493	-0.0023274794	-0.0016589463	-0.0010003299	-0.00035401434	0.00027978793	0.00089836866	0.0014998652	0.002084054	0.0026468523	0.0031894632	0.0037103891	0.00420643	0.0046777613	0.0051225014	0.005539287	0.005927462	0.0062866285	0.0066154227	0.006912198	0.007178165	0.0074116327	0.007612698	0.007781543	0.007919256	0.008024968	0.008098941	0.008144364	0.008159757	0.008148771	0.008111253	0.008050419	0.007968128	0.007865969	0.0077457465	0.0076110587	0.007462926
-0.011419952	-0.010863341	-0.010276489	-0.00966464	-0.009031735	-0.008380808	-0.007715374	-0.0070402995	-0.0063571036	-0.005668804	-0.0049786493	-0.0042876974	-0.0035984218	-0.0029141158	-0.0022359863	-0.001566343	-0.000905633	-0.00025806576	0.00037698075	0.0009962209	0.0015989803	0.0021841154	0.0027492978	0.0032933764	0.0038142242	0.0043117106	0.0047835037	0.005229406	0.005646955	0.006036751	0.00639607	0.006725576	0.0070227757	0.007289715	0.0075240396	0.007726066	0.0078954995	0.008032896	0.008138336	0.008212738	0.008256961	0.008273296	0.008260917	0.008223638	0.0081615	0.008077852	0.007974692	0.007852506	0.007716175	0.0075663924
-0.0113718435	-0.010809898	-0.010217667	-0.009601541	-0.0089643	-0.008310027	-0.0076416805	-0.0069633126	-0.006277658	-0.005586505	-0.0048932433	-0.0042002574	-0.0035086945	-0.0028236061	-0.0021431968	-0.0014716089	-0.0008103326	-0.00016031042	0.00047535077	0.0010964423	0.001700107	0.0022858828	0.0028518774	0.0033966117	0.0039190874	0.004417043	0.0048892647	0.005336713	0.0057557523	0.0061460547	0.0065065287	0.0068366043	0.0071353316	0.007402543	0.007636931	0.007839967	0.008009195	0.008146614	0.0082529	0.008327726	0.008372031	0.008387417	0.008374922	0.008336507	0.008273285	0.008188773	0.008083887	0.007960949	0.00782223	0.007670708
-0.0113216415	-0.01075393	-0.010157824	-0.009536855	-0.0088956505	-0.008237429	-0.007565558	-0.006884478	-0.006195359	-0.005501896	-0.004806228	-0.00411129	-0.0034189895	-0.00273069	-0.002048701	-0.0013758466	-0.00071228296	-6.15567e-05	0.0005754046	0.0011973381	0.0018024929	0.002388768	0.0029562227	0.0035021864	0.0040251277	0.004524	0.0049977526	0.0054454096	0.0058647804	0.006255757	0.0066176318	0.0069475994	0.0072476715	0.0075153112	0.007750515	0.007953133	0.008124299	0.00826183	0.008367583	0.0084422715	0.008487567	0.00850207	0.0084887035	0.008449435	0.008386396	0.008300386	0.008193549	0.00806924	0.007928919	0.0077749677
-0.011268832	-0.01069583	-0.010094866	-0.009469919	-0.008824602	-0.008162364	-0.0074877217	-0.0068033636	-0.00611189	-0.005415365	-0.0047177896	-0.004021004	-0.0033260584	-0.0026367605	-0.0019526258	-0.0012785122	-0.0006146729	3.8027763e-05	0.00067608804	0.001299087	0.0019060113	0.002492994	0.0030612499	0.003607653	0.004131455	0.004631579	0.0051066726	0.005554132	0.0059752055	0.0063662976	0.0067286417	0.0070595294	0.0073596574	0.007628437	0.007864408	0.008067638	0.0082384795	0.008377515	0.008483015	0.008557603	0.008602321	0.008616488	0.0086033195	0.008563008	0.008499116	0.008411787	0.008303445	0.008177564	0.008035768	0.007880084
-0.011213481	-0.010635994	-0.010030553	-0.00940042	-0.008751333	-0.008086026	-0.007408172	-0.0067208856	-0.0060263127	-0.0053271204	-0.0046277493	-0.0039292276	-0.0032326356	-0.0025407597	-0.001856178	-0.0011801049	-0.00051406026	0.00013911724	0.0007782057	0.0014026873	0.0020094626	0.0025982745	0.0031669028	0.0037143715	0.0042388514	0.0047398284	0.0052149966	0.0056641996	0.00608515	0.0064779446	0.0068398416	0.007171981	0.0074734464	0.007742334	0.007978585	0.008182753	0.008353867	0.008492671	0.008598797	0.008674093	0.008717656	0.00873246	0.008717675	0.008677799	0.008611992	0.008523222	0.008414328	0.008286428	0.00814309	0.007985629
-0.011156835	-0.010573201	-0.009963155	-0.009329349	-0.008676216	-0.008007653	-0.0073273927	-0.00663653	-0.0059391856	-0.0052387863	-0.004536748	-0.0038351417	-0.0031368583	-0.0024441034	-0.0017572716	-0.0010809079	-0.00041327626	0.00024057925	0.0008810684	0.0015061796	0.0021140538	0.0027041622	0.0032730848	0.003821943	0.004347179	0.004848622	0.005324863	0.005774837	0.0061965697	0.006589014	0.006952416	0.0072853006	0.0075869523	0.007856417	0.0080932975	0.0082976185	0.008469891	0.008608621	0.008714594	0.008789539	0.008833218	0.008847721	0.0088326335	0.008791845	0.008724943	0.008635741	0.008525044	0.008396044	0.008250389	0.008090984
-0.011097625	-0.0105092	-0.009894811	-0.009257004	-0.008599646	-0.007927313	-0.0072432533	-0.0065501407	-0.005850829	-0.0051484406	-0.004443407	-0.0037403405	-0.0030406564	-0.0023461208	-0.0016585067	-0.0009793714	-0.0003116615	0.00034327805	0.0009848028	0.0016112775	0.002220124	0.0028100424	0.0033807158	0.003929861	0.0044556223	0.004958179	0.0054344684	0.0058845244	0.0063071214	0.006701328	0.007065423	0.007398911	0.007700678	0.007970199	0.008207727	0.008412808	0.008584749	0.008723877	0.008830592	0.008905791	0.008949038	0.008963633	0.008948427	0.008906323	0.008838531	0.0087476	0.008635666	0.00850467	0.00835773	0.00819689
-0.011036411	-0.0104432255	-0.0098244175	-0.009181969	-0.0085215345	-0.007845685	-0.0071595684	-0.006463051	-0.005761303	-0.0050561205	-0.004349157	-0.003643997	-0.002943039	-0.0022469833	-0.0015579984	-0.000878267	-0.00020927936	0.00044752285	0.0010897294	0.0017165355	0.002326537	0.0029174127	0.003488034	0.004037481	0.0045646094	0.0050669424	0.0055445395	0.0059953406	0.006418921	0.006813269	0.0071772784	0.0075113773	0.007813778	0.008085474	0.008323025	0.008528031	0.008699734	0.008839697	0.008946095	0.009021163	0.009065211	0.009078532	0.009063132	0.00901987	0.008951966	0.008860279	0.008747071	0.008613892	0.008465484	0.008302309
-0.010974318	-0.010376155	-0.009751581	-0.009106331	-0.00844153	-0.007762976	-0.0070723146	-0.0063744783	-0.0056699365	-0.0049630404	-0.0042544454	-0.0035477057	-0.0028449893	-0.0021471456	-0.001456961	-0.00077513605	-0.000105980784	0.00055231154	0.00119498	0.0018230714	0.0024333	0.0030253865	0.0035963953	0.004146777	0.004673712	0.005177241	0.005655475	0.0061062463	0.006530039	0.006925326	0.0072899647	0.007624436	0.0079276115	0.008198898	0.00843725	0.008642837	0.008815445	0.008955341	0.009062797	0.009137496	0.009180997	0.0091934465	0.009177975	0.009134099	0.009064764	0.008972108	0.008857604	0.008723516	0.00857313	0.008407414
-0.010909222	-0.010306276	-0.009678207	-0.009028368	-0.008359864	-0.0076783895	-0.006985545	-0.006284207	-0.0055778325	-0.0048684403	-0.0041583776	-0.0034501702	-0.002744995	-0.0020462126	-0.001354903	-0.0006730929	-1.6614795e-06	0.00065648183	0.001300931	0.0019288957	0.0025405064	0.0031320713	0.0037049688	0.004255872	0.0047837533	0.0052874237	0.0057658143	0.0062173083	0.006641671	0.0070375837	0.0074028447	0.0077377446	0.008040652	0.008312594	0.008551449	0.008758076	0.008930229	0.009071112	0.009177119	0.009252295	0.009296007	0.009308461	0.0092924945	0.0092487	0.009178214	0.009084076	0.008967798	0.008832354	0.008680195	0.008512676
-0.010843165	-0.010235153	-0.009602852	-0.0089489	-0.00827796	-0.0075932145	-0.006897092	-0.00619293	-0.005484104	-0.0047727153	-0.004061103	-0.0033507198	-0.0026452169	-0.001944378	-0.001251787	-0.0005691275	0.000102516264	0.0007622428	0.0014073551	0.0020358004	0.002647411	0.0032407641	0.0038136244	0.0043644644	0.004893549	0.0053975023	0.005875904	0.0063288994	0.006753262	0.0071489774	0.007515013	0.007850267	0.008154605	0.008426141	0.008666195	0.008872084	0.00904534	0.009185538	0.00929274	0.009367529	0.009411	0.0094232	0.009406511	0.0093617365	0.009291764	0.009195477	0.009078428	0.008940984	0.008786228	0.008616928
-0.010775857	-0.01016333	-0.009526029	-0.008868106	-0.008194223	-0.007505566	-0.006807275	-0.0061004832	-0.0053897053	-0.004676074	-0.0039625913	-0.0032512322	-0.00254374	-0.0018420815	-0.0011479259	-0.0004640706	0.00020787492	0.0008684099	0.0015136264	0.0021434464	0.0027555935	0.0033489205	0.0039226636	0.00447404	0.0050027594	0.00550732	0.005986005	0.006439179	0.0068644322	0.0072603114	0.0076267384	0.007963166	0.008267157	0.00853952	0.008779574	0.008986235	0.009159025	0.009300139	0.009407353	0.009482436	0.009524982	0.009537876	0.009520028	0.009474639	0.009403255	0.0093062	0.009187661	0.009049337	0.008893032	0.008721694
-0.010705888	-0.010089241	-0.009448037	-0.008787006	-0.008108556	-0.0074175075	-0.006716095	-0.0060074255	-0.00529512	-0.004579425	-0.0038639456	-0.0031506345	-0.002442278	-0.0017390326	-0.0010449439	-0.0003601089	0.00031437352	0.0009739846	0.0016205572	0.002250392	0.0028635934	0.0034565702	0.0040303655	0.004582327	0.0051121563	0.00561649	0.00609662	0.006550096	0.0069747493	0.007371228	0.0077380463	0.008074671	0.008379765	0.008652512	0.008892424	0.009099372	0.009273175	0.009413928	0.009521022	0.009596467	0.009639617	0.009651352	0.009633452	0.009587437	0.009514533	0.009417091	0.009297267	0.009156976	0.008998491	0.0088255815
-0.010635592	-0.010014072	-0.009368658	-0.008703493	-0.008022442	-0.0073283166	-0.0066245496	-0.0059137046	-0.0051980987	-0.0044813156	-0.0037642047	-0.003050223	-0.0023394972	-0.0016362444	-0.0009404868	-0.00025454536	0.00042001158	0.0010811202	0.0017274655	0.0023582913	0.0029710159	0.0035660118	0.004139524	0.004691679	0.0052213743	0.005726602	0.006206259	0.0066594034	0.0070852526	0.007482048	0.007849656	0.008186005	0.008491043	0.00876395	0.009004429	0.009211373	0.009385936	0.009526476	0.00963394	0.009708948	0.009752389	0.009763468	0.009745695	0.0096991025	0.009625822	0.009526774	0.009405434	0.009263892	0.0091042705	0.008928444
-0.010563247	-0.009938024	-0.00928805	-0.008620158	-0.007935308	-0.007238351	-0.0065316856	-0.00581865	-0.005101621	-0.0043828413	-0.0036641285	-0.0029483736	-0.002236791	-0.0015321523	-0.00083561987	-0.0001497455	0.000525441	0.0011872277	0.0018344373	0.0024655052	0.0030793473	0.0036734454	0.004247945	0.004800614	0.0053295195	0.0058354773	0.0063151903	0.006768573	0.0071954057	0.007592529	0.007959221	0.008296482	0.008601498	0.008875001	0.009116262	0.009323109	0.009497687	0.009638943	0.009746674	0.009821568	0.009864051	0.009875782	0.0098571405	0.009809751	0.0097352825	0.009635676	0.009513035	0.009369701	0.009208247	0.009030949
-0.010490239	-0.009860955	-0.009207211	-0.008534819	-0.007846855	-0.0071468353	-0.006438181	-0.0057233125	-0.0050045475	-0.00428392	-0.0035639256	-0.0028461367	-0.0021344349	-0.0014283955	-0.00073078275	-4.3734908e-05	0.0006318465	0.001293879	0.0019416846	0.002572652	0.0031866394	0.0037811324	0.0043549575	0.0049088188	0.005437739	0.005943779	0.0064244084	0.006878216	0.007304132	0.0077013522	0.008069389	0.00840706	0.008711826	0.008985262	0.0092260055	0.009434525	0.009608649	0.0097491555	0.009857725	0.009932775	0.009975214	0.009987056	0.009967674	0.009919863	0.009844549	0.009743802	0.009620227	0.009475384	0.009311605	0.009132616
-0.010416828	-0.009781383	-0.009124145	-0.0084491	-0.00775785	-0.007055275	-0.006345071	-0.0056266785	-0.0049063712	-0.004184097	-0.0034629703	-0.0027442873	-0.0020309389	-0.0013246685	-0.00062643737	6.163865e-05	0.00073733553	0.001400657	0.002047941	0.002680026	0.0032940172	0.0038890094	0.004462689	0.0050161183	0.005546253	0.0060518794	0.006532278	0.006985575	0.007411599	0.0078099966	0.008177325	0.008514382	0.008820713	0.009094827	0.0093360655	0.009543553	0.009718124	0.0098594725	0.009967495	0.010042775	0.010085121	0.010096051	0.010076802	0.01002834	0.009952396	0.009851523	0.009726118	0.009579327	0.00941449	0.009232935
-0.010341443	-0.009702362	-0.009041369	-0.00836236	-0.0076691657	-0.0069634393	-0.006249629	-0.005530715	-0.004807651	-0.0040846467	-0.0033617392	-0.0026423708	-0.0019279346	-0.0012209564	-0.00052170455	0.000166554	0.0008437559	0.0015062541	0.0021541454	0.0027865693	0.0034003258	0.0039956495	0.0045697354	0.005123023	0.005653195	0.0061584227	0.006639369	0.007092871	0.007519942	0.007917471	0.008285064	0.008622415	0.008928355	0.009202428	0.0094437	0.009652257	0.009827472	0.009968787	0.010077052	0.010151599	0.010194041	0.010205109	0.010185048	0.010135844	0.010058824	0.009956695	0.009830393	0.009682741	0.009515528	0.009332798
-0.010265037	-0.009622075	-0.008957267	-0.00827533	-0.0075785965	-0.006871164	-0.0061555356	-0.0054341406	-0.004709542	-0.0039840415	-0.0032600462	-0.0025393367	-0.0018249899	-0.0011166558	-0.00041719154	0.0002717264	0.0009489246	0.001611717	0.0022599548	0.0028919093	0.0035059005	0.004101351	0.004676353	0.00522916	0.005760122	0.0062648095	0.0067453235	0.0071996786	0.007625643	0.008023385	0.008392155	0.008729018	0.009035237	0.009309586	0.009550557	0.009759188	0.009933718	0.010075919	0.010183487	0.010258917	0.0103017315	0.010311808	0.010291994	0.010241415	0.01016479	0.0100614615	0.009933133	0.009784989	0.009615675	0.0094310865
-0.010188296	-0.009540565	-0.008872464	-0.008187003	-0.0074879676	-0.006777957	-0.0060601607	-0.005336605	-0.004610397	-0.003884241	-0.0031588227	-0.0024376959	-0.0017214417	-0.0010126531	-0.000312645	0.00037648156	0.0010535009	0.0017165653	0.0023660436	0.002997581	0.0036117136	0.0042065233	0.00478141	0.0053343065	0.005863812	0.006370157	0.0068500005	0.0073045455	0.007731367	0.008129083	0.008496527	0.008833971	0.009140313	0.009414457	0.009656351	0.009865031	0.010040306	0.010181598	0.010289833	0.010365296	0.010407131	0.01041773	0.010397069	0.010347363	0.010268569	0.010164693	0.010035943	0.009884831	0.0097148605	0.009527978
-0.010109663	-0.009458937	-0.008787416	-0.008098602	-0.0073967353	-0.006684564	-0.0059645697	-0.005239047	-0.0045114383	-0.0037840381	-0.0030579194	-0.0023357943	-0.0016186088	-0.0009088963	-0.00020920485	0.00048062205	0.001157701	0.0018213205	0.0024705753	0.003101971	0.003716208	0.0043114275	0.0048860274	0.005438868	0.0059683174	0.006474372	0.0069549344	0.0074082576	0.00783433	0.008232474	0.008599978	0.00893788	0.009244524	0.009519041	0.009761058	0.009969324	0.010143783	0.010285802	0.010393605	0.010469127	0.010511503	0.010521695	0.010500878	0.010449491	0.010371115	0.010266513	0.010136366	0.009984087	0.009812962	0.009623829
-0.010031849	-0.009376794	-0.00870163	-0.008010678	-0.0073051527	-0.0065909848	-0.005868919	-0.005141966	-0.00441245	-0.0036842823	-0.0029566213	-0.0022334978	-0.0015157387	-0.0008060485	-0.00010526925	0.0005841851	0.0012620687	0.0019257329	0.0025746226	0.0032063834	0.0038202964	0.0044145845	0.0049889535	0.005542133	0.0060713403	0.0065771565	0.0070574917	0.0075106435	0.0079372	0.008334268	0.008702379	0.009040512	0.0093465485	0.00962102	0.009862751	0.010071285	0.01024688	0.010388661	0.010496616	0.010571308	0.010613959	0.010623872	0.010602474	0.010551732	0.010471746	0.01036527	0.010234989	0.010081701	0.009908833	0.009717386
-0.009953313	-0.009293869	-0.0086158365	-0.007920951	-0.0072142035	-0.0064971745	-0.005773112	-0.0050447136	-0.004314244	-0.0035838187	-0.0028562322	-0.00213214	-0.0014139786	-0.0007037446	-2.834946e-06	0.00068729743	0.0013655871	0.0020284615	0.0026775412	0.003309235	0.0039227307	0.0045181215	0.0050914474	0.005643759	0.006173406	0.006678559	0.0071585737	0.0076118447	0.008038107	0.008435275	0.008803047	0.009140696	0.00944715	0.009721361	0.009962894	0.010171898	0.010347903	0.010489602	0.010597523	0.010672472	0.010714848	0.010724202	0.010702591	0.01065138	0.010571469	0.010464329	0.010332007	0.010178041	0.010003477	0.009811044
-0.009874798	-0.009212054	-0.008530185	-0.0078324005	-0.0071226284	-0.006403908	-0.0056780055	-0.004947737	-0.0042164847	-0.003485307	-0.0027556047	-0.002030909	-0.0013124421	-0.0006015226	9.990856e-05	0.00079008564	0.0014673881	0.0021304898	0.0027793646	0.003410712	0.0040245615	0.0046190917	0.005192604	0.00574426	0.0062739775	0.006778419	0.0072581694	0.0077112727	0.008136719	0.008533955	0.008902177	0.009239208	0.0095455125	0.00981997	0.010062378	0.010270875	0.010446221	0.010587733	0.01069583	0.010770977	0.0108128935	0.010822725	0.010801066	0.010749079	0.010668136	0.010560829	0.010427918	0.010272276	0.0100962855	0.009901654
-0.009795353	-0.009128779	-0.008443758	-0.0077433214	-0.0070314035	-0.006310135	-0.0055825114	-0.004850805	-0.004117988	-0.003385745	-0.0026559383	-0.0019300729	-0.0012115538	-0.00050108135	0.00020083785	0.00089085475	0.0015689991	0.002232261	0.0028799213	0.0035118535	0.004125476	0.004719157	0.005292002	0.0058437213	0.00637272	0.0068772063	0.0073562264	0.007809233	0.008234691	0.008631371	0.0089993365	0.009336017	0.00964234	0.009916693	0.010158099	0.010367293	0.010543052	0.010684341	0.010792792	0.01086773	0.010910198	0.010918833	0.010897633	0.010845024	0.010763679	0.010654841	0.010520998	0.010364395	0.010186244	0.009990666
-0.009715736	-0.009045318	-0.008357465	-0.0076543093	-0.0069396347	-0.006216347	-0.005487755	-0.004754573	-0.0040198565	-0.003287539	-0.002556719	-0.0018303841	-0.0011118874	-0.0004001297	0.00030082464	0.0009911656	0.0016686209	0.002332475	0.0029802732	0.0036110692	0.004224006	0.0048171207	0.0053902753	0.005942095	0.0064699575	0.006973829	0.0074529424	0.007905275	0.00833023	0.008726496	0.009094082	0.009430993	0.009736955	0.010011539	0.010253437	0.010462049	0.010637969	0.010779332	0.010887455	0.010962687	0.011004236	0.01101321	0.010991052	0.010938514	0.010856532	0.010747567	0.0106125325	0.010454696	0.010275297	0.010078356
-0.009636521	-0.008962445	-0.008270636	-0.0075651556	-0.006848432	-0.006123714	-0.005393073	-0.004658222	-0.003923133	-0.0031895414	-0.0024579018	-0.0017317235	-0.0010124296	-0.00030082837	0.00040080398	0.0010909326	0.0017679632	0.0024313629	0.0030783713	0.0037091412	0.004321635	0.004914593	0.0054870695	0.0060373135	0.006565146	0.0070693083	0.0075473115	0.007999469	0.008423936	0.00882047	0.009186931	0.009524103	0.0098302215	0.010103859	0.010345448	0.010554083	0.010729834	0.0108711235	0.010979764	0.011054296	0.011096515	0.011105612	0.01108285	0.011029709	0.0109472275	0.010837197	0.010702219	0.010542363	0.010362487	0.010163169
-0.00955639	-0.0088792965	-0.008184485	-0.0074767694	-0.00675793	-0.006030835	-0.0052985847	-0.0045631006	-0.0038274452	-0.0030915216	-0.0023606867	-0.0016339198	-0.00091383606	-0.00020190701	0.00049940124	0.0011892281	0.0018666498	0.0025288798	0.0031755604	0.0038054213	0.004418444	0.005010519	0.0055818744	0.006131962	0.0066586435	0.0071615763	0.0076403245	0.008091703	0.008516189	0.008911733	0.009278543	0.009614993	0.0099199265	0.010194413	0.010435443	0.010644101	0.010818709	0.01096132	0.011069663	0.01114437	0.011185832	0.011195205	0.011172023	0.011118773	0.011036072	0.010925151	0.010788351	0.01062794	0.01044723	0.010246322
-0.009476453	-0.008796297	-0.0080989	-0.007388279	-0.0066672415	-0.0059390664	-0.005204834	-0.004467942	-0.0037319958	-0.002995491	-0.002263181	-0.0015365481	-0.0008171797	-0.00010539964	0.0005967133	0.0012858696	0.0019625276	0.0026245788	0.0032716505	0.0039004236	0.004512202	0.005104445	0.005675774	0.0062247813	0.0067510232	0.007252883	0.0077307746	0.008181993	0.008605178	0.009000357	0.009366274	0.009703226	0.01000813	0.010281637	0.010522991	0.010731593	0.010906886	0.0110485405	0.011156738	0.011231735	0.011273265	0.011282124	0.011258863	0.0112048425	0.011122007	0.011010535	0.010873023	0.010712344	0.010528944	0.010326412
-0.009398244	-0.0087137595	-0.008013487	-0.007301174	-0.006577961	-0.005846694	-0.0051117986	-0.004374042	-0.0036364868	-0.0029000863	-0.0021680668	-0.0014406145	-0.00071995705	-8.855015e-06	0.00069191307	0.0013807379	0.0020572767	0.002719786	0.0033656545	0.003993951	0.004604712	0.0051957443	0.0057667643	0.0063149966	0.006840635	0.0073419884	0.007819194	0.008269265	0.008693047	0.00908795	0.009453822	0.00978883	0.010093968	0.010367006	0.0106082335	0.01081682	0.010991652	0.011133779	0.011241555	0.011315849	0.011357807	0.011366196	0.011342924	0.011289217	0.011205211	0.011093449	0.010954909	0.010792788	0.010608815	0.0104050115
-0.009318545	-0.008632183	-0.007928774	-0.007213764	-0.0064884424	-0.005756907	-0.005020879	-0.0042812973	-0.0035424903	-0.0028061494	-0.0020734891	-0.0013456717	-0.0006255135	8.593127e-05	0.0007864982	0.001475174	0.0021515563	0.0028123558	0.0034572408	0.0040854625	0.0046953224	0.005286172	0.0058559403	0.0064034425	0.0069284365	0.007429734	0.007904988	0.008355357	0.008777812	0.009172007	0.009537123	0.009872407	0.010176625	0.01045046	0.010691334	0.010898627	0.011074014	0.0112156235	0.011323899	0.011398509	0.011439793	0.0114475265	0.011425171	0.011370413	0.011286464	0.01117358	0.011034615	0.010871746	0.010686375	0.010481257
-0.009239309	-0.008549467	-0.007844888	-0.0071272403	-0.006399885	-0.0056669936	-0.004929036	-0.004189633	-0.00345058	-0.0027131736	-0.0019789264	-0.0012521371	-0.0005317107	0.00017898902	0.00087924674	0.0015676767	0.0022433288	0.0029029027	0.003548056	0.004174918	0.0047843456	0.0053745843	0.005942885	0.0064900517	0.00701385	0.0075140186	0.007989459	0.00843823	0.008859444	0.009253547	0.009618431	0.00995319	0.010257814	0.010530036	0.010770921	0.01097833	0.011153456	0.011294741	0.011402246	0.011477113	0.011517867	0.0115267	0.011503372	0.011448562	0.011364177	0.011251401	0.011111487	0.010947902	0.0107613355	0.010554515
-0.009161748	-0.00846941	-0.007761076	-0.0070413053	-0.0063131526	-0.0055772737	-0.004838839	-0.004098654	-0.0033587068	-0.0026211366	-0.0018869936	-0.0011596829	-0.00044005737	0.00027098134	0.00097004324	0.001658313	0.0023329407	0.0029924847	0.0036367364	0.004262805	0.004871197	0.005460087	0.0060277097	0.0065740272	0.0070977136	0.0075963996	0.008070659	0.008519106	0.008939989	0.009332702	0.009696834	0.010031097	0.010335229	0.010607582	0.010847315	0.011055179	0.0112301	0.011371113	0.01147921	0.011553895	0.011594713	0.011603013	0.01157869	0.011523664	0.011439793	0.011325888	0.01118565	0.011020478	0.010833338	0.01062553
-0.009084031	-0.0083884075	-0.0076778457	-0.0069563165	-0.0062261075	-0.005489737	-0.0047494397	-0.004008703	-0.0032682717	-0.0025302172	-0.0017971545	-0.0010693818	-0.0003498383	0.00036070496	0.0010599345	0.0017473325	0.0024212003	0.003080219	0.0037232302	0.004348658	0.004955504	0.0055438466	0.0061105415	0.0066557527	0.007177327	0.007676363	0.008149438	0.008597337	0.009017225	0.009409159	0.009772796	0.010106675	0.010409713	0.01068145	0.010921191	0.011129104	0.011303365	0.011444811	0.011551917	0.011626981	0.01166736	0.011675648	0.011651833	0.011596829	0.011511669	0.011397507	0.011256844	0.011091009	0.010902293	0.010692891
-0.009007424	-0.008308962	-0.0075967535	-0.006872438	-0.006140329	-0.0054034963	-0.0046622604	-0.0039206296	-0.0031794682	-0.0024406463	-0.001707539	-0.000979878	-0.00026080385	0.00044892728	0.0011477806	0.0018342808	0.0025071837	0.0031658001	0.0038071685	0.004432231	0.0050376505	0.005624905	0.0061907135	0.006734874	0.0072562173	0.00775351	0.00822619	0.008671958	0.009091295	0.009482987	0.009845864	0.010178868	0.01048211	0.010753043	0.010992855	0.011199392	0.011374142	0.011514995	0.011622593	0.011696648	0.011737149	0.011745308	0.011721041	0.011666045	0.011581309	0.011466332	0.0113247	0.011158604	0.010968946	0.010758702
-0.008931585	-0.00823018	-0.0075154006	-0.0067893937	-0.006056495	-0.005317554	-0.0045757443	-0.0038335621	-0.003091894	-0.0023532733	-0.0016199276	-0.0008924529	-0.00017442182	0.000534676	0.0012330748	0.0019196868	0.0025909245	0.0032486431	0.0038895644	0.0045128316	0.005118236	0.005703997	0.0062692687	0.0068116747	0.0073320083	0.007828593	0.008299369	0.008745391	0.009163793	0.009553857	0.00991546	0.010248315	0.010550603	0.010821089	0.011059973	0.011266898	0.011440743	0.011582099	0.011688754	0.011763442	0.011803925	0.011812333	0.011787809	0.0117322765	0.011646293	0.011531886	0.011389509	0.011223331	0.011031676	0.010821182
-0.00885652	-0.008152187	-0.00743486	-0.0067082196	-0.0059732795	-0.005233109	-0.0044905692	-0.0037477314	-0.0030061156	-0.0022674724	-0.001533471	-0.00080792606	-8.921698e-05	0.00061973184	0.001316715	0.0020016506	0.0026733428	0.0033293292	0.003969148	0.004592467	0.00519583	0.0057797767	0.0063434877	0.0068860278	0.007404808	0.007900208	0.008369695	0.00881416	0.009232327	0.009621821	0.00998307	0.010314513	0.010616247	0.010886624	0.011124551	0.011331186	0.011504501	0.011645049	0.011752207	0.011826385	0.011867173	0.0118755065	0.011851188	0.011794955	0.011708844	0.011594493	0.011451479	0.011283454	0.011092354	0.010880079
-0.008781806	-0.008075938	-0.007356368	-0.0066275224	-0.0058906823	-0.005150743	-0.0044068918	-0.0036638007	-0.0029216185	-0.0021834	-0.0014502108	-0.00072434545	-5.967915e-06	0.0007023178	0.0013986938	0.0020828322	0.002752941	0.0034079067	0.004046753	0.0046677813	0.00527082	0.0058541894	0.006416384	0.0069569387	0.007474512	0.007969398	0.008438043	0.008881666	0.009298407	0.009686511	0.010047048	0.01037797	0.010678168	0.010948218	0.011186428	0.011392344	0.011564482	0.011705384	0.011812877	0.011886399	0.011927668	0.011935037	0.011910327	0.011854816	0.011768211	0.011653069	0.011510704	0.011341371	0.01115001	0.010936081
-0.008708268	-0.007999957	-0.0072787255	-0.0065479726	-0.00581073	-0.0050689206	-0.004325211	-0.0035809726	-0.0028391927	-0.0021006763	-0.0013685375	-0.0006419718	7.5638294e-05	0.00078235567	0.0014782585	0.0021610782	0.0028301626	0.0034841523	0.0041221157	0.004741896	0.005343359	0.005924873	0.00648617	0.0070248432	0.0075424463	0.008034937	0.00850245	0.00894494	0.009360574	0.009747546	0.01010802	0.010437768	0.01073781	0.011006612	0.011244405	0.0114494525	0.011622831	0.0117622875	0.011869252	0.011942577	0.011983778	0.011990901	0.011966191	0.0119110085	0.011823986	0.0117084645	0.011565443	0.011395704	0.01120368	0.010988615
-0.008637041	-0.007925905	-0.0072022006	-0.0064699426	-0.005732015	-0.0049886256	-0.004244983	-0.003500782	-0.002758734	-0.0020207465	-0.0012881756	-0.00056286156	0.00015412271	0.0008602217	0.0015549287	0.0022369921	0.0029049218	0.0035579614	0.0041939206	0.0048127137	0.005413469	0.0059933886	0.0065533593	0.007091008	0.0076066293	0.008097719	0.008564115	0.009005416	0.009419236	0.009806108	0.010165222	0.010493822	0.010792565	0.011061758	0.011298578	0.011503965	0.011676289	0.011814982	0.011921857	0.011995744	0.012035862	0.012043539	0.012019459	0.0119632445	0.011876151	0.011760045	0.0116165355	0.011446971	0.011254389	0.011038139
-0.008566521	-0.0078527555	-0.007127978	-0.0063944906	-0.005654402	-0.0049111396	-0.004166685	-0.0034218654	-0.0026801154	-0.0019416884	-0.0012102053	-0.00048498064	0.00023080781	0.0009363629	0.0016295835	0.0023106448	0.0029770806	0.0036289655	0.004263453	0.004881218	0.005479511	0.0060589053	0.0066175796	0.007154338	0.007666841	0.008157358	0.008622669	0.009063326	0.009475842	0.009861134	0.010218609	0.010547236	0.010845516	0.011112973	0.011349283	0.011554137	0.011725724	0.011865631	0.011971436	0.012044944	0.012085315	0.012092501	0.012068488	0.012011964	0.011924937	0.011808697	0.011665013	0.011494514	0.011301316	0.011084877
-0.008497499	-0.0077811256	-0.0070540234	-0.0063195527	-0.0055787936	-0.004834704	-0.004089646	-0.0033451393	-0.0026031584	-0.0018654764	-0.0011339709	-0.00040986016	0.00030486286	0.0010088831	0.0017017163	0.0023818351	0.0030466355	0.00369725	0.0043303035	0.00494669	0.005543895	0.006121248	0.0066781975	0.007212799	0.0077253617	0.008213934	0.008677572	0.009116072	0.009528205	0.009912796	0.010269105	0.010595962	0.010893848	0.011160985	0.01139662	0.011600606	0.0117720775	0.011910785	0.012016814	0.012090091	0.0121301375	0.012137987	0.01211267	0.012056835	0.0119698495	0.011854205	0.011709351	0.011539165	0.011344556	0.011127636
-0.008429408	-0.007710986	-0.006983593	-0.006246671	-0.0055050105	-0.004760228	-0.0040149763	-0.0032706037	-0.002528429	-0.0017911792	-0.0010603592	-0.00033766404	0.00037696213	0.0010797866	0.0017719418	0.0024496429	0.003114771	0.0037626885	0.004394334	0.005009152	0.005604461	0.006180972	0.0067355596	0.0072695687	0.007780075	0.008266937	0.008729592	0.009166632	0.009577706	0.009961169	0.0103163235	0.010642655	0.01093876	0.011204906	0.011439674	0.011643596	0.011814777	0.011952754	0.012059212	0.01213168	0.012170814	0.012179185	0.012154695	0.012098625	0.012011342	0.011894431	0.011750307	0.011579286	0.011384081	0.011166718
-0.008362591	-0.0076431036	-0.0069133937	-0.00617598	-0.005433075	-0.004688099	-0.003941901	-0.0031972602	-0.00245592	-0.0017195195	-0.0009894371	-0.00026744604	0.0004461445	0.0011482537	0.0018388666	0.0025163926	0.0031779073	0.003826078	0.0044559613	0.0050682984	0.0056628473	0.0062370487	0.0067910217	0.0073221996	0.007831901	0.008317389	0.008778315	0.009213883	0.009623434	0.010005638	0.010359429	0.010684166	0.010979623	0.0112454705	0.01148003	0.011682652	0.011852574	0.011991207	0.012096524	0.012169145	0.01220905	0.0122164525	0.012192	0.012136035	0.012048483	0.011931896	0.011787005	0.01161601	0.011419907	0.011201721
-0.008298472	-0.0075767487	-0.006844789	-0.006106302	-0.005363576	-0.0046176985	-0.003871888	-0.0031274036	-0.0023864657	-0.0016499013	-0.0009204671	-0.0001995042	0.0005127154	0.0012136698	0.0019025728	0.0025776364	0.003239192	0.0038854256	0.0045138747	0.0051248223	0.0057168826	0.00628981	0.0068416	0.0073719174	0.007879451	0.008363422	0.008822538	0.009257533	0.009665325	0.010045752	0.010398705	0.010723107	0.01101733	0.011282042	0.011515576	0.011717014	0.011887599	0.012024265	0.012130462	0.012203008	0.01224269	0.012249984	0.012224812	0.012169391	0.012082059	0.011965066	0.011819478	0.011648793	0.011452645	0.011234041
-0.00823576	-0.0075116754	-0.006779611	-0.006039582	-0.0052953735	-0.0045489892	-0.003803134	-0.0030589178	-0.002317898	-0.0015829876	-0.00085400045	-0.00013403222	0.0005770512	0.0012763329	0.0019646175	0.0026377477	0.0032978952	0.003941208	0.0045688003	0.0051789246	0.0057690367	0.0063398518	0.006889876	0.007418502	0.007924836	0.008406259	0.0088645965	0.009297311	0.009703327	0.010083068	0.010434542	0.010757871	0.011051014	0.011314515	0.011547379	0.011748329	0.011918023	0.012055766	0.0121604875	0.012232851	0.012271956	0.012279615	0.012254231	0.012197774	0.012110949	0.0119942725	0.011849441	0.01167772	0.01148105	0.011262305
-0.008174501	-0.0074487105	-0.006715037	-0.005974576	-0.0052294955	-0.004483834	-0.0037373528	-0.0029931366	-0.0022533238	-0.0015183762	-0.000791125	-7.186085e-05	0.0006380938	0.0013361797	0.0020226017	0.0026947744	0.003353525	0.0039960034	0.0046209916	0.005228143	0.005817011	0.006386392	0.0069350004	0.007461328	0.007965568	0.008445896	0.008901872	0.0093339905	0.009738535	0.010116525	0.010466319	0.010787915	0.011080243	0.011343449	0.011575419	0.011776101	0.011944167	0.012081068	0.012185946	0.012257885	0.012297079	0.012304757	0.012279306	0.012222771	0.012136333	0.012019455	0.011874329	0.01170304	0.011505626	0.011285596
-0.008115537	-0.0073882714	-0.0066526234	-0.005911052	-0.0051663443	-0.004419364	-0.0036739558	-0.0029299557	-0.0021907017	-0.0014568046	-0.0007298812	-1.1499971e-05	0.00069687515	0.0013933256	0.002078034	0.0027488172	0.0034051165	0.0040458255	0.004669465	0.005275421	0.0058622696	0.0064291805	0.0069755055	0.007500589	0.008002404	0.008481495	0.008936267	0.009365749	0.009768419	0.010145493	0.010494374	0.010814689	0.011106424	0.0113676	0.0115989	0.0117987655	0.011967309	0.012103908	0.012207538	0.012279481	0.01231809	0.012325775	0.012300506	0.01224437	0.012157917	0.012040563	0.011895489	0.011723377	0.011526264	0.011306372
-0.008057497	-0.0073285326	-0.006592788	-0.005850397	-0.0051048473	-0.0043581277	-0.003613226	-0.002869442	-0.0021304712	-0.0013970062	-0.00067171454	4.5541674e-05	0.0007515773	0.0014475547	0.002131153	0.002800215	0.0034545586	0.004092969	0.0047144666	0.0053184405	0.005903423	0.0064686835	0.0070134625	0.007535465	0.008036964	0.008514136	0.008966319	0.009394553	0.009796444	0.010171495	0.010518596	0.010837704	0.011128031	0.011388771	0.011618443	0.011817928	0.01198535	0.0121207945	0.012225129	0.012296431	0.012334846	0.012341976	0.012317054	0.012261022	0.012173861	0.012057316	0.011911858	0.011739913	0.011542749	0.011322442
-0.008002214	-0.007272713	-0.0065349415	-0.005791813	-0.0050462037	-0.0042991936	-0.0035542771	-0.002811648	-0.0020731166	-0.0013408437	-0.000616394	9.967387e-05	0.0008047521	0.0014983453	0.0021793097	0.0028472021	0.0034996383	0.004137028	0.0047559105	0.0053585917	0.0059412457	0.0065042153	0.007047564	0.00756786	0.008066505	0.008541804	0.008992624	0.009418543	0.00981855	0.01019235	0.010538831	0.010855462	0.011145234	0.011404943	0.0116337985	0.011832368	0.011999074	0.012134485	0.012237959	0.012309164	0.012348231	0.012354448	0.012329437	0.0122732	0.012186062	0.012069598	0.011924345	0.011752434	0.011555038	0.0113347545
-0.007949479	-0.007217832	-0.006479025	-0.0057357475	-0.0049899146	-0.004243806	-0.0034983084	-0.0027561784	-0.0020189062	-0.0012871474	-0.00056421757	0.00015020743	0.00085391477	0.0015461929	0.0022258013	0.0028915182	0.0035419576	0.0041775107	0.004794486	0.0053946674	0.005976416	0.0065364763	0.007078003	0.0075961947	0.00809291	0.008566469	0.009015366	0.0094394125	0.009837028	0.010209393	0.010554224	0.010871146	0.011158358	0.011416201	0.011644911	0.011842538	0.012008879	0.012143981	0.012245826	0.012317508	0.012356445	0.012362689	0.0123372	0.012281667	0.0121947415	0.012078058	0.011934053	0.011760913	0.011563625	0.011342548
-0.007898934	-0.0071658045	-0.0064265653	-0.005682707	-0.004936874	-0.0041904077	-0.0034449026	-0.0027035251	-0.0019671842	-0.0012361556	-0.00051473826	0.00019871444	0.000899788	0.0015911125	0.0022687726	0.0029335134	0.003581524	0.004214313	0.00482969	0.0054277144	0.0060065575	0.006565567	0.007103566	0.007620871	0.00811509	0.008586302	0.009033628	0.009456478	0.009852655	0.010222334	0.010565728	0.010881774	0.01116728	0.01142532	0.011651624	0.011848468	0.012013685	0.012148388	0.012250628	0.012321282	0.012359198	0.012366537	0.012341514	0.012284782	0.012198668	0.012081627	0.011937588	0.011765018	0.01156719	0.011346176
-0.007850364	-0.0071165264	-0.0063750073	-0.0056307167	-0.004885055	-0.004138373	-0.0033952445	-0.0026540086	-0.0019175857	-0.0011893064	-0.00046805665	0.00024300814	0.00094351545	0.0016331412	0.0023085698	0.0029694587	0.00361697	0.004247442	0.0048609413	0.005456794	0.0060335025	0.006590601	0.0071264356	0.0076415204	0.0081333965	0.0086025745	0.009048119	0.009467822	0.009863075	0.010231625	0.010573417	0.010887209	0.011172846	0.011428066	0.011654429	0.011850145	0.012014821	0.012148451	0.012250148	0.012320492	0.012358706	0.012365278	0.012340214	0.012284759	0.012197226	0.012081314	0.011936687	0.011764683	0.011567742	0.0113464445
-0.0078043565	-0.0070687905	-0.006327383	-0.0055830553	-0.004836276	-0.004090324	-0.0033468306	-0.002607219	-0.0018728375	-0.0011448264	-0.0004251711	0.00028432906	0.000983946	0.0016714111	0.0023442097	0.0030046478	0.0036491305	0.004277598	0.0048882104	0.0054820515	0.0060563646	0.0066113845	0.0071453042	0.0076575466	0.008148052	0.008614574	0.009058401	0.009476706	0.009870097	0.010237042	0.010577109	0.010889046	0.011172984	0.0114274025	0.011652522	0.011847943	0.012011465	0.0121441	0.0122460425	0.012315355	0.012352817	0.012360133	0.012335125	0.012279082	0.0121922195	0.01207643	0.011931401	0.011760104	0.011562895	0.011341445
-0.007760659	-0.007023543	-0.006282285	-0.005537018	-0.0047903806	-0.0040452927	-0.0033020005	-0.0025632828	-0.0018297136	-0.0011031702	-0.0003857836	0.0003230758	0.0010198615	0.0017052181	0.0023770854	0.0030348562	0.0036772303	0.004303716	0.004912995	0.0055036545	0.006075293	0.0066276416	0.007159777	0.0076696016	0.0081586465	0.008623231	0.009064309	0.009481382	0.009872619	0.010237288	0.010575503	0.010886438	0.011168279	0.011421427	0.011645827	0.011839632	0.012003001	0.012135915	0.012236632	0.01230545	0.012343507	0.012349419	0.012324832	0.012268353	0.012183022	0.012067016	0.011922341	0.011750843	0.011553701	0.011332456
-0.007718995	-0.006981194	-0.0062390566	-0.0054940283	-0.0047473907	-0.0040030703	-0.0032603145	-0.0025226101	-0.0017902553	-0.0010654181	-0.0003490597	0.00035815686	0.0010529682	0.001736436	0.0024066083	0.0030615143	0.0037022792	0.0043253303	0.004932683	0.005521007	0.00609101	0.006640956	0.0071711913	0.0076788664	0.008165132	0.008627661	0.009067059	0.009480804	0.009870324	0.010233752	0.010570142	0.01087879	0.011160385	0.011411797	0.0116341	0.011827808	0.01199038	0.012122102	0.01222305	0.01229123	0.012329284	0.012335099	0.012310505	0.012254354	0.0121685825	0.012052167	0.011908647	0.011737868	0.01153994	0.011319324
-0.0076803565	-0.00694184	-0.006198466	-0.00545381	-0.0047076494	-0.003963396	-0.0032221302	-0.0024848953	-0.0017538965	-0.0010299608	-0.00031564385	0.000389006	0.0010823123	0.001763776	0.002431456	0.003084924	0.0037233382	0.0043447055	0.0049490556	0.0055353343	0.0061022416	0.006650444	0.0071776733	0.0076829456	0.008166067	0.008627664	0.009064652	0.009476844	0.009863563	0.010225948	0.0105607025	0.01086776	0.011147026	0.011398014	0.011619419	0.011811327	0.011973344	0.012103815	0.012204293	0.012272283	0.0123097785	0.012316141	0.012290869	0.01223477	0.012149293	0.012033977	0.011890229	0.011719193	0.0115223825	0.011301562
-0.0076441094	-0.0069049224	-0.006162159	-0.005416721	-0.0046706125	-0.0039265603	-0.0031863227	-0.0024499446	-0.0017212853	-0.0009981841	-0.00028485432	0.000417687	0.0011090711	0.0017883927	0.0024537034	0.0031042732	0.0037402734	0.004359372	0.0049615614	0.005544748	0.006109819	0.0066555925	0.007180061	0.0076832585	0.008164573	0.008622609	0.00905754	0.009468041	0.009853199	0.010212913	0.0105457045	0.01085189	0.011129793	0.011379432	0.011599649	0.011790123	0.011951026	0.0120815225	0.012181342	0.012248866	0.012285773	0.0122916065	0.012266863	0.012211554	0.012125835	0.012009803	0.011867464	0.011696827	0.011499617	0.011279281
-0.0076103285	-0.006870754	-0.0061276928	-0.0053821877	-0.0046366006	-0.0038941652	-0.003153503	-0.0024182498	-0.0016907081	-0.0009698272	-0.0002590567	0.00044164062	0.0011317581	0.0018085092	0.0024714358	0.0031204782	0.0037538037	0.004371103	0.0049698316	0.005551476	0.0061140247	0.006656803	0.007178705	0.0076795667	0.008158635	0.008613955	0.009047117	0.009454787	0.009838209	0.010195605	0.0105269365	0.010831654	0.011107668	0.011356	0.011575025	0.011765227	0.011923771	0.012053214	0.012152422	0.012220748	0.012257513	0.012263682	0.012238819	0.012182821	0.012097113	0.0119829215	0.011838939	0.011668615	0.011472657	0.011252526
-0.0075800866	-0.0068389624	-0.0060961023	-0.0053507537	-0.004606001	-0.0038630515	-0.003124714	-0.0023912564	-0.0016644225	-0.00094560534	-0.00023601949	0.00046329573	0.0011505075	0.0018249452	0.0024866685	0.0031328239	0.0037633367	0.0043774396	0.0049746186	0.0055531226	0.0061138757	0.006653264	0.0071727224	0.0076718256	0.0081481375	0.008601245	0.0090314485	0.00943755	0.00981842	0.0101740435	0.010503527	0.010805909	0.011080667	0.01132822	0.0115458295	0.011734031	0.011893142	0.012021601	0.012119453	0.012187235	0.012223955	0.0122296475	0.012205172	0.012149494	0.012064539	0.011949867	0.011807397	0.011637352	0.011441037	0.011221409
-0.0075526014	-0.0068109334	-0.0060673654	-0.005322531	-0.004578702	-0.0038360357	-0.0030990615	-0.0023659244	-0.0016416609	-0.00092433393	-0.00021643564	0.0004807599	0.0011658967	0.0018384494	0.002496332	0.0031407513	0.003768921	0.00438074	0.0049750395	0.005551707	0.0061088987	0.0066463277	0.0071638115	0.007658921	0.008132875	0.00858416	0.009012688	0.00941579	0.009794146	0.010148916	0.010475773	0.010775793	0.011049386	0.01129451	0.011511311	0.011698496	0.0118565075	0.011984754	0.012081947	0.012149237	0.012185894	0.01219162	0.012166519	0.012111414	0.012026496	0.011912525	0.011769641	0.011600345	0.011405259	0.011185743
-0.0075275525	-0.0067858845	-0.006042458	-0.0052971095	-0.0045541674	-0.0038129687	-0.0030764118	-0.0023457855	-0.0016217306	-0.0009063557	-0.00020014495	0.00049446523	0.0011776425	0.0018476732	0.0025035404	0.0031448863	0.0037705116	0.0043796264	0.004971668	0.005545046	0.0060995556	0.006634716	0.007148668	0.0076428056	0.008113541	0.008562464	0.008987561	0.009389769	0.0097663365	0.010118496	0.010443471	0.010742363	0.011013713	0.011257235	0.011473071	0.011658724	0.011816356	0.011943612	0.012040243	0.012106404	0.012143448	0.012148395	0.012123529	0.012068089	0.011983708	0.011869557	0.011728022	0.011559121	0.0113643445	0.011144713
-0.007505633	-0.00676398	-0.0060193837	-0.005275242	-0.004533015	-0.0037929043	-0.0030572265	-0.0023277476	-0.0016055852	-0.00089238584	-0.00018897653	0.00050414354	0.0011847652	0.0018524639	0.0025060624	0.0031446517	0.0037677027	0.004374478	0.0049635433	0.0055346116	0.006086353	0.0066183805	0.007130366	0.0076214857	0.008090254	0.008536816	0.0089588575	0.009358827	0.0097328685	0.0100823715	0.010406513	0.010703724	0.010973357	0.01121578	0.011428814	0.011614796	0.011770215	0.011896826	0.0119930655	0.012059387	0.012094896	0.012100656	0.012075204	0.01202077	0.011935834	0.01182273	0.01168162	0.011513181	0.011318665	0.011099637
-0.0074862614	-0.0067445636	-0.006000869	-0.005256407	-0.004514307	-0.0037754998	-0.0030411407	-0.0023137182	-0.0015937239	-0.00088173896	-0.0001802668	0.0005105771	0.0011891983	0.0018539019	0.002505783	0.0031409413	0.0037619993	0.004365187	0.0049515553	0.0055199824	0.006069362	0.0065985173	0.0071073696	0.0075953417	0.008062106	0.008505803	0.008925673	0.009323176	0.009695414	0.010043006	0.010364592	0.010660477	0.01092799	0.011168696	0.011380717	0.011565711	0.011720337	0.011845775	0.011941303	0.01200743	0.012042865	0.012047555	0.01202238	0.011968907	0.011884142	0.011770941	0.011629816	0.011462055	0.011268631	0.011049937
-0.007470429	-0.0067284405	-0.005984761	-0.005241178	-0.004500158	-0.003762193	-0.0030295178	-0.002303265	-0.0015842244	-0.0008750558	-0.00017501786	0.0005125962	0.0011881776	0.0018509962	0.0025004186	0.0031335726	0.0037507676	0.0043525174	0.004936058	0.0055009685	0.006047424	0.006573733	0.0070807263	0.007565573	0.008029226	0.008470729	0.008889195	0.009282384	0.009653397	0.009998493	0.010317832	0.010611549	0.010877676	0.0111163035	0.011327989	0.011510827	0.011665039	0.011789333	0.011884626	0.011949636	0.011985138	0.01199064	0.011964921	0.011910956	0.011827331	0.011714712	0.011574108	0.011406716	0.011213079	0.01099617
-0.0074576586	-0.00671605	-0.0059723035	-0.005229071	-0.004489094	-0.0037516952	-0.0030208603	-0.002296321	-0.0015794709	-0.0008722618	-0.00017439201	0.0005113855	0.001184959	0.0018453337	0.0024906695	0.0031217039	0.0037368461	0.0043345243	0.004915785	0.005478453	0.006021332	0.006545592	0.0070488416	0.0075314566	0.007992763	0.008430343	0.008846492	0.00923859	0.009606846	0.0099489875	0.010266956	0.0105585195	0.010823071	0.011060394	0.011270706	0.011452228	0.0116047785	0.01172908	0.011822514	0.011887647	0.011922162	0.011927504	0.011902314	0.01184864	0.011764433	0.0116530545	0.011513259	0.011346128	0.011152916	0.010935813
-0.0074480623	-0.006705612	-0.0059622824	-0.005220607	-0.004481055	-0.0037456006	-0.003015697	-0.0022928864	-0.0015780404	-0.0008721128	-0.00017749146	0.0005062446	0.001176849	0.0018350184	0.0024776272	0.0031055957	0.0037178472	0.0043134727	0.00489109	0.0054504946	0.0059912875	0.006512314	0.0070125423	0.00749306	0.007951122	0.008387469	0.008799747	0.00918908	0.009555511	0.009895787	0.0102113	0.0105004385	0.01076366	0.010999817	0.011208303	0.011388127	0.011539567	0.011662785	0.011756472	0.011821132	0.011855114	0.011859212	0.011835493	0.011781365	0.011698388	0.011586532	0.011447277	0.011280559	0.011088949	0.010873418
-0.0074422583	-0.006699361	-0.005956523	-0.0052159727	-0.0044768006	-0.0037425607	-0.0030144677	-0.0022936314	-0.0015810132	-0.00087694824	-0.00018482283	0.00049616396	0.0011648014	0.0018201433	0.0024603866	0.0030858666	0.003694646	0.0042876564	0.0048624426	0.005419042	0.0059563033	0.0064741187	0.006972544	0.0074500777	0.007905379	0.008338317	0.008748855	0.009135291	0.009498995	0.009837471	0.0101502575	0.010438055	0.010699388	0.010933489	0.011140589	0.011319518	0.011469699	0.011592224	0.011685368	0.011749219	0.011783224	0.011788186	0.011763152	0.011709966	0.011626612	0.01151558	0.011376895	0.011211269	0.01101958	0.010804772
-0.0074385554	-0.0066968203	-0.0059544966	-0.0052137896	-0.004476309	-0.0037431046	-0.0030166507	-0.0022972599	-0.0015863851	-0.00088558346	-0.00019512698	0.00048383698	0.0011485703	0.0018018596	0.0024391375	0.0030610375	0.0036676414	0.004257705	0.004829284	0.005382672	0.0059183687	0.0064329803	0.006927535	0.007402081	0.007853895	0.008285128	0.008692574	0.009076968	0.009437799	0.009775091	0.010085173	0.01037053	0.010630779	0.010863289	0.0110683255	0.011246614	0.011395663	0.01151691	0.011609387	0.0116721615	0.01170589	0.011710998	0.0116857365	0.011632506	0.011550136	0.011439312	0.011301003	0.011136364	0.010945626	0.010731146
-0.0074390396	-0.0066970065	-0.005954303	-0.0052160025	-0.004479319	-0.003747806	-0.0030232668	-0.002305001	-0.0015965626	-0.0008979291	-0.0002091229	0.00046616793	0.0011288933	0.0017790347	0.002413515	0.0030333363	0.00363677	0.004222624	0.004791528	0.0053421557	0.005874343	0.006386481	0.0068784654	0.00734986	0.007799763	0.0082276575	0.008632664	0.009014394	0.009373136	0.0097065605	0.010015819	0.0102993585	0.010556679	0.010787837	0.0109914355	0.0111680105	0.011315946	0.011436414	0.011527739	0.011590928	0.011624012	0.011628613	0.01160435	0.011550475	0.011468764	0.0113582425	0.011220783	0.011057515	0.010867357	0.010653432
-0.0074431673	-0.006699972	-0.005959682	-0.005220063	-0.0044854432	-0.003755942	-0.0030330569	-0.002317287	-0.0016103089	-0.00091411173	-0.00022802874	0.00044441596	0.001105722	0.0017519034	0.0023837052	0.003000453	0.003600616	0.00418419	0.004749734	0.0052980855	0.0058264136	0.006335333	0.0068246573	0.007292617	0.0077396743	0.008165099	0.008567084	0.008946657	0.0093025565	0.009634554	0.0099410005	0.010222498	0.010478839	0.0107077025	0.010909278	0.0110848285	0.011231836	0.011351068	0.011441819	0.011503939	0.01153744	0.011541951	0.0115168765	0.011463866	0.011381883	0.011272501	0.011135738	0.010972694	0.010783926	0.010570984
-0.007449612	-0.006708093	-0.0059674606	-0.0052296966	-0.0044956654	-0.0037673637	-0.0030459762	-0.002332978	-0.0016277805	-0.0009345561	-0.00025124103	0.00041936338	0.0010773577	0.0017200857	0.0023502707	0.0029631816	0.0035607405	0.004141297	0.0047038235	0.0052483976	0.0057745017	0.006280292	0.00676604	0.007231947	0.0076754205	0.008098088	0.008497603	0.00887493	0.0092282295	0.00955756	0.00986167	0.0101403	0.0103945695	0.010622513	0.010822922	0.010996446	0.011143573	0.011261184	0.011351626	0.011412509	0.011445481	0.0114499405	0.011425264	0.011372298	0.011291079	0.011181638	0.011045415	0.010883	0.010695774	0.010483943
-0.00745973	-0.0067184567	-0.0059789345	-0.0052426234	-0.004509397	-0.0037832856	-0.0030636787	-0.0023523197	-0.0016498938	-0.00095855445	-0.00027741864	0.00038988143	0.0010444559	0.0016863346	0.002312407	0.0029223077	0.0035167336	0.0040940344	0.0046533607	0.0051949807	0.0057175644	0.006219875	0.0067036673	0.007165499	0.007607136	0.008026559	0.00842344	0.008797366	0.009148486	0.009475719	0.009777222	0.010054648	0.010306515	0.010532014	0.010731649	0.010904379	0.011049174	0.011166643	0.011255622	0.011316955	0.011348605	0.011352699	0.011328917	0.011276189	0.011194963	0.011086624	0.010951307	0.010789197	0.01060212	0.010391075
-0.0074728355	-0.0067325085	-0.005995013	-0.0052582547	-0.0045273006	-0.0038024336	-0.0030845478	-0.0023754388	-0.0016757846	-0.0009864941	-0.0003091842	0.00035664067	0.001008667	0.0016469397	0.0022692569	0.002876699	0.003468249	0.0040424056	0.0045987926	0.0051369257	0.0056560338	0.006156236	0.006636344	0.0070950314	0.0075334944	0.007950403	0.008344412	0.008715965	0.009064525	0.0093886405	0.009689204	0.009964507	0.010214087	0.010438025	0.010635249	0.010806877	0.010950219	0.011066694	0.011155475	0.011215657	0.01124832	0.01125183	0.011227731	0.011174761	0.011093892	0.010986205	0.010851555	0.010690752	0.010504756	0.010295048
-0.007490568	-0.006750852	-0.006012164	-0.005278416	-0.004548952	-0.0038251057	-0.0031099394	-0.002402708	-0.0017051995	-0.0010183454	-0.0003434457	0.0003190376	0.0009687245	0.0016034804	0.002222918	0.0028273165	0.0034147575	0.003985923	0.0045395233	0.0050745644	0.00559064	0.0060875416	0.0065639913	0.0070209205	0.0074562505	0.007869381	0.008260835	0.008629683	0.008975808	0.0092978105	0.009595357	0.009868924	0.01011619	0.010338299	0.010534696	0.010703541	0.0108464025	0.010962471	0.0110493265	0.011109963	0.011141386	0.011144269	0.011120718	0.011068597	0.01098853	0.010881081	0.010747373	0.0105875805	0.0104020275	0.010193717
-0.007511303	-0.006772287	-0.0060344487	-0.005301878	-0.004574053	-0.0038527474	-0.0031382963	-0.0024345368	-0.0017389208	-0.0010551438	-0.00038234517	0.00027740374	0.00092388317	0.0015552454	0.0021724142	0.0027733333	0.0033579767	0.003925655	0.004475683	0.0050076954	0.005520448	0.006014522	0.006487809	0.006941404	0.007372912	0.0077838823	0.008172594	0.008538831	0.008882143	0.009201203	0.009496827	0.009768482	0.010013893	0.010234408	0.010428783	0.01059702	0.010737754	0.010852557	0.010939926	0.010998413	0.011030648	0.011033725	0.011009868	0.0109575465	0.010877952	0.0107708685	0.010637954	0.010479413	0.010294914	0.010087509
-0.0075359717	-0.006797254	-0.0060608834	-0.0053289235	-0.004602805	-0.003883317	-0.0031720921	-0.0024694875	-0.0017764047	-0.0010947213	-0.00042557344	0.0002313219	0.0008742735	0.0015035272	0.0021172613	0.0027151704	0.003296312	0.0038608015	0.0044075064	0.00493655	0.005446136	0.005936507	0.006407026	0.006856315	0.007286601	0.007694334	0.0080802925	0.008442868	0.00878378	0.009100832	0.009394512	0.009662729	0.00990697	0.010125287	0.010318413	0.01048426	0.010625195	0.010738622	0.010824263	0.010883413	0.010914639	0.010918181	0.010893501	0.01084147	0.010762762	0.01065702	0.010524042	0.010365974	0.010183156	0.009976819
-0.0075639486	-0.0068258494	-0.006089829	-0.00536	-0.0046356693	-0.0039180145	-0.0032087788	-0.0025076643	-0.0018181428	-0.0011397675	-0.00047316775	0.00018128753	0.00082091615	0.0014475323	0.0020569563	0.0026519857	0.0032306053	0.0037921108	0.004335068	0.004860509	0.0053667203	0.0058544874	0.006321881	0.0067687854	0.0071944445	0.007599421	0.007982988	0.0083431415	0.008681428	0.008995429	0.009286515	0.009553332	0.009795159	0.010011885	0.010202985	0.010368168	0.01050717	0.010618929	0.010704558	0.010763053	0.01079344	0.0107972175	0.010773178	0.010721356	0.010643013	0.010537196	0.010405749	0.010248467	0.01006664	0.009861048
-0.007595241	-0.0068583414	-0.0061243623	-0.0053947344	-0.004671611	-0.0039562657	-0.0032490566	-0.002551578	-0.0018645152	-0.0011874661	-0.00052414834	0.00012690201	0.00076371804	0.0013863482	0.001993604	0.0025856495	0.003160376	0.0037175044	0.0042585656	0.0047803856	0.0052835084	0.005767368	0.0062317327	0.006675128	0.007098656	0.0075002164	0.007880762	0.00823883	0.008573301	0.008885596	0.009174254	0.009438973	0.009678256	0.009893741	0.010082405	0.0102467425	0.010384675	0.010495245	0.010580163	0.010638248	0.010668311	0.010671794	0.010647342	0.010596205	0.010518514	0.010413256	0.010282695	0.010126505	0.009945478	0.009741522
-0.0076307356	-0.006893605	-0.006161131	-0.005433671	-0.004712805	-0.0039989874	-0.0032935813	-0.0025982857	-0.0019140542	-0.0012406334	-0.0005794689	6.9182366e-05	0.00070279837	0.001322154	0.0019261166	0.0025147274	0.0030856542	0.0036406294	0.0041769184	0.0046957694	0.0051959194	0.0056762286	0.006136909	0.0065778345	0.0069975257	0.0073967017	0.0077742264	0.00812906	0.008461103	0.008771472	0.00905741	0.009319734	0.009557009	0.009770766	0.009958584	0.0101203695	0.0102572255	0.010367088	0.010451555	0.010508042	0.010538228	0.010540776	0.010517709	0.010467008	0.010388125	0.010284603	0.010154922	0.009999905	0.009819649	0.009616565
-0.0076694414	-0.006933406	-0.00620234	-0.0054765046	-0.0047571585	-0.004046075	-0.0033427924	-0.0026501268	-0.0019676834	-0.0012972578	-0.0006392449	5.8189034e-06	0.000636667	0.0012523644	0.00185363	0.0024384335	0.0030072443	0.003558036	0.0040918253	0.0046065263	0.0051030703	0.0055802576	0.006037887	0.006475307	0.006892599	0.007288862	0.0076632053	0.008014884	0.008344516	0.008652512	0.008935358	0.009196494	0.009432007	0.0096427165	0.009828623	0.009989902	0.01012573	0.010234185	0.010317333	0.010373715	0.010402989	0.010406297	0.010382503	0.010332171	0.010254744	0.010150809	0.0100219585	0.009867348	0.009689402	0.00948818
-0.007711582	-0.0069773197	-0.0062470883	-0.005522765	-0.004805535	-0.004095979	-0.0033955872	-0.0027049556	-0.00202512	-0.0013581216	-0.00070282817	-6.1132014e-05	0.0005666837	0.0011794828	0.001777038	0.002358146	0.002923552	0.0034713224	0.004000973	0.0045131147	0.00500552	0.0054801665	0.005934797	0.0063691065	0.006781861	0.007175751	0.0075472295	0.00789623	0.00822391	0.0085282065	0.008809093	0.009067256	0.009301081	0.009510297	0.009695031	0.009854313	0.009988267	0.010096423	0.010178894	0.0102344155	0.010263398	0.010266032	0.010242339	0.010192145	0.010114968	0.010012977	0.009884406	0.0097316615	0.009554334	0.0093543455
-0.00775747	-0.007023737	-0.006295562	-0.005572617	-0.004857868	-0.0041501597	-0.003451988	-0.0027643368	-0.0020877346	-0.0014225468	-0.00077074766	-0.00013222173	0.0004923269	0.0011025108	0.0016964637	0.0022742301	0.0028360002	0.0033799484	0.0039067008	0.0044154413	0.0049049556	0.005375754	0.0058268197	0.006257996	0.0066677704	0.0070580803	0.007426936	0.0077731237	0.008097645	0.008400269	0.008679204	0.008934259	0.009166129	0.009374268	0.009556606	0.0097145885	0.009847548	0.009954587	0.010035738	0.010091212	0.010119408	0.010122068	0.010097992	0.010048162	0.009972122	0.009870127	0.00974286	0.009590905	0.00941512	0.009215761
-0.0078073516	-0.0070747584	-0.0063470975	-0.0056267604	-0.004913047	-0.004208252	-0.0035126358	-0.0028278008	-0.0021536052	-0.0014914498	-0.00084258616	-0.00020726398	0.00041348487	0.0010202974	0.001611419	0.002186194	0.0027436502	0.0032850131	0.0038079694	0.004312858	0.004798755	0.0052663237	0.0057148226	0.0061422884	0.006549746	0.0069363303	0.0073018223	0.0076454245	0.007967632	0.008266706	0.008543413	0.0087964535	0.0090265125	0.009232346	0.0094133355	0.009569943	0.009701207	0.009807289	0.009888265	0.00994239	0.009971321	0.009973198	0.009948913	0.009900227	0.009823803	0.009723462	0.009596322	0.009446029	0.009271126	0.009073354
-0.007860847	-0.007129155	-0.0064036623	-0.005684808	-0.004973352	-0.004270971	-0.0035771877	-0.0028951094	-0.0022239462	-0.0015651286	-0.000918895	-0.00028673932	0.00033135712	0.00093474984	0.0015223883	0.0020927228	0.0026472658	0.0031846315	0.0037047751	0.004206259	0.00468928	0.0051532015	0.005597092	0.0060219467	0.006425921	0.00681033	0.0071727633	0.0075133443	0.007832933	0.008129977	0.008403942	0.008654404	0.008883126	0.009086002	0.009265646	0.009420909	0.009551227	0.009656213	0.00973535	0.009789258	0.009817548	0.009819761	0.00979656	0.009746708	0.009671643	0.009570904	0.009445842	0.009296283	0.009122673	0.008925721
-0.007917978	-0.007187903	-0.0064644143	-0.005746916	-0.005037181	-0.004336342	-0.0036459565	-0.0029662326	-0.0022980347	-0.001642786	-0.0009992421	-0.00037011877	0.00024411082	0.00084408745	0.0014278442	0.0019958243	0.0025471859	0.0030808859	0.0035970993	0.0040949993	0.004574679	0.0050345883	0.005476035	0.0058984123	0.0062989257	0.0066792406	0.007038787	0.007377334	0.007693507	0.007987525	0.008259095	0.008508217	0.008733448	0.008935586	0.009113755	0.009266857	0.009396024	0.0094996765	0.009578511	0.009632491	0.009659689	0.00966201	0.009638172	0.009588718	0.009514507	0.009415384	0.009289689	0.009142216	0.00896997	0.0087756775
-0.007978827	-0.0072498694	-0.006527461	-0.0058122575	-0.005104661	-0.0044070184	-0.0037193596	-0.0030420572	-0.0023761392	-0.0017234832	-0.0010832921	-0.00045814738	0.00015347451	0.0007496886	0.0013297983	0.0018945932	0.0024418794	0.0029724948	0.0034849942	0.003980078	0.004455652	0.0049128495	0.005350437	0.005768746	0.006166782	0.0065443106	0.0069011077	0.007236041	0.007549867	0.007841341	0.008110434	0.00835732	0.008580655	0.00878109	0.008956529	0.009109106	0.009236623	0.009338934	0.009417359	0.009470023	0.009497933	0.009499449	0.0094757825	0.009427387	0.009353545	0.009254586	0.009131029	0.008983083	0.008812282	0.008619156
-0.008043267	-0.00731647	-0.006595239	-0.005881764	-0.0051764026	-0.0044806153	-0.0037954822	-0.0031215996	-0.0024586618	-0.001808919	-0.0011724383	-0.00054982305	5.7872385e-05	0.00065050274	0.001227878	0.0017885156	0.0023325458	0.0028596371	0.0033688173	0.0038596466	0.004332714	0.0047862306	0.0052207895	0.0056353807	0.006030258	0.0064044707	0.006758265	0.0070904456	0.007401675	0.0076906458	0.007957537	0.008201532	0.008423522	0.0086211935	0.008795548	0.00894602	0.009072281	0.00917457	0.009251837	0.009303272	0.009329855	0.009332545	0.0093092695	0.0092608705	0.009187698	0.00908931	0.008966636	0.008820482	0.008651003	0.008459333
-0.008111671	-0.0073854774	-0.006666288	-0.0059545934	-0.005252309	-0.004559338	-0.0038758814	-0.0032052696	-0.0025448948	-0.0018993244	-0.0012649521	-0.0006461814	-4.1093677e-05	0.0005473308	0.001120925	0.0016787127	0.0022193454	0.002742555	0.0032486208	0.0037353486	0.0042055063	0.0046547763	0.005086519	0.005498063	0.0058894977	0.006260738	0.006611351	0.0069409087	0.0072487704	0.0075361505	0.007799804	0.008042041	0.008261181	0.008457441	0.008629914	0.008779634	0.008904442	0.009004805	0.009081382	0.009132922	0.009159554	0.009161346	0.009138197	0.009090282	0.009017076	0.00891963	0.008799233	0.008653622	0.008485064	0.008295033
-0.008183137	-0.007459119	-0.0067412704	-0.0060316846	-0.005331695	-0.004641108	-0.003961295	-0.003292568	-0.0026350766	-0.0019916445	-0.0013618916	-0.000746049	-0.0001444444	0.00044096634	0.001011651	0.001565095	0.0021020025	0.00262158	0.0031235442	0.0036072843	0.004073117	0.004520301	0.004947439	0.0053557716	0.0057443567	0.0061125495	0.006459981	0.0067870505	0.0070919394	0.0073762797	0.007638287	0.007878821	0.008095138	0.008289173	0.008460112	0.008608047	0.008731555	0.008831441	0.008906931	0.008958314	0.008984126	0.008985672	0.008962788	0.008915082	0.008842107	0.008746192	0.008625999	0.008481756	0.008315235	0.008127131
-0.008258909	-0.0075363815	-0.006820835	-0.006113589	-0.0054152086	-0.004726693	-0.004049927	-0.0033835992	-0.002729766	-0.002090171	-0.001462698	-0.0008499995	-0.00025222823	0.00032976642	0.0008963458	0.001446113	0.0019795597	0.002496168	0.0029945038	0.0034756623	0.0039371178	0.0043811053	0.0048044994	0.005209729	0.0055944882	0.0059597827	0.0063047595	0.0066282116	0.006930873	0.007211618	0.0074719414	0.0077092648	0.007924449	0.008116551	0.0082864985	0.008432444	0.008555185	0.008653507	0.008728176	0.008778274	0.0088044815	0.008806102	0.008782528	0.008735687	0.008663893	0.008568831	0.008448701	0.008305799	0.008141205	0.007953823
-0.008338168	-0.0076164976	-0.00690376	-0.006197706	-0.005502373	-0.004817374	-0.0041413084	-0.0034793317	-0.0028292686	-0.0021916553	-0.0015681162	-0.00095814466	-0.00036493316	0.00021419674	0.00077709183	0.0013237186	0.0018536709	0.002365809	0.0028608032	0.003338091	0.0037968308	0.0042370446	0.0046577714	0.005059529	0.0054416396	0.005803164	0.0061451457	0.0064651966	0.0067661256	0.007044524	0.007301029	0.007536944	0.007750053	0.0079405345	0.008108199	0.008252256	0.0083738305	0.008471258	0.0085452385	0.008595068	0.008620329	0.008621614	0.008599523	0.008551985	0.008481059	0.008385867	0.008268308	0.008126605	0.007962916	0.007776901
-0.008422151	-0.007701859	-0.0069901943	-0.0062868595	-0.005593583	-0.0049109086	-0.0042383894	-0.0035789907	-0.002931267	-0.0022972897	-0.0016772747	-0.0010715649	-0.0004806295	9.449944e-05	0.00065399334	0.0011979192	0.001723595	0.0022322275	0.0027233884	0.003197156	0.0036521405	0.0040889755	0.00450683	0.004904762	0.0052832775	0.0056417175	0.005980987	0.0062987357	0.0065963566	0.0068721324	0.007127039	0.007359866	0.0075703785	0.007759072	0.0079253055	0.008068461	0.008188982	0.008284766	0.008358061	0.008407429	0.008432351	0.008433871	0.008411095	0.008364007	0.008293968	0.008200247	0.008082457	0.007943049	0.0077800937	0.007596936
-0.008508168	-0.007789947	-0.0070802122	-0.0063800514	-0.005687654	-0.0050082654	-0.004339367	-0.003682457	-0.003037773	-0.0024071485	-0.0017903075	-0.0011876822	-0.00060036033	-2.9034913e-05	0.00052674115	0.001066409	0.0015896447	0.0020939559	0.0025829412	0.0030518584	0.0035035163	0.0039367154	0.0043513067	0.004745763	0.005121298	0.0054770187	0.0058128275	0.006128192	0.006422106	0.006696176	0.006948203	0.0071785524	0.0073877275	0.007574208	0.0077392794	0.007880341	0.007998567	0.008094758	0.008166175	0.008215062	0.008240137	0.008241437	0.00821894	0.008172501	0.008103054	0.0080098845	0.007893506	0.007754732	0.0075939	0.007411618
-0.008598417	-0.007882699	-0.007174328	-0.0064762086	-0.005787246	-0.0051094517	-0.0044433177	-0.0037889779	-0.003148213	-0.0025207251	-0.0019073412	-0.0013083443	-0.0007253662	-0.00015592948	0.00039580837	0.0009319447	0.0014505871	0.0019526817	0.002436798	0.002902966	0.0033509769	0.0037798993	0.00419138	0.0045828	0.0049550645	0.005308099	0.0056398883	0.0059531406	0.006244935	0.0065151416	0.006765034	0.006993737	0.0072007887	0.0073849633	0.0075479522	0.0076872	0.007804822	0.007899571	0.007971369	0.008018289	0.008044239	0.008045182	0.008022901	0.007977083	0.007907521	0.007815525	0.007700458	0.0075623877	0.007403493	0.0072239004
-0.008692816	-0.007978052	-0.007272877	-0.006576404	-0.005890198	-0.0052148625	-0.004552208	-0.003901437	-0.0032629818	-0.0026385486	-0.002028793	-0.001432702	-0.0008527413	-0.0002889037	0.00026046485	0.00079307705	0.0013082474	0.0018060356	0.0022870153	0.0027497336	0.0031943507	0.0036200546	0.0040273927	0.004416231	0.0047846623	0.005134668	0.005464278	0.005773112	0.006062813	0.006331194	0.0065783784	0.006804552	0.0070088767	0.0071922652	0.007353045	0.007491179	0.0076075606	0.00770111	0.0077715367	0.007819708	0.0078440495	0.007844627	0.007822596	0.0077767894	0.007707607	0.0076173134	0.007503193	0.00736684	0.007209141	0.00703115
-0.008790903	-0.0080780685	-0.0073743463	-0.0066805035	-0.0059966594	-0.0053245947	-0.0046640337	-0.0040161684	-0.0033818483	-0.0027597249	-0.002153337	-0.0015611872	-0.0009844452	-0.00042387843	0.00012109429	0.00064938515	0.0011620112	0.0016560182	0.0021331757	0.002592396	0.0030331537	0.0034561045	0.0038597658	0.0042446107	0.0046108477	0.004956603	0.00528349	0.0055903196	0.0058757327	0.006142251	0.006387301	0.006611921	0.006813813	0.006995119	0.0071536116	0.0072914064	0.007405877	0.007498618	0.0075686052	0.0076150894	0.0076394416	0.0076410286	0.007618256	0.007573679	0.0075058714	0.0074150413	0.00730199	0.0071677603	0.007011395	0.0068349615
-0.008892477	-0.008181453	-0.0074804127	-0.0067883134	-0.0061070323	-0.0054378584	-0.0047796965	-0.004135266	-0.0035042241	-0.002885908	-0.002282299	-0.001694575	-0.0011204779	-0.00056356937	-2.1990389e-05	0.00050271675	0.0010106117	0.0015018396	0.0019750968	0.0024307184	0.0028685294	0.003287442	0.0036881901	0.0040695816	0.0044324175	0.00477593	0.0050991885	0.0054029897	0.005687002	0.0059499554	0.0061925165	0.0064142384	0.006614648	0.006793823	0.0069516785	0.0070870407	0.007200498	0.0072923154	0.007361274	0.007407848	0.00743128	0.0074323006	0.0074102804	0.0073663592	0.007299062	0.0072088875	0.0070979074	0.006964043	0.0068094023	0.0066345558
-0.0089971125	-0.008288406	-0.0075888485	-0.0068995804	-0.0062216893	-0.005554475	-0.0048994124	-0.0042576715	-0.0036298856	-0.0030158982	-0.002415672	-0.0018301383	-0.001260601	-0.0007071793	-0.00016953051	0.0003523603	0.0008568205	0.0013439581	0.0018137284	0.00226539	0.002699189	0.00311606	0.0035120696	0.0038915165	0.0042501427	0.0045907535	0.004910931	0.005212009	0.005493138	0.0057540685	0.005993966	0.006213464	0.0064116344	0.006589547	0.0067454465	0.0068792664	0.0069913603	0.007081572	0.0071503446	0.00719608	0.007219784	0.007220123	0.0071987435	0.0071546957	0.0070882663	0.006999936	0.0068897903	0.006756723	0.006604176	0.0064315423
-0.009106249	-0.008399367	-0.0077023506	-0.0070149675	-0.0063392743	-0.0056748763	-0.005023554	-0.00438454	-0.0037598014	-0.0031481534	-0.002552271	-0.0019703954	-0.0014049783	-0.00085439533	-0.0003202632	0.0001979284	0.00069821626	0.0011820011	0.0016477332	0.0020963177	0.0025271513	0.0029392876	0.0033330098	0.0037083365	0.0040641986	0.004401516	0.004719194	0.0050175413	0.0052952655	0.005553525	0.0057907887	0.0060087442	0.006204702	0.006380558	0.0065350905	0.0066676736	0.006778531	0.0068679564	0.006935645	0.006981261	0.0070042275	0.0070050247	0.006983999	0.0069402456	0.006873712	0.006786298	0.0066772923	0.0065464415	0.0063947774	0.0062238052
-0.0092185065	-0.008513242	-0.007817797	-0.007133499	-0.006461002	-0.0057995543	-0.005151041	-0.004515469	-0.0038937256	-0.0032859817	-0.0026929826	-0.0021148697	-0.0015525445	-0.0010057539	-0.00047551468	3.9119273e-05	0.0005356297	0.001016356	0.0014779381	0.0019234121	0.0023502782	0.0027592294	0.0031490326	0.003521148	0.0038746782	0.0042088144	0.004523974	0.0048187934	0.0050942115	0.005349692	0.005584717	0.0057996586	0.00599432	0.0061679035	0.0063205548	0.0064521953	0.006562166	0.0066503026	0.0067168325	0.006761901	0.0067847967	0.0067864507	0.0067645125	0.006721791	0.006656088	0.0065692514	0.0064612366	0.0063323826	0.0061824955	0.0060128756
-0.009334564	-0.008631088	-0.0079386905	-0.0072564855	-0.0065862983	-0.0059273764	-0.005282514	-0.004649706	-0.0040308014	-0.0034267977	-0.0028375164	-0.0022629946	-0.0017037541	-0.0011607409	-0.00063402206	-0.00012356415	0.00036921725	0.0008463897	0.0013051704	0.0017465539	0.0021692365	0.0025751293	0.0029619522	0.0033314154	0.0036808252	0.0040110275	0.004323609	0.004616335	0.0048887543	0.005142208	0.0053750128	0.0055880994	0.005779784	0.005952034	0.0061030276	0.0062331706	0.0063416325	0.006428957	0.006495122	0.0065398254	0.006562371	0.0065630227	0.00654193	0.0064991936	0.0064352006	0.006349813	0.006241884	0.0061144456	0.0059664324	0.0057982244
-0.009453468	-0.008752905	-0.008061811	-0.0073824376	-0.0067150146	-0.00605952	-0.005417235	-0.0047876537	-0.004172452	-0.0035714433	-0.0029851869	-0.0024148002	-0.0018590838	-0.0013197735	-0.0007963553	-0.00028982759	0.00019947812	0.000672888	0.0011282265	0.0015653148	0.0019857585	0.0023882166	0.0027713068	0.003137	0.0034837946	0.0038116574	0.004120555	0.004409801	0.004679814	0.0049299747	0.005160831	0.005372625	0.005562421	0.005732078	0.0058817603	0.0060101487	0.006117791	0.0062042996	0.006269522	0.006313592	0.0063365176	0.0063367896	0.0063162223	0.0062735714	0.006209459	0.00612494	0.0060188062	0.0058930516	0.0057464316	0.0055805594
-0.009576343	-0.008877613	-0.008189127	-0.007511832	-0.0068473294	-0.006194912	-0.0055556595	-0.0049297363	-0.0043175146	-0.003719695	-0.0031373575	-0.0025704354	-0.0020180345	-0.0014820471	-0.000962466	-0.0004595667	2.6289374e-05	0.0004951544	0.0009473823	0.001381591	0.0017981194	0.002196353	0.0025766753	0.0029392838	0.0032827556	0.0036075152	0.0039130896	0.0042000115	0.004467465	0.004715726	0.0049432926	0.005152747	0.0053412803	0.005509179	0.0056570806	0.0057840645	0.0058904476	0.0059760474	0.006040655	0.0060837157	0.006105963	0.0061066113	0.0060862526	0.0060447864	0.00598184	0.0058976	0.0057933778	0.0056681484	0.005523797	0.005359471
-0.009703174	-0.009005919	-0.008319661	-0.0076451898	-0.0069838315	-0.006334424	-0.0056973025	-0.005074762	-0.0044658035	-0.0038724542	-0.0032927245	-0.0027290508	-0.0021807253	-0.0016486123	-0.0011326149	-0.0006332919	-0.0001513362	0.0003146194	0.0007633269	0.0011938624	0.0016066916	0.0020021014	0.002378758	0.0027375594	0.0030780993	0.0034001581	0.003702823	0.003986839	0.004251767	0.0044975616	0.004723225	0.00492895	0.0051160306	0.005282663	0.0054286085	0.0055547953	0.005659636	0.005744014	0.005808562	0.005851336	0.005873002	0.0058739185	0.005853351	0.005812343	0.0057504214	0.0056671575	0.005564153	0.0054405853	0.0052981935	0.005135026
-0.0098328665	-0.009137884	-0.008455075	-0.007782392	-0.0071232617	-0.006476119	-0.005843267	-0.0052236766	-0.0046187937	-0.0040275827	-0.0034526587	-0.0028917193	-0.0023468286	-0.0018187836	-0.0013058186	-0.00081034005	-0.00033158064	0.0001299791	0.00057531893	0.0010021813	0.0014112853	0.00180405	0.0021774508	0.0025332943	0.0028699301	0.0031879395	0.0034884512	0.003769733	0.004032146	0.00427508	0.0044985786	0.00470322	0.004887387	0.0050521046	0.0051971413	0.0053211153	0.0054260306	0.005509112	0.0055722147	0.005614709	0.005636614	0.0056377314	0.005616728	0.0055766813	0.005514916	0.005433414	0.0053314827	0.005209554	0.005068537	0.0049079284
-0.009965859	-0.009272933	-0.00859189	-0.007922754	-0.0072663873	-0.006623268	-0.0059920847	-0.0053762123	-0.0047741905	-0.0041871443	-0.0036149397	-0.0030578598	-0.0025169626	-0.0019921362	-0.0014830977	-0.0009913296	-0.0005165562	-5.821511e-05	0.00038343295	0.00080661476	0.0012127012	0.0016017519	0.0019713752	0.0023242645	0.0026582964	0.0029745102	0.003271252	0.003549777	0.0038092583	0.004049726	0.0042717345	0.0044730194	0.0046558604	0.0048189126	0.0049621873	0.005085349	0.0051883534	0.0052708313	0.0053334124	0.005375497	0.0053966306	0.0053976476	0.005378064	0.0053378716	0.005276989	0.0051966608	0.0050959364	0.004975483	0.0048361532	0.004677348
-0.010102741	-0.009411342	-0.008733243	-0.008066788	-0.007413313	-0.0067728087	-0.00614547	-0.005532503	-0.0049333572	-0.004349932	-0.0037810504	-0.003228344	-0.0026908964	-0.0021689385	-0.001663804	-0.0011759549	-0.0007041842	-0.00024978817	0.00018786266	0.0006083809	0.001010932	0.0013960227	0.0017630197	0.0021124855	0.00244366	0.0027561039	0.0030496567	0.003326133	0.0035829544	0.0038215257	0.0040407144	0.0042404383	0.00442107	0.0045822263	0.0047238804	0.0048457496	0.004947312	0.0050296076	0.0050911605	0.0051336586	0.005153954	0.00515455	0.005135514	0.0050955005	0.005036384	0.004956655	0.0048567727	0.0047379173	0.00460035	0.004443474
-0.010242917	-0.009554669	-0.008878492	-0.008214138	-0.0075629503	-0.006926246	-0.006301388	-0.005691983	-0.005096808	-0.0045167506	-0.0039512217	-0.003401287	-0.0028668046	-0.0023498386	-0.0018485412	-0.0013633892	-0.00089529157	-0.0004447773	-1.0434538e-05	0.0004067421	0.00080534816	0.001186844	0.0015509687	0.0018966757	0.0022249818	0.0025351085	0.0028257668	0.0030990802	0.0033535175	0.0035892762	0.0038059764	0.004004609	0.004182957	0.004342571	0.004482448	0.0046026185	0.0047038086	0.0047843903	0.004845701	0.0048871636	0.0049082227	0.0049095787	0.0048900954	0.0048507117	0.004792154	0.0047134757	0.004615426	0.0044977963	0.004361801	0.004207369
-0.0103857815	-0.009699717	-0.009026237	-0.00836508	-0.0077168196	-0.0070815906	-0.0064614266	-0.0058548152	-0.0052632913	-0.0046861023	-0.0041238293	-0.0035787597	-0.0030471757	-0.0025338754	-0.0020362884	-0.001554586	-0.0010907277	-0.00064276904	-0.00021231547	0.00020048395	0.00059641525	0.00097506493	0.001335524	0.0016789287	0.0020031147	0.0023102425	0.002598513	0.002869673	0.0031215139	0.0033539757	0.0035692975	0.0037645698	0.003942076	0.0040998124	0.004238542	0.0043568686	0.004456885	0.004537184	0.0045978576	0.004637964	0.004659325	0.004660409	0.0046407282	0.0046026	0.004545428	0.004467245	0.0043705814	0.004254706	0.004120361	0.0039675497
-0.010532729	-0.009849459	-0.009178117	-0.008518964	-0.007874019	-0.007241614	-0.006624736	-0.0060212985	-0.0054328367	-0.004859261	-0.004301071	-0.0037587285	-0.0032318085	-0.0027209818	-0.0022273287	-0.001749441	-0.0012883693	-0.0008451119	-0.0004173182	-7.573515e-06	0.00038468465	0.0007592961	0.0011165738	0.0014571398	0.0017780252	0.0020824112	0.0023674518	0.0026358217	0.0028856024	0.0031163357	0.0033284575	0.0035225265	0.0036978237	0.0038532242	0.0039910674	0.004108127	0.0042072646	0.004286781	0.00434627	0.004386939	0.004407227	0.0044081807	0.0043902807	0.004352752	0.0042956695	0.0042184032	0.004123792	0.00400855	0.003876485	0.0037260652
-0.0106822625	-0.010001317	-0.009331875	-0.008676112	-0.008034319	-0.007405527	-0.006790705	-0.0061909184	-0.005604878	-0.0050348863	-0.0044806004	-0.0039419234	-0.0034189671	-0.0029120818	-0.0024210736	-0.0019473433	-0.0014892071	-0.001049228	-0.00062599033	-0.00021973252	0.00016943365	0.0005407892	0.00089458004	0.001231268	0.001550667	0.0018513054	0.0021345988	0.002399668	0.002646409	0.002875723	0.0030854344	0.0032769665	0.0034501888	0.0036049597	0.0037402324	0.003857132	0.0039544515	0.004032992	0.004092131	0.004132416	0.0041528195	0.0041540377	0.004136119	0.00409827	0.0040424652	0.0039670803	0.0038729645	0.0037604347	0.0036294647	0.0034808666
-0.010835394	-0.010156363	-0.0094897	-0.008836724	-0.008197315	-0.0075715184	-0.006960079	-0.006363876	-0.005781837	-0.005215332	-0.004664205	-0.004128769	-0.0036095753	-0.0031059608	-0.0026194528	-0.0021483004	-0.0016949624	-0.0012574866	-0.000837639	-0.00043463707	-4.9240887e-05	0.00031884015	0.0006701946	0.0010037497	0.0013189465	0.001617156	0.0018972717	0.0021599643	0.0024039596	0.0026308037	0.002838865	0.0030288845	0.003199961	0.0033528432	0.0034871027	0.0036029965	0.0036984906	0.0037771873	0.003835529	0.0038754754	0.0038956366	0.003897149	0.0038788915	0.0038425773	0.0037871972	0.0037126504	0.003619995	0.0035092682	0.0033799894	0.0032335483
-0.01099126	-0.010314897	-0.009651288	-0.009000607	-0.008364737	-0.007741213	-0.0071330816	-0.006540172	-0.0059614107	-0.0053980127	-0.0048506334	-0.0043186694	-0.0038025677	-0.0033031479	-0.0028200522	-0.0023528337	-0.0019029826	-0.0014691427	-0.0010519102	-0.000652723	-0.00027099624	9.411946e-05	0.00044183806	0.0007725805	0.0010852143	0.0013806783	0.0016583502	0.0019177236	0.0021599457	0.0023840033	0.002589617	0.0027778	0.0029471628	0.003098227	0.0032311566	0.0033446997	0.0034408495	0.003517922	0.003575839	0.0036151223	0.003635712	0.0036372654	0.003619872	0.0035835505	0.003528688	0.0034559816	0.0033643395	0.003255289	0.0031280182	0.0029830895
-0.011150971	-0.010476351	-0.009815507	-0.0091678575	-0.008534037	-0.00791505	-0.0073099285	-0.0067201033	-0.006144598	-0.0055843964	-0.005040087	-0.0045121983	-0.003999248	-0.0035039186	-0.0030240119	-0.0025603175	-0.0021133423	-0.0016836375	-0.0012703761	-0.00087396055	-0.0004948303	-0.0001331009	0.00021139532	0.00053824857	0.00084852055	0.0011406578	0.0014154986	0.001672376	0.001912266	0.002134215	0.002337236	0.002523806	0.002691418	0.002841033	0.0029725991	0.0030855983	0.003180053	0.0032559521	0.003314294	0.0033522546	0.003373336	0.0033742227	0.0033577196	0.0033224449	0.0032686852	0.0031964928	0.0031061731	0.0029981807	0.002873212	0.0027308017
-0.011312686	-0.010641485	-0.009982936	-0.009337872	-0.008707233	-0.008090854	-0.007488698	-0.006902121	-0.0063309744	-0.0057745874	-0.005233124	-0.004708223	-0.004199289	-0.0037060603	-0.0032309815	-0.0027707443	-0.0023270845	-0.0019012466	-0.0014913827	-0.0010986552	-0.0007228628	-0.00036439672	-2.2124499e-05	0.00030184537	0.0006084256	0.0008980334	0.0011703931	0.0014253147	0.001662124	0.0018813945	0.002083417	0.002267059	0.0024330914	0.0025806911	0.0027109534	0.0028231926	0.0029167086	0.0029921606	0.0030486844	0.0030875355	0.0031084158	0.003109835	0.0030929036	0.003059052	0.0030058473	0.002934657	0.002845876	0.002739761	0.0026161633	0.0024758615
-0.011478826	-0.0108095035	-0.0101538375	-0.009511016	-0.008883424	-0.008269414	-0.007671632	-0.0070879385	-0.0065199956	-0.005966395	-0.0054292604	-0.0049078166	-0.0044021606	-0.003913656	-0.0034407377	-0.0029843226	-0.002543956	-0.0021214858	-0.0017154738	-0.0013256073	-0.0009534657	-0.00059800595	-0.00025969	6.1281025e-05	0.00036511943	0.0006530918	0.0009218715	0.0011739507	0.001408495	0.00162578	0.0018254593	0.0020075478	0.0021718293	0.0023187287	0.0024473444	0.0025580823	0.0026513077	0.0027252212	0.0027810857	0.0028201677	0.002840612	0.0028421544	0.002825629	0.002792649	0.0027404316	0.0026702583	0.0025834478	0.0024785995	0.0023567975	0.002218634
-0.011646807	-0.010980137	-0.010326669	-0.009687513	-0.009061955	-0.008452006	-0.0078568235	-0.00727614	-0.0067119896	-0.006161742	-0.005628407	-0.0051105917	-0.0046086684	-0.0041227713	-0.0036531314	-0.0032010376	-0.002764009	-0.0023447946	-0.0019423217	-0.0015562624	-0.0011869594	-0.000834845	-0.00049933046	-0.00018092245	0.00012034923	0.00040442124	0.00067140535	0.0009207055	0.0011535883	0.0013683699	0.0015659556	0.0017458722	0.001908496	0.0020534322	0.002180487	0.002290152	0.0023819804	0.0024563782	0.002511844	0.0025504045	0.0025709458	0.0025730282	0.0025569536	0.0025244504	0.0024727024	0.0024038404	0.0023177974	0.0022146218	0.0020956248	0.0019593276
-0.011818133	-0.011153623	-0.010502614	-0.009866804	-0.009244263	-0.008637585	-0.008045092	-0.0074677244	-0.00690639	-0.006360851	-0.0058295876	-0.005315855	-0.004817739	-0.004335083	-0.0038696304	-0.0034198165	-0.002987638	-0.0025713816	-0.0021713376	-0.0017886087	-0.0014230087	-0.0010737628	-0.0007419139	-0.00042526424	-0.00012727827	0.00015323982	0.00041803345	0.0006646961	0.0008948818	0.0011073835	0.0013030283	0.0014821701	0.0016424134	0.0017860457	0.0019116737	0.0020199493	0.002110988	0.0021843985	0.0022403859	0.0022783056	0.0022988282	0.0023009293	0.0022855178	0.002253063	0.002202876	0.002135329	0.0020508803	0.0019497983	0.0018323064	0.0016983896
-0.011991821	-0.011330374	-0.010681696	-0.010048822	-0.009429626	-0.008825436	-0.00823696	-0.007662609	-0.0071041137	-0.006562315	-0.0060345978	-0.0055234805	-0.0050291047	-0.0045502335	-0.0040882155	-0.0036421642	-0.0032132491	-0.0027997121	-0.002403766	-0.002023846	-0.001661621	-0.0013161302	-0.0009869039	-0.00067367405	-0.00037857145	-9.994209e-05	0.00016183779	0.00040683523	0.00063412637	0.0008446947	0.0010386892	0.0012152791	0.0013744906	0.0015163943	0.0016408116	0.0017479844	0.0018388219	0.0019103996	0.001966238	0.002003204	0.0020240173	0.002026707	0.0020128526	0.0019801557	0.0019312985	0.0018643588	0.0017820895	0.001682423	0.0015656725	0.0014342144
-0.012168825	-0.011509389	-0.010864496	-0.010233656	-0.0096177235	-0.009016879	-0.008430682	-0.007859841	-0.0073052794	-0.006765753	-0.006242417	-0.005734615	-0.005243525	-0.004768446	-0.004309058	-0.0038670823	-0.0034409538	-0.0030311942	-0.0026389435	-0.0022622794	-0.0019031018	-0.0015600547	-0.0012335926	-0.0009241104	-0.0006315857	-0.00035587698	-9.6440315e-05	0.00014555454	0.00037101656	0.000580024	0.0007714592	0.0009458773	0.0011034645	0.001244124	0.0013677739	0.0014740787	0.001562871	0.0016353317	0.0016900599	0.0017274469	0.0017475784	0.0017507002	0.0017372072	0.0017053895	0.0016571693	0.0015921332	0.0015111193	0.001412347	0.0012981631	0.0011686943
-0.0123495385	-0.011691943	-0.01104895	-0.01042176	-0.009808511	-0.009210065	-0.008628346	-0.008060932	-0.007508889	-0.0069734976	-0.00645265	-0.005948648	-0.005460717	-0.0049877465	-0.004533574	-0.004094094	-0.003672026	-0.0032658726	-0.0028764978	-0.002503194	-0.0021466836	-0.0018070117	-0.0014837086	-0.0011771619	-0.0008868724	-0.00061450154	-0.00035722926	-0.00011694431	0.00010525063	0.00031251088	0.0005017817	0.00067417324	0.000831455	0.0009697825	0.0010922924	0.0011973046	0.0012855269	0.0013572946	0.0014114901	0.0014483184	0.0014685504	0.001472339	0.001458697	0.0014285147	0.0013820119	0.0013174713	0.0012368336	0.0011402778	0.0010285862	0.0009015538
-0.012531646	-0.011876963	-0.011237428	-0.010611497	-0.010001756	-0.009406857	-0.00882788	-0.008263409	-0.007714443	-0.007181585	-0.006665118	-0.006164469	-0.0056801885	-0.005212307	-0.0047602355	-0.0043245554	-0.003905177	-0.0035028458	-0.0031160936	-0.0027465448	-0.0023932979	-0.0020563677	-0.0017360225	-0.0014325157	-0.0011452958	-0.0008739382	-0.00062069297	-0.00038244948	-0.0001617372	4.2755157e-05	0.0002302602	0.00040135533	0.0005554147	0.00069391355	0.00081460923	0.0009189956	0.0010066591	0.0010777451	0.0011308007	0.0011689402	0.001188416	0.0011918731	0.0011788867	0.0011497661	0.0011033863	0.0010410473	0.00096160546	0.00086754933	0.0007577017	0.00063188374
-0.012716569	-0.012064308	-0.011427835	-0.010805033	-0.010197572	-0.009606585	-0.009029999	-0.008468978	-0.007924065	-0.0073945746	-0.006881222	-0.006384641	-0.0059028044	-0.0054378808	-0.004989162	-0.0045565814	-0.0041413084	-0.0037427172	-0.003358893	-0.0029922426	-0.0026418641	-0.002308011	-0.0019903183	-0.0016895235	-0.0014061108	-0.0011373162	-0.0008850619	-0.00065063685	-0.0004313141	-0.0002287589	-4.3604523e-05	0.00012551993	0.00027927384	0.0004148148	0.0005353093	0.00063892454	0.00072541833	0.0007956475	0.0008491613	0.0008863285	0.0009067878	0.00091059506	0.0008979067	0.0008680597	0.0008237362	0.0007621348	0.00068550184	0.0005926192	0.00048420206	0.0003614761
-0.012904979	-0.012255266	-0.011620916	-0.011001155	-0.010396823	-0.009807885	-0.009234153	-0.008677147	-0.008135125	-0.007609479	-0.0070995167	-0.0066053793	-0.006128505	-0.005666405	-0.0052214265	-0.0047921613	-0.0043796375	-0.003983535	-0.003603235	-0.0032400787	-0.0028927252	-0.0025616512	-0.00224825	-0.0019500777	-0.0016677231	-0.0014021769	-0.0011530817	-0.00092004985	-0.0007032901	-0.0005030334	-0.000319127	-0.00015133992	3.6880374e-07	0.00013509765	0.0002539605	0.00035605207	0.0004421398	0.000511948	0.00056479126	0.0006024875	0.00062255934	0.0006269738	0.0006146915	0.0005868897	0.0005426109	0.0004822649	0.00040671602	0.0003158562	0.00020933151	8.875877e-05
-0.013095394	-0.012448072	-0.011815824	-0.011198744	-0.010598324	-0.010012835	-0.009442836	-0.0088878125	-0.008349523	-0.007826641	-0.007320605	-0.0068295	-0.0063554123	-0.005897306	-0.0054556727	-0.005030252	-0.0046205744	-0.004227735	-0.0038507432	-0.0034898072	-0.0031464845	-0.002818182	-0.0025069788	-0.0022114292	-0.0019326657	-0.0016696975	-0.0014222041	-0.0011912435	-0.000977166	-0.0007793009	-0.00059691817	-0.0004300438	-0.00028059632	-0.00014682114	-2.8975308e-05	7.2117895e-05	0.00015727803	0.00022661313	0.000279285	0.0003167428	0.0003366731	0.00034138188	0.0003306158	0.0003032647	0.00025951117	0.00020130351	0.00012686104	3.7100166e-05	-6.638095e-05	-0.00018569455
-0.013287686	-0.012643874	-0.012014568	-0.011399962	-0.010802485	-0.010219775	-0.009652801	-0.009100944	-0.008565895	-0.008046523	-0.0075441226	-0.0070569143	-0.0065853	-0.0061307102	-0.0056922287	-0.0052697733	-0.004863903	-0.004474126	-0.004100159	-0.0037428215	-0.003402412	-0.003077127	-0.0027676523	-0.0024753362	-0.002198875	-0.0019385442	-0.0016937032	-0.0014655069	-0.0012530982	-0.0010572374	-0.00087597966	-0.0007116571	-0.0005634576	-0.00043062493	-0.00031426921	-0.00021335855	-0.00012932345	-6.0379505e-05	-7.2978437e-06	2.9038638e-05	4.994124e-05	5.543232e-05	4.420802e-05	1.731515e-05	-2.4791807e-05	-8.223951e-05	-0.00015448406	-0.00024229288	-0.00034407154	-0.0004606247
-0.013483092	-0.012841426	-0.012214594	-0.011603437	-0.0110078305	-0.010428742	-0.0098649785	-0.009317175	-0.008784555	-0.008268774	-0.0077691823	-0.0072853863	-0.0068174675	-0.006365709	-0.005930662	-0.0055116117	-0.0051090866	-0.00472188	-0.0043519735	-0.003997244	-0.0036597177	-0.0033367276	-0.0030314028	-0.0027409494	-0.002467312	-0.0022090003	-0.0019670203	-0.001740396	-0.0015306771	-0.001336202	-0.0011571795	-0.0009943247	-0.0008474663	-0.0007156059	-0.00060046464	-0.00050106645	-0.00041747838	-0.0003485717	-0.00029661134	-0.00025995448	-0.00023889914	-0.0002335161	-0.00024411455	-0.00026952848	-0.00031087548	-0.0003668815	-0.00043738633	-0.00052355975	-0.00062365085	-0.0007381439
-0.013681233	-0.01304099	-0.012417704	-0.011809409	-0.011217609	-0.010640927	-0.010080233	-0.009534679	-0.009006247	-0.008492835	-0.007997453	-0.0075158626	-0.007052362	-0.006603636	-0.006171398	-0.005756028	-0.005356215	-0.0049727187	-0.0046051517	-0.0042544156	-0.0039189383	-0.0035993531	-0.0032965168	-0.0030085593	-0.0027376264	-0.0024820492	-0.0022421032	-0.0020180196	-0.0018100888	-0.0016173571	-0.0014402419	-0.0012790188	-0.001133211	-0.0010035038	-0.00088910013	-0.0007899329	-0.0007066056	-0.00063883513	-0.0005868897	-0.0005499944	-0.0005294606	-0.0005240366	-0.0005326718	-0.0005576387	-0.00059800595	-0.0006522313	-0.00072182715	-0.00080548227	-0.0009046346	-0.0010163859
-0.013881177	-0.0132442415	-0.012623139	-0.012017474	-0.011427857	-0.010855325	-0.01029674	-0.009755604	-0.009229876	-0.008720376	-0.008227155	-0.0077499524	-0.0072885677	-0.006843619	-0.0064144656	-0.0060023814	-0.0056061447	-0.0052260235	-0.004861191	-0.004512593	-0.0041806176	-0.0038644224	-0.0035636574	-0.0032792091	-0.0030096322	-0.002757199	-0.0025192723	-0.0022977293	-0.0020910874	-0.0019005239	-0.001725167	-0.0015645921	-0.0014208481	-0.0012924522	-0.0011787042	-0.0010804385	-0.0009980425	-0.00093043596	-0.0008786768	-0.00084202737	-0.0008207932	-0.00081422925	-0.0008231923	-0.0008470118	-0.0008854866	-0.000939548	-0.0010076016	-0.0010893866	-0.0011859611	-0.001296021
-0.014083281	-0.01344844	-0.012830555	-0.012228683	-0.011641815	-0.011070952	-0.010516681	-0.009978443	-0.009455629	-0.0089494735	-0.008459583	-0.007985346	-0.0075281337	-0.0070856884	-0.006660238	-0.0062506646	-0.005857229	-0.005479403	-0.005118452	-0.0047732815	-0.004444316	-0.004131086	-0.003832601	-0.0035501793	-0.0032837912	-0.0030333474	-0.0027978495	-0.0025777668	-0.0023735687	-0.0021845028	-0.0020103827	-0.00185249	-0.0017098114	-0.0015814826	-0.0014700517	-0.0013727546	-0.0012907311	-0.0012237057	-0.0011718646	-0.0011346489	-0.0011137724	-0.0011066496	-0.0011143535	-0.0011378676	-0.0011754707	-0.001227498	-0.0012938529	-0.0013744459	-0.0014691874	-0.0015764534
-0.014287762	-0.013655961	-0.013040252	-0.012440406	-0.011857621	-0.011289939	-0.010738276	-0.010202907	-0.009684175	-0.009180501	-0.008693732	-0.00822331	-0.007768482	-0.007329926	-0.006907396	-0.0065015554	-0.0061107203	-0.005736701	-0.005378306	-0.005035959	-0.0047090575	-0.0043982416	-0.004103467	-0.0038238913	-0.0035598725	-0.003311433	-0.0030777678	-0.0028603822	-0.0026578754	-0.0024700537	-0.002298355	-0.002142094	-0.0019998401	-0.0018731356	-0.0017621443	-0.0016652197	-0.0015840456	-0.0015175119	-0.0014655516	-0.0014295503	-0.0014072359	-0.0013996288	-0.0014072582	-0.0014300644	-0.0014664605	-0.0015168935	-0.0015819594	-0.0016609579	-0.0017526746	-0.0018583909
-0.014494255	-0.0138653815	-0.013251603	-0.012655675	-0.012074426	-0.011510253	-0.010961898	-0.010430157	-0.00991369	-0.009413667	-0.008930445	-0.00846196	-0.00801146	-0.00757581	-0.007156424	-0.006753981	-0.0063661635	-0.0059948564	-0.0056395754	-0.00530006	-0.0049766228	-0.0046684667	-0.004376106	-0.0040986687	-0.0038367212	-0.0035905913	-0.003359966	-0.0031441897	-0.0029426962	-0.0027578175	-0.0025869757	-0.0024318248	-0.0022916645	-0.002166316	-0.0020558834	-0.0019598827	-0.0018786415	-0.0018122047	-0.0017610714	-0.001724191	-0.0017023683	-0.0016946644	-0.0017014965	-0.0017221048	-0.0017575696	-0.0018069893	-0.0018710792	-0.0019475296	-0.0020378605	-0.0021410882
-0.014703229	-0.014076494	-0.013466544	-0.012872346	-0.012295008	-0.011732511	-0.011187889	-0.010658875	-0.010145478	-0.009648815	-0.009168521	-0.0087040365	-0.008255757	-0.0078237355	-0.007407576	-0.0070075467	-0.0066230223	-0.0062553734	-0.005902596	-0.0055657923	-0.005244881	-0.0049392134	-0.0046496317	-0.0043750927	-0.004115574	-0.0038716719	-0.0036428347	-0.0034286156	-0.0032306537	-0.0030461252	-0.002877675	-0.0027240813	-0.0025842488	-0.0024598911	-0.0023506582	-0.0022549927	-0.002174884	-0.0021087453	-0.0020570382	-0.0020203441	-0.001998201	-0.0019907653	-0.001996033	-0.0020159632	-0.0020506904	-0.0020987764	-0.0021597669	-0.0022356287	-0.0023229793	-0.002424404
-0.014913917	-0.014290325	-0.013682604	-0.013090491	-0.012516156	-0.011958018	-0.011415593	-0.010889761	-0.010379873	-0.009886026	-0.0094095245	-0.008947551	-0.008502051	-0.00807301	-0.0076600015	-0.0072641894	-0.006882146	-0.006516993	-0.006168045	-0.0058336705	-0.005515404	-0.0052120388	-0.0049250126	-0.004652545	-0.0043956414	-0.0041538104	-0.00392735	-0.003715597	-0.003518708	-0.00333637	-0.0031684637	-0.0030168295	-0.0028788745	-0.0027550235	-0.0026467368	-0.0025520697	-0.0024714172	-0.0024062246	-0.0023555234	-0.0023182929	-0.0022950768	-0.0022862703	-0.0022917986	-0.00231155	-0.0023439527	-0.0023909137	-0.0024508834	-0.0025244206	-0.002610229	-0.0027090088
-0.015126504	-0.014505424	-0.013900802	-0.013311699	-0.012739994	-0.012184553	-0.011645474	-0.011122368	-0.010615788	-0.010125391	-0.009650573	-0.009192631	-0.008751109	-0.008324929	-0.00791467	-0.007520713	-0.0071427897	-0.0067800507	-0.0064337477	-0.006101951	-0.0057871044	-0.005486697	-0.00520242	-0.004931994	-0.0046773404	-0.0044369847	-0.004212469	-0.0040030926	-0.0038080812	-0.0036277473	-0.0034618452	-0.0033104643	-0.0031734928	-0.003051035	-0.002943404	-0.0028499141	-0.002769515	-0.002704315	-0.0026537254	-0.002616167	-0.0025930703	-0.0025837943	-0.002588503	-0.0026066601	-0.0026384369	-0.002684407	-0.0027421191	-0.002813451	-0.0028978884	-0.0029939413
-0.01534044	-0.014722072	-0.014120273	-0.013534598	-0.012966067	-0.012412965	-0.011876307	-0.011357017	-0.010853313	-0.010365799	-0.009895049	-0.009439774	-0.009000868	-0.008577868	-0.008170918	-0.007780619	-0.007404834	-0.0070455745	-0.006701313	-0.006373279	-0.0060600415	-0.0057624504	-0.005479388	-0.0052123815	-0.0049604326	-0.0047220215	-0.0044999346	-0.0042923167	-0.004098855	-0.003919944	-0.0037553087	-0.0036054105	-0.0034691915	-0.003348112	-0.0032409355	-0.0031477064	-0.0030689165	-0.003003642	-0.0029527768	-0.0029151738	-0.0028923303	-0.0028821006	-0.0028858408	-0.002902858	-0.0029339269	-0.0029773563	-0.0030345023	-0.0031034276	-0.003185831	-0.0032794997
-0.015557997	-0.01494126	-0.014342286	-0.013759203	-0.0131927505	-0.012642831	-0.012110069	-0.01159285	-0.011092894	-0.0106084645	-0.010139704	-0.009688169	-0.0092522055	-0.008832857	-0.008428536	-0.008040726	-0.0076681003	-0.0073121786	-0.006970741	-0.0066455156	-0.006334424	-0.006039977	-0.0057593137	-0.005494699	-0.005244583	-0.0050083846	-0.004788026	-0.0045821965	-0.0043900907	-0.0042123348	-0.0040492713	-0.0039008036	-0.0037664473	-0.0036463812	-0.0035396144	-0.0034473985	-0.0033684447	-0.0033032969	-0.003252089	-0.003214419	-0.0031909272	-0.0031804293	-0.003183633	-0.0031995103	-0.0032293424	-0.0032713562	-0.0033262148	-0.003393881	-0.0034743547	-0.0035659224
-0.015776142	-0.015162252	-0.014565885	-0.013985209	-0.013422295	-0.012874976	-0.012345433	-0.011831433	-0.011332959	-0.0108523	-0.010386914	-0.009938419	-0.009505667	-0.00908906	-0.008687831	-0.008302778	-0.007933505	-0.007579237	-0.0072415993	-0.0069190487	-0.0066102296	-0.0063176975	-0.006040074	-0.005777411	-0.0055292323	-0.005296193	-0.005077295	-0.0048730746	-0.004682556	-0.0045067817	-0.004344769	-0.0041974783	-0.0040641576	-0.003944777	-0.0038388297	-0.0037471056	-0.0036687627	-0.0036039054	-0.003553152	-0.0035151467	-0.003490895	-0.0034798086	-0.0034820288	-0.0034968331	-0.0035252348	-0.0035666004	-0.003619723	-0.00368537	-0.0037634075	-0.0038532093
-0.015995972	-0.015385203	-0.0147903785	-0.014213629	-0.013653152	-0.01310914	-0.012582302	-0.012070626	-0.0115760565	-0.011098139	-0.010636069	-0.010189727	-0.009760216	-0.009346418	-0.008948386	-0.008566231	-0.008199871	-0.007848993	-0.0075132623	-0.007192321	-0.006886974	-0.006597556	-0.00632222	-0.006061025	-0.0058157817	-0.005584441	-0.0053670853	-0.0051645488	-0.0049764737	-0.0048016235	-0.0046418607	-0.004495956	-0.004362777	-0.004244156	-0.0041390434	-0.004047334	-0.003969528	-0.003905438	-0.0038533732	-0.003816627	-0.0037908182	-0.0037797838	-0.0037811473	-0.0037953332	-0.0038224757	-0.0038616061	-0.0039134696	-0.003977187	-0.004053086	-0.0041400045
-0.016217709	-0.015609443	-0.015017614	-0.01444298	-0.01388555	-0.013344519	-0.012819916	-0.012312122	-0.011819869	-0.011345543	-0.010886334	-0.01044365	-0.010016754	-0.009605937	-0.0092105195	-0.008831091	-0.008467495	-0.008118942	-0.007786028	-0.00746838	-0.0071649104	-0.006877281	-0.0066047907	-0.0063466057	-0.006102599	-0.0058732852	-0.005658172	-0.005457349	-0.0052706003	-0.005097516	-0.0049384236	-0.004794143	-0.0046619102	-0.0045447797	-0.0044392943	-0.0043487847	-0.004271351	-0.0042069703	-0.0041554496	-0.0041176006	-0.004092224	-0.004080102	-0.0040804595	-0.004093945	-0.0041186064	-0.00415726	-0.0042070225	-0.004269533	-0.00434348	-0.004427299
-0.016440772	-0.0158353	-0.015245773	-0.0146745	-0.014119446	-0.013581276	-0.013059638	-0.012555003	-0.012065351	-0.011594102	-0.011137322	-0.010697834	-0.010273881	-0.009866126	-0.009474307	-0.009097345	-0.008736528	-0.008390486	-0.008060358	-0.0077446774	-0.0074447766	-0.0071589574	-0.006887719	-0.006632291	-0.006390631	-0.006163262	-0.0059497505	-0.00575117	-0.005566284	-0.005393721	-0.005236037	-0.0050926358	-0.004961908	-0.0048452616	-0.0047408864	-0.0046507046	-0.004573226	-0.004508719	-0.0044576377	-0.0044189245	-0.0043935627	-0.00438112	-0.0043803677	-0.004391961	-0.0044165775	-0.0044523627	-0.004501097	-0.0045619532	-0.0046327263	-0.0047159195
-0.016665153	-0.01606194	-0.015475623	-0.014907442	-0.014354661	-0.013819404	-0.013300732	-0.01279901	-0.0123131275	-0.0118436515	-0.011390343	-0.010953076	-0.010533102	-0.01012741	-0.0097381845	-0.009364046	-0.009005256	-0.00866314	-0.008335315	-0.008022584	-0.0077249855	-0.0074419826	-0.007173106	-0.0069187433	-0.00667952	-0.0064535066	-0.006242171	-0.0060452297	-0.005861163	-0.005691178	-0.005534753	-0.0053915903	-0.005262442	-0.0051459745	-0.0050428137	-0.0049528405	-0.0048754066	-0.004811801	-0.0047600344	-0.004720703	-0.0046949014	-0.0046813786	-0.004680127	-0.0046911463	-0.004714273	-0.004749447	-0.0047959536	-0.004854195	-0.004923396	-0.0050041676
-0.016892038	-0.016291223	-0.01570756	-0.01514107	-0.01459159	-0.014058985	-0.013543665	-0.013043925	-0.012560882	-0.012094818	-0.011645585	-0.011210889	-0.010792069	-0.010389969	-0.010003343	-0.009632587	-0.00927712	-0.008937128	-0.0086115375	-0.008300841	-0.008005492	-0.007724993	-0.007459104	-0.007206194	-0.006968856	-0.0067453086	-0.0065356717	-0.006339945	-0.006157443	-0.0059888214	-0.005833477	-0.0056917965	-0.0055631176	-0.0054476038	-0.005344793	-0.005255051	-0.0051780045	-0.0051142573	-0.0050622374	-0.005023055	-0.0049969926	-0.0049825087	-0.0049792677	-0.0049905926	-0.0050115213	-0.0050452054	-0.00509011	-0.0051466823	-0.0052137226	-0.0052916557
-0.017120123	-0.016521037	-0.015939608	-0.015376791	-0.014829576	-0.014299832	-0.013787612	-0.0132899955	-0.012810983	-0.012347236	-0.011899978	-0.011469349	-0.011053801	-0.010653906	-0.01027029	-0.009901933	-0.009549305	-0.009211123	-0.008888692	-0.008580394	-0.008287586	-0.008009359	-0.0077448785	-0.007495612	-0.0072591826	-0.007037312	-0.006829396	-0.006634593	-0.0064544305	-0.006287135	-0.0061330274	-0.005991742	-0.0058643743	-0.0057488084	-0.00564757	-0.0055575296	-0.0054811984	-0.0054168105	-0.005365409	-0.0053253397	-0.0052982643	-0.0052831843	-0.005280167	-0.0052888244	-0.005309701	-0.0053416714	-0.0053855777	-0.005439386	-0.005504787	-0.0055802763
-0.017348833	-0.016752206	-0.016174734	-0.015613109	-0.015069388	-0.0145425275	-0.01403255	-0.013538808	-0.013061687	-0.012601212	-0.012156367	-0.011728525	-0.011315331	-0.010918811	-0.010537513	-0.010172412	-0.009821571	-0.009486578	-0.009166531	-0.00886105	-0.0085699335	-0.0082938075	-0.008031778	-0.007783912	-0.007549569	-0.0073299706	-0.007123515	-0.0069305226	-0.0067514777	-0.0065852776	-0.006432079	-0.0062925816	-0.0061655045	-0.006051287	-0.0059497505	-0.005860828	-0.0057844445	-0.005720414	-0.005667977	-0.005628407	-0.0056004077	-0.005584754	-0.005580656	-0.0055880994	-0.005607657	-0.0056382194	-0.0056793243	-0.005732022	-0.005795881	-0.0058686957
-0.017579064	-0.016985476	-0.016409904	-0.015850507	-0.015309893	-0.01478605	-0.014278531	-0.013787344	-0.013313323	-0.012855597	-0.012413576	-0.011988096	-0.011578783	-0.011185162	-0.010806248	-0.010443568	-0.010095529	-0.0097626075	-0.009444989	-0.009141497	-0.008853428	-0.008579262	-0.008319564	-0.008073591	-0.007841706	-0.0076228306	-0.0074179396	-0.007227242	-0.007049091	-0.006884448	-0.0067325383	-0.0065935105	-0.0064670295	-0.0063539594	-0.006252311	-0.0061638057	-0.0060872883	-0.006023273	-0.005970821	-0.0059309155	-0.0059030578	-0.0058858767	-0.0058811083	-0.005887553	-0.0059057623	-0.0059344545	-0.005973533	-0.0060247406	-0.0060853437	-0.0061560944
-0.01781062	-0.017219558	-0.016646221	-0.016090073	-0.015551589	-0.0150302425	-0.014526255	-0.014037766	-0.013566628	-0.0131114945	-0.012672551	-0.012250118	-0.011842869	-0.011450976	-0.011075556	-0.010715164	-0.010369696	-0.010039918	-0.00972414	-0.009423561	-0.009137213	-0.00886558	-0.0086077005	-0.008363202	-0.008133121	-0.007916324	-0.0077129826	-0.0075239763	-0.0073468015	-0.0071832165	-0.0070326626	-0.0068943724	-0.0067690834	-0.00665617	-0.0065546855	-0.0064668655	-0.006390646	-0.0063266754	-0.006274484	-0.0062335134	-0.0062046647	-0.0061872452	-0.0061815605	-0.0061865747	-0.006202854	-0.0062305853	-0.0062686726	-0.0063172877	-0.0063757747	-0.006444454
-0.018043548	-0.01745452	-0.016883977	-0.01633095	-0.015794806	-0.015275665	-0.014774375	-0.014289066	-0.013820596	-0.013368726	-0.012931921	-0.0125119835	-0.012107655	-0.011718236	-0.011345416	-0.010987535	-0.010645278	-0.010317497	-0.010004438	-0.009705834	-0.009422153	-0.00915163	-0.008895643	-0.008654058	-0.008424878	-0.008210674	-0.008008659	-0.007820159	-0.00764481	-0.0074821115	-0.0073328987	-0.007195458	-0.007071197	-0.0069580823	-0.0068582445	-0.006769903	-0.006693572	-0.006629616	-0.0065768957	-0.0065361112	-0.006506726	-0.0064886957	-0.0064810365	-0.006485291	-0.0065008774	-0.0065257326	-0.0065624043	-0.006609075	-0.0066659003	-0.006731838
-0.018276542	-0.017690815	-0.017122515	-0.01657217	-0.016039118	-0.015522055	-0.015023567	-0.014540911	-0.014075026	-0.013625912	-0.0131921545	-0.01277449	-0.01237306	-0.011987038	-0.011616573	-0.01126115	-0.010920793	-0.01059518	-0.010285363	-0.009988375	-0.009706952	-0.009439103	-0.009185545	-0.0089446455	-0.008717939	-0.008504368	-0.008305013	-0.0081171915	-0.0079429	-0.0077817217	-0.0076330304	-0.007497102	-0.007372625	-0.00726071	-0.00716123	-0.0070728734	-0.006997302	-0.0069326907	-0.0068796426	-0.0068385303	-0.0068078935	-0.006788969	-0.006780632	-0.006783992	-0.0067976117	-0.0068218336	-0.0068561286	-0.006900534	-0.0069550797	-0.0070195794
-0.018512107	-0.01792761	-0.01736188	-0.016814291	-0.016283847	-0.015770689	-0.015274018	-0.014794201	-0.014331073	-0.013883881	-0.013453312	-0.013038494	-0.012640089	-0.012256086	-0.011888102	-0.011534616	-0.01119712	-0.01087451	-0.010566227	-0.010271572	-0.009992033	-0.009726077	-0.00947389	-0.009235352	-0.009010807	-0.008798823	-0.008599803	-0.0084137395	-0.008241311	-0.008081026	-0.007933229	-0.0077976063	-0.0076750144	-0.0075630844	-0.007462926	-0.0073757693	-0.0073003694	-0.0072351024	-0.0071818754	-0.007140182	-0.00710956	-0.0070898905	-0.0070808083	-0.0070822686	-0.0070949197	-0.0071171597	-0.007149376	-0.0071930587	-0.007245414	-0.0073061064
-0.018746614	-0.018165715	-0.017602615	-0.017057784	-0.016528845	-0.016018473	-0.015524283	-0.015047818	-0.014587618	-0.01414264	-0.013715178	-0.013302468	-0.012905903	-0.012525648	-0.012160473	-0.011809379	-0.011474647	-0.01115337	-0.010847382	-0.010554664	-0.010276988	-0.010013789	-0.009763107	-0.00952664	-0.009303406	-0.00909356	-0.00889641	-0.008711785	-0.008539721	-0.008380733	-0.008233681	-0.008098468	-0.00797604	-0.007865265	-0.007765569	-0.0076786056	-0.007602893	-0.0075377747	-0.0074840263	-0.007441364	-0.0074107572	-0.007389672	-0.0073793903	-0.0073798895	-0.0073911026	-0.0074120313	-0.0074422285	-0.0074836016	-0.007533431	-0.0075933337
-0.018983275	-0.01840482	-0.017844066	-0.017301105	-0.016776204	-0.01626759	-0.015776247	-0.015302449	-0.0148444325	-0.014402963	-0.013977192	-0.013567574	-0.01317434	-0.01279556	-0.012432449	-0.012084685	-0.011751525	-0.011432849	-0.011128962	-0.010839105	-0.010563567	-0.010301292	-0.010052502	-0.009818137	-0.0095957965	-0.009387657	-0.0091916695	-0.009008609	-0.008838728	-0.008679435	-0.008534275	-0.008399278	-0.008277386	-0.00816685	-0.008068286	-0.007981129	-0.007905081	-0.00783965	-0.0077862814	-0.0077431053	-0.00771071	-0.007689461	-0.00767798	-0.007677473	-0.0076869205	-0.007706009	-0.0077350587	-0.0077746734	-0.007821955	-0.007879116
-0.019220404	-0.018644579	-0.018086076	-0.017546162	-0.017023474	-0.016517483	-0.016029067	-0.015557468	-0.015102252	-0.01466272	-0.014240071	-0.013833098	-0.013441429	-0.0130658075	-0.012705244	-0.012359276	-0.012029156	-0.0117124915	-0.011410318	-0.011122763	-0.010849766	-0.010589577	-0.010342725	-0.0101086125	-0.009889215	-0.009681672	-0.009487703	-0.009305961	-0.009135298	-0.008978978	-0.00883358	-0.008700356	-0.008578591	-0.008468561	-0.0083697885	-0.008282378	-0.008206971	-0.008141875	-0.00808692	-0.008043729	-0.0080103725	-0.007987745	-0.00797604	-0.0079741925	-0.007981934	-0.008000083	-0.008027472	-0.008063622	-0.008109257	-0.008164689
-0.019458592	-0.018884845	-0.018329784	-0.017791182	-0.017270856	-0.016767941	-0.0162822	-0.015812866	-0.015360281	-0.014924154	-0.014503576	-0.014099076	-0.0137102455	-0.013336875	-0.012978688	-0.012635231	-0.01230669	-0.011992812	-0.0116928965	-0.011406586	-0.011134833	-0.010876909	-0.010632403	-0.010400608	-0.010182381	-0.009976275	-0.009782955	-0.009601951	-0.009434201	-0.009277701	-0.009133637	-0.009000905	-0.008879326	-0.008769147	-0.008671753	-0.00858409	-0.008507483	-0.008442588	-0.008387908	-0.008344129	-0.008310117	-0.008286975	-0.008273102	-0.00827051	-0.008277133	-0.008293174	-0.008318946	-0.008353531	-0.008396693	-0.008449346
-0.019698098	-0.019126214	-0.01857286	-0.018037803	-0.01751969	-0.017018989	-0.016535409	-0.01606983	-0.01561904	-0.015185125	-0.014767379	-0.0143653825	-0.013978906	-0.0136081055	-0.013251871	-0.012911022	-0.012584649	-0.01227241	-0.011975281	-0.011691555	-0.011421144	-0.011164583	-0.010921359	-0.010692053	-0.010474451	-0.010270707	-0.010078125	-0.009899005	-0.0097311735	-0.009575985	-0.009432852	-0.009300664	-0.009179994	-0.009070814	-0.008972384	-0.008885056	-0.008808903	-0.008743152	-0.008687936	-0.008642949	-0.008608803	-0.008585028	-0.008569911	-0.008566372	-0.008571319	-0.008585148	-0.008609548	-0.00864131	-0.008683771	-0.008732922
-0.019937128	-0.019368075	-0.018816784	-0.0182847	-0.017768852	-0.01727099	-0.016790241	-0.01632569	-0.015878372	-0.015446998	-0.015031181	-0.014632225	-0.014248319	-0.013879463	-0.01352597	-0.013186581	-0.012863003	-0.012553334	-0.0122572705	-0.011974834	-0.011707574	-0.011452451	-0.011211216	-0.010983147	-0.010767318	-0.010564335	-0.010373384	-0.010195442	-0.010028459	-0.009874389	-0.009731501	-0.009600356	-0.009479463	-0.009371139	-0.009272777	-0.009185784	-0.009108663	-0.00904312	-0.008986995	-0.008942515	-0.008907184	-0.008882061	-0.008866489	-0.008860931	-0.008864142	-0.008877017	-0.008898944	-0.008930005	-0.00896927	-0.009016745
-0.020177111	-0.019610077	-0.019061834	-0.018530801	-0.018018328	-0.01752314	-0.01704456	-0.016583301	-0.016137987	-0.015709005	-0.015295982	-0.014899194	-0.01451759	-0.01415091	-0.01379922	-0.013462558	-0.013140611	-0.012833007	-0.01253999	-0.012259707	-0.011992827	-0.0117403865	-0.011500075	-0.011273935	-0.011059314	-0.010857217	-0.010668643	-0.010490827	-0.010325648	-0.010171741	-0.010029413	-0.009898715	-0.009779677	-0.009670027	-0.009572111	-0.009485729	-0.009408861	-0.00934267	-0.009286486	-0.009240784	-0.0092048645	-0.009178154	-0.009162195	-0.009154692	-0.0091565475	-0.009167813	-0.009188071	-0.009216979	-0.009254187	-0.009299867
-0.02041705	-0.019853055	-0.019307077	-0.018779226	-0.018267699	-0.017775767	-0.01729972	-0.016840383	-0.01639799	-0.01597111	-0.015561037	-0.015166052	-0.014786884	-0.014422931	-0.014073573	-0.013738655	-0.013419241	-0.0131138265	-0.012821324	-0.012543939	-0.012278989	-0.012027815	-0.011789896	-0.01156456	-0.011351138	-0.0111515	-0.010962777	-0.010786727	-0.010621905	-0.010469131	-0.010327183	-0.0101971105	-0.010077871	-0.009969309	-0.009871565	-0.009784721	-0.009707481	-0.009640813	-0.009584144	-0.009538256	-0.009501271	-0.00947424	-0.00945618	-0.009447657	-0.009448335	-0.009457737	-0.009476341	-0.009502776	-0.00953798	-0.009580672
-0.020658083	-0.020096377	-0.019552387	-0.019027002	-0.018518731	-0.018028341	-0.017555073	-0.017098233	-0.016657941	-0.016233929	-0.015825607	-0.015433535	-0.015055999	-0.014694631	-0.014347248	-0.014015526	-0.013697229	-0.013393477	-0.013103694	-0.0128276795	-0.012564637	-0.01231543	-0.012078494	-0.011854552	-0.011643343	-0.011443891	-0.011256494	-0.011081718	-0.010918349	-0.010765493	-0.010624707	-0.010494746	-0.010376073	-0.010267682	-0.010170147	-0.010083169	-0.010006152	-0.009939052	-0.009882085	-0.009834491	-0.009796463	-0.009768821	-0.009750396	-0.009740099	-0.009739257	-0.009747453	-0.009763345	-0.009788483	-0.009820767	-0.009861864
-0.020899579	-0.020339727	-0.019797847	-0.019275047	-0.018769875	-0.018281192	-0.017810628	-0.017355628	-0.016918369	-0.016496725	-0.016090624	-0.01570113	-0.015325852	-0.014966451	-0.014621809	-0.014290944	-0.013975784	-0.013673089	-0.013385594	-0.013110891	-0.012850106	-0.012602061	-0.012367003	-0.0121444315	-0.01193472	-0.011736438	-0.011549927	-0.011376306	-0.011213355	-0.011061214	-0.010921292	-0.010791838	-0.010673545	-0.0105653405	-0.010467403	-0.010380328	-0.0103026405	-0.010235466	-0.010178037	-0.010129899	-0.01009164	-0.010062553	-0.01004234	-0.010031261	-0.01002869	-0.010034993	-0.010049753	-0.010072634	-0.010103524	-0.010141149
-0.021141082	-0.020583428	-0.020044632	-0.019523457	-0.019020483	-0.01853495	-0.01806625	-0.017614342	-0.017178297	-0.01675941	-0.016355507	-0.015967488	-0.015595563	-0.015237756	-0.014895394	-0.01456666	-0.014253654	-0.013952978	-0.013667181	-0.013394862	-0.013135344	-0.012888059	-0.012654655	-0.012433529	-0.012225121	-0.012028195	-0.011843368	-0.011669464	-0.011507295	-0.0113565475	-0.011216871	-0.011088394	-0.010969825	-0.010862067	-0.010763906	-0.01067736	-0.010599539	-0.010531701	-0.010473542	-0.0104248	-0.010385372	-0.010354988	-0.010333993	-0.010321915	-0.010317586	-0.010322198	-0.010334641	-0.010355286	-0.0103839785	-0.010420203
-0.021383286	-0.020828001	-0.020290636	-0.019772463	-0.019271307	-0.01878827	-0.018321976	-0.017872393	-0.01743897	-0.017022602	-0.016621068	-0.01623486	-0.015865281	-0.0155094415	-0.015168436	-0.014842585	-0.014530532	-0.014232293	-0.013948582	-0.01367759	-0.013419412	-0.013174877	-0.012942649	-0.012722887	-0.012515008	-0.012319006	-0.01213482	-0.011962593	-0.011801936	-0.011651143	-0.0115119815	-0.011383571	-0.011265278	-0.011157922	-0.011060506	-0.010972701	-0.010894686	-0.010826103	-0.010767706	-0.010719083	-0.010677658	-0.010646701	-0.010624349	-0.010610804	-0.010605507	-0.010608032	-0.010619156	-0.010637537	-0.010663994	-0.010696955
-0.02162487	-0.021071479	-0.020537697	-0.02002158	-0.01952251	-0.019041084	-0.018577516	-0.018130042	-0.017699525	-0.017284915	-0.016885906	-0.01650215	-0.0161338	-0.015780732	-0.015442066	-0.015118502	-0.014807813	-0.014511801	-0.014229037	-0.0139596835	-0.013703421	-0.013460152	-0.013229497	-0.013010345	-0.012804709	-0.012610093	-0.012426503	-0.012255363	-0.012093931	-0.011945188	-0.011806272	-0.011677936	-0.011560187	-0.011452422	-0.011354886	-0.011267103	-0.011188567	-0.011120729	-0.011061296	-0.01101093	-0.010969594	-0.010937452	-0.010913618	-0.010898411	-0.010891736	-0.010892339	-0.010901034	-0.010918535	-0.010942295	-0.010973744
-0.021867432	-0.02131673	-0.020783514	-0.020270675	-0.019774206	-0.019295163	-0.018833071	-0.0183881	-0.017959394	-0.017547436	-0.017149799	-0.016769178	-0.016402885	-0.01605153	-0.015715137	-0.015392572	-0.015085265	-0.014789984	-0.014509171	-0.014241569	-0.0139874	-0.013745204	-0.013516195	-0.01329799	-0.013093293	-0.012899213	-0.012717068	-0.012546346	-0.012386158	-0.01223775	-0.012099095	-0.011971027	-0.011853434	-0.011746153	-0.0116492435	-0.0115612	-0.011482447	-0.011413686	-0.0113532245	-0.0113021135	-0.011260323	-0.011226788	-0.011201903	-0.011185452	-0.011176638	-0.011176422	-0.011183299	-0.011197753	-0.011220075	-0.011248283
-0.022109017	-0.021560788	-0.021030493	-0.020519324	-0.020025052	-0.019548751	-0.019089237	-0.018646456	-0.018219933	-0.017809667	-0.017415106	-0.017036103	-0.01667171	-0.016322635	-0.015988477	-0.01566752	-0.015361175	-0.015068464	-0.014788963	-0.014522836	-0.01427003	-0.014029443	-0.013801187	-0.0135848	-0.01338128	-0.013187945	-0.013007127	-0.012837231	-0.012678109	-0.012529515	-0.01239194	-0.012263767	-0.012146592	-0.012039296	-0.011941209	-0.011853084	-0.011774376	-0.011704691	-0.011643991	-0.011592299	-0.0115491375	-0.011515006	-0.011488289	-0.011471227	-0.011461318	-0.011458792	-0.011463471	-0.011476211	-0.011496171	-0.011523031
-0.02235204	-0.021804772	-0.021277376	-0.020767659	-0.020276234	-0.019801274	-0.019344404	-0.018904254	-0.018479861	-0.018071845	-0.017679185	-0.017301962	-0.01694031	-0.016593166	-0.016259998	-0.01594206	-0.015637152	-0.0153460875	-0.015068412	-0.01480443	-0.01455272	-0.014312945	-0.014086254	-0.013871349	-0.013668001	-0.013475902	-0.013295837	-0.013126865	-0.012968048	-0.0128203705	-0.012682736	-0.012555674	-0.012438431	-0.012331381	-0.012233004	-0.012145162	-0.012065165	-0.011995114	-0.011934146	-0.011881985	-0.0118371695	-0.011801325	-0.011774093	-0.011755668	-0.011743262	-0.011738904	-0.0117428675	-0.011753507	-0.011770971	-0.011795454
-0.022593543	-0.022049934	-0.021523908	-0.021016076	-0.020526491	-0.02005484	-0.01959987	-0.019160971	-0.018738888	-0.01833348	-0.017943561	-0.017567992	-0.0172081	-0.016862348	-0.016531587	-0.016215295	-0.01591225	-0.015622854	-0.015347086	-0.0150842145	-0.014833152	-0.014595799	-0.014369987	-0.014156476	-0.013954744	-0.013763145	-0.013583802	-0.0134152025	-0.0132575035	-0.01311034	-0.012973204	-0.012845777	-0.012728721	-0.012621008	-0.012523435	-0.012434654	-0.012355506	-0.012284599	-0.012222171	-0.01216875	-0.012123689	-0.012087382	-0.0120581165	-0.0120381415	-0.012024522	-0.012018964	-0.012020886	-0.012029335	-0.012044504	-0.012066536
-0.022835277	-0.02229397	-0.021770418	-0.021265157	-0.020777717	-0.020308122	-0.019854344	-0.019419424	-0.018999241	-0.018595003	-0.018206917	-0.01783368	-0.017475642	-0.017132074	-0.016803414	-0.016488567	-0.016187258	-0.015899792	-0.015625015	-0.015362576	-0.015114687	-0.014877707	-0.014653109	-0.014441095	-0.0142392665	-0.014049716	-0.013871431	-0.013703078	-0.0135463625	-0.01339934	-0.013262123	-0.0131353885	-0.013018258	-0.012910768	-0.012812346	-0.012723692	-0.0126430765	-0.012572005	-0.012509629	-0.012455046	-0.012409113	-0.012371391	-0.012341566	-0.01231873	-0.012304664	-0.012297429	-0.01229687	-0.0123029575	-0.012316845	-0.012335964
-0.023077913	-0.022537574	-0.022016361	-0.021513194	-0.021028347	-0.02056045	-0.02010987	-0.019675434	-0.019258328	-0.018855773	-0.018469714	-0.018098094	-0.017742306	-0.017401226	-0.017073847	-0.016760617	-0.01646176	-0.016174719	-0.015902348	-0.015642308	-0.015394129	-0.015159354	-0.014935844	-0.014724545	-0.014523663	-0.014334984	-0.014156699	-0.013989352	-0.013833031	-0.013685532	-0.013550185	-0.013422802	-0.013305649	-0.013198853	-0.013100177	-0.013010569	-0.012929767	-0.012858696	-0.012794964	-0.012739889	-0.012693383	-0.012654386	-0.012622535	-0.012599215	-0.012582809	-0.012573391	-0.012570992	-0.012576215	-0.0125869885	-0.012604244
-0.023319066	-0.022781268	-0.022262104	-0.02176141	-0.02127868	-0.020812802	-0.020364337	-0.019931994	-0.01951702	-0.019116797	-0.01873245	-0.018363379	-0.018009625	-0.017669216	-0.017343767	-0.017031945	-0.016734563	-0.016450174	-0.016178071	-0.015919216	-0.015673421	-0.015439279	-0.015216678	-0.015006483	-0.014807269	-0.014618799	-0.014441624	-0.0142752975	-0.014118947	-0.013972819	-0.013836741	-0.013710104	-0.013593592	-0.013485059	-0.013386279	-0.013297379	-0.013216071	-0.013143621	-0.013079695	-0.013023235	-0.0129756555	-0.012935057	-0.012902804	-0.012877554	-0.012859769	-0.012848705	-0.012844808	-0.012846537	-0.012856163	-0.012870736
-0.02356083	-0.023024663	-0.022507995	-0.02200903	-0.021528244	-0.021064892	-0.020618275	-0.02018813	-0.019774638	-0.019376628	-0.01899445	-0.018627062	-0.01827468	-0.01793725	-0.017612882	-0.017302819	-0.017007068	-0.01672402	-0.01645346	-0.016196765	-0.015950955	-0.015718035	-0.0154972	-0.01528772	-0.015089095	-0.014901787	-0.014725223	-0.014558703	-0.014403649	-0.014257282	-0.01412189	-0.013996042	-0.013878152	-0.013770983	-0.013671584	-0.013581842	-0.013499416	-0.01342769	-0.013361946	-0.013305344	-0.013256177	-0.013214536	-0.013180815	-0.013154514	-0.013134658	-0.013122022	-0.013115928	-0.013116956	-0.013123713	-0.013136156
-0.02380173	-0.0232682	-0.022753216	-0.022256345	-0.021777764	-0.021315984	-0.020871997	-0.020443268	-0.020032056	-0.019636363	-0.019255355	-0.018889882	-0.018539399	-0.01820314	-0.017880984	-0.017573245	-0.01727824	-0.01699724	-0.016728505	-0.016472459	-0.01622808	-0.015996404	-0.015776657	-0.015567645	-0.015370466	-0.015183516	-0.015007518	-0.014842302	-0.01468721	-0.014541276	-0.014405198	-0.014279075	-0.0141619	-0.01405406	-0.0139553845	-0.013864309	-0.013782643	-0.013709009	-0.0136434585	-0.013585657	-0.013535634	-0.013493076	-0.0134574175	-0.013430089	-0.01340837	-0.01339478	-0.013386451	-0.01338502	-0.0133894235	-0.013399631
-0.024042048	-0.023510382	-0.022997826	-0.022503138	-0.022026338	-0.021566749	-0.021124557	-0.020699374	-0.020288832	-0.019894972	-0.019515999	-0.019152977	-0.018804386	-0.0184694	-0.018149547	-0.017842725	-0.017549172	-0.017268978	-0.0170018	-0.016746998	-0.016504124	-0.01627367	-0.01605478	-0.01584673	-0.015650235	-0.015464388	-0.01528845	-0.015123703	-0.014969014	-0.014823727	-0.014688291	-0.014561795	-0.014444768	-0.014336422	-0.014237143	-0.014145993	-0.014063694	-0.013989262	-0.01392252	-0.013864398	-0.013813101	-0.013768882	-0.013733417	-0.013703473	-0.013680935	-0.013664715	-0.013654061	-0.013651252	-0.013653286	-0.013661444
-0.02428265	-0.023752406	-0.023241766	-0.022750102	-0.022274613	-0.021817327	-0.021376617	-0.020952433	-0.020545043	-0.020152986	-0.019776307	-0.019413859	-0.019067593	-0.018734917	-0.018415503	-0.018110953	-0.017819539	-0.017540328	-0.01727438	-0.017020956	-0.016779117	-0.016549692	-0.01633127	-0.0161241	-0.015928514	-0.015743114	-0.015568823	-0.0154039785	-0.015249111	-0.0151043385	-0.014968932	-0.014842875	-0.014725924	-0.014617361	-0.014517769	-0.014427125	-0.01434359	-0.014267974	-0.014201246	-0.014140956	-0.01408945	-0.014044076	-0.014005832	-0.013975337	-0.013951063	-0.013932787	-0.013921313	-0.01391609	-0.013915792	-0.013921596
-0.024523102	-0.023994908	-0.02348604	-0.022995345	-0.022522822	-0.022067115	-0.021628238	-0.021206647	-0.020800792	-0.020410322	-0.020035006	-0.019675687	-0.019329444	-0.018998541	-0.018682048	-0.018378392	-0.018087856	-0.017810173	-0.017545454	-0.017293237	-0.017052792	-0.016824163	-0.016607061	-0.016400293	-0.016205847	-0.016021267	-0.015847012	-0.015683055	-0.015528962	-0.015383959	-0.015248269	-0.01512257	-0.015005656	-0.014896497	-0.01479657	-0.014705248	-0.014621198	-0.014545299	-0.014477074	-0.014416523	-0.014363326	-0.014316954	-0.014277503	-0.014245465	-0.01421909	-0.014200032	-0.014186144	-0.014178798	-0.014176518	-0.01418066
-0.02476126	-0.024235867	-0.023729086	-0.023240767	-0.022769608	-0.022315674	-0.02187901	-0.021459319	-0.021055192	-0.020666331	-0.02029366	-0.019935578	-0.019592188	-0.019262418	-0.018946469	-0.018644407	-0.018355459	-0.01807893	-0.017816119	-0.0175642	-0.017324917	-0.01709725	-0.016881943	-0.016676009	-0.016481988	-0.016297922	-0.016123682	-0.015960641	-0.015806206	-0.015661798	-0.0155264065	-0.0154002905	-0.015282467	-0.015174307	-0.015073746	-0.014981225	-0.014896922	-0.014821142	-0.0147509575	-0.014690071	-0.014635898	-0.014588341	-0.014547706	-0.014513306	-0.014486335	-0.014464654	-0.014449164	-0.014439777	-0.014436498	-0.014436834
-0.024999753	-0.02447623	-0.023971453	-0.023484685	-0.023015715	-0.02256427	-0.022129633	-0.021711126	-0.021309353	-0.020922132	-0.020550668	-0.020194449	-0.019852214	-0.019524232	-0.019209564	-0.018909983	-0.018621951	-0.018346973	-0.018084936	-0.017834775	-0.017596945	-0.017369628	-0.017154403	-0.01695007	-0.016756468	-0.016573027	-0.016399704	-0.016236417	-0.016082615	-0.015938714	-0.015803061	-0.015677646	-0.01555904	-0.015450038	-0.015349202	-0.015256435	-0.015171565	-0.015094303	-0.015024789	-0.014962383	-0.014906138	-0.01485762	-0.014815316	-0.014779635	-0.014751412	-0.014728472	-0.014710449	-0.014699139	-0.014693573	-0.014691271
-0.025237873	-0.024716303	-0.024212688	-0.023728587	-0.023261555	-0.022811823	-0.022379152	-0.021962412	-0.021561742	-0.021177024	-0.02080711	-0.020452365	-0.02011177	-0.019785255	-0.019472979	-0.019174032	-0.018887728	-0.018613443	-0.018352903	-0.018103391	-0.017866254	-0.017640322	-0.017425306	-0.01722236	-0.017028831	-0.01684592	-0.016672961	-0.01651071	-0.016357481	-0.016212925	-0.016077891	-0.015950993	-0.015833192	-0.015724175	-0.015623108	-0.015529849	-0.015444092	-0.015366614	-0.015295081	-0.015231796	-0.01517491	-0.015125468	-0.015082158	-0.015045181	-0.015014172	-0.014989309	-0.014969707	-0.014956437	-0.014948472	-0.01494424
-0.02547481	-0.024955057	-0.024454027	-0.023971431	-0.02350621	-0.023058742	-0.022627793	-0.022212923	-0.02181422	-0.021430753	-0.021062747	-0.020709	-0.020370297	-0.020045891	-0.019734621	-0.019436963	-0.019151196	-0.018879347	-0.018619142	-0.018371366	-0.018134534	-0.017909884	-0.01769618	-0.01749371	-0.017301	-0.017119013	-0.016945489	-0.016783275	-0.016629852	-0.016486026	-0.01635059	-0.016223975	-0.016106673	-0.015996523	-0.015894674	-0.0158009	-0.015715346	-0.01563631	-0.015564121	-0.015500627	-0.015442602	-0.015391007	-0.015346065	-0.015308239	-0.0152753815	-0.015248828	-0.015228167	-0.01521188	-0.015201345	-0.015195787
-0.025711581	-0.02519375	-0.024694346	-0.024213463	-0.023749933	-0.02330447	-0.022875354	-0.02246131	-0.022064842	-0.021683402	-0.021317787	-0.020965815	-0.02062852	-0.020304285	-0.019994758	-0.019698039	-0.01941441	-0.019143037	-0.01888477	-0.018637702	-0.018402345	-0.018178254	-0.017964773	-0.017761834	-0.017570913	-0.017388776	-0.01721669	-0.01705435	-0.016900904	-0.016757004	-0.016622864	-0.016496457	-0.016377218	-0.0162673	-0.016165152	-0.016071118	-0.015984058	-0.015904948	-0.015832014	-0.01576636	-0.015707485	-0.015654795	-0.015608996	-0.015568286	-0.015534788	-0.01550661	-0.015482858	-0.015465915	-0.015453026	-0.015445389
-0.02594722	-0.025430545	-0.024933264	-0.024454683	-0.023993485	-0.023549333	-0.023121715	-0.022710547	-0.022315197	-0.021935694	-0.021570057	-0.021220118	-0.02088537	-0.020562187	-0.020253345	-0.019958772	-0.019675612	-0.01940573	-0.019148126	-0.018901877	-0.01866778	-0.018444516	-0.018231884	-0.018031247	-0.017839238	-0.01765763	-0.017486304	-0.017323941	-0.017171554	-0.01702664	-0.016891241	-0.01676511	-0.016646467	-0.016536161	-0.016433194	-0.016338743	-0.016250983	-0.0161703	-0.016097657	-0.01603081	-0.015970647	-0.015917063	-0.015869081	-0.015827917	-0.015792303	-0.015761688	-0.015737213	-0.015717365	-0.015702747	-0.01569257
-0.026181586	-0.025667258	-0.025171854	-0.02469448	-0.02423533	-0.023793183	-0.023367174	-0.022957854	-0.022563867	-0.02218613	-0.021822251	-0.021473676	-0.021139473	-0.02081906	-0.020511523	-0.020217374	-0.019936718	-0.019667402	-0.019410595	-0.019165672	-0.018932194	-0.018709116	-0.01849813	-0.018296935	-0.018105902	-0.017924398	-0.01775369	-0.01759132	-0.017438307	-0.017294817	-0.017159082	-0.017032683	-0.016914114	-0.016803376	-0.016700149	-0.0166047	-0.016516171	-0.01643537	-0.016360782	-0.016292766	-0.016231783	-0.016176388	-0.016127646	-0.016085044	-0.016047306	-0.016015232	-0.015988544	-0.015966155	-0.015950575	-0.015937366
-0.026415564	-0.025902703	-0.025409773	-0.024934232	-0.024476692	-0.024035946	-0.02361188	-0.023203813	-0.022811793	-0.02243524	-0.022073284	-0.021725923	-0.0213935	-0.021074139	-0.020768203	-0.02047544	-0.02019474	-0.019927323	-0.019671492	-0.019426882	-0.019194752	-0.018973306	-0.018761538	-0.01856152	-0.018370882	-0.018189825	-0.018018983	-0.017857365	-0.017704971	-0.0175609	-0.017425992	-0.017298855	-0.017179146	-0.017068557	-0.016964935	-0.0168688	-0.016779505	-0.016697757	-0.016621873	-0.016552955	-0.01649072	-0.016434565	-0.016384467	-0.016339429	-0.016300589	-0.016266875	-0.016238376	-0.01621449	-0.016195424	-0.016181245
-0.026648238	-0.026137426	-0.025645696	-0.025172628	-0.024715982	-0.02427753	-0.023854665	-0.02344884	-0.02305793	-0.022682913	-0.022322908	-0.021977037	-0.021646135	-0.021327652	-0.021023057	-0.0207308	-0.02045238	-0.020185672	-0.019930646	-0.019687608	-0.019455247	-0.019234523	-0.019024335	-0.01882407	-0.01863455	-0.018454298	-0.018282935	-0.018121742	-0.017968811	-0.017825022	-0.017690301	-0.017562412	-0.017442554	-0.017331332	-0.017226756	-0.017130628	-0.017040506	-0.016957551	-0.016881175	-0.0168112	-0.016747817	-0.016690329	-0.016637988	-0.016592152	-0.016551845	-0.016516358	-0.016485654	-0.016460069	-0.016438998	-0.016422197
-0.026880078	-0.026371464	-0.02588062	-0.025408916	-0.024955228	-0.024517529	-0.024096914	-0.023692705	-0.023303889	-0.022930264	-0.022571377	-0.022227645	-0.021896392	-0.021580033	-0.021276616	-0.020986162	-0.020708136	-0.020442389	-0.020188645	-0.019945994	-0.019715078	-0.019494437	-0.019284673	-0.019085221	-0.018895112	-0.018715948	-0.018545307	-0.01838369	-0.018231243	-0.018087253	-0.017951287	-0.017824434	-0.01770471	-0.017591625	-0.017487913	-0.017389767	-0.017299652	-0.01721529	-0.01713863	-0.0170675	-0.017003268	-0.016943961	-0.016890898	-0.016842991	-0.016800538	-0.016763747	-0.01673121	-0.016703151	-0.016680002	-0.01666113
-0.027111232	-0.02660343	-0.026115686	-0.025645368	-0.02519264	-0.024757683	-0.024338521	-0.023935333	-0.023547903	-0.023175403	-0.022818096	-0.02247572	-0.022146545	-0.02183111	-0.021528691	-0.021239407	-0.020962723	-0.020696834	-0.020444632	-0.020203076	-0.019972973	-0.019753143	-0.019543514	-0.01934436	-0.019155286	-0.018975407	-0.018805668	-0.018644504	-0.018491708	-0.018347755	-0.01821208	-0.018083975	-0.017964065	-0.017851263	-0.01774633	-0.017647654	-0.017556846	-0.017472118	-0.017393783	-0.017321214	-0.017255574	-0.017195314	-0.017140448	-0.017091706	-0.017048031	-0.017008528	-0.016974233	-0.016944863	-0.016919672	-0.016898237
-0.027340725	-0.026834875	-0.026348457	-0.02587995	-0.025428854	-0.024995245	-0.024578154	-0.024176441	-0.02379077	-0.023420282	-0.023064129	-0.022722535	-0.022394598	-0.022080585	-0.021779537	-0.02149111	-0.021215387	-0.02095186	-0.020699099	-0.020458639	-0.020229481	-0.020009778	-0.019801185	-0.019602269	-0.019413687	-0.019234478	-0.019063585	-0.018902116	-0.018750153	-0.01860585	-0.018470459	-0.018341757	-0.018221483	-0.01810792	-0.018002607	-0.017903611	-0.017812058	-0.017726302	-0.017646812	-0.017573863	-0.017505996	-0.017445363	-0.01738903	-0.017338157	-0.017292127	-0.017251521	-0.017215773	-0.017184414	-0.01715701	-0.017133586
-0.027569063	-0.027064927	-0.026580423	-0.026114218	-0.0256643	-0.025232255	-0.0248162	-0.024416633	-0.024032399	-0.023662947	-0.023308858	-0.02296856	-0.022641733	-0.02232875	-0.022028722	-0.021741442	-0.021466322	-0.021203808	-0.02095259	-0.020711988	-0.02048283	-0.02026476	-0.020056017	-0.019858435	-0.019669719	-0.019490503	-0.019320242	-0.01915913	-0.019006804	-0.018862441	-0.018726222	-0.018597946	-0.018477298	-0.01836329	-0.018257156	-0.01815737	-0.018064365	-0.017978296	-0.017898016	-0.01782304	-0.017754972	-0.017691791	-0.017634526	-0.017582811	-0.017534949	-0.017492242	-0.017454378	-0.017421216	-0.017391965	-0.017365985
-0.027796634	-0.027294792	-0.02681166	-0.026346296	-0.025898688	-0.025468394	-0.025054008	-0.024654843	-0.024271585	-0.023903966	-0.023550756	-0.023212075	-0.022886127	-0.022575282	-0.022275902	-0.021989815	-0.021715887	-0.021453217	-0.02120369	-0.02096425	-0.020735517	-0.020517714	-0.02031044	-0.020112239	-0.019924097	-0.019744672	-0.01957547	-0.019414008	-0.019261077	-0.019117333	-0.018980816	-0.018851697	-0.018730305	-0.018616222	-0.018509336	-0.018409207	-0.018315151	-0.018227518	-0.018146642	-0.018070623	-0.018000856	-0.017937675	-0.017878376	-0.017824024	-0.017775178	-0.017731093	-0.017691463	-0.017656371	-0.017624445	-0.017596923
-0.028023012	-0.027521983	-0.027040906	-0.026577711	-0.026131243	-0.025701635	-0.02528891	-0.024892695	-0.024511144	-0.02414456	-0.023792244	-0.023455001	-0.023130737	-0.022819988	-0.02252172	-0.02223678	-0.021963365	-0.021702476	-0.021453068	-0.021213733	-0.020986147	-0.020768903	-0.020561859	-0.020363435	-0.02017609	-0.019996949	-0.019827627	-0.019666575	-0.019513853	-0.019368723	-0.01923243	-0.019103028	-0.018981889	-0.018866666	-0.018759273	-0.018658578	-0.01856368	-0.018475398	-0.01839263	-0.018315978	-0.01824551	-0.018179983	-0.018119648	-0.0180642	-0.018013522	-0.017967887	-0.017926008	-0.017888375	-0.017854743	-0.01782535
-0.02824784	-0.02774886	-0.027268805	-0.02680666	-0.02636195	-0.025934592	-0.025523685	-0.025128536	-0.024747856	-0.024382994	-0.02403196	-0.023695946	-0.023373	-0.023063026	-0.0227663	-0.022481784	-0.022209823	-0.021949619	-0.02170007	-0.021462098	-0.021234676	-0.021017864	-0.020811215	-0.020614244	-0.020426564	-0.02024804	-0.020077564	-0.019916803	-0.019763932	-0.019619219	-0.019482404	-0.019352756	-0.019230664	-0.019114874	-0.019007422	-0.018905386	-0.018809691	-0.018720455	-0.018637381	-0.018559285	-0.018487096	-0.018420227	-0.018357992	-0.018301547	-0.018248938	-0.018201537	-0.018158294	-0.01811871	-0.01808323	-0.018051721
-0.028470822	-0.027973764	-0.027495496	-0.027035557	-0.02659306	-0.026166216	-0.025756381	-0.025362603	-0.024983734	-0.02461996	-0.024270013	-0.02393505	-0.0236134	-0.023305357	-0.023009188	-0.022725493	-0.022453703	-0.02219472	-0.021945924	-0.02170831	-0.021481805	-0.02126506	-0.021059237	-0.020862274	-0.020674966	-0.020495892	-0.020326272	-0.020165533	-0.020012714	-0.019867107	-0.01973018	-0.019600011	-0.01947745	-0.019361727	-0.01925315	-0.019149825	-0.01905378	-0.018963069	-0.018878788	-0.018799938	-0.018727511	-0.018658817	-0.018595412	-0.018537007	-0.01848302	-0.018433034	-0.018388197	-0.018346757	-0.018309325	-0.018274963
-0.028692901	-0.028197624	-0.027720943	-0.027262345	-0.02681978	-0.026396796	-0.025987916	-0.025595263	-0.025218062	-0.024855375	-0.024506815	-0.024172328	-0.02385205	-0.02354429	-0.023249634	-0.022967286	-0.02269639	-0.022437781	-0.022189818	-0.02195321	-0.02172681	-0.021510892	-0.02130533	-0.021108076	-0.020920746	-0.020742305	-0.020572826	-0.020411767	-0.02025842	-0.020113327	-0.019975878	-0.01984512	-0.01972238	-0.019605994	-0.019496337	-0.019392654	-0.019295089	-0.01920402	-0.019118734	-0.0190389	-0.018963993	-0.018894777	-0.018829912	-0.018769972	-0.018714085	-0.018663242	-0.018615738	-0.01857236	-0.018533006	-0.018496811
-0.028914377	-0.02842012	-0.027944058	-0.027487531	-0.027047396	-0.026624322	-0.026217766	-0.025825597	-0.025450528	-0.025088638	-0.024741463	-0.024408616	-0.024089053	-0.023782164	-0.02348809	-0.023206778	-0.022936977	-0.02267871	-0.022432052	-0.022195734	-0.02196996	-0.021754548	-0.021548241	-0.021351479	-0.021165073	-0.02098675	-0.020817392	-0.020656228	-0.020502463	-0.020356871	-0.020219132	-0.02008833	-0.019964352	-0.019847646	-0.019737333	-0.019633234	-0.019534603	-0.019442163	-0.019355766	-0.019274533	-0.019198887	-0.019127987	-0.019061945	-0.019000627	-0.01894296	-0.01889047	-0.018841386	-0.018796332	-0.018754303	-0.01871574
-0.029133268	-0.02864185	-0.028167725	-0.027711444	-0.027272396	-0.026851438	-0.026445098	-0.026055656	-0.025681153	-0.025320485	-0.024975061	-0.024643004	-0.024324112	-0.024018452	-0.023725167	-0.023444638	-0.023175463	-0.022918329	-0.022671804	-0.022435918	-0.022210784	-0.02199559	-0.021790236	-0.021593995	-0.02140703	-0.021228962	-0.021059282	-0.020898037	-0.020744406	-0.02059853	-0.02046001	-0.020329013	-0.020204432	-0.020087138	-0.019975185	-0.019870736	-0.019771785	-0.019678563	-0.019590847	-0.019508466	-0.019431695	-0.01935926	-0.019292042	-0.019228868	-0.019170076	-0.019115262	-0.019064248	-0.019017369	-0.018973336	-0.018932648
-0.029351398	-0.028860174	-0.028388306	-0.027933314	-0.027496643	-0.027076207	-0.026672043	-0.026283935	-0.02591008	-0.025550872	-0.025206275	-0.024875648	-0.024557829	-0.024252973	-0.02396103	-0.023680538	-0.02341225	-0.023155369	-0.022910476	-0.022674426	-0.022449791	-0.022235028	-0.022029944	-0.0218345	-0.021647088	-0.021468908	-0.021298975	-0.021137439	-0.020984173	-0.020838253	-0.020699307	-0.02056776	-0.020442478	-0.020324498	-0.02021259	-0.02010689	-0.020007014	-0.019912533	-0.019823425	-0.01974	-0.019661583	-0.019587807	-0.019519627	-0.01945445	-0.019394025	-0.019337155	-0.019285113	-0.019236535	-0.019189745	-0.019146875
-0.029567778	-0.029078588	-0.02860821	-0.02815529	-0.02771914	-0.02730032	-0.026897147	-0.026509672	-0.026137546	-0.02577988	-0.025436118	-0.025106192	-0.024789535	-0.024486065	-0.024194151	-0.023915306	-0.023648135	-0.023391046	-0.02314604	-0.022910997	-0.022687025	-0.022471935	-0.022267446	-0.022071823	-0.021884553	-0.021706633	-0.021537036	-0.021374732	-0.02122128	-0.021074839	-0.020935506	-0.02080322	-0.020677403	-0.020559318	-0.020446688	-0.020340115	-0.020238794	-0.020144418	-0.020053446	-0.019969448	-0.019889697	-0.019814394	-0.019744158	-0.019677952	-0.01961612	-0.019558027	-0.019503042	-0.019452974	-0.019404449	-0.019359745
-0.029782481	-0.029294655	-0.028825648	-0.028373644	-0.027939633	-0.027521618	-0.027120464	-0.026734494	-0.026363656	-0.026006132	-0.02566377	-0.025334895	-0.025019221	-0.024716422	-0.024425842	-0.024147712	-0.023880713	-0.023624614	-0.023380436	-0.02314607	-0.022922114	-0.022707105	-0.022502743	-0.022306904	-0.02212026	-0.021942094	-0.021772318	-0.02161052	-0.021455616	-0.021309339	-0.02116979	-0.021037102	-0.02091112	-0.02079168	-0.02067823	-0.020570867	-0.020469226	-0.020372592	-0.02028209	-0.02019623	-0.020114765	-0.02003882	-0.019967169	-0.019899271	-0.01983475	-0.019775487	-0.019719467	-0.019665584	-0.019616015	-0.01956971
-0.029995754	-0.029509023	-0.02904179	-0.028591871	-0.028159127	-0.027742222	-0.027342051	-0.026956968	-0.026586637	-0.026231453	-0.025890172	-0.025562033	-0.025246948	-0.024945118	-0.024655491	-0.024378024	-0.024111152	-0.023855805	-0.023612596	-0.023378097	-0.023154855	-0.022940733	-0.022735909	-0.02254022	-0.0223542	-0.022175811	-0.022006042	-0.021843813	-0.02168937	-0.021541752	-0.02140195	-0.021268725	-0.021142453	-0.021021433	-0.02090805	-0.020799667	-0.020696811	-0.020599782	-0.020507485	-0.020420924	-0.020338476	-0.020259969	-0.020186193	-0.020117171	-0.020052187	-0.019990474	-0.019932814	-0.019877717	-0.019826256	-0.019777574
-0.030207306	-0.029722385	-0.029256083	-0.02880773	-0.028376073	-0.027961351	-0.027561545	-0.027177982	-0.026808493	-0.026454628	-0.026113965	-0.02578678	-0.02547317	-0.025172517	-0.024882935	-0.024606213	-0.024341077	-0.024086006	-0.023841962	-0.023608573	-0.023385309	-0.023171872	-0.022967257	-0.022772036	-0.02258496	-0.022406787	-0.022236794	-0.0220742	-0.021918476	-0.021771595	-0.021631658	-0.021497399	-0.021370672	-0.021249652	-0.021134965	-0.021025307	-0.0209219	-0.02082295	-0.0207306	-0.020642139	-0.02055829	-0.020479374	-0.020404398	-0.020333812	-0.020266473	-0.020203128	-0.020143874	-0.02008751	-0.020032883	-0.019982122
-0.030417174	-0.029934056	-0.029469423	-0.029022083	-0.028591864	-0.02817735	-0.027779385	-0.027396843	-0.027028933	-0.0266762	-0.026336916	-0.026010245	-0.025697425	-0.025397062	-0.025108695	-0.024832122	-0.024567239	-0.024313629	-0.024069346	-0.023837417	-0.023613729	-0.02340027	-0.023196302	-0.023000427	-0.022813633	-0.02263575	-0.022465609	-0.022302508	-0.022147723	-0.021999441	-0.021858647	-0.021724291	-0.021596499	-0.021474607	-0.021359041	-0.021249466	-0.021144442	-0.021045	-0.020950414	-0.020861998	-0.02077762	-0.020696267	-0.02062022	-0.020547614	-0.02047845	-0.020413764	-0.020352311	-0.020293914	-0.020238265	-0.020185538
-0.030626424	-0.030143946	-0.029679835	-0.029234156	-0.028804876	-0.028392747	-0.027996175	-0.027613968	-0.0272474	-0.026895508	-0.026557058	-0.026231244	-0.02591949	-0.02562017	-0.025332272	-0.025055885	-0.024792165	-0.024538204	-0.02429562	-0.024062634	-0.023839936	-0.023626707	-0.023422226	-0.023227014	-0.02304063	-0.02286189	-0.022691168	-0.022528477	-0.022373416	-0.022225209	-0.02208329	-0.02194845	-0.021820262	-0.021698132	-0.021581069	-0.021470234	-0.02136483	-0.021264508	-0.021169193	-0.021077938	-0.020992264	-0.02090972	-0.02083239	-0.02075857	-0.02068878	-0.02062206	-0.020559028	-0.02049815	-0.020440988	-0.020385712
-0.030832276	-0.030351594	-0.029889628	-0.029444575	-0.029017106	-0.0286064	-0.028210193	-0.027829707	-0.027464159	-0.027112782	-0.026774898	-0.026451059	-0.026139751	-0.025840543	-0.025553979	-0.025278918	-0.02501478	-0.024761751	-0.024519742	-0.024286486	-0.02406381	-0.023850411	-0.023647293	-0.02345147	-0.023264498	-0.023086078	-0.022915617	-0.022753462	-0.022596568	-0.022447966	-0.022306234	-0.02217047	-0.02204191	-0.021918766	-0.021800958	-0.021689706	-0.02158261	-0.021481216	-0.02138462	-0.021292314	-0.021205217	-0.021122158	-0.021043442	-0.020967603	-0.02089627	-0.02082792	-0.020762578	-0.020700477	-0.02064079	-0.020583339
-0.03103774	-0.03055796	-0.030097209	-0.0296534	-0.029226996	-0.028816536	-0.02842258	-0.02804248	-0.027678661	-0.027328506	-0.026991636	-0.02666805	-0.02635771	-0.026059225	-0.02577386	-0.025498763	-0.025234789	-0.02498237	-0.024740458	-0.024508387	-0.02428604	-0.024072811	-0.02386865	-0.023673825	-0.02348674	-0.02330786	-0.023137331	-0.022974163	-0.022817567	-0.022668347	-0.02252604	-0.02239	-0.022260241	-0.022136532	-0.022018462	-0.02190531	-0.021797724	-0.021695621	-0.021598123	-0.021505386	-0.021416046	-0.02133122	-0.021250606	-0.021173872	-0.021100156	-0.0210305	-0.02096413	-0.020899333	-0.020838544	-0.02077885
-0.031240344	-0.03076233	-0.030303262	-0.029861145	-0.0294355	-0.02902636	-0.02863343	-0.028255112	-0.0278918	-0.027541824	-0.0272059	-0.026883975	-0.026573792	-0.026276112	-0.025989652	-0.025716692	-0.025453307	-0.025201298	-0.024959534	-0.024727874	-0.024505772	-0.024292395	-0.02408842	-0.023893207	-0.023706436	-0.023527741	-0.023356646	-0.02319321	-0.02303645	-0.02288638	-0.022743858	-0.022606999	-0.02247636	-0.022351518	-0.022232927	-0.022119455	-0.022010632	-0.021906547	-0.021808177	-0.021714129	-0.021624386	-0.021538235	-0.021456107	-0.02137728	-0.021302335	-0.021231107	-0.021162376	-0.02109681	-0.021033317	-0.020972036
[truncated: 451 more columns]
