# Supplementary material for: Investigating the use of physics informed neural networks for dam-break scenarios
Source: PLoS One. 2025 Sep 19;20(9):e0332694. doi: 10.1371/journal.pone.0332694 (PMC12449020; doi:10.1371/journal.pone.0332694)
Supplement: S1 File — Dataset for the 1D and 2D shallow water equations (SWE). Repository: https://github.com/kinzamumtaz/2D_SWE. (ZIP) [file pone.0332694.s001.zip › 2D_SWE-main/Downloads/solution_outputs_gaussian/height_gaussian_t1.50.csv]

-0.021909975	-0.014865167	-0.009172417	-0.0064506754	-0.005831249	-0.00609874	-0.006429285	-0.0064306334	-0.006003827	-0.0051977634	-0.0041211173	-0.0028900206	-0.0016071647	-0.00034990534	0.00082726777	0.0018918961	0.0028255396	0.0036231242	0.0042875707	0.004826855	0.0052517764	0.005574923	0.0058095083	0.005967714	0.006060887	0.0061006844	0.0060949177	0.006052859	0.005979959	0.0058839098	0.0057685077	0.00563873	0.0054980107	0.0053484105	0.005191557	0.0050309934	0.00486809	0.0047020093	0.0045359246	0.004368633	0.0042027347	0.004037235	0.003872484	0.0037099943	0.0035487078	0.0033889264	0.003231585	0.0030769296	0.002924554	0.0027739927
-0.013662122	-0.0069131926	-0.0035042986	-0.0024210438	-0.0023376346	-0.0023820847	-0.0021537617	-0.0015517324	-0.0006232783	0.00053102523	0.0018020459	0.003095653	0.004342627	0.0054953247	0.006523069	0.0074137226	0.008163329	0.008776709	0.009262372	0.009632152	0.009900317	0.010076702	0.01017629	0.01020994	0.010188419	0.010121431	0.010017	0.009882059	0.009724043	0.009547334	0.0093560815	0.009153489	0.008943044	0.008727618	0.008508816	0.008288272	0.008067396	0.007846478	0.0076266304	0.0074094012	0.0071949847	0.0069823414	0.006773319	0.006566882	0.006363936	0.006165188	0.005970478	0.005779378	0.005591195	0.005407762
-0.0068012252	-0.002429381	-0.0006639883	-8.057058e-05	0.00024560466	0.0007417165	0.0015286393	0.0025787242	0.0038076788	0.005121786	0.0064395815	0.007698115	0.008855816	0.009886552	0.010776766	0.011526745	0.012139615	0.012623437	0.012990668	0.013252415	0.013421267	0.013510808	0.013530627	0.013492182	0.013405032	0.013277262	0.013116542	0.012929346	0.012721099	0.012496535	0.012260273	0.012013495	0.011761975	0.011505548	0.011247244	0.010987941	0.010729913	0.010472152	0.010217119	0.009965487	0.009716321	0.009471718	0.009229641	0.008994181	0.008761119	0.008533806	0.008310098	0.008091617	0.007878263	0.0076704323
-0.0032828525	-0.0005843267	0.0006750636	0.0014760382	0.0022904351	0.0032810494	0.004454892	0.0057588927	0.007120505	0.008472513	0.009762812	0.010953132	0.01201909	0.0129511915	0.013744805	0.014403727	0.014933933	0.015345909	0.015651632	0.01586007	0.01598519	0.016035195	0.016022906	0.015955448	0.015843194	0.015692528	0.0155094005	0.015301209	0.015072256	0.014828134	0.014571611	0.014305048	0.014032945	0.013755884	0.013476595	0.013197325	0.012917265	0.012639254	0.0123633	0.012089606	0.011820644	0.01155502	0.011292927	0.011036199	0.010783754	0.010536775	0.010294512	0.010057986	0.00982688	0.009600226
-0.002174668	-3.9093196e-05	0.0013607964	0.0025597103	0.0037808083	0.005085502	0.006464198	0.007874474	0.009268433	0.010604341	0.011849012	0.012980502	0.013986003	0.014861438	0.015605878	0.016226217	0.016727775	0.017120421	0.017413482	0.01761724	0.017740682	0.017793935	0.017786615	0.017724615	0.01761878	0.017473742	0.017296907	0.017093942	0.016867891	0.016625278	0.01636951	0.016101997	0.015827734	0.015546348	0.0152628645	0.014976319	0.014689162	0.014403325	0.014118828	0.0138354115	0.013556749	0.013280068	0.013007499	0.01273993	0.012476265	0.012218278	0.011965711	0.011717442	0.01147484	0.011238273
-0.0021612644	-2.0600855e-05	0.0016405471	0.0031277724	0.004575398	0.006029159	0.007488098	0.008925859	0.010315243	0.01162909	0.012845308	0.013950493	0.014937025	0.01580128	0.016545828	0.01717572	0.017694104	0.018110305	0.018432084	0.018666737	0.018823981	0.018912286	0.018939123	0.018910967	0.018836226	0.018721946	0.018572588	0.01839305	0.018189974	0.01796662	0.017727554	0.01747489	0.017211542	0.016940672	0.01666426	0.016384277	0.016101643	0.015818138	0.015534446	0.015252188	0.014972847	0.014694314	0.014419898	0.0141488835	0.01388251	0.013619848	0.013362583	0.013110753	0.012863208	0.012621578
-0.0025646016	-0.00035091862	0.001447536	0.0030545518	0.0045861565	0.006089974	0.0075710528	0.009015754	0.010403786	0.011716284	0.012937818	0.014055781	0.015064511	0.01596129	0.016746867	0.017422993	0.017993756	0.018465813	0.01884665	0.019142386	0.019359786	0.019506644	0.019588664	0.019615076	0.019591272	0.019523766	0.019418318	0.019279152	0.019112453	0.01892268	0.018712439	0.018486984	0.018247511	0.01799719	0.017739214	0.0174748	0.017205164	0.01693422	0.016660862	0.016387142	0.016114421	0.015842598	0.01557263	0.015305553	0.015042577	0.014783204	0.0145278685	0.014277432	0.014031928	0.01379073
-0.0032854453	-0.00112281	0.0006683804	0.0022856854	0.003832005	0.0053501762	0.0068462454	0.008308746	0.009720851	0.011064239	0.012324858	0.013491336	0.014557075	0.015518859	0.016374357	0.017125756	0.01777665	0.018328954	0.01879052	0.019164305	0.019458808	0.019680522	0.01983495	0.019929465	0.019969434	0.019961756	0.019912057	0.019824844	0.019706272	0.019559484	0.019389048	0.019198779	0.018992204	0.018771842	0.018540464	0.018300172	0.018052299	0.017800074	0.017544381	0.017285578	0.017027114	0.016767822	0.016508855	0.016252447	0.015997842	0.015746988	0.015498526	0.015254408	0.015014607	0.01477984
-0.004436098	-0.0024291426	-0.0007151067	0.0008745231	0.0024244636	0.003965251	0.005496189	0.007003095	0.00846713	0.009870812	0.011199519	0.012441773	0.013589133	0.014637258	0.01558397	0.016428519	0.017172657	0.01782012	0.018373776	0.018839657	0.019223146	0.019530326	0.019766126	0.019937072	0.020049568	0.020109948	0.020123757	0.020096418	0.020032573	0.019936852	0.01981277	0.01966599	0.019498538	0.019314636	0.019115947	0.018905576	0.018686496	0.018458962	0.018225681	0.017988924	0.017749172	0.017508075	0.017265696	0.017023481	0.016782485	0.016544826	0.01630786	0.016075447	0.015845679	0.015619915
-0.0060874373	-0.0042560995	-0.002617374	-0.0010388121	0.0005386993	0.0021268055	0.003718149	0.0052946024	0.006834522	0.008319911	0.009736434	0.01107065	0.012314215	0.013460506	0.01450805	0.015454374	0.016300827	0.017048303	0.017701332	0.01826369	0.018740725	0.019136552	0.019458368	0.019710753	0.01990154	0.020034816	0.020116877	0.020153027	0.02014891	0.020108841	0.0200372	0.019937601	0.01981527	0.019671414	0.019510847	0.019335564	0.019148223	0.018951412	0.018745668	0.018534083	0.018317718	0.01809774	0.017876282	0.017653883	0.01743032	0.017208364	0.01698799	0.01676922	0.01655316	0.016339961
-0.008188881	-0.006488122	-0.0048807114	-0.0032745525	-0.0016399696	2.3391098e-05	0.0016976632	0.0033605024	0.004990861	0.0065700784	0.008082185	0.009514499	0.010858528	0.012108382	0.013258044	0.014307816	0.015257042	0.016106136	0.016857993	0.01751706	0.018086903	0.018573318	0.01898216	0.01931668	0.0195851	0.019793354	0.019946158	0.020048447	0.020105783	0.020124737	0.020106755	0.020058133	0.019982617	0.019883722	0.019763503	0.019626483	0.019474942	0.019310605	0.019135453	0.018952541	0.018763334	0.018568568	0.018370211	0.018168975	0.017967243	0.017764308	0.017560799	0.017360948	0.017160453	0.016963199
-0.010598585	-0.008956365	-0.007325679	-0.005655162	-0.0039359257	-0.0021811202	-0.00041315332	0.001344651	0.0030706376	0.004745126	0.006352894	0.007884063	0.009326335	0.010674704	0.011924498	0.0130738765	0.014120072	0.015066113	0.015913855	0.016665999	0.017326493	0.017900676	0.018392168	0.018808737	0.019154936	0.019436095	0.019658115	0.019826427	0.019946478	0.02002374	0.020061798	0.020065423	0.020037599	0.019984886	0.019907985	0.019810464	0.019696012	0.01956686	0.01942518	0.01927305	0.019112505	0.018944796	0.018771399	0.018594634	0.018414993	0.018234007	0.018051907	0.017869204	0.017687935	0.017508052
-0.013138697	-0.011485472	-0.009789579	-0.008029103	-0.006212108	-0.004359491	-0.0024952367	-0.0006434843	0.0011730641	0.002938401	0.004637528	0.0062584244	0.0077921376	0.00923213	0.010573655	0.011814229	0.012951635	0.013988122	0.0149253495	0.01576421	0.016509954	0.017165758	0.01773858	0.018232238	0.018652063	0.01900411	0.019293867	0.019526597	0.019707534	0.019842748	0.019934978	0.019990243	0.020012453	0.020003688	0.019970447	0.019914608	0.019838344	0.019744609	0.019636966	0.01951668	0.019386016	0.019246925	0.019100633	0.018949214	0.01879374	0.018635225	0.018474396	0.018312477	0.018151063	0.017989274
-0.01564458	-0.013931438	-0.012144208	-0.010284103	-0.008367501	-0.006420754	-0.0044669285	-0.0025308505	-0.0006310493	0.0012151264	0.0029938444	0.004695572	0.0063103065	0.007831879	0.009255838	0.010578096	0.0117983	0.012917053	0.013934597	0.014853582	0.015677225	0.016410239	0.017057106	0.01762214	0.018111635	0.018531226	0.018884927	0.019179158	0.019419052	0.019609768	0.019754983	0.019860711	0.019930348	0.019967556	0.01997716	0.01996002	0.019922502	0.019865897	0.019790877	0.019703202	0.01960338	0.019492906	0.0193744	0.01924891	0.019117836	0.018982567	0.018844057	0.018703863	0.018561766	0.018419746
-0.017989837	-0.016189128	-0.014303386	-0.012346029	-0.01033853	-0.0083078	-0.0062780157	-0.0042690933	-0.002299644	-0.00038504973	0.0014624484	0.0032324083	0.0049166195	0.0065087527	0.008004159	0.009398665	0.010691855	0.011882879	0.012973238	0.01396421	0.014858726	0.015661184	0.01637616	0.01700839	0.017561588	0.018043097	0.018457	0.018809225	0.019104201	0.019347306	0.019544076	0.019697078	0.019812685	0.019893952	0.019944701	0.019968089	0.019966144	0.019944437	0.019904453	0.019847859	0.019778334	0.0196964	0.019605044	0.019504726	0.019398548	0.019287169	0.019170709	0.019052468	0.018931624	0.018808909
-0.020090513	-0.01819706	-0.016217776	-0.014174387	-0.012091279	-0.009991616	-0.007899389	-0.005832784	-0.0038081259	-0.0018391162	6.355718e-05	0.0018899962	0.0036314689	0.0052833892	0.0068391263	0.00829592	0.009652603	0.010907963	0.012061626	0.0131167695	0.014074713	0.014940493	0.015716817	0.016408816	0.017022017	0.01756055	0.018029593	0.018434964	0.018782072	0.019075084	0.019318849	0.019517362	0.019677013	0.019798703	0.019888617	0.019949649	0.019984871	0.019996211	0.019988075	0.01996252	0.0199215	0.019867662	0.019802522	0.019728832	0.019646432	0.019557323	0.019463774	0.019365575	0.01926589	0.019162241
-0.021903373	-0.019924067	-0.01786618	-0.015753657	-0.013610736	-0.011460766	-0.009322889	-0.0072143525	-0.0051476136	-0.0031380132	-0.0011919811	0.00067778304	0.0024659708	0.0041656457	0.0057725087	0.00728162	0.008692175	0.010003328	0.01121255	0.012324154	0.013338756	0.014260169	0.015092399	0.015839536	0.016505994	0.017096777	0.017616697	0.018071845	0.018466793	0.01880503	0.019092944	0.019334815	0.019533377	0.019694567	0.019821376	0.019917011	0.019985821	0.020030051	0.020052854	0.02005577	0.02004366	0.020016063	0.019976106	0.019925844	0.019867327	0.01980032	0.019727778	0.019650597	0.019569721	0.019485697
-0.02341514	-0.021364637	-0.01924792	-0.01708585	-0.01490251	-0.012719013	-0.010551855	-0.008414708	-0.0063209534	-0.004281707	-0.0023063198	-0.0004020594	0.0014210194	0.0031600296	0.0048077255	0.0063609295	0.007816616	0.009174015	0.010432791	0.01159304	0.012658354	0.013629522	0.014511939	0.015308142	0.016023226	0.01666173	0.017228417	0.017728724	0.018166173	0.018547274	0.018876024	0.019156143	0.019392725	0.019589718	0.019750893	0.019879844	0.0199796	0.020053945	0.020105954	0.02013589	0.020149	0.020146925	0.020131145	0.020103872	0.02006656	0.02002085	0.019969087	0.019910708	0.019848488	0.019782398
-0.024631836	-0.022531547	-0.020374067	-0.018182576	-0.015977658	-0.013776027	-0.0115933865	-0.009442471	-0.0073336437	-0.0052765235	-0.0032816455	-0.0013557449	0.0004942268	0.0022617914	0.0039417893	0.0055306256	0.0070249513	0.008422345	0.00972278	0.010926712	0.012036238	0.013052728	0.013978712	0.014819216	0.0155783035	0.016260292	0.016868822	0.017409608	0.017887518	0.018307526	0.018673334	0.018989515	0.019261021	0.019490935	0.019683369	0.019842315	0.019971736	0.020073745	0.020151116	0.020207573	0.020244602	0.020265102	0.020271461	0.02026549	0.020248268	0.020222668	0.020189453	0.020149205	0.020103522	0.02005484
-0.025575973	-0.023444451	-0.02126737	-0.019063883	-0.016851865	-0.014647655	-0.01246354	-0.010309979	-0.008197263	-0.0061348155	-0.0041295514	-0.0021901727	-0.00032261387	0.0014663674	0.0031711198	0.004788235	0.0063131154	0.0077445954	0.009080831	0.010322757	0.011470243	0.0125265755	0.013493486	0.014374409	0.015172724	0.015893903	0.016541407	0.017120399	0.01763485	0.01808919	0.018488813	0.018838227	0.019141171	0.019401226	0.01962325	0.019810822	0.019965775	0.020092543	0.020195033	0.0202744	0.02033373	0.020374782	0.020401556	0.020414267	0.020416472	0.020408146	0.020391598	0.020368408	0.02033889	0.02030455
-0.026271917	-0.024130292	-0.021950282	-0.019750088	-0.017547041	-0.0153529495	-0.013178237	-0.011033192	-0.0089262575	-0.006866753	-0.00486055	-0.0029153302	-0.0010379627	0.00076420605	0.0024874695	0.004125394	0.005675979	0.007135503	0.008502606	0.009776864	0.010959648	0.012050841	0.013054106	0.013970818	0.014806271	0.015562922	0.0162456	0.016858857	0.017406765	0.017894633	0.018325418	0.018704657	0.019036498	0.019324128	0.01957279	0.019785862	0.019965328	0.020115647	0.020238917	0.020339508	0.020417877	0.020479575	0.020523496	0.020554386	0.020571973	0.020579472	0.020578507	0.020569883	0.020555213	0.02053516
-0.02675084	-0.024615042	-0.022447623	-0.020265974	-0.01808273	-0.015909627	-0.013754323	-0.011627257	-0.009535387	-0.007485904	-0.005486414	-0.0035432428	-0.0016630068	0.00014711171	0.0018812381	0.0035355203	0.0051057898	0.006588813	0.00798187	0.009285226	0.010496944	0.01162022	0.012656044	0.013606425	0.01447444	0.015264854	0.015980233	0.016625348	0.017204627	0.017721824	0.018182237	0.018589918	0.018948123	0.01926165	0.019533817	0.019769352	0.01997066	0.020141661	0.020284832	0.02040419	0.020500854	0.02057856	0.020639341	0.020684917	0.020718735	0.020739894	0.020752057	0.020756703	0.020754114	0.020746216
-0.027040735	-0.024926007	-0.022785306	-0.020632908	-0.018480234	-0.016335577	-0.0142090395	-0.012107283	-0.010036446	-0.008005165	-0.0060186014	-0.0040835068	-0.0022073686	-0.00039563328	0.0013451129	0.0030100904	0.004595179	0.006095715	0.0075112022	0.00883859	0.01007795	0.011230841	0.012295682	0.013276849	0.014176022	0.014996521	0.015743125	0.01641811	0.017026056	0.017571375	0.018058572	0.018491667	0.018874288	0.019211635	0.019506734	0.019762598	0.01998441	0.02017397	0.020335838	0.020470839	0.0205837	0.02067675	0.020751864	0.020811059	0.020856544	0.020890247	0.020913698	0.02092914	0.020936772	0.020939667
-0.02717106	-0.02508942	-0.022985302	-0.020871013	-0.018755928	-0.01664967	-0.014557578	-0.012487568	-0.010445453	-0.008436121	-0.006468259	-0.004547693	-0.00268019	-0.0008727759	0.00086951256	0.0025412068	0.0041360073	0.0056517683	0.0070851333	0.008433994	0.009697299	0.010874487	0.01196805	0.012977134	0.0139042735	0.014754899	0.015529633	0.016232632	0.016868062	0.01744039	0.017953161	0.018409107	0.0188158	0.01917532	0.019490633	0.019765943	0.020005602	0.020212915	0.020389903	0.020540182	0.020667482	0.020773161	0.020860363	0.020931311	0.020987902	0.021031752	0.021064889	0.021089282	0.021106478	0.021116737
-0.027167507	-0.025127873	-0.023068294	-0.02099976	-0.01892984	-0.016866006	-0.014814466	-0.012780592	-0.010771178	-0.008791529	-0.006846808	-0.0049447194	-0.0030907542	-0.0012913197	0.00044796616	0.002120439	0.003721986	0.0052478127	0.0066966787	0.008063294	0.0093468875	0.01054848	0.011666194	0.012702301	0.013657354	0.014534719	0.015336838	0.016067129	0.016728561	0.01732583	0.017863583	0.018343251	0.018770434	0.019150265	0.019484695	0.019777969	0.020034567	0.020257402	0.020448934	0.020612866	0.020752702	0.020869996	0.020967849	0.021048587	0.02111407	0.02116587	0.021207433	0.02123925	0.021263316	0.021280311
-0.027051121	-0.0250621	-0.023053437	-0.021035455	-0.019015133	-0.016998976	-0.0149917975	-0.012998827	-0.011026517	-0.00907933	-0.007162042	-0.005282946	-0.0034465343	-0.0016595498	7.226691e-05	0.0017425418	0.003347043	0.004880633	0.0063402355	0.0077217706	0.009024385	0.010246098	0.011387862	0.012448039	0.013429124	0.014332697	0.015160777	0.015916668	0.016603954	0.01722547	0.01778626	0.01828843	0.018736947	0.019135635	0.01948876	0.019798666	0.02007145	0.020307962	0.020513128	0.020689748	0.020840395	0.020967837	0.021074425	0.021163642	0.02123661	0.021295853	0.0213429	0.021380309	0.021409303	0.021431651
-0.02684521	-0.02490981	-0.022956938	-0.020993471	-0.01902531	-0.017060265	-0.015101209	-0.0131521225	-0.011219546	-0.009307936	-0.007423319	-0.0055696517	-0.0037546381	-0.0019840077	-0.00026346743	0.0014014617	0.0030048229	0.0045426227	0.006010093	0.0074050426	0.008723017	0.009964541	0.01112628	0.012209769	0.013215337	0.014144413	0.014997881	0.015779257	0.01649066	0.017137054	0.017719023	0.018243287	0.018712893	0.0191296	0.019500077	0.019827101	0.020113762	0.020364445	0.020582028	0.020768996	0.020929325	0.021066118	0.021180801	0.021277118	0.021356467	0.021421146	0.0214735	0.021514472	0.021547422	0.021572255
-0.02656398	-0.024687335	-0.022792384	-0.020885952	-0.018974036	-0.01706095	-0.015151396	-0.013249457	-0.011359505	-0.009485781	-0.0076353773	-0.005811505	-0.004020296	-0.0022695288	-0.0005630627	0.0010916702	0.0026912577	0.0042312406	0.0057036914	0.0071076825	0.008439664	0.009697553	0.010879096	0.011984758	0.013013069	0.013965625	0.014844179	0.015650548	0.016386617	0.017056182	0.01766115	0.018206444	0.018695459	0.019131139	0.019518737	0.019860864	0.020161927	0.02042481	0.020653617	0.020851571	0.02102109	0.02116562	0.021287948	0.021389544	0.021473825	0.021542858	0.0215987	0.021642927	0.021677952	0.02170438
-0.02622173	-0.024407335	-0.022572398	-0.020724341	-0.01886873	-0.017009817	-0.015151136	-0.01329726	-0.011451662	-0.009619378	-0.007804401	-0.006012529	-0.0042491555	-0.0025203675	-0.0008312315	0.0008116327	0.002404105	0.003940705	0.0054164305	0.0068275593	0.008171331	0.009443175	0.010642737	0.011768013	0.012818273	0.013794988	0.0146976225	0.015527323	0.016287662	0.016980112	0.01760801	0.018174537	0.018682789	0.019137755	0.019541506	0.019899882	0.020213425	0.02048954	0.020728849	0.02093574	0.021113671	0.021265265	0.021393925	0.021500818	0.021589834	0.021662135	0.021720301	0.02176699	0.02180247	0.021829035
-0.025834292	-0.024081156	-0.022306219	-0.020518191	-0.018718831	-0.016914785	-0.015107401	-0.013302669	-0.011503063	-0.0097114965	-0.007935621	-0.0061777756	-0.0044438243	-0.0027402118	-0.0010708645	0.00055741146	0.002139721	0.0036707409	0.005146701	0.00656233	0.00791461	0.0091988705	0.010414522	0.011558574	0.012630049	0.013628293	0.014554415	0.015408583	0.01619237	0.016907625	0.017557915	0.018145561	0.018674579	0.01914658	0.019568399	0.019940447	0.020268973	0.02055538	0.0208062	0.021022394	0.021208342	0.021366578	0.02149995	0.021611605	0.021703709	0.021778483	0.021838576	0.021885388	0.021921463	0.021947935
-0.025408976	-0.023717053	-0.022003561	-0.020272717	-0.018531784	-0.016781762	-0.015026018	-0.013270639	-0.011516593	-0.009768814	-0.00803192	-0.006309502	-0.0046075135	-0.002930209	-0.0012848377	0.0003266111	0.001896508	0.0034200102	0.0048929974	0.0063110664	0.0076690353	0.008963581	0.01019286	0.011354033	0.012444433	0.013464272	0.014412794	0.015290134	0.01609746	0.016836468	0.017509159	0.018118002	0.018667225	0.019157872	0.019596055	0.019983117	0.020324063	0.020624138	0.02088413	0.02110906	0.021302946	0.021467056	0.021605201	0.021720983	0.021815572	0.02189228	0.021953542	0.022000443	0.02203612	0.02206127
-0.024955869	-0.023324594	-0.021670133	-0.019997798	-0.01831171	-0.016615443	-0.014912374	-0.013205461	-0.011497989	-0.009794116	-0.008096702	-0.0064117387	-0.0047426	-0.0030945241	-0.0014723465	0.00011782721	0.0016731881	0.0031869337	0.0046539865	0.006071333	0.007432647	0.008735701	0.009977486	0.011153068	0.012262013	0.013301861	0.014271256	0.0151718035	0.016002584	0.016764525	0.01745934	0.018088836	0.018657941	0.019168273	0.019622535	0.020025898	0.020380698	0.020691201	0.020962019	0.021195542	0.021395579	0.021565791	0.021708924	0.021828052	0.02192504	0.022003673	0.022065151	0.022111818	0.022145774	0.022169262
-0.02448044	-0.02290935	-0.021312743	-0.019696988	-0.0180652	-0.016421415	-0.014769413	-0.013110384	-0.01144959	-0.009788901	-0.008133531	-0.0064853504	-0.004849702	-0.0032328889	-0.0016370565	-6.7625195e-05	0.0014695227	0.0029699393	0.004429687	0.005843889	0.007207297	0.008516103	0.009766277	0.010955848	0.012080643	0.013139229	0.014129914	0.015051726	0.015905	0.016689535	0.017407548	0.018058907	0.018647905	0.019176893	0.019649185	0.020067327	0.020436205	0.020757884	0.02103855	0.021280602	0.021487813	0.02166298	0.021809973	0.02193204	0.02203134	0.02211054	0.022171695	0.022217933	0.02225094	0.022272147
-0.023990147	-0.022476062	-0.02093602	-0.019374587	-0.01779624	-0.016203873	-0.014600188	-0.0129899755	-0.01137419	-0.009757474	-0.008142725	-0.0065328255	-0.004932627	-0.0033464953	-0.0017786175	-0.00023327768	0.0012845881	0.0027711354	0.004220452	0.005628668	0.006991457	0.008303057	0.009561215	0.010760643	0.011900507	0.012976188	0.013987057	0.014929313	0.015804872	0.016611986	0.017351385	0.0180251	0.018634595	0.019182935	0.019671828	0.020105794	0.020488515	0.020822663	0.02111267	0.021363154	0.021576352	0.021756783	0.0219075	0.022031527	0.02213277	0.022212174	0.022274185	0.022318456	0.022349417	0.022368103
-0.023487486	-0.022030689	-0.020544723	-0.01903516	-0.01750806	-0.015965313	-0.014410064	-0.012846015	-0.011275068	-0.009700954	-0.008125976	-0.0065549463	-0.0049900115	-0.00343699	-0.0018973053	-0.0003774278	0.001119718	0.0025890693	0.004026726	0.0054260455	0.0067853667	0.00809807	0.009360988	0.010570787	0.011722978	0.012813818	0.013841271	0.014804356	0.015700843	0.01652985	0.017291654	0.01798648	0.018616866	0.019184776	0.019692048	0.020141747	0.020538356	0.020883989	0.021184038	0.02144247	0.021662243	0.02184717	0.022001293	0.022127341	0.022229124	0.022309255	0.022369325	0.022412974	0.022441525	0.022457816
-0.022978842	-0.021574505	-0.020140797	-0.01868146	-0.017204046	-0.01570838	-0.0141999945	-0.0126801655	-0.011153102	-0.009621218	-0.008086987	-0.006553501	-0.005024165	-0.0035036653	-0.0019943714	-0.0005000904	0.0009745136	0.0024246834	0.0038477555	0.005237635	0.006590303	0.007902708	0.00916829	0.010384742	0.0115466155	0.0126515925	0.013696585	0.014677931	0.015593644	0.016444005	0.017226845	0.017943852	0.018594943	0.019181468	0.01970638	0.020173114	0.02058326	0.020941362	0.021251421	0.021518499	0.021743774	0.021933377	0.022090618	0.022217903	0.02232017	0.022398867	0.02245852	0.022500131	0.022526477	0.02253877
-0.022465855	-0.02111169	-0.019727238	-0.018316865	-0.01688508	-0.015435949	-0.013971612	-0.012495644	-0.011010751	-0.009519234	-0.008024961	-0.006528914	-0.0050358027	-0.0035480857	-0.0020688623	-0.0006025359	0.0008484274	0.0022789985	0.0036852807	0.0050637685	0.006408997	0.0077169314	0.008983739	0.010204125	0.011373848	0.012490936	0.013549395	0.014547784	0.015483167	0.016353708	0.01715811	0.017895158	0.018566903	0.019173488	0.01971664	0.020199697	0.020624287	0.020994857	0.02131489	0.02158957	0.021820523	0.02201467	0.022173494	0.02230287	0.02240466	0.022482846	0.022540074	0.022578135	0.022601467	0.022610057
-0.021950811	-0.020645246	-0.019307494	-0.017942838	-0.016555652	-0.015149578	-0.013728417	-0.0122939125	-0.010849893	-0.009397991	-0.007941805	-0.006482996	-0.005024649	-0.0035699904	-0.0021217242	-0.0006823987	0.00074255466	0.002152454	0.0035408176	0.004904419	0.006239619	0.007542327	0.008807063	0.010029774	0.011206407	0.012332547	0.01340412	0.014416978	0.01537038	0.016259454	0.017084494	0.017841905	0.018533546	0.019159902	0.019721005	0.020220082	0.020659722	0.02104295	0.021373685	0.02165581	0.021893311	0.022090957	0.022251982	0.02238119	0.022481807	0.02255823	0.022612628	0.022647485	0.022666767	0.022671178
-0.021436468	-0.020176746	-0.01888378	-0.017561562	-0.016216442	-0.014851481	-0.013470791	-0.0120764375	-0.010670893	-0.009258181	-0.007838704	-0.0064161792	-0.0049924403	-0.0035707206	-0.0021535978	-0.00074261427	0.0006576292	0.002044782	0.0034135766	0.004762426	0.0060862117	0.0073800124	0.008640531	0.00986433	0.011043634	0.012177352	0.0132589005	0.014286693	0.015254721	0.016161785	0.017005138	0.017783508	0.018494662	0.019139834	0.019719739	0.020235531	0.02069066	0.02108629	0.021427177	0.021717168	0.02196142	0.022162095	0.022324476	0.022453897	0.022553097	0.02262668	0.022676572	0.022707433	0.022721242	0.022720754
-0.020924307	-0.019707277	-0.018455178	-0.017174467	-0.015869081	-0.014543943	-0.013200678	-0.011844665	-0.010477252	-0.0091004	-0.0077171773	-0.0063296333	-0.004940085	-0.0035502985	-0.0021634027	-0.00078154355	0.0005928986	0.0019565858	0.0033056103	0.004636593	0.005946595	0.0072317645	0.008486059	0.009707198	0.0108891055	0.012027424	0.013118304	0.014156405	0.015138969	0.016062856	0.01692377	0.017720547	0.018451177	0.019114763	0.01971279	0.020245165	0.020715348	0.021124557	0.021476291	0.02177471	0.022023931	0.022228062	0.02239203	0.022519853	0.022617396	0.022686686	0.022731904	0.022757724	0.022765491	0.022758313
-0.02041541	-0.01923801	-0.018025428	-0.016782612	-0.01551576	-0.014226526	-0.012921199	-0.011600979	-0.010268472	-0.008926958	-0.0075788423	-0.006224647	-0.0048680604	-0.0035100803	-0.002152577	-0.0007997751	0.00054815784	0.0018882118	0.003216304	0.0045291744	0.005824797	0.00709809	0.008344643	0.009561371	0.010742489	0.011883441	0.012980986	0.0140294805	0.015024029	0.015962206	0.016839646	0.017653458	0.018402323	0.019084658	0.01970058	0.020249937	0.02073469	0.021156494	0.02151914	0.021826394	0.022081584	0.022289358	0.022454511	0.022581603	0.022675186	0.02273972	0.022780038	0.02279818	0.022799093	0.022784315
-0.019910239	-0.0187715	-0.017595053	-0.016389385	-0.015156753	-0.013903111	-0.012631394	-0.011345372	-0.010047235	-0.0087388605	-0.0074236095	-0.006102182	-0.0047773495	-0.0034500435	-0.002122946	-0.00079759955	0.00052480027	0.0018396452	0.003146112	0.004440449	0.0057196617	0.0069790557	0.008216694	0.009426944	0.01060554	0.0117485	0.012849487	0.013905104	0.014910255	0.015860744	0.016752928	0.017583657	0.018349797	0.019050125	0.019683149	0.020249229	0.020749193	0.021184824	0.021558288	0.021873787	0.022134818	0.02234536	0.02251191	0.022637349	0.02272734	0.022786275	0.022819627	0.022830281	0.022822056	0.022798803
-0.019409612	-0.018306911	-0.017165944	-0.015993357	-0.014794171	-0.013572864	-0.012333572	-0.011079565	-0.00981348	-0.0085366	-0.007252507	-0.0059626997	-0.0046682134	-0.003371179	-0.0020727739	-0.0007754937	0.00052024797	0.0018113106	0.0030948967	0.0043703243	0.0056321956	0.0068774708	0.008104045	0.009306468	0.0104804635	0.011621416	0.012724768	0.013786726	0.014799632	0.01576095	0.016666379	0.017511748	0.018294837	0.019011196	0.01966156	0.020243742	0.020758372	0.021207605	0.021592427	0.021916542	0.022184215	0.022398595	0.02256462	0.022688635	0.022774149	0.022827454	0.022853069	0.022853833	0.022835292	0.022801738
-0.018914461	-0.0178456	-0.016737804	-0.015596226	-0.014427811	-0.013237499	-0.012028605	-0.010805197	-0.009569131	-0.008322567	-0.0070682317	-0.005808629	-0.0045432523	-0.003274642	-0.002004996	-0.00073421	0.0005359128	0.0018026568	0.0030643605	0.0043186955	0.0055624023	0.006793257	0.008007169	0.009199727	0.010367572	0.011505973	0.012609221	0.013673238	0.014693521	0.015663598	0.01658019	0.017439354	0.018236734	0.018969852	0.0196356	0.02023362	0.02076311	0.021225654	0.021621913	0.021955825	0.022229638	0.022447612	0.022615377	0.022737395	0.022818409	0.022864148	0.022880334	0.022871513	0.022840757	0.022795103
-0.01842586	-0.017388739	-0.016311295	-0.015199468	-0.014059745	-0.012898408	-0.011718012	-0.01052288	-0.009314895	-0.008097477	-0.006870933	-0.0056391805	-0.0044025853	-0.0031620637	-0.0019186735	-0.00067394227	0.0005706884	0.0018135831	0.0030526407	0.0042862743	0.0055120476	0.0067264475	0.007926244	0.0091081485	0.0102674775	0.011401061	0.01250365	0.013568502	0.01459305	0.015570346	0.016496867	0.017367523	0.018178113	0.018925231	0.019606698	0.020220391	0.020764686	0.021239888	0.02164768	0.021990843	0.022271838	0.022493813	0.02266267	0.022782039	0.022858504	0.022897601	0.022904444	0.02288337	0.022841223	0.022780787
-0.017944671	-0.016936019	-0.015886664	-0.014803126	-0.013691075	-0.01255586	-0.0114026815	-0.010234021	-0.009052478	-0.007861398	-0.0066623464	-0.0054572	-0.0042469725	-0.0030324832	-0.001815401	-0.00059629977	0.00062372535	0.001842998	0.0030597933	0.0042735226	0.0054789633	0.0066773854	0.007862374	0.009032503	0.010183405	0.011310291	0.012408368	0.013473198	0.014499113	0.015482433	0.0164168	0.017296918	0.018120468	0.01888045	0.01957592	0.020203032	0.020762015	0.021250542	0.02167089	0.022023302	0.022310473	0.022537388	0.02270719	0.022825107	0.02289747	0.022928622	0.02292442	0.022892259	0.022835791	0.022760175
-0.0174682	-0.016488247	-0.015465789	-0.01440832	-0.013321079	-0.012211613	-0.011082612	-0.009938806	-0.008782476	-0.0076162815	-0.0064429194	-0.0052625313	-0.004077971	-0.00288824	-0.0016962737	-0.0005007461	0.0006952733	0.0018907823	0.003086038	0.0042783953	0.00546569	0.006645877	0.007816333	0.008972593	0.010113321	0.011232108	0.012324192	0.013386916	0.01441459	0.015400957	0.016341224	0.017229795	0.01806309	0.018835459	0.019543704	0.0201849	0.020756543	0.021258578	0.021690704	0.022052255	0.022348266	0.022579554	0.022750504	0.022867866	0.022934683	0.022958718	0.02294467	0.022898924	0.022827469	0.022735357
-0.016999707	-0.016045682	-0.015047222	-0.014014646	-0.012952171	-0.011865713	-0.0107598975	-0.009638809	-0.008506499	-0.007363364	-0.0062137097	-0.0050571486	-0.003896013	-0.002730213	-0.0015614703	-0.0003905408	0.00078267977	0.001956638	0.0031304173	0.004301589	0.005470399	0.006633114	0.007786937	0.0089299455	0.0100577995	0.011168044	0.012254737	0.013313856	0.014339089	0.015326522	0.016271103	0.017166786	0.018008593	0.018791158	0.019511882	0.020166088	0.020750754	0.021264713	0.021707818	0.022080224	0.022383288	0.022620153	0.02279364	0.02291045	0.022973217	0.022989329	0.022964649	0.022905722	0.022818532	0.022709217
-0.016536824	-0.015607305	-0.014633007	-0.0136227235	-0.012582861	-0.011518218	-0.010434471	-0.009334773	-0.008223698	-0.007104166	-0.005975835	-0.004841663	-0.0037023425	-0.0025596544	-0.001412943	-0.00026505068	0.00088614225	0.0020384341	0.0031910427	0.004343018	0.0054918863	0.006637167	0.007775169	0.00890382	0.010020103	0.011119455	0.012198076	0.013251655	0.014274012	0.015261583	0.016208477	0.017109107	0.017957527	0.018749893	0.019480266	0.020146444	0.020743087	0.02126981	0.021723665	0.022106692	0.022417638	0.022659533	0.022837047	0.022953138	0.023011893	0.023021325	0.022986453	0.022914361	0.02281065	0.022683173
-0.01608058	-0.015174396	-0.01422219	-0.013233297	-0.012214236	-0.011170171	-0.010107078	-0.00902766	-0.007936969	-0.006836936	-0.005729787	-0.004616745	-0.0034994408	-0.0023771748	-0.0012520328	-0.00012431666	0.0010046959	0.0021362305	0.0032692924	0.0044007674	0.0055316016	0.006659612	0.0077805966	0.0088944435	0.009997852	0.011086058	0.012155447	0.013201956	0.014220998	0.01520608	0.01615446	0.017057408	0.017911457	0.01871166	0.019451186	0.02012742	0.02073617	0.021274343	0.021739058	0.022131298	0.022451513	0.022699766	0.02288109	0.022996172	0.02305368	0.02305622	0.023011956	0.02292578	0.02280631	0.022659343
-0.01563111	-0.0147461	-0.01381541	-0.01284641	-0.011846915	-0.010821901	-0.009777755	-0.008717902	-0.007645823	-0.006564684	-0.0054769665	-0.004383765	-0.0032851547	-0.0021836236	-0.001078561	2.8535724e-05	0.0011383183	0.0022503994	0.0033627376	0.0044761226	0.0055883788	0.006697908	0.0078028925	0.008901909	0.0099912435	0.01106761	0.012127373	0.013166554	0.014178865	0.015162062	0.016108666	0.017013539	0.01787167	0.018677175	0.019424733	0.020110693	0.020729192	0.021278746	0.02175434	0.02215676	0.02248523	0.02274016	0.022924915	0.023041952	0.023096927	0.023095056	0.0230407	0.022941798	0.022806205	0.022640478
-0.015186772	-0.0143227875	-0.013411909	-0.01246237	-0.011480793	-0.01047422	-0.0094477385	-0.008405447	-0.007350728	-0.0062874034	-0.00521829	-0.004142672	-0.0030632168	-0.0019800738	-0.0008947775	0.00019404665	0.0012843348	0.002377633	0.0034715347	0.0045660287	0.005660381	0.0067529455	0.00784222	0.008925416	0.01000151	0.011065319	0.012113348	0.013144262	0.014150914	0.015128575	0.01607319	0.01697781	0.01783878	0.018649109	0.019402929	0.020097036	0.020724412	0.021283336	0.021770045	0.022182345	0.02251852	0.02278145	0.022971142	0.023090977	0.023144584	0.023136523	0.02307526	0.022964615	0.022813402	0.02262817
-0.014748603	-0.013904691	-0.013012722	-0.012080267	-0.011116669	-0.010126747	-0.009117052	-0.008090757	-0.007053204	-0.0060066804	-0.0049535036	-0.0038950965	-0.0028331876	-0.0017683804	-0.0006999001	0.00037037954	0.0014429316	0.0025180168	0.0035933256	0.0046704784	0.0057481937	0.0068232566	0.0078968555	0.008965153	0.010026131	0.011076823	0.012115598	0.013135519	0.014134366	0.015106734	0.01604762	0.016952224	0.017813582	0.018626902	0.019386116	0.020086173	0.020722836	0.021290876	0.021786649	0.022208482	0.022554737	0.022825245	0.023019359	0.023142066	0.023195587	0.023184024	0.023115005	0.02299358	0.022827659	0.022624265
-0.0143154785	-0.013489805	-0.012615494	-0.011701822	-0.010753848	-0.009779841	-0.008786112	-0.007775426	-0.006753035	-0.0057219043	-0.004685186	-0.0036424026	-0.0025962517	-0.0015477389	-0.00049649924	0.000557784	0.0016134717	0.0026703924	0.003729269	0.004789695	0.0058499537	0.0069091804	0.00796609	0.009020232	0.010066785	0.011104822	0.012130976	0.013141025	0.014131576	0.015097823	0.01603334	0.016934812	0.017796822	0.018611684	0.019374859	0.020081077	0.020724453	0.021300435	0.02180561	0.022236504	0.022592045	0.022869747	0.023070708	0.023196388	0.023251068	0.023238182	0.023162164	0.023031507	0.022851612	0.022630952
-0.013887458	-0.013080046	-0.012223259	-0.011325143	-0.010392979	-0.009434082	-0.008454546	-0.0074586123	-0.006451033	-0.00543426	-0.0044121593	-0.003384091	-0.0023531988	-0.001319848	-0.0002845563	0.0007534623	0.001793839	0.0028344244	0.0038777404	0.0049211197	0.005965177	0.0070093833	0.008050822	0.009088635	0.010121625	0.011147194	0.012161169	0.01316018	0.01414172	0.01509998	0.016030937	0.016928852	0.017788634	0.018604338	0.019369591	0.020080041	0.020730268	0.021313343	0.021827772	0.022267204	0.022630759	0.02291663	0.0231238	0.023255173	0.0233109	0.023296528	0.023217112	0.02307719	0.022884708	0.022647686
-0.0134635195	-0.012674481	-0.011833459	-0.010951363	-0.010034345	-0.009089373	-0.00812386	-0.0071414784	-0.0061467886	-0.005143948	-0.0041349903	-0.003121823	-0.0021042004	-0.0010851994	-6.403029e-05	0.0009584762	0.0019828044	0.0030090027	0.004036419	0.0050645545	0.006093506	0.0071220025	0.008148178	0.009172544	0.010191839	0.011203416	0.012205314	0.013193339	0.014164805	0.015114959	0.01603933	0.016933173	0.017790183	0.018605512	0.01937189	0.020086009	0.020740896	0.021331433	0.021852728	0.022300534	0.022672933	0.02296615	0.023181226	0.023316573	0.02337629	0.023362242	0.023279015	0.023132022	0.022929538	0.022676922
-0.013044186	-0.012272015	-0.011447385	-0.010579303	-0.009676278	-0.008745708	-0.007792644	-0.006823212	-0.005841121	-0.004851453	-0.0038547143	-0.0028540269	-0.001850523	-0.00084497035	0.00016248226	0.001171086	0.0021815635	0.0031929761	0.0042057224	0.005219113	0.006232742	0.0072466508	0.008259006	0.009268723	0.010274321	0.011273336	0.012262054	0.013239875	0.014200814	0.015142657	0.016059875	0.01694768	0.017801024	0.018614583	0.019381791	0.020098083	0.020757016	0.021352518	0.021881502	0.022336949	0.022717636	0.023019265	0.02324127	0.02338368	0.023447167	0.023433987	0.023349427	0.023197573	0.022984415	0.02271853
-0.012629211	-0.011873037	-0.011063576	-0.010209963	-0.009320788	-0.008402608	-0.00746201	-0.00650502	-0.0055352077	-0.0045562983	-0.0035720766	-0.0025836974	-0.001592353	-0.0005998388	0.00039525703	0.0013908483	0.0023874305	0.0033850186	0.0043835267	0.00538354	0.006383557	0.007383134	0.008380946	0.009377606	0.010369539	0.011355631	0.012332931	0.013298754	0.014249902	0.015181806	0.016092103	0.016972993	0.017822199	0.018633362	0.019399878	0.02011747	0.02077879	0.02137971	0.021913968	0.022377789	0.022765808	0.023075998	0.023305658	0.023454294	0.023522697	0.023512915	0.023427472	0.02327197	0.02305197	0.022773407
-0.012217209	-0.011476561	-0.010682337	-0.009842485	-0.00896582	-0.008060612	-0.007131964	-0.006186299	-0.00522767	-0.0042605624	-0.0032871738	-0.0023108646	-0.0013305694	-0.00034860522	0.0006333254	0.0016165376	0.0026010089	0.0035855062	0.004570663	0.00555769	0.0065441728	0.0075304024	0.008514788	0.009497829	0.010476261	0.011449717	0.012415223	0.0133702755	0.014310412	0.015233032	0.0161349	0.017009858	0.017853476	0.018661086	0.019426133	0.02014348	0.020807263	0.021412265	0.021952271	0.022422042	0.022817835	0.02313542	0.02337353	0.023529034	0.02360367	0.02359739	0.023513753	0.023355424	0.023130037	0.022842854
-0.011808112	-0.011082917	-0.010303192	-0.009476967	-0.008612588	-0.0077189207	-0.006801583	-0.0058667883	-0.004919745	-0.0039633214	-0.003000684	-0.0020341054	-0.001064837	-9.4495714e-05	0.0008759275	0.0018476509	0.0028201342	0.0037934259	0.0047660694	0.005739838	0.006713569	0.00768736	0.008659225	0.009628918	0.010594506	0.011555608	0.0125092305	0.013451908	0.014382128	0.015295669	0.016188994	0.017056584	0.017894354	0.018697731	0.01946045	0.020177674	0.020843282	0.021450784	0.02199481	0.022470787	0.022874113	0.023199916	0.023445763	0.02360892	0.023690354	0.023688614	0.023607545	0.023449708	0.02322064	0.022925064
-0.011401646	-0.010691434	-0.009925328	-0.009112552	-0.008260988	-0.0073786527	-0.0064724013	-0.0055477843	-0.0046107844	-0.0036644787	-0.00271184	-0.0017558858	-0.0007969141	0.00016298518	0.0011239052	0.0020846426	0.0030452795	0.004006911	0.0049683712	0.005929671	0.006891262	0.007852506	0.008811403	0.009769771	0.010722984	0.011671767	0.012613885	0.013545871	0.014464669	0.015368387	0.016252454	0.017112851	0.017944962	0.018743418	0.019503515	0.020218901	0.020885222	0.021494836	0.02204356	0.022524085	0.022934023	0.02326757	0.02352139	0.023693092	0.023781504	0.023786366	0.02370936	0.023551945	0.02332165	0.023020457
-0.010996841	-0.010301769	-0.009549998	-0.008749425	-0.007909387	-0.0070388615	-0.006143227	-0.005228795	-0.00430125	-0.0033646226	-0.0024217442	-0.0014750808	-0.0005253926	0.00042439625	0.0013750717	0.0023247898	0.0032751672	0.0042260326	0.005176477	0.0061261505	0.007076096	0.008025549	0.008973364	0.009918965	0.010860711	0.011798203	0.012728497	0.013649579	0.01455852	0.015451707	0.016327001	0.01717922	0.018004753	0.01879799	0.019554608	0.020267885	0.020933315	0.021544646	0.022096276	0.022582136	0.022999324	0.023339953	0.023601707	0.023781434	0.02387802	0.023889411	0.02381815	0.023664478	0.023433998	0.023129653
-0.010594495	-0.009914003	-0.009175941	-0.008387722	-0.007559702	-0.006699495	-0.0058144927	-0.004910156	-0.003991306	-0.0030645728	-0.0021301135	-0.0011925399	-0.00025291368	0.00068794563	0.0016285367	0.0025694221	0.0035095587	0.0044504367	0.005389873	0.0063295364	0.007267926	0.008206092	0.009142753	0.010076605	0.011007223	0.011932485	0.012852434	0.013761591	0.014660783	0.015544485	0.01641012	0.017254714	0.018073723	0.018861283	0.019612968	0.020323511	0.020988688	0.021600746	0.022155274	0.022645496	0.023067653	0.023416258	0.02368553	0.023874074	0.023978878	0.023998909	0.023933318	0.023784742	0.023555826	0.023250986
-0.010192417	-0.009527415	-0.00880231	-0.0080270395	-0.0072100833	-0.0063613653	-0.0054853335	-0.004590884	-0.0036820695	-0.0027633458	-0.0018384308	-0.000908874	2.2444874e-05	0.00095393136	0.0018856972	0.002817642	0.0037481599	0.004678268	0.005607918	0.0065373927	0.007465884	0.008392714	0.009318553	0.010241494	0.011160415	0.012076065	0.012983546	0.013883598	0.014771469	0.015646119	0.016502649	0.017338734	0.018150624	0.018932182	0.019679025	0.020387053	0.021049336	0.021663092	0.02221873	0.022713814	0.023140885	0.02349598	0.02377367	0.02397079	0.024084456	0.024111938	0.024054851	0.023912262	0.023687348	0.02338352
-0.009792052	-0.009140946	-0.008429296	-0.0076670125	-0.006861314	-0.0060231015	-0.005157329	-0.0042720065	-0.0033715963	-0.0024621785	-0.0015450493	-0.0006246045	0.00029841438	0.0012219064	0.0021450222	0.0030676723	0.003990002	0.004910566	0.0058306456	0.00675039	0.0076687858	0.008584894	0.009499956	0.010412324	0.011321597	0.012225706	0.013122719	0.014012761	0.014889676	0.015754461	0.0166028	0.017430495	0.018234633	0.019009814	0.019752402	0.02045644	0.021118231	0.021729574	0.02228805	0.02278551	0.02321804	0.023579184	0.023864463	0.024070922	0.024193741	0.0242308	0.024182003	0.02404815	0.023827985	0.023527373
-0.0093933195	-0.008756235	-0.008058026	-0.0073067546	-0.006513387	-0.005684532	-0.0048288926	-0.0039523914	-0.0030615479	-0.0021595433	-0.0012507141	-0.00033832714	0.00057608634	0.0014912561	0.002406057	0.003320612	0.004234176	0.005145468	0.0060567483	0.0069663897	0.007875223	0.008781981	0.009687364	0.010588963	0.011487063	0.0123809315	0.013267942	0.0141476095	0.015015334	0.015870877	0.016710334	0.017529026	0.018325794	0.019095205	0.019832257	0.020533036	0.021191247	0.021803197	0.022362243	0.022862561	0.023298945	0.02366662	0.023959413	0.024174388	0.024306785	0.024354283	0.024314739	0.024188917	0.02397722	0.023681846
-0.008993931	-0.008371934	-0.0076866224	-0.0069475695	-0.0061649308	-0.0053475127	-0.0045009926	-0.0036335886	-0.0027507767	-0.0018577203	-0.00095718354	-5.1807612e-05	0.00085448474	0.0017626286	0.0026692115	0.0035753585	0.004480649	0.005384069	0.00628544	0.0071862414	0.00808543	0.008982606	0.009877678	0.010769825	0.011658598	0.012542386	0.013419893	0.01428875	0.015147816	0.015993532	0.01682325	0.017635584	0.018423948	0.019186717	0.01991785	0.020614658	0.021270458	0.021881286	0.022439986	0.022943083	0.023383275	0.023756422	0.02405744	0.02427996	0.024422538	0.024480376	0.024451677	0.024335798	0.024132662	0.023844238
-0.008596197	-0.007987991	-0.0073151886	-0.006588891	-0.0058174655	-0.005009368	-0.0041731372	-0.003314592	-0.0024406612	-0.0015550852	-0.0006623119	0.00023489445	0.0011342093	0.0020338222	0.0029333383	0.0038316175	0.004727587	0.0056238025	0.0065171644	0.007408973	0.008298811	0.0091873035	0.010072522	0.010955535	0.011834685	0.012708202	0.013575681	0.014435202	0.015283927	0.016121298	0.01694185	0.017745513	0.018527828	0.019283518	0.020009317	0.02070162	0.021354139	0.021963146	0.022522457	0.02302681	0.023471557	0.023850389	0.024157837	0.024389248	0.024540603	0.024609756	0.024592381	0.024487149	0.024294354	0.024014372
-0.00819768	-0.007603638	-0.006944336	-0.0062296167	-0.0054695383	-0.004672505	-0.0038448945	-0.0029955506	-0.002130434	-0.0012526363	-0.00036742538	0.0005222857	0.0014139153	0.0023064353	0.0031979568	0.004088685	0.004977897	0.0058648996	0.0067507103	0.0076331384	0.00851541	0.009394467	0.010270707	0.011144642	0.012013864	0.012877628	0.013735782	0.014585871	0.015425671	0.016252872	0.017066605	0.01786159	0.018635854	0.01938438	0.020104557	0.020792577	0.021442	0.022049215	0.02260894	0.02311416	0.023561906	0.02394512	0.024259027	0.024499886	0.02466175	0.024740353	0.024735685	0.024642017	0.024460088	0.024191402
-0.007800229	-0.0072196126	-0.006573476	-0.0058704615	-0.0051222816	-0.004334621	-0.003517352	-0.0026773214	-0.0018200129	-0.0009506121	-7.306412e-05	0.0008096732	0.0016939454	0.0025792308	0.0034642555	0.0043471754	0.005228188	0.0061079487	0.0069853887	0.007860098	0.008733682	0.009603862	0.010471061	0.011335012	0.01219539	0.013050832	0.013898924	0.014740314	0.015570391	0.016389694	0.017194103	0.01798135	0.018747676	0.019489627	0.02020425	0.0208873	0.021533538	0.022138596	0.022697408	0.02320375	0.02365423	0.024042148	0.024363432	0.024611805	0.024783302	0.02487427	0.024880059	0.024799488	0.02463054	0.024374295
-0.0074017867	-0.006836213	-0.006202303	-0.0055121854	-0.004774973	-0.0039984733	-0.0031904355	-0.0023588613	-0.0015096366	-0.0006479919	0.00022179261	0.0010966957	0.0019741468	0.0028525218	0.003729578	0.0046057478	0.0054799207	0.006351359	0.0072211213	0.008088347	0.0089530125	0.009814508	0.010673147	0.01152895	0.012379773	0.013225943	0.014065098	0.014896825	0.015718956	0.01652864	0.017324597	0.018103562	0.018863209	0.019598305	0.020307504	0.020985126	0.021627624	0.022229858	0.022787679	0.023295593	0.023748409	0.024140853	0.024467833	0.024724565	0.024906065	0.02500742	0.025026515	0.02495901	0.024803419	0.024559695
-0.007003844	-0.006451875	-0.0058316886	-0.0051532537	-0.004427813	-0.003660962	-0.00286334	-0.002040714	-0.0012001768	-0.00034670904	0.00051591545	0.0013834648	0.0022539943	0.0031251311	0.003995165	0.004864268	0.0057311915	0.006595824	0.0074574426	0.008316133	0.009173479	0.01002657	0.0108769275	0.011724047	0.012565669	0.013403911	0.014233004	0.015056409	0.015869085	0.016670018	0.017457861	0.018228732	0.018980872	0.019709926	0.020411957	0.021084692	0.021722995	0.022323068	0.02288016	0.023388077	0.023842718	0.024240084	0.024572551	0.024837494	0.025028042	0.025141105	0.025172733	0.025119517	0.024978068	0.024748977
-0.0066056326	-0.0060677677	-0.0054616556	-0.004795	-0.0040804297	-0.0033246353	-0.0025359243	-0.0017229542	-0.0008904785	-4.5336783e-05	0.0008098595	0.0016703308	0.0025325418	0.003398329	0.0042608567	0.005122561	0.0059820116	0.006839853	0.0076949224	0.008545205	0.009393647	0.010239322	0.011080861	0.011919171	0.012752093	0.013580967	0.014402706	0.015216317	0.016020507	0.016813405	0.017592695	0.018355768	0.019099854	0.019822214	0.020518605	0.021186605	0.021821085	0.022418346	0.022973076	0.023481604	0.02393784	0.024339072	0.024677109	0.024949327	0.025149308	0.025274344	0.025317632	0.025279239	0.02515274	0.024939675
-0.006207943	-0.0056839213	-0.0050904676	-0.004436955	-0.0037329942	-0.0029879957	-0.0022095814	-0.0014056787	-0.0005818382	0.00025533885	0.0011029281	0.0019560345	0.002812542	0.0036687292	0.004525248	0.0053805746	0.006233029	0.007083282	0.0079301745	0.008774221	0.009614516	0.010452058	0.01128567	0.012114439	0.012939561	0.01375898	0.014572218	0.015376367	0.01617315	0.016956847	0.017727986	0.018483639	0.019220132	0.019935437	0.020626295	0.021289267	0.021918975	0.022513557	0.023066588	0.023574855	0.024033424	0.024437424	0.024780277	0.025060572	0.02526936	0.025404397	0.025461793	0.025436893	0.025327243	0.025129557
-0.0058098957	-0.0052997097	-0.0047190636	-0.004078895	-0.0033864304	-0.002652645	-0.0018831491	-0.001088947	-0.0002739057	0.0005557239	0.0013950616	0.0022405572	0.0030901246	0.0039402805	0.0047901683	0.005637631	0.0064835884	0.0073256977	0.008165631	0.009002514	0.009835035	0.010664023	0.011488713	0.01231055	0.013127174	0.013937354	0.014741596	0.015537761	0.016324766	0.017100338	0.017863765	0.018610697	0.019340456	0.020048708	0.020732716	0.02139027	0.022016827	0.022607349	0.023158617	0.023667488	0.024126817	0.02453354	0.024882168	0.025169283	0.0253869	0.025533382	0.025603458	0.025592688	0.025498938	0.025318805
-0.005411133	-0.004916422	-0.004349239	-0.00372044	-0.0030397847	-0.0023168847	-0.0015584305	-0.00077338517	3.3169985e-05	0.0008543208	0.0016864836	0.0025250912	0.003366731	0.0042104386	0.005052898	0.005893562	0.006732717	0.0075684227	0.0084006265	0.009229414	0.010054469	0.0108759925	0.011692438	0.0125053	0.013312668	0.014115464	0.0149109475	0.015698139	0.016476743	0.017243851	0.017999113	0.018737882	0.01945991	0.020161781	0.020840354	0.021491688	0.02211374	0.022701122	0.023250327	0.023758233	0.024219021	0.024628475	0.024980906	0.025274467	0.025501382	0.02565818	0.025741115	0.025745537	0.025667239	0.025505122
-0.0050140396	-0.0045318753	-0.003978409	-0.003362678	-0.002693832	-0.0019816086	-0.0012339652	-0.0004574284	0.00033916906	0.0011522509	0.0019761845	0.0028076917	0.0036421418	0.0044784844	0.0053139217	0.006148614	0.0069803298	0.0078088194	0.008633945	0.009454895	0.010272868	0.0110858455	0.0118947625	0.012699734	0.013498794	0.014291998	0.015078522	0.015857588	0.016626969	0.017385993	0.018132143	0.018864028	0.019579042	0.020273294	0.020945262	0.02159189	0.022208542	0.022792421	0.023340505	0.023846652	0.024307862	0.0247198	0.025077105	0.0253762	0.025611822	0.025779545	0.0258746	0.025893215	0.025832087	0.025687851
-0.0046165213	-0.004149005	-0.0036083832	-0.003005527	-0.0023484603	-0.0016478077	-0.0009102151	-0.00014403835	0.00064427406	0.0014492907	0.002264332	0.0030880235	0.003915947	0.00474466	0.0055739842	0.0064010434	0.0072260685	0.0080479495	0.008865874	0.009679295	0.010489326	0.011294838	0.012095597	0.012891952	0.013682008	0.014467571	0.015245561	0.016014826	0.016776327	0.01752675	0.018264297	0.01898827	0.01969498	0.020382743	0.021048177	0.02168911	0.022301134	0.022881635	0.023426708	0.023931324	0.02439418	0.024808034	0.025169164	0.025473826	0.025717802	0.025895577	0.026002545	0.026036575	0.025991276	0.025865082
-0.0042183474	-0.0037663355	-0.0032399967	-0.0026490018	-0.0020042807	-0.0013144761	-0.00058766454	0.0001689978	0.0009479821	0.0017433912	0.0025516748	0.0033674464	0.0041875653	0.0050095506	0.0058320016	0.006652735	0.007470049	0.008284133	0.009095352	0.009901583	0.010703936	0.011501193	0.012294285	0.013081979	0.013864014	0.0146401785	0.015409429	0.0161707	0.016923495	0.017665159	0.018394511	0.019109778	0.01980897	0.020489164	0.021148615	0.02178397	0.022391222	0.022967473	0.023509864	0.024013408	0.024475947	0.024891369	0.025256693	0.025567159	0.025818083	0.026005708	0.026125178	0.026172478	0.026144393	0.026036251
-0.0038225874	-0.0033839867	-0.0028710887	-0.002293408	-0.001660727	-0.0009819344	-0.0002660975	0.00047988445	0.0012498051	0.0020372607	0.0028366	0.0036449656	0.0044576675	0.005271893	0.006087724	0.006901026	0.0077114627	0.008519407	0.009322852	0.010121621	0.010916509	0.011705752	0.012491249	0.013269711	0.014043745	0.014810901	0.015571434	0.016323831	0.017067559	0.017800331	0.018521514	0.019228835	0.019920494	0.020593163	0.021246057	0.021874689	0.022476863	0.023049507	0.023589078	0.024091054	0.024553034	0.024969783	0.02533872	0.025653921	0.025912251	0.026109364	0.026240285	0.026301328	0.02629035	0.026200287
-0.0034267828	-0.003002502	-0.0025034174	-0.0019389987	-0.0013183504	-0.0006514564	5.4098666e-05	0.0007896833	0.0015498362	0.0023288392	0.0031200722	0.003920004	0.004725009	0.0055323094	0.0063403696	0.007146608	0.0079511665	0.008751348	0.009547576	0.01033875	0.011125628	0.011907812	0.0126838535	0.013455633	0.0142205395	0.014978401	0.015730731	0.016473979	0.017208949	0.017932907	0.018645342	0.01934456	0.02002737	0.020693153	0.02133884	0.021961395	0.02255866	0.023126356	0.023663137	0.02416278	0.024624325	0.025042452	0.025413927	0.025733817	0.025999248	0.02620557	0.02634738	0.026423436	0.026426282	0.026355248
-0.0030322075	-0.002622798	-0.0021368265	-0.0015851259	-0.0009773076	-0.00032206625	0.00037247688	0.0010978356	0.0018485747	0.0026176162	0.0034006163	0.0041928515	0.0049897768	0.005790185	0.006590456	0.0073900707	0.008187439	0.008979969	0.009769157	0.010553259	0.011332788	0.012107033	0.012874484	0.013637658	0.014394321	0.015143588	0.015886437	0.016620748	0.017346751	0.018062279	0.018765505	0.019455656	0.02013119	0.020789325	0.021427933	0.022044383	0.022635043	0.023199275	0.023732148	0.024230007	0.024690341	0.025109254	0.025482744	0.025807355	0.026078392	0.026293233	0.026446402	0.026534647	0.026554357	0.02650104
-0.0026393533	-0.002244018	-0.0017722398	-0.001233831	-0.0006379485	5.4091215e-06	0.00068909675	0.0014042556	0.0021450184	0.0029050447	0.0036788397	0.004462883	0.0052522942	0.0060452446	0.006839033	0.007630892	0.008420639	0.009206947	0.009988397	0.010764651	0.011536915	0.012302492	0.013062041	0.013816286	0.014564104	0.015305266	0.016038675	0.01676416	0.017480176	0.018187262	0.018881481	0.019563459	0.020230554	0.020880267	0.021511864	0.022121184	0.022706907	0.023265652	0.023794666	0.02428992	0.024749532	0.025168799	0.02554451	0.025872163	0.026150186	0.02637257	0.026536014	0.026636727	0.026671201	0.02663625
-0.002247259	-0.0018662587	-0.0014084056	-0.00088334084	-0.0003006421	0.0003315024	0.0010035299	0.0017081983	0.0024395026	0.0031894408	0.003955107	0.00473034	0.0055120885	0.006297078	0.007082928	0.007867739	0.008650545	0.009429362	0.010203071	0.010972552	0.011736885	0.012494415	0.013246018	0.013991743	0.014730591	0.015463233	0.016187672	0.01690359	0.01761049	0.018307459	0.018993255	0.019666474	0.020324402	0.020966701	0.021590523	0.022192609	0.022773046	0.02332621	0.023850698	0.024343506	0.024800949	0.025220174	0.025597509	0.02592992	0.026212484	0.02644185	0.026615154	0.026729222	0.026778065	0.02675961
-0.0018577352	-0.0014911294	-0.0010466501	-0.00053556263	3.5572797e-05	0.0006549023	0.0013155527	0.0020104125	0.0027309768	0.003471259	0.004227832	0.004994344	0.0057681687	0.0065459646	0.0073243007	0.008101873	0.008877296	0.009648867	0.010415237	0.011176489	0.0119329095	0.012682699	0.013426237	0.014162902	0.01489358	0.015617177	0.016331658	0.017038323	0.01773585	0.018424291	0.019100014	0.019764308	0.020413786	0.021048047	0.021663304	0.022258803	0.022831284	0.023380302	0.02390036	0.024389662	0.024845503	0.025264148	0.025642067	0.025977515	0.026265018	0.026502233	0.026684303	0.026809331	0.026872184	0.026871134
-0.0014693663	-0.0011177361	-0.00068721175	-0.00018906593	0.00036873296	0.00097616017	0.0016254745	0.0023087114	0.003019683	0.0037506744	0.004497666	0.0052560456	0.006021697	0.0067906976	0.007561475	0.008332498	0.009099819	0.009863734	0.0106228925	0.011377279	0.012125626	0.012867156	0.013602324	0.014330544	0.015051652	0.0157655	0.0164713	0.017168991	0.01785665	0.018535096	0.019201834	0.019856814	0.02049699	0.021122977	0.021730565	0.022318307	0.022884756	0.023427133	0.023942307	0.024428286	0.024880856	0.02529892	0.02567793	0.026014887	0.026307087	0.026550878	0.02674235	0.026877906	0.02695468	0.026969094
-0.0010836944	-0.0007465705	-0.00033004582	0.00015540048	0.00069995597	0.0012953654	0.0019323714	0.0026045218	0.003304813	0.004026301	0.0047646575	0.005514197	0.0062710904	0.0070325956	0.0077954717	0.008558113	0.009318512	0.010075089	0.010827318	0.0115734	0.01231372	0.013047077	0.013774615	0.014493395	0.015205391	0.01591061	0.016607173	0.017295096	0.017973233	0.018641088	0.019298427	0.019944087	0.020575106	0.021191154	0.02179087	0.02237105	0.022930268	0.023466926	0.023976918	0.024458837	0.024909005	0.025325485	0.025704686	0.026043594	0.02633908	0.026588056	0.026788156	0.026933838	0.02702352	0.027053062
-0.0007010922	-0.00037752092	2.5115907e-05	0.00049652904	0.0010287687	0.001611229	0.0022371262	0.0028987452	0.0035878643	0.004298847	0.005027674	0.005768407	0.0065165684	0.007270284	0.0080257915	0.008780312	0.0095326975	0.010282043	0.011027113	0.011765197	0.012496978	0.013222873	0.013941005	0.0146518685	0.01535584	0.016050614	0.016737878	0.017415453	0.018083427	0.01874277	0.019389585	0.02002529	0.020647105	0.021253884	0.021845017	0.022417028	0.022968967	0.023498613	0.024002764	0.024480443	0.024927475	0.025341887	0.025721043	0.026061218	0.026359461	0.02661455	0.026820894	0.02697732	0.027079012	0.027123231
-0.00032049045	-1.1276454e-05	0.00037712604	0.00083477795	0.0013537072	0.0019245893	0.0025388114	0.0031883046	0.003867384	0.004568469	0.005287539	0.0060189925	0.0067592636	0.0075043477	0.008251216	0.008998677	0.00974337	0.01048518	0.011221718	0.011951741	0.012677103	0.013394069	0.01410374	0.014806379	0.0155001655	0.016185805	0.016863212	0.017530616	0.018189922	0.018837977	0.01947476	0.020099934	0.020712763	0.021310486	0.021892555	0.022455685	0.02300036	0.02352304	0.024021383	0.024493787	0.024936382	0.02534853	0.025726747	0.026067838	0.026369173	0.026628014	0.026841342	0.027006052	0.027119465	0.027177803
5.6430697e-05	0.00035117567	0.00072589517	0.0011704676	0.0016769879	0.002234593	0.0028373487	0.0034749582	0.0041428395	0.0048345625	0.0055435	0.006265633	0.0069970973	0.0077337176	0.008472916	0.009212688	0.009949859	0.010683391	0.011412147	0.01213491	0.012850862	0.013559725	0.014261395	0.014953803	0.015639115	0.016315553	0.01698298	0.01764096	0.018289633	0.018927582	0.01955453	0.020169351	0.020772368	0.021359898	0.021932214	0.02248815	0.023024112	0.023539044	0.024030577	0.024497349	0.024936855	0.02534604	0.025721945	0.026063632	0.026367348	0.026629515	0.02684933	0.027021822	0.027145557	0.027217187
0.00043022633	0.00071007386	0.001071807	0.0015027784	0.0019959137	0.002541367	0.0031315424	0.0037583522	0.004415497	0.005096197	0.0057952553	0.0065087453	0.0072314627	0.007959902	0.008690104	0.009421963	0.010151509	0.010876812	0.011597503	0.012312409	0.013020519	0.013721507	0.014413867	0.015098207	0.015773218	0.016440462	0.01709814	0.017745782	0.018384207	0.019011445	0.019628514	0.02023337	0.02082501	0.021402843	0.021965716	0.022511262	0.023039512	0.023546368	0.024031676	0.024492458	0.02492635	0.025332835	0.025707241	0.02604729	0.026352372	0.02661812	0.026842747	0.027023342	0.027156144	0.027240388
0.0008003786	0.0010670908	0.001413539	0.0018318072	0.002311185	0.002844341	0.003422238	0.004037928	0.0046842545	0.005354371	0.006044138	0.0067472532	0.0074614175	0.008180473	0.008903533	0.009626523	0.010348178	0.011066016	0.011778835	0.012485266	0.013185512	0.013877712	0.014561065	0.015235968	0.01590253	0.016559374	0.017206974	0.017845001	0.018472727	0.019089691	0.019695379	0.020289466	0.020870868	0.021439195	0.021991443	0.022528186	0.023046859	0.023546096	0.024023708	0.024478193	0.024906725	0.025308833	0.025680263	0.02602015	0.02632524	0.026592739	0.026822615	0.02700933	0.027151775	0.027247272
0.0011671856	0.001419168	0.0017521083	0.0021559633	0.002623301	0.0031433739	0.0037093721	0.004313372	0.004948385	0.0056081265	0.0062876865	0.006982211	0.0076865144	0.008397207	0.009111717	0.0098263025	0.010539778	0.011249684	0.011954162	0.012653537	0.013344374	0.01402843	0.014703199	0.015368722	0.016025838	0.016673662	0.01731091	0.017938007	0.01855531	0.019162197	0.01975711	0.020340517	0.020910949	0.02146772	0.022010393	0.02253665	0.023046568	0.023537148	0.024006803	0.024454288	0.024876907	0.025274128	0.025642581	0.02598061	0.026285652	0.026555475	0.026787966	0.026980504	0.02713105	0.02723717
0.0015299767	0.0017673671	0.0020870306	0.0024775602	0.0029314905	0.0034386702	0.003992945	0.004585311	0.005209293	0.005858261	0.0065275542	0.0072116256	0.007906839	0.008609083	0.0093150735	0.010021191	0.010726854	0.011428662	0.0121246055	0.012815785	0.0134989545	0.01417321	0.014839739	0.015496761	0.016144022	0.01678124	0.017408628	0.018025346	0.01863236	0.019227315	0.019812115	0.020384427	0.020943549	0.021489881	0.022021595	0.022538003	0.023037672	0.02351851	0.023980513	0.024421006	0.024837691	0.025229145	0.025593668	0.025928888	0.026233394	0.026504211	0.026739623	0.026937142	0.027095202	0.027210481
0.0018877536	0.0021115951	0.0024166591	0.002794139	0.0032354817	0.0037299357	0.0042713583	0.0048524253	0.0054650046	0.0061043166	0.0067632645	0.0074373893	0.008122906	0.008816406	0.009513319	0.010211352	0.010908119	0.011601683	0.0122912675	0.012972858	0.013647683	0.014313575	0.014971014	0.015618168	0.016256005	0.016884118	0.017500825	0.018107392	0.018703092	0.019287415	0.019860242	0.020421509	0.0209696	0.021504752	0.022025745	0.022531334	0.02302089	0.023492731	0.023945224	0.024378106	0.024787702	0.02517293	0.025534038	0.025865905	0.026168827	0.026439503	0.026677608	0.026878588	0.027042672	0.027166393
0.002241496	0.0024512224	0.0027431361	0.0031067915	0.0035345294	0.004017014	0.004546877	0.0051158853	0.0057165213	0.006344702	0.0069937445	0.007658705	0.008334462	0.009018645	0.009706959	0.010396838	0.011085097	0.011770099	0.0124501325	0.013124857	0.013791051	0.014447749	0.015095912	0.01573509	0.016362995	0.016981315	0.017587762	0.018183477	0.018768549	0.019340828	0.019902334	0.020451821	0.020988468	0.021512747	0.0220225	0.022517633	0.022996407	0.023458194	0.02390178	0.024325728	0.024728458	0.025107399	0.025462944	0.02579106	0.026091434	0.026361357	0.02659959	0.026804667	0.026974052	0.027105708
0.0025902092	0.0027860142	0.0030640028	0.0034151524	0.0038298815	0.004299734	0.0048167817	0.005373597	0.005964216	0.0065811947	0.007219713	0.007874854	0.0085418	0.009216208	0.009895761	0.010576166	0.011256933	0.011933621	0.012605444	0.013271209	0.013928909	0.014577113	0.01521663	0.015845533	0.016463991	0.017071538	0.01766764	0.0182533	0.018826216	0.019388668	0.019938432	0.020476017	0.02100204	0.021513835	0.02201135	0.022495732	0.022963703	0.023415096	0.02384881	0.024263572	0.024658192	0.02503023	0.025379982	0.025703426	0.026000526	0.026269559	0.026508775	0.026716337	0.02688874	0.027026732
0.0029338785	0.0031161383	0.0033801422	0.0037179813	0.004119873	0.00457659	0.005082287	0.005626995	0.0062063597	0.0068126433	0.0074409135	0.008085512	0.008742634	0.00940888	0.010079246	0.010751162	0.01142288	0.0120917	0.01275444	0.013412166	0.014061049	0.014700599	0.015330873	0.015950497	0.016559541	0.017156422	0.017742556	0.01831681	0.018879432	0.019430034	0.019968133	0.020493805	0.02100711	0.021507528	0.021993615	0.022465877	0.022922773	0.023363981	0.02378713	0.024193082	0.024578523	0.024943106	0.025285453	0.025604721	0.025897708	0.026164442	0.02640273	0.026611317	0.026787475	0.0269311
0.0032728426	0.0034411512	0.003691692	0.004015662	0.00440488	0.0048500784	0.005342316	0.005876433	0.0064443797	0.007039577	0.007657543	0.008292887	0.008940183	0.009596299	0.010257918	0.010921281	0.011583697	0.012244254	0.012898769	0.013547454	0.014187641	0.014818393	0.015439406	0.016049817	0.016648833	0.01723601	0.017811477	0.018374588	0.018926669	0.01946523	0.019991212	0.020505179	0.021006234	0.021494813	0.021969035	0.022429213	0.022874683	0.02330434	0.02371709	0.024112176	0.02448894	0.02484534	0.025181163	0.025493912	0.025782496	0.026046481	0.026282758	0.026491411	0.026670039	0.02681806
0.0036062114	0.0037608817	0.00399825	0.004309565	0.0046856813	0.005118072	0.00559872	0.0061203763	0.0066769198	0.007261943	0.007868797	0.00849358	0.009131484	0.009778459	0.010430884	0.011085432	0.011739843	0.012390465	0.01303697	0.0136768	0.014308386	0.014930733	0.015542354	0.01614336	0.016732167	0.017308988	0.017873831	0.018426977	0.018966693	0.01949434	0.020008918	0.020510595	0.020999238	0.02147463	0.021936703	0.022384964	0.022818368	0.023236815	0.023638472	0.024023343	0.02438927	0.024737015	0.025065124	0.02537075	0.025654372	0.02591483	0.026149299	0.026356936	0.026536755	0.026688308
0.003934119	0.0040750764	0.0042984784	0.0045971163	0.0049610995	0.0053804964	0.0058490485	0.006359957	0.0069048516	0.007478554	0.008075558	0.008690357	0.009318478	0.009955522	0.010598946	0.011244893	0.011889935	0.012533262	0.013170555	0.013801679	0.014424577	0.01503722	0.015639462	0.01623081	0.01681006	0.017377231	0.017930992	0.01847323	0.019001532	0.019517131	0.020019412	0.020509403	0.020984959	0.021448627	0.02189745	0.022333585	0.02275467	0.023160752	0.023550637	0.02392501	0.024281532	0.024619628	0.024938907	0.025238074	0.025514245	0.025769819	0.026001126	0.026207682	0.026388846	0.026542012
0.0042560846	0.0043837205	0.004594628	0.0048791505	0.005230278	0.0056384467	0.0060947575	0.0065932386	0.0071274377	0.007690683	0.008276213	0.00888142	0.0094996095	0.010128003	0.010761697	0.011399005	0.01203534	0.012669332	0.01329831	0.013920423	0.014533717	0.015138041	0.015731432	0.016313087	0.01688255	0.017439224	0.017982524	0.01851321	0.019030422	0.019533794	0.02002449	0.02050151	0.020965546	0.021415662	0.021852136	0.022274464	0.02268345	0.023076892	0.023455627	0.023817789	0.024163768	0.024492014	0.024802342	0.02509325	0.025363736	0.025612637	0.025840294	0.026044354	0.026223969	0.02637877
0.004572384	0.0046858117	0.0048842095	0.0051566623	0.005494602	0.0058898367	0.006335117	0.00682196	0.007345397	0.007897295	0.008473113	0.009067014	0.009676322	0.010295138	0.010919314	0.01154761	0.012174953	0.012799952	0.013420124	0.014033854	0.014638536	0.015233766	0.015817616	0.016389303	0.016949553	0.017495103	0.018027872	0.018548306	0.01905324	0.019545369	0.020023625	0.020487968	0.020939298	0.021375831	0.021800317	0.022209622	0.022604793	0.02298649	0.0233518	0.02370321	0.024037022	0.0243553	0.024655849	0.024937585	0.02520097	0.025443587	0.025665946	0.025866117	0.026044555	0.02619914
0.0048817173	0.0049828216	0.0051680133	0.005427804	0.0057535134	0.0061367564	0.0065702014	0.0070456117	0.0075571015	0.008098453	0.008663774	0.009249289	0.009847842	0.010457002	0.011072166	0.011691086	0.012309615	0.012925733	0.0135370605	0.0141421	0.01473752	0.015323371	0.015898205	0.016460653	0.017010104	0.017546002	0.018068615	0.018576272	0.019070756	0.019550782	0.020016465	0.020468693	0.020907104	0.021330584	0.021741442	0.022137564	0.0225204	0.02288828	0.023241207	0.02357937	0.0239021	0.024209265	0.024498869	0.024771746	0.025026329	0.02526176	0.02547868	0.02567479	0.025850013	0.026003353
0.0051854104	0.005273599	0.0054450408	0.0056925155	0.0060063824	0.006377477	0.0067993663	0.0072638094	0.0077639595	0.008294944	0.008849964	0.009424239	0.010013312	0.010612931	0.011219513	0.011829164	0.012439005	0.0130465925	0.013649404	0.014244959	0.014831904	0.015407857	0.015973408	0.016525924	0.017065428	0.017591473	0.018102854	0.018599674	0.019082531	0.019549776	0.020003762	0.020443425	0.020868693	0.021279156	0.021676783	0.022059154	0.022427917	0.0227824	0.023122702	0.023448631	0.023759302	0.024054043	0.024333362	0.024596002	0.024841208	0.025069121	0.025278896	0.025469758	0.025641654	0.02579299
0.0054824054	0.005556684	0.005717002	0.0059517473	0.0062533543	0.006612722	0.0070224665	0.0074759126	0.007965062	0.0084855	0.0090304315	0.009594571	0.010174204	0.010764219	0.01136126	0.011962052	0.012563437	0.013162319	0.013754737	0.014341835	0.014920209	0.015487466	0.016043581	0.016586643	0.017115284	0.017631304	0.018131826	0.018617462	0.019088235	0.019544285	0.019985545	0.020412851	0.020824455	0.021221336	0.021605112	0.021974146	0.022329673	0.02267069	0.022997491	0.023309853	0.023607839	0.023890723	0.024157662	0.024410259	0.02464598	0.024864547	0.025067415	0.025252026	0.025418546	0.025567196
0.0057728253	0.005834885	0.0059820376	0.0062044226	0.00649371	0.0068422332	0.0072405785	0.0076824017	0.0081611015	0.008670595	0.00920571	0.009760134	0.010329656	0.010910962	0.011498567	0.012089983	0.012682375	0.013271946	0.013856329	0.014434297	0.015003532	0.015561156	0.016107358	0.01664069	0.01716074	0.01766489	0.018155478	0.018629998	0.019088965	0.019533314	0.019961663	0.020375405	0.02077375	0.021158434	0.021528013	0.021883622	0.022225011	0.022552174	0.022865009	0.023163613	0.02344906	0.023719013	0.023974653	0.02421511	0.024440166	0.024650205	0.024843872	0.025021363	0.025182966	0.025327213
0.0060565844	0.0061056577	0.006240554	0.006451592	0.0067287944	0.0070653707	0.0074525587	0.007884003	0.008352041	0.0088509135	0.009375706	0.009920236	0.010480192	0.011051312	0.01163049	0.012213089	0.0127955	0.013376217	0.013952319	0.014521219	0.015081555	0.015630677	0.016167589	0.016691215	0.017200045	0.017694745	0.018173411	0.018637203	0.019084949	0.019517027	0.01993303	0.020334322	0.020719279	0.02109019	0.021445516	0.021786675	0.02211418	0.022427026	0.02272651	0.023011576	0.023282342	0.023539957	0.023782637	0.024011217	0.024225038	0.024424538	0.024609372	0.024779595	0.024933156	0.025071647
0.0063322075	0.0063703023	0.0064930096	0.00669137	0.006957341	0.007282175	0.007658735	0.008078799	0.008536447	0.0090246685	0.009539913	0.010074418	0.010625005	0.011187062	0.011756748	0.012330428	0.012904249	0.0134764165	0.014043361	0.014603175	0.015154049	0.01569336	0.016220834	0.016735148	0.017234117	0.017717995	0.018186606	0.01863914	0.01907507	0.019495524	0.019899532	0.02028669	0.020658955	0.02101589	0.021358185	0.021685656	0.021997899	0.022296477	0.022581127	0.022852287	0.023109004	0.023353256	0.02358301	0.023798905	0.024001386	0.024190258	0.024364531	0.024525188	0.024672098	0.02480501
0.006602101	0.0066281334	0.006738849	0.006924931	0.0071797892	0.007493466	0.007859666	0.008268431	0.008715846	0.009193681	0.009698041	0.010223575	0.010764893	0.011317857	0.011878382	0.012442611	0.013007708	0.01357064	0.01412886	0.014679749	0.015221264	0.015752535	0.016270567	0.016774386	0.01726389	0.017737389	0.018194743	0.018636808	0.019060265	0.019468773	0.0198594	0.020234771	0.02059396	0.020936988	0.021264806	0.021577649	0.021876216	0.022160657	0.02243016	0.022686262	0.022929776	0.02315927	0.023374926	0.023578305	0.023768313	0.023945563	0.024109602	0.024261441	0.02439883	0.02452463
0.00686419	0.006878108	0.0069772415	0.0071526803	0.007395398	0.0076990463	0.008052867	0.008451939	0.008888897	0.009357009	0.009852078	0.01036749	0.010899227	0.011443272	0.0119945295	0.012549613	0.013106	0.013660312	0.014209237	0.014751546	0.015284792	0.015806068	0.016314741	0.0168094	0.01728816	0.017751843	0.018199172	0.018628523	0.019041691	0.019437604	0.019816268	0.020177782	0.02052382	0.020853784	0.021166787	0.02146567	0.021748915	0.022018462	0.02227411	0.022515554	0.02274353	0.02295852	0.02316124	0.023351628	0.023528248	0.02369237	0.023845047	0.023985785	0.024114683	0.024231885
0.0071197674	0.007121559	0.007208593	0.0073727556	0.0076050647	0.007897805	0.0082410425	0.008629654	0.009056941	0.009515643	0.009999789	0.010506202	0.011028603	0.011562891	0.012105349	0.012652833	0.013199955	0.013745166	0.014285952	0.014818337	0.015342478	0.015854776	0.01635424	0.016838945	0.017308377	0.017761577	0.018197246	0.018616926	0.019018333	0.01940132	0.019767817	0.020117007	0.020448934	0.020764504	0.021064091	0.021348689	0.021617647	0.02187154	0.022111706	0.022339098	0.022551838	0.02275291	0.02294043	0.023116022	0.02327951	0.023431726	0.023571845	0.023701426	0.023819234	0.02392846
0.0073671155	0.0073570423	0.0074338093	0.0075865015	0.0078075863	0.008089546	0.008422408	0.008800741	0.009218194	0.009666603	0.010141924	0.010639224	0.011152562	0.011678088	0.012211766	0.01274927	0.013288632	0.013825089	0.014356587	0.014881227	0.015395932	0.015898615	0.016388845	0.016863775	0.017323967	0.017766673	0.018191997	0.01859995	0.018989414	0.019360915	0.01971504	0.020051375	0.020370547	0.0206718	0.020957343	0.021227539	0.02148106	0.021720417	0.021945994	0.022157334	0.022355389	0.02254095	0.02271324	0.022874936	0.023024827	0.023162398	0.02329015	0.023407836	0.02351527	0.023613032
0.00760692	0.0075860433	0.0076502487	0.007793393	0.00800395	0.008275155	0.008598037	0.008966226	0.009373877	0.009813186	0.010279566	0.010766644	0.011271555	0.011787891	0.012312137	0.01284207	0.013371725	0.013900105	0.014423031	0.014938947	0.015443586	0.01593811	0.01641855	0.016884774	0.017334323	0.017767157	0.01818237	0.018578805	0.018956784	0.019317169	0.019658018	0.019981626	0.020287443	0.02057514	0.020846806	0.021101292	0.021340638	0.021564674	0.021774806	0.021971028	0.022153996	0.022323105	0.022480827	0.022627681	0.022762507	0.022886813	0.023000814	0.023105755	0.023200925	0.023288041
0.007839978	0.0078068674	0.007861447	0.007993065	0.008193884	0.0084542185	0.008767463	0.009125952	0.009523839	0.009953972	0.010410953	0.010890294	0.011384495	0.011892755	0.012408078	0.012929041	0.013451006	0.013970401	0.014484495	0.014991861	0.015488349	0.01597296	0.016445316	0.016900912	0.017340709	0.017763663	0.018167604	0.018553328	0.018920265	0.01926867	0.019597642	0.01990806	0.020199884	0.020474803	0.020730715	0.02097148	0.021196466	0.021404862	0.021599777	0.02177978	0.021947186	0.02210163	0.022244181	0.02237435	0.022494234	0.022603985	0.022704411	0.022795849	0.022877857	0.022953738
0.008064613	0.008020289	0.008064076	0.008185402	0.008376099	0.008627601	0.0089303665	0.00927984	0.00966749	0.010088127	0.010536395	0.011006501	0.011493038	0.011992205	0.012500081	0.013011552	0.013524711	0.014036059	0.014541414	0.015039209	0.015528273	0.016004317	0.01646626	0.016913287	0.017343316	0.017755482	0.01814998	0.018524546	0.018880293	0.019216977	0.019533519	0.019831046	0.020109009	0.020369746	0.02061285	0.020838436	0.021048024	0.021241777	0.021421012	0.02158488	0.021736823	0.021874968	0.022001445	0.022116307	0.022221167	0.02231576	0.022401296	0.022477672	0.02254773	0.022610035
0.008280404	0.008227415	0.008260414	0.008371618	0.0085519925	0.00879271	0.00908665	0.009426948	0.009805433	0.010217451	0.010656897	0.011117898	0.011595622	0.012086775	0.0125851445	0.013088975	0.013594184	0.014096558	0.014593858	0.01508398	0.015563827	0.016031075	0.016483452	0.01692158	0.017341647	0.017744176	0.018128205	0.018491562	0.018836513	0.01916048	0.0194651	0.019750357	0.020015433	0.020262655	0.020491146	0.020701878	0.020896688	0.021075163	0.021238018	0.021387067	0.021521673	0.02164442	0.021754816	0.021854613	0.021942519	0.022021782	0.022092372	0.022155177	0.022210453	0.022259478
0.008490462	0.0084258765	0.008449204	0.008549925	0.008720264	0.008951895	0.009237725	0.009567827	0.009938054	0.010341138	0.010770984	0.011223398	0.011693552	0.01217616	0.012666028	0.013162032	0.013658252	0.014153149	0.014641572	0.015123129	0.015594237	0.016053155	0.016497064	0.016924758	0.017335996	0.017728478	0.018102452	0.018455017	0.018788371	0.019100897	0.019393366	0.019665658	0.019918334	0.020151392	0.020365708	0.02056253	0.020741913	0.020904694	0.021051798	0.02118577	0.021304268	0.021410577	0.021504816	0.021587811	0.021660507	0.02172371	0.021778226	0.021825071	0.021865916	0.021901447
0.008691248	0.008616786	0.008629486	0.00872124	0.008882958	0.009104934	0.009381495	0.009702999	0.010064878	0.010458607	0.0108810365	0.011324823	0.011786144	0.012260035	0.012743138	0.013230186	0.013718374	0.014204267	0.014686052	0.015158318	0.015621647	0.016070694	0.016505904	0.016925685	0.017326716	0.017709874	0.018072724	0.01841556	0.01873758	0.019038472	0.0193193	0.019578911	0.01981812	0.020037815	0.020237971	0.020420115	0.02058433	0.02073184	0.020864043	0.020981316	0.02108365	0.021173451	0.021250606	0.021317098	0.021373838	0.021420829	0.021459587	0.021491155	0.021516412	0.0215374
0.008884992	0.00879956	0.008803435	0.008885473	0.009037264	0.009250797	0.009518012	0.009831317	0.0101842135	0.010570262	0.010984365	0.01141984	0.0118736625	0.012339581	0.012813766	0.0132937655	0.013773836	0.0142517425	0.014724415	0.015189737	0.01564354	0.016085204	0.016512185	0.016920794	0.017313916	0.0176864	0.018039826	0.018371303	0.018683527	0.018972307	0.019241657	0.01948838	0.019715179	0.019921392	0.020107094	0.020275053	0.020424638	0.020556867	0.020673368	0.020774104	0.020861082	0.020933654	0.020994786	0.0210446	0.021084078	0.021114059	0.021135833	0.021151964	0.021161217	0.021166198
0.0090697035	0.008974731	0.008968797	0.009042203	0.009185448	0.009389438	0.009647958	0.009953715	0.010298256	0.010676522	0.011081457	0.011510141	0.0119552165	0.012413964	0.012880463	0.013351638	0.013824739	0.014295366	0.014759839	0.015216328	0.015662521	0.016094904	0.016513009	0.01691407	0.01729722	0.017660815	0.018003091	0.018325768	0.0186264	0.018904235	0.019160986	0.019395966	0.019609079	0.019802142	0.019974839	0.020128183	0.020262953	0.02037973	0.020480052	0.020565044	0.020635176	0.020691466	0.020735528	0.020768542	0.020791229	0.020804659	0.020809527	0.020809095	0.020802118	0.02079131
0.00924604	0.00914225	0.009126492	0.009191275	0.009326167	0.009522453	0.009772427	0.010069426	0.010406248	0.010776166	0.011173762	0.011594504	0.012031693	0.012483753	0.01294202	0.013406161	0.01387139	0.014333405	0.014790464	0.015239209	0.015676755	0.016102087	0.016511187	0.016903311	0.017277647	0.017631344	0.017964583	0.018275984	0.01856568	0.0188335	0.019078106	0.019301035	0.019501679	0.019681204	0.019839916	0.019978877	0.020098578	0.020200524	0.020285074	0.020354025	0.020407714	0.020447649	0.020474996	0.020490829	0.020496432	0.020492028	0.020480487	0.020462476	0.020438906	0.020411078
0.009415112	0.009301871	0.009277649	0.009333495	0.009459645	0.009647753	0.009890258	0.010179557	0.01050771	0.010870304	0.01126064	0.011673912	0.012103729	0.012546815	0.012998868	0.013455555	0.013912454	0.014367815	0.014816679	0.015258051	0.015687589	0.016104463	0.016505383	0.016889114	0.017254028	0.017599005	0.017922178	0.018224172	0.018503122	0.018759362	0.01899248	0.019203715	0.0193916	0.019557819	0.019703269	0.019828528	0.019932915	0.020019747	0.020088721	0.020141449	0.020178642	0.020202264	0.020211957	0.020211283	0.020199362	0.020178825	0.020149201	0.020113487	0.020072669	0.020029157
0.009574518	0.009453122	0.009420656	0.009468026	0.009586412	0.009766687	0.01000119	0.010281745	0.010603771	0.010958876	0.011342246	0.01174739	0.012170043	0.012605917	0.013050877	0.013499517	0.0139504075	0.014397625	0.01483896	0.015272446	0.015695028	0.016103335	0.016495861	0.016871352	0.017227381	0.017563045	0.017877098	0.018168759	0.018437248	0.018682834	0.018904835	0.019104503	0.019280292	0.019433625	0.019565083	0.019675322	0.0197654	0.019837264	0.019891344	0.019927531	0.019948445	0.019955546	0.019949261	0.019930035	0.019901522	0.019862361	0.019815508	0.019762974	0.019705001	0.019643072
0.009727251	0.009596035	0.009555638	0.009594802	0.009705346	0.009878036	0.010104276	0.010378752	0.010692865	0.011041332	0.011417251	0.011815593	0.012231659	0.012660127	0.013098255	0.01354038	0.013983119	0.014423221	0.014857516	0.015283324	0.015698366	0.016099341	0.016483549	0.016850743	0.017197996	0.017524641	0.017829612	0.018111676	0.01837007	0.018604022	0.018815678	0.019002263	0.019166075	0.019306552	0.019424539	0.019521859	0.01959807	0.019654892	0.019692753	0.019713644	0.019718066	0.019707859	0.019684203	0.019648694	0.019601747	0.01954481	0.019480914	0.019410253	0.0193341	0.01925489
0.009870764	0.009731755	0.009683181	0.009714611	0.009817392	0.009982776	0.010202158	0.010469545	0.010776393	0.011118468	0.011486862	0.011878036	0.012287378	0.0127096325	0.013140477	0.013575479	0.014011528	0.014445044	0.014872111	0.015291225	0.01569701	0.016090412	0.016467698	0.01682612	0.01716572	0.01748348	0.017779075	0.018051349	0.018299382	0.018523745	0.018723585	0.01889949	0.019050237	0.019179247	0.019283537	0.01936752	0.019428834	0.019470725	0.019493561	0.01949852	0.019486886	0.019460905	0.01941919	0.019366693	0.01930144	0.019227434	0.019145861	0.019056924	0.018963479	0.018866058
0.0100060515	0.009858903	0.009802617	0.009826485	0.009921875	0.010080863	0.010293584	0.010553468	0.010854166	0.011188503	0.011550862	0.011936009	0.012338731	0.01275399	0.013178118	0.013607211	0.014036108	0.014462139	0.014882542	0.015293837	0.015694074	0.01607953	0.016449206	0.016798902	0.01713023	0.01743948	0.017725527	0.017988231	0.018227652	0.018441081	0.018629946	0.01879472	0.018934205	0.019050077	0.01914158	0.019210532	0.019259244	0.019285847	0.019294191	0.019282948	0.019255329	0.019211829	0.01915475	0.019084476	0.019002818	0.018910721	0.01881025	0.018703725	0.018591467	0.01847618
0.0101324655	0.009978209	0.009914279	0.009931188	0.010019805	0.010170992	0.010377746	0.0106317215	0.010925673	0.011253092	0.011609234	0.011988603	0.01238437	0.012793265	0.013210956	0.013633236	0.014056183	0.014475748	0.014889777	0.0152937025	0.015685778	0.01606445	0.016426023	0.016768936	0.01709196	0.017392587	0.01767046	0.017924048	0.018153477	0.018357143	0.018535376	0.018688388	0.018816236	0.018919472	0.018999185	0.019054957	0.01908847	0.019100972	0.0190939	0.019067608	0.019024044	0.018964563	0.018890113	0.01880252	0.018703002	0.018593475	0.018475354	0.018350042	0.018219478	0.018085517
0.010251604	0.010089368	0.010018501	0.010028403	0.010110885	0.010255355	0.0104548	0.010702942	0.010990668	0.011313062	0.011662275	0.01203521	0.012424972	0.012828026	0.013239615	0.013654787	0.014071222	0.014484927	0.014891688	0.015289523	0.015675008	0.016046632	0.016400516	0.016736176	0.017050542	0.01734338	0.017612554	0.017857801	0.018077198	0.01827079	0.018438578	0.018581193	0.018697225	0.01878801	0.018854633	0.018898126	0.018918023	0.01891616	0.018893946	0.018852487	0.018792797	0.018717237	0.018626157	0.018521335	0.01840467	0.018277485	0.018140841	0.017997444	0.017848693	0.017695758
0.010362234	0.010192458	0.0101143755	0.010117549	0.010193728	0.010332655	0.010526236	0.010768212	0.0110498965	0.0113650225	0.0117092095	0.012076762	0.012461033	0.0128580965	0.013263255	0.01367249	0.014082592	0.014489461	0.014890488	0.015281405	0.015660234	0.016024943	0.01637214	0.016699858	0.017007548	0.01729137	0.017552264	0.017788947	0.017999012	0.018183134	0.018340558	0.018472288	0.018577248	0.018656459	0.018711098	0.018740352	0.018747423	0.018731575	0.018694289	0.018637884	0.018562794	0.018470034	0.018363029	0.018240876	0.018107574	0.01796246	0.017807841	0.0176467	0.017478835	0.017307486
0.01046408	0.010287721	0.010201789	0.01020015	0.010269329	0.010402411	0.010590326	0.010825984	0.011102997	0.011412777	0.011751074	0.012112524	0.012491647	0.012882501	0.013282176	0.0136858	0.014089726	0.014490612	0.014885377	0.01527014	0.015642583	0.015999608	0.016340312	0.016661081	0.016960941	0.017237522	0.01749038	0.017717678	0.01791919	0.018094022	0.018242016	0.018362384	0.0184566	0.018524002	0.018566515	0.018583361	0.01857692	0.018547185	0.018495463	0.018424138	0.018333271	0.01822526	0.018101048	0.017962813	0.017810844	0.01764904	0.017476603	0.017296437	0.017110161	0.016920116
0.010556519	0.010374434	0.010282893	0.010274779	0.010338467	0.01046567	0.010648053	0.010878257	0.011150062	0.011454407	0.011787243	0.012142915	0.012516864	0.012902219	0.013296343	0.013694726	0.01409249	0.014488332	0.01487682	0.015255805	0.015620686	0.01597201	0.01630554	0.01661944	0.016911935	0.017181497	0.01742588	0.017644309	0.017837178	0.018003538	0.01814079	0.018251639	0.018335186	0.018391356	0.01842137	0.018425826	0.018406197	0.01836276	0.018297233	0.018210568	0.018104307	0.017981336	0.01784059	0.017685272	0.017516922	0.017337024	0.017147642	0.01694895	0.01674473	0.016535122
0.010641914	0.0104525685	0.0103561655	0.01034103	0.010399785	0.010522123	0.010699123	0.01092422	0.011189584	0.011489857	0.011818025	0.012168601	0.012537211	0.01291725	0.013306238	0.013699509	0.01409179	0.014480602	0.014863674	0.015236251	0.015596069	0.015941221	0.016268514	0.016574938	0.016860597	0.01712184	0.017359499	0.017570179	0.01775343	0.017910741	0.018039446	0.018139545	0.018213116	0.018258478	0.018276282	0.018269055	0.018236004	0.018179428	0.018100202	0.017998967	0.0178781	0.017738618	0.017581813	0.01740992	0.017224882	0.01702787	0.016819615	0.0166037	0.016380869	0.016153999
0.010718156	0.010522831	0.010420866	0.0104008205	0.010453183	0.010571167	0.010743361	0.010963526	0.011224881	0.011519443	0.011842903	0.0121889	0.012551386	0.012927037	0.013310801	0.013698135	0.014086135	0.014469944	0.014846578	0.015214074	0.015568268	0.015906584	0.016227681	0.016528077	0.01680645	0.017060962	0.017290302	0.01749352	0.017669138	0.017817639	0.017936692	0.018027171	0.018091016	0.018124886	0.018131819	0.018112466	0.018066995	0.017996386	0.017903194	0.017787673	0.017651975	0.017497335	0.01732532	0.01713685	0.016934484	0.016720418	0.016495872	0.016261727	0.01602061	0.015774507
0.010787267	0.0105853155	0.0104779005	0.010452796	0.01050083	0.010612741	0.010781307	0.010996737	0.0112527795	0.011543922	0.011862405	0.012203846	0.0125620365	0.012932371	0.01331101	0.013694305	0.014076561	0.014455523	0.014827218	0.015188731	0.01553674	0.01586955	0.016183935	0.016478792	0.016750533	0.016997475	0.01722002	0.017415062	0.017583296	0.017722055	0.017833214	0.017914128	0.017967228	0.017990574	0.017987035	0.01795527	0.017897919	0.017814957	0.017707132	0.017578866	0.017428301	0.017257992	0.017070647	0.016866237	0.016647488	0.016416505	0.016173933	0.015922863	0.015663642	0.015399452
0.01084638	0.010639492	0.01052719	0.010497667	0.010540605	0.010648649	0.010812759	0.011023328	0.0112758055	0.011562001	0.011875939	0.012212984	0.012566257	0.012933176	0.013306931	0.013684552	0.014062829	0.014436085	0.014802966	0.015158895	0.015502743	0.015829016	0.016137816	0.01642549	0.016691167	0.016932365	0.01714715	0.017335806	0.017495267	0.01762648	0.017728101	0.017800841	0.017842922	0.017857056	0.017842095	0.01779956	0.017729633	0.017634254	0.01751396	0.017370142	0.01720614	0.017020755	0.016817853	0.01659815	0.016362656	0.01611539	0.015856236	0.015587293	0.015309952	0.01502746
0.010897979	0.01068623	0.010568086	0.010534007	0.010573607	0.010677084	0.010836568	0.011043832	0.011291675	0.011574782	0.011884037	0.012216423	0.012566455	0.012929302	0.013298582	0.013671804	0.014044218	0.014413595	0.014775004	0.015126571	0.01546419	0.015786096	0.016088504	0.016370617	0.016629733	0.016864464	0.017073087	0.017254062	0.017406449	0.017529227	0.01762284	0.017686129	0.017719049	0.017722644	0.017697785	0.017643768	0.01756274	0.017454237	0.017321557	0.017164245	0.016986094	0.016786523	0.016567774	0.016332626	0.016082436	0.015816882	0.015541442	0.015254598	0.01496065	0.014660053
0.010941476	0.010723896	0.010602444	0.010564081	0.010599159	0.010698859	0.010854427	0.011057995	0.011302553	0.011580914	0.011887502	0.012216166	0.012561701	0.01291937	0.013285007	0.013653982	0.014022343	0.014386546	0.014744125	0.015090056	0.015422497	0.015738625	0.016036786	0.01631267	0.016566515	0.016794395	0.016996406	0.017170265	0.017315648	0.017430853	0.017516214	0.017571196	0.017595425	0.01758916	0.017553087	0.017488379	0.017395418	0.017275494	0.017130122	0.016960554	0.016767137	0.016553875	0.01632109	0.016070522	0.015803818	0.015522644	0.015230633	0.014927357	0.014615763	0.014297273
0.010975782	0.0107546635	0.010628406	0.010585688	0.010617558	0.010713521	0.010865871	0.011065435	0.011306718	0.011581786	0.011884503	0.012209486	0.012550589	0.01290527	0.013266619	0.01363226	0.013996135	0.014356423	0.014708273	0.015050285	0.015377257	0.015689317	0.015981432	0.016252201	0.01650012	0.016722336	0.016918398	0.01708553	0.017223503	0.01733185	0.017409034	0.017455343	0.01747116	0.01745503	0.01740972	0.017334335	0.017229468	0.017097794	0.016940176	0.016757887	0.016551375	0.016324379	0.0160764	0.01581065	0.015528623	0.015232224	0.014923297	0.014603458	0.014274936	0.013939559
0.011002857	0.010777265	0.010646857	0.010600802	0.010628995	0.010721367	0.010870751	0.01106739	0.011305124	0.0115766525	0.01187586	0.012197509	0.012535658	0.012886312	0.013244271	0.013605863	0.013965853	0.014321338	0.014669754	0.015006777	0.015330676	0.015636973	0.01592378	0.01618911	0.016431522	0.016648658	0.016838264	0.016998798	0.017130401	0.017231382	0.017301165	0.017339423	0.017346121	0.017321773	0.017266046	0.01718026	0.017065585	0.016922139	0.016752042	0.016556505	0.016337141	0.01609594	0.015834596	0.015554082	0.01525718	0.014945604	0.014620617	0.014284465	0.013939969	0.0135867745
0.011020351	0.010791186	0.010657735	0.010608077	0.010633547	0.010722946	0.010868423	0.0110625625	0.011296727	0.011566006	0.011862382	0.012180608	0.012515869	0.012862749	0.013217218	0.013574176	0.013931423	0.014282297	0.014627278	0.014959883	0.0152785145	0.015580706	0.015862647	0.01612363	0.016361453	0.016571682	0.016755566	0.016910747	0.017036084	0.017129526	0.017192334	0.017222587	0.01722122	0.017187588	0.01712251	0.017027408	0.016901292	0.016747415	0.016565535	0.01635775	0.016126316	0.015871547	0.01559585	0.015301164	0.014989287	0.014661834	0.0143218115	0.013970017	0.01360891	0.013239309
0.011030637	0.0107975155	0.010660872	0.010609012	0.010630563	0.010717262	0.010860659	0.01105167	0.011283755	0.011549231	0.011842497	0.012158379	0.012490403	0.012834463	0.013185516	0.013539698	0.013892267	0.01424085	0.014580794	0.014909007	0.015223801	0.015521631	0.015799724	0.016055573	0.016287278	0.016493145	0.016671032	0.016820446	0.016939022	0.017026808	0.017082348	0.017105412	0.017095678	0.017054193	0.01697981	0.016874671	0.016739354	0.016573738	0.016380642	0.016161311	0.015916705	0.015648715	0.015360009	0.015051398	0.014725059	0.014383975	0.014027569	0.013660606	0.0132834315	0.012897961
0.011032689	0.010797035	0.010656338	0.010601096	0.010620642	0.010705292	0.010846518	0.011034522	0.011263456	0.01152768	0.011818487	0.012131523	0.01246025	0.012801308	0.013148822	0.013500281	0.0138495825	0.014194604	0.014530774	0.014855586	0.015166022	0.015459266	0.015733391	0.01598502	0.016211588	0.016412579	0.016585771	0.016729005	0.016842172	0.01692295	0.016971271	0.016987447	0.016970627	0.016921163	0.01683719	0.016722888	0.016577128	0.016401362	0.016197387	0.015966322	0.015709784	0.015429769	0.015127193	0.01480468	0.014465038	0.014108382	0.013737906	0.013355505	0.012962919	0.012561858
0.0110266805	0.010787357	0.01064479	0.0105872005	0.010604009	0.010686636	0.010825422	0.011011329	0.011238694	0.01149936	0.0117877275	0.012098618	0.012425378	0.012763161	0.013108585	0.0134563595	0.013802361	0.014144041	0.014476933	0.014798585	0.015105132	0.01539474	0.015663628	0.01591098	0.016134419	0.016329426	0.016497012	0.016635422	0.016742203	0.016817532	0.0168604	0.016869094	0.01684456	0.016786553	0.01669506	0.016571488	0.016416851	0.016231224	0.016016636	0.015773483	0.015505604	0.015212692	0.014897265	0.01456115	0.014208041	0.013837308	0.013453089	0.013055492	0.012647826	0.01223138
0.011011973	0.010770477	0.010625176	0.010565378	0.01058054	0.010660637	0.0107975975	0.010982133	0.01120685	0.011466388	0.011752363	0.012060549	0.012385011	0.012720846	0.013063274	0.013408195	0.013751879	0.014090061	0.014420036	0.014737692	0.015041281	0.015326161	0.015591998	0.015835214	0.016052749	0.01624411	0.016407348	0.016540345	0.01664237	0.016711622	0.016747624	0.016749859	0.016718198	0.016652565	0.016553864	0.016421858	0.016257279	0.016061936	0.015836306	0.015583087	0.01530296	0.014998253	0.014670957	0.014321405	0.013954841	0.013570797	0.013172548	0.01276058	0.012338538	0.011906724
0.01099059	0.010745935	0.01059873	0.010537136	0.01054972	0.01062933	0.010763377	0.010946386	0.011170201	0.011426859	0.011712134	0.012017559	0.012339905	0.012673151	0.013013497	0.013354976	0.013696082	0.014032278	0.014358185	0.014673766	0.014973171	0.015255392	0.015517019	0.015755903	0.01597001	0.01615695	0.01631523	0.016443975	0.016540512	0.016603712	0.016634252	0.01663059	0.016591959	0.016519397	0.016412549	0.016271953	0.016098037	0.015894283	0.015658293	0.015394762	0.015102971	0.014786955	0.014447242	0.014085893	0.013705704	0.013308499	0.0128957145	0.012470402	0.012033932	0.011588488
0.010960128	0.010713808	0.010564346	0.01050159	0.010513414	0.0105903	0.010723919	0.010905281	0.011126608	0.011383019	0.011665333	0.011969995	0.01228999	0.012621179	0.012959156	0.013299439	0.013637215	0.013970021	0.014294136	0.014605451	0.014901958	0.015181132	0.015439503	0.015675068	0.01588478	0.016067632	0.0162212	0.016345132	0.016437087	0.016495712	0.016519956	0.016510103	0.016465466	0.01638522	0.016271453	0.016123205	0.015940938	0.015726995	0.015482526	0.015207607	0.014906004	0.014577974	0.014226571	0.013852857	0.013460364	0.01304993	0.0126240365	0.012185235	0.011734571	0.011275206
0.010922268	0.010674026	0.010524329	0.010459039	0.01046909	0.010545913	0.01067768	0.010858554	0.011078108	0.01133281	0.011614334	0.011917029	0.012235448	0.012564521	0.012900457	0.013238184	0.013573911	0.013904501	0.014225356	0.014534105	0.01482787	0.015103463	0.015358776	0.0155898295	0.015796185	0.015975628	0.016125664	0.016244281	0.016331866	0.016385451	0.016403899	0.016388752	0.016337875	0.016251788	0.01613079	0.015974216	0.015784115	0.0155617185	0.015307248	0.01502369	0.014710359	0.014372263	0.014008898	0.013623171	0.013218593	0.012795825	0.012357108	0.011904869	0.011441562	0.010968994
0.010876004	0.010627009	0.010474704	0.010409214	0.010419227	0.010494743	0.010625716	0.010804862	0.011023555	0.011277024	0.011557255	0.011858277	0.012174774	0.01250289	0.012836877	0.0131726265	0.0135068	0.013834704	0.014153175	0.014459744	0.014750328	0.0150234215	0.015275206	0.015503608	0.015706263	0.01588123	0.016027328	0.01614194	0.016225196	0.016274378	0.016288195	0.01626717	0.0162104	0.01611815	0.015989821	0.015826404	0.015628137	0.0153975785	0.015134197	0.014840249	0.014517855	0.014168993	0.013794247	0.013397597	0.012980722	0.01254629	0.012094311	0.0116294585	0.0111537725	0.010667127
0.010822758	0.010571472	0.010418825	0.010352518	0.010361798	0.010436159	0.010566723	0.010745063	0.010964684	0.011216063	0.011495478	0.011795111	0.012109872	0.012437873	0.012769636	0.013103843	0.013435226	0.0137610175	0.014077116	0.014380787	0.014668826	0.014938898	0.015187729	0.015413344	0.015613388	0.015785545	0.015927006	0.016039018	0.016116735	0.016160674	0.016171068	0.01614457	0.016081523	0.01598316	0.015848674	0.015678346	0.01547353	0.015234277	0.014961708	0.0146595575	0.014326692	0.013967574	0.01358296	0.013175026	0.012746926	0.012299739	0.0118363835	0.011358961	0.01087055	0.010371655
0.010761224	0.010509815	0.010356851	0.010289427	0.010297749	0.0103717	0.010502279	0.01067996	0.010898139	0.011150084	0.011428129	0.011727255	0.0120419	0.012366351	0.012697626	0.013029665	0.013359968	0.013683371	0.0139977	0.014299091	0.01458573	0.014852531	0.015098594	0.015321031	0.015517361	0.015686207	0.015825186	0.015931822	0.016006488	0.016047087	0.016051523	0.016020387	0.015952576	0.015849184	0.015708439	0.01553151	0.015318785	0.015071351	0.0147921145	0.014480192	0.014138833	0.013769012	0.01337339	0.012955412	0.012515407	0.012057465	0.01158217	0.011094119	0.0105926655	0.010082293
0.010692485	0.010440122	0.010286149	0.010219317	0.010227904	0.010301843	0.010431599	0.010609001	0.010826703	0.0110781975	0.011355385	0.011653725	0.01196697	0.012291685	0.012620624	0.012951959	0.013279919	0.013602398	0.013914533	0.0142144635	0.014497716	0.014762629	0.0150064975	0.015225612	0.015419148	0.015584938	0.015720911	0.015824955	0.015895855	0.015931144	0.01593218	0.015896346	0.015824229	0.01571419	0.015567612	0.015384294	0.015164528	0.014910482	0.014622409	0.014302492	0.013951864	0.0135721825	0.013167612	0.012738701	0.012288485	0.0118185505	0.011333171	0.010833308	0.010319851	0.0097984485
0.010616649	0.010363143	0.010210022	0.010143023	0.010150708	0.010224495	0.010354444	0.0105328895	0.010749705	0.011000458	0.011278134	0.01157536	0.01188815	0.012210999	0.01254021	0.012869518	0.013196763	0.013516992	0.013827823	0.014125396	0.014406949	0.014668833	0.014910687	0.015127696	0.015318543	0.0154813565	0.015613735	0.015714522	0.015781153	0.01581427	0.01581056	0.015770603	0.01569384	0.015578661	0.015426815	0.015237562	0.015011735	0.01475035	0.014455222	0.014126081	0.013766941	0.013378557	0.012964562	0.012525491	0.012064189	0.011584099	0.011087321	0.010576174	0.010052882	0.009519931
0.010532357	0.01028024	0.010125991	0.010060295	0.010067865	0.010141745	0.010271762	0.0104504265	0.010668118	0.010917999	0.011195537	0.011492856	0.011805233	0.012126714	0.012455329	0.01278368	0.013109498	0.013428234	0.013737038	0.014033016	0.014312647	0.014573734	0.014812399	0.015026964	0.015215669	0.015375495	0.015504722	0.015602395	0.015665974	0.015695963	0.015688296	0.015644442	0.015562296	0.015443038	0.015285987	0.015090831	0.0148594715	0.014590699	0.014287777	0.013952233	0.0135840885	0.013187081	0.012763675	0.012314733	0.011843558	0.011353649	0.010845743	0.010324288	0.009790242	0.009246476
0.010441601	0.01018922	0.010035779	0.0099693015	0.009978533	0.010053333	0.010184012	0.010361861	0.010579832	0.010830503	0.011107553	0.011404645	0.011717048	0.012038354	0.01236536	0.012693256	0.013017811	0.013335634	0.0136431195	0.013937347	0.014214978	0.014473956	0.014710624	0.014923651	0.0151095465	0.015266623	0.015393719	0.015488766	0.015549205	0.015575465	0.015564751	0.015516553	0.015431326	0.015307121	0.01514465	0.014944255	0.014707137	0.014432158	0.014122661	0.013778504	0.013403226	0.012997594	0.012564722	0.012107056	0.011625864	0.011125907	0.010608178	0.010075312	0.009531755	0.008978754
0.010342766	0.010091063	0.009938471	0.009872977	0.009882409	0.009958185	0.010089278	0.010268182	0.010486405	0.010736708	0.011014584	0.011311814	0.011623867	0.011945162	0.012271147	0.0125985	0.012921967	0.0132386945	0.013544891	0.013838068	0.014113463	0.014370859	0.014606163	0.014817346	0.015000686	0.0151559375	0.0152802095	0.015372165	0.015430652	0.0154529065	0.015438888	0.015387777	0.015298266	0.015170004	0.01500256	0.01479781	0.014554307	0.014273558	0.013957027	0.013607092	0.013223838	0.012810394	0.012368981	0.011901248	0.011411641	0.01090195	0.01037446	0.009831637	0.009278033	0.008714739
0.010237142	0.009986807	0.009835046	0.009770405	0.009781003	0.009856947	0.009989154	0.010168567	0.010388352	0.010639772	0.010917205	0.011213921	0.01152575	0.011847012	0.012172982	0.012499474	0.012822822	0.013138175	0.01344296	0.01373563	0.014010493	0.014265351	0.014498945	0.014707174	0.014889471	0.015042659	0.01516464	0.015253849	0.015309654	0.015329372	0.015312105	0.015257876	0.015164264	0.015032642	0.014860794	0.01465052	0.014402218	0.01411647	0.0137937255	0.013436221	0.01304606	0.012624133	0.012174923	0.0116992295	0.011199333	0.01068094	0.010143407	0.009592511	0.009028934	0.008456446
0.010125376	0.009875383	0.009724572	0.009660974	0.009673052	0.009750519	0.009883292	0.010064125	0.010283925	0.010536011	0.010814086	0.011111725	0.011424184	0.011745077	0.012070533	0.012397084	0.012718674	0.013034094	0.013338663	0.013628952	0.013902385	0.014156114	0.014387812	0.014595527	0.014775425	0.014926504	0.015046019	0.015133847	0.015186559	0.015204132	0.015183918	0.015126772	0.015029192	0.014894467	0.01471835	0.014504265	0.014250487	0.013959028	0.013630006	0.013266873	0.012869436	0.0124408975	0.01198316	0.011498574	0.010991167	0.010463506	0.0099167675	0.009356175	0.008784059	0.008201938
0.010005817	0.0097573325	0.009608079	0.009546012	0.009559557	0.0096380785	0.009772055	0.009953693	0.010175187	0.010427874	0.010706473	0.011004489	0.0113166645	0.011637863	0.011964392	0.012289558	0.012611564	0.012926441	0.013230596	0.013519142	0.0137916505	0.014044352	0.014274374	0.014480744	0.0146584995	0.0148081295	0.014926139	0.015011344	0.015062209	0.015076488	0.015054241	0.014993593	0.01489361	0.014754292	0.014575314	0.014356174	0.014098849	0.013801694	0.013467982	0.01309789	0.01269405	0.012258433	0.01179295	0.011301253	0.0107851885	0.010247856	0.009693209	0.009123713	0.008542284	0.007952444
0.009879697	0.009633064	0.009484641	0.009424064	0.009439249	0.0095196515	0.009655472	0.009838179	0.010060899	0.010314222	0.010593783	0.010892831	0.011205468	0.011527445	0.011852894	0.012178764	0.012500711	0.012814853	0.013117246	0.013406172	0.013677239	0.013929363	0.014158506	0.014361832	0.014538914	0.014687061	0.014803261	0.014886122	0.014935117	0.014947809	0.014922451	0.014859285	0.014756601	0.014614146	0.014431205	0.014208477	0.013946768	0.013645206	0.013305761	0.012930654	0.012520101	0.012077961	0.011605024	0.011105739	0.010581572	0.010035872	0.009473313	0.008894943	0.008305296	0.0077071525
0.009747162	0.009501345	0.009355903	0.009296995	0.009314273	0.009396184	0.009533081	0.009717949	0.0099409	0.010196615	0.010476965	0.010776695	0.011090081	0.01141211	0.011738006	0.0120643005	0.012385778	0.012699418	0.013001163	0.013289601	0.01355987	0.013810914	0.014038786	0.0142413825	0.014416698	0.01456216	0.014677111	0.014759	0.014806438	0.014816694	0.014789078	0.014723387	0.014618605	0.014472991	0.014286868	0.014060661	0.013794132	0.013488468	0.013144571	0.012763448	0.012347814	0.011898644	0.011418883	0.010911662	0.010379821	0.009826552	0.009255294	0.00866922	0.008071706	0.0074655227
0.009607598	0.009364162	0.009219609	0.009163145	0.009182375	0.0092665255	0.009405889	0.009591632	0.009816863	0.010073397	0.010354921	0.01065547	0.010969885	0.011292219	0.011618216	0.011944842	0.012266863	0.0125792995	0.012882117	0.013169348	0.013440032	0.013688922	0.013916168	0.014118094	0.014292367	0.014436852	0.014549725	0.014629696	0.014674779	0.01468312	0.01465442	0.014586307	0.014478404	0.014330305	0.014141362	0.013911441	0.013642039	0.013331752	0.01298346	0.012597643	0.012175925	0.01171992	0.011234835	0.010720171	0.0101809725	0.009620462	0.009041037	0.008446772	0.007841483	0.0072275735
0.0094609	0.0092197545	0.0090784095	0.009024382	0.009045798	0.009131916	0.009272788	0.009460863	0.009687416	0.009945929	0.0102285	0.0105296485	0.010845862	0.0111685805	0.011495508	0.011821803	0.012144104	0.012457028	0.012759697	0.013045769	0.013315484	0.013564542	0.013789814	0.013991296	0.014164593	0.014308013	0.014420129	0.014498226	0.014541559	0.014548585	0.014517903	0.014447838	0.014337305	0.014186967	0.0139955245	0.013762325	0.013488971	0.01317542	0.012822494	0.012431383	0.012004182	0.011543922	0.011051711	0.010530304	0.009984251	0.009415951	0.00882978	0.008227255	0.007613957	0.0069932938
0.009308189	0.00906986	0.008932032	0.008879181	0.008903217	0.008991178	0.009134479	0.0093245655	0.00955328	0.009812608	0.01009709	0.010400694	0.010716762	0.011040352	0.011368405	0.011694923	0.012017049	0.012330394	0.012632642	0.012919754	0.013188165	0.013436895	0.013661716	0.013861489	0.014033809	0.014176771	0.014286812	0.0143647045	0.01440632	0.014411196	0.014378652	0.014306974	0.01419447	0.014042217	0.013848335	0.013612483	0.0133351125	0.013018183	0.012661107	0.0122658275	0.011834297	0.011368357	0.010869183	0.010342341	0.009788785	0.009213854	0.008619446	0.008010965	0.007389933	0.006762389
0.009149682	0.008913975	0.008778017	0.008728981	0.008754518	0.008845575	0.008991189	0.009183668	0.009414367	0.009675417	0.00996111	0.010265946	0.010583155	0.01090854	0.011237271	0.011564456	0.011886995	0.012201261	0.012502182	0.012789462	0.01305791	0.013306081	0.013530679	0.013729848	0.013900675	0.014042199	0.014152385	0.014227714	0.014268853	0.014272425	0.014238637	0.014164709	0.014050972	0.013896134	0.013699617	0.013461351	0.013181239	0.012861315	0.012500152	0.012101512	0.011663951	0.011193141	0.010689102	0.0101548955	0.009595782	0.00901394	0.008413043	0.0077962615	0.0071689934	0.006533932
0.008984156	0.008751549	0.008617565	0.008572675	0.0086014755	0.008694727	0.00884277	0.009037815	0.009269711	0.00953361	0.009821571	0.010127619	0.0104466975	0.010772459	0.011101786	0.011430301	0.011752542	0.01206667	0.012369137	0.01265578	0.012923796	0.013172019	0.013395727	0.013594139	0.013765309	0.01390579	0.014014196	0.014089156	0.014128573	0.014131386	0.014095753	0.014021147	0.013905659	0.013749309	0.013550386	0.01330962	0.013027582	0.012703832	0.012339465	0.011936255	0.011495169	0.011018701	0.010509532	0.00997011	0.00940505	0.008816376	0.008208312	0.007585466	0.0069509037	0.0063094124
0.008812964	0.008583836	0.008453067	0.008410279	0.008442804	0.008538742	0.008689281	0.008887015	0.009121921	0.009387054	0.009677026	0.009984974	0.0103052035	0.010632616	0.010962531	0.011291649	0.011614978	0.011929709	0.012232125	0.012518536	0.012787353	0.013034489	0.013258386	0.013456333	0.01362643	0.013766561	0.013874501	0.013948012	0.0139862895	0.013989046	0.013951886	0.013875429	0.013758827	0.013600454	0.013399284	0.013156723	0.012872893	0.012545712	0.012178313	0.01177156	0.011326231	0.010845467	0.010331299	0.009786591	0.0092145465	0.008620154	0.008005362	0.00737584	0.0067347065	0.006086815
0.008635562	0.008409623	0.008282874	0.008242827	0.00827834	0.008377604	0.008531366	0.008731112	0.008968756	0.009236343	0.009528026	0.009837553	0.0101586655	0.010488238	0.010819484	0.011149537	0.011473559	0.011789437	0.012091301	0.012378965	0.012646601	0.012894072	0.013117801	0.013315879	0.013485592	0.01362472	0.0137314275	0.013804704	0.013843089	0.013843089	0.013805293	0.013728019	0.0136100985	0.013449863	0.013247918	0.0130024105	0.01271658	0.012387544	0.012016721	0.011607021	0.011158414	0.010673139	0.010153852	0.009604242	0.009026777	0.008425351	0.0078052506	0.00716839	0.0065211877	0.005867295
0.008452773	0.008229904	0.008106858	0.008070629	0.008108832	0.008211698	0.00836847	0.008571029	0.008810598	0.0090806745	0.009375326	0.009686749	0.010009561	0.010340266	0.010673393	0.011003766	0.011329379	0.011644572	0.01194815	0.012234531	0.012503963	0.012750924	0.012974776	0.013172153	0.013341006	0.013479967	0.01358664	0.0136589855	0.013696253	0.013696514	0.013657503	0.013578288	0.013459481	0.013297997	0.013094842	0.012848806	0.012559835	0.012228519	0.01185574	0.011442419	0.01098996	0.01050083	0.009976719	0.009421654	0.008839663	0.0082324855	0.0076059476	0.0069635883	0.00631031	0.0056498386
0.008263968	0.008044332	0.007925756	0.00789284	0.007934507	0.0080401115	0.008200325	0.008406498	0.00864866	0.008921314	0.0092167705	0.009531032	0.009855788	0.010188162	0.010522116	0.010855172	0.011180766	0.011497088	0.0118009485	0.012088556	0.01235766	0.01260528	0.012828313	0.013025738	0.013195112	0.013333283	0.01343945	0.01351162	0.013547473	0.013546724	0.013507489	0.013427794	0.013307676	0.01314529	0.012940366	0.012692191	0.0124020055	0.012069039	0.011693336	0.011277407	0.010821652	0.010328654	0.0098009	0.009241741	0.008653406	0.008042142	0.0074090324	0.006761305	0.0061011612	0.0054347403
0.008069415	0.007853825	0.007738717	0.007709909	0.007756073	0.007864401	0.0080280155	0.008236691	0.008481916	0.008757461	0.009055924	0.009371433	0.009699125	0.010032576	0.010368042	0.010701407	0.011029452	0.011346906	0.011651114	0.0119388215	0.0122082755	0.012456194	0.012678985	0.012876373	0.013044812	0.013182983	0.013288751	0.01336059	0.01339649	0.013395499	0.013354864	0.013275161	0.0131543465	0.012990046	0.012784537	0.012535114	0.012243498	0.011908323	0.011530798	0.011112504	0.0106535815	0.010157395	0.009625509	0.009062089	0.008469533	0.007851332	0.007213708	0.006559275	0.0058937073	0.005222097
0.007869035	0.0076592937	0.0075471625	0.007522285	0.0075722113	0.007683944	0.007851124	0.008063395	0.008311663	0.008590158	0.008890346	0.009208046	0.009537507	0.009873014	0.01021092	0.010545507	0.010874432	0.011192199	0.011497557	0.011785828	0.012056015	0.012303572	0.012527421	0.012724642	0.012893811	0.013031308	0.013136752	0.0132076815	0.0132431835	0.013241284	0.013200741	0.013120562	0.012998402	0.012834113	0.012627251	0.012377784	0.012083866	0.0117469095	0.0113684535	0.010946862	0.010485966	0.009986356	0.009450693	0.008883052	0.008286197	0.007663086	0.007019572	0.0063601695	0.0056878887	0.0050110184
0.0076637976	0.007457331	0.0073508993	0.007329561	0.0073830076	0.0074998774	0.007670045	0.007884815	0.008136235	0.008417264	0.008720383	0.009041019	0.009372439	0.009709302	0.010049626	0.0103857145	0.010715567	0.011034723	0.01134105	0.011630524	0.011899978	0.012148898	0.012372594	0.012570359	0.012738816	0.012875974	0.012981582	0.013052691	0.013088547	0.013085701	0.013044987	0.012963571	0.012841139	0.012677025	0.012469474	0.012217827	0.011923578	0.011585519	0.011204243	0.010781486	0.0103174485	0.009815004	0.009276584	0.008705556	0.00810352	0.007475797	0.006826695	0.0061617903	0.00548492	0.0048017614
0.0074537396	0.007251505	0.007149499	0.00713291	0.0071899183	0.007310163	0.007483937	0.0077026114	0.007957283	0.008240368	0.00854722	0.00886989	0.009203672	0.009543549	0.009884223	0.010222632	0.010553192	0.0108747	0.011180904	0.011471454	0.011742316	0.011990923	0.012215622	0.012412578	0.012581356	0.01271902	0.012823943	0.012895666	0.01293109	0.01292837	0.012886569	0.012805093	0.012682557	0.0125167295	0.012308948	0.012057353	0.011761833	0.01142263	0.011040404	0.010615017	0.010148738	0.009644177	0.009102505	0.008528117	0.007921953	0.0072893053	0.006636169	0.0059653483	0.005282823	0.004594058
0.007238075	0.0070406497	0.006942764	0.006930098	0.006992046	0.0071167573	0.0072938427	0.0075158477	0.007773705	0.008060932	0.008369826	0.008695155	0.009031627	0.009373315	0.009715758	0.01005565	0.010388203	0.010710251	0.011018518	0.011309497	0.011581276	0.011830475	0.012054499	0.012252711	0.012421757	0.01255944	0.0126644075	0.012736	0.012770683	0.012768127	0.012726627	0.012644533	0.012521844	0.012356237	0.012147777	0.0118951425	0.011598498	0.01125877	0.010875393	0.010448404	0.009980913	0.00947367	0.008928809	0.008350231	0.007741291	0.0071049184	0.006446097	0.005769592	0.0050824285	0.0043883324
0.0070169345	0.006825052	0.00673208	0.0067244917	0.0067901164	0.006919373	0.0071007423	0.007325053	0.0075869225	0.007876914	0.008188624	0.00851699	0.008855242	0.0091995485	0.009544525	0.009885125	0.010219969	0.010543618	0.01085265	0.011145361	0.011416655	0.01166727	0.011891853	0.012090437	0.0122594945	0.012397476	0.0125029795	0.012573753	0.012608655	0.0126062855	0.012564726	0.012482595	0.01235969	0.012193248	0.011985093	0.011732068	0.011435386	0.011094436	0.010709446	0.010281492	0.00981262	0.009302963	0.00875574	0.0081737265	0.00756057	0.006919887	0.0062573776	0.0055764914	0.0048841015	0.0041842572
0.0067910776	0.006604541	0.006516345	0.006513022	0.0065836497	0.006716285	0.006901782	0.0071311146	0.0073955283	0.0076891743	0.008004431	0.008335102	0.00867597	0.009022091	0.009369377	0.009712368	0.01004814	0.010373756	0.010683589	0.010976981	0.011250146	0.011501078	0.011726856	0.011925433	0.012094628	0.012232505	0.012338322	0.012409568	0.01244488	0.012442179	0.012400299	0.012318626	0.012194708	0.012029778	0.011820916	0.011567175	0.011270355	0.010928825	0.010542914	0.010114003	0.009642806	0.009131726	0.008582778	0.007997699	0.0073811747	0.0067369565	0.0060690604	0.005384203	0.0046858825	0.0039818883
0.006560672	0.0063785575	0.006296508	0.006298069	0.0063731484	0.0065096095	0.0066999793	0.006932214	0.007200919	0.0074974634	0.007816277	0.008149635	0.008492876	0.008842103	0.009191066	0.009535875	0.009873733	0.010199994	0.010511819	0.010805983	0.011080153	0.011332445	0.0115581155	0.011758037	0.0119278245	0.0120668225	0.012172017	0.012242865	0.012278624	0.012276076	0.012234632	0.012152266	0.012030233	0.011864193	0.011654861	0.011401515	0.0111041665	0.010761831	0.010375518	0.009946097	0.009474106	0.008960653	0.00840972	0.007821813	0.0072021782	0.00655422	0.005883228	0.0051925145	0.0044896156	0.0037799776
0.006326653	0.0061501153	0.006071437	0.0060791634	0.006159056	0.0062999874	0.006493967	0.006731	0.007002577	0.0073026083	0.007623773	0.007960521	0.008307155	0.008657888	0.009009469	0.009357464	0.00969632	0.010024384	0.010337155	0.010633804	0.01090866	0.011161029	0.011387996	0.011587661	0.011758238	0.011897042	0.012003325	0.012075078	0.012110852	0.012108244	0.012066696	0.011985116	0.011862438	0.011696909	0.011487484	0.011234991	0.010937296	0.010594882	0.010207713	0.009777218	0.009304211	0.008789927	0.008236125	0.0076462477	0.0070241354	0.006372679	0.005697392	0.005003024	0.004295204	0.0035803951
0.006087277	0.005916111	0.0058432035	0.0058553778	0.0059401877	0.0060866363	0.006283857	0.006524969	0.006800495	0.007104285	0.007429272	0.007769022	0.0081181675	0.008471284	0.00882538	0.009175278	0.009516016	0.009845622	0.010160498	0.01045756	0.010734376	0.010986727	0.011214897	0.011415295	0.011586275	0.011725817	0.011832707	0.011904024	0.011939749	0.011937812	0.011896875	0.0118162595	0.011693366	0.011527244	0.011318926	0.011065718	0.010768447	0.010426138	0.010038704	0.009607673	0.009133674	0.008617863	0.008062761	0.0074711777	0.006846145	0.0061918497	0.005512044	0.004813373	0.0041018315	0.0033818
0.005843438	0.005678203	0.0056109056	0.0056280605	0.005717572	0.0058682486	0.0060705394	0.006315332	0.006595161	0.0069029555	0.007229734	0.0075729378	0.007925335	0.008281644	0.00863792	0.008989908	0.009333018	0.0096639395	0.0099805705	0.0102789365	0.010556683	0.010810945	0.011039149	0.011240497	0.0114128515	0.011552289	0.011659622	0.011731416	0.011767816	0.011766221	0.0117249265	0.011644434	0.011522394	0.011356786	0.0111484565	0.010896251	0.010598861	0.010256711	0.009869121	0.009437371	0.008963276	0.008445971	0.007890079	0.007296767	0.0066688135	0.006011579	0.0053292625	0.004625514	0.0039090663	0.0031846762
0.005595837	0.005436443	0.005375158	0.0053969175	0.00549167	0.0056471378	0.0058541596	0.0061029084	0.0063868724	0.0066977926	0.0070293285	0.0073751993	0.0077298656	0.008089036	0.008447066	0.008801896	0.009146832	0.0094800815	0.009798199	0.010098062	0.010377314	0.010632265	0.01086143	0.011064045	0.011235204	0.011377275	0.011484098	0.011557147	0.011593837	0.011592615	0.011552256	0.011471409	0.01134941	0.01118549	0.010977097	0.010724857	0.010427747	0.010084711	0.0096992515	0.009266995	0.008792244	0.008274887	0.007717073	0.0071218237	0.006491944	0.0058320127	0.005146235	0.0044393465	0.0037182644	0.0029883236
0.0053436793	0.0051904805	0.00513475	0.005162671	0.0052617863	0.005421724	0.0056333058	0.0058870465	0.0061748177	0.0064892285	0.006824352	0.0071728155	0.00753114	0.007893685	0.00825464	0.008610722	0.008958228	0.009293348	0.009613082	0.009914253	0.010194767	0.010451455	0.010681994	0.010884978	0.011057645	0.011199042	0.01130772	0.011381052	0.011418175	0.011417024	0.011377424	0.011297412	0.0111761615	0.011011671	0.010803778	0.010552768	0.010255802	0.009914007	0.009527337	0.009095747	0.008620925	0.008102484	0.0075443797	0.0069477446	0.0063158087	0.0056528337	0.0049638487	0.004252974	0.0035276897	0.0027942657
0.005087793	0.0049408004	0.004890587	0.00492464	0.0050288998	0.005194526	0.0054097474	0.0056681484	0.0059600063	0.006278068	0.006616745	0.006969247	0.007329408	0.007694524	0.00805825	0.008417543	0.008766394	0.00910398	0.009425569	0.009728208	0.010009471	0.0102674365	0.010499582	0.010703474	0.0108768195	0.01101952	0.011128034	0.011202637	0.011239607	0.011239551	0.011200633	0.011120934	0.011000242	0.01083729	0.010630056	0.010378566	0.010083195	0.009741612	0.009355344	0.008924093	0.008448206	0.007929921	0.0073713213	0.0067730993	0.0061401613	0.005475208	0.0047829226	0.004068665	0.0033394322	0.0026005358
0.0048282966	0.004687991	0.004642997	0.00468285	0.0047925785	0.0049625896	0.005182948	0.0054456815	0.0057418197	0.006063916	0.0064057857	0.0067616515	0.0071257353	0.007493753	0.007860221	0.008221135	0.008572612	0.008912016	0.009235222	0.009540431	0.009823229	0.010082062	0.010315441	0.010519896	0.010694828	0.010837622	0.010947507	0.0110223815	0.01106035	0.011061035	0.011022311	0.010943264	0.010823425	0.01066044	0.010454323	0.010203622	0.009908881	0.00956792	0.009182155	0.008751139	0.008276083	0.007757798	0.0071979202	0.0065988116	0.0059647374	0.005297426	0.00460279	0.003885705	0.0031514019	0.002408903
0.0045658015	0.0044303313	0.0043924972	0.004437346	0.004552901	0.004728738	0.004953254	0.005220875	0.0055208094	0.005846847	0.006192345	0.006551832	0.006919123	0.00728954	0.007658545	0.008022528	0.00837693	0.008717928	0.0090436265	0.009349544	0.009634014	0.009894591	0.010128617	0.01033435	0.010510858	0.010653742	0.010765038	0.010840386	0.010878764	0.010880228	0.0108420625	0.010764714	0.010644957	0.010483425	0.01027751	0.01002809	0.009733103	0.009394158	0.009008773	0.008578066	0.008103102	0.0075850748	0.007024817	0.0064253993	0.005789418	0.005120352	0.004423335	0.0037031248	0.002966106	0.0022183396
0.0042990297	0.0041701384	0.0041385926	0.0041891225	0.004310284	0.00449061	0.004720807	0.0049922653	0.0052964017	0.0056270584	0.005976066	0.006338857	0.0067102313	0.0070836097	0.00745539	0.007821497	0.008178148	0.008521263	0.008849192	0.009156704	0.009443395	0.009705305	0.009940475	0.010147635	0.010324258	0.0104690045	0.010580707	0.010656353	0.010695919	0.010698035	0.010661289	0.0105832	0.010464903	0.010303773	0.010099944	0.0098510645	0.009557322	0.009218689	0.008834153	0.008404292	0.007930119	0.0074116364	0.0068519562	0.0062515587	0.0056140125	0.0049447864	0.0042446405	0.003521543	0.002780065	0.0020287298
0.004028715	0.0039071627	0.0038815588	0.0039385334	0.0040644594	0.0042502135	0.0044854246	0.00476183	0.0050702505	0.0054045245	0.005758103	0.006124057	0.0064980313	0.0068749525	0.007249534	0.007619042	0.007977437	0.00832326	0.008652236	0.008962072	0.009250406	0.00951346	0.009750545	0.009958845	0.010136366	0.010282084	0.010394201	0.010471001	0.0105121285	0.010514729	0.010478269	0.010401905	0.010284327	0.010124292	0.009921305	0.009672981	0.009380437	0.009042345	0.008658897	0.008230336	0.0077563375	0.007238649	0.006678883	0.0060784593	0.0054402575	0.004768487	0.004067015	0.0033416077	0.002597101	0.0018411949
0.0037555024	0.003640756	0.0036214367	0.0036838055	0.0038164742	0.0040071756	0.0042476356	0.0045276023	0.0048411526	0.005179126	0.005536262	0.0059069693	0.0062843524	0.0066634975	0.0070420206	0.0074134506	0.007774189	0.008122377	0.008453902	0.008765668	0.009055022	0.009320155	0.009558797	0.009767812	0.009946208	0.010093637	0.0102066845	0.010284483	0.010326065	0.010329757	0.0102945715	0.010218553	0.01010197	0.009942211	0.009740129	0.009494022	0.009202018	0.008864865	0.008483063	0.008055218	0.007582076	0.007064972	0.0065051876	0.00590498	0.0052663684	0.0045933723	0.0038902648	0.0031618178	0.0024144985	0.001654435
0.0034795776	0.0033716597	0.0033590607	0.0034272484	0.003565047	0.003761053	0.0040066577	0.0042923987	0.004610013	0.0049524643	0.0053134114	0.0056871064	0.0060675405	0.0064504035	0.006831236	0.0072054937	0.0075700805	0.0079196915	0.008253839	0.0085666925	0.008858763	0.009124704	0.009364892	0.009575523	0.009755626	0.009903502	0.010016657	0.010095846	0.010139227	0.0101438165	0.010108624	0.010034412	0.009918217	0.009760648	0.009558611	0.009313263	0.009023953	0.008687746	0.008307066	0.007880196	0.0074084066	0.006891314	0.0063320994	0.0057321303	0.005092673	0.004419036	0.003713593	0.0029835813	0.0022334754	0.001469478
0.0032008998	0.003098879	0.0030927733	0.0031671822	0.0033110008	0.0035133585	0.0037634224	0.0040534623	0.0043760277	0.004723057	0.0050872974	0.0054644644	0.0058496	0.006235469	0.0066193826	0.006996572	0.00736266	0.007715568	0.008051313	0.008367021	0.008659907	0.008928552	0.009169187	0.0093817115	0.009562854	0.009712048	0.009827506	0.009906698	0.009950489	0.009955969	0.009922322	0.00984877	0.009733919	0.0095766	0.009376753	0.009132657	0.008843817	0.008509111	0.008130215	0.007704135	0.0072330423	0.006718099	0.006160002	0.0055593923	0.004920844	0.004245449	0.003540054	0.0028074384	0.0020539202	0.0012864582
0.0029190294	0.0028246343	0.0028242432	0.0029053763	0.003055282	0.0032627024	0.0035180338	0.0038130246	0.0041395277	0.0044905134	0.0048602745	0.0052408017	0.0056285113	0.0060180984	0.0064055733	0.006785549	0.0071540475	0.0075093545	0.007847544	0.00816552	0.008460294	0.008730274	0.008972332	0.009185813	0.009369515	0.009519789	0.009635836	0.009716399	0.009760413	0.00976669	0.009734154	0.009660922	0.009548601	0.009393126	0.009193514	0.008951116	0.008663744	0.0083301775	0.007951986	0.0075278506	0.007058233	0.006543994	0.005986087	0.005386766	0.0047479086	0.0040729083	0.0033658966	0.0026313923	0.0018761307	0.0011049323
0.0026346222	0.002546925	0.0025541224	0.002641037	0.0027961507	0.0030094832	0.003270384	0.0035697296	0.0039013773	0.0042568333	0.004630048	0.0050149113	0.005406376	0.0057992004	0.0061885975	0.006571837	0.006943792	0.0073017254	0.0076416694	0.007961292	0.008258451	0.008530136	0.008774444	0.008989625	0.009172987	0.00932432	0.009441923	0.009524453	0.009569105	0.009577107	0.009545542	0.009474188	0.009361852	0.009207517	0.009009551	0.008767858	0.008481633	0.008151215	0.0077740625	0.0073515177	0.006883841	0.006370388	0.0058140084	0.005214665	0.004576493	0.0039016083	0.0031929761	0.0024566576	0.0016991198	0.0009246357
0.0023476668	0.002267547	0.002281487	0.0023743212	0.0025359169	0.0027541146	0.0030202046	0.0033247285	0.003660772	0.004020963	0.0043983534	0.004786413	0.0051812753	0.005577795	0.005971335	0.0063570887	0.0067327246	0.0070922635	0.00743467	0.007756792	0.008055698	0.008328866	0.008574713	0.00879167	0.008977246	0.009128891	0.009248335	0.009331714	0.009377796	0.009386186	0.00935607	0.009285629	0.009174723	0.009021185	0.008824527	0.008584805	0.008300737	0.007971037	0.007595688	0.0071749315	0.006708119	0.006197162	0.0056408346	0.0050436556	0.0044054724	0.0037302785	0.0030215532	0.0022835843	0.0015238225	0.0007463284
0.0020586997	0.0019855537	0.0020059943	0.0021058246	0.0022737496	0.0024981573	0.0027687997	0.0030786954	0.0034190342	0.0037836246	0.0041651838	0.00455774	0.004955929	0.0053561926	0.005751904	0.0061406717	0.0065184273	0.006880436	0.0072257407	0.007550221	0.007851616	0.008126549	0.008374188	0.008592267	0.008779213	0.008932617	0.009053417	0.0091378465	0.009184305	0.009194717	0.009165525	0.009096429	0.008986812	0.008834563	0.008639887	0.008401118	0.008118525	0.0077906325	0.007417772	0.0069981255	0.00653274	0.006023526	0.005469274	0.0048727244	0.0042349957	0.0035601482	0.0028507784	0.0021126643	0.0013502762	0.0005705841
0.0017679706	0.0017020777	0.001729466	0.0018351823	0.0020087697	0.0022385865	0.002514828	0.002829846	0.0031755231	0.0035440512	0.003929667	0.0043257475	0.00472787	0.0051313005	0.005531233	0.005923122	0.006303247	0.006668471	0.007015802	0.007341776	0.0076456964	0.007923044	0.008171674	0.0083923265	0.008580357	0.008736078	0.008857034	0.008942757	0.008991327	0.0090021975	0.008974541	0.008906011	0.008796938	0.008647155	0.0084540695	0.00821735	0.0079359	0.0076093934	0.0072377995	0.006820731	0.0063581467	0.0058494173	0.0052976646	0.004701454	0.004064869	0.00339045	0.002681151	0.0019416884	0.001178585	0.00039555877
0.0014748797	0.0014159642	0.0014502965	0.0015632696	0.0017422847	0.0019786917	0.002260048	0.0025805533	0.002929978	0.0033029467	0.0036934912	0.004093904	0.004499525	0.0049060397	0.0053086393	0.005703464	0.0060866885	0.0064551793	0.0068048425	0.0071340576	0.0074385256	0.0077176243	0.007969063	0.008190956	0.008380983	0.008537419	0.008659877	0.008746352	0.008797243	0.008809265	0.008782066	0.008715864	0.008608703	0.008459024	0.008267704	0.008032877	0.0077529587	0.007428713	0.0070591047	0.0066437833	0.0061829686	0.005676225	0.0051260777	0.0045311004	0.0038965456	0.00322216	0.0025130473	0.0017732866	0.0010078326	0.00022320077
0.001180008	0.0011290871	0.001169648	0.0012888648	0.001474388	0.0017162003	0.002003517	0.002327893	0.002683226	0.003060799	0.0034546405	0.0038594157	0.004269298	0.0046797283	0.005085461	0.005483404	0.005869113	0.0062406138	0.0065930597	0.0069231093	0.007230986	0.0075124092	0.00776555	0.007989302	0.008180235	0.008338325	0.008462604	0.008550916	0.008601401	0.008615088	0.008589558	0.008524761	0.008418914	0.0082715675	0.008080836	0.007847633	0.0075700283	0.007247459	0.0068803765	0.0064668246	0.006008353	0.005503703	0.0049544424	0.0043623745	0.0037287213	0.0030549727	0.0023462027	0.0016061887	0.0008399524	5.2578747e-05
0.0008831546	0.0008402057	0.00088761	0.0010136291	0.0012052394	0.0014526546	0.001745414	0.0020751506	0.0024349764	0.0028172769	0.0032154806	0.0036244243	0.0040379465	0.004451588	0.00486093	0.0052619614	0.0056508183	0.0060246214	0.0063796863	0.0067128055	0.0070224516	0.0073064193	0.007561028	0.0077856705	0.007978279	0.008139018	0.008264516	0.008353736	0.00840541	0.00842122	0.008396409	0.008333281	0.008228317	0.008082505	0.007894199	0.0076628737	0.0073872246	0.0070660748	0.00670081	0.0062899143	0.005832974	0.0053310134	0.004785113	0.0041938536	0.003561817	0.0028897002	0.0021811351	0.0014407076	0.00067340955	-0.000115495175
0.00058496743	0.00054907054	0.00060417876	0.0007365942	0.0009345077	0.00118725	0.0014857538	0.0018210486	0.0021851733	0.0025723763	0.0029751025	0.003387075	0.0038049556	0.0042228885	0.004635468	0.005039174	0.0054312535	0.00580848	0.0061657913	0.006501306	0.0068129897	0.0070986524	0.0073550344	0.0075822994	0.0077771023	0.007938825	0.008065112	0.0081556775	0.0082099065	0.00822648	0.008203007	0.008141253	0.008038711	0.0078942925	0.0077068917	0.0074772164	0.007203784	0.006884694	0.006522324	0.006112553	0.0056584477	0.005159039	0.004614003	0.0040265247	0.0033951774	0.002724789	0.0020173527	0.0012767985	0.0005083978	-0.00028220937
0.0002853945	0.00025759637	0.0003194064	0.00045889989	0.00066273287	0.00092156976	0.0012252107	0.0015660189	0.0019351281	0.0023264475	0.0027341992	0.003150668	0.0035715587	0.0039928444	0.0044086985	0.0048162974	0.0052112006	0.00559045	0.0059507303	0.00628943	0.0066036843	0.0068909265	0.007149838	0.0073779114	0.0075750165	0.0077375807	0.007866684	0.007958364	0.00801399	0.008031737	0.008009873	0.007948916	0.007847577	0.0077048503	0.007519286	0.0072912276	0.007020399	0.006704595	0.006343171	0.005936712	0.0054839626	0.0049871914	0.004444994	0.0038580708	0.0032294355	0.0025607683	0.0018541254	0.0011146963	0.00034562126	-0.0004454963
-1.4893711e-05	-3.534183e-05	3.3587217e-05	0.00017927215	0.00038998947	0.0006548986	0.00096375495	0.0013096891	0.0016838983	0.00207996	0.0024915151	0.0029118098	0.00333732	0.0037625246	0.0041816495	0.0045925453	0.004990533	0.0053721555	0.005735457	0.0060764737	0.006392814	0.0066829026	0.006943751	0.007174127	0.0073723607	0.0075373277	0.0076665767	0.0077609792	0.00781744	0.007836673	0.0078164935	0.0077576116	0.0076569393	0.007516127	0.0073324926	0.007106729	0.0068369918	0.0065233298	0.0061650015	0.005760301	0.005310636	0.0048161224	0.004276622	0.0036922991	0.0030655675	0.0023988336	0.0016938113	0.0009547286	0.00018565729	-0.00060717016
-0.00031673908	-0.0003294684	-0.00025339797	-0.000101171434	0.000116009265	0.000386741	0.0007018894	0.0010523163	0.0014324151	0.0018324926	0.0022481605	0.0026732571	0.0031013265	0.0035303757	0.0039540157	0.0043677688	0.0047691613	0.0051539876	0.0055193827	0.005863253	0.006181702	0.0064735673	0.0067370534	0.0069694333	0.007169023	0.007336173	0.0074676685	0.0075626858	0.0076204166	0.0076415725	0.0076233484	0.007564772	0.0074667335	0.0073273554	0.007146187	0.006921366	0.0066542365	0.006342359	0.0059856065	0.0055855922	0.0051378757	0.004645806	0.0041089617	0.0035271496	0.0029032417	0.0022373796	0.0015343837	0.0007957928	2.7108938e-05	-0.00076594204
-0.00061933696	-0.00062438846	-0.00054107606	-0.00038139895	-0.0001585111	0.00011782721	0.0004386902	0.0007951781	0.0011791214	0.0015847012	0.0020045862	0.0024339668	0.002866894	0.0032988563	0.00372532	0.004142422	0.0045473576	0.004934855	0.0053034015	0.005649317	0.005970761	0.006264966	0.006530229	0.0067642257	0.0069661736	0.007134717	0.007267479	0.007364493	0.007424377	0.0074463896	0.0074297898	0.0073731653	0.007276155	0.007138714	0.006959047	0.006737124	0.006471757	0.0061623976	0.005807996	0.0054100268	0.004965991	0.0044764765	0.0039423406	0.003363151	0.0027410984	0.002078265	0.0013767257	0.0006391406	-0.00012898073	-0.0009228289
-0.00092190504	-0.00091987103	-0.000829421	-0.0006627366	-0.00043315068	-0.00015083328	0.00017529353	0.00053665787	0.0009255186	0.001336325	0.001760833	0.0021939576	0.0026309118	0.0030657984	0.0034967102	0.0039172918	0.0043249987	0.004715387	0.005086664	0.0054357946	0.0057595707	0.0060557164	0.0063236915	0.0065594576	0.0067634806	0.006933622	0.0070681833	0.0071667694	0.007228628	0.007251881	0.007236857	0.0071813874	0.007086277	0.006950468	0.0067732483	0.006552823	0.0062894225	0.005982816	0.00563151	0.005235411	0.0047940165	0.0043078177	0.0037761293	0.003200017	0.0025805868	0.0019202791	0.0012212396	0.00048505142	-0.0002824068	-0.0010772869
-0.0012261719	-0.0012161806	-0.0011183098	-0.0009450242	-0.0007096827	-0.0004208535	-8.92058e-05	0.0002781637	0.00067216903	0.0010864772	0.0015157908	0.0019537471	0.0023941286	0.0028338842	0.0032673813	0.0036919378	0.004102394	0.0044963546	0.004869953	0.0052219555	0.005547732	0.0058465973	0.0061166063	0.0063550733	0.0065609254	0.006732065	0.0068689547	0.006969452	0.0070318654	0.0070574507	0.007043507	0.006989885	0.0068973117	0.0067628957	0.0065866783	0.0063691363	0.0061079264	0.005803123	0.0054554343	0.0050615594	0.004623916	0.004139982	0.0036112145	0.0030385293	0.0024220645	0.0017643496	0.0010666102	0.0003326796	-0.00043398514	-0.0012287796
-0.001530163	-0.0015125275	-0.001406759	-0.0012272894	-0.0009852648	-0.00069054216	-0.00035285577	1.9419938e-05	0.00041860715	0.0008379258	0.001271572	0.0017134026	0.002157256	0.00260159	0.003038779	0.0034656264	0.0038800612	0.00427654	0.0046538785	0.0050077178	0.0053371973	0.005638536	0.0059097484	0.0061504655	0.006357476	0.006531913	0.0066700615	0.0067725703	0.0068366826	0.0068628266	0.0068512037	0.006799165	0.006708145	0.006576117	0.00640228	0.006186001	0.005927518	0.0056256615	0.0052793063	0.004888512	0.0044534467	0.003973197	0.0034478307	0.0028776675	0.00226482	0.0016098619	0.00091395155	0.00018256903	-0.00058265775	-0.0013771206
-0.0018345565	-0.0018094927	-0.001696825	-0.0015096217	-0.0012611821	-0.0009602532	-0.0006175637	-0.0002399981	0.00016441569	0.0005890578	0.0010269657	0.0014724247	0.0019217804	0.002368927	0.0028099231	0.0032402053	0.0036574975	0.0040578805	0.004437536	0.004793819	0.005124908	0.0054289848	0.0057033263	0.00594661	0.0061557777	0.00633185	0.006471496	0.0065753274	0.0066416785	0.006669935	0.0066591874	0.006610006	0.006519679	0.0063893087	0.0062168427	0.0060028173	0.005747106	0.0054477826	0.0051046945	0.0047165975	0.0042847916	0.0038075373	0.0032857768	0.0027189702	0.0021096952	0.0014564358	0.00076435506	3.3944845e-05	-0.0007297173	-0.0015225783
-0.0021395162	-0.002105631	-0.0019863248	-0.0017928332	-0.0015365779	-0.00123059	-0.0008819252	-0.0004987493	-8.9384615e-05	0.00033969805	0.00078189746	0.0012319349	0.0016849041	0.0021360256	0.0025811382	0.0030151159	0.0034354292	0.00383839	0.004221197	0.0045810714	0.0049149394	0.0052209646	0.005497556	0.0057418756	0.005954642	0.0061318427	0.006273899	0.006378658	0.006447524	0.0064772926	0.0064689405	0.006420646	0.006332077	0.0062039457	0.006034434	0.005822502	0.0055683367	0.0052712373	0.0049309954	0.0045464337	0.004117582	0.0036430508	0.0031246915	0.0025618002	0.0019548573	0.0013051592	0.0006162673	-0.00011102855	-0.0008738488	-0.0016659424
-0.0024440363	-0.0024032071	-0.0022750944	-0.0020750016	-0.0018132925	-0.0015004054	-0.0011457652	-0.00075761974	-0.00034372136	9.083003e-05	0.00053781644	0.0009918511	0.0014491975	0.0019040368	0.0023516566	0.002789814	0.0032138973	0.0036195219	0.004006151	0.0043679923	0.0047047585	0.0050136372	0.00529252	0.0055396818	0.0057536215	0.0059329085	0.0060766973	0.0061834306	0.0062536746	0.0062851794	0.00627834	0.0062317774	0.0061460063	0.006019056	0.0058505945	0.0056420714	0.0053907037	0.005095713	0.004758835	0.004376769	0.0039507225	0.0034806542	0.0029649138	0.0024052933	0.001802478	0.0011561587	0.00046997145	-0.0002554208	-0.0010142699	-0.0018055215
-0.0027482882	-0.0026989207	-0.0025642514	-0.0023571625	-0.002088502	-0.0017699376	-0.0014101639	-0.0010159239	-0.00059569627	-0.00015863776	0.00029351935	0.0007523447	0.0012131967	0.001672145	0.0021240488	0.002565451	0.0029924288	0.0034017898	0.0037908405	0.004155528	0.0044948906	0.004806038	0.0050876923	0.0053370297	0.005552929	0.005733926	0.005880423	0.00598919	0.006060522	0.0060937256	0.0060893223	0.006044455	0.005959835	0.005835172	0.0056695044	0.005462747	0.005213402	0.0049211793	0.0045868494	0.004208494	0.0037854612	0.003318388	0.002806656	0.002251152	0.0016515516	0.0010091327	0.00032608956	-0.00039589033	-0.0011537522	-0.0019430965
-0.0030520707	-0.00299526	-0.0028529838	-0.0026385486	-0.0023641214	-0.0020389557	-0.0016733482	-0.001273796	-0.00084955245	-0.00040594116	4.9717724e-05	0.0005133152	0.0009785332	0.0014405139	0.0018963255	0.0023412704	0.0027713738	0.003184002	0.0035758913	0.0039437637	0.004286226	0.004600201	0.0048839636	0.005135406	0.0053532682	0.005536709	0.0056845844	0.0057954043	0.005869504	0.005904082	0.005901199	0.005858481	0.0057754293	0.0056529343	0.0054890513	0.0052845553	0.0050376467	0.0047484785	0.0044161715	0.004040923	0.0036224313	0.0031586923	0.0026503839	0.0020989813	0.0015030354	0.0008647032	0.00018463284	-0.0005344227	-0.0012893751	-0.0020764843
-0.003355652	-0.0032907948	-0.0031405017	-0.0029199421	-0.0026386976	-0.0023072287	-0.0019357651	-0.0015320107	-0.0011022761	-0.0006537512	-0.00019325688	0.00027425587	0.0007433258	0.001210425	0.0016694143	0.0021179207	0.0025512986	0.0029672682	0.0033628345	0.0037330762	0.004078109	0.00439379	0.004680816	0.004934255	0.005155515	0.0053415373	0.0054903775	0.0056033395	0.0056781657	0.0057157762	0.0057141297	0.0056735314	0.0055925883	0.005471956	0.005309727	0.0051076785	0.0048644356	0.004577305	0.0042477325	0.0038758777	0.0034596324	0.003000129	0.0024959408	0.0019478798	0.0013559163	0.00072104484	4.52511e-05	-0.00067044795	-0.0014221296	-0.0022074655
-0.0036582723	-0.0035851896	-0.0034283474	-0.003200084	-0.002912037	-0.002574928	-0.0021978691	-0.0017879531	-0.0013534799	-0.00090061873	-0.0004351884	3.6090612e-05	0.0005103797	0.0009805784	0.0014431365	0.0018951967	0.0023325197	0.0027517714	0.0031491406	0.0035224557	0.0038708672	0.004190583	0.004479166	0.004735753	0.0049577244	0.005145278	0.005297471	0.005412508	0.0054894574	0.005528543	0.0055288523	0.0054896586	0.005410917	0.0052918307	0.0051328205	0.004931871	0.004690394	0.0044072233	0.004080888	0.0037119985	0.0032993592	0.002843786	0.0023434944	0.0017990097	0.001211375	0.00058092177	-9.174645e-05	-0.0008036792	-0.0015527904	-0.00233569
-0.003960125	-0.003879331	-0.0037149936	-0.0034797266	-0.0031856075	-0.0028422922	-0.0024585426	-0.0020437762	-0.0016043857	-0.0011464953	-0.0006766096	-0.00020048767	0.00027684867	0.00075124577	0.0012179762	0.0016740859	0.0021142475	0.0025365911	0.0029375255	0.003314618	0.0036652312	0.0039871894	0.0042782985	0.0045367554	0.004761532	0.0049519315	0.0051054507	0.0052221306	0.0053021424	0.005342394	0.0053450204	0.0053079166	0.0052304305	0.0051138885	0.0049566478	0.004758958	0.004519906	0.0042390823	0.003915865	0.0035500228	0.0031406395	0.0026888102	0.002192665	0.0016520582	0.0010680221	0.00044211373	-0.00022612885	-0.00093378127	-0.0016799942	-0.0024599358
-0.00426089	-0.0041721687	-0.0040000603	-0.0037577227	-0.0034573823	-0.0031076223	-0.0027191937	-0.0022986382	-0.0018543154	-0.0013912842	-0.0009165257	-0.00043629855	4.5154244e-05	0.00052345917	0.0009949319	0.0014542006	0.0018978938	0.0023232512	0.0027277134	0.0031071901	0.0034605227	0.0037856847	0.0040784553	0.0043400675	0.0045672692	0.0047594234	0.0049153864	0.005033765	0.0051154345	0.0051577613	0.005161945	0.0051269643	0.0050521567	0.0049377084	0.004781779	0.004587475	0.0043501593	0.004072137	0.0037522353	0.0033895373	0.0029842667	0.0025360659	0.0020431988	0.0015075132	0.0009283535	0.00030527636	-0.00035822392	-0.0010621548	-0.0018041655	-0.0025813878
-0.0045610815	-0.004463792	-0.0042846575	-0.0040360764	-0.003727898	-0.003373213	-0.002978325	-0.0025523454	-0.00210163	-0.0016346797	-0.0011560544	-0.00067105144	-0.00018509477	0.00029701367	0.0007718876	0.0012345463	0.0016818121	0.0021108873	0.0025179684	0.0029006936	0.003256712	0.0035848953	0.0038802847	0.004144758	0.0043742396	0.004568871	0.004726518	0.00484775	0.004931003	0.004976034	0.0049817897	0.0049484447	0.004875548	0.004763361	0.004609648	0.004417151	0.004182812	0.00390739	0.0035906136	0.0032316558	0.0028293878	0.002384957	0.0018968172	0.0013648644	0.00079013035	0.00017157197	-0.00048767775	-0.0011872798	-0.0019249842	-0.002698645
-0.004859373	-0.004754439	-0.004567802	-0.004311785	-0.0039980114	-0.0036365688	-0.0032354146	-0.0028037801	-0.0023494363	-0.0018767491	-0.0013933703	-0.00090408325	-0.0004139468	7.2132796e-05	0.00055085495	0.0010171123	0.001467675	0.0019000955	0.0023102574	0.00269619	0.0030557066	0.003385365	0.0036842227	0.0039512888	0.0041830055	0.00437947	0.004540108	0.0046630986	0.004748188	0.0047950596	0.004802894	0.004771542	0.0047007278	0.004589401	0.0044399425	0.0042490177	0.004017446	0.0037446842	0.0034311377	0.0030751415	0.002677068	0.0022354946	0.0017521791	0.0012247525	0.0006546974	4.0635467e-05	-0.00061485916	-0.0013093799	-0.0020432323	-0.0028130934
-0.0051565096	-0.005043648	-0.004848875	-0.004586287	-0.0042652637	-0.0038984194	-0.0034919828	-0.0030551925	-0.0025946945	-0.002117537	-0.0016295239	-0.0011361912	-0.000641264	-0.00015143678	0.00033118203	0.0008004494	0.0012552962	0.0016907789	0.002104532	0.0024933517	0.0028553195	0.003188409	0.0034894943	0.0037586614	0.0039935894	0.0041921586	0.004355032	0.0044796243	0.0045675747	0.0046165213	0.0046256892	0.0045963526	0.0045277774	0.0044197254	0.004271075	0.0040824413	0.0038538277	0.003584683	0.0032732338	0.002920948	0.002526451	0.0020894893	0.0016097985	0.0010871291	0.00052123144	-8.7291e-05	-0.00073773414	-0.0014291555	-0.0021582246	-0.00292404
-0.005451873	-0.0053308234	-0.0051287785	-0.004859127	-0.0045326054	-0.004158728	-0.003746517	-0.00330396	-0.002838999	-0.0023570359	-0.0018641129	-0.0013661534	-0.00086756796	-0.000373248	0.00011261925	0.00058566034	0.0010443032	0.0014830343	0.0019000135	0.0022922195	0.0026570559	0.0029930957	0.003297083	0.0035693012	0.003806062	0.0040071234	0.0041716546	0.004298877	0.004388582	0.004439354	0.00445066	0.0044243783	0.004356999	0.0042509735	0.004105039	0.003919203	0.003692519	0.0034261644	0.003118407	0.002769336	0.0023779422	0.0019451156	0.0014701299	0.0009519197	0.0003900677	-0.00021321699	-0.0008585751	-0.0015445054	-0.0022692233	-0.0030309707
-0.005745128	-0.005616054	-0.0054070503	-0.005130738	-0.0047966987	-0.0044165924	-0.003999494	-0.0035522804	-0.003081359	-0.0025944188	-0.0020967051	-0.001593858	-0.001091361	-0.00059369206	-0.00010322034	0.00037373602	0.0008350499	0.0012775771	0.001697626	0.0020926706	0.0024610013	0.0027996749	0.0031069033	0.003380973	0.003619682	0.0038243234	0.00399084	0.0041201897	0.0042120814	0.004265163	0.0042791627	0.004253611	0.0041884407	0.0040843748	0.0039411	0.0037573278	0.0035338365	0.003269516	0.002965521	0.002619844	0.0022329912	0.0018031225	0.0013322048	0.0008187108	0.00026207417	-0.00033657625	-0.0009768456	-0.0016571507	-0.0023780689	-0.0031347424
-0.0060373545	-0.0058997124	-0.0056835786	-0.0053996667	-0.005060084	-0.0046737343	-0.0042500943	-0.0037966669	-0.0033214167	-0.0028294995	-0.002327621	-0.001820907	-0.0013140962	-0.00081165135	-0.00031796843	0.00016289577	0.00062800944	0.0010729618	0.0014974289	0.0018957555	0.0022666305	0.0026086234	0.0029181615	0.0031949691	0.0034365952	0.0036429577	0.0038118772	0.003944218	0.0040375143	0.0040924065	0.0041084327	0.004085332	0.004023399	0.003921155	0.0037796162	0.0035988092	0.0033771805	0.0031162947	0.0028151684	0.0024725497	0.002089437	0.001664672	0.0011965223	0.000688307	0.00013721734	-0.00045709312	-0.001091525	-0.0017681643	-0.0024831146	-0.003235504
-0.0063268617	-0.00618124	-0.005957715	-0.005666591	-0.005320579	-0.0049289316	-0.0044989362	-0.004040189	-0.0035596564	-0.0030625612	-0.002556257	-0.0020454302	-0.0015344471	-0.0010281876	-0.0005295649	-4.535541e-05	0.00042298436	0.00087247416	0.0012994185	0.0017003715	0.0020747706	0.0024189688	0.0027322806	0.0030108765	0.0032556131	0.003464289	0.0036358722	0.003770139	0.0038661174	0.003922045	0.0039410703	0.003920473	0.0038598776	0.0037599988	0.0036207028	0.0034417622	0.0032237917	0.0029651038	0.002667483	0.0023287237	0.0019486398	0.0015276186	0.0010649487	0.0005611032	1.463294e-05	-0.00057355314	-0.0012036413	-0.001874946	-0.0025845915	-0.0033322498
-0.0066137165	-0.006460972	-0.006229669	-0.005931735	-0.005578965	-0.0051810592	-0.0047456473	-0.004281655	-0.0037957057	-0.0032942072	-0.0027830675	-0.0022677556	-0.0017520711	-0.0012420192	-0.00074069947	-0.00025154278	0.00021992996	0.00067252293	0.0011035018	0.0015073344	0.0018848255	0.0022323132	0.0025475994	0.00283017	0.0030770972	0.003287848	0.0034625605	0.0035989173	0.0036967546	0.003755644	0.0037767068	0.0037566684	0.0036994517	0.0036015622	0.003464654	0.0032888465	0.0030729733	0.0028171614	0.0025222786	0.0021871738	0.001811225	0.0013943575	0.0009360574	0.0004362613	-0.00010465458	-0.0006878376	-0.0013131201	-0.0019778833	-0.0026829913	-0.0034250915
-0.006899163	-0.0067382157	-0.006499201	-0.0061941147	-0.0058348253	-0.0054316446	-0.004989937	-0.004520446	-0.0040289164	-0.0035230592	-0.0030079186	-0.0024874732	-0.0019677058	-0.0014528334	-0.00094786286	-0.0004563704	1.9989908e-05	0.0004762262	0.00090989843	0.0013168864	0.0016975626	0.0020482652	0.002366379	0.0026511922	0.0029012188	0.00311457	0.003291268	0.0034303665	0.0035303682	0.0035920553	0.003613636	0.0035972483	0.0035408065	0.003445737	0.0033113956	0.0031372719	0.0029242411	0.0026717074	0.0023801252	0.0020486042	0.001675494	0.0012627468	0.0008093901	0.00031466037	-0.00022139028	-0.00079905987	-0.0014187172	-0.002078168	-0.002777055	-0.0035141334
-0.0071813986	-0.0070126206	-0.0067670345	-0.0064546317	-0.0060888827	-0.0056778863	-0.005232185	-0.004757151	-0.004260987	-0.0037500784	-0.003228955	-0.0027041659	-0.0021812469	-0.0016623959	-0.0011535585	-0.0006574169	-0.00017848611	0.00028181076	0.0007187538	0.0011300147	0.0015127659	0.0018662922	0.0021872558	0.0024755076	0.0027272366	0.0029439405	0.0031224303	0.0032643788	0.003366623	0.0034302846	0.0034546517	0.0034397952	0.0033859536	0.003292691	0.003160283	0.002989862	0.0027790703	0.0025295839	0.0022408105	0.0019119568	0.0015431046	0.0011355989	0.0006857626	0.00019631535	-0.00033501163	-0.00090719014	-0.0015208423	-0.002175577	-0.002868779	-0.0036006272
-0.007461682	-0.007284723	-0.007030271	-0.006711863	-0.0063401833	-0.005923599	-0.005471207	-0.0049905926	-0.004488826	-0.0039735734	-0.003448829	-0.002919063	-0.0023917705	-0.0018691495	-0.0013556406	-0.0008562058	-0.0003731437	8.967891e-05	0.0005295947	0.0009443462	0.0013311096	0.0016877502	0.0020117052	0.0023022853	0.002557166	0.0027758256	0.002956979	0.003101088	0.003205739	0.0032711625	0.003297925	0.0032850727	0.003233686	0.003142912	0.0030132532	0.0028445795	0.0026369505	0.0023900382	0.00210464	0.0017794333	0.001414936	0.001009889	0.0005655065	7.993728e-05	-0.0004459247	-0.0010127649	-0.0016202182	-0.0022687092	-0.0029561892	-0.0036823899
-0.007738471	-0.0075541213	-0.0072927624	-0.006967351	-0.0065886527	-0.0061660707	-0.0057075545	-0.00522238	-0.0047159344	-0.004194945	-0.0036649778	-0.0031314269	-0.0025992692	-0.002072662	-0.001556091	-0.0010531247	-0.0005653128	-9.88394e-05	0.00034429133	0.0007615946	0.0011517815	0.0015113093	0.0018385313	0.002131559	0.0023895018	0.0026104636	0.002794981	0.002940897	0.0030472465	0.0031160526	0.0031448826	0.0031345338	0.0030848682	0.0029962733	0.0028689615	0.0027026348	0.0024975315	0.0022541024	0.0019715428	0.0016492419	0.0012883916	0.0008881651	0.00044861063	-3.2015145e-05	-0.0005533248	-0.0011146292	-0.001716882	-0.002358757	-0.003040053	-0.0037600845
-0.008012824	-0.007820182	-0.0075512603	-0.007218644	-0.00683365	-0.006404534	-0.0059411004	-0.005450286	-0.004938625	-0.0044130757	-0.0038781464	-0.0033410415	-0.0028046072	-0.0022737905	-0.00175298	-0.0012456626	-0.00075525045	-0.00028559193	0.00016165897	0.00058240816	0.00097548217	0.0013378859	0.0016677715	0.0019640028	0.002224777	0.0024490803	0.0026358292	0.0027838014	0.0028935522	0.002963554	0.0029944256	0.0029866472	0.0029393472	0.002853196	0.0027280636	0.0025639422	0.0023621619	0.002120927	0.0018411241	0.0015232489	0.001166027	0.000769306	0.00033425912	-0.00014162436	-0.00065717846	-0.0012131035	-0.0018092617	-0.0024450347	-0.003120698	-0.0038345829
-0.008283287	-0.008083038	-0.007806845	-0.007467881	-0.0070763007	-0.0066413656	-0.006171815	-0.0056754574	-0.0051596984	-0.0046278164	-0.004089527	-0.0035471693	-0.003006272	-0.0024711862	-0.0019467697	-0.0014354587	-0.0009415224	-0.00046813115	-1.8242747e-05	0.00040564686	0.00080198795	0.0011676922	0.0015007742	0.0017999075	0.0020627975	0.0022904575	0.0024795309	0.002629742	0.002741471	0.0028142706	0.0028479025	0.0028422438	0.002797138	0.0027132258	0.0025902987	0.0024286918	0.0022294	0.001991272	0.0017152466	0.0013995953	0.0010466427	0.00065453723	0.00022295862	-0.00024759024	-0.0007579401	-0.0013082922	-0.0018982217	-0.0025281683	-0.003197141	-0.0039044768
-0.008551538	-0.0083425045	-0.008059524	-0.0077133924	-0.0073155314	-0.006874591	-0.0063992664	-0.0058978274	-0.0053759366	-0.004840642	-0.0042966306	-0.0037501454	-0.0032053813	-0.002666615	-0.0021380186	-0.0016230345	-0.0011260062	-0.0006487146	-0.0001947172	0.00023397431	0.0006322749	0.0010012612	0.0013372786	0.0016394034	0.0019053072	0.002134882	0.0023267232	0.002479069	0.0025938302	0.0026694313	0.0027048886	0.0027014054	0.0026588514	0.0025767572	0.0024559721	0.002297353	0.0021000914	0.0018644705	0.0015918761	0.0012798645	0.00093115866	0.0005422868	0.00011531636	-0.00034966692	-0.0008551702	-0.0013996065	-0.0019837767	-0.0026079193	-0.0032704696	-0.0039715096
-0.008816257	-0.008599073	-0.008308627	-0.007955521	-0.007551238	-0.007104501	-0.0066235214	-0.006116621	-0.005589932	-0.0050498024	-0.0045011714	-0.0039498582	-0.0034011602	-0.0028581917	-0.0023258403	-0.0018067434	-0.0013061836	-0.0008248463	-0.00036770478	6.394461e-05	0.00046525523	0.00083776563	0.001176808	0.0014815219	0.0017507374	0.0019824132	0.0021772385	0.002332978	0.002449356	0.0025273487	0.002564732	0.0025631636	0.0025232807	0.0024435334	0.00232587	0.0021691807	0.001974512	0.0017426759	0.0014721565	0.0011639111	0.0008178167	0.0004342273	1.1879951e-05	-0.000448931	-0.00094874203	-0.0014868006	-0.0020654202	-0.002682604	-0.0033396706	-0.004033871
-0.009076819	-0.008852407	-0.008554824	-0.008194707	-0.0077843666	-0.0073306113	-0.0068446323	-0.0063320547	-0.0057998225	-0.005254708	-0.00470192	-0.0041464716	-0.0035930276	-0.0030466393	-0.00250981	-0.0019875094	-0.0014831349	-0.0009977967	-0.0005377829	-0.000102665275	0.00030264258	0.000677485	0.0010199472	0.001327809	0.0015996918	0.0018346198	0.0020316392	0.0021892786	0.0023089275	0.0023885928	0.002429191	0.002430167	0.002392348	0.0023148544	0.0021982007	0.0020453185	0.0018525794	0.0016227849	0.0013559572	0.001050964	0.0007092245	0.00032962486	-8.8144094e-05	-0.000544101	-0.0010383874	-0.0015725195	-0.0021445751	-0.0027552843	-0.0034053773	-0.004092738
-0.009334236	-0.0091021955	-0.008796975	-0.008429788	-0.008012652	-0.007554136	-0.0070619434	-0.0065441206	-0.006007232	-0.005456768	-0.004899189	-0.0043398216	-0.0037821978	-0.0032311603	-0.00269074	-0.0021644235	-0.0016559884	-0.0011677071	-0.0007038042	-0.000265982	0.00014330819	0.0005206317	0.00086608157	0.0011770166	0.0014519133	0.0016897246	0.0018889531	0.0020502582	0.0021721981	0.0022544116	0.0022966154	0.0023001358	0.0022641309	0.0021893866	0.0020761676	0.0019243732	0.0017350949	0.0015080497	0.0012440793	0.0009423569	0.0006041564	0.00022858009	-0.00018513203	-0.00063624233	-0.0011254251	-0.0016530007	-0.0022191256	-0.002823308	-0.0034668818	-0.0041476786
-0.009588227	-0.009347349	-0.009035654	-0.008662626	-0.008237861	-0.0077729896	-0.0072756633	-0.0067520067	-0.006210029	-0.0056552365	-0.005093597	-0.004529126	-0.003967136	-0.0034119636	-0.0028679147	-0.0023383275	-0.0018260255	-0.0013344735	-0.00086645037	-0.0004249923	-1.3329089e-05	0.00036818162	0.00071663037	0.0010305196	0.0013083145	0.0015487596	0.0017509088	0.0019148588	0.0020384453	0.0021235459	0.002168674	0.002174005	0.0021399856	0.0020678341	0.0019568242	0.0018077753	0.0016210526	0.001396928	0.0011357889	0.00083719566	0.00050236285	0.00013050437	-0.00027819723	-0.0007245466	-0.0012079477	-0.0017298535	-0.0022899657	-0.0028888062	-0.0035249516	-0.004198514
-0.009838112	-0.009590067	-0.009270385	-0.00889004	-0.008459613	-0.007989287	-0.0074858367	-0.0069576725	-0.00641001	-0.0058504045	-0.005282961	-0.0047151446	-0.0041489378	-0.0035899729	-0.0030412525	-0.0025076196	-0.0019910336	-0.0014967322	-0.0010249764	-0.0005805716	-0.00016504154	0.00021930039	0.00057062134	0.0008878261	0.0011682771	0.0014116429	0.001616586	0.0017832182	0.0019096397	0.0019959882	0.0020444803	0.0020520426	0.0020205267	0.0019497126	0.0018414669	0.0016950481	0.0015106425	0.0012892783	0.001031205	0.00073677674	0.00040495768	3.7331134e-05	-0.0003667809	-0.0008085966	-0.0012871101	-0.0018031299	-0.002357155	-0.002949141	-0.003578812	-0.0042449012
-0.010083675	-0.009828076	-0.009501055	-0.009113766	-0.008677892	-0.008200653	-0.007692039	-0.0071582124	-0.0066055357	-0.006041117	-0.005469501	-0.0048965514	-0.0043267384	-0.0037630647	-0.0032107458	-0.002673246	-0.002153553	-0.0016550794	-0.0011802614	-0.0007324815	-0.00031314045	7.439405e-05	0.00042884052	0.00074893236	0.0010327995	0.0012785457	0.0014867522	0.0016551018	0.0017841309	0.0018735975	0.0019239597	0.0019337535	0.0019054562	0.0018366575	0.0017305128	0.0015866272	0.0014045127	0.0011861324	0.00093061477	0.0006396584	0.00031178072	-5.237013e-05	-0.0004526563	-0.0008889288	-0.0013627782	-0.0018731803	-0.0024203062	-0.0030062497	-0.003628336	-0.004288435
-0.01032529	-0.010062113	-0.009727508	-0.0093336925	-0.00889089	-0.00840845	-0.0078929365	-0.007354617	-0.0067968965	-0.0062280446	-0.0056518093	-0.005075179	-0.0044995323	-0.003932819	-0.0033767596	-0.0028350204	-0.002312012	-0.0018100888	-0.0013314113	-0.00087989867	-0.00045811012	-6.708875e-05	0.00029070303	0.00061382353	0.00090044737	0.0011485517	0.001360096	0.0015315302	0.0016632378	0.0017551295	0.0018077232	0.0018203519	0.0017937571	0.0017281137	0.0016235597	0.0014818981	0.001302734	0.0010867007	0.00083455816	0.00054651126	0.00022163615	-0.0001382269	-0.0005343035	-0.0009663701	-0.0014336631	-0.0019389838	-0.0024807602	-0.0030594245	-0.0036747605	-0.0043272674
-0.010563105	-0.010291949	-0.009950414	-0.009549901	-0.009100616	-0.008611985	-0.008091837	-0.007547565	-0.0069843084	-0.0064113513	-0.0058304965	-0.0052486137	-0.0046704933	-0.0040985346	-0.0035383478	-0.0029933825	-0.0024653748	-0.0019598976	-0.0014789924	-0.001023747	-0.00059849024	-0.00020374358	0.00015705079	0.00048293918	0.00077275187	0.0010243021	0.0012374967	0.0014120489	0.0015458986	0.0016411394	0.0016957261	0.0017105453	0.0016866066	0.001622662	0.0015217327	0.00138155	0.0012050457	0.0009921193	0.0007428266	0.00045740977	0.00013654679	-0.00021935627	-0.0006106645	-0.0010382459	-0.0015016571	-0.00200063	-0.0025353506	-0.00310798	-0.0037162974	-0.00436271
-0.010795973	-0.010517657	-0.010167763	-0.009760961	-0.009305909	-0.008810967	-0.008285031	-0.0077351034	-0.0071685687	-0.00658945	-0.006004356	-0.005417995	-0.004835531	-0.004259579	-0.003696479	-0.0031469315	-0.002615653	-0.0021063834	-0.0016211197	-0.0011633039	-0.00073412806	-0.00033732876	2.7220696e-05	0.00035611168	0.00064948946	0.0009034462	0.0011197887	0.001296971	0.0014340319	0.0015306808	0.0015877895	0.001605209	0.0015833601	0.0015221462	0.0014233105	0.0012858696	0.0011121854	0.0009008162	0.00065485016	0.0003720224	5.5063516e-05	-0.00029658154	-0.0006844029	-0.0011065677	-0.0015645102	-0.0020584613	-0.00258784	-0.003153503	-0.0037549809	-0.004392959
-0.011024699	-0.010737881	-0.010382183	-0.009968087	-0.00950633	-0.009005584	-0.008474633	-0.007919207	-0.007347271	-0.0067636296	-0.006174654	-0.005584225	-0.004996419	-0.004417151	-0.003848523	-0.0032962114	-0.0027622655	-0.0022486523	-0.0017602593	-0.0012984499	-0.0008661449	-0.00046540797	-9.7990036e-05	0.00023416802	0.0005300939	0.0007872544	0.0010057464	0.0011854433	0.0013259053	0.0014253296	0.0014848821	0.0015049018	0.0014849864	0.0014268234	0.0013291761	0.0011942908	0.0010230243	0.0008152053	0.00057131797	0.00029237196	-2.1692365e-05	-0.00037029013	-0.00075336546	-0.001171872	-0.0016242191	-0.0021117777	-0.0026357248	-0.0031947792	-0.0037890077	-0.0044197813
-0.01124911	-0.010954604	-0.010591239	-0.01017084	-0.009702265	-0.009195939	-0.008659244	-0.008099124	-0.0075219497	-0.0069339722	-0.006339662	-0.0057448745	-0.0051534325	-0.004570134	-0.0039986	-0.0034414157	-0.0029029474	-0.0023863018	-0.0018945485	-0.0014294386	-0.0009941459	-0.00058954954	-0.00021883845	0.00011653826	0.0004146509	0.00067505985	0.00089747086	0.0010794848	0.0012223125	0.0013246462	0.0013863482	0.0014085621	0.0013911575	0.0013349317	0.0012401901	0.0011079609	0.00093844533	0.0007333793	0.00049223006	0.00021597743	-9.4305724e-05	-0.00043946132	-0.0008188188	-0.0012311712	-0.0016793162	-0.002162382	-0.0026796386	-0.0032315329	-0.0038192496	-0.004443191
-0.011468567	-0.011165999	-0.010795847	-0.010368161	-0.009894647	-0.009382613	-0.008839458	-0.008274436	-0.007691771	-0.0070994124	-0.006500751	-0.005901478	-0.005306214	-0.0047177076	-0.0041425377	-0.0035824701	-0.0030400679	-0.00252036	-0.0020243526	-0.0015560314	-0.0011161864	-0.00070940703	-0.00033539534	3.453344e-06	0.0003043227	0.00056810305	0.00079317763	0.0009780414	0.0011233166	0.0012275688	0.0012921244	0.0013168193	0.0013019145	0.0012477934	0.0011553131	0.001025252	0.0008585267	0.0006566271	0.00041780248	0.00014491379	-0.0001626052	-0.00050351024	-0.0008788854	-0.0012879074	-0.0017307773	-0.0022078007	-0.0027190372	-0.0032650307	-0.0038454384	-0.004461825
-0.0116831735	-0.0113737285	-0.010996297	-0.010561809	-0.01008185	-0.009563573	-0.009015754	-0.008444577	-0.007857844	-0.007260114	-0.0066570565	-0.0060537457	-0.005453773	-0.004862003	-0.0042828843	-0.0037181377	-0.0031732246	-0.0026489869	-0.0021498948	-0.0016776696	-0.0012348965	-0.00082437694	-0.0004470721	-0.00010559335	0.00019862875	0.00046594068	0.00069308653	0.00088066235	0.0010285676	0.0011356324	0.0012031272	0.0012303367	0.0012169667	0.0011651814	0.0010755695	0.0009480454	0.0007830784	0.0005837567	0.00034773722	7.781014e-05	-0.00022642314	-0.00056403875	-0.0009349957	-0.0013396665	-0.001777783	-0.0022497997	-0.002754338	-0.0032941103	-0.0038683042	-0.004476413
-0.011892691	-0.011574857	-0.0111909285	-0.010750115	-0.010263756	-0.009739473	-0.009187281	-0.008610718	-0.008019	-0.007416062	-0.0068085864	-0.0062005892	-0.0055965856	-0.0050011873	-0.0044181496	-0.0038497522	-0.0033006445	-0.0027731732	-0.0022704154	-0.0017950237	-0.0013490915	-0.00093501806	-0.0005549416	-0.00021006167	9.765476e-05	0.00036747754	0.0005980469	0.0007886216	0.0009388216	0.0010495633	0.0011182874	0.0011482276	0.0011378378	0.0010885037	0.0010000803	0.0008753054	0.00071350485	0.00051522255	0.00028241798	1.5486032e-05	-0.0002858229	-0.00062026083	-0.0009865761	-0.0013873279	-0.0018198788	-0.0022861734	-0.0027863383	-0.0033198446	-0.0038859546	-0.0044872984
-0.012097642	-0.01177261	-0.011381522	-0.010934345	-0.010440968	-0.009911232	-0.009352155	-0.008771852	-0.008174732	-0.007567428	-0.006955549	-0.006342858	-0.005735591	-0.0051357597	-0.0045483187	-0.0039767697	-0.003423512	-0.002892889	-0.0023858622	-0.0019073784	-0.0014580712	-0.001041159	-0.00065743923	-0.0003093034	1.1101365e-06	0.00027415156	0.00050743297	0.00070083514	0.0008541979	0.00096621364	0.001039099	0.0010705367	0.0010626353	0.0010160431	0.00092953444	0.0008070767	0.0006487407	0.00045222417	0.00022174045	-4.2319298e-05	-0.00034004822	-0.0006713122	-0.0010337383	-0.0014306679	-0.0018585101	-0.002318941	-0.0028130412	-0.0033406988	-0.0039004534	-0.004494153
-0.012297742	-0.011964649	-0.011566199	-0.011113316	-0.0106141195	-0.010078184	-0.009513676	-0.008927673	-0.008325726	-0.0077142343	-0.007098116	-0.0064812824	-0.005869463	-0.0052658394	-0.0046744496	-0.0040986836	-0.0035419837	-0.0030073896	-0.0024970323	-0.0020152405	-0.0015624613	-0.0011414215	-0.00075501204	-0.0004039146	-9.011477e-05	0.00018559024	0.00042217225	0.0006183423	0.00077411905	0.00088904053	0.00096365437	0.0009977967	0.0009927712	0.00094741955	0.0008644797	0.0007436387	0.00058635697	0.00039374828	0.00016605854	-9.485707e-05	-0.00039080158	-0.00071730465	-0.0010775998	-0.0014688894	-0.0018930063	-0.0023489818	-0.0028370544	-0.003356494	-0.003910348	-0.004496753
-0.012492016	-0.012152381	-0.01174666	-0.011286169	-0.01078067	-0.010239981	-0.009670049	-0.009078324	-0.008472018	-0.007856071	-0.0072349906	-0.0066139325	-0.0059978515	-0.0053900853	-0.0047952384	-0.004215762	-0.0036552772	-0.0031172335	-0.0026038215	-0.0021179318	-0.0016620457	-0.0012381002	-0.00084786117	-0.000493139	-0.0001767911	0.00010164827	0.00034135208	0.0005405322	0.0006991513	0.0008166842	0.0008938983	0.0009306632	0.00092723593	0.0008851327	0.00080396235	0.0006855354	0.0005303994	0.00034005195	0.000114355236	-0.0001437068	-0.0004349798	-0.0007597953	-0.0011156723	-0.0015036613	-0.0019223765	-0.002373822	-0.0028553978	-0.003369987	-0.003916107	-0.004495248
-0.012681052	-0.012334272	-0.0119211	-0.011454813	-0.010943502	-0.010395981	-0.00982067	-0.00922437	-0.008613087	-0.007992275	-0.007366799	-0.00674136	-0.0061213747	-0.00551039	-0.004911229	-0.0043277517	-0.0037641898	-0.0032222793	-0.0027053282	-0.0022159964	-0.0017565414	-0.0013297573	-0.0009370446	-0.0005792007	-0.0002587177	2.30968e-05	0.00026533753	0.00046757236	0.0006289743	0.00074960664	0.0008292645	0.000867486	0.0008678585	0.0008272305	0.0007487573	0.00063264	0.00047988817	0.0002918765	6.853044e-05	-0.00018706545	-0.00047576427	-0.0007970482	-0.0011493191	-0.0015328377	-0.0019476861	-0.0023939386	-0.0028702095	-0.0033783913	-0.00391829	-0.0044898614
-0.012865581	-0.012510419	-0.012091011	-0.01161696	-0.011100672	-0.010547705	-0.009966962	-0.00936529	-0.008748993	-0.008123465	-0.007493973	-0.0068649948	-0.0062404275	-0.0056245998	-0.005021833	-0.004434839	-0.0038672984	-0.0033220649	-0.0028017983	-0.0023090914	-0.0018466413	-0.0014160648	-0.0010198727	-0.00065941364	-0.00033523515	-5.086884e-05	0.00019469112	0.00039895996	0.00056362525	0.00068635866	0.000768967	0.0008107908	0.000812117	0.0007735938	0.00069821253	0.00058368593	0.0004335828	0.00024736673	2.7760863e-05	-0.00022592023	-0.0005125031	-0.000829868	-0.0011784807	-0.0015588626	-0.001968339	-0.0024089888	-0.0028806329	-0.003382638	-0.003915414	-0.0044810846
-0.01304467	-0.012681782	-0.012254424	-0.011775561	-0.011252202	-0.0106937885	-0.0101075545	-0.009500533	-0.00887958	-0.008249566	-0.0076155216	-0.0069822073	-0.006354183	-0.00573425	-0.005127661	-0.0045369267	-0.0039664507	-0.0034170002	-0.0028933138	-0.0023969486	-0.0019315854	-0.0014976412	-0.0010976121	-0.00073350966	-0.00040787086	-0.00011950731	0.00012840703	0.0003368184	0.0005031936	0.0006291382	0.0007141866	0.0007585734	0.0007616654	0.0007264763	0.00065243244	0.00054132566	0.00039300323	0.00020910427	-8.508563e-06	-0.00025971234	-0.0005430579	-0.0008573383	-0.0012029782	-0.0015789643	-0.0019850954	-0.0024206936	-0.0028866604	-0.0033835024	-0.0039096326	-0.004467368
-0.013217367	-0.012847617	-0.012413964	-0.0119277835	-0.011398494	-0.010834113	-0.010242559	-0.009631641	-0.00900609	-0.008370906	-0.007732205	-0.0070948824	-0.0064622387	-0.0058395937	-0.0052294955	-0.004634507	-0.0040596053	-0.0035070628	-0.0029802695	-0.0024802312	-0.0020107552	-0.001573585	-0.0011713281	-0.0008034855	-0.00047347322	-0.00018277019	6.812066e-05	0.00027840957	0.00044854358	0.0005771294	0.00066455826	0.0007109456	0.0007173829	0.0006836429	0.0006119013	0.0005030185	0.00035686418	0.0001755394	-3.9860606e-05	-0.00028839335	-0.00056922436	-0.0008806959	-0.0012234598	-0.0015948936	-0.0019965693	-0.0024283305	-0.0028890297	-0.0033787712	-0.003899604	-0.0044499934
-0.013384648	-0.013007738	-0.012566969	-0.012074567	-0.011539243	-0.010969438	-0.010372505	-0.009756193	-0.0091257095	-0.008486763	-0.007844016	-0.00720194	-0.0065656453	-0.0059385	-0.005324088	-0.004726298	-0.0041477904	-0.0035916418	-0.0030610636	-0.0025578514	-0.0020852387	-0.0016448721	-0.0012389794	-0.000868164	-0.0005361736	-0.00024155527	1.2025237e-05	0.00022598729	0.00039833784	0.00052954257	0.00061970577	0.0006686263	0.0006768182	0.00064741075	0.0005768575	0.00046936795	0.00032550097	0.00014664978	-6.631762e-05	-0.00031188503	-0.00059030205	-0.00089913607	-0.0012379214	-0.0016060844	-0.002004236	-0.0024308339	-0.0028861314	-0.0033707619	-0.0038849413	-0.0044282824
-0.013547279	-0.013162293	-0.0127147585	-0.012216285	-0.011674821	-0.011099122	-0.010497592	-0.0098760575	-0.009240821	-0.008597121	-0.007950313	-0.007304214	-0.006663516	-0.006031953	-0.00541465	-0.004812494	-0.004231058	-0.0036709383	-0.003137134	-0.0026311278	-0.0021549016	-0.0017113313	-0.0013014749	-0.000928469	-0.0005918145	-0.000295192	-3.8001686e-05	0.0001786016	0.00035414472	0.0004875958	0.00058032945	0.0006320514	0.00064287335	0.00061446056	0.0005473681	0.00044148043	0.00030020624	0.00012265518	-8.722022e-05	-0.00033103675	-0.0006062314	-0.00091246516	-0.0012482628	-0.0016132668	-0.0020069554	-0.0024291798	-0.002879776	-0.0033585057	-0.003865771	-0.0044028386
-0.013704039	-0.013311282	-0.012857102	-0.012351088	-0.011804789	-0.011223882	-0.010616846	-0.00998991	-0.009350069	-0.008701481	-0.008050196	-0.0074002	-0.006756097	-0.00612133	-0.0054991543	-0.004894212	-0.0043086335	-0.0037449822	-0.0032081604	-0.0026981682	-0.002218619	-0.0017717555	-0.0013586804	-0.0009828657	-0.0006437525	-0.00034365058	-8.324906e-05	0.0001366511	0.00031380728	0.00045036525	0.00054586306	0.00060003996	0.0006137155	0.00058785826	0.0005222596	0.0004191324	0.00028013438	0.000105425715	-0.00010373816	-0.00034469366	-0.00061751157	-0.0009212792	-0.001253672	-0.001615636	-0.00200551	-0.0024225414	-0.002868861	-0.0033417717	-0.0038429275	-0.004373938
-0.013853483	-0.013454333	-0.012993172	-0.012481928	-0.011928543	-0.011342414	-0.010730594	-0.01009874	-0.009454235	-0.008801095	-0.008145399	-0.0074910372	-0.006842889	-0.0062048584	-0.005579613	-0.0049701408	-0.0043811575	-0.0038149804	-0.0032741874	-0.0027607307	-0.002277799	-0.00182724	-0.0014111251	-0.001031585	-0.000689283	-0.00038655847	-0.00012370571	9.8560005e-05	0.00027953833	0.0004187934	0.00051740184	0.0005734749	0.0005892515	0.00056552514	0.0005025342	0.00040168688	0.0002644658	9.107962e-05	-0.000115145	-0.00035403296	-0.0006247759	-0.00092448294	-0.001254648	-0.0016124174	-0.0019983426	-0.0024118647	-0.002852805	-0.0033205897	-0.0038168207	-0.00434009
-0.013998635	-0.013591386	-0.013124332	-0.012606345	-0.012047522	-0.0114557	-0.010838404	-0.01020173	-0.009552345	-0.008895062	-0.008235164	-0.0075769797	-0.006924905	-0.006282814	-0.0056533664	-0.005040683	-0.004448645	-0.0038785413	-0.0033340603	-0.0028177202	-0.00233154	-0.0018775463	-0.0014591292	-0.0010754168	-0.00073016435	-0.00042440742	-0.00015782565	6.701052e-05	0.00025115535	0.00039312989	0.0004931949	0.0005525984	0.0005708337	0.000549376	0.0004883148	0.00038949028	0.000254713	8.3800405e-05	-0.00012072176	-0.00035761297	-0.0006256923	-0.0009231195	-0.0012505725	-0.0016048998	-0.0019878	-0.0023972094	-0.002832897	-0.003295727	-0.0037861615	-0.004302345
-0.014137454	-0.013723664	-0.013248958	-0.012724854	-0.012159906	-0.011563383	-0.010940351	-0.010299288	-0.009645231	-0.00898318	-0.00831946	-0.007657863	-0.007001266	-0.0063554123	-0.005722426	-0.005105667	-0.0045098662	-0.0039372593	-0.0033891276	-0.002869688	-0.002380371	-0.0019231513	-0.001500167	-0.0011143014	-0.00076597184	-0.00045669824	-0.00018760562	4.0408224e-05	0.00022681057	0.0003718324	0.00047484413	0.00053647906	0.0005571693	0.000538148	0.00047917292	0.00038238242	0.0002489388	8.04849e-05	-0.00012153387	-0.0003560558	-0.00062220544	-0.0009173155	-0.0012418628	-0.0015932992	-0.0019726902	-0.0023771822	-0.0028093979	-0.003266625	-0.003750667	-0.004261762
-0.014270499	-0.013849333	-0.013368405	-0.012838036	-0.012267381	-0.011664458	-0.01103688	-0.010390453	-0.009732217	-0.009066492	-0.00839816	-0.007732153	-0.007071346	-0.0064220577	-0.0057858303	-0.0051662847	-0.0045669973	-0.0039896145	-0.0034384578	-0.0029151067	-0.0024233386	-0.001962632	-0.001537025	-0.0011475235	-0.00079648197	-0.00048363954	-0.00021141395	1.841411e-05	0.00020846725	0.00035600737	0.00046155602	0.00052547455	0.00054914877	0.0005316213	0.00047519803	0.0003813766	0.00024935603	8.337945e-05	-0.00011733547	-0.00034935772	-0.0006139055	-0.0009058714	-0.0012276322	-0.001576215	-0.0019518957	-0.0023529306	-0.0027808696	-0.0032335743	-0.003711693	-0.0042159185
-0.014397234	-0.013969272	-0.013481446	-0.012945056	-0.012368761	-0.011759922	-0.0111273825	-0.01047685	-0.009813525	-0.009143427	-0.008470915	-0.007801324	-0.0071374625	-0.006483346	-0.0058433637	-0.0052203685	-0.0046175867	-0.004037246	-0.0034829825	-0.0029565468	-0.0024609566	-0.0019966364	-0.001568839	-0.0011763796	-0.00082166493	-0.0005062595	-0.00023110956	2.849847e-06	0.00019492581	0.0003460124	0.00045332313	0.0005209185	0.0005461648	0.0005306639	0.00047709048	0.00038405135	0.00025481358	9.105727e-05	-0.00010796264	-0.00033799186	-0.0005991906	-0.0008900985	-0.0012088567	-0.0015546381	-0.0019275174	-0.0023253784	-0.0027481467	-0.0031957254	-0.0036692023	-0.0041672513
-0.014518775	-0.014083095	-0.013588987	-0.013046615	-0.012464389	-0.011850946	-0.011213079	-0.010556847	-0.009889722	-0.009215072	-0.008538365	-0.007864274	-0.007197328	-0.0065394267	-0.005896099	-0.0052692965	-0.004663527	-0.004079506	-0.0035216287	-0.002991803	-0.0024932846	-0.0020261258	-0.0015945286	-0.0011987463	-0.00084094703	-0.0005231574	-0.00024473667	-7.558614e-06	0.00018712506	0.00034026057	0.00045160204	0.00052092597	0.00054848194	0.00053544715	0.000483647	0.00039358065	0.0002660565	0.00010358915	-9.2785805e-05	-0.00032162294	-0.00058112293	-0.0008691773	-0.001185812	-0.0015284047	-0.0018979013	-0.0022917986	-0.0027099326	-0.0031536818	-0.0036217496	-0.0041131303
-0.014634438	-0.014190696	-0.0136900395	-0.013141587	-0.012553804	-0.011934958	-0.011291735	-0.010631695	-0.009959906	-0.009281017	-0.008600399	-0.007921882	-0.007251069	-0.0065903887	-0.0059434995	-0.0053126365	-0.0047030076	-0.0041167066	-0.003555201	-0.0030223802	-0.002519682	-0.002049759	-0.0016154945	-0.0012165084	-0.0008556321	-0.0005345568	-0.00025314465	-1.3463199e-05	0.00018415228	0.0003395714	0.00045361742	0.00052526593	0.0005554296	0.0005454011	0.00049572065	0.00040706992	0.0002817586	0.00012130663	-7.345155e-05	-0.00029931962	-0.00055677444	-0.0008431971	-0.0011574104	-0.0014978871	-0.0018638	-0.0022541434	-0.0026689395	-0.0031078309	-0.0035706013	-0.0040565953
-0.014742531	-0.0142933205	-0.013785325	-0.013230689	-0.01263728	-0.01201313	-0.01136592	-0.010701202	-0.0100236535	-0.009340949	-0.008656174	-0.007974274	-0.0072996616	-0.0066349506	-0.005984381	-0.0053506345	-0.004737787	-0.004147485	-0.0035832226	-0.0030467957	-0.002540961	-0.0020685568	-0.0016302615	-0.0012284443	-0.00086488575	-0.0005406141	-0.0002562888	-1.3861805e-05	0.00018706545	0.0003454648	0.00046232343	0.0005355254	0.00056874007	0.00056091696	0.00051281974	0.00042651594	0.00030281395	0.00014420599	-4.827231e-05	-0.00027351454	-0.0005284697	-0.0008125305	-0.0011240914	-0.001461491	-0.0018245429	-0.0022125468	-0.0026231408	-0.0030570254	-0.0035150498	-0.003995575
-0.014845818	-0.01438944	-0.013875298	-0.013314508	-0.01271522	-0.012085892	-0.011433922	-0.010763772	-0.010082595	-0.009395629	-0.008707114	-0.008020982	-0.007342711	-0.006674148	-0.006020449	-0.005383387	-0.004766889	-0.0041740015	-0.0036061108	-0.0030665472	-0.002557993	-0.0020821318	-0.0016404241	-0.0012352467	-0.0008682385	-0.0005414039	-0.0002544634	-9.2461705e-06	0.00019489601	0.00035600737	0.0004743412	0.0005513169	0.0005864464	0.00058022887	0.0005347803	0.00045067072	0.00032917783	0.0001726374	-1.776591e-05	-0.00024159253	-0.0004948899	-0.00077659637	-0.0010858551	-0.0014211833	-0.0017820224	-0.0021658838	-0.0025731847	-0.0030030608	-0.0034555048	-0.003931038
-0.014942646	-0.014478825	-0.0139587745	-0.013391651	-0.012787007	-0.012152679	-0.011495203	-0.010820769	-0.010134786	-0.009444229	-0.008751906	-0.008061945	-0.007379584	-0.006708741	-0.006050296	-0.0054106116	-0.0047906563	-0.004194014	-0.0036228225	-0.0030808225	-0.0025689453	-0.0020896345	-0.0016453415	-0.0012371317	-0.00086796284	-0.0005373657	-0.00024754182	1.8626451e-06	0.00020773336	0.0003720969	0.0004932359	0.00057237595	0.0006095134	0.00060607493	0.00056261197	0.0004804209	0.00036064535	0.00020581856	1.6793609e-05	-0.00020414218	-0.00045547634	-0.00073575974	-0.0010433719	-0.0013765171	-0.0017335489	-0.002115041	-0.0025184527	-0.0029447153	-0.003392771	-0.0038630888
-0.015033916	-0.01456248	-0.0140359625	-0.013463587	-0.012852944	-0.012213498	-0.011551052	-0.010871895	-0.010182649	-0.009486645	-0.0087904185	-0.008097693	-0.007410623	-0.0067364797	-0.00607612	-0.0054318085	-0.0048086047	-0.0042088926	-0.003635697	-0.003089711	-0.002574414	-0.0020924658	-0.0016446412	-0.0012339577	-0.0008608997	-0.0005277321	-0.00023458898	1.649931e-05	0.0002259016	0.00039265677	0.0005168319	0.0005982481	0.0006384663	0.0006368868	0.0005956106	0.0005150661	0.000397861	0.00024418905	5.7421625e-05	-0.00016209483	-0.00041196495	-0.0006899163	-0.0009955987	-0.0013263077	-0.0016817153	-0.0020596012	-0.0024599805	-0.002881609	-0.0033256486	-0.003790088
-0.015118152	-0.014640063	-0.014107697	-0.013529122	-0.012913518	-0.012268484	-0.011601061	-0.010917284	-0.010224298	-0.009524174	-0.008824438	-0.008126952	-0.007437326	-0.006758675	-0.0060940757	-0.005447805	-0.0048213005	-0.004218422	-0.0036419332	-0.0030935183	-0.00257466	-0.0020895824	-0.0016395226	-0.0012250394	-0.0008489266	-0.00051207095	-0.00021703914	3.7379563e-05	0.00024931133	0.00041883066	0.00054505095	0.00062892586	0.00067171827	0.00067254156	0.0006332062	0.00055519864	0.00043964386	0.00028774515	0.00010306761	-0.00011458993	-0.0003633611	-0.0006393641	-0.0009435639	-0.0012720898	-0.001624614	-0.0020001084	-0.0023965463	-0.0028155819	-0.0032549202	-0.0037142485
-0.015196681	-0.01471173	-0.014172524	-0.013588287	-0.01296708	-0.01231765	-0.011645608	-0.010956973	-0.010259725	-0.00955601	-0.00885205	-0.008150846	-0.0074577257	-0.0067755654	-0.006108552	-0.0054582283	-0.0048284233	-0.004223086	-0.0036428198	-0.0030906498	-0.0025699735	-0.0020815656	-0.0016280413	-0.0012106523	-0.000832431	-0.0004931465	-0.00019405037	6.277859e-05	0.0002773218	0.0004499741	0.0005787127	0.0006656125	0.0007105619	0.0007130988	0.00067672133	0.0005999245	0.00048691034	0.00033688545	0.00015281513	-6.34864e-05	-0.00030959398	-0.00058408827	-0.0008857548	-0.0012123883	-0.0015634894	-0.0019357428	-0.0023297071	-0.002744399	-0.003179215	-0.0036347955
-0.015269123	-0.014777854	-0.014232248	-0.013641804	-0.013015203	-0.012361102	-0.011683501	-0.010991216	-0.01028911	-0.009581283	-0.008873455	-0.008169234	-0.007472649	-0.00678768	-0.0061163753	-0.005463131	-0.004830949	-0.004222125	-0.0036383048	-0.003083378	-0.0025591552	-0.002068743	-0.0016118437	-0.0011915267	-0.0008100569	-0.00046767294	-0.00016605109	9.3609095e-05	0.00031127036	0.0004860647	0.0006176345	0.0007069893	0.00075430796	0.0007593818	0.00072459504	0.0006502755	0.00053862855	0.00039042532	0.00020790473	-6.545335e-06	-0.0002510585	-0.000524655	-0.0008247942	-0.0011487305	-0.0014967844	-0.0018670261	-0.0022581667	-0.0026697516	-0.0031010807	-0.0035512298
-0.015335217	-0.014837354	-0.0142854005	-0.013689384	-0.013058037	-0.012396887	-0.011716425	-0.011019319	-0.010313347	-0.00960163	-0.008890256	-0.0081823915	-0.0074826255	-0.006793767	-0.0061193854	-0.005463034	-0.0048274994	-0.0042148978	-0.0036286935	-0.0030713975	-0.0025437102	-0.002049774	-0.0015900359	-0.0011675432	-0.00078286976	-0.00043818727	-0.00013342127	0.00012960285	0.0003505051	0.000527028	0.0006617643	0.0007537678	0.0008024834	0.0008108504	0.0007772036	0.0007051565	0.00059495866	0.00044905767	0.00026833266	5.5260956e-05	-0.0001879111	-0.00046014413	-0.00075787306	-0.0010803118	-0.001427047	-0.0017940104	-0.0021832138	-0.0025910959	-0.00301826	-0.0034639463
-0.01539544	-0.014890701	-0.014332481	-0.013730824	-0.013093606	-0.01242885	-0.011743017	-0.011042252	-0.0103314	-0.009616777	-0.008901052	-0.00818935	-0.007485643	-0.0067937598	-0.0061165467	-0.005457327	-0.0048180073	-0.0042031705	-0.0036141053	-0.0030528158	-0.0025234297	-0.0020261854	-0.0015639514	-0.001137428	-0.0007505864	-0.0004025288	-9.519607e-05	0.00017045066	0.00039375573	0.0005733222	0.0007109456	0.00080461055	0.00085671246	0.0008673407	0.00083628297	0.00076558813	0.0006561056	0.0005127564	0.00033418462	0.00012214482	-0.000119727105	-0.00039000064	-0.0006866604	-0.001007475	-0.0013513416	-0.001717329	-0.0021030828	-0.0025082529	-0.0029312968	-0.0033736005
-0.015450008	-0.014938109	-0.014373608	-0.013766304	-0.01312425	-0.012454338	-0.011764243	-0.011057816	-0.010344125	-0.009624846	-0.008905783	-0.008191422	-0.007483974	-0.0067892894	-0.006108962	-0.005446203	-0.0048039556	-0.004185781	-0.0035937876	-0.0030301139	-0.0024970174	-0.0019973963	-0.0015323758	-0.0011036992	-0.0007130727	-0.00036218017	-5.189702e-05	0.00021636486	0.00044167042	0.0006243251	0.00076498836	0.00086129457	0.0009150207	0.00092769787	0.0008981563	0.00083060935	0.00072360784	0.0005810596	0.00040328503	0.0001934357	-4.7106296e-05	-0.0003151782	-0.0006112084	-0.00093089044	-0.0012729168	-0.001636304	-0.002019152	-0.0024215728	-0.002841808	-0.0032800436
-0.015497819	-0.014979072	-0.014409423	-0.013796657	-0.013148576	-0.012473628	-0.011779115	-0.011069275	-0.010350682	-0.009627551	-0.008904636	-0.008186817	-0.007477008	-0.0067785457	-0.00609491	-0.0054294467	-0.004784316	-0.0041637644	-0.0035691708	-0.00300166	-0.0024669617	-0.0019639134	-0.0014955476	-0.001063697	-0.0006709397	-0.00031745806	-4.693866e-06	0.00026625022	0.00049515814	0.0006809607	0.0008226037	0.00092209876	0.0009788349	0.0009933859	0.0009662993	0.00090010837	0.0007952638	0.00065401196	0.0004778579	0.00026946142	3.060326e-05	-0.0002367124	-0.0005303398	-0.0008485466	-0.0011884943	-0.0015505925	-0.0019314066	-0.0023305342	-0.0027479082	-0.0031815097
-0.015539348	-0.015014969	-0.014438242	-0.013819508	-0.013167098	-0.012487516	-0.011788286	-0.011074498	-0.010352284	-0.009625368	-0.008899309	-0.008177839	-0.0074640885	-0.0067626983	-0.0060763434	-0.005408302	-0.0047600344	-0.004135959	-0.0035387278	-0.0029689968	-0.0024298131	-0.0019245371	-0.0014545023	-0.0010194778	-0.00062390417	-0.00026728213	4.8466027e-05	0.0003224574	0.00055343285	0.0007418059	0.0008865595	0.0009884834	0.0010470338	0.00106382	0.0010388456	0.00097478554	0.00087110326	0.0007317774	0.00055705383	0.0003504753	0.000112921	-0.00015353784	-0.00044526905	-0.0007621348	-0.0011013746	-0.0014610589	-0.0018394962	-0.0022360757	-0.0026505738	-0.0030807257
-0.015575081	-0.0150440335	-0.014461786	-0.013837524	-0.013179824	-0.01249557	-0.011792213	-0.0110737905	-0.010347158	-0.009616949	-0.0088882	-0.008162275	-0.0074467063	-0.0067418143	-0.0060518607	-0.005380571	-0.00473056	-0.0041038767	-0.0035030618	-0.0029302537	-0.002389051	-0.0018807277	-0.0014074817	-0.0009703338	-0.00057175756	-0.00021219626	0.00010604039	0.00038315728	0.0006166175	0.0008078478	0.000954736	0.0010587759	0.0011198744	0.0011387467	0.0011163428	0.0010534078	0.00095260516	0.0008148253	0.00064090267	0.0004358925	0.00019961968	-6.532669e-05	-0.00035614148	-0.00067169964	-0.0010089055	-0.001366727	-0.0017433614	-0.0021383837	-0.0025490746	-0.002976343
-0.0156054795	-0.015067466	-0.014478765	-0.013849571	-0.013186716	-0.012498446	-0.0117896795	-0.011067241	-0.010337219	-0.009603582	-0.008870438	-0.008142665	-0.0074225217	-0.006715812	-0.006022349	-0.0053488463	-0.004694991	-0.004065484	-0.0034631416	-0.0028880239	-0.0023437217	-0.0018324256	-0.0013565794	-0.00091613084	-0.00051476806	-0.00015234575	0.00016848743	0.0004473962	0.0006837845	0.0008774735	0.0010278039	0.0011336356	0.0011979528	0.0012186989	0.0011981875	0.0011371262	0.0010379665	0.0009016432	0.0007301606	0.00052592903	0.0002909787	2.7105212e-05	-0.00026260316	-0.0005764514	-0.00091283023	-0.0012688637	-0.0016437173	-0.002035953	-0.0024443045	-0.0028684437
-0.015629485	-0.015085146	-0.014490217	-0.013855673	-0.013187394	-0.01249408	-0.01178167	-0.011055447	-0.010321647	-0.009583883	-0.008848101	-0.008117162	-0.007394403	-0.0066834316	-0.005988054	-0.0053111464	-0.0046547875	-0.0040231347	-0.0034167692	-0.002839893	-0.002292633	-0.0017790273	-0.0012997389	-0.0008580163	-0.00045390427	-8.8624656e-05	0.00023496896	0.00051732734	0.00075610727	0.0009517595	0.0011048503	0.00121326	0.0012794845	0.0013028383	0.0012848601	0.0012260079	0.0011281818	0.0009935461	0.0008231066	0.0006200671	0.00038624555	0.00012378022	-0.00016478449	-0.00047767535	-0.0008128807	-0.001166828	-0.0015399754	-0.0019301549	-0.0023356825	-0.0027565435
-0.015646935	-0.015096545	-0.014496066	-0.013855785	-0.013183065	-0.012484729	-0.011768408	-0.011039071	-0.010300703	-0.009559862	-0.008820131	-0.008085705	-0.0073599815	-0.0066465214	-0.0059484616	-0.005268857	-0.0046102926	-0.0039754137	-0.003366515	-0.0027862936	-0.0022373572	-0.0017203316	-0.001239419	-0.00079428405	-0.00038674474	-1.9777566e-05	0.0003071092	0.00059143826	0.00083334	0.0010312572	0.0011864118	0.0012976751	0.0013658628	0.0013914928	0.0013751239	0.0013179071	0.0012225844	0.0010897517	0.00092123076	0.00071955845	0.0004859008	0.00022510812	-6.2935054e-05	-0.00037447736	-0.00070845336	-0.0010611862	-0.0014335066	-0.0018208176	-0.002225086	-0.0026426688
-0.01565963	-0.0151014775	-0.014495745	-0.013850838	-0.013173312	-0.012470871	-0.011749126	-0.011015214	-0.01027371	-0.009529889	-0.008787364	-0.00804913	-0.0073210895	-0.006604314	-0.005903788	-0.0052212104	-0.004560329	-0.0039226636	-0.0033115223	-0.0027289093	-0.0021773279	-0.0016579852	-0.0011743754	-0.0007261187	-0.00031673536	5.396828e-05	0.0003831312	0.00066963583	0.00091382116	0.001115378	0.0012725741	0.0013871752	0.0014571361	0.0014851093	0.0014705621	0.0014155842	0.0013215952	0.0011897013	0.001023367	0.0008225739	0.0005906448	0.0003301762	4.3988228e-05	-0.00026714802	-0.00059971213	-0.00095151365	-0.0013214722	-0.0017084703	-0.0021095276	-0.0025247931
-0.015665203	-0.015102051	-0.014490195	-0.013839245	-0.013157122	-0.012450159	-0.011724301	-0.0109874755	-0.010242447	-0.009494618	-0.00874906	-0.008008048	-0.0072768554	-0.006557375	-0.005853668	-0.0051688924	-0.004505135	-0.0038646162	-0.0032512099	-0.002666302	-0.0021118	-0.0015903786	-0.0011034608	-0.0006537065	-0.00024119765	0.00013113022	0.0004625544	0.00075259805	0.0009995438	0.0012032613	0.0013632216	0.0014792643	0.0015522093	0.0015817583	0.0015699863	0.001516629	0.0014254078	0.0012945421	0.0011290275	0.00092962384	0.0006985627	0.00043986738	0.00015348941	-0.0001562722	-0.00048731267	-0.0008382797	-0.0012070611	-0.0015914962	-0.0019901842	-0.002403602
-0.015665442	-0.0150965005	-0.014478907	-0.013822414	-0.013135441	-0.012424499	-0.01169502	-0.010953523	-0.010204881	-0.009454109	-0.008705132	-0.007961139	-0.007227272	-0.0065049008	-0.0057986304	-0.005111024	-0.0044450387	-0.003802456	-0.0031870008	-0.0025991201	-0.002042286	-0.0015180185	-0.0010287389	-0.00057604164	-0.00016128272	0.0002130866	0.00054812804	0.00083996356	0.0010892488	0.0012960546	0.0014577806	0.0015764311	0.0016513839	0.0016836785	0.0016735755	0.0016225055	0.0015320927	0.001402732	0.0012385324	0.001040373	0.00081112236	0.0005534291	0.00026788935	-4.0583313e-05	-0.00037175044	-0.0007213056	-0.001088962	-0.0014718696	-0.0018691942	-0.0022794977
-0.015659168	-0.015084088	-0.014461502	-0.013799764	-0.013108201	-0.0123927	-0.011659935	-0.010915086	-0.010162413	-0.009408757	-0.008656174	-0.007909916	-0.007173322	-0.0064483136	-0.0057394356	-0.005049072	-0.0043807477	-0.0037354901	-0.0031168312	-0.002527222	-0.0019683093	-0.0014422387	-0.00095023215	-0.00049514323	-7.800758e-05	0.00030004978	0.00063645095	0.00093133375	0.0011830367	0.0013917759	0.0015566275	0.0016779043	0.0017552078	0.0017892271	0.0017818697	0.0017322414	0.0016428009	0.0015156232	0.0013530329	0.0011564642	0.0009274483	0.0006699972	0.00038649887	7.8611076e-05	-0.00025178492	-0.00060055405	-0.0009672791	-0.0013486892	-0.0017444119	-0.002152115
-0.015648566	-0.015066743	-0.01443854	-0.013772674	-0.013075881	-0.012356408	-0.011618786	-0.010870643	-0.010115258	-0.009357706	-0.008602396	-0.00785283	-0.0071130693	-0.006386183	-0.0056749284	-0.0049829856	-0.004311405	-0.0036641732	-0.0030432642	-0.0024509355	-0.0018900558	-0.0013613999	-0.00086700916	-0.00040950626	1.0263175e-05	0.00038975105	0.0007291697	0.0010266341	0.0012809373	0.0014917776	0.0016590022	0.0017834045	0.0018632114	0.0018986091	0.0018928461	0.0018456578	0.00175846	0.0016318001	0.0014714748	0.0012760721	0.0010480806	0.00079126656	0.00050806627	0.00020129234	-0.00012790039	-0.00047577173	-0.00084169954	-0.0012222156	-0.0016161576	-0.002022259
-0.015631773	-0.015044332	-0.014410235	-0.013738863	-0.013038076	-0.012314022	-0.011573076	-0.010821015	-0.01006192	-0.009301662	-0.008543752	-0.007791139	-0.0070490614	-0.006320119	-0.005605772	-0.0049115866	-0.00423795	-0.0035884008	-0.0029654726	-0.002370134	-0.0018068254	-0.0012756363	-0.0007794276	-0.00031973794	0.00010154769	0.00048425794	0.00082616135	0.0011263452	0.0013828389	0.0015967861	0.0017665103	0.0018919483	0.0019737482	0.0020119995	0.0020088255	0.001962904	0.0018767156	0.0017532967	0.001592923	0.001398921	0.0011722483	0.00091644004	0.0006338544	0.00032732263	-1.0542572e-06	-0.00034851208	-0.00071335584	-0.0010924041	-0.001485534	-0.0018895715
-0.015609868	-0.015015937	-0.014376946	-0.013700686	-0.012995176	-0.012266979	-0.01152201	-0.010766372	-0.010004915	-0.009240881	-0.0084800795	-0.0077253804	-0.006980486	-0.006248608	-0.005532928	-0.0048356354	-0.0041600615	-0.0035081506	-0.002882816	-0.0022854954	-0.0017201975	-0.001186654	-0.0006881878	-0.00022543594	0.00019844249	0.00058311597	0.00092723593	0.0012295656	0.0014886744	0.0017047785	0.0018762313	0.0020051263	0.0020886622	0.0021298937	0.0021272562	0.0020829923	0.001999937	0.0018772557	0.0017185062	0.0015257262	0.0013002604	0.0010449067	0.000763081	0.0004573092	0.00012958795	-0.00021729618	-0.0005813092	-0.0009596199	-0.0013507977	-0.0017538071
-0.015581712	-0.014982291	-0.014337286	-0.013656877	-0.012946844	-0.012214191	-0.011466101	-0.010707155	-0.009942099	-0.009175867	-0.008411527	-0.0076547563	-0.0069074035	-0.006173089	-0.005454287	-0.004754618	-0.004076563	-0.0034231693	-0.0027958453	-0.0021968856	-0.0016285405	-0.0010931492	-0.00059302896	-0.00012821704	0.00029788166	0.0006856322	0.0010316148	0.0013362579	0.0015973635	0.001816269	0.0019906498	0.0021208338	0.002207309	0.0022501163	0.0022500716	0.0022085086	0.0021257885	0.0020056218	0.001847703	0.0016563125	0.0014312938	0.0011774749	0.0008954145	0.0005903654	0.00026349723	-8.268654e-05	-0.00044577196	-0.0008237958	-0.001214467	-0.0016157702
-0.015548281	-0.014943287	-0.014293395	-0.013607606	-0.012893334	-0.012156978	-0.0114045665	-0.010642633	-0.009873934	-0.009105086	-0.008338779	-0.00757844	-0.0068289116	-0.0060921386	-0.0053716972	-0.004670225	-0.00399065	-0.0033343285	-0.0027049705	-0.0021042675	-0.0015334263	-0.0009961501	-0.0004930943	-2.7161092e-05	0.00040166453	0.0007911064	0.0011396408	0.001446873	0.0017107762	0.0019318089	0.002108682	0.0022409558	0.002328869	0.0023743361	0.0023763515	0.0023359768	0.0022562668	0.0021372326	0.0019803606	0.0017890185	0.001566194	0.0013129748	0.0010319613	0.0007270947	0.00040032342	5.487725e-05	-0.00030800328	-0.000684835	-0.0010747313	-0.0014746636
-0.015509717	-0.014898859	-0.014243551	-0.013552807	-0.012834087	-0.012094475	-0.011338212	-0.010573193	-0.0098024905	-0.009029821	-0.008260541	-0.0074981973	-0.006746754	-0.006007418	-0.005284436	-0.004580684	-0.0038986877	-0.0032412186	-0.0026101694	-0.002006784	-0.0014348552	-0.00089573115	-0.00038991496	7.8935176e-05	0.0005091205	0.0009009652	0.0012518801	0.0015611574	0.0018271357	0.0020499043	0.0022292174	0.0023647435	0.002454672	0.0025022365	0.0025059208	0.0024681203	0.0023898408	0.0022714697	0.0021168105	0.0019266196	0.0017038286	0.0014514104	0.001171723	0.0008673109	0.0005407557	0.00019559264	-0.00016661361	-0.0005429685	-0.0009318292	-0.0013310686
-0.0154661015	-0.0148496255	-0.014188774	-0.013494	-0.012770936	-0.012026861	-0.011268377	-0.0104993135	-0.009725101	-0.008950338	-0.008178681	-0.0074137896	-0.006659031	-0.0059188902	-0.005193405	-0.0044878274	-0.0038044825	-0.0031441972	-0.0025106072	-0.001905866	-0.0013316125	-0.00079093874	-0.00028327107	0.0001877062	0.0006201491	0.0010137893	0.0013671368	0.0016790926	0.0019469112	0.002172038	0.002353128	0.00249096	0.0025835186	0.00263286	0.0026388876	0.0026021525	0.00252565	0.0024093352	0.0022558495	0.0020670407	0.0018450394	0.0015932955	0.0013142973	0.0010100305	0.000684198	0.00033866242	-2.289936e-05	-0.00039821118	-0.00078656524	-0.0011848956
-0.01541654	-0.01479429	-0.014129631	-0.013429627	-0.012702115	-0.011955336	-0.01119262	-0.010419972	-0.009643413	-0.008865982	-0.008091398	-0.007324539	-0.0065683126	-0.0058250055	-0.005098246	-0.0043908954	-0.003705427	-0.0030434728	-0.0024077296	-0.0018012822	-0.001225777	-0.0006821975	-0.00017344207	0.0002996251	0.00073433295	0.0011306256	0.0014854446	0.0017987452	0.002069965	0.0022970587	0.0024812445	0.002619557	0.0027150176	0.002766937	0.002774246	0.0027410984	0.0026655905	0.0025503673	0.0023984127	0.0022106692	0.0019893833	0.001738701	0.0014600828	0.001156602	0.0008305833	0.00048553944	0.00012410805	-0.0002511479	-0.0006387234	-0.0010365918
-0.015362404	-0.014734663	-0.0140642375	-0.013360441	-0.012629144	-0.011877835	-0.01111225	-0.010337383	-0.009557165	-0.008776605	-0.008000791	-0.0072311386	-0.0064728707	-0.0057276413	-0.004999019	-0.004290104	-0.0036017	-0.0029381588	-0.0023021698	-0.0016930178	-0.0011153221	-0.0005700663	-5.9477985e-05	0.0004154928	0.00085237995	0.001250267	0.0016078949	0.0019229092	0.0021956153	0.0024251118	0.0026108995	0.0027527586	0.0028501414	0.0029035509	0.0029135272	0.0028802715	0.002807591	0.0026943274	0.0025437884	0.0023572817	0.0021375194	0.0018861108	0.0016087815	0.0013049692	0.0009802878	0.0006357506	0.00027338415	-0.00010183081	-0.0004888773	-0.00088587403
-0.015303709	-0.01466988	-0.013994642	-0.01328671	-0.012551367	-0.011796884	-0.011026472	-0.010249138	-0.00946717	-0.008683905	-0.007905699	-0.0071335956	-0.0063729733	-0.005626455	-0.0048957393	-0.004185073	-0.0034950376	-0.0028299913	-0.0021917075	-0.0015814826	-0.0010019392	-0.00045487285	5.782768e-05	0.0005339794	0.00097288936	0.001372736	0.0017321855	0.002049733	0.0023243986	0.0025570393	0.0027443804	0.0028882325	0.0029873587	0.0030430034	0.003054835	0.003024511	0.0029523186	0.002840843	0.002691444	0.0025059395	0.0022873469	0.0020377636	0.0017601661	0.0014570318	0.0011323392	0.00078693405	0.0004256256	5.057454e-05	-0.00033612177	-0.0007322952
-0.015239075	-0.014601134	-0.013920911	-0.01320757	-0.012468621	-0.011710785	-0.010937914	-0.010156572	-0.009371705	-0.008586921	-0.007805787	-0.0070329085	-0.006269723	-0.00552056	-0.004789196	-0.0040762573	-0.0033847466	-0.0027184188	-0.0020785332	-0.0014663413	-0.0008855015	-0.00033668056	0.00017781183	0.0006564595	0.00109699	0.0014983714	0.001859691	0.0021795519	0.0024564937	0.002690468	0.0028808005	0.0030271895	0.0031273998	0.003185328	0.0031989887	0.0031709336	0.0031001978	0.002990108	0.0028422624	0.00265795	0.0024398156	0.002191227	0.0019138902	0.001611039	0.0012858547	0.0009414479	0.0005806051	0.00020501763	-0.00018180162	-0.0005778372
-0.015170746	-0.014526457	-0.013841845	-0.013124697	-0.01238177	-0.011619873	-0.0108451545	-0.010060519	-0.00927306	-0.0084861	-0.007702574	-0.0069271103	-0.006162904	-0.0054115877	-0.0046787634	-0.003963411	-0.003271103	-0.0026035756	-0.0019614175	-0.0013476908	-0.0007653609	-0.00021470338	0.00030123815	0.00078052655	0.0012235977	0.001627218	0.0019901283	0.002312366	0.002590783	0.0028271675	0.0030194074	0.0031667799	0.00327022	0.0033302605	0.0033462495	0.0033197142	0.0032505095	0.0031423308	0.0029959343	0.0028123967	0.0025953837	0.0023468435	0.0020703636	0.0017677732	0.0014430657	0.0010986216	0.00073705614	0.0003617108	-2.4426728e-05	-0.00042036548
-0.015097067	-0.014447883	-0.013757959	-0.013036922	-0.012291051	-0.011525832	-0.010747299	-0.009960614	-0.009170197	-0.008380026	-0.0075954273	-0.0068186447	-0.006051302	-0.0052995533	-0.0045642853	-0.0038481578	-0.0031547546	-0.0024842322	-0.0018410757	-0.0012273341	-0.00064228475	-9.090826e-05	0.0004269369	0.0009086095	0.0013524443	0.0017583817	0.0021235198	0.0024473295	0.0027280673	0.0029654726	0.0031602867	0.0033099875	0.0034153685	0.0034769066	0.0034947954	0.0034702532	0.0034033805	0.003296014	0.003150735	0.002969455	0.002753023	0.0025054254	0.0022286363	0.0019271076	0.0016018115	0.0012577288	0.0008960664	0.0005207509	0.00013388693	-0.00026190653
-0.015019134	-0.014364339	-0.013671115	-0.012945466	-0.0121954605	-0.01142706	-0.010645427	-0.009855323	-0.009063773	-0.008271709	-0.0074851736	-0.0067058504	-0.0059369877	-0.005183205	-0.0044460893	-0.0037290454	-0.0030341074	-0.0023628846	-0.0017184168	-0.001101777	-0.00051648915	3.6537647e-05	0.0005554594	0.0010394938	0.0014847293	0.0018919855	0.0022588745	0.002583962	0.0028670058	0.003107097	0.0033038184	0.003455311	0.003563393	0.003626112	0.0036463998	0.0036228225	0.0035580248	0.0034529269	0.0033086166	0.0031275488	0.0029124245	0.0026658215	0.0023899898	0.0020879582	0.0017636456	0.0014189705	0.0010575019	0.00068179145	0.0002948381	-0.00010057539
-0.014937438	-0.0142770335	-0.0135786235	-0.01284913	-0.012095593	-0.011323787	-0.010539569	-0.009747699	-0.008952983	-0.008158714	-0.0073699504	-0.006588191	-0.0058189332	-0.0050640255	-0.0043259114	-0.0036071986	-0.0029104576	-0.002237998	-0.0015922934	-0.0009749085	-0.0003876947	0.00016707554	0.0006864816	0.001171872	0.001619678	0.0020283572	0.0023971535	0.0027239695	0.0030094981	0.0032514706	0.0034489632	0.0036027804	0.003712453	0.0037778988	0.0037995093	0.003778424	0.0037148744	0.0036109574	0.0034685023	0.0032882653	0.003074728	0.0028286353	0.0025533587	0.0022514276	0.0019263588	0.0015827827	0.0012204684	0.00084491447	0.0004573427	6.162748e-05
-0.01484964	-0.0141848475	-0.013482742	-0.012748964	-0.011991985	-0.0112166405	-0.010429755	-0.009635329	-0.008837841	-0.008042805	-0.0072519034	-0.0064692274	-0.005698815	-0.0049414784	-0.0042027533	-0.003481716	-0.002784066	-0.0021103844	-0.0014635026	-0.00084451586	-0.0002565533	0.00029921904	0.00082106516	0.0013072677	0.0017562769	0.0021665096	0.0025367364	0.002865456	0.0031526461	0.003396567	0.0035960637	0.0037529096	0.00386405	0.0039311238	0.003955394	0.003934946	0.003874287	0.0037717149	0.0036304481	0.0034515448	0.0032380186	0.0029929914	0.0027182475	0.0024163686	0.0020924285	0.0017481148	0.0013856739	0.0010094941	0.0006217994	0.00022578984
-0.014758274	-0.014088474	-0.013381742	-0.012644418	-0.011884019	-0.011105873	-0.010316618	-0.009519927	-0.008720875	-0.007922754	-0.007130973	-0.0063469335	-0.005573876	-0.0048158467	-0.0040748864	-0.0033541396	-0.0026548505	-0.0019804016	-0.0013321191	-0.00071179867	-0.00012267753	0.00043402985	0.0009574257	0.0014445893	0.0018959604	0.0023071729	0.0026793405	0.0030096807	0.003298182	0.0035441294	0.0037460811	0.003903836	0.004017055	0.00408677	0.004111495	0.004094295	0.004034348	0.003933497	0.0037934221	0.00361621	0.0034047514	0.0031598695	0.0028853081	0.0025845282	0.0022594817	0.0019144602	0.001552023	0.0011754781	0.00078809634	0.00039077923
-0.014663391	-0.013989463	-0.013277009	-0.012536526	-0.0117726475	-0.010992177	-0.010199942	-0.009401277	-0.008599892	-0.0077997297	-0.0070055574	-0.006220177	-0.0054468513	-0.004687093	-0.003945373	-0.0032232553	-0.0025228858	-0.0018472522	-0.0011983514	-0.000576593	1.35451555e-05	0.0005716309	0.0010954626	0.0015846379	0.0020364113	0.0024498627	0.0028230734	0.003155779	0.003445726	0.0036934614	0.0038970672	0.0040569827	0.004172027	0.0042437613	0.0042708814	0.0042544417	0.0041963756	0.0040976554	0.0039586388	0.0037825592	0.003571298	0.003327433	0.0030536838	0.0027530454	0.0024289787	0.0020828322	0.001720123	0.0013439693	0.0009547956	0.0005585402
-0.014564298	-0.013885096	-0.013169222	-0.012424737	-0.011657104	-0.010873906	-0.010079287	-0.009278193	-0.008474886	-0.0076738447	-0.0068780854	-0.006091185	-0.005315602	-0.004555285	-0.0038124472	-0.0030896962	-0.0023886934	-0.0017118827	-0.0010612532	-0.00044046715	0.00015187636	0.00071106106	0.0012365989	0.0017262027	0.0021800585	0.0025942922	0.0029692948	0.0033024102	0.0035952143	0.0038440488	0.0040499344	0.0042112432	0.004328806	0.004402023	0.004430257	0.004416764	0.004359536	0.0042622015	0.0041253716	0.003949981	0.0037397966	0.0034963973	0.003223084	0.0029231943	0.0025983714	0.0022529513	0.001889985	0.001512941	0.0011232458	0.0007263459
-0.014460757	-0.0137778	-0.013057135	-0.012309335	-0.011538692	-0.010752872	-0.009955466	-0.00915312	-0.008346885	-0.007544443	-0.006747678	-0.005959049	-0.0051836595	-0.004421726	-0.0036770701	-0.0029535592	-0.00225202	-0.0015741661	-0.0009234771	-0.0003002882	0.0002919957	0.00085214153	0.0013788231	0.001869414	0.0023240037	0.0027402975	0.0031164885	0.0034518465	0.003745772	0.0039960183	0.0042036325	0.0043666586	0.0044860244	0.0045609064	0.0045917183	0.0045797415	0.004524924	0.00442791	0.0042925626	0.0041190498	0.0039099157	0.0036676005	0.0033951811	0.0030949153	0.0027705915	0.002424553	0.0020615608	0.001683224	0.0012937151	0.0008952692
-0.01435414	-0.0136663765	-0.012941673	-0.012190178	-0.01141759	-0.010628536	-0.009828351	-0.009023584	-0.008216687	-0.007412873	-0.006613791	-0.0058240294	-0.005047448	-0.0042851195	-0.0035400614	-0.0028154626	-0.0021127611	-0.001434736	-0.00078275055	-0.00015921891	0.0004340671	0.0009960793	0.0015229546	0.0020150505	0.002470553	0.002887424	0.0032654703	0.0036018342	0.0038971268	0.00414934	0.004358448	0.0045234375	0.0046446286	0.004721638	0.0047543347	0.004743848	0.0046902373	0.004596252	0.004462205	0.0042890236	0.0040808506	0.0038395897	0.0035674758	0.003266897	0.0029421933	0.0025965236	0.002232816	0.0018550716	0.0014643408	0.0010658167
-0.014243327	-0.013550937	-0.012823589	-0.012068197	-0.011292048	-0.010500744	-0.009698883	-0.008891158	-0.0080835	-0.007277392	-0.0064773783	-0.0056867898	-0.004909031	-0.0041457415	-0.00340008	-0.0026742518	-0.0019712	-0.0012921169	-0.0006400421	-1.6067177e-05	0.0005781874	0.0011397004	0.0016685314	0.0021622963	0.0026182234	0.0030362904	0.0034153461	0.0037537292	0.004050359	0.004304018	0.0045144185	0.004681591	0.00480422	0.004883349	0.0049180724	0.0049081296	0.0048574805	0.004764367	0.004630875	0.004460145	0.0042529777	0.0040121637	0.0037410632	0.0034405775	0.0031164885	0.0027707592	0.0024063848	0.0020278916	0.0016361177	0.0012368076
-0.01412978	-0.013432331	-0.0127014145	-0.0119429305	-0.011163734	-0.010369852	-0.009565771	-0.008756913	-0.007946461	-0.0071403086	-0.006339118	-0.0055474415	-0.0047684014	-0.0040039048	-0.0032577142	-0.0025319606	-0.0018279552	-0.001148574	-0.00049580634	0.00012918934	0.0007237643	0.0012869313	0.0018159449	0.0023102015	0.0027673505	0.003186494	0.003567014	0.0039063618	0.0042038597	0.0044595003	0.0046716407	0.0048410185	0.0049649253	0.0050451346	0.0050816163	0.0050745867	0.005024478	0.004933264	0.004801322	0.0046319887	0.004425917	0.00418593	0.0039150342	0.0036155134	0.0032911487	0.0029448122	0.0025800727	0.0022003949	0.0018094927	0.0014087372
-0.01401256	-0.013310462	-0.012575619	-0.011814855	-0.01103168	-0.010235943	-0.009430081	-0.008619621	-0.007808052	-0.0069996566	-0.006197527	-0.0054054037	-0.004625939	-0.003860496	-0.0031143427	-0.0023870394	-0.0016830042	-0.0010025576	-0.00034930184	0.00027588755	0.00087107345	0.0014344417	0.001964569	0.002459526	0.0029175207	0.0033377148	0.003719069	0.0040599704	0.0043593496	0.0046162084	0.0048289187	0.005000446	0.0051259734	0.0052080266	0.005245965	0.0052409023	0.0051927716	0.0051028132	0.004972521	0.0048041567	0.0045990497	0.004360147	0.004089996	0.003790889	0.0034667253	0.0031200908	0.0027550608	0.0023747347	0.0019822083	0.0015801825
-0.01389233	-0.013186261	-0.012447752	-0.011682272	-0.010898076	-0.010099269	-0.009292066	-0.0084799975	-0.0076667517	-0.006857656	-0.0060547665	-0.0052610487	-0.0044805408	-0.003715828	-0.0029680505	-0.002241023	-0.001536496	-0.0008559823	-0.00020198524	0.0004239343	0.0010194741	0.0015835837	0.0021136925	0.0026092455	0.0030684434	0.0034900643	0.003872268	0.0042139105	0.0045151077	0.0047734343	0.0049889646	0.0051600337	0.005287856	0.0053716972	0.005411271	0.005407296	0.005361084	0.00527351	0.0051444657	0.0049773157	0.004773222	0.0045351833	0.004264958	0.0039662495	0.0036426932	0.0032962263	0.0029305853	0.0025489777	0.0021558627	0.0017540343
-0.01376906	-0.013058178	-0.012316331	-0.011548862	-0.01076109	-0.009960905	-0.0091513395	-0.008337483	-0.007523395	-0.006712742	-0.0059088767	-0.005114846	-0.0043342635	-0.0035681427	-0.0028206706	-0.00209333	-0.0013881475	-0.0007072836	-5.3156167e-05	0.0005727224	0.001168821	0.001733575	0.0022644736	0.0027604997	0.0032201968	0.003642641	0.0040262006	0.004368346	0.0046706907	0.004930366	0.0051467903	0.005320646	0.005450338	0.005535122	0.005576879	0.0055742078	0.005529359	0.0054434687	0.0053159334	0.005150322	0.0049470663	0.0047106296	0.004440449	0.0041426904	0.0038182624	0.0034721047	0.0031055994	0.002724357	0.0023295917	0.0019270927
-0.013642229	-0.012927845	-0.012182325	-0.011411868	-0.010622114	-0.009819277	-0.009008706	-0.00819274	-0.0073777437	-0.0065657645	-0.0057610422	-0.0049672425	-0.0041854605	-0.0034192577	-0.0026717111	-0.0019438118	-0.0012383386	-0.000557065	9.7207725e-05	0.00072341785	0.0013189055	0.0018843971	0.002416119	0.0029122941	0.003373213	0.0037958212	0.0041798204	0.004524231	0.004827425	0.0050878637	0.0053062476	0.005481042	0.005612407	0.005699128	0.005741682	0.0057413243	0.0056992583	0.0056129247	0.0054876283	0.00532303	0.0051219463	0.0048849024	0.004616659	0.0043188743	0.00399502	0.0036479943	0.0032815076	0.0028989501	0.0025044605	0.0021006092
-0.0135129765	-0.012795486	-0.012045816	-0.011272319	-0.01048094	-0.009675741	-0.008863032	-0.0080464855	-0.0072304904	-0.00641796	-0.0056124777	-0.004817039	-0.004035488	-0.0032691509	-0.002520807	-0.0017929748	-0.0010872483	-0.00040658936	0.0002483502	0.0008745752	0.0014711954	0.0020364076	0.0025676712	0.0030650832	0.0035255812	0.003949523	0.0043340847	0.004679255	0.0049833357	0.005244978	0.0054652356	0.0056413636	0.0057746433	0.0058623664	0.0059073977	0.0059084557	0.0058672056	0.0057841055	0.0056594573	0.0054966174	0.005295869	0.0050597712	0.004792206	0.0044950843	0.00417142	0.0038251765	0.0034578256	0.0030746274	0.0026791804	0.0022736266
-0.013380729	-0.0126592	-0.01190751	-0.0111306235	-0.010336563	-0.009529673	-0.00871522	-0.007897437	-0.0070799366	-0.0062671155	-0.0054611564	-0.0046656057	-0.0038832352	-0.0031175613	-0.0023690388	-0.0016415417	-0.00093556195	-0.00025537238	0.00039996207	0.0010262392	0.0016234219	0.002188053	0.0027203336	0.0032177232	0.0036791675	0.004103549	0.004489161	0.0048349984	0.0051401146	0.0054030344	0.0056247674	0.005802363	0.0059362724	0.0060261637	0.006072469	0.0060760267	0.0060354955	0.005953178	0.0058305785	0.005668506	0.005469408	0.005234901	0.0049684085	0.0046714395	0.004347682	0.0040007494	0.003633447	0.0032499656	0.0028532594	0.002447255
-0.013245925	-0.012521207	-0.011765435	-0.0109869465	-0.010190643	-0.009382725	-0.0085660815	-0.0077474713	-0.0069297776	-0.0061153695	-0.0053084493	-0.0045130476	-0.003730975	-0.0029641688	-0.0022162423	-0.0014881045	-0.0007831603	-0.00010221079	0.0005523339	0.0011792369	0.0017753057	0.002340991	0.002872713	0.0033716857	0.0038330853	0.0042577833	0.0046442263	0.0049907044	0.005296517	0.005561769	0.0057833195	0.0059618913	0.0060973503	0.00618938	0.0062379614	0.0062416643	0.0062031113	0.0061227903	0.006001752	0.005841024	0.0056430586	0.0054096095	0.005142998	0.0048466213	0.004523687	0.004176844	0.0038095564	0.00342533	0.0030274317	0.0026201792
-0.013109788	-0.012381457	-0.011622414	-0.010841161	-0.010042623	-0.009232551	-0.008415647	-0.0075946674	-0.006775968	-0.005961716	-0.005156003	-0.0043597147	-0.0035767406	-0.0028101355	-0.0020631328	-0.0013350472	-0.00062951446	5.1040202e-05	0.00070580095	0.0013318062	0.0019282922	0.002493769	0.0030264556	0.0035240278	0.003986031	0.004411977	0.0047990344	0.00514606	0.0054529086	0.0057179965	0.005940605	0.0061216764	0.0062590204	0.0063522942	0.0064016394	0.006407704	0.006370738	0.006291695	0.006172441	0.0060131475	0.005815491	0.005583506	0.0053180344	0.0050220266	0.0046991073	0.004351765	0.0039843954	0.003600262	0.0032016225	0.0027935393
-0.012970917	-0.012238547	-0.011477239	-0.010693535	-0.00989259	-0.009080917	-0.008262925	-0.007442042	-0.0066222325	-0.00580734	-0.005000666	-0.004204221	-0.0034220219	-0.002655968	-0.0019076616	-0.0011802986	-0.0004758276	0.00020500645	0.00085916	0.0014850572	0.0020818524	0.0026469864	0.0031797364	0.003677398	0.0041403174	0.00456547	0.004953172	0.0053011887	0.0056090243	0.0058755167	0.006099526	0.006280478	0.006418932	0.006513398	0.0065644793	0.0065719336	0.0065373965	0.0064597316	0.0063416027	0.006183602	0.0059883967	0.005757168	0.005491998	0.0051970556	0.0048739463	0.0045272075	0.0041599534	0.0037740506	0.0033745505	0.0029647984
-0.012829803	-0.012093991	-0.011329293	-0.010543242	-0.009742372	-0.008928396	-0.00810834	-0.0072865486	-0.0064666867	-0.005651243	-0.004844539	-0.004048161	-0.003266409	-0.0025002584	-0.0017526597	-0.0010250881	-0.00032082945	0.00035873055	0.0010131821	0.0016383007	0.0022349283	0.0027999468	0.0033327043	0.0038306005	0.0042924285	0.004718911	0.005106747	0.0054554082	0.005764302	0.006030798	0.0062557943	0.0064387396	0.006578684	0.006675042	0.0067266896	0.006736718	0.00670252	0.006626986	0.006510947	0.006353557	0.006159071	0.005928848	0.0056649856	0.0053705163	0.0050482377	0.004701674	0.0043334104	0.003947202	0.0035474412	0.003136672
-0.012687147	-0.011947706	-0.011180952	-0.0103923455	-0.009589329	-0.008774504	-0.007953733	-0.0071308464	-0.006311074	-0.005494915	-0.0046879426	-0.0038922802	-0.003109835	-0.0023443997	-0.0015970096	-0.00087046623	-0.00016638264	0.00051353127	0.0011664256	0.0017919429	0.0023874715	0.0029523522	0.0034848303	0.003982369	0.0044456422	0.004871141	0.0052598305	0.0056095757	0.005917955	0.006186571	0.006412618	0.006596539	0.0067371055	0.006834645	0.0068888105	0.0068991147	0.0068674423	0.0067930296	0.0066776834	0.0065226145	0.0063292235	0.006100815	0.0058373623	0.005543828	0.005222354	0.004874803	0.0045068935	0.004120227	0.003719218	0.00330754
-0.012543112	-0.0117999315	-0.011030383	-0.010240123	-0.009434506	-0.0086191	-0.007797107	-0.0069739595	-0.0061530694	-0.005337365	-0.004530348	-0.0037347078	-0.0029529706	-0.0021877214	-0.0014406219	-0.00071453303	-1.167506e-05	0.000667423	0.0013207458	0.0019459724	0.0025404058	0.0031053573	0.003637053	0.004134629	0.004598081	0.0050236247	0.005412042	0.005761806	0.006072033	0.0063403733	0.0065675564	0.0067528896	0.006894499	0.006993085	0.007048629	0.0070606917	0.0070303716	0.006957598	0.0068442114	0.0066904426	0.0064977296	0.0062703416	0.00600807	0.005715709	0.0053937174	0.005047485	0.0046784543	0.0042912997	0.0038906224	0.0034774132
-0.012396291	-0.011650316	-0.010878883	-0.010086618	-0.009279408	-0.008462243	-0.007639885	-0.0068159103	-0.0059949905	-0.005179532	-0.0043725744	-0.0035764277	-0.002795808	-0.0020304993	-0.0012849122	-0.0005588904	0.00014348328	0.00082124025	0.0014739782	0.0020978115	0.0026926696	0.0032563433	0.0037886724	0.0042863116	0.004748903	0.0051749684	0.0055640154	0.005913593	0.0062239245	0.006493613	0.0067214556	0.006907996	0.0070504695	0.0071502663	0.0072073527	0.007220499	0.007191781	0.007120911	0.0070087016	0.0068557486	0.006665621	0.0064389035	0.0061782002	0.005885411	0.0055646896	0.0052182227	0.0048496835	0.0044623725	0.004060317	0.003646236
-0.012248501	-0.01150085	-0.010725521	-0.009931587	-0.009123221	-0.008304194	-0.0074819103	-0.0066575482	-0.0058363304	-0.005020514	-0.0042140335	-0.0034187585	-0.0026378632	-0.001874134	-0.0011287183	-0.0004040636	0.00029807538	0.0009756088	0.0016267411	0.0022504553	0.002845265	0.003407795	0.0039390028	0.004436046	0.0048991814	0.00532471	0.005714182	0.006064795	0.006375011	0.0066454113	0.0068737864	0.0070606098	0.007204827	0.007305652	0.007363979	0.0073797107	0.007351905	0.007282	0.0071713217	0.00702117	0.0068317316	0.006606117	0.0063462183	0.0060546286	0.0057340525	0.005387984	0.005019594	0.0046311542	0.0042282566	0.0038133673
-0.01209975	-0.011348531	-0.010571919	-0.009775832	-0.008965336	-0.008146495	-0.007322781	-0.0064984635	-0.0056770593	-0.0048614293	-0.0040553138	-0.003260851	-0.0024808422	-0.0017172769	-0.00097262114	-0.00024900585	0.0004524365	0.0011290237	0.0017794445	0.0024024993	0.002996102	0.0035589598	0.004088957	0.0045859776	0.0050479956	0.0054740906	0.005863309	0.0062136464	0.0065249577	0.006795179	0.007024955	0.0072124116	0.0073580183	0.007460166	0.007519271	0.0075362585	0.0075096153	0.0074420273	0.0073330663	0.0071835443	0.0069956705	0.0067714527	0.006512549	0.0062215813	0.005902402	0.0055560246	0.0051871575	0.004798863	0.0043952875	0.0039797463
-0.01195012	-0.011195466	-0.010416634	-0.00961858	-0.008807436	-0.007988118	-0.0071636364	-0.00633955	-0.0055175573	-0.004702784	-0.0038967803	-0.003102757	-0.0023235455	-0.0015600845	-0.0008168891	-9.419024e-05	0.0006060302	0.0012821816	0.0019314215	0.0025534965	0.0031466335	0.0037076175	0.0042379126	0.004734013	0.005195953	0.005621765	0.0060109347	0.006361287	0.0066731498	0.006944455	0.0071742088	0.007361997	0.007508818	0.0076125674	0.0076735206	0.0076917633	0.00766588	0.0075995997	0.007492386	0.007344082	0.007158451	0.0069352575	0.006676674	0.0063872524	0.0060680695	0.0057221726	0.0053535476	0.0049649514	0.0045612194	0.004144203
-0.0117988065	-0.011041902	-0.010260299	-0.0094616115	-0.008649416	-0.007829048	-0.0070034787	-0.0061792284	-0.0053574815	-0.0045424774	-0.0037380233	-0.0029448494	-0.0021665096	-0.001404427	-0.000661999	6.0006976e-05	0.0007592328	0.0014331639	0.0020826012	0.0027030557	0.0032950863	0.0038563758	0.00438552	0.0048809275	0.0053423457	0.005767636	0.0061570443	0.006507404	0.0068192147	0.0070908107	0.007320877	0.0075107403	0.0076581314	0.0077624507	0.007824674	0.007843934	0.007821258	0.0077557005	0.007649474	0.007502392	0.0073185414	0.0070962757	0.006839305	0.0065506212	0.0062318444	0.005886819	0.0055176467	0.005129453	0.0047245584	0.004307501
-0.011646859	-0.010887489	-0.010104805	-0.0093033835	-0.008490153	-0.007669233	-0.006844111	-0.0060192347	-0.0051982477	-0.004384093	-0.0035794452	-0.002787605	-0.0020099804	-0.00124906	-0.00050736964	0.00021310896	0.00091127306	0.0015850477	0.0022323169	0.002851475	0.0034432895	0.0040027574	0.0045313723	0.005026512	0.005487155	0.0059132203	0.0063010827	0.006651841	0.006963413	0.007235702	0.00746689	0.0076563396	0.0078043416	0.007910036	0.007973749	0.007994238	0.007972416	0.007908709	0.007803578	0.007658925	0.0074752383	0.007255476	0.0069994777	0.0067116283	0.0063932464	0.0060485303	0.005680226	0.0052914657	0.0048864484	0.004467979
-0.011494212	-0.0107326135	-0.009947635	-0.009145185	-0.008331634	-0.0075094625	-0.0066848397	-0.0058597103	-0.0050385743	-0.004225895	-0.0034222007	-0.0026309043	-0.0018541962	-0.001094073	-0.0003536418	0.00036573783	0.0010630041	0.0017352849	0.0023809597	0.0030001253	0.0035888925	0.004148707	0.004676033	0.0051706173	0.0056308247	0.0060551204	0.0064442083	0.0067944154	0.00710598	0.0073781684	0.0076096132	0.007799808	0.007949244	0.008055948	0.008121021	0.008142557	0.008121844	0.008059949	0.0079567395	0.007813223	0.0076309033	0.007412091	0.007157035	0.0068702437	0.006553214	0.006208889	0.0058406293	0.0054522604	0.0050461106	0.0046268106
-0.01134102	-0.010577068	-0.00979048	-0.008986831	-0.0081722215	-0.00734967	-0.00652463	-0.0056999773	-0.004879579	-0.004067391	-0.003264524	-0.002474755	-0.0016982406	-0.00094011426	-0.0002012141	0.0005169213	0.0012122169	0.0018826462	0.0025286153	0.0031459257	0.0037342496	0.0042919815	0.0048185065	0.00531194	0.0057716817	0.0061961077	0.006583538	0.006933965	0.007245779	0.007518016	0.0077507123	0.007941686	0.008090928	0.008198991	0.008264724	0.008288201	0.008268714	0.008207846	0.008105721	0.007964186	0.0077839345	0.007565893	0.00731254	0.007026553	0.0067108795	0.006366864	0.0059987493	0.005610056	0.005204007	0.004784081
-0.011187755	-0.010421574	-0.009633109	-0.008828625	-0.0080129355	-0.0071900487	-0.0063649938	-0.005541168	-0.004721619	-0.0039094985	-0.0031071007	-0.0023182929	-0.0015442222	-0.00078701973	-4.929304e-05	0.0006675236	0.001360938	0.0020304322	0.002674248	0.0032898448	0.003877245	0.004434321	0.004960142	0.0054520965	0.005911622	0.006334573	0.0067220554	0.0070720315	0.007383276	0.007656619	0.007888276	0.008080807	0.008230951	0.0083398335	0.008406054	0.008430656	0.0084128305	0.008353192	0.0082531385	0.00811239	0.007933058	0.007717058	0.00746515	0.0071809627	0.0068646446	0.006521784	0.006153673	0.005765043	0.0053585656	0.0049391724
-0.01103466	-0.010265842	-0.009475768	-0.008670077	-0.00785321	-0.0070310384	-0.006206155	-0.00538259	-0.0045636073	-0.0037522987	-0.0029513016	-0.0021628588	-0.0013906807	-0.0006352067	0.00010062754	0.0008164346	0.00150818	0.0021766871	0.0028182976	0.0034334064	0.0040188283	0.00457453	0.0050992183	0.0055903606	0.006048847	0.006470952	0.006857794	0.0072082058	0.0075191967	0.0077917054	0.008024238	0.008216504	0.008367699	0.008476939	0.008545019	0.008570373	0.008553982	0.008496501	0.008397169	0.0082584135	0.008080877	0.007865123	0.007615056	0.0073312223	0.007016897	0.0066738874	0.0063070394	0.0059180334	0.0055110976	0.0050910115
-0.010880418	-0.010110006	-0.0093188435	-0.008512393	-0.0076951236	-0.0068724304	-0.0060481057	-0.0052245185	-0.00440675	-0.0035962611	-0.002796188	-0.0020098984	-0.00123851	-0.0004850328	0.00025067478	0.0009638332	0.001653865	0.002320245	0.002960626	0.0035736933	0.0041578673	0.0047128424	0.0052356347	0.0057258606	0.0061834045	0.0066052154	0.006991282	0.0073405765	0.007651571	0.007924501	0.008157432	0.0083497465	0.008502066	0.008611541	0.008680273	0.0087068565	0.008692212	0.008635547	0.008537855	0.008400697	0.0082241595	0.008011054	0.007761374	0.0074787624	0.007166043	0.006823659	0.0064567514	0.006068263	0.0056616813	0.005240649
-0.010727249	-0.009955175	-0.009162284	-0.008355133	-0.0075378567	-0.0067147613	-0.0058901757	-0.0050679967	-0.0042505413	-0.0034413338	-0.0026429817	-0.0018575266	-0.0010876507	-0.0003356114	0.00039733574	0.0011088625	0.0017985515	0.0024625026	0.0031010397	0.0037125126	0.004295815	0.004848309	0.0053701364	0.005859349	0.006315343	0.006736953	0.0071220584	0.007471014	0.007781651	0.008053578	0.008287419	0.008480392	0.00863263	0.008743785	0.008813512	0.008840967	0.008826628	0.008771643	0.008676216	0.00853958	0.008365352	0.00815285	0.007904891	0.0076236613	0.0073107034	0.0069703944	0.0066036955	0.0062155835	0.0058090277	0.0053877793
-0.010573804	-0.009799898	-0.009005964	-0.008197688	-0.0073803887	-0.006557539	-0.0057337508	-0.0049116537	-0.004096031	-0.003288366	-0.0024906322	-0.0017071739	-0.0009389445	-0.00018806756	0.0005426742	0.0012533106	0.0019395575	0.0026028901	0.0032401644	0.0038491301	0.004430387	0.004982181	0.005503103	0.005990099	0.006445218	0.0068657734	0.007249985	0.0075984634	0.0079085305	0.008180659	0.0084139295	0.008608166	0.008760024	0.00887185	0.008942213	0.00897041	0.008958198	0.008905068	0.008810043	0.008675456	0.008502636	0.00829142	0.008045137	0.0077650286	0.007453669	0.0071139857	0.006748304	0.006360173	0.0059530176	0.0055311806
-0.010421202	-0.009645179	-0.008850455	-0.008041441	-0.007223837	-0.006401837	-0.0055782795	-0.0047573075	-0.0039414763	-0.0031350255	-0.0023393482	-0.001557678	-0.00079070777	-4.1998923e-05	0.0006870888	0.0013948157	0.002080217	0.0027409755	0.0033763573	0.0039836057	0.0045632236	0.0051127747	0.005632147	0.006118238	0.0065719783	0.006990906	0.0073750988	0.007722374	0.008032598	0.008304723	0.008538101	0.008731473	0.008884009	0.008997131	0.009067647	0.00909793	0.009086605	0.009034365	0.008940626	0.008807775	0.008636147	0.008427337	0.008182451	0.007903386	0.007593181	0.007254049	0.006888643	0.0065010004	0.006095156	0.0056717694
-0.010269135	-0.0094916895	-0.00869631	-0.007886112	-0.007068172	-0.006246291	-0.0054235533	-0.0046037063	-0.003789626	-0.0029839799	-0.0021901205	-0.0014101565	-0.0006456673	0.00010154769	0.00082872435	0.0015346967	0.0022180714	0.0028767288	0.0035098977	0.0041164905	0.004693866	0.0052412897	0.005758524	0.0062435344	0.006695781	0.0071141124	0.0074975863	0.007843852	0.008153804	0.008425575	0.008658532	0.008852284	0.009005457	0.009117849	0.009190146	0.009220686	0.009211611	0.009159654	0.009067804	0.008937299	0.00876626	0.008558903	0.008315276	0.008038282	0.0077287406	0.0073906668	0.0070261657	0.006638691	0.0062327646	0.0058096983
-0.010117002	-0.009338647	-0.008542322	-0.0077319667	-0.0069146603	-0.00609228	-0.0052704737	-0.0044513345	-0.003638871	-0.0028349087	-0.0020426437	-0.0012646988	-0.0005011037	0.00024249405	0.00096878037	0.0016721487	0.0023536421	0.0030104034	0.0036416613	0.0042451285	0.004820805	0.005367115	0.005882308	0.0063662194	0.0068169646	0.0072339997	0.007615108	0.007961869	0.008271016	0.00854224	0.008775152	0.00896861	0.0091223195	0.009235732	0.009308722	0.009340525	0.009331439	0.009281408	0.009191539	0.009061519	0.00889276	0.008686591	0.00844444	0.008169118	0.007860493	0.0075236224	0.007160198	0.006773822	0.0063670464	0.0059444495
-0.009966925	-0.00918632	-0.00838872	-0.0075791925	-0.006761454	-0.0059398413	-0.0051185414	-0.0043009594	-0.0034895167	-0.0026879683	-0.0018972978	-0.0011207834	-0.00036002323	0.00038287416	0.001106143	0.0018072352	0.0024863929	0.003140483	0.0037696697	0.0043714046	0.004945636	0.0054896697	0.006003499	0.0064850673	0.0069347434	0.007350132	0.00773187	0.008076604	0.008384574	0.008655779	0.008887686	0.0090819895	0.0092357285	0.009350292	0.009423699	0.009456333	0.009448312	0.009399582	0.00931048	0.009182256	0.009015545	0.008810945	0.008570071	0.0082953125	0.007988807	0.0076528043	0.0072906725	0.006904591	0.006498467	0.006075382
-0.009816371	-0.009035006	-0.0082375705	-0.0074273795	-0.006609492	-0.0057893023	-0.0049687624	-0.004152149	-0.0033423528	-0.0025422126	-0.0017535761	-0.0009794161	-0.00022014603	0.0005204454	0.0012402385	0.0019401722	0.0026168823	0.003269162	0.0038959496	0.004495319	0.0050669834	0.0056087747	0.0061211623	0.006600693	0.0070488974	0.0074640363	0.007842965	0.008186944	0.008495644	0.008765623	0.008997865	0.009191591	0.009345565	0.009460516	0.009534024	0.0095680505	0.009560399	0.009513423	0.009426352	0.009299368	0.009133752	0.008930791	0.008690912	0.008418731	0.008112919	0.00777822	0.00741696	0.0070309862	0.006625533	0.0062025078
-0.009668276	-0.008885831	-0.008087277	-0.007277027	-0.006459117	-0.0056397766	-0.0048215166	-0.00400576	-0.003197834	-0.0023993775	-0.0016114563	-0.00083981454	-8.260831e-05	0.00065458193	0.0013733506	0.0020705946	0.0027440265	0.0033942014	0.0040188543	0.004616551	0.005185906	0.005725734	0.006235618	0.0067142993	0.0071607605	0.007573314	0.007951904	0.008294594	0.008601949	0.008871634	0.00910414	0.0092969015	0.009451725	0.009566639	0.009641122	0.009675723	0.009669274	0.00962374	0.009537239	0.009411741	0.009247258	0.00904648	0.008808505	0.0085367225	0.008233223	0.00789943	0.007539004	0.0071543194	0.0067489557	0.0063264705
-0.009521075	-0.008737311	-0.007938236	-0.007128142	-0.0063117743	-0.0054931566	-0.004675202	-0.0038609728	-0.0030545518	-0.0022573695	-0.0014736578	-0.00070307404	5.1479787e-05	0.00078674406	0.0015025213	0.0021977127	0.002869442	0.003516797	0.0041382574	0.004733328	0.0053008124	0.005838804	0.0063469	0.0068233274	0.0072680637	0.007679213	0.008056805	0.008398112	0.008704543	0.008973602	0.00920498	0.009398874	0.009553064	0.009667728	0.0097438395	0.009778947	0.00977404	0.0097281635	0.009643979	0.009519678	0.009357572	0.00915752	0.008921184	0.008651782	0.0083496235	0.008016665	0.007657014	0.007273473	0.006869212	0.0064459443
-0.0093759075	-0.008590758	-0.0077913553	-0.0069811866	-0.0061653703	-0.0053468123	-0.00453002	-0.0037183985	-0.0029135346	-0.0021191314	-0.0013366565	-0.0005684495	0.0001831241	0.00091648474	0.0016301498	0.0023219436	0.0029906705	0.0036352016	0.0042554103	0.004847441	0.0054126084	0.0059480593	0.0064544342	0.0069284104	0.0073719136	0.007781554	0.008157175	0.00849792	0.008803308	0.009071559	0.0093030445	0.009496257	0.009650905	0.009765614	0.0098420605	0.009877868	0.00987345	0.009829752	0.009746101	0.009623613	0.009462398	0.009264536	0.009029679	0.008761242	0.008460436	0.008129742	0.007771332	0.0073880106	0.006984424	0.0065620355
-0.009231582	-0.008445725	-0.007645786	-0.006836325	-0.006021537	-0.0052044243	-0.004388593	-0.003578335	-0.002775602	-0.0019829348	-0.0012028888	-0.000436794	0.00031219423	0.0010424778	0.0017536283	0.0024428107	0.0031100288	0.0037519634	0.004368812	0.0049583726	0.005520731	0.0060542673	0.006557949	0.00703153	0.0074717887	0.007880297	0.008254413	0.008593507	0.008898057	0.009166196	0.009396084	0.0095893	0.009743679	0.00985866	0.009935204	0.009972405	0.009968512	0.009926803	0.009843886	0.009722769	0.009563163	0.009366401	0.009133916	0.00886751	0.008567341	0.008238148	0.007881243	0.00749876	0.0070951805	0.006673638
-0.00908871	-0.008302562	-0.007503383	-0.006693892	-0.005878806	-0.005063124	-0.0042489916	-0.0034404323	-0.0026392937	-0.0018492565	-0.0010714978	-0.00030807406	0.0004385002	0.0011662468	0.001874283	0.00256069	0.0032245442	0.0038638338	0.0044781268	0.0050662756	0.005625833	0.0061569177	0.00665801	0.0071292855	0.007567942	0.00797404	0.00834674	0.008685488	0.00898838	0.009254996	0.0094843805	0.009678047	0.009832181	0.00994844	0.010024119	0.010061733	0.010060143	0.0100174025	0.009937696	0.009817317	0.0096597	0.009464208	0.009233817	0.008967705	0.008670226	0.008342292	0.00798659	0.007605113	0.0072023794	0.006780915
-0.0089487955	-0.008161873	-0.0073619112	-0.0065528303	-0.0057389364	-0.004924327	-0.004112467	-0.003305614	-0.0025067702	-0.0017187595	-0.00094328076	-0.00018345565	0.0005612038	0.0012863614	0.0019910522	0.0026756339	0.0033366196	0.0039734505	0.0045844503	0.005169891	0.0057269484	0.00625547	0.006754894	0.007222783	0.0076608174	0.008064505	0.008435175	0.008772273	0.00907461	0.009340569	0.009569537	0.009762321	0.009915892	0.010032624	0.010109108	0.010146823	0.0101459995	0.010104455	0.010024834	0.009906899	0.009750508	0.009557072	0.009328466	0.00906397	0.008767474	0.008441422	0.008086786	0.007707108	0.0073046796	0.006884828
-0.008809723	-0.0080228	-0.007222727	-0.0064149126	-0.005602263	-0.0047884732	-0.0039776117	-0.0031732917	-0.0023766458	-0.0015905946	-0.0008176416	-6.013736e-05	0.00068048015	0.001403559	0.0021054111	0.0027866252	0.0034448616	0.0040785708	0.0046871416	0.005269047	0.005824186	0.0063503757	0.006847229	0.0073129795	0.007748347	0.008150253	0.008519739	0.008855071	0.009155922	0.009420898	0.009650104	0.009841211	0.009995602	0.010111161	0.010188833	0.01022736	0.010226607	0.0101869665	0.010108482	0.009991355	0.009836897	0.009644825	0.009417545	0.009155288	0.008860897	0.008536089	0.008182656	0.007803742	0.007402487	0.006982982
-0.008673221	-0.007886253	-0.007086545	-0.0062787905	-0.00546737	-0.0046553165	-0.0038459226	-0.003043428	-0.0022493377	-0.0014657751	-0.00069572777	5.9090555e-05	0.00079737604	0.0015168041	0.0022168532	0.0028940216	0.0035491847	0.0041803345	0.004786305	0.005365681	0.0059175976	0.0064412653	0.006934639	0.0073992126	0.0078311525	0.008232802	0.008600082	0.008933846	0.009232897	0.009497538	0.009725835	0.0099162385	0.010069624	0.0101859495	0.010263767	0.010302782	0.010302622	0.0102643855	0.010186885	0.010071475	0.009918284	0.009727582	0.009501971	0.009241372	0.008948207	0.008625638	0.0082729645	0.007895507	0.007496789	0.007077161
-0.00853961	-0.007751733	-0.006952293	-0.00614509	-0.0053346604	-0.004525259	-0.0037172735	-0.0029172078	-0.0021251515	-0.0013441965	-0.0005768463	0.00017538667	0.00091099367	0.0016265996	0.0023240186	0.0029984303	0.0036500841	0.0042784326	0.0048814677	0.0054567903	0.006006852	0.0065273717	0.0070188455	0.0074803606	0.007911414	0.008308955	0.008675225	0.009008102	0.009305816	0.00956833	0.009795457	0.009986449	0.010139789	0.010255624	0.010333326	0.0103723295	0.010373756	0.010335911	0.010260019	0.010145206	0.009993959	0.009805713	0.009581152	0.009322893	0.009031739	0.008709662	0.008359525	0.007983942	0.007585183	0.0071669146
-0.008407354	-0.0076196715	-0.00682047	-0.006014757	-0.0052058697	-0.0043973625	-0.0035925955	-0.002793856	-0.0020033494	-0.0012262687	-0.0004621111	0.0002879277	0.0010199286	0.001733683	0.002426859	0.0030983202	0.0037470683	0.004372172	0.004971605	0.005544912	0.006091211	0.0066099428	0.007099036	0.007557392	0.007985745	0.008382641	0.008746095	0.009076789	0.009373203	0.009634949	0.009861339	0.010051444	0.010204207	0.010320112	0.0103977285	0.01043845	0.010439526	0.010402687	0.010328334	0.010215238	0.010064498	0.009877969	0.009654757	0.009398617	0.009109456	0.008789182	0.008440439	0.008066341	0.0076683387	0.007251952
-0.0082784295	-0.007490754	-0.0066924095	-0.005887337	-0.00507956	-0.004272707	-0.0034696832	-0.002673462	-0.001886949	-0.0011112839	-0.0003495291	0.00039698556	0.0011259988	0.0018359981	0.0025256462	0.00319428	0.0038400851	0.0044617318	0.0050579607	0.0056285113	0.0061717853	0.0066873506	0.0071737356	0.0076307096	0.008055467	0.008450739	0.008812457	0.009141203	0.0094354935	0.009697098	0.00992167	0.010110892	0.010263592	0.010379635	0.010457344	0.01049833	0.010500155	0.010463916	0.010391161	0.010279074	0.010129821	0.009944864	0.009724222	0.009469096	0.009181857	0.008863706	0.008516084	0.008143343	0.0077471137	0.007330343
-0.008151904	-0.007364489	-0.006566651	-0.005762778	-0.0049567744	-0.004151553	-0.0033504888	-0.002556786	-0.0017726794	-0.0009998977	-0.0002412945	0.00050264224	0.0012277551	0.0019356459	0.0026216432	0.0032859817	0.0039291345	0.004547648	0.005141072	0.005708702	0.006248504	0.0067603886	0.0072448216	0.0076977015	0.008122176	0.008513756	0.008874118	0.009200584	0.009493958	0.009753536	0.009977248	0.0101659335	0.010318823	0.010433551	0.0105117895	0.010552891	0.010555483	0.010520529	0.010447953	0.010336835	0.010190722	0.010006256	0.009787336	0.009534594	0.009248171	0.008932173	0.008587047	0.00821561	0.00782153	0.0074052736
-0.008028515	-0.0072413534	-0.006443657	-0.0056413487	-0.0048361346	-0.0040335804	-0.0032349303	-0.0024431199	-0.0016620308	-0.00089259446	-0.00013645738	0.0006031543	0.0013258234	0.0020298325	0.0027135685	0.0033746734	0.0040139593	0.004629098	0.005219262	0.005783368	0.0063202344	0.0068294965	0.007310141	0.0077606514	0.008182656	0.008572314	0.008930344	0.00925529	0.009546727	0.00980515	0.010027632	0.010215841	0.010366853	0.010482643	0.010560822	0.01060174	0.01060437	0.01057139	0.010499261	0.010390189	0.010244753	0.010062538	0.009845436	0.009593938	0.009310532	0.008995336	0.00865221	0.008282121	0.007889099	0.0074749067
-0.007908307	-0.007120557	-0.0063245073	-0.0055225566	-0.0047198385	-0.00391867	-0.0031221732	-0.0023341253	-0.0015548319	-0.0007888004	-3.6057085e-05	0.0007014349	0.0014206134	0.0021202713	0.0028007552	0.003458418	0.004094247	0.0047057495	0.005292684	0.0058530644	0.0063874125	0.0068928674	0.0073715933	0.007820398	0.008237902	0.008625854	0.008981705	0.00930509	0.0095949955	0.009851102	0.010073483	0.010260057	0.010411583	0.010525648	0.010603368	0.0106446445	0.010649763	0.010616001	0.010545153	0.010437872	0.010294348	0.010113206	0.009898171	0.009647943	0.009366658	0.009053398	0.008711588	0.008343954	0.007951982	0.007538911
-0.007790774	-0.0070034117	-0.006207764	-0.0054080114	-0.004606575	-0.0038077235	-0.0030142367	-0.0022277012	-0.0014517456	-0.00068834424	6.0617924e-05	0.00079410896	0.0015099347	0.0022067279	0.0028835088	0.0035381615	0.004170444	0.0047784597	0.005361419	0.005918421	0.0064496472	0.0069531463	0.007427655	0.007873047	0.0082892105	0.008674428	0.009027801	0.009349629	0.009637643	0.009892967	0.0101135485	0.010298699	0.01044945	0.01056404	0.0106424205	0.010683909	0.010687962	0.010655772	0.010586094	0.010479674	0.010336656	0.010158051	0.009943973	0.009696636	0.009416796	0.009105835	0.008766122	0.008399971	0.008009508	0.0075982437
-0.00767605	-0.006890118	-0.006095141	-0.0052963495	-0.004496865	-0.0037004948	-0.0029089674	-0.0021253973	-0.0013532415	-0.00059245527	0.00015353039	0.00088388845	0.0015957654	0.00228912	0.0029618926	0.0036123842	0.0042417124	0.0048461407	0.0054253116	0.0059798993	0.0065075345	0.007007096	0.0074792504	0.007922225	0.008334953	0.008718211	0.0090690255	0.009388227	0.009674683	0.009928413	0.01014803	0.010332998	0.010482155	0.010596734	0.010674268	0.0107154995	0.010721516	0.0106899515	0.010620356	0.0105151385	0.010373849	0.010197315	0.009985544	0.009739518	0.009461332	0.009152278	0.00881435	0.008449957	0.008061718	0.0076519772
-0.0075647384	-0.0067788735	-0.0059853345	-0.0051885843	-0.0043912604	-0.003597021	-0.0028080419	-0.0020278916	-0.0012579486	-0.00050034374	0.00024199486	0.0009684153	0.0016774163	0.0023667589	0.0030361712	0.003683269	0.004308045	0.0049094222	0.0054853894	0.006036412	0.0065601133	0.0070576034	0.0075258687	0.007965989	0.008376092	0.008755654	0.009104844	0.009422567	0.009706542	0.0099587925	0.010176767	0.010360502	0.010509778	0.010623794	0.010701168	0.010743212	0.010748327	0.010717865	0.010649234	0.010546066	0.010406192	0.010230321	0.010020401	0.009776223	0.009500511	0.009193655	0.008857731	0.008495249	0.008108228	0.007699728
-0.0074573085	-0.0066723377	-0.005879879	-0.0050846636	-0.0042890906	-0.0034970045	-0.0027112812	-0.0019333363	-0.0011666343	-0.0004128255	0.00032547116	0.0010496117	0.0017543957	0.002439592	0.0031057373	0.0037494153	0.0043703616	0.004967846	0.0055397935	0.006087508	0.006607536	0.0071007684	0.007566981	0.0080043115	0.008411802	0.008789495	0.009135567	0.009451184	0.00973342	0.009984206	0.010200601	0.010383707	0.010530993	0.010645136	0.010721583	0.010763746	0.010769308	0.010739192	0.010672819	0.010569561	0.010431252	0.010256946	0.0100489855	0.009807523	0.00953326	0.009228837	0.008894581	0.008534163	0.0081488155	0.007742442
-0.007353209	-0.0065691695	-0.005778119	-0.004984036	-0.004191324	-0.0034008399	-0.0026181042	-0.0018439367	-0.0010804012	-0.00032989308	0.00040555745	0.00112468	0.0018269978	0.0025092885	0.003170155	0.003810186	0.0044277348	0.005020991	0.0055896714	0.0061338134	0.0066514164	0.007140681	0.0076037347	0.008037955	0.008442439	0.008816265	0.009160858	0.009473424	0.009754334	0.010003015	0.010218672	0.010399904	0.010547072	0.010659825	0.0107368715	0.010779474	0.010785602	0.010755822	0.010689467	0.010589004	0.010450784	0.01027913	0.010072496	0.009832278	0.009559892	0.009257477	0.008925568	0.0085674375	0.008183956	0.007779848
-0.0072529167	-0.0064692944	-0.0056792125	-0.004887618	-0.0040963814	-0.003309764	-0.0025293604	-0.0017579943	-0.0009974688	-0.00025084987	0.00048193708	0.0011980422	0.0018945448	0.0025726482	0.003230635	0.003866993	0.0044797547	0.0050697476	0.0056350566	0.006174747	0.006688308	0.007175274	0.0076342486	0.008065101	0.008467622	0.008838762	0.00918005	0.009490963	0.009769976	0.010017104	0.01023031	0.01041095	0.010557946	0.010669511	0.010747038	0.010788422	0.010795444	0.010766026	0.010700561	0.010600273	0.0104642585	0.010294598	0.010090273	0.00985169	0.0095813945	0.009280451	0.008950736	0.008594606	0.00821311	0.0078101344
-0.007155001	-0.0063734427	-0.0055851564	-0.0047950894	-0.0040066093	-0.0032218695	-0.0024446547	-0.0016765296	-0.00091961026	-0.00017619506	0.00055172667	0.0012645945	0.001957178	0.0026326776	0.003285583	0.0039179437	0.0045275055	0.0051128864	0.005674064	0.0062111355	0.0067211837	0.0072044916	0.0076598525	0.008087467	0.008486226	0.008855544	0.00919475	0.009503089	0.009779789	0.010024697	0.010237858	0.010416295	0.0105618425	0.010673437	0.010750182	0.01079189	0.010798786	0.0107702315	0.010706045	0.010606717	0.010471571	0.010303687	0.010100592	0.009864226	0.009595685	0.009298418	0.008970249	0.0086157955	0.008236591	0.007835455
-0.0070626065	-0.006281428	-0.005494736	-0.004706621	-0.0039200857	-0.0031392127	-0.0023643821	-0.0015996099	-0.00084631145	-0.00010666996	0.00061831623	0.0013263598	0.002015844	0.002686169	0.0033361502	0.003964372	0.004569724	0.0051521547	0.005709704	0.006241489	0.0067482293	0.007227741	0.0076809563	0.008104537	0.008500624	0.008867122	0.009202994	0.009509038	0.009784538	0.010027181	0.01023775	0.010415148	0.0105604865	0.01067055	0.010747567	0.010789011	0.0107958205	0.010768287	0.010705028	0.010606397	0.010473289	0.010306388	0.010105345	0.009871382	0.009605352	0.009308569	0.0089834295	0.008631609	0.008254174	0.0078551695
-0.0069742724	-0.006193541	-0.005408585	-0.004622832	-0.0038389787	-0.0030601248	-0.002288781	-0.0015269443	-0.00077706575	-4.0642917e-05	0.0006797239	0.0013836585	0.0020689517	0.0027358942	0.0033810586	0.00400538	0.0046073906	0.005184874	0.005738452	0.0062670484	0.0067706294	0.0072461106	0.007695142	0.008116487	0.008508813	0.008872509	0.009206671	0.009510305	0.009782791	0.010023486	0.010233138	0.010409273	0.010552902	0.010662463	0.010739125	0.010780375	0.01078786	0.010760423	0.010697421	0.010600053	0.0104692355	0.010302994	0.010104157	0.00987155	0.009608053	0.009313505	0.008990884	0.008640688	0.0082661435	0.007869054
-0.0068888664	-0.0061093047	-0.0053268075	-0.004543148	-0.0037621856	-0.0029855072	-0.0022171363	-0.0014593303	-0.0007129684	1.9114465e-05	0.0007363036	0.0014364757	0.0021177828	0.00278062	0.0034222566	0.0040413626	0.004639223	0.0052132756	0.0057630017	0.006287489	0.006786529	0.007258691	0.0077044964	0.008122567	0.008511875	0.0088721365	0.009204261	0.009504754	0.009775393	0.01001424	0.010221761	0.01039682	0.01053926	0.010648679	0.010724101	0.010766204	0.010773454	0.010745931	0.010684352	0.010589238	0.010457855	0.0102937445	0.01009601	0.009865757	0.009603988	0.009312354	0.008991212	0.008643646	0.00827086	0.007876329
-0.0068084	-0.006030485	-0.0052492246	-0.004467711	-0.0036888719	-0.0029159635	-0.0021506846	-0.0013957247	-0.0006539598	7.466227e-05	0.0007887073	0.0014838427	0.0021613874	0.0028193071	0.0034569912	0.004072286	0.004666023	0.00523616	0.005781643	0.006302636	0.0067974254	0.0072659813	0.0077080205	0.008122932	0.008508831	0.008867592	0.009195469	0.009494733	0.009762287	0.009999059	0.010204803	0.010378391	0.010520291	0.010628372	0.0107038915	0.010745198	0.010752413	0.010725379	0.010665011	0.010570008	0.010440711	0.010278139	0.010082655	0.009853885	0.00959485	0.009304576	0.008985903	0.008641046	0.00827039	0.007877812
-0.006731525	-0.005955316	-0.005175635	-0.00439734	-0.0036206767	-0.0028502345	-0.0020893738	-0.0013380125	-0.0005995929	0.00012546778	0.0008346513	0.0015264563	0.0022000335	0.002854038	0.0034865774	0.0040979832	0.0046873465	0.0052534975	0.005795032	0.0063120164	0.0068029724	0.0072684735	0.007706709	0.008117802	0.008500043	0.008855477	0.009180922	0.009477325	0.009742737	0.009978354	0.010182399	0.01035469	0.010494389	0.010602344	0.01067647	0.010718558	0.0107252635	0.010699727	0.010640152	0.010544959	0.010417797	0.01025629	0.01006224	0.0098365955	0.009577986	0.009290919	0.008975022	0.008631777	0.008264177	0.007873539
-0.006659463	-0.005884677	-0.0051073283	-0.0043314397	-0.0035576746	-0.0027905628	-0.0020320117	-0.0012843832	-0.00054935366	0.00017143041	0.0008756183	0.0015636794	0.0022330098	0.002882816	0.0035112128	0.0041184425	0.004703682	0.0052652545	0.005802892	0.0063150264	0.006802615	0.0072643347	0.0076991282	0.008107174	0.008486517	0.008837819	0.009161118	0.009454351	0.009718873	0.009950858	0.010153193	0.010323804	0.010463107	0.010569461	0.010643475	0.010684501	0.010692451	0.01066586	0.010606732	0.01051392	0.010387354	0.010227542	0.010035366	0.0098116025	0.009555925	0.009270702	0.008957233	0.008616235	0.008250799	0.007863663
-0.006591812	-0.0058178604	-0.005043298	-0.0042689145	-0.0034982413	-0.0027355552	-0.0019803047	-0.0012364835	-0.0005050823	0.00021165982	0.00091295317	0.0015962198	0.0022607222	0.0029064156	0.0035303608	0.004133582	0.004714191	0.005271729	0.005804967	0.006313473	0.0067972243	0.007254809	0.0076857843	0.008090794	0.008466866	0.008815043	0.009135123	0.009425804	0.009686675	0.009917971	0.0101183355	0.010287959	0.010425553	0.010531604	0.010604404	0.010644574	0.010652736	0.010627471	0.010568108	0.010476168	0.010350909	0.010193612	0.010002539	0.009780105	0.009527635	0.009244416	0.008932851	0.008594692	0.00823161	0.00784599
-0.006527923	-0.0057559535	-0.0049831867	-0.0042122304	-0.0034448877	-0.002684392	-0.0019333661	-0.0011924207	-0.0004650131	0.0002471581	0.00094404817	0.0016230159	0.002283316	0.0029245578	0.003544405	0.004143074	0.0047195144	0.0052727275	0.0058016777	0.006306093	0.0067857765	0.0072393566	0.007666804	0.008068126	0.008440591	0.008785978	0.009103153	0.00939101	0.009650316	0.009878632	0.010076966	0.010244854	0.010381669	0.010486253	0.010558799	0.010599535	0.010607187	0.010582171	0.0105238035	0.010432366	0.01030875	0.010151833	0.009963423	0.009742998	0.009491585	0.009211414	0.00890246	0.008566704	0.008206457	0.007823113
-0.0064689964	-0.0056999326	-0.0049287826	-0.00416027	-0.003396064	-0.002638936	-0.0018912405	-0.0011538714	-0.00043053925	0.00027797	0.0009698048	0.0016448572	0.0023011006	0.0029375479	0.0035527162	0.0041470155	0.0047187284	0.0052677654	0.0057922937	0.0062930845	0.0067686513	0.007218484	0.007642161	0.008039255	0.0084088035	0.00875143	0.009065345	0.009350713	0.009607002	0.009833727	0.010029968	0.010196704	0.010331884	0.01043513	0.010507088	0.010546964	0.0105546415	0.010530084	0.010472778	0.010382302	0.010259438	0.010104492	0.009917196	0.009699117	0.009450145	0.009171918	0.008866012	0.008532822	0.008174717	0.0077944025
-0.0064153224	-0.005646713	-0.0048787966	-0.004112333	-0.0033517107	-0.0025977269	-0.0018538758	-0.0011213347	-0.00040172786	0.0003022328	0.0009905733	0.0016604736	0.0023129247	0.0029440634	0.0035562888	0.0041456446	0.004712656	0.0052572265	0.005778298	0.006273806	0.006746214	0.007192027	0.007611677	0.008005235	0.008371666	0.008711074	0.009021353	0.009304337	0.009558063	0.009782802	0.009977039	0.0101412125	0.010276087	0.010377694	0.010448791	0.010488339	0.010496322	0.010471866	0.010415312	0.010325398	0.010203745	0.010050792	0.009864736	0.009649143	0.009402171	0.009126496	0.008822601	0.008492198	0.008136556	0.007758457
-0.006365292	-0.0055990666	-0.0048334226	-0.0040700138	-0.0033120513	-0.002562359	-0.0018217787	-0.0010926723	-0.0003783442	0.00032217056	0.0010061637	0.0016718805	0.0023196451	0.0029461086	0.0035536326	0.0041381977	0.004701212	0.00524164	0.005757898	0.0062497333	0.0067173652	0.0071590506	0.0075755715	0.007965069	0.008327972	0.008663844	0.008971304	0.009250876	0.009502925	0.009724781	0.0099172965	0.010080591	0.01021263	0.010314319	0.01038488	0.010423753	0.0104319975	0.0104072355	0.010350745	0.010262154	0.010141674	0.009989761	0.009806361	0.009591535	0.009347171	0.00907439	0.008772537	0.008444503	0.008092258	0.0077166
-0.006320752	-0.0055570677	-0.004793763	-0.004033074	-0.0032784417	-0.0025324523	-0.0017952174	-0.0010709539	-0.00035953894	0.00033607334	0.0010163635	0.0016773343	0.0023201369	0.0029425584	0.003545504	0.004126042	0.0046837367	0.005219359	0.0057316385	0.0062192827	0.0066829696	0.007120542	0.0075330213	0.007918414	0.0082786605	0.008611064	0.008915674	0.009193346	0.009441622	0.009661965	0.0098521635	0.010013144	0.010144111	0.010245156	0.010314766	0.0103534125	0.010361075	0.010336243	0.01028046	0.010193143	0.010073043	0.009923171	0.00974169	0.009529233	0.009287156	0.009016048	0.008717012	0.008391503	0.008041624	0.007669084
-0.0062811524	-0.005518906	-0.004758656	-0.0040006787	-0.003249757	-0.0025059953	-0.0017732158	-0.0010531023	-0.00034617633	0.00034553558	0.0010199025	0.0016771853	0.0023155548	0.0029332414	0.0035309196	0.0041076876	0.0046609566	0.0051923096	0.005699478	0.006183099	0.0066420212	0.0070759654	0.007484857	0.0078670345	0.008223381	0.0085521005	0.00885395	0.009128563	0.009374458	0.0095917545	0.00978072	0.00993982	0.010069162	0.010169122	0.0102378875	0.010276236	0.010283943	0.010258958	0.010203328	0.010116424	0.009998616	0.009850323	0.009670004	0.009459965	0.009219624	0.008950904	0.008654539	0.008331876	0.00798431	0.0076151267
-0.006246127	-0.0054866076	-0.0047279224	-0.003974393	-0.003225699	-0.0024857372	-0.00175751	-0.001040712	-0.00033836812	0.0003483519	0.0010190532	0.00167083	0.0023052767	0.0029186942	0.003512334	0.004082527	0.004631929	0.0051589273	0.0056619085	0.006141197	0.0065960065	0.0070258155	0.0074304603	0.0078088865	0.008161321	0.008487336	0.008785564	0.009057447	0.009301197	0.009516545	0.0097025335	0.009859823	0.009988166	0.010086596	0.0101541765	0.010192189	0.010198917	0.0101753585	0.010120682	0.01003461	0.009917859	0.009769723	0.009591281	0.009382736	0.009145167	0.008879472	0.008585386	0.008265287	0.007920977	0.0075538717
-0.0062159672	-0.0054589435	-0.004703261	-0.0039519817	-0.0032073855	-0.0024717897	-0.001746349	-0.0010347143	-0.0003365986	0.00034650788	0.0010125041	0.0016595796	0.002289731	0.0028982423	0.003486652	0.004053455	0.004597787	0.005119793	0.00561817	0.0060934424	0.0065433085	0.006969489	0.007370528	0.0077446736	0.008093752	0.00841612	0.00871199	0.008979883	0.0092212	0.009434227	0.009619344	0.009774722	0.009900678	0.0099984	0.01006506	0.010102719	0.010109078	0.01008568	0.010030948	0.009946052	0.009830117	0.009683818	0.009506669	0.009300675	0.009065125	0.008801699	0.008509934	0.008192919	0.007851593	0.007487584
-0.0061911196	-0.005436212	-0.004683763	-0.003935501	-0.003194563	-0.0024624318	-0.0017412603	-0.0010331124	-0.00033985078	0.00033903494	0.0010000058	0.0016428195	0.002267491	0.0028716251	0.0034550093	0.0040176027	0.0045575686	0.005074315	0.0055686496	0.006039262	0.006486021	0.006906774	0.0073038526	0.0076752678	0.0080203675	0.008339465	0.008632261	0.008897901	0.009135567	0.009345852	0.009528257	0.009682365	0.0098074	0.009902835	0.009969372	0.010006916	0.0100132	0.009988949	0.009935055	0.009850573	0.009735223	0.009590957	0.009416413	0.009212084	0.008978382	0.008717436	0.008428067	0.008113701	0.0077754743	0.0074141584
-0.0061711594	-0.005419098	-0.0046684965	-0.003924817	-0.003186524	-0.0024590194	-0.0017414987	-0.0010375008	-0.00034837797	0.000325609	0.0009818822	0.0016206168	0.0022398084	0.0028392337	0.003418181	0.0039755106	0.004511304	0.005023632	0.005513463	0.0059793144	0.0064216517	0.0068388768	0.007231891	0.007598631	0.007940907	0.008256484	0.008545864	0.008807767	0.009044111	0.009251684	0.0094322115	0.009583976	0.009707373	0.00980239	0.009868208	0.009903595	0.009909559	0.009885784	0.009832788	0.009749528	0.009635203	0.009491917	0.009318743	0.00911596	0.008885551	0.0086262785	0.008340169	0.008028641	0.0076927952	0.007334538
-0.0061570928	-0.0054068565	-0.0046599656	-0.0039184913	-0.0031851828	-0.002460219	-0.0017468333	-0.0010479018	-0.0003629364	0.00030628964	0.0009584576	0.0015915819	0.0022065677	0.0028011948	0.0033757351	0.0039285608	0.0044588037	0.0049669407	0.0054520443	0.0059135817	0.0063516907	0.006764766	0.007153239	0.0075172707	0.007854488	0.008167621	0.008453041	0.008713275	0.008946013	0.009151578	0.009329416	0.00948026	0.009601872	0.00969461	0.009759601	0.00979431	0.0098010525	0.009777714	0.009724103	0.009641316	0.009528942	0.009386323	0.0092149265	0.009013746	0.00878562	0.008528747	0.0082461275	0.007937182	0.0076041035	0.00724867
-0.006147966	-0.0054010674	-0.0046564788	-0.0039175004	-0.0031871647	-0.0024672076	-0.0017583072	-0.0010630414	-0.0003832318	0.00028222427	0.00092867017	0.0015582852	0.002167847	0.0027574264	0.0033273697	0.0038744956	0.0044008866	0.0049046613	0.0053853393	0.005842522	0.0062755942	0.0066848435	0.0070693195	0.0074286386	0.007763583	0.008072566	0.008353978	0.008611802	0.008842077	0.009044934	0.009220161	0.009369209	0.009489533	0.009580921	0.009644948	0.009679187	0.009685509	0.009661239	0.009609014	0.009526931	0.009415105	0.009274181	0.009104669	0.008906085	0.008679103	0.008425653	0.008144688	0.007839363	0.007508859	0.0071569495
-0.0061435625	-0.005398929	-0.004658133	-0.0039231926	-0.0031963214	-0.0024791062	-0.0017753243	-0.0010844916	-0.00040836632	0.00025147572	0.00089387596	0.0015181378	0.0021233931	0.0027082711	0.0032727756	0.003815677	0.0043369085	0.004835654	0.005311966	0.005763646	0.00619366	0.0065984167	0.0069789067	0.0073352344	0.007665448	0.007970821	0.008250568	0.008503996	0.008731157	0.008932333	0.009105798	0.009252414	0.009370793	0.009461664	0.009524647	0.009557903	0.009563323	0.009540066	0.009488139	0.009406328	0.009295192	0.0091564655	0.008987404	0.008791126	0.008566815	0.008316137	0.008037452	0.007733971	0.007407874	0.00705852
-0.0061436966	-0.005402811	-0.004664764	-0.0039334223	-0.0032102764	-0.0024983957	-0.0017984211	-0.0011112541	-0.00043974817	0.0002156049	0.0008534044	0.0014731288	0.00207318	0.0026530474	0.0032133013	0.003751099	0.0042668357	0.00476148	0.005232852	0.005681433	0.0061053745	0.0065064877	0.0068829395	0.0072350465	0.0075617842	0.007863302	0.0081404	0.008390717	0.00861505	0.008812804	0.00898505	0.009128869	0.009246457	0.009335298	0.00939665	0.009430405	0.009435546	0.009411827	0.009360004	0.009279627	0.009169582	0.009031661	0.008864418	0.008670192	0.008447621	0.008198839	0.0079228245	0.007622849	0.007299386	0.006953396
-0.006151192	-0.00541161	-0.0046775043	-0.003948882	-0.0032298043	-0.0025217459	-0.0018255562	-0.0011431202	-0.00047738478	0.00017372146	0.0008062571	0.0014214665	0.0020161122	0.0025915802	0.003146328	0.0036801398	0.0041918047	0.0046809986	0.0051478446	0.0055908747	0.0060121454	0.0064085275	0.006780166	0.007128883	0.007451568	0.007749874	0.008024067	0.008271493	0.008492541	0.0086884685	0.0088582635	0.008999538	0.009115137	0.009203844	0.009263925	0.009295855	0.009301152	0.009277921	0.009226222	0.009145647	0.009037193	0.008900579	0.008735448	0.008543104	0.008322746	0.008075774	0.0078032985	0.0075060725	0.007185869	0.0068429746
-0.006163031	-0.0054263845	-0.004694946	-0.0039706156	-0.0032546967	-0.0025513768	-0.0018597916	-0.0011818036	-0.00051998347	0.00012675673	0.00075411797	0.0013640821	0.0019547828	0.0025247298	0.0030745715	0.0036033727	0.004109975	0.004594773	0.005056463	0.005495589	0.005911894	0.00630413	0.00667195	0.0070162155	0.0073362067	0.007630836	0.007901162	0.008145597	0.008364335	0.008556806	0.008724216	0.008865096	0.0089783445	0.009065021	0.009123754	0.009155728	0.009161025	0.009137601	0.009086292	0.009006105	0.008898832	0.008763425	0.008599818	0.008408889	0.008191541	0.007947095	0.0076772645	0.007382557	0.0070654303	0.006725803
-0.0061797947	-0.0054470077	-0.004718207	-0.0039975494	-0.0032858104	-0.0025856718	-0.0018986836	-0.0012256578	-0.0005680695	7.291883e-05	0.00069637597	0.0013009943	0.0018861629	0.0024519116	0.0029966235	0.0035204403	0.004022464	0.0045021474	0.004960183	0.005394168	0.0058056153	0.006193947	0.006558433	0.006898422	0.0072145797	0.007505521	0.0077723376	0.008013729	0.00822949	0.008420527	0.008585028	0.008723274	0.008835297	0.008920893	0.008978948	0.009010479	0.00901489	0.008991089	0.008939035	0.008860342	0.0087541565	0.008620191	0.008457296	0.008269571	0.008053575	0.0078116097	0.007544555	0.0072532445	0.00693886	0.0066026375
-0.006203197	-0.005472161	-0.0047472864	-0.0040300786	-0.003322512	-0.0026269034	-0.0019436628	-0.0012754351	-0.0006221235	1.38394535e-05	0.000632368	0.001232259	0.0018123277	0.0023733303	0.0029128492	0.003431812	0.0039283335	0.0044041052	0.0048571676	0.005286839	0.0056938343	0.006077528	0.0064379945	0.0067745633	0.0070863888	0.0073742904	0.0076375045	0.007875487	0.008089144	0.008276954	0.008439977	0.008576442	0.008685909	0.008770205	0.008827373	0.008858554	0.008861721	0.008837182	0.008787371	0.008708514	0.008602206	0.008469705	0.008310165	0.008122884	0.007909138	0.0076697953	0.0074064992	0.0071169846	0.0068056136	0.006473433
-0.006230943	-0.005503446	-0.0047819093	-0.004068665	-0.0033650547	-0.0026737303	-0.0019950494	-0.0013306811	-0.00068245083	-5.151704e-05	0.0005618669	0.001156576	0.0017323643	0.0022882447	0.0028235689	0.0033375695	0.0038295016	0.004300434	0.004747618	0.0051731467	0.0055768006	0.0059561767	0.006312158	0.006644327	0.006952673	0.007237062	0.00749702	0.007732168	0.007942334	0.008128911	0.008288264	0.008422062	0.008531544	0.00861299	0.0086701065	0.00869954	0.008702613	0.008678846	0.008627884	0.00855092	0.008445758	0.008313768	0.008155562	0.007970531	0.007758852	0.0075227283	0.007260736	0.00697542	0.006667476	0.0063376613
-0.006264314	-0.0055396855	-0.0048219487	-0.004112959	-0.0034126565	-0.0027253479	-0.0020513758	-0.001392141	-0.000748232	-0.00012233481	0.000486169	0.0010766499	0.0016471669	0.002197396	0.0027273074	0.0032365434	0.0037248358	0.0041901395	0.004633352	0.0050543994	0.005452521	0.0058276206	0.006179288	0.0065076724	0.0068122894	0.007093236	0.007350005	0.0075826347	0.0077904053	0.00797281	0.008130651	0.008262813	0.008369867	0.008450873	0.008506283	0.008534886	0.008537877	0.008514024	0.008463267	0.008386344	0.008282222	0.008151561	0.007994801	0.0078113973	0.00760255	0.0073690303	0.0071096234	0.006827008	0.0065217614	0.006195344
-0.0063036233	-0.005582623	-0.004867241	-0.0041614994	-0.0034665242	-0.00278344	-0.0021131486	-0.0014587715	-0.0008199662	-0.00019863993	0.00040566176	0.0009900928	0.0015559383	0.0021014363	0.0026260354	0.0031304471	0.00361301	0.004073903	0.004513528	0.004929442	0.005322702	0.0056934766	0.006041564	0.0063660406	0.0066674612	0.0069441237	0.0071977377	0.00742691	0.007631559	0.0078117475	0.007967532	0.008097287	0.008203171	0.008282084	0.008337047	0.00836432	0.008367281	0.00834249	0.0082927905	0.008216612	0.008113019	0.0079835355	0.007828873	0.007647302	0.0074403174	0.007208217	0.0069521926	0.0066732056	0.006371148	0.0060478114
-0.006348066	-0.005630173	-0.004918851	-0.0042168945	-0.0035253316	-0.0028467178	-0.0021808743	-0.0015314743	-0.00089766085	-0.00028121844	0.0003176108	0.00089724734	0.0014581978	0.0019990169	0.0025188029	0.0030183867	0.003495887	0.0039513707	0.0043862276	0.004798211	0.0051878504	0.005554002	0.0058978945	0.0062181726	0.006514646	0.0067891777	0.0070390217	0.0072653256	0.007466927	0.0076450966	0.0077976137	0.007925931	0.008030161	0.008108221	0.008160971	0.008188434	0.008190259	0.008166216	0.008115556	0.008039668	0.0079374425	0.007809628	0.0076559745	0.007476069	0.0072712936	0.007042486	0.0067900307	0.0065126903	0.0062140636	0.00589405
-0.006398782	-0.0056838095	-0.0049758777	-0.004277289	-0.0035904348	-0.0029163063	-0.0022555515	-0.0016099364	-0.0009803548	-0.00036895648	0.00022473186	0.00079963356	0.001355119	0.001890447	0.002405841	0.0029001571	0.0033729523	0.0038242303	0.0042541474	0.0046609864	0.005045958	0.005408045	0.005748078	0.0060645007	0.0063579343	0.0066288263	0.006874934	0.0070981905	0.007297013	0.0074720234	0.007622786	0.007749129	0.007850975	0.007927328	0.007979967	0.008005723	0.008007709	0.007982884	0.007933352	0.007857777	0.0077557303	0.0076296665	0.0074776188	0.007300101	0.0070974566	0.0068701133	0.0066203363	0.0063467696	0.0060511157	0.0057346337
-0.006453067	-0.0057420135	-0.005038984	-0.0043442026	-0.0036601052	-0.0029913113	-0.0023350194	-0.0016940013	-0.0010695234	-0.00046268478	0.00012614578	0.0006958321	0.0012465529	0.001777269	0.0022869036	0.0027767345	0.0032441467	0.0036911145	0.004116114	0.0045182593	0.0048987456	0.005256489	0.005592443	0.0059051663	0.006194558	0.0064612404	0.006705042	0.0069249384	0.007121004	0.0072933994	0.0074424446	0.0075663775	0.007665772	0.007742118	0.007792305	0.007817779	0.007819083	0.0077941976	0.0077444054	0.007669911	0.0075696	0.0074443296	0.0072930157	0.007118061	0.0069171004	0.006692715	0.0064444244	0.006174337	0.0058822073	0.005569
-0.0065152794	-0.0058069825	-0.0051063225	-0.0044161156	-0.0037368461	-0.0030718818	-0.0024195462	-0.0017840937	-0.0011653602	-0.000563249	2.0645559e-05	0.0005864464	0.0011323951	0.0016570948	0.0021625347	0.0026467815	0.0031102784	0.0035515241	0.0039718337	0.0043691806	0.004745953	0.0050999112	0.0054310746	0.0057393946	0.0060253814	0.006289445	0.006528504	0.0067454316	0.0069394372	0.007108465	0.007255219	0.0073772185	0.0074748136	0.0075495467	0.0075991973	0.007623736	0.007624224	0.00760014	0.007549949	0.0074754283	0.007376943	0.0072519258	0.007102851	0.006929081	0.0067304447	0.006509602	0.0062641315	0.005997099	0.005708106	0.005397361
-0.0065819547	-0.0058771893	-0.005179696	-0.0044935048	-0.0038200691	-0.0031574965	-0.0025111437	-0.0018797442	-0.0012654737	-0.00066844374	-8.905679e-05	0.00047044083	0.0010105595	0.0015315339	0.0020312779	0.0025108345	0.002969686	0.0034060366	0.003821224	0.0042152517	0.004587289	0.004936129	0.005263973	0.0055688843	0.005851291	0.006110657	0.0063465536	0.006560929	0.006751705	0.006919142	0.007062964	0.0071829185	0.007279113	0.0073513836	0.0074000545	0.0074245	0.0074232146	0.007399235	0.007350281	0.0072761364	0.007177651	0.0070542805	0.006906785	0.0067347474	0.006538812	0.0063201524	0.006076988	0.005812399	0.005527217	0.0052208714
-0.0066548064	-0.0059522614	-0.0052593425	-0.004577495	-0.003906548	-0.0032501444	-0.002607748	-0.0019809976	-0.0013715625	-0.000779815	-0.00020616874	0.00034906715	0.0008841045	0.0014005713	0.0018957555	0.0023694076	0.0028233044	0.0032554232	0.0036665015	0.004055392	0.004422333	0.0047677644	0.0050904825	0.005391948	0.0056706145	0.005926572	0.0061597787	0.006370742	0.0065582357	0.0067231543	0.0068646483	0.006982606	0.0070773885	0.0071482323	0.007195413	0.0072184876	0.0072185956	0.007192988	0.0071448497	0.0070709847	0.0069730803	0.0068515725	0.0067053735	0.0065348297	0.0063418634	0.0061237738	0.0058847815	0.0056235343	0.005340703	0.005038146
-0.006732568	-0.006034024	-0.0053446963	-0.004666157	-0.0040001273	-0.00334768	-0.0027099177	-0.0020887852	-0.0014832616	-0.0008963719	-0.00032823905	0.00022203103	0.00075278804	0.0012625195	0.001752805	0.0022226572	0.0026710331	0.0030993484	0.0035047233	0.003889501	0.0042524748	0.0045931116	0.004912559	0.0052091144	0.0054848716	0.0057369657	0.0059669577	0.006174233	0.006359227	0.0065212436	0.0066600293	0.006777279	0.0068701208	0.006939195	0.006985735	0.007008195	0.0070067495	0.006982036	0.0069319867	0.006860003	0.0067627057	0.006642252	0.0064978153	0.006329201	0.0061380453	0.005923368	0.0056868494	0.0054277293	0.0051483177	0.0048492253
-0.0068156943	-0.006121047	-0.005435489	-0.0047609136	-0.0040989667	-0.0034513474	-0.0028187335	-0.0022015125	-0.0016012192	-0.0010195524	-0.00045580417	8.925423e-05	0.0006143898	0.0011198334	0.0016053468	0.0020696446	0.002513457	0.0029363222	0.0033374093	0.0037177652	0.0040766187	0.004413534	0.0047293007	0.0050215386	0.00529249	0.00554166	0.0057688206	0.005972516	0.0061543323	0.00631427	0.0064514726	0.006565135	0.006656632	0.0067248195	0.006769914	0.0067916587	0.0067902915	0.0067651235	0.006716244	0.0066433884	0.006547533	0.0064278133	0.0062841997	0.0061181337	0.005928647	0.005717203	0.005483005	0.0052273087	0.0049509257	0.0046552867
-0.006904967	-0.0062133446	-0.0055318475	-0.004861146	-0.004204251	-0.0035601184	-0.002932027	-0.002320625	-0.0017251372	-0.0011479557	-0.00058927387	-4.920736e-05	0.0004707463	0.0009719096	0.0014521666	0.0019118153	0.0023504496	0.002768781	0.0031655729	0.0035408512	0.0038951188	0.0042281114	0.0045386925	0.0048273914	0.0050955005	0.0053405613	0.005564034	0.0057655275	0.005944792	0.0061016195	0.0062368438	0.0063481927	0.006437786	0.0065050684	0.006548494	0.0065696836	0.0065674074	0.0065423287	0.0064935014	0.0064218715	0.0063262545	0.006207835	0.0060657	0.0059021115	0.005713783	0.005504485	0.0052730553	0.005020786	0.004747957	0.0044559576
-0.006999962	-0.0063115284	-0.005633831	-0.004966423	-0.004314244	-0.0036754385	-0.0030517578	-0.0024449453	-0.0018544793	-0.0012821034	-0.00072804093	-0.000193391	0.00032183528	0.00081744045	0.0012923926	0.0017476864	0.0021815524	0.0025950782	0.0029868893	0.0033585206	0.0037076436	0.004036255	0.0043431297	0.0046287775	0.0048920736	0.0051344745	0.005354248	0.005553115	0.0057296082	0.0058834925	0.0060159042	0.0061261393	0.0062139407	0.0062797815	0.006322209	0.0063426197	0.0063390173	0.006314095	0.0062658675	0.0061942413	0.0060999915	0.005982347	0.005841974	0.0056796446	0.0054943226	0.0052869804	0.0050585233	0.0048098303	0.0045395344	0.004250698
-0.0070999414	-0.0064151436	-0.005741045	-0.005078718	-0.0044302642	-0.0037955046	-0.003176786	-0.0025745258	-0.0019890964	-0.0014224425	-0.00087264925	-0.00034314767	0.00016690046	0.00065763295	0.0011278205	0.001578141	0.0020070449	0.0024158321	0.0028038584	0.003169652	0.0035148263	0.0038396604	0.0041421764	0.0044235736	0.0046842694	0.0049226843	0.005139809	0.0053349994	0.005509071	0.005660426	0.0057910644	0.0058988407	0.0059852116	0.006048944	0.0060901754	0.006109435	0.0061067604	0.0060804933	0.006031759	0.005961377	0.0058675706	0.005751524	0.0056128614	0.0054520406	0.005268868	0.0050644204	0.004838448	0.0045920685	0.0043260045	0.0040404387
-0.0072046667	-0.0065240636	-0.00585369	-0.0051959977	-0.0045511723	-0.003921278	-0.0033076406	-0.0027101263	-0.0021297783	-0.0015672669	-0.0010230392	-0.0004987195	6.3106418e-06	0.0004925467	0.0009585321	0.0014023781	0.0018272512	0.0022307038	0.0026139393	0.0029762797	0.0033174194	0.0036385804	0.003936805	0.004214149	0.004470233	0.004705284	0.004919458	0.0051119104	0.005282555	0.0054327287	0.005559556	0.005665619	0.00575047	0.0058127567	0.005853161	0.0058712773	0.005867649	0.0058416314	0.005793553	0.0057231523	0.0056304	0.0055154487	0.005378559	0.0052192546	0.0050381273	0.0048365705	0.0046132505	0.0043702014	0.0041064657	0.0038251877
-0.007315889	-0.00663919	-0.0059724897	-0.0053188354	-0.0046787485	-0.0040533766	-0.0034441054	-0.0028508678	-0.00227537	-0.0017184541	-0.001179263	-0.000659585	-0.00015934557	0.00032163784	0.00078170374	0.0012220666	0.0016423501	0.0020406544	0.0024191216	0.00277685	0.0031138211	0.0034298785	0.003724765	0.0039981306	0.0042515397	0.0044832714	0.0046933442	0.0048834644	0.005051058	0.0051974766	0.0053235963	0.0054276027	0.005510006	0.0055713095	0.005611025	0.0056281537	0.005624134	0.005598251	0.0055501685	0.0054801255	0.0053882077	0.005274534	0.00513874	0.0049804226	0.004802935	0.004603427	0.004382182	0.0041423924	0.0038831942	0.0036042742
-0.0074326843	-0.006758563	-0.0060966536	-0.0054469258	-0.0048119053	-0.0041907355	-0.0035862029	-0.0029970855	-0.0024269596	-0.0018750951	-0.0013411641	-0.000826098	-0.0003298372	0.00014540926	0.0006005205	0.0010358393	0.0014504418	0.0018456653	0.002219215	0.0025723986	0.002905123	0.003217563	0.003507372	0.0037783794	0.004026931	0.0042550527	0.004462667	0.004648529	0.0048144534	0.0049592927	0.005082324	0.0051842704	0.0052655227	0.0053250045	0.005363282	0.005380314	0.005375445	0.005349081	0.0053014606	0.00523217	0.0051408634	0.0050284714	0.0048945397	0.0047382265	0.0045620427	0.0043649077	0.0041467883	0.003909737	0.0036535412	0.003378328
-0.0075546056	-0.006883621	-0.00622607	-0.005580388	-0.004949957	-0.004333183	-0.0037329495	-0.0031497926	-0.0025840849	-0.0020371974	-0.0015078932	-0.0009975582	-0.00050772727	-3.6485493e-05	0.000413917	0.00084419176	0.0012545697	0.001644887	0.002013564	0.0023627877	0.0026913509	0.0029991195	0.0032860376	0.0035518184	0.0037975349	0.0040223636	0.004226614	0.0044105165	0.004573088	0.004714951	0.004836198	0.004936304	0.005015727	0.0050733127	0.005110897	0.0051272586	0.005121954	0.005095605	0.0050478205	0.004978899	0.004887942	0.004776731	0.00464369	0.0044895746	0.0043160953	0.004120838	0.00390628	0.00367219	0.003418386	0.0031476915
-0.0076816827	-0.007015355	-0.0063617527	-0.005719736	-0.0050931796	-0.0044811293	-0.003885895	-0.0033070892	-0.0027468577	-0.0022039115	-0.0016802251	-0.0011755377	-0.0006899312	-0.000224486	0.00022130087	0.0006480627	0.0010531805	0.0014380664	0.0018032528	0.0021478906	0.0024719723	0.0027747005	0.0030588284	0.0033209696	0.003562998	0.003784418	0.003985919	0.0041662343	0.004326731	0.0044657625	0.0045845807	0.0046832375	0.0047605187	0.0048174597	0.0048538037	0.0048694834	0.004862886	0.0048362873	0.0047892965	0.0047203116	0.0046305545	0.0045198463	0.004388921	0.0042376593	0.00406472	0.0038727298	0.003660541	0.0034289472	0.0031789653	0.0029118285
-0.007814571	-0.0071519464	-0.0065015256	-0.0058644265	-0.005242519	-0.0046351925	-0.0040443316	-0.0034705773	-0.002914615	-0.0023768693	-0.0018582344	-0.0013582259	-0.0008774251	-0.00041674823	2.4810433e-05	0.00044504926	0.00084619597	0.001227621	0.0015872382	0.0019278862	0.0022476576	0.0025469884	0.0028258301	0.003085237	0.0033235624	0.00354198	0.003739655	0.003917061	0.0040749386	0.0042114034	0.004328545	0.0044247657	0.0045013465	0.0045561977	0.0045909546	0.004605893	0.004599601	0.004573237	0.00452568	0.0044573247	0.004368618	0.004259281	0.0041295923	0.0039790645	0.0038089529	0.0036195293	0.003409475	0.00318145	0.0029353686	0.0026714355
-0.007952623	-0.0072940737	-0.006647259	-0.0060143545	-0.005395964	-0.004793927	-0.0042077154	-0.0036386102	-0.003087841	-0.0025545433	-0.0020412952	-0.0015457645	-0.0010709092	-0.0006144047	-0.00017827004	0.00023751333	0.0006344728	0.001010634	0.0013669245	0.0017022341	0.002018176	0.0023129135	0.0025887787	0.0028434917	0.003078699	0.003293831	0.0034886748	0.00366332	0.0038182028	0.003952533	0.004067965	0.004161861	0.0042358898	0.0042899884	0.0043241456	0.0043378957	0.0043313242	0.0043041036	0.004256945	0.004189618	0.004102003	0.0039930753	0.0038649663	0.003716629	0.003549412	0.0033615008	0.0031549223	0.0029294752	0.0026866123	0.002426166
-0.008096039	-0.007440768	-0.006798722	-0.006169811	-0.0055562034	-0.0049585924	-0.004377201	-0.0038125739	-0.0032667443	-0.0027385056	-0.0022286326	-0.001739718	-0.0012689829	-0.0008178428	-0.00038618967	2.6296824e-05	0.0004170388	0.00078902394	0.0011401922	0.0014713779	0.0017833412	0.0020747557	0.0023463927	0.002597507	0.002829451	0.0030410066	0.0032322109	0.0034040548	0.0035567246	0.0036890619	0.003801249	0.003893651	0.003966879	0.004019577	0.004052926	0.0040657185	0.004058674	0.004031118	0.0039847344	0.0039169677	0.003829766	0.0037233979	0.0035954043	0.0034498423	0.003283836	0.0030981414	0.0028949156	0.0026727766	0.0024323538	0.0021752827
-0.008244947	-0.0075936317	-0.0069550797	-0.006330304	-0.0057207197	-0.005127825	-0.0045511425	-0.00399179	-0.0034500659	-0.0029270798	-0.0024234354	-0.0019376352	-0.0014716685	-0.0010256693	-0.00059919804	-0.00019230694	0.00019478425	0.00056174025	0.00090906024	0.0012363419	0.0015441217	0.0018313117	0.0020984486	0.0023476407	0.0025750324	0.0027836636	0.0029724203	0.003141448	0.0032904	0.0034202188	0.0035307854	0.0036218278	0.003691908	0.0037448704	0.003775701	0.0037883334	0.003780581	0.0037532188	0.0037065595	0.0036400892	0.003553722	0.0034476966	0.0033224933	0.0031776354	0.003014151	0.0028310306	0.002629999	0.0024108142	0.002174493	0.0019206814
-0.008398898	-0.007750869	-0.00711672	-0.0064961463	-0.005891025	-0.0053029656	-0.0047302768	-0.004175812	-0.003639482	-0.003121242	-0.0026218295	-0.002141878	-0.001681067	-0.0012389421	-0.00081729144	-0.00041539967	-3.2387674e-05	0.00032970682	0.0006731115	0.0009960197	0.0012995116	0.0015835799	0.001846943	0.002090536	0.002314832	0.0025206618	0.0027064197	0.002872318	0.0030192994	0.0031476542	0.0032556243	0.003345251	0.0034135021	0.0034645572	0.0034953132	0.0035061464	0.0034983903	0.0034713708	0.0034241937	0.0033589192	0.0032730848	0.003168065	0.0030445568	0.0029012486	0.0027400143	0.002559401	0.0023615174	0.002145037	0.0019118488	0.0016612858
-0.0085584745	-0.0079136565	-0.007283628	-0.006667204	-0.0060667023	-0.005482413	-0.004915461	-0.0043656155	-0.0038337335	-0.00332053	-0.0028254166	-0.0023506358	-0.0018946752	-0.0014568195	-0.0010402277	-0.00064264983	-0.00026488304	9.344146e-05	0.00043167174	0.00075049326	0.0010503158	0.0013304129	0.001589492	0.0018300302	0.0020515583	0.0022541732	0.0024369135	0.0026002228	0.0027443804	0.0028702207	0.0029753149	0.003063105	0.0031314604	0.0031798705	0.0032101609	0.0032201223	0.0032119304	0.003184449	0.003138613	0.003072407	0.0029877424	0.0028848574	0.0027621686	0.0026208982	0.0024618767	0.0022835582	0.0020885393	0.0018750988	0.0016442761	0.001398664
-0.0087220445	-0.008082017	-0.0074555576	-0.00684385	-0.006247945	-0.005667463	-0.005105406	-0.0045601204	-0.004033372	-0.0035248622	-0.0030348226	-0.002563864	-0.0021125004	-0.00168024	-0.0012679622	-0.00087571144	-0.0005021915	-0.00014831871	0.00018580258	0.0005007759	0.0007957369	0.0010718331	0.0013279952	0.0015655458	0.0017837659	0.001982402	0.0021617897	0.0023227185	0.0024649836	0.002588123	0.0026916526	0.0027765185	0.0028440617	0.0028908513	0.0029197074	0.002930548	0.0029215664	0.0028939135	0.0028472207	0.0027827285	0.0026994199	0.0025961362	0.0024751201	0.0023359805	0.0021785311	0.002003044	0.0018096939	0.0015996806	0.001373671	0.0011307932
-0.00889121	-0.008254945	-0.007632591	-0.0070251673	-0.006433919	-0.0058581904	-0.0052998513	-0.0047597364	-0.004237227	-0.0037344173	-0.003248699	-0.0027830005	-0.0023362562	-0.001909025	-0.0015011579	-0.0011129156	-0.00074365735	-0.00039466098	-6.455928e-05	0.00024583936	0.0005373843	0.0008094348	0.0010617822	0.0012954324	0.0015103929	0.0017062537	0.0018831342	0.0020410568	0.0021801926	0.00230062	0.0024034604	0.002486471	0.0025520213	0.0025987588	0.0026261993	0.0026353374	0.0026261061	0.0025989786	0.0025528222	0.0024878532	0.0024054088	0.0023037717	0.0021849126	0.0020474903	0.0018910058	0.0017190762	0.0015291087	0.0013209954	0.001098115	0.0008587688
-0.009066872	-0.008433655	-0.007814638	-0.007211052	-0.0066239983	-0.006053582	-0.005499162	-0.004963748	-0.004447058	-0.003948316	-0.0034678653	-0.0030069947	-0.0025654808	-0.0021424368	-0.001739122	-0.0013554096	-0.0009905621	-0.000645563	-0.00032012537	-1.3109297e-05	0.00027455017	0.00054166466	0.0007912107	0.0010216273	0.001232557	0.0014254078	0.0016000904	0.0017551817	0.0018914901	0.0020109043	0.0021102466	0.0021926574	0.00225614	0.0023006536	0.0023282953	0.002336923	0.0023275167	0.0022996217	0.0022542775	0.002189897	0.0021082014	0.0020077825	0.0018898472	0.0017541982	0.0016007796	0.0014304854	0.0012427308	0.0010387078	0.00081829354	0.00058297813
-0.009245954	-0.008616604	-0.008002274	-0.007403128	-0.0068202987	-0.0062534884	-0.0057058856	-0.005174026	-0.0046612993	-0.004166983	-0.0036914796	-0.0032346547	-0.0027977973	-0.0023798272	-0.0019817352	-0.0016019568	-0.0012421086	-0.0009005442	-0.000579603	-0.00027672574	6.094575e-06	0.00027025864	0.0005161837	0.0007423349	0.0009509437	0.0011403933	0.0013122484	0.0014646761	0.0015988313	0.0017150119	0.0018135421	0.0018934645	0.0019564144	0.001999963	0.002026178	0.0020338334	0.0020244643	0.0019966513	0.001950711	0.0018871166	0.0018055663	0.0017074943	0.0015909486	0.0014566593	0.0013058297	0.001137495	0.0009531081	0.0007519908	0.0005344823	0.00030276924
-0.00943011	-0.00880488	-0.008194879	-0.007599622	-0.007021062	-0.0064594895	-0.0059147403	-0.005388461	-0.004880935	-0.004390858	-0.00392019	-0.003468722	-0.0030363426	-0.0026223436	-0.002228178	-0.0018537492	-0.0014977083	-0.0011615157	-0.00084361434	-0.00054541975	-0.0002661273	-5.610287e-06	0.0002374053	0.0004608035	0.00066527724	0.0008521378	0.001020167	0.0011698231	0.0013022982	0.0014167614	0.0015128478	0.0015911832	0.0016522668	0.001694899	0.0017205179	0.0017276481	0.0017168969	0.0016894229	0.0016445927	0.0015808903	0.001501184	0.0014029741	0.0012880713	0.0011559613	0.0010071434	0.0008415207	0.0006593354	0.0004609339	0.00024723262	1.9207597e-05
-0.009619504	-0.00899788	-0.008391157	-0.007801369	-0.0072262734	-0.006669581	-0.0061299205	-0.005607553	-0.0051045865	-0.0046195164	-0.0041539297	-0.0037063286	-0.0032777265	-0.002869472	-0.0024798885	-0.002109982	-0.001757957	-0.0014253706	-0.0011121705	-0.00081828237	-0.0005429685	-0.0002848953	-4.7151e-05	0.00017299876	0.0003750138	0.0005585514	0.0007236451	0.0008718446	0.0010014512	0.0011132695	0.0012076683	0.0012843087	0.0013439804	0.0013853088	0.0014099479	0.001417119	0.0014060661	0.0013791211	0.001333613	0.0012710169	0.0011920109	0.0010947585	0.0009816103	0.0008514486	0.00070437416	0.0005407408	0.00036108494	0.0001664944	-4.414469e-05	-0.00026821718
-0.009812869	-0.009195812	-0.00859338	-0.00800661	-0.007437609	-0.006884128	-0.00634858	-0.0058318526	-0.0053331703	-0.0048530176	-0.0043910965	-0.003949158	-0.0035260543	-0.0031212643	-0.0027358532	-0.0023700446	-0.0020231977	-0.0016955882	-0.0013853163	-0.0010951832	-0.0008230731	-0.00056993216	-0.00033526868	-0.000118114054	8.069351e-05	0.00026114658	0.00042422488	0.000569243	0.00069672987	0.0008065142	0.0008991435	0.0009745769	0.0010325164	0.0010730065	0.0010964721	0.0011026748	0.0010917671	0.0010641776	0.0010191873	0.0009576529	0.00087926537	0.00078392774	0.0006713569	0.0005429089	0.00039752573	0.00023770705	6.032735e-05	-0.00013146177	-0.0003391914	-0.00056010485
-0.010012358	-0.009398676	-0.008800164	-0.008218601	-0.0076534003	-0.0071043	-0.006573193	-0.006060973	-0.0055662766	-0.005090542	-0.0046335533	-0.004196182	-0.0037771687	-0.0033775717	-0.0029967576	-0.0026353896	-0.0022921562	-0.001968354	-0.0016627386	-0.001376465	-0.0011075586	-0.0008586198	-0.0006266907	-0.00041357428	-0.00021785125	-4.005432e-05	0.000120826066	0.00026305392	0.00038792565	0.0004955642	0.0005858913	0.0006600432	0.0007163733	0.00075673684	0.0007792823	0.0007839091	0.0007738434	0.00074572116	0.0007013045	0.0006403029	0.00056249276	0.00046864897	0.0003577657	0.00023067743	8.819252e-05	-7.049367e-05	-0.00024437904	-0.00043350458	-0.00063695014	-0.00085532665
-0.010216773	-0.00960587	-0.009011351	-0.008433439	-0.007871695	-0.007328294	-0.00680241	-0.006294064	-0.005804077	-0.005333714	-0.0048817173	-0.004448116	-0.004033543	-0.0036377013	-0.0032618642	-0.0029044077	-0.0025654808	-0.002245739	-0.0019447431	-0.0016620085	-0.0013977289	-0.0011514276	-0.00092289597	-0.0007123351	-0.0005202815	-0.00034565106	-0.00018740073	-4.7527254e-05	7.575378e-05	0.00018148124	0.0002701506	0.0003424622	0.00039736554	0.0004364513	0.00045821443	0.0004635118	0.00045241788	0.00042448565	0.00037990138	0.00031919405	0.00024315715	0.00014986843	4.078448e-05	-8.4228814e-05	-0.00022505224	-0.00038053095	-0.0005521625	-0.0007380843	-0.0009390116	-0.001153551
-0.010425113	-0.009818286	-0.00922773	-0.0086539015	-0.008096933	-0.0075569227	-0.007036105	-0.0065319017	-0.006046824	-0.005580537	-0.0051323473	-0.00470376	-0.004293941	-0.0039030015	-0.003531225	-0.0031778663	-0.0028435811	-0.0025274232	-0.002230361	-0.0019507036	-0.0016905516	-0.0014479235	-0.0012229905	-0.0010157973	-0.0008256659	-0.00065398216	-0.0004991144	-0.00036137179	-0.00024039671	-0.00013653561	-4.987046e-05	2.0861626e-05	7.514283e-05	0.00011275336	0.00013336167	0.00013820827	0.00012643635	9.8954886e-05	5.5518e-05	-4.351139e-06	-8.036941e-05	-0.00017236173	-0.0002794452	-0.000402648	-0.00054195523	-0.00069501996	-0.0008635074	-0.0010465905	-0.0012443885	-0.001454182
-0.010637477	-0.010035194	-0.009448744	-0.008877881	-0.008325964	-0.00779023	-0.0072737634	-0.0067737997	-0.0062938333	-0.005831614	-0.0053888634	-0.0049641356	-0.004559152	-0.004172303	-0.0038044304	-0.0034558177	-0.0031255484	-0.0028132498	-0.0025197044	-0.0022446364	-0.001987584	-0.0017483011	-0.0015267134	-0.0013227314	-0.0011361092	-0.00096636266	-0.000814192	-0.0006790757	-0.0005604774	-0.000458695	-0.00037306175	-0.0003037341	-0.0002512969	-0.00021450594	-0.00019424781	-0.00019003451	-0.00020155683	-0.00022863969	-0.00027242303	-0.00033150613	-0.00040679052	-0.0004964322	-0.0006031245	-0.0007246509	-0.00086122006	-0.0010123402	-0.0011781901	-0.0013588071	-0.0015526414	-0.0017595887
-0.010855168	-0.010256596	-0.0096741095	-0.009108178	-0.008559413	-0.008028775	-0.007515356	-0.0070206	-0.006544791	-0.006087512	-0.00564833	-0.0052291527	-0.0048273504	-0.0044454113	-0.0040816814	-0.0037377253	-0.0034105778	-0.0031033754	-0.002813287	-0.0025415346	-0.002288118	-0.002052024	-0.0018339306	-0.0016333759	-0.0014499798	-0.001282908	-0.001133062	-0.0009994283	-0.0008837059	-0.00078362226	-0.0006992817	-0.0006318316	-0.00058005005	-0.00054493546	-0.0005251914	-0.0005210042	-0.00053295493	-0.00056079775	-0.0006037727	-0.0006624758	-0.00073739886	-0.00082641095	-0.0009302199	-0.0010493249	-0.001184471	-0.001333274	-0.0014961734	-0.0016736314	-0.0018631518	-0.0020677596
-0.011076808	-0.010481648	-0.009903729	-0.009341963	-0.00879731	-0.008270644	-0.007762626	-0.0072724745	-0.006799884	-0.0063473806	-0.0059129596	-0.0054976568	-0.0051008016	-0.004723251	-0.00436379	-0.0040229484	-0.0037006214	-0.0033961236	-0.0031105578	-0.0028433427	-0.0025928244	-0.0023606047	-0.0021451488	-0.001947388	-0.0017665252	-0.0016021729	-0.0014546439	-0.0013237968	-0.0012100413	-0.0011121109	-0.0010295883	-0.0009634197	-0.0009128228	-0.00087893754	-0.00085921586	-0.00085570663	-0.00086770207	-0.00089497864	-0.00093825907	-0.0009956881	-0.0010689199	-0.0011573285	-0.00126075	-0.0013774857	-0.0015106201	-0.0016557649	-0.0018167347	-0.0019909963	-0.0021785349	-0.002378568
-0.011303604	-0.010712072	-0.0101380795	-0.009580322	-0.009039633	-0.008517355	-0.0080133155	-0.0075276196	-0.00705982	-0.006610967	-0.0061814636	-0.005770281	-0.00537771	-0.0050042495	-0.004649386	-0.004312508	-0.003994234	-0.0036941469	-0.0034119263	-0.0031476244	-0.0029007345	-0.0026717186	-0.0024599358	-0.0022644997	-0.0020863563	-0.001925528	-0.0017802864	-0.0016516447	-0.0015398413	-0.0014432445	-0.0013623163	-0.0012980923	-0.0012487397	-0.0012144223	-0.0011967793	-0.0011928454	-0.0012058988	-0.0012332723	-0.0012752637	-0.0013322458	-0.0014047846	-0.0014907643	-0.0015928298	-0.0017090067	-0.0018386021	-0.0019827187	-0.0021406263	-0.0023119524	-0.002495654	-0.0026924163
-0.011534266	-0.010946982	-0.01037652	-0.009822488	-0.0092862025	-0.008767903	-0.008268014	-0.007787667	-0.007323928	-0.0068791434	-0.006453581	-0.006046854	-0.0056586266	-0.0052894503	-0.00493858	-0.004605368	-0.0042907596	-0.0039948374	-0.0037162602	-0.0034555793	-0.0032123178	-0.0029863045	-0.0027772635	-0.0025857687	-0.0024106503	-0.002251342	-0.0021093115	-0.0019821152	-0.0018723533	-0.0017781556	-0.0016987994	-0.001634933	-0.0015870705	-0.0015545189	-0.0015363544	-0.0015346333	-0.001546368	-0.0015734807	-0.0016152784	-0.0016718283	-0.0017433539	-0.0018287823	-0.0019291118	-0.0020425916	-0.0021701679	-0.0023115426	-0.002467014	-0.0026353672	-0.002815716	-0.003009297
-0.011769138	-0.011185706	-0.010618992	-0.010068744	-0.009537257	-0.009023175	-0.008527428	-0.008050188	-0.0075915605	-0.007151425	-0.0067307055	-0.006327346	-0.0059436485	-0.0055783987	-0.0052310154	-0.004902661	-0.0045922473	-0.0042993054	-0.004025139	-0.0037672222	-0.0035274625	-0.0033056587	-0.0030993298	-0.0029102042	-0.0027369186	-0.00258144	-0.0024413988	-0.0023168623	-0.0022078753	-0.0021150932	-0.0020379648	-0.0019759908	-0.0019286424	-0.0018962324	-0.0018796772	-0.0018774495	-0.001889512	-0.0019165203	-0.001958169	-0.0020138621	-0.0020838678	-0.002168268	-0.0022662058	-0.0023781657	-0.0025041103	-0.0026433766	-0.0027958453	-0.002961278	-0.0031384155	-0.003328681
-0.012008332	-0.0114284605	-0.010865517	-0.0103193	-0.009791769	-0.009282216	-0.008790456	-0.008317091	-0.007862873	-0.007427469	-0.0070106983	-0.0066126287	-0.0062327757	-0.005871065	-0.0055283085	-0.005203739	-0.004896328	-0.0046077445	-0.004336208	-0.004082583	-0.0038460866	-0.0036267117	-0.0034240186	-0.003237456	-0.0030676946	-0.0029134303	-0.0027756244	-0.0026539937	-0.0025473833	-0.0024554804	-0.0023802072	-0.0023190156	-0.0022732243	-0.0022417456	-0.0022252798	-0.002223149	-0.0022355244	-0.0022621304	-0.0023032203	-0.0023579225	-0.0024273396	-0.0025105402	-0.0026070476	-0.0027175248	-0.0028409734	-0.0029779598	-0.0031281933	-0.0032901764	-0.0034643635	-0.0036505237
-0.012251496	-0.011675738	-0.011116065	-0.01057411	-0.01005096	-0.009545021	-0.0090574995	-0.008589268	-0.008139178	-0.007707238	-0.007295333	-0.0069004744	-0.0065248385	-0.00616692	-0.005828887	-0.005507596	-0.0052045286	-0.004919447	-0.00465177	-0.004400842	-0.0041682795	-0.0039514005	-0.0037515685	-0.0035683513	-0.0034007058	-0.0032492206	-0.0031134933	-0.0029941723	-0.0028889626	-0.0027997494	-0.0027251393	-0.0026652515	-0.0026202053	-0.0025890023	-0.002574049	-0.0025724694	-0.0025845617	-0.0026102737	-0.0026510283	-0.0027060509	-0.0027740449	-0.0028550103	-0.002950199	-0.0030590445	-0.0031806082	-0.003315188	-0.003462173	-0.003621377	-0.0037926137	-0.0039749295
-0.012498401	-0.011925988	-0.011371352	-0.010833129	-0.010313556	-0.009811565	-0.0093289465	-0.008864298	-0.0084184855	-0.0079912245	-0.007583037	-0.0071919635	-0.0068212077	-0.006467268	-0.0061324835	-0.0058152676	-0.0055158734	-0.005234346	-0.004970446	-0.0047232583	-0.0044932812	-0.004280016	-0.004082516	-0.0039018095	-0.0037363693	-0.0035880208	-0.0034551993	-0.0033368468	-0.0032333955	-0.0031457022	-0.0030724332	-0.0030139014	-0.002970308	-0.0029400736	-0.0029242933	-0.0029227287	-0.0029352754	-0.0029619187	-0.0030017942	-0.003055431	-0.003122069	-0.0032023937	-0.0032959208	-0.003402561	-0.0035229027	-0.0036536902	-0.0037983283	-0.003954068	-0.00412219	-0.004301749
-0.012750551	-0.012181431	-0.011629172	-0.011095777	-0.010579869	-0.010082506	-0.009603828	-0.009143122	-0.008701183	-0.008277729	-0.007873252	-0.0074879155	-0.007119842	-0.0067708343	-0.0064400434	-0.006125964	-0.0058306605	-0.0055528358	-0.00529214	-0.0050474927	-0.00482136	-0.0046105236	-0.0044163615	-0.0042378977	-0.0040764436	-0.003929347	-0.0037979782	-0.0036812872	-0.0035813525	-0.0034940317	-0.0034231842	-0.0033647642	-0.0033219159	-0.0032928512	-0.0032782927	-0.0032764748	-0.0032889321	-0.0033152476	-0.0033536777	-0.0034066811	-0.0034729391	-0.0035517663	-0.0036443546	-0.0037486702	-0.0038655475	-0.0039952844	-0.004136808	-0.004290566	-0.004455328	-0.004631087
-0.013005123	-0.012439489	-0.011892185	-0.011362322	-0.0108503625	-0.010356627	-0.0098818615	-0.00942599	-0.008987978	-0.008568741	-0.008168489	-0.0077866167	-0.0074226707	-0.007076375	-0.0067499205	-0.0064407066	-0.006148316	-0.0058736503	-0.0056162253	-0.005375102	-0.0051522255	-0.004944153	-0.00475318	-0.0045775697	-0.0044178367	-0.004273504	-0.0041444004	-0.0040304437	-0.003930755	-0.003845416	-0.0037752464	-0.0037188232	-0.0036767721	-0.0036479905	-0.0036337897	-0.0036322623	-0.0036443397	-0.0036698133	-0.003708981	-0.0037616119	-0.0038257241	-0.0039037094	-0.003993638	-0.004097186	-0.004211545	-0.004338801	-0.004477516	-0.0046285614	-0.0047894567	-0.004961863
-0.013265498	-0.012702376	-0.0121580735	-0.011632219	-0.0111245215	-0.010635868	-0.0101643205	-0.009712338	-0.009278499	-0.008863568	-0.008467168	-0.008088939	-0.007729307	-0.0073872656	-0.007063672	-0.0067578554	-0.006469168	-0.0061979145	-0.005944282	-0.0057069585	-0.0054861754	-0.005280763	-0.005092919	-0.004919708	-0.004762508	-0.004620269	-0.0044924393	-0.004380822	-0.004282683	-0.00419914	-0.0041302145	-0.004075013	-0.004033372	-0.0040058345	-0.0039911196	-0.0039904043	-0.004002914	-0.00402797	-0.0040665045	-0.004117109	-0.0041812286	-0.004256882	-0.004345618	-0.0044468194	-0.00455977	-0.0046845004	-0.004820682	-0.0049678385	-0.0051266104	-0.005295068
-0.0135272965	-0.012969077	-0.012427792	-0.01190576	-0.0114019215	-0.010916807	-0.010449521	-0.010001868	-0.009571947	-0.009160727	-0.00876829	-0.008394092	-0.008038014	-0.0076999515	-0.007380292	-0.007077992	-0.0067933574	-0.006525293	-0.0062738582	-0.0060401335	-0.005822137	-0.0056200325	-0.005434647	-0.0052644312	-0.0051091984	-0.004969083	-0.0048436075	-0.004733205	-0.004637286	-0.0045553967	-0.004487112	-0.0044328645	-0.004391998	-0.0043651313	-0.0043511614	-0.0043499246	-0.0043624565	-0.004387662	-0.0044250116	-0.0044751465	-0.004537657	-0.00461293	-0.0046998784	-0.0047987476	-0.0049096197	-0.0050320104	-0.005165763	-0.0053105503	-0.0054651573	-0.0056302845
-0.013793327	-0.013238169	-0.012701914	-0.012182705	-0.011683188	-0.011201568	-0.010738522	-0.010294192	-0.009868793	-0.009461746	-0.00907293	-0.008702353	-0.008351125	-0.008015998	-0.007700108	-0.0074010566	-0.0071196705	-0.006854862	-0.006607525	-0.0063772276	-0.006161317	-0.0059628636	-0.0057796314	-0.005611405	-0.00545907	-0.00532037	-0.005197242	-0.005088687	-0.004994102	-0.0049139187	-0.004847035	-0.004792735	-0.0047537833	-0.0047274083	-0.004713014	-0.004712209	-0.0047243237	-0.0047484785	-0.0047858506	-0.0048354864	-0.0048967674	-0.0049704015	-0.0050558597	-0.005152583	-0.005262144	-0.0053812787	-0.005511664	-0.0056536123	-0.005805075	-0.0059672
-0.014063425	-0.013511956	-0.012977675	-0.012463197	-0.01196792	-0.011489622	-0.011031218	-0.010590792	-0.010168619	-0.009766273	-0.00938113	-0.00901439	-0.00866577	-0.008336134	-0.008022785	-0.0077273697	-0.007449612	-0.0071880966	-0.006943524	-0.006715268	-0.006503448	-0.0063068494	-0.0061261356	-0.0059610233	-0.0058098286	-0.005675547	-0.005553335	-0.005446397	-0.0053533763	-0.0052735656	-0.005208358	-0.0051558986	-0.005116299	-0.0050907433	-0.0050767735	-0.0050765574	-0.005088508	-0.0051123723	-0.005148791	-0.005196519	-0.0052572265	-0.0053293705	-0.0054130107	-0.0055082217	-0.005614899	-0.005731486	-0.005860515	-0.005998872	-0.006147571	-0.006306261
-0.014336005	-0.0137883425	-0.013258696	-0.012748145	-0.012255743	-0.011781603	-0.0113263205	-0.010889806	-0.010472208	-0.010072909	-0.009691924	-0.009329073	-0.008985341	-0.008657813	-0.008348949	-0.008056842	-0.0077822283	-0.0075235143	-0.007282056	-0.0070563853	-0.0068481937	-0.006654039	-0.0064755753	-0.006312646	-0.0061643943	-0.0060305	-0.0059113353	-0.0058061033	-0.0057143793	-0.0056363046	-0.005571097	-0.0055202544	-0.005481772	-0.0054551885	-0.0054425895	-0.0054416955	-0.005453199	-0.005476676	-0.0055128783	-0.0055601746	-0.0056194663	-0.005690247	-0.005772978	-0.0058658645	-0.0059696734	-0.006084487	-0.006209478	-0.0063451603	-0.006491147	-0.006646335
-0.014613181	-0.0140686035	-0.013543114	-0.013035238	-0.012546644	-0.0120759085	-0.011625774	-0.011192583	-0.010778308	-0.01038295	-0.010005854	-0.009647034	-0.009305559	-0.0089828	-0.008676007	-0.008388124	-0.0081166625	-0.007861927	-0.007623315	-0.0074007437	-0.0071946457	-0.0070033744	-0.0068272576	-0.0066664517	-0.006520845	-0.006388545	-0.0062708706	-0.0061672255	-0.006076865	-0.0060009584	-0.005936928	-0.0058858246	-0.0058479235	-0.005822301	-0.005809337	-0.0058092773	-0.0058203563	-0.005843714	-0.005878255	-0.005924873	-0.0059828684	-0.00605309	-0.006132558	-0.006224416	-0.00632596	-0.0064384863	-0.006561421	-0.0066944286	-0.006836742	-0.0069873407
-0.0148931295	-0.014352426	-0.013830237	-0.013326205	-0.012841091	-0.012374483	-0.011927165	-0.01149822	-0.011088029	-0.010695659	-0.010322355	-0.009967029	-0.009629488	-0.009310067	-0.009007618	-0.0087224245	-0.008454032	-0.00820221	-0.007966615	-0.0077469647	-0.0075437725	-0.0073548704	-0.007181585	-0.0070228875	-0.006878555	-0.0067483336	-0.0066329017	-0.0065307543	-0.0064417645	-0.0063658357	-0.006303802	-0.0062539577	-0.0062166452	-0.006191753	-0.0061786547	-0.0061776936	-0.0061890185	-0.0062113926	-0.006245777	-0.006291598	-0.006348163	-0.0064161345	-0.0064946637	-0.006584227	-0.006684169	-0.0067939684	-0.0069137737	-0.0070436	-0.0071835443	-0.0073311105
-0.0151755735	-0.014638677	-0.014119774	-0.013619326	-0.013138063	-0.0126751885	-0.012232162	-0.011806563	-0.011400335	-0.011012003	-0.010642074	-0.010289684	-0.009956926	-0.009640105	-0.009340726	-0.009059034	-0.008793637	-0.008544549	-0.008312285	-0.008096084	-0.007894352	-0.007708326	-0.0075375885	-0.007381089	-0.007239595	-0.0071113184	-0.006996356	-0.0068961456	-0.006808594	-0.0067342594	-0.006672576	-0.0066232607	-0.006586246	-0.006561883	-0.006549187	-0.0065480694	-0.006559007	-0.00658112	-0.0066151023	-0.0066584945	-0.0067150146	-0.0067810714	-0.0068580806	-0.0069458038	-0.0070429742	-0.0071512014	-0.007267989	-0.0073948354	-0.0075305775	-0.0076758116
-0.015462197	-0.014927827	-0.014413089	-0.013915636	-0.0134384185	-0.012979798	-0.012539409	-0.0121179	-0.011715449	-0.011331461	-0.010964178	-0.010616131	-0.010285459	-0.009972237	-0.009676471	-0.009397991	-0.009135753	-0.008890256	-0.008660391	-0.008446448	-0.00824786	-0.008064486	-0.007895507	-0.007740982	-0.0076017007	-0.007475227	-0.007362008	-0.0072628334	-0.007176079	-0.007104039	-0.0070428923	-0.0069940537	-0.006957978	-0.006933257	-0.0069204867	-0.0069200844	-0.0069298595	-0.0069516078	-0.006984696	-0.0070284232	-0.0070821643	-0.0071474686	-0.007222675	-0.007307783	-0.0074029714	-0.0075084716	-0.0076233894	-0.0077464283	-0.007879652	-0.008020535
-0.015751757	-0.015220165	-0.014708713	-0.014215216	-0.0137408	-0.013285831	-0.012850009	-0.012431726	-0.012032814	-0.011651471	-0.011289172	-0.010944642	-0.010617673	-0.010307729	-0.010015272	-0.009739742	-0.009479977	-0.009237543	-0.009010419	-0.008798733	-0.008603364	-0.008421712	-0.0082550645	-0.008103326	-0.007964939	-0.007840097	-0.00772918	-0.007631302	-0.0075461045	-0.0074742734	-0.0074136257	-0.0073660985	-0.0073314533	-0.0073066205	-0.007294178	-0.007293634	-0.0073029175	-0.007324457	-0.0073557645	-0.007398516	-0.007450953	-0.007514626	-0.0075886473	-0.007671736	-0.0077652186	-0.007867888	-0.007979453	-0.00810077	-0.00823012	-0.008367747
-0.016043663	-0.015515961	-0.015007086	-0.014518052	-0.014047459	-0.013595916	-0.013162695	-0.012748614	-0.012353107	-0.011975661	-0.011616409	-0.011275351	-0.0109512955	-0.010645166	-0.010355748	-0.010082848	-0.009826779	-0.009586543	-0.0093617365	-0.00915321	-0.0089597255	-0.008781046	-0.008616425	-0.008466095	-0.00833042	-0.008207284	-0.008097827	-0.008001566	-0.007917739	-0.00784602	-0.0077871233	-0.0077404305	-0.0077046156	-0.0076803416	-0.0076681674	-0.0076667145	-0.007676117	-0.0076971725	-0.007728085	-0.0077689737	-0.007820986	-0.007882871	-0.0079545975	-0.008036062	-0.008126952	-0.008226804	-0.008336492	-0.008454718	-0.0085807	-0.008715533
-0.016339213	-0.015814826	-0.015309669	-0.014823325	-0.014355868	-0.013908289	-0.013477854	-0.01306814	-0.012675948	-0.012302272	-0.01194638	-0.011608206	-0.011287697	-0.010984376	-0.010698348	-0.01042898	-0.010174669	-0.009938337	-0.009716369	-0.009510361	-0.009318516	-0.009141594	-0.008979857	-0.008831643	-0.008697011	-0.00857567	-0.008468151	-0.008372918	-0.008290112	-0.008219585	-0.008162104	-0.008114666	-0.008079752	-0.008055866	-0.00804361	-0.00804168	-0.00805077	-0.00807032	-0.00810077	-0.008141324	-0.00819169	-0.008251645	-0.008321889	-0.008401193	-0.00848949	-0.00858821	-0.008694209	-0.008809559	-0.008933142	-0.009063527
-0.01663696	-0.016115822	-0.0156136975	-0.015131295	-0.014667533	-0.014222711	-0.013797186	-0.013389699	-0.013000742	-0.012630366	-0.012277938	-0.011943571	-0.0116262585	-0.011325501	-0.011042908	-0.010776393	-0.010525644	-0.010291316	-0.010071874	-0.009868458	-0.009679295	-0.009505242	-0.009344287	-0.009198204	-0.009065762	-0.00894621	-0.008839689	-0.008745685	-0.008664295	-0.008594252	-0.008536838	-0.008491166	-0.008456305	-0.008432873	-0.008420043	-0.008418053	-0.008426763	-0.008445896	-0.008474924	-0.008514479	-0.008563146	-0.008622117	-0.008690119	-0.0087675005	-0.008853883	-0.008949362	-0.009053215	-0.009164996	-0.009284832	-0.009412691
-0.016937368	-0.01641918	-0.015920475	-0.015440725	-0.0149813	-0.014539674	-0.014117621	-0.013713881	-0.013328962	-0.012961365	-0.012612104	-0.01228068	-0.0119669065	-0.011669517	-0.011389367	-0.011125632	-0.010878399	-0.010645665	-0.0104288235	-0.010228172	-0.010040954	-0.009869494	-0.009710975	-0.009566687	-0.009434767	-0.009316981	-0.009211302	-0.009119503	-0.009038538	-0.008969761	-0.008912653	-0.008867644	-0.008832946	-0.008809343	-0.008796684	-0.008795477	-0.00880342	-0.008821532	-0.0088498965	-0.008887611	-0.008935519	-0.008992672	-0.009058669	-0.009134121	-0.009218454	-0.009311058	-0.00941287	-0.009521306	-0.009637944	-0.00976219
-0.017240137	-0.016725436	-0.016230404	-0.015754119	-0.015297525	-0.014859267	-0.014440507	-0.014039651	-0.013658747	-0.013294168	-0.012947574	-0.0126193315	-0.012309268	-0.012015007	-0.011737615	-0.011477359	-0.011232272	-0.011002861	-0.010788299	-0.01058992	-0.01040525	-0.010234974	-0.010078356	-0.009935655	-0.009806789	-0.009689622	-0.009585701	-0.009494245	-0.009415358	-0.009346619	-0.009290405	-0.009244926	-0.009211034	-0.009187594	-0.009174719	-0.009172849	-0.009180322	-0.009198345	-0.009224795	-0.009261705	-0.009308182	-0.009363227	-0.009428211	-0.009502023	-0.009584069	-0.009674177	-0.0097721815	-0.009878159	-0.00999295	-0.010113403
-0.017545901	-0.017034508	-0.016542561	-0.016069278	-0.01561594	-0.015181288	-0.014765449	-0.014368996	-0.013989873	-0.013629571	-0.0132859945	-0.012961164	-0.012653589	-0.012362868	-0.012087889	-0.011829391	-0.011587337	-0.0113607645	-0.011149161	-0.010952368	-0.010769948	-0.010601811	-0.010447189	-0.010306835	-0.010178432	-0.01006382	-0.009960681	-0.009870417	-0.009791002	-0.009724073	-0.0096685365	-0.009623542	-0.009589508	-0.00956618	-0.009554036	-0.009550974	-0.009557962	-0.009575054	-0.009600781	-0.009636432	-0.009681217	-0.009735763	-0.009798445	-0.009869516	-0.00994885	-0.01003696	-0.010132939	-0.010236077	-0.0103459135	-0.0104638785
-0.017853819	-0.01734507	-0.016856536	-0.01638686	-0.015936404	-0.015505321	-0.015092641	-0.014698647	-0.014323361	-0.013966031	-0.013626404	-0.01330436	-0.012999997	-0.012711674	-0.012439653	-0.012183219	-0.011944719	-0.011720985	-0.011511266	-0.011316076	-0.011136331	-0.010970801	-0.010817617	-0.010677822	-0.010551862	-0.010438062	-0.010336734	-0.010246053	-0.010169566	-0.010102689	-0.010047264	-0.010003477	-0.009968914	-0.009946071	-0.009933017	-0.009929605	-0.009935677	-0.009952113	-0.009977534	-0.010011755	-0.010055639	-0.010107629	-0.010168262	-0.010237828	-0.010315143	-0.010400735	-0.010492794	-0.010593928	-0.010701679	-0.010816008
-0.018163867	-0.017658994	-0.017173223	-0.016706735	-0.016259558	-0.015830882	-0.015421741	-0.015031382	-0.014658846	-0.01430472	-0.013968244	-0.013649203	-0.013347521	-0.013061866	-0.012793325	-0.012540132	-0.012303099	-0.012080923	-0.011874422	-0.011682324	-0.011503734	-0.011339225	-0.0111885965	-0.011051416	-0.01092574	-0.010814078	-0.010713592	-0.010624491	-0.010547131	-0.010481797	-0.010426827	-0.010383286	-0.010349542	-0.010325938	-0.01031246	-0.010309003	-0.010315143	-0.010329813	-0.010354467	-0.0103881955	-0.0104300305	-0.010480046	-0.010538839	-0.010606132	-0.010681406	-0.010763638	-0.010854483	-0.01095175	-0.01105649	-0.011167042
-0.018476896	-0.017973952	-0.017491162	-0.017028041	-0.016584262	-0.016159408	-0.015753105	-0.01536575	-0.0149972215	-0.0146453455	-0.014312059	-0.013995707	-0.0136965215	-0.013414301	-0.013147943	-0.012897782	-0.012663111	-0.012443706	-0.012238935	-0.012048677	-0.011872031	-0.011709988	-0.011560768	-0.011424638	-0.011301681	-0.011190362	-0.011089899	-0.011003278	-0.010926887	-0.010861285	-0.01080744	-0.010763243	-0.010730624	-0.0107057765	-0.0106924325	-0.010688849	-0.010693654	-0.010707609	-0.010731429	-0.010763556	-0.010803752	-0.010852642	-0.010910124	-0.010975033	-0.011048146	-0.0111275315	-0.011215232	-0.011310063	-0.011410512	-0.011518307
-0.018791012	-0.018291697	-0.017811954	-0.017351612	-0.016911194	-0.016489297	-0.016085424	-0.015701972	-0.015335783	-0.0149877	-0.014657162	-0.014343888	-0.014047377	-0.013767704	-0.01350379	-0.013256691	-0.013024032	-0.012807392	-0.012604229	-0.012416266	-0.012242191	-0.012081072	-0.011933729	-0.011798449	-0.011676729	-0.011566594	-0.011468373	-0.011381753	-0.011305928	-0.011241376	-0.011188373	-0.011144057	-0.011110276	-0.011087358	-0.011072107	-0.011068374	-0.011072196	-0.01108598	-0.011108637	-0.011139229	-0.011178046	-0.011225492	-0.011280552	-0.01134371	-0.011414386	-0.011491455	-0.0115770325	-0.011668079	-0.011766836	-0.011870921
-0.019107237	-0.018611103	-0.018134773	-0.017677613	-0.017239995	-0.016820751	-0.0164202	-0.016039975	-0.015676074	-0.015331648	-0.015004836	-0.014693253	-0.014398985	-0.014122978	-0.01386147	-0.013616465	-0.013385959	-0.013171509	-0.01297114	-0.012785412	-0.012612209	-0.012453832	-0.012307607	-0.012174308	-0.012053072	-0.011945091	-0.011847004	-0.011761144	-0.011686526	-0.011622198	-0.011569165	-0.011525206	-0.011492275	-0.0114678815	-0.011453241	-0.011448033	-0.01145234	-0.011464745	-0.01148513	-0.011514723	-0.011553079	-0.011598691	-0.011651419	-0.011712834	-0.011780776	-0.0118563175	-0.011938043	-0.012026854	-0.012121543	-0.0122222975
-0.019426681	-0.018932544	-0.018458903	-0.01800479	-0.017570354	-0.017154403	-0.01675713	-0.016379967	-0.016019024	-0.015676267	-0.015352234	-0.015044391	-0.014753275	-0.014478736	-0.014220379	-0.013977401	-0.013749905	-0.013537556	-0.013338603	-0.0131548345	-0.012983337	-0.012826718	-0.0126820505	-0.012549527	-0.012430422	-0.012321942	-0.012226351	-0.012141712	-0.0120668635	-0.012003973	-0.011949867	-0.011906713	-0.0118730515	-0.011848383	-0.0118341595	-0.01182849	-0.011831008	-0.0118426755	-0.011862323	-0.011891253	-0.011926793	-0.011970535	-0.012022257	-0.012081005	-0.012146257	-0.012219824	-0.012298666	-0.012384675	-0.012476385	-0.012573965
-0.019746855	-0.019255638	-0.018785395	-0.018334076	-0.017902642	-0.01748959	-0.017095737	-0.016720466	-0.016363285	-0.016023278	-0.015701473	-0.015397087	-0.015108332	-0.014836282	-0.014580332	-0.0143394545	-0.014113888	-0.013903685	-0.013706878	-0.013524763	-0.013355218	-0.013200462	-0.013056472	-0.012926452	-0.012807958	-0.012701318	-0.012606271	-0.012521274	-0.012447529	-0.012384601	-0.012331411	-0.012288511	-0.012254268	-0.012229763	-0.01221516	-0.012208916	-0.012210175	-0.01222115	-0.0122394115	-0.012266569	-0.012301348	-0.012343571	-0.012392722	-0.012449257	-0.0125128925	-0.012583151	-0.012660034	-0.012742512	-0.012831703	-0.012926027
-0.020069122	-0.019581199	-0.01911319	-0.01866509	-0.01823581	-0.017826155	-0.017435163	-0.017062731	-0.01670847	-0.016371846	-0.016052745	-0.015749454	-0.0154645	-0.015193917	-0.014941223	-0.0147015825	-0.014478937	-0.014270328	-0.014076248	-0.013895154	-0.013728201	-0.013574369	-0.013432309	-0.01330357	-0.013185337	-0.013080321	-0.012985252	-0.012901522	-0.0128287	-0.012765802	-0.01271227	-0.012669608	-0.012635931	-0.012611099	-0.012595497	-0.012588233	-0.012589805	-0.012599498	-0.012616441	-0.012642592	-0.012675181	-0.012715474	-0.012762882	-0.012817889	-0.012878858	-0.012946472	-0.013020538	-0.013100699	-0.013186224	-0.013276808
-0.020392798	-0.019906923	-0.019442976	-0.018997237	-0.018570893	-0.018164903	-0.017776288	-0.01740656	-0.017054282	-0.016719915	-0.016403943	-0.016103528	-0.015820608	-0.015553579	-0.015302263	-0.015066281	-0.014845364	-0.014638178	-0.014445849	-0.01426667	-0.014101885	-0.013949208	-0.013807833	-0.013681032	-0.013564177	-0.013459012	-0.013364837	-0.01328259	-0.013209395	-0.013146654	-0.013094127	-0.01305078	-0.013016403	-0.012992308	-0.012976177	-0.012968488	-0.012968928	-0.012977354	-0.012993284	-0.013017423	-0.013049133	-0.013087042	-0.013133243	-0.0131851435	-0.01324378	-0.013309233	-0.013380349	-0.013457388	-0.013539664	-0.013627037
-0.020717755	-0.020235732	-0.01977349	-0.019331299	-0.018908016	-0.018503867	-0.018118687	-0.017751105	-0.017402716	-0.017070308	-0.016756266	-0.016458832	-0.01617869	-0.015914053	-0.015664533	-0.015430726	-0.0152115375	-0.015007086	-0.014816366	-0.014638901	-0.014475219	-0.014323555	-0.014184706	-0.014057867	-0.013942517	-0.013838574	-0.013744727	-0.013662912	-0.013590664	-0.013528362	-0.013475515	-0.013431855	-0.013397709	-0.01337263	-0.013356037	-0.01334738	-0.013347179	-0.013354592	-0.013369381	-0.013392061	-0.013421282	-0.013458915	-0.013502687	-0.013552286	-0.013608515	-0.013671316	-0.013739839	-0.013814367	-0.01389344	-0.013977475
-0.021044664	-0.020565562	-0.020105422	-0.019665778	-0.01924567	-0.018844225	-0.01846192	-0.018096969	-0.01775141	-0.017421938	-0.017110325	-0.016815566	-0.016537227	-0.016274646	-0.01602786	-0.015795663	-0.0155785605	-0.015375741	-0.015186898	-0.015011899	-0.014848359	-0.014699154	-0.014561385	-0.014435291	-0.014320478	-0.014217697	-0.014125466	-0.014043227	-0.013971537	-0.0139090195	-0.0138567835	-0.013812661	-0.013778813	-0.013752736	-0.013736047	-0.013726354	-0.013725147	-0.013732046	-0.013745353	-0.013766691	-0.013794668	-0.013829842	-0.013871394	-0.013919093	-0.013973653	-0.014033139	-0.014099136	-0.014170259	-0.014246851	-0.014327019
-0.021372728	-0.020895563	-0.020439707	-0.020001933	-0.019584507	-0.019185536	-0.018805906	-0.018444367	-0.018100098	-0.017774291	-0.017465025	-0.017172791	-0.016896836	-0.016636282	-0.016391799	-0.016161785	-0.015946768	-0.01574523	-0.015558235	-0.015384309	-0.015222773	-0.0150735155	-0.014937721	-0.01481238	-0.014699265	-0.01459606	-0.014505789	-0.014423758	-0.014352158	-0.014290579	-0.0142375305	-0.0141944215	-0.014159299	-0.01413355	-0.01411543	-0.014105566	-0.014102884	-0.014108196	-0.014120594	-0.014140949	-0.014166556	-0.014199905	-0.014239654	-0.0142854825	-0.014337324	-0.014395095	-0.014458023	-0.014525875	-0.01459942	-0.014676347
-0.02170229	-0.021228336	-0.02077379	-0.020339765	-0.019924678	-0.01952859	-0.019151218	-0.018792853	-0.018450849	-0.018127806	-0.017821088	-0.017530702	-0.017256774	-0.016998895	-0.01675611	-0.01652728	-0.016314067	-0.016115203	-0.015929893	-0.015757032	-0.015597254	-0.01545009	-0.015314288	-0.015190601	-0.015078425	-0.014975987	-0.014884621	-0.014803737	-0.0147327185	-0.014670908	-0.014618479	-0.014573775	-0.014539316	-0.014512956	-0.014494084	-0.014483497	-0.014479324	-0.01448448	-0.014495432	-0.014513642	-0.0145384	-0.014569692	-0.014607936	-0.014650479	-0.014700457	-0.014755711	-0.014815748	-0.014880814	-0.014951475	-0.015025407
-0.02203305	-0.021560892	-0.021109827	-0.020677842	-0.02026584	-0.019872718	-0.019497968	-0.019141048	-0.018801749	-0.018480994	-0.018176913	-0.017888695	-0.017617196	-0.017361283	-0.017120965	-0.016894713	-0.016682968	-0.016484916	-0.016301185	-0.016130239	-0.015971422	-0.015825354	-0.015690975	-0.0155681595	-0.01545658	-0.015354991	-0.015264176	-0.015183084	-0.015112363	-0.015050761	-0.014998265	-0.014954321	-0.014919512	-0.0148919225	-0.014872819	-0.014860332	-0.01485645	-0.014859356	-0.014869064	-0.014886029	-0.014909111	-0.014938623	-0.0149741545	-0.015015513	-0.015062295	-0.015114725	-0.015171729	-0.015234709	-0.015302002	-0.015373193
-0.022364557	-0.021895833	-0.021446973	-0.021018133	-0.020607404	-0.020217374	-0.019844845	-0.0194901	-0.019154377	-0.018835194	-0.018533327	-0.018248059	-0.017978586	-0.017723992	-0.017485559	-0.017261721	-0.017051697	-0.016855247	-0.016672447	-0.016503304	-0.016345799	-0.016201027	-0.016067043	-0.015945531	-0.015834473	-0.015734501	-0.015643023	-0.015563153	-0.015491776	-0.015431173	-0.015377924	-0.015334256	-0.015297562	-0.01526998	-0.015249714	-0.01523754	-0.015231542	-0.015233837	-0.015242226	-0.015257448	-0.015278876	-0.015306555	-0.015339725	-0.015379429	-0.01542376	-0.015473932	-0.015528329	-0.015587866	-0.01565183	-0.015719995
-0.022697888	-0.022230938	-0.021784589	-0.021357968	-0.020950198	-0.020562418	-0.02019304	-0.019841611	-0.01950673	-0.019190222	-0.01889129	-0.018607646	-0.018339388	-0.01808758	-0.017850354	-0.017628342	-0.01742027	-0.017225482	-0.017044365	-0.016875632	-0.016719803	-0.016576335	-0.016443126	-0.016322292	-0.016211815	-0.016112156	-0.016022205	-0.015942022	-0.01587163	-0.0158097	-0.015756436	-0.015712	-0.01567562	-0.015647434	-0.015626729	-0.015613198	-0.015607417	-0.015607417	-0.015615009	-0.01562757	-0.015647903	-0.015673555	-0.01570525	-0.015741244	-0.015784092	-0.01583147	-0.015883856	-0.01594007	-0.016000345	-0.01606553
-0.023031808	-0.022567742	-0.022123277	-0.021698788	-0.021293938	-0.020908251	-0.020541012	-0.020191737	-0.01985991	-0.019546054	-0.019248001	-0.018966697	-0.018701807	-0.018451206	-0.018216923	-0.017995082	-0.017789468	-0.017595418	-0.01741556	-0.017248593	-0.017093807	-0.016950808	-0.01681944	-0.01669906	-0.016588807	-0.01649008	-0.016400225	-0.016320758	-0.016249955	-0.016188048	-0.01613509	-0.016089924	-0.016053364	-0.016024314	-0.016002633	-0.015988678	-0.015980773	-0.01597976	-0.015985861	-0.015997656	-0.016015537	-0.016039647	-0.016068742	-0.016103253	-0.016143166	-0.016188286	-0.016237617	-0.016291164	-0.016348876	-0.016410097
-0.023366846	-0.022904418	-0.022462592	-0.022041775	-0.021638416	-0.021255113	-0.02088993	-0.020542964	-0.020213917	-0.019901745	-0.01960586	-0.019326694	-0.019063301	-0.018815167	-0.018581718	-0.018362768	-0.018157452	-0.017966002	-0.017787732	-0.01762142	-0.017467774	-0.017325945	-0.017194621	-0.01707577	-0.016966306	-0.016867332	-0.01677765	-0.016698241	-0.016627438	-0.01656539	-0.016512983	-0.016467363	-0.016430095	-0.016399972	-0.016377248	-0.016362593	-0.016353868	-0.016350962	-0.016355932	-0.016366065	-0.016381845	-0.016404398	-0.016431995	-0.016463958	-0.016500704	-0.016543552	-0.01658956	-0.016641095	-0.016695872	-0.016754031
-0.02370198	-0.023242697	-0.022802785	-0.022382714	-0.021983765	-0.021602437	-0.02124001	-0.0208949	-0.02056802	-0.02025745	-0.019964218	-0.019686714	-0.019426003	-0.01917874	-0.01894655	-0.01872944	-0.018525787	-0.018335864	-0.01815889	-0.017993882	-0.017841272	-0.01770071	-0.017570704	-0.017450862	-0.017342173	-0.01724384	-0.017155513	-0.017075121	-0.017004661	-0.016943097	-0.016889371	-0.016843386	-0.016804583	-0.016774647	-0.01675155	-0.01673475	-0.016725682	-0.01672186	-0.016724817	-0.016733803	-0.016747713	-0.016767897	-0.016793214	-0.016823322	-0.016858853	-0.016898088	-0.016942188	-0.016989797	-0.01704111	-0.017096914
-0.024038441	-0.023580626	-0.023143701	-0.02272679	-0.022328645	-0.021949828	-0.021589354	-0.021246478	-0.020921767	-0.020613514	-0.020322695	-0.0200468	-0.01978708	-0.019542545	-0.019312374	-0.019096613	-0.018894576	-0.018705495	-0.01852899	-0.018365763	-0.018213816	-0.01807376	-0.01794453	-0.017826319	-0.017718717	-0.017619021	-0.01753126	-0.017451644	-0.01738049	-0.01731883	-0.017264284	-0.017218113	-0.01717966	-0.017148457	-0.017124094	-0.017107107	-0.017095916	-0.017091468	-0.017092854	-0.01710058	-0.01711277	-0.017130539	-0.017154172	-0.0171815	-0.017213926	-0.017251037	-0.017292008	-0.017337322	-0.01738599	-0.017438367
-0.02437453	-0.023919627	-0.023484498	-0.023069642	-0.022675171	-0.022297703	-0.021939524	-0.021599367	-0.021276474	-0.020969868	-0.020680457	-0.02040673	-0.020148858	-0.019906312	-0.019677937	-0.019463472	-0.019263208	-0.019074515	-0.01889962	-0.018736795	-0.018586293	-0.018447138	-0.018318847	-0.01820083	-0.018092886	-0.01799462	-0.017906807	-0.01782725	-0.017756186	-0.01769317	-0.017638631	-0.01759258	-0.0175533	-0.017521456	-0.017496057	-0.017477632	-0.01746577	-0.017459713	-0.017459378	-0.017464794	-0.017475612	-0.017492048	-0.017513342	-0.017539002	-0.017568246	-0.017602593	-0.017641336	-0.017682865	-0.017729029	-0.017778255
-0.024711132	-0.024258658	-0.02382619	-0.023413062	-0.023020618	-0.022645898	-0.022289306	-0.021951318	-0.021631517	-0.021326363	-0.0210393	-0.020766899	-0.020510904	-0.020269714	-0.02004312	-0.01982893	-0.01962991	-0.019443735	-0.0192701	-0.019107841	-0.018957995	-0.018819325	-0.018691868	-0.018574223	-0.018466696	-0.018368982	-0.0182802	-0.018201314	-0.018130422	-0.018066868	-0.01801277	-0.017965347	-0.017925143	-0.01789315	-0.017866477	-0.017846666	-0.01783447	-0.017825946	-0.017824344	-0.01782798	-0.01783768	-0.017851248	-0.017870441	-0.017893538	-0.017921403	-0.017953582	-0.017989136	-0.018028408	-0.01807072	-0.01811663
-0.025049284	-0.02459842	-0.02416803	-0.023757942	-0.023366503	-0.022993691	-0.022640303	-0.022304222	-0.021985091	-0.021683209	-0.021396793	-0.021126956	-0.020872675	-0.020632468	-0.020406805	-0.020195864	-0.019997552	-0.019811615	-0.01963947	-0.019478552	-0.019329391	-0.01919154	-0.019064441	-0.018946692	-0.018839866	-0.018741988	-0.018653728	-0.018574886	-0.018503547	-0.018440098	-0.01838442	-0.018337578	-0.018296495	-0.018262856	-0.018235676	-0.018214792	-0.018199675	-0.018191762	-0.018188901	-0.018190525	-0.018197	-0.01821027	-0.018225484	-0.01824712	-0.018272959	-0.018302046	-0.018335462	-0.01837194	-0.01841139	-0.01845298
-0.025387019	-0.0249383	-0.024510175	-0.02410198	-0.023713179	-0.023343027	-0.022990696	-0.022656739	-0.022339337	-0.022038974	-0.021754727	-0.021486692	-0.021233551	-0.020995818	-0.020770445	-0.020561092	-0.020363629	-0.020179152	-0.020007305	-0.019847862	-0.019699074	-0.01956191	-0.019435517	-0.019318506	-0.019211285	-0.019114994	-0.019026428	-0.01894658	-0.018875293	-0.018812113	-0.018756509	-0.018707827	-0.018666111	-0.018632092	-0.018603757	-0.018581286	-0.018566512	-0.018555574	-0.018550828	-0.018551178	-0.018556356	-0.01856681	-0.018580772	-0.018599965	-0.018622622	-0.018649966	-0.018680282	-0.018713117	-0.018749602	-0.01878912
-0.025725223	-0.025278695	-0.024852283	-0.024446748	-0.024058983	-0.023690507	-0.023341306	-0.023008384	-0.022692971	-0.022395447	-0.022112653	-0.021845475	-0.02159474	-0.021357574	-0.021134637	-0.020925447	-0.020730004	-0.020547092	-0.020376258	-0.020216681	-0.02006919	-0.019932196	-0.01980605	-0.019689731	-0.01958248	-0.01948607	-0.019397616	-0.019317396	-0.01924628	-0.019182026	-0.019126259	-0.01907684	-0.019034728	-0.018999435	-0.018969767	-0.018947348	-0.018929914	-0.018917479	-0.01891201	-0.018910259	-0.018914118	-0.018922053	-0.018934324	-0.018950745	-0.018970758	-0.01899504	-0.019022666	-0.019053273	-0.019086897	-0.01912339
-0.02606289	-0.025619388	-0.02519492	-0.024790227	-0.02440586	-0.024039246	-0.023691215	-0.023360968	-0.0230475	-0.022750348	-0.022469848	-0.022204854	-0.021954276	-0.02171965	-0.02149719	-0.021289952	-0.021095306	-0.020912565	-0.02074325	-0.020585112	-0.020437628	-0.020301104	-0.020175114	-0.020059302	-0.019953184	-0.019856133	-0.019767731	-0.019687727	-0.01961533	-0.019551061	-0.019494534	-0.019444339	-0.01940167	-0.019364662	-0.019334696	-0.019310385	-0.019292504	-0.019278526	-0.01927109	-0.019267581	-0.01926931	-0.019275554	-0.019285768	-0.01929935	-0.01931759	-0.019339807	-0.019363932	-0.019392028	-0.019422129	-0.019455545
-0.026401348	-0.025959022	-0.025536798	-0.025134511	-0.024751864	-0.024387434	-0.024041533	-0.023712859	-0.023400985	-0.023105264	-0.02282665	-0.022562683	-0.022314616	-0.02208016	-0.021859854	-0.021653116	-0.021459281	-0.021278307	-0.021109082	-0.0209511	-0.02080512	-0.020668834	-0.020544358	-0.020428538	-0.020321816	-0.020224229	-0.020136312	-0.020055667	-0.019983754	-0.019918896	-0.019861646	-0.019810729	-0.019766897	-0.019729607	-0.019697942	-0.019672334	-0.019652322	-0.019637935	-0.019628368	-0.019623324	-0.019622557	-0.019626744	-0.019635372	-0.019647062	-0.019662566	-0.019681491	-0.019703403	-0.019728243	-0.019755952	-0.019785829
-0.026739597	-0.026299223	-0.02587878	-0.02547928	-0.025097355	-0.024735361	-0.024390638	-0.024063729	-0.023753442	-0.02346076	-0.023183033	-0.022920266	-0.022673205	-0.022440024	-0.022221133	-0.022015847	-0.02182246	-0.021642312	-0.021474548	-0.02131696	-0.021172084	-0.021035641	-0.020910941	-0.020795174	-0.02068884	-0.020591691	-0.020503677	-0.020422667	-0.020349689	-0.020284481	-0.020227082	-0.02017533	-0.02013041	-0.020092495	-0.020059973	-0.020033315	-0.020012215	-0.019995108	-0.019984059	-0.019976884	-0.0199752	-0.019977115	-0.019982815	-0.019992411	-0.02000571	-0.020021811	-0.020041406	-0.020063289	-0.020087942	-0.02011484
-0.02707795	-0.02663935	-0.02622144	-0.025822468	-0.025443807	-0.025083274	-0.024740115	-0.02441483	-0.024106473	-0.02381409	-0.023538247	-0.023277767	-0.02303204	-0.022800244	-0.022581756	-0.022377603	-0.022185571	-0.02200608	-0.021838382	-0.021682054	-0.021536447	-0.02140122	-0.021276392	-0.021161601	-0.021054745	-0.020957805	-0.020869255	-0.020788044	-0.020715602	-0.020648934	-0.02059029	-0.02053871	-0.020493329	-0.02045323	-0.020419888	-0.020391278	-0.020369068	-0.020350784	-0.020337664	-0.020329662	-0.02032563	-0.020325042	-0.02032867	-0.02033563	-0.020346597	-0.020360753	-0.020377047	-0.020396702	-0.02041798	-0.020441607
-0.0274164	-0.026979133	-0.026562713	-0.026166387	-0.025788978	-0.025429003	-0.025089018	-0.024765186	-0.024458863	-0.024168111	-0.023893423	-0.023634113	-0.023389213	-0.02315829	-0.022941716	-0.022737801	-0.022547178	-0.02236794	-0.022201404	-0.022045493	-0.021900162	-0.021765634	-0.021641098	-0.02152595	-0.021419443	-0.021322615	-0.02123294	-0.02115263	-0.021078795	-0.02101162	-0.020952947	-0.020899564	-0.020852998	-0.020812236	-0.020777605	-0.020748198	-0.020723648	-0.02070497	-0.020689733	-0.0206796	-0.020673424	-0.020671993	-0.020672664	-0.020677716	-0.020685628	-0.0206974	-0.02071049	-0.020727158	-0.020745665	-0.020766683
-0.027753033	-0.027318522	-0.026903965	-0.02650974	-0.026133925	-0.025776535	-0.02543725	-0.025115356	-0.02480971	-0.024521418	-0.024247594	-0.023988537	-0.023745835	-0.023516588	-0.023300536	-0.023097754	-0.022907905	-0.022729538	-0.022563137	-0.022408359	-0.022263937	-0.022129074	-0.022004448	-0.021888994	-0.021782845	-0.021685205	-0.021595784	-0.021514714	-0.02144003	-0.021372236	-0.021313287	-0.021259643	-0.021211803	-0.021169871	-0.021133922	-0.021103367	-0.021077722	-0.021056756	-0.02103965	-0.021027483	-0.021019533	-0.02101577	-0.021014653	-0.02101738	-0.021023378	-0.021031834	-0.021043397	-0.021056876	-0.021072268	-0.021089777
-0.02809079	-0.027658172	-0.027245052	-0.026851662	-0.026478253	-0.026122622	-0.02578485	-0.025464147	-0.025160477	-0.024873227	-0.024600782	-0.024344616	-0.024101816	-0.023873523	-0.023658603	-0.023456827	-0.023267373	-0.02308955	-0.022923835	-0.022769295	-0.02262485	-0.022490583	-0.022366129	-0.022250906	-0.022145018	-0.022046685	-0.02195713	-0.021875419	-0.021800473	-0.021732546	-0.02167119	-0.021617249	-0.021568663	-0.021525934	-0.021487951	-0.02145654	-0.021428809	-0.021406353	-0.021388821	-0.021373987	-0.021363884	-0.021357566	-0.021355055	-0.021355033	-0.02135817	-0.021364458	-0.021372914	-0.021383598	-0.021396577	-0.02141092
-0.02842807	-0.027996704	-0.027586214	-0.027194284	-0.026821405	-0.026468351	-0.026131883	-0.02581264	-0.025510103	-0.025224157	-0.024953172	-0.024697818	-0.024456307	-0.024229385	-0.024014786	-0.023813657	-0.02362515	-0.02344869	-0.023283325	-0.023128234	-0.0229844	-0.022850811	-0.022726454	-0.02261123	-0.022504233	-0.022406578	-0.02231662	-0.02223394	-0.022158302	-0.022090204	-0.022028208	-0.02197259	-0.021923319	-0.021879427	-0.021840796	-0.02180694	-0.021778055	-0.02175425	-0.021734297	-0.021718264	-0.021706432	-0.021697842	-0.021692678	-0.021690488	-0.021691471	-0.021694623	-0.021701023	-0.021709025	-0.021718174	-0.021729551
-0.028764293	-0.02833514	-0.02792497	-0.027535371	-0.027164735	-0.026812434	-0.026477538	-0.026160344	-0.025859684	-0.025575042	-0.02530504	-0.025050193	-0.024810039	-0.024583377	-0.02437038	-0.024170429	-0.02398251	-0.023805954	-0.023641042	-0.023487188	-0.023343049	-0.02320908	-0.023084618	-0.022969574	-0.022862658	-0.02276428	-0.022674166	-0.022591278	-0.022515118	-0.022446059	-0.022383295	-0.022326961	-0.022276178	-0.022231184	-0.022191003	-0.02215626	-0.022125833	-0.022100374	-0.022078015	-0.02206017	-0.022046596	-0.022035949	-0.022028483	-0.022023506	-0.022022933	-0.022023283	-0.022026181	-0.022031695	-0.022037648	-0.02204699
-0.029100172	-0.028672434	-0.028264545	-0.027875938	-0.027507119	-0.027156733	-0.026822843	-0.026506834	-0.026207343	-0.025923334	-0.02565571	-0.025401719	-0.025162533	-0.02493757	-0.024724714	-0.024525397	-0.024337254	-0.024161637	-0.023997508	-0.023843586	-0.023699775	-0.02356568	-0.023441717	-0.02332598	-0.023219481	-0.02312132	-0.023029678	-0.022945873	-0.022869237	-0.022799887	-0.022735953	-0.022679001	-0.02262666	-0.022580542	-0.022539124	-0.022502571	-0.022470936	-0.022443183	-0.022420436	-0.022400439	-0.022384353	-0.022370972	-0.022361666	-0.022355042	-0.022351548	-0.022349522	-0.02234973	-0.022352293	-0.022356644	-0.022361629
-0.02943562	-0.029008992	-0.028603323	-0.02821692	-0.0278489	-0.027499221	-0.027167492	-0.026852854	-0.02655422	-0.02627173	-0.026004352	-0.025751725	-0.02551324	-0.025289021	-0.0250775	-0.024878547	-0.024691634	-0.02451647	-0.024351768	-0.024198502	-0.02405513	-0.023921087	-0.023797497	-0.02368085	-0.023573555	-0.02347505	-0.023383848	-0.023299232	-0.02322194	-0.023151763	-0.023086801	-0.023028113	-0.022975191	-0.02292829	-0.022885516	-0.022848137	-0.0228137	-0.02278468	-0.02275984	-0.022738673	-0.02272012	-0.022705548	-0.022693299	-0.022684164	-0.022677533	-0.022673257	-0.022670813	-0.022670984	-0.02267152	-0.022673614
-0.029769659	-0.029344887	-0.02894134	-0.028556064	-0.028189741	-0.027841471	-0.027510464	-0.027196966	-0.02690053	-0.02661769	-0.026352286	-0.026101202	-0.02586373	-0.02563972	-0.025428683	-0.025230482	-0.025043845	-0.024868801	-0.024704851	-0.024551623	-0.02440866	-0.024274588	-0.024150886	-0.024034493	-0.023927413	-0.023827352	-0.02373533	-0.02365034	-0.02357313	-0.023501575	-0.023435973	-0.023376346	-0.023322172	-0.023273654	-0.023229115	-0.023189463	-0.023154415	-0.023124218	-0.023097314	-0.023072898	-0.023053423	-0.023036115	-0.02302216	-0.023010679	-0.023002163	-0.022994787	-0.022990145	-0.022987112	-0.022984788	-0.022983633
-0.030103914	-0.029680304	-0.02927716	-0.028893776	-0.028528884	-0.028182074	-0.027852938	-0.027540848	-0.027244568	-0.026964322	-0.026699424	-0.026448213	-0.02621156	-0.02598916	-0.02577877	-0.025580667	-0.025394812	-0.025220416	-0.025056757	-0.024903513	-0.02476012	-0.024626598	-0.024501733	-0.024385832	-0.024278216	-0.024177581	-0.02408553	-0.024000555	-0.023920707	-0.023848511	-0.023782782	-0.023721777	-0.023666553	-0.023616202	-0.023571573	-0.02352982	-0.02349373	-0.023460656	-0.023432001	-0.02340646	-0.023384303	-0.023365334	-0.023349173	-0.023335464	-0.023323663	-0.02331423	-0.023306623	-0.023300767	-0.023295574	-0.023292273
-0.030435763	-0.030014627	-0.029613376	-0.029231295	-0.028867349	-0.028522067	-0.028194591	-0.027883403	-0.027587779	-0.027308702	-0.027045026	-0.026794672	-0.026559025	-0.026336826	-0.026126325	-0.025929764	-0.025743924	-0.025570199	-0.02540657	-0.025253385	-0.025110275	-0.024976328	-0.02485124	-0.024735376	-0.024626568	-0.024526455	-0.024433114	-0.024347067	-0.024267204	-0.02419389	-0.024127267	-0.024065241	-0.024008848	-0.023957148	-0.023910575	-0.023867384	-0.02382993	-0.023794882	-0.023764342	-0.023737654	-0.023712732	-0.023691729	-0.023672886	-0.023657247	-0.02364292	-0.023630537	-0.023620203	-0.023612224	-0.023604393	-0.023597024
-0.030768223	-0.030348398	-0.02994778	-0.029566675	-0.02920483	-0.028861426	-0.02853445	-0.028224304	-0.027930453	-0.027651615	-0.027388543	-0.027140066	-0.026904747	-0.026682533	-0.026473477	-0.026277065	-0.026091672	-0.025917731	-0.025754355	-0.025601268	-0.025457881	-0.025323786	-0.025199153	-0.025082566	-0.024973586	-0.02487301	-0.024778746	-0.024692252	-0.024611905	-0.024537481	-0.024469316	-0.024405442	-0.024348542	-0.024295755	-0.024247289	-0.024203531	-0.02416376	-0.02412732	-0.024094991	-0.024065442	-0.024039052	-0.024016134	-0.023995131	-0.023976468	-0.023959562	-0.023945518	-0.02393248	-0.023920804	-0.023910165	-0.023900673
-0.031099401	-0.030680247	-0.030281238	-0.02990254	-0.029541261	-0.029197998	-0.02887284	-0.028563976	-0.028271168	-0.027993172	-0.027730994	-0.027482957	-0.027248584	-0.02702701	-0.026818603	-0.026622973	-0.026437521	-0.02626428	-0.026100703	-0.025947072	-0.025804482	-0.025669977	-0.025544614	-0.025427513	-0.025318481	-0.02521675	-0.025123015	-0.025034755	-0.024953775	-0.024878114	-0.024809107	-0.02474469	-0.024685696	-0.024631776	-0.02458188	-0.024536215	-0.024494417	-0.024456985	-0.024422854	-0.024390936	-0.024363369	-0.02433747	-0.024313934	-0.024293423	-0.024274334	-0.024256982	-0.024241358	-0.024227783	-0.02421426	-0.024201572
-0.031428978	-0.03101156	-0.030614346	-0.030236147	-0.029876143	-0.029534511	-0.02920986	-0.02890236	-0.028609887	-0.028334029	-0.028071813	-0.02782455	-0.027590625	-0.02737011	-0.027162097	-0.02696614	-0.026782036	-0.026607327	-0.02644489	-0.026292033	-0.026147768	-0.026013635	-0.025887921	-0.025770769	-0.025661208	-0.025559194	-0.025463432	-0.025375709	-0.02529309	-0.025216289	-0.025146477	-0.025080994	-0.025020935	-0.024965517	-0.024914801	-0.02486705	-0.024823576	-0.024784222	-0.024747863	-0.02471459	-0.024684034	-0.024656735	-0.024631232	-0.024607979	-0.024585873	-0.024567164	-0.02454871	-0.024531186	-0.024514616	-0.024499752
-0.031757392	-0.031342	-0.030945264	-0.03056857	-0.0302101	-0.02986969	-0.029545821	-0.02923894	-0.028947279	-0.028672144	-0.028411463	-0.028164923	-0.027931623	-0.027711764	-0.02750419	-0.027307414	-0.027123556	-0.026949935	-0.026786871	-0.026633777	-0.026490018	-0.026355878	-0.026230007	-0.02611199	-0.0260019	-0.025898613	-0.025803149	-0.025713988	-0.025630325	-0.025552996	-0.02548144	-0.025415428	-0.025353707	-0.025296085	-0.025243632	-0.025195137	-0.025149457	-0.0251088	-0.025070146	-0.025035173	-0.025002494	-0.024972573	-0.024944894	-0.024920017	-0.024895765	-0.024873272	-0.02485291	-0.024832696	-0.024814107	-0.024795093
-0.032085754	-0.03167057	-0.031275496	-0.030899473	-0.030541837	-0.030202627	-0.029880188	-0.029574007	-0.029283576	-0.029009193	-0.028749123	-0.028503343	-0.028270133	-0.028050885	-0.02784314	-0.02764818	-0.027462818	-0.0272903	-0.027126878	-0.026974231	-0.026830666	-0.026695423	-0.026568428	-0.026450977	-0.026339717	-0.026236355	-0.026139714	-0.026049599	-0.025965407	-0.025887504	-0.025814466	-0.025746591	-0.025683597	-0.025624886	-0.025571056	-0.025520355	-0.025473833	-0.02543059	-0.025389858	-0.025353275	-0.025318384	-0.02528666	-0.025256805	-0.025228508	-0.025202341	-0.025177717	-0.025154196	-0.02513174	-0.025109865	-0.025088705
-0.032411322	-0.031997614	-0.031604633	-0.031229481	-0.03087318	-0.03053458	-0.030212916	-0.029907629	-0.029618926	-0.029345028	-0.029085293	-0.028839543	-0.02860792	-0.028387576	-0.028180994	-0.027985528	-0.027801812	-0.027628705	-0.027465023	-0.027311116	-0.027167365	-0.027032778	-0.026906021	-0.026787363	-0.026675388	-0.02657134	-0.026473887	-0.026383378	-0.026297785	-0.026218548	-0.026144207	-0.026075296	-0.026012056	-0.025950722	-0.025895089	-0.025843121	-0.025795147	-0.025750361	-0.025707923	-0.025668785	-0.025632255	-0.02559796	-0.0255654	-0.025535315	-0.02550672	-0.025480166	-0.025452964	-0.025427617	-0.025403216	-0.025378965
-0.03273645	-0.03232398	-0.031931624	-0.031557597	-0.031202361	-0.03086467	-0.030544259	-0.030240402	-0.029951558	-0.029678524	-0.029419012	-0.029173858	-0.028941952	-0.028723888	-0.02851668	-0.02832169	-0.028137714	-0.027963638	-0.027801447	-0.027647443	-0.02750308	-0.027367689	-0.027240612	-0.02712144	-0.027009353	-0.02690395	-0.026805826	-0.026714198	-0.026627794	-0.026546866	-0.026471823	-0.026401833	-0.026335903	-0.026274964	-0.026217476	-0.02616366	-0.026113868	-0.026066467	-0.026022777	-0.02598159	-0.025943145	-0.025906324	-0.025871888	-0.025839522	-0.025809206	-0.02577842	-0.025749147	-0.025721475	-0.025693767	-0.025666833
-0.03305985	-0.032648623	-0.03225676	-0.0318845	-0.031530358	-0.031193644	-0.030874252	-0.030570313	-0.03028246	-0.030010276	-0.029751651	-0.02950707	-0.029275194	-0.029056646	-0.028850168	-0.028655417	-0.028471574	-0.028298415	-0.028135605	-0.027980953	-0.027836919	-0.027700946	-0.027571999	-0.027453005	-0.027340293	-0.027234264	-0.027135104	-0.027042113	-0.026954897	-0.026873432	-0.026796997	-0.026724927	-0.026658513	-0.026595727	-0.026536956	-0.02648203	-0.02642893	-0.026380531	-0.026335172	-0.026291788	-0.02625043	-0.026212156	-0.0261757	-0.026140384	-0.026106976	-0.02607391	-0.026043206	-0.02601301	-0.025982052	-0.02595228
-0.033381626	-0.03297116	-0.032580703	-0.03220947	-0.031856157	-0.03152086	-0.031201504	-0.030898944	-0.030611545	-0.030339517	-0.03008166	-0.029837564	-0.029607557	-0.029388167	-0.02918204	-0.028987244	-0.028803185	-0.028629854	-0.028466709	-0.028311789	-0.02816715	-0.028030932	-0.02790258	-0.027781948	-0.02766832	-0.027562454	-0.027461551	-0.027368188	-0.027280085	-0.027197085	-0.027119555	-0.027046397	-0.026978016	-0.026914224	-0.026853092	-0.026795931	-0.026742704	-0.026692584	-0.026644677	-0.026599057	-0.026556477	-0.02651567	-0.026476383	-0.026439257	-0.026402898	-0.026367478	-0.026334018	-0.026300177	-0.026267976	-0.026234686
-0.033701755	-0.03329263	-0.03290326	-0.032533005	-0.03218043	-0.031846076	-0.031527355	-0.031225286	-0.030939013	-0.030667558	-0.030410863	-0.030166395	-0.029936515	-0.029718086	-0.029511236	-0.029316507	-0.029132426	-0.028959535	-0.028795637	-0.028641447	-0.028496116	-0.028359316	-0.02823072	-0.028108947	-0.027994744	-0.027887382	-0.027786225	-0.027691334	-0.027602345	-0.027518354	-0.027439445	-0.02736549	-0.027295895	-0.027229272	-0.027166806	-0.027108498	-0.027053006	-0.027000874	-0.026950344	-0.026904091	-0.026858889	-0.026815414	-0.026773646	-0.02673462	-0.026695162	-0.026658602	-0.026622206	-0.026585393	-0.026550055	-0.026514627
-0.034020834	-0.033612303	-0.033224262	-0.032854877	-0.032503024	-0.032169566	-0.031851366	-0.03155052	-0.031264715	-0.030993223	-0.03073728	-0.030493736	-0.030262843	-0.030045018	-0.029839315	-0.029644623	-0.029460073	-0.029287063	-0.029122986	-0.028968401	-0.028822288	-0.028685033	-0.028555125	-0.028433144	-0.028318584	-0.028209992	-0.028108217	-0.028012313	-0.027921818	-0.027836934	-0.027756281	-0.027681075	-0.02760885	-0.027541533	-0.027478397	-0.027417399	-0.027360454	-0.027306393	-0.02725491	-0.027205296	-0.027158417	-0.027112745	-0.027069643	-0.027027346	-0.026987381	-0.026946463	-0.02690722	-0.026868902	-0.026830077	-0.026791811
-0.03433752	-0.03393074	-0.0335436	-0.033174045	-0.032823786	-0.032491162	-0.032174155	-0.031873725	-0.03158886	-0.031317867	-0.031061359	-0.030818455	-0.030587792	-0.030370563	-0.03016404	-0.029969469	-0.029785164	-0.029611297	-0.029447056	-0.029292032	-0.029146217	-0.02900841	-0.028877802	-0.028755136	-0.028639793	-0.028529689	-0.028426804	-0.028330177	-0.028238848	-0.028152056	-0.028070591	-0.027993813	-0.027920857	-0.02785153	-0.027786367	-0.027724415	-0.02766531	-0.027609535	-0.027555555	-0.027504116	-0.02745457	-0.027406543	-0.027362011	-0.027317338	-0.02727399	-0.02723176	-0.027189352	-0.027148224	-0.027107157	-0.027066104
-0.034653008	-0.03424707	-0.033860266	-0.033492975	-0.033142515	-0.032810234	-0.032494478	-0.032194406	-0.03190983	-0.031639457	-0.031383157	-0.031141005	-0.030910984	-0.030693084	-0.030487277	-0.030292884	-0.03010846	-0.029933937	-0.029769346	-0.029613592	-0.029467069	-0.029328644	-0.029197514	-0.029074453	-0.028957948	-0.028847255	-0.028743498	-0.028646238	-0.028553098	-0.0284651	-0.028382242	-0.028303884	-0.028229147	-0.028159209	-0.028091595	-0.0280281	-0.02796705	-0.027909353	-0.02785363	-0.027800001	-0.027749442	-0.027698837	-0.027650908	-0.027604647	-0.027559116	-0.027513877	-0.027469955	-0.027425297	-0.027381398	-0.027337156
-0.03496714	-0.034561135	-0.034175947	-0.03380865	-0.03345947	-0.033128098	-0.032813117	-0.032513157	-0.03222917	-0.03195916	-0.03170348	-0.031461492	-0.03123165	-0.031013504	-0.030807845	-0.030613095	-0.030428924	-0.030253641	-0.030088753	-0.02993355	-0.029785857	-0.029646732	-0.02951537	-0.029390655	-0.029273406	-0.02916222	-0.029057495	-0.02895777	-0.028864026	-0.028775588	-0.028691277	-0.028610937	-0.028535083	-0.02846381	-0.028394185	-0.028328605	-0.028265968	-0.028206937	-0.028148718	-0.02809345	-0.028039955	-0.02798783	-0.027938277	-0.027888462	-0.027840503	-0.027792841	-0.027746111	-0.027699232	-0.027652971	-0.027606137
-0.03527821	-0.03487441	-0.034489527	-0.034123592	-0.03377463	-0.033444576	-0.033129163	-0.032830037	-0.032546483	-0.032276668	-0.032021187	-0.031778626	-0.031549796	-0.031331696	-0.031125717	-0.030930892	-0.030745968	-0.030571558	-0.03040579	-0.030249394	-0.030101962	-0.02996207	-0.029829666	-0.029704645	-0.029586382	-0.029474199	-0.029367678	-0.029267848	-0.029172927	-0.029082246	-0.02899737	-0.028915584	-0.028838143	-0.028764777	-0.028693505	-0.02862683	-0.028561696	-0.028500237	-0.028441012	-0.028383367	-0.028328404	-0.028273985	-0.0282216	-0.028170027	-0.028118804	-0.028069422	-0.028019562	-0.027970776	-0.02792149	-0.02787181
-0.035588242	-0.035184905	-0.034800798	-0.034435228	-0.034088522	-0.03375709	-0.03344322	-0.033144943	-0.032861292	-0.032592535	-0.032336876	-0.032095052	-0.031865254	-0.03164687	-0.031441614	-0.03124652	-0.031060956	-0.030886568	-0.030720867	-0.030563675	-0.030415304	-0.030274242	-0.030141912	-0.030015282	-0.029896796	-0.029783495	-0.029676266	-0.029574387	-0.029478043	-0.029387042	-0.029299624	-0.029217407	-0.029138029	-0.029063031	-0.028990395	-0.028922126	-0.028855458	-0.02879192	-0.028730199	-0.028670281	-0.02861286	-0.028557189	-0.028501473	-0.028447762	-0.028395303	-0.028343461	-0.028291218	-0.028239727	-0.02818717	-0.028135031
-0.035896175	-0.035494074	-0.035110526	-0.03474596	-0.034398668	-0.03406909	-0.03375548	-0.033457384	-0.03317391	-0.032905206	-0.032650784	-0.032408364	-0.032179236	-0.031961367	-0.031754628	-0.03155969	-0.031374417	-0.03119874	-0.031032093	-0.030874848	-0.030725963	-0.030584142	-0.030451506	-0.030324295	-0.030204058	-0.030089922	-0.029982023	-0.029878817	-0.029780887	-0.029688	-0.029599957	-0.029515661	-0.029434979	-0.029358923	-0.029284507	-0.029213794	-0.029145285	-0.02908019	-0.029016718	-0.028954968	-0.028895423	-0.028837577	-0.028779298	-0.028723635	-0.028668575	-0.028613523	-0.028559193	-0.028503746	-0.028449774	-0.028395519
-0.036201872	-0.035800546	-0.035417944	-0.035054132	-0.034707196	-0.03437832	-0.034064718	-0.033767477	-0.03348478	-0.033216484	-0.032960802	-0.03271915	-0.03248983	-0.0322719	-0.032065645	-0.031869955	-0.03168433	-0.03150831	-0.031342134	-0.031184308	-0.031034127	-0.030891687	-0.030757792	-0.03062994	-0.030508555	-0.030393124	-0.030284464	-0.030180447	-0.030081391	-0.029986888	-0.029897563	-0.029811315	-0.029729806	-0.02965083	-0.029575378	-0.029502995	-0.029433146	-0.029366039	-0.029299483	-0.029236361	-0.029173993	-0.029113702	-0.02905421	-0.028995417	-0.028938167	-0.028880723	-0.028823644	-0.028766677	-0.028709926	-0.028652564
-0.036506042	-0.03610497	-0.03572359	-0.035360113	-0.035014182	-0.034685694	-0.034372553	-0.03407556	-0.033792444	-0.033524655	-0.033269517	-0.033028066	-0.032798298	-0.032580078	-0.032374308	-0.032177903	-0.031991847	-0.031815283	-0.031648666	-0.031490006	-0.031339392	-0.031196967	-0.031060934	-0.030931994	-0.030810297	-0.030694291	-0.03058356	-0.030479051	-0.03037811	-0.030282646	-0.030191846	-0.030103818	-0.03002046	-0.02993957	-0.029862948	-0.029788978	-0.029716633	-0.029647619	-0.029580146	-0.029513888	-0.029449597	-0.0293874	-0.029325835	-0.029264465	-0.029204682	-0.029145643	-0.029086523	-0.029026143	-0.02896639	-0.028906457
[truncated: 451 more columns]
