# Supplementary material for: Investigating the use of physics informed neural networks for dam-break scenarios
Source: PLoS One. 2025 Sep 19;20(9):e0332694. doi: 10.1371/journal.pone.0332694 (PMC12449020; doi:10.1371/journal.pone.0332694)
Supplement: S1 File — Dataset for the 1D and 2D shallow water equations (SWE). Repository: https://github.com/kinzamumtaz/2D_SWE. (ZIP) [file pone.0332694.s001.zip › 2D_SWE-main/Downloads/solution_outputs_gaussian/height_gaussian_t2.00.csv]

-0.016703062	-0.015592411	-0.009135917	-0.002945833	0.0007536039	0.0018337369	0.0010215603	-0.00083046407	-0.003040284	-0.005165592	-0.0069661215	-0.00834389	-0.009296648	-0.009868361	-0.010128908	-0.010153197	-0.010010041	-0.009760097	-0.009452619	-0.009123929	-0.00880152	-0.008502133	-0.008238934	-0.008016527	-0.007837504	-0.0077017993	-0.0076059774	-0.0075481907	-0.00752189	-0.007523738	-0.007548988	-0.007594429	-0.0076543763	-0.00772547	-0.007806152	-0.007892355	-0.007983141	-0.008076727	-0.00816986	-0.00826256	-0.00835339	-0.008441366	-0.008527353	-0.00860928	-0.008686505	-0.008760601	-0.008829594	-0.008894421	-0.008954503	-0.00900992
-0.016697355	-0.009319246	-0.0020936057	0.0024518967	0.004190106	0.0039357916	0.0026028492	0.0008878	-0.0007746443	-0.0021603033	-0.0031886324	-0.0038582012	-0.0042147934	-0.004323229	-0.0042487606	-0.004051529	-0.0037855506	-0.0034892485	-0.0031938404	-0.0029223561	-0.0026875809	-0.0024970472	-0.002355948	-0.0022645742	-0.0022200271	-0.0022196695	-0.0022585914	-0.0023313388	-0.0024340153	-0.0025603175	-0.0027062073	-0.0028680786	-0.0030400231	-0.0032207146	-0.0034060925	-0.0035931692	-0.0037816688	-0.0039671585	-0.004150547	-0.004329361	-0.004503496	-0.0046719834	-0.004833825	-0.0049887374	-0.005137801	-0.0052788854	-0.005412236	-0.0055399686	-0.00565961	-0.005771436
-0.011925392	-0.0034991726	0.002075065	0.004647244	0.0051035173	0.0044133514	0.003291361	0.0021629222	0.0012446679	0.0006106198	0.00026123226	0.00015593693	0.00023905933	0.0004535243	0.0007477775	0.0010787845	0.0014119335	0.0017235875	0.001997117	0.0022188723	0.0023866855	0.002495896	0.002548784	0.0025485568	0.0024997331	0.0024053603	0.0022730045	0.0021079294	0.001914911	0.0016997904	0.0014672466	0.0012213849	0.00096696615	0.00070541725	0.0004418604	0.00017872453	-8.325651e-05	-0.00034065917	-0.00059369206	-0.0008403361	-0.0010800883	-0.0013114959	-0.0015355349	-0.0017496794	-0.0019563362	-0.0021524876	-0.0023399591	-0.0025183782	-0.002687052	-0.002846837
-0.0072988197	-0.0004916042	0.0031139925	0.004456047	0.004549943	0.0041262843	0.0036112405	0.003217306	0.0030239522	0.0030343458	0.0032190941	0.0035323612	0.003928054	0.00436398	0.004804846	0.0052241124	0.00560084	0.00592437	0.0061846934	0.0063789375	0.0065056607	0.0065680966	0.006569866	0.0065141395	0.0064085163	0.0062579475	0.0060680993	0.0058443807	0.0055933706	0.005320646	0.00503109	0.0047277734	0.004416086	0.004099451	0.0037801526	0.0034618266	0.00314584	0.0028340705	0.0025287904	0.0022304244	0.0019406267	0.0016585588	0.0013873391	0.0011256449	0.0008733086	0.00063262135	0.00040152296	0.00018125027	-2.8260052e-05	-0.00022729486
-0.005307168	-0.00044845417	0.0019726083	0.0030057132	0.003396172	0.0035780817	0.003770221	0.0040613413	0.0044696555	0.0049792714	0.005558461	0.006171871	0.0067880675	0.0073817633	0.007929508	0.008418132	0.008837432	0.00918163	0.009449329	0.009640403	0.009758212	0.009806361	0.009789657	0.009712759	0.009584289	0.009408198	0.009190708	0.008939337	0.008659247	0.008355543	0.008032326	0.0076959655	0.0073495544	0.0069964156	0.0066413395	0.0062857457	0.0059324168	0.0055832975	0.0052404664	0.004904069	0.004576564	0.004258495	0.003949575	0.00365166	0.0033642873	0.0030881353	0.0028224736	0.0025691688	0.0023261122	0.0020950474
-0.0060252473	-0.0023144633	-0.00017448515	0.0011547022	0.002119109	0.002954837	0.0037728287	0.004611004	0.005473919	0.006345682	0.0072081946	0.008037947	0.0088160895	0.009529628	0.010167573	0.010723401	0.011192869	0.011576064	0.011874154	0.012088425	0.012225121	0.012288105	0.012283038	0.012214862	0.012092125	0.011918109	0.011700228	0.011445634	0.011158835	0.0108456835	0.010511871	0.010161698	0.009799585	0.009429574	0.009054087	0.008677099	0.008301716	0.007928669	0.007560611	0.007199526	0.006846253	0.006501153	0.0061656646	0.005841173	0.005527418	0.00522466	0.0049335025	0.004654195	0.0043856017	0.004129879
-0.008323841	-0.004897587	-0.0025009364	-0.00066588074	0.0008697063	0.0022486188	0.003541071	0.004775569	0.005960729	0.007089697	0.008153316	0.0091433935	0.01004922	0.010865334	0.011589389	0.01221811	0.012751456	0.013191465	0.013540585	0.01380343	0.013983868	0.014087267	0.014118157	0.014083251	0.013989277	0.013841081	0.01364569	0.0134089105	0.013136536	0.01283421	0.01250745	0.012160525	0.01179916	0.011426497	0.011046421	0.010662068	0.010276224	0.00989262	0.009511467	0.009135891	0.008766942	0.008405972	0.008053184	0.0077110603	0.007378679	0.0070579946	0.0067475066	0.006448824	0.0061627887	0.005887799
-0.011034444	-0.007435985	-0.0046438947	-0.0023557916	-0.00038569048	0.0013757348	0.0029920563	0.0044953898	0.0059006773	0.007210441	0.008423515	0.00953874	0.010553315	0.011466138	0.012277499	0.012987997	0.013598148	0.014111806	0.014531355	0.014862388	0.015106786	0.015271343	0.015359912	0.015379578	0.01533423	0.015231196	0.015076183	0.014875058	0.014634717	0.014358837	0.014055066	0.013726551	0.013379995	0.013018042	0.012645744	0.012266606	0.011882946	0.011497814	0.011114463	0.010734964	0.010359149	0.009991061	0.009630095	0.009277668	0.008935191	0.008602738	0.008280642	0.007969923	0.007671494	0.0073832236
-0.01349172	-0.009656437	-0.00656569	-0.003981687	-0.0017429069	0.00025583804	0.0020753928	0.0037532784	0.0053079575	0.006747123	0.0080768205	0.009297803	0.010411486	0.011420131	0.0123231895	0.013123695	0.013822518	0.014424399	0.014929421	0.015343528	0.015669078	0.015910752	0.016073812	0.016161826	0.01618288	0.016139984	0.016041584	0.015890762	0.015694674	0.015461016	0.015192434	0.014896028	0.014576338	0.014237054	0.013883766	0.013520267	0.0131485835	0.012773704	0.012397073	0.012021609	0.011649091	0.011280671	0.010919381	0.010564122	0.01021906	0.009881824	0.009555198	0.009237517	0.008932106	0.008638207
-0.015536457	-0.011595979	-0.008376315	-0.0056560487	-0.0032819062	-0.0011556968	0.0007847324	0.0025734082	0.0042323023	0.005771097	0.007196415	0.00851275	0.009721782	0.010824174	0.011823915	0.012720842	0.013517406	0.014215775	0.014818557	0.015326899	0.015744817	0.01607642	0.016324751	0.016495917	0.016593575	0.016623799	0.016592357	0.016504165	0.016366377	0.016183864	0.015962973	0.015708838	0.015426192	0.015119616	0.014795955	0.0144573	0.014108207	0.013750482	0.013389129	0.013026036	0.012663219	0.012303434	0.011947632	0.0115971975	0.011254985	0.010919791	0.010593209	0.010276318	0.009969275	0.009673595
-0.017285258	-0.013407089	-0.010202922	-0.007461451	-0.005043268	-0.0028570965	-0.00084925443	0.0010137595	0.0027498752	0.004369624	0.005879525	0.0072832927	0.00858381	0.009782314	0.010879736	0.011878513	0.012777101	0.013578977	0.014283944	0.014893983	0.015411839	0.015840758	0.0161842	0.016445145	0.016629778	0.016741607	0.016786128	0.016769558	0.016697891	0.016576942	0.016411915	0.016208332	0.015972115	0.015708487	0.015420683	0.015115019	0.014794711	0.01446401	0.014124993	0.013781421	0.013435598	0.013090063	0.012747522	0.012407184	0.0120727755	0.011744909	0.01142529	0.011113457	0.010810398	0.010516774
-0.018927008	-0.015229918	-0.012127757	-0.009431258	-0.007018037	-0.004810445	-0.0027629212	-0.0008479208	0.00095048547	0.0026400313	0.004226364	0.0057137683	0.007103242	0.008395698	0.009591632	0.01069114	0.01169442	0.012600981	0.013411082	0.014127206	0.014749352	0.015280053	0.01572163	0.01607887	0.016354166	0.01655294	0.016680956	0.016742304	0.016743515	0.016690116	0.01658814	0.016442891	0.016260184	0.016044028	0.015800443	0.015534818	0.015250057	0.014951628	0.014641117	0.014322843	0.014000755	0.013675008	0.01334976	0.013025545	0.012705777	0.01239004	0.012080524	0.011777952	0.011483043	0.01119592
-0.020605356	-0.017139822	-0.014175877	-0.011550553	-0.00916335	-0.006950736	-0.0048771724	-0.0029215813	-0.0010714754	0.0006812997	0.0023390502	0.0039053597	0.005379241	0.0067634135	0.008054987	0.009254299	0.010359488	0.011370864	0.012286548	0.013106763	0.013833307	0.014466498	0.015008718	0.015463829	0.015832506	0.016121667	0.016335327	0.016479004	0.016557101	0.016576093	0.016541012	0.016459685	0.016333532	0.016172078	0.015977234	0.015757065	0.015513107	0.015251886	0.014975343	0.014688015	0.014392942	0.014092661	0.013789322	0.013485655	0.013183434	0.01288433	0.012589436	0.012298994	0.012015812	0.011740744
-0.02238024	-0.019148938	-0.016322747	-0.013770707	-0.011413202	-0.009201229	-0.0071087554	-0.005119063	-0.0032209083	-0.0014129505	0.0003107153	0.0019506924	0.0035053603	0.004974842	0.0063580833	0.0076522753	0.008856371	0.0099679865	0.010986317	0.011909254	0.012737956	0.013471797	0.0141133815	0.014664117	0.015127368	0.015507445	0.015807688	0.016034614	0.016191147	0.016284823	0.016320586	0.016303815	0.016240131	0.016135145	0.015994351	0.015821598	0.015624035	0.015402168	0.0151639655	0.014911123	0.014647469	0.014375318	0.014097992	0.013818294	0.013537772	0.0132576525	0.012980238	0.012706596	0.012437999	0.012175746
-0.024245165	-0.021220542	-0.018514276	-0.01602631	-0.013695531	-0.011486165	-0.009377442	-0.0073571354	-0.0054187626	-0.0035591573	-0.0017763078	-6.927177e-05	0.0015596971	0.0031096078	0.0045782365	0.005961545	0.0072586946	0.008465253	0.009580303	0.010601088	0.011527546	0.0123586655	0.013094995	0.013740417	0.014295947	0.014764663	0.015150767	0.015459765	0.015695829	0.015864749	0.015971426	0.016021218	0.016019955	0.015974052	0.015888628	0.015766934	0.015616145	0.015439529	0.015240509	0.015024729	0.014795881	0.014554102	0.014305718	0.014052063	0.013795063	0.013536628	0.013279576	0.013024125	0.0127725415	0.012525983
-0.026151977	-0.023295425	-0.020687342	-0.01825253	-0.01594457	-0.013736844	-0.011614196	-0.009568922	-0.0075951144	-0.005690299	-0.0038541332	-0.0020874962	-0.00039067492	0.0012313686	0.002778031	0.004244864	0.0056276172	0.006922882	0.008127838	0.009240784	0.010258488	0.011181105	0.012009393	0.012743909	0.013386298	0.013941072	0.014411066	0.014799617	0.015112754	0.015355252	0.015532233	0.015649188	0.015711341	0.015725277	0.015695445	0.015626192	0.01552321	0.015391663	0.015235312	0.015057851	0.014863636	0.01465584	0.014437698	0.014211681	0.013980214	0.013745513	0.013509862	0.013274554	0.013042089	0.012811579
-0.02803503	-0.025311403	-0.022782117	-0.020390369	-0.018100828	-0.015896842	-0.013765104	-0.011698797	-0.009695001	-0.0077527165	-0.0058712214	-0.0040506795	-0.0022950396	-0.00060700625	0.0010098368	0.002550684	0.004011836	0.0053886846	0.0066765025	0.007873792	0.008976813	0.009984594	0.010897782	0.011715956	0.012442067	0.013077952	0.013626512	0.014091764	0.014479574	0.0147929415	0.015038099	0.015220519	0.015344001	0.015417129	0.015441865	0.01542481	0.0153710805	0.015285522	0.015171237	0.015033912	0.014875602	0.01470292	0.014515616	0.014318053	0.014113095	0.013903283	0.013690118	0.013475727	0.013261225	0.013050061
-0.029831484	-0.02721326	-0.02474773	-0.022393197	-0.020123504	-0.01792448	-0.015787758	-0.013707206	-0.011681117	-0.009708352	-0.0077882633	-0.0059227124	-0.004115708	-0.0023693368	-0.0006907955	0.00091732293	0.0024483092	0.0038976595	0.005261041	0.0065360107	0.00771676	0.008803647	0.009795554	0.010691889	0.0114953965	0.012205642	0.012828711	0.013366647	0.013823651	0.014205456	0.0145158805	0.014761247	0.014945313	0.01507372	0.015153162	0.01518701	0.015181743	0.015140671	0.015068952	0.01497066	0.014849998	0.014710326	0.0145546645	0.014386486	0.014209062	0.0140236765	0.013833839	0.013641078	0.013446748	0.013252556
-0.03149119	-0.028959915	-0.02654969	-0.024230354	-0.021981306	-0.019793019	-0.017656498	-0.015568934	-0.013527103	-0.011530355	-0.009579927	-0.0076781586	-0.00582619	-0.0040318593	-0.0022980124	-0.0006317198	0.00096200407	0.0024777353	0.003908396	0.0052522197	0.0065051615	0.0076633506	0.008726824	0.009694666	0.010568216	0.011349365	0.012040924	0.01264653	0.013168871	0.01361423	0.013985917	0.014290001	0.014531486	0.014714651	0.0148451775	0.014929101	0.014969483	0.014973246	0.014943175	0.014883798	0.014798313	0.014692001	0.014569227	0.014430117	0.014278907	0.014119044	0.013952397	0.013780009	0.013605736	0.013430528
-0.032979496	-0.03052286	-0.028164431	-0.025881954	-0.023658082	-0.021485262	-0.019356035	-0.017267339	-0.0152171105	-0.013204262	-0.011230908	-0.009298913	-0.0074122474	-0.0055765808	-0.0037961006	-0.0020788983	-0.00043128058	0.0011416152	0.0026339926	0.0040399283	0.005355507	0.0065788776	0.007707387	0.008740548	0.009679202	0.01052456	0.011278842	0.011946175	0.0125298165	0.013033774	0.013463583	0.013823215	0.014117114	0.014351968	0.014532439	0.014662821	0.014748361	0.014793031	0.014802791	0.014781106	0.014731195	0.014658555	0.014564961	0.014454871	0.014330238	0.014194388	0.014050793	0.013900038	0.013745032	0.013586689
-0.034274638	-0.031888336	-0.029582389	-0.027338706	-0.025145032	-0.02299273	-0.02087722	-0.018795855	-0.016744033	-0.0147229135	-0.012734495	-0.010780595	-0.008866638	-0.006996751	-0.0051782355	-0.0034174472	-0.0017218292	-9.902194e-05	0.0014462769	0.0029078051	0.0042808205	0.0055613294	0.006748382	0.00784054	0.008837871	0.009741336	0.010553405	0.0112775415	0.011916906	0.012474522	0.012957662	0.013368394	0.013711963	0.013994701	0.014220551	0.014395691	0.014522798	0.0146081485	0.014655553	0.014670204	0.014653821	0.014612593	0.014548551	0.014466312	0.014367804	0.014256485	0.0141354725	0.014005009	0.01386863	0.013727769
-0.035369	-0.03305006	-0.030799031	-0.02859874	-0.026440933	-0.024317078	-0.022221476	-0.020152643	-0.018107764	-0.016084455	-0.014088623	-0.012120187	-0.010185413	-0.008289874	-0.006439507	-0.004644133	-0.00290896	-0.0012425184	0.00034956262	0.001859311	0.003281936	0.004614763	0.0058544613	0.0069992766	0.008050036	0.009006456	0.009870257	0.010645982	0.011335641	0.0119438395	0.012473468	0.012931451	0.013321217	0.013647936	0.013916537	0.014131982	0.014298737	0.01442121	0.014504336	0.014552865	0.014569204	0.014558826	0.014523312	0.014467917	0.014393795	0.0143057145	0.014205068	0.014095318	0.01397701	0.01385377
-0.036263295	-0.03401319	-0.031818524	-0.029668055	-0.027551912	-0.025461167	-0.02339387	-0.021343209	-0.01930996	-0.017294116	-0.015296072	-0.013320401	-0.011373363	-0.009457849	-0.007584609	-0.0057589486	-0.0039908364	-0.0022875816	-0.00065749884	0.0008946173	0.002362568	0.003740184	0.005026195	0.006218504	0.007316049	0.008320149	0.009231519	0.010053378	0.010788638	0.011441439	0.012015458	0.012516316	0.012947071	0.013314266	0.013621796	0.013874181	0.014077611	0.014235236	0.014351912	0.014431715	0.014478061	0.014495816	0.014487591	0.01445752	0.014408134	0.0143421255	0.0142621845	0.014170881	0.014071308	0.013964169
-0.036963567	-0.034785092	-0.03265258	-0.030556008	-0.028485134	-0.026434287	-0.024398535	-0.022374034	-0.020359777	-0.018355362	-0.01636383	-0.014387228	-0.012432665	-0.010505803	-0.008614659	-0.006768003	-0.0049739107	-0.0032402202	-0.0015767366	1.1764467e-05	0.0015168265	0.0029355437	0.0042623393	0.0054966845	0.006636735	0.0076833367	0.00863697	0.0095002875	0.010276575	0.010969665	0.011583332	0.012121882	0.012590427	0.01299357	0.013337098	0.013623424	0.013859604	0.014049441	0.014196366	0.0143051	0.01438041	0.014424767	0.014441773	0.014435515	0.014408454	0.014364298	0.014304195	0.014232095	0.014149256	0.014057156
-0.03748212	-0.03537733	-0.03330963	-0.031270497	-0.029251166	-0.027244486	-0.025247015	-0.02325315	-0.021263748	-0.019277148	-0.017297	-0.015325882	-0.013371818	-0.011439435	-0.009537466	-0.0076747835	-0.005860716	-0.004103616	-0.0024118945	-0.0007939562	0.0007434897	0.0021964014	0.003560003	0.0048311315	0.00600861	0.0070924163	0.00808404	0.008984879	0.009798348	0.01052751	0.011176027	0.011749033	0.012251414	0.012686685	0.013061099	0.01337865	0.013644643	0.013862379	0.014037609	0.014173426	0.014273781	0.014343485	0.014383897	0.014399808	0.014394548	0.01436992	0.014328901	0.014274113	0.014207263	0.01413117
-0.037832968	-0.035803735	-0.033805072	-0.031827383	-0.02986221	-0.027904496	-0.025948033	-0.023991227	-0.022030853	-0.020067707	-0.018105045	-0.016145617	-0.014197171	-0.01226528	-0.01035928	-0.008486129	-0.0066586807	-0.0048843175	-0.0031709746	-0.0015284345	3.681332e-05	0.0015194304	0.002913516	0.004217319	0.005428221	0.006545488	0.007570803	0.008504696	0.009351086	0.01011258	0.010792248	0.011395853	0.011927545	0.012392081	0.012794092	0.013138663	0.013430309	0.013674181	0.013873804	0.014033068	0.014157105	0.014248684	0.014311131	0.014348283	0.014362171	0.01435611	0.014332838	0.014294758	0.014243767	0.014182288
-0.0380311	-0.036079228	-0.034151234	-0.03223721	-0.03033036	-0.028425224	-0.026514992	-0.024597801	-0.022671334	-0.020736687	-0.0187954	-0.016854301	-0.014916502	-0.012990765	-0.011085786	-0.009210259	-0.0073732436	-0.0055870935	-0.0038579404	-0.0021956638	-0.0006084144	0.00089827925	0.002319362	0.0036508366	0.0048912317	0.006038271	0.007093746	0.0080573	0.008932382	0.0097224675	0.010430064	0.011060197	0.011617713	0.012106907	0.012533929	0.012901787	0.013216183	0.013481621	0.013703074	0.013883874	0.01402818	0.014138885	0.014220629	0.014276478	0.014307708	0.0143192	0.014312711	0.014290992	0.014254358	0.014207039
-0.0380914	-0.036218397	-0.034361586	-0.03251452	-0.030668415	-0.02881699	-0.026956387	-0.025081858	-0.023193866	-0.021292299	-0.019377694	-0.017458402	-0.015536785	-0.01362294	-0.01172474	-0.00985115	-0.0080124065	-0.0062189028	-0.004478812	-0.0028025657	-0.0011976212	0.00032947958	0.0017733648	0.0031286292	0.004393384	0.0055667646	0.0066481605	0.007637933	0.008539319	0.009353902	0.010086566	0.010740809	0.011320688	0.011831328	0.012278829	0.012667406	0.013000585	0.013284851	0.013523955	0.01372252	0.013884209	0.014012456	0.014110472	0.014182523	0.014230929	0.0142573975	0.014265671	0.014257576	0.014235511	0.014200993
-0.038029008	-0.036234386	-0.034452192	-0.032672092	-0.030887432	-0.029093266	-0.027283758	-0.025455423	-0.023608498	-0.021742158	-0.019860178	-0.017966092	-0.016066663	-0.014168985	-0.012282252	-0.0104157105	-0.008580297	-0.0067847967	-0.005039543	-0.0033535957	-0.0017355755	-0.00019401684	0.0012678988	0.0026442185	0.0039308034	0.0051269867	0.006231658	0.0072449893	0.00816901	0.0090061985	0.00976	0.010434683	0.011034172	0.011563875	0.012028806	0.01243281	0.01278184	0.013081662	0.013335332	0.013548121	0.013723932	0.013866469	0.013979271	0.014064774	0.014126621	0.0141670555	0.014188841	0.014193837	0.014184043	0.014161363
-0.037858956	-0.036142558	-0.034432814	-0.032720774	-0.030998923	-0.02926293	-0.02750595	-0.025726534	-0.023923256	-0.0220965	-0.020249046	-0.01838588	-0.01651144	-0.0146344155	-0.012765169	-0.010910362	-0.009082168	-0.007290639	-0.0055447593	-0.0038539171	-0.002228275	-0.00067394227	0.00080179423	0.0021950416	0.0034999587	0.0047154836	0.005839944	0.0068737864	0.007817823	0.008675184	0.0094477385	0.010139607	0.01075609	0.01130145	0.011779975	0.012197796	0.012560699	0.01287147	0.013137117	0.013360709	0.013547204	0.013700563	0.013823766	0.013920598	0.013993181	0.014045175	0.014078125	0.014094397	0.014096398	0.01408501
-0.037593648	-0.035954766	-0.03431718	-0.032672755	-0.0310143	-0.029335655	-0.027633995	-0.025904842	-0.02414722	-0.022361778	-0.02055201	-0.018722698	-0.016877584	-0.015026599	-0.013177924	-0.0113398805	-0.009524226	-0.0077400208	-0.0059980527	-0.004307039	-0.0026773587	-0.0011158437	0.0003708303	0.0017760172	0.0030960888	0.0043284073	0.0054703355	0.006522607	0.0074841715	0.008358788	0.0091476515	0.009856194	0.0104864575	0.011044167	0.011535067	0.0119639635	0.012334973	0.012654539	0.012927569	0.01315935	0.013352875	0.013513118	0.013643958	0.013749175	0.013830233	0.013890047	0.013932768	0.013958637	0.013969906	0.013968341
-0.03724631	-0.035683736	-0.034116708	-0.032538854	-0.0309427	-0.02932325	-0.027676009	-0.025997676	-0.02428706	-0.022546813	-0.02077698	-0.0189832	-0.017171718	-0.015349582	-0.013525307	-0.011708282	-0.009909011	-0.008137643	-0.006403394	-0.004716888	-0.00308799	-0.001522854	-2.9262155e-05	0.0013856255	0.0027181208	0.0039638802	0.0051204637	0.006188009	0.0071659163	0.008055635	0.008859474	0.009580608	0.010223083	0.0107917525	0.011291675	0.01172778	0.01210488	0.012430474	0.012708489	0.012943905	0.013141032	0.013305325	0.013440285	0.013548262	0.013635471	0.013701081	0.01374945	0.013782255	0.01380102	0.013807546
-0.036828198	-0.03533847	-0.033840925	-0.032328315	-0.030793697	-0.029232517	-0.027640082	-0.026013233	-0.024351604	-0.022655644	-0.020927913	-0.019173935	-0.017398074	-0.015607536	-0.013812482	-0.012019999	-0.010241546	-0.008486636	-0.006764829	-0.005087018	-0.003461808	-0.0018968433	-0.00040081516	0.0010206588	0.00236208	0.0036181174	0.0047876835	0.0058688074	0.0068601593	0.007763695	0.00858026	0.009312492	0.009965807	0.010542858	0.011049967	0.011491243	0.011873443	0.012200762	0.012480218	0.012715392	0.0129134655	0.013077844	0.013212927	0.013322167	0.013409808	0.013478383	0.01352863	0.0135662295	0.013590403	0.0136021115
-0.03634862	-0.034930304	-0.033499666	-0.032050826	-0.030576028	-0.029072136	-0.02753307	-0.025958136	-0.024345763	-0.022695981	-0.021012448	-0.01929906	-0.017561562	-0.015806004	-0.014042176	-0.012278527	-0.010524519	-0.008789882	-0.0070845634	-0.0054180846	-0.0038011223	-0.0022408739	-0.00074445456	0.0006794371	0.0020264164	0.0032910965	0.0044712573	0.005562324	0.006565504	0.0074806027	0.008308843	0.009052336	0.009713899	0.01029795	0.0108105205	0.011254296	0.011637785	0.011965737	0.01224282	0.012476359	0.012670785	0.0128315985	0.012962863	0.013068736	0.013153747	0.013220958	0.013271254	0.013308968	0.013334628	0.0133500025
-0.035817213	-0.034466997	-0.03310079	-0.03171297	-0.03029763	-0.028848559	-0.027363732	-0.025839433	-0.024275392	-0.022673458	-0.021035083	-0.019363567	-0.017666385	-0.015948087	-0.014219336	-0.012486108	-0.010760114	-0.009049557	-0.0073638037	-0.005713947	-0.0041080564	-0.00255578	-0.0010634959	0.00036021322	0.0017100424	0.0029810295	0.004167389	0.0052688755	0.0062826015	0.0072078034	0.008044854	0.008796971	0.009466514	0.010056436	0.010572217	0.011018176	0.011401318	0.011725955	0.011999711	0.012226719	0.012415253	0.012568388	0.012692552	0.0127917975	0.01287039	0.012930211	0.012977123	0.013011202	0.013035219	0.013050675
-0.03524279	-0.033956937	-0.032652274	-0.03132327	-0.029963598	-0.028569654	-0.027136981	-0.02566281	-0.024148159	-0.02259221	-0.020999148	-0.01937139	-0.017715454	-0.016037472	-0.014344603	-0.012646295	-0.010949545	-0.009267196	-0.007604964	-0.005974382	-0.0043840855	-0.002841957	-0.0013574362	6.2957406e-05	0.0014120042	0.002685964	0.003878478	0.004987195	0.00600753	0.006941825	0.007788047	0.008548252	0.009223521	0.009818289	0.01033606	0.010783602	0.011163473	0.011484489	0.0117515065	0.011970829	0.012148868	0.012291472	0.01240379	0.012492016	0.012559429	0.012610476	0.012648098	0.012675051	0.012693573	0.012705393
-0.034631982	-0.03340693	-0.032160595	-0.030887745	-0.029582568	-0.028240316	-0.026857764	-0.02543386	-0.02396676	-0.022458412	-0.020910665	-0.019327141	-0.017713346	-0.016076513	-0.014422469	-0.012759984	-0.011097088	-0.009443782	-0.0078082457	-0.00619974	-0.004628256	-0.0031008646	-0.0016268864	-0.00021293387	0.0011331849	0.002407018	0.0036017485	0.004714608	0.0057435445	0.006684147	0.0075377077	0.008304309	0.008984763	0.009584155	0.010104064	0.010549605	0.01092799	0.01124214	0.011500094	0.011709508	0.0118742585	0.012003258	0.012101609	0.012174226	0.012227066	0.012263209	0.0122873895	0.01230254	0.012311213	0.012314953
-0.033990137	-0.03282343	-0.031632997	-0.03041245	-0.029159054	-0.027866304	-0.026533097	-0.025156744	-0.023736991	-0.022274815	-0.020772614	-0.019233614	-0.017663918	-0.016068295	-0.014454663	-0.0128299	-0.011202902	-0.00958091	-0.0079745725	-0.006391816	-0.0048419386	-0.0033326969	-0.0018718466	-0.0004682094	0.00087223947	0.0021434277	0.0033392012	0.0044548474	0.0054871924	0.006434381	0.007294055	0.008066043	0.008751862	0.00935417	0.009875134	0.010318659	0.010692496	0.010999437	0.011248894	0.011444725	0.011595935	0.011707906	0.011787616	0.011841323	0.011874635	0.011892248	0.0118992925	0.011898328	0.01189192	0.011883594
-0.0333236	-0.03221161	-0.03107275	-0.029902622	-0.028696954	-0.02745334	-0.026166074	-0.024837106	-0.023462497	-0.022046074	-0.020588487	-0.019094206	-0.017568447	-0.016015239	-0.014442824	-0.01285743	-0.011266604	-0.009680331	-0.008105032	-0.006550826	-0.005024828	-0.0035356134	-0.0020923838	-0.0007006377	0.00063079223	0.0018969923	0.0030901842	0.004206855	0.0052426234	0.0061925836	0.007057011	0.0078343935	0.008523475	0.009128213	0.0096501745	0.010092158	0.010460462	0.010760207	0.01099829	0.011180021	0.011314448	0.0114078	0.011466108	0.011497952	0.011508819	0.011503082	0.0114872195	0.01146486	0.011439435	0.011413701
-0.03263749	-0.03157571	-0.030485451	-0.029362887	-0.028204285	-0.027004972	-0.025763102	-0.024477795	-0.02314762	-0.021775596	-0.020362675	-0.018912159	-0.017429173	-0.015919335	-0.014388092	-0.012843102	-0.011291765	-0.009741172	-0.008199513	-0.006675385	-0.0051761046	-0.0037108138	-0.0022862107	-0.0009100586	0.0004101023	0.0016675442	0.0028568134	0.0039711893	0.005007148	0.0059603453	0.006827984	0.0076090842	0.008301437	0.0089087	0.009429995	0.009870514	0.01023424	0.010525215	0.010750957	0.0109181255	0.01103412	0.011106227	0.011141546	0.011148099	0.01113148	0.011099771	0.011056367	0.011007335	0.01095828	0.010909215
-0.031935424	-0.030920625	-0.029876083	-0.02879791	-0.027681753	-0.026525185	-0.02532649	-0.0240831	-0.022796348	-0.021467082	-0.020096064	-0.018690214	-0.017249703	-0.015782714	-0.014294013	-0.012789205	-0.01127743	-0.009764388	-0.008258536	-0.0067657903	-0.0052961335	-0.0038562343	-0.002453208	-0.0010956079	0.00021030009	0.0014569722	0.0026391782	0.0037505142	0.0047844164	0.0057384074	0.006608028	0.007391516	0.008086849	0.008695077	0.00921613	0.009654049	0.010012537	0.010295469	0.010509681	0.010661103	0.010756955	0.010806929	0.010816466	0.01079528	0.010748994	0.010686487	0.010612763	0.0105339065	0.010454465	0.010378268
-0.031221814	-0.030249976	-0.02924794	-0.028210402	-0.027134895	-0.026018813	-0.024859466	-0.023657247	-0.022410832	-0.02112174	-0.019794218	-0.018429108	-0.017031655	-0.015606634	-0.0141593665	-0.012697183	-0.011225417	-0.00975059	-0.008280575	-0.006822452	-0.005383484	-0.0039711446	-0.0025929287	-0.0012555644	3.3516437e-05	0.0012674928	0.0024395362	0.003543958	0.004574936	0.005527105	0.006397154	0.007181417	0.007879697	0.008487944	0.0090100095	0.009444926	0.009797737	0.010073241	0.0102745965	0.010410145	0.010487642	0.010513034	0.010496043	0.010444384	0.010366254	0.010269459	0.010160945	0.010047667	0.009933919	0.0098248385
-0.030499138	-0.0295678	-0.028604269	-0.027604952	-0.026566997	-0.025488213	-0.024366833	-0.023202106	-0.021994464	-0.02074536	-0.019458033	-0.018133454	-0.016778275	-0.015394382	-0.013989799	-0.012568139	-0.011136517	-0.009700723	-0.008268334	-0.006845236	-0.005438417	-0.004056312	-0.002703406	-0.0013894364	-0.00011951104	0.0010987744	0.0022588521	0.0033548363	0.0043803304	0.005329378	0.006198019	0.0069827363	0.0076811984	0.008290555	0.008810803	0.009244807	0.0095924325	0.009858802	0.010048538	0.010168716	0.010225866	0.010227319	0.010182392	0.01010007	0.009987894	0.009854343	0.00970789	0.009554666	0.009402316	0.0092559755
-0.029770792	-0.02887734	-0.027949609	-0.026984863	-0.025981009	-0.024937421	-0.023850732	-0.022721745	-0.021551095	-0.020339802	-0.019090444	-0.017805919	-0.016489469	-0.015147306	-0.013783261	-0.0124023855	-0.011011124	-0.009614609	-0.00821925	-0.0068330914	-0.005460307	-0.0041084215	-0.0027851537	-0.0014946908	-0.0002464652	0.00095421076	0.0021002367	0.0031846836	0.0042022355	0.005146943	0.0060127974	0.0067956597	0.0074933805	0.0081024505	0.008621994	0.009052265	0.009396028	0.0096542165	0.0098336935	0.009938411	0.009975869	0.009953573	0.009880267	0.00976507	0.009617221	0.009444833	0.0092578195	0.009062529	0.008867294	0.008678779
-0.02903945	-0.02817893	-0.02728384	-0.026351646	-0.02538032	-0.024367735	-0.023314178	-0.02221883	-0.021082409	-0.019906126	-0.018693373	-0.017446846	-0.016170196	-0.014865994	-0.0135426	-0.012202196	-0.010850668	-0.009493977	-0.008137085	-0.006786518	-0.005448051	-0.004129246	-0.002835162	-0.0015718788	-0.00034615025	0.0008342974	0.00196385	0.0030353814	0.004043106	0.004980013	0.005840827	0.006621789	0.0073179416	0.007925857	0.00844394	0.008872334	0.00921075	0.009461936	0.009630322	0.009720068	0.009738777	0.009692915	0.0095918365	0.009443976	0.009259354	0.009047177	0.00881619	0.008576043	0.008334924	0.00809947
-0.028306909	-0.02747707	-0.026611857	-0.025709093	-0.024766706	-0.023783289	-0.022759937	-0.021695577	-0.020590767	-0.019448474	-0.018269919	-0.017059125	-0.0158192	-0.014555	-0.013269588	-0.011968359	-0.010656752	-0.009338073	-0.008019656	-0.0067058876	-0.00540331	-0.004116833	-0.0028531775	-0.0016179904	-0.00041744858	0.00074094534	0.0018520728	0.002908092	0.0039037839	0.00483248	0.0056867823	0.0064629912	0.0071562156	0.007761903	0.0082784295	0.008703444	0.00903758	0.009282112	0.009441383	0.009516906	0.009517629	0.009448353	0.009319689	0.009139694	0.00891795	0.00866399	0.008388579	0.0081018135	0.0078116916	0.0075268373
-0.027574845	-0.026772678	-0.025934644	-0.02505818	-0.024142638	-0.023186281	-0.022190154	-0.021153942	-0.020080261	-0.018968195	-0.017823033	-0.016646124	-0.015441686	-0.014213555	-0.012965314	-0.011702284	-0.010427907	-0.009148523	-0.0078684315	-0.006591603	-0.0053243935	-0.004072182	-0.0028399304	-0.0016340911	-0.0004594028	0.00067610666	0.0017667264	0.0028060116	0.003787376	0.0047044232	0.005551096	0.0063213	0.0070091113	0.007612359	0.008126024	0.008548237	0.008877959	0.0091167465	0.009266339	0.009329341	0.009313088	0.009222195	0.009066481	0.008854944	0.008596178	0.008301593	0.007980671	0.0076450184	0.007303763	0.0069662854
-0.026845515	-0.026068918	-0.02525507	-0.024402708	-0.023511067	-0.022578567	-0.021607637	-0.02059789	-0.019550875	-0.018469073	-0.017353334	-0.016208477	-0.015038028	-0.0138441175	-0.012632273	-0.0114062205	-0.0101690665	-0.008926995	-0.0076836944	-0.006443411	-0.005211115	-0.00399328	-0.002793178	-0.0016167387	-0.00047119707	0.0006398447	0.0017081164	0.0027290992	0.0036942288	0.004599113	0.005435426	0.00619765	0.00688133	0.0074791387	0.007989943	0.008408599	0.00873426	0.008966442	0.0091075525	0.009159263	0.009127032	0.009015545	0.008834947	0.008592013	0.008297481	0.007961825	0.0075961985	0.007210087	0.0068162456	0.006423801
-0.026120499	-0.025366366	-0.02457504	-0.02374366	-0.022872627	-0.021963067	-0.021015093	-0.02002836	-0.019006193	-0.017950758	-0.016864449	-0.015749358	-0.014610149	-0.013449304	-0.012271091	-0.011080749	-0.009879433	-0.008673884	-0.007465951	-0.0062627196	-0.0050662234	-0.0038811937	-0.0027138218	-0.0015679821	-0.0004508868	0.00063412637	0.0016792752	0.002679985	0.0036278293	0.0045172945	0.0053422637	0.00609497	0.006771434	0.007364709	0.00787022	0.008285586	0.008606657	0.008833151	0.008965392	0.00900716	0.008960422	0.008830745	0.008625604	0.008353658	0.008024488	0.0076489337	0.0072372667	0.006803654	0.0063560195	0.0059072897
-0.025400959	-0.024667747	-0.023894437	-0.023082875	-0.022231288	-0.021340966	-0.020413116	-0.019448578	-0.018449344	-0.017418154	-0.016356684	-0.015269697	-0.014160052	-0.013030775	-0.011885457	-0.01072783	-0.009561159	-0.008390382	-0.007218607	-0.0060496703	-0.0048870817	-0.0037367642	-0.0026018694	-0.001487568	-0.00039872155	0.0006590374	0.0016804226	0.0026587285	0.0035878122	0.004461229	0.0052722245	0.006015323	0.0066829026	0.0072693527	0.0077695735	0.008179717	0.008496456	0.008718025	0.008843243	0.008875322	0.008814409	0.0086678825	0.008440521	0.008141194	0.007779792	0.007365469	0.0069106556	0.006427087	0.0059256256	0.0054199696
-0.024687275	-0.0239719	-0.023216903	-0.022421502	-0.021586813	-0.02071388	-0.01980421	-0.018859044	-0.017880335	-0.016871363	-0.01583416	-0.014772803	-0.013690345	-0.0125902	-0.011474602	-0.010349706	-0.009215623	-0.008078314	-0.0069402084	-0.0058055	-0.004677601	-0.0035595521	-0.002456829	-0.0013739541	-0.00031364337	0.00071614236	0.0017120317	0.002667483	0.003576804	0.0044321083	0.0052280724	0.005958967	0.006615825	0.007195033	0.007688664	0.008094583	0.0084064305	0.008622047	0.008740999	0.008763179	0.00869162	0.008529134	0.008281868	0.007957105	0.007564418	0.007113535	0.0066162087	0.0060845427	0.0055311397	0.0049684756
-0.023982301	-0.023282118	-0.022542268	-0.02176176	-0.020942189	-0.02008453	-0.019190446	-0.018262647	-0.017301895	-0.016312793	-0.015298188	-0.014260292	-0.01320339	-0.012129158	-0.011043094	-0.009946518	-0.008844614	-0.0077390075	-0.0066332817	-0.00553149	-0.0044359714	-0.0033509955	-0.0022799447	-0.0012276545	-0.0001975596	0.0008049011	0.0017746314	0.0027064346	0.0035944507	0.004431512	0.005211685	0.0059278607	0.0065743066	0.00714349	0.0076306947	0.008029539	0.008336004	0.008546442	0.008659303	0.008674238	0.008591723	0.008415572	0.008149616	0.007802002	0.0073804334	0.0068953484	0.0063578077	0.005780332	0.005175449	0.00455619
-0.023284867	-0.022599928	-0.02187214	-0.021105006	-0.020297453	-0.019453607	-0.018573277	-0.017660178	-0.016716465	-0.015744798	-0.0147493705	-0.013733916	-0.012698919	-0.011650652	-0.010591075	-0.009522781	-0.008449152	-0.007373601	-0.006299287	-0.00522843	-0.0041649416	-0.0031118616	-0.0020717978	-0.0010493696	-4.8290938e-05	0.00092607737	0.0018698759	0.002776876	0.003642615	0.0044597387	0.0052222013	0.0059236623	0.0065573007	0.0071171	0.00759542	0.007987935	0.00828797	0.008493144	0.008600701	0.008607395	0.008515734	0.008327585	0.008044843	0.007677134	0.0072294436	0.0067121238	0.006138012	0.0055163167	0.0048612095	0.004188806
-0.022596672	-0.021923207	-0.021207348	-0.020450555	-0.019655444	-0.01882188	-0.01795417	-0.01705432	-0.016125344	-0.015169874	-0.01419206	-0.013194911	-0.012181923	-0.011155948	-0.010120548	-0.009078115	-0.008032061	-0.0069849044	-0.0059396625	-0.0048986673	-0.0038650185	-0.0028426722	-0.0018324926	-0.0008403808	0.00013162196	0.0010784976	0.0019961372	0.0028780662	0.0037208423	0.004517548	0.0052617267	0.005948089	0.006567795	0.007115472	0.0075850487	0.007969264	0.0082638	0.008462578	0.008564696	0.008565076	0.00846507	0.008265391	0.007969465	0.007582769	0.0071112923	0.0065654702	0.00595589	0.0052937344	0.0045929067	0.0038661212
-0.021918476	-0.021255806	-0.020549461	-0.019802831	-0.019015886	-0.018192366	-0.017335042	-0.016446136	-0.01552961	-0.014588922	-0.013626166	-0.01264587	-0.011652753	-0.01064726	-0.009634294	-0.008615091	-0.0075949207	-0.006574087	-0.005555667	-0.0045432	-0.0035387203	-0.0025448278	-0.0015644655	-0.0006006658	0.00034300238	0.0012624413	0.0021532476	0.0030114204	0.0038310997	0.004606355	0.0053318366	0.005999986	0.0066051222	0.007141266	0.007600412	0.007976096	0.008263599	0.00845686	0.008553375	0.008547079	0.008440398	0.008230869	0.0079235025	0.0075200647	0.0070281513	0.006457042	0.005814392	0.0051142573	0.0043690614	0.0035926066
-0.021250159	-0.020596474	-0.019899316	-0.01915998	-0.01838088	-0.017565407	-0.0167166	-0.015837342	-0.014931411	-0.014002636	-0.013054654	-0.012089275	-0.011112332	-0.0101263	-0.0091325715	-0.0081361085	-0.007138744	-0.0061425194	-0.005149789	-0.004163794	-0.0031868517	-0.00222034	-0.0012676269	-0.00033221766	0.0005848482	0.0014774092	0.002342455	0.0031755194	0.0039709024	0.0047255084	0.005430624	0.0060818084	0.0066722855	0.0071944073	0.007642463	0.008009065	0.008289151	0.00847546	0.0085658915	0.008555021	0.00844112	0.008224327	0.007905971	0.0074891895	0.0069796294	0.006385211	0.0057147294	0.004979547	0.0041933022	0.0033705346
-0.020592093	-0.019946612	-0.01925657	-0.018523924	-0.017751463	-0.01694268	-0.016100638	-0.01522886	-0.01433181	-0.013414077	-0.012477733	-0.0115259215	-0.010563761	-0.009594381	-0.008619338	-0.0076426193	-0.0066662505	-0.0056925267	-0.0047243237	-0.0037633479	-0.0028104037	-0.0018700212	-0.0009443611	-3.4064054e-05	0.0008547455	0.0017220676	0.0025614947	0.0033704787	0.0041434243	0.004874889	0.005560342	0.0061936527	0.0067673475	0.0072760135	0.007711746	0.008068752	0.008340541	0.008520938	0.008605324	0.008589044	0.008469466	0.008246765	0.0079195835	0.0074908473	0.0069653727	0.0063511804	0.0056560487	0.0048901476	0.004067369	0.003201086
-0.019944377	-0.019306675	-0.018622398	-0.017894685	-0.017127745	-0.016323507	-0.015487544	-0.0146224275	-0.013733663	-0.012823783	-0.011897214	-0.010957368	-0.01000873	-0.009053707	-0.008095518	-0.007136494	-0.0061799213	-0.005226396	-0.0042797998	-0.0033418015	-0.0024129525	-0.001496382	-0.0005950704	0.00028880686	0.0011533387	0.0019952245	0.0028105192	0.003594946	0.0043457523	0.005055271	0.005720582	0.006335411	0.006892182	0.0073860288	0.007809542	0.008156192	0.0084195435	0.008592676	0.008671146	0.008650076	0.008525774	0.008297142	0.007962607	0.0075245313	0.0069873147	0.006356206	0.0056383684	0.004846379	0.003989894	0.0030838065
-0.019308336	-0.018676393	-0.017996281	-0.017273583	-0.016510144	-0.01571057	-0.014878154	-0.014018752	-0.013135202	-0.012232818	-0.011314549	-0.010385446	-0.009447761	-0.008506492	-0.0075629726	-0.006619677	-0.005680047	-0.004745722	-0.003818825	-0.0029016435	-0.00199496	-0.0011015981	-0.00022293627	0.00063681975	0.0014778264	0.00229555	0.0030868798	0.0038487315	0.004576221	0.0052651316	0.0059105456	0.006506346	0.0070470273	0.007525645	0.007935848	0.008271709	0.008525111	0.008692227	0.00876404	0.008737795	0.008609679	0.008375939	0.008036412	0.0075908825	0.007043641	0.006398011	0.0056634955	0.00484721	0.003961604	0.0030210838
-0.018682599	-0.018056229	-0.017380424	-0.016660742	-0.01590009	-0.0151030645	-0.014275074	-0.013419129	-0.0125400275	-0.011643328	-0.01073271	-0.00981193	-0.008883819	-0.007953905	-0.0070230365	-0.006093517	-0.0051698387	-0.004252203	-0.0033431873	-0.0024442524	-0.001558274	-0.00068550557	0.00017076358	0.0010095462	0.0018274076	0.0026223622	0.0033908375	0.0041301213	0.004836548	0.005504366	0.00613001	0.0067069344	0.007230617	0.007693533	0.008091517	0.008415431	0.008659601	0.008818157	0.008884765	0.008854624	0.008722514	0.008484449	0.008140624	0.0076896586	0.0071346313	0.006478764	0.005728647	0.0048930347	0.0039825775	0.0030115433
-0.018068224	-0.0174452	-0.016773395	-0.01605659	-0.015298091	-0.014503092	-0.013676517	-0.012823701	-0.011949249	-0.011056468	-0.010150842	-0.009237304	-0.008318044	-0.00739678	-0.006477073	-0.0055610463	-0.0046502575	-0.003747955	-0.0028552487	-0.0019729733	-0.0011055768	-0.00025196	0.0005845055	0.0014024787	0.0021992438	0.002973035	0.0037207566	0.004438892	0.0051236264	0.0057716854	0.006377727	0.006936416	0.007443197	0.007891342	0.008274928	0.008588012	0.0088222325	0.008972775	0.009034097	0.008998722	0.008862186	0.008622803	0.008275259	0.007820703	0.0072599426	0.0065953657	0.0058341958	0.0049829967	0.004052557	0.0030544214
-0.017464876	-0.016845413	-0.016176403	-0.015460603	-0.014704093	-0.013910495	-0.013085641	-0.012234516	-0.011361539	-0.010472178	-0.009571835	-0.008663408	-0.00775183	-0.0068387687	-0.005927786	-0.00502266	-0.004123397	-0.003234014	-0.0023558438	-0.0014906079	-0.0006383136	0.00019810349	0.0010165051	0.0018155463	0.0025935546	0.003346987	0.004074648	0.004772868	0.005438205	0.0060665235	0.006653361	0.007194862	0.0076851062	0.00811803	0.008487474	0.008788437	0.009013023	0.009156186	0.009210594	0.009171151	0.00903118	0.0087892	0.008440189	0.007983856	0.0074196234	0.0067497045	0.005980376	0.0051166974	0.004170336	0.0031499714
-0.016871758	-0.01625587	-0.015588984	-0.014874861	-0.014118575	-0.013325281	-0.012501344	-0.011650644	-0.0107794255	-0.009893216	-0.0089956075	-0.008091785	-0.0071849674	-0.006278783	-0.005376175	-0.004479602	-0.003591366	-0.00271298	-0.0018477589	-0.0009956658	-0.00015829131	0.000662487	0.001464162	0.0022462532	0.0030057058	0.0037421063	0.004450366	0.0051298924	0.005776547	0.0063869245	0.006955359	0.0074795783	0.007952984	0.0083710365	0.008727752	0.009016741	0.00923188	0.009366348	0.009415254	0.009371284	0.009228557	0.008984633	0.008635722	0.008177415	0.0076117553	0.0069398917	0.0061647967	0.0052933656	0.004333988	0.003297221
-0.016289197	-0.015676573	-0.01501178	-0.014297724	-0.013542503	-0.0127484575	-0.011924468	-0.011074536	-0.010203861	-0.009319097	-0.008423768	-0.0075224712	-0.006620191	-0.0057196543	-0.004823819	-0.003934808	-0.0030554086	-0.0021870881	-0.0013324618	-0.00049202144	0.00033224747	0.0011385567	0.0019261576	0.0026927777	0.0034366287	0.0041552894	0.004847642	0.0055090487	0.0061382204	0.0067307837	0.007282771	0.0077904426	0.008248623	0.008652009	0.008994933	0.009272013	0.009477891	0.009604886	0.00964687	0.009598877	0.009454798	0.0092096105	0.008859135	0.008402817	0.007837642	0.007164918	0.006387349	0.0055110417	0.0045431145	0.003493838
-0.015716821	-0.015106946	-0.014443368	-0.013730265	-0.012974262	-0.012180746	-0.01135543	-0.010504872	-0.009634562	-0.008750036	-0.007856838	-0.006957695	-0.0060580894	-0.005161971	-0.004271716	-0.0033885539	-0.0025168508	-0.0016568527	-0.00081174076	1.8496066e-05	0.00083143264	0.0016263351	0.0024001822	0.0031531416	0.0038821585	0.004586514	0.0052626655	0.00590875	0.0065214112	0.007098183	0.0076335967	0.008125778	0.008569028	0.0089583695	0.009288363	0.009555552	0.009750817	0.00986914	0.009905763	0.009854037	0.009707276	0.009461824	0.009112958	0.008657426	0.008094594	0.00742352	0.0066476054	0.005768992	0.004796855	0.0037385635
-0.015154518	-0.014547415	-0.013884947	-0.013172075	-0.012415871	-0.011621557	-0.010795377	-0.009943724	-0.009072475	-0.008188397	-0.0072945654	-0.0063976943	-0.0055012256	-0.004607469	-0.0037201643	-0.0028432831	-0.0019771233	-0.0011244789	-0.00028637052	0.0005343631	0.0013378896	0.002121687	0.0028845854	0.0036246255	0.004341729	0.0050322637	0.0056947917	0.006326098	0.006924592	0.007485941	0.0080067925	0.008484356	0.008913379	0.00928973	0.0096083395	0.009863451	0.010049343	0.010160703	0.0101912655	0.010135621	0.009987399	0.009741951	0.009394329	0.008942798	0.008382365	0.0077153817	0.006941892	0.0060654655	0.0050925203	0.0040302053
-0.014602959	-0.01399795	-0.013335913	-0.012623392	-0.011865839	-0.011070743	-0.010242872	-0.009390183	-0.0085181	-0.007632658	-0.0067390054	-0.0058432072	-0.004947245	-0.0040566176	-0.0031722784	-0.002298832	-0.0014380664	-0.00059111416	0.00024056435	0.0010538809	0.0018489361	0.002623938	0.0033776797	0.0041072927	0.0048128255	0.0054917447	0.006141592	0.0067598782	0.0073443726	0.0078921765	0.008400135	0.00886441	0.009280488	0.00964487	0.00995063	0.010196656	0.010373488	0.010477826	0.010502618	0.010443702	0.010293335	0.010049153	0.009703498	0.009255011	0.008699883	0.00803902	0.007270798	0.0063983724	0.005427692	0.004366245
-0.014059477	-0.013456792	-0.012796648	-0.012083277	-0.011326	-0.010529004	-0.009700127	-0.008845739	-0.007971972	-0.007085681	-0.006192073	-0.0052952617	-0.0043998435	-0.0035093576	-0.0026277676	-0.0017577335	-0.0009005666	-5.751103e-05	0.0007683486	0.0015753545	0.0023643635	0.003131874	0.0038767457	0.0045980066	0.005293224	0.005961582	0.006600622	0.007207468	0.0077801906	0.008316316	0.008811608	0.009263467	0.0096677765	0.010020398	0.01031632	0.010551732	0.010720976	0.010818273	0.010838471	0.010776207	0.010625426	0.010381483	0.0100392215	0.009596147	0.009047527	0.008392058	0.0076316074	0.006766945	0.0058023036	0.0047443137
-0.013525695	-0.012925543	-0.012266055	-0.0115534365	-0.01079458	-0.009996116	-0.009166002	-0.008309662	-0.007434003	-0.006545536	-0.0056509897	-0.0047537982	-0.003858678	-0.002969496	-0.0020889565	-0.0012204126	-0.00036501884	0.00047395378	0.0012951046	0.0020989068	0.0028809682	0.003642168	0.004380647	0.0050937943	0.0057816654	0.0064412653	0.0070714876	0.0076679774	0.008231007	0.008755714	0.009240188	0.009681247	0.010074049	0.010416601	0.010703206	0.010929406	0.011090457	0.011181921	0.011197638	0.011132885	0.010981448	0.010738675	0.010400888	0.009962194	0.009420957	0.008775216	0.00802429	0.0071688257	0.006213002	0.005163148
-0.013000585	-0.0124024525	-0.011744358	-0.011031717	-0.010272637	-0.009472504	-0.008640401	-0.007781908	-0.006904833	-0.0060147494	-0.005118288	-0.0042203143	-0.0033244118	-0.0024345964	-0.0015551448	-0.00068800896	0.00016552955	0.0010020137	0.0018206947	0.0026202202	0.0033984855	0.0041549727	0.0048875995	0.0055948086	0.0062752627	0.006928034	0.0075492524	0.008137967	0.008691244	0.009208094	0.009682301	0.010113791	0.0104973875	0.01083098	0.011108611	0.011326823	0.011481188	0.011567064	0.011578981	0.011511568	0.011360902	0.011120208	0.010786634	0.010354087	0.009821273	0.009184957	0.008444823	0.007601738	0.0066581257	0.0056194104
-0.012483425	-0.011888586	-0.0112319365	-0.010519475	-0.00975883	-0.008957975	-0.0081236735	-0.0072634295	-0.0063844398	-0.0054924563	-0.00459411	-0.003694199	-0.0027974248	-0.0019076169	-0.0010272413	-0.0001610145	0.00069120154	0.0015262514	0.0023431554	0.0031396411	0.0039157793	0.004667688	0.0053959005	0.0060986914	0.006773714	0.0074202716	0.008035127	0.008616533	0.009162959	0.009670012	0.010137543	0.010560747	0.010936562	0.01126115	0.011531495	0.011742659	0.011890765	0.011972051	0.011980686	0.0119115	0.011761103	0.011523034	0.011194687	0.01076971	0.010245733	0.009621318	0.008894268	0.008064903	0.0071355514	0.0061109215
-0.011974648	-0.011382252	-0.010726519	-0.010015026	-0.00925459	-0.008452065	-0.007616535	-0.0067535937	-0.005872868	-0.0049788207	-0.0040782243	-0.0031767115	-0.0022791326	-0.0013879314	-0.0005077645	0.0003593415	0.0012117885	0.002046451	0.002861794	0.003656242	0.0044299476	0.005179379	0.0059045665	0.0066035837	0.007274516	0.00791562	0.008525841	0.009101283	0.009641822	0.010143768	0.010603305	0.011019491	0.011387814	0.011706091	0.011969723	0.012175135	0.012318026	0.012395307	0.01240088	0.012330949	0.012181681	0.011947714	0.011623703	0.011206798	0.010693312	0.010081168	0.009368483	0.008554585	0.0076432154	0.0066348687
-0.011474013	-0.010883957	-0.010230631	-0.009519465	-0.008758239	-0.007954918	-0.0071172863	-0.0062529743	-0.0053699687	-0.0044739842	-0.0035717413	-0.002668187	-0.001768209	-0.0008758083	5.375594e-06	0.0008729249	0.0017256662	0.0025599152	0.0033748373	0.004168391	0.0049409308	0.005689077	0.006411243	0.0071078166	0.007776145	0.008413531	0.009019576	0.00959124	0.010126635	0.0106234625	0.011077657	0.011488151	0.011851117	0.0121633075	0.012421675	0.012621563	0.012761738	0.01283443	0.012838669	0.012769651	0.012620971	0.0123900995	0.012073137	0.011665098	0.011162639	0.0105641	0.0098672435	0.009070508	0.008176509	0.007189125
-0.010979444	-0.0103931725	-0.009741113	-0.00903143	-0.008270428	-0.0074663535	-0.006628178	-0.005762048	-0.00487677	-0.0039778054	-0.0030739754	-0.0021690428	-0.0012670606	-0.00037318096	0.0005095452	0.0013790466	0.002231814	0.0030668378	0.0038817674	0.004675664	0.0054463483	0.006193787	0.006915655	0.0076100305	0.008276645	0.008911498	0.009515043	0.010083098	0.010614958	0.011107422	0.011557907	0.011964183	0.012322534	0.01263072	0.012884665	0.013082005	0.013218038	0.013289247	0.0132924095	0.013223138	0.013077907	0.012851328	0.012540374	0.0121422075	0.011651032	0.011066541	0.010385852	0.009609565	0.008736894	0.0077712126
-0.010492727	-0.009909615	-0.009259991	-0.008551031	-0.0077912807	-0.0069861338	-0.006146714	-0.0052792877	-0.0043922216	-0.0034918562	-0.002585724	-0.0016780272	-0.0007736534	0.000121127814	0.0010055825	0.0018762015	0.0027300864	0.0035663098	0.0043815933	0.005176045	0.0059466437	0.006694097	0.0074149445	0.008109473	0.00877453	0.009408131	0.010010041	0.010575999	0.011105325	0.011595782	0.012043729	0.012446612	0.012801442	0.013106462	0.0133577585	0.013552234	0.013686061	0.013756469	0.013759833	0.013692133	0.013549369	0.013327863	0.013024267	0.012635324	0.012156606	0.011587679	0.010925181	0.010168519	0.009318385	0.008377891
-0.010012671	-0.009433083	-0.008786753	-0.008078992	-0.0073193535	-0.0065145865	-0.005674325	-0.0048053786	-0.0039168373	-0.0030146316	-0.002106659	-0.0011973232	-0.00029171258	0.00060620904	0.0014925972	0.0023641884	0.0032200813	0.0040573515	0.004873898	0.005669035	0.006440863	0.0071892217	0.0079099275	0.008604396	0.009269096	0.009902637	0.01050254	0.011068374	0.011596389	0.012084596	0.012530774	0.012932066	0.013285816	0.013588443	0.013837144	0.014030773	0.014163807	0.014234163	0.014238428	0.014172837	0.014033578	0.013817705	0.01352264	0.013144314	0.012679476	0.0121259205	0.011481788	0.010747224	0.00992085	0.009005364
-0.009537637	-0.008963019	-0.008319616	-0.0076144263	-0.0068551153	-0.006050788	-0.005210638	-0.0043409243	-0.0034512356	-0.0025479048	-0.0016372651	-0.00072608143	0.00018167868	0.0010818578	0.0019697659	0.0028439797	0.0037014224	0.0045399517	0.0053588636	0.006154757	0.006928295	0.007675931	0.008398738	0.009093545	0.009758331	0.0103926845	0.010993399	0.011558432	0.01208587	0.012574196	0.013019364	0.013420399	0.01377257	0.014074769	0.014323682	0.014515981	0.014649499	0.014720425	0.014726404	0.014664568	0.014529552	0.014321264	0.0140339695	0.013666406	0.013214979	0.012678064	0.012054361	0.011341248	0.010540236	0.009653207
-0.009069949	-0.008499041	-0.007858552	-0.0071562007	-0.0063990876	-0.005595267	-0.004755281	-0.0038856268	-0.002993606	-0.002089031	-0.0011773631	-0.00026366115	0.00064571574	0.0015473515	0.0024374016	0.0033136941	0.0041727684	0.0050133877	0.0058328807	0.0066310912	0.007406365	0.008155968	0.008879621	0.009575777	0.010242358	0.010877065	0.011478618	0.012044352	0.012572993	0.013061069	0.013507016	0.0139080435	0.014261425	0.014563881	0.0148125775	0.015005786	0.01514047	0.015213534	0.015222441	0.015163757	0.015034586	0.014832869	0.014556084	0.014199484	0.0137625	0.0132435225	0.012639549	0.011950094	0.011175193	0.01031708
-0.008607946	-0.008041732	-0.007405773	-0.0067058653	-0.005949989	-0.005147971	-0.0043077245	-0.0034375265	-0.0025457814	-0.001639396	-0.00072648376	0.00018850341	0.0010999031	0.0020035282	0.002894763	0.0037731119	0.004634302	0.005476784	0.006299004	0.0070990883	0.007875796	0.008627012	0.009353235	0.010050364	0.010718513	0.011354804	0.011958409	0.012526158	0.013055962	0.01354523	0.0139927305	0.014394108	0.01474816	0.015052427	0.015303895	0.015498251	0.015635483	0.015711408	0.015724316	0.015670419	0.015547749	0.015353154	0.015086096	0.0147421695	0.014321011	0.013818916	0.013235617	0.012570538	0.011823323	0.010994006
-0.00815101	-0.007590249	-0.006958477	-0.0062614456	-0.0055087656	-0.0047076717	-0.0038682073	-0.0029987544	-0.0021064058	-0.0012002364	-0.00028562546	0.0006311834	0.0015438832	0.002448868	0.003342986	0.0042231493	0.0050862245	0.0059300624	0.006754674	0.0075563192	0.00833559	0.009089269	0.009817306	0.010516528	0.011186339	0.01182545	0.012430817	0.013000954	0.013532724	0.014024589	0.0144735575	0.014877949	0.01523466	0.015540551	0.015793715	0.015991751	0.016132183	0.016211487	0.01622833	0.01618053	0.016064815	0.015879609	0.015623275	0.015291855	0.014885686	0.014402363	0.013840478	0.013200179	0.012480829	0.011683524
-0.0077002645	-0.007144764	-0.0065173134	-0.005824268	-0.0050737336	-0.0042746514	-0.00343661	-0.0025684163	-0.0016760305	-0.0007689744	0.0001455918	0.0010634065	0.0019775964	0.002884522	0.0037808307	0.004662603	0.005527612	0.006374102	0.007200025	0.008004282	0.008785777	0.009542014	0.01027156	0.010973375	0.011646386	0.012287274	0.012895469	0.013467979	0.014002547	0.014497347	0.014949258	0.015356779	0.015715498	0.016025085	0.01628242	0.016483579	0.016628165	0.016712435	0.016735435	0.016693477	0.016586278	0.016409665	0.016165216	0.015847381	0.015456811	0.01499233	0.014452126	0.0138369985	0.013146013	0.012380473
-0.007254243	-0.006705217	-0.0060822964	-0.005392961	-0.0046461225	-0.003849648	-0.0030142218	-0.002145797	-0.0012547299	-0.00034765527	0.0005678125	0.0014854632	0.002401363	0.003309831	0.00420662	0.0050907843	0.005958177	0.0068068393	0.0076357573	0.008441556	0.009224903	0.009983286	0.010716144	0.011420593	0.012095645	0.012739584	0.013351165	0.013926137	0.014464542	0.014962219	0.015417762	0.015828658	0.01619232	0.016505226	0.016766123	0.016973265	0.017121948	0.01721247	0.017241076	0.017207239	0.01710819	0.016942967	0.016709078	0.016405448	0.016031448	0.015586372	0.015069012	0.0144789405	0.013816848	0.013084017
-0.0068128854	-0.006270699	-0.0056530833	-0.004968174	-0.0042254403	-0.003432028	-0.0025979802	-0.0017317161	-0.00084169954	6.4942986e-05	0.0009801909	0.0018985495	0.002815079	0.0037248358	0.0046239756	0.00550906	0.006377686	0.0072283223	0.008059453	0.008867744	0.009654153	0.010414407	0.011149492	0.011857126	0.012535103	0.01318245	0.013796747	0.014375117	0.014917143	0.015419047	0.015878353	0.016293198	0.016661178	0.01697952	0.017244827	0.01745727	0.017612241	0.017709304	0.017745376	0.017719328	0.017629962	0.017474685	0.017253779	0.016964875	0.01660842	0.016181838	0.015687387	0.015122425	0.014491022	0.013791364
-0.0063773915	-0.005840726	-0.0052296743	-0.004549384	-0.0038110018	-0.0030210838	-0.002189599	-0.0013258681	-0.00043718517	0.00046829134	0.0013836436	0.0023026168	0.0032196417	0.0041289367	0.0050296634	0.005916491	0.006786704	0.0076389834	0.00847223	0.009283278	0.0100708455	0.010833867	0.011571415	0.0122819245	0.01296344	0.01361404	0.014230836	0.014813848	0.015359797	0.015865788	0.016329922	0.01674899	0.017122034	0.01744587	0.017717108	0.017935526	0.018096898	0.01820144	0.018245276	0.018229	0.018148728	0.018005356	0.017797913	0.017523777	0.017183904	0.01677832	0.01630595	0.01576795	0.0151649825	0.014498398
-0.0059464425	-0.0054169	-0.004811071	-0.004136689	-0.0034025684	-0.0026175603	-0.0017892048	-0.0009274259	-4.1157007e-05	0.00086236745	0.0017770864	0.0026958026	0.0036125928	0.004523415	0.0054248795	0.006312389	0.007184863	0.008038878	0.008873321	0.009686533	0.010476053	0.011242498	0.011982854	0.012695383	0.013379887	0.014034048	0.014655437	0.01524128	0.015790839	0.016301073	0.016770277	0.017194942	0.017573133	0.017902814	0.018180896	0.018405009	0.018574502	0.018687256	0.018739935	0.018732633	0.018663824	0.018531881	0.018337965	0.01807902	0.017757729	0.0173724	0.016923457	0.016411439	0.015838016	0.015205141
-0.00551977	-0.004997261	-0.004398629	-0.0037304237	-0.0030013546	-0.002220638	-0.0013960823	-0.00053818524	0.00034669042	0.001248125	0.0021615177	0.0030794255	0.0039960146	0.0049075484	0.0058093593	0.0066979006	0.007571887	0.008426711	0.009263363	0.010078311	0.010870293	0.011638816	0.012381107	0.013097871	0.013784658	0.0144415535	0.015066184	0.015656758	0.016210604	0.016725443	0.017199539	0.017629795	0.018013787	0.018349782	0.018634379	0.018867098	0.0190439	0.019164119	0.019226983	0.019229367	0.019171987	0.019053005	0.018872585	0.018630497	0.018326603	0.01796113	0.017535873	0.017051257	0.016507931	0.01590743
-0.0050972477	-0.004583791	-0.0039915293	-0.0033300295	-0.0026064217	-0.0018303096	-0.0010100901	-0.00015524402	0.00072620437	0.0016259849	0.0025375634	0.0034538656	0.0043696277	0.005280748	0.0061832704	0.007072296	0.007946737	0.008803554	0.009640928	0.010457825	0.011251822	0.012022529	0.012767907	0.013486896	0.014176335	0.01483652	0.015465908	0.01605963	0.016617797	0.01713765	0.01761676	0.018052671	0.018442921	0.018785171	0.019077286	0.01931655	0.019502416	0.019632116	0.019704819	0.019718636	0.019672334	0.0195662	0.019401021	0.019174378	0.018889442	0.018545434	0.018143523	0.017684236	0.017170735	0.016605038
-0.0046805665	-0.0041748434	-0.0035895184	-0.0029354542	-0.0022174194	-0.0014464259	-0.000631772	0.0002191551	0.0010972433	0.001994066	0.0029034205	0.003818363	0.004733991	0.0056441873	0.0065458193	0.0074360184	0.008310981	0.009168893	0.010007706	0.010826092	0.011621788	0.012394827	0.013141949	0.013863139	0.014555346	0.0152189955	0.015851378	0.016449679	0.017012004	0.017537024	0.018021118	0.018462252	0.01885971	0.019208524	0.019507699	0.019755978	0.01995042	0.020089343	0.020172182	0.020197086	0.020163566	0.020071737	0.019919742	0.019711617	0.019444294	0.019121043	0.018742774	0.018309783	0.0178269	0.017293233
-0.0042682514	-0.003770329	-0.0031939	-0.002545908	-0.0018346384	-0.0010700449	-0.00026012585	0.00058575347	0.0014602281	0.0023539253	0.0032604933	0.0041729137	0.0050877184	0.0059967674	0.0068986043	0.007788416	0.0086641945	0.009522736	0.010362644	0.011181992	0.0119793005	0.012753464	0.013503425	0.014226552	0.014922529	0.015588749	0.016224254	0.01682613	0.017392877	0.017922085	0.018410996	0.018859364	0.019262757	0.019618701	0.019925464	0.020181812	0.020384867	0.020534154	0.020627197	0.020663425	0.02064291	0.020564783	0.020429634	0.02023784	0.01999	0.019687232	0.019332666	0.01892678	0.01847222	0.01797216
-0.0038606822	-0.0033711642	-0.0028024018	-0.0021620318	-0.0014580637	-0.00069993734	0.00010417774	0.00094516575	0.0018147677	0.0027051158	0.0036092885	0.0045199394	0.0054313913	0.006339561	0.007239934	0.008130249	0.009004969	0.0098644085	0.010704562	0.011526171	0.012324911	0.01310036	0.013851717	0.014577255	0.0152753	0.015944906	0.01658298	0.01718862	0.017759245	0.018293213	0.01878852	0.019241191	0.01965098	0.020014212	0.020329338	0.020594109	0.020806246	0.020965375	0.021069575	0.021118216	0.021111224	0.021047216	0.020927906	0.020752728	0.020523496	0.020242892	0.019911662	0.0195321	0.019107189	0.01863952
-0.0034577772	-0.002976969	-0.0024166703	-0.0017839819	-0.0010883734	-0.0003362	0.00046163052	0.001296714	0.00216157	0.0030476414	0.003947966	0.004855208	0.0057657696	0.0066722557	0.0075716227	0.008460872	0.009335879	0.010195043	0.01103602	0.011857588	0.012656923	0.013434123	0.014187187	0.014914401	0.015614696	0.016286228	0.016927876	0.017536964	0.01811102	0.018649865	0.019149628	0.019608613	0.020024396	0.020395268	0.020717625	0.020991456	0.021213371	0.021382473	0.021498088	0.021559034	0.021564834	0.021515474	0.02141115	0.021254845	0.021045018	0.020785656	0.020477947	0.020124465	0.019728564	0.019293327
-0.003058605	-0.0025878698	-0.0020364001	-0.0014122427	-0.0007235706	2.0459294e-05	0.00081207603	0.0016413853	0.0025003478	0.0033823065	0.0042780265	0.0051832385	0.006089788	0.006994128	0.007892817	0.008780703	0.00965482	0.010514151	0.011354879	0.01217632	0.012976211	0.013755642	0.01450903	0.015238207	0.01594041	0.016614564	0.017258424	0.01787027	0.018449415	0.01899138	0.019497134	0.019961227	0.020383056	0.020761218	0.021090865	0.021373436	0.021604974	0.021784231	0.021911178	0.021984339	0.02200447	0.021969311	0.021882124	0.021742105	0.021552153	0.021313876	0.021028966	0.020702213	0.020334993	0.019931551
-0.002665244	-0.0022034794	-0.0016609952	-0.0010454655	-0.00036567077	0.0003715381	0.0011556149	0.0019783005	0.0028317198	0.0037081204	0.0046002455	0.0055009797	0.006404843	0.007306855	0.0082027055	0.009088878	0.009962916	0.010821506	0.011662327	0.012484524	0.013284642	0.0140638985	0.014818385	0.015549049	0.016252682	0.016928557	0.017575108	0.018190224	0.018772058	0.019318681	0.019827917	0.020297788	0.02072604	0.021110639	0.02144887	0.021738641	0.021979775	0.022169728	0.022308163	0.022394579	0.02242713	0.022407439	0.022335831	0.022214275	0.022043321	0.021826506	0.021565389	0.02126377	0.020924982	0.020552948
-0.0022760704	-0.0018244758	-0.0012915209	-0.0006847009	-1.2598932e-05	0.0007153712	0.0014922358	0.0023082942	0.0031556897	0.004026491	0.0049128495	0.0058098063	0.006709952	0.007609755	0.0085035935	0.009387668	0.010260485	0.011117563	0.011958227	0.012778778	0.013580151	0.014359001	0.015114918	0.015845783	0.016551185	0.017229304	0.017876796	0.018495373	0.019080084	0.019630082	0.020144477	0.020619258	0.021052439	0.021443352	0.021789625	0.022089005	0.022339173	0.022539217	0.022688873	0.02278728	0.022833325	0.022828694	0.022773426	0.02266946	0.022518355	0.022322427	0.02208468	0.02180823	0.021497447	0.021156162
-0.0018914565	-0.0014500171	-0.0009269044	-0.0003296472	0.00033329427	0.0010527521	0.0018219687	0.0026308112	0.0034719706	0.0043366067	0.005217675	0.0061097257	0.0070060305	0.007902246	0.008793216	0.009675659	0.010545902	0.0114020035	0.012241527	0.013062347	0.013862815	0.0146419555	0.015397813	0.016129475	0.01683525	0.017514635	0.018164806	0.018784333	0.019372478	0.019925702	0.020443868	0.020923126	0.021362472	0.021760363	0.022113413	0.022420146	0.02268026	0.02289047	0.0230521	0.023162559	0.023222294	0.023232386	0.023193475	0.02310666	0.022974797	0.022800475	0.022585265	0.022334348	0.022051353	0.02174018
-0.0015125498	-0.0010807365	-0.0005669147	1.9416213e-05	0.0006732866	0.0013840012	0.00214516	0.0029463433	0.0037797652	0.00463821	0.005513925	0.0064014643	0.007293284	0.008184973	0.00907309	0.009952281	0.010821257	0.011675324	0.012513686	0.013333656	0.014133576	0.014912445	0.015667483	0.016399957	0.017106228	0.017786093	0.018437669	0.019060038	0.019649819	0.020205978	0.02072791	0.02121174	0.021656089	0.022059713	0.02241971	0.022734378	0.023004167	0.023224074	0.023396239	0.023518678	0.02359309	0.02361755	0.023594897	0.023526177	0.02341282	0.02325879	0.023067113	0.02284088	0.022584807	0.022303306
-0.0011376217	-0.0007166341	-0.00021400303	0.0003636144	0.001007665	0.0017098561	0.0024619289	0.0032543726	0.0040805303	0.0049316436	0.0058018416	0.006683003	0.0075702406	0.00845857	0.009342484	0.010219589	0.01108586	0.011937667	0.012774106	0.01359291	0.014391743	0.015169952	0.01592518	0.0166573	0.017363533	0.018043641	0.018697158	0.01931972	0.019911248	0.02047145	0.020995457	0.021483582	0.021933284	0.022342063	0.02270957	0.023031749	0.023309104	0.023539692	0.023723159	0.023857746	0.023944989	0.023983557	0.023976438	0.02392568	0.023831494	0.023697607	0.023528289	0.023326326	0.023097038	0.022844598
-0.00076784194	-0.00035717338	0.00013505667	0.00070175156	0.0013355874	0.0020286404	0.0027709715	0.0035554022	0.004373122	0.0052180327	0.006080631	0.006956391	0.007838409	0.008722622	0.009602178	0.010475632	0.0113395825	0.012189209	0.013023522	0.013840631	0.014638316	0.015415169	0.016169686	0.016900584	0.017607108	0.01828748	0.018940624	0.019565087	0.02015876	0.020719968	0.021247547	0.02173904	0.02219284	0.022607006	0.022980552	0.023310408	0.023596294	0.023836855	0.024029963	0.024177734	0.024276897	0.024330284	0.024338566	0.024305258	0.02422921	0.02411607	0.023968834	0.023790821	0.023587015	0.023362778
-0.00040319934	-3.7923455e-06	0.00047810748	0.0010347292	0.0016581938	0.0023408271	0.003073804	0.0038496926	0.004659597	0.0054956526	0.0063524432	0.0072217584	0.008098066	0.008976899	0.009852428	0.0107220225	0.011582471	0.012429547	0.013261303	0.014076594	0.014871668	0.015647024	0.016401347	0.017130867	0.017837662	0.018517248	0.019170616	0.019795261	0.020389616	0.020953212	0.021482706	0.021977726	0.022435866	0.022855371	0.023234572	0.023571368	0.023865186	0.024114154	0.02431811	0.024476767	0.024589416	0.024657156	0.024681263	0.024664499	0.024606146	0.024513245	0.024386805	0.024233289	0.024054922	0.023857847
-4.3727458e-05	0.00034513324	0.00081530213	0.0013618432	0.0019747391	0.0026463568	0.0033699349	0.0041370094	0.0049376227	0.005766757	0.0066152103	0.0074780546	0.008348603	0.009221122	0.010093119	0.010958444	0.011815097	0.012658689	0.013487659	0.014300261	0.015094545	0.015868086	0.016619537	0.017349113	0.01805412	0.018733129	0.019386329	0.020011418	0.020606395	0.021171372	0.021702588	0.02220051	0.02266154	0.023086447	0.023470163	0.023813192	0.024115548	0.024372581	0.024587072	0.024756797	0.024881802	0.024963938	0.025002707	0.025002122	0.024962824	0.024889115	0.024784125	0.024652515	0.024498709	0.0243291
0.00031065196	0.00068772957	0.0011469424	0.0016824305	0.0022840984	0.002946891	0.0036600418	0.004416626	0.0052093565	0.0060294233	0.006870415	0.007726468	0.008589692	0.0094571635	0.010324284	0.011185259	0.0120370835	0.012877572	0.013703365	0.014513236	0.015304599	0.016076233	0.01682612	0.017553449	0.01825656	0.01893507	0.019587692	0.020212185	0.02080788	0.021373134	0.021907292	0.022406556	0.022871323	0.023299403	0.023688197	0.024038054	0.024347194	0.02461325	0.024836477	0.02501662	0.0251542	0.025249459	0.025303349	0.025318146	0.025297686	0.0252424	0.025158118	0.025048815	0.024919443	0.024775807
0.0006600283	0.0010249056	0.0014738068	0.001997199	0.0025889426	0.003239952	0.003942594	0.0046903603	0.0054729357	0.006285008	0.007117722	0.007965852	0.008823406	0.009684429	0.01054582	0.011401989	0.012249429	0.013085734	0.01390899	0.014714871	0.015503727	0.016272224	0.017020639	0.01774517	0.01844744	0.01912427	0.019774947	0.020399269	0.020994432	0.02156071	0.0220946	0.022596419	0.023063343	0.023495235	0.023889437	0.02424403	0.02455879	0.024833575	0.025066435	0.025256567	0.025405955	0.025514062	0.02558269	0.025613755	0.02560917	0.025573477	0.025509346	0.025421754	0.025316078	0.025197074
0.0010033101	0.0013573803	0.0017938726	0.0023065284	0.0028876513	0.0035271905	0.004219886	0.0049564056	0.0057303645	0.0065329075	0.007357631	0.008198261	0.009048335	0.009903856	0.01075824	0.01160869	0.012451954	0.013283808	0.014102336	0.014906172	0.015690532	0.0164566	0.01720187	0.017924469	0.01862432	0.01929928	0.019948903	0.020571332	0.021166403	0.021732688	0.02226691	0.022769585	0.023240086	0.023674488	0.024071842	0.024432354	0.024753757	0.025035124	0.025276858	0.025477186	0.025637198	0.025757745	0.025840856	0.025887113	0.025899075	0.025881603	0.025837023	0.025770593	0.0256875	0.025593285
0.0013418533	0.0016840547	0.0021086745	0.0026101395	0.0031781495	0.0038076416	0.004489951	0.005216308	0.0059798434	0.006773323	0.0075888447	0.008421462	0.009264365	0.010112885	0.010961495	0.0118064545	0.012643948	0.013471447	0.014286049	0.01508588	0.01586739	0.016629785	0.017370943	0.01809115	0.018788915	0.019461587	0.020109277	0.020730428	0.021323998	0.021888971	0.022424616	0.022928156	0.023399297	0.023836877	0.024237406	0.024602972	0.024929352	0.025217831	0.025467422	0.025677372	0.025849205	0.02598194	0.026078109	0.026138835	0.026167344	0.026166372	0.026141308	0.026095323	0.026035346	0.025963772
0.0016738288	0.0020051561	0.0024182312	0.0029073097	0.0034646876	0.004082568	0.0047532693	0.005468942	0.0062228404	0.0070068054	0.00781323	0.008637328	0.009471696	0.010313246	0.011155717	0.011994485	0.012826797	0.013649352	0.014459979	0.015254378	0.016032029	0.016790606	0.01752944	0.018246435	0.018940307	0.019610308	0.020255927	0.020875499	0.021467503	0.022031508	0.022566386	0.023070466	0.02354224	0.023981128	0.024386417	0.024755064	0.025087614	0.025382191	0.02563956	0.025858693	0.02604007	0.026184756	0.0262938	0.026368696	0.026413094	0.026430398	0.026422996	0.026397143	0.026357085	0.026309732
0.0020013303	0.0023206808	0.0027214363	0.0031985864	0.003744699	0.0043503344	0.005010348	0.005715139	0.0064586475	0.007232368	0.008029737	0.008845061	0.009672407	0.010506492	0.011341445	0.012173891	0.013000283	0.013817921	0.014622763	0.015412107	0.016185813	0.016940419	0.017675672	0.018389188	0.019079916	0.01974694	0.020389654	0.021006491	0.021596923	0.02215911	0.022692677	0.023197137	0.023670103	0.024110995	0.024517365	0.02489034	0.02522723	0.02552792	0.025791988	0.02601979	0.026211336	0.02636696	0.026488468	0.026578117	0.026637688	0.026670381	0.02668158	0.026675288	0.026656058	0.026629899
0.0023231022	0.002630327	0.003019005	0.003483668	0.0040171854	0.0046123303	0.0052609965	0.005954951	0.0066876225	0.0074512847	0.008239485	0.009045389	0.009864125	0.010689966	0.011517942	0.012344211	0.01316452	0.013976075	0.014775883	0.015560187	0.016329609	0.017079644	0.01781036	0.018520217	0.019207183	0.019870471	0.020510327	0.021123994	0.021712184	0.022273503	0.022805247	0.023308702	0.023781843	0.024223518	0.024633095	0.025008585	0.025349155	0.0256561	0.025926646	0.026162293	0.02636268	0.02652866	0.026662525	0.026765116	0.026839875	0.026889328	0.026917089	0.02692882	0.026929617	0.02692515
0.002638474	0.002933897	0.003310658	0.003763128	0.00428522	0.004868459	0.0055052973	0.006187629	0.0069090948	0.0076631233	0.008441918	0.009238541	0.010048278	0.010866206	0.011686526	0.012506023	0.013319682	0.014124703	0.014918815	0.015698478	0.01646242	0.01720795	0.017934427	0.018638752	0.019322626	0.019982412	0.02061864	0.02122897	0.021814555	0.02237317	0.022903971	0.02340579	0.023878846	0.024320487	0.024731223	0.025110085	0.025454685	0.02576543	0.026042756	0.026285525	0.026494488	0.026671026	0.026816051	0.0269318	0.02702031	0.027084868	0.027130019	0.027160231	0.027180236	0.02719615
0.0029479228	0.0032312311	0.0035958886	0.0040369406	0.004546549	0.005118083	0.0057429187	0.006414447	0.007124737	0.007867809	0.008635715	0.009423543	0.010224894	0.011034042	0.011846598	0.012659352	0.013465509	0.014264554	0.015052337	0.015827067	0.016585115	0.017325826	0.018046807	0.018747408	0.01942541	0.020081721	0.02071385	0.021320987	0.02190372	0.022459194	0.022987481	0.023488648	0.023960326	0.024402257	0.024813708	0.025194447	0.025542457	0.025857948	0.026140396	0.026390683	0.026608732	0.026794259	0.02694906	0.027077835	0.027180314	0.027260032	0.027321301	0.027368445	0.027406693	0.027442578
0.00325213	0.0035228245	0.0038757026	0.004304152	0.0048017725	0.0053614564	0.0059737153	0.0066346265	0.007333748	0.008065477	0.008823905	0.00960185	0.010393862	0.011194378	0.011998985	0.01280332	0.013602916	0.014395546	0.015176598	0.015945733	0.01669807	0.017433412	0.018149015	0.018843848	0.01951864	0.020169377	0.020797402	0.021400489	0.021979101	0.022531841	0.023057431	0.02355608	0.024027098	0.024469536	0.024880596	0.025263395	0.025613971	0.025933255	0.026220683	0.026477594	0.026703294	0.026897863	0.027064402	0.0272042	0.02731916	0.027413234	0.027490046	0.027554553	0.027610369	0.027665727
0.0035502836	0.0038087405	0.0041492432	0.0045653954	0.0050505847	0.0055976883	0.0061991513	0.0068469904	0.007535871	0.008256912	0.009004392	0.009772658	0.010554917	0.01134719	0.012143195	0.0129396245	0.013731655	0.014517486	0.0152917355	0.016054269	0.016800553	0.017530069	0.018240724	0.018930886	0.019599829	0.020245828	0.020869032	0.021467678	0.02204227	0.022591509	0.023114849	0.02361017	0.024079684	0.024520446	0.024932783	0.025316622	0.025668997	0.025991246	0.026283883	0.026546568	0.026778907	0.026982922	0.02715969	0.027310539	0.02743825	0.027546152	0.027638633	0.02771942	0.02779251	0.027865544
0.00384216	0.0040873773	0.0044161864	0.0048202053	0.0052931644	0.005827654	0.0064177364	0.0070542656	0.0077310167	0.008441947	0.009179093	0.00993618	0.010709189	0.01149217	0.012279529	0.013068009	0.01385273	0.014630705	0.0153985545	0.016153667	0.016893845	0.017617486	0.018321853	0.019006338	0.019669387	0.020311061	0.020928953	0.021522958	0.022093702	0.022638649	0.023158181	0.023651708	0.024118256	0.024557918	0.024969768	0.025353242	0.025707956	0.026033912	0.026330944	0.026598629	0.026837524	0.027050447	0.027236063	0.0273976	0.027537543	0.027659293	0.027766023	0.027862169	0.027952205	0.028041314
0.004127413	0.0043609403	0.004676804	0.005068768	0.005530484	0.0060522333	0.006629888	0.007253956	0.007920403	0.00861907	0.009345561	0.010093279	0.010856744	0.011629425	0.0124081	0.0131881535	0.013964642	0.014735635	0.015495885	0.016244356	0.016977843	0.017694958	0.01839365	0.019071873	0.019729264	0.020365193	0.020977728	0.021566913	0.022131842	0.022672929	0.023189154	0.023678672	0.02414285	0.024581514	0.02499266	0.02537604	0.025731675	0.026060574	0.02636056	0.026633292	0.026879717	0.027098946	0.027293827	0.027466081	0.027618662	0.027752314	0.027872812	0.027984098	0.028090078	0.028197065
0.004406482	0.0046282634	0.0049313568	0.005311072	0.005760256	0.0062702857	0.006836146	0.0074484274	0.008102268	0.0087904185	0.009506274	0.010243043	0.010996155	0.011760335	0.012529496	0.013300642	0.014069799	0.014832076	0.015584998	0.016326606	0.017053362	0.017763253	0.018454965	0.019127011	0.019779112	0.020407718	0.021015149	0.021599539	0.022159815	0.02269569	0.023207128	0.023693983	0.02415537	0.024590958	0.0250008	0.025383856	0.02574069	0.026071157	0.026374388	0.026652485	0.026904367	0.027130995	0.027334947	0.027517654	0.027680114	0.02782695	0.027961414	0.028087333	0.028209426	0.028331675
0.0046794377	0.004888259	0.0051799603	0.0055474974	0.0059836134	0.006481778	0.0070351735	0.007635832	0.008278217	0.008955482	0.009659547	0.010386009	0.011129107	0.011883244	0.012643866	0.013406232	0.014166076	0.014920652	0.015666205	0.016399648	0.017118964	0.017822728	0.018507771	0.019173328	0.019818168	0.020441908	0.02104247	0.021621045	0.022175808	0.022706203	0.023213923	0.023695674	0.024154514	0.024587125	0.024995934	0.025377914	0.025735863	0.026067235	0.026373826	0.026654683	0.026912708	0.027146127	0.0273588	0.027551156	0.027724378	0.02788366	0.028030712	0.028170701	0.028307423	0.028446727
0.004946243	0.0051430464	0.005422443	0.005777184	0.006200958	0.0066871606	0.007228479	0.007817749	0.0084479675	0.009113178	0.0098067	0.010522775	0.011255201	0.011999473	0.012750633	0.0135043785	0.01425514	0.015001267	0.015739206	0.01646547	0.017176915	0.017872658	0.018550549	0.019209348	0.019847445	0.020464275	0.021059338	0.021631084	0.022180036	0.022706058	0.023206688	0.02368638	0.024140809	0.024570867	0.024976555	0.025357686	0.025715396	0.026048336	0.026357282	0.026642937	0.026905581	0.027146015	0.027365983	0.027566627	0.027751911	0.027922168	0.028083887	0.028237253	0.028388489	0.028541885
0.0052055866	0.0053910837	0.0056582354	0.0060004145	0.0064125434	0.006886445	0.007414818	0.00799302	0.008611098	0.009265456	0.009947725	0.010652628	0.011374552	0.012109209	0.012851059	0.013595425	0.01433767	0.015074544	0.015803974	0.016521722	0.017226242	0.017915063	0.018585142	0.019237086	0.019867696	0.020478208	0.021066308	0.0216318	0.022174072	0.02269483	0.023191273	0.023664296	0.024114624	0.024541818	0.024944425	0.025324982	0.025682155	0.026015919	0.026327081	0.026615605	0.026883181	0.027129889	0.02735762	0.02756716	0.027762864	0.02794449	0.028117884	0.02828509	0.02845098	0.02861983
0.00545888	0.0056323707	0.005886454	0.00621764	0.0066165254	0.007078603	0.0075952113	0.008161642	0.008768253	0.009410758	0.010081679	0.010776248	0.011487771	0.012211293	0.012943599	0.013678957	0.014412157	0.015140742	0.015861128	0.016570646	0.017267559	0.017948199	0.018611256	0.019255023	0.019879058	0.0204821	0.021063086	0.021621998	0.022158597	0.022671841	0.023163106	0.023631755	0.024077233	0.024500351	0.024901368	0.025279216	0.025635503	0.02596943	0.02628227	0.026574627	0.026846156	0.027098868	0.027333371	0.027552474	0.027757168	0.02795196	0.028136414	0.028316498	0.02849605	0.028679844
0.0057056025	0.0058667995	0.006109897	0.006428156	0.0068152547	0.007265266	0.0077699013	0.0083232485	0.008919276	0.009549651	0.010210123	0.010893978	0.011594541	0.012308937	0.013029955	0.013755057	0.014479224	0.015198879	0.0159114	0.016612604	0.01730086	0.017973043	0.018628258	0.019264996	0.019881338	0.020476744	0.02105036	0.021602638	0.02213227	0.022639368	0.023124468	0.023587562	0.02402867	0.02444702	0.024844743	0.025221083	0.025576238	0.025910184	0.026224475	0.026519444	0.026794981	0.027053308	0.027295526	0.02752329	0.027737495	0.027942497	0.02813917	0.02833255	0.028526444	0.028724376
0.0059451014	0.0060951523	0.006324824	0.0066316314	0.007007234	0.007444646	0.007937897	0.008480042	0.009063322	0.009682916	0.010331571	0.011004709	0.011694815	0.012398537	0.0131099075	0.013824958	0.01454043	0.015251376	0.015954021	0.016646866	0.017325819	0.0179904	0.018637795	0.019266065	0.019874822	0.020462811	0.021028705	0.021574039	0.022096157	0.022597108	0.023075618	0.02353314	0.02396926	0.024383444	0.02477708	0.025150485	0.025504455	0.025838535	0.02615358	0.026450563	0.026730336	0.026993908	0.027242947	0.027478341	0.02770318	0.027918153	0.028128292	0.028333563	0.028540913	0.02875268
0.0061786845	0.0063154213	0.006534219	0.006828692	0.0071924664	0.0076181665	0.008099429	0.0086292885	0.00920229	0.009809952	0.010447897	0.011109471	0.011789009	0.0124821365	0.013183761	0.013888452	0.014594149	0.015295263	0.015989903	0.01667377	0.017344628	0.01800036	0.018639829	0.019259565	0.019859925	0.020440198	0.020998847	0.021535497	0.022051793	0.022545591	0.023017477	0.023467984	0.0238984	0.02430866	0.024698265	0.025068823	0.025420181	0.025754236	0.026070222	0.026369184	0.026652366	0.026921231	0.027177144	0.027420413	0.027654473	0.027880665	0.02810182	0.028321013	0.02854114	0.028766945
0.006404754	0.006529674	0.0067369305	0.0070194304	0.007371437	0.0077849217	0.008254573	0.008773394	0.009333894	0.009930689	0.010557089	0.011207454	0.011877179	0.012559559	0.0132504925	0.013946205	0.014641635	0.015333712	0.0160195	0.016693767	0.017355502	0.018003646	0.018633302	0.019245021	0.019837663	0.020409431	0.020959664	0.021489322	0.021997694	0.022483774	0.022948965	0.023393892	0.023817506	0.0242231	0.024608828	0.02497606	0.025325771	0.025658682	0.02597449	0.0262755	0.02656268	0.026836075	0.02709771	0.027349528	0.027592938	0.027829416	0.02806231	0.028294876	0.028529495	0.028768644
0.006623473	0.00673702	0.006932903	0.0072034597	0.007543508	0.007946674	0.008403849	0.0089109205	0.009459849	0.010044992	0.010661177	0.011300113	0.011959385	0.012631286	0.013312198	0.013997603	0.0146825835	0.015366029	0.016041256	0.016706984	0.017359883	0.017998505	0.018620174	0.019223481	0.019807596	0.02037092	0.020913452	0.021434702	0.021934416	0.022413477	0.022871077	0.023309685	0.023727719	0.024127405	0.024507828	0.02487221	0.025219683	0.025550846	0.025867019	0.026170176	0.026459936	0.026738547	0.02700647	0.027265854	0.027518775	0.027765993	0.02801152	0.02825649	0.028504007	0.028757848
0.0068354234	0.006936945	0.0071208626	0.007380694	0.0077095143	0.008100312	0.008546665	0.009042051	0.009579968	0.010153718	0.010758389	0.01138695	0.012034964	0.012696497	0.013367254	0.014042664	0.01471829	0.015391588	0.016057104	0.016714085	0.017357197	0.017986782	0.018599708	0.01919442	0.019769516	0.020324614	0.020858444	0.021370754	0.021863725	0.02233461	0.022784926	0.023216695	0.023627643	0.024021883	0.024397567	0.024758432	0.02510291	0.025432732	0.02574931	0.026052441	0.026345972	0.026628658	0.02690313	0.027170353	0.027432475	0.027690992	0.027948081	0.028206501	0.028467719	0.028735906
0.007039454	0.007130794	0.007302813	0.007551726	0.00786813	0.0082473755	0.00868341	0.009167153	0.0096934885	0.010256685	0.010850038	0.011467937	0.012104481	0.012755543	0.013416078	0.014081936	0.014747579	0.0154108815	0.016066879	0.016714122	0.017348971	0.017968774	0.018572569	0.01915817	0.019724477	0.020270698	0.020795804	0.021300841	0.02178435	0.022247363	0.022690505	0.023114648	0.023519397	0.023907185	0.024278395	0.024634235	0.024975203	0.025304042	0.025619518	0.02592519	0.026220877	0.026508044	0.026788782	0.027063303	0.027333815	0.027604457	0.027872775	0.028144948	0.028420426	0.028702617
0.007237293	0.007316187	0.0074784197	0.007715177	0.008020803	0.008388985	0.008812811	0.009285733	0.009800844	0.010353666	0.0109356195	0.011543017	0.012169316	0.012809824	0.013459653	0.014114734	0.014771182	0.015423924	0.016071092	0.016708173	0.017333597	0.017943949	0.018538889	0.019114953	0.019673016	0.020209622	0.020726342	0.021222092	0.021697484	0.022152264	0.022587337	0.023003977	0.023401935	0.023783177	0.024148501	0.024500083	0.024838261	0.025164045	0.025480494	0.025786057	0.026084851	0.026375458	0.026662417	0.026944455	0.02722558	0.027505994	0.027787704	0.028072517	0.028363645	0.028660811
0.0074277595	0.0074950717	0.0076463968	0.007871438	0.008166466	0.008523975	0.008936301	0.009398155	0.009903345	0.010444012	0.011015318	0.011612292	0.012227815	0.012858115	0.013497606	0.014142189	0.014788423	0.015432	0.016067926	0.016696341	0.017311975	0.017913733	0.018498924	0.0190657	0.019613832	0.0201421	0.020649858	0.021136537	0.021603137	0.022048976	0.022476323	0.02288483	0.023276046	0.023650777	0.024010926	0.024357751	0.02469128	0.025015764	0.025329974	0.02563686	0.025937412	0.026233159	0.026526183	0.026816346	0.027106207	0.02739792	0.027692769	0.027991738	0.028296683	0.02860938
0.0076097623	0.007667739	0.007806517	0.00802125	0.008305222	0.008651648	0.009053983	0.009504858	0.009999007	0.010529254	0.011090055	0.011675559	0.0122806765	0.01290074	0.0135293305	0.014164187	0.014800638	0.015433408	0.016061176	0.01667926	0.017284881	0.01787752	0.01845295	0.019010339	0.019549042	0.020067856	0.020566385	0.0210444	0.021501366	0.02193961	0.022358283	0.022759128	0.023142066	0.023510307	0.023864463	0.024205491	0.02453608	0.024857145	0.025171183	0.025478069	0.025780901	0.026081223	0.026378814	0.02667756	0.026976991	0.027279697	0.027587336	0.02790089	0.02822141	0.028549727
0.007785104	0.007831421	0.007960275	0.008164056	0.008437853	0.008773521	0.009164549	0.009605013	0.010088276	0.010608062	0.011158098	0.011733592	0.012328409	0.012937371	0.013556268	0.014180839	0.01480709	0.015430562	0.01604743	0.016655479	0.017252777	0.017834414	0.018400375	0.018949404	0.019478638	0.019987263	0.020476732	0.020945285	0.021393426	0.0218222	0.02223228	0.02262552	0.023000509	0.02336179	0.02370914	0.024045642	0.02437175	0.024689391	0.02500182	0.025309712	0.025614187	0.025917802	0.026222218	0.02652834	0.026838057	0.027152479	0.027473345	0.027801346	0.028137442	0.028483555
0.007952716	0.007988747	0.008106105	0.008300126	0.0085629895	0.008887973	0.009268876	0.009698752	0.010171913	0.010680765	0.011220176	0.011785433	0.012369897	0.012968995	0.013577808	0.0141922645	0.014808051	0.015421528	0.016028386	0.016627718	0.017214198	0.017786875	0.018343095	0.01888208	0.019401558	0.019901428	0.02038119	0.020840071	0.021279465	0.021698609	0.022099748	0.022483755	0.022851534	0.02320481	0.023546524	0.023876995	0.024198908	0.02451403	0.024824493	0.025131848	0.025438592	0.025745753	0.026055269	0.02637016	0.026689544	0.027016051	0.027349915	0.02769338	0.028046794	0.028409258
0.008111961	0.008137062	0.008245267	0.008429423	0.00868104	0.008996513	0.00936674	0.009786852	0.010249458	0.010747291	0.011277329	0.011832438	0.012406152	0.012994945	0.013593677	0.014198571	0.014804166	0.015407059	0.016005412	0.01659377	0.01717076	0.017733488	0.018280357	0.018809218	0.019319165	0.019808777	0.020279456	0.020728383	0.021158163	0.02156911	0.021961518	0.022335745	0.022696145	0.023042042	0.023375977	0.023700844	0.024017643	0.024329685	0.024637602	0.024945173	0.025253616	0.025565114	0.025880873	0.02620228	0.026532061	0.026870407	0.02721915	0.027578294	0.027947877	0.028328642
0.008263912	0.008279484	0.008376855	0.008550465	0.008792862	0.0090977885	0.009458665	0.009867936	0.010320287	0.010808971	0.011328574	0.011873234	0.012436807	0.013016574	0.01360504	0.014199138	0.014794916	0.015388738	0.015975896	0.016554788	0.0171219	0.017674796	0.018212333	0.01873082	0.019231368	0.0197119	0.020171262	0.020612348	0.021031737	0.021432925	0.021816041	0.02218191	0.02253284	0.022871587	0.023198575	0.023517057	0.023829106	0.024136718	0.024442967	0.024750013	0.025059551	0.025373869	0.025695644	0.026025511	0.026365869	0.02671665	0.027079776	0.027454209	0.02784269	0.028242819
0.00840845	0.008413393	0.008501269	0.008664273	0.008897223	0.009192359	0.009543583	0.009943031	0.010386098	0.010863949	0.011374366	0.011908453	0.012462676	0.01303241	0.013610579	0.014195096	0.014780834	0.015365288	0.015942562	0.016511042	0.017068163	0.017611317	0.018138666	0.018647831	0.019138113	0.01960864	0.02005947	0.020489477	0.020899534	0.021291103	0.021664526	0.022022083	0.02236417	0.022694029	0.02301342	0.023325942	0.023632877	0.023936998	0.024240144	0.024546295	0.02485672	0.025174942	0.025501676	0.025839932	0.026190016	0.026554547	0.026931748	0.027324669	0.027731199	0.028151143
0.0085444	0.0085397065	0.0086177625	0.008771427	0.008994862	0.009280935	0.009621598	0.010012027	0.010445401	0.010914389	0.011414189	0.011938401	0.012482781	0.0130419955	0.0136109665	0.014185607	0.014761619	0.015335325	0.015903328	0.016462058	0.017009556	0.017543472	0.018059738	0.018559806	0.019040115	0.019500919	0.019941121	0.020361193	0.020761471	0.02114379	0.021506768	0.021855336	0.022189185	0.022511087	0.022822954	0.023128323	0.023428958	0.023727976	0.024029307	0.02433427	0.024646275	0.024967868	0.025300078	0.025646549	0.026007228	0.026383758	0.026776899	0.027187318	0.027612898	0.028053097
0.008673068	0.00865918	0.008726958	0.008871645	0.009085473	0.0093617365	0.00969395	0.010074921	0.010498267	0.01095809	0.011448227	0.011963561	0.012497898	0.013047412	0.013606768	0.014171872	0.014737964	0.015301477	0.015859883	0.016409025	0.016946714	0.017470032	0.017977316	0.01846759	0.01893773	0.019388806	0.01981822	0.020228215	0.020619258	0.02099125	0.021344643	0.021683518	0.022008076	0.022321403	0.022624925	0.022922922	0.023218326	0.02351322	0.023811318	0.024115339	0.024427854	0.024752066	0.025090065	0.025443338	0.025814787	0.026205875	0.026614621	0.027042545	0.027487837	0.027950559
0.008793883	0.008769501	0.008828182	0.008964263	0.009168375	0.009435862	0.009759005	0.010131255	0.010545291	0.010995727	0.011477303	0.011982258	0.012507252	0.013047978	0.013597816	0.014151957	0.014708757	0.015262879	0.015811186	0.01635072	0.01687926	0.017391942	0.01788959	0.018369488	0.018830061	0.019270346	0.01969137	0.020090736	0.020471565	0.020832863	0.021177754	0.021506004	0.021821707	0.02212599	0.022421688	0.022712678	0.023001079	0.02329161	0.023585308	0.023887519	0.024201475	0.0245279	0.024871223	0.02523335	0.025615145	0.026019044	0.026443992	0.026891049	0.027356982	0.027842227
0.0089054145	0.008872133	0.008922335	0.009048443	0.009244766	0.009503849	0.009817429	0.01018101	0.0105859	0.011028223	0.011500012	0.011995994	0.012512159	0.013042871	0.0135831535	0.014128897	0.014676083	0.015219856	0.015759159	0.016289033	0.016806971	0.01731076	0.017797515	0.01826834	0.018718477	0.019148495	0.019559346	0.019949444	0.0203197	0.020670962	0.02100465	0.021324147	0.021629285	0.02192469	0.022212569	0.022495758	0.02277781	0.023062058	0.023352992	0.02365312	0.023966823	0.024295554	0.024644382	0.025014158	0.025407493	0.025824118	0.026266973	0.02673198	0.0272201	0.027728938
0.009009119	0.008966725	0.009008776	0.009126671	0.009314619	0.009564776	0.00986959	0.010224488	0.0106211975	0.011053972	0.011516765	0.01200524	0.0125111975	0.013033386	0.013563823	0.014099728	0.014637921	0.0151731	0.015702382	0.016221583	0.016729869	0.01722414	0.017701447	0.01816158	0.0186023	0.019023087	0.01942249	0.019802839	0.020162988	0.020503752	0.020828374	0.021137033	0.021432802	0.02171953	0.021997698	0.022272807	0.022547908	0.022827469	0.02311327	0.02341168	0.023724329	0.024056297	0.024409976	0.024787296	0.025191009	0.025621776	0.02608047	0.026565827	0.0270762	0.027610041
0.00910515	0.009054419	0.009087086	0.009196993	0.0093765035	0.009618413	0.009914737	0.010261282	0.0106496215	0.0110738985	0.011528943	0.012007665	0.012505632	0.01301777	0.013540018	0.014066789	0.014595319	0.015121117	0.015640385	0.01615135	0.016649544	0.017133623	0.017601773	0.018051662	0.018482462	0.018892631	0.019281887	0.019652411	0.020001344	0.020332124	0.02064645	0.020945672	0.021231651	0.021508	0.021777447	0.02204448	0.022312492	0.022585653	0.022867762	0.023163024	0.023475736	0.02380912	0.024166275	0.024552006	0.024966251	0.025411233	0.025887482	0.0263931	0.026927065	0.027485814
0.009192526	0.009133421	0.009157766	0.009259429	0.009430524	0.009664584	0.009954236	0.0102924	0.010672741	0.011088498	0.011534583	0.01200515	0.012494728	0.012998056	0.013511095	0.01402916	0.014547545	0.015063763	0.015575074	0.01607604	0.016564917	0.017039742	0.01749789	0.017937545	0.018357769	0.018758573	0.019138534	0.019497953	0.019836895	0.020157233	0.020460844	0.020749006	0.02102625	0.021291975	0.02155289	0.021811347	0.02207182	0.022338543	0.022615682	0.022907402	0.023219313	0.023553632	0.023916237	0.024308648	0.024732936	0.025192585	0.025685258	0.026212126	0.026770793	0.027355585
0.009271622	0.009204727	0.009220805	0.009314537	0.0094784275	0.009703949	0.009986274	0.010316677	0.01068864	0.011096735	0.011534784	0.011996839	0.012477882	0.012972623	0.013477869	0.013986278	0.0144967735	0.015003633	0.015504628	0.01599672	0.016476609	0.016941108	0.017389618	0.01781986	0.018230826	0.018620558	0.018990126	0.01933932	0.019668262	0.019977897	0.020271514	0.020549774	0.020815298	0.021072146	0.021323256	0.021572508	0.021825153	0.022084791	0.022356752	0.022645373	0.022955213	0.023292497	0.023657635	0.02405668	0.024491891	0.024964526	0.025475841	0.026024215	0.026606105	0.027219757
0.009342648	0.009266581	0.009275705	0.009361807	0.009518083	0.00973637	0.010011278	0.010334242	0.010699388	0.0110995285	0.011529595	0.011983629	0.012457021	0.012943681	0.013438627	0.0139396	0.014440313	0.0149391	0.015430819	0.015913758	0.016383633	0.0168394	0.017277926	0.017699007	0.01809927	0.018479176	0.018838484	0.019177102	0.01949552	0.019795332	0.020077981	0.020345174	0.020600762	0.0208477	0.021088801	0.021329418	0.0215737	0.021825816	0.022092924	0.02237694	0.022685673	0.023022305	0.023391858	0.023798022	0.024242718	0.024729595	0.025257755	0.025827061	0.026435014	0.027076565
0.0094047	0.009321269	0.009322207	0.009401429	0.009550739	0.00976254	0.010029305	0.010345116	0.010703139	0.011096049	0.011518173	0.011964634	0.012430087	0.012907986	0.013395473	0.013887018	0.014380559	0.014869928	0.015353102	0.015826084	0.016287126	0.016733348	0.01716245	0.017573211	0.017964315	0.018333968	0.018682878	0.019012082	0.019320339	0.019608662	0.019881576	0.020137772	0.020383392	0.020619027	0.020850524	0.021081194	0.021317258	0.021562293	0.02182182	0.022102311	0.022408389	0.02274517	0.02311837	0.023529962	0.023984976	0.0244851	0.025030732	0.025622074	0.02625592	0.026926246
0.009458724	0.009367719	0.009361684	0.009434313	0.009576004	0.009780768	0.0100411065	0.010350045	0.010701034	0.01108684	0.011502236	0.011941019	0.012397859	0.012868717	0.01334754	0.013831552	0.01431549	0.014796335	0.015270725	0.015735291	0.01618696	0.016623884	0.017043598	0.017444566	0.017826028	0.018186163	0.018525273	0.018842869	0.019139893	0.01941992	0.019680686	0.019926317	0.020160418	0.020386413	0.02060778	0.02082925	0.021056034	0.02129332	0.02154624	0.021821514	0.022124771	0.022461295	0.022835981	0.023254588	0.02371905	0.024232764	0.024796255	0.025409605	0.026067916	0.026768252
0.009503774	0.009405561	0.009392682	0.0094578415	0.009593703	0.00979181	0.010046206	0.010348681	0.010692231	0.011071473	0.011479907	0.0119105615	0.012361072	0.0128243975	0.013294786	0.01377086	0.014247201	0.014719438	0.015184306	0.015640818	0.016082745	0.016510855	0.01692085	0.0173129	0.01768453	0.018034458	0.018363263	0.01867149	0.018958349	0.019226272	0.019477382	0.019712053	0.019935817	0.020150494	0.020361345	0.020573322	0.020790044	0.021019254	0.021264773	0.021535203	0.02183479	0.022170708	0.02254736	0.022970214	0.023444079	0.023970462	0.024551582	0.025186222	0.025871512	0.026603755
0.0095401965	0.009434849	0.009415343	0.009474594	0.009603675	0.009796895	0.0100440085	0.01033996	0.010677692	0.0110505	0.011451706	0.011877008	0.012318924	0.012774605	0.013238281	0.013705902	0.014173977	0.0146381855	0.0150951445	0.015541304	0.015975375	0.016394537	0.016795225	0.017177433	0.017539147	0.017880138	0.018198606	0.018495973	0.01877303	0.019029945	0.019270152	0.019494835	0.01970695	0.019911282	0.020111352	0.020312525	0.02051945	0.020740177	0.02097923	0.021242347	0.02153841	0.021872208	0.022250146	0.022678263	0.023160137	0.023699436	0.024297375	0.024954006	0.025665939	0.026428558
0.009568565	0.009456329	0.009431224	0.009484008	0.009607382	0.009793274	0.010035839	0.010325756	0.010657184	0.011023361	0.0114178285	0.011835944	0.012271494	0.01272	0.013176408	0.013636816	0.014096219	0.014552575	0.015001252	0.015439764	0.015864879	0.01627485	0.0166661	0.017039206	0.017391164	0.017721843	0.018031139	0.018318288	0.01858484	0.01883139	0.019060552	0.01927428	0.019474924	0.019668553	0.019857965	0.020047832	0.020245891	0.020456746	0.020687897	0.020945355	0.021235537	0.021566808	0.021946251	0.022377953	0.022867914	0.023418743	0.024034016	0.02471222	0.025450833	0.026245192
0.009587217	0.009468645	0.009436965	0.009484883	0.009602368	0.009783443	0.010019574	0.010304116	0.010629389	0.010989249	0.0113788545	0.011790756	0.012219865	0.012660753	0.013110317	0.013563331	0.014014568	0.014463678	0.014903575	0.015333395	0.015749838	0.016151235	0.01653397	0.016897935	0.017240543	0.017561723	0.017860107	0.018137831	0.018394183	0.018630236	0.018848058	0.01905061	0.019240588	0.019422788	0.019600708	0.01978081	0.019968063	0.020168923	0.020390868	0.020641062	0.020926677	0.021255985	0.021634325	0.022069518	0.022566095	0.023128748	0.023759987	0.024459653	0.025225107	0.02605071
0.0095975585	0.00947281	0.009435821	0.009477735	0.009590186	0.009766225	0.009996925	0.010276493	0.010596089	0.010950845	0.011333484	0.011739697	0.012162097	0.01259682	0.013039041	0.013484929	0.0139294155	0.0143697895	0.014802221	0.015223805	0.015632186	0.016024463	0.016398426	0.016752638	0.017086718	0.01739816	0.017687295	0.017954756	0.018200405	0.01842627	0.018632703	0.01882482	0.019003995	0.019174471	0.019341048	0.019509483	0.01968642	0.019877989	0.020090804	0.020332757	0.02061306	0.020937141	0.0213156	0.021752886	0.022255987	0.022829283	0.02347599	0.024196375	0.024987582	0.025845364
0.009599414	0.009469464	0.009425934	0.009462971	0.00957096	0.009741187	0.009967729	0.010241594	0.0105572045	0.010905527	0.011283517	0.011682697	0.012099199	0.012527853	0.012963291	0.013402212	0.01383936	0.014271989	0.014697053	0.015110444	0.015510127	0.015894856	0.016259596	0.016605325	0.016929988	0.017231353	0.017511543	0.01776861	0.01800429	0.018219251	0.018415235	0.01859561	0.018763386	0.018923007	0.019078493	0.019236006	0.019400846	0.019581769	0.019784752	0.020019233	0.020292792	0.020612936	0.020989101	0.021428112	0.021936644	0.022519525	0.023181628	0.023922164	0.02473962	0.02562894
0.009592727	0.009456545	0.00940834	0.009440403	0.009543266	0.009709928	0.009931419	0.010200679	0.010510493	0.010854363	0.011226963	0.011620972	0.012031451	0.012454215	0.012882996	0.013315	0.013745464	0.014171194	0.014588114	0.01499388	0.015385769	0.015761226	0.016118135	0.01645476	0.016769748	0.017062493	0.017332632	0.017580874	0.017805185	0.018009923	0.018195562	0.018365033	0.018521484	0.018669005	0.018812813	0.01895833	0.019112818	0.019282456	0.01947553	0.019701	0.01996664	0.02028235	0.020655438	0.021094766	0.02160807	0.022199802	0.022876412	0.02363607	0.024478994	0.025400229
0.009576593	0.009435184	0.009382375	0.0094097145	0.009508263	0.00967063	0.009887908	0.0101524	0.010458615	0.010798067	0.011164997	0.01155328	0.01195829	0.012375139	0.012798049	0.013223719	0.01364705	0.014065053	0.014474984	0.014873825	0.015257522	0.015624702	0.01597355	0.016301665	0.016608156	0.016891252	0.01715152	0.017389644	0.017604955	0.017798632	0.017973322	0.018131439	0.018277012	0.018412758	0.01854501	0.01867884	0.018821016	0.0189801	0.019162755	0.019378364	0.019636404	0.019944806	0.02031453	0.020753615	0.02127032	0.021870863	0.02255844	0.023338258	0.024206135	0.025157724
0.009552289	0.00940533	0.0093485005	0.009371504	0.009466339	0.009624649	0.009837203	0.01009842	0.010399129	0.010734301	0.011097014	0.011480637	0.011880089	0.012291804	0.012707934	0.013127059	0.013544861	0.013956524	0.01435899	0.014749773	0.015126329	0.015485194	0.015825905	0.016145334	0.016442712	0.016716838	0.016968269	0.017196678	0.01740146	0.017584614	0.017748665	0.01789648	0.018029723	0.018154144	0.018274523	0.018395603	0.018526178	0.018673614	0.018844992	0.019050397	0.019299313	0.019601773	0.019967102	0.02040504	0.020923227	0.021529771	0.022230849	0.02302802	0.02391963	0.024902005
0.009518921	0.009367898	0.00930595	0.009325527	0.009416107	0.009570863	0.009780116	0.010037385	0.010335039	0.010665346	0.011023745	0.011402469	0.011797097	0.012202259	0.012614239	0.013026979	0.0134375915	0.013843525	0.014239103	0.014622625	0.014991682	0.015343532	0.015674971	0.015986506	0.016274668	0.01654078	0.016783059	0.01700075	0.017195683	0.017369274	0.017522369	0.017658312	0.01778062	0.017893568	0.018001202	0.018111017	0.018229105	0.018363643	0.018523667	0.018718716	0.018957902	0.019252125	0.019612059	0.020047933	0.020567518	0.021180265	0.021892115	0.022704463	0.023619954	0.0246326
0.009475812	0.0093210265	0.0092560835	0.0092712045	0.0093586035	0.0095093325	0.009716593	0.009969611	0.010263134	0.010589812	0.01094361	0.011318199	0.011708137	0.012108933	0.012514763	0.012922764	0.013327077	0.013725493	0.014115695	0.01449199	0.014853533	0.0151974	0.015521288	0.0158244	0.016104564	0.01636171	0.016594157	0.016802993	0.016988263	0.017151318	0.017293878	0.017418917	0.017529901	0.01763098	0.017726373	0.017823521	0.01792936	0.018051784	0.018199645	0.01838271	0.018612191	0.01889766	0.01925084	0.01968259	0.020202946	0.020819716	0.021540169	0.022368703	0.023305047	0.024346378
0.009425074	0.009266529	0.009196799	0.009209096	0.009293679	0.009442095	0.009644866	0.009895366	0.010185622	0.010509357	0.010858774	0.011229482	0.0116149485	0.012010612	0.012411945	0.012813069	0.013212305	0.013604917	0.013987765	0.014357157	0.014711861	0.015048392	0.015364941	0.015660118	0.015932396	0.016180214	0.01640353	0.016602594	0.016778711	0.01693181	0.01706392	0.017177526	0.017277528	0.017366033	0.017449386	0.017533544	0.017626993	0.01773652	0.017871708	0.018043369	0.018261347	0.018537581	0.018882826	0.0193099	0.019829076	0.020448498	0.021176733	0.022019506	0.022976656	0.024046212
0.009365391	0.009202529	0.009130701	0.009139381	0.009221032	0.009366646	0.009566724	0.009814415	0.010101777	0.010421604	0.010768104	0.011134967	0.011516437	0.011907265	0.012303777	0.012699846	0.013093352	0.013479546	0.013856523	0.014220025	0.01456704	0.01489659	0.015205108	0.015492469	0.015756704	0.015995901	0.016210202	0.016401418	0.016567066	0.016709618	0.016831368	0.016934767	0.017022185	0.017099608	0.017170135	0.017242175	0.017322298	0.017418772	0.017541066	0.017699577	0.017906405	0.018171415	0.018508751	0.018930383	0.019445822	0.020066578	0.020801965	0.021656968	0.022633918	0.023729343
0.0092965625	0.009130754	0.00905516	0.009061918	0.009140335	0.009283274	0.0094816685	0.009726983	0.010011211	0.010328822	0.010671377	0.011034556	0.011412654	0.011799041	0.012190964	0.012581974	0.01297088	0.013351582	0.013721991	0.014078602	0.014419466	0.014741827	0.015042793	0.015322126	0.015577991	0.015809964	0.016016029	0.01619722	0.016353428	0.016486272	0.01659694	0.016689625	0.016765337	0.016830854	0.016889278	0.016948178	0.017015047	0.017098233	0.01720747	0.017352857	0.017546993	0.017801631	0.018128451	0.018542796	0.01905403	0.019675553	0.020415302	0.021280978	0.022274788	0.023396287
0.009219762	0.009050287	0.008971941	0.008976374	0.009053711	0.009193733	0.009389989	0.009632904	0.009914741	0.010229014	0.010568865	0.010929331	0.011303097	0.011686206	0.012073338	0.0124601945	0.012843527	0.013218481	0.013582848	0.013934523	0.014268104	0.014583707	0.014878027	0.015149355	0.015397236	0.015620939	0.015818145	0.015990533	0.016137533	0.016260479	0.01636127	0.01644259	0.016508445	0.016560547	0.016607307	0.016652457	0.016705785	0.016776055	0.016870167	0.017002288	0.017183475	0.01742535	0.017742865	0.018147565	0.01865416	0.01927403	0.020017184	0.02089189	0.02190157	0.023045532
0.009133287	0.00896078	0.008881006	0.008882895	0.008958377	0.009096656	0.009291146	0.009532049	0.009811543	0.010123942	0.010461882	0.010818474	0.011188954	0.011568204	0.01195097	0.012333557	0.012711689	0.013081998	0.013441194	0.0137862675	0.014114261	0.014422122	0.014710043	0.01497421	0.015214991	0.015429471	0.015618909	0.015782643	0.015920129	0.016032986	0.016124725	0.016194992	0.016248655	0.016289018	0.016323023	0.016356025	0.016395725	0.0164508	0.016531896	0.016649414	0.016816303	0.01704501	0.017350912	0.017746706	0.018245436	0.018862192	0.019606441	0.020487882	0.021511815	0.022677533
0.009038795	0.008863173	0.008780643	0.008781556	0.008855611	0.008992173	0.0091846995	0.009424202	0.009702515	0.010012582	0.0103475675	0.010702059	0.011069488	0.011445157	0.011824574	0.012203176	0.012576245	0.01294148	0.013295032	0.013634261	0.013956167	0.014258053	0.0145389065	0.014796577	0.015029442	0.015235901	0.015417669	0.015571468	0.015700698	0.01580479	0.015885074	0.015944649	0.01598728	0.016016122	0.016037375	0.016057137	0.016083691	0.016124025	0.016191147	0.016294252	0.016445555	0.016660627	0.016953785	0.01733797	0.017829437	0.01844095	0.019184656	0.020071674	0.021107115	0.022292212
0.0089351535	0.00875736	0.008673612	0.008672353	0.008745294	0.008881643	0.009072538	0.009310637	0.009587012	0.0098949075	0.01022796	0.010579284	0.010945033	0.0113173835	0.01169277	0.012067907	0.01243655	0.012797516	0.0131457485	0.013478953	0.013795178	0.014090858	0.014364928	0.014615092	0.014841292	0.015041236	0.015213631	0.015359879	0.015479319	0.0155738145	0.015644029	0.015693497	0.015724678	0.01574187	0.015751082	0.015757151	0.015769206	0.015795745	0.015846532	0.015935224	0.016071752	0.016272739	0.01655095	0.016923342	0.017404877	0.018010128	0.01875136	0.01964143	0.02068609	0.021888636
0.0088220835	0.008643255	0.008558258	0.008555785	0.00862667	0.008762851	0.0089532025	0.009189941	0.009465333	0.009771746	0.0101035945	0.010452829	0.010814957	0.0111846365	0.011557013	0.011927687	0.012293104	0.012649253	0.012992777	0.013320714	0.013630878	0.013920747	0.014188487	0.014432076	0.014650371	0.014842775	0.015007559	0.015145134	0.015255917	0.015341435	0.0154019445	0.015440982	0.015460763	0.015465803	0.015462816	0.015456039	0.015453577	0.015465442	0.015501581	0.0155732855	0.015695438	0.015880324	0.016143627	0.016502649	0.016972385	0.017569743	0.018306933	0.01919797	0.02024968	0.021466564
0.008701395	0.008520804	0.0084350705	0.008431174	0.008501969	0.008636918	0.008826796	0.009062521	0.009336989	0.009642914	0.0099723935	0.010319494	0.0106803365	0.011047594	0.011416659	0.011783719	0.012145128	0.012496877	0.012835238	0.013158586	0.013463698	0.013748359	0.0140090175	0.014246501	0.014457498	0.014642496	0.014799621	0.014929447	0.015031464	0.015107542	0.015158169	0.015186798	0.015195582	0.0151897855	0.0151730515	0.015153166	0.015136752	0.015133746	0.01515431	0.015209831	0.015315734	0.015484497	0.015732486	0.016076554	0.016533613	0.017119914	0.017851211	0.018741276	0.019798007	0.021027956
0.008572206	0.008390281	0.008302905	0.008299578	0.008369718	0.0085047595	0.00869393	0.008929644	0.009203285	0.0095080435	0.00983591	0.010182314	0.0105405785	0.010905042	0.011272017	0.011635438	0.011992939	0.012341004	0.012675554	0.012993708	0.013293494	0.013572086	0.013827089	0.01405745	0.014262371	0.014440142	0.014589559	0.014710896	0.014804617	0.014871705	0.014913134	0.0149314515	0.014929384	0.014911722	0.014882952	0.014849044	0.014819499	0.01480091	0.014805764	0.014845349	0.014932863	0.015084885	0.015316151	0.015644256	0.016087264	0.016661942	0.017385416	0.018271718	0.019330364	0.02057052
0.008434162	0.008251201	0.008163828	0.008160163	0.008229997	0.008364461	0.008553591	0.00878967	0.009062529	0.00936652	0.009694092	0.010038726	0.01039524	0.010758035	0.011121552	0.011482667	0.011836939	0.0121812485	0.0125110485	0.012824845	0.013119843	0.013392255	0.01364252	0.013866808	0.014064781	0.014235076	0.014377315	0.014491409	0.014576521	0.014634598	0.014666695	0.014674496	0.0146616995	0.014632434	0.014591083	0.014544196	0.014500033	0.014466528	0.014455039	0.014477909	0.014548246	0.014682036	0.014895882	0.015208188	0.015634537	0.01619621	0.016908754	0.01778943	0.018848509	0.020095117
0.008288261	0.008104309	0.008016504	0.008012723	0.008083422	0.008218013	0.008407932	0.008643214	0.0089163445	0.009218819	0.009546667	0.009890582	0.010245327	0.010605883	0.010966875	0.011325702	0.011677418	0.012017548	0.012343373	0.012653042	0.0129423775	0.013210118	0.013454042	0.013672795	0.0138641745	0.014027964	0.01416339	0.0142693035	0.014346078	0.014395263	0.0144183785	0.01441678	0.014392998	0.014352005	0.014298715	0.014238521	0.014179688	0.014131986	0.014103759	0.014109585	0.0141626485	0.014277559	0.014472395	0.014766242	0.015176803	0.015722383	0.016422912	0.017294738	0.018351562	0.019602537
0.008133534	0.007949073	0.007861372	0.007858001	0.007929586	0.008064706	0.008254442	0.008490432	0.008763876	0.009067368	0.009393517	0.009736057	0.010089871	0.010448813	0.010808792	0.011164494	0.011513017	0.011850119	0.0121722	0.012477338	0.012762111	0.013024766	0.013263356	0.013476152	0.0136618875	0.013818819	0.013946306	0.014045224	0.014114395	0.014155567	0.014168657	0.014157519	0.01412376	0.014071386	0.014004786	0.013932098	0.013858456	0.013794623	0.013751168	0.01373956	0.013773859	0.013870478	0.014045697	0.014320556	0.0147119835	0.015241381	0.015927557	0.016789448	0.017840207	0.019092638
0.007969696	0.0077865496	0.007698171	0.007695768	0.007767882	0.00790447	0.008094907	0.008331433	0.008604884	0.008908216	0.009234309	0.009576641	0.009929549	0.010287236	0.010645632	0.010999177	0.011344634	0.01167855	0.011997715	0.012298331	0.012579072	0.012836702	0.013070434	0.013277132	0.01345709	0.013607185	0.013728127	0.013819721	0.013881162	0.013913471	0.013918012	0.01389683	0.013852976	0.013788667	0.013711415	0.013625	0.013537854	0.013458293	0.013397705	0.013368368	0.013384175	0.013460614	0.013616178	0.013870455	0.014242213	0.014752649	0.015423272	0.016271945	0.017315142	0.018565856
0.007798668	0.0076153837	0.007528398	0.007525988	0.0076000467	0.007737279	0.0079290755	0.008166105	0.008439977	0.008743878	0.009069942	0.00941208	0.009764474	0.010120869	0.0104773715	0.010829024	0.011171736	0.011503305	0.011818655	0.012115836	0.012392838	0.012645476	0.012873985	0.0130757205	0.013249449	0.013393026	0.013507858	0.013592094	0.013646122	0.0136706345	0.013665602	0.013635535	0.013580892	0.013505768	0.013416149	0.013316553	0.013215147	0.013120741	0.01304343	0.012995698	0.012993019	0.013049424	0.013184365	0.013417523	0.013768423	0.014258742	0.014910858	0.015744247	0.016776647	0.01802279
0.007619858	0.007436283	0.0073502213	0.0073500574	0.007424418	0.007562358	0.007756524	0.007994574	0.008269224	0.00857465	0.008900516	0.009242851	0.009593971	0.009949684	0.010305248	0.010654867	0.010996025	0.011323869	0.011636421	0.0119306855	0.012202479	0.012451313	0.012675568	0.012871888	0.013039108	0.013177771	0.013285544	0.0133625865	0.013408918	0.013424795	0.013411969	0.0133726485	0.013307702	0.013222396	0.013120409	0.013007931	0.012892518	0.012783244	0.0126885995	0.01262363	0.012600459	0.012636628	0.012749806	0.012960132	0.0132888295	0.013758283	0.014390275	0.015205942	0.016225554	0.017463572
0.007432159	0.007250104	0.007164445	0.0071657933	0.007241592	0.007382497	0.0075771585	0.007816721	0.008092985	0.00839901	0.008724842	0.009068064	0.009419456	0.009774253	0.010127734	0.010476604	0.01081568	0.011142019	0.011451058	0.011740949	0.012009829	0.012255065	0.012474116	0.012665067	0.012827557	0.012959667	0.013061181	0.013131667	0.013170984	0.013178922	0.013158448	0.013108674	0.013034217	0.012938704	0.012824941	0.012699753	0.0125693865	0.012443773	0.012333576	0.012249511	0.012207489	0.012222264	0.012314029	0.012501806	0.012807526	0.013253253	0.013862316	0.01465904	0.01566229	0.016890008
0.0072369874	0.007055264	0.006971862	0.006974496	0.007053055	0.0071955584	0.0073916987	0.0076332428	0.007910378	0.00821767	0.008545037	0.008887883	0.009238988	0.009594198	0.009947032	0.01029402	0.010631446	0.010954946	0.0112617165	0.011548907	0.011813898	0.012054943	0.012269668	0.012455713	0.012613114	0.012739245	0.012835462	0.012899511	0.01293062	0.012931295	0.012901824	0.0128435455	0.012759361	0.012652006	0.012527492	0.012389392	0.012246452	0.0121053755	0.011978168	0.011875752	0.011813663	0.011807732	0.011876281	0.0120404735	0.0123212	0.012742601	0.013328914	0.014102984	0.015087303	0.01630085
0.0070338324	0.006853614	0.006771762	0.006777335	0.006857682	0.0070011616	0.007199619	0.0074433424	0.00772297	0.008030131	0.008359008	0.008702502	0.009054739	0.009408332	0.009761382	0.010106929	0.01044289	0.010764737	0.011069242	0.011353344	0.011615444	0.011852473	0.012061987	0.012243852	0.012395576	0.012517523	0.012606576	0.012664046	0.012688767	0.012682468	0.012645222	0.012577638	0.012484156	0.012366895	0.012229983	0.01208001	0.01192211	0.011766963	0.011622906	0.011502288	0.01141993	0.011392031	0.011437837	0.011576541	0.011831984	0.012227796	0.012788516	0.013539281	0.014502425	0.015698045
0.0068223067	0.006644141	0.0065646544	0.0065725	0.006654948	0.0068016127	0.007002037	0.007247325	0.0075287446	0.007838197	0.008167915	0.008512378	0.008864399	0.009219337	0.009570781	0.009916566	0.0102501735	0.010570772	0.010872509	0.011154123	0.011413116	0.011646554	0.011851989	0.012029756	0.012176897	0.012292866	0.0123762	0.012426659	0.012445062	0.012431148	0.012386493	0.012310963	0.012207624	0.012080278	0.011932682	0.0117699355	0.011598133	0.0114277005	0.011266641	0.0111282095	0.011026304	0.010976221	0.010997925	0.0111120045	0.011341345	0.011709306	0.0122437775	0.012967456	0.013907421	0.015083615
0.0066039413	0.0064276755	0.0063504763	0.006360505	0.006445598	0.0065950453	0.0067983866	0.0070463456	0.0073294565	0.0076401792	0.0079717	0.008317228	0.00866979	0.009025302	0.009376857	0.009721834	0.010054901	0.010373056	0.010673363	0.010952443	0.011207782	0.011437636	0.011640534	0.011812892	0.011954788	0.012066066	0.012144081	0.012188662	0.012200836	0.012179561	0.012126323	0.012042772	0.01193092	0.011792943	0.0116347745	0.011459455	0.011274278	0.011088546	0.010911327	0.010754257	0.010631863	0.01056008	0.010558378	0.010646127	0.010848433	0.011187892	0.011693437	0.01238944	0.013303053	0.014456857
0.006378114	0.006203156	0.0061288252	0.006141469	0.006229438	0.0063822903	0.0065877587	0.006838698	0.0071244575	0.0074373595	0.007770691	0.008117344	0.008470807	0.008826084	0.009177703	0.009522807	0.009854138	0.010171216	0.010469928	0.010746639	0.010999404	0.011226125	0.011425573	0.01159355	0.011731826	0.011837736	0.011909734	0.011949491	0.011954214	0.01192566	0.011865675	0.011773385	0.011652499	0.011505216	0.011335757	0.011149421	0.010950476	0.010749936	0.010555942	0.010380778	0.010238398	0.010144278	0.010118436	0.010180123	0.010353863	0.01066507	0.011139851	0.011806358	0.012690704	0.01381851
0.006143704	0.0059721656	0.005900711	0.0059170052	0.006007798	0.0061627477	0.006372243	0.006624315	0.0069135614	0.0072290897	0.007564187	0.007912092	0.008266699	0.008623261	0.008974835	0.009319395	0.009650718	0.0099669285	0.010263231	0.010538451	0.010788716	0.011012297	0.011207387	0.011372615	0.011505716	0.011606507	0.011673689	0.011707168	0.011706527	0.011671513	0.011603262	0.011504266	0.011374392	0.011217609	0.011036955	0.010838218	0.010627519	0.010411594	0.010201421	0.010007679	0.009845465	0.009728704	0.009677976	0.009713557	0.009858768	0.010139231	0.010582946	0.011217672	0.01207152	0.013169941
0.0059028454	0.0057343356	0.005665604	0.0056850947	0.0057800934	0.0059375837	0.00615038	0.0064067207	0.0066976473	0.00701531	0.007352855	0.0077030174	0.00805898	0.008415911	0.008768152	0.009112496	0.009443294	0.009758212	0.010053523	0.010326453	0.010574076	0.010794938	0.010986287	0.011148315	0.011277977	0.011373643	0.011436198	0.011464007	0.011456981	0.011415713	0.011340868	0.011233054	0.011095025	0.010928664	0.010737635	0.010527495	0.010303829	0.010073949	0.009847261	0.009635907	0.0094527155	0.009313982	0.00923793	0.009246655	0.009362653	0.009611495	0.010023281	0.010625217	0.011445355	0.012512341
0.0056556016	0.005489368	0.0054243766	0.005446963	0.0055448227	0.005707264	0.005922623	0.006182961	0.006476134	0.006796457	0.0071367323	0.0074883364	0.007845782	0.008203998	0.008557074	0.00890119	0.009232432	0.009546511	0.009839483	0.010111395	0.01035738	0.01057538	0.010764025	0.010922361	0.011047203	0.011138473	0.011196014	0.011218622	0.011206038	0.011158805	0.011076216	0.010961346	0.010815099	0.010639451	0.010438226	0.010216866	0.009980012	0.009735972	0.0094941	0.009264845	0.0090618655	0.008900657	0.008799646	0.0087808	0.0088674165	0.009085253	0.009462092	0.010028079	0.010814168	0.011847459
0.005400561	0.0052375235	0.005176794	0.005203046	0.005304657	0.005470846	0.0056894906	0.0059522465	0.006249778	0.00657323	0.006915495	0.0072691776	0.007628005	0.007987194	0.008342482	0.00868658	0.0090170875	0.009330466	0.009624373	0.009893868	0.0101371035	0.010352895	0.010538697	0.010692794	0.010814693	0.010901805	0.010954823	0.01097228	0.01095384	0.010900162	0.010811914	0.010689154	0.010534342	0.010350145	0.0101387985	0.009905692	0.0096572675	0.009399582	0.009141218	0.00889365	0.008670967	0.008488264	0.008363023	0.008315586	0.008372378	0.008557595	0.008899875	0.009430345	0.010178223	0.011175156
0.0051387623	0.004979305	0.004922051	0.0049517117	0.0050586313	0.005228188	0.005450826	0.005717851	0.006017726	0.0063441955	0.0066890493	0.0070452504	0.007406853	0.007767573	0.008122589	0.0084682815	0.008798823	0.009112313	0.009404041	0.009672504	0.0099142045	0.010127578	0.010311022	0.010461763	0.010580454	0.01066323	0.010711674	0.010724366	0.010700297	0.010640647	0.010545347	0.010416094	0.010253727	0.010059699	0.009839669	0.009595662	0.009334706	0.009063471	0.00878948	0.00852526	0.008282483	0.008077323	0.007926915	0.007852655	0.007878646	0.008029692	0.008336857	0.008828908	0.009538397	0.010496829
0.004870277	0.0047151707	0.0046610124	0.004695412	0.0048061684	0.004980024	0.0052070282	0.0054771453	0.005781088	0.0061112456	0.0064588673	0.0068172254	0.007180482	0.0075438134	0.007899705	0.008246444	0.008576792	0.008889843	0.009181891	0.009448819	0.009689067	0.009900562	0.010080725	0.010229155	0.0103430785	0.010423303	0.010466486	0.010474622	0.010445099	0.010379929	0.010278482	0.010141991	0.00997192	0.009769682	0.009540413	0.009285245	0.009012878	0.008727513	0.008439291	0.008157212	0.007895343	0.0076675825	0.007492285	0.007391218	0.0073860027	0.007504083	0.0077743046	0.008227702	0.008896947	0.009813897
0.0045951083	0.0044436418	0.0043943003	0.0044337995	0.004548423	0.004726369	0.004957542	0.0052316748	0.00553919	0.0058728717	0.0062233806	0.0065845773	0.006950587	0.0073150843	0.007672485	0.008019786	0.008351363	0.008664601	0.008955371	0.009221863	0.009460516	0.009669378	0.009848073	0.009993233	0.010104675	0.010180503	0.010220151	0.010222696	0.010189284	0.010118607	0.010010753	0.009867508	0.009689499	0.009479884	0.009239972	0.00897618	0.008691095	0.008393303	0.008089539	0.0077911615	0.00750963	0.0072603077	0.007061053	0.0069311038	0.006895624	0.0069794767	0.007212907	0.00762615	0.008253474	0.009127084
0.0043135732	0.0041666366	0.0041215867	0.0041652806	0.0042842925	0.004467804	0.004703164	0.0049811266	0.0052933283	0.005630199	0.005983576	0.0063477308	0.0067153797	0.0070827045	0.0074424595	0.0077908635	0.008123018	0.008435357	0.008726824	0.008991506	0.009229742	0.009436611	0.009613659	0.009756241	0.0098640695	0.00993634	0.009971984	0.0099705495	0.00993235	0.009855442	0.009741776	0.009591922	0.009407315	0.009189427	0.008940939	0.008666195	0.00837082	0.008059643	0.0077416413	0.0074269064	0.0071254857	0.00685538	0.0066317804	0.0064738393	0.006406855	0.006456185	0.0066521317	0.0070255436	0.0076090507	0.008438703
0.004025899	0.0038834363	0.0038429871	0.0038913935	0.0040152445	0.0042031407	0.0044435	0.00472619	0.0050417967	0.0053827576	0.005740132	0.0061077178	0.0064779893	0.0068464987	0.0072078183	0.0075575598	0.007890236	0.008204129	0.0084942505	0.008759122	0.008995663	0.009202056	0.00937571	0.00951618	0.0096210465	0.009689853	0.009722084	0.009716772	0.009673007	0.009591609	0.009471964	0.009316526	0.009124447	0.0088987835	0.008641634	0.0083575845	0.008050706	0.0077267624	0.0073951297	0.007063262	0.0067441724	0.0064517	0.006203685	0.006019447	0.0059211366	0.0059363395	0.0060943216	0.0064252988	0.0069652386	0.007747438
0.0037326217	0.0035939887	0.0035591125	0.0036127642	0.003741432	0.0039342567	0.0041789487	0.0044662133	0.004786711	0.005130999	0.0054920167	0.005862143	0.0062359273	0.006606359	0.0069703497	0.0073209293	0.0076551065	0.007969461	0.008259822	0.008523781	0.008759484	0.00896471	0.009136137	0.009273969	0.009376824	0.009442415	0.009470787	0.009461638	0.009412695	0.009326577	0.009201746	0.009039093	0.008841388	0.00860744	0.008342925	0.008049063	0.0077315085	0.007396344	0.007049501	0.00670192	0.0063652694	0.0060517676	0.0057790354	0.0055675507	0.0054386966	0.0054191276	0.005538091	0.0058272667	0.006321244	0.0070564076
0.003433168	0.003300421	0.003269367	0.003328342	0.003463123	0.0036603287	0.0039099976	0.004201725	0.004525885	0.004874103	0.0052396134	0.005613342	0.005989354	0.006363593	0.006729007	0.007080812	0.0074166805	0.007731192	0.008022219	0.008285921	0.008520767	0.008724619	0.008894682	0.009030461	0.009130642	0.009193271	0.009218451	0.009205017	0.009151738	0.009061046	0.0089308135	0.008762762	0.0085575245	0.008316882	0.008044168	0.007741131	0.007413216	0.007065639	0.006705858	0.006342564	0.005987834	0.0056542642	0.005358435	0.0051190853	0.004959587	0.004905466	0.004985895	0.005232975	0.005680103	0.006365828
0.0031276792	0.0029992461	0.002974566	0.0030388683	0.003178224	0.0033806823	0.003635805	0.003932543	0.0042608865	0.004613973	0.0049829297	0.005360149	0.0057401024	0.0061163455	0.006484013	0.0068384893	0.0071743727	0.007490445	0.0077819154	0.008046083	0.008279853	0.008482594	0.0086513385	0.008785196	0.008882649	0.0089422725	0.00896376	0.008946989	0.008890301	0.008794017	0.0086587295	0.008485287	0.008274086	0.008025989	0.007745538	0.0074344277	0.0070956983	0.0067370087	0.0063637756	0.005985368	0.005612526	0.0052589923	0.0049398094	0.004675012	0.0044843666	0.004396666	0.0044379197	0.0046419837	0.005041942	0.005676195
0.0028167926	0.0026940033	0.0026747473	0.0027447566	0.0028894246	0.003097728	0.003357686	0.0036588497	0.0039934292	0.004349321	0.004722867	0.0051037855	0.005486887	0.0058661066	0.0062362514	0.006592177	0.006929975	0.007246688	0.00753906	0.007803578	0.0080370195	0.008238386	0.008405965	0.008537456	0.008633163	0.008690409	0.008708939	0.008687761	0.008627154	0.008527674	0.008387238	0.0082081705	0.007990491	0.007736832	0.007447399	0.0071279816	0.006779395	0.0064090714	0.006023098	0.0056305975	0.0052410103	0.004867181	0.0045255423	0.004233528	0.004013963	0.0038910843	0.003894277	0.0040540583	0.004406702	0.0049900077
0.0025013946	0.0023832545	0.00237016	0.0024450384	0.0025959872	0.0028093494	0.0030745976	0.0033818185	0.0037203357	0.004081998	0.0044585206	0.0048431754	0.0052301176	0.005612094	0.0059841275	0.0063428916	0.006683033	0.007000774	0.007293321	0.007557243	0.0077907965	0.0079915	0.008158412	0.008289024	0.008381899	0.008436713	0.00845255	0.008427903	0.008363787	0.008258868	0.00811417	0.00792947	0.007706929	0.0074454546	0.0071495697	0.0068214945	0.006464321	0.006083239	0.0056841113	0.0052776635	0.004871398	0.004478868	0.004114751	0.0037968904	0.0035471544	0.0033904314	0.0033541694	0.0034713186	0.003776893	0.0043064766
0.0021786094	0.0020680353	0.0020597167	0.0021408089	0.0022972412	0.0025167614	0.0027882457	0.0030999035	0.0034434982	0.0038101152	0.00419119	0.0045796335	0.0049696304	0.0053547323	0.0057303235	0.0060908906	0.0064326935	0.006751165	0.007044714	0.0073090717	0.007543687	0.0077440552	0.007908985	0.008038178	0.008129388	0.008181673	0.008194275	0.008166727	0.008098822	0.007990744	0.007841278	0.0076514296	0.0074226223	0.007156104	0.006852675	0.0065162145	0.0061507896	0.0057594813	0.0053487644	0.0049275346	0.004505407	0.004093889	0.003707543	0.0033642352	0.0030855685	0.0028954484	0.0028208084	0.0028944686	0.0031507239	0.0036277585
0.0018527359	0.0017474033	0.0017453879	0.001832813	0.001995612	0.0022206083	0.002497606	0.0028143972	0.003163766	0.0035343245	0.0039200783	0.0043125413	0.0047062896	0.005094845	0.0054727755	0.0058355927	0.0061795674	0.0065003633	0.0067953058	0.0070600063	0.007293351	0.0074937046	0.007657949	0.007785633	0.007875003	0.007925607	0.007935356	0.007905219	0.007833555	0.007720694	0.0075677596	0.0073727593	0.0071390197	0.0068661906	0.006556589	0.0062127225	0.0058377273	0.0054360293	0.005014945	0.0045801066	0.0041417293	0.0037115552	0.003304299	0.0029368736	0.0026288107	0.0024044588	0.002292931	0.0023236386	0.0025314651	0.0029553473
0.0015226156	0.0014225319	0.0014274046	0.0015203767	0.0016893074	0.001919996	0.0022030994	0.0025247969	0.0028794073	0.003254421	0.0036456436	0.004042443	0.0044399314	0.004831817	0.0052125454	0.005578827	0.0059243925	0.0062469617	0.006542772	0.006807763	0.0070421286	0.0072417744	0.0074054413	0.00753174	0.0076202527	0.007667683	0.007675417	0.0076424964	0.007567052	0.0074514523	0.0072936937	0.0070948116	0.0068555996	0.006577585	0.0062609725	0.005909141	0.0055262707	0.005115375	0.004682269	0.00423475	0.0037809312	0.0033334494	0.0029046275	0.0025131553	0.002176851	0.0019199252	0.001770582	0.0017588139	0.0019187443	0.0022873804
0.001186531	0.0010932237	0.001104027	0.0012035072	0.0013785064	0.0016160049	0.0019045062	0.002232954	0.0025916398	0.0029728115	0.0033678673	0.0037694015	0.00417025	0.00456563	0.0049502216	0.0053180866	0.0056653917	0.005990643	0.006287068	0.0065539964	0.0067882985	0.0069886222	0.0071512423	0.00727693	0.0073631704	0.007409513	0.007414881	0.0073785856	0.0073008128	0.0071814917	0.007019818	0.006816875	0.006572563	0.0062881596	0.005965829	0.005607903	0.0052163824	0.004795663	0.0043521933	0.0038923025	0.0034240521	0.0029591694	0.0025100298	0.0020948872	0.001731161	0.0014430061	0.0012562238	0.0012005977	0.0013124719	0.001627855
0.0008463189	0.00075940415	0.00077688694	0.00088340417	0.0010646321	0.0013080165	0.0016020797	0.0019363128	0.0023013502	0.002686631	0.0030866265	0.0034924485	0.0038979575	0.004296869	0.0046842955	0.005056072	0.0054064095	0.0057323202	0.0060307793	0.006298449	0.006532822	0.006733332	0.0068956874	0.0070204474	0.0071053207	0.0071498305	0.007153537	0.0071151145	0.007034134	0.0069115236	0.0067458935	0.0065382756	0.0062896237	0.006000463	0.0056724735	0.005306497	0.004907474	0.0044781566	0.0040247217	0.0035521612	0.0030696653	0.0025888048	0.0021204166	0.0016818009	0.0012913756	0.00097094476	0.000747364	0.00065119937	0.00071483105	0.0009762123
0.0005023889	0.00042212382	0.0004459694	0.0005583763	0.0007463172	0.0009964556	0.0012966357	0.0016365238	0.0020068698	0.0023987107	0.002803035	0.00321332	0.0036225729	0.004026618	0.0044171102	0.0047911033	0.005143877	0.0054721236	0.005771693	0.006040953	0.006276436	0.0064757913	0.0066391714	0.006762501	0.0068462603	0.0068893023	0.006890569	0.0068495944	0.006766662	0.0066402033	0.0064710565	0.0062598437	0.0060074963	0.0057126693	0.0053792335	0.0050075985	0.0046009272	0.0041628517	0.0036994852	0.0032151565	0.002719462	0.0022216775	0.0017349087	0.0012739636	0.0008569956	0.00050656125	0.00024699047	0.00010884926	0.00012429059	0.00033273548
0.0001540035	8.05147e-05	0.000111144036	0.00023089349	0.00042559206	0.0006814189	0.0009882562	0.0013337806	0.0017103814	0.002107069	0.002516333	0.002931118	0.0033452474	0.0037521385	0.0041465163	0.0045236424	0.0048795007	0.005210161	0.0055120103	0.0057808273	0.0060181394	0.006218422	0.0063804984	0.0065042116	0.006586533	0.0066289008	0.006627772	0.0065849647	0.006499175	0.0063705146	0.0061975606	0.005982954	0.005725246	0.0054258443	0.0050866306	0.0047089383	0.0042962767	0.0038499571	0.0033769496	0.002881378	0.0023735426	0.0018597618	0.001353804	0.0008715093	0.00042858347	4.7963113e-05	-0.00024644658	-0.00042565167	-0.00045613945	-0.00030262023
-0.00019764528	-0.00026364997	-0.0002271086	-0.00010060519	0.00010091439	0.00036369637	0.0006765425	0.0010283925	0.0014099814	0.0018125661	0.002227366	0.0026467033	0.0030653812	0.0034764893	0.0038743913	0.004254576	0.0046137497	0.004945319	0.0052483343	0.0055206083	0.0057580136	0.005958516	0.0061209127	0.0062437803	0.0063264742	0.006366279	0.0063648783	0.0063203163	0.0062314793	0.006099481	0.005924143	0.0057057254	0.0054435246	0.005140517	0.004795864	0.0044130534	0.0039923266	0.0035386458	0.0030563585	0.002550397	0.0020294487	0.0015014522	0.0009781942	0.0004745312	7.4505806e-06	-0.00040295348	-0.00073159486	-0.00095089525	-0.0010277256	-0.00092710555
-0.0005523786	-0.00061186403	-0.0005681589	-0.00043451786	-0.000226859	4.2773783e-05	0.00036209077	0.00072066113	0.0011075623	0.00151591	0.0019355416	0.0023600906	0.0027830712	0.0031984746	0.003599912	0.0039832965	0.004344985	0.004680287	0.0049854927	0.005259063	0.0054976754	0.005698394	0.005861338	0.0059836097	0.0060656928	0.006104	0.0061012395	0.0060533173	0.0059631653	0.005829204	0.005650308	0.0054284595	0.005163148	0.0048554055	0.004505962	0.0041170605	0.0036903098	0.0032297522	0.002739273	0.002222456	0.0016899034	0.0011476502	0.0006076321	8.379668e-05	-0.00040749088	-0.000846453	-0.0012085736	-0.0014667213	-0.0015899763	-0.0015408471
-0.0009112656	-0.0009635389	-0.00091250986	-0.0007720068	-0.0005574003	-0.0002804622	4.4938177e-05	0.0004096143	0.0008035004	0.001216352	0.0016420148	0.0020712912	0.0024995655	0.002918478	0.0033241324	0.0037110522	0.0040751807	0.004412759	0.0047207884	0.0049956962	0.00523486	0.0054362267	0.0056000315	0.005722977	0.0058034956	0.005841635	0.005837042	0.0057886504	0.005695984	0.0055586696	0.005377136	0.0051521845	0.0048837215	0.0045717806	0.0042170845	0.0038231947	0.0033909231	0.0029238425	0.0024239346	0.0018983297	0.001353804	0.00079836696	0.00024224818	-0.00030142814	-0.0008160919	-0.0012828335	-0.0016772449	-0.0019735917	-0.0021410212	-0.002144061
-0.0012726262	-0.0013183802	-0.0012590513	-0.001111649	-0.00088971853	-0.0006068051	-0.00027433783	9.670481e-05	0.0004960336	0.00091547146	0.001345709	0.001780916	0.0022135861	0.002636157	0.0030459724	0.0034366623	0.0038038865	0.0041446723	0.0044543445	0.0047307014	0.004971642	0.005174622	0.0053380467	0.0054604076	0.0055417195	0.00557936	0.0055724047	0.005522523	0.005428124	0.005289007	0.005105246	0.0048765466	0.0046045035	0.004288465	0.0039302073	0.0035322234	0.0030933917	0.00261911	0.0021116585	0.0015774034	0.0010223687	0.00045298785	-0.0001183413	-0.0006804913	-0.0012172759	-0.001710549	-0.0021370947	-0.0024715364	-0.0026833266	-0.0027358308
-0.0016375184	-0.0016748682	-0.0016085133	-0.0014536679	-0.0012249574	-0.0009348467	-0.00059629977	-0.00021865591	0.00018692017	0.00061182305	0.0010478646	0.0014878511	0.0019241683	0.0023529343	0.002767019	0.003161244	0.0035310686	0.0038746558	0.004186675	0.004465673	0.00470756	0.00491168	0.0050764307	0.0051990934	0.005278498	0.005316153	0.005308915	0.005256783	0.0051610842	0.0050191656	0.004832886	0.004601296	0.0043264925	0.0040069036	0.0036452748	0.0032408983	0.002797652	0.0023169778	0.0018032789	0.0012596734	0.0006939769	0.00011277944	-0.0004737079	-0.0010533407	-0.0016122684	-0.0021306723	-0.0025886223	-0.0029584542	-0.0032131225	-0.0033169389
-0.002003938	-0.0020343214	-0.0019611418	-0.001798965	-0.0015620738	-0.0012659058	-0.00091949105	-0.00053587556	-0.00012413785	0.0003066659	0.0007486455	0.0011937246	0.0016358569	0.0020676851	0.0024862103	0.002884455	0.0032576993	0.0036040768	0.0039181747	0.004199352	0.004443068	0.0046480224	0.0048137605	0.004935816	0.005015854	0.005052261	0.005044386	0.004991509	0.004893847	0.0047503784	0.0045616105	0.0043284446	0.0040500388	0.0037276559	0.003360968	0.002953291	0.0025039576	0.0020180903	0.0014972761	0.00094582886	0.0003702864	-0.00022289157	-0.0008235276	-0.0014201626	-0.0019998997	-0.0025431514	-0.0030308515	-0.0034357458	-0.0037321448	-0.0038837567
-0.0023738816	-0.0023965389	-0.0023146346	-0.0021450892	-0.0019023269	-0.0015974939	-0.0012451112	-0.00085543096	-0.00043701008	2.8312206e-07	0.0004474707	0.00089788064	0.0013450086	0.0017817356	0.0022035167	0.0026056059	0.0029831342	0.0033315234	0.003649503	0.003932718	0.0041777864	0.0043848082	0.00454982	0.00467287	0.004753094	0.004789576	0.0047808625	0.0047266483	0.0046271123	0.004482072	0.004291896	0.0040558428	0.0037745833	0.0034482703	0.0030788705	0.002666276	0.0022138208	0.0017216764	0.0011942722	0.0006350018	5.0183386e-05	-0.0005535558	-0.0011673123	-0.0017817393	-0.0023802966	-0.002947569	-0.0034636036	-0.0039033517	-0.004239738	-0.0044391975
-0.0027447566	-0.0027601048	-0.0026708394	-0.0024937317	-0.002242729	-0.0019321442	-0.0015724152	-0.0011755377	-0.0007514432	-0.00030792877	0.0001450032	0.00060089305	0.0010525808	0.0014943928	0.0019205287	0.0023264736	0.0027071498	0.0030597523	0.0033792108	0.0036643185	0.0039122477	0.0041197836	0.00428677	0.0044109635	0.004491031	0.0045265555	0.004517004	0.004462458	0.0043617934	0.0042150877	0.004021872	0.003783863	0.0035001226	0.0031710379	0.002798248	0.0023826212	0.0019246712	0.0014276579	0.00089440495	0.00032863393	-0.00026557595	-0.0008798018	-0.0015074089	-0.002136454	-0.00275331	-0.0033434033	-0.0038872212	-0.0043598637	-0.004735872	-0.00498233
-0.0031182468	-0.0031248927	-0.0030287877	-0.0028436854	-0.0025854856	-0.00226748	-0.0019008741	-0.00149744	-0.0010663271	-0.0006174594	-0.00015896559	0.0003025122	0.0007593706	0.001205802	0.0016367175	0.0020463765	0.0024311058	0.0027877353	0.0031097792	0.0033971295	0.0036463477	0.0038556643	0.004023064	0.0041482337	0.004228942	0.0042646155	0.0042545423	0.004198581	0.0040969215	0.0039488412	0.0037539415	0.0035135038	0.0032278597	0.0028963126	0.0025200248	0.0021002889	0.0016382858	0.0011371374	0.0005981289	2.5149435e-05	-0.00057709217	-0.0012012571	-0.0018400028	-0.0024841055	-0.0031195506	-0.0037312433	-0.004301235	-0.004805967	-0.005219884	-0.005511068
-0.0034929365	-0.0034924597	-0.0033874288	-0.0031951517	-0.002929695	-0.0026044995	-0.0022306591	-0.0018204674	-0.0013830438	-0.0009281412	-0.00046367198	2.9318035e-06	0.0004659854	0.00091715157	0.0013521165	0.0017659739	0.0021542422	0.0025127232	0.0028391182	0.0031283572	0.0033804774	0.0035913177	0.0037601404	0.0038858466	0.0039670616	0.0040027387	0.003991764	0.0039356276	0.0038324483	0.0036834925	0.0034874193	0.0032449663	0.0029559955	0.0026232526	0.0022434518	0.0018208921	0.0013558082	0.00084911287	0.00030489266	-0.00027426332	-0.00088372827	-0.0015168563	-0.0021679625	-0.0028249547	-0.0034781322	-0.0041112974	-0.004705861	-0.005241573	-0.005692303	-0.0060274154
-0.0038697645	-0.0038610548	-0.0037484095	-0.0035483018	-0.0032757893	-0.0029420406	-0.002562128	-0.0021445379	-0.001700975	-0.0012394935	-0.00076909363	-0.0002966188	0.0001712367	0.00062759966	0.001067102	0.0014852732	0.0018773563	0.002239123	0.0025680363	0.0028613657	0.0031144395	0.003327623	0.0034975298	0.003623832	0.0037055574	0.0037414804	0.0037308894	0.0036734492	0.003570523	0.0034192353	0.003222283	0.0029777437	0.0026871972	0.0023507774	0.0019698627	0.0015439764	0.0010751188	0.00056473166	1.5575439e-05	-0.0005694032	-0.0011862516	-0.0018287376	-0.002489686	-0.003160432	-0.0038293377	-0.0044823512	-0.0051009357	-0.005666144	-0.0061511323	-0.006529741
-0.004246816	-0.0042306706	-0.004110433	-0.0039022192	-0.0036212727	-0.003281124	-0.0028934628	-0.0024688095	-0.002019018	-0.0015514195	-0.001074709	-0.0005968362	-0.00012402982	0.00033766404	0.00078206137	0.0012045465	0.0016000159	0.00196556	0.0022975467	0.002592951	0.0028483085	0.0030635372	0.0032343082	0.0033630282	0.0034448802	0.0034814365	0.0034703687	0.0034129396	0.0033083484	0.0031564347	0.0029579028	0.00271222	0.002420012	0.0020815693	0.0016979761	0.001269415	0.00079659745	0.00028266013	-0.0002701804	-0.00086122006	-0.0014845505	-0.0021349266	-0.0028060377	-0.003488697	-0.0041736364	-0.0048449486	-0.0054869577	-0.0060795024	-0.006599739	-0.0070185214
-0.0046259314	-0.004601054	-0.004472308	-0.0042562634	-0.0039684996	-0.0036200583	-0.0032255128	-0.0027950034	-0.002337657	-0.001863353	-0.0013815165	-0.0008977428	-0.00041877106	4.6972185e-05	0.00049626455	0.0009226352	0.0013226978	0.0016919449	0.0020273626	0.0023253076	0.0025834553	0.0028005466	0.0029737242	0.0031015277	0.0031849928	0.003221646	0.0032113045	0.00315338	0.0030476525	0.002895236	0.0026954077	0.002448324	0.0021547042	0.0018145405	0.0014282428	0.0009977557	0.00052196905	4.686415e-06	-0.0005525872	-0.0011486039	-0.0017781332	-0.0024356246	-0.003115952	-0.003810577	-0.0045087785	-0.0051989555	-0.005862534	-0.0064825714	-0.0070347562	-0.0074930564
-0.005004205	-0.004971899	-0.0048352256	-0.00461182	-0.004315473	-0.0039608553	-0.00355836	-0.0031205937	-0.0026566759	-0.002176866	-0.0016877651	-0.001197949	-0.00071484596	-0.00024332851	0.00021081418	0.00064196065	0.00104535	0.0014184006	0.0017574318	0.002057612	0.002318602	0.0025377572	0.002713021	0.0028425492	0.0029264763	0.0029630177	0.002953019	0.0028951094	0.002788905	0.0026352145	0.002434548	0.00218679	0.0018910915	0.0015497357	0.0011613108	0.0007283725	0.0002501756	-0.0002706647	-0.0008319691	-0.0014318153	-0.0020667315	-0.0027315468	-0.0034204274	-0.0041259304	-0.0048375055	-0.005543649	-0.006228797	-0.0068741813	-0.00745821	-0.007953934
-0.0053841546	-0.0053432286	-0.005198598	-0.0049668923	-0.0046628267	-0.0042999983	-0.0038913637	-0.0034462363	-0.002976112	-0.0024891198	-0.0019945279	-0.0014988184	-0.0010101497	-0.00053335726	-7.4766576e-05	0.00036026165	0.0007688664	0.0011455566	0.0014878325	0.0017916448	0.002055239	0.0022758879	0.0024531186	0.0025839433	0.0026691705	0.0027066693	0.002696205	0.0026381314	0.0025326498	0.0023784563	0.0021767393	0.0019273832	0.0016308613	0.0012871847	0.00089685246	0.00046145916	-1.8537045e-05	-0.00054107606	-0.0011060312	-0.0017105043	-0.0023508295	-0.003021583	-0.0037188977	-0.0044342577	-0.0051592067	-0.0058810487	-0.0065853	-0.0072549284	-0.00786823	-0.008400582
-0.0057635605	-0.0057146624	-0.0055620745	-0.0053223073	-0.0050104856	-0.00464081	-0.0042237267	-0.0037718415	-0.00329452	-0.002801925	-0.002300568	-0.0017993823	-0.001305081	-0.0008232817	-0.0003596805	8.048117e-05	0.0004923716	0.0008735582	0.0012189373	0.0015260242	0.0017920434	0.0020154677	0.0021944456	0.002326943	0.002412904	0.0024519898	0.0024421029	0.0023834482	0.0022778288	0.0021227486	0.0019195527	0.0016704388	0.001371339	0.0010269806	0.0006359108	0.00019870326	-0.00028363988	-0.000809215	-0.0013780892	-0.001985319	-0.0026291087	-0.0033073425	-0.004011199	-0.004736528	-0.005472377	-0.006208554	-0.0069321617	-0.0076248273	-0.008266337	-0.008833222
-0.0061437786	-0.006086141	-0.0059250146	-0.0056770295	-0.0053578317	-0.004980184	-0.004555762	-0.004097149	-0.0036134645	-0.0031137615	-0.0026067272	-0.0020995662	-0.0015993267	-0.0011127442	-0.00064338	-0.00019898638	0.00021779537	0.000602331	0.00095108524	0.0012606755	0.0015301034	0.0017559864	0.0019370243	0.0020718686	0.0021584742	0.0021971352	0.0021881014	0.0021305606	0.0020236447	0.0018687844	0.0016659722	0.0014145449	0.0011166818	0.0007696934	0.00037666038	-6.142259e-05	-0.0005450845	-0.0010737106	-0.0016444325	-0.0022555068	-0.00290443	-0.0035871193	-0.0042978674	-0.005031571	-0.0057785437	-0.006528005	-0.0072685927	-0.007982887	-0.008652613	-0.009251878
-0.0065230876	-0.0064569935	-0.006287813	-0.006031893	-0.005704537	-0.0053191036	-0.0048878714	-0.0044219717	-0.0039315596	-0.0034252554	-0.002912134	-0.0023989528	-0.0018931329	-0.0014010966	-0.0009267777	-0.0004773438	-5.6408346e-05	0.00033177808	0.00068454817	0.0009979829	0.0012689792	0.0014980808	0.0016800836	0.0018169656	0.0019055307	0.0019458495	0.0019366704	0.0018793605	0.0017726533	0.0016177893	0.0014145337	0.0011629388	0.0008632876	0.000516437	0.000121895224	-0.00031823292	-0.0008042082	-0.0013337359	-0.0019074455	-0.0025216043	-0.0031735972	-0.00386139	-0.004578255	-0.00531964	-0.0060762614	-0.006839536	-0.007595755	-0.008331008	-0.009025119	-0.009656705
-0.006901823	-0.006827332	-0.0066500977	-0.006386012	-0.0060508847	-0.0056579113	-0.0052188262	-0.0047459453	-0.0042486563	-0.0037360117	-0.0032167062	-0.0026970431	-0.0021855757	-0.001688391	-0.001209192	-0.0007548034	-0.0003298074	6.251037e-05	0.00041890517	0.000735987	0.0010106787	0.0012410544	0.0014264472	0.0015647411	0.0016540773	0.0016955324	0.0016875751	0.0016305484	0.0015243851	0.0013695396	0.0011657886	0.0009128526	0.0006131157	0.0002643615	-0.000130862	-0.00057178736	-0.0010593385	-0.0015911683	-0.0021658689	-0.002782613	-0.0034384504	-0.0041297004	-0.0048524737	-0.0056001917	-0.0063676313	-0.0071418807	-0.00791391	-0.008667909	-0.00938604	-0.010047436
-0.007280186	-0.00719665	-0.0070112273	-0.0067389905	-0.0063954964	-0.0059946924	-0.005549319	-0.0050693527	-0.004564859	-0.0040461347	-0.0035193488	-0.002994679	-0.0024772435	-0.0019737035	-0.001490362	-0.001031287	-0.0006015897	-0.00020514056	0.00015565753	0.0004752539	0.0007531941	0.0009868257	0.0011735745	0.0013139248	0.0014053509	0.001447551	0.0014410205	0.0013840161	0.0012785196	0.0011234693	0.00091918185	0.00066620484	0.00036528707	1.6912818e-05	-0.00037910044	-0.00082203	-0.0013103709	-0.001842849	-0.002420038	-0.003039375	-0.0036981031	-0.0043926835	-0.005120389	-0.005875528	-0.006650269	-0.0074361935	-0.008222282	-0.008993104	-0.009735532	-0.01042451
-0.0076568946	-0.007565215	-0.007371269	-0.007090993	-0.0067399815	-0.006331429	-0.005878143	-0.005390942	-0.0048794597	-0.004353456	-0.0038224533	-0.0032907203	-0.0027676374	-0.0022586212	-0.001769349	-0.0013058409	-0.0008714497	-0.00047066063	-0.00010707602	0.00021706522	0.0004976578	0.00073409453	0.00092349574	0.0010657124	0.0011583641	0.00120252	0.0011958219	0.0011399575	0.0010345764	0.00087983906	0.00067520887	0.0004228577	0.00012157485	-0.00022767857	-0.0006240085	-0.0010677055	-0.0015567318	-0.002091907	-0.002669908	-0.0032911673	-0.003952086	-0.004650779	-0.0053819865	-0.0061429143	-0.006925307	-0.0077210516	-0.008520409	-0.009308673	-0.010070547	-0.010787055
-0.008032188	-0.007932462	-0.007729426	-0.007440932	-0.0070825815	-0.0066661686	-0.0062056556	-0.0057115257	-0.0051932633	-0.0046611354	-0.0041227415	-0.0035847127	-0.003055878	-0.0025422573	-0.0020475462	-0.0015795529	-0.0011402667	-0.0007353425	-0.00036710873	-4.00804e-05	0.00024420768	0.00048324466	0.0006750636	0.00081925467	0.000914149	0.0009589568	0.0009546019	0.000899598	0.0007943548	0.0006395988	0.0004353635	0.00018242002	-0.0001203455	-0.00046971813	-0.00086662173	-0.0013101101	-0.0018003881	-0.0023349598	-0.0029152706	-0.0035371706	-0.004200861	-0.0049018115	-0.0056377053	-0.0064040944	-0.007192999	-0.007998116	-0.0088087395	-0.009613045	-0.010395467	-0.011136614
-0.008406147	-0.008297324	-0.008086264	-0.0077904984	-0.007423252	-0.0069993287	-0.0065314695	-0.0060293972	-0.0055049956	-0.00496576	-0.004421018	-0.0038779005	-0.0033430979	-0.0028236508	-0.0023241863	-0.0018506944	-0.0014068931	-0.0009970963	-0.00062512606	-0.00029454753	-7.674098e-06	0.00023477897	0.0004300177	0.00057581067	0.0006726794	0.00071901456	0.00071553886	0.00066100433	0.00055667013	0.00040287524	0.0001985766	-5.4836273e-05	-0.0003569126	-0.00070696324	-0.001104109	-0.0015487596	-0.002039753	-0.002575457	-0.0031558946	-0.003779687	-0.004444726	-0.005147934	-0.005887538	-0.006657742	-0.0074529126	-0.008266345	-0.00908798	-0.00990656	-0.010707498	-0.011471838
-0.008778207	-0.008661002	-0.008441374	-0.008136742	-0.007761903	-0.007330686	-0.006855808	-0.0063467324	-0.005814865	-0.0052690282	-0.0047181323	-0.004168704	-0.0036280826	-0.003102459	-0.0025982484	-0.0021191537	-0.001671195	-0.0012573823	-0.0008812323	-0.00054709613	-0.00025599077	-1.1060387e-05	0.00018597767	0.00033504516	0.00043340772	0.00048152357	0.00047929585	0.0004259646	0.00032215565	0.00016821921	-3.5896897e-05	-0.0002883859	-0.00059042126	-0.00094065815	-0.001338698	-0.0017827153	-0.0022740439	-0.0028106198	-0.003391862	-0.0040162653	-0.004682794	-0.005388662	-0.0061303005	-0.0069041625	-0.0077052414	-0.008526415	-0.009358428	-0.010189824	-0.011007629	-0.011794373
-0.009147964	-0.00902307	-0.008794859	-0.008481838	-0.008098878	-0.0076598674	-0.007176757	-0.006661169	-0.006122358	-0.0055699274	-0.005012475	-0.004457742	-0.0039106607	-0.0033804402	-0.0028694868	-0.0023861155	-0.0019328147	-0.0015145913	-0.0011348799	-0.0007960871	-0.00050215423	-0.00025388226	-5.408004e-05	9.6645206e-05	0.0001980327	0.00024773553	0.00024667382	0.0001940988	9.1180205e-05	-6.225705e-05	-0.0002662465	-0.00051909685	-0.0008201748	-0.0011705607	-0.0015684739	-0.002013512	-0.002504699	-0.0030412301	-0.0036231726	-0.0042482987	-0.0049159154	-0.0056226626	-0.0063673034	-0.0071452856	-0.007950708	-0.008777611	-0.009618789	-0.010462217	-0.011295803	-0.012102328
-0.009515785	-0.009381473	-0.009144828	-0.008824579	-0.008433908	-0.007987201	-0.0074959174	-0.006973468	-0.006427154	-0.005868323	-0.005304806	-0.004743345	-0.00419081	-0.0036542416	-0.0031390786	-0.0026504323	-0.0021920726	-0.0017701313	-0.0013856664	-0.0010431781	-0.0007452369	-0.00049423426	-0.00029131398	-0.00013854727	-3.5312027e-05	1.6354024e-05	1.7106533e-05	-3.4175813e-05	-0.00013619661	-0.0002892129	-0.0004922226	-0.00074493885	-0.0010465235	-0.0013961792	-0.0017943606	-0.0022388771	-0.002730444	-0.0032670274	-0.003849052	-0.0044750273	-0.005142294	-0.005850613	-0.0065970644	-0.0073771626	-0.008187182	-0.009020567	-0.009870201	-0.010724589	-0.011572123	-0.012397975
-0.009881228	-0.009738319	-0.009493612	-0.009164095	-0.008765057	-0.008311465	-0.007812649	-0.007283218	-0.00673002	-0.00616467	-0.005594656	-0.0050263926	-0.004468702	-0.0039258674	-0.0034046844	-0.002910979	-0.0024489611	-0.0020216405	-0.0016333759	-0.0012876019	-0.0009856	-0.0007317439	-0.00052526593	-0.00036917254	-0.000265304	-0.00021125749	-0.0002092123	-0.0002597049	-0.00036036968	-0.00051196665	-0.0007145256	-0.0009666607	-0.0012686476	-0.001618728	-0.0020157695	-0.0024606735	-0.0029524714	-0.0034887493	-0.004070513	-0.004696496	-0.0053642094	-0.006073594	-0.0068217143	-0.0076042935	-0.00841675	-0.009254985	-0.010111652	-0.010975838	-0.011837512	-0.012680501
-0.01024279	-0.01009161	-0.009838745	-0.009501375	-0.00909473	-0.008632258	-0.008127317	-0.0075897127	-0.0070302486	-0.0064582303	-0.005881101	-0.0053072423	-0.004742861	-0.0041956306	-0.003669709	-0.0031703338	-0.002702929	-0.0022709146	-0.0018783212	-0.0015276298	-0.0012229308	-0.0009656921	-0.0007570684	-0.0005980134	-0.0004897788	-0.0004354678	-0.00043129176	-0.00048020482	-0.00058060884	-0.00073129684	-0.0009336993	-0.0011856928	-0.0014862418	-0.0018355548	-0.002232492	-0.002677232	-0.0031682253	-0.0037045926	-0.004285857	-0.004911728	-0.005580753	-0.006290391	-0.007038109	-0.007822461	-0.008638926	-0.0094812885	-0.010343373	-0.011217244	-0.012090854	-0.0129501
-0.010602966	-0.010442488	-0.010180682	-0.009834774	-0.009420618	-0.008950241	-0.008438475	-0.007893778	-0.0073272213	-0.006748013	-0.0061647594	-0.005584784	-0.0050147623	-0.004460804	-0.003929846	-0.0034256354	-0.0029528365	-0.002516292	-0.0021195859	-0.0017655566	-0.001456581	-0.001195386	-0.0009842962	-0.0008228421	-0.000713259	-0.0006553903	-0.0006500855	-0.0006970316	-0.00079613924	-0.00094679	-0.0011479408	-0.001398921	-0.0016995743	-0.0020481423	-0.002445422	-0.0028892756	-0.0033794045	-0.0039159358	-0.0044969767	-0.0051228404	-0.005790502	-0.006500505	-0.0072493926	-0.008035161	-0.008852713	-0.009699337	-0.010567062	-0.011448078	-0.012332909	-0.013206966
-0.010958865	-0.010788992	-0.010519631	-0.010165945	-0.009743333	-0.009266295	-0.008745886	-0.008193925	-0.0076204166	-0.0070349574	-0.006445788	-0.005858831	-0.0052834153	-0.004724115	-0.0041874945	-0.003678143	-0.003200665	-0.0027591586	-0.002357252	-0.0019996688	-0.0016870722	-0.0014222786	-0.0012074634	-0.0010433719	-0.0009314418	-0.00087198615	-0.0008646026	-0.0009106174	-0.0010078773	-0.0011571497	-0.0013578907	-0.0016079172	-0.001908116	-0.002256319	-0.0026529506	-0.0030962527	-0.00358665	-0.0041218624	-0.004702851	-0.0053271055	-0.0059955344	-0.00670439	-0.007453285	-0.008240126	-0.009060286	-0.009909652	-0.010781243	-0.011669755	-0.0125640035	-0.013451412
-0.0113117695	-0.011132836	-0.010854803	-0.010493182	-0.010062315	-0.009577967	-0.009049714	-0.008491106	-0.007911615	-0.007318571	-0.0067225173	-0.0061298385	-0.0055482388	-0.0049834475	-0.0044403523	-0.0039255545	-0.0034435615	-0.0029971227	-0.0025920048	-0.0022299737	-0.0019131079	-0.0016452894	-0.0014270917	-0.0012611151	-0.0011456832	-0.0010841042	-0.001074858	-0.0011186823	-0.0012146458	-0.0013634786	-0.0015626103	-0.0018126592	-0.0021123737	-0.0024600253	-0.0028560609	-0.0032978728	-0.003788501	-0.0043230653	-0.0049029663	-0.00552655	-0.0061935633	-0.00690265	-0.007650934	-0.008438438	-0.009259172	-0.010110661	-0.010987051	-0.011880867	-0.012783721	-0.013683401
-0.011659652	-0.011473581	-0.011186384	-0.010816269	-0.010378525	-0.009885319	-0.009350322	-0.008784495	-0.008197002	-0.0075976104	-0.0069958195	-0.006397538	-0.005809188	-0.0052384734	-0.0046914592	-0.0041700304	-0.0036831498	-0.0032326877	-0.0028223246	-0.0024557114	-0.0021358654	-0.0018642545	-0.0016427189	-0.0014730543	-0.0013554022	-0.0012917146	-0.0012806803	-0.0013233423	-0.0014182478	-0.0015654713	-0.0017641634	-0.002012603	-0.0023105517	-0.002658084	-0.003053598	-0.0034957528	-0.0039842725	-0.004518412	-0.0050969496	-0.0057202876	-0.006385617	-0.0070941746	-0.00784228	-0.008628979	-0.009450689	-0.010304071	-0.011184074	-0.01208207	-0.012992859	-0.013903119
-0.012004316	-0.011808813	-0.011514209	-0.011135466	-0.010689758	-0.010188594	-0.009646937	-0.009073645	-0.008479871	-0.00787437	-0.0072655156	-0.006659575	-0.006066926	-0.005489841	-0.004936099	-0.004411131	-0.0039186105	-0.003463596	-0.003049031	-0.0026784167	-0.0023539886	-0.0020786524	-0.0018534958	-0.0016816705	-0.0015613064	-0.001495026	-0.001482375	-0.0015231222	-0.0016158968	-0.0017622709	-0.0019593164	-0.0022073612	-0.0025051162	-0.002851665	-0.003245674	-0.003687583	-0.0041749105	-0.0047082305	-0.0052858666	-0.005907476	-0.0065723658	-0.0072789863	-0.008026816	-0.008812964	-0.009634227	-0.010488898	-0.011371009	-0.012274556	-0.013191268	-0.01411093
-0.012344301	-0.012140766	-0.011836842	-0.011450954	-0.010996237	-0.010488845	-0.009939022	-0.009358883	-0.008757308	-0.00814528	-0.007529758	-0.006919138	-0.0063193515	-0.0057368726	-0.0051784664	-0.0046474114	-0.0041506067	-0.0036902353	-0.003271021	-0.0028966665	-0.002568543	-0.00228969	-0.0020609647	-0.0018851832	-0.0017630234	-0.0016934127	-0.0016795024	-0.0017173812	-0.001809679	-0.0019539893	-0.002150558	-0.0023975149	-0.0026937798	-0.0030396357	-0.003433235	-0.003873393	-0.004360348	-0.0048919544	-0.0054687113	-0.0060895532	-0.006752819	-0.007457845	-0.008204699	-0.008989878	-0.0098121315	-0.010666437	-0.011549927	-0.012456223	-0.013378307	-0.014306806
-0.012679815	-0.012467936	-0.01215601	-0.011761263	-0.011299923	-0.010783598	-0.010226637	-0.009639509	-0.009031832	-0.008413345	-0.007790789	-0.007173069	-0.0065677837	-0.0059805214	-0.0054156184	-0.004879795	-0.0043769777	-0.0039121285	-0.0034887865	-0.003108956	-0.0027770177	-0.0024949387	-0.0022628456	-0.0020839944	-0.001959227	-0.0018884465	-0.0018704832	-0.0019077733	-0.00199759	-0.0021407604	-0.0023363158	-0.0025817826	-0.0028782114	-0.0032225698	-0.0036154687	-0.0040544868	-0.004540533	-0.0050704926	-0.005645305	-0.0062650293	-0.0069264174	-0.007630877	-0.008375332	-0.009159744	-0.009980388	-0.010835066	-0.011720188	-0.012628749	-0.013556309	-0.01449161
-0.013011567	-0.0127905905	-0.012470283	-0.012066908	-0.011597998	-0.011074558	-0.010510296	-0.009915851	-0.009301208	-0.008675739	-0.008047357	-0.0074236467	-0.0068125874	-0.0062186643	-0.0056487173	-0.005107276	-0.00459975	-0.004129991	-0.0037020296	-0.003318034	-0.002981089	-0.0026954785	-0.0024606436	-0.0022787303	-0.0021502674	-0.0020768568	-0.0020573586	-0.0020917505	-0.0021802485	-0.0023226142	-0.0025161877	-0.002760388	-0.0030558258	-0.0033994913	-0.0037908107	-0.004229963	-0.00471361	-0.00524278	-0.005816944	-0.006434448	-0.007094294	-0.007796757	-0.008540064	-0.009321809	-0.01014255	-0.010995865	-0.011881188	-0.012792096	-0.013722658	-0.014664575
-0.013337418	-0.013107702	-0.012779087	-0.012368828	-0.011891469	-0.01136031	-0.010788843	-0.010187015	-0.0095660165	-0.008933499	-0.00829833	-0.007669434	-0.0070516467	-0.0064521357	-0.0058764443	-0.005330391	-0.00481762	-0.004342735	-0.003909886	-0.003521204	-0.0031819865	-0.0028913245	-0.0026530102	-0.0024678782	-0.0023368225	-0.0022600517	-0.002238907	-0.0022720173	-0.0023586228	-0.0024988577	-0.0026909634	-0.002934508	-0.003228344	-0.0035708696	-0.0039618313	-0.004398942	-0.0048814937	-0.0054097995	-0.005981505	-0.006597683	-0.0072559863	-0.007956326	-0.008697815	-0.009477548	-0.010295488	-0.011149086	-0.012034088	-0.012945794	-0.013879143	-0.014826357
-0.013658367	-0.013419993	-0.013083093	-0.012664393	-0.012179248	-0.011640862	-0.011062853	-0.010453574	-0.009825386	-0.0091863945	-0.008545563	-0.00791043	-0.007286705	-0.0066809654	-0.0060991645	-0.005548246	-0.0050302595	-0.00455077	-0.004112847	-0.0037212372	-0.0033761412	-0.0030820742	-0.0028401092	-0.0026521087	-0.00251773	-0.0024381876	-0.0024140403	-0.0024451837	-0.0025304332	-0.0026691929	-0.0028598383	-0.003102377	-0.0033945665	-0.003736399	-0.004126124	-0.004562132	-0.005043529	-0.0055705607	-0.0061408803	-0.006754458	-0.00741107	-0.00810878	-0.008847892	-0.009626351	-0.010442659	-0.011294298	-0.012178116	-0.013090797	-0.014026001	-0.014977403
-0.013973847	-0.013726868	-0.013381578	-0.012955315	-0.012462214	-0.011916369	-0.011329822	-0.0107143	-0.010080248	-0.009434365	-0.0087867975	-0.008145653	-0.0075153112	-0.0069046393	-0.006317988	-0.0057607293	-0.0052374974	-0.004753582	-0.0043112785	-0.0039148703	-0.003565073	-0.0032671988	-0.0030220598	-0.002830185	-0.002692841	-0.0026111826	-0.0025850758	-0.0026136413	-0.0026965737	-0.0028342828	-0.0030232817	-0.003264375	-0.0035556406	-0.0038960353	-0.0042844787	-0.004719332	-0.00519979	-0.0057237446	-0.006293386	-0.0069049075	-0.0075593367	-0.008255184	-0.008991577	-0.00976745	-0.010581791	-0.011431985	-0.012314655	-0.013226859	-0.014163561	-0.0151171535
-0.014283493	-0.014027908	-0.013674766	-0.013240047	-0.012739524	-0.012186661	-0.011593334	-0.010970406	-0.010328613	-0.009677269	-0.009023234	-0.008375287	-0.007739611	-0.0071229115	-0.0065301284	-0.0059677586	-0.0054402277	-0.004950762	-0.0045040473	-0.004102275	-0.0037498176	-0.0034472644	-0.003198482	-0.003003426	-0.0028626695	-0.0027789846	-0.00274954	-0.0027763322	-0.0028575063	-0.0029925108	-0.0031804368	-0.0034200922	-0.0037107393	-0.0040499493	-0.0044364184	-0.004870817	-0.0053488836	-0.005872749	-0.0064398423	-0.0070497096	-0.0077019334	-0.008394547	-0.009128034	-0.0099015385	-0.0107130185	-0.011561051	-0.012441933	-0.013353281	-0.014290072	-0.015246563
-0.014587231	-0.014323145	-0.013962343	-0.01351887	-0.013010725	-0.012450583	-0.01185023	-0.011220269	-0.010571994	-0.009913653	-0.009253621	-0.008599706	-0.007958382	-0.0073356107	-0.00673791	-0.0061701834	-0.0056372806	-0.0051427707	-0.004690796	-0.0042850003	-0.003928028	-0.0036222264	-0.003368996	-0.003170237	-0.0030272827	-0.0029397085	-0.0029081553	-0.0029331744	-0.0030118376	-0.0031450838	-0.0033320785	-0.0035701022	-0.0038593933	-0.004196912	-0.0045830235	-0.0050147697	-0.005492747	-0.0060141534	-0.006579086	-0.0071871504	-0.007836327	-0.008527108	-0.009258509	-0.010028392	-0.01083719	-0.011682071	-0.01256182	-0.013470903	-0.0144078955	-0.015365742
-0.014885686	-0.0146130845	-0.014243156	-0.013792083	-0.013276592	-0.012708917	-0.012100846	-0.011464879	-0.0108095035	-0.010144666	-0.0094784275	-0.008817904	-0.008171178	-0.007542886	-0.00693956	-0.0063662827	-0.00582806	-0.005328819	-0.004872501	-0.0044621304	-0.004100755	-0.0037907064	-0.0035341457	-0.0033325553	-0.003185317	-0.0030952096	-0.0030613542	-0.0030829012	-0.0031608269	-0.003291905	-0.003477469	-0.0037137643	-0.0040013567	-0.0043377876	-0.0047219023	-0.0051534995	-0.00562907	-0.006149009	-0.0067128018	-0.007318087	-0.0079649985	-0.0086523	-0.009381294	-0.01014819	-0.010953583	-0.011795603	-0.0126725435	-0.0135805085	-0.014516436	-0.015474692
-0.015176639	-0.014896154	-0.01451762	-0.014059678	-0.013536274	-0.012960911	-0.012346111	-0.011703059	-0.011041328	-0.010369904	-0.009696871	-0.009031221	-0.008377276	-0.00774388	-0.0071351454	-0.006556563	-0.0060131103	-0.0055088624	-0.005047865	-0.0046329275	-0.004267074	-0.0039531887	-0.0036923513	-0.0034867749	-0.0033375025	-0.003244087	-0.0032074004	-0.0032267496	-0.0033020824	-0.0034322962	-0.0036149323	-0.0038506463	-0.004136957	-0.0044722036	-0.0048559904	-0.005284317	-0.005759135	-0.0062780827	-0.006838806	-0.0074421614	-0.008087032	-0.008772373	-0.009497128	-0.01026082	-0.011063546	-0.0119013935	-0.012775056	-0.0136811435	-0.014615312	-0.015573785
-0.015462153	-0.015172772	-0.014786661	-0.014320686	-0.013789594	-0.013206482	-0.012584507	-0.011935145	-0.011266626	-0.010588765	-0.009909362	-0.009237878	-0.0085785985	-0.007939525	-0.0073248297	-0.006740503	-0.0061922446	-0.005683005	-0.0052173436	-0.004797466	-0.004428141	-0.004109189	-0.003845185	-0.003636457	-0.0034831315	-0.0033869967	-0.0033482239	-0.0033648908	-0.0034379289	-0.0035654008	-0.0037468225	-0.0039814785	-0.0042657107	-0.004600391	-0.004981786	-0.0054099634	-0.0058831424	-0.0063994825	-0.006958768	-0.00755959	-0.008201927	-0.008883849	-0.009605087	-0.010366462	-0.011164434	-0.011999495	-0.012869991	-0.01377283	-0.014705256	-0.015662715
-0.015740432	-0.015442707	-0.0150492415	-0.014575049	-0.014035955	-0.01344648	-0.012816347	-0.012159482	-0.011484891	-0.010800824	-0.010116048	-0.0094380975	-0.008773252	-0.008128159	-0.0075082555	-0.0069188625	-0.0063647702	-0.0058507174	-0.005380459	-0.0049561188	-0.0045820996	-0.0042605773	-0.003992304	-0.0037786588	-0.0036225244	-0.0035236776	-0.0034815222	-0.0034962818	-0.0035665706	-0.003692396	-0.0038733184	-0.004104808	-0.004388757	-0.0047210976	-0.0051021427	-0.0055282414	-0.005999595	-0.0065139383	-0.007072039	-0.0076704696	-0.008309722	-0.008989118	-0.009707563	-0.0104645565	-0.011259176	-0.012090482	-0.01295729	-0.013856649	-0.014785573	-0.015741587
-0.016012378	-0.015706763	-0.015304282	-0.014822401	-0.014275819	-0.0136791095	-0.01304286	-0.012378685	-0.011697322	-0.011007786	-0.01031594	-0.009632193	-0.0089616105	-0.00831008	-0.0076853037	-0.007091008	-0.006531708	-0.0060125217	-0.0055376813	-0.00510858	-0.0047303736	-0.004403457	-0.004131511	-0.0039154887	-0.0037558004	-0.0036538318	-0.0036085993	-0.0036201775	-0.0036894605	-0.0038132966	-0.003991209	-0.0042220056	-0.004503578	-0.004834749	-0.0052145794	-0.005639188	-0.0061097667	-0.006622359	-0.007177353	-0.0077738464	-0.008410074	-0.009086609	-0.0098021105	-0.010554828	-0.011346176	-0.012173101	-0.013035439	-0.013931677	-0.014858067	-0.015811883
-0.016277194	-0.015962481	-0.015552498	-0.015062377	-0.014509305	-0.013905153	-0.0132615715	-0.0125916	-0.011903718	-0.011206582	-0.010509536	-0.009818897	-0.009142429	-0.008486517	-0.00785546	-0.007255323	-0.006691478	-0.006167911	-0.00568711	-0.005254701	-0.004871331	-0.0045413896	-0.0042650476	-0.004045211	-0.003882043	-0.0037767142	-0.003729172	-0.0037390739	-0.0038047805	-0.003927052	-0.0041031614	-0.004332088	-0.0046126842	-0.004942693	-0.0053202957	-0.0057438016	-0.006212458	-0.00672362	-0.007276468	-0.00787086	-0.008504473	-0.009177707	-0.009888917	-0.010638446	-0.01142586	-0.012248874	-0.013106689	-0.013998881	-0.014921069	-0.0158723
-0.01653368	-0.01621136	-0.015792817	-0.015296012	-0.014735192	-0.014123701	-0.013473086	-0.012796365	-0.012101673	-0.011399142	-0.010696232	-0.009999827	-0.009317435	-0.008655757	-0.008019827	-0.0074141696	-0.0068448335	-0.0063160956	-0.005831413	-0.0053936467	-0.005006194	-0.0046719164	-0.0043917596	-0.0041675493	-0.004001282	-0.0038931519	-0.0038424283	-0.0038500875	-0.003913909	-0.0040334314	-0.004208006	-0.0044356138	-0.004714437	-0.005043015	-0.0054195896	-0.005840905	-0.0063080266	-0.0068169683	-0.0073684603	-0.007960558	-0.008591585	-0.009261265	-0.009969525	-0.010715239	-0.011497818	-0.012315974	-0.0131698325	-0.014057547	-0.014976032	-0.015923448
-0.016784415	-0.01645346	-0.016027339	-0.015521824	-0.014954239	-0.01433558	-0.013678327	-0.012994446	-0.012294546	-0.011584431	-0.010875143	-0.010173157	-0.009485424	-0.008818015	-0.008176126	-0.0075655207	-0.006992154	-0.0064581707	-0.0059685335	-0.0055257156	-0.0051343814	-0.004795268	-0.004511349	-0.0042839944	-0.004114248	-0.004002653	-0.003949128	-0.0039535016	-0.004015073	-0.0041330606	-0.0043058023	-0.004531622	-0.004809454	-0.0051358044	-0.0055100545	-0.005931057	-0.0063966885	-0.0069041997	-0.0074535757	-0.008042403	-0.008670703	-0.0093373805	-0.01004234	-0.010784119	-0.011562109	-0.012376495	-0.013225213	-0.014108077	-0.0150223	-0.015965588
-0.017026603	-0.01668723	-0.01625339	-0.01574108	-0.015164934	-0.014539592	-0.013875812	-0.013186067	-0.012478568	-0.011762008	-0.01104784	-0.010339856	-0.009646013	-0.008973464	-0.0083260685	-0.0077110305	-0.0071313754	-0.006593004	-0.0060984716	-0.005651392	-0.005254738	-0.004911855	-0.004624389	-0.0043930113	-0.004220009	-0.0041050836	-0.0040486604	-0.004050605	-0.004110284	-0.0042254776	-0.004395999	-0.0046197847	-0.0048954636	-0.0052217245	-0.005594492	-0.0060141683	-0.0064776316	-0.006984167	-0.0075310543	-0.008117519	-0.008743472	-0.009407446	-0.010107987	-0.010845743	-0.011619404	-0.01242885	-0.013272941	-0.0141506195	-0.015060611	-0.015999481
-0.017261147	-0.016914017	-0.016472585	-0.015952237	-0.015368864	-0.014736265	-0.014066033	-0.013369255	-0.012655728	-0.01193396	-0.011212677	-0.010499284	-0.009799808	-0.009121142	-0.008468866	-0.007848874	-0.0072641373	-0.006720111	-0.0062210336	-0.0057694465	-0.005369097	-0.005022295	-0.004730515	-0.004494883	-0.004318364	-0.0042004734	-0.0041410625	-0.0041400194	-0.004196331	-0.0043098107	-0.004478894	-0.004701592	-0.0049758255	-0.005299516	-0.0056721196	-0.0060891807	-0.006551951	-0.007055983	-0.00760106	-0.008185305	-0.008808732	-0.009468608	-0.0101662725	-0.010899954	-0.011669427	-0.012474157	-0.013313577	-0.014185205	-0.015089326	-0.016023867
-0.017487377	-0.017133147	-0.016683139	-0.016155556	-0.015564591	-0.014924988	-0.014248684	-0.013545118	-0.012825251	-0.012097284	-0.011370234	-0.010650784	-0.009945624	-0.0092619285	-0.008604474	-0.007978715	-0.0073898733	-0.006840296	-0.006336607	-0.005881071	-0.0054758713	-0.005124457	-0.0048291013	-0.004589714	-0.0044097677	-0.0042879283	-0.0042256117	-0.0042221174	-0.0042765588	-0.0043878704	-0.0045545623	-0.004775822	-0.0050486624	-0.005370684	-0.0057413727	-0.006157726	-0.0066178367	-0.007121034	-0.0076634735	-0.008246645	-0.008866407	-0.0095239505	-0.010217197	-0.010947108	-0.011712171	-0.012511738	-0.01334504	-0.014212191	-0.015111797	-0.016040996
-0.017706528	-0.017342798	-0.016885303	-0.016351022	-0.015752718	-0.015106715	-0.0144229755	-0.013712399	-0.012987092	-0.012253232	-0.011519395	-0.010795511	-0.010084838	-0.009395838	-0.008732587	-0.008102052	-0.007507004	-0.006953843	-0.0064447075	-0.0059846938	-0.005575575	-0.005219236	-0.004919514	-0.004677616	-0.004493229	-0.004369192	-0.0043030456	-0.0042971596	-0.004348576	-0.004458025	-0.0046232045	-0.00484211	-0.0051131174	-0.00543385	-0.0058027282	-0.0062180758	-0.0066768155	-0.007177159	-0.0077190176	-0.008298747	-0.008916929	-0.009571165	-0.010261118	-0.010986999	-0.011747241	-0.012541443	-0.013370387	-0.014231756	-0.015125319	-0.016048849
-0.017916337	-0.017545462	-0.017080314	-0.016537227	-0.01593317	-0.015279464	-0.014589652	-0.013873711	-0.01314152	-0.012401611	-0.0116625875	-0.010932319	-0.010215983	-0.009521447	-0.008853011	-0.008217283	-0.0076173246	-0.0070592687	-0.006546177	-0.006081365	-0.005666822	-0.005307384	-0.0050037503	-0.0047572777	-0.004570082	-0.0044418722	-0.00437358	-0.004364401	-0.004413657	-0.0045205727	-0.0046838894	-0.0049011335	-0.005169764	-0.005489856	-0.005857207	-0.0062712654	-0.0067284033	-0.0072273538	-0.0077664927	-0.008344874	-0.008959509	-0.009611145	-0.010298349	-0.01101888	-0.011774786	-0.012564488	-0.01338765	-0.014243051	-0.015130118	-0.016048685
-0.01811935	-0.017739765	-0.017266892	-0.01671701	-0.016105212	-0.01544489	-0.014748633	-0.014026098	-0.0132878125	-0.012542114	-0.011797577	-0.011060469	-0.01033967	-0.009639598	-0.008966185	-0.0083244	-0.0077205747	-0.0071573704	-0.006639816	-0.0061701685	-0.005752288	-0.0053872317	-0.0050795823	-0.004829712	-0.0046389922	-0.004507713	-0.004435234	-0.0044241548	-0.004470989	-0.0045758337	-0.004736215	-0.0049510077	-0.005219601	-0.005537465	-0.0059035122	-0.006316401	-0.006772019	-0.0072691813	-0.007807076	-0.008382611	-0.00899554	-0.009642988	-0.010326602	-0.011044107	-0.011795886	-0.012579843	-0.01339712	-0.0142469555	-0.015128702	-0.01604022
-0.018312901	-0.017925873	-0.017445028	-0.016888157	-0.016268343	-0.015602402	-0.014899164	-0.014170602	-0.013425529	-0.012674384	-0.011923514	-0.011182375	-0.010455199	-0.009749979	-0.009071089	-0.008425511	-0.007816061	-0.0072483495	-0.0067251325	-0.0062510073	-0.0058287904	-0.005460508	-0.005149089	-0.0048948005	-0.004700318	-0.0045655295	-0.004491426	-0.004476249	-0.0045203045	-0.004622139	-0.0047815144	-0.0049954206	-0.005261481	-0.0055782273	-0.005943015	-0.006354004	-0.0068080053	-0.007304333	-0.0078393	-0.008413501	-0.009022832	-0.009668678	-0.010348134	-0.011061668	-0.011808097	-0.012587763	-0.013399743	-0.01424358	-0.015118614	-0.016024463
-0.018497482	-0.018102124	-0.01761461	-0.01704996	-0.016423896	-0.015750699	-0.015041389	-0.0143061355	-0.013555206	-0.012798414	-0.012042172	-0.01129505	-0.010562673	-0.009852141	-0.009168975	-0.00851737	-0.007903725	-0.007330455	-0.006803699	-0.006324984	-0.005897574	-0.00552582	-0.0052095503	-0.004952073	-0.004754223	-0.004616149	-0.0045383796	-0.0045199245	-0.004562229	-0.004662253	-0.004818827	-0.0050306097	-0.005294986	-0.005610496	-0.0059739426	-0.006383121	-0.0068366155	-0.0073302984	-0.007864572	-0.008435987	-0.009043694	-0.009685874	-0.010362685	-0.011071965	-0.011813581	-0.012588635	-0.01339487	-0.014232814	-0.015101746	-0.016000003
-0.018673562	-0.018270768	-0.017775282	-0.017203622	-0.016571082	-0.015891023	-0.015175253	-0.014433555	-0.013676904	-0.0129143745	-0.012152791	-0.011399977	-0.010662995	-0.009946547	-0.009258576	-0.008602031	-0.00798244	-0.007405728	-0.0068737566	-0.0063907728	-0.0059590265	-0.0055827796	-0.005262919	-0.0050014555	-0.004800126	-0.0046581402	-0.004577413	-0.004557088	-0.0045961663	-0.0046939105	-0.004848346	-0.0050575584	-0.0053213313	-0.005634874	-0.0059963316	-0.0064046606	-0.006856419	-0.007349357	-0.007882237	-0.0084508285	-0.0090565905	-0.009695947	-0.010369286	-0.011074923	-0.011812605	-0.012581654	-0.013382539	-0.014214307	-0.015076444	-0.01596827
-0.018841378	-0.018430464	-0.01792743	-0.017348245	-0.016709037	-0.016022533	-0.015299775	-0.014552966	-0.013791114	-0.0130216405	-0.01225508	-0.011496797	-0.010753714	-0.0100330785	-0.009339586	-0.008678377	-0.008054666	-0.0074723363	-0.006935671	-0.006448306	-0.0060133934	-0.005632773	-0.005308792	-0.0050437897	-0.0048379004	-0.0046932846	-0.004608974	-0.004586041	-0.0046224594	-0.00471732	-0.004869625	-0.005078055	-0.0053388327	-0.005651355	-0.0060125813	-0.006418772	-0.0068698153	-0.0073603615	-0.007891186	-0.0084588155	-0.009061508	-0.009698227	-0.010368787	-0.011070572	-0.011803746	-0.012567759	-0.013362899	-0.0141886845	-0.015044481	-0.015929341
-0.018999018	-0.01858081	-0.018070906	-0.017485164	-0.016839191	-0.016145617	-0.01541657	-0.01466345	-0.013895243	-0.013121091	-0.012348451	-0.011584967	-0.010837272	-0.010111272	-0.009412795	-0.008747019	-0.008118138	-0.007532038	-0.0069903806	-0.006498955	-0.00605873	-0.0056741014	-0.0053466335	-0.0050773695	-0.0048682243	-0.0047195777	-0.004633218	-0.004606396	-0.0046402365	-0.004733272	-0.0048833564	-0.0050899684	-0.005349539	-0.005660422	-0.0060197935	-0.006424926	-0.0068740696	-0.007364087	-0.007892542	-0.0084586665	-0.009060055	-0.009693965	-0.010360435	-0.011058047	-0.011787973	-0.01254712	-0.013336919	-0.01415547	-0.015005104	-0.015882641
-0.019148745	-0.018722601	-0.018204443	-0.017611854	-0.016959026	-0.016259052	-0.015524924	-0.014765784	-0.013991155	-0.013211831	-0.012434229	-0.011665426	-0.010912418	-0.010181256	-0.009477906	-0.00880684	-0.0081743	-0.0075825304	-0.007037021	-0.0065408424	-0.0060968176	-0.0057075247	-0.005376175	-0.0051028132	-0.0048907474	-0.0047387183	-0.004647918	-0.0046195537	-0.00465066	-0.0047410578	-0.0048896	-0.00509423	-0.005351223	-0.005660966	-0.0060186535	-0.006423041	-0.0068712607	-0.0073597133	-0.007886924	-0.008451022	-0.009049483	-0.009681597	-0.010344557	-0.011039428	-0.011764176	-0.012518488	-0.0133031905	-0.014115997	-0.014958508	-0.015829138
-0.01928936	-0.018855155	-0.018330574	-0.017729841	-0.017070904	-0.016364664	-0.015624076	-0.0148587525	-0.01407969	-0.013293989	-0.012510262	-0.011736199	-0.010978498	-0.010242552	-0.009534471	-0.008859515	-0.008220829	-0.00762482	-0.0070752725	-0.0065745786	-0.006126933	-0.0057339296	-0.0053979754	-0.0051208287	-0.0049054027	-0.0047496185	-0.0046561286	-0.0046245307	-0.00465253	-0.0047410503	-0.004886754	-0.0050882623	-0.005345978	-0.0056530237	-0.0060095415	-0.006413251	-0.006859958	-0.0073464215	-0.007872969	-0.008435249	-0.00903222	-0.009661011	-0.010321371	-0.011012934	-0.0117333755	-0.012482502	-0.013262011	-0.014069051	-0.014905058	-0.015768409
-0.019419536	-0.018978477	-0.018446133	-0.017839096	-0.017173365	-0.016460866	-0.015713938	-0.014943756	-0.014157906	-0.013367213	-0.012578696	-0.011799619	-0.011036634	-0.010295592	-0.009583302	-0.008902833	-0.008260392	-0.0076602846	-0.007105492	-0.0066005886	-0.006149225	-0.0057513267	-0.0054116175	-0.00513082	-0.004911527	-0.004752718	-0.004655808	-0.0046211407	-0.00464689	-0.004733309	-0.0048766285	-0.005076617	-0.005331889	-0.00563816	-0.0059935674	-0.0063949004	-0.00684046	-0.007326655	-0.007850908	-0.00841251	-0.009006642	-0.00963299	-0.010291398	-0.0109786615	-0.011695042	-0.012439847	-0.01321356	-0.014014527	-0.014843687	-0.015699565
-0.019541577	-0.019092038	-0.018553153	-0.017939568	-0.017266758	-0.016548708	-0.015796117	-0.015018828	-0.01422783	-0.013431869	-0.01263845	-0.0118539855	-0.011086062	-0.0103411	-0.009623364	-0.008938521	-0.008291267	-0.007686861	-0.007128261	-0.0066190287	-0.006162107	-0.005761221	-0.0054173768	-0.005133547	-0.0049096197	-0.0047482476	-0.0046481565	-0.00461068	-0.004633434	-0.0047164112	-0.0048581883	-0.0050563663	-0.0053090006	-0.0056142807	-0.0059685037	-0.0063690543	-0.006813146	-0.007297799	-0.007821314	-0.008380607	-0.0089734495	-0.009598583	-0.010253616	-0.010938086	-0.01165048	-0.012391113	-0.013158619	-0.013953537	-0.014775731	-0.015625559
-0.01965373	-0.019197159	-0.018650152	-0.01803033	-0.017350957	-0.016626082	-0.015867561	-0.01508528	-0.014289059	-0.013487637	-0.012689449	-0.011899598	-0.01112739	-0.010376774	-0.009654932	-0.008964978	-0.008314513	-0.0077052712	-0.0071413442	-0.006629199	-0.0061675906	-0.005762525	-0.005415447	-0.0051276237	-0.004900083	-0.0047350973	-0.0046315864	-0.004590936	-0.0046104714	-0.0046921372	-0.0048314035	-0.005028136	-0.0052792802	-0.0055830553	-0.0059359223	-0.006334983	-0.0067780986	-0.0072621405	-0.007784404	-0.008342154	-0.0089337155	-0.00955572	-0.01020816	-0.010889478	-0.011597641	-0.012333967	-0.013096631	-0.013885893	-0.014701642	-0.01554352
-0.01975602	-0.019292265	-0.018738769	-0.018112004	-0.017426714	-0.016695134	-0.015931524	-0.015143715	-0.014341235	-0.013534665	-0.012730941	-0.011937059	-0.011160031	-0.010405235	-0.009677455	-0.008984156	-0.008328654	-0.007714927	-0.0071477294	-0.006630577	-0.006165795	-0.005756378	-0.005404517	-0.0051132813	-0.0048828125	-0.004714392	-0.004607782	-0.004563786	-0.0045818537	-0.0046598166	-0.004796572	-0.0049913824	-0.0052409098	-0.005543269	-0.0058944374	-0.006292902	-0.0067348406	-0.0072182566	-0.007739149	-0.008294947	-0.008884668	-0.009505354	-0.01015538	-0.010833152	-0.011538655	-0.0122699365	-0.013027318	-0.01381129	-0.014620304	-0.0154547095
-0.01985018	-0.019377604	-0.018817179	-0.018182978	-0.017491654	-0.016754888	-0.01598449	-0.015191667	-0.014385112	-0.013572834	-0.012764208	-0.011965215	-0.011183672	-0.010423958	-0.00969246	-0.008994132	-0.008334547	-0.00771714	-0.007144816	-0.006623499	-0.006154448	-0.0057422295	-0.0053865314	-0.005091287	-0.0048569664	-0.004685253	-0.004575439	-0.004528381	-0.004543267	-0.004619196	-0.0047542304	-0.004946567	-0.005194895	-0.0054948702	-0.005845718	-0.0062428713	-0.0066839755	-0.007165499	-0.0076857135	-0.008240871	-0.008829005	-0.009447344	-0.010094732	-0.010769859	-0.0114721805	-0.012198977	-0.012952052	-0.013729483	-0.0145320445	-0.015360132
-0.019933164	-0.019453384	-0.018886037	-0.018245965	-0.01754763	-0.016805694	-0.016029574	-0.015231505	-0.01441858	-0.013601802	-0.012788959	-0.011984885	-0.011198007	-0.010434516	-0.00969889	-0.008997083	-0.008332238	-0.007710345	-0.007134557	-0.0066091493	-0.006136529	-0.005719073	-0.0053598434	-0.0050610155	-0.004823275	-0.0046478137	-0.0045350865	-0.0044851378	-0.004497446	-0.004570827	-0.0047033504	-0.004893996	-0.0051405057	-0.0054397285	-0.005788833	-0.0061849803	-0.006625518	-0.007105738	-0.0076250955	-0.008178562	-0.008764885	-0.0093823075	-0.01002726	-0.010699429	-0.011398129	-0.01212126	-0.012868516	-0.0136417225	-0.014437988	-0.015258774
-0.020006768	-0.019520797	-0.018945888	-0.018298768	-0.017595395	-0.016846523	-0.01606512	-0.015261091	-0.014444388	-0.013622731	-0.01280427	-0.011995964	-0.01120428	-0.010436796	-0.009696513	-0.00898952	-0.008320838	-0.007695481	-0.007115409	-0.0065861344	-0.0061097443	-0.0056881234	-0.0053260475	-0.0050229803	-0.0047814474	-0.0046030805	-0.0044864938	-0.004433565	-0.0044440255	-0.0045141205	-0.0046455786	-0.0048341677	-0.0050781295	-0.005376324	-0.0057238266	-0.006118588	-0.006558262	-0.0070380718	-0.0075559616	-0.008108646	-0.008693792	-0.009309046	-0.009952091	-0.010622382	-0.011317313	-0.012036398	-0.012779973	-0.0135468915	-0.014336668	-0.01515083
-0.020071737	-0.019576639	-0.018995836	-0.018342324	-0.017633125	-0.016877957	-0.016091384	-0.015281633	-0.01446005	-0.013633765	-0.01281064	-0.011998296	-0.011202149	-0.010429673	-0.009685777	-0.0089742765	-0.008302487	-0.0076721087	-0.007088557	-0.006554678	-0.006074026	-0.005649507	-0.005282879	-0.004976921	-0.0047317967	-0.00455004	-0.0044306964	-0.004374668	-0.00438153	-0.004449889	-0.0045782104	-0.0047650784	-0.005007662	-0.0053040907	-0.0056508854	-0.006044917	-0.0064832643	-0.0069621652	-0.0074789226	-0.008030906	-0.008615442	-0.009229086	-0.009869769	-0.010536887	-0.011229567	-0.011945695	-0.012683839	-0.01344569	-0.014229596	-0.015036628
-0.020125106	-0.019624256	-0.01903651	-0.018377349	-0.01766111	-0.016901202	-0.016108349	-0.015294187	-0.014467828	-0.013636425	-0.012808748	-0.011991225	-0.011191428	-0.010414995	-0.009666324	-0.008951575	-0.008274987	-0.0076404586	-0.007053338	-0.0065154135	-0.0060306415	-0.0056022853	-0.005232647	-0.00492274	-0.0046743453	-0.0044889525	-0.00436648	-0.0043071434	-0.0043117255	-0.0043772757	-0.0045032576	-0.0046890005	-0.004929535	-0.005224593	-0.005570315	-0.005962923	-0.006400369	-0.006878257	-0.007394783	-0.007945731	-0.008527987	-0.009141348	-0.0097807795	-0.010445692	-0.011134788	-0.011846989	-0.012581289	-0.0133378655	-0.014116056	-0.014916144
-0.020170584	-0.019662306	-0.019067697	-0.018402047	-0.017680116	-0.01691442	-0.016116478	-0.015297301	-0.014465727	-0.013629667	-0.012797251	-0.011976063	-0.011171907	-0.010391064	-0.009638593	-0.008918919	-0.008238889	-0.0076015666	-0.007009752	-0.0064684153	-0.005979672	-0.0055479035	-0.005174421	-0.00486061	-0.0046088547	-0.004420653	-0.0042947754	-0.004232995	-0.004233934	-0.0042975694	-0.004421413	-0.00460466	-0.0048440546	-0.005137123	-0.0054811984	-0.0058730617	-0.0063090995	-0.0067872778	-0.0073024184	-0.007853165	-0.00843399	-0.00904578	-0.009683624	-0.010346793	-0.011032961	-0.011741795	-0.012471698	-0.013222933	-0.013995849	-0.014789827
-0.020205036	-0.019690052	-0.019088864	-0.018417396	-0.017689556	-0.016917892	-0.01611545	-0.015291125	-0.014454365	-0.0136137605	-0.0127770975	-0.0119516775	-0.011143193	-0.010357857	-0.009601362	-0.00887911	-0.008194439	-0.007553324	-0.006957464	-0.006412469	-0.0059208944	-0.005484909	-0.005107388	-0.0047904328	-0.004535623	-0.0043431222	-0.004215248	-0.004150279	-0.0041491315	-0.004209779	-0.004330814	-0.004512109	-0.0047500953	-0.0050415695	-0.005385086	-0.005775757	-0.00621102	-0.006688349	-0.00720305	-0.007752165	-0.00833302	-0.008943163	-0.009579517	-0.010240242	-0.010924384	-0.011630058	-0.012356356	-0.0131035745	-0.013870083	-0.014658153
-0.020230219	-0.01970794	-0.01910036	-0.01842273	-0.01768905	-0.016912565	-0.01610481	-0.015275821	-0.014433585	-0.013589151	-0.01274839	-0.011918172	-0.011106171	-0.010316826	-0.0095566735	-0.008830614	-0.008142479	-0.0074965283	-0.0068975836	-0.006348707	-0.005853802	-0.005413994	-0.005032927	-0.004712358	-0.004454717	-0.0042587146	-0.0041270703	-0.00405962	-0.004055284	-0.004113883	-0.004233025	-0.0044117346	-0.0046477914	-0.0049386173	-0.0052809715	-0.005670421	-0.0061048344	-0.0065811127	-0.007095188	-0.0076435804	-0.008223996	-0.008833602	-0.009468585	-0.0101278275	-0.010808848	-0.011511713	-0.012233794	-0.0129767135	-0.013738245	-0.014518857
-0.020245321	-0.019717015	-0.019102536	-0.018418685	-0.017679721	-0.01689773	-0.016084485	-0.0152499825	-0.0144045055	-0.013555519	-0.012710571	-0.011876963	-0.011059739	-0.010267124	-0.009503894	-0.0087731555	-0.008081578	-0.007431932	-0.0068296716	-0.0062769577	-0.005778633	-0.005334519	-0.0049508438	-0.004627399	-0.0043657124	-0.0041668937	-0.0040324703	-0.00396125	-0.003954515	-0.004010588	-0.0041274354	-0.0043041483	-0.004538469	-0.004827209	-0.0051683784	-0.0055574477	-0.0059916824	-0.0064664856	-0.006980069	-0.0075278133	-0.008107826	-0.0087163225	-0.009349525	-0.01000727	-0.010686532	-0.011386253	-0.01210586	-0.012843467	-0.0136002	-0.014375269
-0.02025178	-0.01971642	-0.01909586	-0.018405668	-0.017660685	-0.016873732	-0.016055375	-0.015216939	-0.014366694	-0.013513193	-0.012663789	-0.011825964	-0.0110061765	-0.0102093	-0.009441473	-0.008706905	-0.008011945	-0.007359639	-0.006753631	-0.0061981827	-0.005694747	-0.005249046	-0.0048610494	-0.0045334846	-0.0042689294	-0.004067041	-0.003929183	-0.003855735	-0.0038457438	-0.003899701	-0.00401365	-0.0041891783	-0.0044220313	-0.0047092885	-0.0050489977	-0.005436592	-0.005869709	-0.006344348	-0.006857939	-0.0074058026	-0.007984713	-0.008591279	-0.009224147	-0.009880476	-0.0105568245	-0.011254892	-0.011970796	-0.012704439	-0.013455689	-0.014225014
-0.020247452	-0.01970528	-0.01907777	-0.018382378	-0.017632492	-0.016840406	-0.01601725	-0.015174039	-0.014318943	-0.01346118	-0.0126082	-0.011766672	-0.0109431	-0.010142192	-0.009371474	-0.008633755	-0.007935554	-0.007278815	-0.00666932	-0.0061102286	-0.0056044534	-0.0051542297	-0.0047633946	-0.0044326186	-0.004165143	-0.003959514	-0.0038186014	-0.003742449	-0.003729947	-0.003780827	-0.003893286	-0.0040658414	-0.004296422	-0.0045831203	-0.0049212202	-0.0053079575	-0.0057406425	-0.0062142536	-0.0067279935	-0.0072751194	-0.007853635	-0.008460261	-0.0090914965	-0.009746231	-0.010421947	-0.011117227	-0.011829622	-0.012558833	-0.013306282	-0.014069118
-0.020234063	-0.019684546	-0.019052044	-0.018350028	-0.01759383	-0.016797476	-0.015969336	-0.015121713	-0.014263101	-0.0134011805	-0.012544043	-0.011698663	-0.010871075	-0.010067135	-0.009292781	-0.008551933	-0.007850006	-0.0071903765	-0.0065775514	-0.0060143396	-0.0055057034	-0.005052589	-0.004657984	-0.0043236986	-0.004053332	-0.0038447306	-0.0037007928	-0.0036214367	-0.0036064684	-0.0036549345	-0.0037650615	-0.0039361343	-0.0041650385	-0.004448943	-0.0047864765	-0.0051726103	-0.0056041256	-0.006078355	-0.0065908507	-0.007137254	-0.0077154487	-0.008320972	-0.008952513	-0.009606488	-0.010280028	-0.010972023	-0.011682369	-0.0124088675	-0.013150342	-0.013908818
-0.020210274	-0.01965493	-0.019015424	-0.018308155	-0.017547272	-0.016745456	-0.015913002	-0.0150607675	-0.014197752	-0.0133322105	-0.012471221	-0.011622272	-0.01079163	-0.00998418	-0.009206042	-0.008462027	-0.007756166	-0.0070933253	-0.006477274	-0.0059115663	-0.00539919	-0.0049426854	-0.0045450255	-0.004208088	-0.003933355	-0.0037218928	-0.003575243	-0.0034932643	-0.0034754276	-0.0035214052	-0.003628999	-0.0037982613	-0.0040252134	-0.0043084472	-0.0046439394	-0.00502944	-0.0054602623	-0.005934544	-0.0064461976	-0.0069923773	-0.0075701103	-0.008175448	-0.008805931	-0.009458594	-0.010131411	-0.010821909	-0.011528067	-0.01225128	-0.012989342	-0.013742492
-0.020177737	-0.019614682	-0.018969558	-0.018257558	-0.017490894	-0.016684085	-0.015847445	-0.014991112	-0.014123976	-0.013254166	-0.012390509	-0.011537366	-0.010702983	-0.009892225	-0.0091107935	-0.0083642155	-0.007654719	-0.0069894567	-0.006369099	-0.0058005676	-0.005285479	-0.004825376	-0.004425183	-0.004084535	-0.0038064793	-0.0035923794	-0.003443405	-0.0033577532	-0.0033367723	-0.0033809617	-0.0034866184	-0.0036533996	-0.0038787425	-0.004159987	-0.0044949353	-0.0048789605	-0.00530985	-0.0057828426	-0.006294027	-0.006840542	-0.0074179918	-0.008022733	-0.008652754	-0.009304918	-0.009975888	-0.010663897	-0.011368878	-0.012088448	-0.012822799	-0.013570562
-0.020134784	-0.019566655	-0.018915057	-0.018196873	-0.01742573	-0.016613819	-0.0157725	-0.014912412	-0.014041133	-0.013168044	-0.01230038	-0.011444092	-0.010606326	-0.009792343	-0.009007335	-0.008257233	-0.0075452477	-0.0068766624	-0.006254427	-0.0056820586	-0.0051642954	-0.0047009215	-0.0042973384	-0.0039539263	-0.0036730245	-0.0034554303	-0.0033034608	-0.0032156184	-0.0031924099	-0.00323309	-0.0033359528	-0.003501758	-0.0037245303	-0.0040045977	-0.0043384954	-0.004721634	-0.0051511526	-0.0056242645	-0.0061353445	-0.0066814274	-0.007259004	-0.007863522	-0.008493565	-0.00914415	-0.009814672	-0.01050099	-0.011204086	-0.011920273	-0.012649789	-0.013393305
-0.02008301	-0.019507788	-0.018850364	-0.018126354	-0.017351352	-0.016533956	-0.015689261	-0.01482404	-0.013949193	-0.013072617	-0.012201361	-0.011341937	-0.010501109	-0.009683885	-0.008896351	-0.008143455	-0.0074288845	-0.0067569315	-0.006131582	-0.0055563226	-0.005034812	-0.0045696273	-0.0041617826	-0.0038155094	-0.0035315081	-0.0033114105	-0.0031560883	-0.0030658618	-0.0030400828	-0.0030779466	-0.0031792372	-0.0033423528	-0.0035640672	-0.0038428083	-0.004174188	-0.004557401	-0.0049863607	-0.005459234	-0.0059695914	-0.006515898	-0.007092394	-0.0076974183	-0.008326523	-0.008977212	-0.009646475	-0.0103314	-0.011032008	-0.0117454305	-0.012473509	-0.013212338
-0.020021439	-0.01944001	-0.018776514	-0.018047757	-0.01726655	-0.016445547	-0.015596181	-0.014727801	-0.013849437	-0.012968741	-0.012094341	-0.011231944	-0.010387674	-0.0095677	-0.008777685	-0.008021161	-0.007304214	-0.006628759	-0.0060009137	-0.005422771	-0.004898615	-0.0044297576	-0.0040198043	-0.0036702752	-0.0033831	-0.003161177	-0.0030022785	-0.002909273	-0.0028805733	-0.002916038	-0.0030152053	-0.003176421	-0.003396131	-0.0036732554	-0.0040048137	-0.004385948	-0.004813634	-0.0052859783	-0.0057967603	-0.006342508	-0.0069200695	-0.0075245276	-0.008154213	-0.008803919	-0.009472668	-0.010156274	-0.010855526	-0.011565901	-0.012289204	-0.013024531
-0.019950353	-0.019362688	-0.018693618	-0.017959647	-0.017173894	-0.016348556	-0.015494987	-0.014622234	-0.013740443	-0.012856409	-0.01197923	-0.011113465	-0.010266677	-0.009443857	-0.008650944	-0.007892013	-0.0071714222	-0.006493993	-0.005862549	-0.005282283	-0.0047550723	-0.0042839795	-0.0038708597	-0.0035189763	-0.0032287315	-0.0030037165	-0.0028415024	-0.0027457625	-0.0027146935	-0.0027476326	-0.002844721	-0.003003016	-0.0032214224	-0.0034967437	-0.0038266256	-0.004207246	-0.00463593	-0.0051067844	-0.0056167766	-0.006163679	-0.006739989	-0.007345289	-0.0079745725	-0.0086243	-0.009291686	-0.009974822	-0.010672301	-0.011380501	-0.012101151	-0.0128325
-0.019870482	-0.019276902	-0.01860223	-0.017863117	-0.017072417	-0.016242392	-0.015384786	-0.014508575	-0.013623498	-0.012736522	-0.011855662	-0.0109867975	-0.010137744	-0.009311713	-0.008516543	-0.0077538863	-0.0070315897	-0.0063511357	-0.0057180077	-0.005134821	-0.004604116	-0.0041302294	-0.003715217	-0.0033599287	-0.0030673519	-0.0028388277	-0.0026746914	-0.0025755689	-0.0025419593	-0.0025729537	-0.0026677027	-0.002824381	-0.0030406043	-0.0033140555	-0.0036426932	-0.00402309	-0.004450366	-0.0049203634	-0.0054314584	-0.005976498	-0.0065544397	-0.0071593896	-0.007788308	-0.008439079	-0.009105444	-0.00978823	-0.010482974	-0.011190854	-0.01190827	-0.01263544
-0.019780055	-0.019180879	-0.018501192	-0.017756775	-0.016961664	-0.016127415	-0.015266642	-0.014385998	-0.013497412	-0.01260744	-0.01172366	-0.010852285	-0.010000259	-0.009172283	-0.0083737075	-0.0076105967	-0.006884679	-0.006201692	-0.0055654496	-0.0049791485	-0.004446566	-0.003969893	-0.0035512075	-0.0031941459	-0.0028988495	-0.002667375	-0.0024999678	-0.0023990497	-0.0023632124	-0.0023915619	-0.0024828613	-0.0026381537	-0.002852589	-0.003125146	-0.00345245	-0.0038311929	-0.0042581335	-0.0047283694	-0.005238332	-0.0057850033	-0.0063628703	-0.006967239	-0.00759691	-0.008246116	-0.008913495	-0.009595223	-0.010289438	-0.010995172	-0.011709526	-0.012433425
-0.019681714	-0.019075729	-0.018390805	-0.017641641	-0.01684168	-0.016003251	-0.01513876	-0.014255725	-0.013363525	-0.012470767	-0.0115838945	-0.010709964	-0.0098550245	-0.009024851	-0.008224018	-0.0074578747	-0.006729476	-0.006044574	-0.00540632	-0.0048177764	-0.004282847	-0.00380297	-0.003381595	-0.0030223131	-0.0027242303	-0.0024897978	-0.0023210645	-0.0022161454	-0.0021777079	-0.0022037849	-0.0022932887	-0.0024461746	-0.0026584566	-0.0029296428	-0.0032557175	-0.003633581	-0.0040592924	-0.004529074	-0.005039692	-0.005585864	-0.0061632097	-0.00676921	-0.0073985085	-0.008048467	-0.008715451	-0.009396426	-0.010090321	-0.010793693	-0.011506401	-0.012226671
-0.01957503	-0.018962808	-0.01827214	-0.017517343	-0.016713455	-0.015872061	-0.015002884	-0.014116302	-0.013221838	-0.012325436	-0.011436567	-0.010560222	-0.009702578	-0.008869626	-0.008066967	-0.007297963	-0.0065678433	-0.0058802813	-0.005240105	-0.0046488196	-0.004111454	-0.0036294684	-0.003205888	-0.0028436258	-0.002543494	-0.002306521	-0.002134025	-0.0020276085	-0.001985684	-0.0020095482	-0.0020976663	-0.0022471026	-0.0024588332	-0.0027279556	-0.0030531362	-0.0034296662	-0.0038543716	-0.0043246	-0.00483419	-0.0053805634	-0.0059590265	-0.006564878	-0.0071948096	-0.007845104	-0.008511536	-0.009193093	-0.009885304	-0.0105878115	-0.0112989545	-0.0120164305
-0.019457921	-0.018840447	-0.01814396	-0.017385788	-0.016577393	-0.015731402	-0.014859624	-0.013969585	-0.013071485	-0.012173198	-0.011281103	-0.010402001	-0.009542704	-0.008707441	-0.007901929	-0.0071312487	-0.0063991994	-0.0057096183	-0.0050664544	-0.0044735745	-0.0039338022	-0.0034496337	-0.0030240566	-0.0026583597	-0.0023559704	-0.002116546	-0.001941435	-0.001832433	-0.0017892644	-0.0018099844	-0.0018951595	-0.0020432621	-0.0022525266	-0.0025200024	-0.0028433055	-0.0032192469	-0.003643714	-0.0041132644	-0.0046235174	-0.0051693246	-0.0057486966	-0.0063549206	-0.0069850683	-0.0076351613	-0.008302353	-0.0089833215	-0.00967554	-0.010377169	-0.011085704	-0.011801094
-0.019332074	-0.018708766	-0.018007845	-0.017244786	-0.016432442	-0.0155829415	-0.014707185	-0.013814755	-0.012913354	-0.012012653	-0.01111798	-0.010236673	-0.009374879	-0.008537792	-0.007730253	-0.006957464	-0.0062234923	-0.005532168	-0.004886918	-0.004291974	-0.0037494823	-0.0032634363	-0.002835378	-0.0024677739	-0.0021623299	-0.0019196719	-0.0017431676	-0.0016313344	-0.0015850887	-0.0016042888	-0.0016875044	-0.0018331632	-0.0020408332	-0.0023067817	-0.002629377	-0.0030038208	-0.0034275874	-0.003896691	-0.004406534	-0.0049526542	-0.005532302	-0.006138772	-0.0067690313	-0.0074207336	-0.008087888	-0.008768193	-0.009459734	-0.010160372	-0.01086811	-0.011580579
-0.019198164	-0.018569127	-0.017863229	-0.017095067	-0.016278133	-0.015425503	-0.0145467445	-0.01365146	-0.012747787	-0.0118444115	-0.010948077	-0.010064565	-0.009200484	-0.008361883	-0.0075523034	-0.0067768246	-0.0060411096	-0.0053478032	-0.0047011822	-0.004103847	-0.0035590231	-0.0030706301	-0.002640769	-0.0022709817	-0.0019624904	-0.0017183721	-0.0015387163	-0.001424931	-0.0013758764	-0.0013929158	-0.001473844	-0.0016177371	-0.0018236563	-0.0020879805	-0.0024082437	-0.0027820542	-0.0032057613	-0.0036737248	-0.004183717	-0.004730195	-0.005309187	-0.005917281	-0.0065484643	-0.0071997494	-0.007868096	-0.008549184	-0.009239912	-0.009939276	-0.010645747	-0.011356793
-0.019055352	-0.018421255	-0.017709933	-0.01693783	-0.016118035	-0.015261114	-0.014378674	-0.013480172	-0.012573935	-0.0116682425	-0.010769933	-0.009884112	-0.009018987	-0.008178048	-0.007366672	-0.006589882	-0.00585223	-0.0051570833	-0.0045081005	-0.0039097816	-0.0033630803	-0.0028723255	-0.0024400502	-0.002067268	-0.0017573163	-0.0015104935	-0.0013288334	-0.001212351	-0.0011613443	-0.0011750162	-0.0012539923	-0.0013960153	-0.0015995428	-0.0018631369	-0.0021823123	-0.0025551096	-0.0029769987	-0.0034452528	-0.003955625	-0.004502386	-0.005081743	-0.00568939	-0.0063214153	-0.006974049	-0.007641971	-0.008323871	-0.009015426	-0.009715162	-0.010420129	-0.011128843
-0.01890453	-0.018264636	-0.017548695	-0.016772225	-0.015947707	-0.015088096	-0.014203124	-0.013301969	-0.0123934	-0.011485398	-0.0105841905	-0.009697281	-0.008830465	-0.007987499	-0.0071750283	-0.006396644	-0.0056569204	-0.004960321	-0.004310034	-0.0037089959	-0.0031612143	-0.0026684552	-0.002233699	-0.0018597618	-0.001546815	-0.0012982711	-0.0011132285	-0.0009947494	-0.0009408891	-0.0009535104	-0.0010298938	-0.0011700317	-0.0013718903	-0.001633361	-0.0019505695	-0.0023224428	-0.0027441531	-0.0032118708	-0.0037206784	-0.0042684674	-0.0048489273	-0.005457543	-0.0060894266	-0.0067436546	-0.0074128136	-0.008094035	-0.008785702	-0.009484857	-0.010188773	-0.010896906
-0.018745668	-0.018099383	-0.01737886	-0.016598567	-0.015770823	-0.014907241	-0.014018945	-0.013115592	-0.01220537	-0.01129473	-0.01039239	-0.009503506	-0.008633576	-0.007790044	-0.0069759637	-0.0061973035	-0.0054549426	-0.0047573	-0.0041050836	-0.0035026222	-0.0029528588	-0.0024586543	-0.0020216182	-0.0016454607	-0.0013312399	-0.0010796785	-0.0008930713	-0.0007720515	-0.0007161349	-0.00072593987	-0.0008003488	-0.0009376928	-0.0011383295	-0.0013975501	-0.0017145723	-0.0020847097	-0.0025060996	-0.0029728115	-0.0034823492	-0.004029691	-0.004609585	-0.0052190423	-0.005853392	-0.0065065324	-0.0071766004	-0.00785964	-0.008551821	-0.009250082	-0.009953968	-0.010660537
-0.018577717	-0.017926916	-0.017201677	-0.016416706	-0.015585773	-0.014719233	-0.01382862	-0.012922682	-0.012009352	-0.011097372	-0.010193102	-0.009303018	-0.008432306	-0.007586807	-0.0067713186	-0.005990505	-0.005247779	-0.004548408	-0.0038950592	-0.003290549	-0.0027387738	-0.0022429153	-0.0018041953	-0.0014262795	-0.0011100918	-0.0008563921	-0.00066711754	-0.0005444959	-0.00048612058	-0.0004935935	-0.000566192	-0.00070133805	-0.000900127	-0.0011575818	-0.0014725253	-0.0018424615	-0.0022620559	-0.0027291477	-0.0032379404	-0.0037854314	-0.0043664053	-0.0049767196	-0.005611308	-0.006265439	-0.0069369897	-0.0076199323	-0.008312881	-0.009011388	-0.009714641	-0.010420442
-0.018401772	-0.017745905	-0.017016083	-0.016226806	-0.015392736	-0.014523089	-0.0136301	-0.012722157	-0.0118073	-0.010892637	-0.009986885	-0.009095088	-0.008222975	-0.0073767006	-0.0065595284	-0.0057777837	-0.0050342754	-0.004333824	-0.0036789924	-0.003073126	-0.0025205538	-0.0020224229	-0.001582995	-0.0012019351	-0.00088391453	-0.0006282702	-0.00043752044	-0.00031161308	-0.00025155395	-0.00025689602	-0.0003267266	-0.00046104938	-0.000656724	-0.0009132102	-0.0012272	-0.0015947819	-0.0020137504	-0.0024801493	-0.0029895157	-0.0035364553	-0.0041177496	-0.0047285184	-0.005364217	-0.0060205087	-0.0066920593	-0.0073757246	-0.008069478	-0.00876867	-0.009471975	-0.010176703
-0.018218488	-0.017556973	-0.016823657	-0.016030617	-0.015192777	-0.014321014	-0.013424695	-0.012514502	-0.011597	-0.010681987	-0.009774283	-0.008881807	-0.008008361	-0.0071602613	-0.006343253	-0.0055595264	-0.004815586	-0.004112929	-0.0034571365	-0.0028504878	-0.0022960678	-0.0017966405	-0.0013552308	-0.00097319484	-0.00065243244	-0.0003956072	-0.00020240247	-7.452816e-05	-1.2330711e-05	-1.4953315e-05	-8.314848e-05	-0.00021526963	-0.0004091151	-0.000663884	-0.0009759292	-0.0013429075	-0.0017617568	-0.0022265613	-0.002735816	-0.0032834262	-0.003865376	-0.0044771656	-0.005112879	-0.0057694614	-0.006442584	-0.0071278885	-0.007821783	-0.008522011	-0.00922519	-0.00992997
-0.018026993	-0.017361186	-0.016622461	-0.015826404	-0.014984757	-0.014110394	-0.013212934	-0.012299739	-0.0113815665	-0.01046434	-0.009555548	-0.008661412	-0.007787913	-0.0069388896	-0.006120205	-0.0053358003	-0.0045905337	-0.0038874298	-0.00323122	-0.0026229694	-0.0020673573	-0.0015661344	-0.0011226386	-0.0007395074	-0.0004169047	-0.00015836582	3.676489e-05	0.00016721338	0.00023158267	0.00023027137	0.00016447902	3.4831464e-05	-0.0001578629	-0.0004105717	-0.0007209629	-0.0010866672	-0.0015044883	-0.0019689724	-0.002477698	-0.003025815	-0.0036083385	-0.004220471	-0.004857205	-0.0055145994	-0.006189689	-0.006876126	-0.0075704157	-0.008271329	-0.008974925	-0.009678967
-0.01782792	-0.017156981	-0.016414575	-0.015615366	-0.014770888	-0.013893701	-0.012992881	-0.012079343	-0.011159025	-0.010240428	-0.009330653	-0.008435354	-0.0075604543	-0.0067106113	-0.005892165	-0.005106531	-0.0043607876	-0.0036570355	-0.0029987693	-0.002390027	-0.0018324852	-0.0013310835	-0.0008863732	-0.00050117075	-0.00017729402	8.40798e-05	0.00028138608	0.0004128553	0.00047937408	0.00048022717	0.00041638315	0.0002885796	9.871274e-05	-0.00015214458	-0.0004611276	-0.00082641095	-0.0012424514	-0.0017071888	-0.0022157729	-0.0027635768	-0.0033455268	-0.0039590895	-0.004597284	-0.0052561834	-0.0059316307	-0.0066197217	-0.007314943	-0.008016624	-0.008720532	-0.0094257295
-0.017622165	-0.016946204	-0.016200297	-0.01539731	-0.014549859	-0.013670139	-0.012767427	-0.0118512735	-0.010929897	-0.010010712	-0.009099938	-0.008203439	-0.0073281378	-0.0064778924	-0.005657561	-0.0048722327	-0.0041247383	-0.0034207776	-0.0027615428	-0.0021524727	-0.0015933365	-0.0010917187	-0.0006453991	-0.0002580136	6.750971e-05	0.00032935292	0.00052868575	0.00066198036	0.0007312931	0.0007344298	0.00067263097	0.00054723397	0.00035905838	0.00010969862	-0.00019840896	-0.00056150556	-0.0009772256	-0.0014415905	-0.0019491389	-0.0024966896	-0.0030798614	-0.0036937073	-0.0043322146	-0.0049928427	-0.0056689978	-0.006358668	-0.0070559606	-0.007758945	-0.00846336	-0.009168044
-0.017408565	-0.016728714	-0.015978158	-0.015170708	-0.014321558	-0.0134393275	-0.012535311	-0.011617869	-0.010694616	-0.009774402	-0.008862063	-0.007965334	-0.007089846	-0.006238885	-0.005418442	-0.004632391	-0.0038853735	-0.0031799376	-0.0025205538	-0.001909852	-0.0013506636	-0.0008473247	-0.00039988756	-1.1920929e-05	0.0003152266	0.00057969615	0.0007800311	0.0009164512	0.0009868853	0.0009914823	0.00093258545	0.00080868974	0.00062229484	0.00037406385	6.8258494e-05	-0.00029360503	-0.00070795417	-0.0011715293	-0.001678966	-0.0022266656	-0.0028104112	-0.0034242272	-0.00406415	-0.004726365	-0.0054042265	-0.0060942397	-0.0067934915	-0.0074969158	-0.008202888	-0.008907013
-0.017188668	-0.016504146	-0.015749604	-0.014939807	-0.014086843	-0.013203293	-0.012296505	-0.011378065	-0.0104534775	-0.009532049	-0.008619972	-0.0077228993	-0.006845705	-0.0059944615	-0.005174093	-0.0043879375	-0.0036398396	-0.0029350445	-0.0022747293	-0.0016635805	-0.0011041537	-0.00059901923	-0.00015036017	0.00023844466	0.0005672127	0.0008335225	0.0010355003	0.0011730529	0.0012448244	0.0012523942	0.0011955351	0.0010735951	0.00088848174	0.0006422959	0.00033819303	-2.259016e-05	-0.00043537095	-0.0008981675	-0.001405403	-0.0019531101	-0.0025366843	-0.0031517297	-0.0037928224	-0.004455827	-0.0051350147	-0.0058274195	-0.006526917	-0.0072321147	-0.007938772	-0.008644491
-0.016961314	-0.016272008	-0.015514113	-0.014701843	-0.013846561	-0.012960263	-0.012052052	-0.011131562	-0.010207064	-0.009284601	-0.008371748	-0.007474512	-0.0065973103	-0.005745545	-0.0049252436	-0.004138455	-0.0033906028	-0.0026844814	-0.0020240918	-0.0014129877	-0.0008527264	-0.00034651905	0.00010255352	0.00049299374	0.00082290545	0.0010902844	0.0012937412	0.001433529	0.0015079603	0.0015172474	0.001461532	0.0013418235	0.001158502	0.000914488	0.0006119199	0.00025238097	-0.00015998632	-0.00062135607	-0.0011282191	-0.0016761571	-0.0022604167	-0.00287503	-0.0035182089	-0.004181221	-0.0048627034	-0.005556084	-0.0062574	-0.006964229	-0.0076720268	-0.0083777085
-0.016727515	-0.016034126	-0.015272588	-0.014457606	-0.013599567	-0.012711674	-0.011801548	-0.010880381	-0.009954676	-0.0090323165	-0.0081185475	-0.007220976	-0.00634373	-0.0054917783	-0.004671246	-0.003884621	-0.003136009	-0.0024306104	-0.001770772	-0.0011578277	-0.0005976185	-9.107217e-05	0.0003587678	0.0007508099	0.0010811575	0.0013502203	0.0015560798	0.001696799	0.0017737076	0.0017843768	0.0017307028	0.0016127415	0.0014320835	0.0011896752	0.0008885227	0.0005300231	0.00011950359	-0.0003412962	-0.00084806234	-0.0013955534	-0.0019797385	-0.0025960654	-0.0032390654	-0.0039040148	-0.0045866	-0.005281158	-0.0059845895	-0.0066929087	-0.0074018613	-0.008109726
-0.016487315	-0.015789725	-0.015024371	-0.01420664	-0.013346143	-0.012456335	-0.011545606	-0.010623738	-0.009697221	-0.00877399	-0.007860623	-0.0069622323	-0.0060853064	-0.00523483	-0.004412666	-0.0036264732	-0.0028790757	-0.0021732002	-0.0015119314	-0.000899747	-0.00033849478	0.00016825646	0.00061906874	0.0010111853	0.0013431907	0.0016143136	0.001820568	0.001963649	0.0020409562	0.002054423	0.0020020492	0.0018865839	0.0017071255	0.001467295	0.0011676438	0.0008113086	0.00040201098	-5.8710575e-05	-0.00056462735	-0.0011120886	-0.001695767	-0.0023136437	-0.0029576793	-0.0036230609	-0.0043071583	-0.0050037205	-0.0057096407	-0.0064181536	-0.007129669	-0.007838599
-0.016241409	-0.015539348	-0.014771096	-0.013950124	-0.013088174	-0.012196921	-0.011284053	-0.01036115	-0.009434663	-0.0085103735	-0.007597223	-0.006699465	-0.0058226883	-0.0049710274	-0.0041503236	-0.0033641905	-0.002616316	-0.0019105151	-0.0012498945	-0.0006378293	-7.6144934e-05	0.00043103844	0.00088206306	0.0012755878	0.0016081482	0.0018798523	0.0020883493	0.0022323653	0.002312269	0.0023270287	0.002276618	0.0021633357	0.0019857362	0.0017464273	0.0014485084	0.001093898	0.0006860122	0.0002267845	-0.00027806684	-0.00082542	-0.0014103577	-0.0020274445	-0.002673	-0.0033403337	-0.004025519	-0.0047238097	-0.0054310784	-0.0061423853	-0.006855458	-0.0075651035
-0.015988633	-0.015282951	-0.014511116	-0.0136873275	-0.012823753	-0.0119311735	-0.0110177025	-0.010093905	-0.009166464	-0.008242831	-0.0073290914	-0.0064317584	-0.0055548623	-0.004704252	-0.00388401	-0.0030988157	-0.0023509786	-0.0016452521	-0.0009848028	-0.00037255138	0.00018804893	0.0006964132	0.0011483207	0.0015418231	0.0018762164	0.0021487176	0.0023583323	0.002503723	0.0025856495	0.0026016235	0.0025542974	0.002441749	0.0022664964	0.0020297505	0.0017327555	0.0013797767	0.000972528	0.000514891	1.014024e-05	-0.00053714216	-0.0011218339	-0.0017392486	-0.0023849905	-0.003053993	-0.0037409887	-0.0044410527	-0.005149573	-0.005863197	-0.0065770745	-0.007288806
-0.015730247	-0.015020244	-0.014245585	-0.013420261	-0.012554623	-0.01165989	-0.010746203	-0.009821586	-0.008894496	-0.007970028	-0.007057637	-0.006160103	-0.005283788	-0.00443355	-0.0036138222	-0.002828665	-0.0020815954	-0.0013761148	-0.00071597844	-0.00010449439	0.0004569739	0.0009645	0.0014170483	0.001811374	0.0021462291	0.002419401	0.0026305094	0.0027777627	0.002860453	0.0028790012	0.002832327	0.002721645	0.0025494322	0.0023137853	0.002019804	0.0016675405	0.0012608953	0.00080443174	0.00030029565	-0.00024579838	-0.00083068013	-0.0014487207	-0.0020957068	-0.002765566	-0.0034542903	-0.0041553304	-0.0048662797	-0.0055809915	-0.0062979385	-0.007010676
-0.015465789	-0.014753126	-0.013975516	-0.0131466985	-0.012280136	-0.011383854	-0.010469668	-0.009543888	-0.008617617	-0.007693954	-0.0067806393	-0.0058836713	-0.005008444	-0.0041590333	-0.0033400506	-0.002555266	-0.0018098652	-0.0011047274	-0.00044403598	0.00016632676	0.00072801113	0.0012356006	0.0016883276	0.0020838901	0.0024186596	0.0026924796	0.002905298	0.003053829	0.0031380393	0.0031578988	0.0031133853	0.0030049458	0.0028341897	0.0026003234	0.00230759	0.0019569993	0.0015529543	0.00109699	0.0005935207	4.765019e-05	-0.00053708255	-0.0011558533	-0.0018034354	-0.0024741814	-0.0031648874	-0.0038679466	-0.004580304	-0.005297765	-0.0060156137	-0.0067308545
-0.015196569	-0.014480226	-0.013699524	-0.0128697455	-0.012000106	-0.011103831	-0.010188833	-0.009263456	-0.008335933	-0.007413052	-0.0065005943	-0.0056036413	-0.0047294647	-0.0038806945	-0.003063023	-0.0022795126	-0.0015345141	-0.0008298382	-0.00017091632	0.00044009835	0.0010011718	0.0015094243	0.0019619092	0.0023574308	0.0026927702	0.0029684007	0.0031813495	0.003330864	0.0034170784	0.0034384094	0.003396064	0.0032888986	0.003119506	0.0028884746	0.0025969483	0.0022486784	0.0018453933	0.0013903007	0.0008875318	0.00034301355	-0.00024213642	-0.00086092204	-0.0015085265	-0.0021813288	-0.0028732494	-0.0035782382	-0.0042922944	-0.0050119013	-0.005732015	-0.006449312
-0.014922351	-0.014202252	-0.013419315	-0.012586884	-0.011716187	-0.010818973	-0.009903051	-0.0089781135	-0.008050717	-0.007128462	-0.0062165633	-0.0053206533	-0.004447244	-0.0035998821	-0.0027823597	-0.0020000637	-0.0012553632	-0.0005524382	0.000106383115	0.00071614236	0.0012773387	0.0017844811	0.0022372305	0.0026325695	0.0029687025	0.003245499	0.0034588426	0.0036097951	0.003697332	0.003720414	0.0036790483	0.0035742559	0.0034066364	0.0031777397	0.0028876923	0.002541557	0.0021396354	0.001686167	0.001184538	0.00063888356	5.5205077e-05	-0.0005649403	-0.0012136698	-0.0018862933	-0.002579078	-0.0032865033	-0.0040031075	-0.0047244355	-0.0054466426	-0.0061658323
-0.014642857	-0.013919488	-0.013133563	-0.012299731	-0.011428095	-0.010529771	-0.009613998	-0.00868848	-0.0077619404	-0.006839648	-0.005928986	-0.0050342456	-0.004161872	-0.0033151284	-0.0024993792	-0.001717791	-0.00097452104	-0.00027236342	0.00038485974	0.0009941235	0.0015551448	0.0020616725	0.0025143474	0.0029100887	0.0032472014	0.0035236552	0.00373872	0.0038902871	0.00397845	0.004003886	0.003964886	0.0038613342	0.0036956668	0.0034678727	0.0031802505	0.0028354302	0.0024344288	0.0019821338	0.0014818534	0.0009375252	0.00035280362	-0.00026692078	-0.000915885	-0.0015903637	-0.0022847056	-0.0029934198	-0.0037113577	-0.0044346824	-0.0051599964	-0.0058810934
-0.014359005	-0.0136318505	-0.012844585	-0.012008138	-0.011135519	-0.010236874	-0.009321496	-0.008396119	-0.0074691176	-0.006547503	-0.005637951	-0.0047448725	-0.0038735643	-0.0030279383	-0.0022134334	-0.0014335215	-0.0006914139	8.653849e-06	0.0006663725	0.0012752004	0.0018344074	0.0023423769	0.0027931891	0.0031895526	0.0035261773	0.0038028695	0.004019171	0.0041718595	0.0042610914	0.004288297	0.0042493865	0.004148986	0.003984671	0.0037586354	0.0034730025	0.0031296685	0.0027309172	0.0022799782	0.0017804541	0.0012365393	0.0006527789	3.2678246e-05	-0.00061710924	-0.0012926757	-0.0019875169	-0.0026985183	-0.0034186468	-0.0041443855	-0.004871279	-0.005595073
-0.014069848	-0.01334025	-0.0125498995	-0.011712432	-0.010838635	-0.009939365	-0.009023473	-0.008099712	-0.0071730986	-0.0062527657	-0.005343467	-0.004452534	-0.0035818145	-0.0027381852	-0.0019253567	-0.0011465997	-0.00040572137	0.00029325113	0.00094871596	0.001557216	0.0021153428	0.0026218593	0.0030740164	0.0034693964	0.0038061142	0.0040838458	0.0043006055	0.0044544265	0.004545424	0.004572414	0.0045362376	0.0044368096	0.0042746216	0.0040503517	0.0037670545	0.0034255385	0.0030277148	0.0025787316	0.002080243	0.0015364662	0.0009527169	0.00033382326	-0.00031691417	-0.0009925067	-0.0016893595	-0.0024020895	-0.0031245947	-0.0038530976	-0.004581943	-0.0053080097
-0.013776436	-0.013043568	-0.012251869	-0.011412807	-0.010538869	-0.009639069	-0.008723117	-0.007798314	-0.0068740696	-0.0059551746	-0.005047068	-0.004156947	-0.003288284	-0.0024465173	-0.001635097	-0.00085766613	-0.00011791289	0.0005797297	0.0012334846	0.0018405616	0.0023976304	0.0029041693	0.0033546835	0.003750883	0.004088059	0.004365813	0.0045819655	0.004737653	0.0048291236	0.0048584044	0.0048233643	0.0047258846	0.0045653544	0.0043425895	0.0040604398	0.0037207305	0.0033258796	0.002876915	0.002380319	0.001837302	0.0012537725	0.0006349161	-1.5847385e-05	-0.0006935671	-0.001391001	-0.0021051392	-0.002829738	-0.003560163	-0.004291497	-0.0050200596
-0.013480365	-0.012744568	-0.011950262	-0.011110149	-0.010234565	-0.009334572	-0.008419566	-0.0074965656	-0.0065723434	-0.0056538805	-0.0047485456	-0.00385914	-0.0029923022	-0.0021529272	-0.0013428703	-0.00056736916	0.00017062947	0.00086671486	0.0015189424	0.002125267	0.0026818104	0.0031864233	0.0036374256	0.004032083	0.0043699406	0.004647501	0.0048652627	0.0050206073	0.00511387	0.0051436983	0.005110614	0.0050145537	0.004855633	0.004635267	0.0043555014	0.004016686	0.0036226995	0.003176462	0.0026798174	0.002138961	0.0015560351	0.00093635917	0.00028504804	-0.0003925003	-0.0010912418	-0.0018069819	-0.0025334656	-0.0032663792	-0.0040002987	-0.004730977
-0.013179213	-0.012440763	-0.011644356	-0.010803953	-0.009927563	-0.009028576	-0.008112587	-0.0071901754	-0.006267749	-0.0053509027	-0.0044465214	-0.0035590902	-0.0026940554	-0.0018559843	-0.00104855	-0.0002745092	0.000461258	0.0011561811	0.0018067285	0.0024111643	0.0029669404	0.0034700558	0.0039201975	0.004314497	0.004651781	0.00493028	0.0051478	0.005304545	0.005398158	0.005429767	0.0053978898	0.0053031966	0.0051456727	0.0049271844	0.004649505	0.0043129884	0.0039206035	0.0034752674	0.00298037	0.0024398006	0.0018585846	0.0012387075	0.0005874671	-9.118393e-05	-0.0007915348	-0.0015082955	-0.0022371113	-0.0029716343	-0.0037078336	-0.0044418573
-0.012874328	-0.012133837	-0.011335328	-0.010493591	-0.009617314	-0.008717649	-0.0078032464	-0.0068816766	-0.0059601814	-0.0050453693	-0.0041427016	-0.0032574013	-0.0023939237	-0.0015585497	-0.0007531345	1.9580126e-05	0.0007530637	0.0014458299	0.0020948797	0.0026979037	0.0032517612	0.0037539266	0.0042035095	0.00459753	0.004934285	0.005212307	0.0054306313	0.005587589	0.005682554	0.0057150237	0.0056848414	0.005591005	0.0054363757	0.005219329	0.004943654	0.0046084	0.0042173415	0.0037739724	0.0032808594	0.0027414635	0.0021599233	0.0015405901	0.00088948756	0.00021075085	-0.0004910752	-0.0012087747	-0.0019391999	-0.00267639	-0.0034160614	-0.0041515455
-0.012566917	-0.011823468	-0.01102367	-0.010181539	-0.0093046725	-0.008404985	-0.0074915066	-0.006571226	-0.005651012	-0.004737854	-0.0038366616	-0.0029534847	-0.002093047	-0.0012590066	-0.00045523047	0.0003132932	0.0010451786	0.0017366484	0.0023839958	0.0029848404	0.0035374574	0.0040384904	0.004487101	0.0048805587	0.0052165836	0.005494695	0.005713936	0.005871147	0.0059666485	0.0059996992	0.00597078	0.005879551	0.00572557	0.00551058	0.005235497	0.004903894	0.0045147687	0.004072707	0.0035802312	0.0030426607	0.002461508	0.0018434972	0.0011913478	0.00051124394	-0.00019045174	-0.0009101927	-0.001642026	-0.0023812205	-0.003122814	-0.0038613603
-0.012255229	-0.011509873	-0.010709375	-0.009865373	-0.008989304	-0.0080899	-0.007177606	-0.0062580854	-0.0053396896	-0.004428759	-0.0035296008	-0.0026487485	-0.0017905012	-0.0009582713	-0.00015771389	0.0006098412	0.0013387725	0.0020279288	0.002673015	0.003272429	0.00382372	0.0043231808	0.004770439	0.005162388	0.0054992326	0.0057766587	0.005995568	0.006153457	0.0062498823	0.0062833913	0.006256461	0.006166294	0.0060143135	0.0058011822	0.005528312	0.0051973574	0.004809834	0.0043700896	0.0038800053	0.0033433102	0.0027631558	0.0021446273	0.001492802	0.0008135401	0.00011013076	-0.0006105155	-0.0013444647	-0.002085477	-0.0028299019	-0.0035713166
-0.011941396	-0.01119405	-0.010392144	-0.009547852	-0.008672208	-0.007772848	-0.006861657	-0.005944051	-0.005027756	-0.0041178465	-0.0032204166	-0.0023428649	-0.0014866143	-0.00065716356	0.00014116988	0.00090574846	0.0016330034	0.0023192316	0.0029625036	0.0035598762	0.0041089132	0.0046080723	0.0050535053	0.005444955	0.0057808533	0.0060588606	0.006276436	0.0064349696	0.006532356	0.006567728	0.0065411925	0.0064525083	0.00630207	0.006091047	0.0058200173	0.005490888	0.005105812	0.0046670027	0.0041782297	0.0036421195	0.0030635037	0.002445884	0.0017950535	0.0011142306	0.00040973723	-0.0003117472	-0.0010474399	-0.0017909706	-0.0025372356	-0.0032813922
-0.011625305	-0.010875307	-0.010073356	-0.009227738	-0.008351743	-0.007453814	-0.006544322	-0.0056273043	-0.004712619	-0.003805615	-0.0029114336	-0.0020351708	-0.0011816695	-0.00035537034	0.00044035912	0.0012024604	0.0019265674	0.0026111007	0.0032517314	0.003847856	0.004394766	0.0048914254	0.0053363405	0.005727358	0.0060613714	0.006338872	0.006556887	0.0067156292	0.006813813	0.006850064	0.006824661	0.0067375265	0.00658809	0.006379299	0.0061099194	0.0057829544	0.005399011	0.00496367	0.004475586	0.003940556	0.0033626184	0.002746608	0.0020951107	0.0014144443	0.00071004033	-1.3515353e-05	-0.00075078756	-0.0014960691	-0.0022445545	-0.0029915348
-0.011306822	-0.010555506	-0.009750716	-0.008906119	-0.008029811	-0.007133305	-0.0062241033	-0.00530985	-0.004397206	-0.0034919977	-0.0026003495	-0.0017269701	-0.0008764118	-5.2493066e-05	0.00074053556	0.0014995001	0.002221316	0.002902571	0.0035416335	0.0041346624	0.004679665	0.0051747337	0.0056181327	0.0060073435	0.0063413605	0.0066184625	0.006837085	0.0069952756	0.0070939064	0.007130701	0.0071061105	0.007020451	0.0068737343	0.0066660345	0.0063982494	0.0060735084	0.0056919865	0.005256545	0.004771486	0.0042380765	0.0036616288	0.0030457191	0.0023947954	0.0017141066	0.0010091551	0.00028472394	-0.00045472756	-0.0012019575	-0.0019525737	-0.002702482
-0.010986052	-0.010232255	-0.009427547	-0.008581974	-0.0077068955	-0.0068112314	-0.005903639	-0.0049907044	-0.0040808767	-0.003178887	-0.0022884458	-0.0014186949	-0.00057081133	0.00024975464	0.001040332	0.0017967597	0.002515193	0.0031943806	0.003829874	0.0044209957	0.0049638264	0.0054577887	0.005899586	0.006287519	0.00662072	0.006896667	0.007114455	0.007273197	0.007372409	0.007410422	0.007387195	0.0073025003	0.0071567297	0.0069503225	0.0066855736	0.0063619837	0.005983092	0.005550068	0.0050662644	0.0045342743	0.003958475	0.0033433102	0.0026934892	0.0020126253	0.0013062134	0.0005809143	-0.00015866756	-0.00090779364	-0.0016620308	-0.0024141893
-0.0106632635	-0.009908237	-0.00910183	-0.008257031	-0.0073824376	-0.0064877346	-0.005581759	-0.004672125	-0.003763318	-0.0028632954	-0.0019770786	-0.0011098012	-0.0002650991	0.00055263937	0.0013398267	0.0020933263	0.0028092377	0.003485091	0.004117869	0.0047073327	0.0052479655	0.0057396404	0.006179519	0.006565988	0.0068979077	0.0071734674	0.007391013	0.007550169	0.007649321	0.0076879226	0.007665191	0.007581666	0.007438436	0.0072336905	0.006970383	0.0066491812	0.0062713213	0.0058403127	0.0053578876	0.0048280023	0.0042536184	0.0036397316	0.0029901937	0.0023094267	0.0016033947	0.00087689236	0.00013536215	-0.00061585754	-0.0013716444	-0.0021260828
-0.010338455	-0.009581946	-0.008775197	-0.007931009	-0.0070572197	-0.0061640963	-0.0052591413	-0.0043519586	-0.003445387	-0.0025486723	-0.001664944	-0.00080052763	4.0810555e-05	0.0008551851	0.0016388819	0.002389051	0.003102094	0.0037749484	0.0044056214	0.0049912706	0.005529877	0.0060192533	0.0064577907	0.006843444	0.00717419	0.007449072	0.007666152	0.007824529	0.007923719	0.007963393	0.007941823	0.007860463	0.00771755	0.0075147524	0.007252805	0.0069335587	0.006558303	0.006128844	0.0056484826	0.005119931	0.004547216	0.003934566	0.003285069	0.002605036	0.0018986017	0.0011712611	0.00042843074	-0.00032398105	-0.0010816157	-0.0018398091
-0.010012373	-0.009254806	-0.008448124	-0.007603146	-0.0067303106	-0.0058384687	-0.0049365237	-0.0040304735	-0.0031274408	-0.0022331253	-0.001353614	-0.0004921332	0.00034641102	0.0011575185	0.0019382462	0.0026852675	0.0033945255	0.0040638708	0.004692521	0.0052751936	0.005811561	0.0062985905	0.0067351162	0.0071183667	0.007448353	0.0077214018	0.007938396	0.008097503	0.008197177	0.008236911	0.008215714	0.008134864	0.007994376	0.0077932514	0.007533092	0.0072156973	0.0068422444	0.0064155012	0.0059364922	0.0054102577	0.004838925	0.004226655	0.0035781339	0.0028978437	0.0021915138	0.0014639869	0.0007205345	-3.4965575e-05	-0.00079473853	-0.0015544742
-0.009685829	-0.008926846	-0.00811965	-0.007274717	-0.0064034164	-0.0055135265	-0.0046130866	-0.0037098825	-0.0028089657	-0.0019185245	-0.0010414198	-0.00018351525	0.00065109506	0.0014587641	0.002235815	0.002978947	0.003685154	0.004352305	0.0049772672	0.005557265	0.006090425	0.0065755546	0.007009577	0.007391546	0.0077201016	0.007992744	0.008208483	0.008366626	0.008466929	0.008507069	0.0084873475	0.008407645	0.0082677975	0.008068617	0.007810805	0.00749531	0.0071238466	0.006698545	0.0062223524	0.005697593	0.0051267743	0.004516408	0.0038696118	0.003190145	0.002482891	0.0017549656	0.001009658	0.00025441498	-0.00050750375	-0.0012705326
-0.009356499	-0.008597396	-0.0077904165	-0.0069462657	-0.0060766637	-0.0051873624	-0.0042895377	-0.003388673	-0.0024916679	-0.001603581	-0.0007300973	0.00012432411	0.0009559989	0.0017588772	0.0025328696	0.003271915	0.003975626	0.00463875	0.0052602403	0.0058367997	0.0063678436	0.006850671	0.007282529	0.007663343	0.007990234	0.00826133	0.008476485	0.008634813	0.008734185	0.008775007	0.008756224	0.008677471	0.008539371	0.008341655	0.008085106	0.007771842	0.0074024647	0.0069789663	0.006504599	0.005982101	0.0054136254	0.0048040897	0.0041575506	0.0034793876	0.002773106	0.0020434782	0.0012982413	0.0005399324	-0.0002232492	-0.0009875223
-0.009028271	-0.008268043	-0.00746122	-0.006617494	-0.005748406	-0.0048622712	-0.003965959	-0.003068149	-0.0021741912	-0.0012893602	-0.0004190728	0.00043090805	0.0012587309	0.0020588487	0.0028284863	0.003564544	0.004263375	0.0049230866	0.005542036	0.0061160363	0.0066438317	0.0071233176	0.007553503	0.007931974	0.008256864	0.008527901	0.008741602	0.008899678	0.008998901	0.009039894	0.009021465	0.008944385	0.008807305	0.008610871	0.00835713	0.008045346	0.0076779164	0.00725732	0.006785091	0.0062639266	0.0056976937	0.0050894767	0.00444369	0.0037654005	0.003058914	0.0023309514	0.0015840866	0.00082470104	5.939603e-05	-0.00070768595
-0.008699097	-0.0079376325	-0.007130824	-0.0062890425	-0.005420409	-0.004536912	-0.003643319	-0.0027476922	-0.0018569604	-0.0009764433	-0.00011030957	0.00073696673	0.0015606247	0.0023563132	0.0031221956	0.003854379	0.0045499913	0.0052063353	0.005821049	0.0063918345	0.006917134	0.0073940344	0.007822376	0.008198086	0.008521214	0.008790504	0.009003993	0.009160899	0.0092609115	0.009302035	0.0092841685	0.009207714	0.009072237	0.008877929	0.008624904	0.0083158985	0.007950831	0.0075316504	0.0070612654	0.006542161	0.005977638	0.0053714737	0.004726641	0.0040500164	0.003343735	0.0026142672	0.0018671304	0.0011075996	0.0003407821	-0.0004286617
-0.008369736	-0.007607907	-0.0068006366	-0.00596036	-0.005093731	-0.0042123944	-0.003321603	-0.00242915	-0.0015416145	-0.00066411495	0.000198666	0.001041349	0.0018605404	0.0026530214	0.0034140386	0.0041428767	0.0048341006	0.005486656	0.006098155	0.0066660605	0.007187739	0.0076618977	0.008087996	0.008461699	0.008782756	0.0090505555	0.009264037	0.009419553	0.0095189735	0.009560734	0.009543557	0.0094682835	0.009332936	0.009140905	0.008889943	0.008582316	0.008219831	0.0078025423	0.007333994	0.0068177357	0.0062545203	0.005649779	0.0050072186	0.004330218	0.0036250055	0.002895996	0.0021483898	0.0013876855	0.00061811507	-0.00015285239
-0.008040138	-0.0072780848	-0.0064714625	-0.0056318715	-0.004767619	-0.0038881376	-0.0030001476	-0.0021111667	-0.0012267828	-0.0003533624	0.00050514564	0.0013439022	0.0021596327	0.002947133	0.0037054457	0.004428938	0.0051162206	0.005764827	0.0063728504	0.0069371685	0.007455621	0.007927038	0.008349478	0.008722294	0.0090419315	0.00930772	0.0095193535	0.009675462	0.009774175	0.009815492	0.009799622	0.009724822	0.00959171	0.009400375	0.009150978	0.008845355	0.008484811	0.008069642	0.0076041967	0.0070881583	0.0065280236	0.005925119	0.005284589	0.0046085715	0.0039036013	0.0031744577	0.0024263598	0.0016642846	0.000893984	0.000120684505
-0.007710129	-0.0069486722	-0.00614246	-0.0053040907	-0.0044416934	-0.0035644546	-0.0026795715	-0.001794368	-0.00091406703	-4.431978e-05	0.00081012025	0.0016449131	0.0024558008	0.0032399558	0.0039931573	0.00471263	0.0053961314	0.0060413256	0.0066452064	0.0072054937	0.007721141	0.008189362	0.008608725	0.008978389	0.009296808	0.009561889	0.009771556	0.009926315	0.010025352	0.010067008	0.0100511275	0.009978056	0.0098454505	0.00965533	0.0094078295	0.009104464	0.008745559	0.008332852	0.007869355	0.0073564053	0.0067980736	0.0061971135	0.005556967	0.004882768	0.0041791387	0.0034503639	0.0027016886	0.0019387752	0.0011669695	0.0003921017
-0.007382177	-0.006619625	-0.0058150217	-0.0049778074	-0.0041168407	-0.0032426044	-0.00236132	-0.0014792085	-0.0006027594	0.000263568	0.0011136979	0.0019445792	0.0027509667	0.0035300255	0.004278291	0.004994191	0.00567339	0.0063144863	0.0069140345	0.0074712	0.007983476	0.0084485	0.0088656545	0.009232789	0.009548746	0.009811573	0.010020897	0.010175101	0.010272805	0.010314744	0.01029912	0.01022606	0.010094646	0.009906311	0.009660408	0.009359162	0.009002183	0.0085926205	0.00813086	0.0076204725	0.007063832	0.006464768	0.0058266222	0.0051536746	0.0044503286	0.003721688	0.0029730462	0.0022097565	0.001436431	0.000659965
-0.0070539117	-0.006292373	-0.005487509	-0.00465177	-0.0037939698	-0.0029217675	-0.002044119	-0.0011653453	-0.00029264018	0.0005693212	0.0014149323	0.0022409	0.0030427687	0.0038176365	0.0045621134	0.005272962	0.0059478134	0.00658416	0.007180229	0.007734034	0.008242343	0.008704688	0.00911846	0.009483352	0.009797033	0.010058016	0.0102658905	0.010418955	0.01051642	0.010558087	0.010541849	0.010470491	0.010340143	0.010152891	0.00990887	0.009610154	0.009255588	0.008847255	0.008388184	0.007879943	0.007326044	0.0067288056	0.006092638	0.005420953	0.0047182553	0.0039902255	0.0032421686	0.002477616	0.0017035715	0.00092474744
-0.0067277104	-0.005965084	-0.0051621273	-0.0043279454	-0.003472425	-0.0026032776	-0.0017284378	-0.0008539632	1.5113503e-05	0.00087239593	0.0017138682	0.0025355294	0.0033326559	0.0041025914	0.0048425533	0.0055488944	0.0062191524	0.006851226	0.0074426495	0.007992551	0.008497246	0.008956555	0.009367801	0.009729814	0.010041453	0.010299917	0.010506619	0.010658409	0.010755666	0.010796778	0.010781668	0.010709625	0.0105812475	0.01039518	0.010153167	0.009855915	0.009502813	0.009097859	0.008641433	0.008134589	0.0075831376	0.006988205	0.0063536353	0.0056829527	0.0049821027	0.004254982	0.003506232	0.0027416795	0.0019670203	0.0011868142
-0.006401941	-0.005639866	-0.0048372597	-0.0040054545	-0.003152728	-0.002286777	-0.0014146417	-0.00054425	0.0003204383	0.001172848	0.0020109862	0.0028269254	0.0036196597	0.0043846257	0.0051195733	0.0058212653	0.0064870454	0.0071148574	0.007702835	0.008247286	0.008748822	0.009204358	0.009613164	0.009972297	0.010280795	0.010538317	0.010743249	0.010894064	0.010990817	0.0110311955	0.01101638	0.010944605	0.010817278	0.010632861	0.010392629	0.0100967735	0.009746481	0.0093427	0.0088895	0.008385938	0.007835552	0.0072432235	0.006610159	0.005941801	0.0052421913	0.0045155995	0.0037669651	0.0030030832	0.002226919	0.0014453195
-0.006078072	-0.0053158253	-0.004514806	-0.0036854371	-0.0028350353	-0.0019721165	-0.0011033937	-0.00023770705	0.0006232448	0.001471471	0.0023039058	0.0031154528	0.003903821	0.004663646	0.005393848	0.006090164	0.0067516305	0.007374853	0.007957667	0.0084994845	0.008996379	0.00944848	0.009853486	0.010210045	0.010517258	0.010771994	0.010975383	0.011125006	0.011220597	0.011260983	0.011246759	0.011175659	0.011048496	0.010865472	0.010626674	0.010333087	0.009984236	0.009583946	0.009132151	0.008631427	0.008083653	0.0074932612	0.0068626218	0.0061959885	0.005497422	0.0047721267	0.0040238313	0.0032593943	0.0024830364	0.0017009228
-0.005754523	-0.004993461	-0.0041937307	-0.003366068	-0.002518855	-0.0016599	-0.00079476833	6.747991e-05	0.00092379004	0.0017672442	0.0025942996	0.0034015663	0.004184611	0.00493937	0.0056638718	0.0063568167	0.0070126057	0.0076309517	0.008209847	0.008746937	0.009240359	0.009688307	0.0100899935	0.0104438625	0.010747634	0.011000898	0.01120308	0.011351462	0.011446111	0.0114858635	0.011471629	0.011400647	0.01127433	0.011093251	0.010856587	0.010563791	0.010218196	0.009819087	0.009370182	0.008871786	0.008326624	0.00773884	0.0071099102	0.0064453557	0.00574873	0.0050243773	0.0042762607	0.0035124011	0.0027353205	0.0019517541
-0.005434558	-0.0046741366	-0.003875956	-0.003049992	-0.0022057965	-0.0013497323	-0.00048944354	0.0003694892	0.0012201741	0.002059754	0.0028822497	0.0036838986	0.0044614114	0.00521107	0.0059313327	0.006617274	0.007269636	0.00788267	0.008457851	0.008990187	0.009479847	0.009924024	0.010323003	0.010673426	0.01097478	0.011225905	0.0114252865	0.011572089	0.011666071	0.011706363	0.011690985	0.011620875	0.011495862	0.011315811	0.011079822	0.010789074	0.010446049	0.010049671	0.009603336	0.009106766	0.008564796	0.007979281	0.007352043	0.006690234	0.005994711	0.0052714013	0.0045253523	0.0037602745	0.0029830933	0.0021983124
-0.005115561	-0.004356213	-0.0035602972	-0.0027370825	-0.001894772	-0.0010427013	-0.00018584728	0.00066803396	0.0015144423	0.0023480766	0.0031660795	0.0039625764	0.0047344603	0.005479101	0.0061935186	0.0068767183	0.0075229555	0.008131254	0.008700959	0.009229884	0.009714719	0.010155473	0.010550592	0.010897063	0.011196401	0.011445053	0.011643361	0.011788376	0.01188172	0.011920903	0.011905879	0.011835717	0.011711787	0.0115319975	0.011298317	0.011009391	0.0106684305	0.010274321	0.009829953	0.009337131	0.008797206	0.00821374	0.007589549	0.006929036	0.0062361993	0.005513791	0.004768349	0.004005272	0.0032269545	0.0024412386
-0.0047997534	-0.00404077	-0.0032462478	-0.0024257153	-0.0015874505	-0.0007388592	0.00011338666	0.00096322596	0.0018049367	0.0026338995	0.0034459494	0.004237555	0.0050036646	0.005744133	0.0064531453	0.007128969	0.007770706	0.008374698	0.00894003	0.009463847	0.009945001	0.010381628	0.010773737	0.011116497	0.01141328	0.011659421	0.011855733	0.01199897	0.0120911	0.012129489	0.012114763	0.012044635	0.011921529	0.011743445	0.011510361	0.011223957	0.01088576	0.010493726	0.010052212	0.00956079	0.009024404	0.008443583	0.007821962	0.0071635656	0.0064718425	0.005751889	0.005007785	0.0042437576	0.0034664646	0.0026800334
-0.0044865683	-0.0037287325	-0.0029362738	-0.0021177158	-0.001282528	-0.00043763593	0.00041021034	0.0012553893	0.0020919144	0.0029158704	0.0037229843	0.004508421	0.005270388	0.006003637	0.0067083016	0.0073789433	0.008014981	0.008614432	0.009174943	0.009692553	0.010170389	0.0106031895	0.010990638	0.011331335	0.0116244	0.011868078	0.012062229	0.01220509	0.0122953765	0.012333531	0.012317903	0.012249157	0.012125507	0.01194812	0.011717394	0.011433605	0.011096396	0.010707185	0.010267653	0.009779323	0.00924468	0.008666921	0.008048434	0.0073923133	0.0067031235	0.0059835836	0.005241256	0.004477702	0.0037005842	0.0029143654
-0.0041754246	-0.0034191608	-0.0026276186	-0.0018126816	-0.0009817556	-0.00014064088	0.0007025972	0.0015431158	0.002375599	0.0031942166	0.003994826	0.004775699	0.005531162	0.0062605254	0.0069582686	0.007624138	0.008254658	0.008848958	0.009403631	0.009918474	0.0103904605	0.01081986	0.01120276	0.011541106	0.011831019	0.012072492	0.0122638345	0.012404207	0.012493841	0.0125315115	0.012515746	0.012447197	0.012324244	0.012148518	0.011918314	0.011635572	0.011301305	0.010914344	0.010477535	0.009991784	0.009460568	0.0088856965	0.008269496	0.007615637	0.0069274344	0.006210804	0.005468771	0.0047071055	0.0039303675	0.0031434372
-0.003867656	-0.0031122938	-0.0023239478	-0.0015115961	-0.0006845519	0.00015373528	0.0009924993	0.0018279143	0.0026545264	0.0034680031	0.0042630993	0.0050382502	0.005788084	0.006511282	0.0072038323	0.007864103	0.008489754	0.009077977	0.009628169	0.010137454	0.010606147	0.01103102	0.011410605	0.011744093	0.0120316	0.012270294	0.012459945	0.012598712	0.012686897	0.012723621	0.012707293	0.012638591	0.012517359	0.012342237	0.012113854	0.011832904	0.011499491	0.011115018	0.010680478	0.010198716	0.009669896	0.009097096	0.008484129	0.007832691	0.0071477853	0.0064323694	0.005692154	0.0049317144	0.0041545145	0.0033675432
-0.0035633817	-0.0028088242	-0.0020237193	-0.0012134761	-0.00038907304	0.0004429929	0.0012775883	0.0021078214	0.00292987	0.003737554	0.0045273416	0.005296424	0.006041061	0.006757818	0.0074454546	0.008099724	0.008719288	0.009302303	0.009847838	0.01035241	0.01081584	0.011236083	0.011612248	0.0119433515	0.012226392	0.012462169	0.01265011	0.012786418	0.012873653	0.012909189	0.012893435	0.012824271	0.0127030425	0.012529135	0.0123018995	0.012023002	0.011692289	0.011310402	0.010877989	0.0103988275	0.009872846	0.009303719	0.008692339	0.008043341	0.007361084	0.006648138	0.005909402	0.0051491857	0.0043739267	0.0035866648
-0.0032619163	-0.0025100783	-0.0017262027	-0.0009197742	-9.9826604e-05	0.00072907284	0.0015586354	0.0023834407	0.0031997152	0.004002504	0.00478711	0.0055495054	0.0062884875	0.0069990903	0.0076812953	0.008329704	0.008943949	0.009521425	0.010061137	0.010562591	0.011020713	0.011436351	0.011808392	0.012135297	0.012415905	0.0126481205	0.012833506	0.012968726	0.013054777	0.013088759	0.013072014	0.013003834	0.012882892	0.01270958	0.012483627	0.012206566	0.011877097	0.011498544	0.011069279	0.010591939	0.010069214	0.009502731	0.008895103	0.008248892	0.0075687915	0.00685814	0.006120838	0.0053626485	0.0045868903	0.003800366
-0.0029645488	-0.0022140592	-0.0014332905	-0.00063051283	0.00018682703	0.0010102987	0.0018354952	0.0026560836	0.003466744	0.0042626895	0.0050413013	0.0057986416	0.006531395	0.007237017	0.0079118945	0.008553978	0.009163819	0.009735577	0.010270115	0.010765202	0.011218801	0.011630196	0.0119983405	0.012321662	0.012598857	0.01282892	0.013012014	0.013145573	0.013228644	0.013262495	0.013245162	0.013176322	0.013056405	0.012883324	0.012659397	0.012384176	0.012057375	0.011680037	0.011253748	0.010779016	0.010259382	0.009695698	0.009090651	0.008448176	0.007770136	0.0070617236	0.0063274875	0.005569484	0.004795503	0.0040091462
-0.0026708096	-0.001921922	-0.0011444464	-0.0003438145	0.0004682392	0.0012880266	0.002108287	0.0029225834	0.0037280098	0.0045185126	0.005291421	0.006041754	0.0067695417	0.007467635	0.008137155	0.00877393	0.009376749	0.009943705	0.010472726	0.010963056	0.011412032	0.011818886	0.012182552	0.012502812	0.012775283	0.013003405	0.013183545	0.013314974	0.013396829	0.013429377	0.013411783	0.013342656	0.013222896	0.013051394	0.012828317	0.012554266	0.012229599	0.011854541	0.011430517	0.010959823	0.010442764	0.009881582	0.009280007	0.008639768	0.007964976	0.007259637	0.006526146	0.005770646	0.004998304	0.0042121895
-0.0023809522	-0.0016347095	-0.00085972995	-6.406009e-05	0.00074551627	0.0015601441	0.002374854	0.0031847619	0.0039838366	0.0047684424	0.005535964	0.0062807463	0.0070006363	0.0076939613	0.008356847	0.008988246	0.0095855445	0.010146607	0.010669876	0.011154819	0.011599001	0.012000944	0.012360968	0.012676127	0.012947358	0.013171442	0.013349008	0.013477441	0.013558157	0.0135896765	0.013571039	0.013502255	0.013382353	0.013212111	0.0129900165	0.012716882	0.012395091	0.012022521	0.011601675	0.011133257	0.0106192455	0.010061782	0.0094630495	0.0088256225	0.008154005	0.0074498765	0.0067194626	0.005965501	0.0051945597	0.0044092163
-0.0020957068	-0.0013517737	-0.0005790666	0.00021325424	0.0010186695	0.0018282048	0.0026375875	0.003441438	0.0042345487	0.0050137155	0.0057741366	0.0065135024	0.0072274804	0.007914618	0.008571126	0.009195741	0.009787425	0.010342099	0.010860864	0.0113407485	0.011779383	0.012177587	0.0125330165	0.01284419	0.013110556	0.013332289	0.013507374	0.013634205	0.013712663	0.013743367	0.013723839	0.013655119	0.013536189	0.013365097	0.013144758	0.012873892	0.0125533715	0.012183752	0.011765193	0.011299413	0.010788672	0.010233648	0.009638332	0.009004261	0.008335538	0.0076345764	0.0069064014	0.0061546825	0.0053848997	0.004600525
-0.001814656	-0.0010732114	-0.00030298159	0.00048531592	0.0012856349	0.0020906292	0.0028949715	0.003693767	0.004480958	0.0052541085	0.0060088225	0.0067410357	0.0074482895	0.008128665	0.008780196	0.009398613	0.009983283	0.010533061	0.011046007	0.011519346	0.0119549595	0.012347512	0.012697678	0.013005991	0.013269156	0.013487026	0.0136594325	0.013784394	0.0138614215	0.01389043	0.013870012	0.013800718	0.013681322	0.0135113895	0.013292342	0.013023116	0.012704868	0.012337286	0.01192119	0.011458807	0.010951173	0.010399941	0.009807032	0.009175934	0.008510698	0.0078123435	0.0070865676	0.006337464	0.005568363	0.004784938
-0.0015384629	-0.0007983595	-3.2551587e-05	0.0007523522	0.0015485547	0.0023481436	0.0031472333	0.003940422	0.004721649	0.00548812	0.0062366948	0.0069622956	0.0076639503	0.008338161	0.008981701	0.009594824	0.010173429	0.010717511	0.011224583	0.011693019	0.012122221	0.01251037	0.01285702	0.013160791	0.013420355	0.013634663	0.013804276	0.013926905	0.014002733	0.014030222	0.014009584	0.013939191	0.01382016	0.013651632	0.013432875	0.013165407	0.01284894	0.012483418	0.0120702945	0.011609923	0.011105552	0.010558493	0.009968676	0.009341706	0.00867812	0.007982694	0.007260114	0.006512478	0.00574575	0.0049645193
-0.0012664199	-0.00053002685	0.00023378059	0.0010141432	0.0018054545	0.0026008487	0.0033940598	0.004181754	0.004956279	0.005717095	0.006458495	0.0071778856	0.007872917	0.008540552	0.009178981	0.009784475	0.010357685	0.010895062	0.011396587	0.011860162	0.012283683	0.012667656	0.013009425	0.013308134	0.013564862	0.013776321	0.013942797	0.014062896	0.014136121	0.014162768	0.014140811	0.01407098	0.013951611	0.013783868	0.013566304	0.013299994	0.012986038	0.012622617	0.01221244	0.011755183	0.011253264	0.010708347	0.010123491	0.009498473	0.008839373	0.008147266	0.0074263103	0.0066822805	0.0059172325	0.0051372014
-0.0010002777	-0.0002657622	0.00049380213	0.0012701899	0.0020574853	0.0028468445	0.0036349185	0.0044153035	0.0051849894	0.005939547	0.0066743977	0.007387966	0.00807609	0.008737147	0.009369023	0.009968583	0.010535557	0.011066202	0.011562262	0.012019426	0.012438394	0.012817185	0.013154883	0.013449971	0.0137018	0.013910301	0.01407364	0.014191698	0.014263827	0.014287587	0.014265291	0.014194444	0.014075637	0.013908241	0.01369207	0.013427492	0.013114039	0.012753602	0.012345854	0.011892632	0.011392858	0.010852344	0.010269489	0.009648617	0.008992616	0.008303653	0.0075865425	0.006843798	0.006081231	0.0053022355
-0.00073873997	-7.085502e-06	0.0007487722	0.0015211999	0.0023031533	0.003087595	0.0038704686	0.004645396	0.005408939	0.0061558	0.0068854205	0.007591311	0.008273151	0.0089274235	0.009552546	0.010146126	0.010706261	0.011231519	0.011721987	0.012173392	0.012586374	0.0129606165	0.01329314	0.013585206	0.013832796	0.014037468	0.014197573	0.014312968	0.014382865	0.014406022	0.014382407	0.014311098	0.014192149	0.014024753	0.013809346	0.013546314	0.013235904	0.012877628	0.012472134	0.012021676	0.011526383	0.010988161	0.010408927	0.009791683	0.009138666	0.008452963	0.007738717	0.00699858	0.006239228	0.005461771
-0.00048278272	0.000246346	0.0009982847	0.0017662272	0.0025430694	0.0033225939	0.004099842	0.00486847	0.0056259483	0.0063663498	0.007088717	0.0077881664	0.008463182	0.009111419	0.009729337	0.010316871	0.0108701885	0.011389475	0.011872955	0.012319874	0.01272795	0.013096385	0.013424937	0.013712406	0.013955794	0.014157478	0.014314633	0.014427703	0.014494911	0.014517497	0.014491912	0.014419284	0.014301386	0.014134809	0.013920445	0.013658714	0.013349399	0.01299309	0.012590356	0.0121431425	0.011650581	0.011115849	0.010541011	0.009927012	0.00927794	0.0085951425	0.007883433	0.0071466714	0.0063887313	0.0056140088
-0.00023228675	0.00049415603	0.0012422204	0.0020060614	0.0027783178	0.003552381	0.0043229274	0.00508539	0.005835835	0.00657038	0.0072856583	0.007978935	0.008647203	0.009287875	0.009899642	0.010480542	0.011028253	0.011541225	0.012018859	0.012459025	0.012861952	0.013225835	0.013549335	0.013831161	0.014071811	0.0142698735	0.014424063	0.014533609	0.014599465	0.014619589	0.014594041	0.014521908	0.01440201	0.014236741	0.014023051	0.013762604	0.013455149	0.013100579	0.012701668	0.012256611	0.01176694	0.011236347	0.0106648505	0.010054372	0.009408511	0.008730099	0.008021247	0.007287711	0.00653176	0.0057598986
1.2278557e-05	0.00073598325	0.0014803596	0.0022399873	0.0030064918	0.0037755556	0.004539773	0.0052965097	0.0060406104	0.006768387	0.0074766017	0.008162901	0.008824404	0.00945859	0.010063149	0.010636937	0.01117871	0.011686016	0.012157042	0.012591958	0.012989242	0.013347402	0.0136661455	0.01394438	0.01418075	0.0143749975	0.014526013	0.014633227	0.014696822	0.014714632	0.014688194	0.014614798	0.014495783	0.014330156	0.014117409	0.013858695	0.013553731	0.013201464	0.012804411	0.012361679	0.011876475	0.011348877	0.010779981	0.01017401	0.009531852	0.008856598	0.008151881	0.0074216165	0.0066679455	0.0058984123
0.000251133	0.0009713508	0.0017124005	0.0024671666	0.0032292157	0.003991291	0.004750032	0.005500201	0.006238457	0.006958712	0.007661164	0.008339878	0.008994464	0.009622436	0.010220051	0.0107865855	0.011321761	0.0118232295	0.012287892	0.0127172135	0.013108924	0.013461869	0.013776004	0.014049578	0.014281947	0.014471747	0.014620125	0.014725331	0.014786456	0.01480262	0.014774688	0.014701121	0.014580965	0.014415678	0.014204521	0.0139464475	0.013642941	0.013293657	0.01289821	0.012460187	0.011977207	0.011452962	0.010887742	0.010285657	0.00964696	0.008974835	0.008273736	0.007546719	0.00679728	0.006029252
0.00048404187	0.0012011416	0.0019374937	0.0026882142	0.0034438632	0.004201755	0.004953768	0.0056979023	0.006428901	0.0071433187	0.007838119	0.008510556	0.00915774	0.009778168	0.01036872	0.010929871	0.011457823	0.011952929	0.012412138	0.012834717	0.0132210255	0.013569381	0.013878204	0.014147017	0.01437512	0.014561668	0.014707148	0.01480899	0.014868502	0.014883619	0.014853157	0.01477883	0.014659077	0.014493991	0.014283489	0.014026824	0.013724733	0.013377532	0.01298476	0.012549281	0.012070358	0.011549473	0.010988239	0.010389175	0.009754088	0.009087071	0.008388933	0.0076647773	0.006918557	0.0061533786
0.0007109791	0.0014247335	0.0021575168	0.0029028505	0.003653273	0.004405156	0.0051512048	0.0058892444	0.0066130757	0.007320542	0.008008178	0.008673951	0.0093139075	0.009927865	0.01051202	0.0110659	0.011586819	0.012074828	0.012528032	0.01294563	0.013326161	0.013669454	0.013972979	0.014237184	0.014460657	0.014644071	0.0147856735	0.014885098	0.014941815	0.014954612	0.014923025	0.014848594	0.0147289485	0.014563944	0.0143537	0.014098968	0.0137983635	0.013452575	0.013063919	0.012630891	0.012155157	0.011637464	0.011079583	0.010485005	0.009854108	0.009190392	0.0084957555	0.0077755675	0.00703232	0.0062691756
0.00093205273	0.0016417839	0.0023702793	0.003110692	0.0038563684	0.004601937	0.0053419545	0.006072562	0.0067901686	0.0074905753	0.008171346	0.008829884	0.0094634555	0.010069277	0.010646772	0.011194035	0.011708874	0.012190048	0.012636825	0.0130485	0.013423536	0.013759825	0.014060035	0.014318839	0.014539305	0.01471898	0.014857374	0.014953624	0.0150071755	0.015018705	0.014986586	0.014911093	0.01479014	0.01462632	0.014416713	0.014162488	0.013863262	0.013520468	0.01313334	0.012702685	0.012230124	0.011716966	0.01116294	0.010571562	0.009945273	0.009284999	0.008595053	0.007877957	0.007137902	0.0063788146
0.0011461303	0.0018521622	0.0025764778	0.0033121444	0.004052371	0.004791513	0.0055257417	0.0062495135	0.0069605894	0.007653851	0.008327924	0.008978996	0.009604707	0.010204546	0.010774676	0.0113147795	0.0118228085	0.012297455	0.01273831	0.013143837	0.013513021	0.013844781	0.014139015	0.014393888	0.014609642	0.014785152	0.014920689	0.015013438	0.015065115	0.015074629	0.01504112	0.014964353	0.014843404	0.014678758	0.0144709125	0.014217284	0.013920177	0.013579357	0.01319458	0.012767576	0.012298379	0.011788122	0.011238128	0.010650903	0.010028437	0.0093719885	0.008685704	0.0079730265	0.0072365887	0.0064799897
0.0013535693	0.002055645	0.0027753375	0.0035063513	0.0042408034	0.0049745142	0.0057014227	0.0064196847	0.00712296	0.0078097098	0.008476041	0.0091200955	0.009739604	0.010331299	0.010895062	0.011427954	0.011929169	0.012398258	0.01283231	0.0132317245	0.01359468	0.013921399	0.01421009	0.014460798	0.01467178	0.014844213	0.014975734	0.015065722	0.015115574	0.015123289	0.015087381	0.015009675	0.014888562	0.014724545	0.014516886	0.014264572	0.013969105	0.0136302225	0.013247564	0.012823667	0.012357708	0.01185099	0.011304613	0.010721847	0.010103196	0.009450927	0.008768763	0.008059025	0.007326994	0.0065736882
0.0015535094	0.0022526123	0.002968613	0.0036924146	0.0044221915	0.005149655	0.005871862	0.0065815523	0.0072791316	0.007958259	0.008617599	0.0092543475	0.009866159	0.010451797	0.01100732	0.011533782	0.01202881	0.012490332	0.012917645	0.01331168	0.013669014	0.013989471	0.014274053	0.014519934	0.014726769	0.014894366	0.015022576	0.015110314	0.01515644	0.015162598	0.015126206	0.015046615	0.014925573	0.014761765	0.014554154	0.014303014	0.014009289	0.013672985	0.013292618	0.012871303	0.012408931	0.011904765	0.011363711	0.010783866	0.010169242	0.009521257	0.00884296	0.0081384815	0.0074089393	0.0066602416
0.0017484426	0.002442956	0.0031538457	0.0038732663	0.004596669	0.0053185597	0.0060332976	0.006736804	0.0074272044	0.008099478	0.008751217	0.009381309	0.009984903	0.01056318	0.011112202	0.011631545	0.012119707	0.012575265	0.012996532	0.013383079	0.013735428	0.014050648	0.014329437	0.01457027	0.014773279	0.014936902	0.015061639	0.015145544	0.015190337	0.015193399	0.015155196	0.015075754	0.014953658	0.014789816	0.014582537	0.014332861	0.014041334	0.013705958	0.013328891	0.012910802	0.012451261	0.01195173	0.011412803	0.0108377	0.01022682	0.009583496	0.0089105815	0.008208312	0.007482551	0.006737184
0.0019351989	0.0026256144	0.0033315532	0.0040464737	0.004763864	0.0054793693	0.0061870255	0.0068846904	0.007567819	0.008232679	0.008877918	0.009499304	0.01009674	0.010667328	0.011209406	0.011721205	0.012201905	0.012650952	0.013066083	0.01344784	0.013793193	0.0141034275	0.014377322	0.014612667	0.014810897	0.014970776	0.0150923915	0.015173998	0.015216023	0.015216701	0.015177622	0.015095957	0.014974013	0.014809944	0.014603347	0.014354691	0.014064178	0.013731368	0.013357587	0.012941312	0.012484439	0.011988707	0.011454761	0.010883044	0.01027688	0.009637497	0.008967672	0.00827086	0.007549066	0.006807234
0.0021144077	0.0028018653	0.0035034865	0.0042128377	0.0049241036	0.005632784	0.0063342117	0.0070245005	0.007699877	0.008357894	0.008995928	0.009610552	0.0102005005	0.010763541	0.011298202	0.011803575	0.0122778565	0.012719758	0.013128348	0.013503615	0.01384351	0.014148336	0.014416307	0.014648054	0.014841717	0.014997926	0.015114594	0.015193298	0.015232179	0.015231833	0.015190493	0.015108544	0.0149862915	0.014820751	0.014615841	0.014367361	0.014078625	0.013747513	0.013375845	0.012962647	0.012509886	0.0120176375	0.011486966	0.01091994	0.010317784	0.009682566	0.009016771	0.008324493	0.007606812	0.006869048
0.0022865087	0.0029698014	0.0036666617	0.004370425	0.0050762817	0.0057787523	0.0064735264	0.0071571805	0.007825717	0.008476034	0.009106137	0.009713449	0.010296963	0.010852516	0.011379432	0.011877984	0.012345139	0.0127802715	0.013182949	0.013551284	0.013885587	0.014184464	0.0144470595	0.014674488	0.014863357	0.0150159225	0.015129693	0.015204977	0.015241317	0.015237864	0.015196189	0.015112739	0.014988981	0.014824521	0.014619447	0.01437236	0.014084835	0.013755567	0.013386205	0.012975547	0.012525614	0.012037247	0.0115109235	0.010947578	0.010349542	0.009719156	0.009058744	0.008369934	0.0076566264	0.006923005
0.002452284	0.0031313747	0.0038223825	0.0045214184	0.00522111	0.005917046	0.0066045783	0.0072813146	0.007943552	0.008586589	0.009209115	0.009808816	0.010383766	0.010932546	0.011452537	0.011944268	0.012404591	0.012832519	0.013228424	0.013591379	0.013919439	0.014212724	0.014470439	0.014693003	0.014877666	0.0150257945	0.015136123	0.015208196	0.015242036	0.01523621	0.015192352	0.015107755	0.014983527	0.014819305	0.01461383	0.014368322	0.014082234	0.01375496	0.013387401	0.0129802525	0.01253356	0.012048565	0.011525802	0.010967087	0.010373045	0.009747297	0.009091098	0.008406889	0.007698059	0.0069685057
0.002610404	0.0032844767	0.0039706305	0.0046642385	0.005358033	0.0060476996	0.006729223	0.007398382	0.008052595	0.008688156	0.009303533	0.009896316	0.010463748	0.011005726	0.011517733	0.012001727	0.0124549605	0.012876678	0.013265289	0.013623245	0.013945088	0.014232948	0.0144851245	0.014701914	0.01488255	0.015027326	0.015133377	0.015202973	0.015233424	0.015226245	0.015179429	0.0150946155	0.014969312	0.014804717	0.01460021	0.014354903	0.014070179	0.013745334	0.01338068	0.012975991	0.012532841	0.012051191	0.011532143	0.01097773	0.010387812	0.009766512	0.00911485	0.008435715	0.0077310614	0.0070052147
0.0027599148	0.0034296364	0.004111726	0.004799418	0.0054871216	0.0061698593	0.006844539	0.007507045	0.008153684	0.008782029	0.00939047	0.009976111	0.010535337	0.011069085	0.011575788	0.01205181	0.012498189	0.012913242	0.013296004	0.013645723	0.013962816	0.01424443	0.014491521	0.014704116	0.014880326	0.0150196925	0.015123162	0.015188247	0.015216995	0.015207462	0.015159488	0.015072271	0.014946748	0.014781788	0.014578164	0.014333945	0.014049873	0.013727162	0.0133642815	0.012963276	0.012522787	0.012044974	0.011530258	0.010979008	0.010394905	0.009777464	0.009130556	0.008455828	0.0077557415	0.0070341304
0.0029022582	0.0035685897	0.004244797	0.0049266554	0.0056076758	0.0062845275	0.006952554	0.007607285	0.008247644	0.008868244	0.009468406	0.010046393	0.010599103	0.011125732	0.011624139	0.012093976	0.0125328	0.012941215	0.013317332	0.013661351	0.013971463	0.014248095	0.014490433	0.01469709	0.014868736	0.015004646	0.015104108	0.015166588	0.015192032	0.015180279	0.015130512	0.015042119	0.014915958	0.01475146	0.014546309	0.014303461	0.014021341	0.01370037	0.013339445	0.012940463	0.012504127	0.012029368	0.011518721	0.010972086	0.010392107	0.009779971	0.00913766	0.00846706	0.0077717267	0.0070548765
0.0030365586	0.0036981516	0.00436949	0.005045399	0.005721383	0.0063911043	0.007051889	0.0077000894	0.008332554	0.008945473	0.009539075	0.010109205	0.0106546655	0.011173032	0.011663981	0.012127008	0.012559332	0.012961376	0.013330031	0.013667706	0.01397239	0.01424408	0.014479574	0.014681641	0.0148486085	0.014980506	0.01507641	0.015135214	0.015158545	0.015144277	0.015093163	0.015002698	0.014876671	0.014710937	0.014506973	0.014263928	0.013983533	0.013664573	0.013306599	0.012910727	0.0124765	0.0120056495	0.011498198	0.010957185	0.010380894	0.009772789	0.009135049	0.008469451	0.007779103	0.007066816
0.0031644031	0.0038208216	0.0044871606	0.005157087	0.005825825	0.006489679	0.0071435235	0.007784199	0.008408986	0.009015679	0.00960093	0.01016403	0.010701384	0.0112129375	0.011696208	0.012151953	0.012576882	0.012971818	0.013335742	0.013666533	0.013964731	0.0142297745	0.014461029	0.014658745	0.014821108	0.014948051	0.015040327	0.015096616	0.015116211	0.015100282	0.01504676	0.014955528	0.014827959	0.014662631	0.014459234	0.014217548	0.013937127	0.01362003	0.013263807	0.012870889	0.012439609	0.011972748	0.011469763	0.010932326	0.010361113	0.009757232	0.009124637	0.008463904	0.0077783093	0.0070703216
0.0032829382	0.003935065	0.004596032	0.0052601695	0.005923178	0.006579347	0.007226564	0.007860277	0.008478161	0.009077266	0.009654764	0.010209635	0.010739673	0.011243463	0.011719845	0.01216859	0.012587041	0.012974653	0.013331611	0.013655901	0.01394853	0.014208056	0.014433887	0.014626399	0.014784664	0.014907394	0.014995802	0.015048832	0.015066262	0.015046831	0.014991369	0.014899347	0.014770579	0.014605142	0.014401719	0.014161684	0.013881817	0.0135658905	0.013212811	0.01282217	0.012394875	0.0119317025	0.0114315	0.010898281	0.010331336	0.009733614	0.009106047	0.008449793	0.0077684335	0.007065721
0.0033937357	0.0040411763	0.004696518	0.0053555146	0.0060109086	0.00666127	0.0073014423	0.0079285875	0.008538395	0.00912917	0.009699605	0.010246515	0.010769606	0.01126679	0.011735976	0.012176294	0.012588043	0.012968328	0.013319306	0.013637789	0.0139244385	0.014178421	0.014398444	0.01458592	0.014739256	0.014858048	0.014943156	0.014992464	0.015006781	0.014984719	0.014928624	0.014834929	0.014705446	0.014539115	0.014335897	0.014096141	0.0138188675	0.013504911	0.013153199	0.012764461	0.012340885	0.011880707	0.011385161	0.010855824	0.010294106	0.009700358	0.009077117	0.008426741	0.007750962	0.0070534125
0.003496088	0.004139323	0.0047890767	0.0054420754	0.00609228	0.0067350045	0.007368125	0.007987406	0.008590121	0.009174038	0.009736575	0.0102770105	0.010791551	0.011280894	0.011743158	0.012176488	0.012580946	0.012954406	0.013298281	0.013610456	0.013891634	0.01413963	0.014354434	0.014536273	0.014685523	0.014801081	0.014881369	0.014927145	0.014939383	0.014915004	0.014856514	0.014761388	0.014631387	0.014464356	0.014261641	0.014022071	0.01374669	0.013433743	0.013084404	0.012698993	0.012277771	0.011821479	0.011330284	0.010805123	0.010247488	0.009659123	0.009040695	0.008394748	0.007724125	0.007031128
0.0035902709	0.0042283684	0.0048736446	0.0055198856	0.0061637945	0.0068005584	0.0074260235	0.008037981	0.0086329505	0.009209488	0.009764813	0.010297611	0.010805264	0.011286542	0.011741038	0.012167472	0.012563791	0.012932073	0.013268955	0.013575554	0.0138498135	0.014092386	0.014301658	0.014479708	0.014623247	0.014735024	0.01481086	0.014854185	0.014863271	0.014837246	0.01477658	0.014680851	0.014548808	0.01438152	0.0141783245	0.013940014	0.0136653595	0.013354104	0.013007481	0.012624096	0.012206599	0.011753496	0.01126568	0.01074525	0.010192148	0.009608425	0.008995548	0.008354463	0.0076887794	0.007000752
0.003677681	0.004309822	0.0049493834	0.005589839	0.0062270723	0.006857507	0.007475503	0.0080803	0.008668117	0.009236556	0.009785	0.010309175	0.010809109	0.01128393	0.011730477	0.012150157	0.01254084	0.012901194	0.013231453	0.013531286	0.01379988	0.014037341	0.014240645	0.014413308	0.0145527795	0.014659971	0.014732923	0.014772363	0.014778223	0.014749486	0.014687043	0.014589112	0.014456861	0.014289249	0.014087096	0.013848972	0.013574552	0.013265621	0.012921292	0.012541171	0.0121259205	0.011676628	0.011193395	0.010676265	0.01012798	0.00954859	0.008940786	0.008305322	0.007645365	0.006962292
0.0037553757	0.004383065	0.005017061	0.005651839	0.0062827244	0.0069049895	0.0075166486	0.008114316	0.008694112	0.009255931	0.009796388	0.010312855	0.010805611	0.011272032	0.011712525	0.01212392	0.012507014	0.012861498	0.013185512	0.013478827	0.013740767	0.013972867	0.0141718015	0.014338803	0.014473893	0.01457639	0.0146461055	0.014682423	0.014684986	0.014654864	0.014589507	0.014490165	0.014357492	0.014189415	0.013986319	0.013748895	0.013476495	0.01316914	0.012826297	0.012448311	0.012036789	0.0115907565	0.011111479	0.010599434	0.010055024	0.00948105	0.008877676	0.008247461	0.007592965	0.0069152415
0.0038246512	0.004447289	0.005076453	0.005705025	0.006328605	0.0069448426	0.0075495876	0.008140031	0.008712407	0.0092662275	0.009798411	0.010308281	0.010792479	0.011252314	0.01168469	0.012089349	0.012465831	0.012813009	0.013130471	0.013417624	0.0136745535	0.013900589	0.014093831	0.014256429	0.014386274	0.014484528	0.014550608	0.0145829655	0.01458317	0.014550202	0.014483817	0.014383014	0.0142488405	0.014080077	0.0138778165	0.013640426	0.013368998	0.013063557	0.012722749	0.012348555	0.01193811	0.011496581	0.011020746	0.010512814	0.009973105	0.00940378	0.008806318	0.008180991	0.007531546	0.0068591274
0.0038861595	0.004503969	0.005127024	0.0057487413	0.006366819	0.006976098	0.0075733364	0.008156549	0.008721512	0.009268012	0.009792563	0.010294989	0.0107720755	0.011222985	0.011649389	0.012046542	0.012416165	0.012756363	0.01306811	0.013348289	0.013599273	0.013818778	0.014006916	0.014164649	0.014290985	0.014383875	0.014446199	0.014475685	0.0144733675	0.014437314	0.014368523	0.014266863	0.014131408	0.013962921	0.013759904	0.013523668	0.013253242	0.012948312	0.012610104	0.01223769	0.0118318945	0.011393737	0.010921236	0.010417834	0.009882834	0.009318735	0.00872577	0.008106012	0.0074626096	0.006795697
0.0039382055	0.0045524463	0.0051689334	0.0057853386	0.006396562	0.0069983527	0.007588569	0.008164242	0.008722011	0.009260602	0.009778097	0.010272302	0.010742173	0.011186469	0.011604022	0.011994809	0.012357533	0.012690958	0.012994841	0.013270333	0.013514694	0.013729431	0.013912354	0.014064759	0.014185835	0.014275756	0.014334317	0.014360156	0.014354251	0.014316201	0.014245655	0.014141597	0.014005721	0.013836283	0.013633933	0.013398211	0.013128806	0.0128257945	0.01248892	0.012119267	0.011716928	0.011281565	0.010813545	0.010313865	0.0097838305	0.009224892	0.008636851	0.008022044	0.007383909	0.0067219883
0.0039828084	0.004590761	0.0052020587	0.0058126114	0.006416414	0.007012248	0.00759482	0.008163318	0.008714005	0.009245407	0.009754643	0.010241538	0.010703795	0.01114082	0.011551283	0.011934694	0.012290131	0.0126172155	0.0129153915	0.013183653	0.013422541	0.013631038	0.01380901	0.01395594	0.014073338	0.014158484	0.014213558	0.014236204	0.014226839	0.014187165	0.014113694	0.014009632	0.013871793	0.013701662	0.013499241	0.013263807	0.012996029	0.012695115	0.012359697	0.011992522	0.011592861	0.011160832	0.010696877	0.010201514	0.009676095	0.009121425	0.008538675	0.0079297125	0.007296726	0.0066407584
0.0040185265	0.0046214014	0.005226925	0.005830642	0.0064286888	0.007016927	0.0075931326	0.008153986	0.0086969845	0.009221066	0.0097231455	0.010201767	0.010657046	0.011085685	0.011490032	0.011865843	0.012214851	0.012535255	0.012826651	0.013088528	0.013321042	0.013524022	0.013697155	0.013839036	0.013951894	0.014032833	0.014083665	0.014103286	0.01409157	0.014048442	0.013973959	0.013867669	0.013729624	0.013559312	0.013356857	0.013121452	0.012853835	0.012554143	0.012221299	0.011857167	0.011460032	0.011031881	0.010571934	0.010081176	0.009559788	0.009009946	0.0084331855	0.007829335	0.0072014034	0.0065512992
0.0040452145	0.004643582	0.0052434206	0.0058408603	0.006431721	0.0070139132	0.0075826123	0.008135758	0.008671746	0.009187929	0.009681817	0.01015345	0.010601185	0.011023425	0.011419095	0.011789098	0.012130063	0.012444109	0.012728266	0.012984619	0.013211757	0.013409343	0.013576895	0.013714064	0.013821553	0.0138999	0.013946768	0.013962779	0.013948396	0.013902254	0.013825323	0.013717249	0.013578434	0.013407219	0.013205253	0.012970593	0.012704041	0.012406088	0.012075178	0.011712875	0.011319313	0.010893509	0.010437723	0.009951543	0.009434566	0.008890279	0.008318566	0.0077195317	0.007097706	0.006453287
0.004064195	0.004656125	0.005250659	0.0058423616	0.0064267777	0.0070009083	0.007562481	0.00810881	0.008637138	0.009145945	0.00963347	0.010096621	0.010536332	0.010952093	0.011340823	0.011701956	0.012038112	0.012344327	0.012622703	0.012872785	0.013093963	0.013285931	0.013447538	0.013580989	0.013683643	0.013756655	0.013799988	0.013812799	0.01379526	0.0137476325	0.013669502	0.013559505	0.013419699	0.013247583	0.013045307	0.012810446	0.012545954	0.01224884	0.011920754	0.011561025	0.011169083	0.010747183	0.010295514	0.009812858	0.009301189	0.008761063	0.008194357	0.0076022595	0.0069853812	0.0063471347
0.0040734597	0.004661329	0.0052491575	0.005834952	0.006412506	0.0069805123	0.0075345933	0.008073233	0.00859414	0.009095419	0.009575009	0.0100316	0.0104642995	0.010871541	0.011253085	0.011608083	0.011935696	0.012236305	0.012509033	0.0127524175	0.012967836	0.013154235	0.0133100115	0.013439115	0.013536926	0.013606127	0.013645515	0.013655014	0.013634481	0.013584461	0.013503626	0.013392996	0.013251103	0.013079818	0.0128767155	0.012643147	0.012379095	0.0120833665	0.011756614	0.011399746	0.01101163	0.010592725	0.010145016	0.009666294	0.009158902	0.008624651	0.008062925	0.007475119	0.0068643875	0.006231498
0.004074659	0.004656531	0.0052392036	0.005818866	0.006389905	0.0069504157	0.0074978806	0.008029766	0.0085426085	0.009035982	0.009507798	0.009957731	0.010382324	0.010782938	0.0111571215	0.011505209	0.011826474	0.012119319	0.012384947	0.012622967	0.012832556	0.013013337	0.013165463	0.013288487	0.013381913	0.013447054	0.013482749	0.013488635	0.013466116	0.0134135	0.013330955	0.013218347	0.013075389	0.012902893	0.012699962	0.012467299	0.012203932	0.0119095	0.011584774	0.011230301	0.010844588	0.010430437	0.0099852085	0.009511348	0.009009138	0.008478951	0.007922225	0.0073406287	0.0067352466	0.006107971
0.004067287	0.004643999	0.0052203313	0.005792819	0.0063577443	0.006911967	0.007451825	0.0079762675	0.0084824115	0.008968126	0.009432241	0.009874094	0.010292295	0.010684773	0.011052266	0.011393722	0.011707716	0.011994548	0.012253925	0.0124857575	0.012689233	0.012864236	0.013011251	0.013129681	0.013219129	0.013280451	0.013311863	0.013315111	0.013288546	0.013233341	0.013149604	0.013035346	0.012891874	0.012717832	0.012515139	0.012282472	0.012020282	0.011727706	0.011405006	0.011052091	0.010669775	0.01025825	0.0098167695	0.009347297	0.008850705	0.008324735	0.0077733435	0.007197898	0.00659832	0.005976621
0.004050866	0.0046220757	0.0051930025	0.0057591684	0.0063172616	0.00686476	0.007397637	0.007914875	0.008413121	0.008891329	0.009348571	0.009782217	0.010192864	0.010579236	0.010939155	0.011272516	0.011580825	0.011860844	0.012114953	0.012340225	0.012537863	0.012708396	0.012849338	0.012962699	0.013048321	0.0131041	0.013133086	0.013132952	0.013103757	0.013046049	0.012960117	0.012844294	0.012699481	0.012526065	0.012322228	0.012090381	0.011828639	0.011537865	0.011216246	0.0108662285	0.010487646	0.010078557	0.009641267	0.009175941	0.008682758	0.008162558	0.0076164007	0.00704683	0.0064519644	0.0058369488
0.004025858	0.0045914873	0.0051564276	0.0057167634	0.0062677264	0.006808374	0.0073345266	0.007844079	0.0083354	0.008805975	0.009255502	0.009682622	0.010085434	0.0104649365	0.01081752	0.011144374	0.011445861	0.011720203	0.011966683	0.012186088	0.012378711	0.012542728	0.012679148	0.012787715	0.012868542	0.012920536	0.012945794	0.012942392	0.012911007	0.012850292	0.012762338	0.012643877	0.012498498	0.012325536	0.012122177	0.011890333	0.011628922	0.011339195	0.011020441	0.010673024	0.01029605	0.009890821	0.009457454	0.008996256	0.008507803	0.007992286	0.0074514598	0.0068861097	0.006299481	0.005689174
0.0039915256	0.0045523904	0.0051120743	0.0056658313	0.0062106214	0.006743297	0.007261928	0.0077654757	0.0082489215	0.0087128915	0.009154476	0.009574581	0.009970099	0.010341387	0.010687694	0.011007115	0.011301894	0.011569291	0.011809994	0.012023844	0.012210205	0.012368839	0.012500413	0.012604617	0.012679875	0.012729302	0.01275057	0.012743801	0.012708895	0.012646988	0.012556095	0.0124375895	0.012290899	0.012115803	0.011913322	0.011680894	0.011420786	0.011133391	0.010815866	0.010470558	0.010096338	0.009694375	0.009264555	0.008807864	0.008324049	0.007814113	0.007278409	0.006719008	0.0061363913	0.005533293
0.003948942	0.0045044795	0.0050577708	0.005605262	0.0061435923	0.006669767	0.0071820803	0.007676337	0.008153163	0.008609403	0.009044211	0.009456769	0.009845044	0.01020978	0.0105484985	0.010861833	0.011149339	0.011411022	0.011645637	0.01185324	0.0120335445	0.012187425	0.012314443	0.012412921	0.012485009	0.012529865	0.012546923	0.012537047	0.012499664	0.012434449	0.01234284	0.012221966	0.012074526	0.011898931	0.011696238	0.011464689	0.011205703	0.010918409	0.0106029175	0.010260124	0.009889249	0.00949087	0.009064965	0.008611936	0.008132432	0.007627178	0.007097911	0.0065433756	0.005967062	0.0053693578
0.0038980767	0.0044477917	0.0049951337	0.005536724	0.0060685016	0.0065878294	0.007092256	0.0075797215	0.008049678	0.008498631	0.0089261085	0.009331137	0.009712033	0.010069281	0.01040186	0.010707945	0.010989308	0.011243571	0.0114721805	0.011673972	0.011849653	0.011998016	0.012119267	0.0122131035	0.012280986	0.012322273	0.012335513	0.012322608	0.012282245	0.012214571	0.012120511	0.011999071	0.011849776	0.011674359	0.011471257	0.0112404	0.01098197	0.010696277	0.010382604	0.010042332	0.009673987	0.009279069	0.008856662	0.008407857	0.007932354	0.0074323155	0.006907299	0.0063595437	0.005788587	0.005197022
0.0038374774	0.004382234	0.004924871	0.0054591596	0.005983483	0.0064964257	0.006994445	0.00747497	0.007936634	0.008378912	0.008799449	0.009197433	0.00957045	0.009921327	0.010246534	0.010546472	0.010820553	0.01106938	0.011291094	0.011487078	0.011656314	0.01179947	0.0119159855	0.012006335	0.012069512	0.012105972	0.012116235	0.01209984	0.012056615	0.011987805	0.011891592	0.011768274	0.011618249	0.011442095	0.011238243	0.011008125	0.010750074	0.010466278	0.010154605	0.0098162	0.009450693	0.009058159	0.008640233	0.008194968	0.007724609	0.007229399	0.006709952	0.0061677136	0.0056020766	0.0050170757
0.0037679933	0.0043081865	0.0048437417	0.005372584	0.005890917	0.0063966103	0.006887667	0.007361874	0.007816073	0.008250423	0.008664086	0.009053789	0.00942171	0.00976415	0.010082621	0.0103762895	0.010643844	0.010885663	0.011101399	0.011291731	0.011456188	0.011593267	0.011704758	0.011790749	0.011849526	0.011883009	0.011889286	0.011869881	0.011824194	0.011752661	0.011653863	0.011529684	0.011378981	0.011201914	0.01099769	0.010767549	0.010512143	0.010228388	0.009918243	0.009582199	0.009220239	0.008830853	0.008416116	0.007975578	0.0075093433	0.00701927	0.0065050274	0.0059679896	0.005408518	0.0048291124
0.003692288	0.0042252056	0.0047553442	0.0052777417	0.005789906	0.006288573	0.006772198	0.0072383173	0.0076863766	0.008114558	0.008519977	0.008903056	0.009262983	0.009598959	0.009910408	0.010197118	0.010458909	0.010694556	0.010904577	0.01108896	0.0112475045	0.011379361	0.011487342	0.011567298	0.011622924	0.0116518885	0.011655457	0.011631269	0.011584159	0.011509541	0.011409413	0.01128288	0.011131175	0.010953974	0.010750782	0.010520238	0.010264762	0.009983193	0.009675421	0.009341139	0.008981071	0.008595221	0.008184802	0.007747799	0.007286448	0.0068006925	0.0062924363	0.0057605505	0.0052076653	0.0046344995
0.003605757	0.004133813	0.004657846	0.0051744096	0.0056787133	0.006171908	0.006648656	0.0071079247	0.0075487047	0.007968195	0.008366741	0.008743413	0.009096034	0.009425633	0.009730313	0.010010771	0.010265347	0.010494761	0.010698929	0.010878038	0.011030111	0.011158299	0.011259865	0.011336781	0.011386726	0.011412989	0.011412881	0.011386272	0.011335153	0.0112589	0.01115704	0.01102978	0.010877058	0.010698698	0.010494258	0.010264844	0.0100103505	0.009730436	0.00942355	0.009091735	0.008734576	0.00835162	0.007944759	0.0075120665	0.007055562	0.0065752007	0.0060711578	0.0055450685	0.004998062	0.0044310614
0.0035110302	0.004033953	0.0045518354	0.0050620735	0.0055612773	0.006046463	0.0065159686	0.006968498	0.007402621	0.00781551	0.008206312	0.008575447	0.0089214705	0.009244304	0.009541627	0.00981481	0.01006427	0.010286588	0.010485783	0.010658722	0.010806691	0.010928951	0.011025727	0.011097617	0.011144083	0.011165582	0.011161264	0.011134125	0.011078745	0.011000842	0.010897171	0.010767903	0.010614634	0.010435585	0.0102314055	0.010002505	0.009748917	0.009469174	0.009165481	0.008835614	0.008480962	0.008102495	0.0076974668	0.0072694495	0.0068171322	0.006341234	0.0058430433	0.005322676	0.0047812574	0.0042201765
0.0034073405	0.003925193	0.0044370554	0.0049412884	0.0054333173	0.0059121586	0.0063746125	0.0068204366	0.007246293	0.007652819	0.008037504	0.008399535	0.008738223	0.009053346	0.009344276	0.009612612	0.0098547265	0.010071889	0.010264233	0.010431778	0.010574341	0.010691706	0.010783479	0.010851491	0.010894068	0.0109113455	0.010904759	0.010872398	0.010816302	0.010735504	0.010629844	0.01049915	0.010344315	0.010164693	0.0099613	0.009732924	0.00947969	0.009201713	0.008898858	0.008571934	0.008220442	0.007843871	0.0074434727	0.007019095	0.0065709986	0.0061007477	0.0056072436	0.0050924905	0.0045571215	0.0040018186
0.0032943748	0.0038073845	0.00431367	0.004811328	0.005297877	0.0057686754	0.0062250867	0.006664239	0.0070833787	0.0074821636	0.007859208	0.008214634	0.008546922	0.00885582	0.0091409385	0.009401064	0.009637427	0.009849016	0.0100355	0.010196961	0.010334164	0.0104465075	0.010534681	0.0105971545	0.010635551	0.010649521	0.010639254	0.010604639	0.010545678	0.010462094	0.010354873	0.010223955	0.010067362	0.009887774	0.009683911	0.009455599	0.009203147	0.008926827	0.008625872	0.008300267	0.0079515055	0.007578321	0.0071812943	0.0067614615	0.0063179582	0.0058520995	0.0053637773	0.004854854	0.0043260865	0.0037765987
0.003174588	0.003681533	0.0041821934	0.0046733096	0.005152151	0.0056187697	0.0060674287	0.0064996816	0.0069112107	0.0073034503	0.0076738223	0.008021701	0.008347686	0.008649711	0.008927584	0.009182077	0.00941252	0.009617373	0.00979884	0.009954855	0.010086257	0.010193899	0.010277037	0.010335203	0.010370348	0.010380473	0.010366462	0.0103295	0.010267444	0.010181714	0.010073382	0.009939589	0.009783734	0.009602975	0.009399071	0.009170752	0.008920051	0.00864448	0.008345339	0.008022413	0.0076758824	0.0073060095	0.0069127306	0.0064964816	0.0060575083	0.0055965185	0.005113829	0.0046098866	0.004086457	0.0035432726
0.0030458868	0.0035471432	0.004041504	0.004526932	0.005000204	0.0054594725	0.0059024096	0.006326154	0.0067316294	0.0071162954	0.0074798204	0.007821824	0.008140221	0.008435655	0.008707602	0.008955244	0.009179108	0.009378597	0.009553842	0.009704512	0.009831302	0.009934481	0.010012355	0.010066971	0.010097176	0.010103989	0.010086648	0.01004656	0.009982377	0.009895135	0.009783667	0.0096498765	0.009491932	0.009311058	0.009107068	0.008879352	0.008628607	0.008354463	0.008057456	0.007736791	0.0073932	0.0070269145	0.006636668	0.0062242076	0.005789645	0.0053340197	0.00485665	0.00435742	0.003839448	0.0033040643
0.002907712	0.0034042671	0.0038934648	0.004372649	0.004838221	0.005291272	0.00572744	0.006144628	0.0065433197	0.006921578	0.007278487	0.0076121986	0.007924877	0.008213386	0.008479282	0.008720666	0.00893781	0.009132005	0.009301405	0.009446941	0.009569142	0.009666402	0.009740241	0.009790953	0.009817265	0.009819873	0.009800341	0.009756926	0.009689726	0.009600811	0.009488177	0.009352103	0.0091938	0.009012584	0.008807763	0.00858099	0.008331772	0.008058425	0.00776276	0.007444773	0.007103361	0.0067400634	0.0063547753	0.005944513	0.005514778	0.005064234	0.0045909844	0.004098911	0.0035871007	0.0030562244
0.0027622245	0.003252741	0.003736265	0.004209213	0.0046690106	0.0051155314	0.005543854	0.005954992	0.0063461885	0.0067180693	0.007067915	0.0073956884	0.0077020004	0.007983822	0.008243419	0.008478105	0.00869032	0.00887819	0.009042233	0.009182058	0.009299222	0.0093917735	0.009461142	0.009507436	0.009529889	0.009529758	0.009505596	0.009459931	0.009391069	0.009299014	0.009185214	0.009047702	0.008888222	0.008706607	0.00850242	0.008276172	0.008026905	0.007755369	0.0074613653	0.0071454383	0.006807357	0.0064462386	0.006063819	0.0056600943	0.0052339956	0.004786972	0.0043194443	0.0038329884	0.0033266582	0.0028029159
0.0026073605	0.0030930527	0.0035704188	0.0040371567	0.0044912845	0.004930783	0.005353093	0.0057574846	0.0061425306	0.0065070353	0.0068500564	0.007171478	0.0074704327	0.00774635	0.007998869	0.00822797	0.008434195	0.0086156875	0.0087745525	0.0089094415	0.009021949	0.009109583	0.009174384	0.009216778	0.009235609	0.00923121	0.009204637	0.009156134	0.00908488	0.00899075	0.008875258	0.008736949	0.008576352	0.0083947	0.008189991	0.007963784	0.0077151954	0.0074451156	0.0071533956	0.0068391003	0.006503515	0.0061460063	0.0057668127	0.0053669624	0.004944928	0.0045036674	0.0040415004	0.003559988	0.00305973	0.0025422722
0.0024449304	0.0029252768	0.0033968799	0.0038573295	0.004305169	0.004738532	0.005154662	0.005551614	0.005929563	0.0062878244	0.0066249035	0.0069396086	0.0072309785	0.0075005107	0.0077476464	0.007970996	0.008170325	0.0083473325	0.008500297	0.00862949	0.008736663	0.008820184	0.008880954	0.008919034	0.00893354	0.008926362	0.00889758	0.00884546	0.008771915	0.008675884	0.008558329	0.008418843	0.008257903	0.008075625	0.007870816	0.0076450035	0.007397946	0.0071286075	0.006838646	0.006526556	0.0061933473	0.0058397204	0.005463667	0.0050672255	0.004650604	0.004213106	0.0037568584	0.003280297	0.0027856044	0.0022738613
0.002273284	0.0027484223	0.0032154694	0.003669545	0.0041109473	0.004537385	0.004947614	0.0053377636	0.0057094395	0.006060548	0.006390799	0.006699033	0.0069849715	0.007247586	0.0074883252	0.0077054836	0.007899985	0.008071318	0.008218452	0.008343045	0.008444916	0.008524582	0.008580066	0.008614261	0.008625362	0.00861527	0.008582335	0.008528698	0.008452211	0.008354094	0.0082350075	0.0080943	0.007932413	0.0077499	0.0075453594	0.007320363	0.0070736296	0.006805837	0.0065175854	0.006207604	0.0058779716	0.0055255443	0.005153656	0.0047618896	0.004348617	0.003916014	0.0034639612	0.0029941797	0.0025052056	0.00199949
0.00209466	0.0025640316	0.0030240156	0.003473863	0.0039090924	0.0043289326	0.004731737	0.0051164255	0.005481623	0.005825769	0.00614886	0.006451033	0.0067304857	0.006988112	0.0072218366	0.0074335486	0.007622488	0.007787045	0.007929858	0.008049436	0.008146778	0.008220799	0.008273371	0.008303095	0.008310653	0.008296676	0.00826117	0.008204244	0.008125655	0.008025736	0.007904708	0.0077637956	0.0076011047	0.0074175745	0.007213287	0.0069878884	0.0067425556	0.006476272	0.0061898306	0.0058823824	0.005554568	0.005206082	0.004837528	0.0044494383	0.004040636	0.0036131628	0.003166642	0.0027012117	0.0022178926	0.001718644
0.0019074604	0.0023712143	0.0028264597	0.003269527	0.0036982708	0.004112836	0.0045083985	0.004887037	0.005245153	0.005583171	0.0059003048	0.0061952434	0.0064680614	0.006719146	0.0069481693	0.007154107	0.007336039	0.007496223	0.007633742	0.007748522	0.0078399815	0.007910188	0.007958613	0.00798494	0.007988479	0.007971525	0.007932946	0.007874161	0.007792961	0.007691264	0.00756979	0.0074263066	0.007263098	0.0070796497	0.006874796	0.006650526	0.006406054	0.0061409064	0.005856145	0.0055495948	0.0052251294	0.0048799925	0.0045143105	0.0041304156	0.0037259199	0.0033034086	0.0028613694	0.002402775	0.0019251443	0.0014320612
0.0017122701	0.0021701641	0.002619829	0.0030571818	0.0034806393	0.003888119	0.004277926	0.0046498217	0.0050013848	0.00533361	0.005644232	0.005933609	0.006200012	0.0064444505	0.0066668093	0.006866455	0.007043671	0.0071983933	0.007330563	0.0074402206	0.0075277872	0.0075935908	0.0076376274	0.0076595023	0.00766062	0.007640496	0.007598106	0.0075363107	0.0074538253	0.0073500685	0.007226903	0.0070829093	0.0069185346	0.00673433	0.0065301247	0.006306488	0.0060629286	0.0057990663	0.0055154487	0.005212974	0.0048894845	0.0045475513	0.004185863	0.0038058273	0.0034056008	0.002987463	0.0025508404	0.0020969436	0.001626011	0.001138486
0.0015080683	0.0019615963	0.0024059042	0.0028369464	0.0032541715	0.003655631	0.004038889	0.0044047944	0.0047496893	0.00507576	0.0053804144	0.005662624	0.005923871	0.006161697	0.006378457	0.0065725595	0.006744705	0.006893318	0.0070203245	0.007125076	0.0072087944	0.0072701387	0.007310465	0.0073285475	0.00732572	0.00730256	0.007258415	0.007193312	0.0071086176	0.007003218	0.006878577	0.0067333244	0.0065685324	0.0063842833	0.006179087	0.005955875	0.0057133734	0.005451899	0.005170122	0.0048684143	0.004548412	0.004208859	0.0038507394	0.0034734868	0.0030790344	0.0026653595	0.0022339784	0.0017851852	0.0013198778	0.00083822757
0.0012969933	0.0017448477	0.002183523	0.002609469	0.0030200891	0.0034151673	0.003793206	0.0041521154	0.004491441	0.0048102476	0.005108256	0.0053854883	0.0056401044	0.0058725774	0.0060830265	0.006271284	0.006437782	0.006581478	0.006704122	0.0068047233	0.006882932	0.006939981	0.0069753006	0.006990578	0.00698423	0.00695752	0.0069113225	0.0068435073	0.0067566074	0.0066500306	0.0065236352	0.006377317	0.00621175	0.0060272366	0.005823396	0.0056000203	0.005358387	0.0050971955	0.004816752	0.004518509	0.0042016134	0.003865298	0.0035104826	0.0031369254	0.0027465522	0.002337303	0.0019103959	0.0014673248	0.0010079816	0.0005328953
0.0010773093	0.001520846	0.0019541234	0.002373457	0.0027788877	0.0031684563	0.0035390146	0.0038922206	0.0042250827	0.004537761	0.0048289634	0.005100865	0.005349133	0.0055758283	0.005780231	0.0059632324	0.006124884	0.0062630624	0.0063801855	0.006476056	0.006549999	0.006602958	0.0066354126	0.0066463463	0.006637562	0.0066073276	0.006557528	0.006488666	0.0063992925	0.0062906444	0.006162569	0.006015327	0.0058497936	0.005664747	0.0054611303	0.0052386895	0.0049978085	0.004738312	0.004460003	0.0041635595	0.0038485304	0.0035153404	0.0031635799	0.002795007	0.002407644	0.0020036027	0.0015828311	0.0011440627	0.00069053844	0.00022173673
0.00084997714	0.0012884736	0.0017160401	0.0021296479	0.0025298595	0.0029128715	0.0032772757	0.0036240667	0.0039506964	0.0042580515	0.0045437627	0.004807614	0.005051341	0.005271986	0.0054715797	0.005649157	0.0058043078	0.0059380345	0.006050784	0.0061419047	0.006211728	0.006260287	0.0062881373	0.006295588	0.0062836483	0.0062512495	0.0061989315	0.0061268285	0.0060358085	0.0059253126	0.0057964213	0.0056489	0.0054813325	0.005296532	0.0050929263	0.0048711523	0.0046310835	0.004372798	0.0040966123	0.003802307	0.0034896955	0.003159333	0.0028118193	0.0024467707	0.0020639189	0.0016642176	0.001248382	0.00081542507	0.00036726892	-9.576604e-05
0.0006154999	0.0010491982	0.0014709495	0.0018793903	0.0022735037	0.0026498325	0.0030089878	0.003349714	0.0036705844	0.0039703622	0.0042507015	0.0045091584	0.004746102	0.004961118	0.005156055	0.0053270124	0.0054780543	0.005606208	0.00571426	0.00580075	0.0058663487	0.0059110783	0.005934585	0.0059393905	0.0059242398	0.005888138	0.005833365	0.0057591796	0.0056669116	0.005554419	0.005423654	0.0052757934	0.005107276	0.0049228445	0.0047193766	0.0044981204	0.004258711	0.004002236	0.003727641	0.0034350902	0.0031254292	0.0027985424	0.0024545528	0.0020919144	0.0017140135	0.001319252	0.00090752915	0.00048042834	3.8255006e-05	-0.00041868165
0.00037244335	0.0008014217	0.0012178421	0.0016211495	0.0020084903	0.0023796223	0.0027334802	0.003067337	0.003382571	0.0036772825	0.003950186	0.004203845	0.004434377	0.0046443045	0.0048326664	0.004998669	0.0051445514	0.0052680895	0.005371876	0.0054530837	0.0055151843	0.0055556223	0.0055760182	0.005576201	0.005558245	0.005519919	0.0054629855	0.0053858943	0.005291052	0.0051773824	0.0050464347	0.004896421	0.0047285594	0.0045442358	0.00434028	0.0041201264	0.0038819462	0.0036260858	0.003353294	0.0030634515	0.0027566515	0.002431795	0.0020904914	0.0017332435	0.0013592914	0.00096868724	0.00056271255	0.00014070794	-0.00029667467	-0.000747703
0.00012226403	0.0005460009	0.0009573847	0.001354713	0.0017370805	0.0021028817	0.0024497844	0.0027776212	0.0030874312	0.003375806	0.0036435984	0.0038903914	0.0041156597	0.004320275	0.004503414	0.00466457	0.0048049465	0.0049242377	0.005022224	0.005100269	0.0051568747	0.005194109	0.005211547	0.005208563	0.005186714	0.0051459856	0.005085755	0.0050077066	0.0049108267	0.0047958232	0.0046626218	0.0045125335	0.00434437	0.0041586943	0.0039556473	0.0037363023	0.0034993216	0.0032451488	0.002974216	0.0026856884	0.0023817122	0.002060376	0.0017220825	0.0013685785	0.0009989776	0.00061324984	0.00021151453	-0.00020484254	-0.0006362796	-0.0010809526
-0.00013461336	0.00028382987	0.00069044903	0.0010813661	0.0014591254	0.001817707	0.0021599643	0.0024821237	0.0027849115	0.0030671433	0.0033299513	0.0035712197	0.0037911758	0.003989715	0.004167348	0.0043239444	0.0044593513	0.004572831	0.0046673752	0.004740134	0.004793633	0.004826717	0.004840642	0.004834637	0.0048096254	0.0047662407	0.004703749	0.0046234354	0.0045246445	0.0044083297	0.004273519	0.0041231923	0.0039547607	0.0037696213	0.0035663992	0.0033468269	0.00311137	0.0028583668	0.0025885813	0.0023037642	0.0020014867	0.0016831756	0.0013491437	0.000999324	0.00063301995	0.00025177374	-0.00014489144	-0.0005552843	-0.0009812638	-0.0014202148
-0.00039917603	1.3913959e-05	0.00041470304	0.00080197304	0.0011724941	0.0015264526	0.0018619001	0.0021785274	0.002475828	0.0027526058	0.0030095093	0.0032450967	0.0034592822	0.0036529452	0.003824897	0.003976129	0.004107561	0.0042160973	0.0043058805	0.004374817	0.004424613	0.004453961	0.0044640526	0.004455123	0.004426889	0.0043804348	0.0043158866	0.004233394	0.004134059	0.004015401	0.003880687	0.0037292242	0.0035596192	0.0033741593	0.003172148	0.002952855	0.0027182102	0.0024674088	0.0021991506	0.0019161366	0.0016166344	0.0013017021	0.0009709336	0.00062453	0.00026268512	-0.0001145117	-0.0005050227	-0.0009117499	-0.0013312027	-0.0017645061
-0.0006719306	-0.0002622679	0.00013230368	0.0005146228	0.00087880343	0.0012276024	0.0015577264	0.001868736	0.0021601804	0.002432067	0.0026822947	0.0029119477	0.0031212084	0.0033098683	0.0034771375	0.0036233477	0.0037487485	0.0038539208	0.0039392263	0.004003998	0.004049059	0.004075337	0.00408135	0.0040700547	0.0040393807	0.0039904155	0.003923524	0.0038384423	0.0037366562	0.0036174431	0.0034816116	0.0033287778	0.003160078	0.0029735863	0.0027719922	0.0025536641	0.002320245	0.00207071	0.0018051676	0.0015240535	0.00122758	0.0009148605	0.00058712065	0.00024499	-0.00011267513	-0.00048508495	-0.00087173283	-0.0012721345	-0.0016861111	-0.002113469
-0.0009511411	-0.00054804236	-0.00015639514	0.00021960959	0.00057935715	0.00092222914	0.0012462288	0.0015518591	0.0018385053	0.0021035224	0.002349142	0.0025736168	0.0027772859	0.0029604211	0.0031223223	0.0032631457	0.0033844784	0.003486026	0.00356647	0.0036269166	0.003668353	0.0036902241	0.003693726	0.0036787055	0.0036454499	0.0035942271	0.00352462	0.003438525	0.003334932	0.0032145716	0.003077779	0.0029244907	0.0027548969	0.0025693737	0.0023678467	0.002150692	0.0019170195	0.0016699247	0.001405444	0.0011269748	0.00083367527	0.0005230382	0.00019926205	-0.0001392439	-0.00049277395	-0.00086022913	-0.0012423843	-0.00163766	-0.0020459145	-0.002467379
-0.0012377873	-0.0008384511	-0.00045241788	-8.203089e-05	0.00027246028	0.00060990825	0.0009284988	0.0012289137	0.0015085638	0.0017690174	0.0020086989	0.0022274926	0.0024261773	0.0026042387	0.0027615055	0.0028987117	0.0030145422	0.0031110458	0.0031873658	0.003244564	0.0032820478	0.003301181	0.0033007897	0.0032824092	0.0032468736	0.003192719	0.003121607	0.0030333996	0.0029283948	0.002806995	0.0026691332	0.0025148094	0.0023454055	0.0021600164	0.001958806	0.0017417334	0.0015102029	0.0012640171	0.0010017008	0.00072509795	0.00043398887	0.00012737885	-0.00019257143	-0.0005279258	-0.0008778125	-0.0012410879	-0.0016170591	-0.0020077303	-0.0024108887	-0.0028253347
-0.0015312359	-0.0011362582	-0.0007554516	-0.00038987026	-4.0326267e-05	0.00029086694	0.00060514733	0.00089870393	0.0011734702	0.001428619	0.00166253	0.0018762872	0.0020700581	0.002242349	0.0023953132	0.0025276355	0.0026387684	0.0027307905	0.002803769	0.002856765	0.0028908588	0.0029055923	0.0029035658	0.002882056	0.0028427131	0.0027875677	0.0027135573	0.002623666	0.0025168844	0.0023943484	0.002255831	0.0021014847	0.0019309409	0.0017457902	0.0015450343	0.0013295561	0.0010990873	0.0008540414	0.0005937554	0.00031998754	3.0238181e-05	-0.00027251244	-0.0005904734	-0.0009214133	-0.001266636	-0.0016254038	-0.0019966662	-0.0023820922	-0.002779469	-0.0031887814
-0.0018312037	-0.0014410093	-0.0010653213	-0.00070457906	-0.00036098436	-3.4563243e-05	0.00027338415	0.00056293607	0.0008321963	0.0010812022	0.0013106838	0.0015192032	0.0017072335	0.0018750951	0.0020230934	0.0021505877	0.0022577047	0.0023455247	0.0024135783	0.0024634004	0.0024945699	0.0025060177	0.002499491	0.0024759248	0.002434153	0.0023763888	0.0023006387	0.0022094958	0.0021008216	0.0019775704	0.0018378124	0.0016825199	0.0015131794	0.001327809	0.001127407	0.0009118952	0.00068340823	0.00043964386	0.00018094108	-9.0856105e-05	-0.0003776066	-0.0006776899	-0.0009917244	-0.0013188124	-0.0016600788	-0.0020134673	-0.0023808703	-0.002761297	-0.0031529218	-0.0035561025
-0.0021386445	-0.0017527863	-0.0013817251	-0.0010263473	-0.0006871745	-0.00036618486	-6.34864e-05	0.00021966174	0.00048404932	0.0007279329	0.00095202774	0.0011559799	0.0013386011	0.0015017912	0.0016445369	0.0017684512	0.0018707886	0.001954902	0.0020185784	0.002064485	0.0020913035	0.0021002442	0.002091661	0.0020647645	0.0020211414	0.0019605197	0.0018829145	0.0017903708	0.0016799867	0.0015553273	0.0014149547	0.0012599379	0.0010893866	0.00090396404	0.00070538	0.0004908703	0.00026327372	2.0887703e-05	-0.00023535267	-0.0005053878	-0.0007889867	-0.0010857955	-0.0013969392	-0.0017201826	-0.0020573437	-0.0024072751	-0.0027695745	-0.0031436682	-0.0035308152	-0.003928177
-0.0024525225	-0.0020714626	-0.0017057732	-0.0013545826	-0.0010205135	-0.00070394576	-0.0004069321	-0.00012889132	0.00013010949	0.00036931038	0.0005877577	0.0007865988	0.000965666	0.0011234842	0.0012608245	0.001380302	0.0014782064	0.0015586093	0.0016190745	0.0016604327	0.0016848445	0.001690302	0.0016782507	0.0016489476	0.0016025752	0.0015403107	0.0014605261	0.0013654903	0.0012556873	0.0011296123	0.0009882487	0.0008330792	0.0006622933	0.0004782118	0.0002785921	6.5203756e-05	-0.00016114861	-0.0004021451	-0.0006557554	-0.0009239614	-0.0012055188	-0.001498811	-0.001805976	-0.0021263435	-0.0024589226	-0.0028045774	-0.003161788	-0.00353086	-0.003911875	-0.0043040365
-0.0027726218	-0.0023963675	-0.0020342395	-0.001688607	-0.0013605952	-0.0010494292	-0.0007564202	-0.00048293173	-0.0002296418	4.4368207e-06	0.00021775067	0.00041156262	0.0005850978	0.0007384531	0.0008722767	0.0009871386	0.0010816418	0.0011571348	0.0012139902	0.0012527034	0.0012725294	0.0012753792	0.0012598485	0.0012290478	0.001179941	0.001115229	0.0010340028	0.00093777105	0.00082576275	0.00069946423	0.0005578548	0.00040182844	0.00023055822	4.65326e-05	-0.00015187636	-0.0003633052	-0.00058968365	-0.0008288026	-0.0010806024	-0.0013466552	-0.0016241744	-0.001915656	-0.0022196397	-0.0025356412	-0.0028648525	-0.003205806	-0.0035579577	-0.003922552	-0.0042981803	-0.004683554
-0.0030988008	-0.0027270094	-0.0023702607	-0.0020297393	-0.0017062873	-0.0013994575	-0.001112625	-0.0008436218	-0.0005955994	-0.00036674365	-0.0001578778	3.0826777e-05	0.00019970909	0.00034854934	0.0004785955	0.0005880706	0.0006790757	0.0007509142	0.0008045733	0.0008393824	0.0008552708	0.0008557886	0.00083808973	0.00080374256	0.000753168	0.00068596005	0.0006034449	0.000505019	0.00039265305	0.00026429445	0.0001222603	-3.3147633e-05	-0.00020414963	-0.00038814545	-0.00058645755	-0.000797227	-0.0010213181	-0.0012586415	-0.0015089661	-0.0017719418	-0.0020476282	-0.0023358539	-0.0026366338	-0.0029489845	-0.0032734647	-0.003610611	-0.0039580017	-0.004317075	-0.004686743	-0.0050675645
-0.003431797	-0.0030646846	-0.0027123317	-0.002375789	-0.0020573065	-0.0017561466	-0.0014742836	-0.0012106225	-0.00096683204	-0.0007429868	-0.0005392879	-0.00035503134	-0.00019077584	-4.612282e-05	7.9609454e-05	0.0001847595	0.0002711527	0.00033964217	0.00038920715	0.00042046607	0.0004345402	0.00043126196	0.00041105226	0.0003742464	0.00032170117	0.00025271252	0.0001687333	6.9420785e-05	-4.537776e-05	-0.0001734756	-0.00031614676	-0.00047307462	-0.00064352155	-0.00082745403	-0.0010241494	-0.001233831	-0.0014571026	-0.0016919523	-0.0019406453	-0.0022020414	-0.0024755672	-0.0027600825	-0.0030577704	-0.0033658668	-0.0036866218	-0.0040186495	-0.004361987	-0.0047160983	-0.005080238	-0.005454652
-0.0037713125	-0.003408365	-0.0030599907	-0.0027283952	-0.0024144724	-0.002119124	-0.0018415228	-0.0015827343	-0.0013436526	-0.0011251941	-0.0009252876	-0.0007459894	-0.000586763	-0.00044618547	-0.00032511726	-0.0002239421	-0.00014009699	-7.680431e-05	-3.071502e-05	-2.130866e-06	8.232892e-06	1.9185245e-06	-2.0511448e-05	-5.9183687e-05	-0.000113904476	-0.00018530712	-0.00027033687	-0.0003711395	-0.00048621744	-0.00061596185	-0.00075900555	-0.00091614574	-0.0010860339	-0.0012692511	-0.0014657751	-0.0016754046	-0.0018963516	-0.0021305308	-0.0023768097	-0.0026352704	-0.0029049069	-0.003186971	-0.0034812912	-0.0037860274	-0.0041024387	-0.004429944	-0.004768677	-0.0051181614	-0.005477391	-0.0058452785
-0.0041169524	-0.0037576556	-0.0034143403	-0.0030869767	-0.002778113	-0.0024863705	-0.0022139698	-0.001960516	-0.001726538	-0.0015128404	-0.0013168082	-0.0011425391	-0.0009871498	-0.00085142255	-0.00073461235	-0.0006372854	-0.00055743754	-0.0004974082	-0.00045478716	-0.00042976066	-0.00042102858	-0.00043015555	-0.0004554242	-0.0004969016	-0.00055433065	-0.0006265193	-0.0007134825	-0.00081546605	-0.0009318441	-0.0010612682	-0.0012057349	-0.001361534	-0.0015321821	-0.0017150566	-0.001910843	-0.00211858	-0.00233832	-0.002570711	-0.002815783	-0.003070958	-0.0033391342	-0.0036176667	-0.0039079115	-0.004209414	-0.004522234	-0.004845895	-0.005178936	-0.005523324	-0.005877331	-0.006240949
-0.0044674203	-0.0041131675	-0.0037736446	-0.003452085	-0.0031472072	-0.0028599352	-0.0025923923	-0.0023431852	-0.0021146014	-0.0019043759	-0.001714848	-0.0015441254	-0.0013929531	-0.0012617707	-0.0011486486	-0.0010548607	-0.0009792298	-0.0009225458	-0.0008831471	-0.00086098164	-0.0008558035	-0.000867337	-0.0008951947	-0.0009384006	-0.0009974763	-0.0010718182	-0.0011605099	-0.0012632236	-0.0013803542	-0.0015108883	-0.0016545802	-0.0018122047	-0.001981929	-0.0021642596	-0.0023591816	-0.002565354	-0.0027844682	-0.0030150265	-0.0032576919	-0.0035114586	-0.0037762076	-0.0040519163	-0.004339099	-0.0046368316	-0.0049451143	-0.005263999	-0.005592689	-0.0059319586	-0.0062808096	-0.0066381022
-0.004825741	-0.0044746473	-0.004140042	-0.0038217083	-0.0035216957	-0.0032396838	-0.002976872	-0.0027326941	-0.0025075749	-0.002302602	-0.002116792	-0.0019507483	-0.0018039346	-0.0016766712	-0.0015673041	-0.001477763	-0.0014058053	-0.0013522282	-0.0013163164	-0.0012963861	-0.0012943447	-0.0013086274	-0.0013391003	-0.0013846308	-0.0014454871	-0.0015206337	-0.0016109869	-0.0017151013	-0.0018327683	-0.0019636825	-0.0021079704	-0.0022653714	-0.002434887	-0.00261724	-0.0028108954	-0.0030163154	-0.0032336265	-0.0034618005	-0.003702134	-0.003953688	-0.00421641	-0.004488364	-0.004772134	-0.005066566	-0.0053713173	-0.005685501	-0.0060098097	-0.006344177	-0.006686881	-0.0070382953
-0.0051885247	-0.0048408583	-0.004511483	-0.004197277	-0.0039014816	-0.0036248863	-0.003365919	-0.003126748	-0.0029059649	-0.0027054548	-0.0025237948	-0.0023622215	-0.0022199228	-0.0020953342	-0.0019910783	-0.0019041523	-0.0018360987	-0.0017852858	-0.0017521158	-0.001736924	-0.0017368048	-0.0017534345	-0.0017856508	-0.0018329769	-0.0018963292	-0.0019734055	-0.0020648018	-0.0021703541	-0.0022883415	-0.002420023	-0.0025635585	-0.0027217418	-0.0028916895	-0.0030724555	-0.0032646507	-0.0034696683	-0.0036854297	-0.003912501	-0.0041503385	-0.004398845	-0.004659064	-0.004928291	-0.0052089617	-0.00549943	-0.0057994276	-0.006110139	-0.006429501	-0.006758377	-0.0070968196	-0.0074426904
-0.0055567026	-0.0052142516	-0.004887469	-0.004578203	-0.004287258	-0.004013367	-0.003759697	-0.0035251677	-0.0033094287	-0.003112726	-0.002936408	-0.0027781054	-0.0026395395	-0.0025192872	-0.0024193227	-0.002335526	-0.0022707283	-0.0022240058	-0.002192907	-0.0021802187	-0.002182804	-0.0022023767	-0.0022374615	-0.002286449	-0.0023512617	-0.0024290532	-0.0025220513	-0.0026280135	-0.002747573	-0.002878897	-0.0030240566	-0.0031812787	-0.0033498108	-0.003531158	-0.0037229136	-0.0039259642	-0.004139997	-0.0043661967	-0.0046015233	-0.0048472136	-0.005103871	-0.005371213	-0.005648561	-0.005934261	-0.0062310994	-0.00653708	-0.006851554	-0.007176444	-0.0075082406	-0.007849187
-0.0059306175	-0.0055928975	-0.005269803	-0.0049650148	-0.004677959	-0.004409462	-0.0041598007	-0.0039288923	-0.0037175193	-0.003525436	-0.0033522546	-0.0031982362	-0.0030639768	-0.0029478744	-0.0028503612	-0.002771467	-0.0027087107	-0.0026653782	-0.0026386306	-0.002627939	-0.0026334226	-0.002654992	-0.0026916265	-0.0027427673	-0.0028083995	-0.0028891712	-0.002982542	-0.0030893981	-0.0032097474	-0.0033421516	-0.0034867302	-0.0036433563	-0.00381203	-0.003991924	-0.0041825026	-0.004384853	-0.004597962	-0.004821256	-0.0050548613	-0.0052985325	-0.005552642	-0.005816005	-0.006089434	-0.006372921	-0.006665066	-0.0069666207	-0.007277116	-0.007596232	-0.007922843	-0.008258373
-0.006310396	-0.0059750527	-0.0056571364	-0.005356632	-0.005072944	-0.0048092306	-0.0045646206	-0.004337415	-0.0041298047	-0.003941834	-0.0037733912	-0.0036231056	-0.0034930184	-0.0033797324	-0.0032868385	-0.0032110736	-0.003151618	-0.0031111836	-0.0030867755	-0.003078714	-0.0030868724	-0.0031104311	-0.0031493083	-0.0032024458	-0.0032699928	-0.0033508614	-0.0034459978	-0.0035540834	-0.0036738291	-0.0038079098	-0.003952168	-0.004109308	-0.0042769015	-0.004456185	-0.004645817	-0.0048466474	-0.0050578862	-0.0052795038	-0.005510606	-0.0057522506	-0.006003529	-0.0062638447	-0.0065333173	-0.0068130046	-0.007101871	-0.007398732	-0.0077042654	-0.008018151	-0.008339912	-0.008670129
-0.0066948533	-0.006363578	-0.0060493946	-0.005753413	-0.005474128	-0.005213976	-0.0049724802	-0.0047507137	-0.004547529	-0.004363358	-0.0041989014	-0.0040531233	-0.0039259717	-0.0038172528	-0.0037268326	-0.0036543459	-0.00359869	-0.0035605207	-0.0035387427	-0.0035336688	-0.00354404	-0.0035694689	-0.0036100596	-0.0036653876	-0.00373438	-0.0038169771	-0.0039124712	-0.0040209293	-0.0041423067	-0.0042750016	-0.0044206455	-0.0045768693	-0.0047442466	-0.0049228445	-0.005111605	-0.005310364	-0.005520314	-0.0057392865	-0.005969435	-0.0062082782	-0.006456457	-0.0067141727	-0.006980516	-0.0072562173	-0.007540539	-0.007833168	-0.00813403	-0.0084439665	-0.008760132	-0.009084471
-0.0070844367	-0.006757021	-0.006447479	-0.0061548725	-0.005879663	-0.0056239665	-0.005386755	-0.005168624	-0.004969232	-0.004789576	-0.004627995	-0.004486643	-0.00436303	-0.0042576194	-0.0041711554	-0.0041013807	-0.004049428	-0.004014112	-0.003994532	-0.0039920285	-0.0040040836	-0.004032314	-0.004074134	-0.004130468	-0.0042017326	-0.004285425	-0.004382357	-0.004490897	-0.0046127066	-0.00474599	-0.0048907027	-0.0050476566	-0.0052140057	-0.0053920075	-0.005579233	-0.0057775155	-0.00598564	-0.0062022656	-0.0064299107	-0.0066660643	-0.006911561	-0.0071659014	-0.00742957	-0.007701114	-0.00798142	-0.008269787	-0.008566879	-0.008871086	-0.009181805	-0.00950031
-0.0074793547	-0.007155873	-0.0068495646	-0.0065604523	-0.006289378	-0.0060378537	-0.005805351	-0.0055904686	-0.005394995	-0.005219601	-0.005062498	-0.004924178	-0.004803963	-0.004702382	-0.004619643	-0.004552327	-0.0045032054	-0.0044699386	-0.0044542104	-0.0044539496	-0.004468091	-0.0044978037	-0.0045417994	-0.0046007484	-0.0046712756	-0.004757166	-0.0048542246	-0.0049641505	-0.0050851926	-0.0052189827	-0.0053640828	-0.0055198222	-0.005686745	-0.005862467	-0.006048985	-0.0062456653	-0.0064524934	-0.0066679344	-0.006892368	-0.007126145	-0.0073693693	-0.0076200217	-0.007880092	-0.008148111	-0.008424513	-0.008708164	-0.009001091	-0.009300366	-0.009606205	-0.009919867
-0.007879011	-0.007559173	-0.0072569028	-0.00697127	-0.0067051724	-0.006456867	-0.0062276796	-0.006017223	-0.0058259964	-0.0056538507	-0.0055001825	-0.0053649694	-0.0052487105	-0.0051506236	-0.00507015	-0.005007066	-0.0049601793	-0.004929967	-0.004915759	-0.0049181953	-0.0049352124	-0.004966058	-0.0050121546	-0.0050716326	-0.0051444843	-0.005230136	-0.0053286552	-0.0054390877	-0.005561106	-0.0056952834	-0.0058394074	-0.00599429	-0.0061607137	-0.0063359216	-0.0065207332	-0.0067164823	-0.006921567	-0.0071350187	-0.007357016	-0.007588044	-0.007828571	-0.008076571	-0.008333854	-0.008597411	-0.008869886	-0.009149469	-0.009436369	-0.009730712	-0.010032274	-0.010339864
-0.008283868	-0.007966876	-0.007668078	-0.0073870867	-0.007123567	-0.0068794936	-0.0066545457	-0.0064474046	-0.006260529	-0.0060916394	-0.005941689	-0.0058112815	-0.0056972355	-0.0056020394	-0.0055246577	-0.005464457	-0.0054209307	-0.0053934306	-0.005381882	-0.005385205	-0.0054049715	-0.005438477	-0.0054856837	-0.0055461302	-0.0056203306	-0.0057070255	-0.0058062524	-0.0059174225	-0.006039314	-0.0061730146	-0.006317571	-0.006472029	-0.0066366866	-0.0068110824	-0.0069956183	-0.0071896687	-0.0073926	-0.0076037943	-0.007823862	-0.008052878	-0.008289702	-0.00853461	-0.008787423	-0.009047829	-0.009316705	-0.009591475	-0.009875461	-0.010163717	-0.01046025	-0.010762528
-0.008692332	-0.00838007	-0.008084416	-0.00780648	-0.007547334	-0.007306561	-0.007084854	-0.006881997	-0.0066983923	-0.0065336376	-0.0063872933	-0.006259486	-0.0061493814	-0.006057419	-0.0059831515	-0.0059253722	-0.0058844835	-0.0058587715	-0.005850233	-0.005856395	-0.0058765486	-0.0059125796	-0.005960621	-0.0060233995	-0.006098099	-0.006185487	-0.006285295	-0.0063965246	-0.0065199286	-0.0066522732	-0.006796673	-0.0069512427	-0.0071144328	-0.007288538	-0.007471904	-0.007663682	-0.007864691	-0.008073643	-0.008292176	-0.008517534	-0.008752689	-0.008993752	-0.009243913	-0.0095011	-0.009764835	-0.010035977	-0.010314696	-0.010599077	-0.010889463	-0.011186928
-0.009106293	-0.008796334	-0.008504905	-0.008230776	-0.007975027	-0.007738322	-0.007519625	-0.0073205084	-0.007141553	-0.0069794506	-0.006836295	-0.006711468	-0.0066049397	-0.0065159723	-0.006444305	-0.0063892603	-0.00635127	-0.0063288286	-0.0063217357	-0.00633014	-0.0063523874	-0.0063889995	-0.0064388514	-0.0065031126	-0.006579198	-0.006666675	-0.00676769	-0.006878428	-0.0070013106	-0.0071346387	-0.0072781593	-0.0074321404	-0.0075952485	-0.0077673197	-0.007949442	-0.008139752	-0.0083390325	-0.008546673	-0.008761816	-0.008985765	-0.009216368	-0.0094553605	-0.009701252	-0.009955227	-0.010214902	-0.010481581	-0.010756068	-0.011035405	-0.011321023	-0.011612415
-0.009524792	-0.009217456	-0.00892891	-0.008658342	-0.008406796	-0.00817316	-0.007959425	-0.0077634826	-0.007586859	-0.0074286684	-0.0072890297	-0.0071674734	-0.0070638657	-0.0069785193	-0.0069092065	-0.006856188	-0.006820604	-0.0068012476	-0.0067956224	-0.0068052635	-0.0068301335	-0.0068681315	-0.0069198012	-0.006984368	-0.007061094	-0.007150896	-0.0072510466	-0.0073627457	-0.0074852034	-0.00761842	-0.00776162	-0.007915013	-0.008077696	-0.008249	-0.008428909	-0.008617885	-0.008814491	-0.0090204105	-0.009233274	-0.009453878	-0.009682544	-0.00991834	-0.010160685	-0.010410234	-0.010666557	-0.010928698	-0.011197835	-0.011472881	-0.011753909	-0.01203981
-0.009947203	-0.0096435845	-0.009357944	-0.009091198	-0.0088422	-0.008612379	-0.008401379	-0.00820899	-0.008035749	-0.007881008	-0.007744625	-0.0076260865	-0.0075258836	-0.007442929	-0.007375777	-0.007327132	-0.0072924197	-0.007274553	-0.0072720572	-0.007283911	-0.007309407	-0.007349558	-0.0074026287	-0.0074680895	-0.0075454935	-0.0076355636	-0.0077362433	-0.007848635	-0.007971175	-0.008104719	-0.008246966	-0.008399025	-0.0085611865	-0.008730553	-0.008909188	-0.009096719	-0.009292208	-0.009495564	-0.009705745	-0.009923875	-0.010149471	-0.010381691	-0.010621138	-0.01086624	-0.01111906	-0.01137767	-0.011641689	-0.011911884	-0.012188517	-0.012468718
-0.010372855	-0.010072663	-0.009790957	-0.009526722	-0.009281337	-0.009054989	-0.008847766	-0.00865896	-0.008488774	-0.008337021	-0.008202925	-0.008088484	-0.007990859	-0.007910475	-0.007846549	-0.0077997595	-0.0077673867	-0.0077523366	-0.007750958	-0.0077653006	-0.0077920035	-0.007832937	-0.007887654	-0.007954039	-0.00803227	-0.008122399	-0.008224018	-0.008336186	-0.0084586665	-0.0085916	-0.008733496	-0.008884765	-0.009045467	-0.009214625	-0.009391844	-0.009577274	-0.009770393	-0.009971708	-0.010179952	-0.0103952885	-0.010617398	-0.010846481	-0.011082612	-0.011324681	-0.011573121	-0.01182653	-0.012087159	-0.012352742	-0.012623265	-0.012898132
-0.010803036	-0.0105058625	-0.010227382	-0.0099667385	-0.009724513	-0.009501502	-0.0092974305	-0.00911165	-0.008944899	-0.00879623	-0.0086661205	-0.008553311	-0.008458845	-0.008380994	-0.008319505	-0.008275077	-0.008245401	-0.008231901	-0.00823237	-0.008247852	-0.008276716	-0.0083186105	-0.008374058	-0.00844162	-0.008520611	-0.008611299	-0.008712687	-0.008825414	-0.008948021	-0.009079754	-0.009221606	-0.009371936	-0.009532139	-0.009699307	-0.009874217	-0.010058321	-0.010250434	-0.0104485825	-0.01065442	-0.010867447	-0.011086777	-0.011313185	-0.011545204	-0.011783317	-0.0120273605	-0.012278117	-0.012533434	-0.012793921	-0.013059713	-0.013329491
-0.011236697	-0.01094266	-0.010667525	-0.010410026	-0.010171071	-0.009950615	-0.009750448	-0.00956808	-0.00940422	-0.009258434	-0.009131543	-0.009021275	-0.008929253	-0.00885354	-0.0087955	-0.008752629	-0.008724712	-0.008713536	-0.008716449	-0.008732855	-0.008763529	-0.008806691	-0.008862734	-0.008930527	-0.009010173	-0.009102039	-0.009203635	-0.009315424	-0.009438485	-0.009569913	-0.009710677	-0.009860605	-0.010018766	-0.010185406	-0.0103594735	-0.010541238	-0.010731056	-0.010927193	-0.011130877	-0.011340342	-0.011557423	-0.011779748	-0.012008309	-0.012242965	-0.012482844	-0.01272922	-0.012980185	-0.013236031	-0.013496451	-0.013761155
-0.011674501	-0.011383653	-0.011111185	-0.010856755	-0.010620914	-0.010404006	-0.010206133	-0.010026567	-0.009866066	-0.00972385	-0.009599425	-0.009491898	-0.009402886	-0.00932987	-0.009273179	-0.009233087	-0.009207971	-0.009197392	-0.009201698	-0.0092200115	-0.009251557	-0.009295993	-0.009353191	-0.009422019	-0.009502143	-0.00959339	-0.009696014	-0.009807795	-0.009929739	-0.010060959	-0.010200821	-0.010349892	-0.010506868	-0.010672383	-0.010845229	-0.011024997	-0.011212394	-0.011406876	-0.011606775	-0.01181408	-0.012027569	-0.012247033	-0.012472279	-0.0127034485	-0.01293958	-0.013181455	-0.0134280175	-0.013679385	-0.013934255	-0.014193818
-0.012115613	-0.01182764	-0.011557795	-0.011306226	-0.011074252	-0.010859966	-0.010665581	-0.010489382	-0.010331318	-0.010191858	-0.010070048	-0.009965189	-0.009878054	-0.009807661	-0.009753704	-0.009714633	-0.009692065	-0.0096834	-0.009690218	-0.00970833	-0.009741746	-0.009786911	-0.009845197	-0.009914875	-0.009995639	-0.010087721	-0.010188736	-0.010301061	-0.010422751	-0.010553397	-0.010692887	-0.010840282	-0.010996267	-0.011160001	-0.011331327	-0.011509486	-0.011694722	-0.011885598	-0.012083992	-0.01228869	-0.012499519	-0.01271525	-0.012937799	-0.013165034	-0.013397373	-0.0136342645	-0.013875768	-0.0141220465	-0.014372915	-0.014627047
-0.012560569	-0.012275085	-0.012007669	-0.011759818	-0.011530638	-0.011319727	-0.011127666	-0.010954179	-0.010798879	-0.010662004	-0.01054249	-0.010441206	-0.010355987	-0.010288112	-0.010236226	-0.010199808	-0.0101778805	-0.010171473	-0.010178424	-0.010199219	-0.010232836	-0.010279685	-0.01033818	-0.010408632	-0.010490119	-0.0105820745	-0.010683909	-0.010795109	-0.010916181	-0.011046559	-0.011184879	-0.011332147	-0.0114861205	-0.011648841	-0.011818297	-0.011994705	-0.012177579	-0.012366928	-0.012561984	-0.012764022	-0.012971297	-0.013184451	-0.013402626	-0.013626352	-0.013854407	-0.014087044	-0.014324687	-0.014566697	-0.014811836	-0.015061416
-0.013009146	-0.0127264485	-0.012461774	-0.012215756	-0.011989601	-0.011781678	-0.01159253	-0.011421628	-0.011268921	-0.011134617	-0.011018604	-0.010919005	-0.010836624	-0.010770425	-0.010720059	-0.010685764	-0.010665782	-0.010660574	-0.010670215	-0.010691553	-0.010726705	-0.010773674	-0.010832995	-0.010903984	-0.010984667	-0.011076979	-0.011179566	-0.0112902	-0.011410803	-0.011540763	-0.011677854	-0.0118236765	-0.011977181	-0.012137495	-0.012305684	-0.012480043	-0.012661472	-0.012847424	-0.013040602	-0.013239175	-0.013443902	-0.013653643	-0.013869092	-0.014088109	-0.014312573	-0.014541276	-0.014774121	-0.015011162	-0.015252031	-0.01549603
-0.0134598315	-0.013179809	-0.0129182115	-0.012674876	-0.012451164	-0.012246728	-0.012060247	-0.011892155	-0.011742294	-0.0116105825	-0.011496484	-0.01139953	-0.011318758	-0.011255428	-0.011206917	-0.011173777	-0.01115635	-0.011152267	-0.011161946	-0.01118578	-0.011221342	-0.011269376	-0.0113291	-0.01139947	-0.011481732	-0.011574306	-0.011675328	-0.011786722	-0.011906743	-0.012035258	-0.012171708	-0.01231651	-0.012468442	-0.012627125	-0.012793869	-0.012965798	-0.013144456	-0.013328962	-0.01351922	-0.013715498	-0.013916582	-0.014122896	-0.014334485	-0.014550768	-0.014770284	-0.014994308	-0.015223727	-0.0154557675	-0.01569201	-0.015930645
-0.013914287	-0.013636574	-0.013377622	-0.013137087	-0.012916625	-0.012714572	-0.0125309825	-0.01236432	-0.01221779	-0.012088619	-0.011976518	-0.011882067	-0.011803679	-0.011741012	-0.011694945	-0.011663787	-0.011647575	-0.01164519	-0.011656158	-0.011679873	-0.011716701	-0.0117659345	-0.011826307	-0.011897273	-0.011979677	-0.012071185	-0.012172125	-0.01228378	-0.012402497	-0.012530744	-0.012666196	-0.012809522	-0.012960084	-0.013117783	-0.013281159	-0.013452254	-0.013628058	-0.01381091	-0.013998941	-0.014191277	-0.014389217	-0.014592789	-0.014800094	-0.015012063	-0.015229091	-0.015449345	-0.015673116	-0.015900277	-0.01613196	-0.016365193
-0.014371246	-0.014095753	-0.013839923	-0.01360172	-0.013383836	-0.0131839365	-0.013002679	-0.0128393695	-0.012694426	-0.012567915	-0.012458183	-0.012366138	-0.012289494	-0.012229338	-0.012184963	-0.012155034	-0.012139216	-0.012138665	-0.012151234	-0.012176067	-0.01221323	-0.012262903	-0.012324765	-0.01239565	-0.012477644	-0.012569018	-0.012670606	-0.012780987	-0.012898743	-0.013026975	-0.013161026	-0.013302796	-0.013451949	-0.013607465	-0.013770148	-0.013938531	-0.014112972	-0.014292359	-0.0144776255	-0.014667615	-0.014862455	-0.015061915	-0.0152664855	-0.0154749155	-0.015687555	-0.01590322	-0.01612287	-0.01634594	-0.016572297	-0.016800158
-0.014831163	-0.014558643	-0.014304444	-0.014069714	-0.013853222	-0.013656415	-0.013477221	-0.013317056	-0.013175204	-0.013049476	-0.012942612	-0.012851447	-0.0127769485	-0.0127187	-0.012676671	-0.012647741	-0.012634113	-0.0126347765	-0.012648188	-0.0126737505	-0.012711532	-0.01276201	-0.012822323	-0.012895919	-0.01297614	-0.013067558	-0.013168588	-0.0132785365	-0.013395995	-0.013522781	-0.013656139	-0.013796568	-0.013944827	-0.0140986815	-0.014258586	-0.014424987	-0.014597133	-0.0147745535	-0.014956027	-0.015143342	-0.015335746	-0.015531942	-0.015732802	-0.015936807	-0.016145535	-0.016357243	-0.016572535	-0.016790666	-0.017012186	-0.017236002
-0.015294351	-0.015023999	-0.014772303	-0.014538951	-0.014325574	-0.014130481	-0.0139544085	-0.013796918	-0.013656408	-0.013533637	-0.01342769	-0.013338827	-0.0132671	-0.0132102445	-0.0131694	-0.013142243	-0.013129652	-0.013130568	-0.013145007	-0.013171636	-0.013210461	-0.013260901	-0.013322502	-0.0133945495	-0.013476118	-0.013567351	-0.013667807	-0.013776585	-0.0138936415	-0.014018759	-0.0141518265	-0.0142907575	-0.014436059	-0.014588304	-0.014747262	-0.014911689	-0.015080519	-0.015255377	-0.015435457	-0.015619487	-0.0158078	-0.016000874	-0.016198277	-0.016399734	-0.016603291	-0.016811244	-0.017022416	-0.017235458	-0.017452136	-0.01767055
-0.01575885	-0.015490733	-0.015241414	-0.015010759	-0.014799923	-0.014607295	-0.01443281	-0.014277123	-0.014139317	-0.014018871	-0.013915613	-0.013828538	-0.013757952	-0.013702519	-0.013662815	-0.013638064	-0.013625748	-0.013628401	-0.013643801	-0.013671145	-0.0137100965	-0.013760857	-0.013821974	-0.013894826	-0.013975754	-0.014067218	-0.014166407	-0.014274791	-0.0143906325	-0.014515549	-0.014646873	-0.014784075	-0.014929108	-0.015079141	-0.015235379	-0.015397377	-0.0155652985	-0.015736789	-0.015913852	-0.01609511	-0.01628054	-0.016469963	-0.01666364	-0.016860478	-0.017061219	-0.017264254	-0.017470933	-0.01768028	-0.017891638	-0.018104859
-0.016226456	-0.015959822	-0.015713409	-0.015486263	-0.015276529	-0.015085921	-0.014913738	-0.014759891	-0.014624633	-0.014506146	-0.014404595	-0.014319211	-0.014249504	-0.014196292	-0.014157921	-0.014134079	-0.014123492	-0.014126569	-0.014142811	-0.014170662	-0.014210254	-0.01426138	-0.014323123	-0.014394417	-0.014476135	-0.014566727	-0.014666863	-0.014773965	-0.014888823	-0.015011862	-0.0151415095	-0.015277952	-0.0154211745	-0.015569843	-0.015723802	-0.01588405	-0.016048118	-0.016218156	-0.016391583	-0.016569883	-0.016751856	-0.016938776	-0.017129146	-0.017321758	-0.01751832	-0.01771804	-0.017919563	-0.018124238	-0.01833085	-0.018539399
-0.016695954	-0.01643227	-0.016188093	-0.01596155	-0.015754052	-0.015566893	-0.015396081	-0.015244536	-0.01511047	-0.014994033	-0.014894396	-0.014810719	-0.014743261	-0.014691971	-0.014653884	-0.014631309	-0.0146218315	-0.014625743	-0.014642581	-0.014671408	-0.014711246	-0.01476258	-0.014823578	-0.014895253	-0.014976725	-0.015066847	-0.0151653215	-0.015272394	-0.015386477	-0.015508398	-0.01563707	-0.015771188	-0.01591292	-0.01605983	-0.01621095	-0.016368829	-0.016531333	-0.016698748	-0.01686959	-0.01704494	-0.01722388	-0.017406665	-0.017593347	-0.017782666	-0.017975233	-0.018170446	-0.018367313	-0.018568173	-0.018769555	-0.018973574
-0.017167442	-0.016905762	-0.016663164	-0.016439728	-0.016234174	-0.016048156	-0.015880689	-0.015731283	-0.01559905	-0.015484348	-0.015385859	-0.015303917	-0.015238047	-0.0151877105	-0.015151516	-0.01512862	-0.015121639	-0.015124999	-0.015142128	-0.015172124	-0.015212275	-0.015264355	-0.0153253	-0.015396722	-0.015477605	-0.015567154	-0.015665136	-0.0157708	-0.015883818	-0.016004942	-0.016131572	-0.016264737	-0.016403928	-0.016549408	-0.01669918	-0.016854338	-0.017014012	-0.017178409	-0.01734662	-0.017518796	-0.017694838	-0.017874278	-0.018057242	-0.018242657	-0.018431373	-0.018622704	-0.018814914	-0.019011028	-0.019207627	-0.019406743
-0.017642304	-0.017382056	-0.017140709	-0.016919248	-0.016716741	-0.016532145	-0.016366705	-0.016218834	-0.016087875	-0.015975527	-0.015878431	-0.015798666	-0.015733838	-0.01568374	-0.015648924	-0.015627414	-0.015620768	-0.015625872	-0.015643194	-0.015673012	-0.01571393	-0.015765138	-0.015826724	-0.015897244	-0.015978307	-0.016067162	-0.016164273	-0.016269013	-0.01638192	-0.016500533	-0.016626276	-0.016757593	-0.016894609	-0.017037675	-0.01718571	-0.017338194	-0.01749625	-0.017657809	-0.017823607	-0.017991967	-0.018165007	-0.018341258	-0.018520229	-0.018702507	-0.018885866	-0.019073278	-0.019262284	-0.019452378	-0.019645065	-0.019838795
-0.018117666	-0.017859042	-0.017619863	-0.017400287	-0.017199405	-0.017017819	-0.016853325	-0.016707145	-0.016578883	-0.016466811	-0.016372547	-0.01629351	-0.016229771	-0.01618167	-0.016147181	-0.016127132	-0.016120873	-0.016126007	-0.016144656	-0.016174473	-0.016214892	-0.016266592	-0.016328052	-0.016398922	-0.016478628	-0.016566366	-0.016662799	-0.016767919	-0.016878247	-0.016995832	-0.017119408	-0.017249651	-0.017385215	-0.017526254	-0.017672017	-0.017822474	-0.01797726	-0.01813589	-0.018298738	-0.018465608	-0.01863432	-0.018807143	-0.018982835	-0.019160494	-0.01934091	-0.019523695	-0.019708656	-0.01989486	-0.020081267	-0.020270318
-0.018594556	-0.018338442	-0.018101446	-0.017883748	-0.017684318	-0.017503835	-0.017341599	-0.017197318	-0.017069742	-0.016960524	-0.016866393	-0.016789168	-0.016726777	-0.01667989	-0.01664704	-0.016627163	-0.01662141	-0.016627625	-0.01664649	-0.016676225	-0.01671718	-0.016767725	-0.016829155	-0.016899168	-0.01697842	-0.017065525	-0.017161205	-0.01726453	-0.01737424	-0.017490275	-0.017612793	-0.017741658	-0.017874867	-0.018013038	-0.018157437	-0.018305667	-0.01845809	-0.018613867	-0.018774025	-0.018936768	-0.01910305	-0.0192715	-0.019443206	-0.019617893	-0.01979389	-0.019972391	-0.020152912	-0.020334236	-0.02051752	-0.020701356
-0.019073576	-0.018819861	-0.01858344	-0.018367752	-0.018170334	-0.01799123	-0.017831095	-0.017688535	-0.01756259	-0.017454416	-0.017362133	-0.017285757	-0.017224595	-0.017178118	-0.017146163	-0.017127506	-0.017122053	-0.017128758	-0.01714775	-0.017177269	-0.017218098	-0.017269239	-0.017330028	-0.017400287	-0.017478175	-0.01756481	-0.017659716	-0.017760977	-0.017869271	-0.017984644	-0.0181057	-0.018232279	-0.018363751	-0.01850047	-0.018641755	-0.018787384	-0.01893676	-0.019090518	-0.019247524	-0.019407265	-0.019570515	-0.01973556	-0.019903809	-0.02007436	-0.02024702	-0.020421602	-0.020596735	-0.020773232	-0.020951122	-0.021131001
-0.019554734	-0.019301161	-0.019067198	-0.018853612	-0.018657558	-0.018480085	-0.018320896	-0.01817976	-0.018056259	-0.017949328	-0.01785805	-0.01778283	-0.017722666	-0.017677061	-0.017645955	-0.01762759	-0.017622478	-0.017629161	-0.017648824	-0.017679289	-0.017719842	-0.017770074	-0.017830163	-0.017899886	-0.017978005	-0.018063694	-0.018156737	-0.01825773	-0.018364914	-0.01847808	-0.018597588	-0.018722288	-0.018852018	-0.01898618	-0.019125007	-0.019268863	-0.019415103	-0.019565627	-0.01971937	-0.019876577	-0.020036139	-0.020198345	-0.020363078	-0.020529896	-0.020697474	-0.020868324	-0.021039307	-0.021212772	-0.02138596	-0.021559596
-0.020036027	-0.019784153	-0.019552529	-0.019340128	-0.019145325	-0.018970162	-0.018812165	-0.018672504	-0.018550113	-0.018444687	-0.018354043	-0.01828099	-0.018221445	-0.018176742	-0.018146075	-0.018128201	-0.01812376	-0.01813113	-0.018150091	-0.018180132	-0.018220775	-0.018271342	-0.018330485	-0.01839953	-0.018476397	-0.018561617	-0.018653966	-0.018753372	-0.018859059	-0.018971123	-0.01908794	-0.019211277	-0.019338526	-0.019471325	-0.019608095	-0.019748442	-0.01989264	-0.020039871	-0.020191073	-0.020344913	-0.02050139	-0.020659558	-0.020820938	-0.020983748	-0.021147758	-0.021313846	-0.021481067	-0.021649033	-0.021818034	-0.021987647
-0.020519212	-0.020269163	-0.0200385	-0.019827686	-0.019634672	-0.019460365	-0.019304521	-0.01916615	-0.019044839	-0.01893977	-0.018851556	-0.018778227	-0.018719077	-0.018675454	-0.01864566	-0.018628545	-0.018625043	-0.018631496	-0.018651552	-0.018680751	-0.01872155	-0.018770933	-0.018830448	-0.018898211	-0.018975005	-0.019058257	-0.019149527	-0.019247867	-0.019351996	-0.019462101	-0.019577287	-0.019699648	-0.01982496	-0.019954763	-0.020088613	-0.020226806	-0.020368814	-0.020513117	-0.020662032	-0.020811714	-0.020964913	-0.021119975	-0.021277055	-0.021436252	-0.021596342	-0.021758385	-0.021920912	-0.022084817	-0.022248738	-0.02241341
-0.021003276	-0.020754673	-0.020525537	-0.020315632	-0.02012492	-0.019951731	-0.019797184	-0.019659825	-0.019540027	-0.019435957	-0.01934854	-0.019276246	-0.019218452	-0.019175813	-0.0191456	-0.019129582	-0.019125566	-0.019132689	-0.019151494	-0.019181497	-0.019221328	-0.01927054	-0.019328877	-0.01939658	-0.019472316	-0.019555382	-0.019644901	-0.019741237	-0.019843161	-0.019952074	-0.020066462	-0.020185195	-0.02030915	-0.020436943	-0.020569213	-0.02070491	-0.020842671	-0.020984977	-0.021129325	-0.021276936	-0.021426506	-0.021578625	-0.02173224	-0.021887407	-0.022043511	-0.022201225	-0.022359796	-0.022518419	-0.022678308	-0.02283746
-0.021488555	-0.021240845	-0.021013752	-0.02080547	-0.020615324	-0.020443678	-0.020289876	-0.020153873	-0.020034716	-0.019932449	-0.019845732	-0.019773982	-0.019717246	-0.019674867	-0.019644767	-0.019628897	-0.01962544	-0.01963289	-0.019651517	-0.019681193	-0.019720182	-0.01976952	-0.019828469	-0.019893937	-0.019968487	-0.020050347	-0.020138964	-0.02023454	-0.020334989	-0.020441964	-0.020553857	-0.020671353	-0.020792618	-0.020918041	-0.021047749	-0.021179922	-0.021316797	-0.021455362	-0.021596149	-0.021741904	-0.021887146	-0.022035845	-0.022185385	-0.022336468	-0.022489145	-0.022642486	-0.022797108	-0.022951692	-0.023106694	-0.023261368
-0.021974333	-0.0217283	-0.021501713	-0.0212949	-0.021106303	-0.020936526	-0.02078379	-0.020649515	-0.020531036	-0.020429209	-0.020342901	-0.02027177	-0.02021572	-0.020173669	-0.020144954	-0.020128503	-0.020124793	-0.02013211	-0.020151198	-0.02018039	-0.020219795	-0.02026765	-0.020324953	-0.02039034	-0.020463921	-0.020544283	-0.020631313	-0.020725451	-0.020824194	-0.020930015	-0.021040305	-0.021155037	-0.021273732	-0.021397501	-0.021524288	-0.02165433	-0.021788225	-0.021924034	-0.02206254	-0.022203684	-0.022346057	-0.022490598	-0.02263721	-0.022785082	-0.022933006	-0.023081943	-0.023232333	-0.023383334	-0.023532674	-0.023682848
-0.022461139	-0.022216141	-0.021991372	-0.02178546	-0.021597698	-0.021429129	-0.021277353	-0.021143839	-0.02102653	-0.020925194	-0.020840205	-0.020769909	-0.020714752	-0.02067262	-0.020644106	-0.020627767	-0.02062422	-0.0206317	-0.020649277	-0.020678915	-0.02071727	-0.020765401	-0.020821378	-0.020885698	-0.020958006	-0.021037474	-0.021122627	-0.021215439	-0.02131275	-0.021416143	-0.021524154	-0.021637239	-0.02175472	-0.021875754	-0.0219995	-0.022127084	-0.022257619	-0.022390917	-0.022526324	-0.022664018	-0.022803478	-0.02294486	-0.023087174	-0.023230612	-0.023375563	-0.023520865	-0.023666106	-0.023811951	-0.023957454	-0.024103045
-0.02294816	-0.022704758	-0.022480592	-0.022275984	-0.02208995	-0.021921746	-0.021770991	-0.021638192	-0.021522127	-0.02142182	-0.021337219	-0.021267846	-0.021212824	-0.021171741	-0.02114243	-0.021126576	-0.021122366	-0.021130264	-0.02114825	-0.02117595	-0.021213762	-0.021261513	-0.021316446	-0.021380551	-0.021451794	-0.021529004	-0.021613762	-0.021703675	-0.021800563	-0.02190186	-0.0220078	-0.022117801	-0.022233061	-0.022351302	-0.022473708	-0.022598505	-0.022725888	-0.022856295	-0.022988029	-0.023123212	-0.023259498	-0.023396358	-0.023535281	-0.023675017	-0.023816302	-0.023957081	-0.02409821	-0.024239078	-0.024380587	-0.024520732
-0.023435988	-0.023193836	-0.022970803	-0.02276691	-0.022581689	-0.02241455	-0.02226559	-0.022133283	-0.022017822	-0.021918476	-0.021834135	-0.021764763	-0.021709353	-0.021668628	-0.021640688	-0.021624535	-0.021619812	-0.021627337	-0.021644495	-0.021672755	-0.021710537	-0.02175621	-0.021810986	-0.021872945	-0.021942839	-0.022019476	-0.022102706	-0.02219154	-0.022285216	-0.022384994	-0.02248951	-0.022598006	-0.022710294	-0.022826426	-0.022945486	-0.023067228	-0.023192517	-0.023320131	-0.023449317	-0.023580223	-0.023712337	-0.023846634	-0.023981757	-0.024117738	-0.02425436	-0.024391033	-0.02452787	-0.024664924	-0.024801604	-0.024937496
-0.023925193	-0.023683533	-0.023460634	-0.023258694	-0.02307392	-0.02290789	-0.022759654	-0.02262777	-0.022513404	-0.02241356	-0.022330113	-0.022261761	-0.022206947	-0.022165611	-0.022138	-0.02212204	-0.022117727	-0.02212467	-0.022141457	-0.022168472	-0.022204444	-0.022250406	-0.022303075	-0.02236513	-0.022433072	-0.022508413	-0.022589661	-0.022676758	-0.022769734	-0.022867098	-0.022969238	-0.023076035	-0.023185678	-0.023299403	-0.023415469	-0.02353499	-0.023655944	-0.023780808	-0.023906864	-0.024034768	-0.024163865	-0.02429434	-0.024426423	-0.024558105	-0.024691194	-0.02482304	-0.024956234	-0.025088698	-0.025221057	-0.0253523
-0.024412952	-0.024172619	-0.023951061	-0.023749366	-0.023566239	-0.023400769	-0.023253024	-0.023121893	-0.023008063	-0.022909924	-0.022826456	-0.02275829	-0.022703372	-0.022662483	-0.022633992	-0.02261816	-0.022613578	-0.022620022	-0.022636339	-0.02266302	-0.022698484	-0.022742212	-0.022795081	-0.022854544	-0.022922382	-0.022995993	-0.023075365	-0.023161322	-0.023252495	-0.023347624	-0.023447596	-0.02355124	-0.02365882	-0.02377002	-0.023883939	-0.024000242	-0.02412001	-0.024240837	-0.024363667	-0.024487637	-0.024613783	-0.02474054	-0.02486822	-0.024996266	-0.025125988	-0.025253624	-0.0253819	-0.025511071	-0.025638588	-0.025764935
-0.02490139	-0.024661541	-0.024441257	-0.024240546	-0.024057798	-0.023892827	-0.023746297	-0.023616485	-0.023502633	-0.023404658	-0.023321755	-0.023253731	-0.023199223	-0.023157679	-0.023129575	-0.023113027	-0.023108475	-0.023114085	-0.023130342	-0.023155853	-0.023190498	-0.023233898	-0.023285076	-0.023343816	-0.023409113	-0.023481607	-0.023559466	-0.023643687	-0.023732893	-0.023825303	-0.023923092	-0.024025284	-0.02413036	-0.024239197	-0.02435042	-0.024463601	-0.024580255	-0.024697863	-0.024818242	-0.024938889	-0.025061198	-0.025184125	-0.025308222	-0.025432639	-0.025557406	-0.025682122	-0.025806412	-0.025930472	-0.026053019	-0.02617582
-0.025390506	-0.025151603	-0.024931006	-0.024731152	-0.024549335	-0.024385884	-0.024239428	-0.024109684	-0.023996726	-0.023898706	-0.02381634	-0.02374807	-0.023693897	-0.023652606	-0.023624413	-0.023607075	-0.023601629	-0.023607321	-0.023622446	-0.023647383	-0.023680724	-0.023723558	-0.023773298	-0.023831122	-0.023894846	-0.023965955	-0.02404192	-0.024124019	-0.024211578	-0.024302542	-0.024397746	-0.024496756	-0.024599217	-0.02470541	-0.024814472	-0.024925187	-0.025037766	-0.025153235	-0.025270313	-0.02538716	-0.025505908	-0.025625683	-0.025746651	-0.02586753	-0.025987752	-0.026108503	-0.026227757	-0.026347391	-0.026466638	-0.02658385
-0.025878958	-0.025640003	-0.025421657	-0.025222257	-0.02504091	-0.024877444	-0.024732262	-0.02460222	-0.024490483	-0.024392046	-0.024309978	-0.024242401	-0.024187662	-0.02414652	-0.024117887	-0.024099804	-0.024094671	-0.024099514	-0.024113819	-0.024137795	-0.024170801	-0.024211392	-0.02425947	-0.024316072	-0.024378747	-0.02444747	-0.024522603	-0.024602957	-0.024687387	-0.024776757	-0.024869986	-0.0249663	-0.025067046	-0.0251704	-0.02527611	-0.025384285	-0.025494263	-0.025606237	-0.025719106	-0.025833823	-0.025949515	-0.026065737	-0.026181243	-0.026298545	-0.026415437	-0.026531845	-0.026647337	-0.026762478	-0.026877545	-0.026989467
-0.026366606	-0.026129514	-0.025911242	-0.025712036	-0.025531791	-0.025368288	-0.02522365	-0.025094695	-0.024982475	-0.024885617	-0.024803147	-0.024735473	-0.024680644	-0.024638899	-0.024609424	-0.024592131	-0.024585493	-0.024589814	-0.024602726	-0.02462674	-0.024658158	-0.024697453	-0.0247453	-0.02479963	-0.024860874	-0.02492807	-0.025001675	-0.025079079	-0.025161892	-0.02524878	-0.025339998	-0.02543448	-0.025532447	-0.025632702	-0.025735542	-0.025840633	-0.02594816	-0.026056461	-0.026166685	-0.026277788	-0.026389897	-0.026501916	-0.026614696	-0.02672828	-0.026840612	-0.026953354	-0.027064398	-0.027175494	-0.027284577	-0.027392946
-0.026854597	-0.026618138	-0.026400298	-0.026201822	-0.02602189	-0.02585911	-0.025714695	-0.02558656	-0.02547405	-0.025377348	-0.025294617	-0.025226377	-0.02517242	-0.025129996	-0.025100067	-0.025083415	-0.025075346	-0.025078863	-0.025091335	-0.02511321	-0.025143638	-0.025182799	-0.025228463	-0.02528093	-0.025341094	-0.02540689	-0.025477953	-0.025553547	-0.02563443	-0.025719434	-0.025807947	-0.025899932	-0.025995597	-0.02609238	-0.026193254	-0.02629517	-0.02639924	-0.026504293	-0.026611872	-0.026719593	-0.026827604	-0.026936442	-0.027045466	-0.027155153	-0.027263746	-0.02737131	-0.027479738	-0.02758605	-0.027691267	-0.02779486
-0.02734214	-0.027105905	-0.02688922	-0.026689962	-0.02651196	-0.026349358	-0.026204698	-0.026076213	-0.025965154	-0.025868028	-0.025785804	-0.025717236	-0.025662057	-0.025620282	-0.02558954	-0.025571331	-0.02556239	-0.025566235	-0.025577433	-0.02559828	-0.025627196	-0.025665715	-0.02570989	-0.025761709	-0.025818974	-0.025882825	-0.025952354	-0.026026167	-0.026104875	-0.026186109	-0.02627343	-0.026362598	-0.026455209	-0.02655027	-0.026647888	-0.026747085	-0.026848592	-0.026950687	-0.027054176	-0.027158737	-0.027263254	-0.027369231	-0.027474023	-0.0275788	-0.027683675	-0.027788214	-0.027891114	-0.027993597	-0.028094374	-0.028193422
-0.027829617	-0.027592897	-0.027377218	-0.02717951	-0.027000032	-0.02683834	-0.02669397	-0.026566505	-0.02645424	-0.026357234	-0.026275024	-0.02620671	-0.026151113	-0.026108742	-0.026078217	-0.026058197	-0.026049934	-0.02605129	-0.026062839	-0.02608218	-0.02610983	-0.02614607	-0.026189275	-0.026239313	-0.026295297	-0.026356667	-0.026423879	-0.02649577	-0.026572362	-0.026652135	-0.026736118	-0.026823074	-0.026913121	-0.027005583	-0.027100652	-0.027197026	-0.027294323	-0.027393833	-0.027494028	-0.027594984	-0.027696237	-0.027797967	-0.02789887	-0.028000653	-0.028101616	-0.02820187	-0.028301246	-0.028398558	-0.028495595	-0.028590083
-0.028315902	-0.02808015	-0.02786415	-0.027666904	-0.027487345	-0.027326487	-0.027182803	-0.027054295	-0.02694241	-0.026845768	-0.026762836	-0.026694112	-0.026638716	-0.026595473	-0.026563607	-0.026543953	-0.026534617	-0.02653519	-0.026545212	-0.02656404	-0.026589938	-0.026624203	-0.026666611	-0.026714653	-0.02676884	-0.026829444	-0.026894376	-0.026963912	-0.027037278	-0.027115442	-0.027196653	-0.027281567	-0.027368754	-0.027458675	-0.027549915	-0.027643807	-0.027738467	-0.027834177	-0.027930945	-0.028027996	-0.028126486	-0.02822446	-0.028322183	-0.028419971	-0.028516792	-0.028613359	-0.028708264	-0.028801605	-0.028894022	-0.028984196
-0.028801866	-0.028566644	-0.028350532	-0.028153233	-0.02797483	-0.027813718	-0.027669169	-0.027541861	-0.02742967	-0.027332261	-0.027249888	-0.027180433	-0.027124174	-0.02708023	-0.02704858	-0.027027197	-0.027017534	-0.027016856	-0.027025491	-0.027042769	-0.027067795	-0.027100816	-0.027141362	-0.027187318	-0.027240634	-0.027298398	-0.027361155	-0.027428761	-0.027500972	-0.027576342	-0.027655073	-0.027737275	-0.027821556	-0.027908795	-0.02799756	-0.028087288	-0.02818001	-0.02827219	-0.028366111	-0.028459497	-0.02855444	-0.028648674	-0.028742589	-0.02883622	-0.028928868	-0.02902139	-0.029112503	-0.02920241	-0.029289573	-0.029374674
-0.029286683	-0.029051475	-0.028836235	-0.0286389	-0.028460309	-0.028299466	-0.028154954	-0.02802717	-0.027914904	-0.02781789	-0.027734675	-0.027664699	-0.027608477	-0.027564093	-0.027531408	-0.02750995	-0.027498648	-0.02749703	-0.027503982	-0.02752006	-0.027544074	-0.027575418	-0.027614258	-0.027658768	-0.027709499	-0.027765341	-0.02782657	-0.027892008	-0.0279615	-0.028034732	-0.028110743	-0.0281903	-0.02827207	-0.028356291	-0.028442137	-0.028529182	-0.028617851	-0.02870728	-0.02879791	-0.028888352	-0.028979518	-0.029069528	-0.029160477	-0.02925001	-0.029338993	-0.02942723	-0.029513784	-0.029598884	-0.029682532	-0.02976451
-0.029770724	-0.029535063	-0.029320017	-0.029123634	-0.028944835	-0.02878365	-0.028639987	-0.028511435	-0.028399013	-0.028301872	-0.02821868	-0.02814848	-0.028091297	-0.028045662	-0.028011218	-0.027989633	-0.02797719	-0.027974948	-0.027981237	-0.02799531	-0.028017923	-0.028047875	-0.028084435	-0.028127335	-0.028176308	-0.02823022	-0.028288715	-0.028351918	-0.02841936	-0.02848959	-0.028563194	-0.028640516	-0.028719418	-0.028800882	-0.028883792	-0.028967313	-0.029052861	-0.029139385	-0.02922643	-0.029313006	-0.029401034	-0.029488161	-0.029575236	-0.029660575	-0.029745638	-0.029829845	-0.029913	-0.029993735	-0.030072637	-0.030150302
-0.030253507	-0.030018508	-0.029802732	-0.029606499	-0.02942773	-0.029267013	-0.029122695	-0.028994769	-0.028881453	-0.028783888	-0.028699838	-0.028628968	-0.028571017	-0.02852574	-0.02849067	-0.028467469	-0.02845461	-0.02844955	-0.028454624	-0.028468214	-0.028488852	-0.02851753	-0.028552659	-0.028593533	-0.028640427	-0.028692037	-0.028748423	-0.028809734	-0.02887474	-0.028942645	-0.029013857	-0.029087894	-0.029164113	-0.029242449	-0.02932208	-0.029403076	-0.029486112	-0.029568918	-0.029652081	-0.029735968	-0.02981972	-0.029903054	-0.029986374	-0.03006868	-0.030149862	-0.030229755	-0.030308194	-0.030385189	-0.030460745	-0.03053283
-0.030734912	-0.030500099	-0.030284926	-0.030088574	-0.02990941	-0.029748425	-0.02960433	-0.029476456	-0.029363051	-0.029263988	-0.02917993	-0.02910848	-0.029049993	-0.029004171	-0.028968506	-0.028943278	-0.028929159	-0.028923765	-0.028926425	-0.028939173	-0.028958231	-0.0289843	-0.02901785	-0.029057533	-0.029101484	-0.029151842	-0.029206805	-0.02926518	-0.02932746	-0.02939301	-0.02946116	-0.029532678	-0.02960606	-0.0296814	-0.029758342	-0.029836737	-0.029915482	-0.029995374	-0.030076139	-0.030155703	-0.030236162	-0.030315831	-0.030395009	-0.030472875	-0.030551054	-0.030626677	-0.03070072	-0.030773751	-0.03084454	-0.03091269
-0.031215847	-0.030981183	-0.030765444	-0.03056866	-0.03039004	-0.030229494	-0.030084163	-0.029955953	-0.02984117	-0.029743142	-0.029658198	-0.029585965	-0.029526949	-0.029479608	-0.029442362	-0.029416598	-0.029401563	-0.029394783	-0.029396921	-0.029407464	-0.029424533	-0.029448956	-0.029480435	-0.029518358	-0.029561281	-0.0296081	-0.029660694	-0.029716812	-0.029776655	-0.029839866	-0.029906347	-0.029973939	-0.030044675	-0.030117966	-0.03019096	-0.030266382	-0.030342162	-0.03041888	-0.030495442	-0.030572094	-0.030648775	-0.030725166	-0.03080099	-0.030874893	-0.030948974	-0.031020798	-0.031091027	-0.031159759	-0.031226061	-0.03129062
-0.031693995	-0.031459473	-0.031244926	-0.031047657	-0.030868858	-0.030707762	-0.030563086	-0.030433416	-0.030319087	-0.030219525	-0.030134276	-0.030061096	-0.030001275	-0.029952839	-0.029915176	-0.029888675	-0.02987124	-0.02986303	-0.029863529	-0.029872693	-0.029888764	-0.029912017	-0.029941201	-0.029976502	-0.030016698	-0.030062713	-0.030112214	-0.030165575	-0.030223578	-0.030284546	-0.030347615	-0.030413307	-0.030480877	-0.030549876	-0.030621208	-0.030693471	-0.030766107	-0.030839384	-0.030912556	-0.030986182	-0.031058714	-0.03113097	-0.031203315	-0.03127484	-0.03134405	-0.031412013	-0.03147833	-0.0315423	-0.03160449	-0.031664513
-0.032172166	-0.031937204	-0.03172203	-0.031525157	-0.031346582	-0.03118439	-0.031038426	-0.030909188	-0.030794948	-0.03069482	-0.030608043	-0.0305349	-0.030473948	-0.030423626	-0.030385882	-0.030357286	-0.030339047	-0.0303301	-0.030329809	-0.03033635	-0.030350342	-0.030370772	-0.03039869	-0.030432038	-0.030470513	-0.030514158	-0.030561127	-0.030612066	-0.03066717	-0.030725196	-0.03078629	-0.030848555	-0.03091392	-0.030980147	-0.031048104	-0.031117178	-0.031186678	-0.031256817	-0.031325944	-0.03139613	-0.031465583	-0.031534754	-0.03160274	-0.031669416	-0.031734996	-0.031799003	-0.031861342	-0.031922035	-0.03198012	-0.032035805
-0.032648012	-0.03241303	-0.032197326	-0.03200043	-0.031821653	-0.031659096	-0.031513363	-0.031383105	-0.031268023	-0.031167842	-0.031080768	-0.031004712	-0.030944414	-0.030892693	-0.030852959	-0.030823678	-0.030804276	-0.030793369	-0.030791402	-0.030796446	-0.030809313	-0.030828513	-0.030853614	-0.03088475	-0.03092169	-0.030961886	-0.03100738	-0.031055711	-0.031108513	-0.031164095	-0.031221248	-0.03128183	-0.031344324	-0.031407565	-0.03147182	-0.031537443	-0.031603657	-0.03167005	-0.03173706	-0.031804077	-0.03186956	-0.031934567	-0.031999066	-0.032062903	-0.032124847	-0.032184094	-0.032242358	-0.03229872	-0.032352597	-0.03240361
-0.033122674	-0.032887675	-0.032671496	-0.03247399	-0.032294087	-0.032131813	-0.031985745	-0.031854913	-0.031739004	-0.0316369	-0.031550102	-0.031474113	-0.03141188	-0.031359836	-0.031318747	-0.03128711	-0.031267144	-0.0312548	-0.031250507	-0.031253844	-0.031264916	-0.031282052	-0.03130521	-0.031334653	-0.03136882	-0.031407177	-0.03145013	-0.031496778	-0.03154619	-0.031599075	-0.031655088	-0.03171134	-0.031770393	-0.031831376	-0.031892337	-0.031955205	-0.03201802	-0.032080866	-0.032144584	-0.03220737	-0.032269925	-0.03233148	-0.032392375	-0.032451607	-0.032509014	-0.032565698	-0.032619715	-0.03267225	-0.032721713	-0.032768548
-0.033594884	-0.03335999	-0.033143595	-0.0329467	-0.03276588	-0.032603182	-0.03245583	-0.032324947	-0.032208443	-0.03210602	-0.03201765	-0.03194076	-0.0318766	-0.031824186	-0.031782195	-0.031750076	-0.03172706	-0.031713054	-0.031707034	-0.031709246	-0.03171788	-0.031733535	-0.031754173	-0.031781457	-0.031813584	-0.0318496	-0.031889834	-0.031933792	-0.03198065	-0.03203108	-0.032083705	-0.03213761	-0.032194257	-0.0322512	-0.032309555	-0.03236922	-0.032429338	-0.03248912	-0.032548986	-0.032608025	-0.032666735	-0.03272491	-0.032782152	-0.03283702	-0.032891653	-0.03294374	-0.03299422	-0.033042155	-0.033087425	-0.03313102
-0.03406675	-0.033830762	-0.033613466	-0.03341601	-0.033234864	-0.033072017	-0.03292425	-0.03279253	-0.032674946	-0.032571763	-0.03248243	-0.032405294	-0.032339677	-0.03228555	-0.03224209	-0.032208785	-0.032184705	-0.03216847	-0.03216076	-0.0321612	-0.032167606	-0.032181896	-0.03220068	-0.03222517	-0.032255	-0.03228862	-0.03232704	-0.03236758	-0.03241249	-0.032459617	-0.032509312	-0.032560557	-0.032614052	-0.0326683	-0.032724448	-0.03277999	-0.032836244	-0.032892942	-0.032949492	-0.033005826	-0.03306041	-0.033115305	-0.033168286	-0.03321971	-0.033270217	-0.033319145	-0.033364773	-0.033408448	-0.033450313	-0.03348893
-0.034535274	-0.03429891	-0.034082144	-0.0338836	-0.033702247	-0.033538252	-0.033390217	-0.033258155	-0.03313937	-0.033035353	-0.032944486	-0.0328663	-0.032799818	-0.032744505	-0.032699622	-0.032664314	-0.032638453	-0.03262113	-0.032612436	-0.032610446	-0.032615855	-0.03262659	-0.032643862	-0.03266625	-0.032693654	-0.032724693	-0.032760717	-0.032798916	-0.03284069	-0.032885343	-0.032932147	-0.03298091	-0.033030435	-0.033082627	-0.033134863	-0.03318727	-0.03324058	-0.033294	-0.033346653	-0.033399224	-0.03345099	-0.03350153	-0.033551164	-0.033599198	-0.033645473	-0.03369032	-0.03373242	-0.033772044	-0.033809304	-0.033844642
[truncated: 451 more columns]
