# Supplementary material for: Investigating the use of physics informed neural networks for dam-break scenarios
Source: PLoS One. 2025 Sep 19;20(9):e0332694. doi: 10.1371/journal.pone.0332694 (PMC12449020; doi:10.1371/journal.pone.0332694)
Supplement: S1 File — Dataset for the 1D and 2D shallow water equations (SWE). Repository: https://github.com/kinzamumtaz/2D_SWE. (ZIP) [file pone.0332694.s001.zip › 2D_SWE-main/Downloads/solution_outputs_gaussian/training_loss_gaussian.csv]

1	4.685676
2	1.4298822
3	1.0757128
4	0.22122553
5	0.09580156
6	0.058725923
7	0.041782245
8	0.031672027
9	0.025231099
10	0.020721039
11	0.017425675
12	0.014934273
13	0.012930236
14	0.011346695
15	0.013008288
16	0.009341843
17	0.009375777
18	0.008049515
19	0.0087911235
20	0.006669782
21	0.0064071706
