# Supplementary material for: Investigating the use of physics informed neural networks for dam-break scenarios
Source: PLoS One. 2025 Sep 19;20(9):e0332694. doi: 10.1371/journal.pone.0332694 (PMC12449020; doi:10.1371/journal.pone.0332694)
Supplement: S1 File — Dataset for the 1D and 2D shallow water equations (SWE). Repository: https://github.com/kinzamumtaz/2D_SWE. (ZIP) [file pone.0332694.s001.zip › 2D_SWE-main/Downloads/solution_outputs_gaussian_numerical/gaussian_t0.0000.csv]

1.388794386496402154e-10	1.534548226804171381e-10	1.694920815012735000e-10	1.871304952276435029e-10	2.065218481373989473e-10	2.278314745459657656e-10	2.512393847985139540e-10	2.769414768407754563e-10	3.051508391429316922e-10	3.360991510768469295e-10	3.700381871856875359e-10	4.072414321367474117e-10	4.480058135131277079e-10	4.926535599776837912e-10	5.415341927332528383e-10	5.950266586064859128e-10	6.535416134982838492e-10	7.175238653716228545e-10	7.874549863869999923e-10	8.638561042463763946e-10	9.472908832676100586e-10	1.038368706182480870e-09	1.137748068131539627e-09	1.246140194817177927e-09	1.364312897271504125e-09	1.493094676197164130e-09	1.633379089344466890e-09	1.786129395897413010e-09	1.952383492351293430e-09	2.133259154874604168e-09	2.329959603655625004e-09	2.543779405237445726e-09	2.776110729341748680e-09	3.028449977169210239e-09	3.302404798639706829e-09	3.599701516496838445e-09	3.922192975643600485e-09	4.271866836498579250e-09	4.650854331558905386e-09	5.061439504725316496e-09	5.506068953281302518e-09	5.987362092718696066e-09	6.508121964861319889e-09	7.071346609952945400e-09	7.680241023539092598e-09	8.338229719082090966e-09	9.048969917296183653e-09	9.816365383172792876e-09	1.064458093157802597e-08	1.153805762213611981e-08
1.534548226804171381e-10	1.695598918950491038e-10	1.872802595215554184e-10	2.067698231103915002e-10	2.281962966851210587e-10	2.517423663820354697e-10	2.776069346151032253e-10	3.060064588010476206e-10	3.371763910249662850e-10	3.713727253870182880e-10	4.088736601450094389e-10	4.499813821563526095e-10	4.950239815260885282e-10	5.443575047849429884e-10	5.983681553531355256e-10	6.574746504911507297e-10	7.221307443980851496e-10	7.928279275908114675e-10	8.700983131828061667e-10	9.545177211793621729e-10	1.046708972415499696e-09	1.147345404283418478e-09	1.257154620926781276e-09	1.376922491118560324e-09	1.507497407586517194e-09	1.649794822104173887e-09	1.804802071223707145e-09	1.973583508089923173e-09	2.157285956337759061e-09	2.357144502639481819e-09	2.574488645029062920e-09	2.810748814686537666e-09	3.067463289415033223e-09	3.346285517580576872e-09	3.648991871811011952e-09	3.977489852259582434e-09	4.333826759727660044e-09	4.720198859407922920e-09	5.138961056447725356e-09	5.592637104940456294e-09	6.083930372324570972e-09	6.615735181501469070e-09	7.191148753270900385e-09	7.813483771918386762e-09	8.486281596970634098e-09	9.213326144256004971e-09	9.998658459458742690e-09	1.084659200733934536e-08	1.176172869969250148e-08	1.274897568493244133e-08
1.694920815012735000e-10	1.872802595215554184e-10	2.068525475834256259e-10	2.283789267647611025e-10	2.520446385487179026e-10	2.780514612369524737e-10	3.066190841397796016e-10	3.379865862087500598e-10	3.724140261588650457e-10	4.101841515253933281e-10	4.516042345136779435e-10	4.970080429295824368e-10	5.467579549235749960e-10	6.012472267423471979e-10	6.609024231587261593e-10	7.261860207426914590e-10	7.975991946437199181e-10	8.756848000767069390e-10	9.610305602400628602e-10	1.054272472944494934e-09	1.156098448793827659e-09	1.267252194334151556e-09	1.388537354173464743e-09	1.520821926669793851e-09	1.665042968390323554e-09	1.822211603155719835e-09	1.993418352100788347e-09	2.179838801804135326e-09	2.382739628161670695e-09	2.603484994301410620e-09	2.843543341457028062e-09	3.104494592330941069e-09	3.388037787085102888e-09	3.695999172691212147e-09	4.030340766953308804e-09	4.393169419078153467e-09	4.786746389208780739e-09	5.213497469852284917e-09	5.676023672617107249e-09	6.177112504125833745e-09	6.719749855380081590e-09	7.307132529220819929e-09	7.942681430843768146e-09	8.630055446591513439e-09	9.373166036443255659e-09	1.017619256575721059e-08	1.104359840187833413e-08	1.198014780120446716e-08	1.299092361219442972e-08	1.408134581959980626e-08
1.871304952276435029e-10	2.067698231103915002e-10	2.283789267647611025e-10	2.521454765703996610e-10	2.782739914061409204e-10	3.069872478948220777e-10	3.385277976003424670e-10	3.731595995360364194e-10	4.111697757650428757e-10	4.528704983123407875e-10	4.986010160646379941e-10	5.487298308082701201e-10	6.036570320468535312e-10	6.638168007494682373e-10	7.296800927063558743e-10	8.017575127127758379e-10	8.806023913614363413e-10	9.668140768006493059e-10	1.061041454407249256e-09	1.163986707930628463e-09	1.276409336285569547e-09	1.399130440806380124e-09	1.533037298421583550e-09	1.679088236866334669e-09	1.838317828717254388e-09	2.011842421709393943e-09	2.200866023476682015e-09	2.406686559542775987e-09	2.630702524076771727e-09	2.874420043615457005e-09	3.139460374637759359e-09	3.427567856555394899e-09	3.740618342352739375e-09	4.080628129765875155e-09	4.449763416531446901e-09	4.850350303856861540e-09	5.284885372860617401e-09	5.756046859299406417e-09	6.266706452434986323e-09	6.819941744389109481e-09	7.419049356790820444e-09	8.067558771923165461e-09	8.769246895926726020e-09	9.528153381906266451e-09	1.034859674100689922e-08	1.123519126967416986e-08	1.219286482137623992e-08	1.322687745104434173e-08	1.434284096036766132e-08	1.554673937185460377e-08
2.065218481373989473e-10	2.281962966851210587e-10	2.520446385487179026e-10	2.782739914061409204e-10	3.071100673562332469e-10	3.387987281962095660e-10	3.736076598378924872e-10	4.118281739843840260e-10	4.537771456540909066e-10	4.997990956235828969e-10	5.502684273644919735e-10	6.055918285728208889e-10	6.662108479315180184e-10	7.326046583089651123e-10	8.052930181767806357e-10	8.848394436302754760e-10	9.718546040127800487e-10	1.066999954781435558e-09	1.170991621905399256e-09	1.284604552757515442e-09	1.408676949146366978e-09	1.544114998836077363e-09	1.691897922615130429e-09	1.853083354701533310e-09	2.028813075008280383e-09	2.220319112538034558e-09	2.428930239928463809e-09	2.656078879925867834e-09	2.903308445323868070e-09	3.172281134662181836e-09	3.464786206735491860e-09	3.782748757710735313e-09	4.128239025390140877e-09	4.503482245881506336e-09	4.910869088644977964e-09	5.352966696570463019e-09	5.832530358399041422e-09	6.352515841428598384e-09	6.916092413035260709e-09	7.526656580089929635e-09	8.187846575851311698e-09	8.903557624361651362e-09	9.677958012759021614e-09	1.051550600223712091e-08	1.142096760862787074e-08	1.239943528374479305e-08	1.345634752869567113e-08	1.459750947034868878e-08	1.582911443200382873e-08	1.715776652907380094e-08
2.278314745459657656e-10	2.517423663820354697e-10	2.780514612369524737e-10	3.069872478948220777e-10	3.387987281962095660e-10	3.737571327944255874e-10	4.121577683437375974e-10	4.543220050791480292e-10	5.005994142607592205e-10	5.513700654901353353e-10	6.070469944619818164e-10	6.680788522914010131e-10	7.349527481556050702e-10	8.081972976085749700e-10	8.883858895680800568e-10	9.761401856359381082e-10	1.072133866094435069e-09	1.177096637623551793e-09	1.291818518504563347e-09	1.417154417814860193e-09	1.554029025875302215e-09	1.703442033984296789e-09	1.866473702260346306e-09	2.044290795215777202e-09	2.238152905496718841e-09	2.449419187046897297e-09	2.679555519782198483e-09	2.930142128697720089e-09	3.202881681166341254e-09	3.499607887024097376e-09	3.822294626871105156e-09	4.173065634841608187e-09	4.554204762912509924e-09	4.968166854618422792e-09	5.417589256821977583e-09	5.905303998944040980e-09	6.434350669785242099e-09	7.007990022762112814e-09	7.629718341033218112e-09	8.303282594595621149e-09	9.032696421984652189e-09	9.822256969701933634e-09	1.067656262292347908e-08	1.160053166138981998e-08	1.259942187464952284e-08	1.367885117100729982e-08	1.484481921460452407e-08	1.610373012503551605e-08	1.746241627375390309e-08	1.892816321125303609e-08
2.512393847985139540e-10	2.776069346151032253e-10	3.066190841397796016e-10	3.385277976003424670e-10	3.736076598378924872e-10	4.121577683437375974e-10	4.545037702317895262e-10	5.010000540267058564e-10	5.520321067140112605e-10	6.080190470878481419e-10	6.694163470449074205e-10	7.367187531094446423e-10	8.104634211342814917e-10	8.912332778061140085e-10	9.796606232899350871e-10	1.076430990077282698e-09	1.182287273854580691e-09	1.298034152982117209e-09	1.424542813968994177e-09	1.562756001144481363e-09	1.713693409560824165e-09	1.878457441014364053e-09	2.058239343940553271e-09	2.254325758821600715e-09	2.468105691641624816e-09	2.701077938830534809e-09	2.954858988053116813e-09	3.231191420120058238e-09	3.531952838220848058e-09	3.859165351601036808e-09	4.215005641724958114e-09	4.601815639875092990e-09	5.022113846038230168e-09	5.478607319810293591e-09	5.974204374911239029e-09	6.512028009736557375e-09	7.095430107171672251e-09	7.728006437660391949e-09	8.413612500235942345e-09	9.156380236891017688e-09	9.960735656272624668e-09	1.083141740323049123e-08	1.177349631121724077e-08	1.279239597492601671e-08	1.389391438084755047e-08	1.508424663362725810e-08	1.637000881618730238e-08	1.775826302155175450e-08	1.925654359414841359e-08	2.087288461806297492e-08
2.769414768407754563e-10	3.060064588010476206e-10	3.379865862087500598e-10	3.731595995360364194e-10	4.118281739843840260e-10	4.543220050791480292e-10	5.010000540267058564e-10	5.522529637251538977e-10	6.085056569435092198e-10	6.702201288339791677e-10	7.378984466175555200e-10	8.120859699845556822e-10	8.933748064793178017e-10	9.824075168915526972e-10	1.079881086455649459e-09	1.186551178463731924e-09	1.303236687726825661e-09	1.430824612171863499e-09	1.570275261738419172e-09	1.722627824637531115e-09	1.889006311954971664e-09	2.070625902520268210e-09	2.268799710920384029e-09	2.484946002510456921e-09	2.720595880261835486e-09	2.977401469286636348e-09	3.257144625887133846e-09	3.561746198992369170e-09	3.893275872862398568e-09	4.253962620957108093e-09	4.646205801879573690e-09	5.072586929306636044e-09	5.535882148810933224e-09	6.039075455449508467e-09	6.585372686943152151e-09	7.178216328189315330e-09	7.821301163734740387e-09	8.518590815675890166e-09	9.274335205246583460e-09	1.009308897708810953e-08	1.097973092586962033e-08	1.193948446552342060e-08	1.297793918187941518e-08	1.410107350990832865e-08	1.531527857711087149e-08	1.662738325480855426e-08	1.804468045918501881e-08	1.957495474389708747e-08	2.122651122589343832e-08	2.300820588575026654e-08
3.051508391429316922e-10	3.371763910249662850e-10	3.724140261588650457e-10	4.111697757650428757e-10	4.537771456540909066e-10	5.005994142607592205e-10	5.520321067140112605e-10	6.085056569435092198e-10	6.704882705102744585e-10	7.384890015653310441e-10	8.130610580843841692e-10	8.948053502995612885e-10	9.843742980509005802e-10	1.082475913610213186e-09	1.189878177388290528e-09	1.307413724822504292e-09	1.435984863655290423e-09	1.576568941753834552e-09	1.730224086586920928e-09	1.898095338465054512e-09	2.081421200663162696e-09	2.281540630580328076e-09	2.499900497145969815e-09	2.738063530754221795e-09	2.997716793097081916e-09	3.280680695367923093e-09	3.588918594417669912e-09	3.924546997564951434e-09	4.289846407881819126e-09	4.687272842897601611e-09	5.119470060779142266e-09	5.589282529150852631e-09	6.099769172810683355e-09	6.654217937667079075e-09	7.256161209268815876e-09	7.909392125311130315e-09	8.617981822475187739e-09	9.386297658885157466e-09	1.021902245433950374e-08	1.112117479128446136e-08	1.209813042023688145e-08	1.315564481402390736e-08	1.429987691577642321e-08	1.553741412608494548e-08	1.687529857508532636e-08	1.832105472548311358e-08	1.988271835262937769e-08	2.156886694772485218e-08	2.338865159003354893e-08	2.535183033362186257e-08
3.360991510768469295e-10	3.713727253870182880e-10	4.101841515253933281e-10	4.528704983123407875e-10	4.997990956235828969e-10	5.513700654901353353e-10	6.080190470878481419e-10	6.702201288339791677e-10	7.384890015653310441e-10	8.133863475611724200e-10	8.955214809938833569e-10	9.855562562416417559e-10	1.084209261380424787e-09	1.192260315086714205e-09	1.310555286127692493e-09	1.440011255591661179e-09	1.581622043017489272e-09	1.736464118617058829e-09	1.905702924848231225e-09	2.090599631686453769e-09	2.292518351059054383e-09	2.512933837046420587e-09	2.753439699616209562e-09	3.015757160837827358e-09	3.301744383723661356e-09	3.613406405056250605e-09	3.952905704783901078e-09	4.322573445799818963e-09	4.724921419153626702e-09	5.162654730978917726e-09	5.638685268649243339e-09	6.156145984892229416e-09	6.718406039795022891e-09	7.329086841811611936e-09	7.992079030035617977e-09	8.711560441116174718e-09	9.492015105267002813e-09	1.033825331683991596e-08	1.125543282589495478e-08	1.224908119809284289e-08	1.332511939104978522e-08	1.448988659602176381e-08	1.575016639441275778e-08	1.711321427912095509e-08	1.858678659113194330e-08	2.017917092203402501e-08	2.189921803324514959e-08	2.375637534270140576e-08	2.576072202954158983e-08	2.792300580691991821e-08
3.700381871856875359e-10	4.088736601450094389e-10	4.516042345136779435e-10	4.986010160646379941e-10	5.502684273644919735e-10	6.070469944619818164e-10	6.694163470449074205e-10	7.378984466175555200e-10	8.130610580843841692e-10	8.955214809938833569e-10	9.859505575991516006e-10	1.085076975829028335e-09	1.193691886235720011e-09	1.312653852991288786e-09	1.442894160046324483e-09	1.585422494638456663e-09	1.741333031446125824e-09	1.911810941822744063e-09	2.098139353717287380e-09	2.301706789088087841e-09	2.524015106845206834e-09	2.766687980612075793e-09	3.031479941876217787e-09	3.320286020399759403e-09	3.635152015079868616e-09	3.978285429785117121e-09	4.352067110040853205e-09	4.759063617792483143e-09	5.202040382835361723e-09	5.683975670858696190e-09	6.208075409403625893e-09	6.777788914376416501e-09	7.396825561081854279e-09	8.069172445039509243e-09	8.799113079113234151e-09	9.591247174712796555e-09	1.045051155600531575e-08	1.138220225719992040e-08	1.239199785402660226e-08	1.348598408151351984e-08	1.467067979106415312e-08	1.595306430063592285e-08	1.734060619251270497e-08	1.884129361373556640e-08	2.046366613469113258e-08	2.221684822164967668e-08	2.411058437917128100e-08	2.615527601825463229e-08	2.836202010586595222e-08	3.074264965104190782e-08
4.072414321367474117e-10	4.499813821563526095e-10	4.970080429295824368e-10	5.487298308082701201e-10	6.055918285728208889e-10	6.680788522914010131e-10	7.367187531094446423e-10	8.120859699845556822e-10	8.948053502995612885e-10	9.855562562416417559e-10	1.085076975829028335e-09	1.194169458498302294e-09	1.313704396234952486e-09	1.444626672337859591e-09	1.587961201053418992e-09	1.744819182498017462e-09	1.916404798506083689e-09	2.104022376295739833e-09	2.309084048132396267e-09	2.533117936492165623e-09	2.777776895579235933e-09	3.044847841432638543e-09	3.336261704265665305e-09	3.654104038112958898e-09	4.000626324312407082e-09	4.378258006818790504e-09	4.789619298829032820e-09	5.237534801691020305e-09	5.725047978564428762e-09	6.255436526796561212e-09	6.832228694466574972e-09	7.459220588025793009e-09	8.140494519418606752e-09	8.880438442498559499e-09	9.683766529947633263e-09	1.055554094325821375e-08	1.150119484963755589e-08	1.252655674092952329e-08	1.363787611081590231e-08	1.484185054763820182e-08	1.614565430117231852e-08	1.755696838256454097e-08	1.908401225740138262e-08	2.073557719251368665e-08	2.252106131759313403e-08	2.445050646302406533e-08	2.653463683546923904e-08	2.878489959270323841e-08	3.121350737892388393e-08	3.383348288128470713e-08
4.480058135131277079e-10	4.950239815260885282e-10	5.467579549235749960e-10	6.036570320468535312e-10	6.662108479315180184e-10	7.349527481556050702e-10	8.104634211342814917e-10	8.933748064793178017e-10	9.843742980509005802e-10	1.084209261380424787e-09	1.193691886235720011e-09	1.313704396234952486e-09	1.445204638592332906e-09	1.589232078297376366e-09	1.746914222289480529e-09	1.919473500490617437e-09	2.108234631899840736e-09	2.314632505333291119e-09	2.540220605810972679e-09	2.786680019045294010e-09	3.055829047973865644e-09	3.349633476798773325e-09	3.670217519543382947e-09	4.019875491712491289e-09	4.401084245239034160e-09	4.816516408518500253e-09	5.269054474962017001e-09	5.761805785141724288e-09	6.298118449247553588e-09	6.881598258219921385e-09	7.516126633560290675e-09	8.205879667445609376e-09	8.955348306374328218e-09	9.769359733144488735e-09	1.065310000349768850e-08	1.161213799525091887e-08	1.265245072916515207e-08	1.378045012216252891e-08	1.500301123478439299e-08	1.632750207597287892e-08	1.776181502934493145e-08	1.931439996609644275e-08	2.099429911051059723e-08	2.281118372473689800e-08	2.477539268003402022e-08	2.689797298202422879e-08	2.919072231765957050e-08	3.166623369154747527e-08	3.433794221899599525e-08	3.722017414260214678e-08
4.926535599776837912e-10	5.443575047849429884e-10	6.012472267423471979e-10	6.638168007494682373e-10	7.326046583089651123e-10	8.081972976085749700e-10	8.912332778061140085e-10	9.824075168915526972e-10	1.082475913610213186e-09	1.192260315086714205e-09	1.312653852991288786e-09	1.444626672337859591e-09	1.589232078297376366e-09	1.747613127750180415e-09	1.921009693686361245e-09	2.110766031994410664e-09	2.318338881652185382e-09	2.545306130852467213e-09	2.793376083153846153e-09	3.064397359346152719e-09	3.360369472356026242e-09	3.683454114188603608e-09	4.035987195604851683e-09	4.420491680966033571e-09	4.839691262433079489e-09	5.296524919487538267e-09	5.794162411533836832e-09	6.336020753147897484e-09	6.925781723348168061e-09	7.567410462071922010e-09	8.265175208843711677e-09	9.023668240405793034e-09	9.847828065843103284e-09	1.074296293946470636e-08	1.171477575339013671e-08	1.276939037342397609e-08	1.391337948337326151e-08	1.515379400445965006e-08	1.649819415788716193e-08	1.795468223993345325e-08	1.953193718013110742e-08	2.123925095416530989e-08	2.308656692403918493e-08	2.508452017881551925e-08	2.724447994982591382e-08	2.957859417462568154e-08	3.209983628414159307e-08	3.482205428740280839e-08	3.776002222792750917e-08	4.092949408524816925e-08
5.415341927332528383e-10	5.983681553531355256e-10	6.609024231587261593e-10	7.296800927063558743e-10	8.052930181767806357e-10	8.883858895680800568e-10	9.796606232899350871e-10	1.079881086455649459e-09	1.189878177388290528e-09	1.310555286127692493e-09	1.442894160046324483e-09	1.587961201053418992e-09	1.746914222289480529e-09	1.921009693686361245e-09	2.111610507291006146e-09	2.320194294823816146e-09	2.548362331563174401e-09	2.797849062315976014e-09	3.070532286947467597e-09	3.368444044700693514e-09	3.693782238334417748e-09	4.048923040944757730e-09	4.436434130208284642e-09	4.859088796687955643e-09	5.319880974773826008e-09	5.822041246786418078e-09	6.369053872740602519e-09	6.964674900253453528e-09	7.612951411068581005e-09	8.318241962658115591e-09	9.085238285343603445e-09	9.918988297338632991e-09	1.082492050205375095e-08	1.180886983390478658e-08	1.287710502071796811e-08	1.403635753262630017e-08	1.529385218907423488e-08	1.665733949719716357e-08	1.813512979638789247e-08	1.973612928530311680e-08	2.146987800887510584e-08	2.334658988406353883e-08	2.537719484409704685e-08	2.757338318178628812e-08	2.994765217313061560e-08	3.251335506286810093e-08	3.528475249380034433e-08	3.827706646166605714e-08	4.150653687698227867e-08	4.499048081463033912e-08
5.950266586064859128e-10	6.574746504911507297e-10	7.261860207426914590e-10	8.017575127127758379e-10	8.848394436302754760e-10	9.761401856359381082e-10	1.076430990077282698e-09	1.186551178463731924e-09	1.307413724822504292e-09	1.440011255591661179e-09	1.585422494638456663e-09	1.744819182498017462e-09	1.919473500490617437e-09	2.110766031994410664e-09	2.320194294823816146e-09	2.549381880391968880e-09	2.800088237116331352e-09	3.074219137359631682e-09	3.373837869081047656e-09	3.701177195303065585e-09	4.058652126475693206e-09	4.448873552837494258e-09	4.874662785930324344e-09	5.339067060516391882e-09	5.845376050267470830e-09	6.397139452745286647e-09	6.998185701356600688e-09	7.652641864148353545e-09	8.364954791493651390e-09	9.139913576904574706e-09	9.982673397383372195e-09	1.089878080187904677e-08	1.189420051854533959e-08	1.297534385358452595e-08	1.414909875649689397e-08	1.542286162853360259e-08	1.680457095304581002e-08	1.830274282823222612e-08	1.992650848448816406e-08	2.168565387014096393e-08	2.359066139079895626e-08	2.565275388882620684e-08	2.788394095057035785e-08	3.029706762988505445e-08	3.290586567719229011e-08	3.572500736379949563e-08	3.877016199138643041e-08	4.205805517651294389e-08	4.560653099960960259e-08	4.943461710720683523e-08
6.535416134982838492e-10	7.221307443980851496e-10	7.975991946437199181e-10	8.806023913614363413e-10	9.718546040127800487e-10	1.072133866094435069e-09	1.182287273854580691e-09	1.303236687726825661e-09	1.435984863655290423e-09	1.581622043017489272e-09	1.741333031446125824e-09	1.916404798506083689e-09	2.108234631899840736e-09	2.318338881652185382e-09	2.548362331563174401e-09	2.800088237116331352e-09	3.075449070984909849e-09	3.376538019292394833e-09	3.705621273851284629e-09	4.065151167724590960e-09	4.457780203625068109e-09	4.886376026883387073e-09	5.354037396976247732e-09	5.864111213902825219e-09	6.420210658027796015e-09	7.026234504369667437e-09	7.686387674690579081e-09	8.405203093140058877e-09	9.187564913605654872e-09	1.003873318932331753e-08	1.096437005769006765e-08	1.197056751558876250e-08	1.306387686287357400e-08	1.425133989395721122e-08	1.554052191967915431e-08	1.693954670380334758e-08	1.845713340057776310e-08	2.010263558177433026e-08	2.188608244349614905e-08	2.381822228477671523e-08	2.591056835157790336e-08	2.817544714121000685e-08	3.062604926341359297e-08	3.327648295535679575e-08	3.614183034856655720e-08	3.923820658633109189e-08	4.258282189033377847e-08	4.619404667520304752e-08	5.009147980923668163e-08	5.429602011878944738e-08
7.175238653716228545e-10	7.928279275908114675e-10	8.756848000767069390e-10	9.668140768006493059e-10	1.066999954781435558e-09	1.177096637623551793e-09	1.298034152982117209e-09	1.430824612171863499e-09	1.576568941753834552e-09	1.736464118617058829e-09	1.911810941822744063e-09	2.104022376295739833e-09	2.314632505333291119e-09	2.545306130852467213e-09	2.797849062315976014e-09	3.074219137359631682e-09	3.376538019292394833e-09	3.707103818850054140e-09	4.068404589854099100e-09	4.463132750755378979e-09	4.894200486424814784e-09	5.364756186987293827e-09	5.878201982975497661e-09	6.438212438601941880e-09	7.048754467507637753e-09	7.714108537934796011e-09	8.438891236882602508e-09	9.228079265436352846e-09	1.008703494009458991e-08	1.102153327755391425e-08	1.203779074303631744e-08	1.314249574484021562e-08	1.434284096036761169e-08	1.564655758139233953e-08	1.706195156879610228e-08	1.859794200937747550e-08	2.026410166962837603e-08	2.207069984355275977e-08	2.402874759365358438e-08	2.615004548612164526e-08	2.844723392299880072e-08	3.093384617563891375e-08	3.362436422513116065e-08	3.653427751645875897e-08	3.968014473400783029e-08	4.307965870661178171e-08	4.675171455055919545e-08	5.071648115890906541e-08	5.499547614499740607e-08	5.961164434716019597e-08
7.874549863869999923e-10	8.700983131828061667e-10	9.610305602400628602e-10	1.061041454407249256e-09	1.170991621905399256e-09	1.291818518504563347e-09	1.424542813968994177e-09	1.570275261738419172e-09	1.730224086586920928e-09	1.905702924848231225e-09	2.098139353717287380e-09	2.309084048132396267e-09	2.540220605810972679e-09	2.793376083153846153e-09	3.070532286947467597e-09	3.373837869081047656e-09	3.705621273851284629e-09	4.068404589854099100e-09	4.464918360953908879e-09	4.898117413375823630e-09	5.371197758581651365e-09	5.887614634261254268e-09	6.451101748492570375e-09	7.065691794892611755e-09	7.735738309389578474e-09	8.465938942088218347e-09	9.261360220567758270e-09	1.012746388383722098e-08	1.107013486906602012e-08	1.209571103609927212e-08	1.321101471764664406e-08	1.442338618588572807e-08	1.574071912903916464e-08	1.717149823424679808e-08	1.872483897575094777e-08	2.041052971002656778e-08	2.223907618199919259e-08	2.422174854888639505e-08	2.637063103044972258e-08	2.869867429653833665e-08	3.121975070471131231e-08	3.394871250243261026e-08	3.690145310979832943e-08	4.009497159997836782e-08	4.354744049547272395e-08	4.727827699891491161e-08	5.130821777741456645e-08	5.565939741934712580e-08	6.035543068198325529e-08	6.542149864741843046e-08
8.638561042463763946e-10	9.545177211793621729e-10	1.054272472944494934e-09	1.163986707930628463e-09	1.284604552757515442e-09	1.417154417814860193e-09	1.562756001144481363e-09	1.722627824637531115e-09	1.898095338465054512e-09	2.090599631686453769e-09	2.301706789088087841e-09	2.533117936492165623e-09	2.786680019045294010e-09	3.064397359346152719e-09	3.368444044700693514e-09	3.701177195303065585e-09	4.065151167724590960e-09	4.463132750755378979e-09	4.898117413375823630e-09	5.373346667438198185e-09	5.892326610507845526e-09	6.458847717242500020e-09	7.077005950675353781e-09	7.751225267804444841e-09	8.486281596970597702e-09	9.287328367625346440e-09	1.015992367623435007e-08	1.111005917522745331e-08	1.214419077508201688e-08	1.326927125279444194e-08	1.449278486315801284e-08	1.582278405239131657e-08	1.726792837675364714e-08	1.883752573181357715e-08	2.054157600099738468e-08	2.239081723490823260e-08	2.439677447566344899e-08	2.657181134312232397e-08	2.892918450234750359e-08	3.148310113393497433e-08	3.424877953094933189e-08	3.724251294805926963e-08	4.048173683009038911e-08	4.398509954854032493e-08	4.777253677562227757e-08	5.186534962608238824e-08	5.628628669733177571e-08	6.105963013833544895e-08	6.621128587714181659e-08	7.176887813590391493e-08
9.472908832676100586e-10	1.046708972415499696e-09	1.156098448793827659e-09	1.276409336285569547e-09	1.408676949146366978e-09	1.554029025875302215e-09	1.713693409560824165e-09	1.889006311954971664e-09	2.081421200663162696e-09	2.292518351059054383e-09	2.524015106845206834e-09	2.777776895579235933e-09	3.055829047973865644e-09	3.360369472356026242e-09	3.693782238334417748e-09	4.058652126475693206e-09	4.457780203625068109e-09	4.894200486424814784e-09	5.371197758581651365e-09	5.892326610507845526e-09	6.461431773106110262e-09	7.082669820681860624e-09	7.760532321241004469e-09	8.499870515761842290e-09	9.305921611406654125e-09	1.018433677705999552e-08	1.114121093302653727e-08	1.218311443019561023e-08	1.331712671745703646e-08	1.455087209963393750e-08	1.589255769166013186e-08	1.735101367816177709e-08	1.893573599099249630e-08	2.065693152059567621e-08	2.252556598030789677e-08	2.455341454586792234e-08	2.675311539540906667e-08	2.913822627809733959e-08	3.172328424228436136e-08	3.452386865655889768e-08	3.755666765938306125e-08	4.083954817504010162e-08	4.439162963539810817e-08	4.823336154844911357e-08	5.238660505570319709e-08	5.687471862126500471e-08	6.172264799573860024e-08	6.695702059800523599e-08	7.260624445729796750e-08	7.870061185687433472e-08
1.038368706182480870e-09	1.147345404283418478e-09	1.267252194334151556e-09	1.399130440806380124e-09	1.544114998836077363e-09	1.703442033984296789e-09	1.878457441014364053e-09	2.070625902520268210e-09	2.281540630580328076e-09	2.512933837046420587e-09	2.766687980612075793e-09	3.044847841432638543e-09	3.349633476798773325e-09	3.683454114188603608e-09	4.048923040944757730e-09	4.448873552837494258e-09	4.886376026883387073e-09	5.364756186987293827e-09	5.887614634261254268e-09	6.458847717242500020e-09	7.082669820681860624e-09	7.763637155094921587e-09	8.506673132858467400e-09	9.317095420284851515e-09	1.020064475880961736e-08	1.116351565217690134e-08	1.221238902028444759e-08	1.335446692415965931e-08	1.459750947034874172e-08	1.594987400681581944e-08	1.742055672624651720e-08	1.901923679641020404e-08	2.075632314095154108e-08	2.264300399762368310e-08	2.469129938453413330e-08	2.691411660841710481e-08	2.932530895225947156e-08	3.193973768276285725e-08	3.477333752109404180e-08	3.784318572313099882e-08	4.116757491793787506e-08	4.476608985543619293e-08	4.865968821618901994e-08	5.287078563781151295e-08	5.742334511374801962e-08	6.234297092097295610e-08	6.765700723352774508e-08	7.339464157868713698e-08	7.958701329187724768e-08	8.626732712522682910e-08
1.137748068131539627e-09	1.257154620926781276e-09	1.388537354173464743e-09	1.533037298421583550e-09	1.691897922615130429e-09	1.866473702260346306e-09	2.058239343940553271e-09	2.268799710920384029e-09	2.499900497145969815e-09	2.753439699616209562e-09	3.031479941876217787e-09	3.336261704265665305e-09	3.670217519543382947e-09	4.035987195604851683e-09	4.436434130208284642e-09	4.874662785930324344e-09	5.354037396976247732e-09	5.878201982975497661e-09	6.451101748492570375e-09	7.077005950675353781e-09	7.760532321241004469e-09	8.506673132858467400e-09	9.320823003919948747e-09	1.020880853969359755e-08	1.117691991190676931e-08	1.223194448291508617e-08	1.338120258475672319e-08	1.463258556755767494e-08	1.599459623593710551e-08	1.747639179623650319e-08	1.908782944155848089e-08	2.083951470572278536e-08	2.274285272131605885e-08	2.481010252100557310e-08	2.705443452518152831e-08	2.948999136277168297e-08	3.213195217569521753e-08	3.499660056088557430e-08	3.810139630706291519e-08	4.146505108645765954e-08	4.510760826445139887e-08	4.905052699255269944e-08	5.331677075226013780e-08	5.793090051911266395e-08	6.291917271757265431e-08	6.830964213828399758e-08	7.413226998963568341e-08	8.041903725542718143e-08	8.720406352970327156e-08	9.452373149846252801e-08
1.246140194817177927e-09	1.376922491118560324e-09	1.520821926669793851e-09	1.679088236866334669e-09	1.853083354701533310e-09	2.044290795215777202e-09	2.254325758821600715e-09	2.484946002510456921e-09	2.738063530754221795e-09	3.015757160837827358e-09	3.320286020399759403e-09	3.654104038112958898e-09	4.019875491712491289e-09	4.420491680966033571e-09	4.859088796687955643e-09	5.339067060516391882e-09	5.864111213902825219e-09	6.438212438601941880e-09	7.065691794892611755e-09	7.751225267804444841e-09	8.499870515761842290e-09	9.317095420284851515e-09	1.020880853969359755e-08	1.118139157414438720e-08	1.224173395376767544e-08	1.339726966617924404e-08	1.465601644416851743e-08	1.602661743893828555e-08	1.751838550884571121e-08	1.914135025817118700e-08	2.090630796499910404e-08	2.282487454180626297e-08	2.490954167681565328e-08	2.717373630854234645e-08	2.963188359022589114e-08	3.229947350498371088e-08	3.519313129648632871e-08	3.833069188374903794e-08	4.173127843219541230e-08	4.541538525645598710e-08	4.940496523339428074e-08	5.372352190653676830e-08	5.839620646542167681e-08	6.344991978529573299e-08	6.891341971406120305e-08	7.481743379436016033e-08	8.119477760910035196e-08	8.808047893859532164e-08	9.551190791667423133e-08	1.035289133716398106e-07
1.364312897271504125e-09	1.507497407586517194e-09	1.665042968390323554e-09	1.838317828717254388e-09	2.028813075008280383e-09	2.238152905496718841e-09	2.468105691641624816e-09	2.720595880261835486e-09	2.997716793097081916e-09	3.301744383723661356e-09	3.635152015079868616e-09	4.000626324312407082e-09	4.401084245239034160e-09	4.839691262433079489e-09	5.319880974773826008e-09	5.845376050267470830e-09	6.420210658027796015e-09	7.048754467507637753e-09	7.735738309389578474e-09	8.486281596970597702e-09	9.305921611406654125e-09	1.020064475880961736e-08	1.117691991190676931e-08	1.224173395376767544e-08	1.340262964597014765e-08	1.466774594849998270e-08	1.604586092364663257e-08	1.754643736115725367e-08	1.917967126692265514e-08	2.095654336247897196e-08	2.288887374759855503e-08	2.498937988318304753e-08	2.727173805655762419e-08	2.975064849604519818e-08	3.244190430638032318e-08	3.536246440104081662e-08	3.853053061193469619e-08	4.196562916102006750e-08	4.568869668233859605e-08	4.972217098656990060e-08	5.409008676351938068e-08	5.881817642090388738e-08	6.393397626034601957e-08	6.946693819359661563e-08	7.544854720360902615e-08	8.191244475616797269e-08	8.889455836824097059e-08	9.643323753906068805e-08	1.045693962490673336e-07	1.133466622302114126e-07
1.493094676197164130e-09	1.649794822104173887e-09	1.822211603155719835e-09	2.011842421709393943e-09	2.220319112538034558e-09	2.449419187046897297e-09	2.701077938830534809e-09	2.977401469286636348e-09	3.280680695367923093e-09	3.613406405056250605e-09	3.978285429785117121e-09	4.378258006818790504e-09	4.816516408518500253e-09	5.296524919487538267e-09	5.822041246786418078e-09	6.397139452745286647e-09	7.026234504369667437e-09	7.714108537934796011e-09	8.465938942088218347e-09	9.287328367625346440e-09	1.018433677705999552e-08	1.116351565217690134e-08	1.223194448291508617e-08	1.339726966617924404e-08	1.466774594849998270e-08	1.605228055185612348e-08	1.756048012740375809e-08	1.920270068733169469e-08	2.099010067054657201e-08	2.293469730337498063e-08	2.504942642192688558e-08	2.734820592817726789e-08	2.984600305716121675e-08	3.255890563791872386e-08	3.550419753593723220e-08	3.870043846979659671e-08	4.216754839948061571e-08	4.592689668835856784e-08	5.000139624511019157e-08	5.441560285582974957e-08	5.919581992017302598e-08	6.437020880863254992e-08	6.996890506081734501e-08	7.602414064692059090e-08	8.257037251631352915e-08	8.964441765838551055e-08	9.728559490125946520e-08	1.055358736738344580e-07	1.144400299556526378e-07	1.240458096372946125e-07
1.633379089344466890e-09	1.804802071223707145e-09	1.993418352100788347e-09	2.200866023476682015e-09	2.428930239928463809e-09	2.679555519782198483e-09	2.954858988053116813e-09	3.257144625887133846e-09	3.588918594417669912e-09	3.952905704783901078e-09	4.352067110040853205e-09	4.789619298829032820e-09	5.269054474962017001e-09	5.794162411533836832e-09	6.369053872740602519e-09	6.998185701356600688e-09	7.686387674690579081e-09	8.438891236882602508e-09	9.261360220567758270e-09	1.015992367623435007e-08	1.114121093302653727e-08	1.221238902028444759e-08	1.338120258475672319e-08	1.465601644416851743e-08	1.604586092364663257e-08	1.756048012740375809e-08	1.921038330402758150e-08	2.100689946970677339e-08	2.296223545972828310e-08	2.508953758457503687e-08	2.740295707292796193e-08	2.991771948979372138e-08	3.265019832382063763e-08	3.561799294359933460e-08	3.884001112833488422e-08	4.233655638370296175e-08	4.612942025890497463e-08	5.024197988590418000e-08	5.469930096650179806e-08	5.952824643723298875e-08	6.475759104605058920e-08	7.041814207826797638e-08	7.654286647230413163e-08	8.316702456828380164e-08	9.032831073447623085e-08	9.806700111784039252e-08	1.064261087655040649e-07	1.154515463638142444e-07	1.251922968405481312e-07	1.357005920739122084e-07
1.786129395897413010e-09	1.973583508089923173e-09	2.179838801804135326e-09	2.406686559542775987e-09	2.656078879925867834e-09	2.930142128697720089e-09	3.231191420120058238e-09	3.561746198992369170e-09	3.924546997564951434e-09	4.322573445799818963e-09	4.759063617792483143e-09	5.237534801691020305e-09	5.761805785141724288e-09	6.336020753147897484e-09	6.964674900253453528e-09	7.652641864148353545e-09	8.405203093140058877e-09	9.228079265436352846e-09	1.012746388383722098e-08	1.111005917522745331e-08	1.218311443019561023e-08	1.335446692415965931e-08	1.463258556755767494e-08	1.602661743893828555e-08	1.754643736115725367e-08	1.920270068733169469e-08	2.100689946970677339e-08	2.297142219113594573e-08	2.510961724543616574e-08	2.743586035943891094e-08	2.996562615609033653e-08	3.271556406442026354e-08	3.570357878859669125e-08	3.894891555453990695e-08	4.247225035869861905e-08	4.629578544950551643e-08	5.044335027773775195e-08	5.494050815742678816e-08	5.981466888407320501e-08	6.509520756166836594e-08	7.081358989435498994e-08	7.700350420241595962e-08	8.370100042562763993e-08	9.094463637975848806e-08	9.877563153410638764e-08	1.072380285793772918e-07	1.163788630558084784e-07	1.262483413112508322e-07	1.369000270577478545e-07	1.483910367930407577e-07
1.952383492351293430e-09	2.157285956337759061e-09	2.382739628161670695e-09	2.630702524076771727e-09	2.903308445323868070e-09	3.202881681166341254e-09	3.531952838220848058e-09	3.893275872862398568e-09	4.289846407881819126e-09	4.724921419153626702e-09	5.202040382835361723e-09	5.725047978564428762e-09	6.298118449247553588e-09	6.925781723348168061e-09	7.612951411068581005e-09	8.364954791493651390e-09	9.187564913605654872e-09	1.008703494009458991e-08	1.107013486906602012e-08	1.214419077508201688e-08	1.331712671745703646e-08	1.459750947034874172e-08	1.599459623593710551e-08	1.751838550884571121e-08	1.917967126692265514e-08	2.099010067054657201e-08	2.296223545972828310e-08	2.510961724543616574e-08	2.744683689874426719e-08	2.998960824857310110e-08	3.275484630592862195e-08	3.576075023962268738e-08	3.902689133543806131e-08	4.257430617755540328e-08	4.642559529774243880e-08	5.060502754428858276e-08	5.513865042888868336e-08	6.005440671562233014e-08	6.538225752174478211e-08	7.115431220520730711e-08	7.740496531854503312e-08	8.417104091300437896e-08	9.149194448041570504e-08	9.940982282334608542e-08	1.079697321463490430e-07	1.172198146626877940e-07	1.272114840115555366e-07	1.379996197806129241e-07	1.496427714273757693e-07	1.622033718906814376e-07
2.133259154874604168e-09	2.357144502639481819e-09	2.603484994301410620e-09	2.874420043615457005e-09	3.172281134662181836e-09	3.499607887024097376e-09	3.859165351601036808e-09	4.253962620957108093e-09	4.687272842897601611e-09	5.162654730978917726e-09	5.683975670858696190e-09	6.255436526796561212e-09	6.881598258219921385e-09	7.567410462071922010e-09	8.318241962658115591e-09	9.139913576904574706e-09	1.003873318932331753e-08	1.102153327755391425e-08	1.209571103609927212e-08	1.326927125279444194e-08	1.455087209963393750e-08	1.594987400681581944e-08	1.747639179623650319e-08	1.914135025817118700e-08	2.095654336247897196e-08	2.293469730337498063e-08	2.508953758457503687e-08	2.743586035943891094e-08	2.998960824857310110e-08	3.276795086518797015e-08	3.578937028630658841e-08	3.907375171564549093e-08	4.264247959162692013e-08	4.651853940146038731e-08	5.072662546953788903e-08	5.529325499547432556e-08	6.024688862391435828e-08	6.561805783472204531e-08	7.143949944826453195e-08	7.774629754616466612e-08	8.457603311308190579e-08	9.196894170967654158e-08	9.996807949091543540e-08	1.086194978871535141e-07	1.179724272679489794e-07	1.280794699102530501e-07	1.389968025933332456e-07	1.507843891425597118e-07	1.635062032427887101e-07	1.772304618395464838e-07
2.329959603655625004e-09	2.574488645029062920e-09	2.843543341457028062e-09	3.139460374637759359e-09	3.464786206735491860e-09	3.822294626871105156e-09	4.215005641724958114e-09	4.646205801879573690e-09	5.119470060779142266e-09	5.638685268649243339e-09	6.208075409403625893e-09	6.832228694466574972e-09	7.516126633560290675e-09	8.265175208843711677e-09	9.085238285343603445e-09	9.982673397383372195e-09	1.096437005769006765e-08	1.203779074303631744e-08	1.321101471764664406e-08	1.449278486315801284e-08	1.589255769166013186e-08	1.742055672624651720e-08	1.908782944155848089e-08	2.090630796499910404e-08	2.288887374759855503e-08	2.504942642192688558e-08	2.740295707292796193e-08	2.996562615609033653e-08	3.275484630592862195e-08	3.578937028630658841e-08	3.908938434264867989e-08	4.267660722453347497e-08	4.657439515549191025e-08	5.080785303501314271e-08	5.540395216573641116e-08	6.039165480654302996e-08	6.580204585968900947e-08	7.166847200720337515e-08	7.802668861843883969e-08	8.491501475684646500e-08	9.237449661970616857e-08	1.004490797495727776e-07	1.091857903605522679e-07	1.186349261261234965e-07	1.288502567779585168e-07	1.398892348670395921e-07	1.518132170391640810e-07	1.646876961766538111e-07	1.785825447565929286e-07	1.935722697731239270e-07
2.543779405237445726e-09	2.810748814686537666e-09	3.104494592330941069e-09	3.427567856555394899e-09	3.782748757710735313e-09	4.173065634841608187e-09	4.601815639875092990e-09	5.072586929306636044e-09	5.589282529150852631e-09	6.156145984892229416e-09	6.777788914376416501e-09	7.459220588025793009e-09	8.205879667445609376e-09	9.023668240405793034e-09	9.918988297338632991e-09	1.089878080187904677e-08	1.197056751558876250e-08	1.314249574484021562e-08	1.442338618588572807e-08	1.582278405239131657e-08	1.735101367816177709e-08	1.901923679641020404e-08	2.083951470572278536e-08	2.282487454180626297e-08	2.498937988318304753e-08	2.734820592817726789e-08	2.991771948979372138e-08	3.271556406442026354e-08	3.576075023962268738e-08	3.907375171564549093e-08	4.267660722453347497e-08	4.659302864000268428e-08	5.084851558029068683e-08	5.547047681514202371e-08	6.048835879679550955e-08	6.593378164327997879e-08	7.184068291044343421e-08	7.824546949686348262e-08	8.518717803306433235e-08	9.270764411322644538e-08	1.008516807337383591e-07	1.096672663084435379e-07	1.192057426351832765e-07	1.295220231921681555e-07	1.406748121457012213e-07	1.527268344527893980e-07	1.657450774430450508e-07	1.798010442639814549e-07	1.949710195721739806e-07	2.113363478497109432e-07
2.776110729341748680e-09	3.067463289415033223e-09	3.388037787085102888e-09	3.740618342352739375e-09	4.128239025390140877e-09	4.554204762912509924e-09	5.022113846038230168e-09	5.535882148810933224e-09	6.099769172810683355e-09	6.718406039795022891e-09	7.396825561081854279e-09	8.140494519418606752e-09	8.955348306374328218e-09	9.847828065843103284e-09	1.082492050205375095e-08	1.189420051854533959e-08	1.306387686287357400e-08	1.434284096036761169e-08	1.574071912903916464e-08	1.726792837675364714e-08	1.893573599099249630e-08	2.075632314095154108e-08	2.274285272131605885e-08	2.490954167681565328e-08	2.727173805655762419e-08	2.984600305716121675e-08	3.265019832382063763e-08	3.570357878859669125e-08	3.902689133543806131e-08	4.264247959162692013e-08	4.657439515549191025e-08	5.084851558029068683e-08	5.549266944409811333e-08	6.053676884527056306e-08	6.601294967256914481e-08	7.195572000823712013e-08	7.840211703117587194e-08	8.539187279580533444e-08	9.296758927013206203e-08	1.011749230239168385e-07	1.100627799645801993e-07	1.196835205244657088e-07	1.300931757082896637e-07	1.413516744138690490e-07	1.535230824425050438e-07	1.666758536175873117e-07	1.808830934309206656e-07	1.962228356359766690e-07	2.127783322054568025e-07	2.306383570672547088e-07
3.028449977169210239e-09	3.346285517580576872e-09	3.695999172691212147e-09	4.080628129765875155e-09	4.503482245881506336e-09	4.968166854618422792e-09	5.478607319810293591e-09	6.039075455449508467e-09	6.654217937667079075e-09	7.329086841811611936e-09	8.069172445039509243e-09	8.880438442498559499e-09	9.769359733144488735e-09	1.074296293946470636e-08	1.180886983390478658e-08	1.297534385358452595e-08	1.425133989395721122e-08	1.564655758139233953e-08	1.717149823424679808e-08	1.883752573181357715e-08	2.065693152059567621e-08	2.264300399762368310e-08	2.481010252100557310e-08	2.717373630854234645e-08	2.975064849604519818e-08	3.255890563791872386e-08	3.561799294359933460e-08	3.894891555453990695e-08	4.257430617755540328e-08	4.651853940146038731e-08	5.080785303501314271e-08	5.547047681514202371e-08	6.053676884527056306e-08	6.603936013417851123e-08	7.201330761621542320e-08	7.849625604372391267e-08	8.552860915219360498e-08	9.315371050786956829e-08	1.014180344562000005e-07	1.103713875975436051e-07	1.200671212239238811e-07	1.305623551571340006e-07	1.419182134341801874e-07	1.542000722907093449e-07	1.674778208966448000e-07	1.818261353006356997e-07	1.973247660409624074e-07	2.140588398801923246e-07	2.321191761189255884e-07	2.516026179403467754e-07
3.302404798639706829e-09	3.648991871811011952e-09	4.030340766953308804e-09	4.449763416531446901e-09	4.910869088644977964e-09	5.417589256821977583e-09	5.974204374911239029e-09	6.585372686943152151e-09	7.256161209268815876e-09	7.992079030035617977e-09	8.799113079113234151e-09	9.683766529947633263e-09	1.065310000349768850e-08	1.171477575339013671e-08	1.287710502071796811e-08	1.414909875649689397e-08	1.554052191967915431e-08	1.706195156879610228e-08	1.872483897575094777e-08	2.054157600099738468e-08	2.252556598030789677e-08	2.469129938453413330e-08	2.705443452518152831e-08	2.963188359022589114e-08	3.244190430638032318e-08	3.550419753593723220e-08	3.884001112833488422e-08	4.247225035869861905e-08	4.642559529774243880e-08	5.072662546953788903e-08	5.540395216573641116e-08	6.048835879679550955e-08	6.601294967256914481e-08	7.201330761621542320e-08	7.852766082667919315e-08	8.559705941597001661e-08	9.326556205798695789e-08	1.015804331956760683e-07	1.105923512627492146e-07	1.203556283849708858e-07	1.309284420340245275e-07	1.423730791141054188e-07	1.547561929675632685e-07	1.681490737910167055e-07	1.826279329572366229e-07	1.982742017407224843e-07	2.151748449460106622e-07	2.334226899373682917e-07	2.531167715664089391e-07	2.743626934902116406e-07
3.599701516496838445e-09	3.977489852259582434e-09	4.393169419078153467e-09	4.850350303856861540e-09	5.352966696570463019e-09	5.905303998944040980e-09	6.512028009736557375e-09	7.178216328189315330e-09	7.909392125311130315e-09	8.711560441116174718e-09	9.591247174712796555e-09	1.055554094325821375e-08	1.161213799525091887e-08	1.276939037342397609e-08	1.403635753262630017e-08	1.542286162853360259e-08	1.693954670380334758e-08	1.859794200937747550e-08	2.041052971002656778e-08	2.239081723490823260e-08	2.455341454586792234e-08	2.691411660841710481e-08	2.948999136277168297e-08	3.229947350498371088e-08	3.536246440104081662e-08	3.870043846979659671e-08	4.233655638370296175e-08	4.629578544950551643e-08	5.060502754428858276e-08	5.529325499547432556e-08	6.039165480654302996e-08	6.593378164327997879e-08	7.195572000823712013e-08	7.849625604372391267e-08	8.559705941597001661e-08	9.330287574505029451e-08	1.016617300566413321e-07	1.107251417426176631e-07	1.205483515277868163e-07	1.311905609496355225e-07	1.427151848666713236e-07	1.551901175187474114e-07	1.686880126694583913e-07	1.832865783662818716e-07	1.990688868583402853e-07	2.161237002145446118e-07	2.345458121860705806e-07	2.544364068567318780e-07	2.759034346224604172e-07	2.990620060368407485e-07
3.922192975643600485e-09	4.333826759727660044e-09	4.786746389208780739e-09	5.284885372860617401e-09	5.832530358399041422e-09	6.434350669785242099e-09	7.095430107171672251e-09	7.821301163734740387e-09	8.617981822475187739e-09	9.492015105267002813e-09	1.045051155600531575e-08	1.150119484963755589e-08	1.265245072916515207e-08	1.391337948337326151e-08	1.529385218907423488e-08	1.680457095304581002e-08	1.845713340057776310e-08	2.026410166962837603e-08	2.223907618199919259e-08	2.439677447566344899e-08	2.675311539540906667e-08	2.932530895225947156e-08	3.213195217569521753e-08	3.519313129648632871e-08	3.853053061193469619e-08	4.216754839948061571e-08	4.612942025890497463e-08	5.044335027773775195e-08	5.513865042888868336e-08	6.024688862391435828e-08	6.580204585968900947e-08	7.184068291044343421e-08	7.840211703117587194e-08	8.552860915219360498e-08	9.326556205798695789e-08	1.016617300566413321e-07	1.107694406585075127e-07	1.206448287947705817e-07	1.313480841177737701e-07	1.429437119353609837e-07	1.555008083410434718e-07	1.690933501102329371e-07	1.838004999401495837e-07	1.997069276170409261e-07	2.169031476989855879e-07	2.354858743056384863e-07	2.555583936076164781e-07	2.772309546077753834e-07	3.006211788040933924e-07	3.258544893191873208e-07
4.271866836498579250e-09	4.720198859407922920e-09	5.213497469852284917e-09	5.756046859299406417e-09	6.352515841428598384e-09	7.007990022762112814e-09	7.728006437660391949e-09	8.518590815675890166e-09	9.386297658885157466e-09	1.033825331683991596e-08	1.138220225719992040e-08	1.252655674092952329e-08	1.378045012216252891e-08	1.515379400445965006e-08	1.665733949719716357e-08	1.830274282823222612e-08	2.010263558177433026e-08	2.207069984355275977e-08	2.422174854888639505e-08	2.657181134312232397e-08	2.913822627809733959e-08	3.193973768276285725e-08	3.499660056088557430e-08	3.833069188374903794e-08	4.196562916102006750e-08	4.592689668835856784e-08	5.024197988590418000e-08	5.494050815742678816e-08	6.005440671562233014e-08	6.561805783472204531e-08	7.166847200720337515e-08	7.824546949686348262e-08	8.539187279580533444e-08	9.315371050786956829e-08	1.015804331956760683e-07	1.107251417426176631e-07	1.206448287947705817e-07	1.314006338606682375e-07	1.430581126590966309e-07	1.556875213164319682e-07	1.693641160253774025e-07	1.841684687862194645e-07	2.001867998596724820e-07	2.175113275670131885e-07	2.362406360781884276e-07	2.564800618320059878e-07	2.783420992339324281e-07	3.019468262765582173e-07	3.274223507250005443e-07	3.549052775044553550e-07
4.650854331558905386e-09	5.138961056447725356e-09	5.676023672617107249e-09	6.266706452434986323e-09	6.916092413035260709e-09	7.629718341033218112e-09	8.413612500235942345e-09	9.274335205246583460e-09	1.021902245433950374e-08	1.125543282589495478e-08	1.239199785402660226e-08	1.363787611081590231e-08	1.500301123478439299e-08	1.649819415788716193e-08	1.813512979638789247e-08	1.992650848448816406e-08	2.188608244349614905e-08	2.402874759365358438e-08	2.637063103044972258e-08	2.892918450234750359e-08	3.172328424228436136e-08	3.477333752109404180e-08	3.810139630706291519e-08	4.173127843219541230e-08	4.568869668233859605e-08	5.000139624511019157e-08	5.469930096650179806e-08	5.981466888407320501e-08	6.538225752174478211e-08	7.143949944826453195e-08	7.802668861843883969e-08	8.518717803306433235e-08	9.296758927013206203e-08	1.014180344562000005e-07	1.105923512627492146e-07	1.205483515277868163e-07	1.313480841177737701e-07	1.430581126590966309e-07	1.557498087816214831e-07	1.694996615291704039e-07	1.843896036031163779e-07	2.005073551152679764e-07	2.179467855349630605e-07	2.368082945224343243e-07	2.571992123460095184e-07	2.792342205843649084e-07	3.030357938166430774e-07	3.287346630027070978e-07	3.564703012528173599e-07	3.863914326804311627e-07
5.061439504725316496e-09	5.592637104940456294e-09	6.177112504125833745e-09	6.819941744389109481e-09	7.526656580089929635e-09	8.303282594595621149e-09	9.156380236891017688e-09	1.009308897708810953e-08	1.112117479128446136e-08	1.224908119809284289e-08	1.348598408151351984e-08	1.484185054763820182e-08	1.632750207597287892e-08	1.795468223993345325e-08	1.973612928530311680e-08	2.168565387014096393e-08	2.381822228477671523e-08	2.615004548612164526e-08	2.869867429653833665e-08	3.148310113393497433e-08	3.452386865655889768e-08	3.784318572313099882e-08	4.146505108645765954e-08	4.541538525645598710e-08	4.972217098656990060e-08	5.441560285582974957e-08	5.952824643723298875e-08	6.509520756166836594e-08	7.115431220520730711e-08	7.774629754616466612e-08	8.491501475684646500e-08	9.270764411322644538e-08	1.011749230239168385e-07	1.103713875975436051e-07	1.203556283849708858e-07	1.311905609496355225e-07	1.429437119353609837e-07	1.556875213164319682e-07	1.694996615291704039e-07	1.844633741976927077e-07	2.006678251788275888e-07	2.182084786620783048e-07	2.371874910700121164e-07	2.577141255122306588e-07	2.799051875520639216e-07	3.038854830491239697e-07	3.297882988425569709e-07	3.577559070392888003e-07	3.879400936682482057e-07	4.205027124555468435e-07
5.506068953281302518e-09	6.083930372324570972e-09	6.719749855380081590e-09	7.419049356790820444e-09	8.187846575851311698e-09	9.032696421984652189e-09	9.960735656272624668e-09	1.097973092586962033e-08	1.209813042023688145e-08	1.332511939104978522e-08	1.467067979106415312e-08	1.614565430117231852e-08	1.776181502934493145e-08	1.953193718013110742e-08	2.146987800887510584e-08	2.359066139079895626e-08	2.591056835157790336e-08	2.844723392299880072e-08	3.121975070471131231e-08	3.424877953094933189e-08	3.755666765938306125e-08	4.116757491793787506e-08	4.510760826445139887e-08	4.940496523339428074e-08	5.409008676351938068e-08	5.919581992017302598e-08	6.475759104605058920e-08	7.081358989435498994e-08	7.740496531854503312e-08	8.457603311308190579e-08	9.237449661970616857e-08	1.008516807337383591e-07	1.100627799645801993e-07	1.200671212239238811e-07	1.309284420340245275e-07	1.427151848666713236e-07	1.555008083410434718e-07	1.693641160253774025e-07	1.843896036031163779e-07	2.006678251788275888e-07	2.182957795125490369e-07	2.373773169831097201e-07	2.580235680912589619e-07	2.803533943219466575e-07	3.044938621915713530e-07	3.305807413103675105e-07	3.587590272919809740e-07	3.891834903416322656e-07	4.220192503507384455e-07	4.574423793192650871e-07
5.987362092718696066e-09	6.615735181501469070e-09	7.307132529220819929e-09	8.067558771923165461e-09	8.903557624361651362e-09	9.822256969701933634e-09	1.083141740323049123e-08	1.193948446552342060e-08	1.315564481402390736e-08	1.448988659602176381e-08	1.595306430063592285e-08	1.755696838256454097e-08	1.931439996609644275e-08	2.123925095416530989e-08	2.334658988406353883e-08	2.565275388882620684e-08	2.817544714121000685e-08	3.093384617563891375e-08	3.394871250243261026e-08	3.724251294805926963e-08	4.083954817504010162e-08	4.476608985543619293e-08	4.905052699255269944e-08	5.372352190653676830e-08	5.881817642090388738e-08	6.437020880863254992e-08	7.041814207826797638e-08	7.700350420241595962e-08	8.417104091300437896e-08	9.196894170967654158e-08	1.004490797495727776e-07	1.096672663084435379e-07	1.196835205244657088e-07	1.305623551571340006e-07	1.423730791141054188e-07	1.551901175187474114e-07	1.690933501102329371e-07	1.841684687862194645e-07	2.005073551152679764e-07	2.182084786620783048e-07	2.373773169831097201e-07	2.581267981631350791e-07	2.805777667744191795e-07	3.048594741495038986e-07	3.311100938655796053e-07	3.594772633432050030e-07	3.901186524641233215e-07	4.232025601122913694e-07	4.589085395383138617e-07	4.974280534403777293e-07
6.508121964861319889e-09	7.191148753270900385e-09	7.942681430843768146e-09	8.769246895926726020e-09	9.677958012759021614e-09	1.067656262292347908e-08	1.177349631121724077e-08	1.297793918187941518e-08	1.429987691577642321e-08	1.575016639441275778e-08	1.734060619251270497e-08	1.908401225740138262e-08	2.099429911051059723e-08	2.308656692403918493e-08	2.537719484409704685e-08	2.788394095057035785e-08	3.062604926341359297e-08	3.362436422513116065e-08	3.690145310979832943e-08	4.048173683009038911e-08	4.439162963539810817e-08	4.865968821618901994e-08	5.331677075226013780e-08	5.839620646542167681e-08	6.393397626034601957e-08	6.996890506081734501e-08	7.654286647230413163e-08	8.370100042562763993e-08	9.149194448041570504e-08	9.996807949091543540e-08	1.091857903605522679e-07	1.192057426351832765e-07	1.300931757082896637e-07	1.419182134341801874e-07	1.547561929675632685e-07	1.686880126694583913e-07	1.838004999401495837e-07	2.001867998596724820e-07	2.179467855349630605e-07	2.371874910700121164e-07	2.580235680912589619e-07	2.805777667744191795e-07	3.049814423311724768e-07	3.313750879241630914e-07	3.599088949864059814e-07	3.907433419263672308e-07	4.240498122021880830e-07	4.600112427477587337e-07	4.988228037291769081e-07	5.406926106023356616e-07
7.071346609952945400e-09	7.813483771918386762e-09	8.630055446591513439e-09	9.528153381906266451e-09	1.051550600223712091e-08	1.160053166138981998e-08	1.279239597492601671e-08	1.410107350990832865e-08	1.553741412608494548e-08	1.711321427912095509e-08	1.884129361373556640e-08	2.073557719251368665e-08	2.281118372473689800e-08	2.508452017881551925e-08	2.757338318178628812e-08	3.029706762988505445e-08	3.327648295535679575e-08	3.653427751645875897e-08	4.009497159997836782e-08	4.398509954854032493e-08	4.823336154844911357e-08	5.287078563781151295e-08	5.793090051911266395e-08	6.344991978529573299e-08	6.946693819359661563e-08	7.602414064692059090e-08	8.316702456828380164e-08	9.094463637975848806e-08	9.940982282334608542e-08	1.086194978871535141e-07	1.186349261261234965e-07	1.295220231921681555e-07	1.413516744138690490e-07	1.542000722907093449e-07	1.681490737910167055e-07	1.832865783662818716e-07	1.997069276170409261e-07	2.175113275670131885e-07	2.368082945224343243e-07	2.577141255122306588e-07	2.803533943219466575e-07	3.048594741495038986e-07	3.313750879241630914e-07	3.600528873409525080e-07	3.910560616711270880e-07	4.245589774148572884e-07	4.607478498647073740e-07	4.998214476476737305e-07	5.419918313090042591e-07	5.874851269925318497e-07
7.680241023539092598e-09	8.486281596970634098e-09	9.373166036443255659e-09	1.034859674100689922e-08	1.142096760862787074e-08	1.259942187464952284e-08	1.389391438084755047e-08	1.531527857711087149e-08	1.687529857508532636e-08	1.858678659113194330e-08	2.046366613469113258e-08	2.252106131759313403e-08	2.477539268003402022e-08	2.724447994982591382e-08	2.994765217313061560e-08	3.290586567719229011e-08	3.614183034856655720e-08	3.968014473400783029e-08	4.354744049547272395e-08	4.777253677562227757e-08	5.238660505570319709e-08	5.742334511374801962e-08	6.291917271757265431e-08	6.891341971406120305e-08	7.544854720360902615e-08	8.257037251631352915e-08	9.032831073447623085e-08	9.877563153410638764e-08	1.079697321463490430e-07	1.179724272679489794e-07	1.288502567779585168e-07	1.406748121457012213e-07	1.535230824425050438e-07	1.674778208966448000e-07	1.826279329572366229e-07	1.990688868583402853e-07	2.169031476989855879e-07	2.362406360781884276e-07	2.571992123460095184e-07	2.799051875520639216e-07	3.044938621915713530e-07	3.311100938655796053e-07	3.599088949864059814e-07	3.910560616711270880e-07	4.247288349750701541e-07	4.611165956232336332e-07	5.004215934002836158e-07	5.428597123587905496e-07	5.886612730004734820e-07	6.380718725760679643e-07
8.338229719082090966e-09	9.213326144256004971e-09	1.017619256575721059e-08	1.123519126967416986e-08	1.239943528374479305e-08	1.367885117100729982e-08	1.508424663362725810e-08	1.662738325480855426e-08	1.832105472548311358e-08	2.017917092203402501e-08	2.221684822164967668e-08	2.445050646302406533e-08	2.689797298202422879e-08	2.957859417462568154e-08	3.251335506286810093e-08	3.572500736379949563e-08	3.923820658633109189e-08	4.307965870661178171e-08	4.727827699891491161e-08	5.186534962608238824e-08	5.687471862126500471e-08	6.234297092097295610e-08	6.830964213828399758e-08	7.481743379436016033e-08	8.191244475616797269e-08	8.964441765838551055e-08	9.806700111784039252e-08	1.072380285793772918e-07	1.172198146626877940e-07	1.280794699102530501e-07	1.398892348670395921e-07	1.527268344527893980e-07	1.666758536175873117e-07	1.818261353006356997e-07	1.982742017407224843e-07	2.161237002145446118e-07	2.354858743056384863e-07	2.564800618320059878e-07	2.792342205843649084e-07	3.038854830491239697e-07	3.305807413103675105e-07	3.594772633432050030e-07	3.907433419263672308e-07	4.245589774148572884e-07	4.611165956232336332e-07	5.006218020767110268e-07	5.432941738901177941e-07	5.893680905337785601e-07	6.390936047399534091e-07	6.927373547936512681e-07
9.048969917296183653e-09	9.998658459458742690e-09	1.104359840187833413e-08	1.219286482137623992e-08	1.345634752869567113e-08	1.484481921460452407e-08	1.637000881618730238e-08	1.804468045918501881e-08	1.988271835262937769e-08	2.189921803324514959e-08	2.411058437917128100e-08	2.653463683546923904e-08	2.919072231765957050e-08	3.209983628414159307e-08	3.528475249380034433e-08	3.877016199138643041e-08	4.258282189033377847e-08	4.675171455055919545e-08	5.130821777741456645e-08	5.628628669733177571e-08	6.172264799573860024e-08	6.765700723352774508e-08	7.413226998963568341e-08	8.119477760910035196e-08	8.889455836824097059e-08	9.728559490125946520e-08	1.064261087655040649e-07	1.163788630558084784e-07	1.272114840115555366e-07	1.389968025933332456e-07	1.518132170391640810e-07	1.657450774430450508e-07	1.808830934309206656e-07	1.973247660409624074e-07	2.151748449460106622e-07	2.345458121860705806e-07	2.555583936076164781e-07	2.783420992339324281e-07	3.030357938166430774e-07	3.297882988425569709e-07	3.587590272919809740e-07	3.901186524641233215e-07	4.240498122021880830e-07	4.607478498647073740e-07	5.004215934002836158e-07	5.432941738901177941e-07	5.896038849257259537e-07	6.396050841882446047e-07	6.935691385898679005e-07	7.517854143271456950e-07
9.816365383172792876e-09	1.084659200733934536e-08	1.198014780120446716e-08	1.322687745104434173e-08	1.459750947034868878e-08	1.610373012503551605e-08	1.775826302155175450e-08	1.957495474389708747e-08	2.156886694772485218e-08	2.375637534270140576e-08	2.615527601825463229e-08	2.878489959270323841e-08	3.166623369154747527e-08	3.482205428740280839e-08	3.827706646166605714e-08	4.205805517651294389e-08	4.619404667520304752e-08	5.071648115890906541e-08	5.565939741934712580e-08	6.105963013833544895e-08	6.695702059800523599e-08	7.339464157868713698e-08	8.041903725542718143e-08	8.808047893859532164e-08	9.643323753906068805e-08	1.055358736738344580e-07	1.154515463638142444e-07	1.262483413112508322e-07	1.379996197806129241e-07	1.507843891425597118e-07	1.646876961766538111e-07	1.798010442639814549e-07	1.962228356359766690e-07	2.140588398801923246e-07	2.334226899373682917e-07	2.544364068567318780e-07	2.772309546077753834e-07	3.019468262765582173e-07	3.287346630027070978e-07	3.577559070392888003e-07	3.891834903416322656e-07	4.232025601122913694e-07	4.600112427477587337e-07	4.998214476476737305e-07	5.428597123587905496e-07	5.893680905337785601e-07	6.396050841882446047e-07	6.938466217382307785e-07	7.523870832941063921e-07	8.155403746750784719e-07
1.064458093157802597e-08	1.176172869969250148e-08	1.299092361219442972e-08	1.434284096036766132e-08	1.582911443200382873e-08	1.746241627375390309e-08	1.925654359414841359e-08	2.122651122589343832e-08	2.338865159003354893e-08	2.576072202954158983e-08	2.836202010586595222e-08	3.121350737892388393e-08	3.433794221899599525e-08	3.776002222792750917e-08	4.150653687698227867e-08	4.560653099960960259e-08	5.009147980923668163e-08	5.499547614499740607e-08	6.035543068198325529e-08	6.621128587714181659e-08	7.260624445729796750e-08	7.958701329187724768e-08	8.720406352970327156e-08	9.551190791667423133e-08	1.045693962490673336e-07	1.144400299556526378e-07	1.251922968405481312e-07	1.369000270577478545e-07	1.496427714273757693e-07	1.635062032427887101e-07	1.785825447565929286e-07	1.949710195721739806e-07	2.127783322054568025e-07	2.321191761189255884e-07	2.531167715664089391e-07	2.759034346224604172e-07	3.006211788040933924e-07	3.274223507250005443e-07	3.564703012528173599e-07	3.879400936682482057e-07	4.220192503507384455e-07	4.589085395383138617e-07	4.988228037291769081e-07	5.419918313090042591e-07	5.886612730004734820e-07	6.390936047399534091e-07	6.935691385898679005e-07	7.523870832941063921e-07	8.158666560768807921e-07	8.843482472728105136e-07
1.153805762213611981e-08	1.274897568493244133e-08	1.408134581959980626e-08	1.554673937185460377e-08	1.715776652907380094e-08	1.892816321125303609e-08	2.087288461806297492e-08	2.300820588575026654e-08	2.535183033362186257e-08	2.792300580691991821e-08	3.074264965104190782e-08	3.383348288128470713e-08	3.722017414260214678e-08	4.092949408524816925e-08	4.499048081463033912e-08	4.943461710720683523e-08	5.429602011878944738e-08	5.961164434716019597e-08	6.542149864741843046e-08	7.176887813590391493e-08	7.870061185687433472e-08	8.626732712522682910e-08	9.452373149846252801e-08	1.035289133716398106e-07	1.133466622302114126e-07	1.240458096372946125e-07	1.357005920739122084e-07	1.483910367930407577e-07	1.622033718906814376e-07	1.772304618395464838e-07	1.935722697731239270e-07	2.113363478497109432e-07	2.306383570672547088e-07	2.516026179403467754e-07	2.743626934902116406e-07	2.990620060368407485e-07	3.258544893191873208e-07	3.549052775044553550e-07	3.863914326804311627e-07	4.205027124555468435e-07	4.574423793192650871e-07	4.974280534403777293e-07	5.406926106023356616e-07	5.874851269925318497e-07	6.380718725760679643e-07	6.927373547936512681e-07	7.517854143271456950e-07	8.155403746750784719e-07	8.843482472728105136e-07	9.585779938784425405e-07
1.250152866386742606e-08	1.381356292192137326e-08	1.525719095489883430e-08	1.684495035923846545e-08	1.859050432021067595e-08	2.050873575859570311e-08	2.261584868927017232e-08	2.492947728333651872e-08	2.746880315359361531e-08	3.025468141247836658e-08	3.330977608210113661e-08	3.665870546766616630e-08	4.032819813840834585e-08	4.434726019418087725e-08	4.874735453099138229e-08	5.356259285509090096e-08	5.882994123262998470e-08	6.458944000041519652e-08	7.088443890284932348e-08	7.776184836070374912e-08	8.527240781888792662e-08	9.347097216278125128e-08	1.024168172359124875e-07	1.121739655357160737e-07	1.228115332086847263e-07	1.344040995113506987e-07	1.470320999490481969e-07	1.607822443502198027e-07	1.757479611799584865e-07	1.920298694423884017e-07	2.097362795671813074e-07	2.289837247208237533e-07	2.498975240279451514e-07	2.726123792319039671e-07	2.972730063666249893e-07	3.240348040531859729e-07	3.530645600744987024e-07	3.845411979194410049e-07	4.186565650235428556e-07	4.556162644665120246e-07	4.956405319172557145e-07	5.389651596440329022e-07	5.858424694307396197e-07	6.365423362596436673e-07	6.913532646355838129e-07	7.505835194365388592e-07	8.145623131797352917e-07	8.836410515909805428e-07	9.581946393569112280e-07	1.038622847924838293e-06
1.354003604970665352e-08	1.496106156027853937e-08	1.652461239749551839e-08	1.824426766134770493e-08	2.013482554380752852e-08	2.221240529631269929e-08	2.449455700825464018e-08	2.700037972894569711e-08	2.975064849604541324e-08	3.276795086518809588e-08	3.607683356859027060e-08	3.970395996470307485e-08	4.367827897655192642e-08	4.803120625323391438e-08	5.279681832711719024e-08	5.801206057862495787e-08	6.371696986098947681e-08	6.995491267909027407e-08	7.677283985932157579e-08	8.422155869137000613e-08	9.235602356774905926e-08	1.012356461928607535e-07	1.109246264801576087e-07	1.214923053035887661e-07	1.330135403177900078e-07	1.455691061103459851e-07	1.592461199987617509e-07	1.741384948343791875e-07	1.903474202252429404e-07	2.079818736396071301e-07	2.271591629013205410e-07	2.480055016373426823e-07	2.706566192861145283e-07	2.952584073229973830e-07	3.219676034053588441e-07	3.509525151848513554e-07	3.823937855775530055e-07	4.164852013238442552e-07	4.534345467085884604e-07	4.934645043481283238e-07	5.368136049835159993e-07	5.837372282485795674e-07	6.345086564067841620e-07	6.894201830717419609e-07	7.487842789421214674e-07	8.129348165924627676e-07	8.822283563659932466e-07	9.570454954139450809e-07	1.037792281917200409e-06	1.124901696509881467e-06
1.465894794059720791e-08	1.619740314893349752e-08	1.789016159072045821e-08	1.975192450597732080e-08	2.179871296916340492e-08	2.404797828297855797e-08	2.651872082864751233e-08	2.923161794916673774e-08	3.220916147501543737e-08	3.547580553622253883e-08	3.905812534044267331e-08	4.298498763382122499e-08	4.728773359994325617e-08	5.200037499202169694e-08	5.715980433472660959e-08	6.280602007461093005e-08	6.898236760197391097e-08	7.573579711215153188e-08	8.311713932061352828e-08	9.118140009379699691e-08	9.998807510630881804e-08	1.096014856848187418e-07	1.200911370496711309e-07	1.315321002167515307e-07	1.440054188744385715e-07	1.575985426033680780e-07	1.724057878601077846e-07	1.885288281995686304e-07	2.060772152648182719e-07	2.251689321268026199e-07	2.459309806100732971e-07	2.685000042937297081e-07	2.930229489292339076e-07	3.196577620681598674e-07	3.485741337431835988e-07	3.799542800942418109e-07	4.139937718785208521e-07	4.509024098475449766e-07	4.909051490164590929e-07	5.342430738896383620e-07	5.811744267422513951e-07	6.319756910890798723e-07	6.869427324993583674e-07	7.463919989389238958e-07	8.106617828383048947e-07	8.801135470969447869e-07	9.551333172386826801e-07	1.036133141932067180e-06	1.123552624079415706e-06	1.217860524661234546e-06
1.586397681831804853e-08	1.752889969409117140e-08	1.936081019601402789e-08	2.137561806957523628e-08	2.359066139079895626e-08	2.602482603489247726e-08	2.869867429653843922e-08	3.163458328569646520e-08	3.485689375852251871e-08	3.839207008022619596e-08	4.226887205539116876e-08	4.651853940146038731e-08	5.117498968276826448e-08	5.627503056564302595e-08	6.185858729973468748e-08	6.796894637677896313e-08	7.465301636549947335e-08	8.196160697021090353e-08	8.994972741088853300e-08	9.867690527392978373e-08	1.082075270355387264e-07	1.186112015134386729e-07	1.299631475574927479e-07	1.423446073455543954e-07	1.558432867074636292e-07	1.705538239573476856e-07	1.865782887721466360e-07	2.040267127124252427e-07	2.230176530398011823e-07	2.436787915435834243e-07	2.661475701472123780e-07	2.905718651225726848e-07	3.171107017970075127e-07	3.459350116934873613e-07	3.772284340987896983e-07	4.111881641071039563e-07	4.480258492371277729e-07	4.879685367689342111e-07	5.312596739921848927e-07	5.781601635994982020e-07	6.289494764972027637e-07	6.839268243399777736e-07	7.434123941255992232e-07	8.077486472104067748e-07	8.773016851248423054e-07	9.524626845809511413e-07	1.033649404069061776e-06	1.121307764439180616e-06	1.215913505852192485e-06	1.317973923467213082e-06
1.716119842555780734e-08	1.896226458706423489e-08	2.094397320788499681e-08	2.312353499768996229e-08	2.551970579345370759e-08	2.815291579723614836e-08	3.104540871395263175e-08	3.422139146401198865e-08	3.770719518436717062e-08	4.153144827177950794e-08	4.572526226396686445e-08	5.032243139776830056e-08	5.535964672854156821e-08	6.087672574169368476e-08	6.691685843549990268e-08	7.352687090421977994e-08	8.075750750186645142e-08	8.866373271985844082e-08	9.730505396608127449e-08	1.067458664885661675e-07	1.170558217439881718e-07	1.283102205693819722e-07	1.405904325748161413e-07	1.539843432350764561e-07	1.685868302196273762e-07	1.845002705620456593e-07	2.018350803326067099e-07	2.207102885405908611e-07	2.412541470559234195e-07	2.636047784027813973e-07	2.879108633405473688e-07	3.143323702096535757e-07	3.430413280812723677e-07	3.742226458100085925e-07	4.080749791475173882e-07	4.448116481319354598e-07	4.846616070227344234e-07	5.278704691027575723e-07	5.747015887182609844e-07	6.254372029734188745e-07	6.803796355372880411e-07	7.398525650584271528e-07	8.042023607143095012e-07	8.737994874492914161e-07	9.490399834749612558e-07	1.030347012620399302e-06	1.118172494125569783e-06	1.212998812469253077e-06	1.315340609811704219e-06	1.425746663611803570e-06
1.855707151098945836e-08	2.050463442159139912e-08	2.264753305131339035e-08	2.500437801010114400e-08	2.759545071416767789e-08	3.044284313583389888e-08	3.357060825861223231e-08	3.700492196730678589e-08	4.077425714471305537e-08	4.490957079003187669e-08	4.944450501938650769e-08	5.441560285582974295e-08	5.986253976497958854e-08	6.582837194289845015e-08	7.235980241502085610e-08	7.950746605883073439e-08	8.732623471852241781e-08	9.587554363705128357e-08	1.052197404896890251e-07	1.154284583634181229e-07	1.265770140881182738e-07	1.387468333884414163e-07	1.520259043894251810e-07	1.665092610741245607e-07	1.822994983577306440e-07	1.995073205096105274e-07	2.182521247222711493e-07	2.386626216942501464e-07	2.608774951621142277e-07	2.850461023848889882e-07	3.113292176520937021e-07	3.398998209537779998e-07	3.709439340173618874e-07	4.046615059811762632e-07	4.412673510381531757e-07	4.809921404447069102e-07	5.240834513490349509e-07	5.708068749494105937e-07	6.214471865462033255e-07	6.763095801005357277e-07	7.357209699576107105e-07	8.000313624327733942e-07	8.696152999930637778e-07	9.448733807956855405e-07	1.026233856366630810e-06	1.114154310217387537e-06	1.209123420203981451e-06	1.311662807430397292e-06	1.422328974486579124e-06	1.541715335788905347e-06
2.005845839621669150e-08	2.216359171928376022e-08	2.447986468218813761e-08	2.702739361336582007e-08	2.982810082653320766e-08	3.290586567719240922e-08	3.628668719050246986e-08	3.999885904933328773e-08	4.407315777651258469e-08	4.854304499232747408e-08	5.344488467728118779e-08	5.881817642090388738e-08	6.470580569011812630e-08	7.115431220520730711e-08	7.821417756786784996e-08	8.594013334405841056e-08	9.439149086440844380e-08	1.036324940667270485e-07	1.137326967686298827e-07	1.247673658233692244e-07	1.368179116785906480e-07	1.499723479257348044e-07	1.643257814971850846e-07	1.799809352387420905e-07	1.970487046565640809e-07	2.156487507100907953e-07	2.359101305955010025e-07	2.579719685377690605e-07	2.819841686830597760e-07	3.081081722568702690e-07	3.365177612266605931e-07	3.673999107803897305e-07	4.009556930041425787e-07	4.374012342123589044e-07	4.769687284529704631e-07	5.199075097761990939e-07	5.664851859198193778e-07	6.169888361246469672e-07	6.717262758512859865e-07	7.310273912225724264e-07	7.952455460647239782e-07	8.647590644635459952e-07	9.399727917896206092e-07	1.021319737177234645e-06	1.109262800465517516e-06	1.204296586626098122e-06	1.306949310708322274e-06	1.417784796330966809e-06	1.537404570736140820e-06	1.666450059397442734e-06
2.167264638045602965e-08	2.394718858072571221e-08	2.644986171013760384e-08	2.920240094215589618e-08	3.222849277070928376e-08	3.555393822284419942e-08	3.920682857394040594e-08	4.321773441778622114e-08	4.761990899263543865e-08	5.244950671521759845e-08	5.774581792753516135e-08	6.355152091618198217e-08	6.991295232084895675e-08	7.688039710763077761e-08	8.450839934370618009e-08	9.285609507290547074e-08	1.019875686565334981e-07	1.119722340105915715e-07	1.228852422391076164e-07	1.348079172336048992e-07	1.478282208807153407e-07	1.620412495934499621e-07	1.775497639565513019e-07	1.944647533525675037e-07	2.129060375125407375e-07	2.330029070134541047e-07	2.548948048234774217e-07	2.787320510754579669e-07	3.046766133287456049e-07	3.329029246590187798e-07	3.635987519950068195e-07	3.969661171995330997e-07	4.332222734698539378e-07	4.726007397082676331e-07	5.153523955882257077e-07	5.617466401130967377e-07	6.120726165338233651e-07	6.666405065576090700e-07	7.257828968417362398e-07	7.898562208241507289e-07	8.592422789950908271e-07	9.343498407608119291e-07	1.015616331090972308e-06	1.103509605174715272e-06	1.198529814335981746e-06	1.301211366475730200e-06	1.412124984316087069e-06	1.531879864718996413e-06	1.661125942337912091e-06	1.800556260835229659e-06
2.340736999767033969e-08	2.586397127849221382e-08	2.856696356171420205e-08	3.153982174921534155e-08	3.480812825108069998e-08	3.839974926213482235e-08	4.234502454176740890e-08	4.667697161756969925e-08	5.143150538603272918e-08	5.664767413847135214e-08	6.236791309744401533e-08	6.863831660822109062e-08	7.550893019134671699e-08	8.303406372601307967e-08	9.127262709979164779e-08	1.002884897282497234e-07	1.101508654180355267e-07	1.209347241191177358e-07	1.327212321859336934e-07	1.455982228431442082e-07	1.596606986294320947e-07	1.750113676721610224e-07	1.917612157266501149e-07	2.100301159960823462e-07	2.299474788315650680e-07	2.516529434963235499e-07	2.752971142632357609e-07	3.010423432007055985e-07	3.290635620878433654e-07	3.595491659858968541e-07	3.927019510784448850e-07	4.287401094776916270e-07	4.678982837779034315e-07	5.104286842191976107e-07	5.566022714050094130e-07	6.067100075943172099e-07	6.610641796642442797e-07	7.199997969098968636e-07	7.838760669151875727e-07	8.530779527905275865e-07	9.280178151301706297e-07	1.009137142092406058e-06	1.096908371049732282e-06	1.191836805292084450e-06	1.294462629293878630e-06	1.405363026074106328e-06	1.525154400186618506e-06	1.654494709875124765e-06	1.794085911912258438e-06	1.944676522614180152e-06
2.527083413958147259e-08	2.792300580692018290e-08	3.084118370032170577e-08	3.405071156202990091e-08	3.757920842153093112e-08	4.145675890548612933e-08	4.571611812595853910e-08	5.039293214072996956e-08	5.552597503644303571e-08	6.115740374458341468e-08	6.733303176197103146e-08	7.410262301143082293e-08	8.152020714470156449e-08	8.964441765838551055e-08	9.853885426480098141e-08	1.082724710330108125e-07	1.189199918909125520e-07	1.305623551571340006e-07	1.432871888514359551e-07	1.571893186143138555e-07	1.723713101504211020e-07	1.889440481961315805e-07	2.070273540989440149e-07	2.267506441852428455e-07	2.482536311830748480e-07	2.716870710577907111e-07	2.972135577104165763e-07	3.250083680812136042e-07	3.552603602937634157e-07	3.881729275676334562e-07	4.239650107201771719e-07	4.628721721694973865e-07	5.051477344410370119e-07	5.510639862689380620e-07	6.009134594698290056e-07	6.550102798505867731e-07	7.136915954922011535e-07	7.773190858286653995e-07	8.462805550120674997e-07	9.209916131222278254e-07	1.001897448840490834e-06	1.089474697261874972e-06	1.184233406567046078e-06	1.286719107314604408e-06	1.397514988143819749e-06	1.517244181698065817e-06	1.646572164587695673e-06	1.786209275208225496e-06	1.936913353213415547e-06	2.099492504412599376e-06
2.727173805655760434e-08	3.013390440188585898e-08	3.328313891752187633e-08	3.674679202237273216e-08	4.055466957616415082e-08	4.473923825780766364e-08	4.933584667634680509e-08	5.438296328696597732e-08	5.992243224599412160e-08	6.599974840280563907e-08	7.266435269305911389e-08	7.996994926678118708e-08	8.797484575645422059e-08	9.674231816443819439e-08	1.063410019257660389e-07	1.168453107815532353e-07	1.283358851798717327e-07	1.409000720049663072e-07	1.546324375219680675e-07	1.696353155127525869e-07	1.860193926691559875e-07	2.039043334022624724e-07	2.234194463207413606e-07	2.447043947271159173e-07	2.679099535780582798e-07	2.931988154532733179e-07	3.207464481768097528e-07	3.507420068345600697e-07	3.833893030319362723e-07	4.189078343358119441e-07	4.575338769445862342e-07	4.995216447289554925e-07	5.451445178836350379e-07	5.946963445258812233e-07	6.484928186700683990e-07	7.068729380981761408e-07	7.702005457328504903e-07	8.388659582027245200e-07	9.132876853676140072e-07	9.939142446435988477e-07	1.081226074034284559e-06	1.175737547833285775e-06	1.277999099014156987e-06	1.388599452365866833e-06	1.508167972464189818e-06	1.637377130590872641e-06	1.776945094721690684e-06	1.927638446701433803e-06	2.090275030706200986e-06	2.265726937060850800e-06
2.941930024677199798e-08	3.250685304207950227e-08	3.590407970841277327e-08	3.964048442273457456e-08	4.374822016094128233e-08	4.826231024912003809e-08	5.322088688627432335e-08	5.866544779545986704e-08	6.464113222654915789e-08	7.119701760286848157e-08	7.838643817570749409e-08	8.626732712522712026e-08	9.490258362357101362e-08	1.043604664560056126e-07	1.147150158786603303e-07	1.260465054768790941e-07	1.384419258762298378e-07	1.519955022488627798e-07	1.668092476509806776e-07	1.829935543226432148e-07	2.006678251788275623e-07	2.199611478204501655e-07	2.410130134957417387e-07	2.639740835458265904e-07	2.890070059732194225e-07	3.162872848781876426e-07	3.460042056149885973e-07	3.783618186278427756e-07	4.135799850345475359e-07	4.518954871336825024e-07	4.935632071189475335e-07	5.388573773906889806e-07	5.880729059600273548e-07	6.415267805440732640e-07	6.995595550516369012e-07	7.625369222563258307e-07	8.308513765478181024e-07	9.049239707414959583e-07	9.852061710107549355e-07	1.072181814084370171e-06	1.166369170922885530e-06	1.268323121151194862e-06	1.378637442579908085e-06	1.497947220193097536e-06	1.626931379014942346e-06	1.766315345290881072e-06	1.916873840428963099e-06	2.079433812143658684e-06	2.254877507225465812e-06	2.444145690324443227e-06
3.172328424228433489e-08	3.505263994133250689e-08	3.871592174163240778e-08	4.274494445129551995e-08	4.717437911909031889e-08	5.204199193657346601e-08	5.738890144081504051e-08	6.325985526526801010e-08	6.970352775779936772e-08	7.677283985932129786e-08	8.452530271385553968e-08	9.302338656120776315e-08	1.023349165467672808e-07	1.125334971692437032e-07	1.236989671763591294e-07	1.359178868106636520e-07	1.492840594025613591e-07	1.638990894053814016e-07	1.798729790676884562e-07	1.973247660409624074e-07	2.163832043261279191e-07	2.371874910700121164e-07	2.598880418324650070e-07	2.846473170564148357e-07	3.116407025862550167e-07	3.410574471944500333e-07	3.731016601917462485e-07	4.079933723126436117e-07	4.459696631842987100e-07	4.872858588035357153e-07	5.322168025626572294e-07	5.810582034796167720e-07	6.341280654016579908e-07	6.917682010628468193e-07	7.543458349844364652e-07	8.222552993125106876e-07	8.959198267882567973e-07	9.757934451428354647e-07	1.062362977299435508e-06	1.156150151849333864e-06	1.257713828345870677e-06	1.367652342028612951e-06	1.486605972649440008e-06	1.615259542121139481e-06	1.754345145746477484e-06	1.904645021810795279e-06	2.066994564331947601e-06	2.242285483757842994e-06	2.431469120381136594e-06	2.635559915203102599e-06
3.419402529876643362e-08	3.778268503942803084e-08	4.173127843219541891e-08	4.607409815449537940e-08	5.084851558029050816e-08	5.609523828889829839e-08	6.185858729973468748e-08	6.818679537768804509e-08	7.513232783087913796e-08	8.275222730276658177e-08	9.110848414399090899e-08	1.002684340359405684e-07	1.103051846278618220e-07	1.212980730423482646e-07	1.333331562001957378e-07	1.465037360149455735e-07	1.609109216097407256e-07	1.766642308144844490e-07	1.938822333094644271e-07	2.126932378925712618e-07	2.332360264607640327e-07	2.556606374124570115e-07	2.801292012956570830e-07	3.068168316469422546e-07	3.359125740882766768e-07	3.676204168720697383e-07	4.021603661894266897e-07	4.397695896817727606e-07	4.807036317217129925e-07	5.252377041545377131e-07	5.736680563167856273e-07	6.263134282721765102e-07	6.835165913275829421e-07	7.456459800116158249e-07	8.130974198155611762e-07	8.862959551098547003e-07	9.656977817583670429e-07	1.051792289056575358e-06	1.145104215717674281e-06	1.246195924721260902e-06	1.355669801922452372e-06	1.474170783392891156e-06	1.602389016529268611e-06	1.741062660017552655e-06	1.890980827781527646e-06	2.052986682071174322e-06	2.227980680858103987e-06	2.416923984701269025e-06	2.620842028224231597e-06	2.840828261304277422e-06
3.684245799350141801e-08	4.070907049650671213e-08	4.496349462280859799e-08	4.964267912344015965e-08	5.478688990050955895e-08	6.043998746087235679e-08	6.664972562355892090e-08	7.346807292982218867e-08	8.095155828766937646e-08	8.916164246918406933e-08	9.816511716880749244e-08	1.080345334240763634e-07	1.188486612970958091e-07	1.306929828152347268e-07	1.436602202731565661e-07	1.578509021052977001e-07	1.733739686481526727e-07	1.903474202252422522e-07	2.088990101041972351e-07	2.291669849949357506e-07	2.513008758802632985e-07	2.754623420951860472e-07	3.018260716985735736e-07	3.305807413103675105e-07	3.619300387188616599e-07	3.960937516956018228e-07	4.333089265895708528e-07	4.738311004073152960e-07	5.179356102210553246e-07	5.659189838820992556e-07	6.181004161515685880e-07	6.748233344939352204e-07	7.364570589107050891e-07	8.033985603207772783e-07	8.760743221202395996e-07	9.549423096766283526e-07	1.040494052630115700e-06	1.133256844986120374e-06	1.233796068089174650e-06	1.342717641665665632e-06	1.460670608212607121e-06	1.588349856089014599e-06	1.726498986735481497e-06	1.875913331504280093e-06	2.037443123625777365e-06	2.211996830866062280e-06	2.400544654443147013e-06	2.604122199764971056e-06	2.823834324528562075e-06	3.060859169675783006e-06
3.968014473400778397e-08	4.384457219366961901e-08	4.842668137653928689e-08	5.346626690731296268e-08	5.900669605599683458e-08	6.509520756166836594e-08	7.178323334700456962e-08	7.912674468403237752e-08	8.718662446096238181e-08	9.602906729304363184e-08	1.057260093171900783e-07	1.163555896106198754e-07	1.280026452780015014e-07	1.407592423595201709e-07	1.547252448238874171e-07	1.700089240255557114e-07	1.867276111241409317e-07	2.050083950863126659e-07	2.249888690159493443e-07	2.468179276871052721e-07	2.706566192861144754e-07	2.966790545037399070e-07	3.250733762554314700e-07	3.560427934472979534e-07	3.898066823468367537e-07	4.266017592607404018e-07	4.666833283665416455e-07	5.103266086902452115e-07	5.578281443679253872e-07	6.095073024749129142e-07	6.657078628513568091e-07	7.267997044965972668e-07	7.931805932468719808e-07	8.652780755899904050e-07	9.435514836065135295e-07	1.028494056158796882e-06	1.120635181575559044e-06	1.220542767200445081e-06	1.328825741286417180e-06	1.446136692823187615e-06	1.573174654981243616e-06	1.710688037941706985e-06	1.859477716955417376e-06	2.020400281535898502e-06	2.194371451737567065e-06	2.382369667501941587e-06	2.585439857068028504e-06	2.804697390438601359e-06	3.041332223868377013e-06	3.296613241292799789e-06
4.271930517717600729e-08	4.720269223964917588e-08	5.213575188069397155e-08	5.756132665363783525e-08	6.352610539125920204e-08	7.008094491689793140e-08	7.728121639957060570e-08	8.518717803306431912e-08	9.386437581523193869e-08	1.033840743039239430e-07	1.138237193302146700e-07	1.252674347577737720e-07	1.378065554894576824e-07	1.515401990384092115e-07	1.665758781010712035e-07	1.830301566936226828e-07	2.010293525411637643e-07	2.207102885405916552e-07	2.422210962532768932e-07	2.657220745222483073e-07	2.913866064504775198e-07	3.194021381217177226e-07	3.499712225930731886e-07	3.833126328386049970e-07	4.196625474756710071e-07	4.592758132598443229e-07	5.024272884898051022e-07	5.494132716201419918e-07	6.005530195369433509e-07	6.561903601079273868e-07	7.166954037750660692e-07	7.824663591123842971e-07	8.539314574245109584e-07	9.315509916113900706e-07	1.015819474670874656e-06	1.107267923352702373e-06	1.206466272613600043e-06	1.314025926653029646e-06	1.430602452431335977e-06	1.556898421685427704e-06	1.693666407560877253e-06	1.841712142071501314e-06	2.001897840677412534e-06	2.175145700338460295e-06	2.362441577450169186e-06	2.564838852103249823e-06	2.783462485122053510e-06	3.019513274332629979e-06	3.274272316483328951e-06	3.549105681189979959e-06
4.597284655615166348e-08	5.079769248049571534e-08	5.610645845853581339e-08	6.194524997166978873e-08	6.836431171691022963e-08	7.541837381980646005e-08	8.316702456828351048e-08	9.167511147531535505e-08	1.010131725819392638e-07	1.112579000199522819e-07	1.224926379658020713e-07	1.348079172336048727e-07	1.483020288760099667e-07	1.630816392866718075e-07	1.792624494273897914e-07	1.969699009364956712e-07	2.163399320126383752e-07	2.375197861097640515e-07	2.606688766245245553e-07	2.859597109065426841e-07	3.135788770745886978e-07	3.437280972777091753e-07	3.766253511992103191e-07	4.125060737630786164e-07	4.516244311663247095e-07	4.942546795266574534e-07	5.406926106023356616e-07	5.912570892094201515e-07	6.462916871306306692e-07	7.061664184787610802e-07	7.712795816457704782e-07	8.420597131351171361e-07	9.189676587395063537e-07	1.002498767687412140e-06	1.093185215539170793e-06	1.191598461766167326e-06	1.298351848093047796e-06	1.414103343822647815e-06	1.539558444494998084e-06	1.675473230353472326e-06	1.822657591203173704e-06	1.981978624345490553e-06	2.154364212359087609e-06	2.340806787568256881e-06	2.542367290093867487e-06	2.760179326418384752e-06	2.995453535412122674e-06	3.249482168762516934e-06	3.523643892718728634e-06	3.819408818008760677e-06
4.945439490934632282e-08	5.464462900607189098e-08	6.035543068198326853e-08	6.663639701133989124e-08	7.354157774903605129e-08	8.112984776241455442e-08	8.946530799243833139e-08	9.861771688905669245e-08	1.086629543770272062e-07	1.196835205244657088e-07	1.317690712070507053e-07	1.450169931860592922e-07	1.595330211483301598e-07	1.754318993907822333e-07	1.928380909711717186e-07	2.118865372904533528e-07	2.327234712200461102e-07	2.555072870397222934e-07	2.804094706082526032e-07	3.076155933494699113e-07	3.373263738005585149e-07	3.697588106372211076e-07	4.051473912612157597e-07	4.437453802097350021e-07	4.858261918223486107e-07	5.316848517798165698e-07	5.816395523090662042e-07	6.360333060298774329e-07	6.952357036005439779e-07	7.596447805012945525e-07	8.296889984751539098e-07	9.058293473250823704e-07	9.885615729431024620e-07	1.078418537620714139e-06	1.175972718859170692e-06	1.281838853062459538e-06	1.396676730653335551e-06	1.521194149303221060e-06	1.656150032108177675e-06	1.802357717674359065e-06	1.960688429196656468e-06	2.132074929720650436e-06	2.317515370870876821e-06	2.518077342404397934e-06	2.734902130007072046e-06	2.969209188788932591e-06	3.222300839951951763e-06	3.495567198097682228e-06	3.790491336610561974e-06	4.108654698493349188e-06
5.317832720290815514e-08	5.875938764377105099e-08	6.490021457470850714e-08	7.165413974607587335e-08	7.907928287718768427e-08	8.723895213237040713e-08	9.620207527464231771e-08	1.060436635883072910e-07	1.168453107815532353e-07	1.286957292049120130e-07	1.416913258511541156e-07	1.559368207368912257e-07	1.715459104058524328e-07	1.886419794384659228e-07	2.073588630019027306e-07	2.278416636292409818e-07	2.502476255754835230e-07	2.747470702620577607e-07	3.015243964896186877e-07	3.307791492715905114e-07	3.627271613173948833e-07	3.976017713747863825e-07	4.356551238244312646e-07	4.771595541069393812e-07	5.224090647520812124e-07	5.717208969719562859e-07	6.254372029734212039e-07	6.839268243399752325e-07	7.475871820287228155e-07	8.168462837232031114e-07	8.921648544774023755e-07	9.740385967789153464e-07	1.063000586349400281e-06	1.159623810187147331e-06	1.264523853538605749e-06	1.378361742662298379e-06	1.501846950418040424e-06	1.635740571876013930e-06	1.780858677292421917e-06	1.938075849939480325e-06	2.108328916406800350e-06	2.292620877105806806e-06	2.492025044808497848e-06	2.707689399133746620e-06	2.940841164957031718e-06	3.192791622761502576e-06	3.464941158966379117e-06	3.758784564262487706e-06	4.075916587950636451e-06	4.418037756214750004e-06
5.715980433472651694e-08	6.315872042629079112e-08	6.975931289108358690e-08	7.701890644342917214e-08	8.499997224326653678e-08	9.377055835596437626e-08	1.034047531866043849e-07	1.139831841365955653e-07	1.255935538592618259e-07	1.383312166251335678e-07	1.522997974471268937e-07	1.676118567605593928e-07	1.843896036031163779e-07	2.027656603953594720e-07	2.228838825831277040e-07	2.449002365691898733e-07	2.689837395325646347e-07	2.953174649100226970e-07	3.240996174951245702e-07	3.555446822956359487e-07	3.898846514799592864e-07	4.273703339371030278e-07	4.682727521723126808e-07	5.128846314614138274e-07	5.615219863907917454e-07	6.145258101161981292e-07	6.722638718817061605e-07	7.351326285495875303e-07	8.035592561018863421e-07	8.780038072843607591e-07	9.589615017724616994e-07	1.046965155446065561e-06	1.142587755564235988e-06	1.246445188831786840e-06	1.359199129545171963e-06	1.481560095194969105e-06	1.614290677084448661e-06	1.758208953697469937e-06	1.914192094712374762e-06	2.083180163710410721e-06	2.266180127765821987e-06	2.464270082228366815e-06	2.678603699115649261e-06	2.910414907621136975e-06	3.161022815310760889e-06	3.431836878626411842e-06	3.724362331333890347e-06	4.040205879546458778e-06	4.381081671918123972e-06	4.748817553532609023e-06
6.141480500457685492e-08	6.786028301644654200e-08	7.495222645218800386e-08	8.275222730276658177e-08	9.132740710841058407e-08	1.007508794620404299e-07	1.111022479418025739e-07	1.224681418878984129e-07	1.349427925772708795e-07	1.486286524937788710e-07	1.636370605413235934e-07	1.800889562029343419e-07	1.981156458101581170e-07	2.178596242541675942e-07	2.394754556426928676e-07	2.631307165852899241e-07	2.890070059732204284e-07	3.173010253094293163e-07	3.482257338384281729e-07	3.820115829251500700e-07	4.189078343358134793e-07	4.591839672820964916e-07	5.031311793022909394e-07	5.510639862689399679e-07	6.033219270315434349e-07	6.602713784245243286e-07	7.223074865942777864e-07	7.898562208241507289e-07	8.633765562618977631e-07	9.433627921795644879e-07	1.030347012620399302e-06	1.124901696509881467e-06	1.227642484527594229e-06	1.339231110252254894e-06	1.460378503302429806e-06	1.591848072399405096e-06	1.734459176474410670e-06	1.889090792129076490e-06	2.056685385933734780e-06	2.238253000211042916e-06	2.434875561101790431e-06	2.647711417841973925e-06	2.878000122295447668e-06	3.127067457880967730e-06	3.396330727104806949e-06	3.687304306958772680e-06	4.001605481464210288e-06	4.340960560635539515e-06	4.707211295097345693e-06	5.102321595515548225e-06
6.596016043134300619e-08	7.288267306796086452e-08	8.049949651560758741e-08	8.887678123434032911e-08	9.808661647953468670e-08	1.082075270355387264e-07	1.193250080005625298e-07	1.315321002167515307e-07	1.449300090879858065e-07	1.596287696827068237e-07	1.757479611799584865e-07	1.934174738839173007e-07	2.127783322054560349e-07	2.339835771886940724e-07	2.571992123460095184e-07	2.826052167565535474e-07	3.103966295806854231e-07	3.407847103459792339e-07	3.739981795691293243e-07	4.102845444921039188e-07	4.499115149299497663e-07	4.931685144513688470e-07	5.403682923411810716e-07	5.918486420257423302e-07	6.479742318775062216e-07	7.091385545530922964e-07	7.757660012592731489e-07	8.483140675830940796e-07	9.272756977645907380e-07	1.013181774532809188e-06	1.106603761867059037e-06	1.208156508284152792e-06	1.318501218488572342e-06	1.438348601453692730e-06	1.568462203228264687e-06	1.709661932981209416e-06	1.862827791008070417e-06	2.028903807622947531e-06	2.208902202048481500e-06	2.403907770591359435e-06	2.615082513551281810e-06	2.843670510453305295e-06	3.091003053317289319e-06	3.358504047779517725e-06	3.647695691959595122e-06	3.960204443017579244e-06	4.297767281368908220e-06	4.662238282516986320e-06	5.055595506420862650e-06	5.479948214236492894e-06
7.081358989435485759e-08	7.824546949686428995e-08	8.642274815101169878e-08	9.541644374879706157e-08	1.053039499613784526e-07	1.161695695229972761e-07	1.281050883659956801e-07	1.412103933917400075e-07	1.555941368217922394e-07	1.713744502398183483e-07	1.886797116074446786e-07	2.076493687166572591e-07	2.284348227273585307e-07	2.512003756313020828e-07	2.761242456828053887e-07	3.033996550422942571e-07	3.332359940906393132e-07	3.658600670904302433e-07	4.015174240943608311e-07	4.404737842306745353e-07	4.830165557307862419e-07	5.294564583043785303e-07	5.801292537120374791e-07	6.353975906345206705e-07	6.956529701901646531e-07	7.613178387076258656e-07	8.328478146189263471e-07	9.107340565972364715e-07	9.955057803240488024e-07	1.087732931530414259e-06	1.188029023215777019e-06	1.297054145204541554e-06	1.415518154453889208e-06	1.544184054774698599e-06	1.683871574869988912e-06	1.835460953830439746e-06	1.999896943452097201e-06	2.178193036956832452e-06	2.371435933898530091e-06	2.580790251225954748e-06	2.807503490645305242e-06	3.052911272578175207e-06	3.318442847143225184e-06	3.605626892698991469e-06	3.916097612568727455e-06	4.251601140624158660e-06	4.614002266428985512e-06	5.005291490635012561e-06	5.427592421277915598e-06	5.883169521535203414e-06
7.599373707178216210e-08	8.396927263359768749e-08	9.274473458847184099e-08	1.023963359206651476e-07	1.130071317938231443e-07	1.246675918456231539e-07	1.374762163218471576e-07	1.515401990384092380e-07	1.669761403310635991e-07	1.839108133308205444e-07	2.024819870884540414e-07	2.228393102639916756e-07	2.451452592967037323e-07	2.695761551778047469e-07	2.963232531618354289e-07	3.255939099733672607e-07	3.576128332931303003e-07	3.926234185417447390e-07	4.308891782197100218e-07	4.726952693088524406e-07	5.183501244928342678e-07	5.681871932120098482e-07	6.225667988307468601e-07	6.818781184623031885e-07	7.465412922675439738e-07	8.170096693179651557e-07	8.937721973901034237e-07	9.773559643370817199e-07	1.068328898962035045e-06	1.167302639597304521e-06	1.274935578871186681e-06	1.391936093419221088e-06	1.519065967569015655e-06	1.657144020294073745e-06	1.807049944992537041e-06	1.969728371898753272e-06	2.146193163178063864e-06	2.337531950986158242e-06	2.544910928991443403e-06	2.769579908061111401e-06	3.012877646995537305e-06	3.276237469360129125e-06	3.561193177605632387e-06	3.869385275785301835e-06	4.202567512266561373e-06	4.562613753895290498e-06	4.951525203096150090e-06	5.371437969384323332e-06	5.824631006714086178e-06	6.313534427999849801e-06
8.152020714470167037e-08	9.007574522114876848e-08	9.948938250123219094e-08	1.098428743835340362e-07	1.212253160278096898e-07	1.337337562684491593e-07	1.474738585554860881e-07	1.625606121290165556e-07	1.791190968165380223e-07	1.972853050339858246e-07	2.172070247700807469e-07	2.390447875401088142e-07	2.629728855093958883e-07	2.891804622084709361e-07	3.178726814912014052e-07	3.492719796239363099e-07	3.836194056376334877e-07	4.211760553261255782e-07	4.622246045315758988e-07	5.070709476226930363e-07	5.560459473419975674e-07	6.095073024749150317e-07	6.678415400753015511e-07	7.314661392685588846e-07	8.008317939442604157e-07	8.764248219443815179e-07	9.587697286500591621e-07	1.048431933168522601e-06	1.146020665621334472e-06	1.252192044334448624e-06	1.367652342028612951e-06	1.493161450403996047e-06	1.629536552804627571e-06	1.777656014934141224e-06	1.938463503873575158e-06	2.112972345922521248e-06	2.302270134044826087e-06	2.507523595947853440e-06	2.729983734057377784e-06	2.970991248866763340e-06	3.231982257336812111e-06	3.514494318198803622e-06	3.820172776165629457e-06	4.150777437181782934e-06	4.508189586938700134e-06	4.894419364946868100e-06	5.311613506483221041e-06	5.762063464723631987e-06	6.248213925317003947e-06	6.772671725560775833e-06
8.741360463091620705e-08	9.658765421952715016e-08	1.066818381790872595e-07	1.177838223085243732e-07	1.299891427864404180e-07	1.434018644666474034e-07	1.581352896010492547e-07	1.743127204274914907e-07	1.920682792571309092e-07	2.115477899009663524e-07	2.329097244883963821e-07	2.563262199520873356e-07	2.819841686830598289e-07	3.100863880977003463e-07	3.408528741041968922e-07	3.745221437098438774e-07	4.113526722721860360e-07	4.516244311663264035e-07	4.956405319172557145e-07	5.437289831297368361e-07	5.962445668384883870e-07	6.535708411980080088e-07	7.161222767334307218e-07	7.843465336812514229e-07	8.587268882603769234e-07	9.397848160294658031e-07	1.028082740804889265e-06	1.124226957933792019e-06	1.228870741038024004e-06	1.342717641665665632e-06	1.466524991606404630e-06	1.601107617943826797e-06	1.747341781230347252e-06	1.906169347477219781e-06	2.078602204951329218e-06	2.265726937060851224e-06	2.468709762890267010e-06	2.688801757211009787e-06	2.927344362044291883e-06	3.185775202084132920e-06	3.465634216501613691e-06	3.768570119839296080e-06	4.096347204868924288e-06	4.450852500419838747e-06	4.834103297288895421e-06	5.248255055411432194e-06	5.695609705502816645e-06	6.178624358369777388e-06	6.699920435034721276e-06	7.262293230711423098e-06
9.369557190785805193e-08	1.035289133716407503e-07	1.143485145427334734e-07	1.262483413112517057e-07	1.393307955507893046e-07	1.537074207222840022e-07	1.694996615291710127e-07	1.868396813085083568e-07	2.058712410538231784e-07	2.267506441852420514e-07	2.496477514110397410e-07	2.747470702620577607e-07	3.022489241265864380e-07	3.323707058681382231e-07	3.653482213721078516e-07	4.014371286393552233e-07	4.409144783252285044e-07	4.840803619111232355e-07	5.312596739921847868e-07	5.828039954686935487e-07	6.390936047399533033e-07	7.005396243171173407e-07	7.675863105954667707e-07	8.407134948559176719e-07	9.204391838996955826e-07	1.007322329058370603e-06	1.101965772662388158e-06	1.205019381394816672e-06	1.317183376301000686e-06	1.439211869569099505e-06	1.571916618538931565e-06	1.716171007735990681e-06	1.872914270062829924e-06	2.043155958608525292e-06	2.227980680858095940e-06	2.428553107394395235e-06	2.646123267484015140e-06	2.882032144223448802e-06	3.137717582189462720e-06	3.414720520786938078e-06	3.714691566714286250e-06	4.039397919169288423e-06	4.390730661593213912e-06	4.770712433895736931e-06	5.181505499213267655e-06	5.625420219327830692e-06	6.104923952904849985e-06	6.622650390698260039e-06	7.181409341809774801e-06	7.784196984978459440e-06
1.003888283789416142e-07	1.109246264801586675e-07	1.225171389434112500e-07	1.352670442257939867e-07	1.492840594025613856e-07	1.646876961766543934e-07	1.816080748007426474e-07	2.001867998596739114e-07	2.205779020873743537e-07	2.429488506277819619e-07	2.674816403942539506e-07	2.943739594361944091e-07	3.238404414853557336e-07	3.561140091273179074e-07	3.914473133260233206e-07	4.301142753207491699e-07	4.724117372154033711e-07	5.186612278892150467e-07	5.692108511755726348e-07	6.244373035814868567e-07	6.847480291535297353e-07	7.505835194365388592e-07	8.224197668185752607e-07	9.007708799082855501e-07	9.861918699490877338e-07	1.079281617636784232e-06	1.180686030072622611e-06	1.291101397951951212e-06	1.411277963457167760e-06	1.542023709692424600e-06	1.684208382864645116e-06	1.838767758778953323e-06	2.006708165575967649e-06	2.189111274990382218e-06	2.387139174754359491e-06	2.602039735102098456e-06	2.835152282652321982e-06	3.087913595250467205e-06	3.361864231639209500e-06	3.658655210093044195e-06	3.980055050395710516e-06	4.327957193756488453e-06	4.704387815448875544e-06	5.111514045110166923e-06	5.551652609758417280e-06	6.027278914663118630e-06	6.541036577239367855e-06	7.095747429124626167e-06	7.694422001531278600e-06	8.340270508849398460e-06
1.075172102325599399e-07	1.188011313392040498e-07	1.312168016858115506e-07	1.448720486772056642e-07	1.598843801480411160e-07	1.763817940548415630e-07	1.945036501927930170e-07	2.144016081655049676e-07	2.362406360781892481e-07	2.602000946769245223e-07	2.864749019189839368e-07	3.152767832315067885e-07	3.468356129982470872e-07	3.814008531066150159e-07	4.192430946895422462e-07	4.606557095090757437e-07	5.059566177502281681e-07	5.554901793249773926e-07	6.096292161263663590e-07	6.687771730216494732e-07	7.333704257303075868e-07	8.038807440976390444e-07	8.808179196460738415e-07	9.647325666645890659e-07	1.056219106479782970e-06	1.155918944940425871e-06	1.264523853538607867e-06	1.382779564984661301e-06	1.511489594448075347e-06	1.651519298071328964e-06	1.803800180756799808e-06	1.969334465616312095e-06	2.149199937857679501e-06	2.344555076259688500e-06	2.556644485755196490e-06	2.786804644999059749e-06	3.036469983140054909e-06	3.307179300343042573e-06	3.600582546915170279e-06	3.918447976174842008e-06	4.262669686464082800e-06	4.635275567936109790e-06	5.038435669951661438e-06	5.474471005083289191e-06	5.945862805853330396e-06	6.455262250416430107e-06	7.005500673433935293e-06	7.599600278375054753e-06	8.240785367410652490e-06	8.932494104936636566e-06
1.151057107375381285e-07	1.271860442588147673e-07	1.404780052057003239e-07	1.550970313768709870e-07	1.711689242397936026e-07	1.888307157703418732e-07	2.082316016948413660e-07	2.295339456611756891e-07	2.529143591249282965e-07	2.785648620065484471e-07	3.066941294563578448e-07	3.375288303557312556e-07	3.713150634851848697e-07	4.083198976031959744e-07	4.488330220033072733e-07	4.931685144513688470e-07	5.416667337492404126e-07	5.946963445258813292e-07	6.526564822209596807e-07	7.159790665995725724e-07	7.851312725189576565e-07	8.606181670584105527e-07	9.429855225216554156e-07	1.032822815225430778e-06	1.130766420398670447e-06	1.237503013931999915e-06	1.353773192136392862e-06	1.480375321091642393e-06	1.618169627588159840e-06	1.768082544088300066e-06	1.931111320554286935e-06	2.108328916406812208e-06	2.300889186290149247e-06	2.510032373723627992e-06	2.737090927113179518e-06	2.983495652979174962e-06	3.250782221623268501e-06	3.540598040807237768e-06	3.854709513345780672e-06	4.195009694820803172e-06	4.563526367904426257e-06	4.962430550026106598e-06	5.394045451334852624e-06	5.860855900084832662e-06	6.365518252708378748e-06	6.910870805931418662e-06	7.499944728325207727e-06	8.135975528675440870e-06	8.822415078475130714e-06	9.562944205710482455e-06
1.231805210132764532e-07	1.361083051139113315e-07	1.503327138268619873e-07	1.659772830574685637e-07	1.831766394042491083e-07	2.020774278084104723e-07	2.228393102639924962e-07	2.456360404328401917e-07	2.706566192861145283e-07	2.981065371830212132e-07	3.282091080979449532e-07	3.612069020191696013e-07	3.973632818659679416e-07	4.369640516058826613e-07	4.803192226004866826e-07	5.277649055656446987e-07	5.796653359009376679e-07	6.364150405223901905e-07	6.984411547224124341e-07	7.662058979804630521e-07	8.402092180571732414e-07	9.209916131222312135e-07	1.009137142092402670e-06	1.105276633788923811e-06	1.210091105962836211e-06	1.324315405681532924e-06	1.448742083017993389e-06	1.584225510435914081e-06	1.731686260716210617e-06	1.892115756722835089e-06	2.066581206756224716e-06	2.256230839688941289e-06	2.462299454518768343e-06	2.686114299406657011e-06	2.929101295688895049e-06	3.192791622761513588e-06	3.478828680127876888e-06	3.788975443274793606e-06	4.125122230394428586e-06	4.489294897297008678e-06	4.883663478157668626e-06	5.310551290007124121e-06	5.772444519106203764e-06	6.272002307534088417e-06	6.812067358465419971e-06	7.395677078708673764e-06	8.026075277120014518e-06	8.706724437492942287e-06	9.441318584444097044e-06	1.023379676066899622e-05
1.317690712070507318e-07	1.455982228431470670e-07	1.608144040149490823e-07	1.775497639565525195e-07	1.959483158747573480e-07	2.161669292773495961e-07	2.383763983165910356e-07	2.627625913298763796e-07	2.895276870563630014e-07	3.188915033175018479e-07	3.510929242708700406e-07	3.863914326804338097e-07	4.250687539925303478e-07	4.674306193653065889e-07	5.138086551698954444e-07	5.645624068643634137e-07	6.200815055357408592e-07	6.807879858114458569e-07	7.471387642582929780e-07	8.196282878148261816e-07	8.987913622403256744e-07	9.852061710107551472e-07	1.079497495547382671e-06	1.182340148127190301e-06	1.294462629293878630e-06	1.416651022064079232e-06	1.549753135702955932e-06	1.694682912326345814e-06	1.852425110070709114e-06	2.024040277055831234e-06	2.210670030847359675e-06	2.413542658603242682e-06	2.633979053559908086e-06	2.873399003976008296e-06	3.133327851103151725e-06	3.415403533190069907e-06	3.721384032947027043e-06	4.053155246297691501e-06	4.412739290622490573e-06	4.802303271047399397e-06	5.224168523652162168e-06	5.680820354755816634e-06	6.174918295684749835e-06	6.709306892630993262e-06	7.287027051364052902e-06	7.911327956663614044e-06	8.585679586385253537e-06	9.313785840056112511e-06	1.009959830181259970e-05	1.094733065733462283e-05
1.409000720049657778e-07	1.556875213164345887e-07	1.719581150385277475e-07	1.898531597497086702e-07	2.095266481208063149e-07	2.311463200071586660e-07	2.548948048234774217e-07	2.809708507424773909e-07	3.095906465757198990e-07	3.409892425257042635e-07	3.754220763419390177e-07	4.131666117705922222e-07	4.545240965575230730e-07	4.998214476476737305e-07	5.494132716201419918e-07	6.036840288074333266e-07	6.630503499690645011e-07	7.279635148237714672e-07	7.989121021903496380e-07	8.764248219443815179e-07	9.610735394659708658e-07	1.053476503731510307e-06	1.154301790689621868e-06	1.264270974056691773e-06	1.384163036169948455e-06	1.514818532044546498e-06	1.657144020294079250e-06	1.812116775090325639e-06	1.980789793855697123e-06	2.164297115899068710e-06	2.363859467721188804e-06	2.580790251225954748e-06	2.816501891578228555e-06	3.072512561942952600e-06	3.350453302823145508e-06	3.652075554181705708e-06	3.979259118981426896e-06	4.334020577205795895e-06	4.718522169826034222e-06	5.135081172554099378e-06	5.586179779563363734e-06	6.074475517662658491e-06	6.602812211673355673e-06	7.174231521976049782e-06	7.791985075359631835e-06	8.459547210416773253e-06	9.180628358777790954e-06	9.959189083458702831e-06	1.079945479550820212e-05	1.170593116997022617e-05
1.506035563969352237e-07	1.664093854831556780e-07	1.838004999401489219e-07	2.029279378259928462e-07	2.239562969549834968e-07	2.470648690649022291e-07	2.724488608647809097e-07	3.003207078857862421e-07	3.309114873971594394e-07	3.644724370024342998e-07	4.012765858985871350e-07	4.416205061621975341e-07	4.858261918223469166e-07	5.342430738896383620e-07	5.872501799342776404e-07	6.452584472435558803e-07	7.087131990397760405e-07	7.780967937036234130e-07	8.539314574245109584e-07	9.367823111880516576e-07	1.027260603511008643e-06	1.126027160844767293e-06	1.233796068089174862e-06	1.351338592187841312e-06	1.479487362313253624e-06	1.619140820693506044e-06	1.771267958680735507e-06	1.936913353213412159e-06	2.117202519377757807e-06	2.313347595326591668e-06	2.526653376364716876e-06	2.758523715555464391e-06	3.010468308741735357e-06	3.284109882403481696e-06	3.581191803289088669e-06	3.903586129258268144e-06	4.253302121253858283e-06	4.632495236778095676e-06	5.043476625679404585e-06	5.488723149455469599e-06	5.970887945644540062e-06	6.492811559201160175e-06	7.057533663035197197e-06	7.668305390124436962e-06	8.328602299789140099e-06	9.042138000835448918e-06	9.812878454326013324e-06	1.064505697871875272e-05	1.154318998001770420e-05	1.251209342939970618e-05
1.609109216097400374e-07	1.777985077060903982e-07	1.963798767125401715e-07	2.168164037898445981e-07	2.392839518898928621e-07	2.639740835458265904e-07	2.910953654887786425e-07	3.208747724192177679e-07	3.535591966233966542e-07	3.894170705028790814e-07	4.287401094776916270e-07	4.718451831311815572e-07	5.190763228873863501e-07	5.708068749494126054e-07	6.274418076798704152e-07	6.894201830717419609e-07	7.572178024396102264e-07	8.313500369569055228e-07	9.123748541739113112e-07	1.000896052173435814e-06	1.097566713555365981e-06	1.203092891987097800e-06	1.318237544613141490e-06	1.443824724182802579e-06	1.580744045328763518e-06	1.729955440010080635e-06	1.892494217719017018e-06	2.069476446640710701e-06	2.262104672545919849e-06	2.471673992787950790e-06	2.699578503363171312e-06	2.947318137577452611e-06	3.216505915436721293e-06	3.508875623444138089e-06	3.826289945037602709e-06	4.170749062435363957e-06	4.544399751170488785e-06	4.949544989084122483e-06	5.388654102007463544e-06	5.864373468789959043e-06	6.379537808721411613e-06	6.937182074743497811e-06	7.540553976146849444e-06	8.193127154698304541e-06	8.898615038332222777e-06	9.660985396666964208e-06	1.048447562266271099e-05	1.137360876471778489e-05	1.233321033339681464e-05	1.336842590679276052e-05
1.718549711157752690e-07	1.898911341789786433e-07	2.097362795671813074e-07	2.315627580649851777e-07	2.555583936076155781e-07	2.819277774886307220e-07	3.108936617076825731e-07	3.426984582166966338e-07	3.776058512099944383e-07	4.159025300070820203e-07	4.579000504960323540e-07	5.039368335406941093e-07	5.543803092064013632e-07	6.096292161263705941e-07	6.701160658141871147e-07	7.363097822270825024e-07	8.087185273987845494e-07	8.878927244903697929e-07	9.744282901511046049e-07	1.068970088639082095e-06	1.172215620721895784e-06	1.284918960960837468e-06	1.407894957575768659e-06	1.542023709692424600e-06	1.688255337386404655e-06	1.847615060558546334e-06	2.021208603302090270e-06	2.210227941051640272e-06	2.415957408435531540e-06	2.639780186384043075e-06	2.883185187674452032e-06	3.147774360716333979e-06	3.435270431995591466e-06	3.747525108198393046e-06	4.086527759624864857e-06	4.454414607072849298e-06	4.853478434919819870e-06	5.286178853653397555e-06	5.755153135592687917e-06	6.263227647998385495e-06	6.813429908187539370e-06	7.409001285639049116e-06	8.053410376398186161e-06	8.750367075352960536e-06	9.503837372157831887e-06	1.031805889671598882e-05	1.119755724018993449e-05	1.214716307749007223e-05	1.317203011708078930e-05	1.427765390373740388e-05
1.834699566184927514e-07	2.027251113183275972e-07	2.239115101744207295e-07	2.472131524669146835e-07	2.728305563945188768e-07	3.009821407525121368e-07	3.319057124512658240e-07	3.658600670904315668e-07	4.031267102172703707e-07	4.440117073280057945e-07	4.888476711186683716e-07	5.379958949565961376e-07	5.918486420257444478e-07	6.508316000979690407e-07	7.154065123985135152e-07	7.860739955666856718e-07	8.633765562619008336e-07	9.479018185303438338e-07	1.040285974628083997e-06	1.141217472591777702e-06	1.251440954457350048e-06	1.371761459649294583e-06	1.503048908697582254e-06	1.646242883084032476e-06	1.802357717674365629e-06	1.972487922854357859e-06	2.157813954156366855e-06	2.359608347834992510e-06	2.579242241524577281e-06	2.818192299784926043e-06	3.078048065012636229e-06	3.360519754859845729e-06	3.667446527958887177e-06	4.000805240394693889e-06	4.362719715995567173e-06	4.755470554121327467e-06	5.181505499213295607e-06	5.643450396928100248e-06	6.144120762201528515e-06	6.686533985076777809e-06	7.273922200575619869e-06	7.909745849288309297e-06	8.597707955700067674e-06	9.341769151556074247e-06	1.014616347178197118e-05	1.101541495062279436e-05	1.195435504572477193e-05	1.296814091786434764e-05	1.406227459390899222e-05	1.524262304037673750e-05
1.957916199087997063e-07	2.163399320126431927e-07	2.389491887461256192e-07	2.638157466015329046e-07	2.911535903841696320e-07	3.211958076825148242e-07	3.541961762870312827e-07	3.904308722573581193e-07	4.302003067786722259e-07	4.738311004073152960e-07	5.216782037834801079e-07	5.741271743845808430e-07	6.315966194072995335e-07	6.945408153989531692e-07	7.634525158092917943e-07	8.388659582027245200e-07	9.213600834566331553e-07	1.011561979874842963e-06	1.110150565764663979e-06	1.217860524661236875e-06	1.335486508033125488e-06	1.463887620967178916e-06	1.603992207007439931e-06	1.756802949011373811e-06	1.923402303584696329e-06	2.104958287362856371e-06	2.302730634120106675e-06	2.518077342404389040e-06	2.752461634115870576e-06	3.007459345165524867e-06	3.284766770066537648e-06	3.586208983020046881e-06	3.913748658757804391e-06	4.269495417090786845e-06	4.655715715783535648e-06	5.074843317023883366e-06	5.529490353381823190e-06	6.022459019746395307e-06	6.556753918289680580e-06	7.135595084026298975e-06	7.762431719012838447e-06	8.440956663653479327e-06	9.175121633945172362e-06	9.969153253797016423e-06	1.082756991178948819e-05	1.175519947189377731e-05	1.275719786773809732e-05	1.383906860998507490e-05	1.500668323625869699e-05	1.626630273282470576e-05
2.088572344798770969e-07	2.307767816047086287e-07	2.548948048234765217e-07	2.814207639382404522e-07	3.105829234410026560e-07	3.426299253785657429e-07	3.778324827033689525e-07	4.164852013238442552e-07	4.589085395383122205e-07	5.054509140264811053e-07	5.564909620820319888e-07	6.124399702988516407e-07	6.737444804721156195e-07	7.408890840435005133e-07	8.143994170072571562e-07	8.948453678004347247e-07	9.828445113255430680e-07	1.079065782897447011e-06	1.184233406567046078e-06	1.299131092951980016e-06	1.424606522398207162e-06	1.561576130004682214e-06	1.711030209765333450e-06	1.874038355816868072e-06	2.051755259525640699e-06	2.245426881900709556e-06	2.456397021580612279e-06	2.686114299406657434e-06	2.936139581362990088e-06	3.208153862430474185e-06	3.503966634665261498e-06	3.825524763569301206e-06	4.174921897567627864e-06	4.554408436139688089e-06	4.966402082867440655e-06	5.413499010356061666e-06	5.898485664649148290e-06	6.424351237394794319e-06	6.994300834616768262e-06	7.611769371498867334e-06	8.280436223098261070e-06	9.004240661353942162e-06	9.787398109147391683e-06	1.063441724249479500e-05	1.155011797219549366e-05	1.253965033642755241e-05	1.360851433585099307e-05	1.476258074275672371e-05	1.600811291566266314e-05	1.735178965051099208e-05
2.227056467808863929e-07	2.460785834748755609e-07	2.717957676240785587e-07	3.000805473964824080e-07	3.311763225069959948e-07	3.653482213721078516e-07	4.028849067394379789e-07	4.441005185502973866e-07	4.893367632951164136e-07	5.389651596440330081e-07	5.933894506782694263e-07	6.530481936119572145e-07	7.184175384791451106e-07	7.900142078664930320e-07	8.683986903985054236e-07	9.541786613289557255e-07	1.048012644258628680e-06	1.150613928685596897e-06	1.262754758798923384e-06	1.385270809649195048e-06	1.519065967569015655e-06	1.665117432471768631e-06	1.824481160427027335e-06	1.998297665693729612e-06	2.187798202186620925e-06	2.394311345155101539e-06	2.619269994664525146e-06	2.864218823286136861e-06	3.130822191219857863e-06	3.420872552892199390e-06	3.736299379885553983e-06	4.079178625862201313e-06	4.451742759942898311e-06	4.856391395781634397e-06	5.295702544340193720e-06	5.772444519106202917e-06	6.289588523207472961e-06	6.850321948553129322e-06	7.458062417768512299e-06	8.116472600282094847e-06	8.829475834463731187e-06	9.601272588193794327e-06	1.043635779065979052e-05	1.133953906852018694e-05	1.231595591983772002e-05	1.337109985936045846e-05	1.451083556880436314e-05	1.574142308576588503e-05	1.706954106474907072e-05	1.850231114352583059e-05
2.373773169831082908e-07	2.622900440855962815e-07	2.897014557940036462e-07	3.198496142753091847e-07	3.529939542233032259e-07	3.894170705028790285e-07	4.294266427330012388e-07	4.733575061435054905e-07	5.215738785755922560e-07	5.744717540527718384e-07	6.324814739281105234e-07	6.960704872148596265e-07	7.657463123311554718e-07	8.420597131351172420e-07	9.256081027943390658e-07	1.017039189723145832e-06	1.117054880531378160e-06	1.226415455659751286e-06	1.345944034127952125e-06	1.476531344591692277e-06	1.619140820693509008e-06	1.774814039496881315e-06	1.944676522614180152e-06	2.129943920473138422e-06	2.331928601013362320e-06	2.552046664960970056e-06	2.791825410693585046e-06	3.052911272578169278e-06	3.337078257535818218e-06	3.646236905459564781e-06	3.982443799979161128e-06	4.347911656926695813e-06	4.745020018706248316e-06	5.176326583603448582e-06	5.644579199883986199e-06	6.152728555317843936e-06	6.703941593522657329e-06	7.301615689241761153e-06	7.949393615350397934e-06	8.651179335014734525e-06	9.411154653004044933e-06	1.023379676066903518e-05	1.112389670954328539e-05	1.208657884889118704e-05	1.312732126280446014e-05	1.425197724263839382e-05	1.546679783065794115e-05	1.677845547073854242e-05	1.819406880181071367e-05	1.972122862945680714e-05
2.529143591249266554e-07	2.794576973396238948e-07	3.086632664017874858e-07	3.407847103459804515e-07	3.760984446281924626e-07	4.149055607766875377e-07	4.575338769445862342e-07	5.043401443103236703e-07	5.557124198418470720e-07	6.120726165338211416e-07	6.738792428440000396e-07	7.416303436955994220e-07	8.158666560768806862e-07	8.971749929570682273e-07	9.861918699490877338e-07	1.083607389884129078e-06	1.190169401219866374e-06	1.306687946983424757e-06	1.434040021750320597e-06	1.573174654981243828e-06	1.725118339878476440e-06	1.890980827781531246e-06	2.071961308995907100e-06	2.269355001837986594e-06	2.484560172581070792e-06	2.719085609900296216e-06	2.974558578335018212e-06	3.252733276214083563e-06	3.555499824418607797e-06	3.884893813285397762e-06	4.243106435879220862e-06	4.632495236778121087e-06	5.055595506420862650e-06	5.515132351953220463e-06	6.014033476375279883e-06	6.555442698632361383e-06	7.142734248097466347e-06	7.779527867662739104e-06	8.469704760380354104e-06	9.217424415264483697e-06	1.002714234848095291e-05	1.090362879669569013e-05	1.185198839982784356e-05	1.287768091084194224e-05	1.398654297051271800e-05	1.518481098529507346e-05	1.647914514651830495e-05	1.787665462909417052e-05	1.938492400776570005e-05	2.101204092862108604e-05
2.693605804950315820e-07	2.976299480964787159e-07	3.287346630027059331e-07	3.629448629181352760e-07	4.005549377221737120e-07	4.418855579734876853e-07	4.872858588035375153e-07	5.371357897922841540e-07	5.918486420257423302e-07	6.518737641670502186e-07	7.176994800297305859e-07	7.898562208241507289e-07	8.689198859557747005e-07	9.555154469864352144e-07	1.050320810127487800e-06	1.154070953415981136e-06	1.267562355531012441e-06	1.391657734037404070e-06	1.527291111695937748e-06	1.675473230353475502e-06	1.837297332820733028e-06	2.013945334059168024e-06	2.206694403929473082e-06	2.416923984701269025e-06	2.646123267484015140e-06	2.895899152711446244e-06	3.167984720792518375e-06	3.464248240028790950e-06	3.786702739888030589e-06	4.137516178712616243e-06	4.519022235926482663e-06	4.933731759779902611e-06	5.384344902635439768e-06	5.873763976743087783e-06	6.405107064375274655e-06	6.981722417086423518e-06	7.607203679720495638e-06	8.285405975608785110e-06	9.020462890170307969e-06	9.816804390842690859e-06	1.067917572192514853e-05	1.161265731349640986e-05	1.262268574407492454e-05	1.371507579710352475e-05	1.489604365165823887e-05	1.617223124799390199e-05	1.755073186863060622e-05	1.903911697565420825e-05	2.064546434473017055e-05	2.237838753600866643e-05
2.867615201061098982e-07	3.168571146839479297e-07	3.499712225930719181e-07	3.863914326804324862e-07	4.264311526806257916e-07	4.704317687634002680e-07	5.187649705087088212e-07	5.718352525865327810e-07	6.300826050646635685e-07	6.939854049404355217e-07	7.640635221919066880e-07	8.408816543702793023e-07	9.250529045088019853e-07	1.017242617903230075e-06	1.118172494125569571e-06	1.228624991465591246e-06	1.349448041852804462e-06	1.481560095194969105e-06	1.625955512976620473e-06	1.783710331891419021e-06	1.955988419234543863e-06	2.144048042753859458e-06	2.349248878649991010e-06	2.573059482423555186e-06	2.817065248290336034e-06	3.082976883920289927e-06	3.372639428300285879e-06	3.688041841571172253e-06	4.031327196743613428e-06	4.404803504249738937e-06	4.810955201336521733e-06	5.252455339345329394e-06	5.732178502948439824e-06	6.253214496419001549e-06	6.818882832993190633e-06	7.432748064335093725e-06	8.098635988029062073e-06	8.820650771895963003e-06	9.603193034749683187e-06	1.045097892397191807e-05	1.136906023097928112e-05	1.236284558627550383e-05	1.343812277631866540e-05	1.460108222487487635e-05	1.585834168186813525e-05	1.721697216296238454e-05	1.868452518320953221e-05	2.026906132806415337e-05	2.197918020488027831e-05	2.382405181766376415e-05
3.051644861042100746e-07	3.371914702335605498e-07	3.724306812655978636e-07	4.111881641071039563e-07	4.537974394837103155e-07	5.006218020767110268e-07	5.520567947037567405e-07	6.085328705443784322e-07	6.705182560986943977e-07	7.385220282836618805e-07	8.130974198155611762e-07	8.948453678004379011e-07	9.844183212558618865e-07	1.082524324117386217e-06	1.189931391141422188e-06	1.307472195002493681e-06	1.436049083796056764e-06	1.576639449098265061e-06	1.730301465699497062e-06	1.898180225118769309e-06	2.081514286019365547e-06	2.281642665681280849e-06	2.500012297740793230e-06	2.738185982480504499e-06	2.997850857041247175e-06	3.280827414028806022e-06	3.589079098099421616e-06	3.924722511226200901e-06	4.290038258469899237e-06	4.687482467197880071e-06	5.119699013811176347e-06	5.589532493144606777e-06	6.100041966797340931e-06	6.654515527721452353e-06	7.256485719441084227e-06	7.909745849288266946e-06	8.618367236013674168e-06	9.386717433058432866e-06	1.021947946964626254e-05	1.112167215266448417e-05	1.209867147304443202e-05	1.315623316100958062e-05	1.430051643513113693e-05	1.553810899060155702e-05	1.687605327249491456e-05	1.832187408002601648e-05	1.988360754792197084e-05	2.156983155098626147e-05	2.338969757773771304e-05	2.535296411864261832e-05
3.246185919519661700e-07	3.586872826612373604e-07	3.961729783683438539e-07	4.374012342123604926e-07	4.827268327229407987e-07	5.325362284623831145e-07	5.872501799342797580e-07	6.473265815247774615e-07	7.132635089737048077e-07	7.856024926343660366e-07	8.649320335727726980e-07	9.518913783792036323e-07	1.047174569417853506e-06	1.151534788123209935e-06	1.265789009864879362e-06	1.390822989845281018e-06	1.527596600466140596e-06	1.677149541599761619e-06	1.840607446228148869e-06	2.019188404966303602e-06	2.214209934064105304e-06	2.427096412582101929e-06	2.659387015558823122e-06	2.912744171128409676e-06	3.188962570704912089e-06	3.489978762521380414e-06	3.817881359993543540e-06	4.174921897567627864e-06	4.563526367904426257e-06	4.986307475443545546e-06	5.446077642579043836e-06	5.945862805853340560e-06	6.488917040738022999e-06	7.078738054708537831e-06	7.719083589432242608e-06	8.413988773965881061e-06	9.167784471894167598e-06	9.985116666327570949e-06	1.087096692760564864e-05	1.183067400941441439e-05	1.286995661981444494e-05	1.399493741437638335e-05	1.521216825922870649e-05	1.652865681232287145e-05	1.795189447160313741e-05	1.948988573902517762e-05	2.115117904947789911e-05	2.294489911362532797e-05	2.488078082347659439e-05	2.696920476910350393e-05
3.451747912169056842e-07	3.814008531066276155e-07	4.212602989612732575e-07	4.650992994252435214e-07	5.132951033334390141e-07	5.662586371582248763e-07	6.244373035814914095e-07	6.883179927662056560e-07	7.584303206794348710e-07	8.353501096285738832e-07	9.197031270145877843e-07	1.012169099180348195e-06	1.113486018138930670e-06	1.224454759905583452e-06	1.345944034127952336e-06	1.478895685711544368e-06	1.624330370170479045e-06	1.783353625496870121e-06	1.957162364434430847e-06	2.147051812161681497e-06	2.354422915536739442e-06	2.580790251225954748e-06	2.827790461232421470e-06	3.097191245553442512e-06	3.390900942927135409e-06	3.710978731874396509e-06	4.059645485498543892e-06	4.439295314770632848e-06	4.852507836295925960e-06	5.302061201824868418e-06	5.790945928033769996e-06	6.322379566351203166e-06	6.899822253840637564e-06	7.526993187361107990e-06	8.207888064410054279e-06	8.946797535197378683e-06	9.748326711601110829e-06	1.061741577970403170e-05	1.155936176359684919e-05	1.257984148905190223e-05	1.368493579650700754e-05	1.488115505354638648e-05	1.617546601770968512e-05	1.757532010099330596e-05	1.908868308781451031e-05	2.072406635848193513e-05	2.249055967033269156e-05	2.439786554865810370e-05	2.645633533931464801e-05	2.867700697450817332e-05
3.668859107892409066e-07	4.053905526371054626e-07	4.477571143561109090e-07	4.943535403483168949e-07	5.455808079907169013e-07	6.018756905845986577e-07	6.637137319547454025e-07	7.316124471267103655e-07	8.061347643368185249e-07	8.878927244903666165e-07	9.775514550783746343e-07	1.075833436492624928e-06	1.183523079642494764e-06	1.301471634774991701e-06	1.430602452431336189e-06	1.571916618538931354e-06	1.726498986735490602e-06	1.895524632152428969e-06	2.080265752045401470e-06	2.282099039850311112e-06	2.502513560461459132e-06	2.743119155772979577e-06	3.005655410792864881e-06	3.292001211928848114e-06	3.604184930353597624e-06	3.944395264681088666e-06	4.314992778521372536e-06	4.718522169826024904e-06	5.157725310283817331e-06	5.635555094373734479e-06	6.155190139023896358e-06	6.720050376154054779e-06	7.333813581691919209e-06	8.000432885940619344e-06	8.724155311431582385e-06	9.509541385614047912e-06	1.036148587690298269e-05	1.128523970372152182e-05	1.228643306722423122e-05	1.337109985936045846e-05	1.454570339882897014e-05	1.581716354826600250e-05	1.719288526669577222e-05	1.868078865183849354e-05	2.028934052730189442e-05	2.202758762997431377e-05	2.390519145305954776e-05	2.593246480015453661e-05	2.812041010553058130e-05	3.048075957534426218e-05
3.898066823468329950e-07	4.307168570149786284e-07	4.757302205170033838e-07	5.252377041545414189e-07	5.796653359009336445e-07	6.394771759626560967e-07	7.051784772131452530e-07	7.773190858286653995e-07	8.564970983339184216e-07	9.433627921795644879e-07	1.038622847924838505e-06	1.143044882085671954e-06	1.257462310732801978e-06	1.382779564984663630e-06	1.519977680636123845e-06	1.670120285296282070e-06	1.834360007575049233e-06	2.013945334059168024e-06	2.210227941051640272e-06	2.424670529313308149e-06	2.658855191339907386e-06	2.914492342029913146e-06	3.193430244946149157e-06	3.497665167744491082e-06	3.829352201732997601e-06	4.190816781931838268e-06	4.584566945423543538e-06	5.013306367211458222e-06	5.479948214236522540e-06	5.987629859633874631e-06	6.539728500735934287e-06	7.139877725740779029e-06	7.791985075359631835e-06	8.500250647124305443e-06	9.269186791370794773e-06	1.010363894920890529e-05	1.100880768403059216e-05	1.199027195929460804e-05	1.305401371643952293e-05	1.420644380781280544e-05	1.545442934044914676e-05	1.680532248737346763e-05	1.826699082383264952e-05	1.984784924646173298e-05	2.155689353384890273e-05	2.340373560727209256e-05	2.539864055051222893e-05	2.755256544760448334e-05	2.987720009713439346e-05	3.238500966122466294e-05
4.139937718785166699e-07	4.574423793192831395e-07	5.052487740915531981e-07	5.578281443679254930e-07	6.156329527038072750e-07	6.791560537473019419e-07	7.489340507745934165e-07	8.255509073316572182e-07	9.096418311956238036e-07	1.001897448840491046e-06	1.103068289601645309e-06	1.213969599782382402e-06	1.335486508033125276e-06	1.468579564460071443e-06	1.614290677084446120e-06	1.773749470475829382e-06	1.948180092621934823e-06	2.138908497372689607e-06	2.347370231106283020e-06	2.575118753608139874e-06	2.823834324528562499e-06	3.095333488189046071e-06	3.391579190938260473e-06	3.714691566714286250e-06	4.066959427945877962e-06	4.450852500419831124e-06	4.869034442248823225e-06	5.324376688590992184e-06	5.819973165293711356e-06	6.359155916154146228e-06	6.945511690002785557e-06	7.582899535315969938e-06	8.275469451544884483e-06	9.027682147800470398e-06	9.844329960951844137e-06	1.073055898656972992e-05	1.169189247746643685e-05	1.273425556584225553e-05	1.386400136623179886e-05	1.508793851754374672e-05	1.641336022349145410e-05	1.784807485160665579e-05	1.940043815180203496e-05	2.107938715608786498e-05	2.289447582153394267e-05	2.485591247889773386e-05	2.697459914947741681e-05	2.926217279270421255e-05	3.173104854671744587e-05	3.439446502367531799e-05
4.395058070706549154e-07	4.856319002065542236e-07	5.363843258340847334e-07	5.922038577650244193e-07	6.535708411980055736e-07	7.210085025547671814e-07	7.950865128593621548e-07	8.764248219443815179e-07	9.656977817583668311e-07	1.063638578079591706e-06	1.171043991013664449e-06	1.288779505765519084e-06	1.417784796330966809e-06	1.559079605948511576e-06	1.713770049388159722e-06	1.883055363430416817e-06	2.068235133203995838e-06	2.270717023404695978e-06	2.492025044808502507e-06	2.733808387918068113e-06	2.997850857041247175e-06	3.286080939590948807e-06	3.600582546915170279e-06	3.943606464510800226e-06	4.317582551042542954e-06	4.725132727174211495e-06	5.169084796819993639e-06	5.652487145033821119e-06	6.178624358369777388e-06	6.751033815159956862e-06	7.373523294763785501e-06	8.050189656434583998e-06	8.785438640021623238e-06	9.584005842268402580e-06	1.045097892397191807e-05	1.139182110472804540e-05	1.241239600338765136e-05	1.351899388368549743e-05	1.471835936576001668e-05	1.601772066544877740e-05	1.742482042431294986e-05	1.894794819429034723e-05	2.059597464170149453e-05	2.237838753600870708e-05	2.430532958924762978e-05	2.638763821239670164e-05	2.863688725510035840e-05	3.106543079511051654e-05	3.368644904352810558e-05	3.651399643140087868e-05
4.664034023557164095e-07	5.153523955882521775e-07	5.692108511755726348e-07	6.284465181261770597e-07	6.935691385898655712e-07	7.651339602547813047e-07	8.437455178041235405e-07	9.300617017743966769e-07	1.024798134207733056e-06	1.128732871584943809e-06	1.242711456663844102e-06	1.367652342028615069e-06	1.504552709381304206e-06	1.654494709875130270e-06	1.818652152101068945e-06	1.998297665693730036e-06	2.194810369918276425e-06	2.409684078037094152e-06	2.644536069730465672e-06	2.901116465359039017e-06	3.181318237404466192e-06	3.487187896006821551e-06	3.820936887129424726e-06	4.184953743521656439e-06	4.581817030313326866e-06	5.014309128757710437e-06	5.485430903338415079e-06	5.998417299164203475e-06	6.556753918289702603e-06	7.164194625312279276e-06	7.824780234301063574e-06	8.542858330803182281e-06	9.323104284341755368e-06	1.017054350845583939e-05	1.109057502692984735e-05	1.208899640640865410e-05	1.317203011708081301e-05	1.434635138453014375e-05	1.561911759719052765e-05	1.699799933507571665e-05	1.849121308658976143e-05	2.010755572122932758e-05	2.185644078686213470e-05	2.374793670098545827e-05	2.579280690591656138e-05	2.800255205823786944e-05	3.038945432297571447e-05	3.296662384293999598e-05	3.574804745334963726e-05	3.874863971131265177e-05
4.947491814159148825e-07	5.466730614961463697e-07	6.038047776876780029e-07	6.666405065576112935e-07	7.357209699576108163e-07	8.116351608877384386e-07	8.950243547721013902e-07	9.865864256029398603e-07	1.087080487524272932e-06	1.197331883586848450e-06	1.318237544613144031e-06	1.450771742364248235e-06	1.595992262500216299e-06	1.755047024171110224e-06	1.929181174467625917e-06	2.119744687396771630e-06	2.328200498529066000e-06	2.556133207987528019e-06	2.805258386014380167e-06	3.077432516956476133e-06	3.374663619153797377e-06	3.699122579892810986e-06	4.053155246297677102e-06	4.439295314770641318e-06	4.860278063357993833e-06	5.319054973203574695e-06	5.818809287052358922e-06	6.362972554580880869e-06	6.955242216147776499e-06	7.599600278375054753e-06	8.300333136779628493e-06	9.062052602466896242e-06	9.889718191668345386e-06	1.078866073864059855e-05	1.176460739413841653e-05	1.282370807331523739e-05	1.397256341848318817e-05	1.521825434366812490e-05	1.656837322930893052e-05	1.803105683676633925e-05	1.961502101350522733e-05	2.132959726088362869e-05	2.318477123740725099e-05	2.519122327107053638e-05	2.736037095498881875e-05	2.970441390091697052e-05	3.223638072541758350e-05	3.497017834338605823e-05	3.792064364331895700e-05	4.110359761812281071e-05
5.246077969294728999e-07	5.796653359009666787e-07	6.402450091816031554e-07	7.068729380981786819e-07	7.801224776152009418e-07	8.606181670584105527e-07	9.490399834749680321e-07	1.046127918261233513e-06	1.152686898870696829e-06	1.269592078645343546e-06	1.397794519093616099e-06	1.538327290266757834e-06	1.692312016263579129e-06	1.860965894320565127e-06	2.045609217419753348e-06	2.247673431870385607e-06	2.468709762890263198e-06	2.710398442828978000e-06	2.974558578335013129e-06	3.263158694470823931e-06	3.578327995522313252e-06	3.922368384028254059e-06	4.297767281368909067e-06	4.707211295097345693e-06	5.153600780067651630e-06	5.640065342307868805e-06	6.169980336495225474e-06	6.746984409813944063e-06	7.374998146903044227e-06	8.058243872527849012e-06	8.801266670527561263e-06	9.608956679491053701e-06	1.048657272749074925e-05	1.143976737004409669e-05	1.247461339726975814e-05	1.359763187794589563e-05	1.481582180985115239e-05	1.613669144736338477e-05	1.756829137879102105e-05	1.911924942730579635e-05	2.079880745061795410e-05	2.261686011566861783e-05	2.458399572559457570e-05	2.671153917703068218e-05	2.901159712643122801e-05	3.149710544450921694e-05	3.418187903806713926e-05	3.708066411843682951e-05	4.020919299540230723e-05	4.358424147485836001e-05
5.560459473419901559e-07	6.144029172439069382e-07	6.786129461762968907e-07	7.492336843176188951e-07	8.268728460523478464e-07	9.121923974493575206e-07	1.005913064513050116e-06	1.108819184074525562e-06	1.221763920442505346e-06	1.345674872238210861e-06	1.481560095194969316e-06	1.630514568111562717e-06	1.793727130609199675e-06	1.972487922854354470e-06	2.168196358973660955e-06	2.382369667501941587e-06	2.616652033868427555e-06	2.872824381639357914e-06	3.152814830994402622e-06	3.458709874718505490e-06	3.792766313837442007e-06	4.157423996911130058e-06	4.555319408921155450e-06	4.989300157643702122e-06	5.462440407381915440e-06	5.978057311938770251e-06	6.539728500735933440e-06	7.151310674021560384e-06	7.816959365153077228e-06	8.541149929982756015e-06	9.328699825406817049e-06	1.018479224115328120e-05	1.111500115087356840e-05	1.212531785055302689e-05	1.322217905416026186e-05	1.441249661830064491e-05	1.570368896941206819e-05	1.710371430873146298e-05	1.862110567185001051e-05	2.026500792115275073e-05	2.204521675078636279e-05	2.397221978500103411e-05	2.605723985175109882e-05	2.831228051429797031e-05	3.075017394421187373e-05	3.338463121961136756e-05	3.623029513266499448e-05	3.930279559031982472e-05	4.261880769185751939e-05	4.619611256622020294e-05
5.891323904407185178e-07	6.509617794355269194e-07	7.189925024648592302e-07	7.938153916069616352e-07	8.760743221202427760e-07	9.664706490894885243e-07	1.065767983931803617e-06	1.174797333930725227e-06	1.294462629293878842e-06	1.425746663611803570e-06	1.569717475032626811e-06	1.727535196959510413e-06	1.900459408625515391e-06	2.089857017502774120e-06	2.297210707160135164e-06	2.524127985894047386e-06	2.772350873220852310e-06	3.043766263133357391e-06	3.340417004888805311e-06	3.664513744006503636e-06	4.018447568110461679e-06	4.404803504249754184e-06	4.826374916366692557e-06	5.286178853653417037e-06	5.787472402638762488e-06	6.333770097973660645e-06	6.928862449027595808e-06	7.576835641568610716e-06	8.282092475962673055e-06	9.049374605492045055e-06	9.883786140546654145e-06	1.079081868657596155e-05	1.177637788579756766e-05	1.284681153472453598e-05	1.400893935159250966e-05	1.527008446972126805e-05	1.663810673472521020e-05	1.812143788527772171e-05	1.972911869881731605e-05	2.147083818515139553e-05	2.335697491233937963e-05	2.539864055051232379e-05	2.760772572038571094e-05	2.999694823413283441e-05	3.257990381697720736e-05	3.537111939833198471e-05	3.838610906151021084e-05	4.164143274096726306e-05	4.515475775564976006e-05	4.894492326632912980e-05
6.239379535052761170e-07	6.894201830717830420e-07	7.614701175027363446e-07	8.407134948559176719e-07	9.278322301262606967e-07	1.023569114006286482e-06	1.128732871584945927e-06	1.244203605522096430e-06	1.370938649641188683e-06	1.509978860346570855e-06	1.662455374793861592e-06	1.829596866322216718e-06	2.012737329296396741e-06	2.213324427203660431e-06	2.432928439605349424e-06	2.673251845355132124e-06	2.936139581362990088e-06	3.223590018106365251e-06	3.537766695063901677e-06	3.881010861271699472e-06	4.255854868274128197e-06	4.665036464857264622e-06	5.111514045110156759e-06	5.598482903552535027e-06	6.129392553292464078e-06	6.707965165429627535e-06	7.338215190191439336e-06	8.024470222575398560e-06	8.771393177563936450e-06	9.584005842268368699e-06	1.046771387464070747e-05	1.142833332065158865e-05	1.247211872406594674e-05	1.360579290513597105e-05	1.483657848666841705e-05	1.617223124799390538e-05	1.762107538935528726e-05	1.919204079112859110e-05	2.089470235407415847e-05	2.273932150847272126e-05	2.473688998151576539e-05	2.689917591366552572e-05	2.923877241586884902e-05	3.176914866046985295e-05	3.450470359940205540e-05	3.746082240373355062e-05	4.065393571885087155e-05	4.410158182949572579e-05	4.782247182846556386e-05	5.183655788204459341e-05
6.605355398046393997e-07	7.298586826128772888e-07	8.061347643368185249e-07	8.900262262071275120e-07	9.822549814953808273e-07	1.083607389884129078e-06	1.194939612887802867e-06	1.317183376301000686e-06	1.451352167138408369e-06	1.598547894080276185e-06	1.759968042048754787e-06	1.936913353213418935e-06	2.130796068459557434e-06	2.343148765149454551e-06	2.575633828864669290e-06	2.830053598735713590e-06	3.108361227942152867e-06	3.412672303001253571e-06	3.745277267553101261e-06	4.108654698493349188e-06	4.505485484498405796e-06	4.938667959228053628e-06	5.411334043774107757e-06	5.926866455245798722e-06	6.488917040738011988e-06	7.101426298312741287e-06	7.768644149028752953e-06	8.495152026475163285e-06	9.285886352691580318e-06	1.014616347178193560e-05	1.108170611494610369e-05	1.209867147304443371e-05	1.320368095517509944e-05	1.440385171406027426e-05	1.570683002130063790e-05	1.712082657774870661e-05	1.865465384635845922e-05	2.031776549687612840e-05	2.212029805362560861e-05	2.407311483939655891e-05	2.618785231004654322e-05	2.847696887585344426e-05	3.095379630689211621e-05	3.363259382072585356e-05	3.652860495148272009e-05	3.965811729990784991e-05	4.303852526420827169e-05	4.668839585143025924e-05	5.062753766868241891e-05	5.487707319273167075e-05
6.990001312069593165e-07	7.723601292669717687e-07	8.530779527905275865e-07	9.418546185727098423e-07	1.039454078651138185e-06	1.146708484345688581e-06	1.264523853538612314e-06	1.393886168684181671e-06	1.535867934611515355e-06	1.691635226823980647e-06	1.862455262703941641e-06	2.049704529801872812e-06	2.254877507225462424e-06	2.479596018045161365e-06	2.725619252599147230e-06	2.994854504610119142e-06	3.289368664118831149e-06	3.611400513392152022e-06	3.963373874175427218e-06	4.347911656926680566e-06	4.767850864991924046e-06	5.226258609050821485e-06	5.726449189579611469e-06	6.272002307534088417e-06	6.866782465949485260e-06	7.514959627676250165e-06	8.221031197015356837e-06	8.989845395579370026e-06	9.826626105272286583e-06	1.073699925384863512e-05	1.172702082106799531e-05	1.280320654599344598e-05	1.397256341848318648e-05	1.524262304037671040e-05	1.662147694427144296e-05	1.811781396010523899e-05	1.974095972198834374e-05	2.150091840985477273e-05	2.340841682249945597e-05	2.547495088042592940e-05	2.771283465862487078e-05	3.013525205091291225e-05	3.275631116876916008e-05	3.559110157868498967e-05	3.865575448286436998e-05	4.196750594866762552e-05	4.554476329242549765e-05	4.940717472317348008e-05	5.357570235140183830e-05	5.807269866708511920e-05
7.394087866662085308e-07	8.170096693180256126e-07	9.023937276168855617e-07	9.963025035951263760e-07	1.099544112765151912e-06	1.212998812469255195e-06	1.337624996780770143e-06	1.474465647034950518e-06	1.624655268733282806e-06	1.789427347299605468e-06	1.970122356970325990e-06	2.168196358973664343e-06	2.385230227095430233e-06	2.622939540739954621e-06	2.883185187674452032e-06	3.167984720792512869e-06	3.479524515445119187e-06	3.820172776165644704e-06	4.192493443954656237e-06	4.599261057689550710e-06	5.043476625679404585e-06	5.528384565893574124e-06	6.057490775948283156e-06	6.634581896535284533e-06	7.263745834613111715e-06	7.949393615350397934e-06	8.696282634502767807e-06	9.509541385614047912e-06	1.039469573914959330e-05	1.135769685338403291e-05	1.240495079957009358e-05	1.354334998659264720e-05	1.478030647295910932e-05	1.612378725657003119e-05	1.758235163524675382e-05	1.916519073344691667e-05	2.088216929295606529e-05	2.274386982759119593e-05	2.476163924406612010e-05	2.694763803313282528e-05	2.931489213690669854e-05	3.187734759988085169e-05	3.464992811251710385e-05	3.764859555744266590e-05	4.089041366914996316e-05	4.439361491868568647e-05	4.817767073506128600e-05	5.226336517503805344e-05	5.667287215245593639e-05	6.142983633739935664e-05
7.818406363475594253e-07	8.638947376345905922e-07	9.541786613289559373e-07	1.053476503731514119e-06	1.162642755021247691e-06	1.282608187151444154e-06	1.414386192775374018e-06	1.559079605948511576e-06	1.717888037115332653e-06	1.892115756722835301e-06	2.083180163710414532e-06	2.292620877105815276e-06	2.522109491010933690e-06	2.773460035387782459e-06	3.048640187253902471e-06	3.349783279167188322e-06	3.679201154219760178e-06	4.039397919169289270e-06	4.433084649809841919e-06	4.863195105221065232e-06	5.332902510131127696e-06	5.845637467280317986e-06	6.405107064375285666e-06	7.015315242972376466e-06	7.680584499416528014e-06	8.405578990784326099e-06	9.195329121625969994e-06	1.005525769016636462e-05	1.099120767549763683e-05	1.200947175016622701e-05	1.311682360541709459e-05	1.432055117918888389e-05	1.562849187975242046e-05	1.704906990062639318e-05	1.859133572508341335e-05	2.026500792115282527e-05	2.208051733052070561e-05	2.404905375710344700e-05	2.618261526330667658e-05	2.849406018405864607e-05	3.099716197060333329e-05	3.370666697772803106e-05	3.663835530956152794e-05	3.980910484028601373e-05	4.323695852702429755e-05	4.694119513278595016e-05	5.094240347761668842e-05	5.526256033601145039e-05	5.992511209813980487e-05	6.495506031150602400e-05
8.263768711520539522e-07	9.131050460951521651e-07	1.008531841415510689e-06	1.113486018138934905e-06	1.228870741038021674e-06	1.355669801922454913e-06	1.494954319650885819e-06	1.647889949362996811e-06	1.815744635291425560e-06	1.999896943452090001e-06	2.201845012527295001e-06	2.423216163349148060e-06	2.665777209561679590e-06	2.931445514287871070e-06	3.222300839951939905e-06	3.540598040807244545e-06	3.888780650193246167e-06	4.269495417090786845e-06	4.685607849159616232e-06	5.140218822123308748e-06	5.636682318111241033e-06	6.178624358369777388e-06	6.769963198612060178e-06	7.414930858180345875e-06	8.118096057142421633e-06	8.884388638425811600e-06	9.719125555101911927e-06	1.062803850596163392e-05	1.161730330555826349e-05	1.269357107792963889e-05	1.386400136623182257e-05	1.513629725351135328e-05	1.651874259279872184e-05	1.802024144760551417e-05	1.965035984673792766e-05	2.141936996008184598e-05	2.333829680464879301e-05	2.541896759268540406e-05	2.767406383601116684e-05	3.011717632294295404e-05	3.276286308617292040e-05	3.562671048174786400e-05	3.872539750084618261e-05	4.207676343732114776e-05	4.569987903495398876e-05	4.961512123901307651e-05	5.384425167699556365e-05	5.841049899333438923e-05	6.333864516231871951e-05	6.865511590249009206e-05
8.731007274006025844e-07	9.647325666646727104e-07	1.065554851648953052e-06	1.176443202037079807e-06	1.298351848093043137e-06	1.432320205820157604e-06	1.579479955795737375e-06	1.741062660017552655e-06	1.918407953064540599e-06	2.112972345922521248e-06	2.326338682955764444e-06	2.560226294716508082e-06	2.816501891578228555e-06	3.097191245553442512e-06	3.404491710112201766e-06	3.740785630353357163e-06	4.108654698493356812e-06	4.510895312327325104e-06	4.950534997079445842e-06	5.430849953892743924e-06	5.955383801107776239e-06	6.527967577441037801e-06	7.152741079192110223e-06	7.834175606678214323e-06	8.577098198208029634e-06	9.386717433058466747e-06	1.026865088809579707e-05	1.122895433588364555e-05	1.227415277532631992e-05	1.341127338910302521e-05	1.464788052534068549e-05	1.599211280413614109e-05	1.745272245266210820e-05	1.903911697565427940e-05	2.076140327106752682e-05	2.263043430358714441e-05	2.465785845146329400e-05	2.685617164479294110e-05	2.923877241586885241e-05	3.182001998453327154e-05	3.461529550359522604e-05	3.764106659125296633e-05	4.091495527909827837e-05	4.445580950562431720e-05	4.828377828618796370e-05	5.242039069106831301e-05	5.688863876355756575e-05	6.171306450992296723e-05	6.691985109251285928e-05	7.253691835623841109e-05
9.220974664372421640e-07	1.018871508857234488e-06	1.125351747192620202e-06	1.242462939225081738e-06	1.371212864791714676e-06	1.512699269929310480e-06	1.668117342959682801e-06	1.838767758778950358e-06	2.026065329690452428e-06	2.231548303284321147e-06	2.456888350116143486e-06	2.703901286272695764e-06	2.974558578335002542e-06	3.270999680757429784e-06	3.595545258274286404e-06	3.950711348624294845e-06	4.339224523641834997e-06	4.764038109605432580e-06	5.228349530650887517e-06	5.735618842048731644e-06	6.289588523207451786e-06	6.894304603392019628e-06	7.554139196334097436e-06	8.273814523152918821e-06	9.058428506293442095e-06	9.913482020516313628e-06	1.084490789033244069e-05	1.185910172665239515e-05	1.296295469881017263e-05	1.416388834150538728e-05	1.546989149958064667e-05	1.688955951689039695e-05	1.843213577881769265e-05	2.010755572122933097e-05	2.192649342181784229e-05	2.390041089284085810e-05	2.604161019720547100e-05	2.836328851265007304e-05	3.087959627141413437e-05	3.360569850522975932e-05	3.655783952771517105e-05	3.975341108823265875e-05	4.321102413300437526e-05	4.695058431069898337e-05	5.099337136078848585e-05	5.536212252370347294e-05	6.008112011212885732e-05	6.517628338267489785e-05	7.067526484656623780e-05	7.660755115688691478e-05
9.734543489127149206e-07	1.075618291320661144e-06	1.188029023215772783e-06	1.311662807430399409e-06	1.447583552825436535e-06	1.596950145193785904e-06	1.761024339731603790e-06	1.941179253360067524e-06	2.138908497372689607e-06	2.355835993166955674e-06	2.593726516193966191e-06	2.854497015725159116e-06	3.140228760592645823e-06	3.453180363707399833e-06	3.795801740897446338e-06	4.170749062435363957e-06	4.580900758537489040e-06	5.029374643116379889e-06	5.519546223147845272e-06	6.055068264172565094e-06	6.639891685684984492e-06	7.278287863463852994e-06	7.974872419263872450e-06	8.734630581710443862e-06	9.562944205710482455e-06	1.046562054120610269e-05	1.144892284564208014e-05	1.251960293808472174e-05	1.368493579650700754e-05	1.495275630332849695e-05	1.633149824785878334e-05	1.783023569781854573e-05	1.945872685559666890e-05	2.122746051831596084e-05	2.314770526411343373e-05	2.523156149027409883e-05	2.749201643195841476e-05	2.994300229322350407e-05	3.259945762482315825e-05	3.547739208585369249e-05	3.859395472867912499e-05	4.196750594866763230e-05	4.561769324209469082e-05	4.956553091706746136e-05	5.383348390347314353e-05	5.844555580872325828e-05	6.342738136639522451e-05	6.880632342476322662e-05	7.461157462157957465e-05	8.087426389030759420e-05
1.027260603510984291e-06	1.135071507280923373e-06	1.253695576726662368e-06	1.384163036169953749e-06	1.527596600466137843e-06	1.685219211112511064e-06	1.858362364964311354e-06	2.048475075957027652e-06	2.257133512547350967e-06	2.486051355994909702e-06	2.737090927113189682e-06	3.012275131719681588e-06	3.313800277714115677e-06	3.644049819507699427e-06	4.005609088415514725e-06	4.401281070607674829e-06	4.834103297288912361e-06	5.307365914941199313e-06	5.824631006714087025e-06	6.389753239380613933e-06	7.006901913687973124e-06	7.680584499416539873e-06	8.415671740011666327e-06	9.217424415264498943e-06	1.009152185418089123e-05	1.104409229388573278e-05	1.208174518414903999e-05	1.321160554088616422e-05	1.444135045575674842e-05	1.577924787276022950e-05	1.723419774648166631e-05	1.881577570036293653e-05	2.053427930704987379e-05	2.240077711646914899e-05	2.442716056080841816e-05	2.662619886898080470e-05	2.901159712643138725e-05	3.159805761926545633e-05	3.440134460461520685e-05	3.743835265189092789e-05	4.072717870205416979e-05	4.428719799427027575e-05	4.813914401121742838e-05	5.230519259591575248e-05	5.680905039414631209e-05	6.167604777734734232e-05	6.693323640121758922e-05	7.260949155514650360e-05	7.873561945691811756e-05	8.534446964591947281e-05
1.083607389884102184e-06	1.197331883586978682e-06	1.322462661337229455e-06	1.460086456807395619e-06	1.611387567448204143e-06	1.777656014934141224e-06	1.960296330721976287e-06	2.160837009337039513e-06	2.380940674442231131e-06	2.622415005287091851e-06	2.887224473777719621e-06	3.177502945152770075e-06	3.495567198097675876e-06	3.843931423076478510e-06	4.225322760708384234e-06	4.642697945163157279e-06	5.099261120792485748e-06	5.598482903552534180e-06	6.144120762201517503e-06	6.740240797772121289e-06	7.391241003417117392e-06	8.101876090401539962e-06	8.877283969761435488e-06	9.723013982957688506e-06	1.064505697871877305e-05	1.164987733717640848e-05	1.274444704634363035e-05	1.393628193995578235e-05	1.523348020967599881e-05	1.664476330864508987e-05	1.817951936731900173e-05	1.984784924646180413e-05	2.166061535603891353e-05	2.362949337255841132e-05	2.576702699111637569e-05	2.808668585200294247e-05	3.060292678517588868e-05	3.333125851920640465e-05	3.628831000439823910e-05	3.949190250265801374e-05	4.296112559932897617e-05	4.671641729453343246e-05	5.077964833360290521e-05	5.517421093784028504e-05	5.992511209813970323e-05	6.505907159484210353e-05	7.060462490757580341e-05	7.659223117870442245e-05	8.305438639330838923e-05	9.002574193732844820e-05
1.142587755564206130e-06	1.262502233100715536e-06	1.394443834677414728e-06	1.539558444495001048e-06	1.699094820894156796e-06	1.874413200971296944e-06	2.066994564331955224e-06	2.278450600916028258e-06	2.510534430402365741e-06	2.765152123380552295e-06	3.044375077265371753e-06	3.350453302823152284e-06	3.685829680181003762e-06	4.053155246297691501e-06	4.455305579088494138e-06	4.895398346714769915e-06	5.376812093968173539e-06	5.903206341199719039e-06	6.478543074858646691e-06	7.107109712413915116e-06	7.793543628224792674e-06	8.542858330803167034e-06	9.360471385859371103e-06	1.025223418354069912e-05	1.122446365234588308e-05	1.228397602632307076e-05	1.343812277631868743e-05	1.469482882023104628e-05	1.606263313142163878e-05	1.755073186863057572e-05	1.916902415492296769e-05	2.092816063732955939e-05	2.283959496293541742e-05	2.491563831117745139e-05	2.716951712602436167e-05	2.961543419550700923e-05	3.226863322970748325e-05	3.514546709178931547e-05	3.826346983991997693e-05	4.164143274096726306e-05	4.529948441963015614e-05	4.925917530912464281e-05	5.354356657168893687e-05	5.817732365893005611e-05	6.318681468338214439e-05	6.860021377354776008e-05	7.444760958508461323e-05	8.076111914066592837e-05	8.757500717030779192e-05	9.492581112259080927e-05
1.204296586626062970e-06	1.330687400181531500e-06	1.469754898182438583e-06	1.622706851694837765e-06	1.790859461946921306e-06	1.975646429662549544e-06	2.178628719130994790e-06	2.401505064374103063e-06	2.646123267484015140e-06	2.914492342029908064e-06	3.208795557370324886e-06	3.531404442757671815e-06	3.884893813285398609e-06	4.272057883003942876e-06	4.695927533918722468e-06	5.159788813080981536e-06	5.667202733586242718e-06	6.222026459005494117e-06	6.828435954584154054e-06	7.490950192452078949e-06	8.214457002086323207e-06	9.004240661353942162e-06	9.866011327624468446e-06	1.080593641267619626e-05	1.183067400941441439e-05	1.294740848276675961e-05	1.416388834150546351e-05	1.548846651215870485e-05	1.693014314059928355e-05	1.849861105131865271e-05	2.020430399880077070e-05	2.205844784976965716e-05	2.407311483939656230e-05	2.626128104877550811e-05	2.863688725510031097e-05	3.121490330997566418e-05	3.401139620513151187e-05	3.704360198847182501e-05	4.033000169683423716e-05	4.389040147503086789e-05	4.774601705367007405e-05	5.191956276085135587e-05	5.643534524508530512e-05	6.131936208864391272e-05	6.659940549196490629e-05	7.230517121068863158e-05	7.846837292731200506e-05	8.512286223930712336e-05	9.230475444477615875e-05	1.000525603052736511e-04
1.268830551878995101e-06	1.401994199021201348e-06	1.548513828983169833e-06	1.709661932981215769e-06	1.886825242779995333e-06	2.081514286019365971e-06	2.295373673505844452e-06	2.530193168367869087e-06	2.787919589831162340e-06	3.070669607347447896e-06	3.380743483904978853e-06	3.720639830563150982e-06	4.093071437586641759e-06	4.500982251005924857e-06	4.947565566999294420e-06	5.436283520176968353e-06	5.970887945644551074e-06	6.555442698632362230e-06	7.194347519491634854e-06	7.892363535975338524e-06	8.654640498935368590e-06	9.486745851870919847e-06	1.039469573914955603e-05	1.138498806218297812e-05	1.246463769736394370e-05	1.364121399415116540e-05	1.492288067630740994e-05	1.631843827394659292e-05	1.783736921870672070e-05	1.948988573902514713e-05	2.128698069713107351e-05	2.324048151396807633e-05	2.536310733279764607e-05	2.766852957668830830e-05	3.017143605943692767e-05	3.288759881368403485e-05	3.583394580402732846e-05	3.902863669679600036e-05	4.249114286177559503e-05	4.624233178454400047e-05	5.030455607115773265e-05	5.470174722966727158e-05	5.945951441531457276e-05	6.460524832822112746e-05	7.016823045387062321e-05	7.617974783769375206e-05	8.267321358549118457e-05	8.968429328128905596e-05	9.725103751339859114e-05	1.054140206979386200e-04
1.336288040373564023e-06	1.476531344591885612e-06	1.630840703637646475e-06	1.800556260835233047e-06	1.987138473666188989e-06	2.192178177105923043e-06	2.417407417839918763e-06	2.664711111911597448e-06	2.936139581362990511e-06	3.233922028564390693e-06	3.560481010189241118e-06	3.918447976174855561e-06	4.310679942520249706e-06	4.740277370406923126e-06	5.210603327886881219e-06	5.725304014263057521e-06	6.288330731286207549e-06	6.903963389409370554e-06	7.576835641568610716e-06	8.311961741294932022e-06	9.114765226399635463e-06	9.991109534007909599e-06	1.094733065733462452e-05	1.199027195929463345e-05	1.312732126280446184e-05	1.436645034245624252e-05	1.571625694710841639e-05	1.718600948783655650e-05	1.878569453059544366e-05	2.052606723785033418e-05	2.241870490832291668e-05	2.447606376883703375e-05	2.671153917703068557e-05	2.913952939838867926e-05	3.177550312562721298e-05	3.463607091289687049e-05	3.773906070153034228e-05	4.110359761812281071e-05	4.475018822955665324e-05	4.870080944312552788e-05	5.297900224316384776e-05	5.760997045846381664e-05	6.262068475727060042e-05	6.803999206869962757e-05	7.389873063099979596e-05	8.022985086813875751e-05	8.706854229664213573e-05	9.445236666446466943e-05	1.024213975228099313e-04	1.110183664302176573e-04
1.406769092015936003e-06	1.554409375978504441e-06	1.716857613451069085e-06	1.895524632152432357e-06	2.091947919797177974e-06	2.307802218212133847e-06	2.544910928991457803e-06	2.805258386014380591e-06	3.091003053317288895e-06	3.404491710112189484e-06	3.748274688175536830e-06	4.125122230394428586e-06	4.538042042953026672e-06	4.990298117467884215e-06	5.485430903338415079e-06	6.027278914663120324e-06	6.620001860283407599e-06	7.268105389849654395e-06	7.976467553255819329e-06	8.750367075352930043e-06	9.595513552524364111e-06	1.051807968247547509e-05	1.152473564345584833e-05	1.262268574407494995e-05	1.381970746989144955e-05	1.512419305803231853e-05	1.654519373621906193e-05	1.809246676773577965e-05	1.977652544903951893e-05	2.160869221188050442e-05	2.360115498694332646e-05	2.576702699111647055e-05	2.812041010553058807e-05	3.067646201644084802e-05	3.345146729584808271e-05	3.646291260342022616e-05	3.972956619576277200e-05	4.327156193336305432e-05	4.711048797955198379e-05	5.126948038957015064e-05	5.577332179123159668e-05	6.064854536172133766e-05	6.592354430769232815e-05	7.162868705799622926e-05	7.779643838004099313e-05	8.446148663187978819e-05	9.166087736261205928e-05	9.943415347352030701e-05	1.078235021514514568e-04	1.168739087842790488e-04
1.480375321091593265e-06	1.635740571876253852e-06	1.806688571142132279e-06	1.994703965196229182e-06	2.201404687558751174e-06	2.428553107394395235e-06	2.678068031944339248e-06	2.952037621177632823e-06	3.252733276214083987e-06	3.582624566543961357e-06	3.944395264681088666e-06	4.340960560635546292e-06	4.775485532481164570e-06	5.251404953319566784e-06	5.772444519106202917e-06	6.342643586103170712e-06	6.966379511153673609e-06	7.648393692533904240e-06	8.393819413821826953e-06	9.208211598025578832e-06	1.009757858413070812e-05	1.106841604324600510e-05	1.212774315664565701e-05	1.328314118320973714e-05	1.454279454904386057e-05	1.591553459740251212e-05	1.741088614242941812e-05	1.903911697565421164e-05	2.081129047962254465e-05	2.273932150847272465e-05	2.483603570068598933e-05	2.711523239459865875e-05	2.959175132256291224e-05	3.228154326483424638e-05	3.520174484933638809e-05	3.837075768836495783e-05	4.180833204801312584e-05	4.553565525060157738e-05	4.957544501462757069e-05	5.395204794068110272e-05	5.869154335536653003e-05	6.382185272846734373e-05	6.937285488135789559e-05	7.537650720695188546e-05	8.186697312321820148e-05	8.888075598346616504e-05	9.645683966710762603e-05	1.046368360744291096e-04	1.134651397479523582e-04	1.229890898412005031e-04
1.557209832509753724e-06	1.720638858044877308e-06	1.900459408625512214e-06	2.098233186743042691e-06	2.315662099981372758e-06	2.554599988074709604e-06	2.817065248290341116e-06	3.105254420376890257e-06	3.421556795824795436e-06	3.768570119839289303e-06	4.149117458224837507e-06	4.566265305324236213e-06	5.023343013246354350e-06	5.523963626852259933e-06	6.072046213348829642e-06	6.671839779861979477e-06	7.327948877021218942e-06	8.045360991385081223e-06	8.829475834463732881e-06	9.686136641147588433e-06	1.062166359552243177e-05	1.164288950733268415e-05	1.275719786773805327e-05	1.397256341848318817e-05	1.529759537415277957e-05	1.674158344280537821e-05	1.831454679594853732e-05	2.002728614452385029e-05	2.189143908329204484e-05	2.391953887172649967e-05	2.612507682521644071e-05	2.852256849602304560e-05	3.112762382900367429e-05	3.395702148258120362e-05	3.702878751076952527e-05	4.036227860723444157e-05	4.397827011733385327e-05	4.789904902881489266e-05	5.214851215629753151e-05	5.675226973881165122e-05	6.173775467343040513e-05	6.713433761141087157e-05	7.297344814615752012e-05	7.928870232473468236e-05	8.611603671648041501e-05	9.349384927351111617e-05	1.014631472184307655e-04	1.100677021943839939e-04	1.193542129115833387e-04	1.293724755225846815e-04
1.637377130590812713e-06	1.809219706523365660e-06	1.998297665693722836e-06	2.206253109179637902e-06	2.434875561101786196e-06	2.686114299406657011e-06	2.962091631221353225e-06	3.265117177173558567e-06	3.597703232756864761e-06	3.962581278662780446e-06	4.362719715995567173e-06	4.801342906432855527e-06	5.281951601696712210e-06	5.808344851153363895e-06	6.384643480964985673e-06	7.015315242972363761e-06	7.705201736387120196e-06	8.459547210416773253e-06	9.284029361126378650e-06	1.018479224115326426e-05	1.116848140632880928e-05	1.224228142881512823e-05	1.341395591202418869e-05	1.469189014834398870e-05	1.608513656653463389e-05	1.760346312156748714e-05	1.925740478564183958e-05	2.105831830511304867e-05	2.301844039408251151e-05	2.515094954141218155e-05	2.747003161391253719e-05	2.999094944438499222e-05	3.273011659905912968e-05	3.570517552470739669e-05	3.893508028132927227e-05	4.244018407173054831e-05	4.624233178454408857e-05	5.036495777221554901e-05	5.483318909015897838e-05	5.967395442763695593e-05	6.491609896489187754e-05	7.059050539459267169e-05	7.673022134872174672e-05	8.337059347455516741e-05	9.054940840531170202e-05	9.830704087235041840e-05	1.066866092063408519e-04	1.157341384746554349e-04	1.254987315011613308e-04	1.360327480126496383e-04
1.720983020231229558e-06	1.901600026422127362e-06	2.100332469396167445e-06	2.318906297329614207e-06	2.559202408989407585e-06	2.823269614136579647e-06	3.113338586732055752e-06	3.431836878626411842e-06	3.781405065289685237e-06	4.164914099175271588e-06	4.585483950510078144e-06	5.046503619662209071e-06	5.551652609758417280e-06	6.104923952904860996e-06	6.710648888204565296e-06	7.373523294763785501e-06	8.098635988029062073e-06	8.891498993099185405e-06	9.758079914101190359e-06	1.070483652430344311e-05	1.173875370735443930e-05	1.286738288587246289e-05	1.409888407956108582e-05	1.544207074107569212e-05	1.690645752400267272e-05	1.850231114352583398e-05	2.024070449661859010e-05	2.213357421490789819e-05	2.419378182967990866e-05	2.643517873481325572e-05	2.887267513972257782e-05	3.152231321062692974e-05	3.440134460461520685e-05	3.752831260702090054e-05	4.092313908850776143e-05	4.460721650398534141e-05	4.860350516095618569e-05	5.293663599012994093e-05	5.763301905605947354e-05	6.272095805012497356e-05	6.823077101237100229e-05	7.419491753241128334e-05	8.064813268284392364e-05	8.762756794126470275e-05	9.517293935900161101e-05	1.033266832360472265e-04	1.121341195622549473e-04	1.216436234846644105e-04	1.319068050597143075e-04	1.429786975470414352e-04
1.808134500293520948e-06	1.997898046124229527e-06	2.206694403929472658e-06	2.436336924803726670e-06	2.688801757211010211e-06	2.966241463709995540e-06	3.270999680757429784e-06	3.605626892698991469e-06	3.972897395127307867e-06	4.375827527029242229e-06	4.817695255555471389e-06	5.302061201824877736e-06	5.832791200926606325e-06	6.414080494200632351e-06	7.050479656963048916e-06	7.746922370093533550e-06	8.508755149313828670e-06	9.341769151556040366e-06	1.025223418354070082e-05	1.124693504355131004e-05	1.233321033339681633e-05	1.351899388368552284e-05	1.481285894178584764e-05	1.622406527820416359e-05	1.776260937355986591e-05	1.943927785486222775e-05	2.126570435637734860e-05	2.325442998699988153e-05	2.541896759268545488e-05	2.777387000914181291e-05	3.033480250658504741e-05	3.311861963492012583e-05	3.614344668417201437e-05	3.942876598133997733e-05	4.299550825103532446e-05	4.686614927327076128e-05	5.106481207752691876e-05	5.561737491772407682e-05	6.055158527789428853e-05	6.589718016314972157e-05	7.168601293493608571e-05	7.795218695345868367e-05	8.473219629355510131e-05	9.206507380307379397e-05	9.999254677494969911e-05	1.085592005055976007e-04	1.178126500128549186e-04	1.278037201865034876e-04	1.385866346432273522e-04	1.502192135557088083e-04
1.898939649083405938e-06	2.098233186743422586e-06	2.317515370870872586e-06	2.558690619688260558e-06	2.823834324528562499e-06	3.115207150397138748e-06	3.435270431995603748e-06	3.786702739888030589e-06	4.172417695764752576e-06	4.595583120214536779e-06	5.059641601048068530e-06	5.568332575025633563e-06	6.125716020830520621e-06	6.736197866294197911e-06	7.404557218221210104e-06	8.135975528675454423e-06	8.936067817273468314e-06	9.810916074879638660e-06	1.076710498010713237e-05	1.181176006618888233e-05	1.295258848209067807e-05	1.419792249817666664e-05	1.555676591330506335e-05	1.703884352690494708e-05	1.865465384635842873e-05	2.041552520686660426e-05	2.233367548788879999e-05	2.442227561720690802e-05	2.669551706064007663e-05	2.916868350240957051e-05	3.185822692809605738e-05	3.478184832901225307e-05	3.795858325360578395e-05	4.140889243817055766e-05	4.515475775564961098e-05	4.921978372761080822e-05	5.362930485053595968e-05	5.841049899333440278e-05	6.359250712841777462e-05	6.920655966372546658e-05	7.528610964768693678e-05	8.186697312321849964e-05	8.898747691039605567e-05	9.668861410037738141e-05	1.050142075453841122e-04	1.140110816310548107e-04	1.237292426181227974e-04	1.342220678401619312e-04	1.455465040429046962e-04	1.577632751483840849e-04
1.993507501791938168e-06	2.202725926703819922e-06	2.432928439605349847e-06	2.686114299406667175e-06	2.964462252648457535e-06	3.270345546236906746e-06	3.606348090194881797e-06	3.975281848828954814e-06	4.380205543199535020e-06	4.824444752458658653e-06	5.311613506483221041e-06	5.845637467280317986e-06	6.430778801878821228e-06	7.071662854843365002e-06	7.773306734153820170e-06	8.541149929982786508e-06	9.381087091869893234e-06	1.029950309593267828e-05	1.130331054006146109e-05	1.239998981151401121e-05	1.359763187794589732e-05	1.490498395967343731e-05	1.633149824785878673e-05	1.788738384031315811e-05	1.958366207372527637e-05	2.143222543831571430e-05	2.344590026817553569e-05	2.563851340785544173e-05	2.802496306309115994e-05	3.062129405087559873e-05	3.344477767137373587e-05	3.651399643140088545e-05	3.984893385631525016e-05	4.347106963417013181e-05	4.740348034279980353e-05	5.167094601712790683e-05	5.630006282034245385e-05	6.131936208864380430e-05	6.675943602497085147e-05	7.265307032240249352e-05	7.903538400277534254e-05	8.594397676035693664e-05	9.341908410414727923e-05	1.015037405954522811e-04	1.102439514797235094e-04	1.196888730132339662e-04	1.298910017858344811e-04	1.409063733408109258e-04	1.527947703915712705e-04	1.656199409325141562e-04
2.091947919797081836e-06	2.311497657324668248e-06	2.553067687817905130e-06	2.818755994612490632e-06	3.110848911865388582e-06	3.431836878626411842e-06	3.784431399714288703e-06	4.171583295668392929e-06	4.596502328756375785e-06	5.062678296926343899e-06	5.573903692695230622e-06	6.134298029263872172e-06	6.748333941644587441e-06	7.420865176277620403e-06	8.157156588495762539e-06	8.962916273272924429e-06	9.844329960951864466e-06	1.080809781609186626e-05	1.186147378419556682e-05	1.301230763786181831e-05	1.426908988085894226e-05	1.564099967570749828e-05	1.713795596759389218e-05	1.877067198479052371e-05	2.055071330321747158e-05	2.249055967033269495e-05	2.460367079115198909e-05	2.690455628686763947e-05	2.940885004421919457e-05	3.213338918145259356e-05	3.509629786435102021e-05	3.831707621340171838e-05	4.181669455064502546e-05	4.561769324209477891e-05	4.974428839877803404e-05	5.422248370639144575e-05	5.908018866023699274e-05	6.434734348846046564e-05	7.005605105259709458e-05	7.624071601998526175e-05	8.293819160768601411e-05	9.018793420206232920e-05	9.803216616208636810e-05	1.065160471176680111e-04	1.156878540767621456e-04	1.255991706566678622e-04	1.363050857556393012e-04	1.478644019806925943e-04	1.603398541461393807e-04	1.737983381548816378e-04
2.194371451737469657e-06	2.424670529313819757e-06	2.678068031944324848e-06	2.956764661995741262e-06	3.263158694470823931e-06	3.599862502412645407e-06	3.969720348199427123e-06	4.375827527029257475e-06	4.821550953833591370e-06	5.310551290007105486e-06	5.846806711694316258e-06	6.434638426931679101e-06	7.078738054708538678e-06	7.784196984978472992e-06	8.556537844825374105e-06	9.401748202360238308e-06	1.032631664649289965e-05	1.133727138748215184e-05	1.244222153011160424e-05	1.364940117845734269e-05	1.496771653850277454e-05	1.640679619229583127e-05	1.797704472493282386e-05	1.968969989336474431e-05	2.155689353384898405e-05	2.359171641278920477e-05	2.580828723369414990e-05	2.822182602102929632e-05	3.084873210979554377e-05	3.370666697772791586e-05	3.681464216503014614e-05	4.019311253451076906e-05	4.386407513283842612e-05	4.785117392132940512e-05	5.217981065220117184e-05	5.687726217350181192e-05	6.197280445292764790e-05	6.749784361740989152e-05	7.348605431162028576e-05	7.997352568438540052e-05	8.699891531730992531e-05	9.460361141466297366e-05	1.028319035776702244e-04	1.117311624897543768e-04	1.213520288418375685e-04	1.317486118285643741e-04	1.429786975470414623e-04	1.551039676294475379e-04	1.681902284394369638e-04	1.823076511596542879e-04
2.300889186290033627e-06	2.542367290094439234e-06	2.808065047497241590e-06	3.100289985910939653e-06	3.421556795824788659e-06	3.774604658374498671e-06	4.162415900250402238e-06	4.588236066432599770e-06	5.055595506420862650e-06	5.568332575025624245e-06	6.130618554399145195e-06	6.746984409813967780e-06	7.422349497740057288e-06	8.162052351030768272e-06	8.971883672498521750e-06	9.858121674844261625e-06	1.082756991178950851e-05	1.188759775234910866e-05	1.304618365746227165e-05	1.431196142566508570e-05	1.569426958212915454e-05	1.720320409319421302e-05	1.884967459647735462e-05	2.064546434473017394e-05	2.260329406981990042e-05	2.473688998151577216e-05	2.706105612413868265e-05	2.959175132256291563e-05	3.234617095751408716e-05	3.534283381855359902e-05	3.860167429155540383e-05	4.214414014581401610e-05	4.599329619415753047e-05	5.017393410750901021e-05	5.471268867322097603e-05	5.963816079414428956e-05	6.498104753272846540e-05	7.077427951144447721e-05	7.705316598739984598e-05	8.385554792512670051e-05	9.122195939711023123e-05	9.919579764658683035e-05	1.078235021514512807e-04	1.171547430316586044e-04	1.272426191452153614e-04	1.381438662196746788e-04	1.499190753668318472e-04	1.626329223280515910e-04	1.763544077961749605e-04	1.911571091572057213e-04
2.411612596603965700e-06	2.664711111912214512e-06	2.943194779209177596e-06	3.249482168762522863e-06	3.586208983020040528e-06	3.956246218016923790e-06	4.362719715995575644e-06	4.809031204081095930e-06	5.298880919283941667e-06	5.836291925759581626e-06	6.425636236137884777e-06	7.071662854843365002e-06	7.779527867662739104e-06	8.554826708375760469e-06	9.403628740048190795e-06	1.033251429558956166e-05	1.134861432939536179e-05	1.245965283932308296e-05	1.367399222588168415e-05	1.500068176333881257e-05	1.644950936545916195e-05	1.803105683676634263e-05	1.975675880855791092e-05	2.163896556738136216e-05	2.369100999227830674e-05	2.592727882580924393e-05	2.836328851265017807e-05	3.101576584839082883e-05	3.390273369002448758e-05	3.704360198847183179e-05	4.045926441230476156e-05	4.417220084056651175e-05	4.820658601121776749e-05	5.258840462019460726e-05	5.734557317432844865e-05	6.250806890937684007e-05	6.810806609210722971e-05	7.418008003270413532e-05	8.076111914066622652e-05	8.789084536376427445e-05	9.561174335548811585e-05	1.039692987216068109e-04	1.130121857009921759e-04	1.227924646395627320e-04	1.333657896190521724e-04	1.447916266042101319e-04	1.571334824728636914e-04	1.704591452929914532e-04	1.848409362094012619e-04	2.003559732997341181e-04
2.526653376364587704e-06	2.791825410694257590e-06	3.083593540960716068e-06	3.404491710112207695e-06	3.757281351099455448e-06	4.144970414633997971e-06	4.570833854523454204e-06	5.038435669951671602e-06	5.551652609758417280e-06	6.114699649701442362e-06	6.732157359847580668e-06	7.409001285639049116e-06	8.150633472819152669e-06	8.962916273272924429e-06	9.852208575946429472e-06	1.082540461434411873e-05	1.188997550966739978e-05	1.305401371643952293e-05	1.432628054545741092e-05	1.571625694710833507e-05	1.723419774648166970e-05	1.889118953027244687e-05	2.069921239421273468e-05	2.267120576864390476e-05	2.482113854885798583e-05	2.716408376595333724e-05	2.971629804314736699e-05	3.249530609175256394e-05	3.551999051029963207e-05	3.881068715957255256e-05	4.238928639555790748e-05	4.627934045146471736e-05	5.050617726901001850e-05	5.509702108802958832e-05	6.008112011212854561e-05	6.548988157646883068e-05	7.135701455184963551e-05	7.771868082691728058e-05	8.461365421755917939e-05	9.208348865925861169e-05	1.001726954443074634e-04	1.089289299712362742e-04	1.184031883785463616e-04	1.286500144387224445e-04	1.397277170914833059e-04	1.516985989972254880e-04	1.646291964924687925e-04	1.785905313288313923e-04	1.936583745754191658e-04	2.099135230615082985e-04
2.646123267483863944e-06	2.923833655655698866e-06	3.229397705489518537e-06	3.565469174503794218e-06	3.934940066821766461e-06	4.340960560635539515e-06	4.786960462166793506e-06	5.276672290190713580e-06	5.814156101145239954e-06	6.403826171056003870e-06	7.050479656963048916e-06	7.759327367237000073e-06	8.536026777124330176e-06	9.386717433058468441e-06	1.031805889671598882e-05	1.133727138748215184e-05	1.245217928990851030e-05	1.367125770089810327e-05	1.500368219972510968e-05	1.645938203258240414e-05	1.804909691213745009e-05	1.978443764155216078e-05	2.167795078156940422e-05	2.374318758857234718e-05	2.599477746095787197e-05	2.844850614071701113e-05	3.112139892674885549e-05	3.403180916613046892e-05	3.719951229928829869e-05	4.064580574473155715e-05	4.439361491868570680e-05	4.846760569454608853e-05	5.289430361654497658e-05	5.770222019130376599e-05	6.292198659000504814e-05	6.858649510270590024e-05	7.473104869474512190e-05	8.139351902324175520e-05	8.861451327925361568e-05	9.643755022818225611e-05	1.049092458274444140e-04	1.140795088061331207e-04	1.240017465963491096e-04	1.347330820099581496e-04	1.463345810576508323e-04	1.588714923092719527e-04	1.724134981952831272e-04	1.870349786489237389e-04	2.028152874869217624e-04	2.198390419234508698e-04
2.770133879437848409e-06	3.060859169676608439e-06	3.380743483904979277e-06	3.732564948032806395e-06	4.119351100005750471e-06	4.544399751170482009e-06	5.011301445675609402e-06	5.523963626852249768e-06	6.086636625752376664e-06	6.703941593522658177e-06	7.380900506049421685e-06	8.122968376326327532e-06	8.936067817273422574e-06	9.826626105272323852e-06	1.080161490247075900e-05	1.186859280395842837e-05	1.303575088420201811e-05	1.431196142566511280e-05	1.570683002130064129e-05	1.723075125159335307e-05	1.889496814602747076e-05	2.071163564825286366e-05	2.269388831379490226e-05	2.485591247889774064e-05	2.721302314896308818e-05	2.978174586504902930e-05	3.257990381697733611e-05	3.562671048174780979e-05	3.894286807613912951e-05	4.255067212254149225e-05	4.647412243720150686e-05	5.073904086009123338e-05	5.537319605552448292e-05	6.040643572236575101e-05	6.587082656215608617e-05	7.180080236268577003e-05	7.823332056336524862e-05	8.520802767716832498e-05	9.276743395185319907e-05	1.009570976605019481e-04	1.098258194181691818e-04	1.194258469273860130e-04	1.298130905604675167e-04	1.410473501908291274e-04	1.531925536887916944e-04	1.663170074995357149e-04	1.804936597218130079e-04	1.958003761056989554e-04	2.123202293858926319e-04	2.301418023637500710e-04
2.898796500296327382e-06	3.203024920499208454e-06	3.537766695063901677e-06	3.905928983721892246e-06	4.310679942520249706e-06	4.755470554121319844e-06	5.244058130360979033e-06	5.780531601069449646e-06	6.369338709682509363e-06	7.015315242972364608e-06	7.723716429298893828e-06	8.500250647124320689e-06	9.351115593149521063e-06	1.028303706731484760e-05	1.130331054006146279e-05	1.241984567566786416e-05	1.364121399415121453e-05	1.497669986315378067e-05	1.643635502040641041e-05	1.803105683676634263e-05	1.977257053945385992e-05	2.167361562494325274e-05	2.374793670098546505e-05	2.601037900743035944e-05	2.847696887585340021e-05	3.116499939845512808e-05	3.409312158725424225e-05	3.728144131521948004e-05	4.075162234163402032e-05	4.452699573463009838e-05	4.863267601443371969e-05	5.309568435135616148e-05	5.794507916294537245e-05	6.321209446487494543e-05	6.893028634008181884e-05	7.513568790027933301e-05	8.186697312321851319e-05	8.916562995788029835e-05	9.707614309806940833e-05	1.056461868325823077e-04	1.149268283871515489e-04	1.249727421796351546e-04	1.358424354153338657e-04	1.475984854537986117e-04	1.603077893818929630e-04	1.740418262301824661e-04	1.888769322706896953e-04	2.048945898337426732e-04	2.221817300797461221e-04	2.408310501582704936e-04
3.032221899515845907e-06	3.350453302824127219e-06	3.700602524894039074e-06	4.085710535798054436e-06	4.509091315025904489e-06	4.974354686586463930e-06	5.485430903338426937e-06	6.046597099801413882e-06	6.662505739522979227e-06	7.338215190191427477e-06	8.079222567081372649e-06	8.891498993099204040e-06	9.781527431661300167e-06	1.075634325688545186e-05	1.182357773410424316e-05	1.299150459251552011e-05	1.426908988085899477e-05	1.566604530635011116e-05	1.719288526669583321e-05	1.886098779485540153e-05	2.068265964627938506e-05	2.267120576864390137e-05	2.484100340457995405e-05	2.720758108855753337e-05	2.978770280989671035e-05	3.259945762482321924e-05	3.566235501152413009e-05	3.899742627327251195e-05	4.262733230582894191e-05	4.657647805646118695e-05	5.087113401301386964e-05	5.553956507243993501e-05	6.061216714905941325e-05	6.612161189344370937e-05	7.210299990321428578e-05	7.859402281710250971e-05	8.563513469328946990e-05	9.326973308225969554e-05	1.015443502130725063e-04	1.105088547200102424e-04	1.202166643439175946e-04	1.307249700490982350e-04	1.420949720023024566e-04	1.543921278650193759e-04	1.676864138538558687e-04	1.820525990261824014e-04	1.975705332492564315e-04	2.143254493106915904e-04	2.324082796261645099e-04	2.519159879966612254e-04
3.170520122594431956e-06	3.503265911414057332e-06	3.869385275785295059e-06	4.272057883003942876e-06	4.714748861614684233e-06	5.201232678011641219e-06	5.735618842048732491e-06	6.322379566351192154e-06	6.966379511153660056e-06	7.672907753929558849e-06	8.447712130810958856e-06	9.297036104828132873e-06	1.022765832432764880e-05	1.124693504355131004e-05	1.236284558627548350e-05	1.358404104261816411e-05	1.491989639860987466e-05	1.638056630789136092e-05	1.797704472493282386e-05	1.972122862945681053e-05	2.162598608227583484e-05	2.370522886350848811e-05	2.597398995510006586e-05	2.844850614071701113e-05	3.114630600739410298e-05	3.408630364475371464e-05	3.728889834916117297e-05	4.077608065179825250e-05	4.457154500128570945e-05	4.870080944312545334e-05	5.319134264982944190e-05	5.807269866708534282e-05	6.337665975265262676e-05	6.913738769580990299e-05	7.539158401602379783e-05	8.217865945004533643e-05	8.954091314673442862e-05	9.752372199856162581e-05	1.061757405477976911e-04	1.155491119138167566e-04	1.256996901956479527e-04	1.366872748107360173e-04	1.485758572368225082e-04	1.614338806287310131e-04	1.753345127855891088e-04	1.903559329465143570e-04	2.065816328938766358e-04	2.241007328428790992e-04	2.430083125941618336e-04	2.634057584223373325e-04
3.313800277713882319e-06	3.661583305344218222e-06	4.044248106202471346e-06	4.465118041113032673e-06	4.927814832534532083e-06	5.436283520176968353e-06	5.994819328283916543e-06	6.608096574906143094e-06	7.281199760949904074e-06	8.019656984557640202e-06	8.829475834463734575e-06	9.717181924360450610e-06	1.068986023901524003e-05	1.175519947189380103e-05	1.292153954336359382e-05	1.419792249817666833e-05	1.559414699084719124e-05	1.712082657774871000e-05	1.878945204524049960e-05	2.061245801388462306e-05	2.260329406981990042e-05	2.477650068559923740e-05	2.714779020425101818e-05	2.973413317197681681e-05	3.255385031671330668e-05	3.562671048174780979e-05	3.897403483564163099e-05	4.261880769185753294e-05	4.658579428366429418e-05	5.090166585205730120e-05	5.559513241655382882e-05	6.069708361072167032e-05	6.624073797616237343e-05	7.226180112029051254e-05	7.879863315460196294e-05	8.589242584112294040e-05	9.358738988529575760e-05	1.019309528236311336e-04	1.109739679639309154e-04	1.207709348446888402e-04	1.313802316883147796e-04	1.428643603299886722e-04	1.552902041101431876e-04	1.687292992236915908e-04	1.832581200230088650e-04	1.989583787743113153e-04	2.159173403681848491e-04	2.342281524846553898e-04	2.539901917110279654e-04	2.753094261067936242e-04
3.462170314524507536e-06	3.825524763570571755e-06	4.225322760708383387e-06	4.665036464857272246e-06	5.148449755229257811e-06	5.679684304293680553e-06	6.263227647998419377e-06	6.903963389409370554e-06	7.607203679720495638e-06	8.378724128709264091e-06	9.224801305159238105e-06	1.015225299653978651e-05	1.116848140632880928e-05	1.228151947678097961e-05	1.350008053468183996e-05	1.483361146768290415e-05	1.629234964917369836e-05	1.788738384031316150e-05	1.963071930879691326e-05	2.153534741516998938e-05	2.361531992899313528e-05	2.588582834891227006e-05	2.836328851265013063e-05	3.106543079511057753e-05	3.401139620513145766e-05	3.722183870391942658e-05	4.071903408080306100e-05	4.452699573463009838e-05	4.867159772185243669e-05	5.318070544505542127e-05	5.808431436835015339e-05	6.341469715858503845e-05	6.920655966372548013e-05	7.549720615189012686e-05	8.232671424639763293e-05	8.973812000366004492e-05	9.777761359180434195e-05	1.064947460384234486e-04	1.159426475257589056e-04	1.261782577208139930e-04	1.372625686362943299e-04	1.492608805257544325e-04	1.622430713227979669e-04	1.762838801395279697e-04	1.914632053435062569e-04	2.078664177352393492e-04	2.255846893493602284e-04	2.447153384023051511e-04	2.653621909070178939e-04	2.876359594711118883e-04
3.615736795256720993e-06	3.995208032019599291e-06	4.412739290622467703e-06	4.871956739515693975e-06	5.376812093968163375e-06	5.931609845513122522e-06	6.541036577239380560e-06	7.210192507130111084e-06	7.944625409785900335e-06	8.750367075352931737e-06	9.633972473297444929e-06	1.060256179782592589e-05	1.166386558124886317e-05	1.282627307142115469e-05	1.409888407956108751e-05	1.549156451525111495e-05	1.701500583624419635e-05	1.868078865183849693e-05	2.050145073002360250e-05	2.249055967033269495e-05	2.466279051634358654e-05	2.703400859403351064e-05	2.962135787469432913e-05	3.244335517382299756e-05	3.551999051029963207e-05	3.887283396321289619e-05	4.252514937685753958e-05	4.650201527767930507e-05	5.083045338022619048e-05	5.553956507243982659e-05	6.066067628384536319e-05	6.622749115329375051e-05	7.227625492584694930e-05	7.884592652108611197e-05	8.597836122749588194e-05	9.371850398959291097e-05	1.021145937659793013e-04	1.112183794475046311e-04	1.210853478350540916e-04	1.317749641860777694e-04	1.433509258477670386e-04	1.558814295025681620e-04	1.694394525585109451e-04	1.841030492223850068e-04	1.999556617980727019e-04	2.170864477551917712e-04	2.355906231144404023e-04	2.555698226956124594e-04	2.771324777719273561e-04	3.003942116699929456e-04
3.774604658374198821e-06	4.170749062436873369e-06	4.606625765577018584e-06	5.086020262453285561e-06	5.613057898384459833e-06	6.192232295200162066e-06	6.828435954584178618e-06	7.526993187361107990e-06	8.293695525668641526e-06	9.134839783814122519e-06	1.005726894282295480e-05	1.106841604324600679e-05	1.217635128070955980e-05	1.338983250895865143e-05	1.471835936575999127e-05	1.617223124799390877e-05	1.776260937355986929e-05	1.950158317934974991e-05	2.140224131648471142e-05	2.347874751625962002e-05	2.574642161277382107e-05	2.822182602102929632e-05	3.092285798232565478e-05	3.386884790205226908e-05	3.708066411843683629e-05	4.058082445443494664e-05	4.439361491868578134e-05	4.854521593529306718e-05	5.306383649605732751e-05	5.797985664264358193e-05	6.332597869997465430e-05	6.913738769581001141e-05	7.545192141497840778e-05	8.231025054997287535e-05	8.975606942254250225e-05	9.783629776345014383e-05	1.066012940495887602e-04	1.161050809091326521e-04	1.264055831161899979e-04	1.375648787064400076e-04	1.496494637544172092e-04	1.627305313612304426e-04	1.768842654085900530e-04	1.921921496408163048e-04	2.087412926409654959e-04	2.266247692701809800e-04	2.459419791406663959e-04	2.667990226922408998e-04	2.893090954400053634e-04	3.135929009561350166e-04
3.938876975014295066e-06	4.352261743265925630e-06	4.807107976270656064e-06	5.307365914941200160e-06	5.857340441287871211e-06	6.461720741374126898e-06	7.125612240529664470e-06	7.854570965732944984e-06	8.654640498935368590e-06	9.532391694341833842e-06	1.049496534227103292e-05	1.155011797219555634e-05	1.270627099790922924e-05	1.397256341848318987e-05	1.535890829975001989e-05	1.687605327249494844e-05	1.853564529532061099e-05	2.035029994228679075e-05	2.233367548788875933e-05	2.450055207471807313e-05	2.686691626223111645e-05	2.945005126840848179e-05	3.226863322970744259e-05	3.534283381855372777e-05	3.869442957166879674e-05	4.234691829674236901e-05	4.632564293930165294e-05	5.065792330606324413e-05	5.537319605552457779e-05	6.050316338101309130e-05	6.608195082581758248e-05	7.214627468429252025e-05	7.873561945691803625e-05	8.589242584112294040e-05	9.366228975315622741e-05	1.020941728893814970e-04	1.112406253479103892e-04	1.211580208434772071e-04	1.319068050597143617e-04	1.435517576934435588e-04	1.561622687551740400e-04	1.698126296984797808e-04	1.845823399583203131e-04	2.005564294844227528e-04	2.178257978604999673e-04	2.364875706031797377e-04	2.566454732358665705e-04	2.784102237322999790e-04	3.018999439220381928e-04	3.272405904453843891e-04
4.108654698492995976e-06	4.539857622863765394e-06	5.014309128757701967e-06	5.536129724631903586e-06	6.109809846163897347e-06	6.740240797772122136e-06	7.432748064335108124e-06	8.193127154698306235e-06	9.027682147800472092e-06	9.943267121891110640e-06	1.094733065733462621e-05	1.204796361390237779e-05	1.325395039424811619e-05	1.457482391643742023e-05	1.602092452995763569e-05	1.760346312156749052e-05	1.933458866964064300e-05	2.122746051831596423e-05	2.329632565576654580e-05	2.555660129423040742e-05	2.802496306309116333e-05	3.071943914023100988e-05	3.365951066108291586e-05	3.686621875925294298e-05	4.036227860723445512e-05	4.417220084056651852e-05	4.832242076374712971e-05	5.284143575126680698e-05	5.775995127222473599e-05	6.311103598207623176e-05	6.893028634008183239e-05	7.525600122591357549e-05	8.212936704357608750e-05	8.959465381521076240e-05	9.769942278142477901e-05	1.064947460384234622e-04	1.160354387553228276e-04	1.263803045275096743e-04	1.375923944336623201e-04	1.497392803749615262e-04	1.628933432849861312e-04	1.771320768076665476e-04	1.925384070483471418e-04	2.092010290093551986e-04	2.272147603262960063e-04	2.466809129245663363e-04	2.677076832169471049e-04	2.904105614626936727e-04	3.149127609058568057e-04	3.413456673056954071e-04
4.284036407183851481e-06	4.733645625394988931e-06	5.228349530650888364e-06	5.772444519106213928e-06	6.370612704819698310e-06	7.027954182042374000e-06	7.750021758878011338e-06	8.542858330803167034e-06	9.413037072170287643e-06	1.036770463386962335e-05	1.141462754577641774e-05	1.256224203346073858e-05	1.381970746989145125e-05	1.519696369451888577e-05	1.670479244416872710e-05	1.835488315262299368e-05	2.015990338858291187e-05	2.213357421490789480e-05	2.429075076557857393e-05	2.664750835073214928e-05	2.922123441434591593e-05	3.203072668367373522e-05	3.509629786435102699e-05	3.843988725014465407e-05	4.208517963159991295e-05	4.605773190330130797e-05	5.038510778505849309e-05	5.509702108802959510e-05	6.022548797253392852e-05	6.580498866003123867e-05	7.187263907741961130e-05	7.846837292731203217e-05	8.563513469328933438e-05	9.341908410414749607e-05	1.018698125958393818e-04	1.110405723240195372e-04	1.209885182937666434e-04	1.317749641860777965e-04	1.434656524729770784e-04	1.561310394244601698e-04	1.698465956208984953e-04	1.846931225937631187e-04	2.007570862255567536e-04	2.181309675464422170e-04	2.369136315701008777e-04	2.572107148147434333e-04	2.791350321566503519e-04	3.028070036631248601e-04	3.283551020489844526e-04	3.559163213955895163e-04
4.465118041112617627e-06	4.933731759782004100e-06	5.449346269654638401e-06	6.016439570952691707e-06	6.639891685684985339e-06	7.325018283628169481e-06	8.077606884141652231e-06	8.903955809426363248e-06	9.810916074879638660e-06	1.080593641267617932e-05	1.189711163559690152e-05	1.309323455943774658e-05	1.440385171406027765e-05	1.583932308529008412e-05	1.741088614242941812e-05	1.913072441911552282e-05	2.101204092862116396e-05	2.306913670844776669e-05	2.531749480319069100e-05	2.777387000914181969e-05	3.045638471892660507e-05	3.338463121961137434e-05	3.657978081315922924e-05	4.006470014380395081e-05	4.386407513283835158e-05	4.800454293742873618e-05	5.251483236632088043e-05	5.742591320166954324e-05	6.277115489262507890e-05	6.858649510270591380e-05	7.491061860931664369e-05	8.178514706994058033e-05	8.925484018551805134e-05	9.736780880717850375e-05	1.061757405477975285e-04	1.157341384746559093e-04	1.261025734737262225e-04	1.373449508896808972e-04	1.495297920584743342e-04	1.627305313612304426e-04	1.770258294389796371e-04	1.924999032174499439e-04	2.092428733994570328e-04	2.273511300893309487e-04	2.469277172190714352e-04	2.680827364494567551e-04	2.909337712208445118e-04	3.156063316279060851e-04	3.422343207896161332e-04	3.709605233805337763e-04
4.651992632642281420e-06	5.140218822125607596e-06	5.677412884886126688e-06	6.268240234884235078e-06	6.917785133324850934e-06	7.631585721957176132e-06	8.415671740011681574e-06	9.276605107734810652e-06	1.022152356994342333e-05	1.125818760393733860e-05	1.239503080745634870e-05	1.364121399415121623e-05	1.500668323625870038e-05	1.650223210682479362e-05	1.813956838690290263e-05	1.993138551666606844e-05	2.189143908329204823e-05	2.403462865281321727e-05	2.637708526784138352e-05	2.893626494817140956e-05	3.173104854671745942e-05	3.478184832901225985e-05	3.811072166058302997e-05	4.174149220287155153e-05	4.569987903495400231e-05	5.001363413511001336e-05	5.471268867322109122e-05	5.982930858203358901e-05	6.539825989240539343e-05	7.145698433474197261e-05	7.804578572583448215e-05	8.520802767716848761e-05	9.299034317741221702e-05	1.014428566181146534e-04	1.106194188475805262e-04	1.205778558533205405e-04	1.313802316883150507e-04	1.430931262704658786e-04	1.557879286979125491e-04	1.695411467352485671e-04	1.844347331369545497e-04	2.005564294844227528e-04	2.180001282216357150e-04	2.368662535817435942e-04	2.572621621022633254e-04	2.793025634303007232e-04	3.031099621207718068e-04	3.288151211300748174e-04	3.565575477046525410e-04	3.864860023583365748e-04
4.844750031656069662e-06	5.353206092045773999e-06	5.912659031481279342e-06	6.527967577441038648e-06	7.204426659770851058e-06	7.947803895604606822e-06	8.764378869119356897e-06	9.660985396666964208e-06	1.064505697871877474e-05	1.172467565142852628e-05	1.290862446243695758e-05	1.420644380781285965e-05	1.562849187975236625e-05	1.718600948783659038e-05	1.889118953027244687e-05	2.075725140561371189e-05	2.279852066995591547e-05	2.503051425952559458e-05	2.747003161391254396e-05	3.013525205091281738e-05	3.304583876004046661e-05	3.622304979819608632e-05	3.968985648773011647e-05	4.347106963417013859e-05	4.759347399815711362e-05	5.208597147362449288e-05	5.697973344188838403e-05	6.230836278907502684e-05	6.810806609210724326e-05	7.441783649626526988e-05	8.127964782504693529e-05	8.873866048060867137e-05	9.684343971039660072e-05	1.056461868325823348e-04	1.152029840294971135e-04	1.255740533343525738e-04	1.368240304519715547e-04	1.490222540689846388e-04	1.622430713227979941e-04	1.765661601115097606e-04	1.920768689387005433e-04	2.088665749974994454e-04	2.270330612073730929e-04	2.466809129245663905e-04	2.679219350528285262e-04	2.908755902848878731e-04	3.156694592067803241e-04	3.424397229965897810e-04	3.713316694460204546e-04	4.025002230274462005e-04
5.043476625678880272e-06	5.572789023430028381e-06	6.155190139023875182e-06	6.795737999873517435e-06	7.499944728325195868e-06	8.273814523152918821e-06	9.123884550528168320e-06	1.005726894282295480e-05	1.108170611494610708e-05	1.220560961974610805e-05	1.343812277631866879e-05	1.478917731783023077e-05	1.626955631871901343e-05	1.789096167485274702e-05	1.966608642440764344e-05	2.160869221188051119e-05	2.373369221273871225e-05	2.605723985175120047e-05	2.859682366400064356e-05	3.137136866394120730e-05	3.440134460461522040e-05	3.770888152624871770e-05	4.131789301087965076e-05	4.525420757740471846e-05	4.954570866941451995e-05	5.422248370639145930e-05	5.931698268720679394e-05	6.486418685333335092e-05	7.090178793772182789e-05	7.747037854380832108e-05	8.461365421755920649e-05	9.237862779373195977e-05	1.008158566155780344e-04	1.099796832449025753e-04	1.199284902966718004e-04	1.307249700490980724e-04	1.424364094962116416e-04	1.551349915252599502e-04	1.688981129156938389e-04	1.838087198699001935e-04	1.999556617980727561e-04	2.174340640905116171e-04	2.363457206200673629e-04	2.567995067252341391e-04	2.789118134303183419e-04	3.028070036631249685e-04	3.286178912322821081e-04	3.564862433257858323e-04	3.865633072890445571e-04	4.190103624347284845e-04
5.248255055410866376e-06	5.799058930112264031e-06	6.405107064375275502e-06	7.071662854843365849e-06	7.804462230542548302e-06	8.609753176525230419e-06	9.494338285120804428e-06	1.046562054120610438e-05	1.153165255970929737e-05	1.270118950587621406e-05	1.398374594163083471e-05	1.538965685465498579e-05	1.693014314059922596e-05	1.861738182311297436e-05	2.046458131114126496e-05	2.248606200817984880e-05	2.469734260388426546e-05	2.711523239459866214e-05	2.975792999597484916e-05	3.264512882788046859e-05	3.579812976922531863e-05	3.923996139813374598e-05	4.299550825103533801e-05	4.709164755269679430e-05	5.155739488793120701e-05	5.642405930466799525e-05	6.172540835716875437e-05	6.749784361740991862e-05	7.378058720193743944e-05	8.061587988076115985e-05	8.804919135405721655e-05	9.612944330145252664e-05	1.049092458274444547e-04	1.144451479449234082e-04	1.247979027567360422e-04	1.360327480126497467e-04	1.482197027358091309e-04	1.614338806287307962e-04	1.757558209838862480e-04	1.912718378378628552e-04	2.080743881208366988e-04	2.262624595644054885e-04	2.459419791406664501e-04	2.672262428135076555e-04	2.902363673892637908e-04	3.151017652580368205e-04	3.419606428187672224e-04	3.709605233805339389e-04	4.022587953291814839e-04	4.360232863420992924e-04
5.459163926179528610e-06	6.032102667041686577e-06	6.662505739522968216e-06	7.355848057625043499e-06	8.118096057142423327e-06	8.955748807622846395e-06	9.875882273602537028e-06	1.088619693982527105e-05	1.199506902742800757e-05	1.321160554088616591e-05	1.454570339882897353e-05	1.600811291566272751e-05	1.761050591528094024e-05	1.936554877298993230e-05	2.128698069713107690e-05	2.338969757773772321e-05	2.568984174589984058e-05	2.820489800432951011e-05	3.095379630689212299e-05	3.395702148258121039e-05	3.723673041754513953e-05	4.081687712728817013e-05	4.472334617004193705e-05	4.898409487149524630e-05	5.362930485053588514e-05	5.869154335536655713e-05	6.420593493922476642e-05	7.021034402495109831e-05	7.674556892769854267e-05	8.385554792512672762e-05	9.158757798438253890e-05	9.999254677494992950e-05	1.091251786159779072e-04	1.190442950258511823e-04	1.298130905604675980e-04	1.414994246447969005e-04	1.541761301197095584e-04	1.679213392426532497e-04	1.828188278963651617e-04	1.989583787743114238e-04	2.164361643247824860e-04	2.353551502473817821e-04	2.558255203458258869e-04	2.779651235494283641e-04	3.018999439220378675e-04	3.277645944815413335e-04	3.557028356548792283e-04	3.858681191929085670e-04	4.184241583659130794e-04	4.535455252540501834e-04
5.676277515849181065e-06	6.272002307537485866e-06	6.927476815105769452e-06	7.648393692533905934e-06	8.440956663653450528e-06	9.311923269151374283e-06	1.026865088809579877e-05	1.131914625723305450e-05	1.247211872406594843e-05	1.373703748304243938e-05	1.512419305803226771e-05	1.664476330864512037e-05	1.831088425285584245e-05	2.013572601384271943e-05	2.213357421490786092e-05	2.431991716283564721e-05	2.671153917703069234e-05	2.932662043926554976e-05	3.218484375682627096e-05	3.530750865026301491e-05	3.871765319580236725e-05	4.244018407173056863e-05	4.650201527767923053e-05	5.093221601570127062e-05	5.576216824226526544e-05	6.102573442078585678e-05	6.675943602497098699e-05	7.300264336407042299e-05	7.979777732196338355e-05	8.719052362286210773e-05	9.523006025717302512e-05	1.039692987216068651e-04	1.134651397479520464e-04	1.237787442148296341e-04	1.349758199561888988e-04	1.471269251991507993e-04	1.603077893818936135e-04	1.745996521195313888e-04	1.900896211021776126e-04	2.068710497244386696e-04	2.250439352593898922e-04	2.447153384023053680e-04	2.659998250200678867e-04	2.890199309509062131e-04	3.139066507058210125e-04	3.407999509275256612e-04	3.698493094646718811e-04	4.012142809184637273e-04	4.350650895151246924e-04	4.715832501508721041e-04
5.899665479758946026e-06	6.518834817260099828e-06	7.200105300312476444e-06	7.949393615350413181e-06	8.773147631638988529e-06	9.678390830572027116e-06	1.067277013835926776e-05	1.176460739413846058e-05	1.296295469881017432e-05	1.427765390373740896e-05	1.571940051284390481e-05	1.729981228658837602e-05	1.903150285179026151e-05	2.092816063732956617e-05	2.300463347233673903e-05	2.527701920062237669e-05	2.776276268275161248e-05	3.048075957534432655e-05	3.345146729584821146e-05	3.669702360017353034e-05	4.024137322017228615e-05	4.411040302795223489e-05	4.833208621441271541e-05	5.293663599013005613e-05	5.795666933775670058e-05	6.342738136639525161e-05	6.938673083988392107e-05	7.587563747255322041e-05	8.293819160768606832e-05	9.062187691557537666e-05	9.897780676965165197e-05	1.080609749805162086e-04	1.179305215888333400e-04	1.286500144387225258e-04	1.402877472735079725e-04	1.529170551152525309e-04	1.666166477083211870e-04	1.814709618251490221e-04	1.975705332492561875e-04	2.150123892662276440e-04	2.339004625076829703e-04	2.543460270060120309e-04	2.764681573286773041e-04	3.003942116699931625e-04	3.262603397852218605e-04	3.542120166565216645e-04	3.844046027822464544e-04	4.170039319804670218e-04	4.521869275937199172e-04	4.901422479749969249e-04
6.129392553291700901e-06	6.772671725564748418e-06	7.480470199889155679e-06	8.258935052552259044e-06	9.114765226399621910e-06	1.005525769016636631e-05	1.108835713372119925e-05	1.222270944029517344e-05	1.346771919054500829e-05	1.483361146768288044e-05	1.633149824785879012e-05	1.797344967550480499e-05	1.977257053945382943e-05	2.174308228231668373e-05	2.390041089284086488e-05	2.626128104877551827e-05	2.884381689610952153e-05	3.166764986943420624e-05	3.475403397757299276e-05	3.812596899851159615e-05	4.180833204801306485e-05	4.582801800709562030e-05	5.021408931473634273e-05	5.499793565371514605e-05	6.021344407936890031e-05	6.589718016314976222e-05	7.208858074519755555e-05	7.883015891259520286e-05	8.616772184249800990e-05	9.415060217183175142e-05	1.028319035776702921e-04	1.122687612746004225e-04	1.225226181573233874e-04	1.336595173382356750e-04	1.457504118507253635e-04	1.588714923092720611e-04	1.731045333369696552e-04	1.885372595897256791e-04	2.052637322239271513e-04	2.233847566706218587e-04	2.430083125941620505e-04	2.642500069264741504e-04	2.872335508795912577e-04	3.120912618485436251e-04	3.389645911239005634e-04	3.680046783381354003e-04	3.993729335720344544e-04	4.332416480466921632e-04	4.697946343226628587e-04	5.092278969205290672e-04
6.365518252707570678e-06	7.033578794937468783e-06	7.768644149028725848e-06	8.577098198208046574e-06	9.465897952095189200e-06	1.044262148425437859e-05	1.151551954187326361e-05	1.269357107792964059e-05	1.398654297051272139e-05	1.540505420890358681e-05	1.696064484154772984e-05	1.866584999717565353e-05	2.053427930704980603e-05	2.258070207363085390e-05	2.482113854885798922e-05	2.727295770372748188e-05	2.995498188990049701e-05	3.288759881368404162e-05	3.609288126286807203e-05	3.959471504755561103e-05	4.341893563726321960e-05	4.759347399815712040e-05	5.214851215629755861e-05	5.711664903514145422e-05	6.253307713825291732e-05	6.843577067114668200e-05	7.486568571936594199e-05	8.186697312321839122e-05	8.948720471298769665e-05	9.777761359180384051e-05	1.067933491766375609e-04	1.165937477309379440e-04	1.272426191452154698e-04	1.388085507441954778e-04	1.513652289209738502e-04	1.649917794197314398e-04	1.797731271088597212e-04	1.958003761056987928e-04	2.131712111322898832e-04	2.319903209984494261e-04	2.523698451239298856e-04	2.744298440251562686e-04	2.982987947039553753e-04	3.241141118855027825e-04	3.520226960602086696e-04	3.821815092892974670e-04	4.147581797359972330e-04	4.499316358835357536e-04	4.878927713970046195e-04	5.288451415785869712e-04
6.608096574905260485e-06	7.301615689246391035e-06	8.064693046951686858e-06	8.903955809426363248e-06	9.826626105272273030e-06	1.084057079465326035e-05	1.195435504572477532e-05	1.317729998303054027e-05	1.451954468261850150e-05	1.599211280413609027e-05	1.760698416628452990e-05	1.937717158874977791e-05	2.131680334108677506e-05	2.344121155700866474e-05	2.576702699111638585e-05	2.831228051429798386e-05	3.109651176379995223e-05	3.414088538433290837e-05	3.746831531748069758e-05	4.110359761812283104e-05	4.507355229852631691e-05	4.940717472317359527e-05	5.413579710023914217e-05	5.929326063885791820e-05	6.491609896489191820e-05	7.104373341175610802e-05	7.771868082691759229e-05	8.498677455890064957e-05	9.289739931391182641e-05	1.015037405954521591e-04	1.108630494644598572e-04	1.210369233814565269e-04	1.320916039158136039e-04	1.440982921304471401e-04	1.571334824728635288e-04	1.712793160254304182e-04	1.866239539888016297e-04	2.032619722925174037e-04	2.212947782456946668e-04	2.408310501582707375e-04	2.619872008793119205e-04	2.848878662131416320e-04	3.096664191864376223e-04	3.364655111496041274e-04	3.654376407035397336e-04	3.967457514481189502e-04	4.305638595509698064e-04	4.670777121343559746e-04	5.064854774737249325e-04	5.489984679935742094e-04
6.857175696803725107e-06	7.576835641573593811e-06	8.368675690023828447e-06	9.239572801293148289e-06	1.019702132782715469e-05	1.124918465551373622e-05	1.240495079957011729e-05	1.367399222588168753e-05	1.506683018290114893e-05	1.659490384530873462e-05	1.827064458736162218e-05	2.010755572122933436e-05	2.212029805362557134e-05	2.432478163269901467e-05	2.673826407643034017e-05	2.937945589369970139e-05	3.226863322970749680e-05	3.542775848855846495e-05	3.888060930751404402e-05	4.265291637966704496e-05	4.677251064456572051e-05	5.126948038957017097e-05	5.617633882843051481e-05	6.152820274768270833e-05	6.736298283590988955e-05	7.372158633566892221e-05	8.064813268284411337e-05	8.819018282332097020e-05	9.639898292206654153e-05	1.053297232048731787e-04	1.150418126981123644e-04	1.255991706566679978e-04	1.370705354947676831e-04	1.495297920584744155e-04	1.630563181020988530e-04	1.777353508535380814e-04	1.936583745754193555e-04	2.109235300497660007e-04	2.296360469335105667e-04	2.499086999503912876e-04	2.718622899014210047e-04	2.956261504908929186e-04	3.213386819777575834e-04	3.491479126727435427e-04	3.792120893096902591e-04	4.117002973249798276e-04	4.467931120812712012e-04	4.846832820709789545e-04	5.255764451304869786e-04	5.696918786879120273e-04
7.112797675064547340e-06	7.859285122423330445e-06	8.680643405289534666e-06	9.584005842268421215e-06	1.057714616047542993e-05	1.166853206071505167e-05	1.286738288587250863e-05	1.418373167227401849e-05	1.562849187975242385e-05	1.721352911284628942e-05	1.895173816291343218e-05	2.085712571895416491e-05	2.294489911362533813e-05	2.523156149027420048e-05	2.773501379682418176e-05	3.047466403300382528e-05	3.347154419869428503e-05	3.674843541308558590e-05	4.033000169683425071e-05	4.424293293249558710e-05	4.851609754212346114e-05	5.318070544505563134e-05	5.827048188349033482e-05	6.382185272846737083e-05	6.987414190422848231e-05	7.646978159460844074e-05	8.365453592099708310e-05	9.147773880748791709e-05	9.999254677494995660e-05	1.092562074318832738e-04	1.193303444559262906e-04	1.302812598856490202e-04	1.421802545677153208e-04	1.551039676294482697e-04	1.691347358711969145e-04	1.843609739965110521e-04	2.008775766207968679e-04	2.187863430207627566e-04	2.381964256072959690e-04	2.592248031232912428e-04	2.819967795852372006e-04	3.066465100027005440e-04	3.333175539231719459e-04	3.621634578606906948e-04	3.933483676750551311e-04	4.270476719740476466e-04	4.634486776135054390e-04	5.027513183692791394e-04	5.451688978504938858e-04	5.909288677150735178e-04
7.374998146901955789e-06	8.149003509132144078e-06	9.000639685332595662e-06	9.937302951048184246e-06	1.096705359783906630e-05	1.209867147304443541e-05	1.334171577401534181e-05	1.470658938688666665e-05	1.620460807652617338e-05	1.784807485160659819e-05	1.965035984673793105e-05	2.162598608227587888e-05	2.379072148179808314e-05	2.616167754729911501e-05	2.875741511289729580e-05	3.159805761926546311e-05	3.470541237306908961e-05	3.810310027841455724e-05	4.181669455064503902e-05	4.587386894675156841e-05	5.030455607115775975e-05	5.514111634064946849e-05	6.041851821771938386e-05	6.617453034751784866e-05	7.244992625990780111e-05	7.928870232473475012e-05	8.673830967527482551e-05	9.484990084185359964e-05	1.036785918647139832e-04	1.132837406823060627e-04	1.237292426181229330e-04	1.350838438159371888e-04	1.474214734996675993e-04	1.608215959599935507e-04	1.753695831950703959e-04	1.911571091572059381e-04	2.082825665808406030e-04	2.268515073896167588e-04	2.469771077013995604e-04	2.687806584696909211e-04	2.923920828177992105e-04	3.179504811380246617e-04	3.456047050419384665e-04	3.755139612591906892e-04	4.078484465909740968e-04	4.427900150301159127e-04	4.805328781622433755e-04	5.212843399616501989e-04	5.652655670907238972e-04	6.127123958029798666e-04
7.643806032752764373e-06	8.446022757333982944e-06	9.328699825406818743e-06	1.029950309593267828e-05	1.136678664629911974e-05	1.253965033642755579e-05	1.382800178241834481e-05	1.524262304037671548e-05	1.679524231823418441e-05	1.849861105131869336e-05	2.036658669607351312e-05	2.241422161568551880e-05	2.465785845146316863e-05	2.711523239459870957e-05	2.980558079444164734e-05	3.274976056161797217e-05	3.597037384719637364e-05	3.949190250265809506e-05	4.334085184960763230e-05	4.754590431296570343e-05	5.213808349676703750e-05	5.715092930761603518e-05	6.262068475727064108e-05	6.858649510270592735e-05	7.509062000925833136e-05	8.217865945004536354e-05	8.989979408268594652e-05	9.830704087235051327e-05	1.074575247582625168e-04	1.174127671888313367e-04	1.282389923785527339e-04	1.400074521674983118e-04	1.527947703915711621e-04	1.666833076985137934e-04	1.817615477708348862e-04	1.981245059421971435e-04	2.158741612181707444e-04	2.351199127354921365e-04	2.559790617158388027e-04	2.785773199904044125e-04	3.030493461901418795e-04	3.295393107130158128e-04	3.582014905939280526e-04	3.892008954147528968e-04	4.227139254009297303e-04	4.589290628570995810e-04	4.980475980968704754e-04	5.402843910209175014e-04	5.858686694926963298e-04	6.350448656519118874e-04
7.919243241601860078e-06	8.750367075359572475e-06	9.664850563807499294e-06	1.067063579777275165e-05	1.177637788579750836e-05	1.299150459251549639e-05	1.432628054545741262e-05	1.579187632176453143e-05	1.740044274407673137e-05	1.916519073344685568e-05	2.110047708645164128e-05	2.322189656372814921e-05	2.554638069796817440e-05	2.809230375094450675e-05	3.087959627141403273e-05	3.392986672874485937e-05	3.726653172081109715e-05	4.091495527909830548e-05	4.490259781901803502e-05	4.925917530912448696e-05	5.401682925922731868e-05	5.921030815425145543e-05	6.487716098807399579e-05	7.105794357940796164e-05	7.779643838004106089e-05	8.513988851432579337e-05	9.313924681764252701e-05	1.018494406705806941e-04	1.113296534546832445e-04	1.216436234846643156e-04	1.328599613009829987e-04	1.450524862353344459e-04	1.583005831899538473e-04	1.726895805994217974e-04	1.883111505707618118e-04	2.052637322239272326e-04	2.236529792800065247e-04	2.435922329685570381e-04	2.652030213481160800e-04	2.886155861549731245e-04	3.139694383145146092e-04	3.414139432665256441e-04	3.711089372706859613e-04	4.032253758706677094e-04	4.379460157046097431e-04	4.754661308559726142e-04	5.159942649414826863e-04	5.597530201319749366e-04	6.069798842968011530e-04	6.579280974530546389e-04
8.201324379781133113e-06	9.062052602474004543e-06	1.000910972648227805e-05	1.105072073759635024e-05	1.219584903680405257e-05	1.345425820297000337e-05	1.483657848666847465e-05	1.635437835774563952e-05	1.802024144760552095e-05	1.984784924646174314e-05	2.185206993580449608e-05	2.404905375710350121e-05	2.645633533931461413e-05	2.909294343006425332e-05	3.197951849845242502e-05	3.513843870123359243e-05	3.859395472867920631e-05	4.237233407169046362e-05	4.650201527767931862e-05	5.101377278934659452e-05	5.594089298772182971e-05	6.131936208864393982e-05	6.718806657021805524e-05	7.358900683760947472e-05	8.056752486078928713e-05	8.817254655044273011e-05	9.645683966710770735e-05	1.054772880886768494e-04	1.152951832915085983e-04	1.259765339305270713e-04	1.375923944336626453e-04	1.502192135557089980e-04	1.639392038660036314e-04	1.788407331731179360e-04	1.950187389178324477e-04	2.125751665928886033e-04	2.316194332741538793e-04	2.522689173727762587e-04	2.746494757413500340e-04	2.988959892888859221e-04	3.251529382793058066e-04	3.535750085058652985e-04	3.843277295492688781e-04	4.175881463398737454e-04	4.535455252540498581e-04	4.924020959812470044e-04	5.343738304010918439e-04	5.796912597089228956e-04	6.286003310228419419e-04	6.813633046956080880e-04
8.490056464079463418e-06	9.381087091877508060e-06	1.036148587690296913e-05	1.143976737004411702e-05	1.262521053369428393e-05	1.392792267882094643e-05	1.535890829975010459e-05	1.693014314059928694e-05	1.865465384635846261e-05	2.054660357154370649e-05	2.262138394005911330e-05	2.489571377140710310e-05	2.738774501069054357e-05	3.011717632294302180e-05	3.310537483620241002e-05	3.637550654240011668e-05	3.995267589054502243e-05	4.386407513283844644e-05	4.813914401121763167e-05	5.280974039937244964e-05	5.791032254347612600e-05	6.347814357366413822e-05	6.955345898764761546e-05	7.617974783769394180e-05	8.340394838248201752e-05	9.127670899598599660e-05	9.985265515644688086e-05	1.091906733696087193e-04	1.193542129115834742e-04	1.304116063078835470e-04	1.424364094962117229e-04	1.555077626513428897e-04	1.697107726808218318e-04	1.851369184299708260e-04	2.018844796637967397e-04	2.200589909215454744e-04	2.397737213667364554e-04	2.611501817813085169e-04	2.843186598767849797e-04	3.094187851179221703e-04	3.366001242748946245e-04	3.660228089384208873e-04	3.978581962481024699e-04	4.322895640973369101e-04	4.695128420881919287e-04	5.097373795162948168e-04	5.531867516687338738e-04	6.000996057169298353e-04	6.507305474810134039e-04	7.053510703320681891e-04
8.785438640020098579e-06	9.707469599416065296e-06	1.072197797224384314e-05	1.183777454376736194e-05	1.306446110581123211e-05	1.441249661830064829e-05	1.589326843891391468e-05	1.751916896640106437e-05	1.930367806284887162e-05	2.126145164079178392e-05	2.340841682249946614e-05	2.576187410102440700e-05	2.834060695567242822e-05	3.116499939845512808e-05	3.425716195279298763e-05	3.764106659125291890e-05	4.134269118539470408e-05	4.539017404786790548e-05	4.981397917469681537e-05	5.464707282419645521e-05	5.992511209813974389e-05	6.568664622059119267e-05	7.197333124019557468e-05	7.883015891259520286e-05	8.630570055097735733e-05	9.445236666446476430e-05	1.033266832360473349e-04	1.129895855239451235e-04	1.235067303025725726e-04	1.349488274915339224e-04	1.473919921532006053e-04	1.609181178712475863e-04	1.756152725539664617e-04	1.915781177369839275e-04	2.089083524901087427e-04	2.277151830621888047e-04	2.481158194258688255e-04	2.702359999108455463e-04	2.942105451393354641e-04	3.201839425008092574e-04	3.483109624243584741e-04	3.787573077260416080e-04	4.117002973249793939e-04	4.473295856355272138e-04	4.858479189531885270e-04	5.274719301588961465e-04	5.724329730692496315e-04	6.209779977593208981e-04	6.733704681789188769e-04	7.298913233727861039e-04
9.087461906176623640e-06	1.004119017896440826e-05	1.109057502692984905e-05	1.224473012996286065e-05	1.351358736750736184e-05	1.490796525458494887e-05	1.643964262015953202e-05	1.812143788527772849e-05	1.996729431882267075e-05	2.199237167004699557e-05	2.421314459921879877e-05	2.664750835073219671e-05	2.931489213690671548e-05	3.223638072541765127e-05	3.543484474885857130e-05	3.893508028132936036e-05	4.276395825413760346e-05	4.695058431069901725e-05	5.152646972947381093e-05	5.652571407326151764e-05	6.198520025335698444e-05	6.794480272788952925e-05	7.444760958508468099e-05	8.154015929413499313e-05	8.927269293877082492e-05	9.769942278142499585e-05	1.068788180389657923e-04	1.168739087842791843e-04	1.277526089213635739e-04	1.395880592149681941e-04	1.524589913890428904e-04	1.664501143411737164e-04	1.816525235527085939e-04	1.981641348061402856e-04	2.160901433524576979e-04	2.355435097013161246e-04	2.566454732358673836e-04	2.795260948817049709e-04	3.043248300853649961e-04	3.311911333819642133e-04	3.602850958535989403e-04	3.917781167997668682e-04	4.258536109580561904e-04	4.627077526273728862e-04	5.025502580566735145e-04	5.456052074693561529e-04	5.921119080965485696e-04	6.423257995915115058e-04	6.965194031914477210e-04	7.549833159822479404e-04
9.396108845413330400e-06	1.038222958546008580e-05	1.146725578463525862e-05	1.266061066023774995e-05	1.397256341848316445e-05	1.541430001489339636e-05	1.699799933507574714e-05	1.873691516546960182e-05	2.064546434473017733e-05	2.273932150847273142e-05	2.503552086302115404e-05	2.755256544760454433e-05	3.031054436912847209e-05	3.333125851920647919e-05	3.663835530956154827e-05	4.025747298919948105e-05	4.421639513487148277e-05	4.854521593529308751e-05	5.327651691931441675e-05	5.844555580872330572e-05	6.409046820756861349e-05	7.025248287175603931e-05	7.697615133515633707e-05	8.430959270149104498e-05	9.230475444477607744e-05	1.010176900950110143e-04	1.105088547200103373e-04	1.208434191487125863e-04	1.320916039158136581e-04	1.443290339420807609e-04	1.576371149990536235e-04	1.721034330408874118e-04	1.878221775196982466e-04	2.048945898337429443e-04	2.234294380899490881e-04	2.435435193934836623e-04	2.653621909070182734e-04	2.890199309509058879e-04	3.146609314423478112e-04	3.424397229965902146e-04	3.725218340359906684e-04	4.050844852730793697e-04	4.403173209513247272e-04	4.784231782417904780e-04	5.196188962049514077e-04	5.641361657343583330e-04	6.122224219020280106e-04	6.641417801243681366e-04	7.201760175613728179e-04	7.806256011506064680e-04
9.711353363946958496e-06	1.073055898657969103e-05	1.185198839982782662e-05	1.308538097501303438e-05	1.444135045575672640e-05	1.593145809242046279e-05	1.756829137879105493e-05	1.936554877298989841e-05	2.133813080638326042e-05	2.350223800706369642e-05	2.587547608816281872e-05	2.847696887585345781e-05	3.132747947741080537e-05	3.444954021611782612e-05	3.786759188711261354e-05	4.160813291648028395e-05	4.569987903495409718e-05	5.017393410750903054e-05	5.506397279085744782e-05	6.040643572236556127e-05	6.624073797616241409e-05	7.260949155514657136e-05	7.955874272117418103e-05	8.713822499984448511e-05	9.540162873093906018e-05	1.044068880706149738e-04	1.142164863868122066e-04	1.248977810249223691e-04	1.365233484564468505e-04	1.491713508590242058e-04	1.629259252117273708e-04	1.778775960247036634e-04	1.941237128569768013e-04	2.117689138103108504e-04	2.309256162202716301e-04	2.517145357978872820e-04	2.742652355062351636e-04	2.987167054858308099e-04	3.252179753704542578e-04	3.539287603608202494e-04	3.850201424471181438e-04	4.186752881923479956e-04	4.550902045066114693e-04	4.944745338574375957e-04	5.370523903727121226e-04	5.830632383003990374e-04	6.327628142926111339e-04	6.864240949803983695e-04	7.443383112994188472e-04	8.068160110150184548e-04
1.003316043913471221e-05	1.108613968405743053e-05	1.224473012996281661e-05	1.351899388368552453e-05	1.491989639860984925e-05	1.645938203258241091e-05	1.815045539371052129e-05	2.000726886868532166e-05	2.204521675078636956e-05	2.428103640827326389e-05	2.673291695834470450e-05	2.942061593725865136e-05	3.236558448356392353e-05	3.559110157868500322e-05	3.912241791731801651e-05	4.298691000923799278e-05	4.721424514413943651e-05	5.183655788204463407e-05	5.688863876355751154e-05	6.240813596679477856e-05	6.843577067114670911e-05	7.501556692204708039e-05	8.219509682561815613e-05	9.002574193732854307e-05	9.856297174457843600e-05	1.078666401793423445e-04	1.180013011335268844e-04	1.290365439864639364e-04	1.410473501908292900e-04	1.541144720001070038e-04	1.683248344574166274e-04	1.837719618018559859e-04	2.005564294844225902e-04	2.187863430207628650e-04	2.385778449423671204e-04	2.600556511411269956e-04	2.833536179341600812e-04	3.086153412063040273e-04	3.359947890163706807e-04	3.656569690798963093e-04	3.977786325654862642e-04	4.325490156634840817e-04	4.701706204045037643e-04	5.108600362208089293e-04	5.548488037553414012e-04	6.023843224311536872e-04	6.537308032973777709e-04	7.091702686667490738e-04	7.690036000531813879e-04	8.335516359059585078e-04
1.036148587690087188e-05	1.144892284565341853e-05	1.264542703943991717e-05	1.396138983777663365e-05	1.540813552786699046e-05	1.699799933507572004e-05	1.874441143068893151e-05	2.066198732451665271e-05	2.276662507314534541e-05	2.507560975896646303e-05	2.760772572038572111e-05	3.038337703985971870e-05	3.342471682362704416e-05	3.675578583518596869e-05	4.040266107370973399e-05	4.439361491868572713e-05	4.875928549307022986e-05	5.353285892917450481e-05	5.875026425427801727e-05	6.445038164658727943e-05	7.067526484656631912e-05	7.747037854380848371e-05	8.488485159543862591e-05	9.297174696845967603e-05	1.017883493354115317e-04	1.113964712901023237e-04	1.218627791878983460e-04	1.332591396530312920e-04	1.456629878334429360e-04	1.591577185217394968e-04	1.738331012987113903e-04	1.897857208934129031e-04	2.071194439908615392e-04	2.259459137547837444e-04	2.463850733682901827e-04	2.685657199297939628e-04	2.926260900744772687e-04	3.187144787231419095e-04	3.469898923898929598e-04	3.776227385076119810e-04	4.107955522553510819e-04	4.467037623941208253e-04	4.855564976369532355e-04	5.275774350950714021e-04	5.730056923542386311e-04	6.220967647435144332e-04	6.751235093621896005e-04	7.323771774294662862e-04	7.941684965147848430e-04	8.608288041942950379e-04
1.069627607971618385e-05	1.181884924878280599e-05	1.305401371643952632e-05	1.441249661830067370e-05	1.590598814086739013e-05	1.754722207324812668e-05	1.935006252929498383e-05	2.132959726088360159e-05	2.350223800706378112e-05	2.588582834891222940e-05	2.849975956601465826e-05	3.136509501759404179e-05	3.450470359940206895e-05	3.794340285658620370e-05	4.170811236282545250e-05	4.582801800709562708e-05	5.033474786143182935e-05	5.526256033601150460e-05	6.064854536172127668e-05	6.653283937507869909e-05	7.295885491590017283e-05	7.997352568438546828e-05	8.762756794126463499e-05	9.597575917225936054e-05	1.050772349762498262e-04	1.149958051751512090e-04	1.258002901824343373e-04	1.375648787064401432e-04	1.503695079039145605e-04	1.643002671384803453e-04	1.794498265378682410e-04	1.959178915824806024e-04	2.138116849961288056e-04	2.332464572473078024e-04	2.543460270060118140e-04	2.772433529365913446e-04	3.020811382412531853e-04	3.290124694013146930e-04	3.582014905939283236e-04	3.898241152903659992e-04	4.240687765679485564e-04	4.611372176907722279e-04	5.012453245344111611e-04	5.446240014462520353e-04	5.915200921457408004e-04	6.421973472772515021e-04	6.969374402319366375e-04	7.560410328536826046e-04	8.198288926374025639e-04	8.886430630151102156e-04
1.103746782604609528e-05	1.219584903681693594e-05	1.347041300375542853e-05	1.487222903858649342e-05	1.641336022349143377e-05	1.810694653228354093e-05	1.996729431882267075e-05	2.200997260681903270e-05	2.425191663993872909e-05	2.671153917703064830e-05	2.940885004421915392e-05	3.236558448356404550e-05	3.560534086698419730e-05	3.915372837416480450e-05	4.303852526420822426e-05	4.728984840284830771e-05	5.194033474007458121e-05	5.702533546701989614e-05	6.258312361588549283e-05	6.865511590249015982e-05	7.528610964768671994e-05	8.252453565132089055e-05	9.042272793056777491e-05	9.903721127328240495e-05	1.084290075963593883e-04	1.186639621389374357e-04	1.298130905604678962e-04	1.419529480541095409e-04	1.551660216264721091e-04	1.695411467352481334e-04	1.851739495166417830e-04	2.021673158744778100e-04	2.206318887423774032e-04	2.406865948690957880e-04	2.624592025149275051e-04	2.860869114837133876e-04	3.117169769501777874e-04	3.395073685758711181e-04	3.696274664385550200e-04	4.022587953291807249e-04	4.375957989974057680e-04	4.758466559504030821e-04	5.172341384303969078e-04	5.619965162133546592e-04	6.103885068842694866e-04	6.626822742532089512e-04	7.191684765800307119e-04	7.801573662744232989e-04	8.459799427307900920e-04	9.169891599443171209e-04
1.138498806218046751e-05	1.257984148906559198e-05	1.389453574473834822e-05	1.534048866378232977e-05	1.693014314059922934e-05	1.867705286769900938e-05	2.059597464170157585e-05	2.270296768487357073e-05	2.501550045556151687e-05	2.755256544760449690e-05	3.033480250658505758e-05	3.338463121961144888e-05	3.672639296523334509e-05	4.038650324106231592e-05	4.439361491868572035e-05	4.877879310853050309e-05	5.357570235140187895e-05	5.882080688849867345e-05	6.455358479772615749e-05	7.081675682107017682e-05	7.765653074560305541e-05	8.512286223930735376e-05	9.326973308225977686e-05	1.021554477737425640e-04	1.118429495364517358e-04	1.224001567800599296e-04	1.339003211278388407e-04	1.464224081517795199e-04	1.600515020034592854e-04	1.748792351697195445e-04	1.910042446238459899e-04	2.085326556841895487e-04	2.275785949328874955e-04	2.482647335873060203e-04	2.707228627557942569e-04	2.950945020471516583e-04	3.215315430394787358e-04	3.501969291487172682e-04	3.812653734697273012e-04	4.149241161929715857e-04	4.513737232275417954e-04	4.908289276858077404e-04	5.335195159062937993e-04	5.796912597089245219e-04	6.296068965902052936e-04	6.835471595749042411e-04	7.418118584446493392e-04	8.047210140625811730e-04	8.726160475058224045e-04	9.458610257039470979e-04
1.173875370735177792e-05	1.297073480544259855e-05	1.432628054545738551e-05	1.581716354826600928e-05	1.745621334623032749e-05	1.925740478564184297e-05	2.123595320094660602e-05	2.340841682249946275e-05	2.579280690591662236e-05	2.840870609865006252e-05	3.127739558804298718e-05	3.442199160485874543e-05	3.786759188711261354e-05	4.164143274096736470e-05	4.577305736846542351e-05	5.029449616596751377e-05	5.524045973229255158e-05	6.064854536172127668e-05	6.655945783416560978e-05	7.301724535289346103e-05	8.006955151918453790e-05	8.776788427310214496e-05	9.616790277015407201e-05	1.053297232048735853e-04	1.153182446342243187e-04	1.262034958960916574e-04	1.380610047608668090e-04	1.509721904971415569e-04	1.650247810756713695e-04	1.803132562788455637e-04	1.969393180258515092e-04	2.150123892662286469e-04	2.346501428365090167e-04	2.559790617158390195e-04	2.791350321566497556e-04	3.042639712054388086e-04	3.315224901661270357e-04	3.610785955941497654e-04	3.931124294429977502e-04	4.278170500161109229e-04	4.653992554055088834e-04	5.060804511238856497e-04	5.500975636588699468e-04	5.977040016962254171e-04	6.491706667726384250e-04	7.047870151279635653e-04	7.648621725308329868e-04	8.297261038501699227e-04	8.997308391375616896e-04	9.752517579714449448e-04
1.209867147304161309e-05	1.336842590680821887e-05	1.476553355417657405e-05	1.630212799217273210e-05	1.799143211490143834e-05	1.984784924646174314e-05	2.188706123327499722e-05	2.412613399172644540e-05	2.658363101415538645e-05	2.927973536462457263e-05	3.223638072541760383e-05	3.547739208585378058e-05	3.902863669679602069e-05	4.291818594713407866e-05	4.717648885255433343e-05	5.183655788204463407e-05	5.693416788378836740e-05	6.250806890937688073e-05	6.860021377354782784e-05	7.525600122591349418e-05	8.252453565132089055e-05	9.045890425652312829e-05	9.911647274266159038e-05	1.085592005055977362e-04	1.188539764492721419e-04	1.300729765409410041e-04	1.422940442811863600e-04	1.556010953059303872e-04	1.700845473821362608e-04	1.858417771033055177e-04	2.029776046351144828e-04	2.216048079053633787e-04	2.418446676757084331e-04	2.638275449750765206e-04	2.876934924161094593e-04	3.135929009561357213e-04	3.416871837027425488e-04	3.721494984007982297e-04	4.051655102723643754e-04	4.409341969130771833e-04	4.796686969779412790e-04	5.215972044155813047e-04	5.669639100326633475e-04	6.160299921888285268e-04	6.690746584367347934e-04	7.263962399313871792e-04	7.883133404370150712e-04	8.551660417584093163e-04	9.273171674157629869e-04	1.005153606367684745e-03
1.246463769736095537e-05	1.377280025196802212e-05	1.521216825922868446e-05	1.679524231823418441e-05	1.853564529532058050e-05	2.044821619301244114e-05	2.254911120949252607e-05	2.485591247889774741e-05	2.738774501069054696e-05	3.016540237561355836e-05	3.321148171614169819e-05	3.655052869091784132e-05	4.020919299540225980e-05	4.421639513487148954e-05	4.860350516095612470e-05	5.340453411911238161e-05	5.865633899171863628e-05	6.439884195989342263e-05	7.067526484656631912e-05	7.753237964377688066e-05	8.502077606857277728e-05	9.319514713415104541e-05	1.021145937659790167e-04	1.118429495364519662e-04	1.224491266360902108e-04	1.340074842442722642e-04	1.465982205078785936e-04	1.603077893818937491e-04	1.752293436318195043e-04	1.914632053435065279e-04	2.091173653316027894e-04	2.283080128829588701e-04	2.491600973159418240e-04	2.718079228803242393e-04	2.963957785651111145e-04	3.230786044230377421e-04	3.520226960602098080e-04	3.834064489772478308e-04	4.174211444839349755e-04	4.542717789424774292e-04	4.941779381247391823e-04	5.373747184957066922e-04	5.841136972587857934e-04	6.346639530177375799e-04	6.893131389247287005e-04	7.483686101938642017e-04	8.121586078637577002e-04	8.810335006913096265e-04	9.553670870507786298e-04	1.035557958697375276e-03
1.283653819537724518e-05	1.418373167229140977e-05	1.566604530635008066e-05	1.729635267010424916e-05	1.908868308781452047e-05	2.105831830511305545e-05	2.322189656372819665e-05	2.559752458620451882e-05	2.820489800432951350e-05	3.106543079511053687e-05	3.420239431945899100e-05	3.764106659125298666e-05	4.140889243817058476e-05	4.553565525060168580e-05	5.005366105104975231e-05	5.499793565371516638e-05	6.040643572236578489e-05	6.632027457414835909e-05	7.278396361760760744e-05	7.984567035482960785e-05	8.755749392025722168e-05	9.597575917225937409e-05	1.051613303979147208e-04	1.151799457365976128e-04	1.261025734737261140e-04	1.380057914023698977e-04	1.509721904971415840e-04	1.650908041918443085e-04	1.804575645995011547e-04	1.971757870605275189e-04	2.153566844517540251e-04	2.351199127354927599e-04	2.565941492737870873e-04	2.799177054779953817e-04	3.052391754078497671e-04	3.327181219767074024e-04	3.625258024606578620e-04	3.948459350481648236e-04	4.298755082036108941e-04	4.678256346522334909e-04	5.089224518250687638e-04	5.534080706302445165e-04	6.015415744409841796e-04	6.536000702104614174e-04	7.098797936387796518e-04	7.706972703275010361e-04	8.363905348614861625e-04	9.073204097563686808e-04	9.838718462016702443e-04	1.066455328514254435e-03
1.321424812624072245e-05	1.460108222489328746e-05	1.612701233651856267e-05	1.780529083332106584e-05	1.965035984673789717e-05	2.167795078156941100e-05	2.390519145305955792e-05	2.635072136672106027e-05	2.903481569031968144e-05	3.197951849845230983e-05	3.520878590238810183e-05	3.874863971131268565e-05	4.262733230582881993e-05	4.687552344051090726e-05	5.152646972947362119e-05	5.661622760729638108e-05	6.218387059718602809e-05	6.827172175897388727e-05	7.492560223135064947e-05	8.219509682561816969e-05	9.013383767212277352e-05	9.879980696534979446e-05	1.082556598993432580e-04	1.185690689315702865e-04	1.298130905604676793e-04	1.420665558496119081e-04	1.554144859795519970e-04	1.699485341567741846e-04	1.857674552578246149e-04	2.029776046351141304e-04	2.216934675592738702e-04	2.420382208207852166e-04	2.641443280608850004e-04	2.881541704481246284e-04	3.142207143621845696e-04	3.425082177904409495e-04	3.731929771848846596e-04	4.064641165671701857e-04	4.425244207073623058e-04	4.815912142370266285e-04	5.238972885894049251e-04	5.696918786879151715e-04	6.192416913289720175e-04	6.728319872254730650e-04	7.307677186928671596e-04	7.933747249701840476e-04	8.610009871728616874e-04	9.340179448727368950e-04	1.012821876291975301e-03	1.097835344082003688e-03
1.359763187794236689e-05	1.502470206529692199e-05	1.659490384530873801e-05	1.832187408002609102e-05	2.022047390910150917e-05	2.230689115111949392e-05	2.459875054903443945e-05	2.711523239459866892e-05	2.987720009713441040e-05	3.290733729392414310e-05	3.623029513266502158e-05	3.987285039087202604e-05	4.386407513283836513e-05	4.823551864174583054e-05	5.302140240276094675e-05	5.825882895244562348e-05	6.398800545050080705e-05	7.025248287175605286e-05	7.709941175933652190e-05	8.457981552406217173e-05	9.274888232028794465e-05	1.016662765745142524e-04	1.113964712901023508e-04	1.220091022992322264e-04	1.335793456817345557e-04	1.461883196195011981e-04	1.599235120046824869e-04	1.748792351697195445e-04	1.911571091572060736e-04	2.088665749974993370e-04	2.281254395117373094e-04	2.490604532071653224e-04	2.718079228803242935e-04	2.965143605913625967e-04	3.233371707193050506e-04	3.524453768532378561e-04	3.840203903177139672e-04	4.182568221720356274e-04	4.553633405619400554e-04	4.955635753383134208e-04	5.390970718905943810e-04	5.862202961718506432e-04	6.372076929179755879e-04	6.923527990843927589e-04	7.519694145397138717e-04	8.163928320665004299e-04	8.859811287239282044e-04	9.611165206255771866e-04	1.042206783176813280e-03	1.129686738799963236e-03
1.398654297050899275e-05	1.545442934046982792e-05	1.706954106474904700e-05	1.884590503852646583e-05	2.079880745061792700e-05	2.294489911362534152e-05	2.530230886254653376e-05	2.789076557202592842e-05	3.073172937376992560e-05	3.384853268848449394e-05	3.726653172081110393e-05	4.101326910116419186e-05	4.511864839511515053e-05	4.961512123901312395e-05	5.453788789986724008e-05	5.992511209813975744e-05	6.581815097395101832e-05	7.226180112029058030e-05	7.930456165107945714e-05	8.699891531730987110e-05	9.540162873093908729e-05	1.045740728036485861e-04	1.145825645559341282e-04	1.254987315011615206e-04	1.373998998590981145e-04	1.503695079039145876e-04	1.644975458025721318e-04	1.798810233507611926e-04	1.966244670649466755e-04	2.148404481404346154e-04	2.346501428365090980e-04	2.561839269003605524e-04	2.795820056915761243e-04	3.049950817180168642e-04	3.325850613418164883e-04	3.625258024606579162e-04	3.950039050140729049e-04	4.302195462070283055e-04	4.683873623830509892e-04	5.097373795162955757e-04	5.545159943258996110e-04	6.029870080461732437e-04	6.554327149123190775e-04	7.121550474429820662e-04	7.734767806173549823e-04	8.397427970556705810e-04	9.113214153166187539e-04	9.886057834236664735e-04	1.072015339723186595e-03	1.161997343160633706e-03
1.438082397841493939e-05	1.589009010309211728e-05	1.755073186863057911e-05	1.937717158874977791e-05	2.138512637032274430e-05	2.359171641278917428e-05	2.601558160347410537e-05	2.867700697450819026e-05	3.159805761926546988e-05	3.480272369999460832e-05	3.831707621340160318e-05	4.216943421736419511e-05	4.639054425974035897e-05	5.101377278934660130e-05	5.607531236962937706e-05	6.161440255731704004e-05	6.767356635137904380e-05	7.429886316191962445e-05	8.154015929413485761e-05	8.945141698912421413e-05	9.809100311110363938e-05	1.075220186193409915e-04	1.178126500128548780e-04	1.290365439864639906e-04	1.412732065880699210e-04	1.546084282189498635e-04	1.691347358711976735e-04	1.849518740491510748e-04	2.021673158744778914e-04	2.208968059273898408e-04	2.412649364290515559e-04	2.634057584223388503e-04	2.874634296595485086e-04	3.135929009561358297e-04	3.419606428187667887e-04	3.727454142037567525e-04	4.061390753077549548e-04	4.423474463363120924e-04	4.815912142370276042e-04	5.241068894222134910e-04	5.701478145408923242e-04	6.199852273909867715e-04	6.739093800894885170e-04	7.322307166405490420e-04	7.952811110583689943e-04	8.634151682131615798e-04	9.370115895733087570e-04	1.016474606015222663e-03	1.102235479863104351e-03	1.194754078303644079e-03
1.478030647295496733e-05	1.633149824788184297e-05	1.803827070217790696e-05	1.991544678459566684e-05	2.197918020488020716e-05	2.424706674161674318e-05	2.673826407643039777e-05	2.947362073595320567e-05	3.247581475608299795e-05	3.576950271775722958e-05	3.938147983952168762e-05	4.334085184960772039e-05	4.767921939906341963e-05	5.243087581768427006e-05	5.763301905605942610e-05	6.332597869997468141e-05	6.955345898764764257e-05	7.636279880580174961e-05	8.380524968735187752e-05	9.193627288143184232e-05	1.008158566155781022e-04	1.105088547200103779e-04	1.210853478350540103e-04	1.326210284746966704e-04	1.451976112719944060e-04	1.589032697853760118e-04	1.738331012987114445e-04	1.900896211021778294e-04	2.077832877952415897e-04	2.270330612073734452e-04	2.479669945861291843e-04	2.707228627557953411e-04	2.954488280026636333e-04	3.223041454948735642e-04	3.514599100953428213e-04	3.830998464754175638e-04	4.174211444839358428e-04	4.546353417713751982e-04	4.949692557109983257e-04	5.386659666981476581e-04	5.859858549447513002e-04	6.372076929179758048e-04	6.926297955996367885e-04	7.525712307657459778e-04	8.173730915030196073e-04	8.873998331908157988e-04	9.630406771820209299e-04	1.044711083414685783e-03	1.132854294176701424e-03	1.227942951228121323e-03
1.518481098529071124e-05	1.677845547076294036e-05	1.853193853694971494e-05	2.046048880414342604e-05	2.258070207363081325e-05	2.491065568179477510e-05	2.747003161391260156e-05	3.028024897498109559e-05	3.336460644891155013e-05	3.674843541308552491e-05	4.045926441230478189e-05	4.452699573463027457e-05	4.898409487149509045e-05	5.386579368578091613e-05	5.921030815425146898e-05	6.505907159484217129e-05	7.145698433474214880e-05	7.845268082198948354e-05	8.609881523134333000e-05	9.445236666446480496e-05	1.035749650948695479e-04	1.135332392596117689e-04	1.243991877521580312e-04	1.362505746242901315e-04	1.491713508590242871e-04	1.632521031313454113e-04	1.785905313288320699e-04	1.952919563599018863e-04	2.134698598331871927e-04	2.332464572473070977e-04	2.547533063858405046e-04	2.781319526672891692e-04	3.035346132541764962e-04	3.311249017786691766e-04	3.610785955941499823e-04	3.935844475125317428e-04	4.288450440355422665e-04	4.670777121343571130e-04	5.085154766753716658e-04	5.534080706302448418e-04	6.020230002451874753e-04	6.546466673772669952e-04	7.115855512338788939e-04	7.731674517750007159e-04	8.397427970556692800e-04	9.116860167981834890e-04	9.893969844886447117e-04	1.073302530290746581e-03	1.163858027059892124e-03	1.261549051722601292e-03
1.559414699084259694e-05	1.723075125161902156e-05	1.903150285179026490e-05	2.101204092862117074e-05	2.318940865538107759e-05	2.558217067808582750e-05	2.821053954806599767e-05	3.109651176379996579e-05	3.426401407037258235e-05	3.773906070153022708e-05	4.154992228734537019e-05	4.572730718999885917e-05	5.030455607115777330e-05	5.531785053684062974e-05	6.080643674952063691e-05	6.681286494250852253e-05	7.338324581832143952e-05	8.056752486078944976e-05	8.841977563998660054e-05	9.699851323967476763e-05	1.063670289887332142e-04	1.165937477309380254e-04	1.277526089213636281e-04	1.399234728924998120e-04	1.531925536887919113e-04	1.676528799245906700e-04	1.834047851772684665e-04	2.005564294844226986e-04	2.192243535713530092e-04	2.395340674922768641e-04	2.616206754257633391e-04	2.856295384213609076e-04	3.117169769501780042e-04	3.400510151668911948e-04	3.708121688440669150e-04	4.041942789914342569e-04	4.404053932224517203e-04	4.796686969779416585e-04	5.222234967611360688e-04	5.683262575798821940e-04	6.182516968296382625e-04	6.722939368845212661e-04	7.307677186928677017e-04	7.940096786977934211e-04	8.623796914216260399e-04	9.362622800654074855e-04	1.016068097479940532e-03	1.102235479863103050e-03	1.195232075528047423e-03	1.295556551068309048e-03
1.600811291565783844e-05	1.768816286133003725e-05	1.953671764060140790e-05	2.156983155098634957e-05	2.380500019787360153e-05	2.626128104877552166e-05	2.895942322220452356e-05	3.192200714090500426e-05	3.517359471501199506e-05	3.874089075829142601e-05	4.265291637966705851e-05	4.694119513278599082e-05	5.163995274842794682e-05	5.678633131810698439e-05	6.242061884223405082e-05	6.858649510270595445e-05	7.533129486768600099e-05	8.270628948566446123e-05	9.076698797653241758e-05	9.957345877934446049e-05	1.091906733696087735e-04	1.196888730132341424e-04	1.311439599796065914e-04	1.436379145925453142e-04	1.572592395549682895e-04	1.721034330408875474e-04	1.882734921066201068e-04	2.058804480317762847e-04	2.250439352593905970e-04	2.458927956633499270e-04	2.685657199297941796e-04	2.932119278971723284e-04	3.199918897568935897e-04	3.490780900727010415e-04	3.806558366316774907e-04	4.149241161929719652e-04	4.520964992513370247e-04	4.924020959812471128e-04	5.360865655731287659e-04	5.834131812157592693e-04	6.346639530177382305e-04	6.901408111954893641e-04	7.501668518852179935e-04	8.150876479609065394e-04	8.852726272593122985e-04	9.611165206255781624e-04	1.043040882198488593e-03	1.131495684352600353e-03	1.226960989704109928e-03	1.329948702568228489e-03
1.642649616534133791e-05	1.815045539373899515e-05	2.004732344765016336e-05	2.213357421490790158e-05	2.442716056080834362e-05	2.694763803313283883e-05	2.971629804314738054e-05	3.275631116876918041e-05	3.609288126286814657e-05	3.975341108823268586e-05	4.376768024080655720e-05	4.816803616440360164e-05	5.298959910326308994e-05	5.827048188349047035e-05	6.405202546062128488e-05	7.037905121826371860e-05	7.730013105191948781e-05	8.486787632270359689e-05	9.313924681764225596e-05	1.021758809065424843e-04	1.120444481399563775e-04	1.228170255885038364e-04	1.345714992805738036e-04	1.473919921532007137e-04	1.613693199894681565e-04	1.766014768750909280e-04	1.931941517666348705e-04	2.112612778240133293e-04	2.309256162202726330e-04	2.523193762019654480e-04	2.755848732335113753e-04	3.008752271184102147e-04	3.283551020489841273e-04	3.582014905939286489e-04	3.906045436892065736e-04	4.257684487523694453e-04	4.639123580927228185e-04	5.052713698397134955e-04	5.500975636588707057e-04	5.986610935682649048e-04	6.512513402083190250e-04	7.081781249532597159e-04	7.697729882832405647e-04	8.363905348614872467e-04	9.084098477801694129e-04	9.862359744516994726e-04	1.070301486627709114e-03	1.161068117026109632e-03	1.259028475036005467e-03	1.364707843950633713e-03
1.684907317708569577e-05	1.861738182314290173e-05	2.056304743106767549e-05	2.270296768487357073e-05	2.505555729321501027e-05	2.764087487676610810e-05	3.048075957534433672e-05	3.359897803759785570e-05	3.702138249379378936e-05	4.077608065179819829e-05	4.489361819744634377e-05	4.940717472317361560e-05	5.435277395304350339e-05	5.976950917813680442e-05	6.569978486365571162e-05	7.218957543803006716e-05	7.928870232473479078e-05	8.705113032943755363e-05	9.553528454840420686e-05	1.048043890187592443e-04	1.149268283871515218e-04	1.259765339305271526e-04	1.380333953209499369e-04	1.511836995856533159e-04	1.655205987735829630e-04	1.811446079005107446e-04	1.981641348061404483e-04	2.166960436183637225e-04	2.368662535817440279e-04	2.588103750691467448e-04	2.826743846570799082e-04	3.086153412063048947e-04	3.368021449496022665e-04	3.674163416476574511e-04	4.006529739317461086e-04	4.367214820078357666e-04	4.758466559504045458e-04	5.182696418655325342e-04	5.642490042509824442e-04	6.140618469257146193e-04	6.680049949422203369e-04	7.263962399313882634e-04	7.895756513611732657e-04	8.579069562162862416e-04	9.317789896260150013e-04	1.011607218980557733e-03	1.097835344082007591e-03	1.190936975874172781e-03	1.291417396284569611e-03	1.399815401691767306e-03
1.727560949528857953e-05	1.908868308784604365e-05	2.108360345513493359e-05	2.327769604807862497e-05	2.568984174589979992e-05	2.834060695567248582e-05	3.125238367767077551e-05	3.444954021611783290e-05	3.795858325360580428e-05	4.180833204801308518e-05	4.603010555289332138e-05	5.065792330606336610e-05	5.572872097650313463e-05	6.128258150666884060e-05	6.736298283591003863e-05	7.401706324085331572e-05	8.129590538031360798e-05	8.925484018551811910e-05	9.795377179108635118e-05	1.074575247582625981e-04	1.178362148992677616e-04	1.291656450702343307e-04	1.415277273599031718e-04	1.550109331620017398e-04	1.697107726808213710e-04	1.857303054818745228e-04	2.031806837623908535e-04	2.221817300797458239e-04	2.428625513393551315e-04	2.653621909070181108e-04	2.898303207738700668e-04	3.164279757646619256e-04	3.453283318419255723e-04	3.767175306191559189e-04	4.107955522553508650e-04	4.477771389605321602e-04	4.878927713970060290e-04	5.313897003135948250e-04	5.785330357994832766e-04	6.296068965902074620e-04	6.849156219002379290e-04	7.447850482939007578e-04	8.095638541387183184e-04	8.796249742118605625e-04	9.553670870507770035e-04	1.037216177652724438e-03	1.125627178133761135e-03	1.221085688955821438e-03	1.324109783319316492e-03	1.435251897298079607e-03
1.770585987118862320e-05	1.956408820025261740e-05	2.160869221188051458e-05	2.385742884867874200e-05	2.632964921961036792e-05	2.904643193969088600e-05	3.203072668367379621e-05	3.530750865026309623e-05	3.890394467300818410e-05	4.284957175560946034e-05	4.717648885255441474e-05	5.191956276085149817e-05	5.711664903514148810e-05	6.280882888662873975e-05	6.904066307606787850e-05	7.586046386247051096e-05	8.332058612217666741e-05	9.147773880748813393e-05	1.003933179700793157e-04	1.101337626318503818e-04	1.207709348446894094e-04	1.323825253406583794e-04	1.450524862353345815e-04	1.588714923092727929e-04	1.739374324557081913e-04	1.903559329465151159e-04	2.082409142328979620e-04	2.277151830621890487e-04	2.489110617571577535e-04	2.719710565692659565e-04	2.970485670820349278e-04	3.243086387048451291e-04	3.539287603608213336e-04	3.860997095345814162e-04	4.210264469062785487e-04	4.589290628571006652e-04	5.000437781878811416e-04	5.446240014462510595e-04	5.929414453084483599e-04	6.452873045088466626e-04	7.019734978533351049e-04	7.633339768907987681e-04	8.297261038501716575e-04	9.015321014777769471e-04	9.791605774305349973e-04	1.063048125894642398e-03	1.153661009105309224e-03	1.251496921441118664e-03	1.357086838755166419e-03	1.470996955583961591e-03
1.813956838689676334e-05	2.004331438391509818e-05	2.213800137245183528e-05	2.444182125491338415e-05	2.697459914947738632e-05	2.975792999597485933e-05	3.281532562595065216e-05	3.617237301050717837e-05	3.985690444011833849e-05	4.389918043319244952e-05	4.833208621441273574e-05	5.319134264982966552e-05	5.851573257333134723e-05	6.434734348846062827e-05	7.073182768056043910e-05	7.771868082691736190e-05	8.536154024685208095e-05	9.371850398959300583e-05	1.028524720151610715e-04	1.128315107823491740e-04	1.237292426181230143e-04	1.356252613042886756e-04	1.486055753799853606e-04	1.627630807223308515e-04	1.781980640322290536e-04	1.950187389178326645e-04	2.133418163341779111e-04	2.332931112039976474e-04	2.550081871113502670e-04	2.786330410263213649e-04	3.043248300853654297e-04	3.322526425175885076e-04	3.625983148721498924e-04	3.955572977656335960e-04	4.313395724303147223e-04	4.701706204045046317e-04	5.122924487639540780e-04	5.579646733484519604e-04	6.074656624896129309e-04	6.610937437940362033e-04	7.191684765800324466e-04	7.820319926052781171e-04	8.500504077567093463e-04	9.236153074019039797e-04	1.003145308122607065e-03	1.089087698565373383e-03	1.181920162150455322e-03	1.282152584378010119e-03	1.390328947458961467e-03	1.507029314976215907e-03
1.857646860413820949e-05	2.052606723788682436e-05	2.267120576864386410e-05	2.503051425952564879e-05	2.762429532620263583e-05	3.047466403300383206e-05	3.360569850522990163e-05	3.704360198847198086e-05	4.081687712728819046e-05	4.495651327920720394e-05	4.949618772534389788e-05	5.447248168596469109e-05	5.992511209813976422e-05	6.589718016314992485e-05	7.243543772355781943e-05	7.959057258381093335e-05	8.741751394382835225e-05	9.597575917225940119e-05	1.053297232048736124e-04	1.155491119138171225e-04	1.267093208551622050e-04	1.388918608651796064e-04	1.521848120399845762e-04	1.666833076985139832e-04	1.824900499950325239e-04	1.997158589144214604e-04	2.184802564511262942e-04	2.389120878407236328e-04	2.611501817813088964e-04	2.853440516501144536e-04	3.116546397887119397e-04	3.402551069974182776e-04	3.713316694460209425e-04	4.050844852730800744e-04	4.417285932097052173e-04	4.814949056253616032e-04	5.246312584524586656e-04	5.714035205029806188e-04	6.220967647435158426e-04	6.770165041443578901e-04	7.364899947634869718e-04	8.008676087662945642e-04	8.705242801167042618e-04	9.458610257039530610e-04	1.027306544691225900e-03	1.115318898886966288e-03	1.210387276946045575e-03	1.313033845205794801e-03	1.423815687949970144e-03	1.543326839871485105e-03
1.901628373795931831e-05	2.101204092865928383e-05	2.320796760489538094e-05	2.562313491382038557e-05	2.827832615437127461e-05	3.119617998554876059e-05	3.440134460461529494e-05	3.792064364331892312e-05	4.178325457277912652e-05	4.602090045232333076e-05	5.066805590395049219e-05	5.576216824226550261e-05	6.134389473968239459e-05	6.745735705842173058e-05	7.415041393430626493e-05	8.147495325259377632e-05	8.948720471298775086e-05	9.824807433955585838e-05	1.078235021514514433e-04	1.182848443720331300e-04	1.297092816171330025e-04	1.421802545677154563e-04	1.557879286979127660e-04	1.706296896962750218e-04	1.868106712858798107e-04	2.044443172175953408e-04	2.236529792800076360e-04	2.445685532392168288e-04	2.673331546915839476e-04	2.920998368823020473e-04	3.190333526122388118e-04	3.483109624243603715e-04	3.801232913290855360e-04	4.146752363946608279e-04	4.521869275937197546e-04	4.928947443603676291e-04	5.370523903727143994e-04	5.849320291336063647e-04	6.368254829766712864e-04	6.930454981753025401e-04	7.539270788783588619e-04	8.198288926374048408e-04	8.911347503259118858e-04	9.682551632801305241e-04	1.051628980513781260e-03	1.141725108873723957e-03	1.239044319010213771e-03	1.344121140033210492e-03	1.457525845713884003e-03	1.579866535067788120e-03
1.945872685558964869e-05	2.150091840989476623e-05	2.374793670098542778e-05	2.621929659561672330e-05	2.893626494817137229e-05	3.192200714090500426e-05	3.520174484933647619e-05	3.880292579830267000e-05	4.275540631770880792e-05	4.709164755269665200e-05	5.184692623042130443e-05	5.705956093491388497e-05	6.277115489262490272e-05	6.902685632417388244e-05	7.587563747255328817e-05	8.337059347455527583e-05	9.156926230041519707e-05	1.005339670466184096e-04	1.103321819283816342e-04	1.210369233814562152e-04	1.327271677475247923e-04	1.454882970834553164e-04	1.594125747019497640e-04	1.745996521195322562e-04	1.911571091572061821e-04	2.092010290093556323e-04	2.288566101672947204e-04	2.502588171551814672e-04	2.735530721075200974e-04	2.988959892888860305e-04	3.264561547277036106e-04	3.564149532063723338e-04	3.889674449196550373e-04	4.243232941815393137e-04	4.627077526273731031e-04	5.043626994227134921e-04	5.495477410523306669e-04	5.985413733219735553e-04	6.516422082611365461e-04	7.091702686667511338e-04	7.714683530749544531e-04	8.389034739900851382e-04	9.118683722364802780e-04	9.907831103286312852e-04	1.076096747778192142e-03	1.168289101271719832e-03	1.267872592659609289e-03	1.375394187694497150e-03	1.491437428444803912e-03	1.616624562285879415e-03
1.990350110058109622e-05	2.199237167008879495e-05	2.429075076557849939e-05	2.681859931126055402e-05	2.959767026470186261e-05	3.265165850659214667e-05	3.600636221222713130e-05	3.968985648773013002e-05	4.373268009853747816e-05	4.816803616440343223e-05	5.303200774374024288e-05	5.836378928051606351e-05	6.420593493922471221e-05	7.060462490757589827e-05	7.760995080253583372e-05	8.527622137315178544e-05	9.366228975315666109e-05	1.028319035776703870e-04	1.128540793412863085e-04	1.238035024394126599e-04	1.357609544008336877e-04	1.488137688869680644e-04	1.630563181020990428e-04	1.785905313288321241e-04	1.955264473740045254e-04	2.139828027821145051e-04	2.340876577458020347e-04	2.559790617158392363e-04	2.798057607862351661e-04	3.057279490031084056e-04	3.339180658188052641e-04	3.645616419847906944e-04	3.978581962481033373e-04	4.340221852859534090e-04	4.732840093812211457e-04	5.158910764076928739e-04	5.621089267572806913e-04	6.122224219020286611e-04	6.665369993405896804e-04	7.253799967317023367e-04	7.891020480655508559e-04	8.580785547668145921e-04	9.327112346604830156e-04	1.013429751762166776e-03	1.100693429878135286e-03	1.194993053015987313e-03	1.296852755613657395e-03	1.406832005592164973e-03	1.525527683224677617e-03	1.653576258790678257e-03
2.035029994227913696e-05	2.248606200822358280e-05	2.483603570068595884e-05	2.742063003176985626e-05	3.026208627495092439e-05	3.338463121961138789e-05	3.681464216503016647e-05	4.058082445443496697e-05	4.471440239521525851e-05	4.924932445918052675e-05	5.422248370639148641e-05	5.967395442763723376e-05	6.564724605409063944e-05	7.218957543803018913e-05	7.935215866574657918e-05	8.719052362286235168e-05	9.576484459318597062e-05	1.051403002349215999e-04	1.153874563424411962e-04	1.265826748678541207e-04	1.388085507441956675e-04	1.521543781210699033e-04	1.667166476939418226e-04	1.825995768798095243e-04	1.999156746645601391e-04	2.187863430207631090e-04	2.393425168687480240e-04	2.617253446283792522e-04	2.860869114837143092e-04	3.125910075574582698e-04	3.414139432665262946e-04	3.727454142037570778e-04	4.067894179636351759e-04	4.437652254012622072e-04	4.839084088835179345e-04	5.274719301588976644e-04	5.747272905373919166e-04	6.259657461336342894e-04	6.814995909847263410e-04	7.416635109082082540e-04	8.068160110150214906e-04	8.773409198362607615e-04	9.536489730605509458e-04	1.036179479910324724e-03	1.125402075209172180e-03	1.221818560208596041e-03	1.325964835249350809e-03	1.438412927330271840e-03	1.559773115644312895e-03	1.690696158117244120e-03
2.079880745060997505e-05	2.298164033739368356e-05	2.538340593702300687e-05	2.802496306309122431e-05	3.092904317242051474e-05	3.412040699723284360e-05	3.762601317550037908e-05	4.147519969773387255e-05	4.569987903495411073e-05	5.033474786143174803e-05	5.541751233651793856e-05	6.098912996256917763e-05	6.709406909060822610e-05	7.378058720193749365e-05	8.110102915241440471e-05	8.911214662650947390e-05	9.787544011050348209e-05	1.074575247582626117e-04	1.179305215888334755e-04	1.293724755225849254e-04	1.418678018316980459e-04	1.555077626513430523e-04	1.703909752697878885e-04	1.866239539888019008e-04	2.043216874198826110e-04	2.236082531569122400e-04	2.446174718415619490e-04	2.674936027139918830e-04	2.923920828177998068e-04	3.194803121045385812e-04	3.489384867591959643e-04	3.809604831433427820e-04	4.157547948271040402e-04	4.535455252540518639e-04	4.945734386543606609e-04	5.390970718905951399e-04	5.873939099868142732e-04	6.397616281548951537e-04	6.965194031914490221e-04	7.580092971739484532e-04	8.245977164351640624e-04	8.966769488398866573e-04	9.746667824268713488e-04	1.059016208510967470e-03	1.150205212364907191e-03	1.248746654616695933e-03	1.355188246505564017e-03	1.470114622137105951e-03	1.594149510864766289e-03	1.727958012900014965e-03
2.124869859609505228e-05	2.347874751630729442e-05	2.593246480015455694e-05	2.863116045034898508e-05	3.159805761926547666e-05	3.485845262916926351e-05	3.843988725014480315e-05	4.237233407169047717e-05	4.668839585143037444e-05	5.142351977428659849e-05	5.661622760729659114e-05	6.230836278907518947e-05	6.854535554874477182e-05	7.537650720695225138e-05	8.285529487135463397e-05	9.103969780066643175e-05	9.999254677495020055e-05	1.097818978752965175e-04	1.204814321432644920e-04	1.321708826594084302e-04	1.449364906507663771e-04	1.588714923092728200e-04	1.740766380764974329e-04	1.906607462248264997e-04	2.087412926409659838e-04	2.284450387943519800e-04	2.499086999503926428e-04	2.732796557663665798e-04	2.987167054858318942e-04	3.263908700254459713e-04	3.564862433257881633e-04	3.892008954147538726e-04	4.247478297081090800e-04	4.633559971463395498e-04	5.052713698397140376e-04	5.507580769639880674e-04	6.000996057169329795e-04	6.536000702104628269e-04	7.115855512338812791e-04	7.744055098802165357e-04	8.424342780791831391e-04	9.160726291261570746e-04	9.957494313363500840e-04	1.081923387986099888e-03	1.175084866728219862e-03	1.275757821685184930e-03	1.384501811431097882e-03	1.501914116070999844e-03	1.628631956612314928e-03	1.765334819797892245e-03
2.169963957493164087e-05	2.397701470848407566e-05	2.648280490723204728e-05	2.923877241586892017e-05	3.226863322970745614e-05	3.559822051087023151e-05	3.925566052230863829e-05	4.327156193336308143e-05	4.767921939906351450e-05	5.251483236632081266e-05	5.781774011310173090e-05	6.363067408163603530e-05	7.000002862371444939e-05	7.697615133515651326e-05	8.461365421755928781e-05	9.297174696845973024e-05	1.021145937659794368e-04	1.121116949808755806e-04	1.230382953175766369e-04	1.349758199561893054e-04	1.480123403395253525e-04	1.622430713227988614e-04	1.777709014786530654e-04	1.947069584264699720e-04	2.131712111322895038e-04	2.332931112039977287e-04	2.552122752854250388e-04	2.790792107325471916e-04	3.050560868346691764e-04	3.333175539231728133e-04	3.640516127897509098e-04	3.974605369146586541e-04	4.337618500831504748e-04	4.731893620443947883e-04	5.159942649414844210e-04	5.624462933131815518e-04	6.128349505372106092e-04	6.674708046508689161e-04	7.266868565468116020e-04	7.908399835994297643e-04	8.603124618299775933e-04	9.355135697654020808e-04	1.016881277186445099e-03	1.104884021994065628e-03	1.200022578448724925e-03	1.302832020054344548e-03	1.413883780365975508e-03	1.533787814997897509e-03	1.663194868094658224e-03	1.802798846501852108e-03
2.215128815890368211e-05	2.447606376888880440e-05	2.703400859403347337e-05	2.984733783065904065e-05	3.294026109037264923e-05	3.633914921754986842e-05	4.007271388518014222e-05	4.417220084056654563e-05	4.867159772185247735e-05	5.360785741836803241e-05	5.902113800182677940e-05	6.495506031150622729e-05	7.145698433474204038e-05	7.857830558431487034e-05	8.637477273660869260e-05	9.490682785875614543e-05	1.042399706192719840e-04	1.144451479449235437e-04	1.255991706566681333e-04	1.377851586893644880e-04	1.510930165735261191e-04	1.656199409325148609e-04	1.814709618251493203e-04	1.987595198415750451e-04	2.176080809392431491e-04	2.381487910857858650e-04	2.605241728562264990e-04	2.848878662131423367e-04	3.114054157797756304e-04	3.402551069974177897e-04	3.716288536394068151e-04	4.057331392343099265e-04	4.427900150301173222e-04	4.830381572089987815e-04	5.267339861380149289e-04	5.741528505147314252e-04	6.255902793372565378e-04	6.813633046956110153e-04	7.418118584446502066e-04	8.073002458775673830e-04	8.782186995728256127e-04	9.549850166351341258e-04	1.038046282592561698e-03	1.127880685246002027e-03	1.224999421793355504e-03	1.329948702568231958e-03	1.443311854740569628e-03	1.565711529323957508e-03	1.697812014820235249e-03	1.840321660805404767e-03
2.260329406981054240e-05	2.497550765765662516e-05	2.758564837192620768e-05	3.045638471892661523e-05	3.361242031708960100e-05	3.708066411843686339e-05	4.089041366915021388e-05	4.507355229852633046e-05	4.966476117608402722e-05	5.470174722966722415e-05	6.022548797253396918e-05	6.628049434466606849e-05	7.291509273291820273e-05	8.018172739610336251e-05	8.813728458468565090e-05	9.684343971039670914e-05	1.063670289887332549e-04	1.167804470469314726e-04	1.281620720615282911e-04	1.405967200629598809e-04	1.541761301197095584e-04	1.689994821911857152e-04	1.851739495166419727e-04	2.028152874869223316e-04	2.220484610264121137e-04	2.430083125941625655e-04	2.658402729954502906e-04	2.907011172778538582e-04	3.177597680689844221e-04	3.471981487960021633e-04	3.792120893096919397e-04	4.140122865177578220e-04	4.518253227128819077e-04	4.928947443603680627e-04	5.374822041876171604e-04	5.858686694926986066e-04	6.383556996613457424e-04	6.952667959504146757e-04	7.569488266604668765e-04	8.237735308801801774e-04	8.961391040401511755e-04	9.744718685624228051e-04	1.059228032934406670e-03	1.150895542570690069e-03	1.249996025852831124e-03	1.357086838755169238e-03	1.472763211472275869e-03	1.597660500461179321e-03	1.732456549296778042e-03	1.877874161712009531e-03
2.305529937802720607e-05	2.547495088048201993e-05	2.813728741428019281e-05	3.106543079511059108e-05	3.428457864757093206e-05	3.782217803061173512e-05	4.170811236282553382e-05	4.597490255465308252e-05	5.065792330606328479e-05	5.579563558240873534e-05	6.142983633739945151e-05	6.760592661053472163e-05	7.437319918689942440e-05	8.178514706994064810e-05	8.989979408268586520e-05	9.878004897982120211e-05	1.084940845220430189e-04	1.191157430351263475e-04	1.307249700490982350e-04	1.434082776877096930e-04	1.572592395549683708e-04	1.723790189436845768e-04	1.888769322706898579e-04	2.068710497244394557e-04	2.264888351929205507e-04	2.478678276230096523e-04	2.711563660463580912e-04	2.965143605913629762e-04	3.241141118855037041e-04	3.541411813369581274e-04	3.867953148687343292e-04	4.222914227620569558e-04	4.608606183482577990e-04	5.027513183692819583e-04	5.482304079058914923e-04	5.975844728491702630e-04	6.511211029644361874e-04	7.091702686667516759e-04	7.720857746931387858e-04	8.402467939178484601e-04	9.140594846129905223e-04	9.939586945065738595e-04	1.080409755033193793e-03	1.173910369208115050e-03	1.274992596582648699e-03	1.384224938756997139e-03	1.502214528934504249e-03	1.629609428998686580e-03	1.767101037579434444e-03	1.915426612547338611e-03
2.350693892473118546e-05	2.597398995515840949e-05	2.868848007176444986e-05	3.167398403280336839e-05	3.495619306929004287e-05	3.856309191166901385e-05	4.252514937685756668e-05	4.687552344051092081e-05	5.165028177184571921e-05	5.688863876355753187e-05	6.263321014671942451e-05	6.893028634008202212e-05	7.583012574495345533e-05	8.338726926077350140e-05	9.166087736261220836e-05	1.007150911500923301e-04	1.106194188475808515e-04	1.214491493079183058e-04	1.332857941463225367e-04	1.462175602073865284e-04	1.603398541461397873e-04	1.757558209838865461e-04	1.925769185807828026e-04	2.109235300497667596e-04	2.309256162202719554e-04	2.527234103450114416e-04	2.764681573286790388e-04	3.023228998435935691e-04	3.304633137836334865e-04	3.610785955941504160e-04	3.943724041014982332e-04	4.305638595509713243e-04	4.698886026460485812e-04	5.125999164643011254e-04	5.589699142058436035e-04	6.092907958082237514e-04	6.638761765365796099e-04	7.230624907293496358e-04	7.872104739470751553e-04	8.567067268341766600e-04	9.319653640607676289e-04	1.013429751762167860e-03	1.101574336937891996e-03	1.196906572308056816e-03	1.299968940152850840e-03	1.411341078679326060e-03	1.531642014467721668e-03	1.661532504546838840e-03	1.801717491632840113e-03	1.952948676037738734e-03
2.395784076725621196e-05	2.647221390367165788e-05	2.923877241586877109e-05	3.228154326483426671e-05	3.562671048174776236e-05	3.930279559031985860e-05	4.334085184960772717e-05	4.777467325990445823e-05	5.264101932778409668e-05	5.797985664264362936e-05	6.383461837553512977e-05	7.025248287175607997e-05	7.728467257160855531e-05	8.498677455890071733e-05	9.341908410414742831e-05	1.026469726390063429e-04	1.127412816701804898e-04	1.237787442148297968e-04	1.358424354153341368e-04	1.490222540689848827e-04	1.634154368877441417e-04	1.791271073844714944e-04	1.962708613648320708e-04	2.149693910883359726e-04	2.353551502473818905e-04	2.575710619996583956e-04	2.817712723764793860e-04	3.081219514774127138e-04	3.368021449496031339e-04	3.680046783381365929e-04	4.019371169814126184e-04	4.388227842122776972e-04	4.789018407113825103e-04	5.224324279432937318e-04	5.696918786879145210e-04	6.209779977593233918e-04	6.766104160804728256e-04	7.369320213550655408e-04	8.023104686464073605e-04	8.731397742366408263e-04	9.498419961979647115e-04	1.032869005159115601e-03	1.122704348795246351e-03	1.219865213606236747e-03	1.324904487576757410e-03	1.438412927330273792e-03	1.561021433397375173e-03	1.693403437216010150e-03	1.836277403465819873e-03	1.990409451310070320e-03
2.440762664695626821e-05	2.696920476916640799e-05	2.978770280989672390e-05	3.288759881368410939e-05	3.629556839221365723e-05	4.004066853392157721e-05	4.415453549353536250e-05	4.867159772185247735e-05	5.362930485053601389e-05	5.906837380402991591e-05	6.503305317023613005e-05	7.157140702341865479e-05	7.873561945691811756e-05	8.658232114964935981e-05	9.517293935900178719e-05	1.045740728036486267e-04	1.148578929728118799e-04	1.261025734737263851e-04	1.383927491062705709e-04	1.518200064329230622e-04	1.664834076932663926e-04	1.824900499950329305e-04	1.999556617980731898e-04	2.190052387934298891e-04	2.397737213667360217e-04	2.624067159232594450e-04	2.870612624407648341e-04	3.139066507058219341e-04	3.431252877788480661e-04	3.749136193227950269e-04	4.094831075196581982e-04	4.470612683873703870e-04	4.878927713970066253e-04	5.322406043758271758e-04	5.803873067652891944e-04	6.326362743841669771e-04	6.893131389247332541e-04	7.507672254841538670e-04	8.173730915030231851e-04	8.895321505478133179e-04	9.676743844332349933e-04	1.052260147233183936e-03	1.143782064774655997e-03	1.242767033246615620e-03	1.349778320584536827e-03	1.465417774310696832e-03	1.590328139518502014e-03	1.725195490686441896e-03	1.870751780991343352e-03	2.027777512761683078e-03
2.485591247888651237e-05	2.746453815701895452e-05	3.033480250658501014e-05	3.349163315129665227e-05	3.696219564391006523e-05	4.077608065179827960e-05	4.496550548105339771e-05	4.956553091706750880e-05	5.461429441500811590e-05	6.015326073197841842e-05	6.622749115329356077e-05	7.288593252825493725e-05	8.018172739610322699e-05	8.817254655044279787e-05	9.692094546033147193e-05	1.064947460384236112e-04	1.169674453209331035e-04	1.284186527007642482e-04	1.409345574337947371e-04	1.546084282189499719e-04	1.695411467352488924e-04	1.858417771033060327e-04	2.036281733247002099e-04	2.230276268400009036e-04	2.441775564348887153e-04	2.672262428135079265e-04	2.923336102486880973e-04	3.196720578097621431e-04	3.494273427600153308e-04	3.817995188070800821e-04	4.170039319804685939e-04	4.552722770004879777e-04	4.968537170917010229e-04	5.420160702813159054e-04	5.910470653079850749e-04	6.442556703490355486e-04	7.019734978533374902e-04	7.645562888426348175e-04	8.323854801152084882e-04	9.058698578517222853e-04	9.854473011835021556e-04	1.071586619337089232e-03	1.164789486015458189e-03	1.265592474714577172e-03	1.374569198703318087e-03	1.492332559414322884e-03	1.619537107001905703e-03	1.756881516820196949e-03	1.905111185558735825e-03	2.065020950742973808e-03
2.530230886253486842e-05	2.795778379917009227e-05	3.087959627141403950e-05	3.409312158725425580e-05	3.762601317550025033e-05	4.150839313309583680e-05	4.577305736846559969e-05	5.045569633641398295e-05	5.559513241655387626e-05	6.123357504666092506e-05	6.741689478408279879e-05	7.419491753241137821e-05	8.162174023710216150e-05	8.975606942254294948e-05	9.866158401424032505e-05	1.084073239632758095e-04	1.190681062659011273e-04	1.307249700490982621e-04	1.434656524729768074e-04	1.573850972829914346e-04	1.725859979289709868e-04	1.891793772537889303e-04	2.072852058419547331e-04	2.270330612073740686e-04	2.485628300897417043e-04	2.720254562203638536e-04	2.975837360103250877e-04	3.254131647066227265e-04	3.557028356548805293e-04	3.886563954001145873e-04	4.244930574496036304e-04	4.634486776135071737e-04	5.057768939294748130e-04	5.517503342661923566e-04	6.016618947875094657e-04	6.558260925427592414e-04	7.145804955295434295e-04	7.782872336521605644e-04	8.473345940712560982e-04	9.221387045073704911e-04	1.003145308122610968e-03	1.090831633659138621e-03	1.185708364560643120e-03	1.288321710841908597e-03	1.399255587501388757e-03	1.519133903291745424e-03	1.648622963671875132e-03	1.788433991761021694e-03	1.939325771099313298e-03	2.102107413988768807e-03
2.574642161276180676e-05	2.844850614078694556e-05	3.142160303058014491e-05	3.469153298418274568e-05	3.828643481062612226e-05	4.223695931778693801e-05	4.657647805646137669e-05	5.134130792966181257e-05	5.657095273757316951e-05	6.230836278907497263e-05	6.860021377354785495e-05	7.549720615189022173e-05	8.305438639330838923e-05	9.133149145447784533e-05	1.003933179700791938e-04	1.103101176984925462e-04	1.211580208434776137e-04	1.330194889519919945e-04	1.459837991697531619e-04	1.601475617196948433e-04	1.756152725539667056e-04	1.924999032174500794e-04	2.109235300497664073e-04	2.310180049432737528e-04	2.529256699663490898e-04	2.768001182541943660e-04	3.028070036631264322e-04	3.311249017786695560e-04	3.619462249623613820e-04	3.954781942166992522e-04	4.319438707418377988e-04	4.715832501508750315e-04	5.146544224027071275e-04	5.614348006017552250e-04	6.122224219020294201e-04	6.673373238384657522e-04	7.271229994905443333e-04	7.919479349614679323e-04	8.622072327297884914e-04	9.383243244987615576e-04	1.020752777231183047e-03	1.109978196113052627e-03	1.206520228237583986e-03	1.310934670840758305e-03	1.423815687949971662e-03	1.545798139327680390e-03	1.677560025600653790e-03	1.819825053462552486e-03	1.973365324820880624e-03	2.139004153728639532e-03
2.618785231003413927e-05	2.893626494824381055e-05	3.196033654251552057e-05	3.528633049915359186e-05	3.894286807613908208e-05	4.296112559932902360e-05	4.737504678551448801e-05	5.222157120271608783e-05	5.754087995650565969e-05	6.337665975265268097e-05	6.977638655027706158e-05	7.679163008602109557e-05	8.447838061854849253e-05	9.289739931391192127e-05	1.021145937659790844e-04	1.122014202221714236e-04	1.232353141631310517e-04	1.353001509656172135e-04	1.484867384607871225e-04	1.628933432849864835e-04	1.786262530071467075e-04	1.958003761056995246e-04	2.145398819584575195e-04	2.349788831009724474e-04	2.572621621022640301e-04	2.815459455013444431e-04	3.079987273432908761e-04	3.368021449496025918e-04	3.681519096537729809e-04	4.022587953291817007e-04	4.393496876321584732e-04	4.796686969779433390e-04	5.234783383609675723e-04	5.710607812227444513e-04	6.227191726603556162e-04	6.787790373554296363e-04	7.395897576870111376e-04	8.055261375713147851e-04	8.769900536462395951e-04	9.544121974880763167e-04	1.038253912611392972e-03	1.129009130059632380e-03	1.227206406442911662e-03	1.333411068319973001e-03	1.448227466851977280e-03	1.572301346676640860e-03	1.706322332960015812e-03	1.851026540580297730e-03	2.007199309381063178e-03	2.175678069400130074e-03
2.662619886896799756e-05	2.942061593733343421e-05	3.249530609175258427e-05	3.587697234975655892e-05	3.959471504755563136e-05	4.368023235735767426e-05	4.816803616440361519e-05	5.309568435135620892e-05	5.850403059705344948e-05	6.443749285917960883e-05	7.094434177535914349e-05	7.807701028462054498e-05	8.589242584112304882e-05	9.445236666446502180e-05	1.038238435457770648e-04	1.140795088061333240e-04	1.252980940834963973e-04	1.375648787064405226e-04	1.509721904971416924e-04	1.656199409325148880e-04	1.816161966808065736e-04	1.990777896212486003e-04	2.181309675464423797e-04	2.389120878407246628e-04	2.615683565227425894e-04	2.862586151365502677e-04	3.131541780724724617e-04	3.424397229965910820e-04	3.743142371654706877e-04	4.089920225005728603e-04	4.467037623941221263e-04	4.876976533146644551e-04	5.322406043758264168e-04	5.806195081251736565e-04	6.331425859012806750e-04	6.901408111954896894e-04	7.519694145397177749e-04	8.190094735226013294e-04	8.916695916124572560e-04	9.703876695361411198e-04	1.055632773027664808e-03	1.147907100817738800e-03	1.247748056785380998e-03	1.355730430233692291e-03	1.472468688283278026e-03	1.598619384397892548e-03	1.734883687065845838e-03	1.882010032657763796e-03	2.040796906463972129e-03	2.212095755883128085e-03
2.706105612412542150e-05	2.990111142054338204e-05	3.302601720384593781e-05	3.646291260342025326e-05	4.024137322017223872e-05	4.439361491868573390e-05	4.895471322994625303e-05	5.396283942938227617e-05	5.945951441531476249e-05	6.548988157646877647e-05	7.210299990321438065e-05	7.935215866574674181e-05	8.729521505350526034e-05	9.599495624373700138e-05	1.055194874432206380e-04	1.159426475257590954e-04	1.273444539690305453e-04	1.398115788777590078e-04	1.534378579657848989e-04	1.683248344574168442e-04	1.845823399583207468e-04	2.023291144379742678e-04	2.216934675592741684e-04	2.428139836860141896e-04	2.658402729954503448e-04	2.909337712208455418e-04	3.182685906474101820e-04	3.480324250842106878e-04	3.804275116340476506e-04	4.156716521826788998e-04	4.539992976276811419e-04	4.956626979653156557e-04	5.409331214505598475e-04	5.901021461404038241e-04	6.434830272232034331e-04	7.014121436266790169e-04	7.642505274834462004e-04	8.323854801152089219e-04	9.062322782741200891e-04	9.862359744517009905e-04	1.072873295131383754e-03	1.166654640919132261e-03	1.268126192537287608e-03	1.377872126708458000e-03	1.496516945988151780e-03	1.624727926626299201e-03	1.763217688546909459e-03	1.912746891532126009e-03	2.074127061679308191e-03	2.248223552167677615e-03
2.749201643194470299e-05	3.037730097215846146e-05	3.355197237998311030e-05	3.704360198847199442e-05	4.088223640416994108e-05	4.510060454476778728e-05	4.973434053591787983e-05	5.482222354893169676e-05	6.040643572236558838e-05	6.653283937507850935e-05	7.325127478540992818e-05	8.061587988076139024e-05	8.868543325408460864e-05	9.752372199856195107e-05	1.071999359290796950e-04	1.177890898389481094e-04	1.293724755225849796e-04	1.420381453795838166e-04	1.558814295025682162e-04	1.710054882404337122e-04	1.875219023198848622e-04	2.055513027014063644e-04	2.252240424408653537e-04	2.466809129245671494e-04	2.700739069436518670e-04	2.955670311729232899e-04	3.233371707193066769e-04	3.535750085058657322e-04	3.864860023583389600e-04	4.222914227620556005e-04	4.612294543576712902e-04	5.035563643437153012e-04	5.495477410523314258e-04	5.994998060610230240e-04	6.537308032973793972e-04	7.125824686850039088e-04	7.764215839665167566e-04	8.456416184230706231e-04	9.206644622884260385e-04	1.001942255728652904e-03	1.089959317325256936e-03	1.185234176058839670e-03	1.288321710841907513e-03	1.399815401691775979e-03	1.520349696666907155e-03	1.650602498711797048e-03	1.791297776564797998e-03	1.943208303880193666e-03	2.107158530697971280e-03	2.284027591362093081e-03
2.791867028761637183e-05	3.084873210987777373e-05	3.407267184983653541e-05	3.761848872533540004e-05	4.151669564194565202e-05	4.580052944368502842e-05	5.050617726901024211e-05	5.567302011060131536e-05	6.134389473968262499e-05	6.756537522120167861e-05	7.438807531430021325e-05	8.186697312321862161e-05	9.006175943712336682e-05	9.903721127328281152e-05	1.088635922165401211e-04	1.196170812291153022e-04	1.313802316883152675e-04	1.442424624957467706e-04	1.583005831899543894e-04	1.736593550849986210e-04	1.904320905501995090e-04	2.087412926409668512e-04	2.287193373871457855e-04	2.505092011434667336e-04	2.742652355062346757e-04	3.001539924011769668e-04	3.283551020489857536e-04	3.590622066174429345e-04	3.924839524715390882e-04	4.288450440355415618e-04	4.683873623830520734e-04	5.113711517722171291e-04	5.580762774431614502e-04	6.088035580926464156e-04	6.638761765365778751e-04	7.236411721636505428e-04	7.884710188724263066e-04	8.587652922690097159e-04	9.349524299823057990e-04	1.017491589028009019e-03	1.106874604220226465e-03	1.203628051689881531e-03	1.308315421621340270e-03	1.421539404361699165e-03	1.543944294090058948e-03	1.676218514256233886e-03	1.819097269007749224e-03	1.973365324820879323e-03	2.139859926533304105e-03	2.319473851942840340e-03
2.834060695565803883e-05	3.131495099156887815e-05	3.458761434113360767e-05	3.818701937618746155e-05	4.214414014581396867e-05	4.649271580460212326e-05	5.126948038957029294e-05	5.651441006088582216e-05	6.227098898466409971e-05	6.858649510270598156e-05	7.551230710316538528e-05	8.310423397792470455e-05	9.142286862690367449e-05	1.005339670466186128e-04	1.105088547200104321e-04	1.214248619068775971e-04	1.333657896190527145e-04	1.464224081517799265e-04	1.606929901324155769e-04	1.762838801395284034e-04	1.933101030395984236e-04	2.118960132846271608e-04	2.321759875119524922e-04	2.542951628871929141e-04	2.784102237323009548e-04	3.046902390830193716e-04	3.333175539231736264e-04	3.644887369471400281e-04	3.984155878059038856e-04	4.353262068962165075e-04	4.754661308559745116e-04	5.190995370316128354e-04	5.665105202847160216e-04	6.180044456044473441e-04	6.739093800894905770e-04	7.345776079572457823e-04	8.003872323283759988e-04	8.717438676209341005e-04	9.490824264694013154e-04	1.032869005159114950e-03	1.123602871635509667e-03	1.221818560208601679e-03	1.328088077126324479e-03	1.443023221233933825e-03	1.567278023970091611e-03	1.701551312972690664e-03	1.846589403577053980e-03	2.003188922485909206e-03	2.172199767872277573e-03	2.354528210142526039e-03
2.875741511288244562e-05	3.177550312571445737e-05	3.509629786435097956e-05	3.874863971131269920e-05	4.276395825413739339e-05	4.717648885255434021e-05	5.202350579475936726e-05	5.734557317432850964e-05	6.318681468338223925e-05	6.959520358516700829e-05	7.662287419937156927e-05	8.432645630633565828e-05	9.276743395185319907e-05	1.020125302124950554e-04	1.121341195622547847e-04	1.232106695648399952e-04	1.353272137019937912e-04	1.485758572368228335e-04	1.630563181020990970e-04	1.788765048968054216e-04	1.961531341697035223e-04	2.150123892662281861e-04	2.355906231144407547e-04	2.580351074268519653e-04	2.825048308974997748e-04	3.091713490774405763e-04	3.382196887165197499e-04	3.698493094646726942e-04	4.042751259316580063e-04	4.417285932097058678e-04	4.824588590687445885e-04	5.267339861380174225e-04	5.748422474908129959e-04	6.270934991499062033e-04	6.838206331298031645e-04	7.453811147273258766e-04	8.121586078637612780e-04	8.845646923692151390e-04	9.630406771820249415e-04	1.048059513512485628e-03	1.140127812089924714e-03	1.239787968674223957e-03	1.347620402066743509e-03	1.464245908899896404e-03	1.590328139518502014e-03	1.726576199288821188e-03	1.873747379680876408e-03	2.032650023466457505e-03	2.204146528356498019e-03	2.389156493367391131e-03
2.916868350239431714e-05	3.222993409404689572e-05	3.559822051087016374e-05	3.930279559032000091e-05	4.337553840385903676e-05	4.785117392132945256e-05	5.276750950166434032e-05	5.816568935766715758e-05	6.409046820756865415e-05	7.059050539459252262e-05	7.771868082691738900e-05	8.553243416429889357e-05	9.409412875424830853e-05	1.034714418999990005e-04	1.137377831245309879e-04	1.249727421796351817e-04	1.372625686362946280e-04	1.507006849825157536e-04	1.653882352470339393e-04	1.814346712619613377e-04	1.989583787743119116e-04	2.180873457152612425e-04	2.389598750368527506e-04	2.617253446283794149e-04	2.865450169287164328e-04	3.135929009561363176e-04	3.430566695833399491e-04	3.751386349923404597e-04	4.100567853509701341e-04	4.480458858599174819e-04	4.893586474258422797e-04	5.342669663217776248e-04	5.830632383004016395e-04	6.360617507280924782e-04	6.936001564075585085e-04	7.560410328536862909e-04	8.237735308801842973e-04	8.972151164433310325e-04	9.768134097725097477e-04	1.063048125894646085e-03	1.156433120730537443e-03	1.257518547003957541e-03	1.366893124259046296e-03	1.485186527326416575e-03	1.613071897612846240e-03	1.751268481612398235e-03	1.900544401046782910e-03	2.061719559039382112e-03	2.235668686708588114e-03	2.423324534531212399e-03
2.957400159720379259e-05	3.267779028480734759e-05	3.609288126286808559e-05	3.984893385631535181e-05	4.397827011733381939e-05	4.851609754212348824e-05	5.350074884780489128e-05	5.897393997315408766e-05	6.498104753272853317e-05	7.157140702341853282e-05	7.879863315460220688e-05	8.672096374799071025e-05	9.540162873093914150e-05	1.049092458274447799e-04	1.153182446342244135e-04	1.267093208551622592e-04	1.391699225559141716e-04	1.527947703915716500e-04	1.676864138538568716e-04	1.839558256802756937e-04	2.017230366658751223e-04	2.211178132185470852e-04	2.422803801010668234e-04	2.653621909070188697e-04	2.905267489232233940e-04	3.179504811380255832e-04	3.478236682624684536e-04	3.803514337397637416e-04	4.157547948271045281e-04	4.542717789424786760e-04	4.961586085772631436e-04	5.416909581825280580e-04	5.911652865427781617e-04	6.449002482546288854e-04	7.032381880291733046e-04	7.665467216349976373e-04	8.352204073930229785e-04	9.096825122243204498e-04	9.903868763365790417e-04	1.077819880713409145e-03	1.172502521642530132e-03	1.274992596582653469e-03	1.385887005724263871e-03	1.505824173645032822e-03	1.635486595495541347e-03	1.775603512174251525e-03	1.926953718960795975e-03	2.090368512073205454e-03	2.266734777595673031e-03	2.456998227188061500e-03
2.997296027199361241e-05	3.311861963501483766e-05	3.657978081315924957e-05	4.038650324106232947e-05	4.457154500128566202e-05	4.917058854557376579e-05	5.422248370639160160e-05	5.976950917813681798e-05	6.585765371417232896e-05	7.253691835623851951e-05	7.986164108592047433e-05	8.789084536376470813e-05	9.668861410037720523e-05	1.063244906853654887e-04	1.168739087842793199e-04	1.284186527007642753e-04	1.410473501908294527e-04	1.548559997084772357e-04	1.699485341567743744e-04	1.864374233156932802e-04	2.044443172175955034e-04	2.241007328428802105e-04	2.455487866119445274e-04	2.689419752549706655e-04	2.944460077479345295e-04	3.222396911114276240e-04	3.525158729779880431e-04	3.854824439434792341e-04	4.213634028282044522e-04	4.603999880834251462e-04	5.028518786886535365e-04	5.489984679935781126e-04	5.991402140657701688e-04	6.536000702104640195e-04	7.127249994313403962e-04	7.768875767007404161e-04	8.464876830032879752e-04	9.219542952080132022e-04	1.003747375909766785e-03	1.092359867460328607e-03	1.188319794482350748e-03	1.292192479223987049e-03	1.404582874168141442e-03	1.526138016356470666e-03	1.657549607923599179e-03	1.799556727360700215e-03	1.952948676037747841e-03	2.118567964510359187e-03	2.297313443117739162e-03	2.490143581342508638e-03
3.036515248153347080e-05	3.355197238008047166e-05	3.705842239315061112e-05	4.091495527909840035e-05	4.515475775564965164e-05	4.981397917469684248e-05	5.493197771360974616e-05	6.055158527789436307e-05	6.671939237765140307e-05	7.348605431162025866e-05	8.090662006666767654e-05	8.904088541749256727e-05	9.795377179108622921e-05	1.077157325430849017e-04	1.184031883785466056e-04	1.300989937378822521e-04	1.428929360595326879e-04	1.568822699245376706e-04	1.721722881842149941e-04	1.888769322706899392e-04	2.071194439908618915e-04	2.270330612073741500e-04	2.487617599151343574e-04	2.724610453286790621e-04	2.982987947039563510e-04	3.264561547277040443e-04	3.571284964181524750e-04	3.905264305920393272e-04	4.268768870645175679e-04	4.664242608599878043e-04	5.094316288229656714e-04	5.561820401280600634e-04	6.069798842968044056e-04	6.621523404355956740e-04	7.220509115129970399e-04	7.870530475954443106e-04	8.575638620572050138e-04	9.340179448727416655e-04	1.016881277186449436e-03	1.106653251435395485e-03	1.203868801374387070e-03	1.309100646418210299e-03	1.422961654772765018e-03	1.546107329873576929e-03	1.679238424685955454e-03	1.823103688445100587e-03	1.978502750424721100e-03	2.146289145319303909e-03	2.327373484805521885e-03	2.522726779812039903e-03
3.075017394419511603e-05	3.397740180905702505e-05	3.752831260702086665e-05	4.143374522872519359e-05	4.572730718999862878e-05	5.044560620619338624e-05	5.562849950512952960e-05	6.131936208864387206e-05	6.756537522120167861e-05	7.441783649626533765e-05	8.193249290613576223e-05	9.016989841886051643e-05	9.919579764658681680e-05	1.090815372733820965e-04	1.199045069970225668e-04	1.317486118285644554e-04	1.447047776855287968e-04	1.588714923092723592e-04	1.743553836344008921e-04	1.912718378378633159e-04	2.097456593974780586e-04	2.299117755939407578e-04	2.519159879966621470e-04	2.759157735818942923e-04	3.020811382412528600e-04	3.305955255497383736e-04	3.616567837743017754e-04	3.954781942166994690e-04	4.322895640973385364e-04	4.723383872997425595e-04	5.158910764076937413e-04	5.632342695785091686e-04	6.146762159059387248e-04	6.705482430340223548e-04	7.312063108885894815e-04	7.970326554951409495e-04	8.684375269498498641e-04	9.458610257039527357e-04	1.029775041409699372e-03	1.120685298657658454e-03	1.219133514009893091e-03	1.325699668799829381e-03	1.441004402227219266e-03	1.565711529323965314e-03	1.700530688402880066e-03	1.846220122625657437e-03	2.003589600336868823e-03	2.173503478807197690e-03	2.356883916009352726e-03	2.554714235013307889e-03
3.112762382898640159e-05	3.439446502377753792e-05	3.798896227019500703e-05	4.194233299773898125e-05	4.628859724520347613e-05	5.106481207752679001e-05	5.631132395898290018e-05	6.207204030756576830e-05	6.839472152471952468e-05	7.533129486768591968e-05	8.293819160768616319e-05	9.127670899598607792e-05	1.004133986416734254e-04	1.104204829896398090e-04	1.213763016748085720e-04	1.333657896190524705e-04	1.464809888303952987e-04	1.608215959599938489e-04	1.764955477708748661e-04	1.936196467734136524e-04	2.123202293858933367e-04	2.327338790840819457e-04	2.550081871113501044e-04	2.793025634303016990e-04	3.057891007078772545e-04	3.346534942382488201e-04	3.660960208211541536e-04	4.003325797273700470e-04	4.375957989974079364e-04	4.781362104337960302e-04	5.222234967611374783e-04	5.701478145408940589e-04	6.222211965392314545e-04	6.787790373554302868e-04	7.401816662250118107e-04	8.068160110150234422e-04	8.790973575281662688e-04	9.574712083270565553e-04	1.042415245378981769e-03	1.134441400904054667e-03	1.234098040885396293e-03	1.341972265766974920e-03	1.458692332923147966e-03	1.584930205531842433e-03	1.721404232519990187e-03	1.868881964274493124e-03	2.028183108822506804e-03	2.200182633181276253e-03	2.385814014557710930e-03	2.586072646040648518e-03
3.149710544449155122e-05	3.480272370009937613e-05	3.843988725014461341e-05	4.244018407173067028e-05	4.683803801792666468e-05	5.167094601712796781e-05	5.697973344188864153e-05	6.280882888662865844e-05	6.920655966372556145e-05	7.622546940149405655e-05	8.392265920439944142e-05	9.236015391562274988e-05	1.016052951048398436e-04	1.117311624897545936e-04	1.228170255885037280e-04	1.349488274915345730e-04	1.482197027358094291e-04	1.627305313612308220e-04	1.785905313288322326e-04	1.959178915824809277e-04	2.148404481404356725e-04	2.354964057099324969e-04	2.580351074268520195e-04	2.826178554332601242e-04	3.094187851179225498e-04	3.386257959585934198e-04	3.704415420195205744e-04	4.050844852730807791e-04	4.427900150301186232e-04	4.838116368792646648e-04	5.284222346506515199e-04	5.769154090335573519e-04	6.296068965902091967e-04	6.868360730184468882e-04	7.489675446238553596e-04	8.163928320665041162e-04	8.895321505478179800e-04	9.688362906988985928e-04	1.054788604521659156e-03	1.147907100817738366e-03	1.248746654616700270e-03	1.357901335182932091e-03	1.476006857239643829e-03	1.603743160096886191e-03	1.741837119407677525e-03	1.891065396301151117e-03	2.052257428652388364e-03	2.226298569244950908e-03	2.414133375561853048e-03	2.616769055903032330e-03
3.185822692807795120e-05	3.520174484944345306e-05	3.888060930751392882e-05	4.292677044274444847e-05	4.737504678551432538e-05	5.226336517503812120e-05	5.763301905605954808e-05	6.352894640694676772e-05	7.000002862371447650e-05	7.709941175933644059e-05	8.488485159543868012e-05	9.341908410414761805e-05	1.027702229415647389e-04	1.130121857009924063e-04	1.242251507436367545e-04	1.364960465170404389e-04	1.499190753668322538e-04	1.645962739455351822e-04	1.806381124229670140e-04	1.981641348061402856e-04	2.173036427823621570e-04	2.381964256072965653e-04	2.609935386698719996e-04	2.858581334779301516e-04	3.129663419221084364e-04	3.425082177904417084e-04	3.746887386221584731e-04	4.097288711058739486e-04	4.478667033444660539e-04	4.893586474258423882e-04	5.344807158553640733e-04	5.835298755210473198e-04	6.368254829766726959e-04	6.947108049397095805e-04	7.575546280100308241e-04	8.257529617211965128e-04	8.997308391375686285e-04	9.799442193074482405e-04	1.066881995973475777e-03	1.161068117026115487e-03	1.263063819263452034e-03	1.373469983089215928e-03	1.492929611840627469e-03	1.622130440486702074e-03	1.761807678475279864e-03	1.912746891532129696e-03	2.075787027226377781e-03	2.251823589112782447e-03	2.441811964240911837e-03	2.646770908783133060e-03
3.221060193371033930e-05	3.559110157879443988e-05	3.931065693554630040e-05	4.340157153606020513e-05	4.789904902881494009e-05	5.284143575126685441e-05	5.827048188349049068e-05	6.423162245036032698e-05	7.077427951144470760e-05	7.795218695345867011e-05	8.582373937869834386e-05	9.445236666446503535e-05	1.039069358531051793e-04	1.142621821199043603e-04	1.255991706566681604e-04	1.380057914023700332e-04	1.515772886486374516e-04	1.664168276470861065e-04	1.826361004474209610e-04	2.003559732997351210e-04	2.197071780614116192e-04	2.408310501582717946e-04	2.638803157609747956e-04	2.890199309509071889e-04	3.164279757646618714e-04	3.462966061224743747e-04	3.788330667632395458e-04	4.142607684267872155e-04	4.528204326424178677e-04	4.947713076009750428e-04	5.403924587055330834e-04	5.899841375124318830e-04	6.438692328896547567e-04	7.023948083325560121e-04	7.659337294872353751e-04	8.348863860387852097e-04	9.096825122243226182e-04	9.907831103286330200e-04	1.078682481612344701e-03	1.173910369208115917e-03	1.277034217598481142e-03	1.388661553358539998e-03	1.509442491906957170e-03	1.640072375058353963e-03	1.781294544208217659e-03	1.933903254006775086e-03	2.098746731389353019e-03	2.276730384826983027e-03	2.468820168640216417e-03	2.676046107180684967e-03
3.255385031669448222e-05	3.597037384730816166e-05	3.972956619576274489e-05	4.386407513283846677e-05	4.840947945043404276e-05	5.340453411911240194e-05	5.889143422469155203e-05	6.491609896489197241e-05	7.152847705948160977e-05	7.878287500383875921e-05	8.673830967527492038e-05	9.545888688390612457e-05	1.050142075453843154e-04	1.154798032413499359e-04	1.269376030250185994e-04	1.394764334238662732e-04	1.531925536887923450e-04	1.681902284394368554e-04	1.845823399583208010e-04	2.024910424921106430e-04	2.220484610264122493e-04	2.433974371109152404e-04	2.666923244242410665e-04	2.920998368823029146e-04	3.197999522100612941e-04	3.499868740140706373e-04	3.828700555117155028e-04	4.186752881923495135e-04	4.576458588051277748e-04	5.000437781878805995e-04	5.461510855703920631e-04	5.962712321033878304e-04	6.507305474810160060e-04	7.098797936387853981e-04	7.740958096204454816e-04	8.437832518153325512e-04	9.193764338714812377e-04	1.001341270688751355e-03	1.090177330989364939e-03	1.186420003049588673e-03	1.290642778255441910e-03	1.403459657215479651e-03	1.525527683224682388e-03	1.657549607923606335e-03	1.800276694035392918e-03	1.954511660088868470e-03	2.121111772047093967e-03	2.300992086756941876e-03	2.495128852114332756e-03	2.704563068800798498e-03
3.288759881366484447e-05	3.633914921766394005e-05	4.013688154783736267e-05	4.431377828635706101e-05	4.890578298591565344e-05	5.395204794068117048e-05	5.949520082881757743e-05	6.558163162072109251e-05	7.226180112029060741e-05	7.959057258381082493e-05	8.762756794126470275e-05	9.643755022818260847e-05	1.060908339225378040e-04	1.166637249706494215e-04	1.282389923785529236e-04	1.409063733408112511e-04	1.547631139771581241e-04	1.699145478486870835e-04	1.864747145293534948e-04	2.045670206152646578e-04	2.243249456634495410e-04	2.458927956633507402e-04	2.694265067579599410e-04	2.950945020471523088e-04	3.230786044230385011e-04	3.535750085058658948e-04	3.867953148687354676e-04	4.229676298599001892e-04	4.623377344522752036e-04	5.051703256704993469e-04	5.517503342661928987e-04	6.023843224311566146e-04	6.574019654559525461e-04	7.171576213566647475e-04	7.820319926052793098e-04	8.524338842082838366e-04	9.288020624829267666e-04	1.011607218980562503e-03	1.101354044100523281e-03	1.198583415025327066e-03	1.303874702687848452e-03	1.417848202552036757e-03	1.541167694050374218e-03	1.674543133571910385e-03	1.818733485933462200e-03	1.974549699292610719e-03	2.142857828472215925e-03	2.324582311662515624e-03	2.520709405445489999e-03	2.732290783047069960e-03
3.321148171612212834e-05	3.669702360028985846e-05	4.053215667159935681e-05	4.475018822955670068e-05	4.938741580533132164e-05	5.448337727182395662e-05	6.008112011212894541e-05	6.622749115329357433e-05	7.297344814615776406e-05	8.037439465007860785e-05	8.849053976237357887e-05	9.738728431642624519e-05	1.071356352596521702e-04	1.178126500128551897e-04	1.295019127059129558e-04	1.422940442811865226e-04	1.562872485554335760e-04	1.715878964333278865e-04	1.883111505707625436e-04	2.065816328938773134e-04	2.265341374900380414e-04	2.483143914996497237e-04	2.720798667524800050e-04	2.980006450089447805e-04	3.262603397852231616e-04	3.570570778609619069e-04	3.906045436892087420e-04	4.271330900499674334e-04	4.668909184107392476e-04	5.101453325793795521e-04	5.571840693560543845e-04	6.083167100113669960e-04	6.638761765365795015e-04	7.242203167283250195e-04	7.897335822840153121e-04	8.608288041943020852e-04	9.379490698248986718e-04	1.021569706180987117e-03	1.112200373942410061e-03	1.210387276946049044e-03	1.316715491872420601e-03	1.431811422965151249e-03	1.556345386674229088e-03	1.691034331165065319e-03	1.836644695674519417e-03	1.993995414721370669e-03	2.163961072189884115e-03	2.347475210301454111e-03	2.545533798467693870e-03	2.759198866978876744e-03
3.352514153582792711e-05	3.704360198859051127e-05	4.091495527909833258e-05	4.517282327161444868e-05	4.985384630276151811e-05	5.499793565371518671e-05	6.064854536172141898e-05	6.685296469019532382e-05	7.366263265121852271e-05	8.113347605302285916e-05	8.932627262683330441e-05	9.830704087235078432e-05	1.081474583492359593e-04	1.189253102331373470e-04	1.307249700490982893e-04	1.436379145925454227e-04	1.577632751483848709e-04	1.732084272220209427e-04	1.900896211021780463e-04	2.085326556841899011e-04	2.286735980937501826e-04	2.506595517648290035e-04	2.746494757413507929e-04	3.008150580900903134e-04	3.293416464318018894e-04	3.604292387185936133e-04	3.942935375076003736e-04	4.311670711039082299e-04	4.713003850687938175e-04	5.149633077124769276e-04	5.624462933131825276e-04	6.140618469257175466e-04	6.701460347627464370e-04	7.310600842495651799e-04	7.971920779679573469e-04	8.689587458160472370e-04	9.468073598178675890e-04	1.031217736118346471e-03	1.122704348795249387e-03	1.221818560208601029e-03	1.329150972689582171e-03	1.445333906443166004e-03	1.571044008601571234e-03	1.707004998417207013e-03	1.853990553623398449e-03	2.012827343017556218e-03	2.184398210332941324e-03	2.369645514461249294e-03	2.569574631066693943e-03	2.785257620592140795e-03
3.382822966036868673e-05	3.737849918331228726e-05	4.128485191467155135e-05	4.558121368127111904e-05	5.030455607115761067e-05	5.549515118830429040e-05	6.119684592147254696e-05	6.745735705842164926e-05	7.432858865188617071e-05	8.186697312321833701e-05	9.013383767212285484e-05	9.919579764658702009e-05	1.091251786159778801e-04	1.200004689822967125e-04	1.319068050597144159e-04	1.449364906507662144e-04	1.591895532488109776e-04	1.747743391005852486e-04	1.918081494697049141e-04	2.104179205517359012e-04	2.307409496037912471e-04	2.529256699663491982e-04	2.771324777719280067e-04	3.035346132541770383e-04	3.323190996915873700e-04	3.636877431421058115e-04	3.978581962481046925e-04	4.350650895151261018e-04	4.755612335921029590e-04	5.196188962049536845e-04	5.675311575191753543e-04	6.196133478295763174e-04	6.762045715963416756e-04	7.376693219652924677e-04	8.043991900260554591e-04	8.768146731741422546e-04	9.553670870507845929e-04	1.040540585637203400e-03	1.132854294176708363e-03	1.232864559687884762e-03	1.341167323914205668e-03	1.458400623628465379e-03	1.585247223273668999e-03	1.722437384974267365e-03	1.870751780991344220e-03	2.031024553722245770e-03	2.204146528356503223e-03	2.391068583296132848e-03	2.592805183426470737e-03	2.810438081283365627e-03
3.412040699721223021e-05	3.770134050419363147e-05	4.164143274096730372e-05	4.597490255465317061e-05	5.073904086009109785e-05	5.597446759488936593e-05	6.172540835716883569e-05	6.803999206869960046e-05	7.497057108199584280e-05	8.257406523009958705e-05	9.091233140102810643e-05	1.000525603052740306e-04	1.100677021943842379e-04	1.210369233814567166e-04	1.330460955103498187e-04	1.461883196195013607e-04	1.605644871483565147e-04	1.762838801395284576e-04	1.934648129977626339e-04	2.122353182774927842e-04	2.327338790840819728e-04	2.551102107895706012e-04	2.795260948817057298e-04	3.061562678849745391e-04	3.351893684140525259e-04	3.668289455432140710e-04	4.012945317994708440e-04	4.388227842122781851e-04	4.796686969779437727e-04	5.241068894222151173e-04	5.724329730692525589e-04	6.249650017488157230e-04	6.820450087955555853e-04	7.440406355140278616e-04	8.113468551998666593e-04	8.843877971208552588e-04	9.636186749703402150e-04	1.049527824409225317e-03	1.142638854410320563e-03	1.243512917209387654e-03	1.352751101750132535e-03	1.470996955583973084e-03	1.598939140249300197e-03	1.737314225207500654e-03	1.886909625453305015e-03	2.048566687943876707e-03	2.223183932002739411e-03	2.411720448850668448e-03	2.615199465393698748e-03	2.834712077357621259e-03
3.440134460459429530e-05	3.801176248706304381e-05	4.198429630889529036e-05	4.635344666534892854e-05	5.115681151391929851e-05	5.643534524508537966e-05	6.223363759780998355e-05	6.860021377354786850e-05	7.558785717901068014e-05	8.325395630875754877e-05	9.166087736261222191e-05	1.008763642800317726e-04	1.109739679639311323e-04	1.220335065600369067e-04	1.341415587545991776e-04	1.473919921532008492e-04	1.618865289063514700e-04	1.777353508535384609e-04	1.950577465662516085e-04	2.139828027821146948e-04	2.346501428365094775e-04	2.572107148147443549e-04	2.818276322667556178e-04	3.086770704472651403e-04	3.379492211669897646e-04	3.698493094646728568e-04	4.045986754349512331e-04	4.424359246731195149e-04	4.836181509242832200e-04	5.284222346506497851e-04	5.771462213565591200e-04	6.301107836354305491e-04	6.876607710259161673e-04	7.501668518852223303e-04	8.180272516053842388e-04	8.916695916124587739e-04	9.715528336982787996e-04	1.058169334338986481e-03	1.152047013752913315e-03	1.253751644541764359e-03	1.363889264842549874e-03	1.483108720991938804e-03	1.612104344769144494e-03	1.751618770336437359e-03	1.902445896036902449e-03	2.065433996236314997e-03	2.241488988407601239e-03	2.431577860652519608e-03	2.636732264832845462e-03	2.858052280442431679e-03
3.467072430759811634e-05	3.830941356457614842e-05	4.231305430950588024e-05	4.671641729453348667e-05	5.155739488793115958e-05	5.687726217350177804e-05	6.272095805012517684e-05	6.913738769580998430e-05	7.617974783769387403e-05	8.390587635089971576e-05	9.237862779373193266e-05	1.016662765745143338e-04	1.118429495364518442e-04	1.229890898412010181e-04	1.351919541293493409e-04	1.485461450366945655e-04	1.631541812489691382e-04	1.791271073844715757e-04	1.965851461037608060e-04	2.156583949580623770e-04	2.364875706031805509e-04	2.592248031232920560e-04	2.840344833288630010e-04	3.110941660148145121e-04	3.405955322886943101e-04	3.727454142037569694e-04	4.077668850580833527e-04	4.459004188479025925e-04	4.874051224906973808e-04	5.325600445609260858e-04	5.816655644080258314e-04	6.350448656519170915e-04	6.930454981753046001e-04	7.560410328536870499e-04	8.244328133827317703e-04	8.986518096777502875e-04	9.791605774305410688e-04	1.066455328514262025e-03	1.161068117026116354e-03	1.263569145849741115e-03	1.374569198703322424e-03	1.494722202714279802e-03	1.624727926626301153e-03	1.765334819797905038e-03	1.917342997192555791e-03	2.081607375587810060e-03	2.259040966242684741e-03	2.450618329258546536e-03	2.657379194846289788e-03	2.880432256671413768e-03
3.492823929781249025e-05	3.859395472880781301e-05	4.262733230582883349e-05	4.706340103896668360e-05	5.194033474007452023e-05	5.729971506147992541e-05	6.318681468338246965e-05	6.965090202444045096e-05	7.674556892769863754e-05	8.452908285606989527e-05	9.306476521680095060e-05	1.024213975228101617e-04	1.126736571905507010e-04	1.239025848690521224e-04	1.361960852930331294e-04	1.496494637544175616e-04	1.643660003911106378e-04	1.804575645995013986e-04	1.980452719876677045e-04	2.172601863995888150e-04	2.382440696566642845e-04	2.611501817813092216e-04	2.861441345881307369e-04	3.134048016509964900e-04	3.431252877788483913e-04	3.755139612591915023e-04	4.107955522553524913e-04	4.492123208715839634e-04	4.910252985284350134e-04	5.365156064190467009e-04	5.859858549447533602e-04	6.397616281548966716e-04	6.981930573407476573e-04	7.616564880559312679e-04	8.305562449554066340e-04	9.053264989609755356e-04	9.864332413726329199e-04	1.074376369651247479e-03	1.169691889697991108e-03	1.272954239548570402e-03	1.384778739485273934e-03	1.505824173645035425e-03	1.636795508267262613e-03	1.778446751778914228e-03	1.931583961955468578e-03	2.097068405424106288e-03	2.275819874787185070e-03	2.468820168640215983e-03	2.677116739735826631e-03	2.901826516503694126e-03
3.517359471499014839e-05	3.886506017395562279e-05	4.292677044274437393e-05	4.739400059473780125e-05	5.230519259591574570e-05	5.770222019130383375e-05	6.363067408163604886e-05	7.014016877439939316e-05	7.728467257160871794e-05	8.512286223930728599e-05	9.371850398959304649e-05	1.031408624950610266e-04	1.134651397479522226e-04	1.247729456719768335e-04	1.371528024936963903e-04	1.507006849825158349e-04	1.655205987735834238e-04	1.817251990962697025e-04	1.994364523421776776e-04	2.187863430207633258e-04	2.399176287674597565e-04	2.629846461884861441e-04	2.881541704481252247e-04	3.156063316279085246e-04	3.455355910125645761e-04	3.781517805845701990e-04	4.136812091371522564e-04	4.523678385445376949e-04	4.944745338574398725e-04	5.402843910209204287e-04	5.901021461404044747e-04	6.442556703490378255e-04	7.030975544553947579e-04	7.670067876739935023e-04	8.363905348614894151e-04	9.116860167981882595e-04	9.933624981666533491e-04	1.081923387986102056e-03	1.177908457361846609e-03	1.281896179502481055e-03	1.394506197042844715e-03	1.516401921786775936e-03	1.648293272049400262e-03	1.790939552833051762e-03	1.945152484112214414e-03	2.111799382530812723e-03	2.291806501827020441e-03	2.486162537296797859e-03	2.695922299584625238e-03	2.922210563047897107e-03
3.540650820916450923e-05	3.912241791745039082e-05	4.321102413300442269e-05	4.770783551467928219e-05	5.265154858454022899e-05	5.808431436835022115e-05	6.405202546062154238e-05	7.060462490757593893e-05	7.779643838004126418e-05	8.568653119151294160e-05	9.433909180297730826e-05	1.038238435457774714e-04	1.142164863868119356e-04	1.255991706566684043e-04	1.380610047608664566e-04	1.516985989972259217e-04	1.666166477083215664e-04	1.829285521070756143e-04	2.007570862255573499e-04	2.202351085519425487e-04	2.415063220381711965e-04	2.647260852809219856e-04	2.900622778009297772e-04	3.176962224701425298e-04	3.478236682624680199e-04	3.806558366316790628e-04	4.164205349489043750e-04	4.553633405619415190e-04	4.977488591686536536e-04	5.438620613267565983e-04	5.940097010517524003e-04	6.485218205830310971e-04	7.077533455248574083e-04	7.720857746931406290e-04	8.419289691201800813e-04	9.177230447870846942e-04	9.999403737664346297e-04	1.089087698565376853e-03	1.185708364560648541e-03	1.290384675510921611e-03	1.403740377217992195e-03	1.526443274484546577e-03	1.659207986582687073e-03	1.802798846501869022e-03	1.958032949286628212e-03	2.125783354802520710e-03	2.306982450280659503e-03	2.502625477987196340e-03	2.713774233341262939e-03	2.941560938762586511e-03
3.562671048172544135e-05	3.936573039781812787e-05	4.347976471757619737e-05	4.800454293742877684e-05	5.297900224316381387e-05	5.844555580872334637e-05	6.445038164658744206e-05	7.104373341175617578e-05	7.828027464051770089e-05	8.621943798889585258e-05	9.492581112259101256e-05	1.044695510004566653e-04	1.149268283871515895e-04	1.263803045275101622e-04	1.389196420153748801e-04	1.526420519931054114e-04	1.676528799245908597e-04	1.840662322943563401e-04	2.020056466980707738e-04	2.216048079053634058e-04	2.430083125941627823e-04	2.663724855766204879e-04	2.918662504598227496e-04	3.196720578097624142e-04	3.499868740140707458e-04	3.830232341676094790e-04	4.190103624347321708e-04	4.581953634725565772e-04	5.008444886305228345e-04	5.472444807722754052e-04	5.977040016962281276e-04	6.525551462601972882e-04	7.121550474429854272e-04	7.768875767007411750e-04	8.471651440980030451e-04	9.234306028115008436e-04	1.006159262718444615e-03	1.095861017889282777e-03	1.193082592906795098e-03	1.298409913028007734e-03	1.412470603291894828e-03	1.535936621752696102e-03	1.669527032085412529e-03	1.814010920864922091e-03	1.970210464862111061e-03	2.139004153728649073e-03	2.321330173454049656e-03	2.518189955974672791e-03	2.730651900291200702e-03	2.959855270408717071e-03
3.583394580400465508e-05	3.959471504769105499e-05	4.373268009853741039e-05	4.828377828618809922e-05	5.328717328829958284e-05	5.878552498999355585e-05	6.482528001444020022e-05	7.145698433474206748e-05	7.873561945691814467e-05	8.672096374799027657e-05	9.547798057058776134e-05	1.050772349762501380e-04	1.155953408037440922e-04	1.271154401261780889e-04	1.397277170914836583e-04	1.535299483049034209e-04	1.686280920093583967e-04	1.851369184299708802e-04	2.031806837623907180e-04	2.228938504008411581e-04	2.444218561208090479e-04	2.679219350528299899e-04	2.935639934077079226e-04	3.215315430394785189e-04	3.520226960602101333e-04	3.852512238500775004e-04	4.214476839366005289e-04	4.608606183482585579e-04	5.037578271793350868e-04	5.504277212344370080e-04	6.011807577521527867e-04	6.563509633371243613e-04	7.162975483580373256e-04	7.814066171947090834e-04	8.520929788402160617e-04	9.288020624829255740e-04	1.012011942807531425e-03	1.102235479863108037e-03	1.200022578448734249e-03	1.305962572062265752e-03	1.420686736544997950e-03	1.544870938632101351e-03	1.679238424685961309e-03	1.824562754944673458e-03	1.981670888660182379e-03	2.151446425528941078e-03	2.334833008830053576e-03	2.532837895681799584e-03	2.746535699804331272e-03	2.977072312133489072e-03
3.602797251197317941e-05	3.980910484042301622e-05	4.396947534281712874e-05	4.854521593529319593e-05	5.357570235140182474e-05	5.910382546274657069e-05	6.517628338267511469e-05	7.184389577083333278e-05	7.916194183644798031e-05	8.719052362286239233e-05	9.599495624373702849e-05	1.056461868325828633e-04	1.162212440619384761e-04	1.278037201865040297e-04	1.404842876658646451e-04	1.543612525270835487e-04	1.695411467352493260e-04	1.861393619510659492e-04	2.042808271685604693e-04	2.241007328428802918e-04	2.457453042378046127e-04	2.693726268447797323e-04	2.951535268498454729e-04	3.232725097514752336e-04	3.539287603608214420e-04	3.873372075459187327e-04	4.237296572125226523e-04	4.633559971463403629e-04	5.064854774737278598e-04	5.534080706302457091e-04	6.044359148581958819e-04	6.599048453847714121e-04	7.201760175613760705e-04	7.856376263710268234e-04	8.567067268341773106e-04	9.338311599628802738e-04	1.017491589028014440e-03	1.108203651013898484e-03	1.206520228237587455e-03	1.313033845205802174e-03	1.428379195869965449e-03	1.553235806517517083e-03	1.688330839605146081e-03	1.834442043895062211e-03	1.992400856297973141e-03	2.163095660854795661e-03	2.347475210301461050e-03	2.546552215656965913e-03	2.761407109251662415e-03	2.993191986569647672e-03
3.620856347571133808e-05	4.000864880883041937e-05	4.418987325514995391e-05	4.878854984279313016e-05	5.384425167699536036e-05	5.940008462074909516e-05	6.550298086266915999e-05	7.220401479700546039e-05	7.955874272117424879e-05	8.762756794126439104e-05	9.647613296430646501e-05	1.061757405477978808e-04	1.168038054721053277e-04	1.284443389998489633e-04	1.411884680882091346e-04	1.551349915252603297e-04	1.703909752697880240e-04	1.870723893856031210e-04	2.053047890759208537e-04	2.252240424408654621e-04	2.469771077014002109e-04	2.707228627557948532e-04	2.966329900599114569e-04	3.248929199498813204e-04	3.557028356548795536e-04	3.892787433783738405e-04	4.258536109580587383e-04	4.656785787473777358e-04	5.090242464945636492e-04	5.561820401280584370e-04	6.074656624896147741e-04	6.632126321875084435e-04	7.237859148718734726e-04	7.895756513611765183e-04	8.610009871728651568e-04	9.385120081314026310e-04	1.022591786842338892e-03	1.113758544931138040e-03	1.212567936048997326e-03	1.319615454744089067e-03	1.435538976384504372e-03	1.561021433397381895e-03	1.696793633156381967e-03	1.843637222905617542e-03	2.002387807150652309e-03	2.173938222975943958e-03	2.359241978760295236e-03	2.559316861757815562e-03	2.775248719988450061e-03	3.008195423838937871e-03
3.637550654237677245e-05	4.019311253465026522e-05	4.439361491868557805e-05	4.901349414731890209e-05	5.409250578139537270e-05	5.967395442763703047e-05	6.580498866003155038e-05	7.253691835623853306e-05	7.992555596133066125e-05	8.803158327665283199e-05	9.692094546033151259e-05	1.066652740180897902e-04	1.173423406585901384e-04	1.290365439864641262e-04	1.418394311084984500e-04	1.558502563340885246e-04	1.711765792599269874e-04	1.879349046409653620e-04	2.062513665647659690e-04	2.262624595644057866e-04	2.481158194258690423e-04	2.719710565692663902e-04	2.980006450089444010e-04	3.263908700254464050e-04	3.573428378119918969e-04	3.910735504894363983e-04	4.278170500161133623e-04	4.678256346522351714e-04	5.113711517722176712e-04	5.587463709517917921e-04	6.102664413898524444e-04	6.662704378567050516e-04	7.271229994905443333e-04	7.932160658916287584e-04	8.649707150881529244e-04	9.428391080685907550e-04	1.027306544691232405e-03	1.118893635892219884e-03	1.218158597217387307e-03	1.325699668799831333e-03	1.442157666993422200e-03	1.568218672950971119e-03	1.704616863503880973e-03	1.852137489756098968e-03	2.011620008848190831e-03	2.183961374375917308e-03	2.370119490960228593e-03	2.571116838461324269e-03	2.788044271305949000e-03	3.022064998353701879e-03
3.652860495145926066e-05	4.036227860737519812e-05	4.458046020177623990e-05	4.921978372761086243e-05	5.432017207021455103e-05	5.992511209813978454e-05	6.608195082581789419e-05	7.284221408558216621e-05	8.026194922773020055e-05	8.840209345313615127e-05	9.732886947204202660e-05	1.071142102751703276e-04	1.178362148992676532e-04	1.295796371685440014e-04	1.424364094962116958e-04	1.565062039364154391e-04	1.718970327861592425e-04	1.887258911493771305e-04	2.071194439908619728e-04	2.272147603262976055e-04	2.491600973159423661e-04	2.731157371534083996e-04	2.992548797672548062e-04	3.277645944815426888e-04	3.588468339117445753e-04	3.927195135042665930e-04	4.296176602608075927e-04	4.697946343226654608e-04	5.135234272242790617e-04	5.610980407594468164e-04	6.128349505372109344e-04	6.690746584367393470e-04	7.301833383012353582e-04	7.965545793390306235e-04	8.686112318251488487e-04	9.468073598178648785e-04	1.031630305721221519e-03	1.123602871635510101e-03	1.223285622542223455e-03	1.331279316466889035e-03	1.448227466851984436e-03	1.574819042450880573e-03	1.711791310122185794e-03	1.859932825960109674e-03	2.020086580239590247e-03	2.193153301683708600e-03	2.380094926573390196e-03	2.581938238215156570e-03	2.799778682259164257e-03	3.034784363316103337e-03
3.666767772118642815e-05	4.051594705121290427e-05	4.475018822955662614e-05	4.940717472317380534e-05	5.452698141297236651e-05	6.015326073197853362e-05	6.633353995555725242e-05	7.311954108669316721e-05	8.056752486078950397e-05	8.873866048060846808e-05	9.769942278142510427e-05	1.075220186193414658e-04	1.182848443720331977e-04	1.300729765409413836e-04	1.429786975470418418e-04	1.571020589188297230e-04	1.725514841808754689e-04	1.894444138642831330e-04	2.079079951763925871e-04	2.280798189860399922e-04	2.501087069024671974e-04	2.741555513503263902e-04	3.003942116699943009e-04	3.290124694013168071e-04	3.602130460396501892e-04	3.942146866854431440e-04	4.312533131420465127e-04	4.715832501508748146e-04	5.154785285876959527e-04	5.632342695785085181e-04	6.151681536275205656e-04	6.716219789825808324e-04	7.329633135946247643e-04	7.995872451562921175e-04	8.719182338305021167e-04	9.504120724014497243e-04	1.035557958697386769e-03	1.127880685246002461e-03	1.227942951228130431e-03	1.336347801892767998e-03	1.453741200685531709e-03	1.580814739421715527e-03	1.718308491903808907e-03	1.867014016439771593e-03	2.027777512761693920e-03	2.201503138873311342e-03	2.389156493367404575e-03	2.591768268749831787e-03	2.810438081283369964e-03	3.046338482820636333e-03
3.679256000501770254e-05	4.065393571899374230e-05	4.490259781901806212e-05	4.957544501462781463e-05	5.471268867322104379e-05	6.035812989869355447e-05	6.655945783416577241e-05	7.336857063672478220e-05	8.084192065383007575e-05	8.904088541749226912e-05	9.803216616208676112e-05	1.078882156648553533e-04	1.186876973048028313e-04	1.305159773357751553e-04	1.434656524729768887e-04	1.576371149990539217e-04	1.731391577059589659e-04	1.900896211021781005e-04	2.086160854313006611e-04	2.288566101672941512e-04	2.509605237740364543e-04	2.750892666414365864e-04	3.014172902376755859e-04	3.301330156464430494e-04	3.614398547892389772e-04	3.955572977656344634e-04	4.327220698782872606e-04	4.731893620443948425e-04	5.172341384304010277e-04	5.651525252818652856e-04	6.172632850549859655e-04	6.739093800894927454e-04	7.354596301943031478e-04	8.023104686464093121e-04	8.748878012294498399e-04	9.536489730605564753e-04	1.039084848071363367e-03	1.131722006120902549e-03	1.232125062823307467e-03	1.340899117270978949e-03	1.458692332923153170e-03	1.586198657009231343e-03	1.724160683865106876e-03	1.873372667677389389e-03	2.034683690153838397e-03	2.209000988667368052e-03	2.397293450433456586e-03	2.600595278276647635e-03	2.820009833518002940e-03	3.056713661471477383e-03
3.690310341724355495e-05	4.077608065194189573e-05	4.503750787637872508e-05	4.972439466243121496e-05	5.487707319273174529e-05	6.053947617178966550e-05	6.675943602497105475e-05	7.358900683760928498e-05	8.108481056849643602e-05	8.930840915871417229e-05	9.832670424679698044e-05	1.082123662946820318e-04	1.190442950258511687e-04	1.309081131774438717e-04	1.438966956719127551e-04	1.581107364209689804e-04	1.736593550849986753e-04	1.906607462248263100e-04	2.092428733994576833e-04	2.295442108831715039e-04	2.517145357978878783e-04	2.759157735818944007e-04	3.023228998435938944e-04	3.311249017786699355e-04	3.625258024606582414e-04	3.967457514481208475e-04	4.340221852859542763e-04	4.746110616136155766e-04	5.187881707286242251e-04	5.668505285891800582e-04	6.191178553747164531e-04	6.759341438568555694e-04	7.376693219652927930e-04	8.047210140625863772e-04	8.775164055682192592e-04	9.565142156947883077e-04	1.042206783176820436e-03	1.135122269984905870e-03	1.235826988123332705e-03	1.344927854707449015e-03	1.463074980606526724e-03	1.590964398017544754e-03	1.729340932404416697e-03	1.879001224294036187e-03	2.040796906463977333e-03	2.215637942085927833e-03	2.404496129401363213e-03	2.608408778501881443e-03	2.828482565762596712e-03	3.065897571433159625e-03
3.699917632678969946e-05	4.088223640431445168e-05	4.515475775564965842e-05	4.985384630276170785e-05	5.501993922839810915e-05	6.069708361072162966e-05	6.693323640121769764e-05	7.378058720193737168e-05	8.129590538031336404e-05	8.954091314673425243e-05	9.858268631031830848e-05	1.084940845220430596e-04	1.193542129115832302e-04	1.312489171248512024e-04	1.442713138732872936e-04	1.585223592134136236e-04	1.741114568858777778e-04	1.911571091572063989e-04	2.097876127245504752e-04	2.301418023637509926e-04	2.523698451239306988e-04	2.766340879972993831e-04	3.031099621207720778e-04	3.319869466960724894e-04	3.634695959469225060e-04	3.977786325654871316e-04	4.351521112349122423e-04	4.758466559504041663e-04	5.201387749972365918e-04	5.683262575798831697e-04	6.207296562318352423e-04	6.776938592696271765e-04	7.395897576870110292e-04	8.068160110150243095e-04	8.798009168003790214e-04	9.590043884774407086e-04	1.044920046526994026e-03	1.138077427927488509e-03	1.239044319010218758e-03	1.348429216928192587e-03	1.466883925038219190e-03	1.595106287575618264e-03	1.733843069070208206e-03	1.883892984009230510e-03	2.046109882296496662e-03	2.221406096086282148e-03	2.410755953583023845e-03	2.615199465393697881e-03	2.835846188995807659e-03	3.073879276839785318e-03
3.708066411841269246e-05	4.097227633200868716e-05	4.525420757740467102e-05	4.996364549945856803e-05	5.514111634064940750e-05	6.083076418938405320e-05	6.708065161858220058e-05	7.394308317381087655e-05	8.147495325259383053e-05	8.973812000365988229e-05	9.879980696534987577e-05	1.087330342563232730e-04	1.196170812291149092e-04	1.315379825979571128e-04	1.445890601565631153e-04	1.588714923092724135e-04	1.744949237499131235e-04	1.915781177369843340e-04	2.102496535310765852e-04	2.306486716807642763e-04	2.529256699663492525e-04	2.772433529365921035e-04	3.037775381017639143e-04	3.327181219767082697e-04	3.642701092998239460e-04	3.986547088877392757e-04	4.361104997204182814e-04	4.768946709873424618e-04	5.212843399616539936e-04	5.695779517052555491e-04	6.220967647435177942e-04	6.791864269825140417e-04	7.412186462743976896e-04	8.085929601666376173e-04	8.817386094977905289e-04	9.611165206255833666e-04	1.047221401191297937e-03	1.140583954437154879e-03	1.241773217199429935e-03	1.351399026798511200e-03	1.470114622137114408e-03	1.598619384397898619e-03	1.737661722801144178e-03	1.888042110940272526e-03	2.050616279256717040e-03	2.226298569244956546e-03	2.416065454991081062e-03	2.620959237644075387e-03	2.842091918394994317e-03	3.080649255494989289e-03
3.714746942056038103e-05	4.104609284433722563e-05	4.533573850686727790e-05	5.005366105104986751e-05	5.524045973229249059e-05	6.094035816991722355e-05	6.720150552738320159e-05	7.407630058322373036e-05	8.162174023710232413e-05	8.989979408268590586e-05	9.897780676965180105e-05	1.089289299712364910e-04	1.198325858713195579e-04	1.317749641860783115e-04	1.448495548397269058e-04	1.591577185217400389e-04	1.748092974641258135e-04	1.919232688917605137e-04	2.106284437163272205e-04	2.310642131649307299e-04	2.533813461578302700e-04	2.777428403757136637e-04	3.043248300853659718e-04	3.333175539231738433e-04	3.649263859683734277e-04	3.993729335720363517e-04	4.368962055430186805e-04	4.777538544282416782e-04	5.222234967611378035e-04	5.706041152884922408e-04	6.232175473217732098e-04	6.804100634935698845e-04	7.425540413326982021e-04	8.100497382018535635e-04	8.833271682688847689e-04	9.628480883061165231e-04	1.049108097230492306e-03	1.142638854410319479e-03	1.244010421870576921e-03	1.353833735627357022e-03	1.472763211472283241e-03	1.601499490607821230e-03	1.740792330604001978e-03	1.891443647204251377e-03	2.054310712551924746e-03	2.230309515438301613e-03	2.420418289185675541e-03	2.625681212774635953e-03	2.847212290800905932e-03	3.086199417802570726e-03
3.719951229926386348e-05	4.110359761826885952e-05	4.539925299054140901e-05	5.012378525200836331e-05	5.531785053684035869e-05	6.102573442078591776e-05	6.729565352334119523e-05	7.418008003270424374e-05	8.173609070008113105e-05	9.002574193732846175e-05	9.911647274266168525e-05	1.090815372733821371e-04	1.200004689822962924e-04	1.319595783356900627e-04	1.450524862353342020e-04	1.593806953750484859e-04	1.750542018736615671e-04	1.921921496408165488e-04	2.109235300497665428e-04	2.313879296120015521e-04	2.537363284720915517e-04	2.781319526672897655e-04	3.047511832250468121e-04	3.337845253023612353e-04	3.654376407035413057e-04	3.999324472472256154e-04	4.375082885889409654e-04	4.784231782417927006e-04	5.229551216745488779e-04	5.714035205029823535e-04	6.240906629263456504e-04	6.813633046956139427e-04	7.435943450332485908e-04	8.111846020546827508e-04	8.845646923692166569e-04	9.641970196613830609e-04	1.050577877172527560e-03	1.144239669115341062e-03	1.245753256160561347e-03	1.355730430233694026e-03	1.474826523950103618e-03	1.603743160096889010e-03	1.743231146639776527e-03	1.894093522790488973e-03	2.057188761713889171e-03	2.233434135483665373e-03	2.423809247907864235e-03	2.629359740841433722e-03	2.851201179578760972e-03	3.090523122874964945e-03
3.723673041752079241e-05	4.114472177453846362e-05	4.544467495072696900e-05	5.017393410750924061e-05	5.537319605552454391e-05	6.108679067824754328e-05	6.736298283591018771e-05	7.425429721514358017e-05	8.181786767245284098e-05	9.011581270714503068e-05	9.921563879016455432e-05	1.091906733696092614e-04	1.201205294715185039e-04	1.320916039158140918e-04	1.451976112719945416e-04	1.595401557873418286e-04	1.752293436318198025e-04	1.923844379185729115e-04	2.111345590767449161e-04	2.316194332741536896e-04	2.539901917110289954e-04	2.784102237323016053e-04	3.050560868346696101e-04	3.341184767755733961e-04	3.658032611239881490e-04	4.003325797273702639e-04	4.379460157046126162e-04	4.789018407113833234e-04	5.234783383609682228e-04	5.719752098205068466e-04	6.247150657386487619e-04	6.820450087955559106e-04	7.443383112994224251e-04	8.119961923842766369e-04	8.854496994914045358e-04	9.651616989403036077e-04	1.051628980513790151e-03	1.145384481095058915e-03	1.246999632501040846e-03	1.357086838755173141e-03	1.476302088133203292e-03	1.605347705395945889e-03	1.744975249692630459e-03	1.895988563675837053e-03	2.059246979412975454e-03	2.235668686708592451e-03	2.426234269464521212e-03	2.631990415700546752e-03	2.854053806834322936e-03	3.093615191774704270e-03
3.725907915972351850e-05	4.116941601513459124e-05	4.547194993737511124e-05	5.020404750108837199e-05	5.540642994232693002e-05	6.112345375047621579e-05	6.740341275337414118e-05	7.429886316191966510e-05	8.186697312321847254e-05	9.016989841886036735e-05	9.927518603582602711e-05	1.092562074318836397e-04	1.201926234152218744e-04	1.321708826594084844e-04	1.452847559795559195e-04	1.596359086037868935e-04	1.753345127855899220e-04	1.924999032174501607e-04	2.112612778240136274e-04	2.317584466339562318e-04	2.541426315534357490e-04	2.785773199904062556e-04	3.052391754078505261e-04	3.343190080149949944e-04	3.660228089384216462e-04	4.005728513494865401e-04	4.382088621600882116e-04	4.791892680353863486e-04	5.237925196089358772e-04	5.723184979225336535e-04	6.250900072492999223e-04	6.824543585934956993e-04	7.447850482939023841e-04	8.124835362882628417e-04	8.859811287239318907e-04	9.657409697235311632e-04	1.052260147233187188e-03	1.146071917994171590e-03	1.247748056785386852e-03	1.357901335182931874e-03	1.477188135173628089e-03	1.606311203039591240e-03	1.746022549000838782e-03	1.897126498160272212e-03	2.060482898339249108e-03	2.237010490421507871e-03	2.427690446835760376e-03	2.633570083803047843e-03	2.855766752950917794e-03	3.095471917851944869e-03
3.726653172078670938e-05	4.117765072178084402e-05	4.548104523686219631e-05	5.021408931473647825e-05	5.541751233651785724e-05	6.113567966377688194e-05	6.741689478408294787e-05	7.431372442062837453e-05	8.188334815529174811e-05	9.018793420206231565e-05	9.929504305866927781e-05	1.092780608586398165e-04	1.202166643439176488e-04	1.321973194795342667e-04	1.453138158366406988e-04	1.596678389784386980e-04	1.753695831950714530e-04	1.925384070483483886e-04	2.113035343050857231e-04	2.318048029587609830e-04	2.541934651629379504e-04	2.786330410263222323e-04	3.053002293481226273e-04	3.343858785034240638e-04	3.660960208211537200e-04	4.006529739317478433e-04	4.382965126972828145e-04	4.792851154734180754e-04	5.238972885894068766e-04	5.724329730692519084e-04	6.252150377533840066e-04	6.825908631152134785e-04	7.449340202002574214e-04	8.126460492462756618e-04	8.861583426704820049e-04	9.659341372335864722e-04	1.052470620309241701e-03	1.146301155300741195e-03	1.247997631353371531e-03	1.358172942609808939e-03	1.477483602346399026e-03	1.606632497408569610e-03	1.746371788433423835e-03	1.897505961404970026e-03	2.060895036131329787e-03	2.237457937262796875e-03	2.428176033482183811e-03	2.634096850494734368e-03	2.856337963420664452e-03	3.096091074149097486e-03
3.725907915972351850e-05	4.116941601513459124e-05	4.547194993737511124e-05	5.020404750108837199e-05	5.540642994232693002e-05	6.112345375047621579e-05	6.740341275337414118e-05	7.429886316191966510e-05	8.186697312321847254e-05	9.016989841886036735e-05	9.927518603582602711e-05	1.092562074318836397e-04	1.201926234152218744e-04	1.321708826594084844e-04	1.452847559795559195e-04	1.596359086037868935e-04	1.753345127855899220e-04	1.924999032174501607e-04	2.112612778240136274e-04	2.317584466339562318e-04	2.541426315534357490e-04	2.785773199904062556e-04	3.052391754078505261e-04	3.343190080149949944e-04	3.660228089384216462e-04	4.005728513494865401e-04	4.382088621600882116e-04	4.791892680353863486e-04	5.237925196089358772e-04	5.723184979225336535e-04	6.250900072492999223e-04	6.824543585934956993e-04	7.447850482939023841e-04	8.124835362882628417e-04	8.859811287239318907e-04	9.657409697235311632e-04	1.052260147233187188e-03	1.146071917994171590e-03	1.247748056785386852e-03	1.357901335182931874e-03	1.477188135173628089e-03	1.606311203039591240e-03	1.746022549000838782e-03	1.897126498160272212e-03	2.060482898339249108e-03	2.237010490421507871e-03	2.427690446835760376e-03	2.633570083803047843e-03	2.855766752950917794e-03	3.095471917851944869e-03
3.723673041752079241e-05	4.114472177453846362e-05	4.544467495072696900e-05	5.017393410750924061e-05	5.537319605552454391e-05	6.108679067824754328e-05	6.736298283591018771e-05	7.425429721514358017e-05	8.181786767245284098e-05	9.011581270714503068e-05	9.921563879016455432e-05	1.091906733696092614e-04	1.201205294715185039e-04	1.320916039158140918e-04	1.451976112719945416e-04	1.595401557873418286e-04	1.752293436318198025e-04	1.923844379185729115e-04	2.111345590767449161e-04	2.316194332741536896e-04	2.539901917110289954e-04	2.784102237323016053e-04	3.050560868346696101e-04	3.341184767755733961e-04	3.658032611239881490e-04	4.003325797273702639e-04	4.379460157046126162e-04	4.789018407113833234e-04	5.234783383609682228e-04	5.719752098205068466e-04	6.247150657386487619e-04	6.820450087955559106e-04	7.443383112994224251e-04	8.119961923842766369e-04	8.854496994914045358e-04	9.651616989403036077e-04	1.051628980513790151e-03	1.145384481095058915e-03	1.246999632501040846e-03	1.357086838755173141e-03	1.476302088133203292e-03	1.605347705395945889e-03	1.744975249692630459e-03	1.895988563675837053e-03	2.059246979412975454e-03	2.235668686708592451e-03	2.426234269464521212e-03	2.631990415700546752e-03	2.854053806834322936e-03	3.093615191774704270e-03
3.719951229926386348e-05	4.110359761826885952e-05	4.539925299054140901e-05	5.012378525200836331e-05	5.531785053684035869e-05	6.102573442078591776e-05	6.729565352334119523e-05	7.418008003270424374e-05	8.173609070008113105e-05	9.002574193732846175e-05	9.911647274266168525e-05	1.090815372733821371e-04	1.200004689822962924e-04	1.319595783356900627e-04	1.450524862353342020e-04	1.593806953750484859e-04	1.750542018736615671e-04	1.921921496408165488e-04	2.109235300497665428e-04	2.313879296120015521e-04	2.537363284720915517e-04	2.781319526672897655e-04	3.047511832250468121e-04	3.337845253023612353e-04	3.654376407035413057e-04	3.999324472472256154e-04	4.375082885889409654e-04	4.784231782417927006e-04	5.229551216745488779e-04	5.714035205029823535e-04	6.240906629263456504e-04	6.813633046956139427e-04	7.435943450332485908e-04	8.111846020546827508e-04	8.845646923692166569e-04	9.641970196613830609e-04	1.050577877172527560e-03	1.144239669115341062e-03	1.245753256160561347e-03	1.355730430233694026e-03	1.474826523950103618e-03	1.603743160096889010e-03	1.743231146639776527e-03	1.894093522790488973e-03	2.057188761713889171e-03	2.233434135483665373e-03	2.423809247907864235e-03	2.629359740841433722e-03	2.851201179578760972e-03	3.090523122874964945e-03
3.714746942056038103e-05	4.104609284433722563e-05	4.533573850686727790e-05	5.005366105104986751e-05	5.524045973229249059e-05	6.094035816991722355e-05	6.720150552738320159e-05	7.407630058322373036e-05	8.162174023710232413e-05	8.989979408268590586e-05	9.897780676965180105e-05	1.089289299712364910e-04	1.198325858713195579e-04	1.317749641860783115e-04	1.448495548397269058e-04	1.591577185217400389e-04	1.748092974641258135e-04	1.919232688917605137e-04	2.106284437163272205e-04	2.310642131649307299e-04	2.533813461578302700e-04	2.777428403757136637e-04	3.043248300853659718e-04	3.333175539231738433e-04	3.649263859683734277e-04	3.993729335720363517e-04	4.368962055430186805e-04	4.777538544282416782e-04	5.222234967611378035e-04	5.706041152884922408e-04	6.232175473217732098e-04	6.804100634935698845e-04	7.425540413326982021e-04	8.100497382018535635e-04	8.833271682688847689e-04	9.628480883061165231e-04	1.049108097230492306e-03	1.142638854410319479e-03	1.244010421870576921e-03	1.353833735627357022e-03	1.472763211472283241e-03	1.601499490607821230e-03	1.740792330604001978e-03	1.891443647204251377e-03	2.054310712551924746e-03	2.230309515438301613e-03	2.420418289185675541e-03	2.625681212774635953e-03	2.847212290800905932e-03	3.086199417802570726e-03
3.708066411841269246e-05	4.097227633200868716e-05	4.525420757740467102e-05	4.996364549945856803e-05	5.514111634064940750e-05	6.083076418938405320e-05	6.708065161858220058e-05	7.394308317381087655e-05	8.147495325259383053e-05	8.973812000365988229e-05	9.879980696534987577e-05	1.087330342563232730e-04	1.196170812291149092e-04	1.315379825979571128e-04	1.445890601565631153e-04	1.588714923092724135e-04	1.744949237499131235e-04	1.915781177369843340e-04	2.102496535310765852e-04	2.306486716807642763e-04	2.529256699663492525e-04	2.772433529365921035e-04	3.037775381017639143e-04	3.327181219767082697e-04	3.642701092998239460e-04	3.986547088877392757e-04	4.361104997204182814e-04	4.768946709873424618e-04	5.212843399616539936e-04	5.695779517052555491e-04	6.220967647435177942e-04	6.791864269825140417e-04	7.412186462743976896e-04	8.085929601666376173e-04	8.817386094977905289e-04	9.611165206255833666e-04	1.047221401191297937e-03	1.140583954437154879e-03	1.241773217199429935e-03	1.351399026798511200e-03	1.470114622137114408e-03	1.598619384397898619e-03	1.737661722801144178e-03	1.888042110940272526e-03	2.050616279256717040e-03	2.226298569244956546e-03	2.416065454991081062e-03	2.620959237644075387e-03	2.842091918394994317e-03	3.080649255494989289e-03
3.699917632678969946e-05	4.088223640431445168e-05	4.515475775564965842e-05	4.985384630276170785e-05	5.501993922839810915e-05	6.069708361072162966e-05	6.693323640121769764e-05	7.378058720193737168e-05	8.129590538031336404e-05	8.954091314673425243e-05	9.858268631031830848e-05	1.084940845220430596e-04	1.193542129115832302e-04	1.312489171248512024e-04	1.442713138732872936e-04	1.585223592134136236e-04	1.741114568858777778e-04	1.911571091572063989e-04	2.097876127245504752e-04	2.301418023637509926e-04	2.523698451239306988e-04	2.766340879972993831e-04	3.031099621207720778e-04	3.319869466960724894e-04	3.634695959469225060e-04	3.977786325654871316e-04	4.351521112349122423e-04	4.758466559504041663e-04	5.201387749972365918e-04	5.683262575798831697e-04	6.207296562318352423e-04	6.776938592696271765e-04	7.395897576870110292e-04	8.068160110150243095e-04	8.798009168003790214e-04	9.590043884774407086e-04	1.044920046526994026e-03	1.138077427927488509e-03	1.239044319010218758e-03	1.348429216928192587e-03	1.466883925038219190e-03	1.595106287575618264e-03	1.733843069070208206e-03	1.883892984009230510e-03	2.046109882296496662e-03	2.221406096086282148e-03	2.410755953583023845e-03	2.615199465393697881e-03	2.835846188995807659e-03	3.073879276839785318e-03
3.690310341724355495e-05	4.077608065194189573e-05	4.503750787637872508e-05	4.972439466243121496e-05	5.487707319273174529e-05	6.053947617178966550e-05	6.675943602497105475e-05	7.358900683760928498e-05	8.108481056849643602e-05	8.930840915871417229e-05	9.832670424679698044e-05	1.082123662946820318e-04	1.190442950258511687e-04	1.309081131774438717e-04	1.438966956719127551e-04	1.581107364209689804e-04	1.736593550849986753e-04	1.906607462248263100e-04	2.092428733994576833e-04	2.295442108831715039e-04	2.517145357978878783e-04	2.759157735818944007e-04	3.023228998435938944e-04	3.311249017786699355e-04	3.625258024606582414e-04	3.967457514481208475e-04	4.340221852859542763e-04	4.746110616136155766e-04	5.187881707286242251e-04	5.668505285891800582e-04	6.191178553747164531e-04	6.759341438568555694e-04	7.376693219652927930e-04	8.047210140625863772e-04	8.775164055682192592e-04	9.565142156947883077e-04	1.042206783176820436e-03	1.135122269984905870e-03	1.235826988123332705e-03	1.344927854707449015e-03	1.463074980606526724e-03	1.590964398017544754e-03	1.729340932404416697e-03	1.879001224294036187e-03	2.040796906463977333e-03	2.215637942085927833e-03	2.404496129401363213e-03	2.608408778501881443e-03	2.828482565762596712e-03	3.065897571433159625e-03
3.679256000501770254e-05	4.065393571899374230e-05	4.490259781901806212e-05	4.957544501462781463e-05	5.471268867322104379e-05	6.035812989869355447e-05	6.655945783416577241e-05	7.336857063672478220e-05	8.084192065383007575e-05	8.904088541749226912e-05	9.803216616208676112e-05	1.078882156648553533e-04	1.186876973048028313e-04	1.305159773357751553e-04	1.434656524729768887e-04	1.576371149990539217e-04	1.731391577059589659e-04	1.900896211021781005e-04	2.086160854313006611e-04	2.288566101672941512e-04	2.509605237740364543e-04	2.750892666414365864e-04	3.014172902376755859e-04	3.301330156464430494e-04	3.614398547892389772e-04	3.955572977656344634e-04	4.327220698782872606e-04	4.731893620443948425e-04	5.172341384304010277e-04	5.651525252818652856e-04	6.172632850549859655e-04	6.739093800894927454e-04	7.354596301943031478e-04	8.023104686464093121e-04	8.748878012294498399e-04	9.536489730605564753e-04	1.039084848071363367e-03	1.131722006120902549e-03	1.232125062823307467e-03	1.340899117270978949e-03	1.458692332923153170e-03	1.586198657009231343e-03	1.724160683865106876e-03	1.873372667677389389e-03	2.034683690153838397e-03	2.209000988667368052e-03	2.397293450433456586e-03	2.600595278276647635e-03	2.820009833518002940e-03	3.056713661471477383e-03
3.666767772118636716e-05	4.051594705121275519e-05	4.475018822955654482e-05	4.940717472317362915e-05	5.452698141297226487e-05	6.015326073197842520e-05	6.633353995555713045e-05	7.311954108669303169e-05	8.056752486078936845e-05	8.873866048060830545e-05	9.769942278142494164e-05	1.075220186193410864e-04	1.182848443720329945e-04	1.300729765409411667e-04	1.429786975470415708e-04	1.571020589188294519e-04	1.725514841808751707e-04	1.894444138642827806e-04	2.079079951763922348e-04	2.280798189860395856e-04	2.501087069024667637e-04	2.741555513503259023e-04	3.003942116699937588e-04	3.290124694013156687e-04	3.602130460396501892e-04	3.942146866854431440e-04	4.312533131420465127e-04	4.715832501508748146e-04	5.154785285876959527e-04	5.632342695785085181e-04	6.151681536275205656e-04	6.716219789825808324e-04	7.329633135946247643e-04	7.995872451562921175e-04	8.719182338305021167e-04	9.504120724014497243e-04	1.035557958697386769e-03	1.127880685246002461e-03	1.227942951228130431e-03	1.336347801892767998e-03	1.453741200685531709e-03	1.580814739421715527e-03	1.718308491903808907e-03	1.867014016439771593e-03	2.027777512761693920e-03	2.201503138873311342e-03	2.389156493367404575e-03	2.591768268749831787e-03	2.810438081283369964e-03	3.046338482820636333e-03
3.652860495145926066e-05	4.036227860737519812e-05	4.458046020177623990e-05	4.921978372761086243e-05	5.432017207021455103e-05	5.992511209813978454e-05	6.608195082581789419e-05	7.284221408558216621e-05	8.026194922773020055e-05	8.840209345313615127e-05	9.732886947204202660e-05	1.071142102751703276e-04	1.178362148992676532e-04	1.295796371685440014e-04	1.424364094962116958e-04	1.565062039364154391e-04	1.718970327861592425e-04	1.887258911493771305e-04	2.071194439908619728e-04	2.272147603262976055e-04	2.491600973159423661e-04	2.731157371534083996e-04	2.992548797672548062e-04	3.277645944815426888e-04	3.588468339117445753e-04	3.927195135042665930e-04	4.296176602608075927e-04	4.697946343226654608e-04	5.135234272242790617e-04	5.610980407594468164e-04	6.128349505372109344e-04	6.690746584367393470e-04	7.301833383012353582e-04	7.965545793390306235e-04	8.686112318251488487e-04	9.468073598178648785e-04	1.031630305721221519e-03	1.123602871635510101e-03	1.223285622542223455e-03	1.331279316466889035e-03	1.448227466851984436e-03	1.574819042450880573e-03	1.711791310122185794e-03	1.859932825960109674e-03	2.020086580239590247e-03	2.193153301683708600e-03	2.380094926573390196e-03	2.581938238215156570e-03	2.799778682259164257e-03	3.034784363316103337e-03
3.637550654237677245e-05	4.019311253465026522e-05	4.439361491868557805e-05	4.901349414731890209e-05	5.409250578139537270e-05	5.967395442763703047e-05	6.580498866003155038e-05	7.253691835623853306e-05	7.992555596133066125e-05	8.803158327665283199e-05	9.692094546033151259e-05	1.066652740180897902e-04	1.173423406585901384e-04	1.290365439864641262e-04	1.418394311084984500e-04	1.558502563340885246e-04	1.711765792599269874e-04	1.879349046409653620e-04	2.062513665647659690e-04	2.262624595644057866e-04	2.481158194258690423e-04	2.719710565692663902e-04	2.980006450089444010e-04	3.263908700254464050e-04	3.573428378119918969e-04	3.910735504894363983e-04	4.278170500161133623e-04	4.678256346522351714e-04	5.113711517722176712e-04	5.587463709517917921e-04	6.102664413898524444e-04	6.662704378567050516e-04	7.271229994905443333e-04	7.932160658916287584e-04	8.649707150881529244e-04	9.428391080685907550e-04	1.027306544691232405e-03	1.118893635892219884e-03	1.218158597217387307e-03	1.325699668799831333e-03	1.442157666993422200e-03	1.568218672950971119e-03	1.704616863503880973e-03	1.852137489756098968e-03	2.011620008848190831e-03	2.183961374375917308e-03	2.370119490960228593e-03	2.571116838461324269e-03	2.788044271305949000e-03	3.022064998353701879e-03
3.620856347571133808e-05	4.000864880883041937e-05	4.418987325514995391e-05	4.878854984279313016e-05	5.384425167699536036e-05	5.940008462074909516e-05	6.550298086266915999e-05	7.220401479700546039e-05	7.955874272117424879e-05	8.762756794126439104e-05	9.647613296430646501e-05	1.061757405477978808e-04	1.168038054721053277e-04	1.284443389998489633e-04	1.411884680882091346e-04	1.551349915252603297e-04	1.703909752697880240e-04	1.870723893856031210e-04	2.053047890759208537e-04	2.252240424408654621e-04	2.469771077014002109e-04	2.707228627557948532e-04	2.966329900599114569e-04	3.248929199498813204e-04	3.557028356548795536e-04	3.892787433783738405e-04	4.258536109580587383e-04	4.656785787473777358e-04	5.090242464945636492e-04	5.561820401280584370e-04	6.074656624896147741e-04	6.632126321875084435e-04	7.237859148718734726e-04	7.895756513611765183e-04	8.610009871728651568e-04	9.385120081314026310e-04	1.022591786842338892e-03	1.113758544931138040e-03	1.212567936048997326e-03	1.319615454744089067e-03	1.435538976384504372e-03	1.561021433397381895e-03	1.696793633156381967e-03	1.843637222905617542e-03	2.002387807150652309e-03	2.173938222975943958e-03	2.359241978760295236e-03	2.559316861757815562e-03	2.775248719988450061e-03	3.008195423838937871e-03
3.602797251197311843e-05	3.980910484042286715e-05	4.396947534281705420e-05	4.854521593529311462e-05	5.357570235140172310e-05	5.910382546274636740e-05	6.517628338267499272e-05	7.184389577083307528e-05	7.916194183644784479e-05	8.719052362286222970e-05	9.599495624373686586e-05	1.056461868325824974e-04	1.162212440619382728e-04	1.278037201865038128e-04	1.404842876658644012e-04	1.543612525270832505e-04	1.695411467352490008e-04	1.861393619510656240e-04	2.042808271685601169e-04	2.241007328428799123e-04	2.457453042378041790e-04	2.693726268447792444e-04	2.951535268498449308e-04	3.232725097514740952e-04	3.539287603608214420e-04	3.873372075459187327e-04	4.237296572125226523e-04	4.633559971463403629e-04	5.064854774737278598e-04	5.534080706302457091e-04	6.044359148581958819e-04	6.599048453847714121e-04	7.201760175613760705e-04	7.856376263710268234e-04	8.567067268341773106e-04	9.338311599628802738e-04	1.017491589028014440e-03	1.108203651013898484e-03	1.206520228237587455e-03	1.313033845205802174e-03	1.428379195869965449e-03	1.553235806517517083e-03	1.688330839605146081e-03	1.834442043895062211e-03	1.992400856297973141e-03	2.163095660854795661e-03	2.347475210301461050e-03	2.546552215656965913e-03	2.761407109251662415e-03	2.993191986569647672e-03
3.583394580400465508e-05	3.959471504769105499e-05	4.373268009853741039e-05	4.828377828618809922e-05	5.328717328829958284e-05	5.878552498999355585e-05	6.482528001444020022e-05	7.145698433474206748e-05	7.873561945691814467e-05	8.672096374799027657e-05	9.547798057058776134e-05	1.050772349762501380e-04	1.155953408037440922e-04	1.271154401261780889e-04	1.397277170914836583e-04	1.535299483049034209e-04	1.686280920093583967e-04	1.851369184299708802e-04	2.031806837623907180e-04	2.228938504008411581e-04	2.444218561208090479e-04	2.679219350528299899e-04	2.935639934077079226e-04	3.215315430394785189e-04	3.520226960602101333e-04	3.852512238500775004e-04	4.214476839366005289e-04	4.608606183482585579e-04	5.037578271793350868e-04	5.504277212344370080e-04	6.011807577521527867e-04	6.563509633371243613e-04	7.162975483580373256e-04	7.814066171947090834e-04	8.520929788402160617e-04	9.288020624829255740e-04	1.012011942807531425e-03	1.102235479863108037e-03	1.200022578448734249e-03	1.305962572062265752e-03	1.420686736544997950e-03	1.544870938632101351e-03	1.679238424685961309e-03	1.824562754944673458e-03	1.981670888660182379e-03	2.151446425528941078e-03	2.334833008830053576e-03	2.532837895681799584e-03	2.746535699804331272e-03	2.977072312133489072e-03
3.562671048172544135e-05	3.936573039781812787e-05	4.347976471757619737e-05	4.800454293742877684e-05	5.297900224316381387e-05	5.844555580872334637e-05	6.445038164658744206e-05	7.104373341175617578e-05	7.828027464051770089e-05	8.621943798889585258e-05	9.492581112259101256e-05	1.044695510004566653e-04	1.149268283871515895e-04	1.263803045275101622e-04	1.389196420153748801e-04	1.526420519931054114e-04	1.676528799245908597e-04	1.840662322943563401e-04	2.020056466980707738e-04	2.216048079053634058e-04	2.430083125941627823e-04	2.663724855766204879e-04	2.918662504598227496e-04	3.196720578097624142e-04	3.499868740140707458e-04	3.830232341676094790e-04	4.190103624347321708e-04	4.581953634725565772e-04	5.008444886305228345e-04	5.472444807722754052e-04	5.977040016962281276e-04	6.525551462601972882e-04	7.121550474429854272e-04	7.768875767007411750e-04	8.471651440980030451e-04	9.234306028115008436e-04	1.006159262718444615e-03	1.095861017889282777e-03	1.193082592906795098e-03	1.298409913028007734e-03	1.412470603291894828e-03	1.535936621752696102e-03	1.669527032085412529e-03	1.814010920864922091e-03	1.970210464862111061e-03	2.139004153728649073e-03	2.321330173454049656e-03	2.518189955974672791e-03	2.730651900291200702e-03	2.959855270408717071e-03
3.540650820916445502e-05	3.912241791745024174e-05	4.321102413300434138e-05	4.770783551467911278e-05	5.265154858454014090e-05	5.808431436835011951e-05	6.405202546062143396e-05	7.060462490757580341e-05	7.779643838004112865e-05	8.568653119151279252e-05	9.433909180297714563e-05	1.038238435457770919e-04	1.142164863868117187e-04	1.255991706566681875e-04	1.380610047608662127e-04	1.516985989972256506e-04	1.666166477083212683e-04	1.829285521070752620e-04	2.007570862255570246e-04	2.202351085519421421e-04	2.415063220381707628e-04	2.647260852809214977e-04	2.900622778009292351e-04	3.176962224701413914e-04	3.478236682624680199e-04	3.806558366316790628e-04	4.164205349489043750e-04	4.553633405619415190e-04	4.977488591686536536e-04	5.438620613267565983e-04	5.940097010517524003e-04	6.485218205830310971e-04	7.077533455248574083e-04	7.720857746931406290e-04	8.419289691201800813e-04	9.177230447870846942e-04	9.999403737664346297e-04	1.089087698565376853e-03	1.185708364560648541e-03	1.290384675510921611e-03	1.403740377217992195e-03	1.526443274484546577e-03	1.659207986582687073e-03	1.802798846501869022e-03	1.958032949286628212e-03	2.125783354802520710e-03	2.306982450280659503e-03	2.502625477987196340e-03	2.713774233341262939e-03	2.941560938762586511e-03
3.517359471499014839e-05	3.886506017395562279e-05	4.292677044274437393e-05	4.739400059473780125e-05	5.230519259591574570e-05	5.770222019130383375e-05	6.363067408163604886e-05	7.014016877439939316e-05	7.728467257160871794e-05	8.512286223930728599e-05	9.371850398959304649e-05	1.031408624950610266e-04	1.134651397479522226e-04	1.247729456719768335e-04	1.371528024936963903e-04	1.507006849825158349e-04	1.655205987735834238e-04	1.817251990962697025e-04	1.994364523421776776e-04	2.187863430207633258e-04	2.399176287674597565e-04	2.629846461884861441e-04	2.881541704481252247e-04	3.156063316279085246e-04	3.455355910125645761e-04	3.781517805845701990e-04	4.136812091371522564e-04	4.523678385445376949e-04	4.944745338574398725e-04	5.402843910209204287e-04	5.901021461404044747e-04	6.442556703490378255e-04	7.030975544553947579e-04	7.670067876739935023e-04	8.363905348614894151e-04	9.116860167981882595e-04	9.933624981666533491e-04	1.081923387986102056e-03	1.177908457361846609e-03	1.281896179502481055e-03	1.394506197042844715e-03	1.516401921786775936e-03	1.648293272049400262e-03	1.790939552833051762e-03	1.945152484112214414e-03	2.111799382530812723e-03	2.291806501827020441e-03	2.486162537296797859e-03	2.695922299584625238e-03	2.922210563047897107e-03
3.492823929781249025e-05	3.859395472880781301e-05	4.262733230582883349e-05	4.706340103896668360e-05	5.194033474007452023e-05	5.729971506147992541e-05	6.318681468338246965e-05	6.965090202444045096e-05	7.674556892769863754e-05	8.452908285606989527e-05	9.306476521680095060e-05	1.024213975228101617e-04	1.126736571905507010e-04	1.239025848690521224e-04	1.361960852930331294e-04	1.496494637544175616e-04	1.643660003911106378e-04	1.804575645995013986e-04	1.980452719876677045e-04	2.172601863995888150e-04	2.382440696566642845e-04	2.611501817813092216e-04	2.861441345881307369e-04	3.134048016509964900e-04	3.431252877788483913e-04	3.755139612591915023e-04	4.107955522553524913e-04	4.492123208715839634e-04	4.910252985284350134e-04	5.365156064190467009e-04	5.859858549447533602e-04	6.397616281548966716e-04	6.981930573407476573e-04	7.616564880559312679e-04	8.305562449554066340e-04	9.053264989609755356e-04	9.864332413726329199e-04	1.074376369651247479e-03	1.169691889697991108e-03	1.272954239548570402e-03	1.384778739485273934e-03	1.505824173645035425e-03	1.636795508267262613e-03	1.778446751778914228e-03	1.931583961955468578e-03	2.097068405424106288e-03	2.275819874787185070e-03	2.468820168640215983e-03	2.677116739735826631e-03	2.901826516503694126e-03
3.467072430759811634e-05	3.830941356457614842e-05	4.231305430950588024e-05	4.671641729453348667e-05	5.155739488793115958e-05	5.687726217350177804e-05	6.272095805012517684e-05	6.913738769580998430e-05	7.617974783769387403e-05	8.390587635089971576e-05	9.237862779373193266e-05	1.016662765745143338e-04	1.118429495364518442e-04	1.229890898412010181e-04	1.351919541293493409e-04	1.485461450366945655e-04	1.631541812489691382e-04	1.791271073844715757e-04	1.965851461037608060e-04	2.156583949580623770e-04	2.364875706031805509e-04	2.592248031232920560e-04	2.840344833288630010e-04	3.110941660148145121e-04	3.405955322886943101e-04	3.727454142037569694e-04	4.077668850580833527e-04	4.459004188479025925e-04	4.874051224906973808e-04	5.325600445609260858e-04	5.816655644080258314e-04	6.350448656519170915e-04	6.930454981753046001e-04	7.560410328536870499e-04	8.244328133827317703e-04	8.986518096777502875e-04	9.791605774305410688e-04	1.066455328514262025e-03	1.161068117026116354e-03	1.263569145849741115e-03	1.374569198703322424e-03	1.494722202714279802e-03	1.624727926626301153e-03	1.765334819797905038e-03	1.917342997192555791e-03	2.081607375587810060e-03	2.259040966242684741e-03	2.450618329258546536e-03	2.657379194846289788e-03	2.880432256671413768e-03
3.440134460459429530e-05	3.801176248706304381e-05	4.198429630889529036e-05	4.635344666534892854e-05	5.115681151391929851e-05	5.643534524508537966e-05	6.223363759780998355e-05	6.860021377354786850e-05	7.558785717901068014e-05	8.325395630875754877e-05	9.166087736261222191e-05	1.008763642800317726e-04	1.109739679639311323e-04	1.220335065600369067e-04	1.341415587545991776e-04	1.473919921532008492e-04	1.618865289063514700e-04	1.777353508535384609e-04	1.950577465662516085e-04	2.139828027821146948e-04	2.346501428365094775e-04	2.572107148147443549e-04	2.818276322667556178e-04	3.086770704472651403e-04	3.379492211669897646e-04	3.698493094646728568e-04	4.045986754349512331e-04	4.424359246731195149e-04	4.836181509242832200e-04	5.284222346506497851e-04	5.771462213565591200e-04	6.301107836354305491e-04	6.876607710259161673e-04	7.501668518852223303e-04	8.180272516053842388e-04	8.916695916124587739e-04	9.715528336982787996e-04	1.058169334338986481e-03	1.152047013752913315e-03	1.253751644541764359e-03	1.363889264842549874e-03	1.483108720991938804e-03	1.612104344769144494e-03	1.751618770336437359e-03	1.902445896036902449e-03	2.065433996236314997e-03	2.241488988407601239e-03	2.431577860652519608e-03	2.636732264832845462e-03	2.858052280442431679e-03
3.412040699721223021e-05	3.770134050419363147e-05	4.164143274096730372e-05	4.597490255465317061e-05	5.073904086009109785e-05	5.597446759488936593e-05	6.172540835716883569e-05	6.803999206869960046e-05	7.497057108199584280e-05	8.257406523009958705e-05	9.091233140102810643e-05	1.000525603052740306e-04	1.100677021943842379e-04	1.210369233814567166e-04	1.330460955103498187e-04	1.461883196195013607e-04	1.605644871483565147e-04	1.762838801395284576e-04	1.934648129977626339e-04	2.122353182774927842e-04	2.327338790840819728e-04	2.551102107895706012e-04	2.795260948817057298e-04	3.061562678849745391e-04	3.351893684140525259e-04	3.668289455432134204e-04	4.012945317994708440e-04	4.388227842122773719e-04	4.796686969779429596e-04	5.241068894222142499e-04	5.724329730692525589e-04	6.249650017488157230e-04	6.820450087955555853e-04	7.440406355140265606e-04	8.113468551998666593e-04	8.843877971208552588e-04	9.636186749703383719e-04	1.049527824409225317e-03	1.142638854410320563e-03	1.243512917209385485e-03	1.352751101750130150e-03	1.470996955583973084e-03	1.598939140249297595e-03	1.737314225207497618e-03	1.886909625453301763e-03	2.048566687943876707e-03	2.223183932002735941e-03	2.411720448850664111e-03	2.615199465393694411e-03	2.834712077357616489e-03
3.382822966036868673e-05	3.737849918331228726e-05	4.128485191467155135e-05	4.558121368127111904e-05	5.030455607115761067e-05	5.549515118830429040e-05	6.119684592147254696e-05	6.745735705842164926e-05	7.432858865188617071e-05	8.186697312321833701e-05	9.013383767212285484e-05	9.919579764658702009e-05	1.091251786159778801e-04	1.200004689822967125e-04	1.319068050597144159e-04	1.449364906507662144e-04	1.591895532488109776e-04	1.747743391005852486e-04	1.918081494697049141e-04	2.104179205517359012e-04	2.307409496037912471e-04	2.529256699663491982e-04	2.771324777719280067e-04	3.035346132541770383e-04	3.323190996915873700e-04	3.636877431421058115e-04	3.978581962481039336e-04	4.350650895151261018e-04	4.755612335921029590e-04	5.196188962049536845e-04	5.675311575191743785e-04	6.196133478295752332e-04	6.762045715963403746e-04	7.376693219652924677e-04	8.043991900260540496e-04	8.768146731741407367e-04	9.553670870507845929e-04	1.040540585637201665e-03	1.132854294176706411e-03	1.232864559687882593e-03	1.341167323914205668e-03	1.458400623628462777e-03	1.585247223273668999e-03	1.722437384974267365e-03	1.870751780991344220e-03	2.031024553722241867e-03	2.204146528356498887e-03	2.391068583296128511e-03	2.592805183426466400e-03	2.810438081283360423e-03
3.352514153582792711e-05	3.704360198859051127e-05	4.091495527909833258e-05	4.517282327161444868e-05	4.985384630276151811e-05	5.499793565371518671e-05	6.064854536172141898e-05	6.685296469019532382e-05	7.366263265121852271e-05	8.113347605302285916e-05	8.932627262683330441e-05	9.830704087235078432e-05	1.081474583492359593e-04	1.189253102331373470e-04	1.307249700490982893e-04	1.436379145925454227e-04	1.577632751483848709e-04	1.732084272220209427e-04	1.900896211021780463e-04	2.085326556841899011e-04	2.286735980937501826e-04	2.506595517648290035e-04	2.746494757413507929e-04	3.008150580900903134e-04	3.293416464318018894e-04	3.604292387185929628e-04	3.942935375076003736e-04	4.311670711039082299e-04	4.713003850687929501e-04	5.149633077124759518e-04	5.624462933131825276e-04	6.140618469257164624e-04	6.701460347627464370e-04	7.310600842495638789e-04	7.971920779679573469e-04	8.689587458160472370e-04	9.468073598178657459e-04	1.031217736118346471e-03	1.122704348795249387e-03	1.221818560208598860e-03	1.329150972689579786e-03	1.445333906443166004e-03	1.571044008601568415e-03	1.707004998417204194e-03	1.853990553623395196e-03	2.012827343017556218e-03	2.184398210332937421e-03	2.369645514461244957e-03	2.569574631066689173e-03	2.785257620592135590e-03
3.321148171612212834e-05	3.669702360028985846e-05	4.053215667159935681e-05	4.475018822955670068e-05	4.938741580533132164e-05	5.448337727182395662e-05	6.008112011212894541e-05	6.622749115329357433e-05	7.297344814615776406e-05	8.037439465007860785e-05	8.849053976237357887e-05	9.738728431642624519e-05	1.071356352596521702e-04	1.178126500128551897e-04	1.295019127059129558e-04	1.422940442811865226e-04	1.562872485554335760e-04	1.715878964333278865e-04	1.883111505707625436e-04	2.065816328938773134e-04	2.265341374900380414e-04	2.483143914996497237e-04	2.720798667524800050e-04	2.980006450089447805e-04	3.262603397852231616e-04	3.570570778609619069e-04	3.906045436892087420e-04	4.271330900499674334e-04	4.668909184107392476e-04	5.101453325793795521e-04	5.571840693560543845e-04	6.083167100113669960e-04	6.638761765365795015e-04	7.242203167283250195e-04	7.897335822840153121e-04	8.608288041943020852e-04	9.379490698248986718e-04	1.021569706180987117e-03	1.112200373942410061e-03	1.210387276946049044e-03	1.316715491872420601e-03	1.431811422965151249e-03	1.556345386674229088e-03	1.691034331165065319e-03	1.836644695674519417e-03	1.993995414721370669e-03	2.163961072189884115e-03	2.347475210301454111e-03	2.545533798467693870e-03	2.759198866978876744e-03
3.288759881366484447e-05	3.633914921766394005e-05	4.013688154783736267e-05	4.431377828635706101e-05	4.890578298591565344e-05	5.395204794068117048e-05	5.949520082881757743e-05	6.558163162072109251e-05	7.226180112029060741e-05	7.959057258381082493e-05	8.762756794126470275e-05	9.643755022818260847e-05	1.060908339225378040e-04	1.166637249706494215e-04	1.282389923785529236e-04	1.409063733408112511e-04	1.547631139771581241e-04	1.699145478486870835e-04	1.864747145293534948e-04	2.045670206152646578e-04	2.243249456634495410e-04	2.458927956633507402e-04	2.694265067579599410e-04	2.950945020471523088e-04	3.230786044230385011e-04	3.535750085058658948e-04	3.867953148687354676e-04	4.229676298599001892e-04	4.623377344522752036e-04	5.051703256704993469e-04	5.517503342661928987e-04	6.023843224311566146e-04	6.574019654559525461e-04	7.171576213566647475e-04	7.820319926052793098e-04	8.524338842082838366e-04	9.288020624829267666e-04	1.011607218980562503e-03	1.101354044100523281e-03	1.198583415025327066e-03	1.303874702687848452e-03	1.417848202552036757e-03	1.541167694050374218e-03	1.674543133571910385e-03	1.818733485933462200e-03	1.974549699292610719e-03	2.142857828472215925e-03	2.324582311662515624e-03	2.520709405445489999e-03	2.732290783047069960e-03
3.255385031669448222e-05	3.597037384730816166e-05	3.972956619576274489e-05	4.386407513283846677e-05	4.840947945043404276e-05	5.340453411911240194e-05	5.889143422469155203e-05	6.491609896489197241e-05	7.152847705948160977e-05	7.878287500383875921e-05	8.673830967527492038e-05	9.545888688390612457e-05	1.050142075453843154e-04	1.154798032413499359e-04	1.269376030250185994e-04	1.394764334238662732e-04	1.531925536887923450e-04	1.681902284394368554e-04	1.845823399583208010e-04	2.024910424921106430e-04	2.220484610264122493e-04	2.433974371109152404e-04	2.666923244242410665e-04	2.920998368823029146e-04	3.197999522100607520e-04	3.499868740140706373e-04	3.828700555117155028e-04	4.186752881923495135e-04	4.576458588051277748e-04	5.000437781878805995e-04	5.461510855703920631e-04	5.962712321033878304e-04	6.507305474810160060e-04	7.098797936387853981e-04	7.740958096204454816e-04	8.437832518153325512e-04	9.193764338714812377e-04	1.001341270688751355e-03	1.090177330989364939e-03	1.186420003049588673e-03	1.290642778255441910e-03	1.403459657215479651e-03	1.525527683224682388e-03	1.657549607923606335e-03	1.800276694035392918e-03	1.954511660088868470e-03	2.121111772047093967e-03	2.300992086756941876e-03	2.495128852114332756e-03	2.704563068800798498e-03
3.221060193371033930e-05	3.559110157879443988e-05	3.931065693554630040e-05	4.340157153606020513e-05	4.789904902881494009e-05	5.284143575126685441e-05	5.827048188349049068e-05	6.423162245036032698e-05	7.077427951144470760e-05	7.795218695345867011e-05	8.582373937869834386e-05	9.445236666446503535e-05	1.039069358531051793e-04	1.142621821199043603e-04	1.255991706566681604e-04	1.380057914023700332e-04	1.515772886486374516e-04	1.664168276470861065e-04	1.826361004474209610e-04	2.003559732997351210e-04	2.197071780614116192e-04	2.408310501582717946e-04	2.638803157609747956e-04	2.890199309509071889e-04	3.164279757646618714e-04	3.462966061224743747e-04	3.788330667632395458e-04	4.142607684267872155e-04	4.528204326424178677e-04	4.947713076009750428e-04	5.403924587055330834e-04	5.899841375124318830e-04	6.438692328896547567e-04	7.023948083325560121e-04	7.659337294872353751e-04	8.348863860387852097e-04	9.096825122243226182e-04	9.907831103286330200e-04	1.078682481612344701e-03	1.173910369208115917e-03	1.277034217598481142e-03	1.388661553358539998e-03	1.509442491906957170e-03	1.640072375058353963e-03	1.781294544208217659e-03	1.933903254006775086e-03	2.098746731389353019e-03	2.276730384826983027e-03	2.468820168640216417e-03	2.676046107180684967e-03
3.185822692807795120e-05	3.520174484944345306e-05	3.888060930751392882e-05	4.292677044274444847e-05	4.737504678551432538e-05	5.226336517503812120e-05	5.763301905605954808e-05	6.352894640694676772e-05	7.000002862371447650e-05	7.709941175933644059e-05	8.488485159543868012e-05	9.341908410414761805e-05	1.027702229415647389e-04	1.130121857009924063e-04	1.242251507436367545e-04	1.364960465170404389e-04	1.499190753668322538e-04	1.645962739455351822e-04	1.806381124229670140e-04	1.981641348061402856e-04	2.173036427823621570e-04	2.381964256072965653e-04	2.609935386698719996e-04	2.858581334779301516e-04	3.129663419221084364e-04	3.425082177904417084e-04	3.746887386221577684e-04	4.097288711058739486e-04	4.478667033444653492e-04	4.893586474258415208e-04	5.344807158553640733e-04	5.835298755210462356e-04	6.368254829766726959e-04	6.947108049397083878e-04	7.575546280100308241e-04	8.257529617211949950e-04	8.997308391375670022e-04	9.799442193074462890e-04	1.066881995973475777e-03	1.161068117026113535e-03	1.263063819263449431e-03	1.373469983089215928e-03	1.492929611840624650e-03	1.622130440486699255e-03	1.761807678475276612e-03	1.912746891532129696e-03	2.075787027226374312e-03	2.251823589112778544e-03	2.441811964240907500e-03	2.646770908783128724e-03
3.149710544449155122e-05	3.480272370009937613e-05	3.843988725014461341e-05	4.244018407173067028e-05	4.683803801792666468e-05	5.167094601712796781e-05	5.697973344188864153e-05	6.280882888662865844e-05	6.920655966372556145e-05	7.622546940149405655e-05	8.392265920439944142e-05	9.236015391562274988e-05	1.016052951048398436e-04	1.117311624897545936e-04	1.228170255885037280e-04	1.349488274915345730e-04	1.482197027358094291e-04	1.627305313612308220e-04	1.785905313288322326e-04	1.959178915824809277e-04	2.148404481404356725e-04	2.354964057099324969e-04	2.580351074268520195e-04	2.826178554332601242e-04	3.094187851179225498e-04	3.386257959585934198e-04	3.704415420195205744e-04	4.050844852730800202e-04	4.427900150301178643e-04	4.838116368792637432e-04	5.284222346506505441e-04	5.769154090335573519e-04	6.296068965902091967e-04	6.868360730184456956e-04	7.489675446238553596e-04	8.163928320665041162e-04	8.895321505478163537e-04	9.688362906988985928e-04	1.054788604521659156e-03	1.147907100817736198e-03	1.248746654616698102e-03	1.357901335182932091e-03	1.476006857239641227e-03	1.603743160096883155e-03	1.741837119407674489e-03	1.891065396301151117e-03	2.052257428652384461e-03	2.226298569244947005e-03	2.414133375561848711e-03	2.616769055903027125e-03
3.112762382898640159e-05	3.439446502377753792e-05	3.798896227019500703e-05	4.194233299773898125e-05	4.628859724520347613e-05	5.106481207752679001e-05	5.631132395898290018e-05	6.207204030756576830e-05	6.839472152471952468e-05	7.533129486768591968e-05	8.293819160768616319e-05	9.127670899598607792e-05	1.004133986416734254e-04	1.104204829896398090e-04	1.213763016748085720e-04	1.333657896190524705e-04	1.464809888303952987e-04	1.608215959599938489e-04	1.764955477708748661e-04	1.936196467734136524e-04	2.123202293858933367e-04	2.327338790840819457e-04	2.550081871113501044e-04	2.793025634303016990e-04	3.057891007078772545e-04	3.346534942382488201e-04	3.660960208211541536e-04	4.003325797273700470e-04	4.375957989974079364e-04	4.781362104337960302e-04	5.222234967611374783e-04	5.701478145408940589e-04	6.222211965392314545e-04	6.787790373554302868e-04	7.401816662250118107e-04	8.068160110150234422e-04	8.790973575281662688e-04	9.574712083270565553e-04	1.042415245378981769e-03	1.134441400904054667e-03	1.234098040885396293e-03	1.341972265766974920e-03	1.458692332923147966e-03	1.584930205531842433e-03	1.721404232519990187e-03	1.868881964274493124e-03	2.028183108822506804e-03	2.200182633181276253e-03	2.385814014557710930e-03	2.586072646040648518e-03
3.075017394419511603e-05	3.397740180905702505e-05	3.752831260702086665e-05	4.143374522872519359e-05	4.572730718999862878e-05	5.044560620619338624e-05	5.562849950512952960e-05	6.131936208864387206e-05	6.756537522120167861e-05	7.441783649626533765e-05	8.193249290613576223e-05	9.016989841886051643e-05	9.919579764658681680e-05	1.090815372733820965e-04	1.199045069970225668e-04	1.317486118285644554e-04	1.447047776855287968e-04	1.588714923092723592e-04	1.743553836344008921e-04	1.912718378378633159e-04	2.097456593974780586e-04	2.299117755939407578e-04	2.519159879966621470e-04	2.759157735818942923e-04	3.020811382412528600e-04	3.305955255497383736e-04	3.616567837743017754e-04	3.954781942166994690e-04	4.322895640973385364e-04	4.723383872997425595e-04	5.158910764076937413e-04	5.632342695785091686e-04	6.146762159059387248e-04	6.705482430340223548e-04	7.312063108885894815e-04	7.970326554951409495e-04	8.684375269498498641e-04	9.458610257039527357e-04	1.029775041409699372e-03	1.120685298657658454e-03	1.219133514009893091e-03	1.325699668799829381e-03	1.441004402227219266e-03	1.565711529323965314e-03	1.700530688402880066e-03	1.846220122625657437e-03	2.003589600336868823e-03	2.173503478807197690e-03	2.356883916009352726e-03	2.554714235013307889e-03
3.036515248153347080e-05	3.355197238008047166e-05	3.705842239315061112e-05	4.091495527909840035e-05	4.515475775564965164e-05	4.981397917469684248e-05	5.493197771360974616e-05	6.055158527789436307e-05	6.671939237765140307e-05	7.348605431162025866e-05	8.090662006666767654e-05	8.904088541749256727e-05	9.795377179108622921e-05	1.077157325430849017e-04	1.184031883785466056e-04	1.300989937378822521e-04	1.428929360595326879e-04	1.568822699245376706e-04	1.721722881842149941e-04	1.888769322706899392e-04	2.071194439908618915e-04	2.270330612073741500e-04	2.487617599151343574e-04	2.724610453286790621e-04	2.982987947039558089e-04	3.264561547277040443e-04	3.571284964181524750e-04	3.905264305920393272e-04	4.268768870645175679e-04	4.664242608599878043e-04	5.094316288229656714e-04	5.561820401280600634e-04	6.069798842968044056e-04	6.621523404355956740e-04	7.220509115129970399e-04	7.870530475954443106e-04	8.575638620572050138e-04	9.340179448727416655e-04	1.016881277186449436e-03	1.106653251435395485e-03	1.203868801374387070e-03	1.309100646418210299e-03	1.422961654772765018e-03	1.546107329873576929e-03	1.679238424685955454e-03	1.823103688445100587e-03	1.978502750424721100e-03	2.146289145319303909e-03	2.327373484805521885e-03	2.522726779812039903e-03
2.997296027199361241e-05	3.311861963501483766e-05	3.657978081315924957e-05	4.038650324106232947e-05	4.457154500128566202e-05	4.917058854557376579e-05	5.422248370639160160e-05	5.976950917813681798e-05	6.585765371417232896e-05	7.253691835623851951e-05	7.986164108592047433e-05	8.789084536376470813e-05	9.668861410037720523e-05	1.063244906853654887e-04	1.168739087842793199e-04	1.284186527007642753e-04	1.410473501908294527e-04	1.548559997084772357e-04	1.699485341567743744e-04	1.864374233156932802e-04	2.044443172175955034e-04	2.241007328428802105e-04	2.455487866119445274e-04	2.689419752549706655e-04	2.944460077479339874e-04	3.222396911114276240e-04	3.525158729779867962e-04	3.854824439434792341e-04	4.213634028282044522e-04	4.603999880834251462e-04	5.028518786886535365e-04	5.489984679935781126e-04	5.991402140657701688e-04	6.536000702104640195e-04	7.127249994313403962e-04	7.768875767007404161e-04	8.464876830032879752e-04	9.219542952080132022e-04	1.003747375909766785e-03	1.092359867460328607e-03	1.188319794482350748e-03	1.292192479223987049e-03	1.404582874168141442e-03	1.526138016356470666e-03	1.657549607923599179e-03	1.799556727360700215e-03	1.952948676037747841e-03	2.118567964510359187e-03	2.297313443117739162e-03	2.490143581342508638e-03
2.957400159720373838e-05	3.267779028480723239e-05	3.609288126286795684e-05	3.984893385631528405e-05	4.397827011733373807e-05	4.851609754212331884e-05	5.350074884780478963e-05	5.897393997315387759e-05	6.498104753272842475e-05	7.157140702341839729e-05	7.879863315460207136e-05	8.672096374799041210e-05	9.540162873093896532e-05	1.049092458274445902e-04	1.153182446342242102e-04	1.267093208551620424e-04	1.391699225559139277e-04	1.527947703915713789e-04	1.676864138538562753e-04	1.839558256802753956e-04	2.017230366658747428e-04	2.211178132185467329e-04	2.422803801010663626e-04	2.653621909070183818e-04	2.905267489232233940e-04	3.179504811380250411e-04	3.478236682624684536e-04	3.803514337397637416e-04	4.157547948271045281e-04	4.542717789424786760e-04	4.961586085772631436e-04	5.416909581825280580e-04	5.911652865427781617e-04	6.449002482546288854e-04	7.032381880291733046e-04	7.665467216349976373e-04	8.352204073930229785e-04	9.096825122243204498e-04	9.903868763365790417e-04	1.077819880713409145e-03	1.172502521642530132e-03	1.274992596582653469e-03	1.385887005724263871e-03	1.505824173645032822e-03	1.635486595495541347e-03	1.775603512174251525e-03	1.926953718960795975e-03	2.090368512073205454e-03	2.266734777595673031e-03	2.456998227188061500e-03
2.916868350239431714e-05	3.222993409404689572e-05	3.559822051087016374e-05	3.930279559032000091e-05	4.337553840385903676e-05	4.785117392132945256e-05	5.276750950166434032e-05	5.816568935766715758e-05	6.409046820756865415e-05	7.059050539459252262e-05	7.771868082691738900e-05	8.553243416429889357e-05	9.409412875424830853e-05	1.034714418999990005e-04	1.137377831245309879e-04	1.249727421796351817e-04	1.372625686362946280e-04	1.507006849825157536e-04	1.653882352470339393e-04	1.814346712619613377e-04	1.989583787743119116e-04	2.180873457152612425e-04	2.389598750368527506e-04	2.617253446283794149e-04	2.865450169287164328e-04	3.135929009561363176e-04	3.430566695833399491e-04	3.751386349923404597e-04	4.100567853509701341e-04	4.480458858599174819e-04	4.893586474258422797e-04	5.342669663217776248e-04	5.830632383004016395e-04	6.360617507280924782e-04	6.936001564075585085e-04	7.560410328536862909e-04	8.237735308801842973e-04	8.972151164433310325e-04	9.768134097725097477e-04	1.063048125894646085e-03	1.156433120730537443e-03	1.257518547003957541e-03	1.366893124259046296e-03	1.485186527326416575e-03	1.613071897612846240e-03	1.751268481612398235e-03	1.900544401046782910e-03	2.061719559039382112e-03	2.235668686708588114e-03	2.423324534531212399e-03
2.875741511288244562e-05	3.177550312571445737e-05	3.509629786435097956e-05	3.874863971131269920e-05	4.276395825413739339e-05	4.717648885255434021e-05	5.202350579475936726e-05	5.734557317432850964e-05	6.318681468338223925e-05	6.959520358516700829e-05	7.662287419937156927e-05	8.432645630633565828e-05	9.276743395185319907e-05	1.020125302124950554e-04	1.121341195622547847e-04	1.232106695648399952e-04	1.353272137019937912e-04	1.485758572368228335e-04	1.630563181020990970e-04	1.788765048968054216e-04	1.961531341697035223e-04	2.150123892662281861e-04	2.355906231144407547e-04	2.580351074268519653e-04	2.825048308974997748e-04	3.091713490774405763e-04	3.382196887165197499e-04	3.698493094646720979e-04	4.042751259316580063e-04	4.417285932097058678e-04	4.824588590687437753e-04	5.267339861380165552e-04	5.748422474908119117e-04	6.270934991499062033e-04	6.838206331298020803e-04	7.453811147273245756e-04	8.121586078637612780e-04	8.845646923692135127e-04	9.630406771820233152e-04	1.048059513512485628e-03	1.140127812089924714e-03	1.239787968674221788e-03	1.347620402066743509e-03	1.464245908899893586e-03	1.590328139518502014e-03	1.726576199288818369e-03	1.873747379680876408e-03	2.032650023466453602e-03	2.204146528356493683e-03	2.389156493367391131e-03
2.834060695565798800e-05	3.131495099156876295e-05	3.458761434113354668e-05	3.818701937618732603e-05	4.214414014581389413e-05	4.649271580460204194e-05	5.126948038957019807e-05	5.651441006088572051e-05	6.227098898466399129e-05	6.858649510270585959e-05	7.551230710316524976e-05	8.310423397792441995e-05	9.142286862690352542e-05	1.005339670466184502e-04	1.105088547200102424e-04	1.214248619068774074e-04	1.333657896190524705e-04	1.464224081517796826e-04	1.606929901324153059e-04	1.762838801395280781e-04	1.933101030395980983e-04	2.118960132846267814e-04	2.321759875119521128e-04	2.542951628871919926e-04	2.784102237323009548e-04	3.046902390830188295e-04	3.333175539231736264e-04	3.644887369471400281e-04	3.984155878059038856e-04	4.353262068962165075e-04	4.754661308559745116e-04	5.190995370316128354e-04	5.665105202847160216e-04	6.180044456044473441e-04	6.739093800894905770e-04	7.345776079572457823e-04	8.003872323283759988e-04	8.717438676209341005e-04	9.490824264694013154e-04	1.032869005159114950e-03	1.123602871635509667e-03	1.221818560208601679e-03	1.328088077126324479e-03	1.443023221233933825e-03	1.567278023970091611e-03	1.701551312972690664e-03	1.846589403577053980e-03	2.003188922485909206e-03	2.172199767872277573e-03	2.354528210142526039e-03
2.791867028761627696e-05	3.084873210987771952e-05	3.407267184983647443e-05	3.761848872533533227e-05	4.151669564194558425e-05	4.580052944368495388e-05	5.050617726901006593e-05	5.567302011060121372e-05	6.134389473968240815e-05	6.756537522120144822e-05	7.438807531429995575e-05	8.186697312321847254e-05	9.006175943712304156e-05	9.903721127328247271e-05	1.088635922165397281e-04	1.196170812291148686e-04	1.313802316883150507e-04	1.442424624957464995e-04	1.583005831899540641e-04	1.736593550849979976e-04	1.904320905501991838e-04	2.087412926409660922e-04	2.287193373871453789e-04	2.505092011434663000e-04	2.742652355062346757e-04	3.001539924011758825e-04	3.283551020489857536e-04	3.590622066174429345e-04	3.924839524715390882e-04	4.288450440355415618e-04	4.683873623830520734e-04	5.113711517722171291e-04	5.580762774431614502e-04	6.088035580926464156e-04	6.638761765365778751e-04	7.236411721636505428e-04	7.884710188724263066e-04	8.587652922690097159e-04	9.349524299823057990e-04	1.017491589028009019e-03	1.106874604220226465e-03	1.203628051689881531e-03	1.308315421621340270e-03	1.421539404361699165e-03	1.543944294090058948e-03	1.676218514256233886e-03	1.819097269007749224e-03	1.973365324820879323e-03	2.139859926533304105e-03	2.319473851942840340e-03
2.749201643194470299e-05	3.037730097215846146e-05	3.355197237998311030e-05	3.704360198847199442e-05	4.088223640416994108e-05	4.510060454476778728e-05	4.973434053591787983e-05	5.482222354893169676e-05	6.040643572236558838e-05	6.653283937507850935e-05	7.325127478540992818e-05	8.061587988076139024e-05	8.868543325408460864e-05	9.752372199856195107e-05	1.071999359290796950e-04	1.177890898389481094e-04	1.293724755225849796e-04	1.420381453795838166e-04	1.558814295025682162e-04	1.710054882404337122e-04	1.875219023198848622e-04	2.055513027014063644e-04	2.252240424408653537e-04	2.466809129245671494e-04	2.700739069436518670e-04	2.955670311729232899e-04	3.233371707193066769e-04	3.535750085058657322e-04	3.864860023583389600e-04	4.222914227620556005e-04	4.612294543576704229e-04	5.035563643437144339e-04	5.495477410523304500e-04	5.994998060610219398e-04	6.537308032973783130e-04	7.125824686850026077e-04	7.764215839665153471e-04	8.456416184230692136e-04	9.206644622884244122e-04	1.001942255728652904e-03	1.089959317325256936e-03	1.185234176058837501e-03	1.288321710841907513e-03	1.399815401691773594e-03	1.520349696666904553e-03	1.650602498711794446e-03	1.791297776564797998e-03	1.943208303880190196e-03	2.107158530697967377e-03	2.284027591362093081e-03
2.706105612412542150e-05	2.990111142054338204e-05	3.302601720384593781e-05	3.646291260342025326e-05	4.024137322017223872e-05	4.439361491868573390e-05	4.895471322994625303e-05	5.396283942938227617e-05	5.945951441531476249e-05	6.548988157646877647e-05	7.210299990321438065e-05	7.935215866574674181e-05	8.729521505350526034e-05	9.599495624373700138e-05	1.055194874432206380e-04	1.159426475257590954e-04	1.273444539690305453e-04	1.398115788777590078e-04	1.534378579657848989e-04	1.683248344574168442e-04	1.845823399583207468e-04	2.023291144379742678e-04	2.216934675592741684e-04	2.428139836860141896e-04	2.658402729954503448e-04	2.909337712208455418e-04	3.182685906474101820e-04	3.480324250842106878e-04	3.804275116340476506e-04	4.156716521826788998e-04	4.539992976276811419e-04	4.956626979653156557e-04	5.409331214505598475e-04	5.901021461404038241e-04	6.434830272232034331e-04	7.014121436266790169e-04	7.642505274834462004e-04	8.323854801152089219e-04	9.062322782741200891e-04	9.862359744517009905e-04	1.072873295131383754e-03	1.166654640919132261e-03	1.268126192537287608e-03	1.377872126708458000e-03	1.496516945988151780e-03	1.624727926626299201e-03	1.763217688546909459e-03	1.912746891532126009e-03	2.074127061679308191e-03	2.248223552167677615e-03
2.662619886896790269e-05	2.942061593733338339e-05	3.249530609175252328e-05	3.587697234975643017e-05	3.959471504755556360e-05	4.368023235735759972e-05	4.816803616440353388e-05	5.309568435135611405e-05	5.850403059705333429e-05	6.443749285917948686e-05	7.094434177535900797e-05	7.807701028462040946e-05	8.589242584112275066e-05	9.445236666446484562e-05	1.038238435457768751e-04	1.140795088061331207e-04	1.252980940834961805e-04	1.375648787064402787e-04	1.509721904971414214e-04	1.656199409325145898e-04	1.816161966808059231e-04	1.990777896212482208e-04	2.181309675464416207e-04	2.389120878407237955e-04	2.615683565227425894e-04	2.862586151365492377e-04	3.131541780724724617e-04	3.424397229965910820e-04	3.743142371654706877e-04	4.089920225005728603e-04	4.467037623941221263e-04	4.876976533146644551e-04	5.322406043758264168e-04	5.806195081251736565e-04	6.331425859012806750e-04	6.901408111954896894e-04	7.519694145397177749e-04	8.190094735226013294e-04	8.916695916124572560e-04	9.703876695361411198e-04	1.055632773027664808e-03	1.147907100817738800e-03	1.247748056785380998e-03	1.355730430233692291e-03	1.472468688283278026e-03	1.598619384397892548e-03	1.734883687065845838e-03	1.882010032657763796e-03	2.040796906463972129e-03	2.212095755883128085e-03
2.618785231003413927e-05	2.893626494824381055e-05	3.196033654251552057e-05	3.528633049915359186e-05	3.894286807613908208e-05	4.296112559932902360e-05	4.737504678551448801e-05	5.222157120271608783e-05	5.754087995650565969e-05	6.337665975265268097e-05	6.977638655027706158e-05	7.679163008602109557e-05	8.447838061854849253e-05	9.289739931391192127e-05	1.021145937659790844e-04	1.122014202221714236e-04	1.232353141631310517e-04	1.353001509656172135e-04	1.484867384607871225e-04	1.628933432849864835e-04	1.786262530071467075e-04	1.958003761056995246e-04	2.145398819584575195e-04	2.349788831009724474e-04	2.572621621022640301e-04	2.815459455013444431e-04	3.079987273432908761e-04	3.368021449496025918e-04	3.681519096537729809e-04	4.022587953291817007e-04	4.393496876321577142e-04	4.796686969779425259e-04	5.234783383609665965e-04	5.710607812227444513e-04	6.227191726603545320e-04	6.787790373554284436e-04	7.395897576870111376e-04	8.055261375713133757e-04	8.769900536462380772e-04	9.544121974880746904e-04	1.038253912611392972e-03	1.129009130059630429e-03	1.227206406442911662e-03	1.333411068319973001e-03	1.448227466851977280e-03	1.572301346676638041e-03	1.706322332960012777e-03	1.851026540580294477e-03	2.007199309381059709e-03	2.175678069400126171e-03
2.574642161276180676e-05	2.844850614078694556e-05	3.142160303058014491e-05	3.469153298418274568e-05	3.828643481062612226e-05	4.223695931778693801e-05	4.657647805646137669e-05	5.134130792966181257e-05	5.657095273757316951e-05	6.230836278907497263e-05	6.860021377354785495e-05	7.549720615189022173e-05	8.305438639330838923e-05	9.133149145447784533e-05	1.003933179700791938e-04	1.103101176984925462e-04	1.211580208434776137e-04	1.330194889519919945e-04	1.459837991697531619e-04	1.601475617196948433e-04	1.756152725539667056e-04	1.924999032174500794e-04	2.109235300497664073e-04	2.310180049432737528e-04	2.529256699663490898e-04	2.768001182541943660e-04	3.028070036631264322e-04	3.311249017786695560e-04	3.619462249623607315e-04	3.954781942166985475e-04	4.319438707418377988e-04	4.715832501508742183e-04	5.146544224027062601e-04	5.614348006017552250e-04	6.122224219020294201e-04	6.673373238384645596e-04	7.271229994905443333e-04	7.919479349614665228e-04	8.622072327297869735e-04	9.383243244987597145e-04	1.020752777231181095e-03	1.109978196113050675e-03	1.206520228237583986e-03	1.310934670840758305e-03	1.423815687949971662e-03	1.545798139327677788e-03	1.677560025600650755e-03	1.819825053462549233e-03	1.973365324820877155e-03	2.139004153728636063e-03
2.530230886253486842e-05	2.795778379917009227e-05	3.087959627141403950e-05	3.409312158725425580e-05	3.762601317550025033e-05	4.150839313309583680e-05	4.577305736846559969e-05	5.045569633641398295e-05	5.559513241655387626e-05	6.123357504666092506e-05	6.741689478408279879e-05	7.419491753241137821e-05	8.162174023710216150e-05	8.975606942254294948e-05	9.866158401424032505e-05	1.084073239632758095e-04	1.190681062659011273e-04	1.307249700490982621e-04	1.434656524729768074e-04	1.573850972829914346e-04	1.725859979289709868e-04	1.891793772537889303e-04	2.072852058419547331e-04	2.270330612073740686e-04	2.485628300897408370e-04	2.720254562203638536e-04	2.975837360103245456e-04	3.254131647066221844e-04	3.557028356548792283e-04	3.886563954001145873e-04	4.244930574496036304e-04	4.634486776135071737e-04	5.057768939294748130e-04	5.517503342661923566e-04	6.016618947875094657e-04	6.558260925427592414e-04	7.145804955295434295e-04	7.782872336521605644e-04	8.473345940712560982e-04	9.221387045073704911e-04	1.003145308122610968e-03	1.090831633659138621e-03	1.185708364560643120e-03	1.288321710841908597e-03	1.399255587501388757e-03	1.519133903291745424e-03	1.648622963671875132e-03	1.788433991761021694e-03	1.939325771099313298e-03	2.102107413988768807e-03
2.485591247888651237e-05	2.746453815701895452e-05	3.033480250658501014e-05	3.349163315129665227e-05	3.696219564391006523e-05	4.077608065179827960e-05	4.496550548105339771e-05	4.956553091706750880e-05	5.461429441500811590e-05	6.015326073197841842e-05	6.622749115329356077e-05	7.288593252825493725e-05	8.018172739610322699e-05	8.817254655044279787e-05	9.692094546033147193e-05	1.064947460384236112e-04	1.169674453209331035e-04	1.284186527007642482e-04	1.409345574337947371e-04	1.546084282189499719e-04	1.695411467352488924e-04	1.858417771033060327e-04	2.036281733247002099e-04	2.230276268400009036e-04	2.441775564348887153e-04	2.672262428135079265e-04	2.923336102486880973e-04	3.196720578097621431e-04	3.494273427600153308e-04	3.817995188070800821e-04	4.170039319804685939e-04	4.552722770004879777e-04	4.968537170917010229e-04	5.420160702813159054e-04	5.910470653079850749e-04	6.442556703490355486e-04	7.019734978533374902e-04	7.645562888426348175e-04	8.323854801152084882e-04	9.058698578517222853e-04	9.854473011835021556e-04	1.071586619337089232e-03	1.164789486015458189e-03	1.265592474714577172e-03	1.374569198703318087e-03	1.492332559414322884e-03	1.619537107001905703e-03	1.756881516820196949e-03	1.905111185558735825e-03	2.065020950742973808e-03
2.440762664695626821e-05	2.696920476916640799e-05	2.978770280989672390e-05	3.288759881368410939e-05	3.629556839221365723e-05	4.004066853392157721e-05	4.415453549353536250e-05	4.867159772185247735e-05	5.362930485053601389e-05	5.906837380402991591e-05	6.503305317023613005e-05	7.157140702341865479e-05	7.873561945691811756e-05	8.658232114964935981e-05	9.517293935900178719e-05	1.045740728036486267e-04	1.148578929728118799e-04	1.261025734737263851e-04	1.383927491062705709e-04	1.518200064329230622e-04	1.664834076932663926e-04	1.824900499950329305e-04	1.999556617980731898e-04	2.190052387934298891e-04	2.397737213667360217e-04	2.624067159232594450e-04	2.870612624407648341e-04	3.139066507058219341e-04	3.431252877788480661e-04	3.749136193227950269e-04	4.094831075196574935e-04	4.470612683873695739e-04	4.878927713970057580e-04	5.322406043758262000e-04	5.803873067652882186e-04	6.326362743841658929e-04	6.893131389247319531e-04	7.507672254841525660e-04	8.173730915030218841e-04	8.895321505478133179e-04	9.676743844332349933e-04	1.052260147233181984e-03	1.143782064774655997e-03	1.242767033246613452e-03	1.349778320584534442e-03	1.465417774310694013e-03	1.590328139518502014e-03	1.725195490686438861e-03	1.870751780991340317e-03	2.027777512761683078e-03
2.395784076725621196e-05	2.647221390367165788e-05	2.923877241586877109e-05	3.228154326483426671e-05	3.562671048174776236e-05	3.930279559031985860e-05	4.334085184960772717e-05	4.777467325990445823e-05	5.264101932778409668e-05	5.797985664264362936e-05	6.383461837553512977e-05	7.025248287175607997e-05	7.728467257160855531e-05	8.498677455890071733e-05	9.341908410414742831e-05	1.026469726390063429e-04	1.127412816701804898e-04	1.237787442148297968e-04	1.358424354153341368e-04	1.490222540689848827e-04	1.634154368877441417e-04	1.791271073844714944e-04	1.962708613648320708e-04	2.149693910883359726e-04	2.353551502473818905e-04	2.575710619996583956e-04	2.817712723764793860e-04	3.081219514774127138e-04	3.368021449496031339e-04	3.680046783381358882e-04	4.019371169814126184e-04	4.388227842122776972e-04	4.789018407113825103e-04	5.224324279432928644e-04	5.696918786879145210e-04	6.209779977593233918e-04	6.766104160804716329e-04	7.369320213550655408e-04	8.023104686464073605e-04	8.731397742366392000e-04	9.498419961979630852e-04	1.032869005159115601e-03	1.122704348795244399e-03	1.219865213606234578e-03	1.324904487576755024e-03	1.438412927330273792e-03	1.561021433397372137e-03	1.693403437216007114e-03	1.836277403465816620e-03	1.990409451310066850e-03
2.350693892473118546e-05	2.597398995515840949e-05	2.868848007176444986e-05	3.167398403280336839e-05	3.495619306929004287e-05	3.856309191166901385e-05	4.252514937685756668e-05	4.687552344051092081e-05	5.165028177184571921e-05	5.688863876355753187e-05	6.263321014671942451e-05	6.893028634008202212e-05	7.583012574495345533e-05	8.338726926077350140e-05	9.166087736261220836e-05	1.007150911500923301e-04	1.106194188475808515e-04	1.214491493079183058e-04	1.332857941463225367e-04	1.462175602073865284e-04	1.603398541461397873e-04	1.757558209838865461e-04	1.925769185807828026e-04	2.109235300497667596e-04	2.309256162202719554e-04	2.527234103450114416e-04	2.764681573286790388e-04	3.023228998435935691e-04	3.304633137836334865e-04	3.610785955941497654e-04	3.943724041014974742e-04	4.305638595509713243e-04	4.698886026460485812e-04	5.125999164643002580e-04	5.589699142058426277e-04	6.092907958082237514e-04	6.638761765365783088e-04	7.230624907293496358e-04	7.872104739470737458e-04	8.567067268341750337e-04	9.319653640607658942e-04	1.013429751762166126e-03	1.101574336937890045e-03	1.196906572308054865e-03	1.299968940152848237e-03	1.411341078679326060e-03	1.531642014467721668e-03	1.661532504546838840e-03	1.801717491632840113e-03	1.952948676037735264e-03
2.305529937802720607e-05	2.547495088048201993e-05	2.813728741428019281e-05	3.106543079511059108e-05	3.428457864757093206e-05	3.782217803061173512e-05	4.170811236282553382e-05	4.597490255465308252e-05	5.065792330606328479e-05	5.579563558240873534e-05	6.142983633739945151e-05	6.760592661053472163e-05	7.437319918689942440e-05	8.178514706994064810e-05	8.989979408268586520e-05	9.878004897982120211e-05	1.084940845220430189e-04	1.191157430351263475e-04	1.307249700490982350e-04	1.434082776877096930e-04	1.572592395549683708e-04	1.723790189436845768e-04	1.888769322706898579e-04	2.068710497244394557e-04	2.264888351929201984e-04	2.478678276230096523e-04	2.711563660463576033e-04	2.965143605913618920e-04	3.241141118855031078e-04	3.541411813369581274e-04	3.867953148687343292e-04	4.222914227620561426e-04	4.608606183482577990e-04	5.027513183692819583e-04	5.482304079058914923e-04	5.975844728491702630e-04	6.511211029644361874e-04	7.091702686667516759e-04	7.720857746931373763e-04	8.402467939178484601e-04	9.140594846129905223e-04	9.939586945065738595e-04	1.080409755033191841e-03	1.173910369208112882e-03	1.274992596582646531e-03	1.384224938756997139e-03	1.502214528934504249e-03	1.629609428998686580e-03	1.767101037579434444e-03	1.915426612547338611e-03
2.260329406981054240e-05	2.497550765765662516e-05	2.758564837192620768e-05	3.045638471892661523e-05	3.361242031708960100e-05	3.708066411843686339e-05	4.089041366915021388e-05	4.507355229852633046e-05	4.966476117608402722e-05	5.470174722966722415e-05	6.022548797253396918e-05	6.628049434466606849e-05	7.291509273291820273e-05	8.018172739610336251e-05	8.813728458468565090e-05	9.684343971039670914e-05	1.063670289887332549e-04	1.167804470469314726e-04	1.281620720615282911e-04	1.405967200629598809e-04	1.541761301197095584e-04	1.689994821911857152e-04	1.851739495166419727e-04	2.028152874869223316e-04	2.220484610264121137e-04	2.430083125941625655e-04	2.658402729954502906e-04	2.907011172778538582e-04	3.177597680689844221e-04	3.471981487960021633e-04	3.792120893096919397e-04	4.140122865177578220e-04	4.518253227128819077e-04	4.928947443603680627e-04	5.374822041876171604e-04	5.858686694926986066e-04	6.383556996613457424e-04	6.952667959504146757e-04	7.569488266604668765e-04	8.237735308801801774e-04	8.961391040401511755e-04	9.744718685624228051e-04	1.059228032934406670e-03	1.150895542570690069e-03	1.249996025852831124e-03	1.357086838755169238e-03	1.472763211472275869e-03	1.597660500461179321e-03	1.732456549296778042e-03	1.877874161712009531e-03
2.215128815890368211e-05	2.447606376888880440e-05	2.703400859403347337e-05	2.984733783065904065e-05	3.294026109037264923e-05	3.633914921754986842e-05	4.007271388518014222e-05	4.417220084056654563e-05	4.867159772185247735e-05	5.360785741836803241e-05	5.902113800182677940e-05	6.495506031150622729e-05	7.145698433474204038e-05	7.857830558431487034e-05	8.637477273660869260e-05	9.490682785875614543e-05	1.042399706192719840e-04	1.144451479449235437e-04	1.255991706566681333e-04	1.377851586893644880e-04	1.510930165735261191e-04	1.656199409325148609e-04	1.814709618251493203e-04	1.987595198415750451e-04	2.176080809392427968e-04	2.381487910857858650e-04	2.605241728562260111e-04	2.848878662131418488e-04	3.114054157797750883e-04	3.402551069974177897e-04	3.716288536394068151e-04	4.057331392343099265e-04	4.427900150301173222e-04	4.830381572089987815e-04	5.267339861380149289e-04	5.741528505147314252e-04	6.255902793372565378e-04	6.813633046956110153e-04	7.418118584446502066e-04	8.073002458775673830e-04	8.782186995728256127e-04	9.549850166351341258e-04	1.038046282592561698e-03	1.127880685246002027e-03	1.224999421793355504e-03	1.329948702568231958e-03	1.443311854740569628e-03	1.565711529323957508e-03	1.697812014820235249e-03	1.840321660805404767e-03
2.169963957493160360e-05	2.397701470848403500e-05	2.648280490723199985e-05	2.923877241586886935e-05	3.226863322970734095e-05	3.559822051087016374e-05	3.925566052230849599e-05	4.327156193336300689e-05	4.767921939906343318e-05	5.251483236632062971e-05	5.781774011310152761e-05	6.363067408163592688e-05	7.000002862371432742e-05	7.697615133515637773e-05	8.461365421755913873e-05	9.297174696845958116e-05	1.021145937659790709e-04	1.121116949808751876e-04	1.230382953175764200e-04	1.349758199561890614e-04	1.480123403395250815e-04	1.622430713227982651e-04	1.777709014786527401e-04	1.947069584264696468e-04	2.131712111322895038e-04	2.332931112039972950e-04	2.552122752854250388e-04	2.790792107325471916e-04	3.050560868346691764e-04	3.333175539231722712e-04	3.640516127897503135e-04	3.974605369146586541e-04	4.337618500831504748e-04	4.731893620443939751e-04	5.159942649414834452e-04	5.624462933131815518e-04	6.128349505372095250e-04	6.674708046508689161e-04	7.266868565468116020e-04	7.908399835994297643e-04	8.603124618299759670e-04	9.355135697654004545e-04	1.016881277186445099e-03	1.104884021994065628e-03	1.200022578448724925e-03	1.302832020054342163e-03	1.413883780365975508e-03	1.533787814997897509e-03	1.663194868094658224e-03	1.802798846501852108e-03
2.124869859609501501e-05	2.347874751630725377e-05	2.593246480015451289e-05	2.863116045034893426e-05	3.159805761926536146e-05	3.485845262916920253e-05	3.843988725014466762e-05	4.237233407169040941e-05	4.668839585143029990e-05	5.142351977428640875e-05	5.661622760729638785e-05	6.230836278907508105e-05	6.854535554874464985e-05	7.537650720695198033e-05	8.285529487135447134e-05	9.103969780066626912e-05	9.999254677495002437e-05	1.097818978752961245e-04	1.204814321432643023e-04	1.321708826594079423e-04	1.449364906507661331e-04	1.588714923092722779e-04	1.740766380764971347e-04	1.906607462248261474e-04	2.087412926409659838e-04	2.284450387943516006e-04	2.499086999503926428e-04	2.732796557663665798e-04	2.987167054858318942e-04	3.263908700254453208e-04	3.564862433257869165e-04	3.892008954147531678e-04	4.247478297081083210e-04	4.633559971463395498e-04	5.052713698397131702e-04	5.507580769639869832e-04	6.000996057169329795e-04	6.536000702104615258e-04	7.115855512338800865e-04	7.744055098802165357e-04	8.424342780791831391e-04	9.160726291261555567e-04	9.957494313363500840e-04	1.081923387986099888e-03	1.175084866728219862e-03	1.275757821685182328e-03	1.384501811431095497e-03	1.501914116070997025e-03	1.628631956612312109e-03	1.765334819797892245e-03
2.079880745060997505e-05	2.298164033739368356e-05	2.538340593702300687e-05	2.802496306309122431e-05	3.092904317242051474e-05	3.412040699723284360e-05	3.762601317550037908e-05	4.147519969773387255e-05	4.569987903495411073e-05	5.033474786143174803e-05	5.541751233651793856e-05	6.098912996256917763e-05	6.709406909060822610e-05	7.378058720193749365e-05	8.110102915241440471e-05	8.911214662650947390e-05	9.787544011050348209e-05	1.074575247582626117e-04	1.179305215888334755e-04	1.293724755225849254e-04	1.418678018316980459e-04	1.555077626513430523e-04	1.703909752697878885e-04	1.866239539888019008e-04	2.043216874198826110e-04	2.236082531569122400e-04	2.446174718415619490e-04	2.674936027139918830e-04	2.923920828177998068e-04	3.194803121045385812e-04	3.489384867591959643e-04	3.809604831433421315e-04	4.157547948271032813e-04	4.535455252540518639e-04	4.945734386543597936e-04	5.390970718905941641e-04	5.873939099868142732e-04	6.397616281548940695e-04	6.965194031914478294e-04	7.580092971739484532e-04	8.245977164351640624e-04	8.966769488398850310e-04	9.746667824268713488e-04	1.059016208510967470e-03	1.150205212364907191e-03	1.248746654616693765e-03	1.355188246505561632e-03	1.470114622137103349e-03	1.594149510864763686e-03	1.727958012900014965e-03
2.035029994227913696e-05	2.248606200822358280e-05	2.483603570068595884e-05	2.742063003176985626e-05	3.026208627495092439e-05	3.338463121961138789e-05	3.681464216503016647e-05	4.058082445443496697e-05	4.471440239521525851e-05	4.924932445918052675e-05	5.422248370639148641e-05	5.967395442763723376e-05	6.564724605409063944e-05	7.218957543803018913e-05	7.935215866574657918e-05	8.719052362286235168e-05	9.576484459318597062e-05	1.051403002349215999e-04	1.153874563424411962e-04	1.265826748678541207e-04	1.388085507441956675e-04	1.521543781210699033e-04	1.667166476939418226e-04	1.825995768798095243e-04	1.999156746645601391e-04	2.187863430207631090e-04	2.393425168687480240e-04	2.617253446283792522e-04	2.860869114837143092e-04	3.125910075574582698e-04	3.414139432665262946e-04	3.727454142037570778e-04	4.067894179636351759e-04	4.437652254012622072e-04	4.839084088835179345e-04	5.274719301588976644e-04	5.747272905373919166e-04	6.259657461336342894e-04	6.814995909847263410e-04	7.416635109082082540e-04	8.068160110150214906e-04	8.773409198362607615e-04	9.536489730605509458e-04	1.036179479910324724e-03	1.125402075209172180e-03	1.221818560208596041e-03	1.325964835249350809e-03	1.438412927330271840e-03	1.559773115644312895e-03	1.690696158117244120e-03
1.990350110058109622e-05	2.199237167008879495e-05	2.429075076557849939e-05	2.681859931126055402e-05	2.959767026470186261e-05	3.265165850659214667e-05	3.600636221222713130e-05	3.968985648773013002e-05	4.373268009853747816e-05	4.816803616440343223e-05	5.303200774374024288e-05	5.836378928051606351e-05	6.420593493922471221e-05	7.060462490757589827e-05	7.760995080253583372e-05	8.527622137315178544e-05	9.366228975315666109e-05	1.028319035776703870e-04	1.128540793412863085e-04	1.238035024394126599e-04	1.357609544008336877e-04	1.488137688869680644e-04	1.630563181020990428e-04	1.785905313288321241e-04	1.955264473740038749e-04	2.139828027821145051e-04	2.340876577458015739e-04	2.559790617158388027e-04	2.798057607862341903e-04	3.057279490031084056e-04	3.339180658188052641e-04	3.645616419847900981e-04	3.978581962481033373e-04	4.340221852859525958e-04	4.732840093812211457e-04	5.158910764076928739e-04	5.621089267572796071e-04	6.122224219020286611e-04	6.665369993405896804e-04	7.253799967317009273e-04	7.891020480655494464e-04	8.580785547668145921e-04	9.327112346604813893e-04	1.013429751762165041e-03	1.100693429878133334e-03	1.194993053015987313e-03	1.296852755613655010e-03	1.406832005592162588e-03	1.525527683224674799e-03	1.653576258790675439e-03
1.945872685558964869e-05	2.150091840989476623e-05	2.374793670098542778e-05	2.621929659561672330e-05	2.893626494817137229e-05	3.192200714090500426e-05	3.520174484933647619e-05	3.880292579830267000e-05	4.275540631770880792e-05	4.709164755269665200e-05	5.184692623042130443e-05	5.705956093491388497e-05	6.277115489262490272e-05	6.902685632417388244e-05	7.587563747255328817e-05	8.337059347455527583e-05	9.156926230041519707e-05	1.005339670466184096e-04	1.103321819283816342e-04	1.210369233814562152e-04	1.327271677475247923e-04	1.454882970834553164e-04	1.594125747019497640e-04	1.745996521195322562e-04	1.911571091572058297e-04	2.092010290093556323e-04	2.288566101672939073e-04	2.502588171551810335e-04	2.735530721075196095e-04	2.988959892888860305e-04	3.264561547277036106e-04	3.564149532063711412e-04	3.889674449196550373e-04	4.243232941815393137e-04	4.627077526273731031e-04	5.043626994227134921e-04	5.495477410523306669e-04	5.985413733219735553e-04	6.516422082611365461e-04	7.091702686667511338e-04	7.714683530749544531e-04	8.389034739900851382e-04	9.118683722364802780e-04	9.907831103286312852e-04	1.076096747778192142e-03	1.168289101271719832e-03	1.267872592659609289e-03	1.375394187694497150e-03	1.491437428444803912e-03	1.616624562285879415e-03
1.901628373795931831e-05	2.101204092865928383e-05	2.320796760489538094e-05	2.562313491382038557e-05	2.827832615437127461e-05	3.119617998554876059e-05	3.440134460461529494e-05	3.792064364331892312e-05	4.178325457277912652e-05	4.602090045232333076e-05	5.066805590395049219e-05	5.576216824226550261e-05	6.134389473968239459e-05	6.745735705842173058e-05	7.415041393430626493e-05	8.147495325259377632e-05	8.948720471298775086e-05	9.824807433955585838e-05	1.078235021514514433e-04	1.182848443720331300e-04	1.297092816171330025e-04	1.421802545677154563e-04	1.557879286979127660e-04	1.706296896962750218e-04	1.868106712858794854e-04	2.044443172175953408e-04	2.236529792800068229e-04	2.445685532392163951e-04	2.673331546915834597e-04	2.920998368823020473e-04	3.190333526122388118e-04	3.483109624243591247e-04	3.801232913290855360e-04	4.146752363946608279e-04	4.521869275937197546e-04	4.928947443603676291e-04	5.370523903727143994e-04	5.849320291336063647e-04	6.368254829766712864e-04	6.930454981753025401e-04	7.539270788783588619e-04	8.198288926374048408e-04	8.911347503259118858e-04	9.682551632801305241e-04	1.051628980513781260e-03	1.141725108873723957e-03	1.239044319010213771e-03	1.344121140033210492e-03	1.457525845713884003e-03	1.579866535067788120e-03
1.857646860413817900e-05	2.052606723788674643e-05	2.267120576864378278e-05	2.503051425952560136e-05	2.762429532620258501e-05	3.047466403300372703e-05	3.360569850522984742e-05	3.704360198847184534e-05	4.081687712728811592e-05	4.495651327920712262e-05	4.949618772534380301e-05	5.447248168596450135e-05	5.992511209813964902e-05	6.589718016314980288e-05	7.243543772355768391e-05	7.959057258381079783e-05	8.741751394382820317e-05	9.597575917225922501e-05	1.053297232048732465e-04	1.155491119138169192e-04	1.267093208551619882e-04	1.388918608651793624e-04	1.521848120399843052e-04	1.666833076985136850e-04	1.824900499950325239e-04	1.997158589144211352e-04	2.184802564511262942e-04	2.389120878407236328e-04	2.611501817813088964e-04	2.853440516501139657e-04	3.116546397887113976e-04	3.402551069974182776e-04	3.713316694460209425e-04	4.050844852730800744e-04	4.417285932097052173e-04	4.814949056253616032e-04	5.246312584524586656e-04	5.714035205029806188e-04	6.220967647435158426e-04	6.770165041443578901e-04	7.364899947634869718e-04	8.008676087662945642e-04	8.705242801167042618e-04	9.458610257039530610e-04	1.027306544691225900e-03	1.115318898886966288e-03	1.210387276946045575e-03	1.313033845205794801e-03	1.423815687949970144e-03	1.543326839871485105e-03
1.813956838689676334e-05	2.004331438391509818e-05	2.213800137245183528e-05	2.444182125491338415e-05	2.697459914947738632e-05	2.975792999597485933e-05	3.281532562595065216e-05	3.617237301050717837e-05	3.985690444011833849e-05	4.389918043319244952e-05	4.833208621441273574e-05	5.319134264982966552e-05	5.851573257333134723e-05	6.434734348846062827e-05	7.073182768056043910e-05	7.771868082691736190e-05	8.536154024685208095e-05	9.371850398959300583e-05	1.028524720151610715e-04	1.128315107823491740e-04	1.237292426181230143e-04	1.356252613042886756e-04	1.486055753799853606e-04	1.627630807223308515e-04	1.781980640322290536e-04	1.950187389178326645e-04	2.133418163341779111e-04	2.332931112039976474e-04	2.550081871113502670e-04	2.786330410263213649e-04	3.043248300853654297e-04	3.322526425175885076e-04	3.625983148721498924e-04	3.955572977656335960e-04	4.313395724303147223e-04	4.701706204045046317e-04	5.122924487639540780e-04	5.579646733484519604e-04	6.074656624896129309e-04	6.610937437940362033e-04	7.191684765800324466e-04	7.820319926052781171e-04	8.500504077567093463e-04	9.236153074019039797e-04	1.003145308122607065e-03	1.089087698565373383e-03	1.181920162150455322e-03	1.282152584378010119e-03	1.390328947458961467e-03	1.507029314976215907e-03
1.770585987118858932e-05	1.956408820025258352e-05	2.160869221188047392e-05	2.385742884867865729e-05	2.632964921961032049e-05	2.904643193969083518e-05	3.203072668367374200e-05	3.530750865026302846e-05	3.890394467300811634e-05	4.284957175560938581e-05	4.717648885255433343e-05	5.191956276085141008e-05	5.711664903514138646e-05	6.280882888662863133e-05	6.904066307606775653e-05	7.586046386247037544e-05	8.332058612217650478e-05	9.147773880748797130e-05	1.003933179700791531e-04	1.101337626318501920e-04	1.207709348446889893e-04	1.323825253406581354e-04	1.450524862353340665e-04	1.588714923092722508e-04	1.739374324557081913e-04	1.903559329465147635e-04	2.082409142328979620e-04	2.277151830621890487e-04	2.489110617571577535e-04	2.719710565692650349e-04	2.970485670820343857e-04	3.243086387048451291e-04	3.539287603608207372e-04	3.860997095345807114e-04	4.210264469062777897e-04	4.589290628571006652e-04	5.000437781878802742e-04	5.446240014462510595e-04	5.929414453084472757e-04	6.452873045088455784e-04	7.019734978533338039e-04	7.633339768907974670e-04	8.297261038501702480e-04	9.015321014777754292e-04	9.791605774305332625e-04	1.063048125894642398e-03	1.153661009105309224e-03	1.251496921441118664e-03	1.357086838755166419e-03	1.470996955583958989e-03
1.727560949528854565e-05	1.908868308784600977e-05	2.108360345513489971e-05	2.327769604807858770e-05	2.568984174589971183e-05	2.834060695567243500e-05	3.125238367767072130e-05	3.444954021611776513e-05	3.795858325360574329e-05	4.180833204801301064e-05	4.603010555289315875e-05	5.065792330606327801e-05	5.572872097650303298e-05	6.128258150666873218e-05	6.736298283590991666e-05	7.401706324085319374e-05	8.129590538031332338e-05	8.925484018551780739e-05	9.795377179108618855e-05	1.074575247582623948e-04	1.178362148992675583e-04	1.291656450702341138e-04	1.415277273599029279e-04	1.550109331620014687e-04	1.697107726808213710e-04	1.857303054818742246e-04	2.031806837623908535e-04	2.221817300797458239e-04	2.428625513393551315e-04	2.653621909070176771e-04	2.898303207738695247e-04	3.164279757646619256e-04	3.453283318419243797e-04	3.767175306191559189e-04	4.107955522553508650e-04	4.477771389605313471e-04	4.878927713970060290e-04	5.313897003135939576e-04	5.785330357994821924e-04	6.296068965902063778e-04	6.849156219002366279e-04	7.447850482938993483e-04	8.095638541387183184e-04	8.796249742118605625e-04	9.553670870507770035e-04	1.037216177652722704e-03	1.125627178133759183e-03	1.221085688955819270e-03	1.324109783319314324e-03	1.435251897298077004e-03
1.684907317708569577e-05	1.861738182314290173e-05	2.056304743106767549e-05	2.270296768487357073e-05	2.505555729321501027e-05	2.764087487676610810e-05	3.048075957534433672e-05	3.359897803759785570e-05	3.702138249379378936e-05	4.077608065179819829e-05	4.489361819744634377e-05	4.940717472317361560e-05	5.435277395304350339e-05	5.976950917813680442e-05	6.569978486365571162e-05	7.218957543803006716e-05	7.928870232473479078e-05	8.705113032943755363e-05	9.553528454840420686e-05	1.048043890187592443e-04	1.149268283871515218e-04	1.259765339305271526e-04	1.380333953209499369e-04	1.511836995856533159e-04	1.655205987735829630e-04	1.811446079005107446e-04	1.981641348061404483e-04	2.166960436183637225e-04	2.368662535817440279e-04	2.588103750691467448e-04	2.826743846570799082e-04	3.086153412063048947e-04	3.368021449496022665e-04	3.674163416476574511e-04	4.006529739317461086e-04	4.367214820078357666e-04	4.758466559504045458e-04	5.182696418655325342e-04	5.642490042509824442e-04	6.140618469257146193e-04	6.680049949422203369e-04	7.263962399313882634e-04	7.895756513611732657e-04	8.579069562162862416e-04	9.317789896260150013e-04	1.011607218980557733e-03	1.097835344082007591e-03	1.190936975874172781e-03	1.291417396284569611e-03	1.399815401691767306e-03
1.642649616534133791e-05	1.815045539373896127e-05	2.004732344765009221e-05	2.213357421490790158e-05	2.442716056080834362e-05	2.694763803313283883e-05	2.971629804314738054e-05	3.275631116876918041e-05	3.609288126286807881e-05	3.975341108823260454e-05	4.376768024080655720e-05	4.816803616440352032e-05	5.298959910326308994e-05	5.827048188349036193e-05	6.405202546062128488e-05	7.037905121826371860e-05	7.730013105191948781e-05	8.486787632270344781e-05	9.313924681764225596e-05	1.021758809065423216e-04	1.120444481399563775e-04	1.228170255885036196e-04	1.345714992805735596e-04	1.473919921532007137e-04	1.613693199894681565e-04	1.766014768750909280e-04	1.931941517666348705e-04	2.112612778240133293e-04	2.309256162202726330e-04	2.523193762019654480e-04	2.755848732335113753e-04	3.008752271184102147e-04	3.283551020489841273e-04	3.582014905939286489e-04	3.906045436892065736e-04	4.257684487523686863e-04	4.639123580927228185e-04	5.052713698397126281e-04	5.500975636588707057e-04	5.986610935682638206e-04	6.512513402083178323e-04	7.081781249532597159e-04	7.697729882832405647e-04	8.363905348614872467e-04	9.084098477801694129e-04	9.862359744516977379e-04	1.070301486627707379e-03	1.161068117026107680e-03	1.259028475036003299e-03	1.364707843950631327e-03
1.600811291565783844e-05	1.768816286133003725e-05	1.953671764060140790e-05	2.156983155098634957e-05	2.380500019787360153e-05	2.626128104877552166e-05	2.895942322220452356e-05	3.192200714090500426e-05	3.517359471501199506e-05	3.874089075829142601e-05	4.265291637966705851e-05	4.694119513278599082e-05	5.163995274842794682e-05	5.678633131810698439e-05	6.242061884223405082e-05	6.858649510270595445e-05	7.533129486768600099e-05	8.270628948566446123e-05	9.076698797653241758e-05	9.957345877934446049e-05	1.091906733696087735e-04	1.196888730132341424e-04	1.311439599796065914e-04	1.436379145925453142e-04	1.572592395549682895e-04	1.721034330408875474e-04	1.882734921066201068e-04	2.058804480317762847e-04	2.250439352593905970e-04	2.458927956633499270e-04	2.685657199297941796e-04	2.932119278971723284e-04	3.199918897568935897e-04	3.490780900727010415e-04	3.806558366316774907e-04	4.149241161929719652e-04	4.520964992513370247e-04	4.924020959812471128e-04	5.360865655731287659e-04	5.834131812157592693e-04	6.346639530177382305e-04	6.901408111954893641e-04	7.501668518852179935e-04	8.150876479609065394e-04	8.852726272593122985e-04	9.611165206255781624e-04	1.043040882198488593e-03	1.131495684352600353e-03	1.226960989704109928e-03	1.329948702568228489e-03
[truncated: 185 more rows]
[truncated: 451 more columns]
