# Supplementary material for: Investigating the use of physics informed neural networks for dam-break scenarios
Source: PLoS One. 2025 Sep 19;20(9):e0332694. doi: 10.1371/journal.pone.0332694 (PMC12449020; doi:10.1371/journal.pone.0332694)
Supplement: S1 File — Dataset for the 1D and 2D shallow water equations (SWE). Repository: https://github.com/kinzamumtaz/2D_SWE. (ZIP) [file pone.0332694.s001.zip › 2D_SWE-main/Downloads/solution_outputs_gaussian_numerical/gaussian_t0.5000.csv]

1.388794386496402154e-10	1.534548226804171381e-10	1.694920815012735000e-10	1.871304952276435029e-10	2.065218481373989473e-10	2.278314745459657656e-10	2.512393847985139540e-10	2.769414768407754563e-10	3.051508391429316922e-10	3.360991510768469295e-10	3.700381871856875359e-10	4.072414321367474117e-10	4.480058135131277079e-10	4.926535599776837912e-10	5.415341927332528383e-10	5.950266586064859128e-10	6.535416134982838492e-10	7.175238653716228545e-10	7.874549863869999923e-10	8.638561042463763946e-10	9.472908832676100586e-10	1.038368706182480870e-09	1.137748068131539627e-09	1.246140194817177927e-09	1.364312897271504125e-09	1.493094676197164130e-09	1.633379089344466890e-09	1.786129395897413010e-09	1.952383492351293430e-09	2.133259154874604168e-09	2.329959603655625004e-09	2.543779405237445726e-09	2.776110729341748680e-09	3.028449977169210239e-09	3.302404798639706829e-09	3.599701516496838445e-09	3.922192975643600485e-09	4.271866836498579250e-09	4.650854331558905386e-09	5.061439504725316496e-09	5.506068953281302518e-09	5.987362092718696066e-09	6.508121964861319889e-09	7.071346609952945400e-09	7.680241023539092598e-09	8.338229719082090966e-09	9.048969917296183653e-09	9.816365383172792876e-09	1.064458093157802597e-08	1.153805762213611981e-08
1.534548226804171381e-10	1.695598919053302350e-10	1.872802595378208395e-10	2.067698231301373095e-10	2.281962967090707292e-10	2.517423664110657352e-10	2.776069346502610379e-10	3.060064588435915874e-10	3.371763910764075616e-10	3.713727254491678312e-10	4.088736602200361680e-10	4.499813822468520104e-10	4.950239816351648030e-10	5.443575049163043361e-10	5.983681555112077761e-10	6.574746506812139836e-10	7.221307446264303223e-10	7.928279278649313676e-10	8.700983135116136656e-10	9.545177215734527302e-10	1.046708972887456693e-09	1.147345404848177075e-09	1.257154621602050169e-09	1.376922491925316606e-09	1.507497408549596757e-09	1.649794823252949294e-09	1.804802072592891443e-09	1.973583509720499646e-09	2.157285958278082827e-09	2.357144504946550999e-09	2.574488647770009424e-09	2.810748817940360139e-09	3.067463293274618670e-09	3.346285522155048201e-09	3.648991877228463043e-09	3.977489858670276022e-09	4.333826767307572600e-09	4.720198868363196952e-09	5.138961067019498076e-09	5.592637117410569642e-09	6.083930387022186584e-09	6.615735198810679992e-09	7.191148773639516557e-09	7.813483795868020007e-09	8.486281625108562371e-09	9.213326177288273248e-09	9.998658498205831419e-09	1.084659205275376626e-08	1.176172875287916104e-08	1.274897574717190944e-08
1.694920815012735000e-10	1.872802595415591789e-10	2.068525476123711829e-10	2.283789267999455401e-10	2.520446385914522244e-10	2.780514612888146819e-10	3.066190842026701953e-10	3.379865862849532982e-10	3.724140262511251523e-10	4.101841516370051183e-10	4.516042346485928075e-10	4.970080430925358801e-10	5.467579551202369798e-10	6.012472269795039120e-10	6.609024234444864552e-10	7.261860210867425524e-10	7.975991950576238293e-10	8.756848005742482192e-10	9.610305608376673520e-10	1.054272473661716360e-09	1.156098449653922822e-09	1.267252195364762971e-09	1.388537355407414937e-09	1.520821928146028349e-09	1.665042970155008960e-09	1.822211605263541265e-09	1.993418354616464620e-09	2.179838804804201121e-09	2.382739631736552155e-09	2.603484998557855818e-09	2.843543346520951258e-09	3.104494598350739705e-09	3.388037794235584629e-09	3.695999181177863961e-09	4.030340777017894904e-09	4.393169431004577542e-09	4.786746403330150076e-09	5.213497486559484542e-09	5.676023692367828602e-09	6.177112527455954206e-09	6.719749882916420429e-09	7.307132561695914234e-09	7.942681469113002908e-09	8.630055491652868831e-09	9.373166089460090075e-09	1.017619262808453686e-08	1.104359847509305630e-08	1.198014788714013857e-08	1.299092371298128697e-08	1.408134593771056681e-08
1.871304952276435029e-10	2.067698231346132097e-10	2.283789267998466662e-10	2.521454766130470254e-10	2.782739914579385051e-10	3.069872479576831514e-10	3.385277976765691250e-10	3.731595996283970801e-10	4.111697758768630637e-10	4.528704984476130969e-10	4.986010162281509217e-10	5.487298310057618695e-10	6.036570322851949748e-10	6.638168010368804129e-10	7.296800930526662047e-10	8.017575131297224296e-10	8.806023918630262571e-10	9.668140774035874583e-10	1.061041455131433888e-09	1.163986708799752303e-09	1.276409337327809054e-09	1.399130442055228048e-09	1.533037299916803497e-09	1.679088238655108401e-09	1.838317830855512135e-09	2.011842424263387290e-09	2.200866026524815275e-09	2.406686563177762046e-09	2.630702528408151630e-09	2.874420048772560856e-09	3.139460380773078730e-09	3.427567863848720392e-09	3.740618351015735755e-09	4.080628140047592857e-09	4.449763428724652440e-09	4.850350318305442021e-09	5.284885389968142664e-09	5.756046879539115590e-09	6.266706476361331952e-09	6.819941772651126427e-09	7.419049390147695072e-09	8.067558811262078758e-09	8.769246942283639811e-09	9.528153436489822306e-09	1.034859680522599417e-08	1.123519134516978466e-08	1.219286491005802524e-08	1.322687755513273488e-08	1.434284108244232430e-08	1.554673951490990559e-08
2.065218481373989473e-10	2.281962967144263617e-10	2.520446385912116699e-10	2.782739914577920941e-10	3.071100674189653838e-10	3.387987282723397024e-10	3.736076599302079633e-10	4.118281740962369911e-10	4.537771457895083862e-10	4.997990957873982624e-10	5.502684275625041229e-10	6.055918288119767951e-10	6.662108482201374642e-10	7.326046586569987701e-10	8.052930185961315312e-10	8.848394441351513667e-10	9.718546046201405154e-10	1.066999955511503099e-09	1.170991622782264885e-09	1.284604553809860201e-09	1.408676950408300899e-09	1.544115000348147186e-09	1.691897924425470621e-09	1.853083356867257383e-09	2.028813077597093898e-09	2.220319115630133708e-09	2.428930243618753095e-09	2.656078884326562991e-09	2.903308450567577317e-09	3.172281140905418499e-09	3.464786214162872312e-09	3.782748766539831215e-09	4.128239035877149918e-09	4.503482258327836587e-09	4.910869103405003526e-09	5.352966714060349212e-09	5.832530379107225988e-09	6.352515865927791402e-09	6.916092441996446277e-09	7.526656614298619142e-09	8.187846616226187648e-09	8.903557671976349523e-09	9.677958068867172254e-09	1.051550606830129019e-08	1.142096768635293582e-08	1.239943537511642744e-08	1.345634763602461878e-08	1.459750959632171172e-08	1.582911457974226322e-08	1.715776670220073115e-08
2.278314745459657656e-10	2.517423664174610304e-10	2.780514612883766897e-10	3.069872479573275671e-10	3.387987282721235497e-10	3.737571328865509153e-10	4.121577684554473569e-10	4.543220052144975248e-10	5.005994144246207013e-10	5.513700656883570716e-10	6.070469947015748876e-10	6.680788525807776393e-10	7.349527485048257322e-10	8.081972980296814529e-10	8.883858900754645795e-10	9.761401862467929994e-10	1.072133866829273787e-09	1.177096638506837378e-09	1.291818519565439854e-09	1.417154419088019369e-09	1.554029027402006311e-09	1.703442035813582932e-09	1.866473704450443049e-09	2.044290797835763845e-09	2.238152908628488333e-09	2.449419190787441114e-09	2.679555524246307787e-09	2.930142134021120744e-09	3.202881687509394629e-09	3.499607894576101685e-09	3.822294635855330510e-09	4.173065645521192319e-09	4.554204775597275814e-09	4.968166869672894046e-09	5.417589274674653611e-09	5.905304020098212381e-09	6.434350694831545609e-09	7.007990052393108710e-09	7.629718376060290339e-09	8.303282635968541794e-09	9.032696470814316542e-09	9.822257027286532185e-09	1.067656269077880707e-08	1.160053174128428036e-08	1.259942196864446790e-08	1.367885128150353692e-08	1.484481934439584910e-08	1.610373027737027887e-08	1.746241645240608215e-08	1.892816342060232774e-08
2.512393847985139540e-10	2.776069346578937953e-10	3.066190842019613015e-10	3.385277976759221147e-10	3.736076599296836341e-10	4.121577684551291508e-10	4.545037703668587628e-10	5.010000541903557857e-10	5.520321069121311501e-10	6.080190473275081113e-10	6.694163473345866914e-10	7.367187534593034741e-10	8.104634215564860569e-10	8.912332783152191703e-10	9.796606239033368674e-10	1.076430990815762665e-09	1.182287274742935032e-09	1.298034154049912875e-09	1.424542815251445900e-09	1.562756002683538780e-09	1.713693411406349725e-09	1.878457443225624625e-09	2.058239346587918765e-09	2.254325761988558057e-09	2.468105695427147407e-09	2.701077943351837862e-09	2.954858993448922655e-09	3.231191426554393475e-09	3.531952845887496292e-09	3.859165360728752356e-09	4.215005652583549921e-09	4.601815652782517703e-09	5.022113861368871387e-09	5.478607338004618374e-09	5.974204396487023562e-09	6.512028035301923337e-09	7.095430137440271371e-09	7.728006473469009234e-09	8.413612542564915033e-09	9.156380286887898405e-09	9.960735715279556973e-09	1.083141747281591710e-08	1.177349639321245535e-08	1.279239607146748858e-08	1.389391449442558791e-08	1.508424676714224255e-08	1.637000897301425150e-08	1.775826320561485613e-08	1.925654381000633288e-08	2.087288487100701089e-08
2.769414768407754563e-10	3.060064588526911946e-10	3.379865862838785321e-10	3.731595996273512653e-10	4.118281740952837171e-10	4.543220052137256102e-10	5.010000541898865675e-10	5.522529639228610242e-10	6.085056571828563082e-10	6.702201291235058238e-10	7.378984469675023431e-10	8.120859704071961716e-10	8.933748069893457869e-10	9.824075175065441119e-10	1.079881087196621928e-09	1.186551179355782108e-09	1.303236688799896257e-09	1.430824613461664928e-09	1.570275263287492713e-09	1.722627826496513456e-09	1.889006314184088998e-09	2.070625905191093374e-09	2.268799714117899904e-09	2.484946006335477385e-09	2.720595884833873249e-09	2.977401474747241037e-09	3.257144632403797542e-09	3.561746206763165647e-09	3.893275882121309924e-09	4.253962631980350201e-09	4.646205814992913436e-09	5.072586944893978704e-09	5.535882167324307359e-09	6.039075477420712630e-09	6.585372712997310718e-09	7.178216359060622233e-09	7.821301200284786124e-09	8.518590858914910420e-09	9.274335256358073510e-09	1.009308903745743809e-08	1.097973099711703237e-08	1.193948454954234745e-08	1.297793928088044738e-08	1.410107362647050452e-08	1.531527871424030103e-08	1.662738341600627280e-08	1.804468064852496696e-08	1.957495496611578083e-08	2.122651148649359995e-08	2.300820619111833628e-08
3.051508391429316922e-10	3.371763910872442997e-10	3.724140262495627115e-10	4.111697758752794265e-10	4.537771457879681759e-10	5.005994144232179064e-10	5.520321069109962583e-10	6.085056571821678871e-10	6.704882707991935504e-10	7.384890019148166106e-10	8.130610585067963567e-10	8.948053508097103522e-10	9.843742986665208589e-10	1.082475914352518243e-09	1.189878178282639447e-09	1.307413725899182430e-09	1.435984864950436887e-09	1.576568943310540282e-09	1.730224088456516203e-09	1.898095340708645439e-09	2.081421203353421641e-09	2.281540633803618072e-09	2.499900501004824448e-09	2.738063535370296586e-09	2.997716798614569748e-09	3.280680701957607399e-09	3.588918602281651180e-09	3.924547006942191804e-09	4.289846419054619625e-09	4.687272856199208492e-09	5.119470076602575507e-09	5.589282547959251485e-09	6.099769195149386493e-09	6.654217964177632891e-09	7.256161240705343563e-09	7.909392162559326415e-09	8.617981866574376569e-09	9.386297711053971281e-09	1.021902251600557687e-08	1.112117486411887070e-08	1.209813050619400001e-08	1.315564491538753944e-08	1.429987703521304344e-08	1.553741426670521948e-08	1.687529874051490422e-08	1.832105491994488798e-08	1.988271858103671214e-08	2.156886721579046774e-08	2.338865190439360464e-08	2.535183070197884591e-08
3.360991510768469295e-10	3.713727254620587173e-10	4.101841516347981488e-10	4.528704984453119839e-10	4.997990957850678878e-10	5.513700656860923545e-10	6.080190473254469841e-10	6.702201291218398820e-10	7.384890019138077605e-10	8.133863479826932170e-10	8.955214815033534087e-10	9.855562568569216497e-10	1.084209262122898383e-09	1.192260315981962270e-09	1.310555287206292792e-09	1.440011256890130220e-09	1.581622044579407687e-09	1.736464120494373767e-09	1.905702927102838129e-09	2.090599634392031685e-09	2.292518354303219936e-09	2.512933840933296791e-09	2.753439704269420626e-09	3.015757166404038197e-09	3.301744390376712246e-09	3.613406413002032177e-09	3.952905714266056074e-09	4.322573457106413444e-09	4.724921432625019021e-09	5.162654747016762799e-09	5.638685287727341950e-09	6.156146007568882984e-09	6.718406066727576131e-09	7.329086873773391040e-09	7.992079067935610893e-09	8.711560486021949018e-09	9.492015158431313606e-09	1.033825337973157628e-08	1.125543290023467070e-08	1.224908128589467182e-08	1.332511949466924141e-08	1.448988671821131391e-08	1.575016653838603818e-08	1.711321444862688562e-08	1.858678679054001623e-08	2.017917115643309185e-08	2.189921830855653313e-08	2.375637566580933650e-08	2.576072240844312090e-08	2.792300625089676384e-08
3.700381871856875359e-10	4.088736602353538469e-10	4.516042346455418035e-10	4.986010162249029970e-10	5.502684275591209542e-10	6.070469946981480852e-10	6.694163473312623559e-10	7.378984469644782742e-10	8.130610585043549332e-10	8.955214815018756506e-10	9.859505582131268239e-10	1.085076976570502903e-09	1.193691887130460393e-09	1.312653854070117180e-09	1.442894161346081237e-09	1.585422496203136621e-09	1.741333033328229517e-09	1.911810944084866730e-09	2.098139356433999561e-09	2.301706792348137743e-09	2.524015110754154284e-09	2.766687985295355700e-09	3.031479947482755749e-09	3.320286027106225894e-09	3.635152023095684676e-09	3.978285439358291763e-09	4.352067121464864319e-09	4.759063631414342924e-09	5.202040399064991102e-09	5.683975690179955295e-09	6.208075432387166777e-09	6.777788941694692333e-09	7.396825593526597673e-09	8.069172483542123089e-09	8.799113124768500260e-09	9.591247228806453038e-09	1.045051162004610861e-08	1.138220233295679027e-08	1.239199794357177389e-08	1.348598418727252170e-08	1.467067991587360590e-08	1.595306444781044846e-08	1.734060636592217692e-08	1.884129381789435927e-08	2.046366637486096872e-08	2.221684850395902144e-08	2.411058471074845595e-08	2.615527640738979374e-08	2.836202056218809130e-08	3.074265018572673754e-08
4.072414321367474117e-10	4.499813822650328716e-10	4.970080430883873625e-10	5.487298310012758623e-10	6.055918288072061343e-10	6.680788525758113503e-10	7.367187534542811436e-10	8.120859704023245948e-10	8.948053508052843156e-10	9.855562568533494703e-10	1.085076976568342101e-09	1.194169459391130442e-09	1.313704397312314289e-09	1.444626673636859269e-09	1.587961202618408108e-09	1.744819184381961012e-09	1.916404800772179719e-09	2.104022379019340774e-09	2.309084051403261969e-09	2.533117940417136803e-09	2.777776900285374149e-09	3.044847847070928659e-09	3.336261711015368113e-09	3.654104046186724750e-09	4.000626333962299417e-09	4.378258018343315644e-09	4.789619312581430801e-09	5.237534818088924691e-09	5.725047998101208949e-09	6.255436550054556487e-09	6.832228722132566927e-09	7.459220620909054624e-09	8.140494558471955795e-09	8.880438488842885256e-09	9.683766584900412765e-09	1.055554100836668337e-08	1.150119492671728773e-08	1.252655683210916410e-08	1.363787621858900128e-08	1.484185067492338467e-08	1.614565445138264991e-08	1.755696855968871230e-08	1.908401246609558032e-08	2.073557743820959221e-08	2.252106160662160073e-08	2.445050680275761501e-08	2.653463723448617472e-08	2.878490006097668482e-08	3.121350792803836327e-08	3.383348352468499140e-08
4.480058135131277079e-10	4.950239816567201992e-10	5.467579551146698475e-10	6.036570322791006182e-10	6.662108482135525895e-10	7.349527484978287148e-10	8.104634215492087286e-10	8.933748069819916342e-10	9.843742986593934571e-10	1.084209262116426935e-09	1.193691887125241711e-09	1.313704397309160663e-09	1.445204639888542504e-09	1.589232079860215433e-09	1.746914224172302628e-09	1.919473502757129125e-09	2.108234634626063426e-09	2.314632508609797365e-09	2.540220609745843556e-09	2.786680023766979500e-09	3.055829053635182400e-09	3.349633483581314377e-09	3.670217527662753334e-09	4.019875501424435405e-09	4.401084256846694260e-09	4.816516422380878513e-09	5.269054491503926087e-09	5.761805804865405107e-09	6.298118472746309706e-09	6.881598286194045563e-09	7.516126666835652444e-09	8.205879706995367702e-09	8.955348353344338353e-09	9.769359788882327159e-09	1.065310006958764432e-08	1.161213807355341723e-08	1.265245082186321524e-08	1.378045023181555795e-08	1.500301136439048913e-08	1.632750222904116897e-08	1.776181520997913452e-08	1.931440017909156935e-08	2.099429936146480722e-08	2.281118402018028932e-08	2.477539302757755778e-08	2.689797339053099735e-08	2.919072279744215980e-08	3.166623425459472677e-08	3.433794287923395778e-08	3.722017491619296999e-08
4.926535599776837912e-10	5.443575049418298891e-10	6.012472269721142940e-10	6.638168010287086957e-10	7.326046586480622210e-10	8.081972980200311502e-10	8.912332783049727807e-10	9.824075174958964362e-10	1.082475914341768411e-09	1.192260315971550547e-09	1.312653854060671811e-09	1.444626673629249827e-09	1.589232079855620652e-09	1.747613129628927823e-09	1.921009695949733369e-09	2.110766034718974857e-09	2.318338884929309120e-09	2.545306134791069502e-09	2.793376087883685161e-09	3.064397365021665135e-09	3.360369479160870978e-09	3.683454122341024410e-09	4.035987205363901253e-09	4.420491692639074027e-09	4.839691276384384628e-09	5.296524936148500150e-09	5.794162431414935085e-09	6.336020776852648871e-09	6.925781751589440144e-09	7.567410495691185774e-09	8.265175248833281935e-09	9.023668287934939213e-09	9.847828122288444175e-09	1.074296300644558201e-08	1.171477583280987152e-08	1.276939046751774277e-08	1.391337959476374537e-08	1.515379413622167004e-08	1.649819431362253704e-08	1.795468242385977560e-08	1.953193739717432029e-08	2.123925121008764274e-08	2.308656722556537792e-08	2.508452053378999745e-08	2.724448036739106779e-08	2.957859466542782868e-08	3.209983686056792850e-08	3.482205496385380210e-08	3.776002302113010311e-08	4.092949501461490273e-08
5.415341927332528383e-10	5.983681555414022466e-10	6.609024234347661524e-10	7.296800930418277605e-10	8.052930185841542661e-10	8.883858900623757905e-10	9.796606238892202031e-10	1.079881087181642721e-09	1.189878178267084523e-09	1.310555287190599935e-09	1.442894161330895442e-09	1.587961202604644236e-09	1.746914224161220890e-09	1.921009695943043959e-09	2.111610510009635732e-09	2.320194298096345722e-09	2.548362335499324927e-09	2.797849067046550800e-09	3.070532292628281414e-09	3.368444051517194053e-09	3.693782246507142111e-09	4.048923050735749707e-09	4.436434141928637347e-09	4.859088810706713225e-09	5.319880991528372624e-09	5.822041266794730092e-09	6.369053896615563688e-09	6.964674928719660835e-09	7.612951444982048097e-09	8.318242003028901960e-09	9.085238333363137032e-09	9.918988354410700508e-09	1.082492056983096827e-08	1.180886991433120019e-08	1.287710511607846760e-08	1.403635764560410889e-08	1.529385232281768661e-08	1.665733965539729868e-08	1.813512998336825828e-08	1.973612950612399073e-08	2.146987826945397254e-08	2.334659019131454296e-08	2.537719520609185323e-08	2.757338360794022052e-08	2.994765267441677739e-08	3.251335565206444404e-08	3.528475318577389178e-08	3.827706727369992727e-08	4.150653782915115895e-08	4.499048193023173841e-08
5.950266586064859128e-10	6.574746507168881121e-10	7.261860210740559799e-10	8.017575131154779658e-10	8.848394441192803557e-10	9.761401862292700053e-10	1.076430990796625842e-09	1.186551179335155740e-09	1.307413725877317978e-09	1.440011256867442517e-09	1.585422496180269006e-09	1.744819184359849233e-09	1.919473502737104323e-09	2.110766034702863860e-09	2.320194298086632554e-09	2.549381884319493152e-09	2.800088241840216728e-09	3.074219143036822862e-09	3.373837875898506897e-09	3.701177203483299921e-09	4.058652136283307377e-09	4.448873564586885966e-09	4.874662799994745605e-09	5.339067077338597736e-09	5.845376070372201497e-09	6.397139476753959908e-09	6.998185730004489118e-09	7.652641898304699063e-09	8.364954832185306082e-09	9.139913625343391257e-09	9.982673454998490402e-09	1.089878087035440287e-08	1.189420059986333148e-08	1.297534395007707008e-08	1.414909887090469613e-08	1.542286176407511998e-08	1.680457111349735539e-08	1.830274301802088335e-08	1.992650870879966738e-08	2.168565413504451616e-08	2.359066170339169096e-08	2.565275425740065927e-08	2.788394138480669186e-08	3.029706814107506956e-08	3.290586627849577805e-08	3.572500807053999049e-08	3.877016282139288384e-08	4.205805615051112053e-08	4.560653214167241703e-08	4.943461844527142592e-08
6.535416134982838492e-10	7.221307446685294728e-10	7.975991950411760666e-10	8.806023918444488145e-10	9.718546045992986659e-10	1.072133866806070337e-09	1.182287274717338342e-09	1.303236688771964642e-09	1.435984864920355843e-09	1.581622044547543242e-09	1.741333033295196266e-09	1.916404800738909687e-09	2.108234634593922496e-09	2.318338884900213455e-09	2.548362335475943012e-09	2.800088241826132737e-09	3.075449076649583304e-09	3.376538026100113195e-09	3.705621282026193577e-09	4.065151177533443420e-09	4.457780215385088260e-09	4.886376040971446675e-09	5.354037413839868865e-09	5.864111234072730274e-09	6.420210682133033513e-09	7.026234533155154053e-09	7.686387709037695609e-09	8.405203134090756758e-09	9.187564962390750734e-09	1.003873324739538189e-08	1.096437012676216343e-08	1.197056759767916076e-08	1.306387696035834775e-08	1.425134000963125815e-08	1.554052205682728475e-08	1.693954686628289166e-08	1.845713359291451382e-08	2.010263580927392001e-08	2.188608271237331151e-08	2.381822260230478666e-08	2.591056872626201437e-08	2.817544758298728659e-08	3.062604978388456132e-08	3.327648356805228127e-08	3.614183106925562667e-08	3.923820743337567261e-08	4.258282288509704061e-08	4.619404784251877286e-08	5.009148117794891621e-08	5.429602172237144435e-08
7.175238653716228545e-10	7.928279279145520714e-10	8.756848005530511990e-10	9.668140773795239471e-10	1.066999955484344485e-09	1.177096638476390514e-09	1.298034154016046239e-09	1.430824613424335095e-09	1.576568943269834724e-09	1.736464120450575794e-09	1.911810944038510288e-09	2.104022378971318803e-09	2.314632508561499944e-09	2.545306134744421064e-09	2.797849067004364589e-09	3.074219143002946920e-09	3.376538026079720711e-09	3.707103827006817227e-09	4.068404599648797672e-09	4.463132762507562421e-09	4.894200500514478288e-09	5.364756203865910090e-09	5.878202003179049114e-09	6.438212462766172246e-09	7.048754496385999380e-09	7.714108572419520651e-09	8.438891278029342194e-09	9.228079314493086550e-09	1.008703499853543454e-08	1.102153334711860766e-08	1.203779082577641313e-08	1.314249584317286769e-08	1.434284107713839920e-08	1.564655771994834461e-08	1.706195173307103526e-08	1.859794220399050484e-08	2.026410189999921556e-08	2.207070011603479188e-08	2.402874791568862547e-08	2.615004586641897082e-08	2.844723437174250955e-08	3.093384670472755560e-08	3.362436484845461340e-08	3.653427825021793724e-08	3.968014559708311173e-08	4.307965972098763514e-08	4.675171574181286597e-08	5.071648255677252781e-08	5.499547778400303557e-08	5.961164626738186245e-08
7.874549863869999923e-10	8.700983135700304012e-10	9.610305608104930213e-10	1.061041455100444187e-09	1.170991622747110743e-09	1.291818519525796603e-09	1.424542815207031677e-09	1.570275263238138982e-09	1.730224088402158856e-09	1.905702927043619028e-09	2.098139356370332710e-09	2.309084051335927399e-09	2.540220609676145318e-09	2.793376087813603525e-09	3.070532292560683387e-09	3.373837875837430362e-09	3.705621281977168650e-09	4.068404599619321919e-09	4.464918372679843399e-09	4.898117427444951548e-09	5.371197775448782225e-09	5.887614654466754559e-09	6.451101772677924452e-09	7.065691823818695914e-09	7.735738343958141178e-09	8.465938983367060431e-09	9.261360269820252537e-09	1.012746394255687676e-08	1.107013493901691093e-08	1.209571111936335199e-08	1.321101481667891392e-08	1.442338630357867142e-08	1.574071926879785062e-08	1.717149840007634092e-08	1.872483917235827317e-08	2.041052994293884034e-08	2.223907645770111788e-08	2.422174887497981915e-08	2.637063141583859959e-08	2.869867475164291220e-08	3.121975124171603292e-08	3.394871313557305576e-08	3.690145385569206201e-08	4.009497247800749316e-08	4.354744152822420939e-08	4.727827821268907723e-08	5.130821920280920692e-08	5.565939909192899575e-08	6.035543264306127806e-08	6.542150094492935043e-08
8.638561042463763946e-10	9.545177216421395335e-10	1.054272473627040949e-09	1.163986708760055905e-09	1.284604553764628310e-09	1.417154419036750094e-09	1.562756002625769934e-09	1.722627826431857297e-09	1.898095340636841612e-09	2.090599634313013603e-09	2.301706792262117990e-09	2.533117940324727080e-09	2.786680023669327933e-09	3.064397364920672586e-09	3.368444051415725048e-09	3.701177203385507734e-09	4.065151177445157606e-09	4.463132762436772304e-09	4.898117427402408822e-09	5.373346684267410259e-09	5.892326630683603711e-09	6.458847741411027589e-09	7.077005979603793751e-09	7.751225302402714909e-09	8.486281638317020443e-09	9.287328416996814095e-09	1.015992373514159222e-08	1.111005924545635621e-08	1.214419085874196719e-08	1.326927135237485461e-08	1.449278498159431859e-08	1.582278419314197078e-08	1.726792854388989713e-08	1.883752593012404426e-08	2.054157623610967312e-08	2.239081751343040702e-08	2.439677480534834573e-08	2.657181173305814663e-08	2.892918496317894169e-08	3.148310167811913958e-08	3.424878017305223300e-08	3.724251370509842055e-08	4.048173772193053224e-08	4.398510059835031277e-08	4.777253801040185443e-08	5.186535107726895696e-08	5.628628840149879619e-08	6.105963213799571659e-08	6.621128822166992081e-08	7.176888088259546715e-08
9.472908832676100586e-10	1.046708972968118590e-09	1.156098449609867389e-09	1.276409337277199456e-09	1.408676950350415006e-09	1.554029027336091803e-09	1.713693411331698122e-09	1.889006314100040830e-09	2.081421203259431589e-09	2.292518354198921974e-09	2.524015110639471896e-09	2.777776900160629522e-09	3.055829053501277989e-09	3.360369479019497126e-09	3.693782246361040922e-09	4.058652136136634193e-09	4.457780215243843862e-09	4.894200500387064349e-09	5.371197775346700693e-09	5.892326630622312936e-09	6.461431797219957056e-09	7.082669849567293819e-09	7.760532355814687421e-09	8.499870557111006308e-09	9.305921660819773632e-09	1.018433683606275387e-08	1.114121100342397326e-08	1.218311451412148753e-08	1.331712681743158249e-08	1.455087221863137445e-08	1.589255783318747558e-08	1.735101384635078977e-08	1.893573619070708597e-08	2.065693175755650486e-08	2.252556626123784837e-08	2.455341487866098662e-08	2.675311578932658607e-08	2.913822674399564606e-08	3.172328479287879255e-08	3.452386930672980746e-08	3.755666842652874459e-08	4.083954907948739049e-08	4.439163070087401009e-08	4.823336280262665151e-08	5.238660653083030503e-08	5.687472035488914442e-08	6.172265003154058583e-08	6.695702298675794947e-08	7.260624725796916921e-08	7.870061513788938432e-08
1.038368706182480870e-09	1.147345404942780894e-09	1.267252195309005415e-09	1.399130441990975967e-09	1.544115000274393694e-09	1.703442035729284335e-09	1.878457443129725027e-09	2.070625905082571000e-09	2.281540633681534486e-09	2.512933840796881887e-09	2.766687985144104898e-09	3.044847846904748488e-09	3.349633483400705694e-09	3.683454122147316909e-09	4.048923050531393909e-09	4.448873564375867228e-09	4.886376040759789354e-09	5.364756203662240025e-09	5.887614654283175057e-09	6.458847741264066545e-09	7.082669849479123810e-09	7.763637189589858599e-09	8.506673174145536623e-09	9.317095469662114397e-09	1.020064481781537838e-08	1.116351572263262378e-08	1.221238910434504283e-08	1.335446702437252104e-08	1.459750958972248630e-08	1.594987414890097737e-08	1.742055689522961664e-08	1.901923699722349140e-08	2.075632337940092426e-08	2.264300428053784247e-08	2.469129971993782923e-08	2.691411700573290054e-08	2.932530942254165660e-08	3.193973823896932509e-08	3.477333817840127696e-08	3.784318649929884036e-08	4.116757583373181216e-08	4.476609093511556682e-08	4.865968948807102879e-08	5.287078713492193166e-08	5.742334687457163797e-08	6.234297299031828020e-08	6.765700966352152662e-08	7.339464442991866176e-08	7.958701663471245430e-08	8.626733104131666289e-08
1.137748068131539627e-09	1.257154621712864040e-09	1.388537355337100862e-09	1.533037299835551820e-09	1.691897924331915667e-09	1.866473704343139525e-09	2.058239346465372371e-09	2.268799713978603930e-09	2.499900500847321401e-09	2.753439704092377092e-09	3.031479947285087706e-09	3.336261710796379491e-09	3.670217527422341561e-09	4.035987205102826508e-09	4.436434141648847641e-09	4.874662799699819321e-09	5.354037413535578069e-09	5.878202002874058523e-09	6.451101772384698024e-09	7.077005979339715513e-09	7.760532355603455271e-09	8.506673174018880382e-09	9.320823053184036778e-09	1.020880859860986756e-08	1.117691998231026688e-08	1.223194456697869897e-08	1.338120268505098280e-08	1.463258568712114166e-08	1.599459637835867118e-08	1.747639196575120184e-08	1.908782964315990593e-08	2.083951494529386515e-08	2.274285300578173112e-08	2.481010285851041366e-08	2.705443492529654294e-08	2.948999183673465961e-08	3.213195273668994938e-08	3.499660122436565471e-08	3.810139709112751917e-08	4.146505201228605186e-08	4.510760935680783180e-08	4.905052828036625321e-08	5.331677226929852200e-08	5.793090230475772916e-08	6.291917481771497140e-08	6.830964460635318064e-08	7.413227288778712922e-08	8.041904065590474035e-08	8.720406751640649669e-08	9.452373616874413206e-08
1.246140194817177927e-09	1.376922492054947596e-09	1.520821928057650304e-09	1.679088238552726188e-09	1.853083356749047690e-09	2.044290797699761290e-09	2.254325761832698618e-09	2.484946006157621146e-09	2.738063535168292463e-09	3.015757166175809139e-09	3.320286026849892549e-09	3.654104045900762209e-09	4.019875501107888273e-09	4.420491692291845112e-09	4.859088810329938246e-09	5.339067076935135429e-09	5.864111233647798494e-09	6.438212462328087467e-09	7.065691823379970898e-09	7.751225301981248189e-09	8.499870556731740688e-09	9.317095469358984135e-09	1.020880859842830637e-08	1.118139164438548771e-08	1.224173403770249787e-08	1.339726976639764788e-08	1.465601656373437636e-08	1.602661758147325768e-08	1.751838567862716899e-08	1.914135046024659646e-08	2.090630820531988079e-08	2.282487482738360642e-08	2.490954201590239405e-08	2.717373671084466154e-08	2.963188406714965160e-08	3.229947406992081200e-08	3.519313196514730599e-08	3.833069267454903616e-08	4.173127936670151157e-08	4.541538635990555394e-08	4.940496653529450196e-08	5.372352344135808644e-08	5.839620827339863994e-08	6.344992191335110766e-08	6.891342221687179979e-08	7.481743673558402561e-08	8.119478106278960589e-08	8.808048299082018483e-08	9.551191266738935612e-08	1.035289189368241907e-07
1.364312897271504125e-09	1.507497408701038638e-09	1.665042970044263124e-09	1.838317830726931665e-09	2.028813077448260117e-09	2.238152908456781354e-09	2.468105695229760606e-09	2.720595884607845733e-09	2.997716798356849221e-09	3.301744390084241861e-09	3.635152022765512226e-09	4.000626333591769652e-09	4.401084256433671399e-09	4.839691275927550146e-09	5.319880991027669446e-09	5.845376069829334442e-09	6.420210681552197213e-09	7.048754495774723661e-09	7.735738343328471444e-09	8.486281637686927192e-09	9.305921660214972256e-09	1.020064481727157330e-08	1.117691998187601856e-08	1.224173403744258779e-08	1.340262974595581099e-08	1.466774606788084765e-08	1.604586106607159298e-08	1.754643753093935665e-08	1.917967146915575500e-08	2.095654360317397845e-08	2.288887403384259944e-08	2.498938022332516819e-08	2.727173846042524293e-08	2.975064897519607295e-08	3.244190487439583320e-08	3.536246507386693284e-08	3.853053140827778390e-08	4.196563010280636202e-08	4.568869779524670188e-08	4.972217230064769613e-08	5.409008831389796768e-08	5.881817824862232978e-08	6.393397841330503639e-08	6.946694072765854590e-08	7.544855018386578430e-08	8.191244825840202155e-08	8.889456248060650976e-08	9.643324236401679484e-08	1.045694019055979834e-07	1.133466688563740688e-07
1.493094676197164130e-09	1.649794823429633625e-09	1.822211605125170079e-09	2.011842424102397677e-09	2.220319115443364184e-09	2.449419190571430756e-09	2.701077943102832096e-09	2.977401474461217698e-09	3.280680701630356137e-09	3.613406412629191269e-09	3.978285438935523888e-09	4.378258017866439403e-09	4.816516421846148433e-09	5.296524935552901985e-09	5.822041266136511873e-09	6.397139476033110054e-09	7.026234532374239306e-09	7.714108571584648913e-09	8.465938982489160412e-09	9.287328416093230118e-09	1.018433683515929562e-08	1.116351572176612397e-08	1.223194456620021117e-08	1.339726976577644186e-08	1.466774606750938234e-08	1.605228069394815363e-08	1.756048029692051807e-08	1.920270088940549279e-08	2.099010091123867675e-08	2.293469758983766211e-08	2.504942676259310457e-08	2.734820633298100693e-08	2.984600353779533885e-08	3.255890620813456739e-08	3.550419821189360499e-08	3.870043927046500522e-08	4.216754934711641389e-08	4.592689780904729995e-08	5.000139756940092143e-08	5.441560441946871677e-08	5.919582176495273026e-08	6.437021098337289986e-08	6.996890762249947120e-08	7.602414366199491627e-08	8.257037606220789127e-08	8.964442182524241299e-08	9.728559979393522084e-08	1.055358794141976924e-07	1.144400366852246364e-07	1.240458175202788663e-07
1.633379089344466890e-09	1.804802072798732444e-09	1.993418354444040476e-09	2.200866026323825689e-09	2.428930243385099801e-09	2.679555523975453286e-09	2.954858993135918338e-09	3.257144632043277076e-09	3.588918601867873931e-09	3.952905713793007198e-09	4.352067120926361469e-09	4.789619311971304862e-09	5.269054490816270164e-09	5.794162430644479210e-09	6.369053895758126463e-09	6.998185729057636150e-09	7.686387708001603915e-09	8.438891276907806052e-09	9.261360268622200533e-09	1.015992373388281193e-08	1.114121100212941409e-08	1.221238910305175918e-08	1.338120268381156515e-08	1.465601656262176549e-08	1.604586106518448148e-08	1.756048029639047066e-08	1.921038350562590957e-08	2.100689971001893754e-08	2.296223574596084294e-08	2.508953792523161755e-08	2.740295747803437629e-08	2.991771997116036817e-08	3.265019889534852196e-08	3.561799362163648353e-08	3.884001193209085356e-08	4.233655733573071840e-08	4.612942138566063316e-08	5.024198121839620049e-08	5.469930254104373365e-08	5.952824829631566491e-08	6.475759323935039716e-08	7.041814466381348239e-08	7.654286951782289901e-08	8.316702815275690139e-08	9.032831494993003399e-08	9.806700607141092169e-08	1.064261145818125248e-07	1.154515531876974324e-07	1.251923048401956357e-07	1.357006014444661532e-07
1.786129395897413010e-09	1.973583509959975465e-09	2.179838804589886896e-09	2.406686562927515922e-09	2.656078884035084809e-09	2.930142133682549102e-09	3.231191426162242863e-09	3.561746206310347954e-09	3.924547006421049820e-09	4.322573456508782896e-09	4.759063630731658357e-09	5.237534817312406410e-09	5.761805803986313120e-09	6.336020775862676633e-09	6.964674927611349656e-09	7.652641897072282668e-09	8.405203132730924771e-09	9.228079313006269103e-09	1.012746394094876321e-08	1.111005924373991673e-08	1.218311451231949442e-08	1.335446702252081933e-08	1.463258568527271725e-08	1.602661757970329631e-08	1.754643752935176545e-08	1.920270088814070055e-08	2.100689970926383744e-08	2.297142247669058143e-08	2.510961758554964940e-08	2.743586076421323544e-08	2.996562663743551632e-08	3.271556463636601305e-08	3.570357946765580529e-08	3.894891636013156212e-08	4.247225131364042050e-08	4.629578658058639651e-08	5.044335161638148819e-08	5.494050974046408702e-08	5.981467075463487829e-08	6.509520977022081530e-08	7.081359249989789827e-08	7.700350727386710390e-08	8.370100404342215555e-08	9.094464063769442133e-08	9.877563654147184694e-08	1.072380344634018271e-07	1.163788699644823246e-07	1.262483494165673909e-07	1.369000365594272642e-07	1.483910479228035982e-07
1.952383492351293430e-09	2.157285958556288483e-09	2.382739631470812939e-09	2.630702528097358368e-09	2.903308450204961603e-09	3.202881687087387760e-09	3.531952845397693700e-09	3.893275881554455458e-09	4.289846418400601829e-09	4.724921431872825639e-09	5.202040398203204562e-09	5.725047997117574568e-09	6.298118471628378417e-09	6.925781750324862967e-09	7.612951443559176675e-09	8.364954830593577319e-09	9.187564960622197226e-09	1.008703499658562260e-08	1.107013493688674549e-08	1.214419085643990038e-08	1.331712681497643102e-08	1.459750958714705615e-08	1.599459637571433027e-08	1.751838567598959773e-08	1.917967146663222217e-08	2.099010090897697967e-08	2.296223574416047772e-08	2.510961758447565464e-08	2.744683730255351014e-08	2.998960872914317296e-08	3.275484687739624783e-08	3.576075091864030342e-08	3.902689214160516287e-08	4.257430713392041199e-08	4.642559643138699644e-08	5.060502888700656732e-08	5.513865201797454523e-08	6.005440859478621856e-08	6.538225974217287161e-08	7.115431482678985633e-08	7.740496841129733548e-08	8.417104455871084043e-08	9.149194877452501412e-08	9.940982787716194482e-08	1.079697380895534542e-07	1.172198216462514891e-07	1.272114922110717941e-07	1.379996294001592447e-07	1.496427827039196257e-07	1.622033850991522543e-07
2.133259154874604168e-09	2.357144505269271380e-09	2.603484998229107359e-09	2.874420048387495460e-09	3.172281140455436795e-09	3.499607894051512426e-09	3.859165360118740569e-09	4.253962631272915562e-09	4.687272855381131829e-09	5.162654746073667713e-09	5.683975689096312297e-09	6.255436548813875731e-09	6.881598284779081987e-09	7.567410494084331185e-09	8.318242001212747516e-09	9.139913623301418160e-09	1.003873324511305658e-08	1.102153334458481282e-08	1.209571111657213523e-08	1.326927134932793317e-08	1.455087221534122221e-08	1.594987414539487308e-08	1.747639196207630638e-08	1.914135045647641641e-08	2.095654359941652706e-08	2.293469758624573949e-08	2.508953792201485111e-08	2.743586076165469963e-08	2.998960872761805043e-08	3.276795143528391882e-08	3.578937096421979260e-08	3.907375252112543701e-08	4.264248054791758184e-08	4.651854053589556418e-08	5.072662681423382126e-08	5.529325658813430912e-08	6.024689050876423329e-08	6.561806006359414009e-08	7.143950208185548049e-08	7.774630065549020042e-08	8.457603678116280873e-08	9.196894603348510220e-08	9.996808458362479781e-08	1.086195038807324968e-07	1.179724343161537160e-07	1.280794781920726668e-07	1.389968123169546633e-07	1.507844005499254246e-07	1.635062166148319916e-07	1.772304775021983594e-07
2.329959603655625004e-09	2.574488648143798281e-09	2.843543346115133554e-09	3.139460380297109493e-09	3.464786213605818281e-09	3.822294635204883653e-09	4.215005651825865715e-09	4.646205814112562481e-09	5.119470075582442609e-09	5.638685286548641010e-09	6.208075431029425075e-09	6.832228720573746717e-09	7.516126665052365195e-09	8.265175246801144016e-09	9.085238331057288357e-09	9.982673452394424918e-09	1.096437012383664563e-08	1.203779082250921681e-08	1.321101481305463199e-08	1.449278497760507134e-08	1.589255782883628387e-08	1.742055689053488690e-08	1.908782963816109136e-08	2.090630820008463484e-08	2.288887402847598066e-08	2.504942675724891893e-08	2.740295747292952709e-08	2.996562663286771248e-08	3.275484687376608299e-08	3.578937096205775423e-08	3.908938514618233616e-08	4.267660817925300968e-08	4.657439628894124665e-08	5.080785437958172882e-08	5.540395375948004765e-08	6.039165669413651086e-08	6.580204809353470966e-08	7.166847464871557729e-08	7.802669173953222919e-08	8.491501844166115233e-08	9.237450096660331208e-08	1.004490848734402866e-07	1.091857963954689068e-07	1.186349332284324758e-07	1.288502651298102352e-07	1.398892446804725220e-07	1.518132285607998324e-07	1.646877096930947960e-07	1.785825606006225897e-07	1.935722883308194315e-07
2.543779405237445726e-09	2.810748818372628597e-09	3.104494597850825244e-09	3.427567863261630607e-09	3.782748765851802234e-09	4.173065644716617726e-09	4.601815651843805847e-09	5.072586943801396364e-09	5.589282546690812202e-09	6.156146006100237041e-09	6.777788939999127587e-09	7.459220618957522146e-09	8.205879704756619917e-09	9.023668285375908750e-09	9.918988351496910478e-09	1.089878086705084037e-08	1.197056759395129762e-08	1.314249583898828008e-08	1.442338629890913595e-08	1.582278418796627853e-08	1.735101384065847028e-08	1.901923699101973275e-08	2.083951493860575918e-08	2.282487482026806975e-08	2.498938021587909346e-08	2.734820632535428257e-08	2.991771996357167426e-08	3.271556462912314681e-08	3.576075091216462404e-08	3.907375251598315292e-08	4.267660817619294434e-08	4.659302977069480933e-08	5.084851692262806905e-08	5.547047840747374230e-08	6.048836068417827777e-08	6.593378387860691461e-08	7.184068555575423501e-08	7.824547262486588165e-08	8.518718172889580812e-08	9.270764847649546521e-08	1.008516858808855364e-07	1.096672723754716590e-07	1.192057497808091237e-07	1.295220316014599045e-07	1.406748220342709764e-07	1.527268460716222859e-07	1.657450910840547243e-07	1.798010602663970656e-07	1.949710383298762251e-07	2.113363698196486590e-07
2.776110729341748680e-09	3.067463293773717118e-09	3.388037793620955933e-09	3.740618350293111599e-09	4.128239035029203764e-09	4.554204774604335651e-09	5.022113860208682749e-09	5.535882165971788475e-09	6.099769193576437211e-09	6.718406064902881047e-09	7.396825591415659219e-09	8.140494556036817135e-09	8.955348350543736409e-09	9.847828119078406026e-09	1.082492056616465068e-08	1.189420059569215248e-08	1.306387695563300405e-08	1.434284107181046104e-08	1.574071926282199016e-08	1.726792853722681171e-08	1.893573618332783419e-08	2.075632337129169552e-08	2.274285299695110162e-08	2.490954200638998906e-08	2.727173845031307575e-08	2.984600352722207142e-08	3.265019888452748415e-08	3.570357945689743468e-08	3.902689213134523806e-08	4.264248053875195743e-08	4.657439628166876735e-08	5.084851691830381365e-08	5.549267103253013194e-08	6.053677072948975587e-08	6.601295190587790552e-08	7.195572265320699017e-08	7.840212016119727987e-08	8.539187649688596602e-08	9.296759364298115685e-08	1.011749281863584927e-07	1.100627860543470919e-07	1.196835277024220360e-07	1.300931841621658124e-07	1.413516843625568881e-07	1.535230941410177123e-07	1.666758673627670824e-07	1.808831095680091680e-07	1.962228545661655001e-07	2.127783543945614877e-07	2.306383830556606691e-07
3.028449977169210239e-09	3.346285522730363070e-09	3.695999180423718847e-09	4.080628139159907292e-09	4.503482257284985173e-09	4.968166868450147393e-09	5.478607336573955738e-09	6.039075475750420733e-09	6.654217962232025508e-09	7.329086871512527755e-09	8.069172480921600019e-09	8.880438485813662172e-09	9.769359785390706804e-09	1.074296300243333914e-08	1.180886990973593065e-08	1.297534394483285914e-08	1.425134000366973274e-08	1.564655771320026142e-08	1.717149839247390258e-08	1.883752592160398800e-08	2.065693174806444852e-08	2.264300427003389608e-08	2.481010284697676637e-08	2.717373669829513058e-08	2.975064896168859074e-08	3.255890619378702702e-08	3.561799360664685249e-08	3.894891634480307157e-08	4.257430711869308894e-08	4.651854052138546627e-08	5.080785436662968847e-08	5.547047839720528762e-08	6.053677072338898783e-08	6.603936236198068429e-08	7.201331025670733445e-08	7.849625917086599092e-08	8.552861285273274428e-08	9.315371488346371160e-08	1.014180396258809673e-07	1.103713937005690912e-07	1.200671284230761755e-07	1.305623636425338834e-07	1.419182234276912630e-07	1.542000840510184402e-07	1.674778347251190378e-07	1.818261515480673166e-07	1.973247851153297986e-07	2.140588622555788778e-07	2.321192023457665852e-07	2.516026486571856794e-07
3.302404798639706829e-09	3.648991877890508626e-09	4.030340776094220364e-09	4.449763427636296993e-09	4.910869102124959726e-09	5.417589273172049423e-09	5.974204394726686438e-09	6.585372710939300243e-09	7.256161238304569295e-09	7.992079065141379895e-09	8.799113121524124189e-09	9.683766581142967994e-09	1.065310006524769399e-08	1.171477582781149866e-08	1.287710511033944880e-08	1.414909886433706239e-08	1.554052204933823633e-08	1.706195172456451167e-08	1.872483916273719650e-08	2.054157622527928155e-08	2.252556624911003725e-08	2.469129970643739791e-08	2.705443491036902654e-08	2.963188405077201810e-08	3.244190485659007568e-08	3.550419819274418190e-08	3.884001191176699944e-08	4.247225129242411129e-08	4.642559640970873664e-08	5.072662679271599479e-08	5.540395373899226619e-08	6.048836066590534188e-08	6.601295189140284037e-08	7.201331024811418520e-08	7.852766394605826738e-08	8.559706311018093306e-08	9.326556642948005884e-08	1.015804383645096978e-07	1.105923573694967488e-07	1.203556355940878611e-07	1.309284505377438800e-07	1.423730891369392399e-07	1.547562047715022633e-07	1.681490876815273452e-07	1.826279492901758187e-07	1.982742209302989824e-07	2.151748674739458111e-07	2.334227163634251114e-07	2.531168025404854494e-07	2.743627297662147042e-07
3.599701516496838445e-09	3.977489859430823927e-09	4.393169429875281619e-09	4.850350316973504218e-09	5.352966712492209985e-09	5.905304018255378054e-09	6.512028033140425951e-09	7.178216356530414051e-09	7.909392159603672775e-09	8.711560482576807941e-09	9.591247224799922677e-09	1.055554100371848915e-08	1.161213806817449497e-08	1.276939046130997727e-08	1.403635763846031242e-08	1.542286175587946080e-08	1.693954685691150111e-08	1.859794219331300272e-08	2.041052993082046900e-08	2.239081749973535665e-08	2.455341486325700426e-08	2.691411698849759324e-08	2.948999181756417981e-08	3.229947404874105755e-08	3.536246505064855538e-08	3.870043924524241546e-08	4.233655730862673611e-08	4.629578655184337900e-08	5.060502885702592218e-08	5.529325655752552288e-08	6.039165666377896914e-08	6.593378384972598955e-08	7.195572262746907351e-08	7.849625915049393533e-08	8.559706309809688311e-08	9.330288010561712042e-08	1.016617352165465196e-07	1.107251478435347916e-07	1.205483587355938022e-07	1.311905694583872301e-07	1.427151949031944147e-07	1.551901293479500109e-07	1.686880266004632145e-07	1.832865947595010406e-07	1.990689061336295296e-07	2.161237228605942699e-07	2.345458387712101140e-07	2.544364380413483270e-07	2.759034711732593919e-07	2.990620488432084316e-07
3.922192975643600485e-09	4.333826768179637687e-09	4.786746401951878579e-09	5.284885388341018015e-09	5.832530377189675745e-09	6.434350692575768658e-09	7.095430134791494293e-09	7.821301197180493090e-09	8.617981862943487122e-09	9.492015154193321567e-09	1.045051161511027061e-08	1.150119492098180265e-08	1.265245081521456744e-08	1.391337958707610246e-08	1.529385231395262655e-08	1.680457110330384989e-08	1.845713358122950902e-08	2.026410188664875870e-08	2.223907644250228293e-08	2.439677478811250572e-08	2.675311576986404203e-08	2.932530940066819210e-08	3.213195271223577071e-08	3.519313193796951934e-08	3.853053137827582397e-08	4.216754931425324283e-08	4.612942134998956113e-08	5.044335157808082884e-08	5.513865197739071519e-08	6.024689046646703426e-08	6.580204805038671898e-08	7.184068551299483393e-08	7.840212012055074954e-08	8.552861281653888086e-08	9.326556640085509655e-08	1.016617351995810056e-07	1.107694467440707529e-07	1.206448359900013253e-07	1.313480926182504952e-07	1.429437219698791743e-07	1.555008201770300376e-07	1.690933640600056811e-07	1.838005163681453314e-07	1.997069469481527650e-07	2.169031704281740445e-07	2.354859010089986994e-07	2.555584249551091043e-07	2.772309913778634060e-07	3.006212219005455607e-07	3.258545397903622845e-07
4.271866836498579250e-09	4.720198869361279697e-09	5.213497484880045683e-09	5.756046877554799463e-09	6.352515863587162264e-09	7.007990049636942909e-09	7.728006470229313351e-09	8.518590855113876539e-09	9.386297706602874355e-09	1.033825337452962435e-08	1.138220232688995980e-08	1.252655682504907170e-08	1.378045022361832050e-08	1.515379412672699318e-08	1.665733964442774886e-08	1.830274300538153050e-08	2.010263579475234746e-08	2.207070009940192353e-08	2.422174885599160033e-08	2.657181171145849876e-08	2.913822671952096323e-08	3.193973821135511133e-08	3.499660119335587115e-08	3.833069263990883631e-08	4.196563006433906217e-08	4.592689776661708366e-08	5.024198117195717579e-08	5.494050969009817787e-08	6.005440854075112812e-08	6.561806000638426429e-08	7.166847458913891938e-08	7.824547256413949562e-08	8.539187643675556032e-08	9.315371482635103282e-08	1.015804383136945767e-07	1.107251478033781772e-07	1.206448359662209283e-07	1.314006423396053117e-07	1.430581226759297264e-07	1.556875331406958627e-07	1.693641299721084248e-07	1.841684852233326220e-07	2.001868192164642689e-07	2.175113503439864264e-07	2.362406628583664556e-07	2.564800932939663818e-07	2.783421361667978956e-07	3.019468695972292711e-07	3.274224014979405776e-07	3.549053369643964711e-07
4.650854331558905386e-09	5.138961068159584571e-09	5.676023690324797541e-09	6.266706473945447576e-09	6.916092439144338278e-09	7.629718372698732554e-09	8.413612538609782367e-09	9.274335251712827368e-09	1.021902251055985481e-08	1.125543289386277436e-08	1.239199793613104109e-08	1.363787620991819466e-08	1.500301135430822949e-08	1.649819430192584914e-08	1.813512996983129867e-08	1.992650869317251831e-08	2.188608269438191812e-08	2.402874789503472298e-08	2.637063139220097721e-08	2.892918493621592752e-08	3.172328476223239936e-08	3.477333814370377665e-08	3.810139705201090239e-08	4.173127932281050094e-08	4.568869774625687716e-08	5.000139751504274086e-08	5.469930248113419841e-08	5.981467068911842830e-08	6.538225967117352442e-08	7.143950200574537472e-08	7.802669165901589773e-08	8.518718164511628223e-08	9.296759355765403559e-08	1.014180395414596551e-07	1.105923572893772787e-07	1.205483586643665634e-07	1.313480925620102868e-07	1.430581226426508872e-07	1.557498205757154669e-07	1.694996754510737258e-07	1.843896200236517242e-07	2.005073744674844354e-07	2.179468083241518106e-07	2.368083213376797281e-07	2.571992438735058574e-07	2.792342576227514111e-07	3.030358372946393838e-07	3.287347139993873901e-07	3.564703610208909569e-07	3.863915026729483570e-07
5.061439504725316496e-09	5.592637118710218450e-09	6.177112524974521556e-09	6.819941769714594720e-09	7.526656610828981939e-09	8.303282631875690173e-09	9.156380282067908704e-09	1.009308903179093821e-08	1.112117485746903506e-08	1.224908127810524930e-08	1.348598417816569494e-08	1.484185066429756479e-08	1.632750221666874400e-08	1.795468240948282731e-08	1.973612948946094683e-08	2.168565411577528423e-08	2.381822258007844691e-08	2.615004584085071551e-08	2.869867472231463463e-08	3.148310164458119429e-08	3.452386926850482521e-08	3.784318645588694598e-08	4.146505196317540583e-08	4.541538630458495865e-08	4.972217223862521734e-08	5.441560435029720050e-08	5.952824821962642021e-08	6.509520968576793792e-08	7.115431473450765490e-08	7.774630055556666331e-08	8.491501833463153818e-08	9.270764836336109933e-08	1.011749280687345478e-07	1.103713935808695450e-07	1.203556354757551349e-07	1.311905693461752699e-07	1.429437218702022694e-07	1.556875330620550474e-07	1.694996754045780227e-07	1.844633905760391957e-07	2.006678444962425609e-07	2.182085014278643551e-07	2.371875178784187615e-07	2.577141570560384171e-07	2.799052246382374292e-07	3.038855266168361531e-07	3.297883499839299723e-07	3.577559670232161972e-07	3.879401639677692624e-07	4.205027947792350113e-07
5.506068953281302518e-09	6.083930388500588295e-09	6.719749879907143978e-09	7.419049386583918098e-09	8.187846612012216933e-09	9.032696465839381023e-09	9.960735709415753020e-09	1.097973099021707386e-08	1.209813049808878806e-08	1.332511948516518598e-08	1.467067990474984149e-08	1.614565443838799652e-08	1.776181519482937454e-08	1.953193737954861683e-08	2.146987824899232337e-08	2.359066167969199695e-08	2.591056869887782961e-08	2.844723434018136049e-08	3.121975120543894189e-08	3.424878013147385392e-08	3.755666837902087019e-08	4.116757577962807896e-08	4.510760929541268679e-08	4.940496646589625218e-08	5.409008823578766640e-08	5.919582167745054751e-08	6.475759314184131423e-08	7.081359239187893641e-08	7.740496829244032236e-08	8.457603665139119375e-08	9.237450082619995131e-08	1.008516857306194696e-07	1.100627858956367551e-07	1.200671282582033034e-07	1.309284503700978220e-07	1.427151947375967736e-07	1.555008200201252839e-07	1.693641298328448792e-07	1.843896199138673868e-07	2.006678444313863863e-07	2.182958022194350100e-07	2.373773437428173177e-07	2.580235996020900865e-07	2.803534313979644518e-07	3.044939057809915085e-07	3.305807925167281619e-07	3.587590873985008787e-07	3.891835608392021721e-07	4.220193329700633995e-07	4.574424760677355642e-07
5.987362092718696066e-09	6.615735200488678730e-09	7.307132558051964433e-09	8.067558806943709578e-09	8.903557666866411511e-09	9.822257021249195666e-09	1.083141746569412033e-08	1.193948454115481710e-08	1.315564490552600137e-08	1.448988670663657064e-08	1.595306443424906386e-08	1.755696854382901298e-08	1.931440016057955510e-08	2.123925118852280925e-08	2.334659016624566983e-08	2.565275422832199834e-08	2.817544754933401908e-08	3.093384666587381682e-08	3.394871309082918883e-08	3.724251365371026175e-08	4.083954902063763243e-08	4.476609086792766936e-08	4.905052820391223883e-08	5.372352335467078909e-08	5.881817815071432080e-08	6.437021087326306364e-08	7.041814454056421963e-08	7.700350713663409480e-08	8.417104440680953679e-08	9.196894586647701889e-08	1.004490846912450614e-07	1.096672721785093011e-07	1.196835274917949852e-07	1.305623634202538562e-07	1.423730889062128119e-07	1.551901291135324516e-07	1.690933638286403521e-07	1.841684850042904047e-07	2.005073742732261375e-07	2.182085012748511619e-07	2.373773436524965798e-07	2.581268295918686999e-07	2.805778037824027580e-07	3.048595176925372476e-07	3.311101450569418443e-07	3.594773234785076166e-07	3.901187230498918042e-07	4.232026428988193037e-07	4.589086365573821957e-07	4.974281670485265136e-07
6.508121964861319889e-09	7.191148775539615771e-09	7.942681464706979053e-09	8.769246937058748509e-09	9.677958062680235158e-09	1.067656268346375940e-08	1.177349638457680722e-08	1.297793927070185759e-08	1.429987702323527792e-08	1.575016652431456106e-08	1.734060634941949025e-08	1.908401244677608559e-08	2.099429933888942041e-08	2.308656719923596425e-08	2.537719517544526483e-08	2.788394134920922898e-08	3.062604974262634085e-08	3.362436480074472163e-08	3.690145380065417058e-08	4.048173765860035370e-08	4.439163062819845086e-08	4.865968940491030679e-08	5.331677217443208922e-08	5.839620816553626668e-08	6.393397829110458570e-08	6.996890748459325620e-08	7.654286936285575962e-08	8.370100387010321356e-08	9.149194858169787103e-08	9.996808437036000702e-08	1.091857961611849537e-07	1.192057495254271152e-07	1.300931838863087544e-07	1.419182231329351265e-07	1.547562044606906437e-07	1.686880262781025654e-07	1.838005160408931993e-07	2.001868188937350015e-07	2.179468080188586635e-07	2.371875176078891436e-07	2.580235993891726321e-07	2.805778036568232944e-07	3.049814857599607219e-07	3.313751390206342940e-07	3.599089550565735613e-07	3.907434124901014219e-07	4.240498950267377381e-07	4.600113398862752304e-07	4.988229175649483270e-07	5.406927438995142654e-07
7.071346609952945400e-09	7.813483798014360136e-09	8.630055486332997342e-09	9.528153430177332428e-09	1.051550606082167494e-08	1.160053173243470181e-08	1.279239606101270153e-08	1.410107361413828714e-08	1.553741425218131428e-08	1.711321443154953343e-08	1.884129379784818968e-08	2.073557741471893998e-08	2.281118399270237176e-08	2.508452050170727131e-08	2.757338357055271231e-08	3.029706809759247440e-08	3.327648351758617739e-08	3.653427819177404031e-08	4.009497241047912155e-08	4.398510052051315315e-08	4.823336271313464940e-08	5.287078703230715250e-08	5.793090218743354128e-08	6.344992177962071215e-08	6.946694057573128864e-08	7.602414349001150701e-08	8.316702795882651113e-08	9.094464041994862773e-08	9.940982763382753734e-08	1.086195036102285017e-07	1.186349329295005462e-07	1.295220312733313050e-07	1.413516840051695737e-07	1.542000836652908857e-07	1.681490872697072584e-07	1.832865943256012665e-07	1.997069464984949488e-07	2.175113498878753044e-07	2.368083208882362642e-07	2.577141566312241302e-07	2.803534310218283013e-07	3.048595173967422251e-07	3.313751388463153370e-07	3.600529472523976545e-07	3.910561321027279510e-07	4.245590601481070620e-07	4.607479469710065491e-07	4.998215615334715505e-07	5.419919647676133667e-07	5.874852832635859233e-07
7.680241023539092598e-09	8.486281627526619751e-09	9.373166083045822240e-09	1.034859679761041855e-08	1.142096767732370853e-08	1.259942195795447370e-08	1.389391448178785634e-08	1.531527869932233029e-08	1.687529872293230349e-08	1.858678676984937037e-08	2.046366635055237714e-08	2.252106157811013093e-08	2.477539299419412321e-08	2.724448032837275315e-08	2.994765262889655844e-08	3.290586622549177155e-08	3.614183100766078041e-08	3.968014552565370341e-08	4.354744144557006604e-08	4.777253791497753796e-08	5.238660642092755513e-08	5.742334674831516340e-08	6.291917467306192722e-08	6.891342205161731290e-08	7.544854999565534135e-08	8.257037584856081069e-08	9.032831470827481639e-08	9.877563626919990878e-08	1.079697377840936270e-07	1.179724339750732814e-07	1.288502647509539972e-07	1.406748216159388738e-07	1.535230936821993671e-07	1.674778342257934860e-07	1.826279487516915631e-07	1.990689055591856285e-07	2.169031698234222457e-07	2.362406622321599476e-07	2.571992432388286228e-07	2.799052240133457545e-07	3.044939051908208260e-07	3.311101445348223183e-07	3.599089546463093946e-07	3.910561318611449429e-07	4.247289174881614006e-07	4.611166925458440786e-07	5.004217071583291738e-07	5.428598457705065368e-07	5.886614293370698004e-07	6.380720556313415514e-07
8.338229719082090966e-09	9.213326180004970953e-09	1.017619262036133511e-08	1.123519133599497524e-08	1.239943536423211197e-08	1.367885126860925694e-08	1.508424675188862508e-08	1.662738339798802582e-08	1.832105489869271553e-08	2.017917113140516747e-08	2.221684847453006937e-08	2.445050676821174021e-08	2.689797335004505586e-08	2.957859461806213008e-08	3.251335559674860007e-08	3.572500800605876035e-08	3.923820735835434167e-08	4.307965963387731762e-08	4.727827811175197917e-08	5.186535096056488321e-08	5.687472022026324979e-08	6.234297283539162634e-08	6.830964442851735605e-08	7.481743653200119199e-08	8.191244802601329145e-08	8.964442156078649782e-08	9.806700577145696743e-08	1.072380341244003687e-07	1.172198212646082481e-07	1.280794777642578980e-07	1.398892442031568566e-07	1.527268455418718400e-07	1.666758667782922201e-07	1.818261509075465605e-07	1.982742202337946690e-07	2.161237221100768624e-07	2.354859002090117355e-07	2.564800924524549777e-07	2.792342567520916974e-07	3.038855257351142420e-07	3.305807916493053846e-07	3.594773226599466231e-07	3.907434117665110859e-07	4.245590595799975115e-07	4.611166922115850253e-07	5.006219155298781928e-07	5.432943070468878756e-07	5.893682466919359532e-07	6.390937877272486846e-07	6.927375690491996611e-07
9.048969917296183653e-09	9.998658501249005732e-09	1.104359846580632768e-08	1.219286489901990712e-08	1.345634762292243522e-08	1.484481932886495904e-08	1.637000895463028150e-08	1.804468062679474036e-08	1.988271855538876956e-08	2.189921827832985139e-08	2.411058467518031496e-08	2.653463719269865461e-08	2.919072274842715570e-08	3.209983680317148045e-08	3.528475311867850620e-08	3.877016274309921978e-08	4.258282279390458677e-08	4.675171563580012150e-08	5.130821907981284305e-08	5.628628825909542519e-08	6.172264986702629986e-08	6.765700947389710775e-08	7.413227266974535055e-08	8.119478081270843540e-08	8.889456219455063239e-08	9.728559946766874394e-08	1.064261142108255670e-07	1.163788695440386748e-07	1.272114917362806574e-07	1.389968117828762497e-07	1.518132279625910984e-07	1.657450904171707295e-07	1.808831088284661047e-07	1.973247843000517989e-07	2.151748665812145893e-07	2.345458378012378783e-07	2.555584239107649142e-07	2.783421350545186456e-07	3.030358361255739862e-07	3.297883487753522347e-07	3.587590861755600564e-07	3.901187218477603579e-07	4.240498938932423245e-07	4.607479459698338813e-07	5.004217063729208381e-07	5.432943065851517931e-07	5.896040406623696827e-07	6.396052668222857425e-07	6.935693525966126473e-07	7.517856648965573009e-07
9.816365383172792876e-09	1.084659205615184076e-08	1.198014787598809948e-08	1.322687754187074664e-08	1.459750958057135409e-08	1.610373025868983741e-08	1.775826318348963755e-08	1.957495493994723063e-08	2.156886718488379390e-08	2.375637562936010258e-08	2.615527636446830827e-08	2.878490001051128569e-08	3.166623419535293142e-08	3.482205489442208789e-08	3.827706719246131493e-08	4.205805605562154655e-08	4.619404773188185715e-08	5.071648242801286574e-08	5.565939894236480159e-08	6.105963196461184423e-08	6.695702278617891967e-08	7.339464419838337029e-08	8.041904038924598365e-08	8.808048268444798400e-08	9.643324201291053413e-08	1.055358790129097324e-07	1.154515527303715989e-07	1.262483488969787198e-07	1.379996288117810958e-07	1.507843998860304503e-07	1.646877089469049063e-07	1.798010594312849689e-07	1.962228536359355473e-07	2.140588612248334575e-07	2.334227152280452612e-07	2.544364367991129411e-07	2.772309900292421113e-07	3.019468681463787760e-07	3.287347124554144633e-07	3.577559654017332442e-07	3.891835591642762046e-07	4.232026412053622141e-07	4.600113382229844781e-07	4.998215599664179288e-07	5.428598443875182567e-07	5.893682456078733294e-07	6.396052661854907138e-07	6.938468351631529348e-07	7.523873333748453148e-07	8.155406674744813806e-07
1.064458093157802597e-08	1.176172875666054938e-08	1.299092369960664335e-08	1.434284106652942899e-08	1.582911456083394674e-08	1.746241642996803711e-08	1.925654378341581469e-08	2.122651145502507196e-08	2.338865186720440471e-08	2.576072236455603110e-08	2.836202051047249802e-08	3.121350786718904497e-08	3.433794280774746738e-08	3.776002293727968454e-08	4.150653773095746164e-08	4.560653202687398875e-08	5.009148104396895038e-08	5.499547762791497381e-08	6.035543246155249362e-08	6.621128801100450208e-08	7.260624701395072969e-08	7.958701635264852410e-08	8.720406719107469418e-08	9.551191229300860202e-08	1.045694014758094955e-07	1.144400361930810901e-07	1.251923042781685493e-07	1.369000359194350831e-07	1.496427819773846590e-07	1.635062157927759813e-07	1.785825596738105208e-07	1.949710372890227372e-07	2.127783532306166689e-07	2.321192010503017696e-07	2.531168011062033422e-07	2.759034695946592288e-07	3.006212201747780287e-07	3.274223996258964379e-07	3.564703590085763082e-07	3.879401618280291477e-07	4.220193307247288223e-07	4.589086342399242454e-07	4.988229152237536018e-07	5.419919624699870517e-07	5.886614271741420528e-07	6.390937858199172582e-07	6.935693511027627892e-07	7.523873324980440299e-07	8.158669480744864421e-07	8.843485891408447622e-07
1.153805762213611981e-08	1.274897575136424773e-08	1.408134592169085436e-08	1.554673949584102673e-08	1.715776667953126413e-08	1.892816339368742902e-08	2.087288483909384354e-08	2.300820615332952306e-08	2.535183065729397682e-08	2.792300619813130631e-08	3.074265012350848165e-08	3.383348345142806979e-08	3.722017483006717608e-08	4.092949491351559125e-08	4.499048181174256259e-08	4.943461830662622100e-08	5.429602156041230606e-08	5.961164607851416164e-08	6.542150072507484183e-08	7.176888062714240048e-08	7.870061484164175507e-08	8.626733069844460798e-08	9.452373577273526515e-08	1.035289184804384447e-07	1.133466683316069692e-07	1.240458169183352200e-07	1.357006007557493284e-07	1.483910471369276473e-07	1.622033842049828500e-07	1.772304764879396678e-07	1.935722871841414323e-07	2.113363685278958594e-07	2.306383816061391422e-07	2.516026470375558227e-07	2.743627279650370466e-07	2.990620468506409796e-07	3.258545375990803208e-07	3.549053345707724182e-07	3.863915000785461554e-07	4.205027919926991616e-07	4.574424731071525492e-07	4.974281639443617790e-07	5.406927406982395328e-07	5.874852800321454886e-07	6.380720524626108833e-07	6.927375660686571617e-07	7.517856622703637293e-07	8.155406654192760010e-07	8.843485879355441951e-07	9.585783927131924127e-07
1.250152866386742606e-08	1.381356299932568582e-08	1.525719107403766785e-08	1.684495050392594020e-08	1.859050449578465787e-08	2.050873597147987832e-08	2.261584894718709902e-08	2.492947759556282565e-08	2.746880353126377885e-08	3.025468186894640047e-08	3.330977663336411502e-08	3.665870613288106282e-08	4.032819894048986340e-08	4.434726116051770706e-08	4.874735569429222439e-08	5.356259425438522039e-08	5.882994291445041653e-08	6.458944202019383338e-08	7.088444132656418212e-08	7.776185126681962074e-08	8.527241130064126144e-08	9.347097633086838967e-08	1.024168222216492119e-07	1.121739714947468853e-07	1.228115403253371763e-07	1.344041080037366710e-07	1.470321100750398313e-07	1.607822564144419373e-07	1.757479755419621548e-07	1.920298865261985354e-07	2.097362998724369134e-07	2.289837488357649936e-07	2.498975526445515690e-07	2.726124131634868041e-07	2.972730465683138965e-07	3.240348516457035835e-07	3.530646163717657007e-07	3.845412644605786718e-07	4.186566436099545299e-07	4.556163572047950631e-07	4.956406412688328048e-07	5.389652884824813172e-07	5.858426211079748784e-07	6.365425146822343444e-07	6.913534743526810760e-07	7.505837657410915066e-07	8.145626022248836196e-07	8.836413905237892958e-07	9.581950364718864851e-07	1.038623312839978184e-06
1.354003604970665352e-08	1.496106165039385847e-08	1.652461253641690238e-08	1.824426783005593226e-08	2.013482574852575687e-08	2.221240554452882234e-08	2.449455730897072888e-08	2.700038009297516266e-08	2.975064893636678893e-08	3.276795139736533750e-08	3.607683421127227754e-08	3.970396074021644448e-08	4.367827991160418989e-08	4.803120737974600462e-08	5.279681968320971255e-08	5.801206220978345577e-08	6.371697182144369951e-08	6.995491503343857387e-08	7.677284268445062886e-08	8.422156207871547064e-08	9.235602762595729702e-08	1.012356510509204431e-07	1.109246322910801434e-07	1.214923122487297497e-07	1.330135486119176220e-07	1.455691160075927722e-07	1.592461317995719913e-07	1.741385088936614596e-07	1.903474369618882562e-07	2.079818935476046280e-07	2.271591865627378950e-07	2.480055297374496375e-07	2.706566526310017414e-07	2.952584468600817405e-07	3.219676502472224632e-07	3.509525706369356441e-07	3.823938511702967334e-07	4.164852788499516270e-07	4.534346382661995264e-07	4.934646123907865653e-07	5.368137323779477281e-07	5.837373783414436158e-07	6.345088331017163590e-07	6.894203909182053941e-07	7.487845232377635327e-07	8.129351035009389342e-07	8.822286930524555887e-07	9.570458902007158161e-07	1.037792744462456251e-06	1.124902238012565615e-06
1.465894794059720791e-08	1.619740325376129253e-08	1.789016175257877311e-08	1.975192470253610062e-08	2.179871320767138227e-08	2.404797857215742927e-08	2.651872117898238741e-08	2.923161837325221567e-08	3.220916198796735381e-08	3.547580615616755435e-08	3.905812608909983103e-08	4.298498853719235851e-08	4.728773468913049549e-08	5.200037630419923361e-08	5.715980591428587866e-08	6.280602197451948915e-08	6.898236988537900598e-08	7.573579985427346046e-08	8.311714261097857753e-08	9.118140403886957177e-08	9.998807983258963635e-08	1.096014913424898288e-07	1.200911438168795296e-07	1.315321083046393013e-07	1.440054285330443342e-07	1.575985541285438712e-07	1.724058016016181556e-07	1.885288445705704693e-07	2.060772347529375144e-07	2.251689553070743961e-07	2.459310081600403998e-07	2.685000370110443872e-07	2.930229877521586350e-07	3.196578080994265614e-07	3.485741882777304588e-07	3.799543446514368329e-07	4.139938482395515574e-07	4.509025000987767046e-07	4.909052555996532025e-07	5.342431996601081370e-07	5.811745750360416040e-07	6.319758658006334954e-07	6.869429381711438002e-07	7.463922408647736036e-07	8.106620671824872810e-07	8.801138810311897720e-07	9.551337090997963214e-07	1.036133601402970777e-06	1.123553162396963322e-06	1.217861154854529750e-06
1.586397681831804853e-08	1.752889981593362493e-08	1.936081038444453066e-08	2.137561829839778231e-08	2.359066166845007972e-08	2.602482637152272653e-08	2.869867470435045879e-08	3.163458377934754480e-08	3.485689435560366652e-08	3.839207080183174184e-08	4.226887292679533840e-08	4.651854045292026960e-08	5.117499095047575748e-08	5.627503209285323690e-08	6.185858913810042666e-08	6.796894858793021545e-08	7.465301902291125154e-08	8.196161016139532974e-08	8.994973124000813397e-08	9.867690986484728583e-08	1.082075325354238940e-07	1.186112080970072450e-07	1.299631554319887257e-07	1.423446167565991091e-07	1.558432979459193785e-07	1.705538373673602778e-07	1.865783047605657685e-07	2.040267317598246136e-07	2.230176757133610412e-07	2.436788185121355712e-07	2.661476021987959006e-07	2.905719031848972951e-07	3.171107469612927336e-07	3.459350652421976144e-07	3.772284975378842892e-07	4.111882392034932425e-07	4.480259380621433708e-07	4.879686417487324327e-07	5.312597979661265857e-07	5.781603098877217030e-07	6.289496489787503002e-07	6.839270275430520121e-07	7.434126333317279931e-07	8.077489285745664223e-07	8.773020158138265604e-07	9.524630729326474047e-07	1.033649859775589595e-06	1.121308298757300176e-06	1.215914131844804182e-06	1.317974656280285840e-06
1.716119842555780734e-08	1.896226472856709737e-08	2.094397342707349267e-08	2.312353526385767811e-08	2.551970611641172343e-08	2.815291618878849039e-08	3.104540918828931535e-08	3.422139203817699757e-08	3.770719587881549026e-08	4.153144911103908825e-08	4.572526327742531502e-08	5.032243262060601650e-08	5.535964820283859709e-08	6.087672751774078804e-08	6.691686057335016783e-08	7.352687347552458422e-08	8.075751059204263542e-08	8.866373643064801551e-08	9.730505841857089517e-08	1.067458718267437325e-07	1.170558281389310960e-07	1.283102282241834909e-07	1.405904417303726101e-07	1.539843541768887736e-07	1.685868432857718027e-07	1.845002861525212751e-07	2.018350989202797428e-07	2.207103106840005010e-07	2.412541734142465614e-07	2.636048097533148188e-07	2.879109005991008690e-07	3.143324144543262431e-07	3.430413805801426691e-07	3.742227080533580479e-07	4.080750528852841971e-07	4.448117354172359538e-07	4.846617102623477123e-07	5.278705911156712439e-07	5.747017328034821269e-07	6.254373729884254210e-07	6.803798359888734769e-07	7.398528012073725058e-07	8.042026386964377968e-07	8.737998144149668039e-07	9.490403677497619480e-07	1.030347463890067958e-06	1.118173023648684109e-06	1.212999433321533525e-06	1.315341337166430596e-06	1.425747515061349594e-06
1.855707151098945836e-08	2.050463458579255752e-08	2.264753330607533438e-08	2.500437831945977124e-08	2.759545108952325111e-08	3.044284359090227038e-08	3.357060880988106716e-08	3.700492263457950925e-08	4.077425795175555225e-08	4.490957176534175003e-08	4.944450619710640489e-08	5.441560427683160438e-08	5.986254147814990089e-08	6.582837400666090068e-08	7.235980489913887829e-08	7.950746904653811345e-08	8.732623830904200932e-08	9.587554794856672268e-08	1.052197456628505033e-07	1.154284645654731294e-07	1.265770215177743852e-07	1.387468422815860192e-07	1.520259150258477632e-07	1.665092737854086897e-07	1.822995135365128573e-07	1.995073386204306661e-07	2.182521463142793077e-07	2.386626474160705389e-07	2.608775257792222019e-07	2.850461387999020699e-07	3.113292609284452922e-07	3.398998723433165670e-07	3.709439949924924802e-07	4.046615782722617260e-07	4.412674366769912915e-07	4.809922418150352692e-07	5.240835712451302780e-07	5.708070166440312732e-07	6.214473538692887671e-07	6.763097775302806198e-07	7.357212027257658266e-07	8.000316366462812185e-07	8.696156227744379107e-07	9.448737604448699068e-07	1.026234302547454692e-06	1.114154834172158513e-06	1.209124035000222812e-06	1.311663528244324239e-06	1.422329818928397959e-06	1.541716324275843185e-06
2.005845839621669150e-08	2.216359190966823565e-08	2.447986497805870816e-08	2.702739397263455017e-08	2.982810126243636024e-08	3.290586620565422022e-08	3.628668783066502363e-08	3.999885982418752676e-08	4.407315871364902567e-08	4.854304612482898061e-08	5.344488604478307845e-08	5.881817807085176643e-08	6.470580767925996527e-08	7.115431460136029599e-08	7.821418045200959582e-08	8.594013681280045905e-08	9.439149503291717960e-08	1.036324990721737664e-07	1.137327027742569296e-07	1.247673730232836102e-07	1.368179203034056423e-07	1.499723582492063735e-07	1.643257938440097299e-07	1.799809499937140421e-07	1.970487222753147755e-07	2.156487717316774532e-07	2.359101556571453982e-07	2.579719983921009958e-07	2.819842042182720173e-07	3.081082145202549987e-07	3.365178114520684708e-07	3.673999704202390564e-07	4.009557637666998076e-07	4.374013181051130854e-07	4.769688278330579049e-07	5.199076274089682818e-07	5.664853250467962619e-07	6.169890005423066970e-07	6.717264700023345817e-07	7.310276203015196924e-07	7.952458161400305277e-07	8.647593826186072235e-07	9.399731662855514980e-07	1.021320177640530864e-06	1.109263318104225115e-06	1.204297194478586363e-06	1.306950023929370496e-06	1.417785632520261588e-06	1.537405550315522424e-06	1.666451206043233280e-06
2.167264638045602965e-08	2.394718880128799293e-08	2.644986205347370376e-08	2.920240135905112318e-08	3.222849327651926323e-08	3.555393883604233281e-08	3.920682931673248915e-08	4.321773531684225119e-08	4.761991007996025103e-08	5.244950802918598777e-08	5.774581951412138267e-08	6.355152283041846091e-08	6.991295462855504321e-08	7.688039988746563057e-08	8.450840268958764806e-08	9.285609909688153368e-08	1.019875734921688639e-07	1.119722398169661878e-07	1.228852492055321028e-07	1.348079255851767262e-07	1.478282308848598827e-07	1.620412615676131714e-07	1.775497782772386883e-07	1.944647704659629100e-07	2.129060579469480098e-07	2.330029313938936402e-07	2.548948338887682559e-07	2.787320856982037011e-07	3.046766545386934575e-07	3.329029736703379647e-07	3.635988102381117326e-07	3.969661863581809270e-07	4.332223555243426472e-07	4.726008369857027742e-07	5.153525108209509682e-07	5.617467765065581169e-07	6.120727778453143862e-07	6.666406971875589618e-07	7.257831219394454828e-07	7.898564864101480354e-07	8.592425921025906080e-07	9.343502095991063136e-07	1.015616765233992219e-06	1.103510115778416562e-06	1.198530414388775251e-06	1.301212071086655902e-06	1.412125811046165762e-06	1.531880833961826592e-06	1.661127077756491197e-06	1.800557589862769721e-06
2.340736999767033969e-08	2.586397153380663510e-08	2.856696395980992653e-08	3.153982223259111740e-08	3.480812883753628931e-08	3.839974997308363497e-08	4.234502540294849967e-08	4.667697265989587970e-08	5.143150664659935062e-08	5.664767566175594920e-08	6.236791493673047934e-08	6.863831882729007606e-08	7.550893286647984057e-08	8.303406694836629340e-08	9.127263097820527080e-08	1.002884943925698169e-07	1.101508710230384227e-07	1.209347308491422882e-07	1.327212402603436610e-07	1.455982325227645936e-07	1.596607102241227701e-07	1.750113815497374690e-07	1.917612323233415003e-07	2.100301358288287753e-07	2.299475025124419452e-07	2.516529717494348838e-07	2.752971479445014096e-07	3.010423833210069214e-07	3.290636098400737499e-07	3.595492227765502210e-07	3.927020185644686628e-07	4.287401896094402159e-07	4.678983788491623815e-07	5.104287969253847376e-07	5.566024049108251490e-07	6.067101656123230565e-07	6.610643665460283812e-07	7.200000177517630727e-07	7.838763276805640989e-07	8.530782604516121868e-07	9.280181778316882297e-07	1.009137569340747397e-06	1.096908873931219480e-06	1.191837396724602051e-06	1.294463324316733994e-06	1.405363842181572781e-06	1.525155357711411933e-06	1.654495832428977633e-06	1.794087226891342024e-06	1.944678061778758837e-06
2.527083413958147259e-08	2.792300610222046536e-08	3.084118416153965559e-08	3.405071212203674749e-08	3.757920910094301967e-08	4.145675972910476981e-08	4.571611912359422231e-08	5.039293334818432310e-08	5.552597649667706774e-08	6.115740550910597297e-08	6.733303389248812209e-08	7.410262558180236896e-08	8.152021024326153502e-08	8.964442139068990739e-08	9.853885875687975737e-08	1.082724764352136524e-07	1.189199983824511267e-07	1.305623629514448368e-07	1.432871982024995660e-07	1.571893298241095833e-07	1.723713235776915140e-07	1.889440642666982710e-07	2.070273733178247030e-07	2.267506671508779817e-07	2.482536586040155924e-07	2.716871037722526361e-07	2.972135967091774556e-07	3.250084145343933914e-07	3.552604155821282000e-07	3.881729933191447220e-07	4.239650888526317026e-07	4.628722649402253339e-07	5.051478445047796049e-07	5.510641167451764555e-07	6.009136140210619832e-07	6.550104627732201887e-07	7.136918118220183555e-07	7.773193414630855317e-07	8.462808568517421989e-07	9.209919692348840752e-07	1.001897868650340661e-06	1.089475191768385738e-06	1.184233988597378110e-06	1.286719791814653002e-06	1.397515792513416387e-06	1.517245126176748524e-06	1.646573272698172059e-06	1.786210574265787685e-06	1.936914874910501546e-06	2.099494285488989891e-06
2.727173805655760434e-08	3.013390474315481800e-08	3.328313945144105444e-08	3.674679267063732150e-08	4.055467036263372618e-08	4.473923921118410188e-08	4.933584783112816996e-08	5.438296468458258256e-08	5.992243393615976026e-08	6.599975044512444469e-08	7.266435515893224492e-08	7.996995224167162092e-08	8.797484934257007456e-08	9.674232248391092570e-08	1.063410071244128855e-07	1.168453170333241524e-07	1.283358926921039480e-07	1.409000810245851317e-07	1.546324483427991986e-07	1.696353284841380876e-07	1.860194082060943300e-07	2.039043519973358203e-07	2.234194685581282473e-07	2.447044212990432455e-07	2.679099853040941124e-07	2.931988533029426835e-07	3.207464932960645847e-07	3.507420605767463593e-07	3.833893669939844521e-07	4.189079104004944085e-07	4.575339673298111629e-07	4.995217520452241130e-07	5.451446452009478049e-07	5.946964954515722059e-07	6.484929974392846516e-07	7.068731496789440936e-07	7.702007959479816722e-07	8.388662538711412058e-07	9.132880344679819011e-07	9.939146565037130628e-07	1.081226559549964106e-06	1.175738119721206968e-06	1.277999772103588638e-06	1.388600243934985740e-06	1.508168902627454557e-06	1.637378222744763219e-06	1.776946376057159235e-06	1.927639948792485764e-06	2.090276790185326153e-06	2.265728996393334477e-06
2.941930024677199798e-08	3.250685343615017250e-08	3.590408032599600947e-08	3.964048517256297370e-08	4.374822107060544051e-08	4.826231135180911493e-08	5.322088822187903110e-08	5.866544941188538488e-08	6.464113418127715994e-08	7.119701996481426986e-08	7.838644102742483196e-08	8.626733056552498182e-08	9.490258777061494193e-08	1.043604714509918045e-07	1.147150218901629801e-07	1.260465127059907320e-07	1.384419345626327566e-07	1.519955126779960446e-07	1.668092601624893596e-07	1.829935693203346545e-07	2.006678431423886673e-07	2.199611693192293514e-07	2.410130392049394344e-07	2.639741142655039548e-07	2.890070426505917481e-07	3.162873286337479638e-07	3.460042577730923030e-07	3.783618807524827340e-07	4.135800589711631642e-07	4.518955750579705699e-07	4.935633115938063336e-07	5.388575014326069734e-07	5.880730531163289720e-07	6.415269549828507262e-07	6.995597616662410492e-07	7.625371667867248772e-07	8.308516657213849896e-07	9.049243124362125487e-07	9.852065744442152379e-07	1.072182290032455555e-06	1.166369731972564036e-06	1.268323781992461485e-06	1.378638220342659731e-06	1.497948134835467133e-06	1.626932453770565488e-06	1.766316607183541376e-06	1.916875320864246841e-06	2.079435547588474271e-06	2.254879539987790130e-06	2.444148069447231929e-06
3.172328424228433489e-08	3.505264039600205822e-08	3.871592245541537279e-08	4.274494531790239277e-08	4.717438017040038885e-08	5.204199321093394620e-08	5.738890298431483985e-08	6.325985713325431940e-08	6.970353001668209129e-08	7.677284258871744315e-08	8.452530600913606671e-08	9.302339053651940099e-08	1.023349213386143255e-07	1.125335029407310573e-07	1.236989741222123089e-07	1.359178951631649123e-07	1.492840694385603486e-07	1.638991014545709248e-07	1.798729935223603876e-07	1.973247833675038346e-07	2.163832250785493175e-07	2.371875159058580689e-07	2.598880715315084863e-07	2.846473525426008100e-07	3.116407449534394518e-07	3.410574977365529949e-07	3.731017204380602591e-07	4.079934440691302120e-07	4.459697485818454089e-07	4.872859603543016797e-07	5.322169232258003944e-07	5.810583467378957417e-07	6.341282353506218019e-07	6.917684025146009241e-07	7.543460735882389417e-07	8.222555816948193960e-07	8.959201607152095699e-07	9.757938397085649054e-07	1.062363443144167377e-06	1.156150701411719675e-06	1.257714476154663175e-06	1.367653105039516504e-06	1.486606870633778450e-06	1.615260598113888687e-06	1.754346386562263861e-06	1.904646478637614832e-06	2.066996273413683056e-06	2.242287487178160397e-06	2.431471466962924390e-06	2.635562661539558070e-06
3.419402529876643362e-08	3.778268556358583583e-08	4.173127925649987154e-08	4.607409915526262283e-08	5.084851679432547390e-08	5.609523976047214943e-08	6.185858908205474470e-08	6.818679753464761175e-08	7.513233043914213379e-08	8.275223045423891380e-08	9.110848794876252142e-08	1.002684386257687862e-07	1.103051901603093978e-07	1.212980797056760398e-07	1.333331642191556993e-07	1.465037456576303990e-07	1.609109331956728951e-07	1.766642447241633385e-07	1.938822499956231381e-07	2.126932578934384579e-07	2.332360504156709443e-07	2.556606660801940965e-07	2.801292355760365468e-07	3.068168726061125565e-07	3.359126229884093937e-07	3.676204752061451429e-07	4.021604357219570304e-07	4.397696724964310826e-07	4.807037302769941610e-07	5.252378213487427812e-07	5.736681955638186320e-07	6.263135935898882617e-07	6.835167874406258115e-07	7.456462124711030295e-07	8.130976951381305313e-07	8.862962809391510037e-07	9.656981670523851163e-07	1.051792744304805413e-06	1.145104753192554981e-06	1.246196558769091765e-06	1.355670549299681099e-06	1.474171663654439911e-06	1.602390052476607672e-06	1.741063878215167954e-06	1.890982259151738645e-06	2.052988362578506565e-06	2.227982652296011606e-06	2.416926295595634294e-06	2.620844734870049190e-06	2.840831428954037825e-06
3.684245799350141801e-08	4.070907110027831511e-08	4.496349557398266454e-08	4.964268027820833595e-08	5.478689130132941781e-08	6.043998915881289764e-08	6.664972767999576729e-08	7.346807541845637878e-08	8.095156129692790744e-08	8.916164610507425273e-08	9.816512155830566834e-08	1.080345387191483290e-07	1.188486676794628219e-07	1.306929905020176156e-07	1.436602295235548639e-07	1.578509132284853414e-07	1.733739820126037597e-07	1.903474362697377186e-07	2.088990293508013646e-07	2.291670080642825802e-07	2.513009035095491604e-07	2.754623751593256192e-07	3.018261112350579141e-07	3.305807885484383081e-07	3.619300951137270767e-07	3.960938189685309045e-07	4.333090067748232837e-07	4.738311959070343745e-07	5.179357238694089513e-07	5.659191190201666451e-07	6.181005767146913889e-07	6.748235251135064175e-07	7.364572850326916764e-07	8.033988283435830244e-07	8.760746395549579633e-07	9.549426853330583300e-07	1.040494496832633571e-06	1.133257369823823460e-06	1.233796687705580030e-06	1.342718372593826866e-06	1.460671469762495457e-06	1.588350870794857608e-06	1.726500180871862579e-06	1.875914735681042539e-06	2.037444773473148225e-06	2.211998767822746007e-06	2.400546926662597351e-06	2.604124863155811988e-06	2.823837443948480338e-06	3.060862820300036870e-06
3.968014473400778397e-08	4.384457288857842017e-08	4.842668247322763161e-08	5.346626823870933943e-08	5.900669767104007405e-08	6.509520951922156697e-08	7.178323571780876083e-08	7.912674755303213890e-08	8.718662793007242641e-08	9.602907148443697441e-08	1.057260143772023278e-07	1.163555957143812744e-07	1.280026526349277906e-07	1.407592512198144273e-07	1.547252554862346868e-07	1.700089368462183960e-07	1.867276265277012841e-07	2.050084135783510733e-07	2.249888911979914687e-07	2.468179542742289537e-07	2.706566511276740082e-07	2.966790926077311797e-07	3.250734218171200387e-07	3.560428478828195150e-07	3.898067473326037125e-07	4.266018367796074948e-07	4.666834207618535792e-07	5.103267187290440606e-07	5.578282753148104379e-07	6.095074581782654954e-07	6.657080478439143899e-07	7.267999241126548646e-07	7.931808537587354634e-07	8.652783843667033707e-07	9.435518492983244604e-07	1.028494488911341272e-06	1.120635693278350169e-06	1.220543371774758903e-06	1.328826455018864932e-06	1.446137534751397004e-06	1.573175647339731675e-06	1.710689206676770437e-06	1.859479092319110253e-06	2.020401898770724241e-06	2.194373351864879621e-06	2.382371898229087439e-06	2.585442473830970310e-06	2.804700457599342598e-06	3.041335816088693572e-06	3.296617445108921222e-06
4.271930517717600729e-08	4.720269303879743157e-08	5.213575314414216599e-08	5.756132818744532113e-08	6.352610725178990087e-08	7.008094717194412512e-08	7.728121913060194810e-08	8.518718133790551878e-08	9.386437981124776168e-08	1.033840791318046825e-07	1.138237251584709398e-07	1.252674417880685396e-07	1.378065639629267355e-07	1.515402092431464550e-07	1.665758903809840312e-07	1.830301714589020989e-07	2.010293702806484176e-07	2.207103098363605753e-07	2.422211217978517769e-07	2.657221051388562674e-07	2.913866431169024739e-07	3.194021819983391160e-07	3.499712750558111292e-07	3.833126955175864089e-07	4.196626223005692931e-07	4.592759025130064354e-07	5.024273948684350375e-07	5.494133983090176159e-07	6.005531702934385493e-07	6.561905393611454652e-07	7.166956167415890293e-07	7.824666119311133879e-07	8.539317573136040936e-07	9.315513470508802264e-07	1.015819895614853741e-06	1.107268421475692093e-06	1.206466861596349918e-06	1.314026622513720450e-06	1.430603273909113924e-06	1.556899390684062308e-06	1.693667549661533050e-06	1.841713487124861963e-06	2.001899423486755501e-06	2.175147561446995154e-06	2.362443764047665051e-06	2.564841419069072568e-06	2.783465496224056198e-06	3.019516803603860507e-06	3.274276449801522871e-06	3.549110518087924000e-06
4.597284655615166348e-08	5.079769339876785908e-08	5.610645991293168406e-08	6.194525173724126496e-08	6.836431385852054020e-08	7.541837641546847760e-08	8.316702771174711953e-08	9.167511527914752853e-08	1.010131771811880496e-07	1.112579055765017699e-07	1.224926446735411603e-07	1.348079253245616290e-07	1.483020386276215616e-07	1.630816510303939860e-07	1.792624635588771224e-07	1.969699179276508296e-07	2.163399524258271810e-07	2.375198106145968075e-07	2.606689060176392688e-07	2.859597461349107817e-07	3.135789192629266260e-07	3.437281477607400593e-07	3.766254115595316292e-07	4.125061458756223454e-07	4.516245172504936266e-07	4.942547822073952274e-07	5.406927329816285641e-07	5.912572349498992094e-07	6.462918605532691854e-07	7.061666246769108918e-07	7.712798266181682573e-07	8.420600039408735258e-07	9.189680036785399736e-07	1.002499176510316928e-06	1.093185699691108872e-06	1.191599034670026400e-06	1.298352525477901471e-06	1.414104144104403310e-06	1.539559389217139659e-06	1.675474344696909475e-06	1.822658904575485552e-06	1.981980171061308670e-06	2.154366032425010739e-06	2.340808927587468998e-06	2.542369804307841152e-06	2.760182277905256971e-06	2.995456997464022141e-06	3.249486226467250251e-06	3.523648644774242623e-06	3.819414378802810706e-06
4.945439490934632282e-08	5.464463006036169712e-08	6.035543235484128445e-08	6.663639904206429812e-08	7.354158021220955597e-08	8.112985074774015625e-08	8.946531160771054172e-08	9.861772126370207945e-08	1.086629596663165044e-07	1.196835269145181294e-07	1.317690789207765210e-07	1.450170024902088185e-07	1.595330323618484915e-07	1.754319128947026949e-07	1.928381072203215153e-07	2.118865568272906482e-07	2.327234946909995828e-07	2.555073152144743976e-07	2.804095044024712072e-07	3.076156338515827172e-07	3.373264223032626847e-07	3.697588686745293606e-07	4.051474606519754961e-07	4.437454631087040720e-07	4.858262907800867903e-07	5.316849698128539298e-07	5.816396929820240124e-07	6.360334735515150207e-07	6.952359029359717585e-07	7.596450175029705258e-07	8.296892800356427714e-07	9.058296815550724030e-07	9.885619693786374403e-07	1.078419007464213590e-06	1.175973275259533631e-06	1.281839511440244337e-06	1.396677509077915332e-06	1.521195068929931895e-06	1.656151117684373338e-06	1.802358998124859875e-06	1.960689938300281494e-06	2.132076706891432171e-06	2.317517462059243887e-06	2.518079801135564208e-06	2.734905018577201764e-06	2.969212579640663410e-06	3.222304817255558362e-06	3.495571859566637222e-06	3.790496795584281085e-06	4.108661086324291455e-06
5.317832720290815514e-08	5.875938885323548650e-08	6.490021649729827922e-08	7.165414207989611792e-08	7.907928570793178493e-08	8.723895556309841104e-08	9.620207942919678128e-08	1.060436686153800571e-07	1.168453168595218722e-07	1.286957365475873170e-07	1.416913347146042315e-07	1.559368314275377338e-07	1.715459232900630231e-07	1.886419949539158865e-07	2.073588816710162079e-07	2.278416860750768799e-07	2.502476525405010544e-07	2.747471026302518757e-07	3.015244353126219245e-07	3.307791957994091479e-07	3.627272170345878848e-07	3.976018380429905852e-07	4.356552035323203316e-07	4.771596493288561112e-07	5.224091784167871278e-07	5.717210325431694313e-07	6.254373645440809076e-07	6.839270167424841856e-07	7.475874109637331375e-07	8.168465559099559106e-07	8.921651778290529810e-07	9.740389806068242085e-07	1.063001041600938212e-06	1.159624349722297820e-06	1.264524492451358274e-06	1.378362498653774464e-06	1.501847844229277505e-06	1.635741627789521720e-06	1.780859923712764631e-06	1.938077320064993282e-06	2.108330649005755488e-06	2.292622917412585822e-06	2.492027445557356524e-06	2.707692221750195884e-06	2.940844480929620632e-06	3.192795515219792436e-06	3.464945724494457085e-06	3.758789914981465079e-06	4.075922853907157051e-06	4.418045088118807344e-06
5.715980433472651694e-08	6.315872181263415546e-08	6.975931509891259071e-08	7.701890912343153079e-08	8.499997549381997872e-08	9.377056229538058421e-08	1.034047579570491702e-07	1.139831899087557150e-07	1.255935608378952070e-07	1.383312250556648268e-07	1.522998076234779455e-07	1.676118690344381695e-07	1.843896183950250541e-07	2.027656782076297988e-07	2.228839040153416146e-07	2.449002623364089554e-07	2.689837704868531318e-07	2.953175020658476709e-07	3.240996620592954713e-07	3.555447357025672859e-07	3.898847154331649717e-07	4.273704104579887555e-07	4.682728436574625135e-07	5.128847407498585875e-07	5.615221168428524304e-07	6.145259657058567602e-07	6.722640573047218617e-07	7.351328493499175730e-07	8.035595188193851852e-07	8.780041196271783592e-07	9.589618728180989569e-07	1.046965595875622552e-06	1.142588277935100458e-06	1.246445807894771173e-06	1.359199862613016349e-06	1.481560962570153741e-06	1.614291702555346476e-06	1.758210165113344108e-06	1.914193524649003038e-06	2.083181850240054045e-06	2.266182115346968018e-06	2.464272422732987559e-06	2.678606453014154847e-06	2.910418145347859258e-06	3.161026618836272337e-06	3.431841343265984921e-06	3.724367567826007531e-06	4.040212016439097062e-06	4.381088858306247618e-06	4.748825962195321678e-06
6.141480500457685492e-08	6.786028460423641699e-08	7.495222898554022640e-08	8.275223037783106272e-08	9.132741083803581570e-08	1.007508839819375545e-07	1.111022534150403762e-07	1.224681485102540663e-07	1.349428005835954653e-07	1.486286621655578224e-07	1.636370722156563829e-07	1.800889702831830617e-07	1.981156627785693819e-07	2.178596446868169290e-07	2.394754802271598761e-07	2.631307461415603356e-07	2.890070414783562238e-07	3.173010679266857766e-07	3.482257849515709427e-07	3.820116441788766813e-07	4.189079076833110754e-07	4.591840550409583363e-07	5.031312842201926519e-07	5.510641116007118977e-07	6.033220766295342014e-07	6.602715568444676041e-07	7.223076992191697007e-07	7.898564740091288192e-07	8.633768575034780514e-07	9.433631503131873516e-07	1.030347438050790460e-06	1.124902201479441465e-06	1.227643083428820395e-06	1.339231819991077613e-06	1.460379343720376909e-06	1.591849066763683691e-06	1.734460352046294627e-06	1.889092180822541046e-06	2.056687025077925321e-06	2.238254933432196572e-06	2.434877839342323653e-06	2.647714100537029880e-06	2.878003278730001418e-06	3.127071168753702315e-06	3.396335086328642854e-06	3.687309423731927337e-06	4.001611482650223869e-06	4.340967593495898083e-06	4.707219530425841496e-06	5.102331231230346105e-06
6.596016043134300619e-08	7.288267488498143961e-08	8.049949942014587341e-08	8.887678475987154273e-08	9.808662075540308833e-08	1.082075322172882584e-07	1.193250142750877827e-07	1.315321078084280249e-07	1.449300182659624432e-07	1.596287807695689542e-07	1.757479745620143856e-07	1.934174900233971095e-07	2.127783516549710891e-07	2.339836006083544326e-07	2.571992405236755747e-07	2.826052506317704180e-07	3.103966702729466966e-07	3.407847591880735179e-07	3.739982381464451687e-07	4.102846146889228130e-07	4.499115989839166577e-07	4.931686150175227494e-07	5.403684125671677797e-07	5.918487856400746697e-07	6.479744032930380183e-07	7.091387589882356726e-07	7.757662448798538839e-07	8.483143576682080726e-07	9.272760429004078992e-07	1.013182184838714083e-06	1.106604249259387512e-06	1.208157086783453706e-06	1.318501904577252615e-06	1.438349414491946734e-06	1.568463165937313316e-06	1.709663072004273914e-06	1.862829137560964197e-06	2.028905398247908395e-06	2.208904079486863328e-06	2.403909984792910697e-06	2.615085122840501674e-06	2.843673582875851625e-06	3.091006668192962760e-06	3.358508297491856824e-06	3.647700684016108210e-06	3.960210302419533831e-06	4.297774153334502953e-06	4.662246335607599671e-06	5.055604936127854163e-06	5.479959247089523043e-06
7.081358989435485759e-08	7.824547157450914727e-08	8.642275147845070516e-08	9.541644778754106454e-08	1.053039548595589959e-07	1.161695754587463416e-07	1.281050955533421616e-07	1.412104020876284776e-07	1.555941473344305914e-07	1.713744629385948976e-07	1.886797269347027679e-07	2.076493872016601049e-07	2.284348450028383683e-07	2.512004024530540496e-07	2.761242779528651782e-07	3.033996938363318259e-07	3.332360406903089488e-07	3.658601230215270161e-07	4.015174911718102199e-07	4.404738646114996210e-07	4.830166519764449913e-07	5.294565734540297639e-07	5.801293913686075183e-07	6.353977550656834819e-07	6.956531664467409612e-07	7.613180727622659511e-07	8.328480935284042069e-07	9.107343886922171742e-07	9.955061754307593401e-07	1.087733401229379820e-06	1.188029581143486051e-06	1.297054807404943481e-06	1.415518939787465595e-06	1.544184985394207048e-06	1.683872676773174502e-06	1.835462257501628827e-06	1.999898484606251670e-06	2.178194857401688476e-06	2.371438082532513245e-06	2.580792785192475434e-06	2.807506476666357008e-06	3.052914788493957311e-06	3.318446983687856114e-06	3.605631755546619518e-06	3.916103324689165767e-06	4.251607844992112916e-06	4.614010129137346392e-06	5.005300704468910001e-06	5.427603209814337075e-06	5.883182143840166026e-06
7.599373707178216210e-08	8.396927500730636790e-08	9.274473839732874626e-08	1.023963405436190901e-07	1.130071374003855074e-07	1.246675986396299546e-07	1.374762245482040098e-07	1.515402089911208013e-07	1.669761523627804472e-07	1.839108278641839013e-07	2.024820046295629696e-07	2.228393314183750208e-07	2.451452847882475243e-07	2.695761858711612506e-07	2.963232900889294257e-07	3.255939543647244881e-07	3.576128866148671696e-07	3.926234825392112309e-07	4.308892549689125275e-07	4.726953612770464754e-07	5.183502346097800589e-07	5.681873249537519931e-07	6.225669563180101206e-07	6.818783065759410695e-07	7.465415167838997768e-07	8.170099370674111351e-07	8.937725164425708604e-07	9.773563442189825650e-07	1.068329350909660826e-06	1.167303176852545554e-06	1.274936217026367548e-06	1.391936850818810250e-06	1.519066865777183612e-06	1.657145084638382309e-06	1.807051205195612679e-06	1.969729862811483476e-06	2.146194925629849042e-06	2.337534032770067996e-06	2.544913386004542257e-06	2.769582805623284019e-06	3.012881061373281703e-06	3.276241489525584488e-06	3.561197907265284813e-06	3.869390835717626284e-06	4.202574043012889485e-06	4.562621418854883809e-06	4.951534192082398824e-06	5.371448502707252088e-06	5.824643339863136611e-06	6.313548857008613770e-06
8.152020714470167037e-08	9.007574793089251855e-08	9.948938685766329908e-08	1.098428796709605898e-07	1.212253224400530767e-07	1.337337640385709580e-07	1.474738679634976828e-07	1.625606235110568832e-07	1.791191105757841779e-07	1.972853216536205797e-07	2.172070448286811792e-07	2.390448117299015091e-07	2.629729146578858984e-07	2.891804973040481433e-07	3.178727237134321921e-07	3.492720303793592783e-07	3.836194666020258203e-07	4.211761284943635799e-07	4.622246922764066427e-07	5.070710527639354200e-07	5.560460732279670610e-07	6.095074530781322068e-07	6.678417201048945707e-07	7.314663543021528853e-07	8.008320505825986083e-07	8.764251279924163841e-07	9.587700933288764981e-07	1.048432367363098019e-06	1.146021182169958736e-06	1.252192658366465944e-06	1.367653071358254243e-06	1.493162315989123721e-06	1.629537579280683079e-06	1.777657231235011950e-06	1.938464943952889771e-06	2.112974049590852197e-06	2.302272147940512179e-06	2.507525974661822961e-06	2.729986541435074981e-06	2.970994559513839697e-06	3.231986158358694429e-06	3.514498911208807119e-06	3.820178179600944476e-06	4.150783788971588492e-06	4.508197047575993704e-06	4.894428121021016516e-06	5.311623774738974570e-06	5.762075496720649184e-06	6.248228012773762190e-06	6.772688206477633583e-06
8.741360463091620705e-08	9.658765731034733067e-08	1.066818431578189421e-07	1.177838283510814742e-07	1.299891501142622581e-07	1.434018733459988424e-07	1.581353003518186113e-07	1.743127334336825811e-07	1.920682949793171308e-07	2.115478088910985140e-07	2.329097474073777112e-07	2.563262475906170269e-07	2.819842019863312545e-07	3.100864281946415064e-07	3.408529223420511177e-07	3.745222016950433518e-07	4.113527419186059916e-07	4.516245147522111886e-07	4.956406321523090966e-07	5.437291032341260353e-07	5.962447106357890546e-07	6.535710132244612600e-07	7.161224823662410983e-07	7.843467792891341883e-07	8.587271813800347308e-07	9.397851655722763807e-07	1.028083157298777051e-06	1.124227453805980782e-06	1.228871330945330034e-06	1.342718342879929288e-06	1.466525824463887052e-06	1.601108606368702954e-06	1.747342953343941163e-06	1.906170736306442119e-06	2.078603849251628267e-06	2.265728882271388636e-06	2.468712062241559500e-06	2.688804473008093415e-06	2.927347567151984161e-06	3.185778981644622929e-06	3.465638669918863345e-06	3.768575363069513349e-06	4.096353373062147254e-06	4.450859750963319479e-06	4.834111813310400715e-06	5.248265049808099036e-06	5.695621425570178797e-06	6.178638091115406353e-06	6.699936513272044751e-06	7.262312040041833647e-06
9.369557190785805193e-08	1.035289168942462327e-07	1.143485202280989380e-07	1.262483482112486920e-07	1.393308039182052534e-07	1.537074308610717368e-07	1.694996738044885278e-07	1.868396961586832382e-07	2.058712590045718512e-07	2.267506658665635607e-07	2.496477775772698924e-07	2.747471018156505495e-07	3.022489621462930091e-07	3.323707516423649872e-07	3.653482764383734503e-07	4.014371948309142931e-07	4.409145578261229420e-07	4.840804573211165374e-07	5.312597884032955001e-07	5.828041325553067644e-07	6.390937688648434005e-07	7.005398206560557445e-07	7.675865452835546224e-07	8.407137751592874552e-07	9.204395184167677392e-07	1.007322727955570520e-06	1.101966247949963390e-06	1.205019947249282583e-06	1.317184049441748980e-06	1.439212669697904778e-06	1.571917568852340167e-06	1.716172135522197304e-06	1.872915607396293117e-06	2.043157543157598123e-06	2.227982556823269786e-06	2.428555326597166561e-06	2.646125890629508175e-06	2.882035242363137255e-06	3.137721238414173071e-06	3.414724832184544311e-06	3.714696646631436480e-06	4.039403899822035822e-06	4.390737697077462862e-06	4.770720703655575703e-06	5.181515212033390020e-06	5.625431617924483295e-06	6.104937319200633459e-06	6.622666051876786586e-06	7.181427677258865864e-06	7.784218434245538442e-06
1.003888283789416142e-07	1.109246304915871549e-07	1.225171454305012738e-07	1.352670520985868194e-07	1.492840689494025273e-07	1.646877077442358323e-07	1.816080888055614422e-07	2.001868168016667746e-07	2.205779225661302329e-07	2.429488753618100014e-07	2.674816702438318077e-07	2.943739954305056547e-07	3.238404848545846981e-07	3.561140613406964951e-07	3.914473761368032709e-07	4.301143508193498277e-07	4.724118278921601526e-07	5.186613367083942366e-07	5.692109816626010633e-07	6.244374599256604142e-07	6.847482163288338347e-07	7.505837433436740499e-07	8.224200344517122874e-07	9.007711995507284811e-07	9.861922514026198843e-07	1.079282072490259453e-06	1.180686572016242676e-06	1.291102043144672288e-06	1.411278730955788451e-06	1.542024621952316887e-06	1.684209466323520145e-06	1.838769044536841032e-06	2.006709690186508596e-06	2.189113081380857193e-06	2.387141313294436089e-06	2.602042264844104998e-06	2.835155272769421369e-06	3.087917126702628424e-06	3.361868399101474742e-06	3.658660124184946249e-06	3.980060840257337558e-06	4.327964010021086460e-06	4.704395833671189580e-06	5.111523469715866088e-06	5.551663678589928263e-06	6.027291904207055662e-06	6.541051808632143684e-06	7.095765275045775596e-06	7.694442894108219821e-06	8.340294948713684864e-06
1.075172102325599399e-07	1.188011359035537944e-07	1.312168090817521509e-07	1.448720576527465088e-07	1.598843910318210887e-07	1.763818072419881930e-07	1.945036661579761299e-07	2.144016274784720638e-07	2.362406594222388681e-07	2.602001228708384705e-07	2.864749359430872297e-07	3.152768242585687399e-07	3.468356624299770994e-07	3.814009126171234166e-07	4.192431662764743440e-07	4.606557955541681194e-07	5.059567210907783500e-07	5.554903033381342758e-07	6.096293648284766351e-07	6.687773511852167338e-07	7.333706390215943079e-07	8.038809992383739642e-07	8.808182246033512413e-07	9.647329308736516702e-07	1.056219541105158075e-06	1.155919463181741084e-06	1.264524470988397835e-06	1.382780300046645709e-06	1.511490468825657006e-06	1.651520337337628139e-06	1.803801415019174645e-06	1.969335930290390036e-06	2.149201674568054214e-06	2.344557133887134241e-06	2.556646921653046800e-06	2.786807526404854356e-06	3.036473388812289019e-06	3.307183322457122643e-06	3.600587293257716395e-06	3.918453572680844639e-06	4.262676280147982800e-06	4.635283330274213995e-06	5.038444800783329928e-06	5.474481737104041041e-06	5.945875409786990333e-06	6.455277040962120571e-06	7.005518016098335671e-06	7.599620597314068926e-06	8.240809154421323407e-06	8.932521929758579685e-06
1.151057107375381285e-07	1.271860494480533808e-07	1.404780136310696318e-07	1.550970416014254398e-07	1.711689366377957403e-07	1.888307307917590763e-07	2.082316198802075509e-07	2.295339676592744446e-07	2.529143857138207947e-07	2.785648941185495063e-07	3.066941682076814479e-07	3.375288770816446405e-07	3.713151197816560276e-07	4.083199653761932970e-07	4.488331035271035302e-07	4.931686124374106289e-07	5.416668514275622913e-07	5.946964857409044366e-07	6.526566515446207944e-07	7.159792694643972266e-07	7.851315153746172416e-07	8.606184575557275179e-07	9.429858697286592447e-07	1.032823229880826353e-06	1.130766915208921933e-06	1.237503603919243622e-06	1.353773895045480930e-06	1.480376157865947677e-06	1.618170622925265304e-06	1.768083727088375614e-06	1.931112725475951542e-06	2.108330583547492746e-06	2.300891163010482974e-06	2.510034715638440431e-06	2.737093699474837066e-06	2.983498932282894014e-06	3.250786097468364047e-06	3.540602618053071274e-06	3.854714914606801079e-06	4.195016063351377217e-06	4.563533870931278690e-06	4.962439382594372383e-06	5.394055840742555303e-06	5.860868110991397660e-06	6.365532593013989855e-06	6.910887633537398050e-06	7.499964458900149335e-06	8.135998644568367009e-06	8.822442138935951693e-06	9.562975858597779158e-06
1.231805210132764532e-07	1.361083110087681477e-07	1.503327234172594690e-07	1.659772946955185646e-07	1.831766535158289680e-07	2.020774449055271495e-07	2.228393309616892928e-07	2.456360654693080683e-07	2.706566495466094557e-07	2.981065737282738161e-07	3.282091521978749894e-07	3.612069551928668166e-07	3.973633459290564053e-07	4.369641287265863003e-07	4.803193153659263386e-07	5.277650170601821112e-07	5.796654697986503494e-07	6.364152011961457646e-07	6.984413473724011209e-07	7.662061287855186220e-07	8.402094943527764592e-07	9.209919436096940484e-07	1.009137537084489533e-06	1.105277105498003798e-06	1.210091668838595990e-06	1.324316076806445295e-06	1.448742882570005435e-06	1.584226462229253354e-06	1.731687392832978215e-06	1.892117102249926654e-06	2.066582804644355037e-06	2.256232735753137171e-06	2.462301702602522645e-06	2.686116962735306667e-06	2.929104448441574454e-06	3.192795351895215490e-06	3.478833087492280625e-06	3.788980648061810277e-06	4.125128371972927673e-06	4.489302138490299382e-06	4.883672009029295413e-06	5.310561332229909673e-06	5.772456330999752971e-06	6.272016189867546824e-06	6.812083661135582329e-06	7.395696208418546070e-06	8.026097706199302671e-06	8.706750714020953852e-06	9.441349343856643046e-06	1.023383273905416228e-05
1.317690712070507318e-07	1.455982295340978306e-07	1.608144149227399244e-07	1.775497771929007788e-07	1.959483319238924109e-07	2.161669487214053112e-07	2.383764218548266116e-07	2.627626198015368252e-07	2.895277214678596715e-07	3.188915448746980570e-07	3.510929744173958575e-07	3.863914931431189985e-07	4.250688268352253181e-07	4.674307070525891732e-07	5.138087606424054258e-07	5.645625336278111832e-07	6.200816577659790476e-07	6.807881684783984598e-07	7.471389832719647783e-07	8.196285501972257676e-07	8.987916763276692511e-07	9.852065466910996177e-07	1.079497944539631513e-06	1.182340684308395039e-06	1.294463269082831893e-06	1.416651784870491243e-06	1.549754044452916904e-06	1.694683994076628332e-06	1.852426396725920657e-06	2.024041806205332484e-06	2.210671846740770131e-06	2.413544813286517881e-06	2.633981608197222611e-06	2.873402030386457346e-06	3.133331433545497394e-06	3.415407770433780361e-06	3.721389040673163458e-06	4.053161159879870543e-06	4.412746268344826933e-06	4.802311497825021364e-06	5.224178215328617611e-06	5.680831763062220516e-06	6.174931713957469214e-06	6.709322662397652868e-06	7.287045569922843548e-06	7.911349685797395640e-06	8.585705062371532114e-06	9.313815685154305389e-06	1.009963323743473205e-05	1.094737151913209576e-05
1.409000720049657778e-07	1.556875289047851286e-07	1.719581274347315549e-07	1.898531747918053886e-07	2.095266663589144356e-07	2.311463421026113915e-07	2.548948315706446965e-07	2.809708830947251049e-07	3.095906856762765097e-07	3.409892897443223671e-07	3.754221333184015024e-07	4.131666804662993803e-07	4.545241793166026399e-07	4.998215472693112520e-07	5.494133914441102400e-07	6.036841728151462957e-07	6.630505229028606099e-07	7.279637223275918621e-07	7.989123509754995753e-07	8.764251199846719328e-07	9.610738962272440774e-07	1.053476930441359343e-06	1.154302300654077133e-06	1.264271583031678029e-06	1.384163762796635403e-06	1.514819398359135559e-06	1.657145052324099300e-06	1.812118003551663412e-06	1.980791254966517943e-06	2.164298852329374945e-06	2.363861529699727598e-06	2.580792697829169876e-06	2.816504792230076668e-06	3.072515998158294392e-06	3.350457370232530120e-06	3.652080364880755943e-06	3.979264804254408862e-06	4.334027290680159014e-06	4.718530091122506169e-06	5.135090511506632601e-06	5.586190781093208666e-06	6.074488467402815642e-06	6.602827442452966893e-06	7.174249421289330659e-06	7.792006093960716706e-06	8.459571872201323534e-06	9.180657272133072315e-06	9.959222954288775046e-06	1.079949444216681346e-05	1.170597754036563752e-05
1.506035563969352237e-07	1.664093940822355879e-07	1.838005140166017959e-07	2.029279549065053482e-07	2.239563176640337378e-07	2.470648941531958695e-07	2.724488912340100388e-07	3.003207446180874896e-07	3.309115317901354527e-07	3.644724906107508437e-07	4.012766505833354722e-07	4.416205841494211191e-07	4.858262857723742195e-07	5.342431869791314027e-07	5.872503159532684006e-07	6.452586107100736316e-07	7.087133953351561985e-07	7.780970292320793333e-07	8.539317398011476166e-07	9.367826494602008639e-07	1.027261008418549584e-06	1.126027645126024856e-06	1.233796646840062984e-06	1.351339283283121367e-06	1.479488186900222281e-06	1.619141803770041471e-06	1.771269129771488853e-06	1.936914747160126773e-06	2.117204177262098719e-06	2.313349565546781852e-06	2.526655715890391149e-06	2.758526491389043499e-06	3.010471599618604481e-06	3.284113780768322879e-06	3.581196417591066935e-06	3.903591586614090376e-06	4.253308570534849599e-06	4.632502852185495854e-06	5.043485610881341352e-06	5.488733742369555674e-06	5.970900423961321650e-06	6.492826246758038194e-06	7.057550937164283093e-06	7.668325690115834019e-06	8.328626136629470119e-06	9.042165968404081952e-06	9.812911242254508426e-06	1.064509538714715614e-05	1.154323493651211651e-05	1.251214600832871829e-05
1.609109216097400374e-07	1.777985174425630792e-07	1.963798926842089627e-07	2.168164231694903397e-07	2.392839753858382536e-07	2.639741120095437728e-07	2.910953999429602674e-07	3.208748140911772535e-07	3.535592469847747605e-07	3.894171313168007755e-07	4.287401828547282794e-07	4.718452715956977093e-07	5.190764294561331480e-07	5.708070032245403824e-07	6.274419619589108376e-07	6.894203684775405528e-07	7.572180250736862376e-07	8.313503040803051099e-07	9.123751744202978392e-07	1.000896435799917912e-06	1.097567172737528752e-06	1.203093441165622255e-06	1.318238200900786518e-06	1.443825507841749512e-06	1.580744980329998178e-06	1.729956554688340591e-06	1.892495545538906632e-06	2.069478027092110455e-06	2.262106552189429982e-06	2.471676226474634842e-06	2.699581155655992598e-06	2.947321284406690008e-06	3.216509646025838827e-06	3.508880042548299466e-06	3.826295175543262446e-06	4.170755248376432691e-06	4.544407061224459654e-06	4.949553620621198620e-06	5.388664285775356707e-06	5.864385474329580260e-06	6.379551950621500532e-06	6.937198719857561944e-06	7.540573551913238466e-06	8.193150158721554762e-06	8.898642049409256021e-06	9.661017087461827943e-06	1.048451277426434047e-05	1.137365228334414511e-05	1.233326126954462116e-05	1.336848547716967312e-05
1.718549711157752690e-07	1.898911451942823716e-07	2.097362976747416927e-07	2.315627800356542800e-07	2.555584202441735849e-07	2.819278097560669857e-07	3.108937007649981519e-07	3.426985054547426027e-07	3.776059082964501333e-07	4.159025989398784119e-07	4.579001336667416636e-07	5.039369338096823841e-07	5.543804299918484625e-07	6.096293615096184828e-07	6.701162406643068577e-07	7.363099923480291929e-07	8.087187797030746382e-07	8.878930272039050904e-07	9.744286530544585095e-07	1.068970523351554845e-06	1.172216141035560959e-06	1.284919583233057268e-06	1.407895701189965849e-06	1.542024597598551795e-06	1.688256396734255388e-06	1.847616323439219326e-06	2.021210107615322581e-06	2.210229731519389158e-06	2.415959537785458632e-06	2.639782716730093375e-06	2.883188192125883632e-06	3.147777925251359599e-06	3.435274657641029275e-06	3.747530113563114260e-06	4.086533683841949974e-06	4.454421613212543034e-06	4.853486713946099982e-06	5.286188629005614596e-06	5.755164668486632841e-06	6.263241243553910654e-06	6.813445922505209617e-06	7.409020133965220089e-06	8.053432542537324179e-06	8.750393122507411212e-06	9.503867955400404843e-06	1.031809477732758105e-05	1.119759930212586439e-05	1.214721234627396945e-05	1.317208778146300864e-05	1.427772134050007345e-05
1.834699566184927514e-07	2.027251237702522759e-07	2.239115306870950638e-07	2.472131773551063192e-07	2.728305865673335063e-07	3.009821773027132650e-07	3.319057566912767926e-07	3.658601205951651398e-07	4.031267748750483846e-07	4.440117854010168764e-07	4.888477653147213704e-07	5.379960085141781138e-07	5.918487788147690487e-07	6.508317647390016290e-07	7.154067104037418031e-07	7.860742335064327405e-07	8.633768419612061277e-07	9.479021613006521891e-07	1.040286385540330015e-06	1.141217964797757570e-06	1.251441543567667532e-06	1.371762164177455213e-06	1.503049750581277097e-06	1.646243888296565688e-06	1.802358916941074290e-06	1.972489352491374911e-06	2.157815657051717983e-06	2.359610374595047816e-06	2.579244651812652823e-06	2.818195163882759844e-06	3.078051465640171651e-06	3.360523789294123778e-06	3.667451310499053835e-06	4.000810905226912447e-06	4.362726420519772749e-06	4.755478482810731778e-06	5.181514868087771676e-06	5.643461458734505467e-06	6.144133812407012472e-06	6.686549368796368300e-06	7.273940320572357606e-06	7.909767175203433700e-06	8.597733034692729004e-06	9.341798620555998928e-06	1.014619807158726132e-05	1.101545554210480817e-05	1.195440262843869452e-05	1.296819665140163127e-05	1.406233982237390475e-05	1.524269932041627334e-05
1.957916199087997063e-07	2.163399460770606550e-07	2.389492119647994341e-07	2.638157747721339651e-07	2.911536245353860476e-07	3.211958490508114629e-07	3.541962263573716211e-07	3.904309328116483862e-07	4.302003799533463016e-07	4.738311887617191237e-07	5.216783103810160734e-07	5.741273028888975244e-07	6.315967741962257321e-07	6.945410016993181856e-07	7.634527398563266524e-07	8.388662274283627910e-07	9.213604067117225342e-07	1.011562367691184546e-06	1.110151030663700503e-06	1.217861081517402007e-06	1.335487174501119325e-06	1.463888417983978577e-06	1.603993159381598166e-06	1.756804086114130973e-06	1.923403660159811208e-06	2.104959904474620082e-06	2.302732560262207886e-06	2.518079634795650343e-06	2.752464360213054414e-06	3.007462584427994540e-06	3.284770616012669505e-06	3.586213545621620087e-06	3.913754067225391277e-06	4.269501823110784178e-06	4.655723297277061378e-06	5.074852282507224310e-06	5.529500947020413814e-06	6.022471527207086945e-06	6.556768673511262124e-06	7.135612477045032686e-06	7.762452204999319787e-06	8.440980773338136164e-06	9.175149985635808333e-06	9.969186567217203245e-06	1.082760902399996275e-05	1.175524535559363034e-05	1.275725165228049939e-05	1.383913160548939570e-05	1.500675696124806385e-05	1.626638894587579124e-05
2.088572344798770969e-07	2.307767974774637446e-07	2.548948310841233182e-07	2.814207957986748437e-07	3.105829620642926763e-07	3.426299721626540387e-07	3.778325393270946248e-07	4.164852698016952274e-07	4.589086222854988625e-07	5.054510139362182490e-07	5.564910826172291330e-07	6.124401156008114715e-07	6.737446554892683539e-07	7.408892946837373752e-07	8.143996703180352034e-07	8.948456721815082212e-07	9.828448767800306137e-07	1.079066221327849333e-06	1.184233932123974581e-06	1.299131722444605119e-06	1.424607275776903818e-06	1.561577030928088399e-06	1.711031286265952248e-06	1.874039641081661691e-06	2.051756792810660036e-06	2.245428709601763108e-06	2.456399198485515634e-06	2.686116890158508308e-06	2.936142662168488512e-06	3.208157523052485355e-06	3.503970980744843515e-06	3.825529919329209362e-06	4.174928008957507640e-06	4.554415674489096166e-06	4.966410649131791959e-06	5.413509140037629059e-06	5.898497633502617209e-06	6.424365368033300683e-06	6.994317504154148208e-06	7.611789020382388889e-06	8.280459365308033318e-06	9.004267896169451408e-06	9.787430134709503520e-06	1.063445487142270912e-05	1.155016214955327153e-05	1.253970216037494145e-05	1.360857508135668828e-05	1.476265188880394786e-05	1.600819617643058920e-05	1.735188701108272488e-05
2.227056467808863929e-07	2.460786013738546123e-07	2.717957973015174039e-07	3.000805834012650454e-07	3.311763661530710077e-07	3.653482742387167659e-07	4.028849707230902634e-07	4.441005959265930586e-07	4.893368567922307527e-07	5.389652725299788434e-07	5.933895868644264797e-07	6.530483577757992865e-07	7.184177362095883930e-07	7.900144458358693133e-07	8.683989765659001826e-07	9.541790051803655833e-07	1.048013057090362743e-06	1.150614423938437498e-06	1.262755352451760192e-06	1.385271520682309097e-06	1.519066818508832499e-06	1.665118450030854829e-06	1.824482376255309368e-06	1.998299117259398407e-06	2.187799933808313494e-06	2.394313409210100099e-06	2.619272453001799077e-06	2.864221748877476736e-06	3.130825670087368378e-06	3.420876686356470494e-06	3.736304287185443152e-06	4.079184447204821739e-06	4.451749660051343134e-06	4.856399568017755417e-06	5.295712215491366267e-06	5.772455954937973259e-06	6.289602034898604825e-06	6.850337900146397073e-06	7.458081234789807521e-06	8.116494779702333395e-06	8.829501956200261266e-06	9.601303328379907071e-06	1.043639393693746447e-05	1.133958153764973025e-05	1.231600577795475140e-05	1.337115834526021781e-05	1.451090412067614486e-05	1.574150337186366235e-05	1.706963501854349169e-05	1.850242100395577772e-05
2.373773169831082908e-07	2.622900642529837228e-07	2.897014893060164420e-07	3.198496549310343272e-07	3.529940035059548041e-07	3.894171301950828256e-07	4.294267149754402760e-07	4.733575935046781667e-07	5.215739841347230029e-07	5.744718814982663130e-07	6.324816276743553635e-07	6.960706725406794617e-07	7.657465355437823028e-07	8.420599817641973021e-07	9.256084258212975904e-07	1.017039577852072854e-06	1.117055346508713672e-06	1.226416014651174035e-06	1.345944704162343034e-06	1.476532147083633922e-06	1.619141781057644967e-06	1.774815187869658750e-06	1.944677894700964925e-06	2.129945558541602625e-06	2.331930555057297172e-06	2.552048994062638870e-06	2.791828184616902840e-06	3.052914573630256309e-06	3.337082182740093498e-06	3.646241569090210960e-06	3.982449336514426412e-06	4.347918224487062952e-06	4.745027803053389807e-06	5.176335802787357736e-06	5.644590109638195850e-06	6.152741455317577752e-06	6.703956834637215695e-06	7.301633681931360366e-06	7.949414839379268115e-06	8.651204350676348364e-06	9.411184114081899157e-06	1.023383142938757066e-05	1.112393747379867690e-05	1.208662674209100803e-05	1.312737748669046881e-05	1.425204319351609756e-05	1.546687512951382541e-05	1.677854599778879461e-05	1.819417473609660671e-05	1.972135249418109439e-05
2.529143591249266554e-07	2.794577200443639629e-07	3.086633042136265601e-07	3.407847562167847476e-07	3.760985002309066849e-07	4.149056281219034699e-07	4.575339584466626605e-07	5.043402428660354492e-07	5.557125389238538455e-07	6.120727603016636974e-07	6.738794162757651241e-07	7.416305527439966781e-07	8.158669078540745599e-07	8.971752959533493695e-07	9.861922342913996321e-07	1.083607827641391988e-06	1.190169926763245102e-06	1.306688577411109224e-06	1.434040777387836648e-06	1.573175559970261199e-06	1.725119422869112290e-06	1.890982122745613806e-06	2.071962856181489690e-06	2.269356848888598112e-06	2.484562375847000225e-06	2.719088235973403627e-06	2.974561705843647958e-06	3.252736997920127716e-06	3.555504249665498695e-06	3.884899070853014774e-06	4.243112677310503867e-06	4.632502640251587795e-06	5.055604281254680042e-06	5.515142743838992568e-06	6.014045773454101413e-06	6.555457238542499461e-06	7.142751426141187915e-06	7.779548146261641451e-06	8.469728680012217017e-06	9.217452607102436752e-06	1.002717554898558989e-05	1.090366786444789048e-05	1.185203433492679425e-05	1.287773487723959233e-05	1.398660632170495715e-05	1.518488529384666956e-05	1.647923223796218757e-05	1.787675662081711602e-05	1.938504335357179545e-05	2.101218046975371909e-05
2.693605804950315820e-07	2.976299736369554425e-07	3.287347056320254131e-07	3.629449146316713570e-07	4.005550004053618601e-07	4.418856338922228788e-07	4.872859506786644403e-07	5.371359008881932503e-07	5.918487762556650394e-07	6.518739262180788238e-07	7.176996755111367514e-07	7.898564564431780822e-07	8.689201697258082973e-07	9.555157884732983898e-07	1.050321220740590158e-06	1.154071446752154737e-06	1.267562947780249798e-06	1.391658444461170876e-06	1.527291963190562442e-06	1.675474250113126404e-06	1.837298553116935770e-06	2.013946793156458968e-06	2.206696147160039761e-06	2.416926065725028965e-06	2.646125749764806883e-06	2.895902111244811810e-06	3.167988244126152127e-06	3.464252432623101837e-06	3.786707724871497542e-06	4.137522101095109312e-06	4.519029266343257056e-06	4.933740098849908900e-06	5.384354786030076187e-06	5.873775681075983694e-06	6.405120914039594705e-06	6.981738792185122128e-06	7.607223025255415767e-06	8.285428812119353953e-06	9.020489826038286327e-06	9.816836136511386377e-06	1.067921310631569264e-05	1.161270130294315050e-05	1.262273746414536592e-05	1.371513655772148883e-05	1.489611497599957277e-05	1.617231490569414552e-05	1.755082991390989226e-05	1.903923179104847780e-05	2.064559869120455228e-05	2.237854461033258490e-05
2.867615201061098982e-07	3.168571433909011050e-07	3.499712706153134304e-07	3.863914909343937147e-07	4.264312232895230383e-07	4.704318542788091133e-07	5.187650739944104864e-07	5.718353777182420932e-07	6.300827562485430047e-07	6.939855874538138515e-07	7.640637423502061913e-07	8.408819197248578903e-07	9.250532240812317140e-07	1.017243002462467396e-06	1.118172956515583756e-06	1.228625546992277605e-06	1.349448708740528112e-06	1.481560895124761234e-06	1.625956471720041684e-06	1.783711480056502919e-06	1.955989793142751439e-06	2.144049685470224260e-06	2.349250841191995664e-06	2.573061825178634897e-06	2.817068042676333366e-06	3.082980214328976980e-06	3.372643394369782166e-06	3.688046560840961847e-06	4.031332807753360367e-06	4.404810170153043602e-06	4.810963114111479702e-06	5.252464724695212080e-06	5.732189626001581621e-06	6.253227668351326082e-06	6.818898418715856375e-06	7.432766491410619451e-06	8.098657757002531818e-06	8.820676468254872924e-06	9.603223342756746846e-06	1.045101464264902877e-05	1.136910229256051259e-05	1.236289507749033432e-05	1.343818096291732875e-05	1.460115057986323800e-05	1.585842191798309466e-05	1.721706626998992424e-05	1.868463547082753587e-05	2.026919047498205149e-05	2.197933131514855516e-05	2.382422848513856230e-05
3.051644861042100746e-07	3.371915024732574374e-07	3.724307353198651310e-07	4.111882296763434728e-07	4.537975189569965082e-07	5.006218983250171777e-07	5.520569111742654346e-07	6.085330113726460841e-07	6.705184262419367561e-07	7.385222336790133465e-07	8.130976675677947744e-07	8.948456664044481182e-07	9.844186808601145763e-07	1.082524756835571138e-06	1.189931911420853255e-06	1.307472820059133547e-06	1.436049834127819632e-06	1.576640349090077517e-06	1.730302544335942683e-06	1.898181516822628619e-06	2.081515831637461152e-06	2.281644513642412129e-06	2.500014505414618168e-06	2.738188617770747038e-06	2.997854000252041560e-06	3.280831160048913985e-06	3.589083558956194680e-06	3.924727819069244198e-06	4.290044569053423007e-06	4.687489963941520028e-06	5.119707912531014470e-06	5.589543047559876494e-06	6.100054474934528985e-06	6.654530339354625197e-06	7.256503244728794152e-06	7.909766568789803926e-06	8.618391712294764864e-06	9.386746324125829459e-06	1.021951354448536528e-05	1.112171230919251644e-05	1.209871875883580336e-05	1.315628879719895497e-05	1.430058184395636904e-05	1.553818582711112404e-05	1.687614346101530682e-05	1.832197985606542638e-05	1.988373150627540983e-05	2.156997670090720693e-05	2.338986740615789966e-05	2.535316266254373932e-05
3.246185919519661700e-07	3.586873188389072045e-07	3.961730391638070060e-07	4.374013079566513080e-07	4.827269221021297141e-07	5.325363367042407412e-07	5.872503109142680210e-07	6.473267398920950369e-07	7.132637003010792878e-07	7.856027235958836266e-07	8.649323121548152549e-07	9.518917141304494857e-07	1.047174973745270475e-06	1.151535274642224572e-06	1.265789594813268907e-06	1.390823692571909719e-06	1.527597444007607242e-06	1.677150553360116799e-06	1.840608658779394049e-06	2.019189856990332841e-06	2.214211671460022322e-06	2.427098489766793880e-06	2.659389496993159171e-06	2.912747133106577347e-06	3.188966103450363447e-06	3.489982972639730211e-06	3.817886373340497843e-06	4.174927862599322499e-06	4.563533459587579075e-06	4.986315899814944147e-06	5.446087642057251064e-06	5.945874665421176974e-06	6.488931095131892843e-06	7.078754696771093773e-06	7.719103279807615486e-06	8.414012052342926715e-06	9.167811970033090752e-06	9.985149123138793034e-06	1.087100520658828832e-05	1.183071911880471791e-05	1.287000973584503974e-05	1.399499990809871992e-05	1.521224172742034018e-05	1.652874311306538061e-05	1.795199576519842087e-05	1.949000453501064360e-05	2.115131826059491528e-05	2.294506211771388406e-05	2.488097153439465018e-05	2.696942771790833456e-05
3.451747912169056842e-07	3.814008936701941441e-07	4.212603672841479582e-07	4.650993822977256593e-07	5.132952037731055924e-07	5.662587587910854524e-07	6.244374507610103056e-07	6.883181707148464589e-07	7.584305356568436941e-07	8.353503691312613483e-07	9.197034400127613402e-07	1.012169476398588766e-06	1.113486472388509516e-06	1.224455306477577253e-06	1.345944691257872527e-06	1.478896475127981132e-06	1.624331317742363869e-06	1.783354761996466133e-06	1.957163726435821322e-06	2.147053443097955067e-06	2.354424866942924334e-06	2.580792584198039393e-06	2.827793248140966950e-06	3.097194572050974837e-06	3.390904910300154840e-06	3.710983459795822555e-06	4.059651115245609995e-06	4.439302012983911877e-06	4.852515799366294261e-06	5.302070661008704751e-06	5.790957155411859419e-06	6.322392881764147946e-06	6.899838032953419747e-06	7.527011871032175040e-06	8.207910169565679678e-06	8.946823667442018241e-06	9.748357579827110820e-06	1.061745221300223846e-05	1.155940473081256022e-05	1.257989212137893474e-05	1.368499541356758030e-05	1.488122519346817390e-05	1.617554847177730322e-05	1.757541695353761465e-05	1.908879676208430603e-05	2.072419966934879048e-05	2.249071588478918917e-05	2.439804845519818636e-05	2.645654932742487573e-05	2.867725712565628374e-05
3.668859107892409066e-07	4.053905980812201408e-07	4.477571910772408370e-07	4.943536334046870632e-07	5.455809207696156657e-07	6.018758271561524199e-07	6.637138972054797178e-07	7.316126469183406684e-07	8.061350056949646228e-07	8.878930158285696109e-07	9.775518064638018389e-07	1.075833859960933721e-06	1.183523589570625022e-06	1.301472248322141951e-06	1.430603190060120959e-06	1.571917504630788091e-06	1.726500050316655092e-06	1.895525907749649737e-06	2.080267280693622269e-06	2.282100870278285594e-06	2.502515750485401898e-06	2.743121773933334740e-06	3.005658538274855441e-06	3.292004944813958142e-06	3.604189382256574714e-06	3.944400569835884017e-06	4.314999095388827065e-06	4.718529685308059758e-06	5.157734244641327501e-06	5.635565706960641869e-06	6.155202734966714386e-06	6.720065314125440077e-06	7.333831282950053923e-06	8.000453844829322081e-06	8.724180107567956969e-06	9.509570698020242165e-06	1.036152050037822230e-05	1.128528056779157907e-05	1.228648125805397422e-05	1.337115664506967709e-05	1.454577025871265629e-05	1.581724220649027447e-05	1.719297773111914468e-05	1.868089725869606050e-05	2.028946799259086247e-05	2.202773710848977262e-05	2.390536660615694679e-05	2.593266987345696178e-05	2.812065001795363906e-05	3.048104002099774802e-05
3.898066823468329950e-07	4.307169078853852607e-07	4.757303066000894752e-07	5.252378085630239643e-07	5.796654624340751674e-07	6.394773291854511984e-07	7.051786626060532740e-07	7.773193099656527214e-07	8.564973690940043104e-07	9.433631189979520693e-07	1.038623242090760348e-06	1.143045357095337794e-06	1.257462882707248010e-06	1.382780253164015400e-06	1.519978507963725202e-06	1.670121279108387510e-06	1.834361200414439068e-06	2.013946764634116941e-06	2.210229655365127665e-06	2.424672581991562402e-06	2.658857647194040705e-06	2.914495277889857582e-06	3.193433751812465033e-06	3.497669353310873044e-06	3.829357193340601439e-06	4.190822730026302747e-06	4.584574027596471311e-06	5.013314792920991850e-06	5.479958230316095267e-06	5.987641756714849562e-06	6.539742620728080996e-06	7.139894470539815454e-06	7.792004916969398441e-06	8.500274139416176146e-06	9.269214583731275921e-06	1.010367180236391111e-05	1.100884648837744680e-05	1.199031775611880466e-05	1.305406772244811822e-05	1.420650744347670109e-05	1.545450426271482763e-05	1.680541062738439941e-05	1.826709443038184192e-05	1.984797093601281474e-05	2.155703634804717524e-05	2.340390307901864947e-05	2.539883677980128590e-05	2.755279518848456784e-05	2.987746885733232134e-05	3.238532381616904466e-05
4.139937718785166699e-07	4.574424362175370075e-07	5.052488706021050905e-07	5.578282614201093939e-07	6.156330945555608248e-07	6.791562255145668170e-07	7.489342585990544278e-07	8.255511585801819365e-07	9.096421346972309320e-07	1.001897815167661179e-06	1.103068731403882719e-06	1.213970132181590960e-06	1.335487149091559852e-06	1.468580335733887063e-06	1.614291604277860033e-06	1.773750584213472802e-06	1.948181429359942112e-06	2.138910100472507349e-06	2.347372152099060880e-06	2.575121053682239883e-06	2.823837076278013359e-06	3.095336777666704858e-06	3.391583120064852682e-06	3.714696256102236620e-06	4.066965020206441347e-06	4.450859164032776487e-06	4.869042376086199869e-06	5.324386127200644715e-06	5.819984385064768981e-06	6.359169242504896913e-06	6.945527505753013950e-06	7.582918290429962315e-06	8.275491674459151871e-06	9.027708458581765901e-06	9.844361086567675350e-06	1.073059577859340836e-05	1.169193593258677628e-05	1.273430684959978144e-05	1.386406184046424904e-05	1.508800977209047718e-05	1.641344411278452211e-05	1.784817353686197989e-05	1.940055414962367356e-05	2.107952339440659052e-05	2.289463570392878238e-05	2.485609995848587247e-05	2.697481881371844404e-05	2.926242996063898368e-05	3.173134938035961604e-05	3.439481665549821347e-05
4.395058070706549154e-07	4.856319637951041783e-07	5.363844339490999175e-07	5.922039888875864327e-07	6.535710000962993045e-07	7.210086949575943012e-07	7.950867456439161464e-07	8.764251033594727271e-07	9.656981216896575988e-07	1.063638988364432586e-06	1.171044485814457754e-06	1.288780102012111383e-06	1.417785514244399470e-06	1.559080469660445581e-06	1.713771087672857402e-06	1.883056610569012977e-06	2.068236630003866336e-06	2.270718818400914241e-06	2.492027195678457400e-06	2.733810963145641855e-06	2.997853937872768569e-06	3.286084622332087829e-06	3.600586945625648881e-06	3.943611714163064600e-06	4.317588811220828404e-06	4.725140186402676668e-06	5.169093677622150805e-06	5.652497709841431240e-06	6.178636916417839758e-06	6.751048730524573206e-06	7.373540995724305873e-06	8.050210646367760841e-06	8.785463510067162066e-06	9.584035286040431791e-06	1.045101375463149789e-05	1.139186227477614422e-05	1.241244462759307907e-05	1.351905126561810917e-05	1.471842702846855891e-05	1.601780038689826457e-05	1.742491427828075007e-05	1.894805859752066052e-05	2.059610440822251296e-05	2.237853993964525557e-05	2.430550843549491696e-05	2.638784792098637768e-05	2.863713295475336435e-05	3.106571843217916662e-05	3.368678550644460046e-05	3.651438969309840442e-05
4.664034023557164095e-07	5.153524665959209419e-07	5.692109721940273805e-07	6.284466648935916630e-07	6.935693164415507478e-07	7.651341756007044111e-07	8.437457783389203342e-07	9.300620167270332194e-07	1.024798514638136650e-06	1.128733330736075528e-06	1.242712010379258500e-06	1.367653009247140872e-06	1.504553512722682890e-06	1.654495676332635751e-06	1.818653313859942573e-06	1.998299061097456516e-06	2.194812044608253301e-06	2.409686086295840779e-06	2.644538476062967231e-06	2.901119346353112932e-06	3.181321683917157877e-06	3.487192015731754924e-06	3.820941807608723461e-06	4.184959615676285816e-06	4.581824032577267191e-06	5.014317471914870924e-06	5.485440836176555056e-06	5.998429115078060735e-06	6.556767962985350980e-06	7.164211305788513753e-06	7.824800029309582946e-06	8.542881803020229832e-06	9.323132094518182038e-06	1.017057643185183671e-05	1.109061397238639910e-05	1.208904243845758647e-05	1.317208448155459015e-05	1.434641553819752958e-05	1.561919324202036113e-05	1.699808845781342341e-05	1.849131800442926695e-05	2.010767913446989206e-05	2.185658583956270185e-05	2.374810705076438165e-05	2.579300680420289733e-05	2.800278644245287840e-05	3.038972892231624087e-05	3.296694529966307300e-05	3.574842346169411988e-05	3.874907917647375186e-05
4.947491814159148825e-07	5.466731407240265771e-07	6.038049130418656371e-07	6.666406707058730414e-07	7.357211688650821884e-07	8.116354017208227884e-07	8.950246461331708860e-07	9.865867778093416789e-07	1.087080912939803109e-06	1.197332397015179309e-06	1.318238163764374162e-06	1.450772488407653544e-06	1.595993160718566227e-06	1.755048104734497778e-06	1.929182473347836559e-06	2.119746247446733598e-06	2.328202370755995458e-06	2.556135453053363222e-06	2.805261076002206415e-06	3.077435737448423797e-06	3.374667471673064993e-06	3.699127184771058552e-06	4.053160746038804397e-06	4.439301877993302759e-06	4.860285889412304117e-06	5.319064297572291890e-06	5.818820387664174239e-06	6.362985759183177239e-06	6.955257910908626775e-06	7.599618917910505316e-06	8.300355255831522264e-06	9.062078829490675374e-06	9.889749264628712246e-06	1.078869752335683905e-05	1.176465090557146464e-05	1.282375950024569036e-05	1.397262415209378624e-05	1.521832601061801447e-05	1.656845772997046442e-05	1.803115638938978458e-05	1.961513820518134301e-05	2.132973510629854457e-05	2.318493324651639897e-05	2.519141352697292158e-05	2.736059420345838170e-05	2.970467565323570052e-05	3.223668737637881937e-05	3.497053730657997831e-05	3.792106350608285057e-05	4.110408831885159953e-05
5.246077969294728999e-07	5.796654242287618664e-07	6.402451604493801463e-07	7.068731215396378830e-07	7.801226998943354198e-07	8.606184361809387618e-07	9.490403090504186197e-07	1.046128311814488379e-06	1.152687374212102910e-06	1.269592652310014601e-06	1.397795210862294335e-06	1.538328123782948346e-06	1.692313019764026667e-06	1.860967101499119709e-06	2.045610668448073758e-06	2.247675174602890984e-06	2.468711854285260987e-06	2.710400950623322840e-06	2.974561583015684880e-06	3.263162291593954806e-06	3.578332298438585784e-06	3.922373527082773038e-06	4.297773423654838213e-06	4.707218624855327324e-06	5.153609519837114613e-06	5.640075754953511275e-06	6.169992732250822238e-06	6.746999154507777670e-06	7.375015671554436744e-06	8.058264684533010517e-06	8.801291366686526276e-06	9.608985961163822980e-06	1.048660741821583767e-05	1.143980843599991851e-05	1.247466197101551212e-05	1.359768928594347299e-05	1.481588960433936277e-05	1.613677144324030842e-05	1.756838569624961553e-05	1.911936054107779507e-05	2.079893824679545888e-05	2.261701395720851427e-05	2.458417652776364267e-05	2.671175149421911325e-05	2.901184625195237077e-05	3.149739752522460475e-05	3.418222120591179542e-05	3.708106464120066944e-05	4.020966144941710358e-05	4.358478894259602127e-05
5.560459473419901559e-07	6.144030156367275051e-07	6.786131150942922207e-07	7.492338891569756052e-07	8.268730942518588864e-07	9.121926979452302250e-07	1.005913428031338505e-06	1.108819623478695807e-06	1.221764451146416000e-06	1.345675512696168321e-06	1.481560867482835205e-06	1.630515498615177999e-06	1.793728250839239463e-06	1.972489270409931761e-06	2.168197978680830177e-06	2.382371612757642373e-06	2.616654368225514831e-06	2.872827180674264660e-06	3.152818184505872231e-06	3.458713889313729468e-06	3.792771115971157012e-06	4.157429736453703537e-06	4.555326263343999890e-06	4.989308336924404734e-06	5.462450159747563269e-06	5.978068930584649395e-06	6.539742331678015748e-06	7.151327125265948513e-06	7.816978917393283688e-06	8.541173149068145883e-06	9.328727376862225681e-06	1.018482490707149479e-05	1.111503984955091819e-05	1.212536365929220051e-05	1.322223323572734018e-05	1.441256065159273795e-05	1.570376458497435869e-05	1.710380352985148752e-05	1.862121086206126115e-05	2.026513183909693460e-05	2.204536261351473567e-05	2.397239134094584839e-05	2.605744146476564433e-05	2.831251726035527517e-05	3.075045172256246097e-05	3.338495688044546222e-05	3.623067662359304825e-05	3.930324212428321475e-05	4.261932993942986226e-05	4.619672287563081028e-05
5.891323904407185178e-07	6.509618889511854089e-07	7.189926909427085730e-07	7.938156201584955781e-07	8.760745990425302019e-07	9.664709843494241399e-07	1.065768389492136545e-06	1.174797824137569909e-06	1.294463221337056588e-06	1.425747378071156574e-06	1.569718336525778340e-06	1.727536234909212703e-06	1.900460658167912705e-06	2.089858520561373182e-06	2.297212513714709644e-06	2.524130155478407932e-06	2.772353476689234232e-06	3.043769384741672941e-06	3.340420744744769914e-06	3.664518220951267812e-06	4.018452923104854370e-06	4.404809904349712041e-06	4.826382559386363082e-06	5.286187973629777243e-06	5.787483276229787299e-06	6.333783051942717030e-06	6.928877868990539418e-06	7.576853982207132140e-06	8.282114272939094388e-06	9.049400489336129457e-06	9.883816852825917965e-06	1.079085509870827355e-05	1.177642102091691998e-05	1.284686259307294724e-05	1.400899973997922773e-05	1.527015583566917881e-05	1.663819100601412511e-05	1.812153731569519720e-05	1.972923592104259654e-05	2.147097627182724110e-05	2.335713744653548666e-05	2.539883170694839172e-05	2.760795035896961927e-05	2.999721200758220276e-05	3.258021329452714455e-05	3.537148220780380844e-05	3.838653405230909107e-05	4.164193017092170839e-05	4.515533950497539279e-05	4.894560308242515824e-05
6.239379535052761170e-07	6.894203048685976447e-07	7.614703276383956797e-07	8.407137496620329670e-07	9.278325388498319800e-07	1.023569487754933776e-06	1.128733323690079178e-06	1.244204151970608073e-06	1.370939309588215096e-06	1.509979656724007389e-06	1.662456335031854227e-06	1.829598023203813650e-06	2.012738721969070041e-06	2.213326102375381790e-06	2.432930452957650752e-06	2.673254263210992193e-06	2.936142482653753035e-06	3.223593496689169357e-06	3.537770862449685349e-06	3.881015849833604918e-06	4.255860835017402827e-06	4.665043595845097557e-06	5.111522560654742694e-06	5.598493064298114189e-06	6.129404667337195574e-06	6.707979596656554799e-06	7.338232368003671881e-06	8.024490653263564332e-06	8.771417457566124321e-06	9.584034673624252214e-06	1.046774808298558074e-05	1.142837387615086189e-05	1.247216676574395182e-05	1.360584976912853878e-05	1.483664573899842745e-05	1.617231072256018341e-05	1.762116923192297944e-05	1.919215151022331801e-05	2.089483287980569497e-05	2.273947526046748275e-05	2.473707094728713532e-05	2.689938873894779167e-05	2.923902250864404641e-05	3.176944231064629358e-05	3.450504811637954237e-05	3.746122627437182455e-05	4.065440878870360574e-05	4.410213551054000322e-05	4.782311933697517658e-05	5.183731451072654965e-05
6.605355398046393997e-07	7.298588179580201993e-07	8.061349984330211407e-07	8.900265100582791248e-07	9.822553253989787143e-07	1.083607806209201079e-06	1.194940116479197060e-06	1.317183984959850317e-06	1.451352902192859266e-06	1.598548781062738515e-06	1.759969111498878643e-06	1.936914641629156695e-06	2.130797619422901039e-06	2.343150630657345554e-06	2.575636070901364749e-06	2.830056291128621705e-06	3.108364458550273042e-06	3.412676176293514633e-06	3.745281907643388511e-06	4.108660252709741149e-06	4.505492127577017716e-06	4.938675898236121722e-06	5.411343523884382636e-06	5.926877766502335411e-06	6.488930525977588163e-06	7.101442362429874759e-06	7.768663269802959602e-06	8.495174767211991220e-06	9.285913376967921203e-06	1.014619556063038684e-05	1.108174418686268454e-05	1.209871660726406473e-05	1.320373441872115582e-05	1.440391499315339081e-05	1.570690485779464445e-05	1.712091501136017385e-05	1.865475826356493498e-05	2.031788868748485356e-05	2.212044327615488915e-05	2.407328589657259518e-05	2.618805363590088019e-05	2.847720563610807164e-05	3.095407451455446809e-05	3.363292046907152762e-05	3.652898816690035034e-05	3.965856651740855835e-05	4.303905142876953338e-05	4.668901164876252747e-05	5.062825778946913717e-05	5.487791463491168244e-05
6.990001312069593165e-07	7.723602795453755255e-07	8.530782133724619755e-07	9.418549345287978359e-07	1.039454461439588331e-06	1.146708947729239167e-06	1.264524414034197229e-06	1.393886846097281989e-06	1.535868752670900837e-06	1.691636213934833841e-06	1.862456452840789848e-06	2.049705963566223071e-06	2.254879233097448337e-06	2.479598093863438824e-06	2.725621747309086989e-06	2.994857500327095221e-06	3.289372258561225566e-06	3.611404822747677439e-06	3.963379036474917618e-06	4.347917836011775688e-06	4.767858255176483969e-06	5.226267440593114377e-06	5.726459735099911227e-06	6.272014889534320617e-06	6.866797465616444813e-06	7.514977495177634922e-06	8.221052463531286150e-06	8.989870687348745668e-06	9.826656159976586820e-06	1.073703493970467262e-05	1.172706315905716520e-05	1.280325673571883129e-05	1.397262286821959351e-05	1.524269340196000498e-05	1.662156015357187515e-05	1.811791228393198398e-05	1.974107581239960781e-05	2.150105536698334335e-05	2.340857826716232439e-05	2.547514103796205318e-05	2.771305845561140830e-05	3.013551522662905632e-05	3.275662040354367945e-05	3.559146464153856772e-05	3.865618040119648082e-05	4.196800520309360038e-05	4.554534804028031005e-05	4.940785905466237634e-05	5.357650258288890400e-05	5.807363367658613634e-05
7.394087866662085308e-07	8.170098360418851132e-07	9.023940174511340185e-07	9.963028550084222351e-07	1.099544538497113692e-06	1.212999327821194488e-06	1.337625620115431838e-06	1.474466400370323980e-06	1.624656178447926425e-06	1.789428444969555439e-06	1.970123680361242529e-06	2.168197953215975123e-06	2.385232146074963667e-06	2.622941848742086505e-06	2.883187961326294495e-06	3.167988051354999930e-06	3.479528511515709315e-06	3.820177566862223224e-06	4.192499182663087763e-06	4.599267926470354077e-06	5.043484840445186259e-06	5.528394382486276991e-06	6.057502497266230162e-06	6.634595880883796144e-06	7.263762505479762488e-06	7.949413472837766644e-06	8.696306268687266800e-06	9.509569492141366678e-06	1.039472913742433969e-05	1.135773650776589914e-05	1.240499784405078051e-05	1.354340575349875482e-05	1.478037252630734214e-05	1.612386543079329725e-05	1.758244408011351451e-05	1.916529996611836121e-05	2.088229825825677738e-05	2.274402196772784950e-05	2.476181857919828319e-05	2.694784925439936321e-05	2.931514071373445687e-05	3.187763990365080586e-05	3.465027155895326406e-05	3.764899877039935513e-05	4.089088666884293122e-05	4.439416933780820256e-05	4.817832006668516299e-05	5.226412505670812564e-05	5.667376069145614592e-05	6.143087448280273942e-05
7.818406363475594253e-07	8.638949224534805843e-07	9.541789834437808916e-07	1.053476894271222904e-06	1.162643228138910859e-06	1.282608759845426040e-06	1.414386885444269976e-06	1.559080443050512308e-06	1.717889047951379224e-06	1.892116976365840962e-06	2.083181634106634137e-06	2.292622648380163072e-06	2.522111623009814446e-06	2.773462599504933028e-06	3.048643268586186779e-06	3.349786979058830231e-06	3.679205593262242807e-06	4.039403240735236166e-06	4.433091024212161857e-06	4.863202734603659466e-06	5.332911634214546528e-06	5.845648370105709190e-06	6.405120082212920039e-06	7.015330773587504717e-06	7.680603012915557186e-06	8.405601042299228585e-06	9.195355366135289120e-06	1.005528889979634116e-05	1.099124475970070732e-05	1.200951577923324886e-05	1.311687583784938860e-05	1.432061309353459945e-05	1.562856521160067074e-05	1.704915668555618435e-05	1.859143834847910574e-05	2.026512917593143619e-05	2.208066048396492310e-05	2.404922262816607478e-05	2.618281431194328235e-05	2.849429461436604722e-05	3.099743784978437820e-05	3.370699137318492519e-05	3.663873644673354901e-05	3.980955228420104253e-05	4.323748339092772205e-05	4.694181031766773906e-05	5.094312394694872309e-05	5.526340343057784682e-05	5.992609789647188246e-05	6.495621204213445396e-05
8.263768711520539522e-07	9.131052508067874240e-07	1.008532199122545526e-06	1.113486451817437289e-06	1.228871266398850403e-06	1.355670437834245303e-06	1.494955088755785274e-06	1.647890878808237438e-06	1.815745757598215435e-06	1.999898297546483394e-06	2.201846644962241752e-06	2.423218129751711200e-06	2.665779576345665658e-06	2.931448360678241398e-06	3.222304260376179022e-06	3.540602147717327096e-06	3.888785577392584974e-06	4.269501323653531854e-06	4.685614924042967449e-06	5.140227289590903449e-06	5.636692444104348400e-06	6.178636457985127292e-06	6.769977644870472241e-06	7.414948092299939775e-06	8.118116600563225570e-06	8.884413106871805183e-06	9.719154675010705714e-06	1.062807313366286151e-05	1.161734444963972366e-05	1.269361992529827679e-05	1.386405931245063482e-05	1.513636593808240311e-05	1.651882394016079581e-05	1.802033771472746353e-05	1.965047367831989868e-05	2.141950445251750423e-05	2.333845558007609792e-05	2.541915488463252938e-05	2.767428458836479919e-05	3.011743630420350668e-05	3.276316902123619360e-05	3.562707020375939406e-05	3.872582012602318396e-05	4.207725956602868176e-05	4.570046098275781825e-05	4.961580330193602923e-05	5.384505043574796184e-05	5.841143366192325272e-05	6.333973798712564469e-05	6.865639261870233492e-05
8.731007274006025844e-07	9.647327932263222310e-07	1.065555248566368250e-06	1.176443683237984108e-06	1.298352431003692488e-06	1.432320911368608171e-06	1.579480809094478719e-06	1.741063691174558928e-06	1.918409198146520434e-06	2.112973848097649700e-06	2.326340493848289838e-06	2.560228476010972915e-06	2.816504516917585628e-06	3.097194402782953200e-06	3.404495503929663200e-06	3.740790185436527863e-06	4.108660163186854365e-06	4.510901862985682564e-06	4.950542843178031033e-06	5.430859344036993181e-06	5.955395030092372068e-06	6.527980994534807596e-06	7.152757097852523472e-06	7.834194715932305328e-06	8.577120975972807990e-06	9.386744561717718570e-06	1.026868317269828378e-05	1.122899272538546029e-05	1.227419838736225092e-05	1.341132753884857664e-05	1.464794475910847043e-05	1.599218893844731076e-05	1.745281261964335047e-05	1.903922367573678164e-05	2.076152943410454506e-05	2.263058335967033858e-05	2.465803441290212732e-05	2.685637920092654392e-05	2.923901704261972542e-05	3.182030807087598276e-05	3.461563449741740886e-05	3.764146516742293954e-05	4.091542353294277040e-05	4.445635917544740951e-05	4.828442300895083192e-05	5.242114629590000064e-05	5.688952360837076306e-05	6.171409986710881717e-05	6.692106159045274096e-05	7.253833248422521273e-05
9.220974664372421640e-07	1.018871759397841044e-06	1.125352187269846639e-06	1.242463472733125245e-06	1.371213511044194459e-06	1.512700052120037184e-06	1.668118288918907737e-06	1.838768901871800856e-06	2.026066709883860044e-06	2.231549968412843154e-06	2.456890357382302600e-06	2.703903704023705860e-06	2.974561488164973139e-06	3.271003179992370558e-06	3.595549462906978514e-06	3.950716396777380480e-06	4.339230579650459432e-06	4.764045368826000139e-06	5.228358225119860423e-06	5.735629247135806153e-06	6.289600965430623820e-06	6.894319469589573474e-06	7.554156944417472166e-06	8.273835694706109086e-06	9.058453741316040253e-06	9.913512074664468973e-06	1.084494365506024415e-05	1.185914425272064684e-05	1.296300522370007126e-05	1.416394832135718308e-05	1.546996264636928554e-05	1.688964384165730280e-05	1.843223564189948918e-05	2.010767389056181804e-05	2.192663314055074992e-05	2.390057595767851092e-05	2.604180504909055233e-05	2.836351834163831125e-05	3.087986713784660124e-05	3.360601747960832654e-05	3.655821485201520525e-05	3.975385236176598387e-05	4.321154252636763842e-05	4.695119281182474560e-05	5.099408505764517876e-05	5.536295892880719200e-05	6.008209953468919817e-05	6.517742935497376430e-05	7.067660461201323195e-05	7.660911622813879203e-05
9.734543489127149206e-07	1.075618568153664839e-06	1.188029510759813118e-06	1.311663398463304018e-06	1.447584268735620394e-06	1.596951011665722346e-06	1.761025387582961991e-06	1.941180519536110339e-06	2.138910026127212194e-06	2.355837837463218066e-06	2.593728739365140237e-06	2.854499693440621452e-06	3.140231983184275931e-06	3.453184238919416601e-06	3.795806397133903581e-06	4.170754652591953404e-06	4.580907464518634483e-06	5.029382681155476112e-06	5.519555850067660351e-06	6.055079784745379032e-06	6.639905461277694626e-06	7.278304322183233191e-06	7.974892067851733766e-06	8.734654019476997876e-06	9.562972140841417875e-06	1.046565380982964766e-05	1.144896243410297198e-05	1.251965000894057470e-05	1.368499171884159931e-05	1.495282268806710993e-05	1.633157698886968050e-05	1.783032901971217144e-05	1.945883736925318352e-05	2.122759128534018738e-05	2.314785987157623199e-05	2.523174413730693222e-05	2.749223202998567954e-05	2.994325658187234064e-05	3.259975730584108129e-05	3.547774497768550376e-05	3.859436994472166993e-05	4.196799410264813386e-05	4.561826668446621351e-05	4.956620400685510285e-05	5.383427332060055433e-05	5.844648091250440855e-05	6.342846460662818404e-05	6.880759081270466124e-05	7.461305626900511970e-05	8.087599462593043247e-05
1.027260603510984291e-06	1.135071812917808023e-06	1.253696116430102422e-06	1.384163690412314059e-06	1.527597392914738683e-06	1.685220170187399349e-06	1.858363524764170994e-06	2.048476477358960773e-06	2.257135204512939615e-06	2.486053397119439736e-06	2.737093387461876754e-06	3.012278095001930173e-06	3.313803843855834471e-06	3.644054107691738819e-06	4.005614240672210655e-06	4.401287256051242997e-06	4.834110717111209319e-06	5.307374808293216007e-06	5.824641657626312167e-06	6.389765984898777832e-06	7.006917153428668613e-06	7.680602706780563800e-06	8.415693475330262275e-06	9.217450341198875303e-06	1.009155275374226016e-05	1.104412909150586462e-05	1.208178897029265041e-05	1.321165760077533288e-05	1.444141230286336742e-05	1.577932128782230095e-05	1.723428482291318759e-05	1.881587889705439023e-05	2.053440150970913401e-05	2.240092170881545776e-05	2.442733150712736743e-05	2.662640080976415121e-05	2.901183548907393844e-05	3.159833874606929923e-05	3.440167590067104902e-05	3.743874275576242254e-05	4.072763768260393070e-05	4.428773757740861184e-05	4.813977784088991859e-05	5.230593653421147094e-05	5.680992286607008712e-05	6.167707016653066596e-05	6.693443350366752630e-05	7.261089209905352137e-05	7.873725669757359962e-05	8.534638204596908524e-05
1.083607389884102184e-06	1.197332220751603828e-06	1.322463258307981138e-06	1.460087180446578939e-06	1.611388443924290235e-06	1.777657075669085912e-06	1.960297613414886711e-06	2.160838559179440044e-06	2.380942545561310104e-06	2.622417262457649169e-06	2.887227194451060118e-06	3.177506221859097746e-06	3.495571141288116420e-06	3.843936164482139680e-06	4.225328457307085243e-06	4.642704783859345122e-06	5.099269323933615205e-06	5.598492735425717345e-06	6.144132536677441323e-06	6.740254887290840635e-06	7.391257849541762013e-06	8.101896216202020878e-06	8.877307994332518556e-06	9.723042638423624680e-06	1.064509113013210046e-05	1.164991800578320142e-05	1.274449543675761388e-05	1.393633947187196580e-05	1.523354855484606275e-05	1.664484443394862693e-05	1.817961558488999125e-05	1.984796327197122643e-05	2.166075037639974172e-05	2.362965312450242511e-05	2.576721585230387464e-05	2.808690894656946832e-05	3.060319010588545893e-05	3.333156906869988082e-05	3.628867595836135588e-05	3.949233339814385742e-05	4.296163255190471977e-05	4.671701324842889757e-05	5.078034834961369292e-05	5.517503252436486039e-05	5.992607559146252114e-05	6.506020059557323699e-05	7.060594678107117827e-05	7.659377762830750752e-05	8.305619411638127969e-05	9.002785337532652346e-05
1.142587755564206130e-06	1.262502604744384947e-06	1.394444494470281144e-06	1.539559244259708362e-06	1.699095789541319737e-06	1.874414373214536870e-06	2.066995981817937365e-06	2.278452313566465986e-06	2.510536498007614385e-06	2.765154617489813558e-06	3.044378083426766362e-06	3.350456923235991910e-06	3.685834036833340812e-06	4.053160484674475204e-06	4.455311872550322611e-06	4.895405901663667129e-06	5.376821155936454747e-06	5.903217202020391482e-06	6.478556081101774750e-06	7.107125275303465217e-06	7.793562235285122859e-06	8.542880559524551701e-06	9.360497919717946996e-06	1.025226583076106080e-05	1.122450136785660552e-05	1.228402093742374228e-05	1.343817621266005809e-05	1.469489234880019572e-05	1.606270859732896570e-05	1.755082144262019945e-05	1.916913038866104198e-05	2.092828652768652947e-05	2.283974402665498631e-05	2.491581467153168589e-05	2.716972561328510508e-05	2.961568046332999389e-05	3.226892388982192949e-05	3.514580986973090554e-05	3.826387375492506414e-05	4.164190831358401162e-05	4.530004391109187481e-05	4.925983299709300580e-05	5.354433906758694926e-05	5.817823027280281728e-05	6.318787784300591783e-05	6.860145950540273826e-05	7.444906806579672405e-05	8.076282532866415926e-05	8.757700152865119370e-05	9.492814044537522893e-05
1.204296586626062970e-06	1.330687809498879701e-06	1.469755626832557222e-06	1.622707734894998136e-06	1.790860531612168661e-06	1.975647724112447953e-06	2.178630284336820473e-06	2.401506955439107526e-06	2.646125550401897330e-06	2.914495095770130297e-06	3.208798876349334426e-06	3.531408439764783921e-06	3.884898622943752400e-06	4.272063665860859860e-06	4.695934481275364739e-06	5.159797152689891361e-06	5.667212736366815414e-06	6.222038446951680284e-06	6.828450310067872210e-06	7.490967369158921639e-06	8.214477537857779274e-06	9.004265193255380189e-06	9.866040609607968373e-06	1.080597133626674736e-05	1.183071562791450517e-05	1.294745803955193689e-05	1.416394730307243084e-05	1.548853660668826089e-05	1.693022640291362411e-05	1.849870987524493223e-05	2.020442119810428254e-05	2.205858672899615241e-05	2.407327927615546292e-05	2.626147558922802160e-05	2.863711722466339411e-05	3.121517494155445272e-05	3.401171678751074476e-05	3.704398003788358755e-05	4.033044715512787507e-05	4.389092593836711260e-05	4.774663403618569564e-05	5.192028799836288056e-05	5.643619704458339482e-05	6.132036173010519536e-05	6.660057768987834824e-05	7.230654464367232046e-05	7.846998084529656814e-05	8.512474315897872548e-05	9.230695294537226393e-05	1.000551279383302892e-04
1.268830551878995101e-06	1.401994649466872966e-06	1.548514633041385300e-06	1.709662907551155373e-06	1.886826423065477668e-06	2.081515714287153841e-06	2.295375400460424022e-06	2.530195254783813241e-06	2.787922108491444456e-06	3.070672645342262581e-06	3.380747145355889689e-06	3.720644239848116800e-06	4.093076743154831540e-06	4.500988629885897276e-06	4.947573230121911284e-06	5.436292718654554870e-06	5.970898978170972941e-06	6.555455920197561477e-06	7.194363351632771551e-06	7.892382478826330818e-06	8.654663145376502700e-06	9.486772904129598926e-06	1.039472802825926938e-05	1.138502657077218391e-05	1.246468358631833174e-05	1.364126863378242824e-05	1.492294568275328270e-05	1.631851555164500362e-05	1.783746100990859807e-05	1.948999468146051851e-05	2.128710989111117250e-05	2.324063460039287594e-05	2.536328858375810094e-05	2.766874400060169350e-05	3.017168952292976372e-05	3.288789818276304731e-05	3.583429910743740225e-05	3.902905331487650911e-05	4.249163374459251341e-05	4.624290970359991364e-05	5.030523590957911690e-05	5.470254631643632279e-05	5.946045290987022843e-05	6.460634966261011617e-05	7.016952184056576640e-05	7.618126085231313293e-05	8.267498483480016517e-05	8.968636516826600875e-05	9.725345911263988570e-05	1.054168487563483342e-04
1.336288040373564023e-06	1.476531839898038043e-06	1.630841590207878198e-06	1.800557335378851677e-06	1.987139774983843239e-06	2.192179751781264945e-06	2.417409321753881946e-06	2.664713412040680483e-06	2.936142357914338985e-06	3.233925377508001353e-06	3.560485046258387199e-06	3.918452836418200769e-06	4.310685790503179489e-06	4.740284401176461331e-06	5.210611773833394833e-06	5.725314152034757719e-06	6.288342889937977648e-06	6.903977959997574075e-06	7.576853088438294141e-06	8.311982615345904046e-06	9.114790180663857750e-06	9.991139341924879750e-06	1.094736623417186183e-05	1.199031438723184477e-05	1.312737182028148486e-05	1.436651053847744654e-05	1.571632856130497372e-05	1.718609461720760771e-05	1.878579564399681395e-05	2.052618723944977456e-05	2.241884721143447181e-05	2.447623238175010104e-05	2.671173880269339931e-05	2.913976555007112351e-05	3.177578226100425025e-05	3.463640058933931338e-05	3.773944975579261198e-05	4.110405637406504829e-05	4.475072873805228040e-05	4.870144575888522766e-05	5.297975074385123618e-05	5.761085021222857474e-05	6.262171794564552957e-05	6.804120447273531453e-05	7.390015218958297832e-05	8.023151631860059730e-05	8.707049190908921826e-05	9.445464708275066405e-05	1.024240627267272350e-04	1.110214788353303339e-04
1.406769092015936003e-06	1.554409920173143786e-06	1.716858590229734132e-06	1.895525815990608678e-06	2.091949353426343470e-06	2.307803952932987834e-06	2.544913026341159468e-06	2.805260919745830999e-06	3.091006111749203570e-06	3.404495398916022306e-06	3.748279133677756565e-06	4.125127583485600079e-06	4.538048483711288517e-06	4.990305860622381148e-06	5.485440204719393310e-06	6.027290078809937655e-06	6.620015249410352609e-06	7.268121434402225833e-06	7.976486764328291805e-06	8.750390059282227721e-06	9.595541028025994631e-06	1.051811250074591009e-05	1.152477481173344791e-05	1.262273245322948426e-05	1.381976312670098888e-05	1.512425932291018922e-05	1.654527256726844668e-05	1.809256047215092769e-05	1.977663674301703519e-05	2.160882429039114237e-05	2.360131160490885771e-05	2.576721255777023934e-05	2.812062979400117233e-05	3.067672189089812188e-05	3.345177445888682734e-05	3.646327536674751096e-05	3.972999427768772831e-05	4.327206668708616637e-05	4.711108265681116116e-05	5.127018044483403077e-05	5.577414523235063940e-05	6.064951315375314769e-05	6.592468083752311980e-05	7.163002066841717673e-05	7.779800198308199578e-05	8.446331841249363149e-05	9.166302158525863855e-05	9.943666140583389804e-05	1.078264331209640825e-04	1.168773313862357801e-04
1.480375321091593265e-06	1.635741169302395011e-06	1.806689646459669878e-06	1.994705268417461233e-06	2.201406265706865056e-06	2.428555016920226555e-06	2.678070340560218923e-06	2.952040410034288861e-06	3.252736642485223185e-06	3.582628626491200850e-06	3.944400157285462302e-06	4.340966451896054962e-06	4.775492620498820426e-06	5.251413474304616540e-06	5.772454754469900193e-06	6.342655870822334809e-06	6.966394243627562785e-06	7.648411346188968584e-06	8.393840550762079702e-06	9.208236885074426307e-06	1.009760881166595889e-05	1.106845214729474475e-05	1.212778624477867551e-05	1.328319256486224043e-05	1.454285577098553087e-05	1.591560748519461055e-05	1.741097284883335295e-05	1.903922003710774123e-05	2.081141288206514727e-05	2.273946676399845826e-05	2.483620793672275574e-05	2.711543645756416210e-05	2.959199289823729716e-05	3.228182901801397757e-05	3.520208258571094724e-05	3.837115654197439295e-05	4.180880269812962111e-05	4.553621017242042096e-05	4.957609876876644132e-05	5.395281750718404631e-05	5.869244851869082893e-05	6.382291652082621954e-05	6.937410409277928092e-05	7.537797297154355048e-05	8.186869159239119388e-05	8.888276909828490293e-05	9.645919604352713467e-05	1.046395920169466813e-04	1.134683604092270989e-04	1.229928505473721343e-04
1.557209832509753724e-06	1.720639513380562971e-06	1.900460591490053173e-06	2.098234620255978326e-06	2.315663835847774431e-06	2.554602088363515223e-06	2.817067787449887394e-06	3.105257487627223018e-06	3.421560497997925246e-06	3.768574584747221054e-06	4.149122838649863851e-06	4.566271783742205461e-06	5.023350807412494042e-06	5.523972996401229184e-06	6.072057467585723959e-06	6.671853286951477800e-06	7.327965074815313380e-06	8.045380400170349473e-06	8.829499071955004697e-06	9.686164440107196546e-06	1.062169682444675546e-05	1.164292919471683442e-05	1.275724523051311348e-05	1.397261989531134784e-05	1.529766266437555765e-05	1.674166355196333287e-05	1.831464208893135185e-05	2.002739940757380040e-05	2.189157359626806910e-05	2.391969849225115618e-05	2.612526608656654941e-05	2.852279272090629789e-05	3.112788926167546098e-05	3.395733544211708340e-05	3.702915856871156098e-05	4.036271679330681573e-05	4.397878715742752179e-05	4.789965862005693338e-05	5.214923028468206875e-05	5.675311504564107423e-05	6.173874887766107953e-05	6.713550599598863927e-05	7.297482011750149402e-05	7.929031205577547457e-05	8.611792388502547899e-05	9.349605990927170379e-05	1.014657346737904230e-04	1.100707282559222768e-04	1.193577490715555051e-04	1.293766044320012517e-04
1.637377130590812713e-06	1.809220424802495055e-06	1.998298965836948541e-06	2.206254684768592505e-06	2.434877468944727798e-06	2.686116607695889442e-06	2.962094421746672639e-06	3.265120547949249048e-06	3.597707301140444835e-06	3.962586185053117589e-06	4.362725628214025711e-06	4.801350024909029272e-06	5.281960165600771478e-06	5.808355145641550771e-06	6.384655845732237815e-06	7.015330082339002967e-06	7.705219531183853747e-06	8.459568531975935856e-06	9.284054887737590482e-06	1.018482277740025718e-05	1.116851790579088560e-05	1.224232502069445119e-05	1.341400793234955800e-05	1.469195217650368333e-05	1.608521046800991540e-05	1.760355109787289652e-05	1.925750943263415766e-05	2.105844268100934613e-05	2.301858809872978491e-05	2.515112480858517933e-05	2.747023941868342902e-05	2.999119562790731756e-05	3.273040801345873972e-05	3.570552020116459933e-05	3.893548762488205454e-05	4.244066508683690228e-05	4.624289933601549138e-05	5.036562688679644361e-05	5.483397730474303457e-05	5.967488219096594044e-05	6.491719010051919057e-05	7.059178763394668651e-05	7.673172694431464773e-05	8.337235990471609701e-05	9.055147918334689966e-05	9.830946647471960670e-05	1.066894481363589756e-04	1.157374584803427548e-04	1.255026109682580741e-04	1.360372775564819335e-04
1.720983020231229558e-06	1.901600813056154068e-06	2.100333897321377075e-06	2.318908027712721414e-06	2.559204504196288265e-06	2.823272149027898104e-06	3.113341651092127867e-06	3.431840580045622614e-06	3.781409532586294369e-06	4.164919486452780922e-06	4.585490441963721820e-06	5.046511435267854649e-06	5.551662011999567573e-06	6.104935254720555650e-06	6.710662462370434152e-06	7.373539584955353449e-06	8.098655521856722129e-06	8.891522397452617297e-06	9.758107933195361042e-06	1.070487004088348961e-05	1.173879376758842203e-05	1.286743072854819836e-05	1.409894117029809193e-05	1.544213881237904693e-05	1.690653862211202727e-05	1.850240768316188081e-05	2.024081932490116729e-05	2.213371068591141937e-05	2.419394389131886196e-05	2.643537103000093632e-05	2.887290312404041707e-05	3.152258328907360399e-05	3.440166429037960576e-05	3.752869070565796925e-05	4.092358591137976474e-05	4.460774411539210159e-05	4.860412766400378263e-05	5.293736985710051075e-05	5.763388350985573869e-05	6.272197550427094663e-05	6.823196757808119221e-05	7.419632360241076993e-05	8.064978360291099951e-05	8.762950478196223920e-05	9.517520980170072076e-05	1.033293425892085475e-04	1.121372319260168036e-04	1.216472630841123253e-04	1.319110577698095707e-04	1.429836626351109084e-04
1.808134500293520948e-06	1.997898906924672006e-06	2.206695970961921504e-06	2.436338823693753636e-06	2.688804056371876989e-06	2.966244245258004076e-06	3.271003043175125572e-06	3.605630953995275773e-06	3.972902296588864475e-06	4.375833437668473058e-06	4.817702377379435285e-06	5.302069776071236395e-06	5.832801515437309526e-06	6.414092892133056355e-06	7.050494547071778739e-06	7.746940238855169500e-06	8.508776575211873439e-06	9.341794821895978561e-06	1.025226491422446253e-05	1.124697180231184709e-05	1.233325426707255467e-05	1.351904635020847034e-05	1.481292154766277830e-05	1.622413992239526029e-05	1.776269829879849517e-05	1.943938370762289707e-05	2.126583025688609665e-05	2.325457961089164239e-05	2.541914526615945475e-05	2.777408081974318306e-05	3.033505243206074806e-05	3.311891569295971415e-05	3.614379710625279841e-05	3.942918041437617886e-05	4.299599799105450625e-05	4.686672753595821721e-05	5.106549431115593144e-05	5.561817916478115065e-05	6.055253259258466418e-05	6.589829509296147149e-05	7.168732407557564012e-05	7.795372758773996607e-05	8.473400512624166766e-05	9.206719580528933879e-05	9.999503415358804615e-05	1.085621138151724780e-04	1.178160594295143949e-04	1.278077069664776736e-04	1.385912927908134330e-04	1.502246517290887909e-04
1.898939649083405938e-06	2.098234127945188294e-06	2.317517089210355435e-06	2.558692701856234109e-06	2.823836845512917522e-06	3.115210200202060125e-06	3.435274118559463447e-06	3.786707192545065208e-06	4.172423069354730408e-06	4.595589599954904877e-06	5.059649408305381943e-06	5.568341974145726637e-06	6.125727327214409648e-06	6.736211455938540170e-06	7.404573538978168629e-06	8.135995113530361278e-06	8.936091299987049792e-06	9.810944208400006878e-06	1.076713865822121033e-05	1.181180034896106489e-05	1.295263662572219010e-05	1.419797999002485268e-05	1.555683451291297415e-05	1.703892531403217514e-05	1.865475127715334670e-05	2.041564117950199939e-05	2.233381341918353936e-05	2.442243953198967635e-05	2.669571169588037790e-05	2.916891442844070592e-05	3.185850068960822159e-05	3.478217260888546389e-05	3.795896706311051739e-05	4.140934633756885626e-05	4.515529410982130603e-05	4.922041700199066336e-05	5.363005195339682534e-05	5.841137967130570686e-05	6.359354442309163638e-05	6.920778043829198451e-05	7.528754519376597309e-05	8.186865985944938523e-05	8.898945718589275225e-05	9.669093711792921990e-05	1.050169304212388726e-04	1.140142706103446487e-04	1.237329744674617608e-04	1.342264314417345643e-04	1.455516022174528558e-04	1.577692267379904572e-04
1.993507501791938168e-06	2.202726954989331352e-06	2.432930322381056530e-06	2.686116580748147359e-06	2.964465014685363250e-06	3.270348887541364000e-06	3.606352128975673416e-06	3.975286726720975173e-06	4.380211429761947496e-06	4.824451850507794312e-06	5.311622058409217148e-06	5.845647762522259153e-06	6.430791185762835343e-06	7.071677739022926027e-06	7.773324608931077336e-06	8.541171378837233410e-06	9.381112808573299574e-06	1.029953390469368905e-05	1.130334741921320329e-05	1.240003392134343585e-05	1.359768459335842429e-05	1.490504690849876680e-05	1.633157335573007089e-05	1.788747338320050790e-05	1.958376873937080711e-05	2.143235239801500889e-05	2.344605126056835284e-05	2.563869283664614861e-05	2.802517611090963180e-05	3.062154681182034833e-05	3.344507730516158288e-05	3.651435134247937793e-05	3.984935390178499071e-05	4.347156636493015842e-05	4.740406728296086186e-05	5.167163898746774276e-05	5.630088031239271042e-05	6.132032569693376717e-05	6.676057094599675693e-05	7.265440593008784184e-05	7.903695451152116720e-05	8.594582198829438398e-05	9.342125035091066885e-05	1.015062816507053084e-04	1.102469297808115616e-04	1.196923609727570346e-04	1.298950833126457792e-04	1.409111455809486022e-04	1.528003457190514776e-04	1.656264492236454407e-04
2.091947919797081836e-06	2.311498779848762307e-06	2.553069749145597784e-06	2.818758492216668704e-06	3.110851935626893284e-06	3.431840536415919848e-06	3.784435820886431046e-06	4.171588635206419778e-06	4.596508772191921581e-06	5.062686066171852711e-06	5.573913052951929111e-06	6.134309297196327864e-06	6.748347495045339410e-06	7.420881465483035324e-06	8.157176149858369845e-06	8.962939745045996273e-06	9.844358102001422154e-06	1.080813152791903120e-05	1.186151413683165198e-05	1.301235590028882705e-05	1.426914755671428216e-05	1.564106854515202863e-05	1.713803813636265326e-05	1.877076994160510259e-05	2.055082998692441191e-05	2.249069854834290509e-05	2.460383595099891526e-05	2.690475254298056292e-05	2.940908306232376221e-05	3.213366562337608415e-05	3.509662555642295692e-05	3.831746434211190654e-05	4.181715388976051611e-05	4.561823641605079456e-05	4.974493018784592829e-05	5.422324139993161879e-05	5.908108246521563114e-05	6.434839700145055462e-05	7.005729180460544602e-05	7.624217610476045990e-05	8.293990840560730069e-05	9.018995121338174291e-05	9.803453396511980426e-05	1.065188244696441665e-04	1.156911091773628027e-04	1.256029825969376477e-04	1.363095461778708465e-04	1.478696169782107257e-04	1.603459464355743043e-04	1.738054495576381797e-04
2.194371451737469657e-06	2.424671753729388725e-06	2.678070286985684436e-06	2.956767394217242665e-06	3.263162002158655162e-06	3.599866503520357937e-06	3.969725184167068102e-06	4.375833367313004204e-06	4.821558001282412787e-06	5.310559787236387788e-06	5.846816948634655252e-06	6.434650749761206859e-06	7.078752876412929877e-06	7.784214797823813382e-06	8.556559235077202806e-06	9.401773867637174280e-06	1.032634741620805985e-05	1.133730824689974922e-05	1.244226564863231028e-05	1.364945394284522488e-05	1.496777959188196824e-05	1.640687147987578715e-05	1.797713454757582344e-05	1.968980697028058688e-05	2.155702107590789219e-05	2.359186820816804636e-05	2.580846774784352062e-05	2.822204051324443005e-05	3.084898676902577726e-05	3.370696908065107846e-05	3.681500025987495208e-05	4.019353665461889563e-05	4.386457704455144329e-05	4.785176741144358213e-05	5.218051186100601237e-05	5.687808998025744358e-05	6.197378092163211276e-05	6.749899451179665528e-05	7.348740968958252103e-05	7.997512058343312356e-05	8.700079054425511292e-05	9.460581445452973090e-05	1.028344896388329630e-04	1.117341957045965963e-04	1.213555836447609721e-04	1.317527745360427870e-04	1.429835681676307375e-04	1.551096619352301071e-04	1.681968803344135619e-04	1.823154153850472733e-04
2.300889186290033627e-06	2.542368624578787889e-06	2.808067512521550531e-06	3.100292972444293462e-06	3.421560411260316150e-06	3.774609031589733641e-06	4.162421185778302400e-06	4.588242449408142507e-06	5.055603208452239490e-06	5.568341861153989563e-06	6.130629741341008270e-06	6.746997875713840371e-06	7.422365693699707908e-06	8.162071814726285640e-06	8.971907044248632286e-06	9.858149716553780013e-06	1.082760352926263769e-05	1.188763802154704614e-05	1.304623185537531750e-05	1.431201906657619656e-05	1.569433846017190617e-05	1.720328633225170269e-05	1.884977270863536368e-05	2.064558129868672337e-05	2.260343337087536281e-05	2.473705576501643522e-05	2.706125326453585282e-05	2.959198556058085443e-05	3.234644904829571112e-05	3.534316370408369226e-05	3.860206530115618644e-05	4.214460322906556398e-05	4.599384419123506932e-05	5.017458206265747650e-05	5.471345419790947653e-05	5.963906448737908288e-05	6.498211346707492408e-05	7.077553579449106255e-05	7.705464540977401686e-05	8.385728870770432981e-05	9.122400605178215556e-05	9.919820196691506978e-05	1.078263243517305130e-04	1.171580530553867632e-04	1.272464981667230366e-04	1.381484083658212670e-04	1.499243896891167872e-04	1.626391350594143487e-04	1.763616649311342021e-04	1.911655793988097768e-04
2.411612596603965700e-06	2.664712565194098689e-06	2.943197471657133112e-06	3.249485430719337498e-06	3.586212931737436275e-06	3.956250994197454847e-06	4.362725488344525452e-06	4.809038174703926541e-06	5.298889330092641941e-06	5.836302066066285417e-06	6.425648451647627457e-06	7.071677558293931127e-06	7.779545551402302928e-06	8.554847959217119782e-06	9.403654256796415464e-06	1.033254490970466611e-05	1.134865102932912185e-05	1.245969679915712995e-05	1.367404483899574153e-05	1.500074468195715145e-05	1.644958454705857908e-05	1.803114659848639584e-05	1.975686589093439871e-05	2.163909320893310249e-05	2.369116201671373254e-05	2.592745974389466809e-05	2.836350364109530261e-05	3.101602144846589681e-05	3.390303712903370426e-05	3.704396192768050563e-05	4.045969102544481243e-05	4.417270606766736949e-05	4.820718385319445635e-05	5.258911148042151357e-05	5.734640825432010987e-05	6.250905466672174551e-05	6.810922876994871217e-05	7.418145027138011794e-05	8.076273268358316712e-05	8.789274387126846120e-05	9.561397534236302077e-05	1.039719206359588906e-04	1.130152631646902226e-04	1.227960738730378355e-04	1.333700190763496634e-04	1.447965788474943111e-04	1.571392763194305673e-04	1.704659182720357641e-04	1.848488473705572834e-04	2.003652064206731809e-04
2.526653376364587704e-06	2.791826992081509742e-06	3.083596479510485624e-06	3.404495270100914413e-06	3.757285660441978063e-06	4.144975626822317808e-06	4.570840153590302130e-06	5.038443276355332627e-06	5.551661787367502304e-06	6.114710714073547648e-06	6.732170688032966600e-06	7.409017327779389305e-06	8.150652765857865038e-06	8.962939457146353386e-06	9.852236412688116686e-06	1.082543801060508324e-05	1.189001554323924004e-05	1.305406166746347954e-05	1.432633793311362928e-05	1.571632557270790926e-05	1.723427974403332196e-05	1.889128742576372757e-05	2.069932917504828577e-05	2.267134496490056473e-05	2.482130432828427811e-05	2.716428104493437428e-05	2.971653261619909821e-05	3.249558478249864942e-05	3.552032134733322261e-05	3.881107958111581108e-05	4.238975148741007761e-05	4.627989122339523545e-05	5.050682897552461874e-05	5.509779160026059944e-05	6.008203034861084335e-05	6.549095600166617470e-05	7.135828175252430987e-05	7.772017417788966225e-05	8.461541264999876801e-05	9.208555754645041114e-05	1.001751276219016353e-04	1.089317869112947429e-04	1.184065415392771301e-04	1.286539468147371030e-04	1.397323249926653440e-04	1.517039940879916324e-04	1.646355081273066139e-04	1.785979092246005957e-04	1.936669918660512048e-04	2.099235797864965254e-04
2.646123267483863944e-06	2.923835375063444845e-06	3.229400910124766754e-06	3.565473056711915613e-06	3.934944766041053338e-06	4.340966244178591365e-06	4.786967330628773672e-06	5.276680583860618716e-06	5.814166107615173920e-06	6.403838234239746734e-06	7.050494187775253542e-06	7.759344856227263660e-06	8.536047809410345311e-06	9.386742705961079650e-06	1.031808924056503988e-05	1.133730779014192667e-05	1.245222292566098048e-05	1.367130996442698424e-05	1.500374474606526508e-05	1.645945682403858468e-05	1.804918627333841464e-05	1.978454432398962502e-05	2.167807803918844840e-05	2.374333926622392596e-05	2.599495809780455601e-05	2.844872109101081534e-05	3.112165450076944073e-05	3.403211279449385352e-05	3.719987272432690893e-05	4.064623324319810167e-05	4.439412156066662525e-05	4.846820564419305756e-05	5.289501348105104069e-05	5.770305942548972940e-05	6.292297796493406955e-05	6.858766524795370111e-05	7.473242872532100719e-05	8.139514526368110485e-05	8.861642809916819570e-05	9.643980300550876960e-05	1.049118940578677234e-04	1.140826193796521369e-04	1.240053972647758742e-04	1.347373630723128907e-04	1.463395972939595952e-04	1.588773651972776144e-04	1.724203684490218953e-04	1.870430091231290012e-04	2.028246664968014017e-04	2.198499870355937900e-04
2.770133879437848409e-06	3.060861037655992081e-06	3.380746975985036134e-06	3.732569178311652492e-06	4.119356220364083462e-06	4.544405943842900400e-06	5.011308929138902688e-06	5.523972662804536569e-06	6.086647527396256009e-06	6.703954735382093509e-06	7.380916335593472357e-06	8.122987427720192527e-06	8.936090727630866551e-06	9.826653633847485389e-06	1.080164795330005956e-05	1.186863245254851540e-05	1.303579840895810600e-05	1.431201834486764887e-05	1.570689813657038980e-05	1.723083269893663810e-05	1.889506545572755672e-05	2.071175181507786675e-05	2.269402687922179949e-05	2.485607762732137718e-05	2.721321982016458875e-05	2.978197988555015069e-05	3.258018205331203107e-05	3.562704101913778963e-05	3.894326042659716048e-05	4.255113746701950418e-05	4.647467390709211337e-05	5.073969386417698111e-05	5.537396865935176549e-05	6.040734908804519971e-05	6.587190545773290043e-05	7.180207575153503736e-05	7.823482228553836268e-05	8.520979723631033761e-05	9.276951742317589853e-05	1.009595487374565631e-04	1.098287006178695532e-04	1.194292309775395422e-04	1.298170619936403448e-04	1.410520071752859365e-04	1.531980101290410581e-04	1.663233954439884675e-04	1.805011321198436150e-04	1.958091099617779323e-04	2.123304293645338851e-04	2.301537049057378694e-04
2.898796500296327382e-06	3.203026948266542212e-06	3.537770497395713309e-06	3.905933589673537656e-06	4.310685517395513517e-06	4.755477296252158587e-06	5.244066277513304369e-06	5.780541438034634053e-06	6.369350577286908830e-06	7.015329548754812680e-06	7.723733660152605664e-06	8.500271384251732387e-06	9.351140529736675654e-06	1.028306702940126195e-05	1.130334651116027187e-05	1.241988882578422619e-05	1.364126571395304143e-05	1.497676180417314481e-05	1.643642914229206874e-05	1.803114546277406952e-05	1.977267642155061073e-05	2.167374202011972310e-05	2.374808746062510728e-05	2.601055868187427181e-05	2.847718283662743188e-05	3.116525398101492752e-05	3.409342425753557023e-05	3.728180086378561848e-05	4.075204910978377716e-05	4.452750187747730993e-05	4.863327580672749330e-05	5.309639454264859375e-05	5.794591938968698968e-05	6.321308772811209378e-05	6.893145955868756696e-05	7.513707255105599246e-05	8.186860598081684560e-05	8.916755394929850925e-05	9.707840828854559935e-05	1.056488515620096437e-04	1.149299605787648426e-04	1.249764208456427084e-04	1.358467523875127119e-04	1.476035473707475805e-04	1.603137199688693074e-04	1.740487689120653913e-04	1.888850531639305248e-04	2.049040811689439639e-04	2.221928141131368657e-04	2.408439836375797787e-04
3.032221899515845907e-06	3.350455502290403646e-06	3.700606661806055299e-06	4.085715546864520760e-06	4.509097380019185272e-06	4.974362021188709148e-06	5.485439766105305328e-06	6.046607800412473889e-06	6.662518648574256196e-06	7.338230750799410479e-06	8.079241308621698469e-06	8.891521547457849936e-06	9.781554552440213153e-06	1.075637584207927919e-05	1.182361685285062893e-05	1.299155151662255412e-05	1.426914612192853722e-05	1.566611265945029637e-05	1.719296586169113749e-05	1.886108415668160090e-05	2.068277476565687600e-05	2.267134318496326963e-05	2.484116730295851989e-05	2.720777641339511936e-05	2.978793539760483684e-05	3.259973435882439864e-05	3.566268400309121234e-05	3.899781707231894906e-05	4.262779614638210053e-05	4.657702814226131940e-05	5.087178584948786085e-05	5.554033685221829251e-05	6.061308019925716492e-05	6.612269119411468118e-05	7.210427468773796846e-05	7.859552726680405909e-05	8.563690874032660479e-05	9.327182333677205980e-05	1.015468110328298908e-04	1.105117494432788247e-04	1.202200667091186140e-04	1.307289658280040936e-04	1.420996608771172415e-04	1.543976255836824779e-04	1.676928547024873534e-04	1.820601386626129962e-04	1.975793519472432403e-04	2.143357556708463865e-04	2.324203148165870252e-04	2.519300305942915132e-04
3.170520122594431956e-06	3.503268295214725670e-06	3.869389773202901474e-06	4.272063330558349616e-06	4.714755454660275451e-06	5.201240650915297167e-06	5.735628475753217103e-06	6.322391197335952707e-06	6.966393542069137784e-06	7.672924666198597203e-06	8.447732499547568546e-06	9.297060616483533591e-06	1.022768779754353598e-05	1.124697045377991440e-05	1.236288809482327372e-05	1.358409203086983358e-05	1.491995750832935426e-05	1.638063948862733082e-05	1.797713228973414032e-05	1.972133332029337677e-05	2.162611114678492417e-05	2.370537814494468948e-05	2.597416799766082219e-05	2.844871831276571988e-05	3.114655864547769936e-05	3.408660422177746852e-05	3.728925567058493138e-05	4.077650508431730384e-05	4.457204873911873813e-05	4.870140681781292354e-05	5.319205049031151833e-05	5.807353671783302369e-05	6.337765115875260971e-05	6.913855956520438106e-05	7.539296807055832609e-05	8.218029277865294101e-05	8.954283907595077382e-05	9.752599109771055940e-05	1.061784117885770993e-04	1.155522540067437331e-04	1.257033831288728782e-04	1.366916116202007844e-04	1.485809460405892546e-04	1.614398469626979573e-04	1.753415022826676885e-04	1.903641144068691463e-04	2.065912017999042621e-04	2.241119153794992875e-04	2.430213702426720817e-04	2.634209932045677928e-04
3.313800277713882319e-06	3.661585886869166830e-06	4.044252991725026127e-06	4.465123958552626861e-06	4.927821994012262090e-06	5.436292180163742430e-06	5.994829791809560147e-06	6.608109207283249868e-06	7.281214999313615369e-06	8.019675351539451257e-06	8.829497954378836235e-06	9.717208542353587733e-06	1.068989224368480989e-05	1.175523792200208014e-05	1.292158569934186926e-05	1.419797785925276193e-05	1.559421333875734870e-05	1.712090602815775407e-05	1.878954710816726830e-05	2.061257166465341512e-05	2.260342983228825217e-05	2.477666272969898100e-05	2.714798346019757603e-05	2.973436346387339218e-05	3.255412451869756546e-05	3.562703670031561393e-05	3.897442262234015575e-05	4.261926829117473762e-05	4.658634092167038119e-05	5.090231407218738052e-05	5.559590046986137389e-05	6.069799290902087700e-05	6.624181361769907036e-05	7.226307249897989194e-05	7.880013466545394984e-05	8.589419769628099145e-05	9.358947905712532319e-05	1.019334141336435850e-04	1.109768653388740591e-04	1.207743427641166023e-04	1.313842368512380457e-04	1.428690635719359950e-04	1.552957226061767550e-04	1.687357690175949275e-04	1.832656989281869475e-04	1.989672496978409707e-04	2.159277151160997809e-04	2.342402761139418033e-04	2.540043475020968707e-04	2.753259412394173911e-04
3.462170314524507536e-06	3.825527556994139336e-06	4.225328063687623741e-06	4.665042887697981883e-06	5.148457528078358183e-06	5.679693703234868411e-06	6.263239003954932818e-06	6.903977098687628149e-06	7.607220216522822031e-06	8.378744059959583910e-06	9.224825308053157325e-06	1.015228187930139486e-05	1.116851613273664630e-05	1.228156119512317661e-05	1.350013061190570004e-05	1.483367152963793049e-05	1.629242162798905227e-05	1.788747003012391263e-05	1.963082243123324735e-05	2.153547069623983431e-05	2.361546718927100033e-05	2.588600410922765999e-05	2.836349811783195094e-05	3.106568055873543946e-05	3.401169357868475687e-05	3.722219247430517454e-05	4.071945460073557612e-05	4.452749519113718225e-05	4.867219044889830779e-05	5.318140828719968092e-05	5.808514710336983326e-05	6.341568298817575565e-05	6.920772578269859246e-05	7.549858440781963720e-05	8.232834190335475101e-05	8.974004062564805981e-05	9.777987806367549367e-05	1.064974137445648340e-04	1.159457877096482299e-04	1.261819510517049223e-04	1.372669090128805487e-04	1.492659771506935182e-04	1.622490510864825898e-04	1.762908903565951269e-04	1.914714168912997445e-04	2.078760286497933259e-04	2.255959289416655173e-04	2.447284719656058036e-04	2.653775250948084722e-04	2.876538484354843766e-04
3.615736795256720993e-06	3.995211052330625074e-06	4.412745042241944617e-06	4.871963705488167168e-06	5.376820523803295486e-06	5.931620038509108456e-06	6.541048892130563817e-06	7.210207373510622352e-06	7.944643341666571431e-06	8.750388687223338284e-06	9.633998499138747554e-06	1.060259311359630001e-05	1.166390323145094828e-05	1.282631830046454190e-05	1.409893836875144366e-05	1.549162962637479487e-05	1.701508386287798528e-05	1.868088207969807886e-05	2.050156250787790559e-05	2.249069329325721151e-05	2.466295012336961769e-05	2.703419908257730645e-05	2.962158503452556445e-05	3.244362584376324821e-05	3.552031276134062185e-05	3.887321731230529529e-05	4.252560503628028993e-05	4.650255644564080200e-05	5.083109557919328401e-05	5.554032654267552225e-05	6.066157844072804273e-05	6.622855911826332892e-05	7.227751814225079753e-05	7.884741946783503175e-05	8.598012424528422707e-05	9.372058423653004881e-05	1.021170463218791920e-04	1.112212685887309388e-04	1.210887485048887024e-04	1.317789636889807043e-04	1.433556257997737487e-04	1.558869480744090911e-04	1.694459270529268034e-04	1.841106390325989426e-04	1.999645518005567567e-04	2.170968521967292638e-04	2.356027900612375000e-04	2.555840391208273978e-04	2.771490753676332216e-04	3.004135734802634112e-04
3.774604658374198821e-06	4.170752325468524110e-06	4.606631998932588674e-06	5.086027811599994381e-06	5.613067033612711280e-06	6.192243340721542335e-06	6.828449298977936408e-06	7.527009295941680875e-06	8.293714955162332207e-06	9.134863199747023349e-06	1.005729714010249992e-05	1.106844997049940002e-05	1.217639206904044490e-05	1.338988150589115113e-05	1.471841817527077181e-05	1.617230177767970596e-05	1.776269389016213636e-05	1.950168437405689462e-05	2.140236238166334207e-05	2.347889223553139342e-05	2.574659446666307703e-05	2.822203231075547954e-05	3.092310397472877850e-05	3.386914099909492447e-05	3.708101305527297415e-05	4.058123953063979232e-05	4.439410826795378822e-05	4.854580183970366063e-05	5.306453175194108282e-05	5.798068098611463639e-05	6.332695530140475032e-05	6.913854373386888450e-05	7.545328874242577275e-05	8.231186646513774898e-05	8.975797756242182739e-05	9.783854913663872944e-05	1.066039482297896732e-04	1.161082074129217109e-04	1.264092629919670325e-04	1.375692063652003293e-04	1.496545490771360133e-04	1.627365021223698555e-04	1.768912700604434744e-04	1.922003605094133201e-04	2.087509095908226435e-04	2.266360239026556556e-04	2.459551395990014792e-04	2.668143991556506272e-04	2.893270463995830451e-04	3.136138403768584009e-04
3.938876975014295066e-06	4.352265265725301949e-06	4.807114726451684926e-06	5.307374089714405932e-06	5.857350333226955874e-06	6.461732701404029888e-06	7.125626689229322049e-06	7.854588406714168862e-06	8.654661534719423121e-06	9.532417045168032162e-06	1.049499586835830948e-05	1.155015470006757160e-05	1.270631515149457853e-05	1.397261645582589263e-05	1.535897195630041818e-05	1.687612961211458528e-05	1.853573677032162309e-05	2.035040946403844390e-05	2.233380650977816255e-05	2.450070868953328556e-05	2.686710331637154632e-05	2.945027449570480620e-05	3.226889940807371716e-05	3.534315095319610011e-05	3.869480710915763742e-05	4.234736737490996588e-05	4.632617667869367157e-05	5.065855714953459901e-05	5.537394816356690697e-05	6.050405509152434182e-05	6.608300718832474830e-05	7.214752508010062785e-05	7.873709831832208640e-05	8.589417348474275384e-05	9.366435334456991503e-05	1.020966075587134285e-04	1.112434954787603887e-04	1.211614015607298458e-04	1.319107839452777283e-04	1.435564367629583256e-04	1.561677667332373094e-04	1.698190846349327781e-04	1.845899122339051996e-04	2.005653052603992488e-04	2.178361930340461648e-04	2.364997353383701780e-04	2.566596971489681759e-04	2.784268418201980974e-04	3.019193433336939342e-04	3.272632182087777618e-04
4.108654698492995976e-06	4.539861422361099005e-06	5.014316432928663946e-06	5.536138569992154114e-06	6.109820549160848419e-06	6.740253737949203621e-06	7.432763696551523302e-06	8.193146023590537117e-06	9.027704904943525228e-06	9.943294546127933806e-06	1.094736367883644944e-05	1.204800334261908637e-05	1.325399815351858411e-05	1.457488128265923099e-05	1.602099337936638772e-05	1.760354568534840637e-05	1.933468759879755590e-05	2.122757895995480546e-05	2.329646734271977892e-05	2.555677065025735136e-05	2.802516532624857494e-05	3.071968050741800282e-05	3.365979845723678109e-05	3.686656163521861350e-05	4.036268677094977878e-05	4.417268632692228624e-05	4.832299774930178075e-05	5.284212092092287861e-05	5.776076424605462712e-05	6.311199981169431810e-05	6.893142808535600340e-05	7.525735262439604693e-05	8.213096528681598904e-05	8.959654244818828351e-05	9.770165274362833268e-05	1.064973768677587005e-04	1.160385399789919429e-04	1.263839572673808006e-04	1.375966932574567867e-04	1.497443354288365838e-04	1.628992827480112431e-04	1.771390497140193181e-04	1.925465865292587105e-04	2.092106160136510704e-04	2.272259878861070993e-04	2.466940510413806421e-04	2.677230444528148402e-04	2.904285073322053446e-04	3.149337091765105814e-04	3.413701003276266516e-04
4.284036407183851481e-06	4.733649720472254567e-06	5.228357428133139961e-06	5.772454082621036386e-06	6.370624276369934876e-06	7.027968171804196944e-06	7.750038658402026151e-06	8.542878728633876155e-06	9.413061672381393963e-06	1.036773427802004747e-05	1.141466323889473616e-05	1.256228497476816476e-05	1.381975908909641474e-05	1.519702569465147990e-05	1.670486685208980197e-05	1.835497237852508503e-05	2.016001029602616080e-05	2.213370220316948875e-05	2.429090386640050096e-05	2.664769134187848040e-05	2.922145295276358759e-05	3.203098746149893859e-05	3.509660879151195749e-05	3.844025766789411960e-05	4.208562056198833268e-05	4.605825634036654799e-05	5.038573103438971981e-05	5.509776116237635784e-05	6.022636605227717628e-05	6.580602962864838437e-05	7.187387214358072413e-05	7.846983234692980736e-05	8.563686060681578293e-05	9.342112350658081583e-05	1.018722204594206331e-04	1.110434128964278642e-04	1.209918665978275496e-04	1.317789077506195563e-04	1.434702933285625912e-04	1.561364964023489652e-04	1.698530069987766683e-04	1.847006491376444249e-04	2.007659146838318973e-04	2.181413146594416883e-04	2.369257486667958475e-04	2.572248930775170115e-04	2.791516086454057743e-04	3.028263682015800286e-04	3.283777050889450516e-04	3.559426829894087236e-04
4.465118041112617627e-06	4.933736169940855504e-06	5.449354802008134929e-06	6.016449902895100029e-06	6.639904186550914772e-06	7.325033396354160335e-06	8.077625139516123636e-06	8.903977842946819875e-06	9.810942646756461687e-06	1.080596843152682560e-05	1.189715018648617883e-05	1.309328093702993441e-05	1.440390746178042325e-05	1.583939004154045964e-05	1.741096649508255855e-05	1.913082076970671784e-05	2.101215636789765585e-05	2.306927490520184907e-05	2.531766010861610593e-05	2.777406757931285162e-05	3.045662065841470235e-05	3.338491274973081566e-05	3.658011646888271405e-05	4.006510000402187878e-05	4.386455108935195324e-05	4.800510900890831003e-05	5.251550506439705803e-05	5.742671195742098502e-05	6.277210255295777221e-05	6.858761850753564658e-05	7.491194926209177127e-05	8.178672191584561749e-05	8.925670251382264149e-05	9.737000929653750949e-05	1.061783384760067972e-04	1.157372031174241862e-04	1.261061857204489093e-04	1.373492051081141028e-04	1.495347982446188374e-04	1.627364176156699863e-04	1.770327448165306169e-04	1.925080210032731570e-04	2.092523948718429550e-04	2.273622888372953588e-04	2.469407840918153105e-04	2.680980252247217054e-04	2.909516450902572670e-04	3.156272106099421572e-04	3.422586901946221192e-04	3.709889434677567663e-04
4.651992632642281420e-06	5.140223567854470719e-06	5.677422095990598522e-06	6.268251388330677463e-06	6.917798627653952914e-06	7.631602035110583317e-06	8.415691444702326306e-06	9.276628889625641741e-06	1.022155224921906771e-05	1.125822216085454864e-05	1.239507241257877381e-05	1.364126404409490132e-05	1.500674339591435238e-05	1.650230435918286488e-05	1.813965509180080272e-05	1.993148947998558905e-05	2.189156363839580091e-05	2.403477775629472854e-05	2.637726361199956081e-05	2.893647809301157968e-05	3.173130307472307867e-05	3.478215202644674284e-05	3.811108372967731361e-05	4.174192350992057376e-05	4.570039240013593686e-05	5.001424467072612928e-05	5.471341417807730858e-05	5.983017000085580800e-05	6.539928185050779199e-05	7.145819575969291281e-05	7.804722056960505425e-05	8.520972575419615089e-05	9.299235113629486559e-05	1.014452290671626875e-04	1.106222196573615805e-04	1.205811596626062322e-04	1.313841256435320244e-04	1.430977120329654550e-04	1.557933247580687891e-04	1.695474910777602245e-04	1.844421863077190559e-04	2.005651781160903871e-04	2.180103890825946559e-04	2.368782782217480941e-04	2.572762421775044175e-04	2.793190368014234946e-04	3.031292198292614200e-04	3.288376153718213803e-04	3.565838009343689553e-04	3.865166176751423134e-04
4.844750031656069662e-06	5.353211194845900041e-06	5.912668967616628898e-06	6.527979608368312525e-06	7.204441215212480872e-06	7.947821490873256431e-06	8.764400121683938672e-06	9.661011045741178032e-06	1.064508790850560299e-05	1.172471291865060538e-05	1.290866932891257750e-05	1.420649777896731802e-05	1.562855675010488786e-05	1.718608739467539389e-05	1.889128301693665421e-05	2.075736349602924405e-05	2.279865495634919993e-05	2.503067500554830536e-05	2.747022387577209373e-05	3.013548181952343242e-05	3.304611312768578258e-05	3.622337715375192972e-05	3.969024674512307342e-05	4.347153449948976410e-05	4.759402728166747012e-05	5.208662945387611617e-05	5.698051529024822847e-05	6.230929106422114895e-05	6.810916731549192726e-05	7.441914182116442472e-05	8.128119381369773978e-05	8.874049000603706928e-05	9.684560300195868044e-05	1.056487426869809272e-04	1.152060012121272490e-04	1.255776121993638559e-04	1.368282248133942175e-04	1.490271933597834338e-04	1.622488830837819985e-04	1.765729928577538057e-04	1.920848954575883681e-04	2.088759961397371255e-04	2.270441102404874235e-04	2.466938605275415084e-04	2.679370950407598145e-04	2.908933261640388873e-04	3.156901916732466999e-04	3.424639385060538948e-04	3.713599299980951691e-04	4.025331773259023375e-04
5.043476625678880272e-06	5.572794505840348274e-06	6.155200848949412614e-06	6.795750967254346123e-06	7.499960416145610641e-06	8.273833486587521546e-06	9.123907454782868661e-06	1.005729658422593898e-05	1.108173944597570399e-05	1.220564977867125881e-05	1.343817112227021579e-05	1.478923547225999394e-05	1.626962621436528429e-05	1.789104561351949089e-05	1.966618714507294152e-05	2.160881297092745188e-05	2.373383687835218850e-05	2.605741301489948011e-05	2.859703076878664180e-05	3.137161616056484626e-05	3.440164012870135273e-05	3.770923410889127708e-05	4.131831332443398419e-05	4.525470822284413707e-05	4.954630451196923886e-05	5.422319226721200423e-05	5.931782459998338980e-05	6.486518639613738583e-05	7.090297365188401833e-05	7.747178395340725398e-05	8.461531866508062623e-05	9.238059740974486267e-05	1.008181854428603230e-04	1.099824345403837834e-04	1.199317380378969245e-04	1.307288006756778442e-04	1.424409239210114189e-04	1.551403074548988971e-04	1.689043675253545723e-04	1.838160728836207185e-04	1.999642990325958163e-04	2.174442015285268990e-04	2.363576090874422398e-04	2.568134372566242959e-04	2.789281234185320775e-04	3.028260838999174672e-04	3.286401939620036284e-04	3.565122914486135251e-04	3.865937048676944482e-04	4.190458066775863254e-04
5.248255055410866376e-06	5.799064815732914784e-06	6.405118599407345884e-06	7.071676820739884732e-06	7.804479125737577620e-06	8.609773598675033032e-06	9.494362950303103711e-06	1.046565030661135658e-05	1.153168845056729977e-05	1.270123274734400373e-05	1.398379799652105717e-05	1.538971946803340625e-05	1.693021839245417815e-05	1.861747219050090751e-05	2.046468974144335893e-05	2.248619200538164728e-05	2.469749833009431283e-05	2.711541878939054985e-05	2.975815291655232715e-05	3.264539521354431473e-05	3.579844783417938616e-05	3.924034085730064044e-05	4.299596058428812825e-05	4.709218631375662758e-05	5.155803606514024396e-05	5.642482174196025133e-05	6.172631424481738100e-05	6.749891906359344182e-05	7.378186289779151369e-05	8.061739187349593742e-05	8.805098194484459434e-05	9.613156208724242405e-05	1.049117509086312133e-04	1.144481073239518896e-04	1.248013959562877906e-04	1.360368679461197304e-04	1.482245578673463621e-04	1.614395974652764281e-04	1.757625469475347505e-04	1.912797445733726664e-04	2.080836753006040575e-04	2.262733592614975925e-04	2.459547608499055367e-04	2.672412192110676312e-04	2.902539009330434741e-04	3.151222757442037658e-04	3.419846160246337399e-04	3.709885209402625453e-04	4.022914660072958361e-04	4.360613788899693781e-04
5.459163926179528610e-06	6.032108980555934180e-06	6.662518153610623771e-06	7.355863087280011080e-06	8.118114238547220149e-06	8.955770783667611336e-06	9.875908814530038240e-06	1.088622896762472385e-05	1.199510764478246948e-05	1.321165206545128405e-05	1.454575940378821238e-05	1.600818027766372806e-05	1.761058687104538817e-05	1.936564598610393548e-05	2.128709733677460437e-05	2.338983741140162104e-05	2.569000924847602169e-05	2.820509848634424792e-05	3.095403606510585315e-05	3.395730797668910052e-05	3.723707247731087851e-05	4.081728519512800390e-05	4.472383258485739292e-05	4.898467420046800013e-05	5.362999427661434011e-05	5.869236312938181559e-05	6.420690890691505145e-05	7.021150024072412448e-05	7.674694036875783811e-05	8.385717332156073748e-05	9.158950278316306483e-05	9.999482425837637471e-05	1.091278711980803249e-04	1.190474757536572276e-04	1.298168448508464461e-04	1.415038522919373194e-04	1.541813476132067263e-04	1.679274824416905263e-04	1.828260551117688820e-04	1.989668743172686143e-04	2.164461425889643116e-04	2.353668604001441260e-04	2.558392517141808587e-04	2.779812117977002077e-04	3.019187781307086085e-04	3.277866252509558775e-04	3.557285843731231132e-04	3.858981886247858997e-04	4.184592447395970097e-04	4.535864320437084439e-04
5.676277515849181065e-06	6.272009074731942274e-06	6.927490164903953199e-06	7.648409854458868950e-06	8.440976214048568507e-06	9.311946899028883534e-06	1.026867942531918811e-05	1.131918069272111200e-05	1.247216024288802021e-05	1.373708750123906195e-05	1.512425326617494689e-05	1.664483572332197878e-05	1.831097127746950993e-05	2.013583051033559902e-05	2.213369958830917818e-05	2.432006746081915498e-05	2.671171920704834641e-05	2.932683590622876387e-05	3.218510142479098779e-05	3.530781653212588898e-05	3.871802077565539068e-05	4.244062256525419149e-05	4.650253793679590039e-05	5.093283848468310656e-05	5.576290897359027061e-05	6.102661516032891414e-05	6.676048237753551674e-05	7.300388545196713778e-05	7.979925055121345656e-05	8.719226957377220096e-05	9.523212771850467575e-05	1.039717448903434695e-04	1.134680316198777284e-04	1.237821601947278053e-04	1.349798517205837872e-04	1.471316798491441281e-04	1.603133919289115338e-04	1.746062483527153206e-04	1.900973808928439778e-04	2.068801708306092051e-04	2.250546477018199704e-04	2.447279094930481240e-04	2.660145651353037523e-04	2.890372001517851376e-04	3.139268663245175649e-04	3.408235962508594763e-04	3.698769436643464196e-04	4.012465503958693026e-04	4.351027408495664094e-04	4.716271448633663275e-04
5.899665479758946026e-06	6.518842065043036658e-06	7.200119645252314073e-06	7.949410981410349759e-06	8.773168637852289391e-06	9.678416219100591960e-06	1.067280079830956793e-05	1.176464438968826929e-05	1.296299930258539509e-05	1.427770763633215960e-05	1.571946518957131848e-05	1.729989007273544032e-05	1.903159632786186444e-05	2.092827287601799891e-05	2.300476812923951748e-05	2.527718062106599817e-05	2.776295602746383845e-05	3.048099096816456188e-05	3.345174399717928265e-05	3.669735421047020415e-05	4.024176791845133783e-05	4.411087385108386293e-05	4.833264738386832565e-05	5.293730429388532804e-05	5.795746457625525395e-05	6.342832687281560185e-05	6.938785408653447935e-05	7.587697077697622442e-05	8.293977295410432727e-05	9.062375090961540176e-05	9.898002574692052339e-05	1.080636002926073824e-04	1.179336250937538421e-04	1.286536802265817706e-04	1.402920736627265850e-04	1.529221569594730581e-04	1.666226590598530294e-04	1.814780390071228623e-04	1.975788583957844235e-04	2.150221743979668953e-04	2.339119542192622848e-04	2.543595118519936327e-04	2.764839680061734303e-04	3.004127341089141839e-04	3.262820212715019253e-04	3.542373751298124435e-04	3.844342374675018925e-04	4.170385355329391756e-04	4.522272999592273570e-04	4.901893121922527678e-04
6.129392553291700901e-06	6.772679481982197354e-06	7.480485602244929601e-06	8.258953698046156945e-06	9.114787779403111652e-06	1.005528494716120967e-05	1.108839004884932323e-05	1.222274915552628401e-05	1.346776707147405779e-05	1.483366914591492703e-05	1.633156767114641450e-05	1.797353316700086364e-05	1.977267086767412632e-05	2.174320274367049681e-05	2.390055540889783327e-05	2.626145428079528792e-05	2.884402437977092779e-05	3.166789817318128338e-05	3.475433088854709148e-05	3.812632374066623342e-05	4.180875553775161490e-05	4.582852315260421336e-05	5.021469136615048379e-05	5.499865261237869954e-05	6.021429717570054798e-05	6.589819441409976674e-05	7.208978560394341012e-05	7.883158902501938390e-05	8.616941792717422606e-05	9.415261204271510912e-05	1.028342833315173174e-04	1.122715766683361939e-04	1.225259462042390215e-04	1.336634481560148864e-04	1.457550507990044509e-04	1.588769624597240486e-04	1.731109783249427871e-04	1.885448469031856720e-04	2.052726569931670052e-04	2.233952460307666265e-04	2.430206307022112833e-04	2.642644607255515712e-04	2.872504967152381301e-04	3.121111130557006593e-04	3.389878267185093635e-04	3.680318529645208465e-04	3.994046888764068320e-04	4.332787256685513393e-04	4.698378907196697012e-04	5.092783202690782376e-04
6.365518252707570678e-06	7.033587089187077339e-06	7.768660673980817363e-06	8.577118201944682998e-06	9.465922147096124953e-06	1.044265072463672437e-05	1.151555485078134705e-05	1.269361367986517647e-05	1.398659432969981367e-05	1.540511607471058586e-05	1.696071930221455261e-05	1.866593954330557080e-05	2.053438690657319313e-05	2.258083126023005009e-05	2.482129352617610775e-05	2.727314346806340587e-05	2.995520437453683585e-05	3.288786505850417087e-05	3.609319961350882248e-05	3.959509538902224548e-05	4.341938966771132516e-05	4.759401554945398246e-05	5.214915756900104449e-05	5.711741759672557306e-05	6.253399159476966606e-05	6.843685782406332227e-05	7.486697712111548984e-05	8.186850588701291348e-05	8.948902245478259092e-05	9.777976752494919584e-05	1.067958993827477978e-04	1.165967646339740774e-04	1.272461852196222131e-04	1.388127624923976024e-04	1.513701991605146140e-04	1.649976399260204643e-04	1.797800316658889220e-04	1.958085040243625632e-04	2.131807713040454150e-04	2.320015565613182083e-04	2.523830388281424284e-04	2.744453243974200106e-04	2.983169431223225564e-04	3.241353706915187398e-04	3.520475778513473103e-04	3.822106075531088573e-04	4.147921810077436064e-04	4.499713336320465421e-04	4.879390818688451501e-04	5.288991218589560780e-04
6.608096574905260485e-06	7.301624551688798209e-06	8.064710762645307731e-06	8.903977253794852510e-06	9.826652041797868047e-06	1.084060213855253647e-05	1.195439289328804266e-05	1.317734564624326682e-05	1.451959973024595502e-05	1.599217911036259087e-05	1.760706396824254376e-05	1.937726755450206332e-05	2.131691864988617284e-05	2.344134999396593934e-05	2.576719305875875728e-05	2.831247956391092047e-05	3.109675014991821807e-05	3.414117064628906841e-05	3.746865639255662884e-05	4.110400509156777695e-05	4.507403869654735915e-05	4.940775485596526104e-05	5.413648846321948249e-05	5.929408388155004014e-05	6.491707843834283200e-05	7.104489780704697469e-05	7.772006391922290931e-05	8.498841607372429566e-05	9.289934593461864412e-05	1.015060471340240060e-04	1.108657802206382357e-04	1.210401537190865928e-04	1.320954220893652922e-04	1.441028013993963445e-04	1.571388035469818549e-04	1.712855898900489415e-04	1.866313451659866224e-04	2.032706726018003430e-04	2.213050111367085356e-04	2.408430756974575774e-04	2.620013214839262187e-04	2.849044332381264126e-04	3.096858404837487611e-04	3.364882597350766212e-04	3.654642646839560910e-04	3.967768853805726738e-04	4.306002374285450361e-04	4.671201822163629971e-04	5.065350192059374194e-04	5.490562112939469889e-04
6.857175696803725107e-06	7.576845103740699666e-06	8.368694667622670277e-06	9.239595772327367150e-06	1.019704910980201749e-05	1.124921822836004857e-05	1.240499133704803613e-05	1.367404113262701994e-05	1.506688913838875582e-05	1.659497485589613236e-05	1.827073004784257891e-05	2.010765848756654271e-05	2.212042152881506270e-05	2.432492986804300403e-05	2.673844189087185250e-05	2.937966901431256081e-05	3.226888845693745876e-05	3.542806389039150600e-05	3.888097444743657374e-05	4.265335258403107649e-05	4.677303131589340829e-05	5.127010137334109973e-05	5.617707884208233212e-05	6.152908388190513815e-05	6.736403113986675479e-05	7.372283249956137639e-05	8.064961283324349544e-05	8.819193944904551649e-05	9.640106595100272999e-05	1.053321912551621664e-04	1.150447345305630604e-04	1.256026268591574585e-04	1.370746204338273838e-04	1.495346161382823979e-04	1.630620103768127226e-04	1.777420620453467996e-04	1.936662805579760470e-04	2.109328358649035975e-04	2.296469914184460267e-04	2.499215610630421171e-04	2.718773908432423319e-04	2.956438667398975204e-04	3.213594493591157377e-04	3.491722366111066540e-04	3.792405554258971505e-04	4.117335835606517969e-04	4.468320025580343850e-04	4.847286829169159678e-04	5.256294025353356898e-04	5.697535994805575255e-04
7.112797675064547340e-06	7.859295217024361713e-06	8.680663719023865108e-06	9.584030429704912049e-06	1.057717589629087360e-05	1.166856799332231871e-05	1.286742627100808063e-05	1.418378401260896213e-05	1.562855497189909412e-05	1.721360510300263958e-05	1.895182961267075504e-05	2.085723568305329777e-05	2.294503123174607595e-05	2.523172009528934552e-05	2.773520404235532276e-05	3.047489204357983837e-05	3.347181724635316314e-05	3.674876212488521532e-05	4.033039229845219526e-05	4.424339953393254568e-05	4.851665447246649750e-05	5.318136964436956810e-05	5.827127336114698987e-05	6.382279509867880426e-05	6.987526301120259729e-05	7.647111424162986203e-05	8.365611871992317448e-05	9.147961716759881508e-05	9.999477405293434389e-05	1.092588462679458869e-04	1.193334683246720021e-04	1.302849548945459910e-04	1.421846215406968189e-04	1.551091245185341099e-04	1.691408205451238689e-04	1.843681474622050655e-04	2.008860267413285804e-04	2.187962888021515427e-04	2.382081221364513231e-04	2.592385472505013850e-04	2.820129164571544104e-04	3.066654405658055904e-04	3.333397435335748124e-04	3.621894461537305621e-04	3.933787798679891433e-04	4.270832317973051223e-04	4.634902220906778753e-04	5.027998146934711679e-04	5.452254626355532239e-04	5.909947889341181891e-04
7.374998146901955789e-06	8.149014270055939454e-06	9.000661412541481333e-06	9.937329248376611102e-06	1.096708540041364597e-05	1.209870990168268411e-05	1.334176217112184399e-05	1.470664535877290268e-05	1.620467554363321552e-05	1.784815610795284068e-05	1.965045763022133901e-05	2.162610365773633459e-05	2.379086273906429910e-05	2.616184711681813493e-05	2.875761850197064369e-05	3.159830137241832483e-05	3.470570426065029283e-05	3.810344951819050403e-05	4.181711206791982746e-05	4.587436767942220197e-05	5.030515132713706694e-05	5.514182621625101369e-05	6.041936408694614422e-05	6.617553743373112663e-05	7.245112430312172509e-05	7.929012635979317480e-05	8.674000093848652497e-05	9.485190782628710271e-05	1.036809715473742589e-04	1.132865599498146509e-04	1.237325799214719689e-04	1.350877910892594915e-04	1.474261383830514720e-04	1.608271043720582477e-04	1.753760823074724520e-04	1.911647708305994249e-04	2.082915913300498558e-04	2.268621289551388958e-04	2.469895983148627451e-04	2.687953349127616444e-04	2.924093133873466571e-04	3.179706936453294817e-04	3.456283959905199479e-04	3.755417063646513559e-04	4.078809128273493578e-04	4.428279744107022661e-04	4.805772234891643392e-04	5.213361028077694156e-04	5.653259383100508453e-04	6.127827489019413041e-04
7.643806032752764373e-06	8.446034219648106245e-06	9.328723046573543051e-06	1.029953120043826492e-05	1.136682063312928004e-05	1.253969140288364714e-05	1.382805136245145603e-05	1.524268284976695077e-05	1.679531440820785396e-05	1.849869787201083220e-05	2.036669117157365350e-05	2.241434723269987800e-05	2.465800936396607437e-05	2.711541354724274921e-05	2.980579806795551163e-05	3.275002094394733107e-05	3.597068563476192007e-05	3.949227553680795662e-05	4.334129779416089626e-05	4.754643697968328851e-05	5.213871922667023291e-05	5.715168741731513005e-05	6.262158806089972152e-05	6.858757052169578981e-05	7.509189928405973834e-05	8.218017997006977398e-05	8.990159985317383844e-05	9.830918363971362123e-05	1.074600653186037205e-04	1.174157769080521734e-04	1.282425549565509380e-04	1.400116656837148822e-04	1.527997496744918488e-04	1.666891870678080512e-04	1.817684842076831842e-04	1.981326827511742882e-04	2.158837922527970233e-04	2.351312472695705103e-04	2.559923900537955485e-04	2.785929799225453753e-04	3.030677304128162933e-04	3.295608753496794148e-04	3.582267649708820579e-04	3.892304932653919774e-04	4.227485576946279715e-04	4.589695524740060946e-04	4.980948965976183390e-04	5.403395977915319108e-04	5.859330535794637440e-04	6.351198906395848307e-04
7.919243241601860078e-06	8.750379275306049520e-06	9.664875362587927880e-06	1.067066581057011546e-05	1.177641417899793102e-05	1.299154844414084719e-05	1.432633348607206480e-05	1.579194018266975977e-05	1.740051971450820096e-05	1.916528342827053866e-05	2.110058862621212847e-05	2.322203066921517596e-05	2.554654180183134465e-05	2.809249712930784738e-05	3.087982819892961649e-05	3.393014466109112539e-05	3.726686450929188381e-05	4.091535342275590858e-05	4.490307376054075949e-05	4.925974378183137621e-05	5.401750769356580508e-05	5.921111715357200593e-05	6.487812488495831595e-05	7.105909108558487383e-05	7.779780334491630603e-05	8.514151080944010576e-05	9.314117336698669555e-05	1.018517266497013455e-04	1.113323636848811309e-04	1.216468340525069983e-04	1.328637614377531459e-04	1.450569804960356694e-04	1.583058939772370418e-04	1.726958510841972844e-04	1.883185480686358395e-04	2.052724520948362539e-04	2.236632494277771281e-04	2.436043190277084060e-04	2.652172326570592458e-04	2.886322826281974134e-04	3.139890383413615851e-04	3.414369327811113321e-04	3.711358801564320340e-04	4.032569258841675695e-04	4.379829301273402832e-04	4.755092861088308447e-04	5.160446744268622384e-04	5.598118546009833068e-04	6.070484950760446190e-04	6.580080429062578305e-04
8.201324379781133113e-06	9.062065577461244153e-06	1.000913618972499954e-05	1.105075276365367650e-05	1.219588776313601842e-05	1.345430499271469462e-05	1.483663497225913086e-05	1.635444649228282276e-05	1.802032356582668627e-05	1.984794813689817793e-05	2.185218892609919818e-05	2.404919681479848075e-05	2.645650719080070608e-05	2.909314970083724764e-05	3.197976587833745464e-05	3.513873513884476516e-05	3.859430966006869505e-05	4.237275868895187310e-05	4.650252284419261292e-05	5.101437900941457459e-05	5.594161643957721133e-05	6.132022473121873053e-05	6.718909433568371107e-05	7.359023032353719819e-05	8.056898013794684308e-05	8.817427610462509776e-05	9.645889349622227158e-05	1.054797249794538276e-04	1.152980723038496001e-04	1.259799561215956551e-04	1.375964448585655683e-04	1.502240035868866643e-04	1.639448638795580723e-04	1.788474156571344344e-04	1.950266220655307860e-04	2.125844584522493177e-04	2.316303765355513041e-04	2.522817948874093454e-04	2.746646168758493231e-04	2.989137772356967445e-04	3.251738184584550338e-04	3.535994982115955279e-04	3.843564290152289183e-04	4.176217514190140524e-04	4.535848419346057863e-04	4.924480569883733696e-04	5.344275141650645534e-04	5.797539120158922950e-04	6.286733897030526543e-04	6.814484277472224877e-04
8.490056464079463418e-06	9.381100880468379227e-06	1.036151409466197860e-05	1.143980151819700286e-05	1.262525182458282199e-05	1.392797256525291366e-05	1.535896852147292929e-05	1.693021577901699474e-05	1.865474138947211371e-05	2.054670899080370799e-05	2.262151078123169506e-05	2.489586626190697520e-05	2.738792818625229505e-05	3.011739617697039689e-05	3.310563849569752556e-05	3.637582247500669011e-05	3.995305414798157838e-05	4.386452763685294332e-05	4.813968488917288937e-05	5.281038637771206260e-05	5.791109340861687549e-05	6.347906271136387270e-05	6.955455401362347528e-05	7.618105133422335207e-05	8.340549875798759305e-05	9.127855148719987645e-05	9.985484299568926885e-05	1.091932691430893762e-04	1.193572901385023239e-04	1.304152512744537087e-04	1.424407233837438817e-04	1.555128640031661698e-04	1.697168002592713246e-04	1.851440345219180540e-04	2.018928739014945559e-04	2.200688846948606315e-04	2.397853729133676750e-04	2.611638920535304560e-04	2.843347792965786758e-04	3.094377213475227556e-04	3.366223511466324590e-04	3.660488767068463913e-04	3.978887433486525934e-04	4.323253306197717455e-04	4.695546851996174878e-04	5.097862910985890552e-04	5.532438784683501752e-04	6.001662723421716684e-04	6.508082826232721232e-04	7.054416366330482644e-04
8.785438640020098579e-06	9.707484241311727316e-06	1.072200803778081725e-05	1.183781092672263474e-05	1.306450509734792660e-05	1.441254976560892062e-05	1.589333259469021095e-05	1.751924634708231339e-05	1.930377131773107813e-05	2.126156393381751575e-05	2.340855192896249784e-05	2.576203652178496727e-05	2.834080205194628458e-05	3.116523355072597007e-05	3.425744274799479548e-05	3.764140304304126433e-05	4.134309399312624382e-05	4.539065590078746314e-05	4.981455510890668451e-05	5.464776064116430609e-05	5.992593285489534679e-05	6.568762480335560189e-05	7.197449703500429917e-05	7.883154658858686919e-05	8.630735097439627332e-05	9.445432796420113965e-05	1.033290120446418676e-04	1.129923484215952101e-04	1.235100054957378589e-04	1.349527067624015921e-04	1.473965831215490359e-04	1.609235466162674852e-04	1.756216866504034112e-04	1.915856897677030814e-04	2.089172841059194600e-04	2.277257096696966982e-04	2.481282155952436097e-04	2.702505856080406120e-04	2.942276929014772842e-04	3.202040856894725388e-04	3.483346047093834811e-04	3.787850339727142626e-04	4.117327860800225748e-04	4.473676234326357036e-04	4.858924166871233120e-04	5.275239418088174684e-04	5.724937170871313014e-04	6.210488814786376075e-04	6.734531156424129273e-04	7.299876070266174237e-04
9.087461906176623640e-06	1.004120571498411747e-05	1.109060703670809822e-05	1.224476886428975873e-05	1.351363420043983209e-05	1.490802183256619645e-05	1.643971091465816568e-05	1.812152025471840003e-05	1.996739358209265465e-05	2.199249119347662169e-05	2.421328839941062533e-05	2.664768121601337157e-05	2.931509977064515507e-05	3.223662991497991263e-05	3.543514356461135940e-05	3.893543831081174407e-05	4.276438687735735196e-05	4.695109702347618585e-05	5.152708252286193304e-05	5.652644587835067369e-05	6.198607346224148384e-05	6.794584380326200489e-05	7.444884977286232274e-05	8.154163545575238712e-05	8.927444852230372898e-05	9.770150895364117282e-05	1.068812950037097153e-04	1.168768473164014332e-04	1.277560921497452738e-04	1.395921846930938683e-04	1.524638734972222332e-04	1.664558870708415100e-04	1.816593437304852134e-04	1.981721858235118371e-04	2.160996394762481915e-04	2.355547010505224176e-04	2.566586515223709332e-04	2.795416000256585663e-04	3.043430578311040512e-04	3.312125440572647340e-04	3.603102244340594695e-04	3.918075844614999064e-04	4.258881383257397233e-04	4.627481749515698550e-04	5.025975425842368980e-04	5.456604733041534689e-04	5.921764488851073921e-04	6.424011094096436893e-04	6.966072060541670221e-04	7.550855994505128402e-04
9.396108845413330400e-06	1.038224605751643174e-05	1.146728983830284570e-05	1.266065186634741422e-05	1.397261323818964370e-05	1.541436019892048680e-05	1.699807197967478968e-05	1.873700277823049296e-05	2.064556992269615362e-05	2.273944863056857419e-05	2.503567379931711918e-05	2.755274928836197077e-05	3.031076517706665277e-05	3.333152350900340312e-05	3.663867305926229241e-05	4.025785368896928534e-05	4.421685087942134248e-05	4.854576106731822667e-05	5.327716843247324858e-05	5.844633382002768703e-05	6.409139651062608397e-05	7.025358958409106845e-05	7.697746965489222527e-05	8.431116179103614807e-05	9.230662046184723139e-05	1.010199073944267439e-04	1.105114872532072639e-04	1.208465420919555271e-04	1.320953055626754107e-04	1.443334179009744475e-04	1.576423027425554368e-04	1.721095668603191164e-04	1.878294239461164464e-04	2.049031435951331932e-04	2.234395266842720957e-04	2.435554083682881952e-04	2.653761899489079498e-04	2.890364009022329084e-04	3.146802923785285222e-04	3.424624635151716405e-04	3.725485219289776826e-04	4.051157797763304744e-04	4.403539867903979196e-04	4.784661017217594703e-04	5.196691036235262648e-04	5.641948444328804581e-04	6.122909443084173032e-04	6.642217311860352169e-04	7.202692260147408295e-04	7.807341751283443853e-04
9.711353363946958496e-06	1.073057643764938732e-05	1.185202460019017887e-05	1.308542477712478118e-05	1.444140341220465037e-05	1.593152206339175776e-05	1.756836859151571294e-05	1.936564189162157665e-05	2.133824301494747800e-05	2.350237310760039435e-05	2.587563861673914336e-05	2.847716423957217017e-05	3.132771411606430324e-05	3.444982179274387569e-05	3.786792951240971144e-05	4.160853741285155738e-05	4.570036324688713853e-05	5.017451326608167949e-05	5.506466494140902250e-05	6.040726222580228993e-05	6.624172409602838141e-05	7.261066714447839859e-05	7.956014302534923134e-05	8.713989159411417878e-05	9.540361061421777952e-05	1.044092429403318287e-04	1.142192821234153533e-04	1.249010974188465787e-04	1.365272792152306643e-04	1.491760059378038471e-04	1.629314335165937735e-04	1.778841085455901659e-04	1.941314062948237417e-04	2.117779947724347702e-04	2.309363260682704738e-04	2.517271562441561602e-04	2.742800950684154437e-04	2.987341869234971239e-04	3.252385242451309678e-04	3.539528948794433221e-04	3.850484647702463541e-04	4.187084974123839089e-04	4.551291115279909160e-04	4.945200784407212868e-04	5.371056606379771186e-04	5.831254930226597915e-04	6.328355083637127740e-04	6.865089084580761883e-04	7.444371825158716937e-04	8.069311742745523524e-04
1.003316043913471221e-05	1.108615815814732009e-05	1.224476858294378763e-05	1.351904040977968114e-05	1.491995264629840192e-05	1.645944997685199268e-05	1.815053739914804351e-05	2.000736776362390935e-05	2.204533591531895748e-05	2.428117987838376753e-05	2.673308954899190575e-05	2.942082338772732670e-05	3.236583362895536147e-05	3.559140055205341110e-05	3.912277638771168476e-05	4.298733946175949713e-05	4.721475920913221970e-05	5.183717272166461283e-05	5.688937352529946671e-05	6.240901331508077316e-05	6.843681740981440273e-05	7.501681472260349703e-05	8.219658307841405328e-05	9.002751074547175100e-05	9.856507508340356762e-05	1.078691392477531055e-04	1.180042679274350163e-04	1.290400631291089531e-04	1.410515210598554210e-04	1.541194111971618843e-04	1.683306786726788832e-04	1.837788711334438648e-04	2.005645912812120885e-04	2.187959763268774256e-04	2.385892056325267284e-04	2.600690378485563540e-04	2.833693788866654809e-04	3.086338821020283003e-04	3.360165820884704314e-04	3.656825635194158497e-04	3.978086664942534880e-04	4.325842298738977664e-04	4.702118741115761998e-04	5.109083251032646433e-04	5.549052805979657211e-04	6.024503207200999260e-04	6.538078641639508571e-04	7.092601716242196873e-04	7.691083980255588107e-04	8.336736951080281561e-04
1.036148587690087188e-05	1.144894238776164727e-05	1.264546785403163748e-05	1.396143921953278619e-05	1.540819522575214500e-05	1.699807144436174755e-05	1.874449845987759673e-05	2.066209227394960287e-05	2.276675152832238053e-05	2.507576200094587229e-05	2.760790885626874611e-05	3.038359715688117112e-05	3.342498117093625710e-05	3.675610303810615580e-05	4.040304138604207390e-05	4.439407051952790246e-05	4.875983083568642153e-05	5.353351115065115403e-05	5.875104365611119719e-05	6.445131225794614065e-05	7.067637508383684583e-05	7.747170198215067569e-05	8.488642787051240389e-05	9.297362282929755512e-05	1.017905798725943450e-04	1.113991213670671889e-04	1.218659251073881550e-04	1.332628710954589886e-04	1.456674101093877606e-04	1.591629551869594135e-04	1.738392971871332876e-04	1.897930456314695269e-04	2.071280960657108329e-04	2.259561252190799810e-04	2.463971152759121129e-04	2.685799086099195264e-04	2.926427943663615565e-04	3.187341283104878735e-04	3.470129873925805711e-04	3.776498605096962973e-04	4.108273769719414576e-04	4.467410742063616610e-04	4.856002062542042939e-04	5.276285946366978839e-04	5.730655231807182471e-04	6.221666784082237550e-04	6.752051371014587775e-04	7.324724026602656615e-04	7.942794918665839780e-04	8.609580736653564678e-04
1.069627607971618385e-05	1.181886990485523278e-05	1.305405700463909269e-05	1.441254899102119194e-05	1.590605145226867771e-05	1.754729854452063761e-05	1.935015481958724407e-05	2.132970855058389622e-05	2.350237209666543678e-05	2.588598977597133066e-05	2.849995374338066455e-05	3.136532839663109829e-05	3.450498386253819975e-05	3.794373914424902715e-05	4.170851554065771829e-05	4.582850098030012053e-05	5.033532594421707669e-05	5.526325168538254623e-05	6.064937148634910296e-05	6.653382573168008880e-05	7.296003160751047905e-05	7.997492827716558793e-05	8.762923841905980143e-05	9.597774705108012827e-05	1.050795986042301234e-04	1.149986132474075794e-04	1.258036235046734166e-04	1.375688322461962425e-04	1.503741931740212607e-04	1.643058149639830504e-04	1.794563902648977749e-04	1.959256507961810838e-04	2.138208498241707877e-04	2.332572733364282050e-04	2.543587812712566122e-04	2.772583801967828639e-04	3.020988288698246574e-04	3.290332781392777284e-04	3.582259466915829749e-04	3.898528341666275304e-04	4.241024732012122498e-04	4.611767219833589932e-04	5.012915989239935793e-04	5.446781610729535235e-04	5.915834279227847898e-04	6.422713522570107011e-04	6.970238397079527590e-04	7.561418186937452802e-04	8.199463624029853332e-04	8.887798644897587728e-04
1.103746782604609528e-05	1.219587085369837404e-05	1.347045888048879471e-05	1.487228454110439896e-05	1.641342731598050960e-05	1.810702756762798448e-05	1.996739211372164339e-05	2.201009052994665527e-05	2.425205871660966639e-05	2.671171021301068117e-05	2.940905577204649900e-05	3.236583173531609725e-05	3.560563777807527466e-05	3.915408462352679847e-05	4.303895235708311151e-05	4.729036000344056753e-05	5.194094706248996877e-05	5.702606773426398403e-05	6.258399859827563742e-05	6.865616054860823624e-05	7.528735582309826655e-05	8.252602100263539708e-05	9.042449689515142232e-05	9.903931625805534604e-05	1.084315103526900054e-04	1.186669353647127728e-04	1.298166197651037313e-04	1.419571337275732413e-04	1.551709817594593122e-04	1.695470197445487505e-04	1.851808976375657985e-04	2.021755290911340453e-04	2.206415893366518981e-04	2.406980426806415376e-04	2.624727010174036619e-04	2.861028147970731748e-04	3.117356979253689694e-04	3.395293881067863273e-04	3.696533441770592007e-04	4.022891820025338767e-04	4.376314505537229772e-04	4.758884497874765187e-04	5.172830919962889511e-04	5.620538083042147604e-04	6.104555020063388241e-04	6.627605504619917204e-04	7.192598572611667634e-04	7.802639563880595748e-04	8.461041701047524160e-04	9.171338222718982379e-04
1.138498806218046751e-05	1.257986451444605291e-05	1.389458432777161856e-05	1.534054743835318589e-05	1.693021418586871976e-05	1.867713867415898276e-05	2.059607819066775749e-05	2.270309254174296849e-05	2.501565088053039822e-05	2.755274652663479028e-05	3.033502030617412780e-05	3.338489296952181688e-05	3.672670727403386877e-05	4.038688035013219857e-05	4.439406700126656373e-05	4.877933462148643912e-05	5.357635044858398757e-05	5.882158190605381754e-05	6.455451082332396722e-05	7.081786236094392154e-05	7.765784950544842675e-05	8.512443403764186707e-05	9.327160491766922786e-05	1.021576750707602830e-04	1.118455975986016503e-04	1.224033024828739672e-04	1.339040548896091990e-04	1.464268362253817561e-04	1.600567491390585671e-04	1.748854477053209263e-04	1.910115940690390699e-04	2.085413428717547727e-04	2.275888548236018540e-04	2.482768408252947179e-04	2.707371380854736178e-04	2.951113197181520461e-04	3.215513393432678393e-04	3.502202122503315592e-04	3.812927347199327691e-04	4.149562431310159874e-04	4.514114145123523719e-04	4.908731102247947467e-04	5.335712644856839418e-04	5.797518194686183826e-04	6.296777087297278277e-04	6.836298907256433592e-04	7.419084341976460439e-04	8.048336572013583537e-04	8.727473215607313818e-04	9.460138845185336095e-04
1.173875370735177792e-05	1.297075908779823358e-05	1.432633195529370056e-05	1.581722574044311738e-05	1.745628851994243132e-05	1.925749557503430949e-05	2.123606275917794888e-05	2.340854892031203339e-05	2.579296604867230432e-05	2.840889766475929390e-05	3.127762599254614188e-05	3.442226849255003478e-05	3.786792436032089998e-05	4.164183162798592056e-05	4.577353553955306934e-05	5.029506890503049061e-05	5.524114517363648747e-05	6.064936500278082950e-05	6.656043713686454766e-05	7.301841444828929763e-05	8.007094603235021966e-05	8.776954628785107538e-05	9.616988195624194557e-05	1.053320781337920665e-04	1.153210443136622529e-04	1.262068215577130724e-04	1.380649519412104542e-04	1.509768714573951100e-04	1.650303276127930787e-04	1.803198229881772198e-04	1.969470860840989116e-04	2.150215708135421041e-04	2.346609860476323321e-04	2.559918566629926142e-04	2.791501175811380588e-04	3.042817423312193311e-04	3.315434077068356929e-04	3.611031961257310952e-04	3.931413373372085775e-04	4.278509911563021790e-04	4.654390729352685021e-04	5.061271235119812291e-04	5.501522254005748735e-04	5.977679670122427666e-04	6.492454567125404081e-04	7.048743885363113878e-04	7.649641613909600882e-04	8.298450535838879311e-04	8.998694545094977192e-04	9.754131553244436894e-04
1.209867147304161309e-05	1.336845149533745953e-05	1.476558791393907940e-05	1.630219375066515035e-05	1.799151159651642980e-05	1.984794523517075256e-05	2.188717706145436114e-05	2.412627364426711972e-05	2.658379925208119123e-05	2.927993787129899635e-05	3.223662427930773332e-05	3.547768476448157402e-05	3.902898811728492767e-05	4.291860754964890723e-05	4.717699423397388766e-05	5.183716318839339313e-05	5.693489227134521650e-05	6.250893508597337952e-05	6.860124863338901288e-05	7.525723659338568556e-05	8.252600915166895409e-05	9.046066033406589466e-05	9.911856385042023415e-05	1.085616884938621211e-04	1.188569341848315440e-04	1.300764897934873906e-04	1.422982139188704769e-04	1.556060398482711677e-04	1.700904059656114348e-04	1.858487129229970450e-04	2.029858089349705584e-04	2.216145046000484549e-04	2.418561186988327824e-04	2.638410564619159907e-04	2.877094218440850873e-04	3.136116653833590233e-04	3.417092692641563183e-04	3.721754712431475653e-04	4.051960291336756978e-04	4.409700275795909018e-04	4.797107288823565974e-04	5.216464696748499691e-04	5.670216052622309780e-04	6.160975034732705819e-04	6.691535898849976412e-04	7.264884462984982265e-04	7.884209643538872894e-04	8.552915561779395265e-04	9.274634239570935055e-04	1.005323890322501294e-03
1.246463769736095537e-05	1.377282719652216411e-05	1.521222569452884761e-05	1.679531179474747201e-05	1.853572926790366876e-05	2.044831760175484374e-05	2.254923357350655509e-05	2.485606000619514273e-05	2.738792272865400371e-05	3.016561628530300249e-05	3.321173897461659016e-05	3.655083782646278295e-05	4.020956416135632418e-05	4.421684040870220889e-05	4.860403889631493836e-05	5.340517335986697667e-05	5.865710395841164669e-05	6.439975662076135579e-05	7.067635758718214024e-05	7.753368405160482053e-05	8.502233185128786370e-05	9.319700119349917959e-05	1.021168014523400364e-04	1.118455761131034552e-04	1.224522489865919499e-04	1.340111928614326768e-04	1.466026218085415226e-04	1.603130083982749494e-04	1.752355271376897119e-04	1.914705254819440178e-04	2.091260238207241643e-04	2.283182458869777219e-04	2.491721810813449928e-04	2.718221802509641796e-04	2.964125865059643130e-04	3.230984027002619329e-04	3.520459972453906443e-04	3.834338499665232978e-04	4.174533397483388671e-04	4.543095757545752181e-04	4.942222740390752852e-04	5.374266813966744639e-04	5.841745483301635225e-04	6.347351530334026685e-04	6.893963783106870280e-04	7.484658433679827879e-04	8.122720924225750776e-04	8.811658420828250710e-04	9.555212894497972214e-04	1.035737482885718940e-03
1.283653819537724518e-05	1.418376002330007241e-05	1.566610594514130340e-05	1.729642601916311117e-05	1.908877173782145886e-05	2.105842535867975720e-05	2.322202573435442499e-05	2.559768031415269134e-05	2.820508559422669185e-05	3.106565657867843821e-05	3.420266584777988930e-05	3.764139286172031552e-05	4.140928416213195845e-05	4.553612516869171500e-05	5.005422430436183318e-05	5.499861022029218821e-05	6.040724293001372406e-05	6.632123970235844379e-05	7.278511660339329753e-05	7.984704661963944671e-05	8.755913533780901358e-05	9.597771520023993923e-05	1.051636594000151094e-04	1.151827165254378285e-04	1.261058671098395781e-04	1.380097032897382677e-04	1.509768328218202816e-04	1.650963087571116132e-04	1.804640861188471055e-04	1.971835069786860822e-04	2.153658153741999030e-04	2.351307035582758274e-04	2.566068911186715723e-04	2.799327385526329394e-04	3.052568969273918476e-04	3.327389953021482193e-04	3.625503676304181900e-04	3.948748209034208968e-04	4.299094463347474479e-04	4.678654754240787745e-04	5.089691827724953386e-04	5.534628375537749322e-04	6.016057055745679125e-04	6.536751038811354020e-04	7.099675098910129172e-04	7.707997270441789475e-04	8.365101089793264841e-04	9.074598442467230949e-04	9.840343035688568513e-04	1.066644451653702558e-03
1.321424812624072245e-05	1.460111203328500602e-05	1.612707630893469595e-05	1.780536821207539961e-05	1.965045336377892183e-05	2.167806370853980148e-05	2.390532770562114924e-05	2.635088562666368307e-05	2.903501355057385642e-05	3.197975663457280606e-05	3.520907227515420579e-05	3.874898380586067943e-05	4.262774541364855495e-05	4.687601899166920236e-05	5.152706368364877101e-05	5.661693891359490427e-05	6.218472173433566615e-05	6.827273936933977311e-05	7.492681786436428029e-05	8.219654780867916672e-05	9.013556812985005313e-05	9.880186901133339772e-05	1.082581150282406143e-04	1.185719896436840864e-04	1.298165622558272020e-04	1.420706790341085641e-04	1.554193788321171625e-04	1.699543355137656073e-04	1.857743280791020397e-04	2.029857400256363464e-04	2.217030894307438855e-04	2.420495912899439412e-04	2.641577536947803590e-04	2.881700094821786876e-04	3.142393850344432507e-04	3.425302079551415121e-04	3.732188553908429322e-04	4.064945448115855767e-04	4.425601691039062705e-04	4.816331778688408326e-04	5.239465068532037908e-04	5.697495574753641935e-04	6.193092284359930652e-04	6.729110014302359163e-04	7.308600829985436448e-04	7.934826045709091535e-04	8.611268827700759325e-04	9.341647420458775667e-04	1.012992901712619822e-03	1.098034429454726024e-03
1.359763187794236689e-05	1.502473338241425129e-05	1.659497128348720959e-05	1.832195564803075082e-05	2.022057248568207247e-05	2.230701018354871158e-05	2.459889416302336897e-05	2.711540552287476137e-05	2.987740863214843193e-05	3.290758826842352498e-05	3.623059693301988390e-05	3.987321300885769313e-05	4.386451046252900251e-05	4.823604082927236691e-05	5.302202825795642832e-05	5.825957843287496814e-05	6.398890223006375587e-05	7.025355500800767121e-05	7.710069247592151104e-05	8.458134412725461465e-05	9.275070527158617273e-05	1.016684487446839252e-04	1.113990574239448938e-04	1.220121787248632341e-04	1.335830023032682785e-04	1.461926622379012208e-04	1.599286650182198989e-04	1.748853447131006782e-04	1.911643467470887120e-04	2.088751417620051244e-04	2.281355710927264100e-04	2.490724254367651658e-04	2.718220583475909331e-04	2.965310362312309576e-04	3.233568265743505359e-04	3.524685261796064919e-04	3.840476312299327352e-04	4.182888510477855248e-04	4.554009674575374323e-04	4.956077416988822299e-04	5.391488708763083866e-04	5.862809959633841434e-04	6.372787634111135328e-04	6.924359424359562403e-04	7.520666000853564251e-04	8.165063361957934727e-04	8.861135803704362846e-04	9.612709531099548552e-04	1.042386693230072702e-03	1.129896153692663873e-03
1.398654297050899275e-05	1.545446221797980754e-05	1.706961210263849860e-05	1.884599095751843899e-05	2.079891128185847190e-05	2.294502448670541646e-05	2.530246012121424096e-05	2.789094790947585305e-05	3.073194899333142854e-05	3.384879699362340589e-05	3.726684953958175385e-05	4.101365095110982341e-05	4.511910679561195834e-05	4.961567107920948036e-05	5.453854687170379712e-05	5.992590120548212692e-05	6.581909513064702693e-05	7.226292985201833408e-05	7.930590991821372050e-05	8.700052447876558054e-05	9.540354767205864507e-05	1.045763592547996790e-04	1.145852866325883392e-04	1.255019695009303052e-04	1.374037483565985584e-04	1.503740781904510423e-04	1.645029687246707297e-04	1.798874526095841373e-04	1.966320830476689721e-04	2.148494623650729887e-04	2.346608031033841214e-04	2.561965232567313313e-04	2.795968773310560681e-04	3.050126249534561317e-04	3.326057388096273861e-04	3.625501537363480368e-04	3.950325588432453561e-04	4.302532345837937035e-04	4.684269367388206574e-04	5.097838293167873160e-04	5.545704684133235347e-04	6.030508391073781393e-04	6.555074475026088053e-04	7.122424700501017898e-04	7.735789623111039839e-04	8.398621293366629378e-04	9.114606598533126196e-04	9.887681264507859353e-04	1.072204453967828602e-03	1.162217458265744257e-03
1.438082397841493939e-05	1.589012459289148351e-05	1.755080664178367532e-05	1.937726202239062920e-05	2.138523565365479912e-05	2.359184836448235785e-05	2.601574079338935295e-05	2.867719886594111636e-05	3.159828873790525338e-05	3.480300183369758045e-05	3.831741064817051682e-05	4.216983601584180225e-05	4.639102658956102801e-05	5.101435130991113738e-05	5.607600568726757494e-05	6.161523276042387592e-05	6.767455963898009878e-05	7.430005058127850837e-05	8.154157760549403063e-05	8.945310967853417085e-05	9.809302157555862503e-05	1.075244235522206901e-04	1.178155130219683816e-04	1.290399494819408066e-04	1.412772539829839865e-04	1.546132344920011798e-04	1.691404385481613240e-04	1.849586346681432762e-04	2.021753240096683198e-04	2.209062838566032232e-04	2.412761445430412039e-04	2.634190014874476771e-04	2.874790640613151074e-04	3.136113430692695969e-04	3.419823786691539281e-04	3.727710106109243427e-04	4.061691927219860548e-04	4.423828536134606854e-04	4.816328056267011595e-04	5.241557040813732806e-04	5.702050589260185308e-04	6.200523009276744405e-04	6.739879045696356907e-04	7.323225698545886330e-04	7.953884652338178958e-04	8.635405339018358169e-04	9.371578657087220338e-04	1.016645136949456598e-03	1.102434120289890037e-03	1.194985267082305245e-03
1.478030647295496733e-05	1.633153440199800217e-05	1.803834934752721376e-05	1.991554189820273765e-05	2.197929513971974596e-05	2.424720551226177320e-05	2.673843148700481799e-05	2.947382252957452854e-05	3.247605779238682810e-05	3.576979518278366961e-05	3.938183149363133455e-05	4.334127432004414185e-05	4.767972652487402312e-05	5.243148405599155844e-05	5.763374796013926116e-05	6.332685148130112675e-05	6.955450317602976482e-05	7.636404702398952272e-05	8.380674055910567366e-05	9.193805209502486746e-05	1.008179781681608979e-04	1.105113823721894529e-04	1.210883568095775067e-04	1.326246074383125636e-04	1.452018646454401201e-04	1.589083204332557796e-04	1.738390936586967789e-04	1.900967248217632147e-04	2.077917019542684779e-04	2.270430192159234907e-04	2.479787698602542033e-04	2.707367752881855837e-04	2.954652519619383648e-04	3.223235180058619566e-04	3.514827413739235354e-04	3.831267315153820321e-04	4.174527765201420382e-04	4.546725277738619263e-04	4.950129341986853927e-04	5.387172281989292344e-04	5.860459654717580869e-04	6.372781208794426515e-04	6.927122426137660499e-04	7.526676669115238850e-04	8.174857956048484520e-04	8.875314388091086210e-04	9.631942250644949348e-04	1.044890081254912662e-03	1.133062784628255382e-03	1.228185589235303906e-03
1.518481098529071124e-05	1.677849334124936040e-05	1.853202119256972747e-05	2.046058876440167036e-05	2.258082286103085709e-05	2.491080151368645952e-05	2.747020753689299489e-05	3.028046102178274227e-05	3.336486182478411882e-05	3.674874271614534126e-05	4.045963389379423963e-05	4.452743960602953925e-05	4.898462766657919732e-05	5.386643268704765863e-05	5.921107389469384367e-05	6.505998844781554259e-05	7.145808120673760231e-05	7.845399196548895999e-05	8.610038119766813634e-05	9.445423541966222651e-05	1.035771933252768360e-04	1.135358938978931956e-04	1.244023477593180524e-04	1.362543330686101950e-04	1.491758173390557104e-04	1.632574065971779227e-04	1.785968233639259985e-04	1.952994149949614517e-04	2.134786939740260497e-04	2.332569118105496352e-04	2.547656682497881375e-04	2.781465575606226746e-04	3.035518537224249423e-04	3.311452363880507642e-04	3.611025595544775950e-04	3.936126649259019889e-04	4.288782420055535049e-04	4.671167370024166738e-04	5.085613126861145616e-04	5.534618613680440495e-04	6.020860732285884982e-04	6.547205622481109362e-04	7.116720520340644477e-04	7.732686238662441706e-04	8.398610293074172933e-04	9.118240697464179405e-04	9.895580452545509487e-04	1.073490275144121974e-03	1.164076692618387773e-03	1.261803515895262634e-03
1.559414699084259694e-05	1.723079089044746214e-05	1.903158965664289440e-05	2.101214590327596347e-05	2.318953549765974547e-05	2.558232381502763481e-05	2.821072427699559271e-05	3.109673441690934180e-05	3.426428221025610248e-05	3.773938335234443541e-05	4.155031020782145294e-05	4.572777319558840391e-05	5.030511541378971806e-05	5.531852135217522507e-05	6.080724058319463107e-05	6.681382736873901665e-05	7.338439716638566347e-05	8.056890106738214495e-05	8.842141924831087177e-05	9.700047456941310417e-05	1.063693675048106520e-04	1.165965336433208774e-04	1.277559250530966629e-04	1.399274168588545949e-04	1.531972404368955355e-04	1.676584446903023220e-04	1.834113869245103585e-04	2.005642549018291359e-04	2.192336217119953822e-04	2.395450351547172155e-04	2.616336433887556773e-04	2.856448586605774193e-04	3.117350609834046828e-04	3.400723436946816755e-04	3.708373028759271383e-04	4.042238726737725960e-04	4.404402086138985129e-04	4.797096210507203833e-04	5.222715609443726991e-04	5.683826602024445599e-04	6.183178288668260414e-04	6.723714114652603593e-04	7.308584048826231166e-04	7.941157401374894596e-04	8.625036304759206357e-04	9.364069882143450773e-04	1.016236912778349655e-03	1.102432252391747020e-03	1.195461241871552610e-03	1.295823218977288976e-03
1.600811291565783844e-05	1.768820432027737947e-05	1.953680873426645581e-05	2.156994170851772775e-05	2.380513329822188666e-05	2.626144173560578115e-05	2.895961705185177867e-05	3.192224075489781949e-05	3.517387604505833079e-05	3.874122926859563870e-05	4.265332335310871993e-05	4.694168400858074979e-05	5.164053952015407769e-05	5.678703500244946953e-05	6.242146203048860669e-05	6.858750460903257718e-05	7.533250249036724418e-05	8.270773290021990291e-05	9.076871178251100594e-05	9.957551572609310531e-05	1.091931257902178378e-04	1.196917945004202365e-04	1.311474373424655700e-04	1.436420501390436378e-04	1.572641537518426960e-04	1.721092676103259771e-04	1.882804136279988291e-04	2.058886521267023746e-04	2.250536514498267424e-04	2.459042930055329451e-04	2.685793135414738897e-04	2.932279865123429150e-04	3.200108444612558803e-04	3.491004443943184106e-04	3.806821781856597748e-04	4.149551301061111608e-04	4.521329836234474499e-04	4.924449796744681529e-04	5.361369286592367403e-04	5.834722784550718530e-04	6.347332407921100561e-04	6.902219783722745574e-04	7.502618551503156905e-04	8.151987522269570985e-04	8.854024518310554034e-04	9.612680918888558308e-04	1.043217693693159484e-03	1.131701765193937875e-03	1.227200982432565760e-03	1.330227951635233087e-03
1.642649616534133791e-05	1.815049872427074745e-05	2.004741897004154834e-05	2.213368972418775665e-05	2.442730012287576188e-05	2.694780651522360544e-05	2.971650126890270667e-05	3.275655609894523594e-05	3.609317621006691155e-05	3.975376597073020638e-05	4.376810688230605719e-05	4.816854864769481146e-05	5.299021418708758696e-05	5.827121949344312004e-05	6.405290926668949156e-05	7.038010931365030868e-05	7.730139675015148778e-05	8.486938909274781143e-05	9.314105337987321602e-05	1.021780365160013601e-04	1.120470180874730135e-04	1.228200869549736236e-04	1.345751429851179185e-04	1.473963253421267162e-04	1.613744688200538947e-04	1.766075897562949725e-04	1.932014031280767058e-04	2.112698724950662799e-04	2.309357945130726124e-04	2.523314198057214426e-04	2.755991120429005263e-04	3.008920471363416829e-04	3.283749545237278915e-04	3.582249025730095270e-04	3.906321301976684252e-04	4.258009268314704538e-04	4.639505629671677035e-04	5.053162735176019169e-04	5.501502963089453802e-04	5.987229680645988518e-04	6.513238802833546575e-04	7.082630974570235625e-04	7.698724401102940247e-04	8.365068351781346483e-04	9.085457362633217633e-04	9.863946163391121551e-04	1.070486535476893779e-03	1.161283786187714473e-03	1.259279618967872050e-03	1.365000050631374855e-03
1.684907317708569577e-05	1.861742707629285678e-05	2.056314752213454940e-05	2.270308871480450076e-05	2.505570352067316815e-05	2.764105139950043800e-05	3.048097249258872920e-05	3.359923463921664740e-05	3.702169148505564698e-05	4.077645241905827531e-05	4.489406512188694870e-05	4.940771155094394898e-05	5.435341823153021142e-05	5.977028176968563969e-05	6.570071054992905981e-05	7.219068363030760761e-05	7.929002789794067972e-05	8.705271460050864206e-05	9.553717642288479545e-05	1.048066463332565407e-04	1.149295194796063686e-04	1.259797394751946138e-04	1.380372104706381305e-04	1.511882364702710343e-04	1.655259894114166728e-04	1.811510075871450515e-04	1.981717260555313680e-04	2.167050407415748337e-04	2.368769080013150463e-04	2.588229814812511133e-04	2.826892881697132742e-04	3.086329455999504284e-04	3.368229222274695973e-04	3.674408430658766237e-04	4.006818427262700145e-04	4.367554680644089972e-04	4.758866326974130331e-04	5.183166257071523259e-04	5.643041769002131837e-04	6.141265810441772855e-04	6.680808835467692093e-04	7.264851300868062573e-04	7.896796827444160696e-04	8.580286052119066777e-04	9.319211196945346087e-04	1.011773138133216770e-03	1.098028870397341466e-03	1.191162512104459482e-03	1.291680014725449504e-03	1.400120940626830473e-03
1.727560949528857953e-05	1.908873031409212366e-05	2.108370825454870278e-05	2.327782276721595468e-05	2.568999484198765642e-05	2.834079176389278084e-05	3.125260658111291251e-05	3.444980884360462404e-05	3.795890671480425658e-05	4.180872121131906291e-05	4.603057337356655332e-05	5.065848521332853616e-05	5.572939532978656062e-05	6.128339013280526860e-05	6.736395166109007248e-05	7.401822303331341123e-05	8.129729262234087290e-05	8.925649809631410001e-05	9.795575152543169553e-05	1.074598868098632434e-04	1.178390307421424687e-04	1.291689990766822587e-04	1.415317190394965339e-04	1.550156797727896723e-04	1.697164122717071289e-04	1.857370004338864343e-04	2.031886249066636402e-04	2.221911414814580876e-04	2.428736958498756626e-04	2.653753766013399427e-04	2.898459084071063735e-04	3.164463874004585131e-04	3.453500608271008621e-04	3.767431531032070543e-04	4.108257404808601928e-04	4.478126765815000415e-04	4.879345711168748558e-04	5.314388241739411876e-04	5.785907184943134447e-04	6.296745722300438287e-04	6.849949547055040732e-04	7.448779677587369884e-04	8.096725952755563826e-04	8.797521235637710069e-04	9.555156352445193018e-04	1.037389579360725083e-03	1.125829420419055538e-03	1.221321369091482026e-03	1.324384197304030383e-03	1.435571140433293102e-03
1.770585987118862320e-05	1.956413744938939906e-05	2.160880185870857299e-05	2.385756142483661180e-05	2.632980938665784628e-05	2.904662527712632985e-05	3.203095986665947987e-05	3.530778965637625702e-05	3.890428302798020843e-05	4.284997882375874296e-05	4.717697817971905865e-05	5.192015047893007505e-05	5.711735433885486361e-05	6.280967459486824875e-05	6.904167629220233921e-05	7.586167675032247273e-05	8.332203681706559035e-05	9.147947248481391085e-05	1.003953880974988436e-04	1.101362324351858079e-04	1.207738790223813498e-04	1.323860320669991374e-04	1.450566594988348984e-04	1.588764546396129727e-04	1.739433281007434580e-04	1.903629315700165118e-04	2.082492152142146182e-04	2.277250204908832067e-04	2.489227102293014226e-04	2.719848379074613141e-04	2.970648581186847667e-04	3.243278802880322060e-04	3.539514677645533010e-04	3.861264844804027725e-04	4.210579914319618274e-04	4.589661953001873142e-04	5.000874515881929177e-04	5.446753247122094847e-04	5.930017075378648953e-04	6.453580029059932189e-04	7.020563697418746515e-04	7.634310363860311944e-04	8.298396838261563662e-04	9.016649015447202173e-04	9.793157187270296309e-04	1.063229213598437719e-03	1.153872203676387619e-03	1.251743019732902635e-03	1.357373366264788507e-03	1.471330271261950479e-03
1.813956838689676334e-05	2.004336570492601911e-05	2.213811600481777547e-05	2.444195985475459645e-05	2.697476658841130987e-05	2.975813210464527578e-05	3.281556937974532768e-05	3.617266674547504581e-05	3.985725810962644010e-05	4.389960591124871995e-05	4.833259765379946041e-05	5.319195690455116128e-05	5.851646969646007076e-05	6.434822731827106004e-05	7.073288652996204367e-05	7.771994829361089196e-05	8.536305616444409678e-05	9.372031554312497176e-05	1.028546350482164342e-04	1.128340913271781579e-04	1.237323186850980460e-04	1.356289249726380305e-04	1.486099352381493616e-04	1.627682647136814600e-04	1.782042227702164210e-04	1.950260495442739290e-04	2.133504870052806482e-04	2.333033863011457743e-04	2.550203532878293918e-04	2.786474342171539630e-04	3.043418436257121131e-04	3.322727365356856243e-04	3.626220271461681787e-04	3.955852562600961522e-04	4.313725097575619701e-04	4.702093904900956321e-04	5.123380460326882810e-04	5.580182547900885189e-04	6.075285730109282857e-04	6.611675453172535322e-04	7.192549814074508663e-04	7.821333016366475857e-04	8.501689542205475170e-04	9.237539068451479417e-04	1.003307215495551248e-03	1.089276673341868073e-03	1.182140542537587916e-03	1.282409371796331982e-03	1.390627902614662882e-03	1.507377067001486673e-03
1.857646860413820949e-05	2.052612067880871881e-05	2.267132552337601279e-05	2.503065904813723671e-05	2.762447023603440858e-05	3.047487515260253338e-05	3.360595311827516222e-05	3.704390879909827676e-05	4.081724652794612752e-05	4.495695766721170730e-05	4.949672187660458935e-05	5.447312319581142689e-05	5.992588190079236964e-05	6.589810314328762382e-05	7.243654343562471582e-05	7.959189609723072410e-05	8.741909683522326865e-05	9.597765068912536286e-05	1.053319816290198754e-04	1.155518061573425738e-04	1.267125323268094119e-04	1.388956856507883066e-04	1.521893634474152327e-04	1.666887192251001449e-04	1.824964787843412570e-04	1.997234897790892594e-04	2.184893065498896814e-04	2.389228121106999776e-04	2.611628792413216811e-04	2.853590727075045711e-04	3.116723947010340977e-04	3.402760756619116109e-04	3.713564127139062226e-04	4.051136580132588122e-04	4.417629593772520692e-04	4.815353556251469012e-04	5.246788291273930382e-04	5.714594181204423135e-04	6.221623914031155361e-04	6.770934880854777727e-04	7.365802251132472960e-04	8.009732753379760145e-04	8.706479189461499698e-04	9.460055710977428606e-04	1.027475388656828859e-03	1.115515958921609518e-03	1.210617073280109181e-03	1.313301588727751670e-03	1.424127380185593586e-03	1.543689386550943596e-03
1.901628373795931831e-05	2.101209653644983897e-05	2.320809261716356756e-05	2.562328605427497864e-05	2.827850873166751615e-05	3.119640035280518573e-05	3.440161036176212048e-05	3.792096387206049784e-05	4.178364011594172105e-05	4.602136424396050608e-05	5.066861335906257919e-05	5.576283771645657955e-05	6.134469807080016729e-05	6.745832020418787538e-05	7.415156772223535447e-05	8.147633426113602673e-05	8.948885630586481967e-05	9.825004787875829331e-05	1.078258584183929599e-04	1.182876552309841629e-04	1.297126319603523559e-04	1.421842445877893185e-04	1.557926765397706862e-04	1.706353345493196523e-04	1.868173769857504342e-04	2.044522764374868203e-04	2.236624184032546029e-04	2.445797380183389641e-04	2.673463968142753520e-04	2.921155015821868270e-04	3.190518674819595212e-04	3.483328276107977356e-04	3.801490913157681340e-04	4.147056536049189613e-04	4.522227580802275063e-04	4.929369158829876403e-04	5.371019832072532500e-04	5.849902999999493291e-04	6.368938925260135206e-04	6.931257425340226061e-04	7.540211258102770282e-04	8.199390229584040558e-04	8.912636052852698169e-04	9.684057987125799976e-04	1.051804928665955700e-03	1.141930448919800190e-03	1.239283757394315545e-03	1.344400101912838780e-03	1.457850578929379597e-03	1.580244228229516195e-03
1.945872685558964869e-05	2.150097623029556708e-05	2.374806710392635196e-05	2.621945424852133302e-05	2.893645538651057664e-05	3.192223698892900015e-05	3.520202203105552070e-05	3.880325978231979558e-05	4.275580840833177163e-05	4.709213123392614014e-05	5.184750757204157354e-05	5.706025907143634068e-05	6.277199258762123941e-05	6.902786063459011214e-05	7.587684052997003734e-05	8.337203340310349895e-05	9.157098429422348500e-05	1.005360246332951063e-04	1.103346384492344162e-04	1.210398537239588680e-04	1.327306603710563793e-04	1.454924563856606226e-04	1.594175237803194050e-04	1.746055359910848892e-04	1.911640985085868549e-04	2.092093245604808899e-04	2.288664477439575926e-04	2.502704735799970233e-04	2.735668720345003175e-04	2.989123131250209483e-04	3.264754478052702487e-04	3.564377363929843810e-04	3.889943268791799021e-04	4.243549855286176406e-04	4.627450822516973442e-04	5.044066332967037016e-04	5.495994038783280329e-04	5.986020734224069880e-04	6.517134661686019292e-04	7.092538499306361459e-04	7.715663058681797477e-04	8.390181721741774446e-04	9.120025646267329285e-04	9.909399769940088407e-04	1.076279964314047748e-03	1.168502912098425732e-03	1.268121894527691161e-03	1.375684624718270885e-03	1.491775500142660665e-03	1.617017746278464913e-03
1.990350110058109622e-05	2.199243174748832189e-05	2.429088668991273656e-05	2.681876363429292834e-05	2.959786875411525825e-05	3.265189806420130887e-05	3.600665109379929828e-05	3.969020455791241904e-05	4.373309913400726692e-05	4.816854021205441453e-05	5.303261354352310547e-05	5.836451676410685344e-05	6.420680781757020291e-05	7.060567136249532017e-05	7.761120430003606223e-05	8.527772161894678414e-05	9.366408381419319201e-05	1.028340471972308495e-04	1.128566384795924165e-04	1.238065550766699716e-04	1.357645926453642578e-04	1.488181014376747447e-04	1.630614731220349743e-04	1.785966597952262625e-04	1.955337269799479875e-04	2.139914424762994611e-04	2.340979030094739502e-04	2.559912006906688996e-04	2.798201313832927146e-04	3.057449471418851499e-04	3.339381549664555073e-04	3.645853641898175244e-04	3.978861848898923689e-04	4.340551797923065621e-04	4.733228722006197582e-04	5.159368125620805972e-04	5.621627063450111835e-04	6.122856059699709891e-04	6.666111695996257977e-04	7.254669896518979979e-04	7.892039939566007677e-04	8.581979225268776936e-04	9.328508829628531568e-04	1.013592987545774982e-03	1.100884075114814649e-03	1.195215520846728934e-03	1.297112137078101045e-03	1.407134168321706822e-03	1.525879383631914164e-03	1.653985269466123637e-03
2.035029994227913696e-05	2.248612438551892499e-05	2.483617727432462183e-05	2.742080117920543539e-05	3.026229300135165531e-05	3.338488071064321227e-05	3.681494301571809543e-05	4.058118693440872449e-05	4.471483876415371239e-05	4.924984933951848429e-05	5.422311452326761114e-05	5.967471192772025871e-05	6.564815491684101198e-05	7.219066499518473029e-05	7.935346374737005176e-05	8.719208555128839916e-05	9.576671234956598969e-05	1.051425318270484142e-04	1.153901204070313690e-04	1.265858525456559742e-04	1.388123378722651172e-04	1.521588877933711286e-04	1.667220132492447805e-04	1.826059553847938642e-04	1.999232509702505121e-04	2.187953344819939768e-04	2.393531788297192724e-04	2.617379767923069291e-04	2.861018653018214918e-04	3.126086947919274684e-04	3.414348459041024585e-04	3.727700959216389285e-04	4.068185373774500812e-04	4.437995513568602710e-04	4.839488380901219283e-04	5.275195075017270058e-04	5.747832324532175250e-04	6.260314674840359488e-04	6.815767359188686309e-04	7.417539882715112280e-04	8.069220349316529040e-04	8.774650561737860162e-04	9.537941925746457874e-04	1.036349218967040457e-03	1.125600305093528170e-03	1.222049866151059955e-03	1.326234506439041014e-03	1.438727059334544761e-03	1.560138726822439450e-03	1.691121321800261642e-03
2.079880745060997505e-05	2.298170505585010761e-05	2.538355328466833938e-05	2.802514118532011851e-05	3.092925831702212529e-05	3.412066663984407417e-05	3.762632625770688787e-05	4.147557690284428100e-05	4.570033311600239247e-05	5.033529402869519530e-05	5.541816871494083903e-05	6.098991813115658007e-05	6.709501471789561071e-05	7.378172079392986333e-05	8.110238693205186640e-05	8.911377156680809659e-05	9.787738314704887621e-05	1.074598462108247081e-04	1.179332928265684375e-04	1.293757809126709678e-04	1.418717410174409957e-04	1.555124532128659563e-04	1.703965558285447162e-04	1.866305878264027545e-04	2.043295666923161755e-04	2.236176037973129670e-04	2.446285592584100253e-04	2.675067384072869585e-04	2.924076320534990106e-04	3.194987028076878431e-04	3.489602198091171356e-04	3.809861442799643196e-04	4.157850684068924055e-04	4.535812101269136917e-04	4.946154664701513581e-04	5.391465281857719255e-04	5.874520584488815032e-04	6.398299385152914857e-04	6.965995832567581066e-04	7.581033295720130067e-04	8.247079007268760505e-04	8.968059497306709281e-04	9.748176849043699820e-04	1.059192580838895243e-03	1.150411177977598209e-03	1.248986974086544821e-03	1.355468410896842240e-03	1.470440959216299864e-03	1.594529305810491859e-03	1.728399645346899655e-03
2.124869859609505228e-05	2.347881461542086586e-05	2.593261804289272076e-05	2.863134569338526473e-05	3.159828135798990322e-05	3.485872263512422895e-05	3.844021281855493165e-05	4.237272630797490430e-05	4.668886801200681260e-05	5.142408766920431490e-05	5.661691007546423610e-05	6.230918225863571718e-05	6.854633869722527237e-05	7.537768573820796409e-05	8.285670642910434875e-05	9.104138704158612938e-05	9.999456662799986978e-05	1.097843110181595142e-04	1.204843127316769741e-04	1.321743183507202279e-04	1.449405849695043185e-04	1.588763674098259398e-04	1.740824379664252159e-04	1.906676405219712329e-04	2.087494809483984469e-04	2.284547557898474054e-04	2.499202213012244084e-04	2.732933049965299041e-04	2.987328619411610902e-04	3.264099781029713900e-04	3.565088231574015717e-04	3.892275552219601697e-04	4.247792800750054172e-04	4.633930674920955575e-04	5.053150274103711693e-04	5.508094487068223265e-04	6.001600034493933047e-04	6.536710195503689022e-04	7.116688248194242856e-04	7.745031654764147509e-04	8.425487022451724241e-04	9.162065872030383936e-04	9.959061246114955628e-04	1.082106518996384711e-03	1.175298713783519454e-03	1.276007323824978777e-03	1.384792665173441208e-03	1.502252885474652730e-03	1.629026198351738461e-03	1.765793225148216570e-03
2.169963957493164087e-05	2.397708422584304703e-05	2.648296416212143380e-05	2.923896492085392921e-05	3.226886573258691348e-05	3.559850108481879360e-05	3.925599882302307272e-05	4.327196949650776613e-05	4.767970999411948147e-05	5.251542241461015483e-05	5.781844918115700585e-05	6.363152546293953228e-05	7.000105002398684776e-05	7.697737567883991636e-05	8.461512059604182185e-05	9.297350175385952250e-05	1.021166919181462418e-04	1.121142015796611300e-04	1.230412873574359182e-04	1.349793884460222249e-04	1.480165927572613257e-04	1.622481344818887960e-04	1.777769248723060330e-04	1.947141181254538015e-04	2.131797143234703286e-04	2.333032014697554012e-04	2.552242387388376941e-04	2.790933831400120189e-04	3.050728618767172213e-04	3.333373927658067051e-04	3.640750551632059256e-04	3.974882139242093336e-04	4.337944990078533092e-04	4.732278434151116235e-04	5.160395822294296369e-04	5.624996156050154732e-04	6.128976386233041381e-04	6.675444410099441164e-04	7.267732797737638372e-04	7.909413278942860250e-04	8.604312022454078555e-04	9.356525739992152708e-04	1.017043864804357059e-03	1.105074032078501257e-03	1.200244446791847927e-03	1.303090867149774967e-03	1.414185511604504949e-03	1.534139234639560721e-03	1.663603808773859993e-03	1.803274316226337109e-03
2.215128815890368211e-05	2.447613574003481031e-05	2.703417397368883748e-05	2.984753773336000729e-05	3.294050252094534700e-05	3.633944055630148093e-05	4.007306515483995227e-05	4.417262401485544360e-05	4.867210709260527549e-05	5.360847002921936854e-05	5.902187416003955062e-05	6.495594419144957120e-05	7.145804468874726980e-05	7.857957657921835117e-05	8.637629493725430786e-05	9.490864938316961299e-05	1.042421484941608110e-04	1.144477496947091279e-04	1.256022761644857240e-04	1.377888623744562583e-04	1.510974299363568275e-04	1.656251955267990981e-04	1.814772127250163238e-04	1.987669496824150789e-04	2.176169046225138451e-04	2.381592612515031726e-04	2.605365862421197502e-04	2.849025710368313907e-04	3.114228203000311899e-04	3.402756894329943271e-04	3.716531736492335565e-04	4.057618511915194836e-04	4.428238833548819300e-04	4.830780740616192627e-04	5.267809918149921359e-04	5.742081569370248873e-04	6.256552970719917069e-04	6.814396740112046427e-04	7.419014849648143976e-04	8.074053414734297992e-04	8.783418292143179091e-04	9.551291520147318394e-04	1.038214863436763905e-03	1.128077689343674707e-03	1.225229444896816858e-03	1.330217049463336713e-03	1.443624642937892718e-03	1.566075806995317898e-03	1.698235894795357363e-03	1.840814472653418653e-03
2.260329406981054240e-05	2.497558211595071891e-05	2.758581998410024707e-05	3.045659214923210155e-05	3.361267083179140473e-05	3.708096641022844424e-05	4.089077813405749023e-05	4.507399135578363762e-05	4.966528964874886018e-05	5.470238279422258838e-05	6.022625168947986119e-05	6.628141128408754107e-05	7.291619271132745051e-05	8.018304584352260993e-05	8.813886356400161388e-05	9.684532911458498935e-05	1.063692879456282084e-04	1.167831455659338691e-04	1.281652929620388413e-04	1.406005612305598579e-04	1.541807071432130629e-04	1.690049314418570986e-04	1.851804317402032797e-04	2.028229919896493497e-04	2.220576105487577425e-04	2.430191689792875654e-04	2.658531437757470899e-04	2.907163633205926863e-04	3.177778124425756617e-04	3.472194870414766583e-04	3.792373013282824635e-04	4.140420503150274174e-04	4.518604302734648072e-04	4.929361199650334835e-04	5.375309255271841198e-04	5.859259919810651598e-04	6.384230844040054281e-04	6.953459418851279340e-04	7.570417074547193363e-04	8.238824372459913233e-04	8.962666922114282059e-04	9.746212157750465442e-04	1.059402700854689258e-03	1.151099649735255878e-03	1.250234330313717158e-03	1.357364832268837841e-03	1.473087226731731357e-03	1.598037833048062241e-03	1.732895596226684048e-03	1.878384578662511441e-03
2.305529937802720607e-05	2.547502785696895516e-05	2.813746536144411757e-05	3.106564587652466185e-05	3.428483839512677330e-05	3.782249145437350564e-05	4.170849023806084754e-05	4.597535775318428117e-05	5.065847119058103441e-05	5.579629447223671438e-05	6.143062805813040504e-05	6.760687714202707804e-05	7.437433942649558042e-05	8.178651373054779991e-05	8.990143074852279350e-05	9.878200734631617270e-05	1.084964258506049007e-04	1.191185398583768679e-04	1.307283081677355105e-04	1.434122585066248130e-04	1.572639828135726468e-04	1.723846659038701936e-04	1.888836494354781197e-04	2.068790331713970350e-04	2.264983156190281718e-04	2.478790762119823660e-04	2.711697012857513991e-04	2.965301561853914245e-04	3.241328059305115966e-04	3.541632869504515225e-04	3.868214324899412956e-04	4.223222543725604905e-04	4.608969838959567594e-04	5.027941747178817479e-04	5.482808706761759616e-04	5.976438415677655857e-04	6.511908899915382076e-04	7.092522324365110702e-04	7.721819578706430858e-04	8.403595671547752334e-04	9.141915966716268908e-04	9.941133296195580216e-04	1.080590598475217063e-03	1.174121682177140056e-03	1.275239301622413304e-03	1.384512717102507002e-03	1.502549931327315123e-03	1.630000001701776896e-03	1.767555465524079869e-03	1.915954881766707921e-03
2.350693892473118546e-05	2.597406947843541441e-05	2.868866445068911453e-05	3.167420688194086110e-05	3.495646219010515329e-05	3.856341663629383462e-05	4.252554086540005790e-05	4.687599502404371065e-05	5.165084936061312788e-05	5.688932132912903942e-05	6.263403029093983802e-05	6.893127096580762029e-05	7.583130684601833385e-05	8.338868485149869428e-05	9.166257257043989041e-05	1.007171194987532099e-04	1.106218437625481357e-04	1.214520458809588107e-04	1.332892512017208597e-04	1.462216827190707114e-04	1.603447660625436765e-04	1.757616685260939666e-04	1.925838740894947093e-04	2.109317964679949134e-04	2.309354323116741270e-04	2.527350567626076064e-04	2.764819636655309158e-04	3.023392528162009100e-04	3.304826667205969151e-04	3.611014794272702469e-04	3.943994400845122648e-04	4.305957739626637402e-04	4.699262437702511229e-04	5.126442741795792478e-04	5.590221425629939098e-04	6.093522390249457403e-04	6.639483988958638566e-04	7.231473109327177717e-04	7.873100045459028749e-04	8.568234194430200765e-04	9.321020611470904032e-04	1.013589745907174421e-03	1.101761438575869128e-03	1.197125187076092953e-03	1.300224157121539085e-03	1.411638770889253689e-03	1.531988953366454327e-03	1.661936490110026924e-03	1.802187500160797994e-03	1.953495027848493014e-03
2.395784076725621196e-05	2.647229599975950331e-05	2.923896331720735509e-05	3.228177399091712547e-05	3.562698910730226199e-05	3.930313177393345296e-05	4.334125714145932039e-05	4.777516145653914700e-05	5.264160689439389057e-05	5.798056321182039948e-05	6.383546733578872106e-05	7.025350206127866596e-05	7.728589509533139433e-05	8.498823974982716220e-05	9.342083865335094482e-05	1.026490719226036955e-04	1.127437913061070938e-04	1.237817418874486634e-04	1.358460130118778573e-04	1.490265201786935959e-04	1.634205197224091290e-04	1.791331581881204743e-04	1.962780583905623303e-04	2.149779442320756510e-04	2.353653064417720166e-04	2.575831114865543940e-04	2.817855559939448943e-04	3.081388691168923969e-04	3.368221653613836792e-04	3.680283504887113576e-04	4.019650831951723270e-04	4.388557953625717959e-04	4.789407737628394645e-04	5.224783061888145855e-04	5.697458950706054976e-04	6.210415417222656977e-04	6.766851044464003168e-04	7.370197338043713237e-04	8.024133884363632372e-04	8.732604348878426946e-04	9.499833349669779305e-04	1.033034424220133796e-03	1.122897785168993495e-03	1.220091219003071941e-03	1.325168319463494336e-03	1.438720652688754926e-03	1.561380046818302289e-03	1.693820995165164212e-03	1.836763176773984494e-03	1.990974098174100315e-03
2.440762664695626821e-05	2.696928946138411426e-05	2.978790031777145395e-05	3.288783751804382079e-05	3.629585664446218429e-05	4.004101632316070335e-05	4.415495476485239523e-05	4.867210274301722329e-05	5.362991264852124096e-05	5.906910468056398759e-05	6.503393131010958266e-05	7.157246121155185848e-05	7.873688392282107294e-05	8.658383656094662179e-05	9.517475398922060762e-05	1.045762439034988886e-04	1.148604883788666392e-04	1.261056734937647994e-04	1.383964487267293252e-04	1.518244179009503375e-04	1.664886635340251245e-04	1.824963065341370853e-04	1.999631032697105960e-04	2.190140821268384387e-04	2.397842217575208140e-04	2.624191733118645979e-04	2.870760290382821825e-04	3.139241397278316119e-04	3.431459835709940146e-04	3.749380890882110452e-04	4.095120148879633718e-04	4.470953890986477256e-04	4.879330114121190986e-04	5.322880207672138052e-04	5.804431317906863681e-04	6.327019431998725336e-04	6.893903214560629517e-04	7.508578630390680105e-04	8.174794387914411948e-04	8.896568238549248811e-04	9.678204167907617211e-04	1.052431051539341527e-03	1.143981905932446325e-03	1.243000510522499456e-03	1.350050861536080098e-03	1.465735641795338140e-03	1.590698553475143086e-03	1.725626766581460055e-03	1.871253487040567404e-03	2.028360648282081548e-03
2.485591247888651237e-05	2.746462546586204233e-05	3.033500669817830090e-05	3.349187992688199055e-05	3.696249363468977466e-05	4.077644018109842326e-05	4.496593889329035824e-05	4.956605295649077481e-05	5.461492267661327050e-05	6.015401619403251129e-05	6.622839880564520870e-05	7.288702211294464928e-05	8.018303427950898793e-05	8.817411274933803684e-05	9.692282084784422302e-05	1.064969897600805804e-04	1.169701274557679584e-04	1.284218562080126477e-04	1.409383804320612718e-04	1.546129866520159644e-04	1.695465774870719893e-04	1.858482416343317791e-04	2.036358619125540218e-04	2.230367635201379803e-04	2.441884047510746165e-04	2.672391125041900534e-04	2.923488650139172661e-04	3.196901243242402713e-04	3.494487211217937677e-04	3.818247946384164919e-04	4.170337904280448245e-04	4.553075189167320224e-04	4.968952777181632639e-04	5.420650407990431751e-04	5.911047176695832231e-04	6.443234858629050613e-04	7.020532000533485700e-04	7.646498812469129571e-04	8.324952895563644990e-04	9.059985841492797102e-04	9.855980740274654373e-04	1.071763063361671911e-03	1.164995795164147250e-03	1.265833497133741136e-03	1.374850533552649271e-03	1.492660667149849508e-03	1.619919434872476400e-03	1.757326641523488222e-03	1.905628975228461927e-03	2.065622748688393864e-03
2.530230886253486842e-05	2.795787374219312632e-05	3.087980721656789437e-05	3.409337651814721361e-05	3.762632100594692346e-05	4.150876452398993577e-05	4.577350506753288497e-05	5.045623556911396531e-05	5.559578135151895288e-05	6.123435534535621159e-05	6.741783224930268529e-05	7.419604287265139844e-05	8.162308996664802401e-05	8.975768692035150718e-05	9.866352076842211955e-05	1.084096410323039919e-04	1.190708759926166439e-04	1.307282780693043575e-04	1.434696000669507371e-04	1.573898041257785173e-04	1.725916053039337273e-04	1.891860518037665861e-04	2.072931439436581224e-04	2.270424940675314605e-04	2.485740296762161783e-04	2.720387421581850051e-04	2.975994835916771818e-04	3.254318141854086496e-04	3.557249030211254571e-04	3.886824848572576450e-04	4.245238758493294785e-04	4.634850511383129565e-04	5.058197873535289629e-04	5.518008731703300624e-04	6.017213911552891968e-04	6.558960742222310052e-04	7.146627401094543227e-04	7.783838073741352172e-04	8.474478964803497860e-04	9.222715196340504221e-04	1.003300863090532792e-03	1.091013665725877905e-03	1.185921197724339442e-03	1.288570343286500304e-03	1.399545791308265744e-03	1.519472338017640364e-03	1.649017305583190714e-03	1.788893080725016032e-03	1.939859777364729169e-03	2.102728027343855367e-03
2.574642161276180676e-05	2.844859873249237336e-05	3.142182079140212649e-05	3.469179614512552385e-05	3.828675257060652602e-05	4.223734267822065426e-05	4.657694017190236251e-05	5.134186451095659824e-05	5.657162253194872461e-05	6.230916814706964841e-05	6.860118131785567061e-05	7.549836756568864831e-05	8.305577934851094833e-05	9.133316070369698722e-05	1.003953166299357207e-04	1.103125087563383919e-04	1.211608789247099483e-04	1.330229023910153201e-04	1.459878724343898783e-04	1.601524182465954458e-04	1.756210580614512814e-04	1.925067895723609466e-04	2.109317197765418121e-04	2.310277364767109379e-04	2.529372237646643033e-04	2.768138239061993357e-04	3.028232481429844291e-04	3.311441390239264985e-04	3.619689869762993551e-04	3.955051039245999797e-04	4.319756568633458579e-04	4.716207643871037579e-04	5.146986592783442220e-04	5.614869203489226534e-04	6.122837768252854460e-04	6.674094886593895295e-04	7.272078062367128134e-04	7.920475130390292702e-04	8.623240549020847563e-04	9.384612595866871328e-04	1.020913150454946057e-03	1.110165858110909783e-03	1.206739633926386503e-03	1.311190969426336570e-03	1.424114825555224855e-03	1.546146975882060470e-03	1.677966467830914118e-03	1.820298206039582239e-03	1.973915661956046966e-03	2.139643713775071700e-03
2.618785231003413927e-05	2.893636019997304751e-05	3.196056117299783320e-05	3.528660195508710192e-05	3.894319584369475290e-05	4.296152102299345070e-05	4.737552342970316525e-05	5.222214526726340366e-05	5.754157077149995247e-05	6.337749036275749275e-05	6.977738440406759766e-05	7.679282784842233361e-05	8.447981712744059650e-05	9.289912070540013551e-05	1.021166547967799039e-04	1.122038858221524290e-04	1.232382612562729510e-04	1.353036706037456316e-04	1.484909383213422118e-04	1.628983505920905944e-04	1.786322179443413597e-04	1.958074757992108394e-04	2.145483251217665110e-04	2.349889154451348112e-04	2.572740726319871119e-04	2.815600738345424106e-04	3.080154722120276431e-04	3.368219740632160514e-04	3.681753711309904056e-04	4.022865309354874326e-04	4.393824480920298869e-04	4.797073596692533171e-04	5.235239277413668247e-04	5.711144923858895014e-04	6.227823984736732214e-04	6.788533996920659980e-04	7.396771433324782642e-04	8.056287394619732808e-04	8.771104181822779325e-04	9.545532787592134324e-04	1.038419134480323205e-03	1.129202457167486750e-03	1.227432425333086332e-03	1.333675080024497974e-03	1.448535592447443461e-03	1.572660647498403449e-03	1.706740947363119803e-03	1.851513839357395597e-03	2.007766072191308291e-03	2.176336684831505375e-03
2.662619886896799756e-05	2.942071385716692392e-05	3.249553763739860358e-05	3.587725215537442979e-05	3.959505288836547688e-05	4.368063992304349168e-05	4.816852743176952074e-05	5.309627601222080453e-05	5.850474256791468364e-05	6.443834888302599347e-05	7.094537013160284972e-05	7.807824462578893856e-05	8.589390617796651209e-05	9.445414052470992462e-05	1.038259673358021070e-04	1.140820494095580386e-04	1.253011307360784286e-04	1.375685051928971132e-04	1.509765177226508957e-04	1.656250999298561116e-04	1.816223421235123173e-04	1.990851039238309078e-04	2.181396656451091616e-04	2.389224227620116779e-04	2.615806258634557056e-04	2.862731685966774463e-04	3.131714262034195626e-04	3.424601473506576604e-04	3.743384020591820557e-04	4.090205886347618208e-04	4.467375026079067933e-04	4.877374707891913999e-04	5.322875536473198246e-04	5.806748193161303390e-04	6.332076926340407226e-04	6.902173827147497793e-04	7.520593926406319392e-04	8.191151149593389573e-04	8.917935167500578826e-04	9.705329181066515466e-04	1.055802867960982383e-03	1.148106121239841166e-03	1.247980721412402785e-03	1.356002192541504907e-03	1.472785844999562185e-03	1.598989199049488576e-03	1.735314530519628399e-03	1.882511542819609481e-03	2.041380169550862256e-03	2.212773511958162406e-03
2.706105612412542150e-05	2.990121201320502386e-05	3.302625570131640851e-05	3.646320080273877565e-05	4.024172118703584763e-05	4.439403468966044813e-05	4.895521919622667522e-05	5.396344877714039328e-05	5.946024765025743468e-05	6.549076314321359172e-05	7.210405891591384082e-05	7.935342976912586972e-05	8.729673943659062426e-05	9.599678283223295021e-05	1.055216743006271433e-04	1.159452634982017621e-04	1.273475806142925241e-04	1.398153127254346344e-04	1.534423131627934934e-04	1.683301458615510914e-04	1.845886667521466737e-04	2.023366443464572485e-04	2.217024217671281934e-04	2.428246225651675954e-04	2.658529027694932906e-04	2.909487517119888457e-04	3.182863442728259403e-04	3.480534472927515263e-04	3.804523830018144361e-04	4.157010524169548198e-04	4.540340217639519385e-04	4.957036750817831253e-04	5.409814362694646220e-04	5.901590639359825244e-04	6.435500225130081709e-04	7.014909331869449618e-04	7.643431083010033752e-04	8.324941729687289956e-04	9.063597777278518735e-04	9.863854061451526618e-04	1.073048281360950004e-03	1.166859375632848736e-03	1.268365527003039979e-03	1.378151667270960260e-03	1.496843165501499312e-03	1.625108291339181403e-03	1.763660802427923164e-03	1.913262660254678180e-03	2.074726878741588870e-03	2.248920509904894088e-03
2.749201643194470299e-05	3.037740423892689907e-05	3.355221785675210167e-05	3.704389861441841541e-05	4.088259453651217054e-05	4.510103656818209718e-05	4.973486125744485325e-05	5.482285065081267920e-05	6.040719030154256293e-05	6.653374658018204309e-05	7.325236456813499460e-05	8.061718788131539521e-05	8.868700184363212608e-05	9.752560150530040109e-05	1.072021860789183274e-04	1.177917814466868302e-04	1.293756924752326328e-04	1.420419869599984057e-04	1.558860131091650305e-04	1.710109525673391394e-04	1.875284110718325361e-04	2.055590489290271591e-04	2.252332535949578076e-04	2.466918567427421800e-04	2.700868982996807366e-04	2.955824400381372929e-04	3.233554314075306265e-04	3.535966303979154761e-04	3.865115823304013745e-04	4.223216595741339412e-04	4.612651652943390709e-04	5.035985044401883630e-04	5.495974252848927818e-04	5.995583349326750544e-04	6.537996923078903157e-04	7.126634822401352928e-04	7.765167743548466190e-04	8.457533705711509997e-04	9.207955450974643135e-04	1.002095880898947041e-03	1.090139206689820593e-03	1.185444638575709362e-03	1.288567730537543881e-03	1.400102738006268150e-03	1.520684998827573397e-03	1.650993435956611428e-03	1.791753186251921100e-03	1.943738359758061208e-03	2.107774933871612612e-03	2.284743786780116422e-03
2.791867028761637183e-05	3.084883804850549666e-05	3.407292432386773248e-05	3.761879379935774583e-05	4.151706396534668697e-05	4.580097375000681753e-05	5.050671278203053597e-05	5.567366500967693081e-05	6.134467071421191337e-05	6.756630812525626331e-05	7.438919593878332796e-05	8.186831810576450407e-05	9.006337233328831409e-05	9.903914381637976961e-05	1.088659057979203483e-04	1.196198486357634899e-04	1.313835391405136993e-04	1.442464120342832397e-04	1.583052954700987964e-04	1.736649726433584016e-04	1.904387816207110749e-04	2.087492556079495909e-04	2.287288059766123100e-04	2.505204504690965476e-04	2.742785891036830228e-04	3.001698304041408279e-04	3.283738706828292424e-04	3.590844292116159215e-04	3.925102422209208867e-04	4.288761187735169191e-04	4.684240616661247887e-04	5.114144566177404377e-04	5.581273331089259184e-04	6.088637003402137338e-04	6.639469618800145512e-04	7.237244126724975447e-04	7.885688221731177979e-04	8.588801074735326942e-04	9.350871003672316974e-04	1.017649412392889396e-03	1.107059401971950382e-03	1.203844247831097579e-03	1.308568132966993073e-03	1.421834543469916281e-03	1.544288686573613281e-03	1.676620032339895278e-03	1.819564983417089159e-03	1.973909677330984089e-03	2.140492925773839882e-03	2.320209295349879696e-03
2.834060695565803883e-05	3.131505959620771684e-05	3.458787382057390206e-05	3.818733290788549535e-05	4.214451867156657433e-05	4.649317240708563439e-05	5.127003070960896406e-05	5.651507277530211165e-05	6.227178637570977555e-05	6.858745373033937800e-05	7.551345859799294801e-05	8.310561597556195064e-05	9.142452586790638725e-05	1.005359526700789856e-04	1.105112317834397852e-04	1.214277051702141607e-04	1.333691876366599699e-04	1.464264657232085167e-04	1.606978311706317884e-04	1.762896510244353078e-04	1.933169765350881077e-04	2.119041931093403768e-04	2.321857136675651624e-04	2.543067178635936973e-04	2.784239397268006887e-04	3.047065063908677889e-04	3.333368306797025358e-04	3.645115604278323764e-04	3.984425875204211393e-04	4.353581197456920962e-04	4.755038186610085083e-04	5.191440067810391924e-04	5.665629475036179381e-04	6.180662012942848577e-04	6.739820617543627445e-04	7.346630752992443615e-04	8.004876482719946876e-04	8.718617454131829267e-04	9.492206836987964391e-04	1.033031025645033633e-03	1.123792576259828677e-03	1.222040487896046889e-03	1.328347477328988306e-03	1.443326159441885460e-03	1.567631501953413616e-03	1.701963405664246032e-03	1.847069414730297425e-03	2.003747561490237285e-03	2.172849350382366918e-03	2.355282885478167561e-03
2.875741511288244562e-05	3.177561438684892500e-05	3.509656434724624593e-05	3.874896169809514393e-05	4.276434697883388169e-05	4.717695774674310262e-05	5.202407091602272382e-05	5.734625369659293142e-05	6.318763348129905030e-05	6.959618792401670961e-05	7.662405654876148597e-05	8.432787529898441009e-05	9.276913551223253099e-05	1.020145688841324853e-04	1.121365600671617678e-04	1.232135886338609203e-04	1.353307022210550067e-04	1.485800227611405646e-04	1.630612877985367277e-04	1.788824289839091044e-04	1.961601899356273852e-04	2.150207857569887832e-04	2.356006065989011355e-04	2.580469677608083416e-04	2.825189089273819759e-04	3.091880452448285085e-04	3.382394730482646207e-04	3.698727331599922286e-04	4.043028347880025511e-04	4.417613431633800238e-04	4.824975341651608057e-04	5.267796192901923755e-04	5.748960444342607204e-04	6.271568660576606153e-04	6.838952084140530619e-04	7.454688056245450467e-04	8.122616324790321411e-04	8.846856279441418520e-04	9.631825154494196191e-04	1.048225724111672601e-03	1.140322415139766133e-03	1.240015617738244149e-03	1.347886478897703790e-03	1.464556631520337214e-03	1.590690685382269457e-03	1.726998845476038777e-03	1.874239662309446202e-03	2.033222918756135301e-03	2.204812658061602176e-03	2.389930357600494968e-03
2.916868350239431714e-05	3.223004799843662727e-05	3.559849398490024690e-05	3.930312601708679343e-05	4.337593730901027087e-05	4.785165508459908072e-05	5.276808939649120007e-05	5.816638765398969715e-05	6.409130837111615185e-05	7.059151539436473463e-05	7.771989396958883171e-05	8.553389007735601277e-05	9.409587454325602277e-05	1.034735335095218967e-04	1.137402869369860990e-04	1.249757368918440550e-04	1.372661474598184546e-04	1.507049582211160465e-04	1.653933333129237908e-04	1.814407482020802048e-04	1.989656163887985397e-04	2.180959583627962853e-04	2.389701152359063451e-04	2.617375095796285528e-04	2.865594561026131213e-04	3.136100249106578202e-04	3.430769602011668885e-04	3.751626573539243968e-04	4.100852014909879854e-04	4.480794706897348999e-04	4.893983071442969133e-04	5.343137596813527825e-04	5.831184011465807794e-04	6.361267242864928565e-04	6.936766198576513765e-04	7.561309407997799173e-04	8.238791564111901155e-04	8.973391005632076452e-04	9.769588180844695179e-04	1.063218513535211639e-03	1.156632606675509194e-03	1.257751899008758808e-03	1.367165855851778383e-03	1.485505008445348399e-03	1.613443480671927386e-03	1.751701644990901006e-03	1.901048912233809125e-03	2.062306659922913919e-03	2.236351303783915261e-03	2.424117517116796804e-03
2.957400159720379259e-05	3.267790681543703002e-05	3.609316170510690040e-05	3.984927269516908254e-05	4.397867916902112388e-05	4.851659093326432493e-05	5.350134346616696081e-05	5.897465598284894076e-05	6.498190898835033572e-05	7.157244259503050231e-05	7.879987698275462056e-05	8.672245645110355898e-05	9.540341859108239064e-05	1.049113901847191960e-04	1.153208115248705918e-04	1.267123909341086687e-04	1.391735913509499825e-04	1.527991509437766956e-04	1.676916398074017247e-04	1.839620548945325484e-04	2.017304554339505705e-04	2.211266411891831657e-04	2.422908760154385060e-04	2.653746592787555275e-04	2.905415478088782923e-04	3.179680311670206945e-04	3.478444631200566664e-04	3.803760523245595937e-04	4.157839153364161736e-04	4.543061951745749850e-04	4.961992487802754708e-04	5.417389068255639090e-04	5.912218094364701717e-04	6.449668215065879799e-04	7.033165313853443094e-04	7.666388368314233171e-04	8.353286222250121650e-04	9.098095311324811254e-04	9.905358384124801369e-04	1.077994426143019831e-03	1.172706867734284956e-03	1.275231624670379376e-03	1.386166360394216080e-03	1.506150375913505339e-03	1.635867171758980786e-03	1.776047140971014808e-03	1.927470397822941828e-03	2.090969747010674486e-03	2.267433798046359587e-03	2.457810229586244490e-03
2.997296027199361241e-05	3.311873877105181761e-05	3.658006818986040033e-05	4.038685045104924002e-05	4.457196414985057162e-05	4.917109410441778783e-05	5.422309297544621585e-05	5.977024281308624586e-05	6.585853635535835295e-05	7.253797937105177290e-05	7.986291544430983657e-05	8.789237466974018410e-05	9.669044780611508983e-05	1.063266875188645778e-04	1.168765384264884366e-04	1.284217977538480433e-04	1.410511084858660173e-04	1.548604870084532500e-04	1.699538873194932488e-04	1.864438039911783243e-04	2.044519161660781942e-04	2.241097749724785834e-04	2.455595368502020001e-04	2.689547453854062979e-04	2.944611643622723125e-04	3.222576648503103322e-04	3.525371692580928822e-04	3.855076553976154586e-04	4.213932237172843308e-04	4.604352309759389287e-04	5.028934937446647531e-04	5.490475652372365633e-04	5.991980890829285387e-04	6.536682337677107452e-04	7.128052115794199489e-04	7.769818860006526664e-04	8.465984715974019187e-04	9.220843305530506328e-04	1.003899870093880780e-03	1.092538545144340796e-03	1.188528970636607441e-03	1.292437147978340965e-03	1.404868810255301744e-03	1.526471890809042364e-03	1.657939119885394564e-03	1.800010754093364466e-03	1.953477443448693469e-03	2.119183240796322729e-03	2.298028758415367537e-03	2.490974476602479237e-03
3.036515248153347080e-05	3.355209409684460783e-05	3.705871665955694466e-05	4.091531080598116184e-05	4.515518693542197300e-05	4.981449682179143784e-05	5.493260153730683158e-05	6.055233642207902289e-05	6.672029606437556912e-05	7.348714060076954864e-05	8.090792475181768633e-05	8.904245108134297879e-05	9.795564904769314739e-05	1.077179814985348570e-04	1.184058803468077700e-04	1.301022132544497661e-04	1.428967832422271204e-04	1.568868632386025228e-04	1.721777676777486285e-04	1.888834633566971010e-04	2.071272218638876784e-04	2.270423159960882902e-04	2.487727626874842632e-04	2.724741150837572826e-04	2.983143065044972829e-04	3.264745491498524275e-04	3.571502905207350536e-04	3.905522306368939796e-04	4.269074032523729242e-04	4.664603243839578217e-04	5.094742115839937012e-04	5.562322775044718044e-04	6.070391014140841344e-04	6.622220824431690077e-04	7.221329784430682158e-04	7.871495344556371987e-04	8.576772048946827579e-04	9.341509736437529892e-04	1.017037276372883495e-03	1.106836029470018370e-03	1.204082770070541604e-03	1.309350911748612080e-03	1.423254120507989320e-03	1.546448815774479832e-03	1.679636801148152352e-03	1.823568029718846111e-03	1.979043508782176320e-03	2.146918348815809400e-03	2.328104961582882874e-03	2.523576412223443345e-03
3.075017394419511603e-05	3.397752607799614462e-05	3.752861370720412561e-05	4.143410900478955276e-05	4.572774631906159550e-05	5.044613584252084386e-05	5.562913776387887606e-05	6.132013059774376273e-05	6.756629977944212479e-05	7.441894785008779719e-05	8.193382766564923602e-05	9.017150013699357493e-05	9.919771808918732099e-05	1.090838379126122729e-04	1.199072607655814123e-04	1.317519051782838828e-04	1.447087130007901747e-04	1.588761907336199938e-04	1.743609883778292379e-04	1.912785180427068973e-04	2.097536146527689176e-04	2.299212412017748446e-04	2.519272411097298265e-04	2.759291403491276177e-04	3.020970021188781299e-04	3.306143369580067065e-04	3.616790713065855321e-04	3.955045776372512092e-04	4.323207693978636519e-04	4.723752641231735577e-04	5.159346181906949340e-04	5.632856368130580811e-04	6.147367629753896319e-04	6.706195491408476058e-04	7.312902156607778642e-04	7.971312999363280210e-04	8.685534004859567789e-04	9.459970201772147872e-04	1.029934512980738110e-03	1.120872138698739313e-03	1.219352230208910898e-03	1.325955477846780346e-03	1.441303335623441264e-03	1.566060554041989348e-03	1.700937844332142419e-03	1.846694678968783176e-03	2.004142233374612593e-03	2.174146473729249469e-03	2.357631395815692078e-03	2.555582419827696732e-03
3.112762382898640159e-05	3.439459181245418213e-05	3.798927013692226970e-05	4.194270494163334598e-05	4.628904622520514504e-05	5.106535358427732879e-05	5.631197650938008143e-05	6.207282600863387205e-05	6.839566674607168190e-05	7.533243103525803991e-05	8.293955613969362321e-05	9.127834640554228780e-05	1.004153618344574904e-04	1.104228347896548767e-04	1.213791166165593499e-04	1.333691560506032831e-04	1.464850113788313533e-04	1.608263984188625529e-04	1.765012764785478430e-04	1.936264745618700720e-04	2.123283601917186185e-04	2.327435533273449527e-04	2.550196879640039536e-04	2.793162241138882483e-04	3.058053129810650323e-04	3.346727182582200956e-04	3.661187965897142967e-04	4.003595403629384565e-04	4.376276861085734416e-04	4.781738919090169969e-04	5.222679873333035266e-04	5.702002995351038422e-04	6.222830592683990586e-04	6.788518906911802714e-04	7.402673889426711123e-04	8.069167895907870380e-04	8.792157341563022971e-04	9.576101360245623971e-04	1.042578151157300169e-03	1.134632258111981009e-03	1.234321451966464067e-03	1.342233556829352777e-03	1.458997661692038256e-03	1.585286684445088700e-03	1.721820068938680710e-03	1.869366620014341427e-03	2.028747481468964539e-03	2.200839261936061390e-03	2.386577313676447633e-03	2.586959169265027562e-03
3.149710544449155122e-05	3.480285297218617890e-05	3.844020180477645328e-05	4.244056408834377767e-05	4.683849673392973347e-05	5.167149925552179201e-05	5.698040011650388716e-05	6.280963157783732561e-05	6.920752530510089430e-05	7.622663009027056617e-05	8.392405315713409488e-05	9.236182659397297568e-05	1.016073005404635331e-04	1.117335648420209840e-04	1.228199009741465578e-04	1.349522661316165863e-04	1.482238114725462834e-04	1.627354366055166666e-04	1.785963825087289239e-04	1.959248651738614163e-04	2.148487523733560675e-04	2.355062860585736026e-04	2.580468530070738863e-04	2.826318064503946211e-04	3.094353415284686946e-04	3.386454275335660526e-04	3.704648000244182226e-04	4.051120160105072714e-04	4.428225755260243495e-04	4.838501130337102916e-04	5.284676622186889770e-04	5.769689978526670003e-04	6.296700585277349932e-04	6.869104541769411676e-04	7.490550624143781262e-04	8.164957178412071389e-04	8.896529985740780260e-04	9.689781143591389171e-04	1.054954900736773020e-03	1.148101923819131549e-03	1.248974700333411189e-03	1.358168037668006827e-03	1.476318498734739389e-03	1.604106996528038365e-03	1.742261523320536801e-03	1.891560019481054169e-03	2.052833386937031896e-03	2.226968652326354135e-03	2.414912284892267291e-03	2.617673674167488810e-03
3.185822692807795120e-05	3.520187656472937513e-05	3.888093045993177302e-05	4.292715842311879812e-05	4.737551510589666388e-05	5.226392998620508069e-05	5.763369966329260952e-05	6.352976585741723279e-05	7.000101440713448484e-05	7.710059663491186264e-05	8.488627456694402347e-05	9.342079156854895866e-05	1.027722700407438330e-04	1.130146379109598129e-04	1.242280857411174840e-04	1.364995563696991677e-04	1.499232691007383773e-04	1.646012805518623999e-04	1.806440843756170487e-04	1.981712521730227491e-04	2.173121180257473199e-04	2.382065091831684505e-04	2.610055255527449040e-04	2.858723707564618305e-04	3.129832376323834109e-04	3.425282511782337951e-04	3.747124720532683546e-04	4.097569638752381949e-04	4.478999276704070465e-04	4.893979069563479450e-04	5.345270670589443622e-04	5.835845523864261527e-04	6.368899255036337666e-04	6.947866919689576906e-04	7.576439150135232939e-04	8.258579242570168863e-04	8.998541227660355720e-04	9.800888968687550967e-04	1.067051633242923660e-03	1.161266847892509666e-03	1.263296431719881539e-03	1.373742017485884330e-03	1.493247473027308359e-03	1.622501525669749634e-03	1.762240522832564339e-03	1.913251333870846912e-03	2.076374398235160314e-03	2.252506925053038983e-03	2.442606249245470127e-03	2.647693349284079099e-03
3.221060193371033930e-05	3.559123569319932426e-05	3.931098458411240231e-05	4.340196735734703083e-05	4.789952680521150408e-05	5.284201195617716423e-05	5.827117620749208395e-05	6.423245840006713608e-05	7.077528512392995848e-05	7.795339563943193230e-05	8.582519091668270347e-05	9.445410837188418041e-05	1.039090239644091898e-04	1.142646834067633383e-04	1.256021643308881657e-04	1.380093713486758215e-04	1.515815660419338629e-04	1.664219340173701042e-04	1.826421912653926338e-04	2.003632321673713256e-04	2.197158216047501557e-04	2.408413337343475510e-04	2.638925401077653159e-04	2.890344499282989613e-04	3.164452053564350870e-04	3.463170348941110497e-04	3.788572679987326571e-04	4.142894141997289083e-04	4.528543101129824241e-04	4.948113378716387104e-04	5.404397186149071438e-04	5.900398847990308022e-04	6.439349352167465790e-04	7.024721767317007723e-04	7.660247568531812793e-04	8.349933913922155324e-04	9.098081915533844967e-04	9.909305949253122484e-04	1.078855404937797144e-03	1.174112943452237934e-03	1.277271321245680626e-03	1.388938831234174959e-03	1.509766469360170581e-03	1.640450588137320857e-03	1.781735687905946402e-03	1.934417350900845397e-03	2.099345323269929779e-03	2.277426750205515261e-03	2.469629569358618073e-03	2.676986067701405802e-03
3.255385031669448222e-05	3.597051031290687741e-05	3.972990022731355699e-05	4.386447865828550536e-05	4.840996651772760408e-05	5.340512151856965592e-05	5.889214202535184489e-05	6.491695112465426909e-05	7.152950215304353814e-05	7.878410708180504877e-05	8.673978927709398337e-05	9.546066223100881055e-05	1.050163359452285571e-04	1.154823527380297743e-04	1.269406543378452201e-04	1.394800822219223176e-04	1.531969132570777648e-04	1.681954328009240582e-04	1.845885475262776959e-04	2.024984403385208663e-04	2.220572698654474581e-04	2.434079171114726572e-04	2.667047819826610651e-04	2.921146325059817829e-04	3.198175096849445497e-04	3.500076910543434673e-04	3.828947161188055821e-04	4.187044769830129774e-04	4.576803776054181477e-04	5.000845652316605536e-04	5.461992376884023054e-04	5.963280303422120602e-04	6.507974866516395016e-04	7.099586163620021356e-04	7.741885455125848466e-04	8.438922625432156328e-04	9.195044649012727766e-04	1.001491510660367911e-03	1.090353479768013147e-03	1.186626349639308478e-03	1.290884289908560655e-03	1.403742081236992751e-03	1.525857663154604619e-03	1.657934815983903723e-03	1.800725981953463619e-03	1.955035230658881684e-03	2.121721374065071043e-03	2.301701236268346648e-03	2.495953083245471688e-03	2.705520217810298330e-03
3.288759881366484447e-05	3.633928798272300801e-05	4.013722183770892035e-05	4.431418936534280639e-05	4.890627916227677317e-05	5.395264631536770834e-05	5.949592184182676238e-05	6.558249967227340257e-05	7.226284531201836072e-05	7.959182759347339703e-05	8.762907505406064719e-05	9.643935855149936612e-05	1.060930018153833493e-04	1.166663217240620479e-04	1.282421001891115471e-04	1.409100896261187056e-04	1.547675540898601392e-04	1.699198482544956809e-04	1.864810365247183412e-04	2.045745546720311077e-04	2.243339165011496393e-04	2.459034681651438119e-04	2.694391928635806897e-04	2.951095687762092870e-04	3.230964832045556167e-04	3.535962060158547330e-04	3.868204256067060871e-04	4.229973507285814745e-04	4.623728816423035531e-04	5.052118541944725181e-04	5.517993605345918257e-04	6.024421503168790777e-04	6.574701163554017187e-04	7.172378688241251837e-04	7.821264022147454090e-04	8.525448593835584579e-04	9.289323971342008934e-04	1.011760157894435594e-03	1.101533352151962781e-03	1.198793456415735365e-03	1.304120531564370621e-03	1.418135666531334955e-03	1.541503552356495018e-03	1.674935191704545042e-03	1.819190749012007842e-03	1.975082546473784159e-03	2.143478211118264240e-03	2.325303978243687363e-03	2.521548156497979698e-03	2.733264759877906264e-03
3.321148171612212834e-05	3.669716460931006719e-05	4.053250308368573727e-05	4.475060669766261167e-05	4.938792089230607558e-05	5.448398638241030062e-05	6.008185404910548050e-05	6.622837474944535973e-05	7.297451101841026869e-05	8.037567208947646801e-05	8.849207378335345630e-05	9.738912489269058929e-05	1.071378417784199597e-04	1.178152929843907592e-04	1.295050757711921103e-04	1.422978265673640838e-04	1.562917674366662703e-04	1.715932907634865523e-04	1.883175844649734277e-04	2.065893001476561022e-04	2.265432667384030692e-04	2.483252522340770275e-04	2.720927763313457084e-04	2.980159768172612996e-04	3.262785327225516140e-04	3.570786473624820191e-04	3.906300945147479623e-04	4.271633311094971772e-04	4.669266799330296330e-04	5.101875859738005687e-04	5.572339501663180986e-04	6.083755444151883610e-04	6.639455119072819583e-04	7.243019568443738107e-04	7.898296278509088801e-04	8.609416994315681601e-04	9.380816559693306179e-04	1.021725282868110899e-03	1.112382769551165064e-03	1.210600929129703124e-03	1.316965539651535066e-03	1.432103811929318592e-03	1.556686989028102522e-03	1.691433082564269873e-03	1.837109751028792289e-03	1.994537325398855650e-03	2.164591987339040818e-03	2.348209105318526009e-03	2.546386733979296921e-03	2.760189282084800962e-03
3.352514153582792711e-05	3.704374518236250947e-05	4.091530766594705102e-05	4.517324895073832947e-05	4.985436008540908883e-05	5.499855524102534185e-05	6.064929191041618984e-05	6.685386345507265135e-05	7.366371375191937336e-05	8.113477537888784527e-05	8.932783290369736740e-05	9.830891291901656785e-05	1.081497025559221002e-04	1.189279982994120437e-04	1.307281870248399637e-04	1.436417612724101979e-04	1.577678708782495425e-04	1.732139131850268603e-04	1.900961641625367586e-04	2.085404528789358016e-04	2.286828818764713065e-04	2.506705961211180551e-04	2.746626033137604481e-04	3.008306484708795649e-04	3.293601458051725731e-04	3.604511710606470606e-04	3.943195175824586261e-04	4.311978195287461063e-04	4.713367457592054625e-04	5.150062680636379462e-04	5.624970075217659978e-04	6.141216629134629715e-04	6.702165252257445780e-04	7.311430824280641195e-04	7.972897188113499227e-04	8.690735133070272463e-04	9.469421413199155015e-04	1.031375884722724508e-03	1.122889754768967990e-03	1.222035732784134592e-03	1.329405133592956659e-03	1.445631096729357336e-03	1.571391210558412393e-03	1.707410274511422191e-03	1.854463204697556203e-03	2.013378088206616186e-03	2.185039391455641938e-03	2.370391327956735458e-03	2.570441390893386802e-03	2.786264055885721933e-03
3.382822966036868673e-05	3.737864449898122937e-05	4.128521011761101574e-05	4.558164637978241084e-05	5.030507831823806457e-05	5.549578097354289829e-05	6.119760474603988347e-05	6.745827058779987797e-05	7.432968749491985214e-05	8.186829375145509560e-05	9.013542350364341256e-05	9.919770032252083283e-05	1.091274595024917889e-04	1.200032009361539964e-04	1.319100745016214815e-04	1.449403999977696392e-04	1.591942237651154939e-04	1.747799142354648544e-04	1.918147987618508822e-04	2.104258441916453861e-04	2.307503837597764775e-04	2.529368929957544285e-04	2.771458174574435501e-04	3.035504552259158067e-04	3.323378972193625938e-04	3.637100285092911183e-04	3.978845939491060311e-04	4.350963315532459003e-04	4.755981771939156097e-04	5.196625443118880420e-04	5.675826824672511837e-04	6.196741186850437434e-04	6.762761856788581001e-04	7.377536411622432613e-04	8.044983825824466878e-04	8.769312617330684428e-04	9.555040038211386417e-04	1.040701235678851864e-03	1.133042627920168022e-03	1.233085155946989564e-03	1.341425484808071115e-03	1.458702483003755787e-03	1.585599870412798514e-03	1.722849005590665556e-03	1.871231817750882093e-03	2.031583888793334503e-03	2.204797690781523222e-03	2.391825984295894558e-03	2.593685383100570452e-03	2.811460090553485284e-03
3.412040699721223021e-05	3.770148787533030130e-05	4.164179659026972293e-05	4.597534206758934806e-05	5.073957132430331328e-05	5.597510727992907262e-05	6.172617909851486613e-05	6.804091993041780438e-05	7.497168714771379472e-05	8.257540653638908090e-05	9.091394203777350067e-05	1.000544927116281310e-04	1.100700186835930247e-04	1.210396979332210409e-04	1.330494158755859957e-04	1.461922897895319017e-04	1.605692302487760190e-04	1.762895418184124482e-04	1.934715653887504844e-04	2.122433646306801222e-04	2.327434591718212159e-04	2.551216072105818634e-04	2.795396404053615883e-04	3.061723539987988704e-04	3.352084552614974255e-04	3.668515734661412339e-04	4.013213347308517624e-04	4.388545051997978178e-04	4.797062061591793455e-04	5.241512048171696704e-04	5.724852846069693581e-04	6.250266990024098707e-04	6.821177129648068639e-04	7.441262362674302185e-04	8.114475530701557252e-04	8.845061522397110361e-04	9.637576630309637729e-04	1.049690900860562404e-03	1.142830028015177045e-03	1.243736834242051151e-03	1.353013142268724277e-03	1.471303343389904379e-03	1.599297068343343746e-03	1.737731998769843260e-03	1.887396824616315288e-03	2.049134352892641089e-03	2.223844773232130662e-03	2.412489085730942177e-03	2.616092696551146173e-03	2.835749186766618919e-03
3.440134460459429530e-05	3.801191184374968948e-05	4.198466562397283348e-05	4.635389277465462728e-05	5.115734993218810998e-05	5.643599451281306877e-05	6.223441987400982884e-05	6.860115550801473892e-05	7.558898991483222981e-05	8.325531762928523418e-05	9.166251200782398725e-05	1.008783254612962246e-04	1.109763189109246755e-04	1.220363223390273183e-04	1.341449284035998155e-04	1.473960211867495081e-04	1.618913422510059636e-04	1.777410962847430684e-04	1.950645987282302173e-04	2.139909678849947561e-04	2.346598641393141864e-04	2.572222790193121967e-04	2.818413769664511784e-04	3.086933927957575836e-04	3.379685879567105675e-04	3.698722688323480778e-04	4.046258704430304620e-04	4.424681090516677131e-04	4.836562072982669366e-04	5.284671956233970595e-04	5.771992938717061860e-04	6.301733770980370809e-04	6.877345297290496460e-04	7.502536923621084966e-04	8.181294056102403952e-04	8.917896555261235455e-04	9.716938252589015076e-04	1.058334757714636011e-03	1.152240934103094692e-03	1.253978773359857267e-03	1.364155057532777512e-03	1.483419488313815092e-03	1.612467379981887125e-03	1.752042494096178564e-03	1.902940021343745881e-03	2.066009715997959434e-03	2.242159188483023539e-03	2.432357361566218380e-03	2.637638095709065982e-03	2.859103989102187299e-03
3.467072430759811634e-05	3.830956483349780609e-05	4.231342889914373932e-05	4.671686976933883841e-05	5.155794098174472080e-05	5.687792068822601399e-05	6.272175145691325383e-05	6.913834281659352737e-05	7.618089665882067131e-05	8.390725698321067991e-05	9.238028560434844599e-05	1.016682655197431446e-04	1.118453337300080762e-04	1.229919453974900314e-04	1.351953713279298937e-04	1.485502308613711770e-04	1.631590623634399204e-04	1.791329336161057628e-04	1.965920945182625108e-04	2.156666746204670383e-04	2.364974281352551222e-04	2.592365291840530053e-04	2.840484201639606595e-04	3.111107162422103653e-04	3.406151691127428565e-04	3.727686932779197652e-04	4.077944582482642103e-04	4.459330501847309650e-04	4.874437066398260281e-04	5.326056281868524851e-04	5.817193708592178656e-04	6.351083234539711860e-04	6.931202738854228907e-04	7.561290689042958132e-04	8.245363716263314413e-04	8.987735214389102343e-04	9.793035009766203752e-04	1.066623014974245201e-03	1.161264685918706992e-03	1.263799371528540483e-03	1.374838609190347878e-03	1.495037192574729659e-03	1.625095885738841442e-03	1.765764280098059942e-03	1.917843799713508327e-03	2.082190860395505966e-03	2.259720188162407314e-03	2.451408302620312896e-03	2.658297170839725183e-03	2.881498037297629527e-03
3.492823929781249025e-05	3.859410783335364586e-05	4.262771196844915229e-05	4.706385963590893108e-05	5.194088821587218422e-05	5.730038246939661144e-05	6.318761879471231893e-05	6.965187001894221233e-05	7.674673321792330704e-05	8.453048206003942048e-05	9.306644530462579445e-05	1.024234131670259744e-04	1.126760733548211492e-04	1.239054786754809805e-04	1.361995482147936173e-04	1.496536041878337954e-04	1.643709466698741102e-04	1.804634685235534061e-04	1.980523129504876208e-04	2.172685762105716146e-04	2.382540581700276592e-04	2.611620634598189471e-04	2.861582561492211443e-04	3.134215709647665484e-04	3.431451842124727991e-04	3.755375476905994762e-04	4.108234890113881795e-04	4.492453818823641904e-04	4.910643900311041339e-04	5.365617885909293883e-04	5.860403668989006042e-04	6.398259167906043777e-04	6.982688106089635690e-04	7.617456732749790412e-04	8.306611528974150059e-04	9.054497945246261148e-04	9.865780217645117416e-04	1.074546231117249262e-03	1.169891003979448224e-03	1.273187441386153815e-03	1.385051626658936972e-03	1.506143221221725118e-03	1.637168198932021507e-03	1.778881724350317526e-03	1.932091180435873638e-03	2.097659351210782661e-03	2.276507764973343447e-03	2.469620203669304140e-03	2.678046384038105035e-03	2.902905816146610259e-03
3.517359471499014839e-05	3.886521503432967907e-05	4.292715496670666678e-05	4.739446505832087394e-05	5.230575314552089186e-05	5.770289612101939372e-05	6.363148845031390188e-05	7.014114910461349437e-05	7.728585168422800122e-05	8.512427923824155882e-05	9.372020542261189459e-05	1.031429037208293542e-04	1.134675865443473966e-04	1.247758761264126947e-04	1.371563092227262137e-04	1.507048777354996110e-04	1.655256074838592757e-04	1.817311774531989437e-04	1.994435819688419810e-04	2.187948383551170640e-04	2.399277427596897946e-04	2.629966769444209160e-04	2.881684689679539307e-04	3.156233108117379024e-04	3.455557361295601344e-04	3.781756614312072940e-04	4.137094941426789838e-04	4.524013111188103552e-04	4.945141113181121062e-04	5.403311464844159744e-04	5.901573338145500117e-04	6.443207547255990581e-04	7.031742439688134540e-04	7.670970734688152375e-04	8.364967353971272494e-04	9.118108291156490613e-04	9.935090567498264680e-04	1.082095332270638669e-03	1.178110009079148032e-03	1.282132231196558706e-03	1.394782413264225151e-03	1.516724854653673897e-03	1.648670493071604246e-03	1.791379803122330637e-03	1.945665845354365570e-03	2.112397471373335563e-03	2.292502690642065320e-03	2.486972204616626214e-03	2.696863113876085509e-03	2.923302803898609591e-03
3.540650820916450923e-05	3.912257445079123878e-05	4.321141329693595120e-05	4.770830557767535764e-05	5.265211588564531477e-05	5.808499843146587604e-05	6.405284961900508973e-05	7.060561701093176002e-05	7.779763163886836642e-05	8.568796517335875145e-05	9.434081360681152890e-05	1.038259091849518152e-04	1.142189624160908963e-04	1.256021360845031170e-04	1.380645532947261415e-04	1.517028416773958082e-04	1.666217159943258563e-04	1.829346014908889097e-04	2.007643004573738830e-04	2.202437045773873855e-04	2.415165557609578670e-04	2.647382582822324464e-04	2.900767451664584915e-04	3.177134018982187102e-04	3.478440506521309665e-04	3.806799983787965513e-04	4.164491522111607186e-04	4.553972057911434210e-04	4.977889002509621949e-04	5.439093637194346428e-04	5.940655333590708423e-04	6.485876640748610214e-04	7.078309281703135071e-04	7.721771103586332324e-04	8.420364026682387046e-04	9.178493039092327273e-04	1.000088628492554546e-03	1.089261629513518575e-03	1.185912241127226163e-03	1.290623445352765157e-03	1.404019768545991661e-03	1.526769912876223051e-03	1.659589528228539411e-03	1.803244130030421614e-03	1.958552168567538523e-03	2.126388255407458093e-03	2.307686552591438952e-03	2.503444330280124933e-03	2.714725698550286056e-03	2.942665519032542330e-03
3.562671048172544135e-05	3.936588851832435216e-05	4.348015829073633689e-05	4.800501832131638647e-05	5.297957595985748006e-05	5.844624760046971816e-05	6.445121510735062965e-05	7.104473670203973737e-05	7.828148134098560215e-05	8.622088810757192422e-05	9.492755228209236737e-05	1.044716398360891912e-04	1.149293321917065395e-04	1.263833031843930501e-04	1.389232302683653542e-04	1.526463421087801765e-04	1.676580048121975965e-04	1.840723491581494099e-04	2.020129413087272028e-04	2.216134995904109589e-04	2.430186600626458270e-04	2.663847937106308462e-04	2.918808782254006637e-04	3.196894274623830441e-04	3.500074817996905825e-04	3.830476627496166549e-04	4.190392953104374644e-04	4.582296016805924950e-04	5.008849700933188775e-04	5.472923026661653551e-04	5.977604462961737600e-04	6.526217107679136396e-04	7.122334783764354112e-04	7.769799095008917160e-04	8.472737486965590181e-04	9.235582360010715459e-04	1.006309128276905310e-03	1.096036835532719937e-03	1.193288677282680274e-03	1.298651264113032285e-03	1.412753009729044709e-03	1.536266778851140156e-03	1.669912676416252179e-03	1.814460983618094471e-03	1.970735246386169214e-03	2.139615521958387195e-03	2.322041789242714534e-03	2.519017528690735853e-03	2.731613477415498550e-03	2.960971565280774188e-03
3.583394580400465508e-05	3.959487466675822530e-05	4.373307784121265881e-05	4.828425870162884523e-05	5.328775307164276468e-05	5.878622408992272735e-05	6.482612227140928472e-05	7.145799820309304954e-05	7.873683886728794314e-05	8.672242912482909635e-05	9.547974003156774843e-05	1.050793457446611739e-04	1.155978708700819516e-04	1.271184702009783981e-04	1.397313428981890174e-04	1.535342832693100648e-04	1.686332704111338700e-04	1.851430990919457483e-04	2.031880543651086403e-04	2.229026325232927503e-04	2.444323111236904435e-04	2.679343709382369949e-04	2.935787728092929187e-04	3.215490925199304857e-04	3.520435169190422016e-04	3.852759046741919234e-04	4.214769151599047272e-04	4.608952091245090621e-04	5.037987249156865776e-04	5.504760341819536469e-04	6.012377811045400066e-04	6.564182093512153753e-04	7.163767810793983306e-04	7.814998924505285778e-04	8.522026902498234819e-04	9.289309943354772487e-04	1.012163330767210882e-03	1.102413080586061699e-03	1.200230749334552571e-03	1.306206362516605787e-03	1.420971992301970233e-03	1.545204420875138452e-03	1.679627945917687871e-03	1.825017333789972834e-03	1.982200926045578696e-03	2.152063904966711010e-03	2.335551723849992479e-03	2.533673707799195731e-03	2.747506830792027007e-03	2.978199674781508832e-03
3.602797251197317941e-05	3.980926586678564997e-05	4.396987700674577482e-05	4.854570108264399616e-05	5.357628784004218284e-05	5.910453143547630896e-05	6.517713391172060954e-05	7.184491958682980538e-05	7.916317319909364487e-05	8.719200334815762222e-05	9.599673291482302298e-05	1.056483182255843814e-04	1.162237988233382082e-04	1.278067798044994318e-04	1.404879487849487036e-04	1.543656296629051800e-04	1.695463754558652837e-04	1.861456026009662788e-04	2.042882692237674180e-04	2.241095999989614358e-04	2.457558603481917311e-04	2.693851828445372235e-04	2.951684488202969579e-04	3.232902283041503818e-04	3.539497815455236061e-04	3.873621255175051172e-04	4.237591689249606145e-04	4.633909193810384700e-04	5.065267665526200806e-04	5.534568452133721865e-04	6.044934822811275782e-04	6.599727320537329429e-04	7.202560039946817117e-04	7.857317875546319854e-04	8.568174786482532545e-04	9.339613125362146526e-04	1.017644407988794282e-03	1.108382927730424154e-03	1.206730360281830020e-03	1.313279928428498456e-03	1.428667129648108439e-03	1.553572413928177350e-03	1.688724004491755229e-03	1.834900867028526651e-03	1.992935833095543438e-03	2.163718883407347946e-03	2.348200596776454149e-03	2.547395770492579935e-03	2.762387217939890355e-03	2.994329749244699270e-03
3.620856347571133808e-05	4.000881114871318725e-05	4.419027858397720513e-05	4.878903941265493282e-05	5.384484249783136811e-05	5.940079701675635203e-05	6.550383912265986556e-05	7.220504790980191649e-05	7.955998525396398738e-05	8.762906107592430402e-05	9.647792571892121474e-05	1.061778912150684829e-04	1.168063833114611777e-04	1.284474262261191897e-04	1.411921622064759251e-04	1.551394080694746885e-04	1.703962510117869712e-04	1.870786860915881649e-04	2.053122978994294647e-04	2.252329890549439439e-04	2.469877582883533854e-04	2.707355309908115711e-04	2.966480452452340964e-04	3.249107964795146979e-04	3.557240440163251150e-04	3.893038829279218244e-04	4.258833847404309221e-04	4.657138106692488297e-04	5.090659012052920927e-04	5.562312460106792972e-04	6.075237382210736843e-04	6.632811173903040147e-04	7.238666054503652830e-04	7.896706401957507074e-04	8.611127109349652267e-04	9.386433010830080989e-04	1.022745942596085204e-03	1.113939387273381104e-03	1.212779900068152372e-03	1.319863679663949583e-03	1.435829411675540890e-03	1.561360959933214432e-03	1.697190201396757024e-03	1.844100010324960280e-03	2.002927397393784812e-03	2.174566809512010548e-03	2.359973596125149696e-03	2.560167647825468094e-03	2.776237213097134966e-03	3.009342899018546593e-03
3.637550654237677245e-05	4.019327609192400791e-05	4.439402364844268303e-05	4.901398782111504663e-05	5.409310155027327528e-05	5.967467278410107232e-05	6.580585409385054626e-05	7.253796009578515516e-05	7.992680885908582332e-05	8.803308885395606906e-05	9.692275313880388998e-05	1.066674425696889048e-04	1.173449399114178006e-04	1.290396568294776441e-04	1.418431558451814631e-04	1.558547094430897534e-04	1.711818986298344308e-04	1.879412533568881037e-04	2.062589373364317959e-04	2.262714798992877373e-04	2.481265576666428878e-04	2.719838289329320081e-04	2.980158237855024309e-04	3.264088931175141177e-04	3.573642198233853407e-04	3.910988956010935463e-04	4.278470669221991988e-04	4.678611538682852177e-04	5.114131456713291160e-04	5.587959769349444593e-04	6.103249886527848354e-04	6.663394782793187693e-04	7.272043432466426555e-04	7.933118224570286916e-04	8.650833404158160848e-04	9.429714588007520777e-04	1.027461940391696934e-03	1.119075930409117346e-03	1.218372260428007402e-03	1.325949880146525418e-03	1.442450422395626358e-03	1.568560906872415580e-03	1.705016588170537835e-03	1.852603953759429699e-03	2.012163877632232051e-03	2.184594935398802024e-03	2.370856886640803057e-03	2.571974330375537566e-03	2.789040539483680827e-03	3.023221479951215471e-03
3.652860495145926066e-05	4.036244328372093218e-05	4.458087206138967043e-05	4.922028117819995870e-05	5.432077239266369846e-05	5.992583593982734176e-05	6.608282286142545033e-05	7.284326376390760016e-05	8.026321166376644339e-05	8.840361048057119241e-05	9.733069088380138611e-05	1.071163952841853301e-04	1.178388338568724320e-04	1.295827735839542936e-04	1.424401624074967646e-04	1.565106906914064437e-04	1.719023923009109760e-04	1.887322877224413803e-04	2.071270717636924930e-04	2.272238484940547238e-04	2.491709162088293463e-04	2.731286053268421770e-04	2.992701722598725168e-04	3.277827524237016728e-04	3.588683756939991111e-04	3.927450477458326321e-04	4.296479008527899490e-04	4.698304178599844809e-04	5.135657331848648239e-04	5.611480148394589005e-04	6.128939316079056072e-04	6.691442096525769719e-04	7.302652829610007832e-04	7.966510421826384584e-04	8.687246865399282864e-04	9.469406836300010887e-04	1.031786842062262614e-03	1.123786502001392594e-03	1.223500848804575649e-03	1.331531355055264217e-03	1.448522356401666039e-03	1.575163766707471467e-03	1.712193938110886157e-03	1.860402671668631670e-03	2.020634384329140880e-03	2.193791438035928333e-03	2.380837636803590993e-03	2.582801897637476089e-03	2.800782101178364656e-03	3.035949127946848888e-03
3.666767772118642815e-05	4.051611274629173697e-05	4.475060294137904487e-05	4.940767561549165582e-05	5.452758588498100769e-05	6.015398957217561136e-05	6.633441800711221948e-05	7.312059799924756410e-05	8.056879598852699552e-05	8.874018794181351389e-05	9.770125670732982340e-05	1.075242186246615016e-04	1.182874812848273952e-04	1.300761344355452352e-04	1.429824761308030726e-04	1.571065763314704591e-04	1.725568802745474609e-04	1.894508540430521232e-04	2.079156748860822447e-04	2.280889689593487268e-04	2.501195992802698127e-04	2.741685068183558733e-04	3.004096077708806774e-04	3.290307502058271603e-04	3.602347333879194792e-04	3.942403932397543645e-04	4.312837575275748183e-04	4.716192745003981593e-04	5.155211188509787679e-04	5.632845790077076068e-04	6.152275299070864012e-04	6.716919955364998931e-04	7.330458056764708368e-04	7.996843514089142790e-04	8.720324440937818377e-04	9.505462826492387879e-04	1.035715534099265018e-03	1.128065532478141585e-03	1.228159601300528835e-03	1.336601504919618030e-03	1.454038034203126170e-03	1.581161732055195957e-03	1.718713764402532125e-03	1.867486942343074248e-03	2.028328901223891336e-03	2.202145442471633522e-03	2.389904044041106252e-03	2.592637545375359957e-03	2.811448012781591569e-03	3.047510791121027431e-03
3.679256000501770254e-05	4.065410233062172630e-05	4.490301509938334596e-05	4.957594900635445626e-05	5.471329688204063516e-05	6.035886324017229027e-05	6.656034130318906616e-05	7.336963406377947625e-05	8.084319960847437389e-05	8.904242227426583951e-05	9.803401135683691549e-05	1.078904291740618882e-04	1.186903503857631185e-04	1.305191545716455511e-04	1.434694541737027338e-04	1.576416600173455502e-04	1.731445867367786774e-04	1.900961005449270161e-04	2.086238119061632160e-04	2.288658157912364555e-04	2.509714823180969807e-04	2.751023007092441770e-04	3.014327796261534269e-04	3.301514070735116625e-04	3.614616732005468359e-04	3.955831594631984750e-04	4.327526977490396510e-04	4.732256032063844424e-04	5.172769846593594728e-04	5.652031366317717765e-04	6.173230171436943671e-04	6.739798155852270729e-04	7.355426151116744313e-04	8.024081541426860342e-04	8.750026916836923596e-04	9.537839813213303333e-04	1.039243358874261929e-03	1.131907948805954082e-03	1.232342994626373220e-03	1.341154318623436230e-03	1.458990916372661199e-03	1.586547691572189056e-03	1.724568336841219521e-03	1.873848366199676709e-03	2.035238305015801222e-03	2.209647043265397254e-03	2.398045357988543881e-03	2.601469610857646501e-03	2.821025626782066795e-03	3.057892759467291562e-03
3.690310341724355495e-05	4.077624807626950522e-05	4.503792743617729709e-05	4.972490140468612311e-05	5.487768471771055996e-05	6.054021350781543792e-05	6.676032430155383682e-05	7.359007604571015304e-05	8.108609646878299699e-05	8.930995435310838920e-05	9.832855944143582860e-05	1.082145917870456548e-04	1.190469624541024436e-04	1.309113075762149796e-04	1.439005178858261842e-04	1.581153059353513116e-04	1.736648133426165602e-04	1.906672605082014322e-04	2.092506413707204940e-04	2.295534658874714669e-04	2.517255530525873484e-04	2.759288773922254339e-04	3.023384720065140380e-04	3.311433913606443556e-04	3.625477371625117069e-04	3.967717508009597333e-04	4.340529759575910938e-04	4.746474951448036010e-04	5.188312440635498403e-04	5.669014078159228219e-04	6.191779031490006252e-04	6.760049510474863297e-04	7.377527441329048653e-04	8.048192134657398966e-04	8.776318994831137791e-04	9.566499319387304591e-04	1.042366123841123853e-03	1.135309184512923964e-03	1.236046057013420437e-03	1.345184385282005004e-03	1.463375116467343414e-03	1.591315244006319971e-03	1.729750697108257138e-03	1.879479382379433978e-03	2.041354383392532564e-03	2.216287324062619999e-03	2.405251901733283706e-03	2.609287595905515102e-03	2.829503558551838167e-03	3.067082691952939446e-03
3.699917632678969946e-05	4.088240453601322096e-05	4.515517930092266449e-05	4.985435544081909872e-05	5.502055364184652513e-05	6.069782442609185949e-05	6.693412886527213819e-05	7.378166144540240095e-05	8.129719733030345557e-05	8.954246560320723862e-05	9.858455021482048579e-05	1.084963204516209808e-04	1.193568928361028346e-04	1.312521264721383952e-04	1.442751539536176462e-04	1.585269500630654977e-04	1.741169405988646766e-04	1.911636537851461100e-04	2.097954168369798428e-04	2.301511003753969583e-04	2.523809135117020125e-04	2.766472525482612573e-04	3.031256063735832443e-04	3.320055217623958926e-04	3.634916319268373212e-04	3.978047518020179666e-04	4.351830436882774531e-04	4.758832570125987819e-04	5.201820461130379769e-04	5.683773700916852807e-04	6.207899789236478267e-04	6.777649901508954900e-04	7.396735606304567084e-04	8.069146579453515683e-04	8.799169362235319779e-04	9.591407212440068285e-04	1.045080109839743084e-03	1.138265188733221175e-03	1.239264378061056757e-03	1.348686904959219956e-03	1.467185412688066203e-03	1.595458710876256634e-03	1.734254672553857185e-03	1.884373283724611031e-03	2.046669851297979251e-03	2.222058375257536262e-03	2.411515090985325103e-03	2.616082187690531996e-03	2.836871708900782618e-03	3.075069640968986374e-03
3.708066411841269246e-05	4.097244506445907585e-05	4.525463080995580870e-05	4.996415667348540153e-05	5.514173320872700867e-05	6.083150796149433331e-05	6.708154764112414373e-05	7.394416169627493593e-05	8.147625034353026582e-05	8.973967863130435246e-05	9.880167827127973618e-05	1.087352790551376620e-04	1.196197717725322153e-04	1.315412046479060633e-04	1.445929154189839159e-04	1.588761012885768248e-04	1.745004290934753100e-04	1.915846881499078125e-04	2.102574883538927417e-04	2.306580062369889116e-04	2.529367818030731725e-04	2.772565690999218946e-04	3.037932436101837392e-04	3.327367696795517898e-04	3.642922313356461157e-04	3.986809299886345478e-04	4.361415526438643434e-04	4.769314143973583790e-04	5.213277791267025311e-04	5.696292624317170813e-04	6.221573210218563684e-04	6.792578328886339891e-04	7.413027727426052538e-04	8.086919873335245623e-04	8.818550754093768419e-04	9.612533772046009083e-04	1.047382078477965576e-03	1.140772434247588375e-03	1.241994117491295509e-03	1.351657698195593386e-03	1.470417258245071065e-03	1.598973147743677379e-03	1.738074888450503097e-03	1.888524230093534869e-03	2.051178365394692657e-03	2.226953309695960982e-03	2.416827451119666226e-03	2.621845277224253788e-03	2.843121284128145593e-03	3.081844074066718286e-03
3.714746942056038103e-05	4.104626206981977699e-05	4.533616312488915356e-05	5.005417389686058746e-05	5.524107861591745483e-05	6.094110436985882289e-05	6.720240447184831908e-05	7.407738261921756177e-05	8.162304154930205872e-05	8.990135777749498657e-05	9.897968415288499488e-05	1.089311820525352151e-04	1.198352851338177412e-04	1.317781966660147022e-04	1.448534225679009896e-04	1.591623423869146289e-04	1.748148205679992339e-04	1.919298604759612343e-04	2.106363037543913981e-04	2.310735777264924745e-04	2.533924936686009688e-04	2.777560989154813711e-04	3.043405858875386288e-04	3.333362612636845638e-04	3.649485786593254020e-04	3.993992383068888053e-04	4.369273573757041567e-04	4.777907147089892207e-04	5.222670738974632141e-04	5.706555887514785496e-04	6.232782953760618305e-04	6.804816951952111096e-04	7.426384334130295330e-04	8.101490775387111543e-04	8.834440007398395526e-04	9.629853749230053717e-04	1.049269278571670532e-03	1.142827924497906737e-03	1.244232012785751471e-03	1.354093214319865681e-03	1.473066790400436813e-03	1.601854354046839367e-03	1.741206778682634782e-03	1.891927259976176282e-03	2.054874536680634765e-03	2.230966276374095510e-03	2.421182632044017406e-03	2.626569975488090951e-03	2.848244813514677707e-03	3.087397892920135372e-03
3.719951229926386348e-05	4.110376722816257562e-05	4.539967868925394993e-05	5.012429940183451839e-05	5.531847099261624068e-05	6.102648251445776621e-05	6.729655474692591410e-05	7.418116480926406869e-05	8.173739530486984542e-05	9.002730958451635841e-05	9.911835486616132668e-05	1.090837950349629116e-04	1.200031750455844416e-04	1.319628189508739475e-04	1.450563636865826551e-04	1.593853308509025890e-04	1.750597388301629081e-04	1.921987577380496117e-04	2.109314097549655845e-04	2.313973175767254360e-04	2.537475038073061713e-04	2.781452442589677485e-04	3.047669782541353469e-04	3.338032791574139027e-04	3.654598885018688656e-04	3.999588172119519802e-04	4.375395175649936024e-04	4.784601296743523071e-04	5.229988064192317345e-04	5.714551208888875604e-04	6.241515605514293651e-04	6.814351124997898492e-04	7.436789442687283171e-04	8.112841848565263605e-04	8.846818107224059926e-04	9.643346416658590782e-04	1.050739451624681199e-03	1.144429199555859226e-03	1.245975385684554900e-03	1.355990538522104140e-03	1.475130838162742831e-03	1.604098881468337756e-03	1.743646594842807778e-03	1.894578300378261171e-03	2.057753941225047827e-03	2.234092472094956466e-03	2.424575420850168944e-03	2.630250627158561404e-03	2.852236164207638987e-03	3.091724449461558371e-03
3.723673041752079241e-05	4.114489165951660545e-05	4.544510142302776175e-05	5.017444919078329474e-05	5.537381763668317188e-05	6.108754012749328867e-05	6.736388569093370573e-05	7.425538395345041346e-05	8.181917463413119541e-05	9.011738318350313436e-05	9.921752430680673353e-05	1.091929351971940526e-04	1.201232404028673467e-04	1.320948503542595002e-04	1.452014956830549532e-04	1.595447995741418031e-04	1.752348905040287757e-04	1.923910578357920721e-04	2.111424528595861401e-04	2.316288379906903739e-04	2.540013869627163827e-04	2.784235389821387331e-04	3.050719099418121869e-04	3.341372639249385744e-04	3.658255483670922012e-04	4.003589963821891219e-04	4.379772998979657118e-04	4.789388573878819249e-04	5.235221001284346299e-04	5.720269010536174628e-04	6.247760704211071606e-04	6.821169426470384154e-04	7.444230588078415423e-04	8.120959494473605584e-04	8.855670224652940296e-04	9.652995609979364480e-04	1.051790836333245643e-03	1.145574341029480811e-03	1.247222147528091176e-03	1.357347397667446999e-03	1.476606928612129131e-03	1.605704040813572906e-03	1.745391413708864909e-03	1.896474174946078881e-03	2.059813128993749892e-03	2.236328151050642147e-03	2.427001752213471010e-03	2.632882821890127588e-03	2.855090553456150933e-03	3.094818559145666448e-03
3.725907915972351850e-05	4.116958606536560847e-05	4.547237687449583188e-05	5.020456314523581568e-05	5.540705219968450942e-05	6.112420401423278706e-05	6.740431658866226187e-05	7.429995107895825252e-05	8.186828150105022214e-05	9.017147059514118502e-05	9.927707359125260370e-05	1.092584717025413287e-04	1.201953372715565865e-04	1.321741325967666679e-04	1.452886445724259877e-04	1.596405573842072398e-04	1.753400656156256564e-04	1.925065302366624415e-04	2.112691800653322325e-04	2.317678614157123531e-04	2.541538387717788843e-04	2.785906494550338609e-04	3.052550153853982951e-04	3.343378151688531350e-04	3.660451198813919325e-04	4.005992960573546481e-04	4.382401795298557223e-04	4.792263239125475228e-04	5.238363276540480623e-04	5.723702437392782149e-04	6.251510762547549029e-04	6.825263681774498218e-04	7.448698848882837412e-04	8.125833980514005116e-04	8.860985746381628853e-04	9.658789760096332319e-04	1.052422172102923182e-03	1.146261975893523525e-03	1.247970803427800139e-03	1.358162164835124931e-03	1.477493291838243104e-03	1.606667907380626356e-03	1.746439143081390723e-03	1.897612610309509003e-03	2.061049630738752587e-03	2.237670632302727301e-03	2.428458716511888542e-03	2.634463403123054118e-03	2.856804558163518991e-03	3.096676511304304481e-03
3.726653172078670938e-05	4.117782082713005018e-05	4.548147232903490680e-05	5.021460514597615276e-05	5.541813481943686816e-05	6.113643019923095331e-05	6.741779894636075173e-05	7.431481273085756897e-05	8.188465700551137360e-05	9.018950694538821499e-05	9.929693129417450134e-05	1.092803259442342331e-04	1.202193791759407631e-04	1.322005705840216148e-04	1.453177058244343859e-04	1.596724894245773617e-04	1.753751380124513146e-04	1.925450364365624198e-04	2.113114393678809145e-04	2.318142210979480013e-04	2.542046763729656185e-04	2.786463752325321814e-04	3.053160749530716106e-04	3.344046923301044385e-04	3.661183396695883211e-04	4.006794279971403095e-04	4.383278411335370280e-04	4.793221844265247410e-04	5.239411120710775601e-04	5.724847370931142494e-04	6.252761282146318588e-04	6.826628979606932197e-04	7.450188865103391650e-04	8.127459459333396044e-04	8.862758295928405573e-04	9.660721916286380906e-04	1.052632701567395284e-03	1.146491279233210689e-03	1.248220455253204464e-03	1.358433862569626656e-03	1.477788864477291896e-03	1.606989324806777902e-03	1.746788525964920692e-03	1.897992240625581565e-03	2.061461962933370303e-03	2.238118305140707285e-03	2.428944565641397157e-03	2.634990474392905849e-03	2.857376121729578687e-03	3.097296076564020565e-03
3.725907915972351850e-05	4.116958606536560847e-05	4.547237687449583188e-05	5.020456314523581568e-05	5.540705219968450942e-05	6.112420401423278706e-05	6.740431658866226187e-05	7.429995107895825252e-05	8.186828150105022214e-05	9.017147059514118502e-05	9.927707359125260370e-05	1.092584717025413287e-04	1.201953372715565865e-04	1.321741325967666679e-04	1.452886445724259877e-04	1.596405573842072398e-04	1.753400656156256564e-04	1.925065302366624415e-04	2.112691800653322325e-04	2.317678614157123531e-04	2.541538387717788843e-04	2.785906494550338609e-04	3.052550153853982951e-04	3.343378151688531350e-04	3.660451198813919325e-04	4.005992960573546481e-04	4.382401795298557223e-04	4.792263239125475228e-04	5.238363276540480623e-04	5.723702437392782149e-04	6.251510762547549029e-04	6.825263681774498218e-04	7.448698848882837412e-04	8.125833980514005116e-04	8.860985746381628853e-04	9.658789760096332319e-04	1.052422172102923182e-03	1.146261975893523525e-03	1.247970803427800139e-03	1.358162164835124931e-03	1.477493291838243104e-03	1.606667907380626356e-03	1.746439143081390723e-03	1.897612610309509003e-03	2.061049630738752587e-03	2.237670632302727301e-03	2.428458716511888542e-03	2.634463403123054118e-03	2.856804558163518991e-03	3.096676511304304481e-03
3.723673041752079241e-05	4.114489165951660545e-05	4.544510142302776175e-05	5.017444919078329474e-05	5.537381763668317188e-05	6.108754012749328867e-05	6.736388569093370573e-05	7.425538395345041346e-05	8.181917463413119541e-05	9.011738318350313436e-05	9.921752430680673353e-05	1.091929351971940526e-04	1.201232404028673467e-04	1.320948503542595002e-04	1.452014956830549532e-04	1.595447995741418031e-04	1.752348905040287757e-04	1.923910578357920721e-04	2.111424528595861401e-04	2.316288379906903739e-04	2.540013869627163827e-04	2.784235389821387331e-04	3.050719099418121869e-04	3.341372639249385744e-04	3.658255483670922012e-04	4.003589963821891219e-04	4.379772998979657118e-04	4.789388573878819249e-04	5.235221001284346299e-04	5.720269010536174628e-04	6.247760704211071606e-04	6.821169426470384154e-04	7.444230588078415423e-04	8.120959494473605584e-04	8.855670224652940296e-04	9.652995609979364480e-04	1.051790836333245643e-03	1.145574341029480811e-03	1.247222147528091176e-03	1.357347397667446999e-03	1.476606928612129131e-03	1.605704040813572906e-03	1.745391413708864909e-03	1.896474174946078881e-03	2.059813128993749892e-03	2.236328151050642147e-03	2.427001752213471010e-03	2.632882821890127588e-03	2.855090553456150933e-03	3.094818559145666448e-03
3.719951229926386348e-05	4.110376722816257562e-05	4.539967868925394993e-05	5.012429940183451839e-05	5.531847099261624068e-05	6.102648251445776621e-05	6.729655474692591410e-05	7.418116480926406869e-05	8.173739530486984542e-05	9.002730958451635841e-05	9.911835486616132668e-05	1.090837950349629116e-04	1.200031750455844416e-04	1.319628189508739475e-04	1.450563636865826551e-04	1.593853308509025890e-04	1.750597388301629081e-04	1.921987577380496117e-04	2.109314097549655845e-04	2.313973175767254360e-04	2.537475038073061713e-04	2.781452442589677485e-04	3.047669782541353469e-04	3.338032791574139027e-04	3.654598885018688656e-04	3.999588172119519802e-04	4.375395175649936024e-04	4.784601296743523071e-04	5.229988064192317345e-04	5.714551208888875604e-04	6.241515605514293651e-04	6.814351124997898492e-04	7.436789442687283171e-04	8.112841848565263605e-04	8.846818107224059926e-04	9.643346416658590782e-04	1.050739451624681199e-03	1.144429199555859226e-03	1.245975385684554900e-03	1.355990538522104140e-03	1.475130838162742831e-03	1.604098881468337756e-03	1.743646594842807778e-03	1.894578300378261171e-03	2.057753941225047827e-03	2.234092472094956466e-03	2.424575420850168944e-03	2.630250627158561404e-03	2.852236164207638987e-03	3.091724449461558371e-03
3.714746942056038103e-05	4.104626206981977699e-05	4.533616312488915356e-05	5.005417389686058746e-05	5.524107861591745483e-05	6.094110436985882289e-05	6.720240447184831908e-05	7.407738261921756177e-05	8.162304154930205872e-05	8.990135777749498657e-05	9.897968415288499488e-05	1.089311820525352151e-04	1.198352851338177412e-04	1.317781966660147022e-04	1.448534225679009896e-04	1.591623423869146289e-04	1.748148205679992339e-04	1.919298604759612343e-04	2.106363037543913981e-04	2.310735777264924745e-04	2.533924936686009688e-04	2.777560989154813711e-04	3.043405858875386288e-04	3.333362612636845638e-04	3.649485786593254020e-04	3.993992383068888053e-04	4.369273573757041567e-04	4.777907147089892207e-04	5.222670738974632141e-04	5.706555887514785496e-04	6.232782953760618305e-04	6.804816951952111096e-04	7.426384334130295330e-04	8.101490775387111543e-04	8.834440007398395526e-04	9.629853749230053717e-04	1.049269278571670532e-03	1.142827924497906737e-03	1.244232012785751471e-03	1.354093214319865681e-03	1.473066790400436813e-03	1.601854354046839367e-03	1.741206778682634782e-03	1.891927259976176282e-03	2.054874536680634765e-03	2.230966276374095510e-03	2.421182632044017406e-03	2.626569975488090951e-03	2.848244813514677707e-03	3.087397892920135372e-03
3.708066411841269246e-05	4.097244506445907585e-05	4.525463080995580870e-05	4.996415667348540153e-05	5.514173320872700867e-05	6.083150796149433331e-05	6.708154764112414373e-05	7.394416169627493593e-05	8.147625034353026582e-05	8.973967863130435246e-05	9.880167827127973618e-05	1.087352790551376620e-04	1.196197717725322153e-04	1.315412046479060633e-04	1.445929154189839159e-04	1.588761012885768248e-04	1.745004290934753100e-04	1.915846881499078125e-04	2.102574883538927417e-04	2.306580062369889116e-04	2.529367818030731725e-04	2.772565690999218946e-04	3.037932436101837392e-04	3.327367696795517898e-04	3.642922313356461157e-04	3.986809299886345478e-04	4.361415526438643434e-04	4.769314143973583790e-04	5.213277791267025311e-04	5.696292624317170813e-04	6.221573210218563684e-04	6.792578328886339891e-04	7.413027727426052538e-04	8.086919873335245623e-04	8.818550754093768419e-04	9.612533772046009083e-04	1.047382078477965576e-03	1.140772434247588375e-03	1.241994117491295509e-03	1.351657698195593386e-03	1.470417258245071065e-03	1.598973147743677379e-03	1.738074888450503097e-03	1.888524230093534869e-03	2.051178365394692657e-03	2.226953309695960982e-03	2.416827451119666226e-03	2.621845277224253788e-03	2.843121284128145593e-03	3.081844074066718286e-03
3.699917632678969946e-05	4.088240453601322096e-05	4.515517930092266449e-05	4.985435544081909872e-05	5.502055364184652513e-05	6.069782442609185949e-05	6.693412886527213819e-05	7.378166144540240095e-05	8.129719733030345557e-05	8.954246560320723862e-05	9.858455021482048579e-05	1.084963204516209808e-04	1.193568928361028346e-04	1.312521264721383952e-04	1.442751539536176462e-04	1.585269500630654977e-04	1.741169405988646766e-04	1.911636537851461100e-04	2.097954168369798428e-04	2.301511003753969583e-04	2.523809135117020125e-04	2.766472525482612573e-04	3.031256063735832443e-04	3.320055217623958926e-04	3.634916319268373212e-04	3.978047518020179666e-04	4.351830436882774531e-04	4.758832570125987819e-04	5.201820461130379769e-04	5.683773700916852807e-04	6.207899789236478267e-04	6.777649901508954900e-04	7.396735606304567084e-04	8.069146579453515683e-04	8.799169362235319779e-04	9.591407212440068285e-04	1.045080109839743084e-03	1.138265188733221175e-03	1.239264378061056757e-03	1.348686904959219956e-03	1.467185412688066203e-03	1.595458710876256634e-03	1.734254672553857185e-03	1.884373283724611031e-03	2.046669851297979251e-03	2.222058375257536262e-03	2.411515090985325103e-03	2.616082187690531996e-03	2.836871708900782618e-03	3.075069640968986374e-03
3.690310341724355495e-05	4.077624807626950522e-05	4.503792743617729709e-05	4.972490140468612311e-05	5.487768471771055996e-05	6.054021350781543792e-05	6.676032430155383682e-05	7.359007604571015304e-05	8.108609646878299699e-05	8.930995435310837565e-05	9.832855944143582860e-05	1.082145917870456548e-04	1.190469624541024436e-04	1.309113075762149796e-04	1.439005178858261842e-04	1.581153059353513116e-04	1.736648133426165602e-04	1.906672605082014322e-04	2.092506413707204940e-04	2.295534658874714669e-04	2.517255530525873484e-04	2.759288773922254339e-04	3.023384720065140380e-04	3.311433913606443556e-04	3.625477371625117069e-04	3.967717508009597333e-04	4.340529759575910938e-04	4.746474951448036010e-04	5.188312440635498403e-04	5.669014078159228219e-04	6.191779031490006252e-04	6.760049510474863297e-04	7.377527441329048653e-04	8.048192134657398966e-04	8.776318994831137791e-04	9.566499319387304591e-04	1.042366123841123853e-03	1.135309184512923964e-03	1.236046057013420437e-03	1.345184385282005004e-03	1.463375116467343414e-03	1.591315244006319971e-03	1.729750697108257138e-03	1.879479382379433978e-03	2.041354383392532564e-03	2.216287324062619999e-03	2.405251901733283706e-03	2.609287595905515102e-03	2.829503558551838167e-03	3.067082691952939446e-03
3.679256000501770254e-05	4.065410233062172630e-05	4.490301509938334596e-05	4.957594900635445626e-05	5.471329688204063516e-05	6.035886324017229027e-05	6.656034130318906616e-05	7.336963406377947625e-05	8.084319960847437389e-05	8.904242227426583951e-05	9.803401135683691549e-05	1.078904291740618882e-04	1.186903503857631185e-04	1.305191545716455511e-04	1.434694541737027338e-04	1.576416600173455502e-04	1.731445867367786774e-04	1.900961005449270161e-04	2.086238119061632160e-04	2.288658157912364555e-04	2.509714823180969807e-04	2.751023007092441770e-04	3.014327796261534269e-04	3.301514070735116625e-04	3.614616732005468359e-04	3.955831594631984750e-04	4.327526977490396510e-04	4.732256032063844424e-04	5.172769846593594728e-04	5.652031366317717765e-04	6.173230171436943671e-04	6.739798155852270729e-04	7.355426151116744313e-04	8.024081541426860342e-04	8.750026916836923596e-04	9.537839813213303333e-04	1.039243358874261929e-03	1.131907948805954082e-03	1.232342994626373220e-03	1.341154318623436230e-03	1.458990916372661199e-03	1.586547691572189056e-03	1.724568336841219521e-03	1.873848366199676709e-03	2.035238305015801222e-03	2.209647043265397254e-03	2.398045357988543881e-03	2.601469610857646501e-03	2.821025626782066795e-03	3.057892759467291562e-03
3.666767772118636716e-05	4.051611274629158789e-05	4.475060294137896355e-05	4.940767561549147963e-05	5.452758588498090605e-05	6.015398957217550294e-05	6.633441800711209751e-05	7.312059799924742858e-05	8.056879598852685999e-05	8.874018794181335126e-05	9.770125670732966077e-05	1.075242186246611357e-04	1.182874812848271919e-04	1.300761344355450184e-04	1.429824761308028016e-04	1.571065763314701881e-04	1.725568802745471627e-04	1.894508540430517708e-04	2.079156748860818923e-04	2.280889689593483202e-04	2.501195992802693791e-04	2.741685068183554396e-04	3.004096077708801353e-04	3.290307502058260219e-04	3.602347333879194792e-04	3.942403932397543645e-04	4.312837575275748183e-04	4.716192745003981593e-04	5.155211188509787679e-04	5.632845790077076068e-04	6.152275299070864012e-04	6.716919955364998931e-04	7.330458056764708368e-04	7.996843514089142790e-04	8.720324440937818377e-04	9.505462826492387879e-04	1.035715534099265018e-03	1.128065532478141585e-03	1.228159601300528835e-03	1.336601504919618030e-03	1.454038034203126170e-03	1.581161732055195957e-03	1.718713764402532125e-03	1.867486942343074248e-03	2.028328901223891336e-03	2.202145442471633522e-03	2.389904044041106252e-03	2.592637545375359957e-03	2.811448012781591569e-03	3.047510791121027431e-03
3.652860495145926066e-05	4.036244328372093218e-05	4.458087206138967043e-05	4.922028117819995870e-05	5.432077239266369846e-05	5.992583593982734176e-05	6.608282286142545033e-05	7.284326376390760016e-05	8.026321166376644339e-05	8.840361048057119241e-05	9.733069088380138611e-05	1.071163952841853301e-04	1.178388338568724320e-04	1.295827735839542936e-04	1.424401624074967646e-04	1.565106906914064437e-04	1.719023923009109760e-04	1.887322877224413803e-04	2.071270717636924930e-04	2.272238484940547238e-04	2.491709162088293463e-04	2.731286053268421770e-04	2.992701722598725168e-04	3.277827524237016728e-04	3.588683756939991111e-04	3.927450477458326321e-04	4.296479008527899490e-04	4.698304178599844809e-04	5.135657331848648239e-04	5.611480148394589005e-04	6.128939316079056072e-04	6.691442096525769719e-04	7.302652829610007832e-04	7.966510421826384584e-04	8.687246865399282864e-04	9.469406836300010887e-04	1.031786842062262614e-03	1.123786502001392594e-03	1.223500848804575649e-03	1.331531355055264217e-03	1.448522356401666039e-03	1.575163766707471467e-03	1.712193938110886157e-03	1.860402671668631670e-03	2.020634384329140880e-03	2.193791438035928333e-03	2.380837636803590993e-03	2.582801897637476089e-03	2.800782101178364656e-03	3.035949127946848888e-03
3.637550654237677245e-05	4.019327609192400791e-05	4.439402364844268303e-05	4.901398782111504663e-05	5.409310155027327528e-05	5.967467278410107232e-05	6.580585409385054626e-05	7.253796009578515516e-05	7.992680885908582332e-05	8.803308885395606906e-05	9.692275313880388998e-05	1.066674425696889048e-04	1.173449399114178006e-04	1.290396568294776441e-04	1.418431558451814631e-04	1.558547094430897534e-04	1.711818986298344037e-04	1.879412533568881037e-04	2.062589373364317959e-04	2.262714798992877373e-04	2.481265576666428878e-04	2.719838289329320081e-04	2.980158237855024309e-04	3.264088931175141177e-04	3.573642198233853407e-04	3.910988956010935463e-04	4.278470669221991988e-04	4.678611538682852177e-04	5.114131456713291160e-04	5.587959769349444593e-04	6.103249886527848354e-04	6.663394782793187693e-04	7.272043432466426555e-04	7.933118224570286916e-04	8.650833404158160848e-04	9.429714588007520777e-04	1.027461940391696934e-03	1.119075930409117346e-03	1.218372260428007402e-03	1.325949880146525418e-03	1.442450422395626358e-03	1.568560906872415580e-03	1.705016588170537835e-03	1.852603953759429699e-03	2.012163877632232051e-03	2.184594935398802024e-03	2.370856886640803057e-03	2.571974330375537566e-03	2.789040539483680827e-03	3.023221479951215471e-03
3.620856347571133808e-05	4.000881114871318725e-05	4.419027858397720513e-05	4.878903941265493282e-05	5.384484249783136811e-05	5.940079701675635203e-05	6.550383912265986556e-05	7.220504790980191649e-05	7.955998525396398738e-05	8.762906107592430402e-05	9.647792571892121474e-05	1.061778912150684829e-04	1.168063833114611777e-04	1.284474262261191897e-04	1.411921622064759251e-04	1.551394080694746885e-04	1.703962510117869712e-04	1.870786860915881649e-04	2.053122978994294647e-04	2.252329890549439439e-04	2.469877582883533854e-04	2.707355309908115711e-04	2.966480452452340964e-04	3.249107964795146979e-04	3.557240440163251150e-04	3.893038829279218244e-04	4.258833847404309221e-04	4.657138106692488297e-04	5.090659012052920927e-04	5.562312460106792972e-04	6.075237382210736843e-04	6.632811173903040147e-04	7.238666054503652830e-04	7.896706401957507074e-04	8.611127109349652267e-04	9.386433010830080989e-04	1.022745942596085204e-03	1.113939387273381104e-03	1.212779900068152372e-03	1.319863679663949583e-03	1.435829411675540890e-03	1.561360959933214432e-03	1.697190201396757024e-03	1.844100010324960280e-03	2.002927397393784812e-03	2.174566809512010548e-03	2.359973596125149696e-03	2.560167647825468094e-03	2.776237213097134966e-03	3.009342899018546593e-03
3.602797251197311843e-05	3.980926586678550089e-05	4.396987700674570028e-05	4.854570108264391485e-05	5.357628784004208120e-05	5.910453143547610567e-05	6.517713391172048757e-05	7.184491958682954788e-05	7.916317319909350935e-05	8.719200334815745959e-05	9.599673291482286035e-05	1.056483182255840155e-04	1.162237988233380049e-04	1.278067798044992150e-04	1.404879487849484596e-04	1.543656296629049090e-04	1.695463754558649584e-04	1.861456026009659535e-04	2.042882692237670656e-04	2.241095999989610563e-04	2.457558603481912974e-04	2.693851828445367356e-04	2.951684488202964158e-04	3.232902283041492976e-04	3.539497815455236061e-04	3.873621255175051172e-04	4.237591689249606145e-04	4.633909193810384700e-04	5.065267665526200806e-04	5.534568452133721865e-04	6.044934822811275782e-04	6.599727320537329429e-04	7.202560039946817117e-04	7.857317875546319854e-04	8.568174786482532545e-04	9.339613125362146526e-04	1.017644407988794282e-03	1.108382927730424154e-03	1.206730360281830020e-03	1.313279928428498456e-03	1.428667129648108439e-03	1.553572413928177350e-03	1.688724004491755229e-03	1.834900867028526651e-03	1.992935833095543438e-03	2.163718883407347946e-03	2.348200596776454149e-03	2.547395770492579935e-03	2.762387217939890355e-03	2.994329749244699270e-03
3.583394580400465508e-05	3.959487466675822530e-05	4.373307784121265881e-05	4.828425870162884523e-05	5.328775307164276468e-05	5.878622408992272735e-05	6.482612227140928472e-05	7.145799820309304954e-05	7.873683886728794314e-05	8.672242912482909635e-05	9.547974003156774843e-05	1.050793457446611739e-04	1.155978708700819516e-04	1.271184702009783981e-04	1.397313428981890174e-04	1.535342832693100648e-04	1.686332704111338700e-04	1.851430990919457483e-04	2.031880543651086403e-04	2.229026325232927503e-04	2.444323111236904435e-04	2.679343709382369949e-04	2.935787728092929187e-04	3.215490925199304857e-04	3.520435169190422016e-04	3.852759046741919234e-04	4.214769151599047272e-04	4.608952091245090621e-04	5.037987249156865776e-04	5.504760341819536469e-04	6.012377811045400066e-04	6.564182093512153753e-04	7.163767810793983306e-04	7.814998924505285778e-04	8.522026902498234819e-04	9.289309943354772487e-04	1.012163330767210882e-03	1.102413080586061699e-03	1.200230749334552571e-03	1.306206362516605787e-03	1.420971992301970233e-03	1.545204420875138452e-03	1.679627945917687871e-03	1.825017333789972834e-03	1.982200926045578696e-03	2.152063904966711010e-03	2.335551723849992479e-03	2.533673707799195731e-03	2.747506830792027007e-03	2.978199674781508832e-03
3.562671048172544135e-05	3.936588851832435216e-05	4.348015829073633689e-05	4.800501832131638647e-05	5.297957595985748006e-05	5.844624760046971816e-05	6.445121510735062965e-05	7.104473670203973737e-05	7.828148134098560215e-05	8.622088810757192422e-05	9.492755228209236737e-05	1.044716398360891776e-04	1.149293321917065395e-04	1.263833031843930501e-04	1.389232302683653542e-04	1.526463421087801765e-04	1.676580048121975965e-04	1.840723491581494099e-04	2.020129413087272028e-04	2.216134995904109589e-04	2.430186600626457998e-04	2.663847937106308462e-04	2.918808782254006637e-04	3.196894274623830441e-04	3.500074817996905825e-04	3.830476627496166549e-04	4.190392953104374644e-04	4.582296016805924950e-04	5.008849700933188775e-04	5.472923026661653551e-04	5.977604462961737600e-04	6.526217107679136396e-04	7.122334783764354112e-04	7.769799095008917160e-04	8.472737486965590181e-04	9.235582360010715459e-04	1.006309128276905310e-03	1.096036835532719937e-03	1.193288677282680274e-03	1.298651264113032285e-03	1.412753009729044709e-03	1.536266778851140156e-03	1.669912676416252179e-03	1.814460983618094471e-03	1.970735246386169214e-03	2.139615521958387195e-03	2.322041789242714534e-03	2.519017528690735853e-03	2.731613477415498550e-03	2.960971565280774188e-03
3.540650820916445502e-05	3.912257445079109648e-05	4.321141329693586989e-05	4.770830557767519501e-05	5.265211588564522668e-05	5.808499843146577439e-05	6.405284961900498130e-05	7.060561701093162449e-05	7.779763163886823090e-05	8.568796517335860237e-05	9.434081360681136627e-05	1.038259091849514358e-04	1.142189624160906794e-04	1.256021360845029002e-04	1.380645532947259247e-04	1.517028416773955372e-04	1.666217159943255582e-04	1.829346014908885844e-04	2.007643004573735578e-04	2.202437045773869789e-04	2.415165557609574333e-04	2.647382582822319585e-04	2.900767451664579494e-04	3.177134018982175718e-04	3.478440506521309665e-04	3.806799983787965513e-04	4.164491522111607186e-04	4.553972057911434210e-04	4.977889002509621949e-04	5.439093637194346428e-04	5.940655333590708423e-04	6.485876640748610214e-04	7.078309281703135071e-04	7.721771103586332324e-04	8.420364026682387046e-04	9.178493039092327273e-04	1.000088628492554546e-03	1.089261629513518575e-03	1.185912241127226163e-03	1.290623445352765157e-03	1.404019768545991661e-03	1.526769912876223051e-03	1.659589528228539411e-03	1.803244130030421614e-03	1.958552168567538523e-03	2.126388255407458093e-03	2.307686552591438952e-03	2.503444330280124933e-03	2.714725698550286056e-03	2.942665519032542330e-03
3.517359471499014839e-05	3.886521503432967907e-05	4.292715496670666678e-05	4.739446505832087394e-05	5.230575314552089186e-05	5.770289612101939372e-05	6.363148845031390188e-05	7.014114910461349437e-05	7.728585168422800122e-05	8.512427923824155882e-05	9.372020542261189459e-05	1.031429037208293542e-04	1.134675865443473966e-04	1.247758761264126947e-04	1.371563092227262137e-04	1.507048777354996110e-04	1.655256074838592757e-04	1.817311774531989437e-04	1.994435819688419810e-04	2.187948383551170640e-04	2.399277427596897946e-04	2.629966769444209160e-04	2.881684689679539307e-04	3.156233108117379024e-04	3.455557361295601344e-04	3.781756614312072940e-04	4.137094941426789838e-04	4.524013111188103552e-04	4.945141113181121062e-04	5.403311464844159744e-04	5.901573338145500117e-04	6.443207547255990581e-04	7.031742439688134540e-04	7.670970734688152375e-04	8.364967353971272494e-04	9.118108291156490613e-04	9.935090567498264680e-04	1.082095332270638669e-03	1.178110009079148032e-03	1.282132231196558706e-03	1.394782413264225151e-03	1.516724854653673897e-03	1.648670493071604246e-03	1.791379803122330637e-03	1.945665845354365570e-03	2.112397471373335563e-03	2.292502690642065320e-03	2.486972204616626214e-03	2.696863113876085509e-03	2.923302803898609591e-03
3.492823929781249025e-05	3.859410783335364586e-05	4.262771196844915229e-05	4.706385963590893108e-05	5.194088821587218422e-05	5.730038246939661144e-05	6.318761879471231893e-05	6.965187001894221233e-05	7.674673321792330704e-05	8.453048206003942048e-05	9.306644530462579445e-05	1.024234131670259744e-04	1.126760733548211492e-04	1.239054786754809805e-04	1.361995482147936173e-04	1.496536041878337954e-04	1.643709466698741102e-04	1.804634685235534061e-04	1.980523129504876208e-04	2.172685762105716146e-04	2.382540581700276592e-04	2.611620634598189471e-04	2.861582561492211443e-04	3.134215709647665484e-04	3.431451842124727991e-04	3.755375476905994762e-04	4.108234890113881795e-04	4.492453818823641904e-04	4.910643900311041339e-04	5.365617885909293883e-04	5.860403668989006042e-04	6.398259167906043777e-04	6.982688106089635690e-04	7.617456732749790412e-04	8.306611528974150059e-04	9.054497945246261148e-04	9.865780217645117416e-04	1.074546231117249262e-03	1.169891003979448224e-03	1.273187441386153815e-03	1.385051626658936972e-03	1.506143221221725118e-03	1.637168198932021507e-03	1.778881724350317526e-03	1.932091180435873638e-03	2.097659351210782661e-03	2.276507764973343447e-03	2.469620203669304140e-03	2.678046384038105035e-03	2.902905816146610259e-03
3.467072430759811634e-05	3.830956483349780609e-05	4.231342889914373932e-05	4.671686976933883841e-05	5.155794098174472080e-05	5.687792068822601399e-05	6.272175145691325383e-05	6.913834281659352737e-05	7.618089665882067131e-05	8.390725698321067991e-05	9.238028560434844599e-05	1.016682655197431446e-04	1.118453337300080762e-04	1.229919453974900314e-04	1.351953713279298937e-04	1.485502308613711770e-04	1.631590623634399204e-04	1.791329336161057628e-04	1.965920945182625108e-04	2.156666746204670383e-04	2.364974281352551222e-04	2.592365291840530053e-04	2.840484201639606595e-04	3.111107162422103653e-04	3.406151691127428565e-04	3.727686932779197652e-04	4.077944582482642103e-04	4.459330501847309650e-04	4.874437066398260281e-04	5.326056281868524851e-04	5.817193708592178656e-04	6.351083234539711860e-04	6.931202738854228907e-04	7.561290689042958132e-04	8.245363716263314413e-04	8.987735214389102343e-04	9.793035009766203752e-04	1.066623014974245201e-03	1.161264685918706992e-03	1.263799371528540483e-03	1.374838609190347878e-03	1.495037192574729659e-03	1.625095885738841442e-03	1.765764280098059726e-03	1.917843799713508327e-03	2.082190860395505966e-03	2.259720188162407314e-03	2.451408302620312896e-03	2.658297170839724749e-03	2.881498037297629527e-03
3.440134460459429530e-05	3.801191184374968948e-05	4.198466562397283348e-05	4.635389277465462728e-05	5.115734993218810998e-05	5.643599451281306877e-05	6.223441987400982884e-05	6.860115550801473892e-05	7.558898991483222981e-05	8.325531762928523418e-05	9.166251200782398725e-05	1.008783254612962246e-04	1.109763189109246755e-04	1.220363223390273183e-04	1.341449284035998155e-04	1.473960211867495081e-04	1.618913422510059636e-04	1.777410962847430684e-04	1.950645987282302173e-04	2.139909678849947561e-04	2.346598641393141864e-04	2.572222790193121967e-04	2.818413769664511784e-04	3.086933927957575836e-04	3.379685879567105675e-04	3.698722688323480778e-04	4.046258704430304620e-04	4.424681090516677131e-04	4.836562072982669366e-04	5.284671956233970595e-04	5.771992938717061860e-04	6.301733770980370809e-04	6.877345297290496460e-04	7.502536923621084966e-04	8.181294056102403952e-04	8.917896555261235455e-04	9.716938252589015076e-04	1.058334757714636011e-03	1.152240934103094692e-03	1.253978773359857267e-03	1.364155057532777512e-03	1.483419488313815092e-03	1.612467379981887125e-03	1.752042494096178564e-03	1.902940021343745881e-03	2.066009715997959434e-03	2.242159188483023539e-03	2.432357361566218380e-03	2.637638095709065982e-03	2.859103989102187299e-03
3.412040699721223021e-05	3.770148787533030130e-05	4.164179659026972293e-05	4.597534206758934806e-05	5.073957132430331328e-05	5.597510727992907262e-05	6.172617909851486613e-05	6.804091993041780438e-05	7.497168714771379472e-05	8.257540653638908090e-05	9.091394203777350067e-05	1.000544927116281310e-04	1.100700186835930247e-04	1.210396979332210409e-04	1.330494158755859957e-04	1.461922897895319017e-04	1.605692302487760190e-04	1.762895418184124482e-04	1.934715653887504844e-04	2.122433646306801222e-04	2.327434591718212159e-04	2.551216072105818634e-04	2.795396404053615883e-04	3.061723539987988704e-04	3.352084552614974255e-04	3.668515734661405834e-04	4.013213347308517624e-04	4.388545051997970589e-04	4.797062061591785324e-04	5.241512048171688030e-04	5.724852846069693581e-04	6.250266990024098707e-04	6.821177129648068639e-04	7.441262362674290259e-04	8.114475530701557252e-04	8.845061522397110361e-04	9.637576630309619297e-04	1.049690900860562404e-03	1.142830028015177045e-03	1.243736834242048983e-03	1.353013142268721892e-03	1.471303343389904379e-03	1.599297068343341144e-03	1.737731998769840224e-03	1.887396824616312035e-03	2.049134352892640221e-03	2.223844773232127193e-03	2.412489085730937840e-03	2.616092696551142269e-03	2.835749186766614149e-03
3.382822966036868673e-05	3.737864449898122937e-05	4.128521011761101574e-05	4.558164637978241084e-05	5.030507831823806457e-05	5.549578097354289829e-05	6.119760474603988347e-05	6.745827058779987797e-05	7.432968749491985214e-05	8.186829375145509560e-05	9.013542350364341256e-05	9.919770032252083283e-05	1.091274595024917889e-04	1.200032009361539964e-04	1.319100745016214815e-04	1.449403999977696392e-04	1.591942237651154939e-04	1.747799142354648544e-04	1.918147987618508822e-04	2.104258441916453861e-04	2.307503837597764775e-04	2.529368929957544285e-04	2.771458174574435501e-04	3.035504552259158067e-04	3.323378972193625938e-04	3.637100285092911183e-04	3.978845939491052722e-04	4.350963315532459003e-04	4.755981771939156097e-04	5.196625443118880420e-04	5.675826824672502080e-04	6.196741186850426592e-04	6.762761856788569075e-04	7.377536411622432613e-04	8.044983825824452784e-04	8.769312617330670334e-04	9.555040038211386417e-04	1.040701235678850129e-03	1.133042627920166070e-03	1.233085155946987612e-03	1.341425484808071115e-03	1.458702483003753402e-03	1.585599870412798514e-03	1.722849005590665556e-03	1.871231817750882093e-03	2.031583888793330600e-03	2.204797690781519319e-03	2.391825984295890221e-03	2.593685383100566549e-03	2.811460090553480080e-03
3.352514153582792711e-05	3.704374518236250947e-05	4.091530766594705102e-05	4.517324895073832947e-05	4.985436008540908883e-05	5.499855524102534185e-05	6.064929191041618984e-05	6.685386345507265135e-05	7.366371375191937336e-05	8.113477537888784527e-05	8.932783290369736740e-05	9.830891291901656785e-05	1.081497025559221002e-04	1.189279982994120437e-04	1.307281870248399637e-04	1.436417612724101979e-04	1.577678708782495425e-04	1.732139131850268603e-04	1.900961641625367586e-04	2.085404528789358016e-04	2.286828818764713065e-04	2.506705961211180551e-04	2.746626033137604481e-04	3.008306484708795649e-04	3.293601458051725731e-04	3.604511710606464101e-04	3.943195175824586261e-04	4.311978195287461063e-04	4.713367457592045951e-04	5.150062680636369704e-04	5.624970075217659978e-04	6.141216629134618873e-04	6.702165252257445780e-04	7.311430824280628184e-04	7.972897188113499227e-04	8.690735133070272463e-04	9.469421413199136583e-04	1.031375884722724508e-03	1.122889754768967990e-03	1.222035732784132423e-03	1.329405133592954273e-03	1.445631096729357336e-03	1.571391210558409574e-03	1.707410274511419373e-03	1.854463204697552950e-03	2.013378088206615752e-03	2.185039391455638035e-03	2.370391327956731554e-03	2.570441390893382031e-03	2.786264055885717163e-03
3.321148171612212834e-05	3.669716460931006719e-05	4.053250308368573727e-05	4.475060669766261167e-05	4.938792089230607558e-05	5.448398638241030062e-05	6.008185404910548050e-05	6.622837474944535973e-05	7.297451101841026869e-05	8.037567208947646801e-05	8.849207378335345630e-05	9.738912489269058929e-05	1.071378417784199597e-04	1.178152929843907592e-04	1.295050757711921103e-04	1.422978265673640838e-04	1.562917674366662703e-04	1.715932907634865523e-04	1.883175844649734277e-04	2.065893001476561022e-04	2.265432667384030692e-04	2.483252522340770275e-04	2.720927763313457084e-04	2.980159768172612996e-04	3.262785327225516140e-04	3.570786473624820191e-04	3.906300945147479623e-04	4.271633311094971772e-04	4.669266799330296330e-04	5.101875859738005687e-04	5.572339501663180986e-04	6.083755444151882526e-04	6.639455119072819583e-04	7.243019568443738107e-04	7.898296278509088801e-04	8.609416994315681601e-04	9.380816559693306179e-04	1.021725282868110899e-03	1.112382769551165064e-03	1.210600929129703124e-03	1.316965539651535066e-03	1.432103811929318592e-03	1.556686989028102522e-03	1.691433082564269873e-03	1.837109751028792289e-03	1.994537325398855650e-03	2.164591987339040818e-03	2.348209105318526009e-03	2.546386733979296921e-03	2.760189282084800962e-03
3.288759881366484447e-05	3.633928798272300801e-05	4.013722183770892035e-05	4.431418936534280639e-05	4.890627916227677317e-05	5.395264631536770834e-05	5.949592184182676238e-05	6.558249967227340257e-05	7.226284531201836072e-05	7.959182759347339703e-05	8.762907505406064719e-05	9.643935855149936612e-05	1.060930018153833493e-04	1.166663217240620479e-04	1.282421001891115471e-04	1.409100896261187056e-04	1.547675540898601392e-04	1.699198482544956809e-04	1.864810365247183412e-04	2.045745546720311077e-04	2.243339165011496393e-04	2.459034681651438119e-04	2.694391928635806897e-04	2.951095687762092870e-04	3.230964832045556167e-04	3.535962060158547330e-04	3.868204256067060871e-04	4.229973507285814745e-04	4.623728816423035531e-04	5.052118541944725181e-04	5.517993605345918257e-04	6.024421503168790777e-04	6.574701163554017187e-04	7.172378688241251837e-04	7.821264022147454090e-04	8.525448593835584579e-04	9.289323971342008934e-04	1.011760157894435594e-03	1.101533352151962781e-03	1.198793456415735365e-03	1.304120531564370621e-03	1.418135666531334955e-03	1.541503552356495018e-03	1.674935191704544826e-03	1.819190749012007842e-03	1.975082546473784159e-03	2.143478211118264240e-03	2.325303978243687363e-03	2.521548156497979264e-03	2.733264759877906264e-03
3.255385031669448222e-05	3.597051031290687741e-05	3.972990022731355699e-05	4.386447865828550536e-05	4.840996651772760408e-05	5.340512151856965592e-05	5.889214202535184489e-05	6.491695112465426909e-05	7.152950215304353814e-05	7.878410708180504877e-05	8.673978927709398337e-05	9.546066223100881055e-05	1.050163359452285571e-04	1.154823527380297743e-04	1.269406543378452201e-04	1.394800822219223176e-04	1.531969132570777648e-04	1.681954328009240582e-04	1.845885475262776959e-04	2.024984403385208663e-04	2.220572698654474581e-04	2.434079171114726572e-04	2.667047819826610651e-04	2.921146325059817829e-04	3.198175096849440618e-04	3.500076910543434673e-04	3.828947161188055821e-04	4.187044769830129774e-04	4.576803776054181477e-04	5.000845652316604452e-04	5.461992376884023054e-04	5.963280303422120602e-04	6.507974866516395016e-04	7.099586163620021356e-04	7.741885455125848466e-04	8.438922625432156328e-04	9.195044649012727766e-04	1.001491510660367911e-03	1.090353479768013147e-03	1.186626349639308478e-03	1.290884289908560655e-03	1.403742081236992751e-03	1.525857663154604402e-03	1.657934815983903723e-03	1.800725981953463402e-03	1.955035230658881684e-03	2.121721374065071043e-03	2.301701236268346214e-03	2.495953083245471254e-03	2.705520217810298330e-03
3.221060193371033930e-05	3.559123569319932426e-05	3.931098458411240231e-05	4.340196735734703083e-05	4.789952680521150408e-05	5.284201195617716423e-05	5.827117620749208395e-05	6.423245840006713608e-05	7.077528512392995848e-05	7.795339563943193230e-05	8.582519091668270347e-05	9.445410837188418041e-05	1.039090239644091898e-04	1.142646834067633383e-04	1.256021643308881657e-04	1.380093713486758215e-04	1.515815660419338629e-04	1.664219340173701042e-04	1.826421912653926338e-04	2.003632321673713256e-04	2.197158216047501557e-04	2.408413337343475510e-04	2.638925401077653159e-04	2.890344499282989613e-04	3.164452053564350870e-04	3.463170348941110497e-04	3.788572679987326571e-04	4.142894141997289083e-04	4.528543101129824241e-04	4.948113378716387104e-04	5.404397186149071438e-04	5.900398847990308022e-04	6.439349352167465790e-04	7.024721767317007723e-04	7.660247568531812793e-04	8.349933913922155324e-04	9.098081915533844967e-04	9.909305949253122484e-04	1.078855404937797144e-03	1.174112943452237934e-03	1.277271321245680626e-03	1.388938831234174959e-03	1.509766469360170364e-03	1.640450588137320857e-03	1.781735687905946402e-03	1.934417350900845397e-03	2.099345323269929779e-03	2.277426750205515261e-03	2.469629569358618073e-03	2.676986067701405802e-03
3.185822692807795120e-05	3.520187656472937513e-05	3.888093045993177302e-05	4.292715842311879812e-05	4.737551510589666388e-05	5.226392998620508069e-05	5.763369966329260952e-05	6.352976585741723279e-05	7.000101440713448484e-05	7.710059663491186264e-05	8.488627456694402347e-05	9.342079156854895866e-05	1.027722700407438330e-04	1.130146379109598129e-04	1.242280857411174840e-04	1.364995563696991677e-04	1.499232691007383773e-04	1.646012805518623999e-04	1.806440843756170487e-04	1.981712521730227491e-04	2.173121180257473199e-04	2.382065091831684505e-04	2.610055255527449040e-04	2.858723707564618305e-04	3.129832376323834109e-04	3.425282511782337951e-04	3.747124720532676498e-04	4.097569638752381949e-04	4.478999276704063418e-04	4.893979069563470776e-04	5.345270670589443622e-04	5.835845523864250685e-04	6.368899255036337666e-04	6.947866919689564980e-04	7.576439150135232939e-04	8.258579242570154768e-04	8.998541227660339457e-04	9.800888968687533620e-04	1.067051633242923660e-03	1.161266847892507715e-03	1.263296431719879154e-03	1.373742017485884330e-03	1.493247473027305757e-03	1.622501525669746815e-03	1.762240522832561303e-03	1.913251333870846912e-03	2.076374398235157279e-03	2.252506925053035080e-03	2.442606249245466224e-03	2.647693349284075195e-03
3.149710544449155122e-05	3.480285297218617890e-05	3.844020180477645328e-05	4.244056408834377767e-05	4.683849673392973347e-05	5.167149925552179201e-05	5.698040011650388716e-05	6.280963157783732561e-05	6.920752530510089430e-05	7.622663009027056617e-05	8.392405315713409488e-05	9.236182659397297568e-05	1.016073005404635331e-04	1.117335648420209840e-04	1.228199009741465578e-04	1.349522661316165863e-04	1.482238114725462834e-04	1.627354366055166666e-04	1.785963825087289239e-04	1.959248651738614163e-04	2.148487523733560675e-04	2.355062860585736026e-04	2.580468530070738863e-04	2.826318064503946211e-04	3.094353415284686946e-04	3.386454275335660526e-04	3.704648000244182226e-04	4.051120160105065125e-04	4.428225755260235905e-04	4.838501130337093700e-04	5.284676622186881096e-04	5.769689978526670003e-04	6.296700585277349932e-04	6.869104541769399750e-04	7.490550624143781262e-04	8.164957178412071389e-04	8.896529985740763997e-04	9.689781143591387003e-04	1.054954900736773020e-03	1.148101923819129381e-03	1.248974700333409021e-03	1.358168037668006827e-03	1.476318498734736787e-03	1.604106996528035546e-03	1.742261523320533766e-03	1.891560019481053952e-03	2.052833386937027993e-03	2.226968652326350231e-03	2.414912284892262954e-03	2.617673674167484039e-03
3.112762382898640159e-05	3.439459181245418213e-05	3.798927013692226970e-05	4.194270494163334598e-05	4.628904622520514504e-05	5.106535358427732879e-05	5.631197650938008143e-05	6.207282600863387205e-05	6.839566674607168190e-05	7.533243103525803991e-05	8.293955613969362321e-05	9.127834640554228780e-05	1.004153618344574904e-04	1.104228347896548767e-04	1.213791166165593499e-04	1.333691560506032831e-04	1.464850113788313533e-04	1.608263984188625529e-04	1.765012764785478430e-04	1.936264745618700720e-04	2.123283601917186185e-04	2.327435533273449527e-04	2.550196879640039536e-04	2.793162241138882483e-04	3.058053129810650323e-04	3.346727182582200956e-04	3.661187965897142967e-04	4.003595403629384565e-04	4.376276861085734416e-04	4.781738919090169969e-04	5.222679873333035266e-04	5.702002995351038422e-04	6.222830592683990586e-04	6.788518906911802714e-04	7.402673889426711123e-04	8.069167895907870380e-04	8.792157341563022971e-04	9.576101360245621802e-04	1.042578151157300169e-03	1.134632258111981009e-03	1.234321451966464067e-03	1.342233556829352777e-03	1.458997661692038256e-03	1.585286684445088700e-03	1.721820068938680710e-03	1.869366620014341427e-03	2.028747481468964539e-03	2.200839261936061390e-03	2.386577313676447199e-03	2.586959169265027562e-03
3.075017394419511603e-05	3.397752607799614462e-05	3.752861370720412561e-05	4.143410900478955276e-05	4.572774631906159550e-05	5.044613584252084386e-05	5.562913776387887606e-05	6.132013059774376273e-05	6.756629977944212479e-05	7.441894785008779719e-05	8.193382766564923602e-05	9.017150013699357493e-05	9.919771808918732099e-05	1.090838379126122729e-04	1.199072607655814123e-04	1.317519051782838828e-04	1.447087130007901747e-04	1.588761907336199938e-04	1.743609883778292379e-04	1.912785180427068973e-04	2.097536146527689176e-04	2.299212412017748446e-04	2.519272411097298265e-04	2.759291403491276177e-04	3.020970021188781299e-04	3.306143369580067065e-04	3.616790713065855321e-04	3.955045776372512092e-04	4.323207693978636519e-04	4.723752641231735577e-04	5.159346181906949340e-04	5.632856368130580811e-04	6.147367629753896319e-04	6.706195491408476058e-04	7.312902156607778642e-04	7.971312999363280210e-04	8.685534004859567789e-04	9.459970201772147872e-04	1.029934512980738110e-03	1.120872138698739097e-03	1.219352230208910681e-03	1.325955477846780346e-03	1.441303335623441264e-03	1.566060554041989131e-03	1.700937844332142202e-03	1.846694678968783176e-03	2.004142233374612159e-03	2.174146473729249469e-03	2.357631395815692078e-03	2.555582419827696732e-03
3.036515248153347080e-05	3.355209409684460783e-05	3.705871665955694466e-05	4.091531080598116184e-05	4.515518693542197300e-05	4.981449682179143784e-05	5.493260153730683158e-05	6.055233642207902289e-05	6.672029606437556912e-05	7.348714060076954864e-05	8.090792475181768633e-05	8.904245108134297879e-05	9.795564904769313384e-05	1.077179814985348570e-04	1.184058803468077700e-04	1.301022132544497661e-04	1.428967832422271204e-04	1.568868632386025228e-04	1.721777676777486285e-04	1.888834633566971010e-04	2.071272218638876784e-04	2.270423159960882902e-04	2.487727626874842632e-04	2.724741150837572826e-04	2.983143065044967408e-04	3.264745491498524275e-04	3.571502905207350536e-04	3.905522306368939796e-04	4.269074032523729242e-04	4.664603243839578217e-04	5.094742115839937012e-04	5.562322775044718044e-04	6.070391014140841344e-04	6.622220824431690077e-04	7.221329784430682158e-04	7.871495344556371987e-04	8.576772048946827579e-04	9.341509736437529892e-04	1.017037276372883495e-03	1.106836029470018370e-03	1.204082770070541604e-03	1.309350911748612080e-03	1.423254120507989320e-03	1.546448815774479832e-03	1.679636801148152352e-03	1.823568029718846111e-03	1.979043508782176320e-03	2.146918348815809400e-03	2.328104961582882874e-03	2.523576412223443345e-03
2.997296027199361241e-05	3.311873877105181761e-05	3.658006818986040033e-05	4.038685045104924002e-05	4.457196414985057162e-05	4.917109410441778783e-05	5.422309297544621585e-05	5.977024281308624586e-05	6.585853635535835295e-05	7.253797937105177290e-05	7.986291544430983657e-05	8.789237466974018410e-05	9.669044780611508983e-05	1.063266875188645778e-04	1.168765384264884366e-04	1.284217977538480433e-04	1.410511084858660173e-04	1.548604870084532500e-04	1.699538873194932488e-04	1.864438039911783243e-04	2.044519161660781942e-04	2.241097749724785834e-04	2.455595368502020001e-04	2.689547453854062979e-04	2.944611643622717704e-04	3.222576648503103322e-04	3.525371692580916354e-04	3.855076553976154586e-04	4.213932237172843308e-04	4.604352309759389287e-04	5.028934937446647531e-04	5.490475652372365633e-04	5.991980890829285387e-04	6.536682337677107452e-04	7.128052115794199489e-04	7.769818860006526664e-04	8.465984715974019187e-04	9.220843305530506328e-04	1.003899870093880780e-03	1.092538545144340796e-03	1.188528970636607441e-03	1.292437147978340965e-03	1.404868810255301744e-03	1.526471890809042364e-03	1.657939119885394564e-03	1.800010754093364466e-03	1.953477443448693469e-03	2.119183240796322729e-03	2.298028758415367537e-03	2.490974476602479237e-03
2.957400159720373838e-05	3.267790681543691482e-05	3.609316170510677165e-05	3.984927269516901478e-05	4.397867916902104256e-05	4.851659093326415553e-05	5.350134346616685916e-05	5.897465598284873069e-05	6.498190898835022730e-05	7.157244259503036678e-05	7.879987698275448503e-05	8.672245645110326082e-05	9.540341859108221446e-05	1.049113901847190062e-04	1.153208115248703885e-04	1.267123909341084519e-04	1.391735913509497386e-04	1.527991509437764245e-04	1.676916398074011284e-04	1.839620548945322502e-04	2.017304554339501910e-04	2.211266411891828134e-04	2.422908760154380452e-04	2.653746592787550396e-04	2.905415478088782923e-04	3.179680311670201524e-04	3.478444631200566664e-04	3.803760523245595937e-04	4.157839153364161736e-04	4.543061951745749850e-04	4.961992487802754708e-04	5.417389068255639090e-04	5.912218094364701717e-04	6.449668215065879799e-04	7.033165313853443094e-04	7.666388368314233171e-04	8.353286222250121650e-04	9.098095311324811254e-04	9.905358384124801369e-04	1.077994426143019831e-03	1.172706867734284956e-03	1.275231624670379160e-03	1.386166360394216080e-03	1.506150375913505122e-03	1.635867171758980786e-03	1.776047140971014808e-03	1.927470397822941828e-03	2.090969747010674486e-03	2.267433798046359587e-03	2.457810229586244490e-03
2.916868350239431714e-05	3.223004799843662727e-05	3.559849398490024690e-05	3.930312601708679343e-05	4.337593730901027087e-05	4.785165508459908072e-05	5.276808939649120007e-05	5.816638765398969715e-05	6.409130837111615185e-05	7.059151539436473463e-05	7.771989396958883171e-05	8.553389007735601277e-05	9.409587454325602277e-05	1.034735335095218967e-04	1.137402869369860990e-04	1.249757368918440550e-04	1.372661474598184546e-04	1.507049582211160465e-04	1.653933333129237908e-04	1.814407482020802048e-04	1.989656163887985397e-04	2.180959583627962853e-04	2.389701152359063451e-04	2.617375095796285528e-04	2.865594561026131213e-04	3.136100249106578202e-04	3.430769602011668885e-04	3.751626573539243968e-04	4.100852014909879854e-04	4.480794706897348999e-04	4.893983071442969133e-04	5.343137596813527825e-04	5.831184011465807794e-04	6.361267242864928565e-04	6.936766198576513765e-04	7.561309407997799173e-04	8.238791564111901155e-04	8.973391005632076452e-04	9.769588180844695179e-04	1.063218513535211639e-03	1.156632606675509194e-03	1.257751899008758808e-03	1.367165855851778383e-03	1.485505008445348399e-03	1.613443480671927386e-03	1.751701644990901006e-03	1.901048912233809125e-03	2.062306659922913919e-03	2.236351303783915261e-03	2.424117517116796804e-03
2.875741511288244562e-05	3.177561438684892500e-05	3.509656434724624593e-05	3.874896169809514393e-05	4.276434697883388169e-05	4.717695774674309585e-05	5.202407091602272382e-05	5.734625369659293142e-05	6.318763348129905030e-05	6.959618792401669606e-05	7.662405654876148597e-05	8.432787529898441009e-05	9.276913551223253099e-05	1.020145688841324853e-04	1.121365600671617678e-04	1.232135886338609203e-04	1.353307022210550067e-04	1.485800227611405646e-04	1.630612877985367277e-04	1.788824289839091044e-04	1.961601899356273852e-04	2.150207857569887832e-04	2.356006065989011355e-04	2.580469677608083416e-04	2.825189089273819759e-04	3.091880452448285085e-04	3.382394730482646207e-04	3.698727331599916323e-04	4.043028347880025511e-04	4.417613431633800238e-04	4.824975341651599925e-04	5.267796192901915081e-04	5.748960444342596362e-04	6.271568660576606153e-04	6.838952084140520861e-04	7.454688056245438541e-04	8.122616324790321411e-04	8.846856279441403341e-04	9.631825154494179928e-04	1.048225724111672601e-03	1.140322415139766133e-03	1.240015617738241980e-03	1.347886478897703790e-03	1.464556631520334395e-03	1.590690685382269457e-03	1.726998845476035958e-03	1.874239662309446202e-03	2.033222918756131398e-03	2.204812658061597840e-03	2.389930357600494968e-03
2.834060695565798800e-05	3.131505959620760164e-05	3.458787382057384107e-05	3.818733290788535982e-05	4.214451867156649979e-05	4.649317240708555307e-05	5.127003070960886919e-05	5.651507277530201000e-05	6.227178637570966713e-05	6.858745373033925603e-05	7.551345859799281249e-05	8.310561597556166604e-05	9.142452586790623817e-05	1.005359526700788230e-04	1.105112317834395954e-04	1.214277051702139710e-04	1.333691876366597260e-04	1.464264657232082728e-04	1.606978311706315173e-04	1.762896510244349826e-04	1.933169765350877824e-04	2.119041931093399974e-04	2.321857136675647829e-04	2.543067178635927757e-04	2.784239397268006887e-04	3.047065063908672468e-04	3.333368306797025358e-04	3.645115604278323764e-04	3.984425875204211393e-04	4.353581197456920962e-04	4.755038186610085083e-04	5.191440067810391924e-04	5.665629475036179381e-04	6.180662012942848577e-04	6.739820617543627445e-04	7.346630752992443615e-04	8.004876482719946876e-04	8.718617454131829267e-04	9.492206836987963307e-04	1.033031025645033633e-03	1.123792576259828677e-03	1.222040487896046673e-03	1.328347477328988306e-03	1.443326159441885460e-03	1.567631501953413399e-03	1.701963405664245815e-03	1.847069414730297425e-03	2.003747561490237285e-03	2.172849350382366918e-03	2.355282885478167561e-03
2.791867028761627696e-05	3.084883804850544245e-05	3.407292432386767149e-05	3.761879379935767807e-05	4.151706396534661920e-05	4.580097375000674300e-05	5.050671278203035979e-05	5.567366500967682916e-05	6.134467071421169653e-05	6.756630812525603292e-05	7.438919593878308401e-05	8.186831810576435499e-05	9.006337233328798883e-05	9.903914381637944435e-05	1.088659057979199553e-04	1.196198486357630562e-04	1.313835391405134825e-04	1.442464120342829687e-04	1.583052954700984712e-04	1.736649726433577782e-04	1.904387816207107767e-04	2.087492556079488320e-04	2.287288059766119034e-04	2.505204504690960597e-04	2.742785891036830228e-04	3.001698304041397979e-04	3.283738706828292424e-04	3.590844292116159215e-04	3.925102422209208867e-04	4.288761187735169191e-04	4.684240616661247887e-04	5.114144566177404377e-04	5.581273331089259184e-04	6.088637003402137338e-04	6.639469618800145512e-04	7.237244126724975447e-04	7.885688221731177979e-04	8.588801074735326942e-04	9.350871003672316974e-04	1.017649412392889396e-03	1.107059401971950382e-03	1.203844247831097362e-03	1.308568132966993073e-03	1.421834543469916281e-03	1.544288686573613281e-03	1.676620032339895061e-03	1.819564983417089159e-03	1.973909677330984089e-03	2.140492925773839882e-03	2.320209295349879696e-03
2.749201643194470299e-05	3.037740423892689907e-05	3.355221785675210167e-05	3.704389861441841541e-05	4.088259453651217054e-05	4.510103656818209718e-05	4.973486125744485325e-05	5.482285065081267920e-05	6.040719030154256293e-05	6.653374658018204309e-05	7.325236456813499460e-05	8.061718788131539521e-05	8.868700184363212608e-05	9.752560150530040109e-05	1.072021860789183138e-04	1.177917814466868302e-04	1.293756924752326328e-04	1.420419869599984057e-04	1.558860131091650305e-04	1.710109525673391394e-04	1.875284110718325361e-04	2.055590489290271591e-04	2.252332535949578076e-04	2.466918567427421800e-04	2.700868982996807366e-04	2.955824400381372929e-04	3.233554314075306265e-04	3.535966303979154761e-04	3.865115823304013745e-04	4.223216595741339412e-04	4.612651652943382035e-04	5.035985044401874956e-04	5.495974252848918060e-04	5.995583349326739702e-04	6.537996923078892315e-04	7.126634822401339917e-04	7.765167743548452095e-04	8.457533705711495903e-04	9.207955450974626872e-04	1.002095880898947041e-03	1.090139206689820593e-03	1.185444638575707194e-03	1.288567730537543881e-03	1.400102738006265765e-03	1.520684998827571228e-03	1.650993435956609042e-03	1.791753186251921100e-03	1.943738359758058172e-03	2.107774933871609142e-03	2.284743786780116422e-03
2.706105612412542150e-05	2.990121201320502386e-05	3.302625570131640851e-05	3.646320080273877565e-05	4.024172118703584763e-05	4.439403468966044813e-05	4.895521919622667522e-05	5.396344877714039328e-05	5.946024765025743468e-05	6.549076314321359172e-05	7.210405891591384082e-05	7.935342976912586972e-05	8.729673943659062426e-05	9.599678283223295021e-05	1.055216743006271433e-04	1.159452634982017621e-04	1.273475806142925241e-04	1.398153127254346344e-04	1.534423131627934934e-04	1.683301458615510642e-04	1.845886667521466737e-04	2.023366443464572485e-04	2.217024217671281934e-04	2.428246225651675954e-04	2.658529027694932906e-04	2.909487517119888457e-04	3.182863442728259403e-04	3.480534472927515263e-04	3.804523830018144361e-04	4.157010524169548198e-04	4.540340217639519385e-04	4.957036750817831253e-04	5.409814362694646220e-04	5.901590639359825244e-04	6.435500225130081709e-04	7.014909331869449618e-04	7.643431083010033752e-04	8.324941729687289956e-04	9.063597777278518735e-04	9.863854061451526618e-04	1.073048281360950004e-03	1.166859375632848736e-03	1.268365527003039979e-03	1.378151667270960260e-03	1.496843165501499312e-03	1.625108291339181403e-03	1.763660802427923164e-03	1.913262660254677963e-03	2.074726878741588870e-03	2.248920509904894088e-03
2.662619886896790269e-05	2.942071385716687310e-05	3.249553763739854260e-05	3.587725215537430104e-05	3.959505288836540911e-05	4.368063992304341715e-05	4.816852743176943942e-05	5.309627601222070966e-05	5.850474256791456844e-05	6.443834888302587150e-05	7.094537013160271419e-05	7.807824462578880304e-05	8.589390617796621393e-05	9.445414052470974843e-05	1.038259673358019172e-04	1.140820494095578353e-04	1.253011307360782118e-04	1.375685051928968693e-04	1.509765177226506246e-04	1.656250999298558135e-04	1.816223421235116939e-04	1.990851039238305284e-04	2.181396656451084026e-04	2.389224227620108105e-04	2.615806258634557056e-04	2.862731685966764163e-04	3.131714262034195626e-04	3.424601473506576604e-04	3.743384020591820557e-04	4.090205886347618208e-04	4.467375026079067933e-04	4.877374707891913999e-04	5.322875536473198246e-04	5.806748193161303390e-04	6.332076926340407226e-04	6.902173827147497793e-04	7.520593926406319392e-04	8.191151149593389573e-04	8.917935167500578826e-04	9.705329181066515466e-04	1.055802867960982383e-03	1.148106121239841166e-03	1.247980721412402785e-03	1.356002192541504907e-03	1.472785844999562185e-03	1.598989199049488576e-03	1.735314530519628399e-03	1.882511542819609481e-03	2.041380169550862256e-03	2.212773511958162406e-03
2.618785231003413927e-05	2.893636019997304751e-05	3.196056117299783320e-05	3.528660195508710192e-05	3.894319584369475290e-05	4.296152102299345070e-05	4.737552342970316525e-05	5.222214526726340366e-05	5.754157077149995247e-05	6.337749036275749275e-05	6.977738440406759766e-05	7.679282784842233361e-05	8.447981712744059650e-05	9.289912070540013551e-05	1.021166547967799039e-04	1.122038858221524290e-04	1.232382612562729510e-04	1.353036706037456316e-04	1.484909383213422118e-04	1.628983505920905944e-04	1.786322179443413597e-04	1.958074757992108394e-04	2.145483251217665110e-04	2.349889154451348112e-04	2.572740726319871119e-04	2.815600738345424106e-04	3.080154722120276431e-04	3.368219740632160514e-04	3.681753711309903514e-04	4.022865309354874326e-04	4.393824480920291279e-04	4.797073596692525040e-04	5.235239277413658490e-04	5.711144923858895014e-04	6.227823984736722456e-04	6.788533996920648053e-04	7.396771433324782642e-04	8.056287394619719797e-04	8.771104181822765231e-04	9.545532787592118061e-04	1.038419134480323205e-03	1.129202457167484798e-03	1.227432425333086332e-03	1.333675080024497974e-03	1.448535592447443461e-03	1.572660647498400630e-03	1.706740947363116767e-03	1.851513839357392562e-03	2.007766072191305255e-03	2.176336684831501906e-03
2.574642161276180676e-05	2.844859873249237336e-05	3.142182079140212649e-05	3.469179614512552385e-05	3.828675257060652602e-05	4.223734267822065426e-05	4.657694017190236251e-05	5.134186451095659824e-05	5.657162253194872461e-05	6.230916814706964841e-05	6.860118131785567061e-05	7.549836756568864831e-05	8.305577934851094833e-05	9.133316070369698722e-05	1.003953166299357207e-04	1.103125087563383919e-04	1.211608789247099483e-04	1.330229023910153201e-04	1.459878724343898783e-04	1.601524182465954458e-04	1.756210580614512814e-04	1.925067895723609466e-04	2.109317197765418121e-04	2.310277364767109379e-04	2.529372237646643033e-04	2.768138239061993357e-04	3.028232481429844291e-04	3.311441390239264985e-04	3.619689869762987046e-04	3.955051039245992750e-04	4.319756568633458579e-04	4.716207643871029448e-04	5.146986592783433546e-04	5.614869203489226534e-04	6.122837768252854460e-04	6.674094886593883369e-04	7.272078062367128134e-04	7.920475130390279691e-04	8.623240549020832384e-04	9.384612595866852897e-04	1.020913150454944322e-03	1.110165858110907832e-03	1.206739633926386503e-03	1.311190969426336570e-03	1.424114825555224855e-03	1.546146975882058518e-03	1.677966467830911300e-03	1.820298206039579203e-03	1.973915661956043496e-03	2.139643713775068231e-03
2.530230886253486842e-05	2.795787374219312632e-05	3.087980721656789437e-05	3.409337651814721361e-05	3.762632100594692346e-05	4.150876452398993577e-05	4.577350506753288497e-05	5.045623556911396531e-05	5.559578135151895288e-05	6.123435534535621159e-05	6.741783224930268529e-05	7.419604287265139844e-05	8.162308996664802401e-05	8.975768692035150718e-05	9.866352076842211955e-05	1.084096410323039919e-04	1.190708759926166439e-04	1.307282780693043575e-04	1.434696000669507371e-04	1.573898041257785173e-04	1.725916053039337273e-04	1.891860518037665861e-04	2.072931439436580953e-04	2.270424940675314605e-04	2.485740296762153109e-04	2.720387421581850051e-04	2.975994835916766397e-04	3.254318141854081617e-04	3.557249030211241561e-04	3.886824848572576450e-04	4.245238758493294785e-04	4.634850511383129565e-04	5.058197873535289629e-04	5.518008731703300624e-04	6.017213911552890884e-04	6.558960742222308968e-04	7.146627401094543227e-04	7.783838073741352172e-04	8.474478964803496776e-04	9.222715196340504221e-04	1.003300863090532792e-03	1.091013665725877688e-03	1.185921197724339442e-03	1.288570343286500304e-03	1.399545791308265744e-03	1.519472338017639930e-03	1.649017305583190497e-03	1.788893080725016032e-03	1.939859777364728952e-03	2.102728027343854934e-03
2.485591247888651237e-05	2.746462546586204233e-05	3.033500669817830090e-05	3.349187992688199055e-05	3.696249363468977466e-05	4.077644018109842326e-05	4.496593889329035824e-05	4.956605295649077481e-05	5.461492267661327050e-05	6.015401619403251129e-05	6.622839880564520870e-05	7.288702211294464928e-05	8.018303427950898793e-05	8.817411274933803684e-05	9.692282084784422302e-05	1.064969897600805804e-04	1.169701274557679584e-04	1.284218562080126477e-04	1.409383804320612718e-04	1.546129866520159644e-04	1.695465774870719893e-04	1.858482416343317791e-04	2.036358619125540218e-04	2.230367635201379803e-04	2.441884047510746165e-04	2.672391125041900534e-04	2.923488650139172661e-04	3.196901243242402713e-04	3.494487211217937677e-04	3.818247946384164919e-04	4.170337904280448245e-04	4.553075189167320224e-04	4.968952777181632639e-04	5.420650407990431751e-04	5.911047176695832231e-04	6.443234858629050613e-04	7.020532000533485700e-04	7.646498812469129571e-04	8.324952895563644990e-04	9.059985841492797102e-04	9.855980740274654373e-04	1.071763063361671911e-03	1.164995795164147250e-03	1.265833497133741136e-03	1.374850533552649271e-03	1.492660667149849508e-03	1.619919434872476400e-03	1.757326641523488222e-03	1.905628975228461494e-03	2.065622748688392997e-03
2.440762664695626821e-05	2.696928946138411426e-05	2.978790031777145395e-05	3.288783751804382079e-05	3.629585664446218429e-05	4.004101632316070335e-05	4.415495476485239523e-05	4.867210274301722329e-05	5.362991264852124096e-05	5.906910468056398759e-05	6.503393131010958266e-05	7.157246121155185848e-05	7.873688392282107294e-05	8.658383656094662179e-05	9.517475398922060762e-05	1.045762439034988886e-04	1.148604883788666392e-04	1.261056734937647994e-04	1.383964487267293252e-04	1.518244179009503375e-04	1.664886635340251245e-04	1.824963065341370853e-04	1.999631032697105960e-04	2.190140821268384387e-04	2.397842217575208140e-04	2.624191733118645979e-04	2.870760290382821825e-04	3.139241397278316119e-04	3.431459835709940146e-04	3.749380890882110452e-04	4.095120148879626671e-04	4.470953890986469124e-04	4.879330114121182313e-04	5.322880207672128295e-04	5.804431317906853923e-04	6.327019431998714494e-04	6.893903214560616506e-04	7.508578630390667094e-04	8.174794387914398937e-04	8.896568238549248811e-04	9.678204167907617211e-04	1.052431051539339576e-03	1.143981905932446325e-03	1.243000510522497288e-03	1.350050861536077713e-03	1.465735641795335321e-03	1.590698553475143086e-03	1.725626766581457453e-03	1.871253487040564368e-03	2.028360648282081114e-03
2.395784076725621196e-05	2.647229599975950331e-05	2.923896331720735509e-05	3.228177399091712547e-05	3.562698910730226199e-05	3.930313177393345296e-05	4.334125714145932039e-05	4.777516145653914700e-05	5.264160689439389057e-05	5.798056321182039948e-05	6.383546733578872106e-05	7.025350206127866596e-05	7.728589509533139433e-05	8.498823974982716220e-05	9.342083865335094482e-05	1.026490719226036955e-04	1.127437913061070938e-04	1.237817418874486634e-04	1.358460130118778573e-04	1.490265201786935959e-04	1.634205197224091290e-04	1.791331581881204743e-04	1.962780583905623303e-04	2.149779442320756510e-04	2.353653064417720166e-04	2.575831114865543940e-04	2.817855559939448401e-04	3.081388691168923969e-04	3.368221653613836792e-04	3.680283504887106529e-04	4.019650831951723270e-04	4.388557953625717959e-04	4.789407737628394645e-04	5.224783061888137181e-04	5.697458950706054976e-04	6.210415417222656977e-04	6.766851044463991242e-04	7.370197338043711069e-04	8.024133884363632372e-04	8.732604348878411768e-04	9.499833349669763042e-04	1.033034424220133796e-03	1.122897785168991544e-03	1.220091219003070207e-03	1.325168319463491950e-03	1.438720652688754926e-03	1.561380046818299254e-03	1.693820995165161393e-03	1.836763176773981458e-03	1.990974098174096846e-03
2.350693892473118546e-05	2.597406947843541441e-05	2.868866445068911453e-05	3.167420688194086110e-05	3.495646219010515329e-05	3.856341663629383462e-05	4.252554086540005790e-05	4.687599502404371065e-05	5.165084936061312788e-05	5.688932132912903942e-05	6.263403029093983802e-05	6.893127096580762029e-05	7.583130684601833385e-05	8.338868485149869428e-05	9.166257257043989041e-05	1.007171194987532099e-04	1.106218437625481357e-04	1.214520458809588107e-04	1.332892512017208597e-04	1.462216827190707114e-04	1.603447660625436765e-04	1.757616685260939666e-04	1.925838740894947093e-04	2.109317964679949134e-04	2.309354323116741270e-04	2.527350567626076064e-04	2.764819636655309158e-04	3.023392528162009100e-04	3.304826667205969151e-04	3.611014794272695964e-04	3.943994400845115059e-04	4.305957739626637402e-04	4.699262437702511229e-04	5.126442741795784888e-04	5.590221425629929341e-04	6.093522390249457403e-04	6.639483988958625555e-04	7.231473109327177717e-04	7.873100045459014654e-04	8.568234194430185587e-04	9.321020611470886685e-04	1.013589745907172686e-03	1.101761438575867176e-03	1.197125187076091002e-03	1.300224157121536482e-03	1.411638770889253472e-03	1.531988953366454327e-03	1.661936490110026924e-03	1.802187500160797994e-03	1.953495027848491279e-03
2.305529937802720607e-05	2.547502785696895516e-05	2.813746536144411757e-05	3.106564587652466185e-05	3.428483839512677330e-05	3.782249145437350564e-05	4.170849023806084754e-05	4.597535775318428117e-05	5.065847119058103441e-05	5.579629447223671438e-05	6.143062805813040504e-05	6.760687714202707804e-05	7.437433942649558042e-05	8.178651373054779991e-05	8.990143074852279350e-05	9.878200734631617270e-05	1.084964258506049007e-04	1.191185398583768679e-04	1.307283081677355105e-04	1.434122585066248130e-04	1.572639828135726468e-04	1.723846659038701936e-04	1.888836494354781197e-04	2.068790331713970350e-04	2.264983156190278194e-04	2.478790762119823660e-04	2.711697012857509112e-04	2.965301561853903945e-04	3.241328059305110545e-04	3.541632869504515225e-04	3.868214324899412956e-04	4.223222543725596773e-04	4.608969838959567594e-04	5.027941747178817479e-04	5.482808706761759616e-04	5.976438415677655857e-04	6.511908899915380992e-04	7.092522324365110702e-04	7.721819578706416764e-04	8.403595671547752334e-04	9.141915966716268908e-04	9.941133296195580216e-04	1.080590598475215111e-03	1.174121682177137888e-03	1.275239301622411135e-03	1.384512717102507002e-03	1.502549931327315123e-03	1.630000001701776896e-03	1.767555465524079869e-03	1.915954881766707921e-03
2.260329406981054240e-05	2.497558211595071891e-05	2.758581998410024707e-05	3.045659214923210155e-05	3.361267083179140473e-05	3.708096641022844424e-05	4.089077813405749023e-05	4.507399135578363762e-05	4.966528964874886018e-05	5.470238279422258838e-05	6.022625168947986119e-05	6.628141128408754107e-05	7.291619271132745051e-05	8.018304584352260993e-05	8.813886356400161388e-05	9.684532911458498935e-05	1.063692879456282084e-04	1.167831455659338691e-04	1.281652929620388413e-04	1.406005612305598579e-04	1.541807071432130629e-04	1.690049314418570986e-04	1.851804317402032797e-04	2.028229919896493497e-04	2.220576105487577425e-04	2.430191689792875654e-04	2.658531437757470899e-04	2.907163633205926863e-04	3.177778124425756617e-04	3.472194870414766583e-04	3.792373013282824092e-04	4.140420503150274174e-04	4.518604302734648072e-04	4.929361199650334835e-04	5.375309255271841198e-04	5.859259919810651598e-04	6.384230844040054281e-04	6.953459418851279340e-04	7.570417074547192279e-04	8.238824372459913233e-04	8.962666922114282059e-04	9.746212157750464358e-04	1.059402700854689258e-03	1.151099649735255878e-03	1.250234330313717158e-03	1.357364832268837841e-03	1.473087226731731357e-03	1.598037833048062241e-03	1.732895596226684048e-03	1.878384578662511441e-03
2.215128815890368211e-05	2.447613574003481031e-05	2.703417397368883748e-05	2.984753773336000729e-05	3.294050252094534700e-05	3.633944055630148093e-05	4.007306515483995227e-05	4.417262401485544360e-05	4.867210709260527549e-05	5.360847002921936854e-05	5.902187416003955062e-05	6.495594419144957120e-05	7.145804468874726980e-05	7.857957657921835117e-05	8.637629493725430786e-05	9.490864938316961299e-05	1.042421484941608110e-04	1.144477496947091279e-04	1.256022761644857240e-04	1.377888623744562583e-04	1.510974299363568275e-04	1.656251955267990981e-04	1.814772127250163238e-04	1.987669496824150789e-04	2.176169046225134927e-04	2.381592612515031726e-04	2.605365862421192623e-04	2.849025710368309028e-04	3.114228203000306478e-04	3.402756894329943271e-04	3.716531736492335023e-04	4.057618511915194836e-04	4.428238833548819300e-04	4.830780740616192627e-04	5.267809918149921359e-04	5.742081569370247789e-04	6.256552970719917069e-04	6.814396740112046427e-04	7.419014849648143976e-04	8.074053414734297992e-04	8.783418292143179091e-04	9.551291520147318394e-04	1.038214863436763905e-03	1.128077689343674707e-03	1.225229444896816858e-03	1.330217049463336713e-03	1.443624642937892718e-03	1.566075806995317682e-03	1.698235894795357146e-03	1.840814472653418653e-03
2.169963957493160360e-05	2.397708422584300637e-05	2.648296416212138636e-05	2.923896492085387838e-05	3.226886573258679828e-05	3.559850108481872583e-05	3.925599882302293042e-05	4.327196949650769159e-05	4.767970999411940016e-05	5.251542241460997187e-05	5.781844918115680256e-05	6.363152546293942386e-05	7.000105002398672579e-05	7.697737567883978084e-05	8.461512059604167277e-05	9.297350175385937342e-05	1.021166919181458758e-04	1.121142015796607370e-04	1.230412873574357013e-04	1.349793884460219809e-04	1.480165927572610817e-04	1.622481344818881997e-04	1.777769248723057077e-04	1.947141181254534762e-04	2.131797143234703286e-04	2.333032014697549675e-04	2.552242387388376941e-04	2.790933831400120189e-04	3.050728618767172213e-04	3.333373927658061630e-04	3.640750551632053293e-04	3.974882139242093336e-04	4.337944990078533092e-04	4.732278434151108103e-04	5.160395822294286611e-04	5.624996156050154732e-04	6.128976386233030539e-04	6.675444410099441164e-04	7.267732797737638372e-04	7.909413278942860250e-04	8.604312022454062292e-04	9.356525739992138614e-04	1.017043864804357059e-03	1.105074032078501257e-03	1.200244446791847927e-03	1.303090867149772581e-03	1.414185511604504949e-03	1.534139234639560721e-03	1.663603808773859993e-03	1.803274316226337109e-03
2.124869859609501501e-05	2.347881461542082520e-05	2.593261804289267671e-05	2.863134569338521390e-05	3.159828135798978802e-05	3.485872263512416796e-05	3.844021281855479613e-05	4.237272630797483654e-05	4.668886801200673807e-05	5.142408766920412516e-05	5.661691007546403281e-05	6.230918225863560876e-05	6.854633869722515040e-05	7.537768573820769304e-05	8.285670642910418612e-05	9.104138704158596675e-05	9.999456662799969359e-05	1.097843110181591212e-04	1.204843127316767844e-04	1.321743183507197400e-04	1.449405849695040746e-04	1.588763674098253977e-04	1.740824379664249178e-04	1.906676405219708806e-04	2.087494809483984469e-04	2.284547557898470259e-04	2.499202213012244084e-04	2.732933049965299041e-04	2.987328619411610902e-04	3.264099781029707395e-04	3.565088231574003248e-04	3.892275552219594649e-04	4.247792800750046583e-04	4.633930674920955033e-04	5.053150274103703019e-04	5.508094487068212423e-04	6.001600034493933047e-04	6.536710195503676012e-04	7.116688248194230930e-04	7.745031654764147509e-04	8.425487022451724241e-04	9.162065872030369842e-04	9.959061246114955628e-04	1.082106518996384711e-03	1.175298713783519454e-03	1.276007323824976175e-03	1.384792665173438823e-03	1.502252885474649911e-03	1.629026198351735642e-03	1.765793225148216570e-03
2.079880745060997505e-05	2.298170505585010761e-05	2.538355328466833938e-05	2.802514118532011851e-05	3.092925831702212529e-05	3.412066663984407417e-05	3.762632625770688787e-05	4.147557690284428100e-05	4.570033311600239247e-05	5.033529402869519530e-05	5.541816871494083903e-05	6.098991813115658007e-05	6.709501471789561071e-05	7.378172079392986333e-05	8.110238693205186640e-05	8.911377156680809659e-05	9.787738314704887621e-05	1.074598462108247081e-04	1.179332928265684375e-04	1.293757809126709678e-04	1.418717410174409957e-04	1.555124532128659563e-04	1.703965558285447162e-04	1.866305878264027545e-04	2.043295666923161755e-04	2.236176037973129670e-04	2.446285592584100253e-04	2.675067384072869585e-04	2.924076320534990106e-04	3.194987028076878431e-04	3.489602198091170814e-04	3.809861442799636691e-04	4.157850684068916465e-04	4.535812101269136917e-04	4.946154664701504907e-04	5.391465281857709497e-04	5.874520584488815032e-04	6.398299385152904015e-04	6.965995832567570224e-04	7.581033295720130067e-04	8.247079007268760505e-04	8.968059497306693018e-04	9.748176849043699820e-04	1.059192580838895243e-03	1.150411177977598209e-03	1.248986974086542653e-03	1.355468410896839854e-03	1.470440959216297262e-03	1.594529305810489473e-03	1.728399645346899655e-03
2.035029994227913696e-05	2.248612438551892499e-05	2.483617727432462183e-05	2.742080117920543539e-05	3.026229300135165531e-05	3.338488071064321227e-05	3.681494301571809543e-05	4.058118693440872449e-05	4.471483876415371239e-05	4.924984933951848429e-05	5.422311452326761114e-05	5.967471192772025871e-05	6.564815491684101198e-05	7.219066499518473029e-05	7.935346374737005176e-05	8.719208555128839916e-05	9.576671234956598969e-05	1.051425318270484142e-04	1.153901204070313690e-04	1.265858525456559742e-04	1.388123378722651172e-04	1.521588877933711286e-04	1.667220132492447805e-04	1.826059553847938642e-04	1.999232509702505121e-04	2.187953344819939768e-04	2.393531788297192724e-04	2.617379767923069291e-04	2.861018653018214918e-04	3.126086947919274684e-04	3.414348459041024585e-04	3.727700959216389285e-04	4.068185373774500812e-04	4.437995513568602710e-04	4.839488380901219283e-04	5.275195075017270058e-04	5.747832324532175250e-04	6.260314674840359488e-04	6.815767359188686309e-04	7.417539882715112280e-04	8.069220349316529040e-04	8.774650561737860162e-04	9.537941925746457874e-04	1.036349218967040457e-03	1.125600305093528170e-03	1.222049866151059955e-03	1.326234506439041014e-03	1.438727059334544544e-03	1.560138726822439016e-03	1.691121321800261642e-03
1.990350110058109622e-05	2.199243174748832189e-05	2.429088668991273656e-05	2.681876363429292834e-05	2.959786875411525825e-05	3.265189806420130887e-05	3.600665109379929828e-05	3.969020455791241904e-05	4.373309913400726692e-05	4.816854021205441453e-05	5.303261354352310547e-05	5.836451676410685344e-05	6.420680781757020291e-05	7.060567136249532017e-05	7.761120430003606223e-05	8.527772161894678414e-05	9.366408381419319201e-05	1.028340471972308495e-04	1.128566384795924165e-04	1.238065550766699716e-04	1.357645926453642578e-04	1.488181014376747447e-04	1.630614731220349743e-04	1.785966597952262625e-04	1.955337269799473370e-04	2.139914424762994611e-04	2.340979030094734895e-04	2.559912006906684659e-04	2.798201313832917388e-04	3.057449471418851499e-04	3.339381549664555073e-04	3.645853641898169281e-04	3.978861848898923689e-04	4.340551797923057490e-04	4.733228722006197582e-04	5.159368125620805972e-04	5.621627063450102078e-04	6.122856059699709891e-04	6.666111695996256893e-04	7.254669896518965884e-04	7.892039939565994667e-04	8.581979225268776936e-04	9.328508829628515304e-04	1.013592987545773464e-03	1.100884075114812915e-03	1.195215520846728500e-03	1.297112137078098660e-03	1.407134168321704437e-03	1.525879383631911345e-03	1.653985269466121252e-03
1.945872685558964869e-05	2.150097623029556708e-05	2.374806710392635196e-05	2.621945424852133302e-05	2.893645538651057664e-05	3.192223698892900015e-05	3.520202203105552070e-05	3.880325978231979558e-05	4.275580840833177163e-05	4.709213123392614014e-05	5.184750757204157354e-05	5.706025907143634068e-05	6.277199258762123941e-05	6.902786063459011214e-05	7.587684052997003734e-05	8.337203340310349895e-05	9.157098429422348500e-05	1.005360246332951063e-04	1.103346384492344162e-04	1.210398537239588680e-04	1.327306603710563793e-04	1.454924563856606226e-04	1.594175237803194050e-04	1.746055359910848892e-04	1.911640985085865296e-04	2.092093245604808899e-04	2.288664477439567794e-04	2.502704735799965896e-04	2.735668720344998296e-04	2.989123131250209483e-04	3.264754478052702487e-04	3.564377363929831883e-04	3.889943268791799021e-04	4.243549855286176406e-04	4.627450822516973442e-04	5.044066332967037016e-04	5.495994038783280329e-04	5.986020734224069880e-04	6.517134661686019292e-04	7.092538499306361459e-04	7.715663058681797477e-04	8.390181721741774446e-04	9.120025646267329285e-04	9.909399769940088407e-04	1.076279964314047748e-03	1.168502912098425732e-03	1.268121894527691161e-03	1.375684624718270885e-03	1.491775500142660665e-03	1.617017746278464913e-03
1.901628373795931831e-05	2.101209653644983897e-05	2.320809261716356756e-05	2.562328605427497864e-05	2.827850873166751615e-05	3.119640035280518573e-05	3.440161036176212048e-05	3.792096387206049784e-05	4.178364011594172105e-05	4.602136424396050608e-05	5.066861335906257919e-05	5.576283771645657955e-05	6.134469807080016729e-05	6.745832020418787538e-05	7.415156772223535447e-05	8.147633426113602673e-05	8.948885630586481967e-05	9.825004787875829331e-05	1.078258584183929599e-04	1.182876552309841629e-04	1.297126319603523559e-04	1.421842445877893185e-04	1.557926765397706862e-04	1.706353345493196523e-04	1.868173769857501090e-04	2.044522764374868203e-04	2.236624184032537897e-04	2.445797380183385304e-04	2.673463968142748642e-04	2.921155015821868270e-04	3.190518674819595212e-04	3.483328276107964887e-04	3.801490913157681340e-04	4.147056536049189613e-04	4.522227580802275063e-04	4.929369158829876403e-04	5.371019832072532500e-04	5.849902999999493291e-04	6.368938925260135206e-04	6.931257425340226061e-04	7.540211258102770282e-04	8.199390229584040558e-04	8.912636052852698169e-04	9.684057987125799976e-04	1.051804928665955700e-03	1.141930448919800190e-03	1.239283757394315545e-03	1.344400101912838780e-03	1.457850578929379597e-03	1.580244228229516195e-03
1.857646860413817900e-05	2.052612067880864088e-05	2.267132552337593147e-05	2.503065904813718927e-05	2.762447023603435776e-05	3.047487515260242834e-05	3.360595311827510801e-05	3.704390879909814124e-05	4.081724652794605299e-05	4.495695766721162598e-05	4.949672187660449448e-05	5.447312319581123715e-05	5.992588190079225444e-05	6.589810314328750185e-05	7.243654343562458029e-05	7.959189609723058857e-05	8.741909683522311957e-05	9.597765068912518668e-05	1.053319816290195095e-04	1.155518061573423705e-04	1.267125323268091951e-04	1.388956856507880626e-04	1.521893634474149617e-04	1.666887192250998467e-04	1.824964787843412570e-04	1.997234897790889341e-04	2.184893065498896814e-04	2.389228121106999776e-04	2.611628792413216811e-04	2.853590727075040832e-04	3.116723947010335556e-04	3.402760756619116109e-04	3.713564127139062226e-04	4.051136580132588122e-04	4.417629593772520692e-04	4.815353556251469012e-04	5.246788291273930382e-04	5.714594181204423135e-04	6.221623914031154277e-04	6.770934880854777727e-04	7.365802251132472960e-04	8.009732753379760145e-04	8.706479189461499698e-04	9.460055710977428606e-04	1.027475388656828859e-03	1.115515958921609518e-03	1.210617073280109181e-03	1.313301588727751670e-03	1.424127380185593586e-03	1.543689386550943596e-03
1.813956838689676334e-05	2.004336570492601911e-05	2.213811600481777547e-05	2.444195985475459645e-05	2.697476658841130987e-05	2.975813210464527578e-05	3.281556937974532768e-05	3.617266674547504581e-05	3.985725810962644010e-05	4.389960591124871995e-05	4.833259765379946041e-05	5.319195690455116128e-05	5.851646969646007076e-05	6.434822731827106004e-05	7.073288652996204367e-05	7.771994829361089196e-05	8.536305616444409678e-05	9.372031554312497176e-05	1.028546350482164342e-04	1.128340913271781579e-04	1.237323186850980460e-04	1.356289249726380305e-04	1.486099352381493616e-04	1.627682647136814600e-04	1.782042227702164210e-04	1.950260495442739290e-04	2.133504870052806482e-04	2.333033863011457743e-04	2.550203532878293918e-04	2.786474342171539630e-04	3.043418436257121131e-04	3.322727365356856243e-04	3.626220271461681787e-04	3.955852562600961522e-04	4.313725097575619701e-04	4.702093904900956321e-04	5.123380460326882810e-04	5.580182547900885189e-04	6.075285730109282857e-04	6.611675453172535322e-04	7.192549814074508663e-04	7.821333016366475857e-04	8.501689542205475170e-04	9.237539068451479417e-04	1.003307215495551248e-03	1.089276673341868073e-03	1.182140542537587916e-03	1.282409371796331982e-03	1.390627902614662882e-03	1.507377067001486673e-03
1.770585987118858932e-05	1.956413744938936518e-05	2.160880185870853233e-05	2.385756142483652710e-05	2.632980938665779885e-05	2.904662527712627903e-05	3.203095986665942566e-05	3.530778965637618925e-05	3.890428302798014067e-05	4.284997882375866842e-05	4.717697817971897733e-05	5.192015047892998696e-05	5.711735433885476197e-05	6.280967459486814033e-05	6.904167629220221724e-05	7.586167675032233720e-05	8.332203681706542772e-05	9.147947248481374822e-05	1.003953880974986810e-04	1.101362324351856182e-04	1.207738790223809432e-04	1.323860320669988935e-04	1.450566594988343834e-04	1.588764546396124306e-04	1.739433281007434580e-04	1.903629315700161595e-04	2.082492152142146182e-04	2.277250204908832067e-04	2.489227102293014226e-04	2.719848379074603925e-04	2.970648581186842246e-04	3.243278802880322060e-04	3.539514677645527047e-04	3.861264844804021220e-04	4.210579914319610684e-04	4.589661953001873142e-04	5.000874515881920503e-04	5.446753247122094847e-04	5.930017075378638111e-04	6.453580029059921347e-04	7.020563697418733505e-04	7.634310363860300017e-04	8.298396838261549568e-04	9.016649015447188078e-04	9.793157187270278962e-04	1.063229213598437719e-03	1.153872203676387619e-03	1.251743019732902635e-03	1.357373366264788507e-03	1.471330271261948094e-03
1.727560949528854565e-05	1.908873031409208978e-05	2.108370825454866890e-05	2.327782276721591741e-05	2.568999484198756833e-05	2.834079176389273002e-05	3.125260658111285829e-05	3.444980884360455628e-05	3.795890671480419559e-05	4.180872121131898837e-05	4.603057337356639069e-05	5.065848521332844807e-05	5.572939532978645898e-05	6.128339013280516018e-05	6.736395166108995051e-05	7.401822303331328926e-05	8.129729262234060185e-05	8.925649809631378830e-05	9.795575152543153290e-05	1.074598868098630401e-04	1.178390307421422654e-04	1.291689990766820418e-04	1.415317190394962900e-04	1.550156797727894012e-04	1.697164122717071289e-04	1.857370004338861362e-04	2.031886249066636402e-04	2.221911414814580876e-04	2.428736958498756626e-04	2.653753766013395091e-04	2.898459084071058314e-04	3.164463874004585131e-04	3.453500608270997237e-04	3.767431531032070543e-04	4.108257404808601928e-04	4.478126765814992283e-04	4.879345711168748558e-04	5.314388241739403202e-04	5.785907184943123605e-04	6.296745722300427445e-04	6.849949547055027722e-04	7.448779677587355789e-04	8.096725952755563826e-04	8.797521235637710069e-04	9.555156352445193018e-04	1.037389579360723348e-03	1.125829420419053586e-03	1.221321369091479857e-03	1.324384197304028215e-03	1.435571140433290500e-03
1.684907317708569577e-05	1.861742707629285678e-05	2.056314752213454940e-05	2.270308871480450076e-05	2.505570352067316815e-05	2.764105139950043800e-05	3.048097249258872920e-05	3.359923463921664740e-05	3.702169148505564698e-05	4.077645241905827531e-05	4.489406512188694870e-05	4.940771155094394898e-05	5.435341823153021142e-05	5.977028176968563969e-05	6.570071054992905981e-05	7.219068363030760761e-05	7.929002789794067972e-05	8.705271460050864206e-05	9.553717642288479545e-05	1.048066463332565407e-04	1.149295194796063686e-04	1.259797394751946138e-04	1.380372104706381305e-04	1.511882364702710343e-04	1.655259894114166728e-04	1.811510075871450515e-04	1.981717260555313680e-04	2.167050407415748337e-04	2.368769080013150463e-04	2.588229814812511133e-04	2.826892881697132742e-04	3.086329455999504284e-04	3.368229222274695973e-04	3.674408430658766237e-04	4.006818427262699603e-04	4.367554680644089972e-04	4.758866326974130331e-04	5.183166257071523259e-04	5.643041769002131837e-04	6.141265810441772855e-04	6.680808835467691009e-04	7.264851300868062573e-04	7.896796827444160696e-04	8.580286052119066777e-04	9.319211196945346087e-04	1.011773138133216770e-03	1.098028870397341466e-03	1.191162512104459482e-03	1.291680014725449504e-03	1.400120940626830473e-03
1.642649616534133791e-05	1.815049872427071357e-05	2.004741897004147719e-05	2.213368972418775665e-05	2.442730012287576188e-05	2.694780651522360544e-05	2.971650126890270667e-05	3.275655609894523594e-05	3.609317621006684378e-05	3.975376597073012507e-05	4.376810688230605719e-05	4.816854864769473015e-05	5.299021418708758018e-05	5.827121949344301162e-05	6.405290926668949156e-05	7.038010931365030868e-05	7.730139675015148778e-05	8.486938909274766235e-05	9.314105337987321602e-05	1.021780365160011975e-04	1.120470180874730135e-04	1.228200869549734067e-04	1.345751429851176745e-04	1.473963253421267162e-04	1.613744688200538947e-04	1.766075897562949725e-04	1.932014031280767058e-04	2.112698724950662799e-04	2.309357945130726124e-04	2.523314198057214426e-04	2.755991120429005263e-04	3.008920471363416829e-04	3.283749545237278915e-04	3.582249025730095270e-04	3.906321301976684252e-04	4.258009268314696949e-04	4.639505629671677035e-04	5.053162735176010495e-04	5.501502963089453802e-04	5.987229680645977676e-04	6.513238802833534648e-04	7.082630974570235625e-04	7.698724401102940247e-04	8.365068351781346483e-04	9.085457362633217633e-04	9.863946163391104204e-04	1.070486535476892044e-03	1.161283786187712521e-03	1.259279618967869881e-03	1.365000050631372469e-03
1.600811291565783844e-05	1.768820432027737947e-05	1.953680873426645581e-05	2.156994170851772775e-05	2.380513329822188666e-05	2.626144173560578115e-05	2.895961705185177867e-05	3.192224075489781949e-05	3.517387604505833079e-05	3.874122926859563870e-05	4.265332335310871993e-05	4.694168400858074979e-05	5.164053952015407769e-05	5.678703500244946953e-05	6.242146203048860669e-05	6.858750460903257718e-05	7.533250249036724418e-05	8.270773290021990291e-05	9.076871178251100594e-05	9.957551572609310531e-05	1.091931257902178378e-04	1.196917945004202365e-04	1.311474373424655700e-04	1.436420501390436378e-04	1.572641537518426960e-04	1.721092676103259771e-04	1.882804136279988291e-04	2.058886521267023746e-04	2.250536514498267424e-04	2.459042930055329451e-04	2.685793135414738897e-04	2.932279865123429150e-04	3.200108444612558803e-04	3.491004443943184106e-04	3.806821781856597748e-04	4.149551301061111608e-04	4.521329836234474499e-04	4.924449796744681529e-04	5.361369286592367403e-04	5.834722784550718530e-04	6.347332407921100561e-04	6.902219783722745574e-04	7.502618551503156905e-04	8.151987522269570985e-04	8.854024518310554034e-04	9.612680918888558308e-04	1.043217693693159484e-03	1.131701765193937875e-03	1.227200982432565760e-03	1.330227951635233087e-03
[truncated: 185 more rows]
[truncated: 451 more columns]
