# Supplementary material for: Investigating the use of physics informed neural networks for dam-break scenarios
Source: PLoS One. 2025 Sep 19;20(9):e0332694. doi: 10.1371/journal.pone.0332694 (PMC12449020; doi:10.1371/journal.pone.0332694)
Supplement: S1 File — Dataset for the 1D and 2D shallow water equations (SWE). Repository: https://github.com/kinzamumtaz/2D_SWE. (ZIP) [file pone.0332694.s001.zip › 2D_SWE-main/Downloads/solution_outputs_gaussian_numerical/gaussian_t0.8000.csv]

1.388794386496402154e-10	1.534548226804171381e-10	1.694920815012735000e-10	1.871304952276435029e-10	2.065218481373989473e-10	2.278314745459657656e-10	2.512393847985139540e-10	2.769414768407754563e-10	3.051508391429316922e-10	3.360991510768469295e-10	3.700381871856875359e-10	4.072414321367474117e-10	4.480058135131277079e-10	4.926535599776837912e-10	5.415341927332528383e-10	5.950266586064859128e-10	6.535416134982838492e-10	7.175238653716228545e-10	7.874549863869999923e-10	8.638561042463763946e-10	9.472908832676100586e-10	1.038368706182480870e-09	1.137748068131539627e-09	1.246140194817177927e-09	1.364312897271504125e-09	1.493094676197164130e-09	1.633379089344466890e-09	1.786129395897413010e-09	1.952383492351293430e-09	2.133259154874604168e-09	2.329959603655625004e-09	2.543779405237445726e-09	2.776110729341748680e-09	3.028449977169210239e-09	3.302404798639706829e-09	3.599701516496838445e-09	3.922192975643600485e-09	4.271866836498579250e-09	4.650854331558905386e-09	5.061439504725316496e-09	5.506068953281302518e-09	5.987362092718696066e-09	6.508121964861319889e-09	7.071346609952945400e-09	7.680241023539092598e-09	8.338229719082090966e-09	9.048969917296183653e-09	9.816365383172792876e-09	1.064458093157802597e-08	1.153805762213611981e-08
1.534548226804171381e-10	1.695598919213378859e-10	1.872802595631712887e-10	2.067698231609120472e-10	2.281962967463993998e-10	2.517423664563103434e-10	2.776069347050551361e-10	3.060064589098977650e-10	3.371763911565799746e-10	3.713727255460287681e-10	4.088736603369661609e-10	4.499813823878959726e-10	4.950239818051603451e-10	5.443575051210306072e-10	5.983681557575627386e-10	6.574746509774253964e-10	7.221307449823043081e-10	7.928279282921426503e-10	8.700983140240531924e-10	9.545177221876324739e-10	1.046708973622989003e-09	1.147345405728335710e-09	1.257154622654431324e-09	1.376922493182615628e-09	1.507497410050515358e-09	1.649794825043260548e-09	1.804802074726693996e-09	1.973583512261663422e-09	2.157285961301962325e-09	2.357144508541973423e-09	2.574488652041589133e-09	2.810748823011208491e-09	3.067463299289490618e-09	3.346285529283998845e-09	3.648991885671106367e-09	3.977489868660689664e-09	4.333826779120160079e-09	4.720198882319131821e-09	5.138961083494543672e-09	5.592637136843938191e-09	6.083930409926821882e-09	6.615735225785129930e-09	7.191148805381619651e-09	7.813483833190731846e-09	8.486281668957995595e-09	9.213326228764801411e-09	9.998658558587974654e-09	1.084659212352586047e-08	1.176172883576298267e-08	1.274897584416298209e-08
1.694920815012735000e-10	1.872802595727407085e-10	2.068525476575132466e-10	2.283789268548176517e-10	2.520446386580983732e-10	2.780514613696973844e-10	3.066190843007517923e-10	3.379865864037964048e-10	3.724140263950102730e-10	4.101841518110701305e-10	4.516042348590002066e-10	4.970080433466714069e-10	5.467579554269437636e-10	6.012472273493634541e-10	6.609024238901457267e-10	7.261860216233102139e-10	7.975991957031300401e-10	8.756848013501928510e-10	9.610305617696666374e-10	1.054272474780264933e-09	1.156098450995292758e-09	1.267252196972062583e-09	1.388537357331833468e-09	1.520821930448304638e-09	1.665042972907139774e-09	1.822211608550814509e-09	1.993418358539814112e-09	2.179838809482988610e-09	2.382739637311799115e-09	2.603485005196045581e-09	2.843543354418455261e-09	3.104494607738995226e-09	3.388037805387075714e-09	3.695999194413336097e-09	4.030340792714255832e-09	4.393169449604598847e-09	4.786746425353464136e-09	5.213497512615449672e-09	5.676023723170360400e-09	6.177112563840815284e-09	6.719749925861166217e-09	7.307132612342988692e-09	7.942681528796428333e-09	8.630055561929083154e-09	9.373166172143424634e-09	1.017619272528824125e-08	1.104359858927641623e-08	1.198014802116273894e-08	1.299092387016532830e-08	1.408134612191251236e-08
1.871304952276435029e-10	2.067698231723693517e-10	2.283789268545644827e-10	2.521454766795577751e-10	2.782739915387194127e-10	3.069872480557178576e-10	3.385277977954486792e-10	3.731595997724381761e-10	4.111697760512530545e-10	4.528704986585776539e-10	4.986010164831584003e-10	5.487298313137610196e-10	6.036570326569018179e-10	6.638168014851163520e-10	7.296800935927570352e-10	8.017575137799721076e-10	8.806023926452838279e-10	9.668140783439009428e-10	1.061041456260841895e-09	1.163986710155200647e-09	1.276409338953244394e-09	1.399130444002878360e-09	1.533037302248687269e-09	1.679088241444807070e-09	1.838317834190255413e-09	2.011842428246495618e-09	2.200866031278563939e-09	2.406686568846737254e-09	2.630702535163205884e-09	2.874420056815347553e-09	3.139460390341508250e-09	3.427567875223111837e-09	3.740618364526219803e-09	4.080628156082576713e-09	4.449763447740732357e-09	4.850350340838925513e-09	5.284885416648432287e-09	5.756046911104254146e-09	6.266706513676017658e-09	6.819941816727610803e-09	7.419049442169936619e-09	8.067558872613733919e-09	8.769247014580343697e-09	9.528153521616532589e-09	1.034859690538000365e-08	1.123519146291031075e-08	1.219286504836332015e-08	1.322687771746575053e-08	1.434284127282617107e-08	1.554673973801456232e-08
2.065218481373989473e-10	2.281962967601061961e-10	2.520446386574827440e-10	2.782739915383449067e-10	3.071100675167998088e-10	3.387987283910683995e-10	3.736076600741788523e-10	4.118281742706777500e-10	4.537771460006992288e-10	4.997990960428782679e-10	5.502684278713149440e-10	6.055918291849541877e-10	6.662108486702556527e-10	7.326046591997831076e-10	8.052930192501317495e-10	8.848394449225337351e-10	9.718546055673528930e-10	1.066999956650084332e-09	1.170991624149787378e-09	1.284604555451052297e-09	1.408676952376365201e-09	1.544115002706307384e-09	1.691897927248803488e-09	1.853083360244834347e-09	2.028813081634502911e-09	2.220319120452449028e-09	2.428930249373981734e-09	2.656078891189725201e-09	2.903308458745464942e-09	3.172281150642127575e-09	3.464786225746329934e-09	3.782748780309355143e-09	4.128239052232297339e-09	4.503482277738716576e-09	4.910869126424195066e-09	5.352966741336945067e-09	5.832530411402960240e-09	6.352515904135862775e-09	6.916092487163328408e-09	7.526656667649292073e-09	8.187846679193452277e-09	8.903557746234612970e-09	9.677958156371545379e-09	1.051550617133276986e-08	1.142096780757039153e-08	1.239943551761666129e-08	1.345634780341139530e-08	1.459750979278523177e-08	1.582911481015046816e-08	1.715776697220412979e-08
2.278314745459657656e-10	2.517423664726817986e-10	2.780514613685757275e-10	3.069872480548082691e-10	3.387987283905154293e-10	3.737571330302256220e-10	4.121577686296647254e-10	4.543220054255824883e-10	5.005994146801717409e-10	5.513700659974944223e-10	6.070469950752385299e-10	6.680788530320759043e-10	7.349527490494548892e-10	8.081972986864198458e-10	8.883858908667597189e-10	9.761401871994542225e-10	1.072133867975296957e-09	1.177096639884371651e-09	1.291818521219936323e-09	1.417154421073583298e-09	1.554029029782989456e-09	1.703442038666462483e-09	1.866473707866026067e-09	2.044290801921786676e-09	2.238152913512668077e-09	2.449419196621043876e-09	2.679555531208351168e-09	2.930142142323285638e-09	3.202881697401770824e-09	3.499607906353913665e-09	3.822294649866789051e-09	4.173065662176659241e-09	4.554204795379956117e-09	4.968166893151280842e-09	5.417589302517022807e-09	5.905304053089485587e-09	6.434350733892855438e-09	7.007990098604544593e-09	7.629718430687259942e-09	8.303282700492313835e-09	9.032696546967376148e-09	9.822257117093484968e-09	1.067656279660365912e-08	1.160053186588499246e-08	1.259942211523586592e-08	1.367885145382984894e-08	1.484481954681417621e-08	1.610373051494667880e-08	1.746241673102603595e-08	1.892816374709691789e-08
2.512393847985139540e-10	2.776069347245931939e-10	3.066190842989364410e-10	3.385277977937925603e-10	3.736076600728370619e-10	4.121577686288500042e-10	4.545037705775065613e-10	5.010000544455761599e-10	5.520321072211103025e-10	6.080190477012709119e-10	6.694163477863573800e-10	7.367187540049273158e-10	8.104634222149361967e-10	8.912332791091961327e-10	9.796606248599739341e-10	1.076430991967464017e-09	1.182287276128373429e-09	1.298034155715200536e-09	1.424542817251502033e-09	1.562756005083786962e-09	1.713693414284553204e-09	1.878457446674211737e-09	2.058239350716639005e-09	2.254325766927616685e-09	2.468105701330893843e-09	2.701077950403082332e-09	2.954859001864004735e-09	3.231191436589123318e-09	3.531952857844095503e-09	3.859165374963981450e-09	4.215005669518187819e-09	4.601815672912436020e-09	5.022113885277962855e-09	5.478607366379814307e-09	5.974204430135811056e-09	6.512028075172725349e-09	7.095430184646074303e-09	7.728006529314836087e-09	8.413612608579670202e-09	9.156380364861263248e-09	9.960735807304713683e-09	1.083141758133893305e-08	1.177349652108939494e-08	1.279239622203028660e-08	1.389391467155808730e-08	1.508424697536776302e-08	1.637000921759644108e-08	1.775826349267373631e-08	1.925654414665144162e-08	2.087288526549055675e-08
2.769414768407754563e-10	3.060064589331912227e-10	3.379865864010454088e-10	3.731595997697611094e-10	4.118281742682371536e-10	4.543220054236064572e-10	5.010000544443765412e-10	5.522529642311955961e-10	6.085056575561308654e-10	6.702201295750376640e-10	7.378984475132637036e-10	8.120859710663266675e-10	8.933748077847612163e-10	9.824075184656629272e-10	1.079881088352210201e-09	1.186551180746980578e-09	1.303236690473410229e-09	1.430824615473182683e-09	1.570275265703359305e-09	1.722627829395701887e-09	1.889006317660526453e-09	2.070625909356398985e-09	2.268799719104607444e-09	2.484946012300821481e-09	2.720595891964234236e-09	2.977401483263368191e-09	3.257144642566929391e-09	3.561746218882186733e-09	3.893275896561142143e-09	4.253962649171759849e-09	4.646205835443963946e-09	5.072586969203390847e-09	5.535882196197051603e-09	6.039075511686157480e-09	6.585372753630395232e-09	7.178216407206370347e-09	7.821301257286894013e-09	8.518590926348907343e-09	9.274335336069717051e-09	1.009308913160728595e-08	1.097973110823197741e-08	1.193948468057527886e-08	1.297793943527903079e-08	1.410107380825688747e-08	1.531527892810273974e-08	1.662738366740481775e-08	1.804468094381328177e-08	1.957495531268084313e-08	2.122651189291711745e-08	2.300820666736063557e-08
3.051508391429316922e-10	3.371763911843194247e-10	3.724140263910104412e-10	4.111697760471985770e-10	4.537771459967565241e-10	5.005994146765807430e-10	5.520321072182047272e-10	6.085056575543692809e-10	6.704882712497784756e-10	7.384890024598579103e-10	8.130610591655707514e-10	8.948053516053163434e-10	9.843742996266140930e-10	1.082475915510184601e-09	1.189878179677426433e-09	1.307413727578320816e-09	1.435984866970287452e-09	1.576568945738307315e-09	1.730224091372255277e-09	1.898095344207651276e-09	2.081421207549033909e-09	2.281540638830520800e-09	2.499900507022932326e-09	2.738063542569332175e-09	2.997716807219414505e-09	3.280680712234607276e-09	3.588918614545995079e-09	3.924547021566554782e-09	4.289846436479272700e-09	4.687272876943855180e-09	5.119470101280162432e-09	5.589282577292096747e-09	6.099769229987960802e-09	6.654218005522477371e-09	7.256161289732555191e-09	7.909392220650192588e-09	8.617981935349830489e-09	9.386297792414531544e-09	1.021902261217773740e-08	1.112117497770877818e-08	1.209813064024965948e-08	1.315564507347068143e-08	1.429987722148223080e-08	1.553741448601178048e-08	1.687529899851343724e-08	1.832105522322090546e-08	1.988271893725315239e-08	2.156886763385672441e-08	2.338865239465931522e-08	2.535183127645652249e-08
3.360991510768469295e-10	3.713727255790269673e-10	4.101841518054204869e-10	4.528704986526872491e-10	4.997990960369121243e-10	5.513700659916979541e-10	6.080190476959947404e-10	6.702201295707731343e-10	7.384890024572745219e-10	8.133863486400766041e-10	8.955214822978991612e-10	9.855562578164834203e-10	1.084209263280825922e-09	1.192260317378150706e-09	1.310555288888427847e-09	1.440011258915162658e-09	1.581622047015300115e-09	1.736464123422150593e-09	1.905702930619027817e-09	2.090599638611530861e-09	2.292518359362680906e-09	2.512933846995099245e-09	2.753439711526370852e-09	3.015757175084859492e-09	3.301744400752524638e-09	3.613406425393937666e-09	3.952905729054027106e-09	4.322573474739722002e-09	4.724921453634455322e-09	5.162654772028739141e-09	5.638685317480785392e-09	6.156146042934492111e-09	6.718406108730521370e-09	7.329086923619743084e-09	7.992079127042994358e-09	8.711560556055299804e-09	9.492015241344376074e-09	1.033825347781506336e-08	1.125543301617212337e-08	1.224908142282720756e-08	1.332511965627041398e-08	1.448988690877378537e-08	1.575016676292169751e-08	1.711321471298230497e-08	1.858678710152999916e-08	2.017917152199389701e-08	2.189921873792290084e-08	2.375637616971776671e-08	2.576072299936548223e-08	2.792300694330859790e-08
3.700381871856875359e-10	4.088736603761763831e-10	4.516042348511900190e-10	4.986010164748445113e-10	5.502684278626546732e-10	6.070469950664710358e-10	6.694163477778473458e-10	7.378984475055256357e-10	8.130610591593205747e-10	8.955214822941158438e-10	9.859505591706514554e-10	1.085076977726871207e-09	1.193691888525855563e-09	1.312653855752607716e-09	1.442894163373120002e-09	1.585422498643338867e-09	1.741333036263473097e-09	1.911810947612768882e-09	2.098139360670853814e-09	2.301706797432366982e-09	2.524015116850378205e-09	2.766687992599193832e-09	3.031479956226469654e-09	3.320286037565349022e-09	3.635152035596808198e-09	3.978285454288208642e-09	4.352067139281231255e-09	4.759063652658432994e-09	5.202040424376054448e-09	5.683975720312606454e-09	6.208075468231382606e-09	6.777788984299188129e-09	7.396825644126140678e-09	8.069172543589296225e-09	8.799113195970682067e-09	9.591247313168850089e-09	1.045051171992170564e-08	1.138220245110434712e-08	1.239199808322310506e-08	1.348598435221036880e-08	1.467068011052189133e-08	1.595306467733854646e-08	1.734060663636542389e-08	1.884129413629323350e-08	2.046366674942148572e-08	2.221684894423693375e-08	2.411058522786493230e-08	2.615527701427190685e-08	2.836202127385294786e-08	3.074265101960362861e-08
4.072414321367474117e-10	4.499813824344362040e-10	4.970080433360517520e-10	5.487298313022778916e-10	6.055918291727423135e-10	6.680788530193631723e-10	7.367187539920716883e-10	8.120859710538567130e-10	8.948053515939857268e-10	9.855562578073385251e-10	1.085076977721340885e-09	1.194169460783543419e-09	1.313704398992517257e-09	1.444626675662720335e-09	1.587961205059091773e-09	1.744819187320070358e-09	1.916404804306279107e-09	2.104022383266943411e-09	2.309084056504354939e-09	2.533117946538346955e-09	2.777776907624859215e-09	3.044847855864155942e-09	3.336261721541906875e-09	3.654104058778221063e-09	4.000626349011853910e-09	4.378258036316477146e-09	4.789619334029092501e-09	5.237534843662416876e-09	5.725048028569966752e-09	6.255436586326773763e-09	6.832228765279325937e-09	7.459220672192475818e-09	8.140494619378008760e-09	8.880438561119670632e-09	9.683766670602614107e-09	1.055554110990733872e-08	1.150119504692790913e-08	1.252655697430946061e-08	1.363787638666789636e-08	1.484185087343264645e-08	1.614565468564551981e-08	1.755696883592514185e-08	1.908401279156753370e-08	2.073557782138820291e-08	2.252106205738024213e-08	2.445050733259423658e-08	2.653463785677939056e-08	2.878490079128007124e-08	3.121350878441890805e-08	3.383348452811160726e-08
4.480058135131277079e-10	4.950239818603370143e-10	5.467579554126925790e-10	6.036570326413009848e-10	6.662108486533999866e-10	7.349527490315436372e-10	8.104634221963079859e-10	8.933748077659366536e-10	9.843742996083687635e-10	1.084209263264259976e-09	1.193691888512497010e-09	1.313704398984444388e-09	1.445204641910048257e-09	1.589232082297549637e-09	1.746914227108663936e-09	1.919473506291876609e-09	2.108234638877753577e-09	2.314632513719827609e-09	2.540220615882489726e-09	2.786680031130702199e-09	3.055829062464317594e-09	3.349633494159068440e-09	3.670217540325361123e-09	4.019875516570758449e-09	4.401084274949503088e-09	4.816516444000054459e-09	5.269054517301982092e-09	5.761805835625624962e-09	6.298118509393991707e-09	6.881598329821334470e-09	7.516126718730548709e-09	8.205879768675569076e-09	8.955348426596594664e-09	9.769359875808846798e-09	1.065310017265894280e-08	1.161213819567094967e-08	1.265245096643154951e-08	1.378045040282622100e-08	1.500301156651925504e-08	1.632750246776071596e-08	1.776181549168952111e-08	1.931440051127097481e-08	2.099429975284385490e-08	2.281118448094323024e-08	2.477539356959413264e-08	2.689797402762384416e-08	2.919072354569443907e-08	3.166623513270398937e-08	3.433794390891854869e-08	3.722017612265918019e-08
4.926535599776837912e-10	5.443575051863720853e-10	6.012472273304460403e-10	6.638168014641981951e-10	7.326046591769003967e-10	8.081972986617177512e-10	8.912332790829674763e-10	9.824075184384040173e-10	1.082475915482664509e-09	1.192260317351497913e-09	1.312653855728428606e-09	1.444626675643236923e-09	1.589232082285785475e-09	1.747613132558933281e-09	1.921009699479575673e-09	2.110766038968074278e-09	2.318338890040153308e-09	2.545306140933534059e-09	2.793376095260126590e-09	3.064397373872936509e-09	3.360369489773398473e-09	3.683454135055159762e-09	4.035987220583681244e-09	4.420491710843832038e-09	4.839691298142269664e-09	5.296524962132225115e-09	5.794162462420643121e-09	6.336020813821535857e-09	6.925781795633338567e-09	7.567410548122376316e-09	8.265175311199361621e-09	9.023668362059457481e-09	9.847828210318303636e-09	1.074296311090627757e-08	1.171477595666974081e-08	1.276939061426267709e-08	1.391337976848401719e-08	1.515379434171264390e-08	1.649819455650150880e-08	1.795468271070233813e-08	1.953193773566680457e-08	2.123925160921464968e-08	2.308656769581472389e-08	2.508452108739536607e-08	2.724448101861073671e-08	2.957859543086552633e-08	3.209983775954231912e-08	3.482205601882352423e-08	3.776002425818177968e-08	4.092949646402382723e-08
5.415341927332528383e-10	5.983681558348542883e-10	6.609024238652635135e-10	7.296800935650120533e-10	8.052930192194758157e-10	8.883858908332529071e-10	9.796606248238321384e-10	1.079881088313865210e-09	1.189878179637606992e-09	1.310555288848257268e-09	1.442894163334248717e-09	1.587961205023858428e-09	1.746914227080295983e-09	1.921009699462459238e-09	2.111610514249480656e-09	2.320194303200031904e-09	2.548362341637958397e-09	2.797849074424133324e-09	3.070532301487812600e-09	3.368444062147892224e-09	3.693782259252947313e-09	4.048923066005332588e-09	4.436434160207177388e-09	4.859088832569742016e-09	5.319881017658027139e-09	5.822041297998819200e-09	6.369053933849923539e-09	6.964674973114335950e-09	7.612951497871925179e-09	8.318242065989482969e-09	9.085238408252415209e-09	9.918988443417920185e-09	1.082492067553355641e-08	1.180887003976098715e-08	1.287710526479887466e-08	1.403635782179978156e-08	1.529385253139871607e-08	1.665733990212005632e-08	1.813513027497562267e-08	1.973612985050780423e-08	2.146987867584296683e-08	2.334659067049166252e-08	2.537719577064562893e-08	2.757338427255432583e-08	2.994765345620457004e-08	3.251335657095400862e-08	3.528475426495144497e-08	3.827706854011959931e-08	4.150653931412088900e-08	4.499048367008565986e-08
5.950266586064859128e-10	6.574746510687444817e-10	7.261860215908346895e-10	8.017575137435080217e-10	8.848394448819070695e-10	9.761401871545999402e-10	1.076430991918476933e-09	1.186551180694185362e-09	1.307413727522351295e-09	1.440011258857088169e-09	1.585422498584803017e-09	1.744819187263470525e-09	1.919473506240614572e-09	2.110766038926835189e-09	2.320194303175166855e-09	2.549381890444672530e-09	2.800088249207361887e-09	3.074219151890707712e-09	3.373837886530697715e-09	3.701177216240815519e-09	4.058652151578809136e-09	4.448873582910703391e-09	4.874662821928979757e-09	5.339067103573748384e-09	5.845376101726643089e-09	6.397139514196841237e-09	6.998185774682488482e-09	7.652641951573527435e-09	8.364954895646273459e-09	9.139913700886557362e-09	9.982673544852668580e-09	1.089878097714571289e-08	1.189420072668352302e-08	1.297534410056290390e-08	1.414909904933047586e-08	1.542286197546025864e-08	1.680457136373120026e-08	1.830274331400782829e-08	1.992650905862716311e-08	2.168565454817782500e-08	2.359066219089944241e-08	2.565275483221520680e-08	2.788394206202550771e-08	3.029706893830816390e-08	3.290586721626640848e-08	3.572500917274697985e-08	3.877016411584137242e-08	4.205805766952431572e-08	4.560653392279380352e-08	4.943462053207092269e-08
6.535416134982838492e-10	7.221307450900692949e-10	7.975991956610270639e-10	8.806023925977288009e-10	9.718546055140013979e-10	1.072133867915901046e-09	1.182287276062851005e-09	1.303236690401909357e-09	1.435984866893287690e-09	1.581622046933735557e-09	1.741333036178913938e-09	1.916404804221113419e-09	2.108234638795474749e-09	2.318338889965679343e-09	2.548362341578106917e-09	2.800088249171310875e-09	3.075449085483935939e-09	3.376538036717109119e-09	3.705621294775397250e-09	4.065151192830870028e-09	4.457780233725470805e-09	4.886376062942578872e-09	5.354037440139612393e-09	5.864111265528813338e-09	6.420210719726490666e-09	7.026234578047725722e-09	7.686387762603936771e-09	8.405203197955694331e-09	9.187565038473885454e-09	1.003873333796209676e-08	1.096437023448406818e-08	1.197056772570390428e-08	1.306387711239154699e-08	1.425134019003175954e-08	1.554052227071792700e-08	1.693954711967939874e-08	1.845713389287520463e-08	2.010263616407327415e-08	2.188608313170359280e-08	2.381822309750924858e-08	2.591056931060496787e-08	2.817544827196639721e-08	3.062605059559153629e-08	3.327648452358942115e-08	3.614183219321577870e-08	3.923820875439559798e-08	4.258282443649395312e-08	4.619404966302290329e-08	5.009148331254437122e-08	5.429602422326223429e-08
7.175238653716228545e-10	7.928279284191637814e-10	8.756848012959323878e-10	9.668140782822987346e-10	1.066999956580561456e-09	1.177096639806433246e-09	1.298034155628506010e-09	1.430824615377624090e-09	1.576568945634110888e-09	1.736464123310032052e-09	1.911810947494108168e-09	2.104022383144018168e-09	2.314632513596123989e-09	2.545306140814117303e-09	2.797849074316148618e-09	3.074219151803982788e-09	3.376538036664911127e-09	3.707103839727712298e-09	4.068404614924145175e-09	4.463132780835717582e-09	4.894200522488058113e-09	5.364756230189028088e-09	5.878202034687579565e-09	6.438212500451594511e-09	7.048754541423388041e-09	7.714108626200347353e-09	8.438891342199972634e-09	9.228079390999820461e-09	1.008703508967723349e-08	1.102153345560871836e-08	1.203779095481431725e-08	1.314249599652830356e-08	1.434284125924921065e-08	1.564655793603449957e-08	1.706195198926745275e-08	1.859794250750113390e-08	2.026410225927629026e-08	2.207070054098689701e-08	2.402874841792173370e-08	2.615004645951579807e-08	2.844723507158580702e-08	3.093384752987384648e-08	3.362436582056622929e-08	3.653427939456121584e-08	3.968014694310328071e-08	4.307966130297100663e-08	4.675171759964887506e-08	5.071648473683028590e-08	5.499548034013808196e-08	5.961164926209204670e-08
7.874549863869999923e-10	8.700983141735888356e-10	9.610305617001046770e-10	1.061041456181514447e-09	1.170991624059799847e-09	1.291818521118459046e-09	1.424542817137855688e-09	1.570275265577024424e-09	1.730224091233111917e-09	1.905702930467436216e-09	2.098139360507871109e-09	2.309084056331994488e-09	2.540220615704080930e-09	2.793376095080729727e-09	3.070532301314776342e-09	3.373837886374353549e-09	3.705621294649911883e-09	4.068404614848691414e-09	4.464918390967050638e-09	4.898117449386494668e-09	5.371197801753965293e-09	5.887614685978310837e-09	6.451101810396280914e-09	7.065691868930493607e-09	7.735738397869705430e-09	8.465939047743690277e-09	9.261360346632244218e-09	1.012746403413345343e-08	1.107013504810925544e-08	1.209571124921840136e-08	1.321101497112537454e-08	1.442338648712756284e-08	1.574071948675957145e-08	1.717149865869713876e-08	1.872483947897892266e-08	2.041053030617923514e-08	2.223907688767463285e-08	2.422174938354199396e-08	2.637063201687569567e-08	2.869867546140604082e-08	3.121975207920775621e-08	3.394871412299442821e-08	3.690145501895939999e-08	4.009497384734824603e-08	4.354744313886483631e-08	4.727828010564636118e-08	5.130822142580215189e-08	5.565940170042710939e-08	6.035543570148843050e-08	6.542150452804607250e-08
8.638561042463763946e-10	9.545177223634575713e-10	1.054272474691502456e-09	1.163986710053585231e-09	1.284604555335268104e-09	1.417154420942343856e-09	1.562756004935910436e-09	1.722627829230194834e-09	1.898095344023848022e-09	2.090599638409259559e-09	2.301706797212173571e-09	2.533117946301794806e-09	2.786680030880741867e-09	3.064397373614415271e-09	3.368444061888152962e-09	3.701177215990486677e-09	4.065151192604876013e-09	4.463132780654501335e-09	4.898117449277599649e-09	5.373346710513448258e-09	5.892326662148755983e-09	6.458847779103131819e-09	7.077006024719244273e-09	7.751225356360564880e-09	8.486281702799006628e-09	9.287328493994314264e-09	1.015992382701067319e-08	1.111005935498220788e-08	1.214419098921432161e-08	1.326927150767609555e-08	1.449278516630243416e-08	1.582278441265062855e-08	1.726792880454846433e-08	1.883752623940068799e-08	2.054157660278097156e-08	2.239081794780206778e-08	2.439677531951138031e-08	2.657181234118620219e-08	2.892918568187305666e-08	3.148310252680708334e-08	3.424878117445068140e-08	3.724251488574714592e-08	4.048173911280998962e-08	4.398510223559392184e-08	4.777253993611743617e-08	5.186535334048527313e-08	5.628629105925474769e-08	6.105963525659283382e-08	6.621129187811124110e-08	7.176888516623735483e-08
9.472908832676100586e-10	1.046708973829466932e-09	1.156098450882518469e-09	1.276409338823691987e-09	1.408676952228170418e-09	1.554029029614261361e-09	1.713693414093459180e-09	1.889006317445380498e-09	2.081421207308435606e-09	2.292518359095700505e-09	2.524015116556809738e-09	2.777776907305537307e-09	3.055829062121549251e-09	3.360369489411504060e-09	3.693782258878954143e-09	4.058652151203353510e-09	4.457780233363910986e-09	4.894200522161905761e-09	5.371197801492653974e-09	5.892326661991864636e-09	6.461431834826761595e-09	7.082669894615643450e-09	7.760532409734167792e-09	8.499870621597230967e-09	9.305921737882194244e-09	1.018433692808074885e-08	1.114121111321260697e-08	1.218311464500850924e-08	1.331712697334742028e-08	1.455087240421450648e-08	1.589255805390731767e-08	1.735101410865110204e-08	1.893573650217337934e-08	2.065693212711051782e-08	2.252556669936434001e-08	2.455341539767114740e-08	2.675311640366403172e-08	2.913822747059153949e-08	3.172328565156353826e-08	3.452387032070996415e-08	3.755666962293864215e-08	4.083955049002777960e-08	4.439163236254876912e-08	4.823336475859368409e-08	5.238660883138233137e-08	5.687472305858392781e-08	6.172265320650139295e-08	6.695702671216932454e-08	7.260625162579395575e-08	7.870062025484219286e-08
1.038368706182480870e-09	1.147345405970503174e-09	1.267252196829335050e-09	1.399130443838406523e-09	1.544115002517513542e-09	1.703442038450674016e-09	1.878457446428729760e-09	2.070625909078603198e-09	2.281540638518011964e-09	2.512933846645902881e-09	2.766687992212022434e-09	3.044847855438769627e-09	3.349633493696740652e-09	3.683454134559298485e-09	4.048923065482213643e-09	4.448873582370533772e-09	4.886376062400754892e-09	5.364756229667661938e-09	5.887614685508382913e-09	6.458847778726935040e-09	7.082669894389951356e-09	7.763637243386537390e-09	8.506673238534880235e-09	9.317095546668596093e-09	1.020064490983801880e-08	1.116351583251211998e-08	1.221238923544217835e-08	1.335446718065994491e-08	1.459750977589240537e-08	1.594987437049066935e-08	1.742055715876822491e-08	1.901923731040303464e-08	2.075632375127620454e-08	2.264300472175858517e-08	2.469130024301920092e-08	2.691411762536982767e-08	2.932531015597410847e-08	3.193973910640592623e-08	3.477333920351069880e-08	3.784318770977868971e-08	4.116757726196724231e-08	4.476609261894063447e-08	4.865969147164823187e-08	5.287078946975715331e-08	5.742334962068454757e-08	6.234297621759054513e-08	6.765701345324840453e-08	7.339464887659321596e-08	7.958702184807518818e-08	8.626733714870753188e-08
1.137748068131539627e-09	1.257154622938093476e-09	1.388537357151843309e-09	1.533037302040699528e-09	1.691897927009319811e-09	1.866473707591351646e-09	2.058239350402944820e-09	2.268799718748038833e-09	2.499900506619753329e-09	2.753439711073174725e-09	3.031479955720478311e-09	3.336261720981340222e-09	3.670217539709960254e-09	4.035987219915383002e-09	4.436434159490969672e-09	4.874662821174027729e-09	5.354037439360679571e-09	5.878202033906864996e-09	6.451101809645683991e-09	7.077006024043254078e-09	7.760532409193439825e-09	8.506673238210744549e-09	9.320823130013953463e-09	1.020880869049288486e-08	1.117692009210831722e-08	1.223194469808037239e-08	1.338120284146527798e-08	1.463258587358690684e-08	1.599459660047285853e-08	1.747639223011869802e-08	1.908782995756847412e-08	2.083951531891835449e-08	2.274285344942195064e-08	2.481010338486833048e-08	2.705443554929873378e-08	2.948999257590715928e-08	3.213195361159363565e-08	3.499660225910150674e-08	3.810139831392226805e-08	4.146505345617103113e-08	4.510761106040268153e-08	4.905053028878865979e-08	5.331677463521141557e-08	5.793090508957973344e-08	6.291917809301536763e-08	6.830964845545938427e-08	7.413227740763406718e-08	8.041904595916186331e-08	8.720407373392060885e-08	9.452374345234389073e-08
1.246140194817177927e-09	1.376922493514444921e-09	1.520821930222070534e-09	1.679088241182728748e-09	1.853083359942236583e-09	2.044290801573652826e-09	2.254325766528644728e-09	2.484946011845540445e-09	2.738063542052238000e-09	3.015757174500641678e-09	3.320286036909187588e-09	3.654104058046213370e-09	4.019875515760459765e-09	4.420491709954992556e-09	4.859088831605275891e-09	5.339067102540967895e-09	5.864111264441051807e-09	6.438212499330197335e-09	7.065691867807438761e-09	7.751225355281696368e-09	8.499870620626390589e-09	9.317095545892667591e-09	1.020880869002812516e-08	1.118139175393015443e-08	1.224173416860327063e-08	1.339726992269357517e-08	1.465601675020373977e-08	1.602661780376423669e-08	1.751838594341048887e-08	1.914135077539423730e-08	2.090630858011334839e-08	2.282487527275729542e-08	2.490954254472710242e-08	2.717373733825776803e-08	2.963188481093927492e-08	3.229947495097247515e-08	3.519313300796254870e-08	3.833069390784741709e-08	4.173128082411829878e-08	4.541538808080048252e-08	4.940496856568482052e-08	5.372352583500332840e-08	5.839621109304716485e-08	6.344992523218210200e-08	6.891342612015724827e-08	7.481744132260291298e-08	8.119478644903102315e-08	8.808048931051656656e-08	9.551192007642618425e-08	1.035289276160795939e-07
1.364312897271504125e-09	1.507497410438175827e-09	1.665042972623655051e-09	1.838317833861111562e-09	2.028813081253522132e-09	2.238152913073128701e-09	2.468105700825619252e-09	2.720595891385647040e-09	2.997716806559699502e-09	3.301744400003856700e-09	3.635152034751633512e-09	4.000626348063373051e-09	4.401084273892240534e-09	4.839691296972815776e-09	5.319881016376323187e-09	5.845376100337012747e-09	6.420210718239653367e-09	7.048754539858640255e-09	7.735738396257877832e-09	8.486281701186080535e-09	9.305921736334016540e-09	1.020064490844597806e-08	1.117692009099662122e-08	1.224173416793795106e-08	1.340262990188869533e-08	1.466774625406158955e-08	1.604586128819084930e-08	1.754643779572361621e-08	1.917967178454914789e-08	2.095654397855088300e-08	2.288887448025584270e-08	2.498938075379552923e-08	2.727173909027922044e-08	2.975064972245864385e-08	3.244190576024804235e-08	3.536246612317743594e-08	3.853053265022034120e-08	4.196563157157626931e-08	4.568869953089139898e-08	4.972217435002864557e-08	5.409009073180434421e-08	5.881818109905745829e-08	6.393398177097313987e-08	6.946694467968039081e-08	7.544855483175642972e-08	8.191245372034933780e-08	8.889456889409283804e-08	9.643324988883368303e-08	1.045694107273092009e-07	1.133466791902895542e-07
1.493094676197164130e-09	1.649794825495534989e-09	1.822211608196611221e-09	2.011842427834390514e-09	2.220319119974353523e-09	2.449419196068096384e-09	2.701077949765671428e-09	2.977401482531213674e-09	3.280680711396902031e-09	3.613406424439542466e-09	3.978285453206008247e-09	4.378258035095767011e-09	4.816516442631245908e-09	5.296524960607635293e-09	5.822041296313912676e-09	6.397139512351598160e-09	7.026234576048735411e-09	7.714108624063241868e-09	8.465939045496429150e-09	9.287328491681317093e-09	1.018433692576808090e-08	1.116351583029405006e-08	1.223194469608761158e-08	1.339726992110340812e-08	1.466774625311070408e-08	1.605228091554810596e-08	1.756048056129082336e-08	1.920270120455029144e-08	2.099010128661086307e-08	2.293469803659180636e-08	2.504942729388055461e-08	2.734820696429459095e-08	2.984600428737071337e-08	3.255890709741778937e-08	3.550419926608524134e-08	3.870044051915241971e-08	4.216755082500823736e-08	4.592689955682543962e-08	5.000139963470857182e-08	5.441560685805445641e-08	5.919582464199443420e-08	6.437021437500845390e-08	6.996891161759458261e-08	7.602414836418343087e-08	8.257038159224339513e-08	8.964442832370802315e-08	9.728560742436138127e-08	1.055358883666466454e-07	1.144400471804081142e-07	1.240458298142838076e-07
1.633379089344466890e-09	1.804802075253608253e-09	1.993418358098445426e-09	2.200866030764071247e-09	2.428930248775872662e-09	2.679555530515022854e-09	2.954859001062772364e-09	3.257144641644058044e-09	3.588918613486803953e-09	3.952905727843117407e-09	4.352067137902768678e-09	4.789619332467280379e-09	5.269054515541712797e-09	5.794162460448414585e-09	6.369053931655048587e-09	6.998185772258743408e-09	7.686387759951721103e-09	8.438891339329063648e-09	9.261360343565458862e-09	1.015992382378843909e-08	1.114121110989879240e-08	1.221238923213150540e-08	1.338120283829261185e-08	1.465601674735565270e-08	1.604586128592004000e-08	1.756048055993397915e-08	1.921038382002904154e-08	2.100690008479841586e-08	2.296223619235570956e-08	2.508953845650381770e-08	2.740295810981964186e-08	2.991772072187774824e-08	3.265019978667752703e-08	3.561799467907279870e-08	3.884001318559291581e-08	4.233655882047127309e-08	4.612942314289953528e-08	5.024198329649312856e-08	5.469930499663205168e-08	5.952825119566220142e-08	6.475759665992884201e-08	7.041814869612288046e-08	7.654287426748874850e-08	8.316703374295518350e-08	9.032832152418211716e-08	9.806701379680241923e-08	1.064261236526981243e-07	1.154515638299598038e-07	1.251923173161377219e-07	1.357006160584253304e-07
1.786129395897413010e-09	1.973583512874676634e-09	2.179838808934387952e-09	2.406686568206160730e-09	2.656078890443599190e-09	2.930142141456608806e-09	3.231191435585292082e-09	3.561746217723060609e-09	3.924547020232528348e-09	4.322573473209897781e-09	4.759063650910890700e-09	5.237534841674674567e-09	5.761805833375318983e-09	6.336020811287360517e-09	6.964674970277272712e-09	7.652641948418748260e-09	8.405203194474781002e-09	9.228079387193849966e-09	1.012746403001698580e-08	1.111005935058846104e-08	1.218311464039576634e-08	1.335446717591994192e-08	1.463258586885526499e-08	1.602661779923346738e-08	1.754643779165966462e-08	1.920270120131268005e-08	2.100690008286548336e-08	2.297142292202793072e-08	2.510961811597450889e-08	2.743586139548030544e-08	2.996562738811906140e-08	3.271556552834618793e-08	3.570358052668538943e-08	3.894891761649584135e-08	4.247225280292504888e-08	4.629578834456983156e-08	5.044335370407137540e-08	5.494051220930007313e-08	5.981467367188205986e-08	6.509521321458476587e-08	7.081359656339240248e-08	7.700351206397369443e-08	8.370100968558445313e-08	9.094464727819635267e-08	9.877564435075575074e-08	1.072380436398901741e-07	1.163788807389755918e-07	1.262483620573004781e-07	1.369000513778772942e-07	1.483910652803541075e-07
1.952383492351293430e-09	2.157285962014115615e-09	2.382739636631561761e-09	2.630702534367633497e-09	2.903308457817234705e-09	3.202881696321513890e-09	3.531952856590296076e-09	3.893275895110106048e-09	4.289846434805107116e-09	4.724921451709065060e-09	5.202040422170046472e-09	5.725048026052045511e-09	6.298118506532304130e-09	6.925781792396262365e-09	7.612951494229516415e-09	8.364954891571755470e-09	9.187565033946727616e-09	1.008703508468609516e-08	1.107013504265645437e-08	1.214419098332148196e-08	1.331712696706270713e-08	1.459750976929979243e-08	1.599459659370385760e-08	1.751838593665885542e-08	1.917967177808940994e-08	2.099010128082136971e-08	2.296223618774713233e-08	2.510961811322532780e-08	2.744683793231512467e-08	2.998960947861745277e-08	3.275484776863032565e-08	3.576075197760468587e-08	3.902689339886624484e-08	4.257430862542365126e-08	4.642559819936778511e-08	5.060503098104951266e-08	5.513865449624232923e-08	6.005441152544760946e-08	6.538226320505576821e-08	7.115431891529700524e-08	7.740497323462238768e-08	8.417105024440057298e-08	9.149195547143829419e-08	9.940983575888386803e-08	1.079697473583319435e-07	1.172198325375312371e-07	1.272115049987086111e-07	1.379996444024218300e-07	1.496428002903753892e-07	1.622034056985737209e-07
2.133259154874604168e-09	2.357144509368073324e-09	2.603485004354510904e-09	2.874420055829673345e-09	3.172281149490260788e-09	3.499607905011066590e-09	3.859165373402462150e-09	4.253962647360860484e-09	4.687272874849751506e-09	5.162654769614595980e-09	5.683975717538689357e-09	6.255436583150856815e-09	6.881598326199299165e-09	7.567410544009166126e-09	8.318242061340468192e-09	9.139913695659472377e-09	1.003873333211992523e-08	1.102153344912268434e-08	1.209571124207340383e-08	1.326927149987655331e-08	1.455087239579235532e-08	1.594987436151571338e-08	1.747639222071166591e-08	1.914135076574330602e-08	2.095654396893252610e-08	2.293469802739683689e-08	2.508953844826946631e-08	2.743586138893090111e-08	2.998960947471357056e-08	3.276795232437841127e-08	3.578937202146114460e-08	3.907375377731418851e-08	4.264248203930405630e-08	4.651854230510843506e-08	5.072662891136009226e-08	5.529325907197480891e-08	6.024689344829159745e-08	6.561806353964423003e-08	7.143950618908766913e-08	7.774630550465902194e-08	8.457604250174376067e-08	9.196895277671258211e-08	9.996809252599933577e-08	1.086195132280678127e-07	1.179724453082425211e-07	1.280794911080600687e-07	1.389968274815214668e-07	1.507844183403967232e-07	1.635062374693416918e-07	1.772305019290578414e-07
2.329959603655625004e-09	2.574488652998417485e-09	2.843543353379639661e-09	3.139460389123097678e-09	3.464786224320380159e-09	3.822294648201762986e-09	4.215005667578661868e-09	4.646205833190435271e-09	5.119470098668835956e-09	5.638685314463534920e-09	6.208075464755811209e-09	6.832228761289038095e-09	7.516126714165678052e-09	8.265175305997484138e-09	9.085238402349892586e-09	9.982673538186671487e-09	1.096437022699528942e-08	1.203779094645092238e-08	1.321101496184791862e-08	1.449278515609070586e-08	1.589255804276909911e-08	1.742055714675060086e-08	1.908782994477249297e-08	2.090630856671212911e-08	2.288887446651832157e-08	2.504942728020047290e-08	2.740295809675220981e-08	2.996562737642639360e-08	3.275484775933775880e-08	3.578937201592676367e-08	3.908938639933508335e-08	4.267660966818852152e-08	4.657439805661575349e-08	5.080785647650847062e-08	5.540395624500887601e-08	6.039165963794124582e-08	6.580205157733998180e-08	7.166847876829983564e-08	7.802669660705117248e-08	8.491502418833674092e-08	9.237450774583529061e-08	1.004490928644036785e-07	1.091858058072680755e-07	1.186349443048942725e-07	1.288502781550098302e-07	1.398892599850975998e-07	1.518132465294728076e-07	1.646877307727907728e-07	1.785825853103389307e-07	1.935723172726691367e-07
2.543779405237445726e-09	2.810748824117735027e-09	3.104494606459314558e-09	3.427567873720281829e-09	3.782748778548137072e-09	4.173065660117108556e-09	4.601815670509518527e-09	5.072586966406597243e-09	5.589282574045139046e-09	6.156146039175049698e-09	6.777788979958864749e-09	7.459220667196905452e-09	8.205879762944807198e-09	9.023668355508812378e-09	9.918988435959191243e-09	1.089878096868921884e-08	1.197056771616128735e-08	1.314249598581657105e-08	1.442338647517444565e-08	1.582278439940185204e-08	1.735101409407981593e-08	1.901923729452272859e-08	2.083951530179814441e-08	2.282487525454287759e-08	2.498938073473515379e-08	2.734820694477166273e-08	2.991772070245219241e-08	3.271556550980562933e-08	3.576075196102811213e-08	3.907375376415089946e-08	4.267660966035524023e-08	4.659303153406841374e-08	5.084851901607398851e-08	5.547048089079965634e-08	6.048836362765277576e-08	6.593378736471966332e-08	7.184068968126056392e-08	7.824547750315731055e-08	8.518718749274941017e-08	9.270765528125656678e-08	1.008516939081507619e-07	1.096672818373454170e-07	1.192057609248202892e-07	1.295220447162338424e-07	1.406748374560685834e-07	1.527268641918706424e-07	1.657451123580116196e-07	1.798010852231130845e-07	1.949710675836335576e-07	2.113364040830894492e-07
2.776110729341748680e-09	3.067463300567086791e-09	3.388037803813817067e-09	3.740618362676442948e-09	4.128239050061713373e-09	4.554204792838220346e-09	5.022113882308094116e-09	5.535882192734854062e-09	6.099769225961511105e-09	6.718406104059707902e-09	7.396825638722542795e-09	8.140494613144522902e-09	8.955348419427875245e-09	9.847828202101230398e-09	1.082492066614847602e-08	1.189420071600609866e-08	1.306387710029557570e-08	1.434284124561072951e-08	1.574071947146255678e-08	1.726792878749248649e-08	1.893573648328393581e-08	2.075632373051821294e-08	2.274285342681723862e-08	2.490954252037718490e-08	2.727173906439400938e-08	2.984600426030513212e-08	3.265019975897769015e-08	3.570358049914599912e-08	3.902689337260277732e-08	4.264248201584172012e-08	4.657439803799959720e-08	5.084851900500471711e-08	5.549267350977299946e-08	6.053677366802904286e-08	6.601295538884182249e-08	7.195572677817935745e-08	7.840212504263486707e-08	8.539188226892292543e-08	9.296760046267936681e-08	1.011749362374719043e-07	1.100627955516764315e-07	1.196835388968486157e-07	1.300931973464646382e-07	1.413516998781042870e-07	1.535231123855216464e-07	1.666758887991722973e-07	1.808831347347422151e-07	1.962228840889103211e-07	2.127783889997857365e-07	2.306384235861366909e-07
3.028449977169210239e-09	3.346285530756693836e-09	3.695999192482869014e-09	4.080628153810276829e-09	4.503482275069172301e-09	4.968166890021288134e-09	5.478607362717600358e-09	6.039075507410546093e-09	6.654218000542092386e-09	7.329086917832368138e-09	8.069172536881246924e-09	8.880438553365434725e-09	9.769359866870958447e-09	1.074296310063570200e-08	1.180887002799797591e-08	1.297534408713872540e-08	1.425134017477139228e-08	1.564655791876074823e-08	1.717149863923635497e-08	1.883752621759097926e-08	2.065693210281267297e-08	2.264300469487056651e-08	2.481010335534440815e-08	2.717373730613335860e-08	2.975064968788207404e-08	3.255890706069087753e-08	3.561799464070225251e-08	3.894891757725784739e-08	4.257430858644459131e-08	4.651854226796535872e-08	5.080785644335373495e-08	5.547048086451445713e-08	6.053677365241233612e-08	6.603936583635494601e-08	7.201331437469381074e-08	7.849626404781049185e-08	8.552861862392208841e-08	9.315372170743949088e-08	1.014180476882804710e-07	1.103714032185727183e-07	1.200671396505529220e-07	1.305623768759889428e-07	1.419182390131345237e-07	1.542001023918878833e-07	1.674778562914155905e-07	1.818261768868735717e-07	1.973248148629134538e-07	2.140588971513048814e-07	2.321192432480753007e-07	2.516026965619244519e-07
3.302404798639706829e-09	3.648991887365816221e-09	4.030340790349827053e-09	4.449763444954744213e-09	4.910869123147533309e-09	5.417589298670649502e-09	5.974204425629680976e-09	6.585372748362281261e-09	7.256161283587032546e-09	7.992079119890280883e-09	8.799113187665714271e-09	9.683766660984268787e-09	1.065310016154950020e-08	1.171477594387485816e-08	1.287710525010809239e-08	1.414909903251858743e-08	1.554052225154738765e-08	1.706195196749237311e-08	1.872483945435085077e-08	2.054157657505719939e-08	2.252556666831947738e-08	2.469130020846063056e-08	2.705443551108712538e-08	2.963188476901567698e-08	3.244190571466869653e-08	3.550419921706636604e-08	3.884001313356774853e-08	4.247225274861549991e-08	4.642559814387559286e-08	5.072662885627864481e-08	5.540395619256434801e-08	6.048836358087760471e-08	6.601295535178836621e-08	7.201331435269722536e-08	7.852766881089338677e-08	8.559706887149786996e-08	9.326557324705642480e-08	1.015804464255832641e-07	1.105923668933000899e-07	1.203556468370992977e-07	1.309284637997621609e-07	1.423731047681046773e-07	1.547562231804051017e-07	1.681491093445618368e-07	1.826279747623228209e-07	1.982742508575430904e-07	2.151749026075617061e-07	2.334227575763994128e-07	2.531168508463756905e-07	2.743627863407873722e-07
3.599701516496838445e-09	3.977489870607603165e-09	4.393169446713820154e-09	4.850350337429421031e-09	5.352966737322803817e-09	5.905304048372180433e-09	6.512028069639711750e-09	7.178216400729516372e-09	7.909392213084267656e-09	8.711560547236384841e-09	9.591247302912905681e-09	1.055554109800886343e-08	1.161213818190194273e-08	1.276939059837200151e-08	1.403635780351310289e-08	1.542286195448090689e-08	1.693954709569043305e-08	1.859794248016873727e-08	2.041053027515854604e-08	2.239081791274536926e-08	2.455341535823990751e-08	2.691411758125078651e-08	2.948999252683441136e-08	3.229947489675635789e-08	3.536246606374281487e-08	3.870044045458741933e-08	4.233655875109028161e-08	4.629578827099328074e-08	5.060503090430497921e-08	5.529325899362223635e-08	6.039165956023170362e-08	6.593378729079024387e-08	7.195572671229522899e-08	7.849626399566188936e-08	8.559706884056523258e-08	9.330288690614970117e-08	1.016617432636914231e-07	1.107251573582398474e-07	1.205483699765560809e-07	1.311905827282466538e-07	1.427152105557005032e-07	1.551901477962430841e-07	1.686880483266390624e-07	1.832866203256440036e-07	1.990689361945311485e-07	2.161237581783978235e-07	2.345458802322609897e-07	2.544364866755619851e-07	2.759035281763625980e-07	2.990621156022581884e-07
3.922192975643600485e-09	4.333826781352468263e-09	4.786746421825288188e-09	5.284885412483300798e-09	5.832530406494406792e-09	6.434350728118496179e-09	7.095430177865712872e-09	7.821301249340507358e-09	8.617981926055450455e-09	9.492015230495933773e-09	1.045051170728690725e-08	1.150119503224613982e-08	1.265245094941228690e-08	1.391337974880513069e-08	1.529385250870587292e-08	1.680457133763784409e-08	1.845713386296378458e-08	2.026410222510168391e-08	2.223907684876850707e-08	2.439677527539093625e-08	2.675311635384365811e-08	2.932531009998223957e-08	3.213195354899580973e-08	3.519313293839262254e-08	3.853053257342104178e-08	4.216755074088483595e-08	4.612942305158849021e-08	5.044335360602921758e-08	5.513865439235548526e-08	6.024689334001916098e-08	6.580205146688850014e-08	7.184068957180449155e-08	7.840212493858758976e-08	8.552861853127271143e-08	9.326557317378201328e-08	1.016617432202630248e-07	1.107694562348258330e-07	1.206448472113440975e-07	1.313481058751978810e-07	1.429437376192503409e-07	1.555008386358931556e-07	1.690933858154396352e-07	1.838005419885108969e-07	1.997069770960970249e-07	2.169032058756184258e-07	2.354859426543992551e-07	2.555584738433123680e-07	2.772310487229302771e-07	3.006212891119617333e-07	3.258546185031079701e-07
4.271866836498579250e-09	4.720198884874029690e-09	5.213497508316407567e-09	5.756046906024785331e-09	6.352515898144305739e-09	7.007990091549291192e-09	7.728006521021835939e-09	8.518590916618981975e-09	9.386297781020578518e-09	1.033825346449907346e-08	1.138220243557443644e-08	1.252655695623696878e-08	1.378045038184285082e-08	1.515379431740807573e-08	1.665733987404012995e-08	1.830274328165350566e-08	2.010263612690081636e-08	2.207070049840992565e-08	2.422174933493580568e-08	2.657181228589524974e-08	2.913822740794104534e-08	3.193973903571888935e-08	3.499660217972242951e-08	3.833069381917513112e-08	4.196563147310740541e-08	4.592689944821223782e-08	5.024198317761810276e-08	5.494051208037295662e-08	6.005441138712812179e-08	6.561806339319796416e-08	7.166847861579491515e-08	7.824547734770942702e-08	8.539188211500058795e-08	9.315372156124197476e-08	1.015804462955063466e-07	1.107251572554474759e-07	1.206448471504708836e-07	1.314006555629525682e-07	1.430581382977109653e-07	1.556875515812666159e-07	1.693641517227885388e-07	1.841685108579035917e-07	2.001868494044415292e-07	2.175113858659338141e-07	2.362407046235460992e-07	2.564801423606621986e-07	2.783421937656945477e-07	3.019469371582904800e-07	3.274224806812666402e-07	3.549054296956290191e-07
4.650854331558905386e-09	5.138961086412946888e-09	5.676023717940584596e-09	6.266706507491829283e-09	6.916092479862407328e-09	7.629718422082320059e-09	8.413612598455290525e-09	9.274335324178772406e-09	1.021902259823774231e-08	1.125543299986129629e-08	1.239199806417624741e-08	1.363787636447228472e-08	1.500301154071061444e-08	1.649819452656021429e-08	1.813513024032349818e-08	1.992650901862466568e-08	2.188608308564907473e-08	2.402874836505171061e-08	2.637063195636801289e-08	2.892918561285287474e-08	3.172328557311463556e-08	3.477333911469177686e-08	3.810139821379119463e-08	4.173128071176568475e-08	4.568869940548682780e-08	5.000139949556206897e-08	5.469930484327493001e-08	5.981467350417182594e-08	6.538226302331105862e-08	7.143950599426062832e-08	7.802669640094465712e-08	8.518718727828985294e-08	9.296760024425838207e-08	1.014180474721781992e-07	1.105923666882095376e-07	1.205483697942280038e-07	1.313481057312316350e-07	1.430581382125239089e-07	1.557498389692245931e-07	1.694996971630200025e-07	1.843896456323546518e-07	2.005074046483096407e-07	2.179468438651289316e-07	2.368083631575249459e-07	2.571992930423814820e-07	2.792343153861828897e-07	3.030359051010226689e-07	3.287347935316069059e-07	3.564704542326258671e-07	3.863916118303222330e-07
5.061439504725316496e-09	5.592637140170794094e-09	6.177112557488820914e-09	6.819941809210644209e-09	7.526656658767708252e-09	8.303282690015384817e-09	9.156380352523047157e-09	1.009308911710213294e-08	1.112117496068647981e-08	1.224908140288778397e-08	1.348598432889864898e-08	1.484185084623259044e-08	1.632750243608968422e-08	1.795468267390209507e-08	1.973612980785358413e-08	2.168565449885239325e-08	2.381822304061408521e-08	2.615004639406596259e-08	2.869867538633126077e-08	3.148310244095636999e-08	3.452387022286112175e-08	3.784318759865261248e-08	4.146505333045728631e-08	4.541538793918972260e-08	4.972217419126300678e-08	5.441560668098861124e-08	5.952825099935250222e-08	6.509521299840162894e-08	7.115431867907219528e-08	7.774630524887383894e-08	8.491502391436163126e-08	9.270765499165463892e-08	1.011749359363773143e-07	1.103714029121648362e-07	1.203556465341900720e-07	1.311905824410056053e-07	1.429437373640963033e-07	1.556875513799611097e-07	1.694996970439998561e-07	1.844634161189324014e-07	2.006678746227765542e-07	2.182085369323263622e-07	2.371875596875770969e-07	2.577142062503252949e-07	2.799052824761633908e-07	3.038855945631007884e-07	3.297884297417611606e-07	3.577560605715362720e-07	3.879402736038743017e-07	4.205029231677545067e-07
5.506068953281302518e-09	6.083930413711251766e-09	6.719749918157984724e-09	7.419049433047349591e-09	8.187846668406489348e-09	9.032696534232478977e-09	9.960735792294480875e-09	1.097973109056940816e-08	1.209813061950185710e-08	1.332511963194184929e-08	1.467068008204718805e-08	1.614565465238176173e-08	1.776181545290903414e-08	1.953193769054838695e-08	2.146987862346505333e-08	2.359066213023273250e-08	2.591056924050669830e-08	2.844723499079533468e-08	3.121975198634501957e-08	3.424878106801788138e-08	3.755666950132758743e-08	4.116757712347212104e-08	4.510761090324293118e-08	4.940496838803857911e-08	5.409009053185684365e-08	5.919582441800562396e-08	6.475759641032423344e-08	7.081359628688451872e-08	7.740497293037004562e-08	8.457604216955336033e-08	9.237450738642962903e-08	1.008516935234984892e-07	1.100627951454117823e-07	1.200671392285103916e-07	1.309284633706203297e-07	1.427152101318023883e-07	1.555008382342471785e-07	1.693641513662997146e-07	1.843896453513278075e-07	2.006678744567567466e-07	2.182958376320198034e-07	2.373773854760040239e-07	2.580236487449207185e-07	2.803534892200209336e-07	3.044939737610718695e-07	3.305808723758679847e-07	3.587591811379589144e-07	3.891836707841158363e-07	4.220194618195752294e-07	4.574426269524984971e-07
5.987362092718696066e-09	6.615735230080491908e-09	7.307132603015173190e-09	8.067558861559545330e-09	8.903557733154156135e-09	9.822257101639085949e-09	1.083141756310850431e-08	1.193948465910486307e-08	1.315564504822702338e-08	1.448988687914466056e-08	1.595306464262398307e-08	1.755696879532733907e-08	1.931440046388376290e-08	2.123925155401277466e-08	2.334659060632024129e-08	2.565275475777907306e-08	2.817544818582045648e-08	3.093384743041579368e-08	3.394871400845868602e-08	3.724251475420331303e-08	4.083955033938361844e-08	4.476609244695251359e-08	4.905053009308100911e-08	5.372352561310047576e-08	5.881818084843169856e-08	6.437021409314834100e-08	7.041814838062829360e-08	7.700351171268340258e-08	8.417104985556228996e-08	9.196895234920396279e-08	1.004490923980187218e-07	1.096672813331599343e-07	1.196835383576837427e-07	1.305623763069947987e-07	1.423731041774890379e-07	1.551901471961790303e-07	1.690933852231884810e-07	1.841685102971970561e-07	2.005074041510457406e-07	2.182085365406422603e-07	2.373773852447997635e-07	2.581268786066373735e-07	2.805778614983229939e-07	3.048595856002366316e-07	3.311102248926478124e-07	3.594774172628023355e-07	3.901188331322952211e-07	4.232027720090212462e-07	4.589087878640747389e-07	4.974283442268826482e-07
6.508121964861319889e-09	7.191148810245508655e-09	7.942681517517857077e-09	8.769247001205623976e-09	9.677958140534274233e-09	1.067656277787855818e-08	1.177349649898379543e-08	1.297793940922379110e-08	1.429987719082141820e-08	1.575016672690139975e-08	1.734060659412171036e-08	1.908401274211333971e-08	2.099429969505522398e-08	2.308656762841636522e-08	2.537719569219619683e-08	2.788394197090283482e-08	3.062605048997847225e-08	3.362436569843804772e-08	3.690145487807295912e-08	4.048173895069686339e-08	4.439163217651320238e-08	4.865969125877269904e-08	5.331677439237156946e-08	5.839621081694017252e-08	6.393398145816329012e-08	6.996891126458108164e-08	7.654287387080249347e-08	8.370100924192108910e-08	9.149195497783770571e-08	9.996809198008245875e-08	1.091858052075457466e-07	1.192057602710912455e-07	1.300931966403236309e-07	1.419182382586149914e-07	1.547562223847868690e-07	1.686880475014571829e-07	1.838005411508080440e-07	2.001868485783161344e-07	2.179468430836391821e-07	2.371875589950729494e-07	2.580236481998930805e-07	2.805778611768633496e-07	3.049815534894519442e-07	3.313752187083071727e-07	3.599090487392339616e-07	3.907435225380794082e-07	4.240500241961658125e-07	4.600114913791697030e-07	4.988230950981908318e-07	5.406929517839844905e-07
7.071346609952945400e-09	7.813483838684827424e-09	8.630055548311230237e-09	9.528153505457774390e-09	1.051550615218639079e-08	1.160053184323177789e-08	1.279239619526803247e-08	1.410107377668876031e-08	1.553741444883330081e-08	1.711321466926762277e-08	1.884129408497885921e-08	2.073557776125667885e-08	2.281118441060501542e-08	2.508452100526974150e-08	2.757338417684949587e-08	3.029706882700109955e-08	3.327648439440583894e-08	3.653427924495606632e-08	4.009497367448883927e-08	4.398510203634565359e-08	4.823336452951127431e-08	5.287078920708291901e-08	5.793090478925212515e-08	6.344992488985801124e-08	6.946694429077582746e-08	7.602414792393867858e-08	8.316703324653087833e-08	9.094464672080927311e-08	9.940983513599442041e-08	1.086195125356295750e-07	1.186349435396857270e-07	1.295220438762877287e-07	1.413516989632609525e-07	1.542001014044990092e-07	1.681491082903810265e-07	1.832866192149435436e-07	1.997069759450588971e-07	2.175113846983774586e-07	2.368083620070372836e-07	2.577142051628820567e-07	2.803534882571832829e-07	3.048595848430596393e-07	3.313752182620833339e-07	3.600530406874695301e-07	3.910562419445754932e-07	4.245591891750757355e-07	4.607480984135707474e-07	4.998217391446339926e-07	5.419921729037247984e-07	5.874855269770567382e-07
7.680241023539092598e-09	8.486281675147759995e-09	9.373166155724137629e-09	1.034859688588559000e-08	1.142096778445729762e-08	1.259942208787153350e-08	1.389391463920791877e-08	1.531527888991555964e-08	1.687529895350523979e-08	1.858678704856587269e-08	2.046366668719617232e-08	2.252106198439634306e-08	2.477539348413894728e-08	2.724448091873134788e-08	2.994765333968157606e-08	3.290586708058677178e-08	3.614183203554481750e-08	3.968014676025760034e-08	4.354744292728613077e-08	4.777253969184944619e-08	5.238660855005233536e-08	5.742334929749207897e-08	6.291917772273128838e-08	6.891342569713732124e-08	7.544855434997375079e-08	8.257038104534748037e-08	9.032832090559097793e-08	9.877564365379159105e-08	1.079697465764126424e-07	1.179724444351419893e-07	1.288502771852104951e-07	1.406748363852184825e-07	1.535231112110346821e-07	1.674778550132377379e-07	1.826279733839063482e-07	1.990689347240645879e-07	2.169032043275693383e-07	2.362407030205770100e-07	2.571992914177279787e-07	2.799052808765605164e-07	3.044939722503474741e-07	3.311102235561174366e-07	3.599090476890362444e-07	3.910562413261691792e-07	4.247290461717086653e-07	4.611168437018503605e-07	5.004218845701581877e-07	5.428600538333629593e-07	5.886616731526201556e-07	6.380723411162415248e-07
8.338229719082090966e-09	9.213326235719013045e-09	1.017619270551833840e-08	1.123519143942456370e-08	1.239943548975489719e-08	1.367885142082293541e-08	1.508424693632146321e-08	1.662738362128157421e-08	1.832105516881946665e-08	2.017917145792723325e-08	2.221684886890676997e-08	2.445050724416344764e-08	2.689797392398760282e-08	2.957859530961847410e-08	3.251335642935610640e-08	3.572500900768743628e-08	3.923820856235540144e-08	4.307966107998528193e-08	4.727827984726678906e-08	5.186535304174521635e-08	5.687472271396741516e-08	6.234297582100797222e-08	6.830964800023358375e-08	7.481744080146922737e-08	8.191245312547864158e-08	8.964442764675154929e-08	9.806701302897765369e-08	1.072380427721113385e-07	1.172198315605991435e-07	1.280794900129362005e-07	1.398892587632609378e-07	1.527268628358107044e-07	1.666758873030285946e-07	1.818261752472641135e-07	1.982742490746250279e-07	2.161237562572167466e-07	2.354859406065851644e-07	2.564801402065514287e-07	2.792343131574601639e-07	3.038855923060614865e-07	3.305808701554312528e-07	3.594774151674420885e-07	3.907435206858259815e-07	4.245591877208233443e-07	4.611168428462118762e-07	5.006220924661324058e-07	5.432945147120314127e-07	5.893684902290629788e-07	6.390940731059724429e-07	6.927379031925964568e-07
9.048969917296183653e-09	9.998658566377908368e-09	1.104359856550418180e-08	1.219286502010784124e-08	1.345634776987231842e-08	1.484481950705808264e-08	1.637000917053698129e-08	1.804468088818808549e-08	1.988271887159938050e-08	2.189921866054843627e-08	2.411058513681735418e-08	2.653463774981125248e-08	2.919072342022542390e-08	3.209983761261838622e-08	3.528475409320004333e-08	3.877016391542460237e-08	4.258282420305889910e-08	4.675171732827656530e-08	5.130822111095568421e-08	5.628629069472938075e-08	6.172265278537635803e-08	6.765701296784619500e-08	7.413227684948886666e-08	8.119478580887106342e-08	8.889456816184467389e-08	9.728560658918157485e-08	1.064261227030425430e-07	1.163788796627202295e-07	1.272115037833341224e-07	1.389968261143828143e-07	1.518132449981730819e-07	1.657451106509165319e-07	1.808831328416526418e-07	1.973248127759572824e-07	2.151749003223404269e-07	2.345458777493174449e-07	2.555584711699896714e-07	2.783421909184720696e-07	3.030359021084382197e-07	3.297884266480329307e-07	3.587591780074637371e-07	3.901188300550680930e-07	4.240500212946332230e-07	4.607480958507598042e-07	5.004218825596620658e-07	5.432945135300744384e-07	5.896042835419839948e-07	6.396055516499266889e-07	6.935696863517964555e-07	7.517860556733528321e-07
9.816365383172792876e-09	1.084659213222428334e-08	1.198014799261566067e-08	1.322687768351756005e-08	1.459750975246734360e-08	1.610373046712834366e-08	1.775826343603739776e-08	1.957495524569434761e-08	2.156886755474157735e-08	2.375637607641465897e-08	2.615527690440113244e-08	2.878490066209829890e-08	3.166623498105636548e-08	3.482205584109144132e-08	3.827706833216436838e-08	4.205805742662530303e-08	4.619404937981360588e-08	5.071648440722992702e-08	5.565940131757143331e-08	6.105963481276322633e-08	6.695702619872485844e-08	7.339464828390724270e-08	8.041904527656649260e-08	8.808048852626235293e-08	9.643324899006901908e-08	1.055358873394262718e-07	1.154515626592931831e-07	1.262483607272528690e-07	1.379996428962858914e-07	1.507844166409526724e-07	1.646877288626865575e-07	1.798010830853858376e-07	1.962228817077028712e-07	2.140588945127933861e-07	2.334227546700434735e-07	2.544364834956768461e-07	2.772310452707167928e-07	3.019469334443915136e-07	3.287347895793295218e-07	3.577560564208486197e-07	3.891836664966241045e-07	4.232027676740945576e-07	4.600114871214615024e-07	4.998217351332769603e-07	5.428600502931693804e-07	5.893684874540690118e-07	6.396055500198522277e-07	6.938471680107603159e-07	7.523877233893021938e-07	8.155411241111800193e-07
1.064458093157802597e-08	1.176172884544262207e-08	1.299092383592883560e-08	1.434284123209220940e-08	1.582911476174882510e-08	1.746241667358912222e-08	1.925654407858481365e-08	2.122651181236377793e-08	2.338865229946208961e-08	2.576072288702294326e-08	2.836202114147093615e-08	3.121350862865629885e-08	3.433794372592720512e-08	3.776002404354075226e-08	4.150653906276398763e-08	4.560653362893190213e-08	5.009148296958141247e-08	5.499547994058254914e-08	6.035543523686063045e-08	6.621129133884812551e-08	7.260625100115373073e-08	7.958702112604555010e-08	8.720407290113332640e-08	9.551191911808338008e-08	1.045694096271330591e-07	1.144400459206150324e-07	1.251923158774561255e-07	1.369000497396196742e-07	1.496427984305851162e-07	1.635062353650357446e-07	1.785825829378772284e-07	1.949710649192474028e-07	2.127783860203091222e-07	2.321192399319319949e-07	2.531168471748876108e-07	2.759035241354476098e-07	3.006212846943261950e-07	3.274224758891903936e-07	3.564704490814829310e-07	3.879402681265471833e-07	4.220194560719457626e-07	4.589087819318227416e-07	4.988230891051751261e-07	5.419921670222384503e-07	5.886616676159345564e-07	6.390940682235642089e-07	6.935696825278205812e-07	7.523877211448595953e-07	8.158674034604734893e-07	8.843491223026492586e-07
1.153805762213611981e-08	1.274897585489456694e-08	1.408134608090512449e-08	1.554673968920188660e-08	1.715776691417467682e-08	1.892816367819994949e-08	2.087288518379895715e-08	2.300820657062851346e-08	2.535183116207183010e-08	2.792300680823902014e-08	3.074265086033685072e-08	3.383348434058700953e-08	3.722017590219375570e-08	4.092949620522891779e-08	4.499048336677607209e-08	4.943462017716577215e-08	5.429602380867792823e-08	5.961164877862725298e-08	6.542150396526075932e-08	7.176888451232642401e-08	7.870061949650510954e-08	8.626733627102084607e-08	9.452374243863693525e-08	1.035289264478194335e-07	1.133466778469863162e-07	1.240458282734231445e-07	1.357006142954421883e-07	1.483910632686621074e-07	1.622034034096731423e-07	1.772304993327493392e-07	1.935723143373931897e-07	2.113364007764489265e-07	2.306384198756345912e-07	2.516026924159803430e-07	2.743627817301164662e-07	2.990621105016660727e-07	3.258546128938451468e-07	3.549054235684108426e-07	3.863916051891465928e-07	4.205029160347532620e-07	4.574426193739691454e-07	4.974283362808093953e-07	5.406929435893302551e-07	5.874855187051799913e-07	6.380723330048916033e-07	6.927378955629700543e-07	7.517860489507937899e-07	8.155411188502378434e-07	8.843491192173053843e-07	9.585790147175619709e-07
1.250152866386742606e-08	1.381356311995536022e-08	1.525719125983844765e-08	1.684495072957011421e-08	1.859050476959797100e-08	2.050873630347974918e-08	2.261584934941715161e-08	2.492947808249047534e-08	2.746880412025327056e-08	3.025468258082074878e-08	3.330977749307797929e-08	3.665870717030715767e-08	4.032820019136470076e-08	4.434726266755496811e-08	4.874735750850246328e-08	5.356259643663642985e-08	5.882994553731239578e-08	6.458944517011504957e-08	7.088444510644041097e-08	7.776185579901993866e-08	8.527241673057216167e-08	9.347098283116557623e-08	1.024168299971048565e-07	1.121739807880970327e-07	1.228115514240482918e-07	1.344041212479642689e-07	1.470321258669479817e-07	1.607822752291072798e-07	1.757479979401219564e-07	1.920299131691398618e-07	2.097363315393708898e-07	2.289837864440868529e-07	2.498975972734267875e-07	2.726124660813233711e-07	2.972731092646834125e-07	3.240349258684320654e-07	3.530647041699797961e-07	3.845413682346215754e-07	4.186567661692094288e-07	4.556165018346168860e-07	4.956408118079438461e-07	5.389654894123860465e-07	5.858428576561746109e-07	6.365427929412433109e-07	6.913538014171646570e-07	7.505841498657107161e-07	8.145630530058245360e-07	8.836419191073301020e-07	9.581956557938130254e-07	1.038624037900147788e-06
1.354003604970665352e-08	1.496106179083201046e-08	1.652461275306912351e-08	1.824426809316171992e-08	2.013482606779038481e-08	2.221240593162989372e-08	2.449455777794733174e-08	2.700038066069126969e-08	2.975064962306279834e-08	3.276795222731382211e-08	3.607683521355688123e-08	3.970396194965659397e-08	4.367828136985113556e-08	4.803120913658186464e-08	5.279682179808501632e-08	5.801206475363526049e-08	6.371697487884461860e-08	6.995491870513285319e-08	7.677284709034635677e-08	8.422156736141040558e-08	9.235603395489034805e-08	1.012356586272548942e-07	1.109246413534439959e-07	1.214923230799555632e-07	1.330135615469500039e-07	1.455691314427547063e-07	1.592461502034247133e-07	1.741385308197007401e-07	1.903474630633933908e-07	2.079819245949786050e-07	2.271592234637426947e-07	2.480055735607962584e-07	2.706567046338289554e-07	2.952585085199337037e-07	3.219677232992276923e-07	3.509526571169975964e-07	3.823939534652132233e-07	4.164853997555397619e-07	4.534347810546209558e-07	4.934647808884757825e-07	5.368139310557189056e-07	5.837376124185964607e-07	6.345091086661916534e-07	6.894207150651469864e-07	7.487849042291586365e-07	8.129355509493637155e-07	8.822292181323891336e-07	9.570465058913168203e-07	1.037793465826234000e-06	1.124903082514964458e-06
1.465894794059720791e-08	1.619740341712681984e-08	1.789016200500179779e-08	1.975192500907560039e-08	2.179871357963208714e-08	2.404797902314109688e-08	2.651872172534093256e-08	2.923161903462738942e-08	3.220916278793286394e-08	3.547580712299264571e-08	3.905812725665623945e-08	4.298498994603059520e-08	4.728773638775655069e-08	5.200037835058638480e-08	5.715980837766488810e-08	6.280602493749557079e-08	6.898237344643270353e-08	7.573580413071386079e-08	8.311714774242586681e-08	9.118141019135939978e-08	9.998808720340536005e-08	1.096015001658467519e-07	1.200911543706058352e-07	1.315321209180206094e-07	1.440054435960267675e-07	1.575985721025230579e-07	1.724058230320664260e-07	1.885288701018256805e-07	2.060772651454755609e-07	2.251689914576902726e-07	2.459310511253945260e-07	2.685000880351138604e-07	2.930230482982107653e-07	3.196578798872263287e-07	3.485742733268005504e-07	3.799544453313075025e-07	4.139939673280773612e-07	4.509026408497539765e-07	4.909054218211546144e-07	5.342433958051125241e-07	5.811748063073133195e-07	6.319761382717705127e-07	6.869432589263739363e-07	7.463926181601303836e-07	8.106625106314950182e-07	8.801144018185884039e-07	9.551343202273179716e-07	1.036134317971706659e-06	1.123554001931467343e-06	1.217862137674491698e-06
1.586397681831804853e-08	1.752890000581399334e-08	1.936081067830761658e-08	2.137561865525352069e-08	2.359066210145557891e-08	2.602482689650818858e-08	2.869867534034629867e-08	3.163458454921232302e-08	3.485689528677120529e-08	3.839207192719942440e-08	4.226887428577923414e-08	4.651854209270739950e-08	5.117499292750901561e-08	5.627503447459044632e-08	6.185859200509643896e-08	6.796895203629941425e-08	7.465302316723427178e-08	8.196161513816452962e-08	8.994973721166164229e-08	9.867691702455448669e-08	1.082075411127024729e-07	1.186112183643340161e-07	1.299631677125694389e-07	1.423446314334915902e-07	1.558433154727357110e-07	1.705538582808116921e-07	1.865783296951527869e-07	2.040267614650243019e-07	2.230177110737170155e-07	2.436788605707228750e-07	2.661476521845984333e-07	2.905719625447246755e-07	3.171108173969538490e-07	3.459351487537603935e-07	3.772285964739665363e-07	4.111883563196818116e-07	4.480260765887870828e-07	4.879688054695473683e-07	5.312599913092466743e-07	5.781605380310792565e-07	6.289499179719201671e-07	6.839273444480150066e-07	7.434130063853205913e-07	8.077493673758184041e-07	8.773025315397666869e-07	9.524636785866867248e-07	1.033650570473159167e-06	1.121309132053986758e-06	1.215915108112989788e-06	1.317975799141033005e-06
1.716119842555780734e-08	1.896226494908513054e-08	2.094397376890442166e-08	2.312353567895422072e-08	2.551970662007457695e-08	2.815291679942647001e-08	3.104540992803220569e-08	3.422139293360550976e-08	3.770719696182992403e-08	4.153145041989172282e-08	4.572526485794709807e-08	5.032243452766219033e-08	5.535965050205461424e-08	6.087673028754704883e-08	6.691686390740233100e-08	7.352687748556466555e-08	8.075751541128191833e-08	8.866374221775775416e-08	9.730506536239042801e-08	1.067458801518282569e-07	1.170558381120828083e-07	1.283102401621339770e-07	1.405904560088125606e-07	1.539843712410678070e-07	1.685868636629346032e-07	1.845003104664844208e-07	2.018351279085000284e-07	2.207103452175451955e-07	2.412542145211313625e-07	2.636048586457710349e-07	2.879109587053775622e-07	3.143324834557702081e-07	3.430414624543837731e-07	3.742228051245609423e-07	4.080751678825709854e-07	4.448118715425408368e-07	4.846618712691670175e-07	5.278707814003607655e-07	5.747019575110151719e-07	6.254376381347764173e-07	6.803801486025684019e-07	7.398531694928995416e-07	8.042030722229833172e-07	8.738003243339105654e-07	9.490409670453132920e-07	1.030348167667701705e-06	1.118173849466809862e-06	1.213000401572515228e-06	1.315342471513908800e-06	1.425748842941707831e-06
1.855707151098945836e-08	2.050463484168207116e-08	2.264753370338399651e-08	2.500437880191367746e-08	2.759545167490159982e-08	3.044284430059517798e-08	3.357060966960176726e-08	3.700492367521207379e-08	4.077425921036380704e-08	4.490957328636867341e-08	4.944450803379879079e-08	5.441560649293067393e-08	5.986254414989596470e-08	6.582837722516790985e-08	7.235980877320556792e-08	7.950747370597102538e-08	8.732624390858286630e-08	9.587555467252776323e-08	1.052197537305815102e-07	1.154284742378032611e-07	1.265770331045962834e-07	1.387468561507760985e-07	1.520259316137498054e-07	1.665092936091413912e-07	1.822995372084097030e-07	1.995073668649622444e-07	2.182521799878692762e-07	2.386626875302788891e-07	2.608775735278425320e-07	2.850461955906072646e-07	3.113293284197103510e-07	3.398999524874587832e-07	3.709440900857955157e-07	4.046616910133156936e-07	4.412675702344849841e-07	4.809923999065246122e-07	5.240837582284315959e-07	5.708072376231798178e-07	6.214476148172739500e-07	6.763100854310845439e-07	7.357215657385833872e-07	8.000320642952198017e-07	8.696161261674506350e-07	9.448743525261817115e-07	1.026234998388355630e-06	1.114155651305671975e-06	1.209124993805925509e-06	1.311664652390407618e-06	1.422331135879032468e-06	1.541717865872953322e-06
2.005845839621669150e-08	2.216359220635979950e-08	2.447986543947729559e-08	2.702739453292451752e-08	2.982810194224012873e-08	3.290586702980622015e-08	3.628668882901792537e-08	3.999886103259645334e-08	4.407316017514250304e-08	4.854304789100077160e-08	5.344488817744582266e-08	5.881818064399881443e-08	6.470581078139186050e-08	7.115431833824036481e-08	7.821418494992565963e-08	8.594014222242152090e-08	9.439150153385038202e-08	1.036325068783426271e-07	1.137327121402448507e-07	1.247673842518081629e-07	1.368179337541177175e-07	1.499723743490394817e-07	1.643258130993421898e-07	1.799809730046485004e-07	1.970487497524285479e-07	2.156488045156532547e-07	2.359101947417588371e-07	2.579720449511123618e-07	2.819842596368584293e-07	3.081082804317158370e-07	3.365178897806515216e-07	3.674000634310602926e-07	4.009558741238815597e-07	4.374014489394313750e-07	4.769689828205827307e-07	5.199078108623989172e-07	5.664855420214466235e-07	6.169892569589858964e-07	6.717267727896726011e-07	7.310279775606349305e-07	7.952462373349899225e-07	8.647598787963566633e-07	9.399737503297555014e-07	1.021320864564243534e-06	1.109264125387025132e-06	1.204298142454561595e-06	1.306951136233236377e-06	1.417786936599849299e-06	1.537407078019883823e-06	1.666452994297041118e-06
2.167264638045602965e-08	2.394718914500598229e-08	2.644986258891586696e-08	2.920240200921109102e-08	3.222849406534452987e-08	3.555393979234280158e-08	3.920683047513881755e-08	4.321773671894718476e-08	4.761991177567650321e-08	5.244951007836041337e-08	5.774582198845242223e-08	6.355152581573114548e-08	6.991295822749697447e-08	7.688040422270892421e-08	8.450840790760073840e-08	9.285610537240729126e-08	1.019875810335067724e-07	1.119722488722073137e-07	1.228852600699140151e-07	1.348079386097488815e-07	1.478282464866812931e-07	1.620412802417547951e-07	1.775498006108780051e-07	1.944647971549391007e-07	2.129060898151755544e-07	2.330029694161183609e-07	2.548948792172107383e-07	2.787321396937282278e-07	3.046767188072375976e-07	3.329030501054536656e-07	3.635989010705967390e-07	3.969662942139316078e-07	4.332224834917291666e-07	4.726009886939569088e-07	5.153526905312972699e-07	5.617469892180472916e-07	6.120730294176325893e-07	6.666409944833995308e-07	7.257834729894094180e-07	7.898569006035645344e-07	8.592430804081284913e-07	9.343507848195991224e-07	1.015617442300503808e-06	1.103510912089285199e-06	1.198531350200154785e-06	1.301213169961961498e-06	1.412127100372825411e-06	1.531882345544868038e-06	1.661128848499775594e-06	1.800559662550068664e-06
2.340736999767033969e-08	2.586397193167894140e-08	2.856696458065117570e-08	3.153982298642910581e-08	3.480812975213045718e-08	3.839975108182879886e-08	4.234502674598553111e-08	4.667697428543434046e-08	5.143150861249089619e-08	5.664767803736464363e-08	6.236791780515443037e-08	6.863832228799765970e-08	7.550893703843469021e-08	8.303407197372986611e-08	9.127263702671782083e-08	1.002885016667311537e-07	1.101508797642282265e-07	1.209347413448439782e-07	1.327212528526636272e-07	1.455982476184696567e-07	1.596607283064578790e-07	1.750114031923143679e-07	1.917612582064798999e-07	2.100301667587242853e-07	2.299475394436489222e-07	2.516530158112253028e-07	2.752972004717192039e-07	3.010424458901654295e-07	3.290636843115438858e-07	3.595493113438226399e-07	3.927021238116285990e-07	4.287403145781564074e-07	4.678985271167006571e-07	5.104289726953760144e-07	5.566026131187769390e-07	6.067104120481557522e-07	6.610646579962587885e-07	7.200003621643345874e-07	7.838767343557485571e-07	8.530787402629167985e-07	9.280187434812392948e-07	1.009138235654270588e-06	1.096909658198434749e-06	1.191838319091671571e-06	1.294464408238293782e-06	1.405365114940940739e-06	1.525156851018669975e-06	1.654497583107966015e-06	1.794089277668057921e-06	1.944680462185276866e-06
2.527083413958147259e-08	2.792300656240234499e-08	3.084118488082154525e-08	3.405071299538278649e-08	3.757921016050517577e-08	4.145676101356131363e-08	4.571612067943563581e-08	5.039293523124447043e-08	5.552597877395502419e-08	6.115740826093173599e-08	6.733303721509420993e-08	7.410262959037595832e-08	8.152021507556255566e-08	8.964442721133660533e-08	9.853886576242072820e-08	1.082724848601246360e-07	1.189200085062195378e-07	1.305623751069319127e-07	1.432872127858003591e-07	1.571893473061702036e-07	1.723713445179867523e-07	1.889440893293132871e-07	2.070274032903552951e-07	2.267507029666170796e-07	2.482537013679778944e-07	2.716871547916715279e-07	2.972136575292130335e-07	3.250084869798979898e-07	3.552605018064681527e-07	3.881730958611986915e-07	4.239652107032904427e-07	4.628724096199005515e-07	5.051480161536605082e-07	5.510643202282472814e-07	6.009138550501614038e-07	6.550107480488043448e-07	7.136921491976396207e-07	7.773197401360678869e-07	8.462813275839983810e-07	9.209925246084537704e-07	1.001898523362779480e-06	1.089475962973948290e-06	1.184234896300720820e-06	1.286720859324714384e-06	1.397517046966220609e-06	1.517246599136996788e-06	1.646575000850896462e-06	1.786212600210796762e-06	1.936917248074059828e-06	2.099497063169028826e-06
2.727173805655760434e-08	3.013390527496873542e-08	3.328314028410210913e-08	3.674679368162338878e-08	4.055467158915450682e-08	4.473924069800101888e-08	4.933584963204218857e-08	5.438296686420558775e-08	5.992243657202210706e-08	6.599975363018021695e-08	7.266435900453470999e-08	7.996995688110326594e-08	8.797485493522753154e-08	9.674232922026318476e-08	1.063410152318667466e-07	1.168453267831610545e-07	1.283359044076737954e-07	1.409000950909772396e-07	1.546324652182463741e-07	1.696353487134525312e-07	1.860194324364826671e-07	2.039043809969987799e-07	2.234195032381161239e-07	2.447044627389111507e-07	2.679100347819946729e-07	2.931989123308896908e-07	3.207465636612187305e-07	3.507421443897089249e-07	3.833894667452386079e-07	4.189080290263068654e-07	4.575341082891099943e-07	4.995219194092062111e-07	5.451448437574190998e-07	5.946967308263403506e-07	6.484932762372630118e-07	7.068734796480114357e-07	7.702011861691047435e-07	8.388667149787554494e-07	9.132885789052318110e-07	9.939152988177704327e-07	1.081227316733430906e-06	1.175739011606418817e-06	1.278000821817586478e-06	1.388601478424042899e-06	1.508170353261189963e-06	1.637379926011320818e-06	1.776948374362401370e-06	1.927642291377939504e-06	2.090279534181561728e-06	2.265732208027570620e-06
2.941930024677199798e-08	3.250685405024333517e-08	3.590408128913297380e-08	3.964048634194011253e-08	4.374822248925104156e-08	4.826231307148277420e-08	5.322089030479146059e-08	5.866545193274622725e-08	6.464113722973106853e-08	7.119702364833694077e-08	7.838644547476158064e-08	8.626733593077168163e-08	9.490259423805501901e-08	1.043604792408255686e-07	1.147150312652880441e-07	1.260465239800172859e-07	1.384419481093556988e-07	1.519955289425670555e-07	1.668092796745981898e-07	1.829935927097339950e-07	2.006678711571692026e-07	2.199612028473117120e-07	2.410130792993257314e-07	2.639741621739219208e-07	2.890070998502622904e-07	3.162873968721266812e-07	3.460043391155673933e-07	3.783619776381674664e-07	4.135801742780992047e-07	4.518957121792554381e-07	4.935634745263982430e-07	5.388576948808458625e-07	5.880732826124357293e-07	6.415272270271578888e-07	6.995600838901648001e-07	7.625375481420178289e-07	8.308521166997157112e-07	9.049248453236853081e-07	9.852072036161316442e-07	1.072183032294358504e-06	1.166370606954481256e-06	1.268324812604223333e-06	1.378639433299259516e-06	1.497949561262710431e-06	1.626934129902604522e-06	1.766318575165508831e-06	1.916877629674961882e-06	2.079438254100247206e-06	2.254882710182453824e-06	2.444151779810294084e-06
3.172328424228433489e-08	3.505264110452385675e-08	3.871592356857795246e-08	4.274494666939814667e-08	4.717438180994604156e-08	5.204199519833306120e-08	5.738890539144452869e-08	6.325986004643031652e-08	6.970353353947278274e-08	7.677284684528805196e-08	8.452531114822084031e-08	9.302339673613392025e-08	1.023349288116418590e-07	1.125335119415391330e-07	1.236989849544824611e-07	1.359179081891493363e-07	1.492840850900162750e-07	1.638991202456659874e-07	1.798730160648891994e-07	1.973248103888133757e-07	2.163832574426397697e-07	2.371875546381974402e-07	2.598881178481831966e-07	2.846474078845396871e-07	3.116408110265542517e-07	3.410575765587656716e-07	3.731018143943668290e-07	4.079935559760029456e-07	4.459698817624958903e-07	4.872861187265521632e-07	5.322171114045870734e-07	5.810585701547388282e-07	6.341285003927158538e-07	6.917687166866462073e-07	7.543464457005214963e-07	8.222560220816187993e-07	8.959206814881891599e-07	9.757944550504752678e-07	1.062364169648978566e-06	1.156151558478141708e-06	1.257715486441039573e-06	1.367654294989167676e-06	1.486608271081145039e-06	1.615262244983277628e-06	1.754348321672579028e-06	1.904648750628309311e-06	2.066998938809206605e-06	2.242290611610461770e-06	2.431475126574234671e-06	2.635566944590481663e-06
3.419402529876643362e-08	3.778268638038749560e-08	4.173128054202308130e-08	4.607410071598435561e-08	5.084851868764421593e-08	5.609524205542997314e-08	6.185859186163011441e-08	6.818680089848546351e-08	7.513233450679968582e-08	8.275223536904761389e-08	9.110849388240991286e-08	1.002684457837374651e-07	1.103051987883224311e-07	1.212980900973324377e-07	1.333331767249642731e-07	1.465037606956908730e-07	1.609109512642920259e-07	1.766642664167434774e-07	1.938822760182186039e-07	2.126932890854363491e-07	2.332360877741332513e-07	2.556607107884830478e-07	2.801292890374438552e-07	3.068169364833390688e-07	3.359126992498625880e-07	3.676205661801887836e-07	4.021605441604197922e-07	4.397698016488895401e-07	4.807038839775745020e-07	5.252380041174703102e-07	5.736684127248286298e-07	6.263138514091971646e-07	6.835170932865419934e-07	7.456465750008459477e-07	8.130981245146967837e-07	8.862967890831697292e-07	9.656987679342860219e-07	1.051793454283462758e-06	1.145105591407442656e-06	1.246197547594001678e-06	1.355671714867150919e-06	1.474173036461415507e-06	1.602391668083197859e-06	1.741065778050172617e-06	1.890984491440177765e-06	2.052990983409146647e-06	2.227985726848149113e-06	2.416929899548263497e-06	2.620848956018625081e-06	2.840836369063831639e-06
3.684245799350141801e-08	4.070907204113698944e-08	4.496349705736153437e-08	4.964268207909781707e-08	5.478689348594320068e-08	6.043999180679452568e-08	6.664973088706244507e-08	7.346807929954694354e-08	8.095156598994725069e-08	8.916165177534404165e-08	9.816512840384967255e-08	1.080345469769619996e-07	1.188486776329464292e-07	1.306930024897785625e-07	1.436602439498235308e-07	1.578509305754290924e-07	1.733740028548717692e-07	1.903474612916230230e-07	2.088990593664826208e-07	2.291670440416616372e-07	2.513009465983111695e-07	2.754624267239338794e-07	3.018261728935184140e-07	3.305808622178007479e-07	3.619301830634484201e-07	3.960939238829982160e-07	4.333091318265471687e-07	4.738313448422561116e-07	5.179359011081348181e-07	5.659193297729534333e-07	6.181008271188751365e-07	6.748238223919344244e-07	7.364576376786201618e-07	8.033992463356149136e-07	8.760751346069686407e-07	9.549432711843629748e-07	1.040495189584584922e-06	1.133258188329960589e-06	1.233797654023421636e-06	1.342719512507509874e-06	1.460672813386919994e-06	1.588352453273338283e-06	1.726502043181013066e-06	1.875916925558584554e-06	2.037447346486301286e-06	2.212001788597741286e-06	2.400550470297452186e-06	2.604129016843328439e-06	2.823842308838151086e-06	3.060868513632360723e-06
3.968014473400778397e-08	4.384457397144914951e-08	4.842668418353898277e-08	5.346627031505417985e-08	5.900670018973971848e-08	6.509521257207479264e-08	7.178323941513817466e-08	7.912675202731144392e-08	8.718663334024077742e-08	9.602907802102688902e-08	1.057260222684287945e-07	1.163556052333656333e-07	1.280026641082604293e-07	1.407592650376956447e-07	1.547252721144738408e-07	1.700089568404184105e-07	1.867276505500134366e-07	2.050084424172453531e-07	2.249889257915685910e-07	2.468179957376795796e-07	2.706567007855962280e-07	2.966791520321327521e-07	3.250734928720627708e-07	3.560429327768230203e-07	3.898068486800963809e-07	4.266019576729319691e-07	4.666835648555499216e-07	5.103268903384285588e-07	5.578284795311614980e-07	6.095077010032966868e-07	6.657083363466274771e-07	7.268002666121156471e-07	7.931812600368849801e-07	8.652788659158988321e-07	9.435524196090272128e-07	1.028495163806148687e-06	1.120636491299491194e-06	1.220544314633206919e-06	1.328827568114365899e-06	1.446138847774088380e-06	1.573177194965493358e-06	1.710691029370214968e-06	1.859481237259945477e-06	2.020404420921544006e-06	2.194376315200779273e-06	2.382375377152370839e-06	2.585446554797275215e-06	2.804705240985017120e-06	3.041341418333329173e-06	3.296624001171172703e-06
4.271930517717600729e-08	4.720269428409541063e-08	5.213575511451872454e-08	5.756133057945425425e-08	6.352611015333228427e-08	7.008095068874381871e-08	7.728122338971321899e-08	8.518718649188897989e-08	9.386438604313735967e-08	1.033840866610112660e-07	1.138237342477917350e-07	1.252674527520034254e-07	1.378065771775349147e-07	1.515402251577192963e-07	1.665759095318567881e-07	1.830301944857812641e-07	2.010293979458948515e-07	2.207103430477463167e-07	2.422211616353883028e-07	2.657221528863970011e-07	2.913867002993356310e-07	3.194022504253208363e-07	3.499713568731387660e-07	3.833127932675064277e-07	4.196627389924817058e-07	4.592760417063211928e-07	5.024275607695506840e-07	5.494135958847405897e-07	6.005534054035144038e-07	6.561908189129659961e-07	7.166959488706452322e-07	7.824670062112677881e-07	8.539322250019065606e-07	9.315519013723218163e-07	1.015820552093300352e-06	1.107269198318106232e-06	1.206467780138504310e-06	1.314027707736754619e-06	1.430604555037658468e-06	1.556900901878125049e-06	1.693669330816267549e-06	1.841715584793970435e-06	2.001901891947812110e-06	2.175150463929351769e-06	2.362447174146394240e-06	2.564845422371686750e-06	2.783470192180241396e-06	3.019522307672562139e-06	3.274282895914309420e-06	3.549118061472425652e-06
4.597284655615166348e-08	5.079769482968477717e-08	5.610646218109510940e-08	6.194525449069067103e-08	6.836431719841204263e-08	7.541838046346541554e-08	8.316703261405505591e-08	9.167512121131819744e-08	1.010131843538328317e-07	1.112579142420831232e-07	1.224926551344351696e-07	1.348079379426233235e-07	1.483020538355226501e-07	1.630816693450486065e-07	1.792624855973252189e-07	1.969699444258386987e-07	2.163399842607827950e-07	2.375198488306002730e-07	2.606689518570754996e-07	2.859598010746084293e-07	3.135789850569342230e-07	3.437282264906005749e-07	3.766255056933651346e-07	4.125062583374568782e-07	4.516246515015685484e-07	4.942549423414159018e-07	5.406929238362633683e-07	5.912574622371723157e-07	6.462921310119123537e-07	7.061669462502197421e-07	7.712802086614278273e-07	8.420604574630717222e-07	9.189685416237639869e-07	1.002499814085054917e-06	1.093186454744614552e-06	1.191599928135916289e-06	1.298353581886406846e-06	1.414105392176023626e-06	1.539560862550000681e-06	1.675476082561905293e-06	1.822660952835243257e-06	1.981982583231295756e-06	2.154368870897643184e-06	2.340812265042972541e-06	2.542373725338816865e-06	2.760186880885649292e-06	2.995462396697228731e-06	3.249492554652790362e-06	3.523656055837608619e-06	3.819423051138928744e-06
4.945439490934632282e-08	5.464463170321971187e-08	6.035543496370000914e-08	6.663640220902270853e-08	7.354158405358511488e-08	8.112985540342527826e-08	8.946531724581352654e-08	9.861772808606749028e-08	1.086629679150934717e-07	1.196835368799651772e-07	1.317690909505288350e-07	1.450170170002712255e-07	1.595330498496261872e-07	1.754319339544294994e-07	1.928381325613149947e-07	2.118865872955309938e-07	2.327235312946144763e-07	2.555073591538094751e-07	2.804095571055415645e-07	3.076156970158298869e-07	3.373264979446926850e-07	3.697589591854909834e-07	4.051475688690278159e-07	4.437455923922731183e-07	4.858264451078670767e-07	5.316851538892371697e-07	5.816399123661783889e-07	6.360337348071698868e-07	6.952362138064213150e-07	7.596453871153578387e-07	8.296897191392166939e-07	9.058302027987987061e-07	9.885625876343879397e-07	1.078419740202671215e-06	1.175974142987001811e-06	1.281840538205779284e-06	1.396678723061576658e-06	1.521196503124469648e-06	1.656152810684512781e-06	1.802360995040295008e-06	1.960692291810822939e-06	2.132079478465324514e-06	2.317520723358544962e-06	2.518083635635952030e-06	2.734909523432925938e-06	2.969217867830182074e-06	3.222311020047362907e-06	3.495579129350765695e-06	3.790505309120543855e-06	4.108671048465192348e-06
5.317832720290815514e-08	5.875939073788307284e-08	6.490021949561812084e-08	7.165414571953988812e-08	7.907929012254046431e-08	8.723896091339685868e-08	9.620208590832094995e-08	1.060436764552189274e-07	1.168453263382601753e-07	1.286957479986694590e-07	1.416913485373761906e-07	1.559368480998727084e-07	1.715459433833224290e-07	1.886420191506684658e-07	2.073589107859975946e-07	2.278417210799693368e-07	2.502476945931922677e-07	2.747471531093627441e-07	3.015244958582078690e-07	3.307792683608992383e-07	3.627273039272033221e-07	3.976019420140647873e-07	4.356553278392161177e-07	4.771597978304027497e-07	5.224093556804963373e-07	5.717212439708410493e-07	6.254376165188184288e-07	6.839273168006057100e-07	7.475877679956363403e-07	8.168469803945697735e-07	8.921656821072791920e-07	9.740395792001202295e-07	1.063001751582208230e-06	1.159625191147251901e-06	1.264525488859750352e-06	1.378363677651319698e-06	1.501849238162608786e-06	1.635743274528345191e-06	1.780861867555427690e-06	1.938079612785957924e-06	2.108333351066114905e-06	2.292626099357717889e-06	2.492031189629151913e-06	2.707696623745123937e-06	2.940849652338067348e-06	3.192801585687086745e-06	3.464952844649226939e-06	3.758798259683286708e-06	4.075932625971886758e-06	4.418056522588289515e-06
5.715980433472651694e-08	6.315872397288785972e-08	6.975931854206781203e-08	7.701891330295242282e-08	8.499998056312894422e-08	9.377056843898768358e-08	1.034047653966658730e-07	1.139831989105726730e-07	1.255935717212381372e-07	1.383312382032802438e-07	1.522998234937460668e-07	1.676118881758572976e-07	1.843896414633810405e-07	2.027657059863243317e-07	2.228839374394400931e-07	2.449003025210748296e-07	2.689838187609071632e-07	2.953175600113839804e-07	3.240997315583735163e-07	3.555448189922052094e-07	3.898848151700538193e-07	4.273705297945733459e-07	4.682729863313107195e-07	5.128849111885385205e-07	5.615223202869079659e-07	6.145262083528652371e-07	6.722643464778986903e-07	7.351331936952814703e-07	8.035599285360988326e-07	8.780046067364160358e-07	9.589624514765988664e-07	1.046966282741010862e-06	1.142589092591164098e-06	1.246446773346053393e-06	1.359201005859515659e-06	1.481562315274509104e-06	1.614293301816642988e-06	1.758212054363833743e-06	1.914195754692209596e-06	2.083184480451569618e-06	2.266185215062074226e-06	2.464276072848743404e-06	2.678610747837384592e-06	2.910423194724813058e-06	3.161032550604635850e-06	3.431848306075463871e-06	3.724375734379777954e-06	4.040221587215588880e-06	4.381100065828362640e-06	4.748839075923176694e-06
6.141480500457685492e-08	6.786028707837452494e-08	7.495223293635416263e-08	8.275223517345780667e-08	9.132741665446556012e-08	1.007508910308150471e-07	1.111022619506755595e-07	1.224681588379672852e-07	1.349428130696424957e-07	1.486286772489235212e-07	1.636370904220566193e-07	1.800889922416730479e-07	1.981156892412268130e-07	2.178596765520443888e-07	2.394755185672677768e-07	2.631307922353364730e-07	2.890070968495609362e-07	3.173011343894528847e-07	3.482258646639277908e-07	3.820117397057833469e-07	4.189080220708300681e-07	4.591841919034571691e-07	5.031314478427678592e-07	5.510643070593884634e-07	6.033223099321955887e-07	6.602718350959404126e-07	7.223080308144473397e-07	7.898568688592921354e-07	8.633773272996420187e-07	9.433637088345782829e-07	1.030348101524002115e-06	1.124902988997011838e-06	1.227644017436468468e-06	1.339232926854337371e-06	1.460380654383000712e-06	1.591850617511932173e-06	1.734462185395409822e-06	1.889094346543882264e-06	2.056689581388121022e-06	2.238257948368536148e-06	2.434881392352102725e-06	2.647718284312475447e-06	2.878008201324751386e-06	3.127076956021803835e-06	3.396341884732588938e-06	3.687317403572673856e-06	4.001620841779028532e-06	4.340978561576042622e-06	4.707232373821028212e-06	5.102346258606776423e-06
6.596016043134300619e-08	7.288267771629330380e-08	8.049950394983022554e-08	8.887679025800872547e-08	9.808662742370826736e-08	1.082075402983358674e-07	1.193250240603447439e-07	1.315321196478142633e-07	1.449300325792222771e-07	1.596287980597838118e-07	1.757479954316421152e-07	1.934175151932990127e-07	2.127783819869604147e-07	2.339836371318921548e-07	2.571992844674536048e-07	2.826053034610383613e-07	3.103967337335895410e-07	3.407848353586164131e-07	3.739983294993537824e-07	4.102847241627969024e-07	4.499117300684367273e-07	4.931687718533143354e-07	5.403686000630936490e-07	5.918490096108817506e-07	6.479746706207326348e-07	7.091390778111207581e-07	7.757666248137630814e-07	8.483148100651870555e-07	9.272765811509170921e-07	1.013182824724338158e-06	1.106605009364137116e-06	1.208157988972956036e-06	1.318502974556538494e-06	1.438350682454054021e-06	1.568464667317009644e-06	1.709664848352874860e-06	1.862831237560983250e-06	2.028907878888700780e-06	2.208907007425639397e-06	2.403913437928822777e-06	2.615089192133582105e-06	2.843678374446864607e-06	3.091012305745412485e-06	3.358514925102960607e-06	3.647708469349919841e-06	3.960219440422849867e-06	4.297784870483789775e-06	4.662258894785026315e-06	5.055619642214042077e-06	5.479976453372612411e-06
7.081358989435485759e-08	7.824547481190687052e-08	8.642275666765509323e-08	9.541645408604150556e-08	1.053039624983700149e-07	1.161695847156686857e-07	1.281051067621594075e-07	1.412104156490527090e-07	1.555941637291195214e-07	1.713744827426198423e-07	1.886797508379100442e-07	2.076494160294505240e-07	2.284348797419757468e-07	2.512004442822224796e-07	2.761243282788166078e-07	3.033997543366068017e-07	3.332361133636830918e-07	3.658602102475233453e-07	4.015175957808701672e-07	4.404739899675689026e-07	4.830168020741981139e-07	5.294567530331419689e-07	5.801296060479614349e-07	6.353980115008713041e-07	6.956534725146968776e-07	7.613184377775539964e-07	8.328485284963283295e-07	9.107349066047621603e-07	9.955067916123139812e-07	1.087734133740222116e-06	1.188030451250284815e-06	1.297055840128896120e-06	1.415520164542291799e-06	1.544186436728087817e-06	1.683874395230746450e-06	1.835464290624577846e-06	1.999900888093726684e-06	2.178197696454808693e-06	2.371441433410795860e-06	2.580796737013896684e-06	2.807511133487290701e-06	3.052920271710283687e-06	3.318453434804328016e-06	3.605639339367967123e-06	3.916112232993763600e-06	4.251618300757366017e-06	4.614022391395292288e-06	5.005315073879929275e-06	5.427620035060954470e-06	5.883201828953094303e-06
7.599373707178216210e-08	8.396927870600564577e-08	9.274474433731121622e-08	1.023963477532035746e-07	1.130071461439288452e-07	1.246676092350188463e-07	1.374762373773751933e-07	1.515402245125817872e-07	1.669761711264983197e-07	1.839108505292794129e-07	2.024820319853110026e-07	2.228393644091142116e-07	2.451453245428980118e-07	2.695762337381730168e-07	2.963233476776194895e-07	3.255940235941333949e-07	3.576129697714475461e-07	3.926235823448855067e-07	4.308893746612877488e-07	4.726955047038809253e-07	5.183504063401315557e-07	5.681875304086268995e-07	6.225672019238158553e-07	6.818785999445412249e-07	7.465418669237059519e-07	8.170103546306342887e-07	8.937730140145688244e-07	9.773569366565540980e-07	1.068330055736226505e-06	1.167304014719363039e-06	1.274937212250290776e-06	1.391938032008794177e-06	1.519068266563454224e-06	1.657146744520364878e-06	1.807053170527064329e-06	1.969732187943922017e-06	2.146197674238625825e-06	2.337537279390734904e-06	2.544917217811290344e-06	2.769587324485738979e-06	3.012886386232959836e-06	3.276247759139228284e-06	3.561205283368799938e-06	3.869399506671718588e-06	4.202584227999869736e-06	4.562633372705511195e-06	4.951548210822240415e-06	5.371464929923807475e-06	5.824662574008396935e-06	6.313571359766950185e-06
8.152020714470167037e-08	9.007575215316868238e-08	9.948939365159493884e-08	1.098428879167997027e-07	1.212253324400679096e-07	1.337337761562259955e-07	1.474738826354780080e-07	1.625606412615790905e-07	1.791191320336133972e-07	1.972853475722920379e-07	2.172070761105017529e-07	2.390448494544164099e-07	2.629729601156118666e-07	2.891805520364076896e-07	3.178727895599919367e-07	3.492721095336564100e-07	3.836195616774848891e-07	4.211762426020563447e-07	4.622248291167024126e-07	5.070712167344326927e-07	5.560462695504703786e-07	6.095076879479168844e-07	6.678420008660034997e-07	7.314666896530869445e-07	8.008324508174444967e-07	8.764256052832757818e-07	9.587706620563705929e-07	1.048433044502755350e-06	1.146021987743577556e-06	1.252193615968859025e-06	1.367654208771412981e-06	1.493163665897697129e-06	1.629539180104675123e-06	1.777659128098062815e-06	1.938467189807172887e-06	2.112976706522750540e-06	2.302275288684668695e-06	2.507529684355368676e-06	2.729990919648094873e-06	2.970999722597571222e-06	3.231992242158546096e-06	3.514506074196171337e-06	3.820186606484926555e-06	4.150793694860561254e-06	4.508208682768027045e-06	4.894441776513369751e-06	5.311639788558352274e-06	5.762094261190337304e-06	6.248249982847807132e-06	6.772713909290480553e-06
8.741360463091620705e-08	9.658766212637459846e-08	1.066818509222366091e-07	1.177838377745570979e-07	1.299891615421346386e-07	1.434018871935077635e-07	1.581353171178499088e-07	1.743127537170937103e-07	1.920683194983827137e-07	2.115478385066005631e-07	2.329097831500112218e-07	2.563262906934978047e-07	2.819842539235147915e-07	3.100864907267198767e-07	3.408529975700896528e-07	3.745222921243178054e-07	4.113528505338617877e-07	4.516246451064366565e-07	4.956407884713699271e-07	5.437292905399728409e-07	5.962449348914113875e-07	6.535712815042705665e-07	7.161228030561682764e-07	7.843471623214071094e-07	8.587276385083961849e-07	9.397857106943398288e-07	1.028083806833218125e-06	1.124228227133517568e-06	1.228872250923822758e-06	1.342719436445481376e-06	1.466527123331703062e-06	1.601110147849500433e-06	1.747344781294108375e-06	1.906172902232845566e-06	2.078606413595094181e-06	2.265731915896340441e-06	2.468715648163426307e-06	2.688808708394533785e-06	2.927352565639240418e-06	3.185784876016224323e-06	3.465645615200357904e-06	3.768583540100795456e-06	4.096362992617089630e-06	4.450871058496252745e-06	4.834125094419707142e-06	5.248280636519646944e-06	5.695639703556666527e-06	6.178659507983536110e-06	6.699961588066458429e-06	7.262341374134402385e-06
9.369557190785805193e-08	1.035289223830277115e-07	1.143485290945207102e-07	1.262483589719126640e-07	1.393308169673423965e-07	1.537074466726957437e-07	1.694996929480749220e-07	1.868397193178144486e-07	2.058712869991148901e-07	2.267506996790174870e-07	2.496478183840403854e-07	2.747471510241377757e-07	3.022490214388378626e-07	3.323708230282719203e-07	3.653483623154443470e-07	4.014372980581622774e-07	4.409146818096225017e-07	4.840806061152750486e-07	5.312599668302077392e-07	5.828043463452913330e-07	6.390940248217811741e-07	7.005401268517251711e-07	7.675869112858521505e-07	8.407142122999841775e-07	9.204400401053969332e-07	1.007323350047029465e-06	1.101966989174664543e-06	1.205020829716012584e-06	1.317185099225034116e-06	1.439213917523414589e-06	1.571919050896006703e-06	1.716173894341067277e-06	1.872917693011803842e-06	2.043160014315166756e-06	2.227985482455474342e-06	2.428558787521963755e-06	2.646129981519341922e-06	2.882040074026158066e-06	3.137726940434573156e-06	3.414731555975730612e-06	3.714704568963396465e-06	4.039413226892732215e-06	4.390748669207908891e-06	4.770733600699089148e-06	5.181530359601893965e-06	5.625449394548695863e-06	6.104958164556539886e-06	6.622690476228430279e-06	7.181456272287096274e-06	7.784251885455041353e-06
1.003888283789416142e-07	1.109246367419856140e-07	1.225171555472218149e-07	1.352670643763382308e-07	1.492840838378650715e-07	1.646877257840827627e-07	1.816081106463290953e-07	2.001868432230179028e-07	2.205779545031405321e-07	2.429489139350061755e-07	2.674817167948486119e-07	2.943740515643651214e-07	3.238405524897992475e-07	3.561141427685717235e-07	3.914474740915822314e-07	4.301144685610990158e-07	4.724119693046271164e-07	5.186615064144378923e-07	5.692111851602283622e-07	6.244377037482106497e-07	6.847485082333784100e-07	7.505840925325457696e-07	8.224204518325489187e-07	9.007716980416145737e-07	9.861928462897636904e-07	1.079282781846885236e-06	1.180687417192709280e-06	1.291103049341450584e-06	1.411279927892661840e-06	1.542026044649303741e-06	1.684211156011271602e-06	1.838771049717096810e-06	2.006712067866192443e-06	2.189115898506875316e-06	2.387144648420465619e-06	2.602046210064916552e-06	2.835159935963743513e-06	3.087922634131408538e-06	3.361874898414970917e-06	3.658667787900094000e-06	3.980069869774641368e-06	4.327974640261226886e-06	4.704408338421529946e-06	5.111538167789910063e-06	5.551680940917034749e-06	6.027312161984986075e-06	6.541075562693556519e-06	7.095793106608866001e-06	7.694475477105140149e-06	8.340333063914691166e-06
1.075172102325599399e-07	1.188011430154309638e-07	1.312168206158347602e-07	1.448720716502464095e-07	1.598844080052563972e-07	1.763818278075674639e-07	1.945036910559578254e-07	2.144016575973893781e-07	2.362406958277074237e-07	2.602001668397765556e-07	2.864749890043326157e-07	3.152768882410307844e-07	3.468357395197598006e-07	3.814010054249940234e-07	4.192432779178123601e-07	4.606559297433577553e-07	5.059568822526609063e-07	5.554904967394722094e-07	6.096295967328766796e-07	6.687776290355422559e-07	7.333709716545492465e-07	8.038813971367057256e-07	8.808187001919958641e-07	9.647334988671787990e-07	1.056220218915023661e-06	1.155920271393212990e-06	1.264525433918585590e-06	1.382781446396807145e-06	1.511491832443054419e-06	1.651521958104508000e-06	1.803803339889144601e-06	1.969338214495529373e-06	2.149204383023641555e-06	2.344560342824797798e-06	2.556650720517802654e-06	2.786812020056673836e-06	3.036478700078680770e-06	3.307189595089995474e-06	3.600594695355590586e-06	3.918462300645727820e-06	4.262686563256243913e-06	4.635295435953090756e-06	5.038459040693052296e-06	5.474498474146790839e-06	5.945895066172658985e-06	6.455300107483544340e-06	7.005545062786637250e-06	7.599652285668660386e-06	8.240846251433666579e-06	8.932565323978503818e-06
1.151057107375381285e-07	1.271860575335298604e-07	1.404780267705572647e-07	1.550970575467762291e-07	1.711689559726782259e-07	1.888307542179060942e-07	2.082316482405925106e-07	2.295340019656906954e-07	2.529144271796712238e-07	2.785649441978004725e-07	3.066942286410951898e-07	3.375289499516022662e-07	3.713152075771094309e-07	4.083200710695481140e-07	4.488332306651464856e-07	4.931687652487401006e-07	5.416670349494531999e-07	5.946967059688661529e-07	6.526569156087170528e-07	7.159795858368093254e-07	7.851318941138034077e-07	8.606189105933778698e-07	9.429864112066496285e-07	1.032823876546513371e-06	1.130767686878457794e-06	1.237504524020162041e-06	1.353774991251491578e-06	1.480377462838992093e-06	1.618172175182129440e-06	1.768085572011872255e-06	1.931114916493725689e-06	2.108333183504982818e-06	2.300894245768547773e-06	2.510038367930753738e-06	2.737098023065289875e-06	2.983504046469224450e-06	3.250792141984832971e-06	3.540609756432850201e-06	3.854723338073195798e-06	4.195025995316768327e-06	4.563545572194626303e-06	4.962453157339115292e-06	5.394072043452743417e-06	5.860887154418856799e-06	6.365554957347653307e-06	6.910913876946820330e-06	7.499995229647496267e-06	8.136034694909630770e-06	8.822484341060550650e-06	9.563025222888540925e-06
1.231805210132764532e-07	1.361083201936136129e-07	1.503327383736194330e-07	1.659773128452304063e-07	1.831766755230546359e-07	2.020774715687517122e-07	2.228393632400840718e-07	2.456361045140980944e-07	2.706566967383702092e-07	2.981066307212396260e-07	3.282092209725147126e-07	3.612070381182363682e-07	3.973634458366660140e-07	4.369642489978325198e-07	4.803194600354924297e-07	5.277651909382087275e-07	5.796656786149581427e-07	6.364154517703440596e-07	6.984416478143312732e-07	7.662064887312493623e-07	8.402099252422036948e-07	9.209924590127783556e-07	1.009138153084310079e-06	1.105277841140135260e-06	1.210092546657794699e-06	1.324317123443408125e-06	1.448744129492928372e-06	1.584227946577274294e-06	1.731689158401160872e-06	1.892119200638518041e-06	2.066585296598504018e-06	2.256235692723194165e-06	2.462305208559614722e-06	2.686121116282022101e-06	2.929109365263480637e-06	3.192801167605659739e-06	3.478839960930551827e-06	3.788988765113383264e-06	4.125137949990461059e-06	4.489313431405047411e-06	4.883685313255417613e-06	5.310576993478346083e-06	5.772474752134539430e-06	6.272037839955930873e-06	6.812109085862985324e-06	7.395726042064130135e-06	8.026132685392426967e-06	8.706791693528928507e-06	9.441397314686903204e-06	1.023388884919093908e-05
1.317690712070507318e-07	1.455982399592642284e-07	1.608144319335852107e-07	1.775497978351739597e-07	1.959483569527557051e-07	2.161669790447061434e-07	2.383764585630737381e-07	2.627626642035503624e-07	2.895277751331599334e-07	3.188916096838543582e-07	3.510930526217819613e-07	3.863915874357653582e-07	4.250689404347558599e-07	4.674308438025722786e-07	5.138089251288413722e-07	5.645627313179457559e-07	6.200818951721661927e-07	6.807884533513604334e-07	7.471393248285228834e-07	8.196289593883998346e-07	8.987921661540298038e-07	9.852071325733652225e-07	1.079498644753792569e-06	1.182341520496150336e-06	1.294464266849818867e-06	1.416652974486797469e-06	1.549755461672597815e-06	1.694685681095610849e-06	1.852428403300613954e-06	2.024044190957762616e-06	2.210674678679926169e-06	2.413548173580102795e-06	2.633985592233277467e-06	2.873406750169875438e-06	3.133337020481502828e-06	3.415414378557775227e-06	3.721396850395148354e-06	4.053170382321464177e-06	4.412757150357996901e-06	4.802324327794442793e-06	5.224193329873793830e-06	5.680849554771747674e-06	6.174952640306212048e-06	6.709347256018332944e-06	7.287074450426528032e-06	7.911383573364276462e-06	8.585744793362188728e-06	9.313862230025744175e-06	1.009968772128178063e-05	1.094743524521591997e-05
1.409000720049657778e-07	1.556875407280955552e-07	1.719581467667680362e-07	1.898531982501598284e-07	2.095266948015024340e-07	2.311463765607931030e-07	2.548948732832550931e-07	2.809709335485578102e-07	3.095907466542209989e-07	3.409893633825347997e-07	3.754222221741604258e-07	4.131667875984519959e-07	4.545243083808703034e-07	4.998217026310892210e-07	5.494135783118566763e-07	6.036843973979762914e-07	6.630507925965721463e-07	7.279640459340607889e-07	7.989127389611860201e-07	8.764255847849566973e-07	9.610744526043773496e-07	1.053477595905106471e-06	1.154303095955590818e-06	1.264272532742816135e-06	1.384164895988911651e-06	1.514820749398705262e-06	1.657146661801788203e-06	1.812119919369973748e-06	1.980793533608959404e-06	2.164301560341441435e-06	2.363864745415037091e-06	2.580796513379802670e-06	2.816509315885490006e-06	3.072521357044335067e-06	3.350463713489241911e-06	3.652087867326281194e-06	3.979273670632710479e-06	4.334037760580611542e-06	4.718542444672618729e-06	5.135105075953344963e-06	5.586207938404369058e-06	6.074508663039028536e-06	6.602851195480600580e-06	7.174277336028951608e-06	7.792038873391707825e-06	8.459610333373174311e-06	9.180702363867195966e-06	9.959275777492607463e-06	1.079955627312393955e-05	1.170604985741183350e-05
1.506035563969352237e-07	1.664094074802420174e-07	1.838005359690017211e-07	2.029279815437862182e-07	2.239563499600786981e-07	2.470649332787418580e-07	2.724489385952622439e-07	3.003208019026595323e-07	3.309116010216649064e-07	3.644725742137705759e-07	4.012767514602577161e-07	4.416207057718094563e-07	4.858264322890685527e-07	5.342433633442142528e-07	5.872505280773826840e-07	6.452588656391955807e-07	7.087137014616157276e-07	7.780973965434096361e-07	8.539321801733107140e-07	9.367831770027577656e-07	1.027261639880643815e-06	1.126028400373444543e-06	1.233797549415337576e-06	1.351340361062488441e-06	1.479489472863565454e-06	1.619143336902362790e-06	1.771270956117477519e-06	1.936916921056686314e-06	2.117206762777560997e-06	2.313352638159955064e-06	2.526659364447607219e-06	2.758530820383199322e-06	3.010476731840750287e-06	3.284119860389833862e-06	3.581203613743148158e-06	3.903600097540972861e-06	4.253318628408348468e-06	4.632514728680874908e-06	5.043499623629337096e-06	5.488750262415006402e-06	5.970919884377785591e-06	6.492849152588158830e-06	7.057577876879700244e-06	7.668357348816228053e-06	8.328663311231091745e-06	9.042209585101202595e-06	9.812962376575273227e-06	1.064515528696793839e-05	1.154330504844222974e-05	1.251222800793081201e-05
1.609109216097400374e-07	1.777985326125896982e-07	1.963799175922106874e-07	2.168164533922873776e-07	2.392840120280697762e-07	2.639741563990923732e-07	2.910954536747340868e-07	3.208748790791958906e-07	3.535593255240893912e-07	3.894172261570409654e-07	4.287402972873728995e-07	4.718454095575485342e-07	5.190765956518797821e-07	5.708072032718174048e-07	6.274422025598193274e-07	6.894206576212800218e-07	7.572183722757255007e-07	8.313507206644345154e-07	9.123756738509410465e-07	1.000897034073319447e-06	1.097567888841830963e-06	1.203094297621492775e-06	1.318239224396077180e-06	1.443826729975945140e-06	1.580746438486603977e-06	1.729958293056292502e-06	1.892497616307390288e-06	2.069480491846943063e-06	2.262109483543550467e-06	2.471679709970233431e-06	2.699585291981493141e-06	2.947326191978368756e-06	3.216515463991318140e-06	3.508886934277653818e-06	3.826303332683306475e-06	4.170764895554532328e-06	4.544418461501158062e-06	4.949567081804917969e-06	5.388680167728847624e-06	5.864404197416118489e-06	6.379574005459472512e-06	6.937224678576139310e-06	7.540604081127548066e-06	8.193186034476930920e-06	8.898684174376863176e-06	9.661066510706707949e-06	1.048457071394973857e-05	1.137372015278386154e-05	1.233334070706926242e-05	1.336857838033317123e-05
1.718549711157752690e-07	1.898911623566650549e-07	2.097363259136798096e-07	2.315628142991705354e-07	2.555584617842152063e-07	2.819278600775470873e-07	3.108937616753997044e-07	3.426985791231221137e-07	3.776059973235878036e-07	4.159027064415865791e-07	4.579002633727246643e-07	5.039370901807402379e-07	5.543806183587049373e-07	6.096295882372194396e-07	6.701165133460797932e-07	7.363103200353756988e-07	8.087191731762363974e-07	8.878934992913732247e-07	9.744292190092929542e-07	1.068971201294364792e-06	1.172216952475462733e-06	1.284920553679813703e-06	1.407896860872596341e-06	1.542025982308194878e-06	1.688258048811851293e-06	1.847618292931873853e-06	2.021212453628924911e-06	2.210232523799367392e-06	2.415962858562474327e-06	2.639786662873111626e-06	2.883192877651584415e-06	3.147783484246112595e-06	3.435281247660289087e-06	3.747537919582492409e-06	4.086542922845448382e-06	4.454432539515691079e-06	4.853499625366261288e-06	5.286203874007366399e-06	5.755182654449495339e-06	6.263262446328438046e-06	6.813470897449984409e-06	7.409049528680949066e-06	8.053467111546190428e-06	8.750433744158980158e-06	9.503915651323745196e-06	1.031815073479250516e-05	1.119766489972431672e-05	1.214728918338725412e-05	1.317217771204097554e-05	1.427782651174820458e-05
1.834699566184927514e-07	2.027251431707998260e-07	2.239115626768207496e-07	2.472132161685175962e-07	2.728306336221920833e-07	3.009822343031972334e-07	3.319058256841335376e-07	3.658602040365017936e-07	4.031268757097321660e-07	4.440119071569766978e-07	4.888479122148408373e-07	5.379961856089401433e-07	5.918489921393841870e-07	6.508320214993452826e-07	7.154070191961923234e-07	7.860746045775844304e-07	8.633772875143417500e-07	9.479026958572261350e-07	1.040287026365742651e-06	1.141218732402577982e-06	1.251442462297064485e-06	1.371763262903737856e-06	1.503051063516918473e-06	1.646245455947699046e-06	1.802360787224814029e-06	1.972491582043899942e-06	2.157818312758292111e-06	2.359613535378020537e-06	2.579248410719102034e-06	2.818199630519605695e-06	3.078056769012298920e-06	3.360530081108900921e-06	3.667458769010660625e-06	4.000819739704354073e-06	4.362736876435181076e-06	4.755490847858491586e-06	5.181529479161178683e-06	5.643478710004804695e-06	6.144154164670444935e-06	6.686573360278393040e-06	7.273968579404550339e-06	7.909800433818789736e-06	8.597772146419424083e-06	9.341844578726734571e-06	1.014625203152608529e-05	1.101551884640106480e-05	1.195447683597184197e-05	1.296828357064378009e-05	1.406244154956375641e-05	1.524281828327687424e-05
1.957916199087997063e-07	2.163399679897454552e-07	2.389492481745438748e-07	2.638158187044819208e-07	2.911536777945876920e-07	3.211959135651488412e-07	3.541963044426698688e-07	3.904310272468215917e-07	4.302004940702006277e-07	4.738313265516025138e-07	5.216784766213620626e-07	5.741275032932407563e-07	6.315970155918776018e-07	6.945412922376300632e-07	7.634530892612800768e-07	8.388666472902205465e-07	9.213609108335896396e-07	1.011562972497655065e-06	1.110151755682281212e-06	1.217861949945153830e-06	1.335488213871014441e-06	1.463889660947808109e-06	1.603994644629008218e-06	1.756805859450436696e-06	1.923405775768954260e-06	2.104962426397662523e-06	2.302735564126630407e-06	2.518083209836157097e-06	2.752468611630862165e-06	3.007467636142857530e-06	3.284776613870024021e-06	3.586220661126796124e-06	3.913762501887525292e-06	4.269511813491298511e-06	4.655735120851792086e-06	5.074866264466890404e-06	5.529517468152719622e-06	6.022491033023781634e-06	6.556791684807288003e-06	7.135639602103162050e-06	7.762484153683874298e-06	8.441018373354937084e-06	9.175194201274159450e-06	9.969238520932828236e-06	1.082767002124632660e-05	1.175531691336422392e-05	1.275733553188627350e-05	1.383922985016436765e-05	1.500687193925444130e-05	1.626652339986660607e-05
2.088572344798770969e-07	2.307768222073712599e-07	2.548948720378363457e-07	2.814208454853365209e-07	3.105830222977191865e-07	3.426300451229518576e-07	3.778326276324419041e-07	4.164853765937186926e-07	4.589087513307612242e-07	5.054511697467396622e-07	5.564912705934820817e-07	6.124403422012362546e-07	6.737449284310394290e-07	7.408896231803333355e-07	8.144000653601168096e-07	8.948461468686789717e-07	9.828454467123795246e-07	1.079066905067609412e-06	1.184234751739367846e-06	1.299132704149959588e-06	1.424608450685350701e-06	1.561578435935914469e-06	1.711032965090633212e-06	1.874041645479237851e-06	2.051759184002124943e-06	2.245431559942832322e-06	2.456402593419570871e-06	2.686120930498638879e-06	2.936147466761710640e-06	3.208163231887259571e-06	3.503977758572400123e-06	3.825537959879835354e-06	4.174937539845013145e-06	4.554426962910447066e-06	4.966424008485325585e-06	5.413524937600037360e-06	5.898516299326636533e-06	6.424387405250424239e-06	6.994343500893245297e-06	7.611819663545299037e-06	8.280495456476346123e-06	9.004310369955680323e-06	9.787480079908359132e-06	1.063451355536771959e-05	1.155023104613758455e-05	1.253978298225853403e-05	1.360866981695106259e-05	1.476276284470202750e-05	1.600832602604027459e-05	1.735203885031758500e-05
2.227056467808863929e-07	2.460786292603999445e-07	2.717958435837277729e-07	3.000806395510552961e-07	3.311764342195571468e-07	3.653483566847403671e-07	4.028850705062876200e-07	4.441007165957993913e-07	4.893370026020824442e-07	5.389654485769963749e-07	5.933897992484788692e-07	6.530486137914944651e-07	7.184180445729440924e-07	7.900148169525301776e-07	8.683994228482244463e-07	9.541795414219627118e-07	1.048013700908081471e-06	1.150615196293490252e-06	1.262756278263614452e-06	1.385272629551181091e-06	1.519068145565266541e-06	1.665120036933820362e-06	1.824484272363728840e-06	1.998301381006013325e-06	2.187802634309349630e-06	2.394316628149560885e-06	2.619276286835165394e-06	2.864226311406698506e-06	3.130831095466932404e-06	3.420883132599526476e-06	3.736311940249485746e-06	4.079193525748381524e-06	4.451760420966837588e-06	4.856412312861287219e-06	5.295727297948045215e-06	5.772473789481541513e-06	6.289623106827485603e-06	6.850362777203889785e-06	7.458110580606431178e-06	8.116529369331622128e-06	8.829542694057430517e-06	9.601351268936340639e-06	1.043645030857135728e-05	1.133964777011058279e-05	1.231608353395710403e-05	1.337124955679726274e-05	1.451101103071662042e-05	1.574162858218708153e-05	1.706978154456523906e-05	1.850259233750573896e-05
2.373773169831082908e-07	2.622900956734291792e-07	2.897015415682540076e-07	3.198497183339862341e-07	3.529940803627065655e-07	3.894172232856549136e-07	4.294268276382605336e-07	4.733577297453602132e-07	5.215741487553695198e-07	5.744720802510025534e-07	6.324818674434964515e-07	6.960709615586499963e-07	7.657468836468258644e-07	8.420604006949495376e-07	9.256089295864687455e-07	1.017040183144923455e-06	1.117056073207592390e-06	1.226416886407303707e-06	1.345945749092185497e-06	1.476533398583758158e-06	1.619143278762834230e-06	1.774816978778501950e-06	1.944680034496962262e-06	2.129948113142414689e-06	2.331933602429691966e-06	2.552052626347239445e-06	2.791832510612787765e-06	3.052919721698140957e-06	3.337088304191367740e-06	3.646248842139632810e-06	3.982457970885933136e-06	4.347928466775757710e-06	4.745039942962307076e-06	5.176350180374855507e-06	5.644607123732247097e-06	6.152761573275776174e-06	6.703980603657520064e-06	7.301661742147692301e-06	7.949447939009902673e-06	8.651243363530681526e-06	9.411230059774155585e-06	1.023388549665437644e-05	1.112400104737222674e-05	1.208670143364160570e-05	1.312746517042140796e-05	1.425214604707221056e-05	1.546699568095353961e-05	1.677868717946820947e-05	1.819433994642456539e-05	1.972154566832908082e-05
2.529143591249266554e-07	2.794577554176516156e-07	3.086633631814519099e-07	3.407848277526677578e-07	3.760985869438194767e-07	4.149057331473797961e-07	4.575340855499309429e-07	5.043403965646606265e-07	5.557127246335026373e-07	6.120729845092045227e-07	6.738796867446104865e-07	7.416308787575049657e-07	8.158673005037883689e-07	8.971757684800491914e-07	9.861928024882538436e-07	1.083608510330123304e-06	1.190170746356001200e-06	1.306689560572894071e-06	1.434041955816780735e-06	1.573176971315881277e-06	1.725121111811984668e-06	1.890984142265698194e-06	2.071965269046713372e-06	2.269359729400399419e-06	2.484565811885336695e-06	2.719092331390281193e-06	2.974566583262500042e-06	3.252742802006250939e-06	3.555511150943757005e-06	3.884907270160344363e-06	4.243122410983849793e-06	4.632514186167420839e-06	5.055617965853390968e-06	5.515158950287270910e-06	6.014064951121125885e-06	6.555479913991134047e-06	7.142778215865058546e-06	7.779579771431412952e-06	8.469765983532632686e-06	9.217496573324170952e-06	1.002722732646363336e-05	1.090372879219366788e-05	1.185210597266175005e-05	1.287781904022870928e-05	1.398670512082516192e-05	1.518500118163545199e-05	1.647936806148837739e-05	1.787691568232894845e-05	1.938522948000094499e-05	2.101239809229404499e-05
2.693605804950315820e-07	2.976300134278820746e-07	3.287347721127148913e-07	3.629449952793074271e-07	4.005550981602956257e-07	4.418857522881340238e-07	4.872860939587476262e-07	5.371360741433128959e-07	5.918489855885635101e-07	6.518741789383515577e-07	7.176999803665360988e-07	7.898568238937634603e-07	8.689206122685966600e-07	9.555163210263706943e-07	1.050321861097137234e-06	1.154072216116720613e-06	1.267563871401459593e-06	1.391659552377703186e-06	1.527293291109759045e-06	1.675475840444950764e-06	1.837300456189625617e-06	2.013949068644549733e-06	2.206698865760297189e-06	2.416929311121599010e-06	2.646129620931400648e-06	2.895906725139274902e-06	3.167993738841450088e-06	3.464258971068716341e-06	3.786715499070576579e-06	4.137531337195833433e-06	4.519040230457811871e-06	4.933753103851522980e-06	5.384370199458176704e-06	5.873793934321586865e-06	6.405142513008707754e-06	6.981764329666478873e-06	7.607253195252044538e-06	8.285464426439981140e-06	9.020531833488090064e-06	9.816885645068284725e-06	1.067927140873326373e-05	1.161276990628219571e-05	1.262281812380560146e-05	1.371523131662287085e-05	1.489622620965041488e-05	1.617244537398261804e-05	1.755098282056550134e-05	1.903941085184793997e-05	2.064580821213305226e-05	2.237878957706970290e-05
2.867615201061098982e-07	3.168571881146588366e-07	3.499713455062640868e-07	3.863915817818316584e-07	4.264313334046209741e-07	4.704319876407605914e-07	5.187652353812242300e-07	5.718355728622436955e-07	6.300829920212138762e-07	6.939858720852254279e-07	7.640640856893581570e-07	8.408823335482205177e-07	9.250537224580985957e-07	1.017243602187225369e-06	1.118173677618641164e-06	1.228626413343488982e-06	1.349449748761166454e-06	1.481562142626847607e-06	1.625957966894912718e-06	1.783713270638099386e-06	1.955991935775290592e-06	2.144052247314705811e-06	2.349253901811556731e-06	2.573065478749149296e-06	2.817072400576057720e-06	3.082985408169379027e-06	3.372649579539718035e-06	3.688053920647147597e-06	4.031341558253252719e-06	4.404820565790714266e-06	4.810975454283945221e-06	5.252479361395834688e-06	5.732206972709164177e-06	6.253248210358430336e-06	6.818922725118353593e-06	7.432795229013061000e-06	8.098691706430486968e-06	8.820716542607624343e-06	9.603270609180628535e-06	1.045107034726643240e-05	1.136916788924881277e-05	1.236297226107597812e-05	1.343827170742599205e-05	1.460125718255597058e-05	1.585854705000571077e-05	1.721721303457727809e-05	1.868480747012204264e-05	2.026939188667643867e-05	2.197956698030998577e-05	2.382450400875388183e-05
3.051644861042100746e-07	3.371915527003698101e-07	3.724308196177542707e-07	4.111883319319638279e-07	4.537976428961228177e-07	5.006220484249457985e-07	5.520570928109230535e-07	6.085332309954850277e-07	6.705186915818059817e-07	7.385225539949612906e-07	8.130980539398236329e-07	8.948461320804858585e-07	9.844192416668578917e-07	1.082525431664537200e-06	1.189932722802884891e-06	1.307473794842871679e-06	1.436051004280162117e-06	1.576641752639841612e-06	1.730304226485224365e-06	1.898183531254546071e-06	2.081518242053614428e-06	2.281647395568744904e-06	2.500017948320618153e-06	2.738192727554167788e-06	2.997858902149494029e-06	3.280837002042286180e-06	3.589090515755720759e-06	3.924736096766616013e-06	4.290054410552782404e-06	4.687501655292482364e-06	5.119721790307020574e-06	5.589559507446383389e-06	6.100073981716449058e-06	6.654553438520199003e-06	7.256530575939411582e-06	7.909798881501427966e-06	8.618429883857821203e-06	9.386791380737659107e-06	1.021956668542298593e-05	1.112177493481229263e-05	1.209879250289702505e-05	1.315637556414364644e-05	1.430068385186598881e-05	1.553830565715792891e-05	1.687628411433986887e-05	1.832214481913103381e-05	1.988392482589546381e-05	2.157020307029635235e-05	2.339013226353362963e-05	2.535347230400516682e-05
3.246185919519661700e-07	3.586873752005834351e-07	3.961731339745834195e-07	4.374014229612648255e-07	4.827270614895211603e-07	5.325365055081324747e-07	5.872505151784878775e-07	6.473269868671300603e-07	7.132639986776703701e-07	7.856030837823608241e-07	8.649327466060656909e-07	9.518922377377802529e-07	1.047175604298030580e-06	1.151536033373913228e-06	1.265790507046990629e-06	1.390824788482585177e-06	1.527598759521263909e-06	1.677152131213929084e-06	1.840610549770118804e-06	2.019192121443262276e-06	2.214214380955895719e-06	2.427101729170105227e-06	2.659393366832328641e-06	2.912751752364490330e-06	3.188971612833098221e-06	3.489989538401934071e-06	3.817894191758167445e-06	4.174937165194710502e-06	4.563544519227434105e-06	4.986329037821210509e-06	5.446103236491002688e-06	5.945893160724716170e-06	6.488953013340972013e-06	7.078780650541567241e-06	7.719133987535706907e-06	8.414048355700385712e-06	9.167854854283208701e-06	9.985199740653411413e-06	1.087106490404487130e-05	1.183078946861028702e-05	1.287009257241053779e-05	1.399509736967389194e-05	1.521235630429630157e-05	1.652887770306335420e-05	1.795215373748624608e-05	1.949018980342859416e-05	2.115153536782956112e-05	2.294531633183447016e-05	2.488126895946502856e-05	2.696977542060599944e-05
3.451747912169056842e-07	3.814009568641340008e-07	4.212604738339075068e-07	4.650995115377480006e-07	5.132953604093158873e-07	5.662589484782570748e-07	6.244376802884227654e-07	6.883184482269907946e-07	7.584308709157227419e-07	8.353507738277799122e-07	9.197039281360922722e-07	1.012170064673882112e-06	1.113487180795131097e-06	1.224456158862226052e-06	1.345945716059145058e-06	1.478897706232007279e-06	1.624332795492256494e-06	1.783356534382191459e-06	1.957165850495429653e-06	2.147055986566344394e-06	2.354427910189941721e-06	2.580796222504850253e-06	2.827797594371115002e-06	3.097199759781871384e-06	3.390911097491082522e-06	3.710990833080245165e-06	4.059659894949887162e-06	4.439312458989550563e-06	4.852528217951750671e-06	5.302085412826857938e-06	5.790974664783261224e-06	6.322413647493342350e-06	6.899862640906155635e-06	7.527041008747219211e-06	8.207944643214395961e-06	8.946864421495221467e-06	9.748405719840375918e-06	1.061750903198951980e-05	1.155947173974597779e-05	1.257997108442643066e-05	1.368508838876840656e-05	1.488133457964053850e-05	1.617567706256403415e-05	1.757556799961745354e-05	1.908897404271714062e-05	2.072440757457658030e-05	2.249095950979496146e-05	2.439833370851701252e-05	2.645688305492566942e-05	2.867764725246017900e-05
3.668859107892409066e-07	4.053906688779013626e-07	4.477573107240491798e-07	4.943537785264646690e-07	5.455810966488532286e-07	6.018760401402261144e-07	6.637141549149642346e-07	7.316129584946553905e-07	8.061353820946521413e-07	8.878934701726560521e-07	9.775523544521734291e-07	1.075834520363372268e-06	1.183524384808189625e-06	1.301473205154877486e-06	1.430604340399832777e-06	1.571918886500758300e-06	1.726501708983852230e-06	1.895527897059222825e-06	2.080269664640437672e-06	2.282103724855898937e-06	2.502519165859550116e-06	2.743125856994518988e-06	3.005663415633529223e-06	3.292010766311782956e-06	3.604196325079045383e-06	3.944408843324842938e-06	4.315008946669002959e-06	4.718541405859229341e-06	5.157748177968123437e-06	5.635582257535160708e-06	6.155222378645630985e-06	6.720088610273763819e-06	7.333858888538114251e-06	8.000486530809123082e-06	8.724218777880570451e-06	9.509616411635679487e-06	1.036157449682912990e-05	1.128534429672686855e-05	1.228655641341394711e-05	1.337124520456883435e-05	1.454587452941239850e-05	1.581736487735270868e-05	1.719312193355296896e-05	1.868106663625005879e-05	2.028966678109661299e-05	2.202797022813889630e-05	2.390563976718875221e-05	2.593298969735769263e-05	2.812102417631127976e-05	3.048147739443740552e-05
3.898066823468329950e-07	4.307169871348598848e-07	4.757304408468326176e-07	5.252379713883990785e-07	5.796656597630423029e-07	6.394775681371199419e-07	7.051789517272589137e-07	7.773196595085673782e-07	8.564977913460518237e-07	9.433636286734490327e-07	1.038623856795415848e-06	1.143046097876676491e-06	1.257463774706266359e-06	1.382781326385998569e-06	1.519979798189195229e-06	1.670122828968711682e-06	1.834363060660695657e-06	2.013948995632605986e-06	2.210232328858450938e-06	2.424675783170516818e-06	2.658861477133047685e-06	2.914499856407056201e-06	3.193439220825568037e-06	3.497675880771084321e-06	3.829364977840114840e-06	4.190832006189599879e-06	4.584585072383307149e-06	5.013327932988380752e-06	5.479973850609457839e-06	5.987660310484397486e-06	6.539764641196184270e-06	7.139920584479366597e-06	7.792035860491211514e-06	8.500310776308606160e-06	9.269257926744390739e-06	1.010372303788987668e-05	1.100890700504005922e-05	1.199038917786392662e-05	1.305415194680605122e-05	1.420660668576531805e-05	1.545462110705794450e-05	1.680554808554221810e-05	1.826725600952652201e-05	1.984816071673665882e-05	2.155725907406542380e-05	2.340416426022341240e-05	2.539914281054369999e-05	2.755315348320883410e-05	2.987788800596066693e-05	3.238581376194872460e-05
4.139937718785166699e-07	4.574425248567701162e-07	5.052490211104304350e-07	5.578284439633008482e-07	6.156333157738776983e-07	6.791564933863156718e-07	7.489345827022525917e-07	8.255515504035396136e-07	9.096426080096979139e-07	1.001898386457131783e-06	1.103069420397454650e-06	1.213970962462062461e-06	1.335488148827275859e-06	1.468581538542005536e-06	1.614293050244513779e-06	1.773752321098305810e-06	1.948183514016964754e-06	2.138912600524717364e-06	2.347375147910337984e-06	2.575124640677164874e-06	2.823841367668603546e-06	3.095341907654486170e-06	3.391589247597779863e-06	3.714703569278624196e-06	4.066973741432636179e-06	4.450869556058015108e-06	4.869054749057752998e-06	5.324400846903800358e-06	5.820001882538196285e-06	6.359190025250686766e-06	6.945552170793905317e-06	7.582947539504253572e-06	8.275526331687165345e-06	9.027749490987110743e-06	9.844409627892565642e-06	1.073065315691171358e-05	1.169200370229106012e-05	1.273438682842022455e-05	1.386415615227343022e-05	1.508812089634997369e-05	1.641357494161381207e-05	1.784832744084186211e-05	1.940073505360138451e-05	2.107973586474162778e-05	2.289488504881307109e-05	2.485639234318929281e-05	2.697516139285787096e-05	2.926283102984209413e-05	3.173181855000714531e-05	3.439536504956820914e-05
4.395058070706549154e-07	4.856320628558976802e-07	5.363846025545223023e-07	5.922041933734832818e-07	6.535712478986535362e-07	7.210089950104654920e-07	7.950871086723470653e-07	8.764255422275668316e-07	9.656986518142102105e-07	1.063639628205923491e-06	1.171045257459325051e-06	1.288781031862689463e-06	1.417786633835676466e-06	1.559081816626097881e-06	1.713772706886820515e-06	1.883058555493262782e-06	2.068238964278244656e-06	2.270721617716802991e-06	2.492030549984865313e-06	2.733814979244644505e-06	2.997858742469870532e-06	3.286090365618273767e-06	3.600593805479930312e-06	3.943619901078592703e-06	4.317598574073783430e-06	4.725151819202151100e-06	5.169107527400631415e-06	5.652514185870179589e-06	6.178656500959864501e-06	6.751071991370452590e-06	7.373568600792942727e-06	8.050243380696670033e-06	8.785502295565573595e-06	9.584081204433085685e-06	1.045106807408425585e-05	1.139192648076614602e-05	1.241252045866644684e-05	1.351914075477168439e-05	1.471853255099603229e-05	1.601792471565858120e-05	1.742506064748223482e-05	1.894823077626449446e-05	2.059630678521944506e-05	2.237877762071372316e-05	2.430578735566343035e-05	2.638817497326829153e-05	2.863751613793517374e-05	3.106616702027134211e-05	3.368731024278980978e-05	3.651500301251095455e-05
4.664034023557164095e-07	5.153525772134424526e-07	5.692111609222810502e-07	6.284468937775670852e-07	6.935695938016611398e-07	7.651345114332761212e-07	8.437461846438009402e-07	9.300625078968825765e-07	1.024799107921020595e-06	1.128734046784547468e-06	1.242712873901516841e-06	1.367654049778532881e-06	1.504554765538999552e-06	1.654497183530273169e-06	1.818655125632289560e-06	1.998301237241781459e-06	2.194814656303147109e-06	2.409689218195861171e-06	2.644542228764937373e-06	2.901123839297351581e-06	3.181327058797234651e-06	3.487198440498442570e-06	3.820949481167158930e-06	4.184968773391801729e-06	4.581834952722701703e-06	5.014330483214036054e-06	5.485456326621991122e-06	5.998447542228847881e-06	6.556789865982630671e-06	7.164237319362490619e-06	7.824830900093061701e-06	8.542918408531203846e-06	9.323175465227937614e-06	1.017062777681669354e-05	1.109067470899103502e-05	1.208911422689835017e-05	1.317216926478027083e-05	1.434651558813037615e-05	1.561931121299388995e-05	1.699822744829756075e-05	1.849148162826274005e-05	2.010787160298634139e-05	2.185681205619023789e-05	2.374837271989172088e-05	2.579331855634578002e-05	2.800315197802888203e-05	3.039015717663905299e-05	3.296744663211093193e-05	3.574900987239357860e-05	3.874976455426338949e-05
4.947491814159148825e-07	5.466732641459912031e-07	6.038051241265917201e-07	6.666409266951914023e-07	7.357214790616108386e-07	8.116357773005378389e-07	8.950251005115410916e-07	9.865873270763620190e-07	1.087081576376932219e-06	1.197333197708897112e-06	1.318239129333778303e-06	1.450773651866487146e-06	1.595994561495637637e-06	1.755049789880487372e-06	1.929184498961279036e-06	2.119748680357435822e-06	2.328205290510629499e-06	2.556138954255310165e-06	2.805265271066438271e-06	3.077440759842040225e-06	3.374673479723758839e-06	3.699134366138888224e-06	4.053169322962171723e-06	4.439312113437528305e-06	4.860298094269527518e-06	5.319078839085017999e-06	5.818837699271180717e-06	6.363006352017723385e-06	6.955282387213966331e-06	7.599647986677869721e-06	8.300389751012951091e-06	9.062119731190115403e-06	9.889797723736518920e-06	1.078875489016133563e-05	1.176471876295802420e-05	1.282383970218474060e-05	1.397271886821838829e-05	1.521843777780718511e-05	1.656858951198472729e-05	1.803131164575121854e-05	1.961532097065831029e-05	2.132995008254273456e-05	2.318518590761182733e-05	2.519171024089606728e-05	2.736094237171738240e-05	2.970508387126237357e-05	3.223716561758050510e-05	3.497109713334934533e-05	3.792171831148350743e-05	4.110485360318148404e-05
5.246077969294728999e-07	5.796655618252993984e-07	6.402453963512200482e-07	7.068734076165846640e-07	7.801230465388693495e-07	8.606188558779314009e-07	9.490408167860035637e-07	1.046128925561813690e-06	1.152688115508546272e-06	1.269593546942221213e-06	1.397796289678551074e-06	1.538329423655580905e-06	1.692314584728596827e-06	1.860968984101634201e-06	2.045612931336826837e-06	2.247677892407592198e-06	2.468715115833352579e-06	2.710404861551642147e-06	2.974566268845213416e-06	3.263167901346479117e-06	3.578339008886958005e-06	3.922381547741321543e-06	4.297783002633371135e-06	4.707230055720153215e-06	5.153623149644814097e-06	5.640091993649476566e-06	6.170012063654843326e-06	6.747022149141624473e-06	7.375043001608637360e-06	8.058297141311947094e-06	8.801329880924689655e-06	9.609031626663491052e-06	1.048666151932454890e-05	1.143987247952167420e-05	1.247473772323787810e-05	1.359777881556018649e-05	1.481599533216244537e-05	1.613689619972174651e-05	1.756853278797883047e-05	1.911953382758371122e-05	2.079914222916820658e-05	2.261725388026470526e-05	2.458445849771690196e-05	2.671208261408077587e-05	2.901223477719103820e-05	3.149785304254765098e-05	3.418275483841064135e-05	3.708168928353017528e-05	4.021039203715037232e-05	4.358564276043151248e-05
5.560459473419901559e-07	6.144031689109714939e-07	6.786133785214900065e-07	7.492342086038006181e-07	8.268734813190884482e-07	9.121931665688109080e-07	1.005913994938611948e-06	1.108820308730364804e-06	1.221765278780516652e-06	1.345676511492365760e-06	1.481562071868649528e-06	1.630516949739634320e-06	1.793729997843614055e-06	1.972491371930533772e-06	2.168200504624529225e-06	2.382374646397774278e-06	2.616658008673814716e-06	2.872831545793504935e-06	3.152823414338912422e-06	3.458720150116643695e-06	3.792778604952861479e-06	4.157438687340537359e-06	4.555336952907079570e-06	4.989321092629395973e-06	5.462465368711695243e-06	5.978087050054914652e-06	6.539763901277645402e-06	7.151352781294688234e-06	7.817009409510578341e-06	8.541209359738596027e-06	9.328770344000038479e-06	1.018487585038585734e-05	1.111510020116944204e-05	1.212543509932422678e-05	1.322231773352607890e-05	1.441266051358546864e-05	1.570388251005523585e-05	1.710394267347323217e-05	1.862137491032425518e-05	2.026532509431426822e-05	2.204559009294105652e-05	2.397265889058912305e-05	2.605775589046271850e-05	2.831288647859198188e-05	3.075088493384845096e-05	3.338546476843280508e-05	3.623127158354649022e-05	3.930393852498126849e-05	4.262014442311312580e-05	4.619767470119268675e-05
5.891323904407185178e-07	6.509620595506253131e-07	7.189929848733064068e-07	7.938159765842863560e-07	8.760750309027597919e-07	9.664715071873828109e-07	1.065769021963796005e-06	1.174798588615808118e-06	1.294464144629528025e-06	1.425748492272322682e-06	1.569719680027053816e-06	1.727537853595700871e-06	1.900462606834834550e-06	2.089860864588981407e-06	2.297215331047114967e-06	2.524133538959533753e-06	2.772357536817362270e-06	3.043774252915389105e-06	3.340426577083922733e-06	3.664525202791035564e-06	4.018461274276688038e-06	4.404819885381243367e-06	4.826394478773711816e-06	5.286202196359862178e-06	5.787500233758673396e-06	6.333803253867967445e-06	6.928901916692703142e-06	7.576882584778351035e-06	8.282148265764960467e-06	9.049440855753183171e-06	9.883864749340895463e-06	1.079091188433731881e-05	1.177648829128812229e-05	1.284694222002705426e-05	1.400909391751454044e-05	1.527026713319706755e-05	1.663832243003158316e-05	1.812169238113940284e-05	1.972941873377073098e-05	2.147119162386776931e-05	2.335739092598763299e-05	2.539912982466358110e-05	2.760830069444258211e-05	2.999762337680786004e-05	3.258069594295119972e-05	3.537204803191094726e-05	3.838719685386119806e-05	4.164270594838197145e-05	4.515624678724934718e-05	4.894666331069554981e-05
6.239379535052761170e-07	6.894204945972331181e-07	7.614706553441145420e-07	8.407141470316292928e-07	9.278330203039611221e-07	1.023570070615800247e-06	1.128734028748108469e-06	1.244205004157455621e-06	1.370940338776468195e-06	1.509980898676157709e-06	1.662457832525451061e-06	1.829599827364361525e-06	2.012740893847501587e-06	2.213328714813342027e-06	2.432933592791249391e-06	2.673258033871875162e-06	2.936147007236595452e-06	3.223598921565794018e-06	3.537777361523484752e-06	3.881023629543117356e-06	4.255870140215721382e-06	4.665054716702100609e-06	5.111535840752775638e-06	5.598508910118853313e-06	6.129423559368758907e-06	6.708002102385603473e-06	7.338259157098750145e-06	8.024522515302902830e-06	8.771455322717768236e-06	9.584079636747683281e-06	1.046780143169570942e-05	1.142843712346560958e-05	1.247224168802938719e-05	1.360593845016061520e-05	1.483675062108015759e-05	1.617243466576992014e-05	1.762131558272353400e-05	1.919232418083738193e-05	2.089503643996291001e-05	2.273971504335164381e-05	2.473735317177146422e-05	2.689972065048697563e-05	2.923941254152274852e-05	3.176990027464658646e-05	3.450558541134180759e-05	3.746185613658838012e-05	4.065514657359732429e-05	4.410299901668030643e-05	4.782412917711230675e-05	5.183849453627592416e-05
6.605355398046393997e-07	7.298590287893494940e-07	8.061353635049320680e-07	8.900269527233532106e-07	9.822558617160992062e-07	1.083608455467723077e-06	1.194940901829737611e-06	1.317184934163389106e-06	1.451354048510787075e-06	1.598550164313052885e-06	1.759970779308409219e-06	1.936916650916862853e-06	2.130800038155349576e-06	2.343153539924392878e-06	2.575639567368270462e-06	2.830060489930278020e-06	3.108369496704156335e-06	3.412682216720686788e-06	3.745289143901732704e-06	4.108668914560334994e-06	4.505502487524559583e-06	4.938688279206870200e-06	5.411358308231229341e-06	5.926895406556906817e-06	6.488951556403751033e-06	7.101467414673320319e-06	7.768693088976931553e-06	8.495210231811708230e-06	9.285955521867309668e-06	1.014624560388227787e-05	1.108180356090270983e-05	1.209878699521073295e-05	1.320381779656256569e-05	1.440401367873247802e-05	1.570702156763546499e-05	1.712105292653019094e-05	1.865492110593718490e-05	2.031808080796709633e-05	2.212066975666026960e-05	2.407355266777057184e-05	2.618836761306021896e-05	2.847757487566708790e-05	3.095450839441569286e-05	3.363342989601677608e-05	3.652958581498996429e-05	3.965926710173180587e-05	4.303987201949563331e-05	4.668997203109026160e-05	5.062938087579215400e-05	5.487922693632894182e-05
6.990001312069593165e-07	7.723605136362683035e-07	8.530786197485421593e-07	9.418554272612097402e-07	1.039455058397326835e-06	1.146709670375112667e-06	1.264525288126445675e-06	1.393887902522665342e-06	1.535870028434585179e-06	1.691637753334906743e-06	1.862458308860814934e-06	2.049708199524634665e-06	2.254881924599528514e-06	2.479601331109222575e-06	2.725625637819773664e-06	2.994862172162754319e-06	3.289377864115172306e-06	3.611411543216581986e-06	3.963387087120417053e-06	4.347927472348067899e-06	4.767869780240271675e-06	5.226281213477460379e-06	5.726476180962967753e-06	6.272034511326628378e-06	6.866820857809937782e-06	7.515005359823015015e-06	8.221085629022078137e-06	8.989910130327353040e-06	9.826703030886363712e-06	1.073709059256647937e-05	1.172712918613792716e-05	1.280333500785829120e-05	1.397271558169602449e-05	1.524280313290494535e-05	1.662168992109210784e-05	1.811806562326358959e-05	1.974125685961250105e-05	2.150126895696651363e-05	2.340883004687001990e-05	2.547543759717432952e-05	2.771340747777963409e-05	3.013592566272776889e-05	3.275710267225324560e-05	3.559203085952987092e-05	3.865684464779942678e-05	4.196878382419541831e-05	4.554625999694546218e-05	4.940892632267721311e-05	5.357775061024123829e-05	5.807509190678666736e-05
7.394087866662085308e-07	8.170100957473752417e-07	9.023944694458073974e-07	9.963034030359826517e-07	1.099545202424890660e-06	1.213000131511356141e-06	1.337626592204751388e-06	1.474467575195975934e-06	1.624657597147430858e-06	1.789430156785960906e-06	1.970125744190399659e-06	2.168200439439167793e-06	2.385235138727699804e-06	2.622945448078134577e-06	2.883192286846572537e-06	3.167993245382189259e-06	3.479534743409185764e-06	3.820185037983495997e-06	4.192508132220118822e-06	4.599278638390114540e-06	5.043497651448017881e-06	5.528409691563646197e-06	6.057520776795701060e-06	6.634617689652276437e-06	7.263788503928632851e-06	7.949444440892925110e-06	8.696343126593205144e-06	9.509613324783584276e-06	1.039478122269666665e-05	1.135779834962907248e-05	1.240507121101748096e-05	1.354349272339883222e-05	1.478047553830907743e-05	1.612398734580051417e-05	1.758258825082393220e-05	1.916547031821224596e-05	2.088249938439948515e-05	2.274425923630592544e-05	2.476209825998259653e-05	2.694817866363742275e-05	2.931552838151757893e-05	3.187809576679935249e-05	3.465080718310154976e-05	3.764962760546275569e-05	4.089162434261103639e-05	4.439503399303872138e-05	4.817933274778002075e-05	5.226531015284984974e-05	5.667514644396889868e-05	6.143249356550373847e-05
7.818406363475594253e-07	8.638952103425132190e-07	9.541794857795518669e-07	1.053477503315982652e-06	1.162643965964245602e-06	1.282609652960004991e-06	1.414387965659776652e-06	1.559081748509606040e-06	1.717890624349042981e-06	1.892118878398506275e-06	2.083183927190053071e-06	2.292625410684063314e-06	2.522114947865485635e-06	2.773466598251703847e-06	3.048648073933621866e-06	3.349792749054617902e-06	3.679212515970588842e-06	4.039411539748078597e-06	4.433100965135515072e-06	4.863214632684954897e-06	5.332925863303083335e-06	5.845665373170248816e-06	6.405140383675504057e-06	7.015354993773907213e-06	7.680631884970816469e-06	8.405635431969518917e-06	9.195396294882476600e-06	1.005533757178051896e-05	1.099130259325002093e-05	1.200958444351310606e-05	1.311695729555244393e-05	1.432070965053206546e-05	1.562867957463935973e-05	1.704929202924196022e-05	1.859159839297102682e-05	2.026531827697508780e-05	2.208088373712840382e-05	2.404948598940906163e-05	2.618312473694646617e-05	2.849466021939471726e-05	3.099786809723806361e-05	3.370749728542285641e-05	3.663933085226215132e-05	3.981025010084423654e-05	4.323830195124331430e-05	4.694276974255716161e-05	5.094424757419572819e-05	5.526471830593104363e-05	5.992763533587127192e-05	6.495800827477903885e-05
8.263768711520539522e-07	9.131055696789527805e-07	1.008532756963826704e-06	1.113487128136629073e-06	1.228872085696884775e-06	1.355671429536403742e-06	1.494956288172571444e-06	1.647892328275877197e-06	1.815747507833687413e-06	1.999900409255212519e-06	2.201849190743868741e-06	2.423221196357138485e-06	2.665783267347765395e-06	2.931452799629213128e-06	3.222309594536829064e-06	3.540608552457929020e-06	3.888793261381580667e-06	4.269510534969564566e-06	4.685625957368172726e-06	5.140240494668822371e-06	5.636708235676073830e-06	6.178655327451361063e-06	6.770000173966719627e-06	7.414974969118076700e-06	8.118148638304680160e-06	8.884451265778283465e-06	9.719200087987361791e-06	1.062812713618852001e-05	1.161740861464909580e-05	1.269369610382587751e-05	1.386414968094454229e-05	1.513647305343177443e-05	1.651895080363623958e-05	1.802048784620942365e-05	1.965065120239073077e-05	2.141971419822199900e-05	2.333870319641297684e-05	2.541944697413478965e-05	2.767462886145814286e-05	3.011784175740937742e-05	3.276364614271226312e-05	3.562763121015137026e-05	3.872647923514147428e-05	4.207803331047667040e-05	4.570136857032752579e-05	4.961686702935114748e-05	5.384629616321184669e-05	5.841289135689327312e-05	6.334144234682736888e-05	6.865838378211292013e-05
8.731007274006025844e-07	9.647331461296695348e-07	1.065555867555609472e-06	1.176444433667751017e-06	1.298353340050059722e-06	1.432322011668432390e-06	1.579482139810768062e-06	1.741065299260823844e-06	1.918411139848929441e-06	2.112976190737218257e-06	2.326343317933387083e-06	2.560231877739109068e-06	2.816508611135605796e-06	3.097199326486445156e-06	3.404501420396077518e-06	3.740797289102369489e-06	4.108668685397715802e-06	4.510912078769306092e-06	4.950555079214920082e-06	5.430873988032227955e-06	5.955412541784560292e-06	6.528001918616840288e-06	7.152782079122018743e-06	7.834224517040585785e-06	8.577156498199093584e-06	9.386786869261979851e-06	1.026873352106344826e-05	1.122905259450530298e-05	1.227426952023552082e-05	1.341141198655182852e-05	1.464804493319269960e-05	1.599230767187441980e-05	1.745295323758827127e-05	1.903939007777792489e-05	2.076172618954506805e-05	2.263081581798726043e-05	2.465830883160550176e-05	2.685670289343574179e-05	2.923939854913188438e-05	3.182075735562078697e-05	3.461616317615669782e-05	3.764208676959369699e-05	4.091615380343196470e-05	4.445721642167156364e-05	4.828542849966360409e-05	5.242232471901083602e-05	5.689090359601345527e-05	6.171571459727244273e-05	6.692294947568514809e-05	7.254053795927794754e-05
9.220974664372421640e-07	1.018872149647689862e-06	1.125352873566091913e-06	1.242464304735164954e-06	1.371214518871424146e-06	1.512701271942675664e-06	1.668119764138303833e-06	1.838770684520959395e-06	2.026068862291387683e-06	2.231552565176981322e-06	2.456893487710716887e-06	2.703907474504392310e-06	2.974566026044644642e-06	3.271008637051903630e-06	3.595556020038419355e-06	3.950724269384733353e-06	4.339240024016742689e-06	4.764056689612625643e-06	5.228371784191778342e-06	5.735645473937397679e-06	6.289620369173695518e-06	6.894342653557287363e-06	7.554184622735355824e-06	8.273868711989316901e-06	9.058493095663700087e-06	9.913558944547804563e-06	1.084499943073457257e-05	1.185921057288925216e-05	1.296308401826834837e-05	1.416404186124416017e-05	1.547007360148623648e-05	1.688977534833416169e-05	1.843239138122110512e-05	2.010785817930112637e-05	2.192685103662460455e-05	2.390083338233063519e-05	2.604210892832903277e-05	2.836387676980529321e-05	3.088028956661161733e-05	3.360651493613172887e-05	3.655880019055218392e-05	3.975454055356351864e-05	4.321235099337542219e-05	4.695214181047845380e-05	5.099519811982556038e-05	5.536426336801626599e-05	6.008362702654689589e-05	6.517921660231685980e-05	7.067869410621155683e-05	7.661155711972661550e-05
9.734543489127149206e-07	1.075618999352590714e-06	1.188030271079679868e-06	1.311664320174537314e-06	1.447585385193200111e-06	1.596952362923956358e-06	1.761027021702051222e-06	1.941182494132286604e-06	2.138912410214431354e-06	2.355840713637932432e-06	2.593732206395803654e-06	2.854503869334151007e-06	3.140237008813979193e-06	3.453190282313438968e-06	3.795813658539783957e-06	4.170763370452428092e-06	4.580917922516214118e-06	5.029395216509560708e-06	5.519570863297881508e-06	6.055097751150009374e-06	6.639926944416280336e-06	7.278329989698556217e-06	7.974922710020715126e-06	8.734690570941155971e-06	9.563015706038581265e-06	1.046570569273043327e-05	1.144902417294878024e-05	1.251972341678727561e-05	1.368507893083586489e-05	1.495292621652329339e-05	1.633169978737478923e-05	1.783047455767076850e-05	1.945900971849250503e-05	2.122779522063409849e-05	2.314810098721744501e-05	2.523202898216426879e-05	2.749256826383295247e-05	2.994365315617295061e-05	3.260022467261773578e-05	3.547829533061625993e-05	3.859501749717367144e-05	4.196875540801207828e-05	4.561916100487905737e-05	4.956725373722785860e-05	5.383550447578795499e-05	5.844792368649165821e-05	6.343015401378490094e-05	6.880956742245148458e-05	7.461536704671054693e-05	8.087869389449212488e-05
1.027260603510984291e-06	1.135072288976740585e-06	1.253696958091557630e-06	1.384164710697733134e-06	1.527598628733007165e-06	1.685221665858819096e-06	1.858365333465684310e-06	2.048478662838496391e-06	2.257137843126220308e-06	2.486056580246076462e-06	2.737097224368945218e-06	3.012282716234817362e-06	3.313809405249778645e-06	3.644060795113511051e-06	4.005622275619622221e-06	4.401296902259980342e-06	4.834122288342840370e-06	5.307388677507425786e-06	5.824658267773661074e-06	6.389785861608671588e-06	7.006940919911889923e-06	7.680631101317019708e-06	8.415727371771529309e-06	9.217490772983970469e-06	1.009160094200236947e-05	1.104418647792448144e-05	1.208185725549102834e-05	1.321173878911049636e-05	1.444150875466310389e-05	1.577943578023526748e-05	1.723442062072940670e-05	1.881603983505586829e-05	2.053459208833800762e-05	2.240114720521123789e-05	2.442759810388433301e-05	2.662671574409721895e-05	2.901220722547038797e-05	3.159877717593587534e-05	3.440219257298579689e-05	3.743935114329736670e-05	4.072835348891871928e-05	4.428857909052808688e-05	4.814076634038582628e-05	5.230709675931371556e-05	5.681128355345223187e-05	6.167866466755947733e-05	6.693630049219704051e-05	7.261307638227733840e-05	7.873981014406657077e-05	8.534936464685063669e-05
1.083607389884102184e-06	1.197332745912097406e-06	1.322464189276660283e-06	1.460088308955369252e-06	1.611389810782296579e-06	1.777658729878072727e-06	1.960299613766637103e-06	2.160840976150211670e-06	2.380945463562591874e-06	2.622420782505988979e-06	2.887231437332165742e-06	3.177511331874410945e-06	3.495577290686985682e-06	3.843943558700444139e-06	4.225337341153378025e-06	4.642715448813346192e-06	5.099282116749295044e-06	5.598508068262951104e-06	6.144150899023087844e-06	6.740276859972531562e-06	7.391284121186813290e-06	8.101927602550741092e-06	8.877345460879693540e-06	9.723087326938588000e-06	1.064514438969254846e-05	1.164998142905814429e-05	1.274457090238927732e-05	1.393642919393492914e-05	1.523365514051418526e-05	1.664497095066956150e-05	1.817976563856312536e-05	1.984814109784668065e-05	2.166096094467358812e-05	2.362990226286839222e-05	2.576751038805463721e-05	2.808725687121243198e-05	3.060360076566742942e-05	3.333205338490774662e-05	3.628924668182141106e-05	3.949300540295314608e-05	4.296242317412564388e-05	4.671794267626543025e-05	5.078144007248016625e-05	5.517631384924313859e-05	5.992757823608183665e-05	6.506196136919964034e-05	7.060800836511300384e-05	7.659618947052406477e-05	8.305901345426730108e-05	9.003114640622634092e-05
1.142587755564206130e-06	1.262503183602104465e-06	1.394445523408731098e-06	1.539560491484841220e-06	1.699097300138818867e-06	1.874416201319218563e-06	2.066998192377775926e-06	2.278454984434463155e-06	2.510539722426909506e-06	2.765158507041655548e-06	3.044382771523846144e-06	3.350462569258760520e-06	3.685840831023040063e-06	4.053168653916171278e-06	4.455321687201635279e-06	4.895417683611047501e-06	5.376835288090917152e-06	5.903234139500082257e-06	6.478576364388840136e-06	7.107149545709773529e-06	7.793591253115687490e-06	8.542915225389668659e-06	9.360539299517195709e-06	1.025231518494491702e-05	1.122456018566757711e-05	1.228409097692655677e-05	1.343825954749788644e-05	1.469499142275693864e-05	1.606282628794197849e-05	1.755096113527651339e-05	1.916929606282763071e-05	2.092848285716564872e-05	2.283997649604147342e-05	2.491608971136485587e-05	2.717005075675059126e-05	2.961606452778054154e-05	3.226937718685340495e-05	3.514634444807971042e-05	3.826450368105230879e-05	4.164264999549655976e-05	4.530091647170977757e-05	4.926085870434572723e-05	5.354554382939297300e-05	5.817964420619021641e-05	6.318953592785956643e-05	6.860340233472646851e-05	7.445134270591839470e-05	8.076548630457659457e-05	8.758011195161346455e-05	9.493177330211207223e-05
1.204296586626062970e-06	1.330688447028304391e-06	1.469756763152377903e-06	1.622709112236250788e-06	1.790862199745876745e-06	1.975649742796786532e-06	2.178632725263794653e-06	2.401509904542368045e-06	2.646129110598739101e-06	2.914499390213663124e-06	3.208804052282436752e-06	3.531414673082986305e-06	3.884906123592824955e-06	4.272072684215686511e-06	4.695945315672043098e-06	5.159810158311279449e-06	5.667228335715371529e-06	6.222057142181955243e-06	6.828472697495730574e-06	7.490994156316007154e-06	8.214509563519973136e-06	9.004303450941944620e-06	9.866086275127951684e-06	1.080602579998053768e-05	1.183078053248267705e-05	1.294753532406477339e-05	1.416403925459092123e-05	1.548864592038708046e-05	1.693035625219678508e-05	1.849886399341249082e-05	2.020460397338595096e-05	2.205880331503813077e-05	2.407353572035492287e-05	2.626177898165936745e-05	2.863747587074303569e-05	3.121559856204025635e-05	3.401221674995121789e-05	3.704456962421163638e-05	4.033114187075488046e-05	4.389174386888917848e-05	4.774759625864034401e-05	5.192141905494434314e-05	5.643752548778980599e-05	6.132192074950233588e-05	6.660240583202009957e-05	7.230868663824940488e-05	7.847248855229658983e-05	8.512767665355591338e-05	9.231038175928243223e-05	1.000591324791679339e-04
1.268830551878995101e-06	1.401995351047278048e-06	1.548515886958395020e-06	1.709664427381895752e-06	1.886828263709740144e-06	2.081517941658437318e-06	2.295378093632312340e-06	2.530198508534298245e-06	2.787926036325667252e-06	3.070677383077631735e-06	3.380752855370354643e-06	3.720651116109780902e-06	4.093085017171171809e-06	4.500998577734441943e-06	4.947585180751424838e-06	5.436307063677532171e-06	5.970916183404842598e-06	6.555476539254551063e-06	7.194388041907612132e-06	7.892412020287909892e-06	8.654698462634946956e-06	9.486815092326289441e-06	1.039477838341445325e-05	1.138508662532505369e-05	1.246475515071014460e-05	1.364135384506577351e-05	1.492304706136256952e-05	1.631863606763774084e-05	1.783760416018626420e-05	1.949016457970704859e-05	2.128731137244605734e-05	2.324087334303458359e-05	2.536357125033325181e-05	2.766907840211952241e-05	3.017208480888072822e-05	3.288836506130248422e-05	3.583485010017631794e-05	3.902970305144381243e-05	4.249239930286684606e-05	4.624381100231728841e-05	5.030629616096000283e-05	5.470379254752592000e-05	5.946191656245054910e-05	6.460806728288515739e-05	7.017153587131260426e-05	7.618362054185939206e-05	8.267774727907963429e-05	8.968959650430789071e-05	9.725723588420777681e-05	1.054212594750812790e-04
1.336288040373564023e-06	1.476532611340697188e-06	1.630842972800393346e-06	1.800559011116514077e-06	1.987141804375828119e-06	2.192182207472900075e-06	2.417412290891364363e-06	2.664716999073884164e-06	2.936146687926370914e-06	3.233930600164293588e-06	3.560491340485897034e-06	3.918460415944987993e-06	4.310694910410568343e-06	4.740295365641828394e-06	5.210624945271828006e-06	5.725329961882383656e-06	6.288361851360316388e-06	6.904000682853181586e-06	7.576880296881617227e-06	8.312015168516298942e-06	9.114829096979586029e-06	9.991185827584837806e-06	1.094742171656169804e-05	1.199038055404515870e-05	1.312745066528991160e-05	1.436660441503174451e-05	1.571644024481505647e-05	1.718622737804253618e-05	1.878595333246304826e-05	2.052637438475923707e-05	2.241906913685856790e-05	2.447649533848359992e-05	2.671205012532464469e-05	2.914013383697931940e-05	3.177621758348650173e-05	3.463691473381800716e-05	3.774005650407672796e-05	4.110477182734178993e-05	4.475157169108311020e-05	4.870243813178776958e-05	5.298091807985655404e-05	5.761222225096502425e-05	6.262332928278746525e-05	6.804309531831857175e-05	7.390236923891930468e-05	8.023411375158359660e-05	8.707353253572565214e-05	9.445820365507537060e-05	1.024282194398628491e-04	1.110263330433111542e-04
1.406769092015936003e-06	1.554410767749891063e-06	1.716860113500036870e-06	1.895527662171047791e-06	2.091951589155910901e-06	2.307806658213018162e-06	2.544916297138728871e-06	2.805264871078569719e-06	3.091010881350185981e-06	3.404501151580104720e-06	3.748286066411448192e-06	4.125135931603445444e-06	4.538058528046301494e-06	4.990317936046391304e-06	5.485454710202116111e-06	6.027307489284045128e-06	6.620036129753945951e-06	7.268146455901860101e-06	7.976516724044706281e-06	8.750425902810336353e-06	9.595583876219278656e-06	1.051816368106737068e-05	1.152483589500073231e-05	1.262280529664237901e-05	1.381984992418043714e-05	1.512436266393591483e-05	1.654539550558852370e-05	1.809270660594496154e-05	1.977681030833658868e-05	2.160903026997698106e-05	2.360155585479720164e-05	2.576750195446315199e-05	2.812097240537965917e-05	3.067712717452806095e-05	3.345225349189326553e-05	3.646384111203607241e-05	3.973066189197439676e-05	4.327285387696956675e-05	4.711201008999740608e-05	5.127127222461386755e-05	5.577542944454678449e-05	6.065102249661657508e-05	6.592645334648072225e-05	7.163210054916774132e-05	7.780044056834239474e-05	8.446617525971338600e-05	9.166636573488017904e-05	9.944057282222502057e-05	1.078310043409763273e-04	1.168826694035223965e-04
1.480375321091593265e-06	1.635742099775429863e-06	1.806691323398769951e-06	1.994707300773282581e-06	2.201408726811202078e-06	2.428557994805693728e-06	2.678073940824048441e-06	2.952044759230970335e-06	3.252741892157158205e-06	3.582634957948596726e-06	3.944407787269577831e-06	4.340975639283141793e-06	4.775503674228583534e-06	5.251426762748771740e-06	5.772470716491996834e-06	6.342675028822621357e-06	6.966417218915071194e-06	7.648438877079784368e-06	8.393873513867694793e-06	9.208276320319761784e-06	1.009765595166391871e-05	1.106850845180423263e-05	1.212785344108934202e-05	1.328327269508147790e-05	1.454295124735737527e-05	1.591572115475571963e-05	1.741110806891180734e-05	1.903938076340287171e-05	2.081160377131103490e-05	2.273969329351383249e-05	2.483647654349872396e-05	2.711575469993191979e-05	2.959236964360942993e-05	3.228227466070118578e-05	3.520260929939849156e-05	3.837177857210437282e-05	4.180953670017886607e-05	4.553707560291433141e-05	4.957711833683332338e-05	5.395401769553003082e-05	5.869386018411424034e-05	6.382457558575861147e-05	6.937605234091334975e-05	7.538025896234863514e-05	8.187137171129636216e-05	8.888590876151920199e-05	9.646287107908891809e-05	1.046438902459503027e-04	1.134733834549995942e-04	1.229987159031195045e-04
1.557209832509753724e-06	1.720640534033590533e-06	1.900462436145777713e-06	2.098236855798878331e-06	2.315666542910930663e-06	2.554605363740549621e-06	2.817071747242766627e-06	3.105262270974500689e-06	3.421566271504099090e-06	3.768581547735270220e-06	4.149131229384178042e-06	4.566281886794616380e-06	5.023362962373643335e-06	5.523987608173252873e-06	6.072075018532932452e-06	6.671874351230870100e-06	7.327990335263040324e-06	8.045410668181748949e-06	8.829535310867813515e-06	9.686207792679571148e-06	1.062174864511965912e-05	1.164299108745626925e-05	1.275731909315990493e-05	1.397270797150769151e-05	1.529776760430858607e-05	1.674178848335689838e-05	1.831479069993964393e-05	2.002757604348248937e-05	2.189178337219996120e-05	2.391994742440323551e-05	2.612556124488715501e-05	2.852314240654653404e-05	3.112830321304883006e-05	3.395782507395589379e-05	3.702973724914682347e-05	4.036340016472241644e-05	4.397959350765828958e-05	4.790060931142903542e-05	5.215035024945150572e-05	5.675443335756685787e-05	6.174029941079506843e-05	6.713732818329056569e-05	7.297695982356982691e-05	7.929282257992961258e-05	8.612086711312218570e-05	9.349950763505682715e-05	1.014697701133154443e-04	1.100754477815917866e-04	1.193632641957745804e-04	1.293830440742062575e-04
1.637377130590812713e-06	1.809221543473160528e-06	1.998300993385452609e-06	2.206257141875838648e-06	2.434880444202066881e-06	2.686120207445850751e-06	2.962098773540180946e-06	3.265125804639420819e-06	3.597713645746266659e-06	3.962593836526745286e-06	4.362734848273284123e-06	4.801361126124652872e-06	5.281973520960004351e-06	5.808371199847686406e-06	6.384675128542745284e-06	7.015353224296086651e-06	7.705247282149661967e-06	8.459601782952389632e-06	9.284094696530107102e-06	1.018487039877448465e-05	1.116857482687688074e-05	1.224239300251426050e-05	1.341408905848136452e-05	1.469204891005822152e-05	1.608532571827705969e-05	1.760368829820853974e-05	1.925767263139971125e-05	2.105863664765370436e-05	2.301881844741969577e-05	2.515139814215918513e-05	2.747056349610874863e-05	2.999157955890264393e-05	3.273086248447794105e-05	3.570605773755373817e-05	3.893612289471548284e-05	4.244141525273451032e-05	4.624378446213758684e-05	5.036667040923220286e-05	5.483520657465961259e-05	5.967632910118659233e-05	6.491889180767207988e-05	7.059378738997749872e-05	7.673407505302716209e-05	8.337511482111445633e-05	9.055470877589432690e-05	9.831324947330314572e-05	1.066938757917056124e-04	1.157426364639719163e-04	1.255086615457719711e-04	1.360443420711502011e-04
1.720983020231229558e-06	1.901602038169781946e-06	2.100336124142131911e-06	2.318910726217810807e-06	2.559207771644052426e-06	2.823276102159598432e-06	3.113346429926105252e-06	3.431846352368813727e-06	3.781416499290690849e-06	4.164927887862872223e-06	4.585500565332365363e-06	5.046523623648199290e-06	5.551676674736191504e-06	6.104952879844156269e-06	6.710683631228128410e-06	7.373564989464223988e-06	8.098685984832525858e-06	8.891558896540030618e-06	9.758151629011806573e-06	1.070492231008917184e-05	1.173885624170863575e-05	1.286750533950728892e-05	1.409903020377627817e-05	1.544224497027940526e-05	1.690666509562607209e-05	1.850255823815257945e-05	2.024099840158995111e-05	2.213392351515728452e-05	2.419419663012735755e-05	2.643567091929590257e-05	2.887325867218898425e-05	3.152300448516873622e-05	3.440216285187801986e-05	3.752928036563772836e-05	4.092428275145144006e-05	4.460856695115731707e-05	4.860509849093981621e-05	5.293851436586779043e-05	5.763523168127607861e-05	6.272356229565247924e-05	6.823383371417744302e-05	7.419851648610739214e-05	8.065235836278321412e-05	8.763252547613388250e-05	9.517875080002782362e-05	1.033334901587066137e-04	1.121420860476917021e-04	1.216529395330062652e-04	1.319176904941337443e-04	1.429914064748824803e-04
1.808134500293520948e-06	1.997900247529297455e-06	2.206698414716173925e-06	2.436341784981308663e-06	2.688807641881788899e-06	2.966248583046077557e-06	3.271008286824505142e-06	3.605637287540532054e-06	3.972909940366423659e-06	4.375842655253186548e-06	4.817713483801730602e-06	5.302083147542087092e-06	5.832817600847797583e-06	6.414112226639621910e-06	7.050517768131026424e-06	7.746968105132981982e-06	8.508809988861484156e-06	9.341834854781854271e-06	1.025231283876086879e-05	1.124702912770012900e-05	1.233332278183659209e-05	1.351912817208204191e-05	1.481301918204553121e-05	1.622425633078461722e-05	1.776283697882792694e-05	1.943954878658922885e-05	2.126602660093763510e-05	2.325481295238380087e-05	2.541942235206268115e-05	2.777440958442444020e-05	3.033544219825512134e-05	3.311937740531669392e-05	3.614434360248398794e-05	3.942982673976738256e-05	4.299676176294111007e-05	4.686762936570340295e-05	5.106655829225063435e-05	5.561943343690675846e-05	6.055400999284138300e-05	6.590003390703504636e-05	7.168936890336889602e-05	7.795613033996761634e-05	8.473682617074108241e-05	9.207050528427360072e-05	9.999891349592954855e-05	1.085666574709381020e-04	1.178213768575409103e-04	1.278139249097423591e-04	1.385985578788022669e-04	1.502331334513203032e-04
1.898939649083405938e-06	2.098235593747831335e-06	2.317519768923135438e-06	2.558695948961128154e-06	2.823840776951971934e-06	3.115214956331382039e-06	3.435279867708641192e-06	3.786714136410398183e-06	4.172431449408563916e-06	4.595599705043866757e-06	5.059661583650996598e-06	5.568356631996180026e-06	6.125744959439313422e-06	6.736232648907353379e-06	7.404598991120561220e-06	8.136025656043121185e-06	8.936127921229190853e-06	9.810988082606656357e-06	1.076719117927076371e-05	1.181186317004764598e-05	1.295271170592469580e-05	1.419806964892068804e-05	1.555694149456839472e-05	1.703905286190961010e-05	1.865490322171868505e-05	2.041582204059028515e-05	2.233402852549935217e-05	2.442269516048274376e-05	2.669601523415129858e-05	2.916927456380833934e-05	3.185892762901190608e-05	3.478267833441501931e-05	3.795956562865802702e-05	4.141005421290899476e-05	4.515613057931970202e-05	4.922140462619438206e-05	5.363121710292090218e-05	5.841275314376409230e-05	6.359516215532653690e-05	6.920968432784453455e-05	7.528978404547140009e-05	8.187129047517114071e-05	8.899254561787812610e-05	9.669456010898616204e-05	1.050211770580269005e-04	1.140192442195147221e-04	1.237387947882695135e-04	1.342332371130653616e-04	1.455595536220726850e-04	1.577785092522215481e-04
1.993507501791938168e-06	2.202728556393550918e-06	2.432933258526748801e-06	2.686120138458950395e-06	2.964469322040721583e-06	3.270354098258325350e-06	3.606358427400305196e-06	3.975294333732410290e-06	4.380220609787389667e-06	4.824462919839261411e-06	5.311635395054446285e-06	5.845663817862419438e-06	6.430810498335901163e-06	7.071700950805509532e-06	7.773352484553858736e-06	8.541204828243348967e-06	9.381152913709887980e-06	1.029958195092818420e-05	1.130340493227571744e-05	1.240010271072842288e-05	1.359776680326749261e-05	1.490514507758148956e-05	1.633169048707725762e-05	1.788761302627516552e-05	1.958393508582130678e-05	2.143255039362862332e-05	2.344628673595205163e-05	2.563897265963522527e-05	2.802550836415033296e-05	3.062194099949278769e-05	3.344554459340406656e-05	3.651490483874780216e-05	3.985000897915188752e-05	4.347234103820542717e-05	4.740498264450659205e-05	5.167271971171169147e-05	5.630215523932895731e-05	6.132182850633954786e-05	6.676234093574948971e-05	7.265648891380390925e-05	7.903940385284886764e-05	8.594869979153934301e-05	9.342462883033360787e-05	1.015102447038238498e-04	1.102515747943901025e-04	1.196978008939436828e-04	1.299014490219276604e-04	1.409185886083371688e-04	1.528090413501755420e-04	1.656366000483683993e-04
2.091947919797081836e-06	2.311500527993368184e-06	2.553072963737033893e-06	2.818762387183342875e-06	3.110856651136004824e-06	3.431846240684660895e-06	3.784442715642683893e-06	4.171596962145975749e-06	4.596518820651004995e-06	5.062698182222781742e-06	5.573927650176364372e-06	6.134326869433618854e-06	6.748368631464881196e-06	7.420906868387641555e-06	8.157206655694865716e-06	8.962976349178020978e-06	9.844401987891571463e-06	1.080818410147408175e-05	1.186157706678727275e-05	1.301243116565259780e-05	1.426923750244971561e-05	1.564117594747521211e-05	1.713816627924117045e-05	1.877092270629855553e-05	2.055101195669381062e-05	2.249091513078606408e-05	2.460409352084757742e-05	2.690505860862836112e-05	2.940944645984761664e-05	3.213409674238573011e-05	3.509713660271100813e-05	3.831806964282219766e-05	4.181787024762758455e-05	4.561908352021759551e-05	4.974593108985576125e-05	5.422442306471925150e-05	5.908247640831707377e-05	6.435004002524083130e-05	7.005922684814759464e-05	7.624445322389492095e-05	8.294258590216241865e-05	9.019309693497996265e-05	9.803822679994777189e-05	1.065231560637982741e-04	1.156961859060631114e-04	1.256089278249817014e-04	1.363165028493263742e-04	1.478777505804716166e-04	1.603554483886876622e-04	1.738165410862034890e-04
2.194371451737469657e-06	2.424673660528346550e-06	2.678073803666773089e-06	2.956771655063113266e-06	3.263167160444457495e-06	3.599872743186398869e-06	3.969732725788332185e-06	4.375842475155724167e-06	4.821568991689039691e-06	5.310573038565457439e-06	5.846832913033222258e-06	6.434669967095167109e-06	7.078775990735354440e-06	7.784242576827330340e-06	8.556592593048513893e-06	9.401813892520945084e-06	1.032639540148637445e-05	1.133736572910965239e-05	1.244233445147860581e-05	1.364953622902036220e-05	1.496787792388375346e-05	1.640698889132023207e-05	1.797727462674087419e-05	1.968997395788444621e-05	2.155721997944796077e-05	2.359210493549890287e-05	2.580874926308672897e-05	2.822237501859903525e-05	3.084938391658466225e-05	3.370744021894546514e-05	3.681555872058117271e-05	4.019419808565095859e-05	4.386535979669810553e-05	4.785269298672535144e-05	5.218160543213462284e-05	5.687938099190145458e-05	6.197530378572868451e-05	6.750078941086748582e-05	7.348952350395502990e-05	7.997760796048446967e-05	8.700371513026916397e-05	9.460925031255985234e-05	1.028385228791290398e-04	1.117389263576811084e-04	1.213611278112464555e-04	1.317592668517278182e-04	1.429911646274508591e-04	1.551185431251993977e-04	1.682072551270197953e-04	1.823275251604986697e-04
2.300889186290033627e-06	2.542370702762205377e-06	2.808071356663415388e-06	3.100297629882217812e-06	3.421566049471496198e-06	3.774615851549132139e-06	4.162429428479222204e-06	4.588252403567756023e-06	5.055615219667933519e-06	5.568356342757178997e-06	6.130647187251555632e-06	6.747018875648774632e-06	7.422390951154738701e-06	8.162102168211125914e-06	8.971943492346539208e-06	9.858193447464747030e-06	1.082765595560190850e-05	1.188770082129572549e-05	1.304630702002718084e-05	1.431210895769320068e-05	1.569444587575677280e-05	1.720341458456986161e-05	1.884992571537761908e-05	2.064576368966170687e-05	2.260365061276348002e-05	2.473731430710610253e-05	2.706156070881719325e-05	2.959235086008326994e-05	3.234688273814481988e-05	3.534367817042747921e-05	3.860267509387733969e-05	4.214532542507008067e-05	4.599469881610739129e-05	5.017559257960274420e-05	5.471464807419303638e-05	5.964047384993323425e-05	6.498377586060407295e-05	7.077749505727459680e-05	7.705695268449403964e-05	8.386000360702818262e-05	9.122719800111256166e-05	9.920195174979696238e-05	1.078307258868153531e-04	1.171632154377265941e-04	1.272525480104885580e-04	1.381554924904082040e-04	1.499326781960587200e-04	1.626488248536037606e-04	1.763729837466617930e-04	1.911787903973689927e-04
2.411612596603965700e-06	2.664714828350262610e-06	2.943201670457659485e-06	3.249490517672025550e-06	3.586219089693736254e-06	3.956258442572041528e-06	4.362734490232271819e-06	4.809049045287322856e-06	5.298902446632733586e-06	5.836317879745045609e-06	6.425667501592252961e-06	7.071700488170195665e-06	7.779573129029572734e-06	8.554881099734312530e-06	9.403694049996829212e-06	1.033259265226053293e-05	1.134870826274639355e-05	1.245976535443791435e-05	1.367412688914629498e-05	1.500084280366353423e-05	1.644970179306350319e-05	1.803128658244704396e-05	1.975703288682111202e-05	2.163929226735536809e-05	2.369139910092982236e-05	2.592774188868708800e-05	2.836383913819206441e-05	3.101642006273423968e-05	3.390351035032656462e-05	3.704452326394164333e-05	4.046035634351621352e-05	4.417349398919342838e-05	4.820811621410339378e-05	5.259021386369957981e-05	5.734771060718841981e-05	6.251059201492685058e-05	6.811104204366835041e-05	7.418358725929443407e-05	8.076524913397155347e-05	8.789570476158197691e-05	9.561745634169060764e-05	1.039760097880980887e-04	1.130200628232705509e-04	1.228017029243495242e-04	1.333766154902268919e-04	1.448043026018976456e-04	1.571483127502886325e-04	1.704764819065321749e-04	1.848611863094591569e-04	2.003796073435430117e-04
2.526653376364587704e-06	2.791829454699880041e-06	3.083601062097241756e-06	3.404500821825270222e-06	3.757292380784339699e-06	4.144983755140829139e-06	4.570849976882795052e-06	5.038455138425430575e-06	5.551676099717443203e-06	6.114727968815017540e-06	6.732191473176065522e-06	7.409042345321279914e-06	8.150682853164371936e-06	8.962975612203015623e-06	9.852279823893841538e-06	1.082549009189373972e-05	1.189007797544381830e-05	1.305413644698867247e-05	1.432642742915506805e-05	1.571643259445758696e-05	1.723440761954216918e-05	1.889144009439771505e-05	2.069951129578213051e-05	2.267156204304573763e-05	2.482156286365209185e-05	2.716458870490102328e-05	2.971689843767064276e-05	3.249601940738472492e-05	3.552083729683516288e-05	3.881169157493028263e-05	4.239047681486102432e-05	4.628075017453831723e-05	5.050784534145115890e-05	5.509899325316831186e-05	6.008344991373164404e-05	6.549263163486716073e-05	7.136025803936551766e-05	7.772250317212946310e-05	8.461815507205297212e-05	9.208878416514116314e-05	1.001789208460337045e-04	1.089362426211826408e-04	1.184117711924234808e-04	1.286600798643975166e-04	1.397395116631649061e-04	1.517124085564016279e-04	1.646453521674951642e-04	1.786094163768951856e-04	1.936804322037703611e-04	2.099392653595758896e-04
2.646123267483863944e-06	2.923838052578538573e-06	3.229405907661202693e-06	3.565479110927362828e-06	3.934952094386457604e-06	4.340975107563443818e-06	4.786978041879914278e-06	5.276693517707488408e-06	5.814181712556656398e-06	6.403857046608854948e-06	7.050516848393516056e-06	7.759372130108206872e-06	8.536080609048068022e-06	9.386782118832300711e-06	1.031813656157772169e-05	1.133736455988338670e-05	1.245229097544296621e-05	1.367139146928605272e-05	1.500384228706643873e-05	1.645957346144949932e-05	1.804932563248988822e-05	1.978471069593113740e-05	2.167827649857971667e-05	2.374357580928546514e-05	2.599523980359400919e-05	2.844905630979148694e-05	3.112205307382584279e-05	3.403258631039886078e-05	3.720043481743344542e-05	4.064689994099133325e-05	4.439491168759642436e-05	4.846914129073613632e-05	5.289612054803047747e-05	5.770436825513978996e-05	6.292452407185155792e-05	6.858949016495016326e-05	7.473458098132842824e-05	8.139768151326358153e-05	8.861941442591399589e-05	9.644331642466503248e-05	1.049160242470366394e-04	1.140874706702844248e-04	1.240110909315929192e-04	1.347440399627473950e-04	1.463474208452295283e-04	1.588865248949706784e-04	1.724310837880261757e-04	1.870555341395428077e-04	2.028392949481783896e-04	2.198670583166340475e-04
2.770133879437848409e-06	3.060863946492025843e-06	3.380752421779762843e-06	3.732575775332170703e-06	4.119364205464994370e-06	4.544415601202494458e-06	5.011320599470164761e-06	5.523986754224230782e-06	6.086664528342742317e-06	6.703975229924801086e-06	7.380941021560653193e-06	8.123017138144229490e-06	8.936126456093103449e-06	9.826696564410911886e-06	1.080169949581884436e-05	1.186869428428979410e-05	1.303587252361594410e-05	1.431210711023087779e-05	1.570700436230960671e-05	1.723095971621285837e-05	1.889521721059922956e-05	2.071193297799594509e-05	2.269424297326775669e-05	2.485633517825639672e-05	2.721352653183918116e-05	2.978234484477117089e-05	3.258061596889147649e-05	3.562755650057208796e-05	3.894387230864129106e-05	4.255186318736790319e-05	4.647553394544587282e-05	5.074071225219893691e-05	5.537517357240626234e-05	6.040877353119235510e-05	6.587358806025565329e-05	7.180406168630332859e-05	7.823716433182966855e-05	8.521255700731892745e-05	9.277276678240502542e-05	1.009633714315037067e-04	1.098331941569046009e-04	1.194345087990044020e-04	1.298232559494615426e-04	1.410592703882824215e-04	1.532065202701929721e-04	1.663333584890298107e-04	1.805127866511562656e-04	1.958227320900728455e-04	2.123463383542040868e-04	2.301722695983697022e-04
2.898796500296327382e-06	3.203030105882777227e-06	3.537776427014859044e-06	3.905940772543347326e-06	4.310694211303629486e-06	4.755487810478284008e-06	5.244078982851643875e-06	5.780556778615664091e-06	6.369369084628099955e-06	7.015351858412166503e-06	7.723760531436295380e-06	8.500303723548459565e-06	9.351179418073640219e-06	1.028311375499343961e-05	1.130340260780692413e-05	1.241995611812441722e-05	1.364134637075729194e-05	1.497685840103966221e-05	1.643654473534123935e-05	1.803128367518988935e-05	1.977284154511632733e-05	2.167393913423602234e-05	2.374832257169150578e-05	2.601083888636836349e-05	2.847751651173838398e-05	3.116565100727368681e-05	3.409389627857793318e-05	3.728236158916141754e-05	4.075271466761439307e-05	4.452829122478671545e-05	4.863421120644180343e-05	5.309750211756855584e-05	5.794722976526692470e-05	6.321463677757623338e-05	6.893328926597290865e-05	7.513923200928338084e-05	8.187115254648083453e-05	8.917055457522214516e-05	9.708194106182938866e-05	1.056530074768352991e-04	1.149348455779889431e-04	1.249821581697102839e-04	1.358534852743988053e-04	1.476114421564345060e-04	1.603229696444140925e-04	1.740595972005887942e-04	1.888977191891072114e-04	2.049188847956751004e-04	2.222101020513635367e-04	2.408641564116009053e-04
3.032221899515845907e-06	3.350458927227014278e-06	3.700613113188345198e-06	4.085723361497138933e-06	4.509106838253178339e-06	4.974373459358895206e-06	5.485453587426944121e-06	6.046624487829161658e-06	6.662538780029004754e-06	7.338255017331545097e-06	8.079270535792737538e-06	8.891556720695505787e-06	9.781596846990748466e-06	1.075642665837239801e-05	1.182367785821830063e-05	1.299162469446721602e-05	1.426923382962015973e-05	1.566621769643566193e-05	1.719309154954760206e-05	1.886123443312121868e-05	2.068295429481097858e-05	2.267155748664867229e-05	2.484142290405257189e-05	2.720808102493845173e-05	2.978829812181056665e-05	3.260016593082591630e-05	3.566319707298997371e-05	3.899842653395224336e-05	4.262851952018842404e-05	4.657788602073721824e-05	5.087280241497902934e-05	5.554154047823792536e-05	6.061450414815016692e-05	6.612437442574654422e-05	7.210626279600884853e-05	7.859787356316271759e-05	8.563967550619528942e-05	9.327508326984710338e-05	1.015506489156963122e-04	1.105162640667052261e-04	1.202253730868015329e-04	1.307351977445235427e-04	1.421069738164470477e-04	1.544062000919248256e-04	1.677029002455183646e-04	1.820718980472832785e-04	1.975931063836217506e-04	2.143518305629268873e-04	2.324390863799377638e-04	2.519519334114934841e-04
3.170520122594431956e-06	3.503272007139118998e-06	3.869396786777383705e-06	4.272071825878638189e-06	4.714765736377419626e-06	5.201253084499603889e-06	5.735643499332746849e-06	6.322409335648327809e-06	6.966415423045935081e-06	7.672951040617994724e-06	8.447764264299835051e-06	9.297098842091300124e-06	1.022773376068281104e-05	1.124702567567705135e-05	1.236295438654765547e-05	1.358417154671153585e-05	1.492005280864877854e-05	1.638075361378840060e-05	1.797726884699685411e-05	1.972149658584341250e-05	2.162630618542694678e-05	2.370561095038886923e-05	2.597444565679356854e-05	2.844904919782785730e-05	3.114695263868440478e-05	3.408707297761222847e-05	3.728981292180469544e-05	4.077716699862099265e-05	4.457283433448296442e-05	4.870233844569145078e-05	5.319315439727027520e-05	5.807484369773776531e-05	6.337919730940658333e-05	6.914038716534121488e-05	7.539512659538687557e-05	8.218284007473137035e-05	8.954584271912175038e-05	9.752952996114349921e-05	1.061825778517096728e-04	1.155571544401809181e-04	1.257091426950561551e-04	1.366983754350614688e-04	1.485888827474663863e-04	1.614491523765768837e-04	1.753524035704807286e-04	1.903768748781225247e-04	2.066061263915080928e-04	2.241293569294002289e-04	2.430417366588441606e-04	2.634447556492973061e-04
3.313800277713882319e-06	3.661589906622561841e-06	4.044260610531112125e-06	4.465133186641970219e-06	4.927833162183325330e-06	5.436305685235704835e-06	5.994846109473972582e-06	6.608128907242703135e-06	7.281238763278528953e-06	8.019703994552503858e-06	8.829532450059745144e-06	9.717250052757659735e-06	1.068994215458611562e-05	1.175529788454922662e-05	1.292165767919214328e-05	1.419806419447430455e-05	1.559431680800169736e-05	1.712102993085089965e-05	1.878969535875160300e-05	2.061274890324088269e-05	2.260364155446292940e-05	2.477691543864316164e-05	2.714828484481653494e-05	2.973472260716895983e-05	3.255455214130197224e-05	3.562754544485664923e-05	3.897502738517455071e-05	4.261998660902144287e-05	4.658719342181103813e-05	5.090332499619736354e-05	5.559709828231376168e-05	6.069941100429149619e-05	6.624349113991196607e-05	7.226505529231928013e-05	7.880247637453432433e-05	8.589696103907945850e-05	9.359273729614581573e-05	1.019372527745968912e-04	1.109813840901916182e-04	1.207796577952317265e-04	1.313904833927213324e-04	1.428763989063924886e-04	1.553043295053773722e-04	1.687458596886585972e-04	1.832775195398958870e-04	1.989810855674182882e-04	2.159438966471589894e-04	2.342591855878771055e-04	2.540264268381442264e-04	2.753517008530080210e-04
3.462170314524507536e-06	3.825531906638255800e-06	4.225336333497440845e-06	4.665052903941757028e-06	5.148469649665608060e-06	5.679708360686016069e-06	6.263256713341950401e-06	6.903998478047840500e-06	7.607246005372668771e-06	8.378775142415557722e-06	9.224862740202078681e-06	1.015232692157109154e-05	1.116857028814538886e-05	1.228162625443579593e-05	1.350020870689309964e-05	1.483376519583748119e-05	1.629253387859314810e-05	1.788760444289115180e-05	1.963098325061939599e-05	2.153566295330996502e-05	2.361569684235444611e-05	2.588627820875313295e-05	2.836382499932264074e-05	3.106607006856370044e-05	3.401215733790701807e-05	3.722274418671115299e-05	4.072011041218880794e-05	4.452827410836074953e-05	4.867311482708206691e-05	5.318250439721292126e-05	5.808644579096097532e-05	6.341722043935846438e-05	6.920954441160266624e-05	7.550073388563615935e-05	8.233088034967479764e-05	8.974303598653974147e-05	9.778340970426093706e-05	1.065015742877547774e-04	1.159506851570829241e-04	1.261877112278949004e-04	1.372736783791364058e-04	1.492739260417240215e-04	1.622583774296087566e-04	1.763018239414806813e-04	1.914842242670223367e-04	2.078910187360553019e-04	2.256134594521512612e-04	2.447489567540052130e-04	2.654014425479319099e-04	2.876817510535658825e-04
3.615736795256720993e-06	3.995215755194331345e-06	4.412754011684112575e-06	4.871974568725394963e-06	5.376833669941111177e-06	5.931635934266547083e-06	6.541068096950721885e-06	7.210230557342666127e-06	7.944671306108082491e-06	8.750422390569431678e-06	9.634039086033332561e-06	1.060264195009857754e-05	1.166396194646898972e-05	1.282638883466637995e-05	1.409902303225143976e-05	1.549173116670703537e-05	1.701520554501702054e-05	1.868102778017754819e-05	2.050173682538759869e-05	2.249090167848421024e-05	2.466319903129425079e-05	2.703449615093836333e-05	2.962193929276228974e-05	3.244404795741038486e-05	3.552081531762896096e-05	3.887381515360619416e-05	4.252631564904447862e-05	4.650340041365267263e-05	5.083209711127660465e-05	5.554151408651337199e-05	6.066298539618197237e-05	6.623022466554447693e-05	7.227948820253681807e-05	7.884974781647573921e-05	8.598287380060904924e-05	9.372382855057689974e-05	1.021208713030299204e-04	1.112257744904851926e-04	1.210940522196964791e-04	1.317852013914459048e-04	1.433629559895388474e-04	1.558955550758552044e-04	1.694560250364208110e-04	1.841224766306275950e-04	1.999784174016967450e-04	2.171130800111850483e-04	2.356217670637579021e-04	2.556062129902852585e-04	2.771749635576336245e-04	3.004437735719038094e-04
3.774604658374198821e-06	4.170757406194263426e-06	4.606641719617799049e-06	5.086039584274850022e-06	5.613081279790150503e-06	6.192260565968086641e-06	6.828470109279482569e-06	7.527034416952942990e-06	8.293745255095372781e-06	9.134899716488419330e-06	1.005734111331040941e-05	1.106850287956103985e-05	1.217645567791879893e-05	1.338995791606271849e-05	1.471850988815764475e-05	1.617241176821051211e-05	1.776282569336682236e-05	1.950184218691094045e-05	2.140255118275692983e-05	2.347911792555389763e-05	2.574686403317145747e-05	2.822235402124633768e-05	3.092348760266699204e-05	3.386959808828030771e-05	3.708155722875882830e-05	4.058188685138218384e-05	4.439487765945646552e-05	4.854671557618971876e-05	5.306561602900509766e-05	5.798196658445755339e-05	6.332847835810537923e-05	6.914034663778299036e-05	7.545542117271718729e-05	8.231438659468585473e-05	8.976095345097827934e-05	9.784206034212984161e-05	1.066080876701739022e-04	1.161130835155273975e-04	1.264150021723556131e-04	1.375759558833704733e-04	1.496624803253961882e-04	1.627458144065062914e-04	1.769021949440845783e-04	1.922131668007003383e-04	2.087659090608962997e-04	2.266535778370889955e-04	2.459756662963136437e-04	2.668383825015678361e-04	2.893550456619857318e-04	3.136465013843685377e-04
3.938876975014295066e-06	4.352270750315029992e-06	4.807125253099291020e-06	5.307386838028932215e-06	5.857365759472048934e-06	6.461751352800111811e-06	7.125649221665505049e-06	7.854615605569531300e-06	8.654694339623042939e-06	9.532456579331523546e-06	1.049504347329361967e-05	1.155021197664138034e-05	1.270638400843146802e-05	1.397269916695952804e-05	1.535907122808864990e-05	1.687624866318533114e-05	1.853587942510702099e-05	2.035058026289447293e-05	2.233401083836759757e-05	2.450095293070599249e-05	2.686739502828841620e-05	2.945062262054785586e-05	3.226931451636647481e-05	3.534364552954834390e-05	3.869539588614593554e-05	4.234806772284159830e-05	4.632700906018733899e-05	5.065954564919670133e-05	5.537512110460374621e-05	6.050544575287961920e-05	6.608465463796108072e-05	7.214947514231744843e-05	7.873940469563345626e-05	8.589689905777471272e-05	9.366757167681729040e-05	1.021004046368061461e-04	1.112479717231888802e-04	1.211666741468831994e-04	1.319169894801349146e-04	1.435637343690279982e-04	1.561763415983040903e-04	1.698291520941126709e-04	1.846017224593553643e-04	2.005791486439880875e-04	2.178524063595009943e-04	2.365187088518845126e-04	2.566818826513328055e-04	2.784527619191138974e-04	3.019496020124536463e-04	3.272985128869229914e-04
4.108654698492995976e-06	4.539867338221702654e-06	5.014327823493924631e-06	5.536152364059899660e-06	6.109837240225574955e-06	6.740273917856009602e-06	7.432788074648946618e-06	8.193175449235336197e-06	9.027740394263817489e-06	9.943337313727542313e-06	1.094741517531786699e-05	1.204806529895320430e-05	1.325407263346097144e-05	1.457497074461789695e-05	1.602110074935653806e-05	1.760367444294301612e-05	1.933484187829544469e-05	2.122776366935172248e-05	2.329668830348607800e-05	2.555703476140988226e-05	2.802548075676175249e-05	3.072005692166087027e-05	3.366024727885921308e-05	3.686709635576070271e-05	4.036332331041630773e-05	4.417344345468505388e-05	4.832389757496167358e-05	5.284318946623220193e-05	5.776203211066030204e-05	6.311350294737087460e-05	6.893320869556882752e-05	7.525946020849788901e-05	8.213345785099859082e-05	8.959948790850333377e-05	9.770513055000591902e-05	1.065014798820671914e-04	1.160433766448289595e-04	1.263896541145398216e-04	1.376033977899626215e-04	1.497522194521168370e-04	1.629085461983724122e-04	1.771499250620251170e-04	1.925593438382242745e-04	2.092255687451623789e-04	2.272434995565043099e-04	2.467145428466488541e-04	2.677470039943673739e-04	2.904564985929255442e-04	3.149663839151919747e-04	3.414082110809581270e-04
4.284036407183851481e-06	4.733656096459961837e-06	5.228369743934755735e-06	5.772468996620909009e-06	6.370642321916477086e-06	7.027989988507000873e-06	7.750065012829596196e-06	8.542910538617107426e-06	9.413100035919734577e-06	1.036778050752317984e-05	1.141471890170506854e-05	1.256235194107588424e-05	1.381983958854158635e-05	1.519712238312743286e-05	1.670498289051464252e-05	1.835511152563978687e-05	2.016017701761723256e-05	2.213390180050255537e-05	2.429114262711033957e-05	2.664797671707164268e-05	2.922179376469978912e-05	3.203139414690494565e-05	3.509709368637837720e-05	3.844083534051599503e-05	4.208630820206481118e-05	4.605907421316873275e-05	5.038670301038876908e-05	5.509891533429191657e-05	6.022773545330503177e-05	6.580765306767726323e-05	7.187579517554385834e-05	7.847210839910386492e-05	8.563955228489461341e-05	9.342430410780388583e-05	1.018759757239220514e-04	1.110478430324101252e-04	1.209970886211454770e-04	1.317850581850474507e-04	1.434775313193882888e-04	1.561450073031464536e-04	1.698630064993608604e-04	1.847123880103221307e-04	2.007796842353611836e-04	2.181574529876425324e-04	2.369446478337043519e-04	2.572470073254627719e-04	2.791774637986065900e-04	3.028565724139575983e-04	3.284129611190953206e-04	3.559838022061892634e-04
4.465118041112617627e-06	4.933743036404633278e-06	5.449368107855603551e-06	6.016466015225002422e-06	6.639923681335711749e-06	7.325056964285380355e-06	8.077653608353291544e-06	8.904012203743654388e-06	9.810984085057382603e-06	1.080601836431898973e-05	1.189721030592886205e-05	1.309335326215712963e-05	1.440399439957487383e-05	1.583949445901055238e-05	1.741109180424801079e-05	1.913097102771170368e-05	2.101233639483537276e-05	2.306949042265895027e-05	2.531791790242689976e-05	2.777437569058013552e-05	3.045698860749765792e-05	3.338535179864889372e-05	3.658063992843751629e-05	4.006572359292336245e-05	4.386529335376859843e-05	4.800599181214900275e-05	5.251655415791707418e-05	5.742795764603416552e-05	6.277358046907932805e-05	6.858937051147722893e-05	7.491402448795335346e-05	8.178917798541506098e-05	8.925960694413481017e-05	9.737344113046973574e-05	1.061823901694566196e-04	1.157419827213958111e-04	1.261118194017353869e-04	1.373558400583756742e-04	1.495426060344979614e-04	1.627455980583748785e-04	1.770435304140155171e-04	1.925206820580167887e-04	2.092672453582250167e-04	2.273796931390174208e-04	2.469611647257027192e-04	2.681218716868078757e-04	2.909795239774822461e-04	3.156597771902706711e-04	3.422967016200746107e-04	3.710332738490408795e-04
4.651992632642281420e-06	5.140230956678105346e-06	5.677436460310873551e-06	6.268268781760239941e-06	6.917819671712444454e-06	7.631627475071297038e-06	8.415722173705605149e-06	9.276665976957723086e-06	1.022159697395398825e-05	1.125827605170077313e-05	1.239513729503143551e-05	1.364134209618257072e-05	1.500683721404643831e-05	1.650241703585641535e-05	1.813979030721828890e-05	1.993165160997539847e-05	2.189175788141899012e-05	2.403501028277573234e-05	2.637754173974379168e-05	2.893681049307565055e-05	3.173170001280204897e-05	3.478262564564307444e-05	3.811164838143877784e-05	4.174259614099392446e-05	4.570119300459714220e-05	5.001519681753675709e-05	5.471454562622077099e-05	5.983151341591186627e-05	6.540087563862362547e-05	7.146008503726623373e-05	7.804945828971451144e-05	8.521237401388236153e-05	9.299548269230709053e-05	1.014489290917520417e-04	1.106265877702295765e-04	1.205863122802075391e-04	1.313901986927386409e-04	1.431048640826285731e-04	1.558017406294018910e-04	1.695573860027944826e-04	1.844538107144853487e-04	2.005788231297043198e-04	2.180263928433345659e-04	2.368970331345038674e-04	2.572982032218952466e-04	2.793447310486649638e-04	3.031592573305082498e-04	3.288727016035929498e-04	3.566247510100337224e-04	3.865643725573398985e-04
4.844750031656069662e-06	5.353219139488453323e-06	5.912684462579421268e-06	6.527998370190038432e-06	7.204463914041122156e-06	7.947848930252479125e-06	8.764433264550546706e-06	9.661051044893239863e-06	1.064513614285383544e-05	1.172477103615175477e-05	1.290873929737372904e-05	1.420658194610608665e-05	1.562865791448814125e-05	1.718620888943008716e-05	1.889142880844069979e-05	2.075753830015766112e-05	2.279886437527062660e-05	2.503092568855853388e-05	2.747052370821028171e-05	3.013584014447526541e-05	3.304654100591656744e-05	3.622388766818480851e-05	3.969085535716044785e-05	4.347225946562520719e-05	4.759489014012759453e-05	5.208765559254161664e-05	5.698173460880675021e-05	6.231073874546961438e-05	6.811088472293766189e-05	7.442117754262794955e-05	8.128360487353078034e-05	8.874334327186830145e-05	9.684897681565610410e-05	1.056527287537813712e-04	1.152107067867319410e-04	1.255831626132932941e-04	1.368347663941063650e-04	1.490348967990874477e-04	1.622579473210016606e-04	1.765836495520455463e-04	1.920974141338957291e-04	2.088906901041874596e-04	2.270613433737729103e-04	2.467140550791388780e-04	2.679607405628305441e-04	2.909209897418428580e-04	3.157225296288823603e-04	3.425017097748407819e-04	3.714040114018458136e-04	4.025845809951521552e-04
5.043476625678880272e-06	5.572803041374727957e-06	6.155217550590776135e-06	6.795771189432585447e-06	7.499984880881253478e-06	8.273863059578101290e-06	9.123943173410343227e-06	1.005733969035832969e-05	1.108179142499842542e-05	1.220571240571273914e-05	1.343824651689681827e-05	1.478932616313374327e-05	1.626973521560805256e-05	1.789117651482118409e-05	1.966634421791936687e-05	2.160900129371591695e-05	2.373406248361992210e-05	2.605768306240718499e-05	2.859735374881804698e-05	3.137200213249060590e-05	3.440210100066666565e-05	3.770978396541259435e-05	4.131896880975487928e-05	4.525548898912391794e-05	4.954723374278160509e-05	5.422429728843754812e-05	5.931913759201980799e-05	6.486674522345717460e-05	7.090482282836685444e-05	7.747397576461722646e-05	8.461791447178279623e-05	9.238366916050117948e-05	1.008218174275891341e-04	1.099867254213533177e-04	1.199368031998229614e-04	1.307347749424871597e-04	1.424479646935044414e-04	1.551485983310825956e-04	1.689141224737083558e-04	1.838275410491861260e-04	1.999777702665470785e-04	2.174600127440633407e-04	2.363761515584807192e-04	2.568351649911152965e-04	2.789535627553797552e-04	3.028558444977338818e-04	3.286749813693896059e-04	3.565529214697614946e-04	3.866411199637396936e-04	4.191010946741134495e-04
5.248255055410866376e-06	5.799073978882359658e-06	6.405136587750708083e-06	7.071698600056700800e-06	7.804505473333120521e-06	8.609805446484966794e-06	9.494401415043448390e-06	1.046569672506422066e-05	1.153174442157385312e-05	1.270130018153472551e-05	1.398387917515450348e-05	1.538981711254868914e-05	1.693033574661196542e-05	1.861761311730243004e-05	2.046485883738182975e-05	2.248639473500021815e-05	2.469774118431524468e-05	2.711570947164204293e-05	2.975850056137214266e-05	3.264581064308868331e-05	3.579894385893066141e-05	3.924093262826490957e-05	4.299666600511261786e-05	4.709302652251573534e-05	5.155903599704022021e-05	5.642601078594308001e-05	6.172772700901395769e-05	6.750059626684008925e-05	7.378385240699215388e-05	8.061974990956372207e-05	8.805377448329699890e-05	9.613486648333503175e-05	1.049156577812572998e-04	1.144527227374452167e-04	1.248068439448421355e-04	1.360432934318676966e-04	1.482321300302851094e-04	1.614485136312975857e-04	1.757730370699581591e-04	1.912920763936429552e-04	2.080981602854131826e-04	2.262903594265950171e-04	2.459746965955161738e-04	2.672645783102435189e-04	2.902812488326721131e-04	3.151542673590052674e-04	3.420220092275024285e-04	3.710321919779933247e-04	4.023424270994609728e-04	4.361207983005854858e-04
5.459163926179528610e-06	6.032118809728078353e-06	6.662537512784727609e-06	7.355886525477326241e-06	8.118142591942823329e-06	8.955805054725950217e-06	9.875950204436912479e-06	1.088627891421553073e-05	1.199516786768650364e-05	1.321172461955065497e-05	1.454584674246533541e-05	1.600828532756108430e-05	1.761071312035157707e-05	1.936579758871764811e-05	2.128727923508997062e-05	2.339005548090787381e-05	2.569027046789401197e-05	2.820541113762201974e-05	3.095440996829577055e-05	3.395775476553711172e-05	3.723760592231427206e-05	4.081792158188387757e-05	4.472459115675579737e-05	4.898557767618988255e-05	5.363106945450738043e-05	5.869364159264601089e-05	6.420842784563903654e-05	7.021330340923687607e-05	7.674907919952988914e-05	8.385970822003253032e-05	9.159250463147165983e-05	9.999837616003875974e-05	1.091320705003392342e-04	1.190524363894506421e-04	1.298227000483667193e-04	1.415107577064828352e-04	1.541894849437248493e-04	1.679370636030367929e-04	1.828373270434906347e-04	1.989801245207342955e-04	2.164617054970583560e-04	2.353851246976945905e-04	2.558606687429501830e-04	2.780063051973626835e-04	3.019481548868807358e-04	3.278209883434910757e-04	3.557687472423919995e-04	3.859450917012908263e-04	4.185139743128426680e-04	4.536502417804896673e-04
5.676277515849181065e-06	6.272019610050115582e-06	6.927510983257027791e-06	7.648435058375971054e-06	8.441006702337047234e-06	9.311983749184702498e-06	1.026872392838702631e-05	1.131923439403153421e-05	1.247222499055169375e-05	1.373716550356899890e-05	1.512434715962134171e-05	1.664494865276596635e-05	1.831110699104063170e-05	2.013599347127535149e-05	2.213389510682466259e-05	2.432030184935503146e-05	2.671199996296816107e-05	2.932717192654398763e-05	3.218550325833018886e-05	3.530829667539249928e-05	3.871859401962465141e-05	4.244130640150106356e-05	4.650335303266105250e-05	5.093380923869710470e-05	5.576406416410288093e-05	6.102798870228022039e-05	6.676211420456787643e-05	7.300582254367823964e-05	7.980154812830719173e-05	8.719499248723857178e-05	9.523535206281773366e-05	1.039755598750269073e-04	1.134725417387680898e-04	1.237874877379149016e-04	1.349861396804027133e-04	1.471390952788417708e-04	1.603221298208110709e-04	1.746165361119762880e-04	1.901094834933530662e-04	2.068943967513372974e-04	2.250713557552554958e-04	2.447475166722093767e-04	2.660375556226348163e-04	2.890641356519911141e-04	3.139583979045095581e-04	3.408604778935172522e-04	3.699200477691476688e-04	4.012968854888653253e-04	4.351614717979706897e-04	4.716956159264819120e-04
5.899665479758946026e-06	6.518853348374630105e-06	7.200142015461672286e-06	7.949438063115910714e-06	8.773201396438196089e-06	9.678455811813773844e-06	1.067284861170285095e-05	1.176470208333902941e-05	1.296306886114856708e-05	1.427779143117192297e-05	1.571956605167373086e-05	1.730001137887922691e-05	1.903174210237152208e-05	2.092844791080289635e-05	2.300497812527642425e-05	2.527743235500029071e-05	2.776325754760903115e-05	3.048135182487335092e-05	3.345217551336418868e-05	3.669786979897594512e-05	4.024238345404605467e-05	4.411160810606752717e-05	4.833352253769746443e-05	5.293834652883941681e-05	5.795870477301764522e-05	6.342980142197219347e-05	6.938960583441790687e-05	7.587905012706013257e-05	8.294223914833812907e-05	9.062667351766855335e-05	9.898348639547081319e-05	1.080676946714481256e-04	1.179384652808389982e-04	1.286593973801663593e-04	1.402988211356001526e-04	1.529301138980490202e-04	1.666320345596379474e-04	1.814890769060078038e-04	1.975918427977707266e-04	2.150374360325621969e-04	2.339298777559382079e-04	2.543805443050830618e-04	2.765086283834723886e-04	3.004416244773534328e-04	3.263158394357818263e-04	3.542769291450379755e-04	3.844804622350497477e-04	4.170925117601682430e-04	4.522902757986598378e-04	4.902627279148455766e-04
6.129392553291700901e-06	6.772691556963662441e-06	7.480509621421318273e-06	8.258982774963795188e-06	9.114822950153106276e-06	1.005532745368409478e-05	1.108844137912020485e-05	1.222281109043839830e-05	1.346784174066708698e-05	1.483375909387580064e-05	1.633167593540069603e-05	1.797366337052139565e-05	1.977282732799195896e-05	2.174339060158730739e-05	2.390078078018289992e-05	2.626172443480395875e-05	2.884434794957038467e-05	3.166828540251131216e-05	3.475479392180331247e-05	3.812687696308671029e-05	4.180941597412456340e-05	4.582931093413240245e-05	5.021563027661052450e-05	5.499977072644893650e-05	6.021562760431374578e-05	6.589977617394939978e-05	7.209166463087726890e-05	7.883381935401082290e-05	8.617206306497933292e-05	9.415574656315708825e-05	1.028379947277685574e-04	1.122759675015686252e-04	1.225311365936943323e-04	1.336695786620189336e-04	1.457622857577754521e-04	1.588854938370731708e-04	1.731210301654027394e-04	1.885566804616456774e-04	2.052865766480562089e-04	2.234116060912954172e-04	2.430398432373311046e-04	2.642870045593373224e-04	2.872769277525417746e-04	3.121420761233296526e-04	3.390240691313064179e-04	3.680742400525241638e-04	3.994542217393718059e-04	4.333365614576126473e-04	4.699053657832952626e-04	5.093569765420778673e-04
6.365518252707570678e-06	7.033600001245314494e-06	7.768686443766704470e-06	8.577149396971210139e-06	9.465959878481952451e-06	1.044269632418462332e-05	1.151560991407467493e-05	1.269368011650541311e-05	1.398667442313874604e-05	1.540521255308733293e-05	1.696083542214588051e-05	1.866607918890549452e-05	2.053455470636373511e-05	2.258103272504687428e-05	2.482153521169116724e-05	2.727343316614000256e-05	2.995555133832516351e-05	3.288828026698074647e-05	3.609369608208291911e-05	3.959568853389314544e-05	4.342009773288106101e-05	4.759486010670225609e-05	5.215016410274352006e-05	5.711861618752993276e-05	6.253541771741984113e-05	6.843855327850090643e-05	7.486899111735721409e-05	8.187089630833015532e-05	8.949185732704422380e-05	9.778312672416328993e-05	1.067998766175526414e-04	1.166014697451620024e-04	1.272517468448774102e-04	1.388193311513181321e-04	1.513779508228207439e-04	1.650067801346774652e-04	1.797908002969330645e-04	1.958211807764696885e-04	2.131956820236944456e-04	2.320190805237229187e-04	2.524036171103594519e-04	2.744694694981802464e-04	2.983452500035746360e-04	3.241685294395715063e-04	3.520863881811227064e-04	3.822559954077261535e-04	4.148452175376868148e-04	4.500332568739154955e-04	4.880113214835523987e-04	5.289833273335567583e-04
6.608096574905260485e-06	7.301638348058598888e-06	8.064738389306234039e-06	8.904010695410221598e-06	9.826692489027911051e-06	1.084065101846225405e-05	1.195445191553114283e-05	1.317741685685176742e-05	1.451968557570345743e-05	1.599228251345906365e-05	1.760718841779422762e-05	1.937741721137375671e-05	2.131709847216171550e-05	2.344156588459046632e-05	2.576745203952453825e-05	2.831278998029858660e-05	3.109712191204213802e-05	3.414161551204779441e-05	3.746918830007104809e-05	4.110464054912615613e-05	4.507479723957637355e-05	4.940865958204970922e-05	5.413756665791873547e-05	5.929536774973175647e-05	6.491860595802516223e-05	7.104671372534199464e-05	7.772222091292870958e-05	8.499097610052768717e-05	9.290238180471521658e-05	1.015096443364009459e-04	1.108700390432735519e-04	1.210451917080334580e-04	1.321013768981911247e-04	1.441098340877993561e-04	1.571471023957670549e-04	1.712953748090775114e-04	1.866428727824258869e-04	2.032842421280251768e-04	2.213209711308611674e-04	2.408618318449781909e-04	2.620233455456222891e-04	2.849302733297744746e-04	3.097161328739457065e-04	3.365237423725244326e-04	3.655057926926535061e-04	3.968254487919883368e-04	4.306569814540059209e-04	4.671864304009631019e-04	5.066122998477469268e-04	5.491462875595667925e-04
6.857175696803725107e-06	7.576859833478023595e-06	8.368724262131017514e-06	9.239631594695151109e-06	1.019709243494220180e-05	1.124927058423458412e-05	1.240505455412420736e-05	1.367411740142468537e-05	1.506698107804293365e-05	1.659508559532163545e-05	1.827086332172994768e-05	2.010781874981352107e-05	2.212061408643810416e-05	2.432516103912054408e-05	2.673871919065864334e-05	2.938000137434754866e-05	3.226928648275641422e-05	3.542854016436375249e-05	3.888154388429444292e-05	4.265403284787572073e-05	4.677384330884913117e-05	5.127106980763555393e-05	5.617823290916670805e-05	6.153045803434781106e-05	6.736566600416649217e-05	7.372477594080351375e-05	8.065192119568739620e-05	8.819467900035769217e-05	9.640431456198061023e-05	1.053360403514916479e-04	1.150492913585389687e-04	1.256080171133548760e-04	1.370809913016854951e-04	1.495421398243580778e-04	1.630708881784275290e-04	1.777525290613751557e-04	1.936786111239431694e-04	2.109473498204229934e-04	2.296640613275228147e-04	2.499416205241288230e-04	2.719009440443232871e-04	2.956714994345200622e-04	3.213918414625340642e-04	3.492101766416692539e-04	3.792849570459493492e-04	4.117855045037703728e-04	4.468926662657968230e-04	4.847995032489931010e-04	5.257120119618529600e-04	5.698498812159476365e-04
7.112797675064547340e-06	7.859310931014722518e-06	8.680695397133995412e-06	9.584068772762588921e-06	1.057722226837269706e-05	1.166862402916067219e-05	1.286749392891166076e-05	1.418386563598311029e-05	1.562865336255467527e-05	1.721372360793642776e-05	1.895197222669592801e-05	2.085740717006552726e-05	2.294523726787546690e-05	2.523196743773281175e-05	2.773550072831115833e-05	3.047524762443707408e-05	3.347224306312338087e-05	3.674927163184465187e-05	4.033100144307304137e-05	4.424412720248454672e-05	4.851752301214616836e-05	5.318240547453407569e-05	5.827250768818620981e-05	6.382426475131500513e-05	6.987701141559418672e-05	7.647319255859999010e-05	8.365858717003019887e-05	9.148254657361642040e-05	9.999824763371403130e-05	1.092629617226669017e-04	1.193383402521845156e-04	1.302907175990256669e-04	1.421914322821997087e-04	1.551171672754159841e-04	1.691503103647833443e-04	1.843793354873369172e-04	2.008992060110155269e-04	2.188118009408287047e-04	2.382263650592263571e-04	2.592599840307398869e-04	2.820380855217913892e-04	3.066949674058992996e-04	3.333743541422609777e-04	3.622299824314626155e-04	3.934262172659466045e-04	4.271386995044489142e-04	4.635550261087190713e-04	5.028754641870988732e-04	5.453136999933897106e-04	5.910976240293356471e-04
7.374998146901955789e-06	8.149031021018542410e-06	9.000695294855073981e-06	9.937370257914209361e-06	1.096713499552849900e-05	1.209876982999233026e-05	1.334183452609298642e-05	1.470673264543769145e-05	1.620478075691354739e-05	1.784828282537237403e-05	1.965061012154557744e-05	2.162628701451390384e-05	2.379108302753953828e-05	2.616211155826372666e-05	2.875793568516348767e-05	3.159868150375223967e-05	3.470615945828180019e-05	3.810399415764695660e-05	4.181776318779528522e-05	4.587514545716708721e-05	5.030607963652795184e-05	5.514293327995253461e-05	6.042068323967200011e-05	6.617710801391237614e-05	7.245299269374438900e-05	7.929234720220914819e-05	8.674263854662974706e-05	9.485503783280325475e-05	1.036846828179090586e-04	1.132909568070167490e-04	1.237377847263862322e-04	1.350939472346956039e-04	1.474334137613592501e-04	1.608356953887014700e-04	1.753862185218301654e-04	1.911767203169377569e-04	2.083056668644448688e-04	2.268786951487821433e-04	2.470090798305995075e-04	2.688182259202553091e-04	2.924361884330709893e-04	3.180022201370680344e-04	3.456653485222512521e-04	3.755849831371798351e-04	4.079315544530293818e-04	4.428871854274143527e-04	4.806463969498416954e-04	5.214168483577142884e-04	5.654201142152939785e-04	6.128924985488423726e-04
7.643806032752764373e-06	8.446052062134161838e-06	9.328759258595432569e-06	1.029957502816455741e-05	1.136687363450765166e-05	1.253975544477526082e-05	1.382812868108894774e-05	1.524277612089833749e-05	1.679542683071499944e-05	1.849883326688205691e-05	2.036685409894282381e-05	2.241454313012049450e-05	2.465824470962388207e-05	2.711569605242570937e-05	2.980613690381531971e-05	3.275042700841486362e-05	3.597117186643454127e-05	3.949285728373227804e-05	4.334199324670680970e-05	4.754726767817489736e-05	5.213971065612818615e-05	5.715286970360542221e-05	6.262299678481821703e-05	6.858924767007562736e-05	7.509389435991348759e-05	8.218255128714875069e-05	8.990441604415222573e-05	9.831252541158684067e-05	1.074640274938991113e-04	1.174204707961339680e-04	1.282481111057855107e-04	1.400182370726402734e-04	1.528075154084794073e-04	1.666983566572283909e-04	1.817793025142993592e-04	1.981454357016704292e-04	2.158988134320977874e-04	2.351489255221088143e-04	2.560131782383933134e-04	2.786174049862715613e-04	3.030964049713256656e-04	3.295945109864610459e-04	3.582661874957467811e-04	3.892766602038296255e-04	4.228025783146992516e-04	4.590327106965857345e-04	4.981686771795237239e-04	5.404257162197642454e-04	5.860334901691618970e-04	6.352369293884960275e-04
7.919243241601860078e-06	8.750398265691895539e-06	9.664914034769761812e-06	1.067071261416523197e-05	1.177647077707206896e-05	1.299161682940276947e-05	1.432641604542190228e-05	1.579203977201043674e-05	1.740063974794736249e-05	1.916542798369591792e-05	2.110076257013171279e-05	2.322223980424060834e-05	2.554679304075019091e-05	2.809279870034910181e-05	3.088018988758646510e-05	3.393057809474787543e-05	3.726738349192129776e-05	4.091597432812776490e-05	4.490381599373766082e-05	4.926063032043684928e-05	5.401856572168326111e-05	5.921237880390005322e-05	6.487962810652858050e-05	7.106088065748553508e-05	7.779993205944942870e-05	8.514404085172828744e-05	9.314417792213786670e-05	1.018552917732808085e-04	1.113365904777873855e-04	1.216518411873771915e-04	1.328696880909390496e-04	1.450639897470191141e-04	1.583141767462451107e-04	1.727056306888806990e-04	1.883300854920904926e-04	2.052860520701881670e-04	2.236792674591522759e-04	2.436231694838902689e-04	2.652393980927716510e-04	2.886583245088203821e-04	3.140196093704844277e-04	3.414727910567173634e-04	3.711779054112344716e-04	4.033061380987724661e-04	4.380405108421965609e-04	4.755766028023919478e-04	5.161233083739029696e-04	5.599036326766018050e-04	6.071555260286159127e-04	6.581327586865484474e-04
8.201324379781133113e-06	9.062085773935699487e-06	1.000917745749726985e-05	1.105080270680692552e-05	1.219594815558478294e-05	1.345437795986608068e-05	1.483672305987720900e-05	1.635455274621626316e-05	1.802045162709369419e-05	1.984810235421873909e-05	2.185237448895456969e-05	2.404941991061577950e-05	2.645677519046540956e-05	2.909347137743629823e-05	3.198015166484596063e-05	3.513919743140732658e-05	3.859486317461113006e-05	4.237342088011074727e-05	4.650331439699080077e-05	5.101532441578378611e-05	5.594274467372413386e-05	6.132157004005063538e-05	6.719069716302225690e-05	7.359213838975565156e-05	8.057124969996754232e-05	8.817697342503556866e-05	9.646209655459373291e-05	1.054835254639007369e-04	1.153025779265355545e-04	1.259852933083133815e-04	1.376027618698670411e-04	1.502314741365377761e-04	1.639536913255801363e-04	1.788578378513880807e-04	1.950389169599563957e-04	2.125989505735885791e-04	2.316474444559377382e-04	2.523018798356635494e-04	2.746882326541257653e-04	2.989415216282960007e-04	3.252063863446288451e-04	3.536376966222505689e-04	3.844011944048709799e-04	4.176741694596160302e-04	4.536461701774539292e-04	4.925197507840934968e-04	5.345112562812813451e-04	5.798516464467094646e-04	6.287873602257605795e-04	6.815812218493990998e-04
8.490056464079463418e-06	9.381122343013983779e-06	1.036155809845270721e-05	1.143985477062878430e-05	1.262531621635733569e-05	1.392805036157376692e-05	1.535906243545998997e-05	1.693032905660784426e-05	1.865487791069985040e-05	2.054687338965321877e-05	2.262170858734986325e-05	2.489610406799911516e-05	2.738821384563434882e-05	3.011773903649669950e-05	3.310604967014056372e-05	3.637631516996796938e-05	3.995364403956082642e-05	4.386523331763917636e-05	4.814052839165068847e-05	5.281139378794834165e-05	5.791229558512301869e-05	6.348049612637654885e-05	6.955626173671209322e-05	7.618308418124090215e-05	8.340791663187373955e-05	9.128142494120861366e-05	9.985825505421101929e-05	1.091973174205074047e-04	1.193620893025231671e-04	1.304209359072078950e-04	1.424474513017057501e-04	1.555208201058023347e-04	1.697262009863889979e-04	1.851551330110058537e-04	2.019059659492849676e-04	2.200843156419226220e-04	2.398035455869606408e-04	2.611852759225901559e-04	2.843599210135975067e-04	3.094672568757334766e-04	3.366570196973287551e-04	3.660895367414705487e-04	3.979363909337316684e-04	4.323811204600520549e-04	4.696199547166741029e-04	5.098625879688975602e-04	5.533329920869691290e-04	6.002702697363021664e-04	6.509295494046710238e-04	7.055829236501856951e-04
8.785438640020098579e-06	9.707507031679500425e-06	1.072205492302025878e-05	1.183786766418950181e-05	1.306457370067685823e-05	1.441263264714511054e-05	1.589343264369668808e-05	1.751936702008055594e-05	1.930391674629284928e-05	2.126173905212350065e-05	2.340876262461095319e-05	2.576228981392586378e-05	2.834110630149421693e-05	3.116559870820155678e-05	3.425788064545619017e-05	3.764192773763041919e-05	4.134372217097794612e-05	4.539140735146623122e-05	4.981545328216169341e-05	5.464883329967903827e-05	5.992721283886022173e-05	6.568915092518366056e-05	7.197631512535631411e-05	7.883371071814012439e-05	8.630992487954398007e-05	9.445738670914206479e-05	1.033326439572307257e-04	1.129966573458950156e-04	1.235151134106119688e-04	1.349587568227166837e-04	1.474037431868483502e-04	1.609320133411170262e-04	1.756316902213044678e-04	1.915974993835126801e-04	2.089312143123925488e-04	2.277421276742362709e-04	2.481475497053920939e-04	2.702733349569710333e-04	2.942544386459254417e-04	3.202355038905572494e-04	3.483714811348553072e-04	3.788282810907132045e-04	4.117834625497994992e-04	4.474269564373066954e-04	4.859618274978482161e-04	5.276050750192787676e-04	5.725884740124463331e-04	6.211594582743966550e-04	6.735820467679371143e-04	7.301378147528366554e-04
9.087461906176623640e-06	1.004122989666193139e-05	1.109065695381859592e-05	1.224482926857138548e-05	1.351370723481263206e-05	1.490811006410844702e-05	1.643981741785734610e-05	1.812164870752562209e-05	1.996754838055960374e-05	2.199267758740719548e-05	2.421351265273007471e-05	2.664795079618324826e-05	2.931542357217798629e-05	3.223701852294710217e-05	3.543560956501116716e-05	3.893599665578991310e-05	4.276505531457541764e-05	4.695189660042089293e-05	5.152803817862143640e-05	5.652758713738234228e-05	6.198743524693757295e-05	6.794746738476971305e-05	7.445078388262705617e-05	8.154393758373283511e-05	8.927718643177648958e-05	9.770476244705561693e-05	1.068851579792487732e-04	1.168814301608383268e-04	1.277615245199382782e-04	1.395986187461680992e-04	1.524714876382240146e-04	1.664648902966358224e-04	1.816699806599028904e-04	1.981847425166176747e-04	2.161144501600240010e-04	2.355721558846837966e-04	2.566792055575354030e-04	2.795657835269542662e-04	3.043714881638031667e-04	3.312459393575823102e-04	3.603494193178907821e-04	3.918535480573860988e-04	4.259419949557259827e-04	4.628112278255905169e-04	5.026713009205677598e-04	5.457466833408364465e-04	5.922771293057740903e-04	6.425185917721310978e-04	6.967441808829526141e-04	7.552451687343580662e-04
9.396108845413330400e-06	1.038227169569051738e-05	1.146734294267276482e-05	1.266071612521430496e-05	1.397269093031688433e-05	1.541445405395510128e-05	1.699818526670245699e-05	1.873713940782533116e-05	2.064573456874521662e-05	2.273964687441936975e-05	2.503591230018275543e-05	2.755303598457816306e-05	3.031110952356732416e-05	3.333193675727125677e-05	3.663916858704621189e-05	4.025844738824996808e-05	4.421756161249372030e-05	4.854661120244541155e-05	5.327818447240759869e-05	5.844754713880689499e-05	6.409284421648634529e-05	7.025531552913564007e-05	7.697952561535581473e-05	8.431360884567314139e-05	9.230953060018008542e-05	1.010233653914038453e-04	1.105155928523343173e-04	1.208514125452489512e-04	1.321010785829329138e-04	1.443402550900436422e-04	1.576503935685238369e-04	1.721191332671267277e-04	1.878407256910177663e-04	2.049164844230144797e-04	2.234552614631468768e-04	2.435739513276833441e-04	2.653980241824044741e-04	2.890620893175565296e-04	3.147104903034633034e-04	3.424979331955914233e-04	3.725901491868147120e-04	4.051645931305572143e-04	4.404111793838176776e-04	4.785330564406809124e-04	5.197474218470789524e-04	5.642863789040709855e-04	6.123978366808060028e-04	6.643464548688798790e-04	7.204146350158387993e-04	7.809035596790463813e-04
9.711353363946958496e-06	1.073060359915826752e-05	1.185208105213097234e-05	1.308549308428575272e-05	1.444148599595374793e-05	1.593162182402234434e-05	1.756848900237382966e-05	1.936578710744246806e-05	2.133841800121842787e-05	2.350258379362021960e-05	2.587589207654842624e-05	2.847746890562989928e-05	3.132808003136358470e-05	3.445026090800490132e-05	3.786845603608448245e-05	4.160916822293694444e-05	4.570111837501398926e-05	5.017541646602608027e-05	5.506574435613040568e-05	6.040855116934019790e-05	6.624326196918204712e-05	7.261250050614784083e-05	7.956232684481096299e-05	8.714249071341665135e-05	9.540670145433193059e-05	1.044129154897983658e-04	1.142236422540646764e-04	1.249062695798264927e-04	1.365334095641465020e-04	1.491832659764372973e-04	1.629400243084585479e-04	1.778942656037774985e-04	1.941434052412121158e-04	2.117921578837003976e-04	2.309530298403855025e-04	2.517468401253947739e-04	2.743032715316301808e-04	2.987614530718060734e-04	3.252705751714975147e-04	3.539905390302437163e-04	3.850926415962222416e-04	4.187602976277452664e-04	4.551898003403466171e-04	4.945911221613169323e-04	5.371887571342753810e-04	5.832226065336734320e-04	6.329489092640067918e-04	6.866412186287782632e-04	7.445914270622151949e-04	8.071108404190625646e-04
1.003316043913471221e-05	1.108618691142940028e-05	1.224482854762944666e-05	1.351911296480816927e-05	1.492004036260367696e-05	1.645955593368952468e-05	1.815066528407153319e-05	2.000752198740666783e-05	2.204552174921715394e-05	2.428140361653474263e-05	2.673335870037354178e-05	2.942114690284711038e-05	3.236622216730541452e-05	3.559186679736700863e-05	3.912333541921996443e-05	4.298800919098465250e-05	4.721556089331151353e-05	5.183813156667576081e-05	5.689051939303316614e-05	6.241038155256927779e-05	6.843844982016197820e-05	7.501876070089767798e-05	8.219890093939790233e-05	9.003026927387814185e-05	9.856835534259104068e-05	1.078730366876590435e-04	1.180088948390689584e-04	1.290455514998106582e-04	1.410580258916163286e-04	1.541271143593935336e-04	1.683397933712606849e-04	1.837896470896175781e-04	2.005773207273589651e-04	2.188110009413006833e-04	2.386069245526008589e-04	2.600899169209806806e-04	2.833939613354647400e-04	3.086628008196873850e-04	3.360505737833843678e-04	3.657224849841993588e-04	3.978555132945521176e-04	4.326391577969163917e-04	4.702762237576965567e-04	5.109836500536967538e-04	5.549933796467120071e-04	6.025532747203316908e-04	6.539280781077882673e-04	7.094004226517144126e-04	7.692718901439190519e-04	8.338641214970291503e-04
1.036148587690087188e-05	1.144897280279424607e-05	1.264553150141994466e-05	1.396151622777067861e-05	1.540828832249788101e-05	1.699818389638270576e-05	1.874463417916170162e-05	2.066225593951810706e-05	2.276694873176471440e-05	2.507599941859599391e-05	2.760819445270999063e-05	3.038394042525832065e-05	3.342539341646571821e-05	3.675659771223996434e-05	4.040363447996708627e-05	4.439478102710312164e-05	4.876068129756107203e-05	5.353452829320390084e-05	5.875225914102430203e-05	6.445276356074803486e-05	7.067810652263316546e-05	7.747376592108500026e-05	8.488888612629296620e-05	9.297654831351572467e-05	1.017940585075332178e-04	1.114032543184255078e-04	1.218708313838667905e-04	1.332686905726114361e-04	1.456743070436118507e-04	1.591711222951785391e-04	1.738489603786997359e-04	1.898044694912820744e-04	2.071415902017034153e-04	2.259720516032796302e-04	2.464158967263628064e-04	2.686020385813338751e-04	2.926688482404564418e-04	3.187647764031035103e-04	3.470490099240335362e-04	3.776921648179101896e-04	4.108770172850422973e-04	4.467992743330682546e-04	4.856683855970453682e-04	5.277083979853710010e-04	5.731588548013153870e-04	6.222757410091801647e-04	6.753324763299229381e-04	7.326209578633489840e-04	7.944526539420977002e-04	8.611597509264783470e-04
1.069627607971618385e-05	1.181890205308683969e-05	1.305412450937342882e-05	1.441263066345936612e-05	1.590615018414432593e-05	1.754741779889094599e-05	1.935029874337412030e-05	2.132988210359113127e-05	2.350258120576728351e-05	2.588624151751530282e-05	2.850025655876984608e-05	3.136569234688218587e-05	3.450542092858435586e-05	3.794426358087420306e-05	4.170914429325430281e-05	4.582925417514139481e-05	5.033622746466862898e-05	5.526432984848770745e-05	6.065065983652055659e-05	6.653536397089287980e-05	7.296186668444828375e-05	7.997711566127010897e-05	8.763184358947144557e-05	9.598084723507075485e-05	1.050832848049930760e-04	1.150029926071316965e-04	1.258088220557149618e-04	1.375749981110279178e-04	1.503815002836144982e-04	1.643144673744642841e-04	1.794666271639655693e-04	1.959377523038781605e-04	2.138351437076275595e-04	2.332741427750442047e-04	2.543786738280075341e-04	2.772818181729323349e-04	3.021264212447931710e-04	3.290657343249555732e-04	3.582640923613494822e-04	3.898976294543200446e-04	4.241550336043560672e-04	4.612383423489847096e-04	5.013637809446362193e-04	5.447626447754583528e-04	5.916822276942165131e-04	6.423867980206134564e-04	6.971586239388557907e-04	7.562990500491467835e-04	8.201296268367649564e-04	8.889932948263161699e-04
1.103746782604609528e-05	1.219590480797253333e-05	1.347053042177967959e-05	1.487237109423951092e-05	1.641353194430610532e-05	1.810715393949191939e-05	1.996754462174449941e-05	2.201027442756572873e-05	2.425228028131032134e-05	2.671197693941777243e-05	2.940937660012595787e-05	3.236621731982019476e-05	3.560610080638971570e-05	3.915464019026030572e-05	4.303961840512485703e-05	4.729115784278555256e-05	5.194190197997413907e-05	5.702720970946923302e-05	6.258536314329756216e-05	6.865778969219000691e-05	7.528929926285779809e-05	8.252833745283065948e-05	9.042725566165945228e-05	9.904259907714304113e-05	1.084354135357063577e-04	1.186715722972243701e-04	1.298221238162746479e-04	1.419636616338988146e-04	1.551787175564292164e-04	1.695561793305873951e-04	1.851917340668454725e-04	2.021883387057558620e-04	2.206567188644717025e-04	2.407158974428524965e-04	2.624937544102238889e-04	2.861276192347042644e-04	3.117648974571403061e-04	3.395637329505065229e-04	3.696937074432375485e-04	4.023365789209640557e-04	4.376870605551549920e-04	4.759536418395306765e-04	5.173594536445586629e-04	5.621431789276242104e-04	6.105600108607141382e-04	6.628826601581629986e-04	7.194024134046149649e-04	7.804302441970158329e-04	8.462979789233154339e-04	9.173595190057696460e-04
1.138498806218046751e-05	1.257990034891761411e-05	1.389466008925762983e-05	1.534063909401828561e-05	1.693032497839094732e-05	1.867727248639137520e-05	2.059623967195118736e-05	2.270328725230396358e-05	2.501588546415503525e-05	2.755302891491958719e-05	3.033535995990276627e-05	3.338530116365131541e-05	3.672719743385491201e-05	4.038746844742239117e-05	4.439477202070593787e-05	4.878017910928308650e-05	5.357736115719568084e-05	5.882279055112301166e-05	6.455595497152120748e-05	7.081958647038037096e-05	7.765990614371775526e-05	8.512688530647575006e-05	9.327452411767156036e-05	1.021611486448306021e-04	1.118497273985477190e-04	1.224082084104331824e-04	1.339098779708100756e-04	1.464337421858927799e-04	1.600649325582221498e-04	1.748951368378697825e-04	1.910230564364539976e-04	2.085548917398629505e-04	2.276048566996457785e-04	2.482957241265352577e-04	2.707594031526866637e-04	2.951375503714467169e-04	3.215822162048254714e-04	3.502565280892421646e-04	3.813354121088074816e-04	4.150063547427547471e-04	4.514702064289884717e-04	4.909420286791033256e-04	5.336519865108783076e-04	5.798462879926278646e-04	6.297881727188372200e-04	6.837589510584101077e-04	7.420590960350836309e-04	8.050093897136799230e-04	8.729521259761026776e-04	9.462523715757880077e-04
1.173875370735177792e-05	1.297079687784145351e-05	1.432641212488111342e-05	1.581732272561352408e-05	1.745640575059811554e-05	1.925763715795527451e-05	2.123623361169271553e-05	2.340875492288524174e-05	2.579321422742858073e-05	2.840919640737450718e-05	3.127798530336657802e-05	3.442270029378788045e-05	3.786844284731374178e-05	4.164245368783508816e-05	4.577428124398467035e-05	5.029596209009359924e-05	5.524221412089940734e-05	6.065064323904377280e-05	6.656196437211912311e-05	7.302023767479523877e-05	8.007312081127553830e-05	8.777213825406722427e-05	9.617296857658940291e-05	1.053357507595614593e-04	1.153254105742406056e-04	1.262120081494413849e-04	1.380711078736049054e-04	1.509841718281232392e-04	1.650389779933090053e-04	1.803300645139269728e-04	1.969592013567841068e-04	2.150358907384057540e-04	2.346778977462286777e-04	2.560118126217646368e-04	2.791736462185373589e-04	3.043094601914604624e-04	3.315760335170033391e-04	3.611415669851402517e-04	3.931864273442242023e-04	4.279039328186269066e-04	4.655011817554652255e-04	5.061999261913214827e-04	5.502374921618848926e-04	5.978677486066168818e-04	6.493621267467712893e-04	7.050106918378830443e-04	7.651232692168426523e-04	8.300306265787146332e-04	9.000857144289927574e-04	9.756649666626427287e-04
1.209867147304161309e-05	1.336849131744664190e-05	1.476567268361904984e-05	1.630229629723707201e-05	1.799163554516536488e-05	1.984809492622143493e-05	2.188735769172581980e-05	2.412649142818987173e-05	2.658406161448796808e-05	2.928025367544657910e-05	3.223700409631854991e-05	3.547814119142250094e-05	3.902953615233824682e-05	4.291926503416961246e-05	4.717778237290262119e-05	5.183810716232461482e-05	5.693602195571780721e-05	6.251028589533677896e-05	6.860286251156307122e-05	7.525916317362597039e-05	8.252830711474379907e-05	9.046339899649491923e-05	9.912182502012645009e-05	1.085655686361871702e-04	1.188615469484244439e-04	1.300819689530458001e-04	1.423047168002424239e-04	1.556137513111777973e-04	1.700995430303093030e-04	1.858595301398500391e-04	2.029986046101942367e-04	2.216296280071985872e-04	2.418739784240090827e-04	2.638621300515795473e-04	2.877342669479763040e-04	3.136409326116677550e-04	3.417437170082429643e-04	3.722159827429704021e-04	4.052436321132644103e-04	4.410259168148292956e-04	4.797762921134409754e-04	5.217233173298222284e-04	5.671116045184289387e-04	6.162028172511380131e-04	6.692767214442147056e-04	7.266322901906153032e-04	7.885888645794283469e-04	8.554873725003853992e-04	9.276916074420035090e-04	1.005589569298765340e-03
1.246463769736095537e-05	1.377286912820311058e-05	1.521231526017233892e-05	1.679542013928929272e-05	1.853586022002761663e-05	2.044847574513390529e-05	2.254942439617483991e-05	2.485629007054134142e-05	2.738819987490156489e-05	3.016594987216305210e-05	3.321214016363687490e-05	3.655131991769694413e-05	4.021014298923972788e-05	4.421753480850217175e-05	4.860487125321714545e-05	5.340617025473019179e-05	5.865829692650023955e-05	6.440118304237481826e-05	7.067806173212679217e-05	7.753571830292286106e-05	8.502475813765206756e-05	9.319989266426043539e-05	1.021202444344730198e-04	1.118496723953164065e-04	1.224571184827520350e-04	1.340169767133337860e-04	1.466094859970180659e-04	1.603211479419263947e-04	1.752451709701382816e-04	1.914819421118192947e-04	2.091395278936704317e-04	2.283342057860676428e-04	2.491910277217115974e-04	2.718444172464187119e-04	2.964388019101974760e-04	3.231292825532991876e-04	3.520823411875884709e-04	3.834765892180947247e-04	4.175035577924635891e-04	4.543685321072392629e-04	4.942914315394592245e-04	5.375077375085523862e-04	5.842694710083148153e-04	6.348462217801086006e-04	6.895262311266102395e-04	7.486175303901955545e-04	8.124491371410092963e-04	8.813723111360004855e-04	9.557618721222752890e-04	1.036017581564837708e-03
1.283653819537724518e-05	1.418380414295452019e-05	1.566620050627031105e-05	1.729654040263913647e-05	1.908890998418944919e-05	2.105859230493900325e-05	2.322222717168679186e-05	2.559792316714351113e-05	2.820537813546636127e-05	3.106600868255318145e-05	3.420308929032904124e-05	3.764190167459228472e-05	4.140989505000622757e-05	4.553685800108691213e-05	5.005510269453911212e-05	5.499966220604114795e-05	6.040850177349235971e-05	6.632274482892476671e-05	7.278691470253766214e-05	7.984919293478808737e-05	8.756169517596115932e-05	9.598076569723444401e-05	1.051672915827507333e-04	1.151870377186944535e-04	1.261110037426135182e-04	1.380158041642712372e-04	1.509840729179606810e-04	1.651048936554161981e-04	1.804742571381286816e-04	1.971955471376312069e-04	2.153800563025681184e-04	2.351475335011957797e-04	2.566267641979070820e-04	2.799561854718174707e-04	3.052845373343211484e-04	3.327715520506858071e-04	3.625886832178523613e-04	3.949198763965243398e-04	4.299623831399721017e-04	4.679276203046200413e-04	5.090420765681760848e-04	5.535482681191569287e-04	6.017057455175053816e-04	6.537921537583872523e-04	7.101043476008474416e-04	7.709595642486654667e-04	8.366966554923687717e-04	9.076773814387259455e-04	9.842877679666509148e-04	1.066939530055779472e-03
1.321424812624072245e-05	1.460115842008673576e-05	1.612717606847162408e-05	1.780548887954067048e-05	1.965059920007899939e-05	2.167823981413907183e-05	2.390554018697343562e-05	2.635114178501903734e-05	2.903532210813632890e-05	3.198012800194543706e-05	3.520951886731202545e-05	3.874952041510847252e-05	4.262838964942942710e-05	4.687679179871811363e-05	5.152798995187404563e-05	5.661804819525045608e-05	6.218604908656555894e-05	6.827432634307153438e-05	7.492871366388417179e-05	8.219881065004614221e-05	9.013826683075018651e-05	9.880508485002519948e-05	1.082619439150680281e-04	1.185765446553019363e-04	1.298219765898835218e-04	1.420771094508536286e-04	1.554270096593326339e-04	1.699633833027402140e-04	1.857850470122740353e-04	2.029984281911933282e-04	2.217180960961335264e-04	2.420673253251502536e-04	2.641786933176568705e-04	2.881947135223459429e-04	3.142685059397284063e-04	3.425645067954347285e-04	3.732592191491780511e-04	4.065420062915901583e-04	4.426159298269477949e-04	4.816986343839385772e-04	5.240232809385028017e-04	5.698395307724672546e-04	6.194145821284041719e-04	6.730342616553127398e-04	7.310041727696380562e-04	7.936509030836986622e-04	8.613232930753337430e-04	9.343937681915151158e-04	1.013259736591339650e-03	1.098345054742131755e-03
1.359763187794236689e-05	1.502478211617723788e-05	1.659507644747709168e-05	1.832208284829789209e-05	2.022072621211767914e-05	2.230719581036838935e-05	2.459911812425314234e-05	2.711567551110440703e-05	2.987773383668929314e-05	3.290797965692960909e-05	3.623106758419123336e-05	3.987377850512550698e-05	4.386518935310130130e-05	4.823685517563452708e-05	5.302300427590280320e-05	5.826074724744733101e-05	6.399030076240880900e-05	7.025522701622256307e-05	7.710268977546991807e-05	8.458372802057513963e-05	9.275354822115987243e-05	1.016718363291573994e-04	1.114030906230187773e-04	1.220169765856487121e-04	1.335887050488289668e-04	1.461994348878265567e-04	1.599367016015291337e-04	1.748948731656679802e-04	1.911756345993059639e-04	2.088885027378377520e-04	2.281513727587709849e-04	2.490910980597883751e-04	2.718441051415141285e-04	2.965570451999505804e-04	3.233874841856126232e-04	3.525046331375325396e-04	3.840901206505220340e-04	4.183388093828899527e-04	4.554596585592218219e-04	4.956766344681759300e-04	5.392296709988408107e-04	5.863756822999102378e-04	6.373896296841827583e-04	6.925656449360172639e-04	7.522182122109160761e-04	8.166834107442852778e-04	8.863202206097989949e-04	9.615118937871968861e-04	1.042667392813029876e-03	1.130222899296373651e-03
1.398654297050899275e-05	1.545451337901850380e-05	1.706972287995081979e-05	1.884612494279464472e-05	2.079907320271064247e-05	2.294522000151733401e-05	2.530269600404160067e-05	2.789123225910954603e-05	3.073229148390425023e-05	3.384920917093481887e-05	3.726734517115484296e-05	4.101424643933584079e-05	4.511982166489427219e-05	4.961652854982210155e-05	5.453957453516203405e-05	5.992713181863715944e-05	6.582056754848518139e-05	7.226469012236603074e-05	7.930801256522462470e-05	8.700303400632106805e-05	9.540654032308250126e-05	1.045799250680971051e-04	1.145895318452198929e-04	1.255070193514896655e-04	1.374097503531655187e-04	1.503812059165808470e-04	1.645114262677561164e-04	1.798974797083683133e-04	1.966439610699612247e-04	2.148635212428247874e-04	2.346774293706484682e-04	2.562161693568713828e-04	2.796200723831228341e-04	3.050399871943583821e-04	3.326379899588937706e-04	3.625881355642843044e-04	3.950772522617655388e-04	4.303057816223369706e-04	4.684886658164343532e-04	5.098562842760803694e-04	5.546554418431783994e-04	6.031504105500019777e-04	6.556240272172534581e-04	7.123788490915662110e-04	7.737383697769366613e-04	8.400482977435957607e-04	9.116778997223158078e-04	9.890214113120825677e-04	1.072499517143662073e-03	1.162560902951194916e-03
1.438082397841493939e-05	1.589017826187380400e-05	1.755092324378794191e-05	1.937740304788611664e-05	2.138540607680840217e-05	2.359205413837862553e-05	2.601598904470782487e-05	2.867749811469797380e-05	3.159864916096064100e-05	3.480343557631851556e-05	3.831793219206887672e-05	4.217046261351859625e-05	4.639177877641721150e-05	5.101525350748641134e-05	5.607708691314668148e-05	6.161652746289074856e-05	6.767610867740746683e-05	7.430190237661012651e-05	8.154378948905276127e-05	8.945574947183580566e-05	9.809616943893931012e-05	1.075281741459490492e-04	1.178199780302577787e-04	1.290452605579693471e-04	1.412835661818594754e-04	1.546207302686694628e-04	1.691493324087477742e-04	1.849691785762907961e-04	2.021878136643839375e-04	2.209210659749968224e-04	2.412936253006585374e-04	2.634396562906401833e-04	2.875034488508833156e-04	3.136401073825145682e-04	3.420162807191499650e-04	3.728109346774273643e-04	4.062161691886592187e-04	4.424380820313460931e-04	4.816976812348110269e-04	5.242318482723729196e-04	5.702943542092209260e-04	6.201569310132546255e-04	6.741104002784681489e-04	7.324658616478047163e-04	7.955559432563334829e-04	8.637361165458802992e-04	9.373860778273488542e-04	1.016911198988284517e-03	1.102744049758332123e-03	1.195345993955468280e-03
1.478030647295496733e-05	1.633159065979057539e-05	1.803847198774479892e-05	1.991569022170912472e-05	2.197947437615521669e-05	2.424742192004063644e-05	2.673869255814092236e-05	2.947413722047076431e-05	3.247643680069897595e-05	3.577025127475913594e-05	3.938237989076199907e-05	4.334193315535466129e-05	4.768051738087737560e-05	5.243243259833421161e-05	5.763488468325256303e-05	6.332821258502876419e-05	6.955613159526083454e-05	7.636599363685898174e-05	8.380906560338280311e-05	9.194082682698509717e-05	1.008212868036010532e-04	1.105153243554063658e-04	1.210930494631863688e-04	1.326301890548677986e-04	1.452084980910441818e-04	1.589161973439265406e-04	1.738484393222594995e-04	1.901078038517865277e-04	2.078048248781728653e-04	2.270585501171218119e-04	2.479971352343467422e-04	2.707584742960924304e-04	2.954908682887406901e-04	3.223537335633895520e-04	3.515183521182437877e-04	3.831686656876696754e-04	4.175021156615261347e-04	4.547305309121975380e-04	4.950810656585085496e-04	5.387971895456382301e-04	5.861397321681873591e-04	6.373879843080823083e-04	6.928408582019688136e-04	7.528181091908933481e-04	8.176616211406673466e-04	8.877367580525224186e-04	9.634337843097123127e-04	1.045169356028113764e-03	1.133388085994901451e-03	1.228564184689666687e-03
1.518481098529071124e-05	1.677855226875576920e-05	1.853215008630129193e-05	2.046074464584438310e-05	2.258101122428049024e-05	2.491102893319662752e-05	2.747048188281573080e-05	3.028079170217913435e-05	3.336526007630364959e-05	3.674922194768149615e-05	4.046021009238939706e-05	4.452813181585668287e-05	4.898545855362313204e-05	5.386742920419281428e-05	5.921226806433154387e-05	6.506141828186809179e-05	7.145979178720056444e-05	7.845603671229351979e-05	8.610282335492762287e-05	9.445714979625331666e-05	1.035806683313370577e-04	1.135400339252714603e-04	1.244072759613934292e-04	1.362601946033801224e-04	1.491827831490586060e-04	1.632656778108688229e-04	1.786066364157308690e-04	1.953110475756143338e-04	2.134924719391124591e-04	2.332732171937942412e-04	2.547849485486874369e-04	2.781693364859542657e-04	3.035787436302874874e-04	3.311769526436717675e-04	3.611399371116954388e-04	3.936566774452744514e-04	4.289300238780897195e-04	4.671776086954544356e-04	5.086328098835998183e-04	5.535457684399602233e-04	6.021844616345447924e-04	6.548358345583925409e-04	7.118069923395335110e-04	7.734264554463235767e-04	8.400454805350021821e-04	9.120394493302743906e-04	9.898093280553443059e-04	1.073783199950888992e-03	1.164417873439194074e-03	1.262200568500908456e-03
1.559414699084259694e-05	1.723085256843951476e-05	1.903172502057237485e-05	2.101230960423143066e-05	2.318973330322938867e-05	2.558256262647032206e-05	2.821101235547494472e-05	3.109708163749770994e-05	3.426470036689097001e-05	3.773988651834266181e-05	4.155091516167717995e-05	4.572849992340116497e-05	5.030598770155349383e-05	5.531956748334977762e-05	6.080849415948515283e-05	6.681532827494446238e-05	7.338619270351862047e-05	8.057104728214827406e-05	8.842398249149231422e-05	9.700353332082263698e-05	1.063730145083735399e-04	1.166008784026092916e-04	1.277610967453521795e-04	1.399335677344360591e-04	1.532045497811676592e-04	1.676671234366128250e-04	1.834216830200211478e-04	2.005764595430607755e-04	2.192480765840069436e-04	2.395621408273018000e-04	2.616538690450817572e-04	2.856687533587311820e-04	3.117632666796260306e-04	3.401056102890814207e-04	3.708765055777594718e-04	4.042700320240591623e-04	4.404945135493064205e-04	4.797734554443275584e-04	5.223465341171903932e-04	5.684706419648923341e-04	6.184209897225890996e-04	6.724922686920180824e-04	7.309998752957762606e-04	7.942812004454695559e-04	8.626969862498671832e-04	9.366327526220991507e-04	1.016500296374128190e-03	1.102739265410141714e-03	1.195818810648416634e-03	1.296239318313495382e-03
1.600811291565783844e-05	1.768826882921999396e-05	1.953695078604088912e-05	2.157011349170856961e-05	2.380534086297857966e-05	2.626169232079574229e-05	2.895991932256825822e-05	3.192260506862943368e-05	3.517431477138315194e-05	3.874175716710112638e-05	4.265395801972179371e-05	4.694244640219561642e-05	5.164145458341971016e-05	5.678813239285749286e-05	6.242277698055065155e-05	6.858907893737961267e-05	7.533438578911753761e-05	8.270998392803541213e-05	9.077140009739492776e-05	9.957872359738382194e-05	1.091969504353630644e-04	1.196963506992031174e-04	1.311528604894472141e-04	1.436484998042328494e-04	1.572718178302574875e-04	1.721183671531143291e-04	1.882912084616784106e-04	2.059014473827198793e-04	2.250688051445563938e-04	2.459222248311424539e-04	2.686005150511372344e-04	2.932530329094279421e-04	3.200404082317353681e-04	3.491353110550984916e-04	3.807232644593329797e-04	4.150035048753406963e-04	4.521898920661801243e-04	4.925118710352944032e-04	5.362154881729907889e-04	5.835644640069024116e-04	6.348413249748358078e-04	6.903485966872958436e-04	7.504100611941504073e-04	8.153720808121974004e-04	8.856049911097836668e-04	9.615045656790954321e-04	1.043493555356501826e-03	1.132023304576281310e-03	1.227575447561394693e-03	1.330663687068222786e-03
1.642649616534133791e-05	1.815056614414038504e-05	2.004756792782834776e-05	2.213386985294679254e-05	2.442751776440097605e-05	2.694806925680965829e-05	2.971681819250815174e-05	3.275693805989869585e-05	3.609363617196269903e-05	3.975431940129629745e-05	4.376877222090939462e-05	4.816934785692206537e-05	5.299117340291418062e-05	5.827236979088222838e-05	6.405428756058204282e-05	7.038175941744284636e-05	7.730337061918875566e-05	8.487174828284982104e-05	9.314387075683658865e-05	1.021813982572881263e-04	1.120510260237769665e-04	1.228248613067532159e-04	1.345808255576425949e-04	1.474030832522732644e-04	1.613824988391614191e-04	1.766171233660175221e-04	1.932127124006212209e-04	2.112832769255465297e-04	2.309516689504954661e-04	2.523502036502353282e-04	2.756213199011003836e-04	3.009182811536760863e-04	3.284059186440042204e-04	3.582614190098980310e-04	3.906751584426080962e-04	4.258515855669023527e-04	4.640101553041501257e-04	5.053863160332915799e-04	5.502325524228598433e-04	5.988194863637051699e-04	6.514370384857469691e-04	7.083956527932679104e-04	7.700275870012665558e-04	8.366882711994912862e-04	9.087577375110184562e-04	9.866421234485129449e-04	1.070775251701829456e-03	1.161620289116200742e-03	1.259671487640783407e-03	1.365456010039354899e-03
1.684907317708569577e-05	1.861749748639027682e-05	2.056330360415491477e-05	2.270327745251177721e-05	2.505593155658391636e-05	2.764132668014670119e-05	3.048130452971932800e-05	3.359963480141085382e-05	3.702217334828079024e-05	4.077703218103038220e-05	4.489476209138861939e-05	4.940854872511235058e-05	5.435442297628998126e-05	5.977148662099583248e-05	6.570215415640067304e-05	7.219241186108716214e-05	7.929209514358731656e-05	8.705518529904192446e-05	9.554012684826288795e-05	1.048101666894102753e-04	1.149337163498866278e-04	1.259847386848088151e-04	1.380431604284798196e-04	1.511953120666953659e-04	1.655343965600282821e-04	1.811609885119177003e-04	1.981835654395834980e-04	2.167190728710947478e-04	2.368935250576129038e-04	2.588426431560654191e-04	2.827125328040441701e-04	3.086604030751737590e-04	3.368553288697405759e-04	3.674790588612707664e-04	4.007268711853526565e-04	4.368084791212258305e-04	4.759489890803498126e-04	5.183899132778421997e-04	5.643902395227563470e-04	6.142275606212615037e-04	6.681992659421345966e-04	7.266237977467697104e-04	7.898419749349169794e-04	8.582183869037231455e-04	9.321428602584464623e-04	1.012032001151075711e-03	1.098330816054793411e-03	1.191514413808855742e-03	1.292089791789191675e-03	1.400597709074469449e-03
1.727560949528857953e-05	1.908880379284978187e-05	2.108387167859009887e-05	2.327802037670977290e-05	2.569023358922550715e-05	2.834107996542139176e-05	3.125295419135670419e-05	3.445022775975578177e-05	3.795941114350026758e-05	4.180932810203820643e-05	4.603130293039348438e-05	5.065936149869944142e-05	5.573044697606458988e-05	6.128465118015673067e-05	6.736546254314026701e-05	7.402003173554793194e-05	8.129945604222916242e-05	8.925908363876210172e-05	9.795883897249438180e-05	1.074635705097614328e-04	1.178434221696634344e-04	1.291742298250855782e-04	1.415379443132971102e-04	1.550230824613150755e-04	1.697252076954334620e-04	1.857474418692942964e-04	2.032010100110768960e-04	2.222058197572068902e-04	2.428910773074496020e-04	2.653959418043208129e-04	2.898702201078753003e-04	3.164751040053665832e-04	3.453839519634264868e-04	3.767831175982570878e-04	4.108728271064355391e-04	4.478681079653714812e-04	4.879997712774391877e-04	5.315154501954697528e-04	5.786806969291227384e-04	6.297801408911205250e-04	6.851187105997274662e-04	7.450229220076560110e-04	8.098422359788852659e-04	8.799504876815942211e-04	9.557473907087592462e-04	1.037660118776184779e-03	1.126144967880870216e-03	1.221689101830576935e-03	1.324812384076807549e-03	1.436069298798451147e-03
1.770585987118862320e-05	1.956421407417395668e-05	2.160897284161590663e-05	2.385776816779856479e-05	2.633005916074689564e-05	2.904692677962306932e-05	3.203132350747951815e-05	3.530822787660095895e-05	3.890481068311323526e-05	4.285061363668870817e-05	4.717774127556970050e-05	5.192106701600230538e-05	5.711845425221973309e-05	6.281099347189549194e-05	6.904325640245416906e-05	7.586356825587978561e-05	8.332429919353961695e-05	9.148217618812210503e-05	1.003986165170603139e-04	1.101400841805289476e-04	1.207784705975418121e-04	1.323915009954443355e-04	1.450631679713015442e-04	1.588841937682486307e-04	1.739525228755196601e-04	1.903738466277535822e-04	2.082621615469149707e-04	2.277403632387306638e-04	2.489408777248438274e-04	2.720063321616346072e-04	2.970902669665721838e-04	3.243578914432987880e-04	3.539868850664435102e-04	3.861682466568245697e-04	4.211071937469003509e-04	4.590241145040509230e-04	5.001555746464452943e-04	5.447553818515004634e-04	5.930957102205508535e-04	6.454682874242977488e-04	7.021856472130734179e-04	7.635824500308130251e-04	8.300168745248596904e-04	9.018720827918139463e-04	9.795577622441968384e-04	1.063511747022261164e-03	1.154201721909914324e-03	1.252127011742078027e-03	1.357820459313941299e-03	1.471850394817484937e-03
1.813956838689676334e-05	2.004344555183585803e-05	2.213829476196392881e-05	2.444217599107066901e-05	2.697502770268761879e-05	2.975844728553041021e-05	3.281594950535999476e-05	3.617312481594561833e-05	3.985780964736804487e-05	4.390026943403245441e-05	4.833339523331046846e-05	5.319291482526365353e-05	5.851761923211168186e-05	6.434960564605850882e-05	7.073453780586245652e-05	7.772192491602084431e-05	8.536542025770528389e-05	9.372314069753243842e-05	1.028580083588966608e-04	1.128381157808921905e-04	1.237371159516336414e-04	1.356346386662615419e-04	1.486167347245682827e-04	1.627763495494931930e-04	1.782138278748817220e-04	1.950374512196497616e-04	2.133640099348090100e-04	2.333194116801628397e-04	2.550393282585962850e-04	2.786698828072618609e-04	3.043683794169387957e-04	3.323040773226813068e-04	3.626590118807096171e-04	3.956288646179746292e-04	4.314238847116341996e-04	4.702698643254796165e-04	5.124091702991492598e-04	5.581018347530866154e-04	6.076267072372841440e-04	6.612826711151534829e-04	7.193899269340445690e-04	7.822913455913621224e-04	8.503538941592902111e-04	9.239701372810851321e-04	1.003559817097666226e-03	1.089571514704315743e-03	1.182484396172712180e-03	1.282810046203481259e-03	1.391094392498150789e-03	1.507919723955286487e-03
1.857646860413820949e-05	2.052620382246942712e-05	2.267151226811279656e-05	2.503088483523532742e-05	2.762474300084701695e-05	3.047520438566831425e-05	3.360635017850034249e-05	3.704438726064664583e-05	4.081782259799799755e-05	4.495765067965900116e-05	4.949755487493442198e-05	5.447412362064541164e-05	5.992708240009239580e-05	6.589954252622008896e-05	7.243826779448066884e-05	7.959396012575434113e-05	8.742156537625450944e-05	9.598060054971312117e-05	1.053355037071808446e-04	1.155560079315907847e-04	1.267175407675320581e-04	1.389016506216655695e-04	1.521964616755267787e-04	1.666971589303321041e-04	1.825065050723221043e-04	1.997353909174990119e-04	2.185034212657137103e-04	2.389395380662297252e-04	2.611826828696816390e-04	2.853825006145589618e-04	3.117000868701845354e-04	3.403087807317493191e-04	3.713950056367157620e-04	4.051591604451434871e-04	4.418165631991403594e-04	4.815984500484114805e-04	5.247530318992258639e-04	5.715466114132102416e-04	6.222647630493443899e-04	6.772135789071591578e-04	7.367209831913333140e-04	8.011381181769934318e-04	8.708408046102832437e-04	9.462310795304700603e-04	1.027738814547212061e-03	1.115823417648337300e-03	1.210975621651132249e-03	1.313719362440171493e-03	1.424613750160062028e-03	1.544255136547961977e-03
1.901628373795931831e-05	2.101218304980387915e-05	2.320828756025602500e-05	2.562352174644128667e-05	2.827879345355364959e-05	3.119674400722200554e-05	3.440202480081384158e-05	3.792146325874022519e-05	4.178424135980583103e-05	4.602208751596914961e-05	5.066948269940160034e-05	5.576388175145004748e-05	6.134595085769347527e-05	6.745982222566550236e-05	7.415336705609276160e-05	8.147848795464744003e-05	8.949143198912847029e-05	9.825312565674967696e-05	1.078295330877619630e-04	1.182920388748230232e-04	1.297178569824639744e-04	1.421904672574779546e-04	1.558000811290373997e-04	1.706441381568020400e-04	1.868278351559277367e-04	2.044646896998949192e-04	2.236771398749357238e-04	2.445971822337257660e-04	2.673670499706860262e-04	2.921399334161907109e-04	3.190807450226344744e-04	3.483669310908772687e-04	3.801893325609837578e-04	4.147530972664500125e-04	4.522786461255464264e-04	4.930026958169152424e-04	5.371793405590111550e-04	5.850811956834864411e-04	6.370006057616910047e-04	6.932509201097082239e-04	7.541678385612382747e-04	8.201108304582067389e-04	8.914646298663084310e-04	9.686408100754719756e-04	1.052079440493814853e-03	1.142250829087867190e-03	1.239657353558850294e-03	1.344835384477957889e-03	1.458357303628270282e-03	1.580833620819284673e-03
1.945872685558964869e-05	2.150106618439114796e-05	2.374827045296881435e-05	2.621970009619631112e-05	2.893675236734687882e-05	3.192259542822275598e-05	3.520245428631844209e-05	3.880378061992422508e-05	4.275643545752978486e-05	4.709288552334738037e-05	5.184841416304692525e-05	5.706134780511163047e-05	6.277329896496010515e-05	6.902942685263013887e-05	7.587871670035343716e-05	8.337427898381000353e-05	9.157366977016079973e-05	1.005392334871114073e-04	1.103384694702553139e-04	1.210444237106559593e-04	1.327361072910713700e-04	1.454989430672919647e-04	1.594252422206677980e-04	1.746147123790135996e-04	1.911749990753887265e-04	2.092222623880268708e-04	2.288817906792738239e-04	2.502886534270879772e-04	2.735883952190831651e-04	2.989377730559915499e-04	3.265055391888012381e-04	3.564732717912525361e-04	3.890362558467971919e-04	4.244044167060776005e-04	4.628033088473920719e-04	5.044751624479103724e-04	5.496799904478327651e-04	5.986967588618072843e-04	6.518246231630452124e-04	7.093842336332490013e-04	7.717191126375139284e-04	8.391971068450949141e-04	9.122119174762578471e-04	9.911847117094843042e-04	1.076565818433646406e-03	1.168836511574675554e-03	1.268510884265478585e-03	1.376137817161145324e-03	1.492303044227761806e-03	1.617631319352521224e-03
1.990350110058109622e-05	2.199252521126581758e-05	2.429109864873084501e-05	2.681901988334933971e-05	2.959817829024684449e-05	3.265227164520419283e-05	3.600710159456561475e-05	3.969074736245679365e-05	4.373375260825837773e-05	4.816932626250228412e-05	5.303355827669371212e-05	5.836565126432323995e-05	6.420816906334176905e-05	7.060730330522202631e-05	7.761315913256028223e-05	8.528006126594981598e-05	9.366688168154788726e-05	1.028373902233369790e-04	1.128606295385213971e-04	1.238113157907282406e-04	1.357702666736794049e-04	1.488248583176157225e-04	1.630695127520894925e-04	1.786062176613554284e-04	1.955450802427880668e-04	2.140049170541039394e-04	2.341138818116151417e-04	2.560101331792331955e-04	2.798425446660777376e-04	3.057714588294255546e-04	3.339694880588779126e-04	3.646223642969798908e-04	3.979298401307266426e-04	4.341066437673903283e-04	4.733834904861762148e-04	5.160081532346683184e-04	5.622465951149257330e-04	6.123841665785826303e-04	6.667268702225375571e-04	7.256026961470533020e-04	7.893630309051063391e-04	8.583841431359824636e-04	9.330687490361864881e-04	1.013847660877300163e-03	1.101181521831276662e-03	1.195562630410795021e-03	1.297516857872130615e-03	1.407605661962549369e-03	1.526428200422182786e-03	1.654623547669364101e-03
2.035029994227913696e-05	2.248622142559526094e-05	2.483639804236301060e-05	2.742106807020933099e-05	3.026261538270211138e-05	3.338526978242170996e-05	3.681541218189545947e-05	4.058175221057995334e-05	4.471551926950941176e-05	4.925066787813202178e-05	5.422409827026031828e-05	5.967589323845856847e-05	6.564957228032152793e-05	7.219236415622415305e-05	7.935549902623542933e-05	8.719452139401351397e-05	9.576962514754215551e-05	1.051460120506092212e-04	1.153942751048054997e-04	1.265908082695768578e-04	1.388182440974173259e-04	1.521659209125312683e-04	1.667303812341452160e-04	1.826159032201313498e-04	1.999350669823564994e-04	2.188093577022712168e-04	2.393698075536692717e-04	2.617576785184950734e-04	2.861251882619356385e-04	3.126362813134454452e-04	3.414674478815878035e-04	3.728085927116276885e-04	4.068639564760613688e-04	4.438530922690981989e-04	4.840118998560072111e-04	5.275937204077700343e-04	5.748704945289402624e-04	6.261339864633769844e-04	6.816970774360673127e-04	7.418951311618649088e-04	8.070874346200999526e-04	8.776587172603052050e-04	9.540207518660300239e-04	1.036614040361266351e-03	1.125909587897417621e-03	1.222410768605601637e-03	1.326655286442221440e-03	1.439217234589688183e-03	1.560709256904071768e-03	1.691784814921199094e-03
2.079880745060997505e-05	2.298180573630363122e-05	2.538378305636664024e-05	2.802541895277843465e-05	3.092959382618568119e-05	3.412107154260537746e-05	3.762681449850468866e-05	4.147616514241760441e-05	4.570104124294756254e-05	5.033614576385971642e-05	5.541919232483650274e-05	6.099114726924436541e-05	6.709648941572811441e-05	7.378348862772524444e-05	8.110450439444515775e-05	8.911630567831809867e-05	9.788041334733763152e-05	1.074634665761983694e-04	1.179376146674903199e-04	1.293809358134784780e-04	1.418778843901013511e-04	1.555197684476861391e-04	1.704052591373886229e-04	1.866409338884722393e-04	2.043418552290600430e-04	2.236321872218945117e-04	2.446458515666279088e-04	2.675272255012840837e-04	2.924318837173636699e-04	3.195273865855711775e-04	3.489941170721698699e-04	3.810261688089191211e-04	4.158322878627791720e-04	4.536368708340719454e-04	4.946810219939735530e-04	5.392236722531648348e-04	5.875427628333765783e-04	6.399364965914486466e-04	6.967246600218519707e-04	7.582500190369828455e-04	8.248797916953730380e-04	8.970072011153667774e-04	9.750531118751873134e-04	1.059467753260020899e-03	1.150732532770608243e-03	1.249361943357380107e-03	1.355905567887183156e-03	1.470950184386222385e-03	1.595121975632300985e-03	1.729088846691313134e-03
2.124869859609505228e-05	2.347891899757526495e-05	2.593285700705180616e-05	2.863163456498048472e-05	3.159863026930909900e-05	3.485914369910673793e-05	3.844072053114729764e-05	4.237333798820985055e-05	4.668960433353031432e-05	5.142497328823726437e-05	5.661797437199442870e-05	6.231046021042519303e-05	6.854787190944303490e-05	7.537952365526045465e-05	8.285890775951471770e-05	9.104402143179769302e-05	9.999771662668632171e-05	1.097880743792571342e-04	1.204888051119372855e-04	1.321796764663190867e-04	1.449469702862566051e-04	1.588839704530170083e-04	1.740914833494128190e-04	1.906783928077183791e-04	2.087622514752215377e-04	2.284699106122291463e-04	2.499381904187819299e-04	2.733145930695673933e-04	2.987580607199902759e-04	3.264397808308623530e-04	3.565440412440186511e-04	3.892691375260538887e-04	4.248283351824801656e-04	4.634508894290767381e-04	5.053831252912381958e-04	5.508895808850820504e-04	6.002542168156691947e-04	6.537816947077273056e-04	7.117987279624410097e-04	7.746555079083988944e-04	8.427272085885650780e-04	9.164155734930445711e-04	9.961505876133816811e-04	1.082392238254626044e-03	1.175632368097576314e-03	1.276396624053820726e-03	1.385246505500947658e-03	1.502781515522783008e-03	1.629641418810289432e-03	1.766508609901569320e-03
2.169963957493164087e-05	2.397719236805208830e-05	2.648321250126059340e-05	2.923926511666976655e-05	3.226922831121959248e-05	3.559893862916708746e-05	3.925652639119718996e-05	4.327260507852208538e-05	4.768047506376325476e-05	5.251634258141807767e-05	5.781955495989628464e-05	6.363285318094184665e-05	7.000264288999096971e-05	7.697928504089859522e-05	8.461740742051387714e-05	9.297623836268408177e-05	1.021199640275327039e-04	1.121181106902048450e-04	1.230459535535119876e-04	1.349849536713990333e-04	1.480232246442045264e-04	1.622560308229672251e-04	1.777863188376607089e-04	1.947252843438965490e-04	2.131929759634904314e-04	2.333189384767785936e-04	2.552428974081413218e-04	2.791154872309070689e-04	3.050990255034194453e-04	3.333683353342514256e-04	3.641116186613219032e-04	3.975313829166168844e-04	4.338454237349212059e-04	4.732878664517046791e-04	5.161102692210872266e-04	5.625827906696246640e-04	6.129954250852858409e-04	6.676593082230292651e-04	7.269080968876728659e-04	7.910994255325098055e-04	8.606164431860071273e-04	9.358694340899406227e-04	1.017297525499047395e-03	1.105370486154953367e-03	1.200590619004217319e-03	1.303494751782616071e-03	1.414656329133349511e-03	1.534687609965824451e-03	1.664241973793063878e-03	1.804016339810085752e-03
2.215128815890368211e-05	2.447624769746947656e-05	2.703443186339770309e-05	2.984784946509926897e-05	3.294087902192218597e-05	3.633989488793329961e-05	4.007361294763152148e-05	4.417328394198415434e-05	4.867290144249556365e-05	5.360942538193731060e-05	5.902302218557409100e-05	6.495732259094804902e-05	7.145969830324767230e-05	7.858155869443052082e-05	8.637866881759704055e-05	9.491149007360100370e-05	1.042455449345246985e-04	1.144518071984100207e-04	1.256071193214584674e-04	1.377946384477837924e-04	1.511043128326056270e-04	1.656333904325010993e-04	1.814869615157491448e-04	1.987785372271142349e-04	2.176306661239363804e-04	2.381755907848154123e-04	2.605559466773559605e-04	2.849255055581952968e-04	3.114499657657808160e-04	3.403077918546868353e-04	3.716911061087001169e-04	4.058066345588879492e-04	4.428767102215754319e-04	4.831403363596347106e-04	5.268543126581912150e-04	5.742944272929607127e-04	6.257567179544772182e-04	6.815588049755943968e-04	7.420412997909849300e-04	8.075692920366851508e-04	8.785339186734387800e-04	9.553540185904320923e-04	1.038477876214532244e-03	1.128385057713806369e-03	1.225588343443760522e-03	1.330635760337322117e-03	1.444112717987101630e-03	1.566644252208508484e-03	1.698897379904967288e-03	1.841583569080749039e-03
2.260329406981054240e-05	2.497569794038741016e-05	2.758608759238653663e-05	3.045691561942994011e-05	3.361306149906786712e-05	3.708143782269192573e-05	4.089134650437866212e-05	4.507467605193306548e-05	4.966611378761657191e-05	5.470337394283960545e-05	6.022744269256198840e-05	6.628284123973009776e-05	7.291790812026787425e-05	8.018510196156391275e-05	8.814132599196900994e-05	9.684827566575745161e-05	1.063728108369462280e-04	1.167873539866405965e-04	1.281703160818663701e-04	1.406065517192543908e-04	1.541878452843278499e-04	1.690134299364676694e-04	1.851905413108003091e-04	2.028350079110884834e-04	2.220718802521954975e-04	2.430361008966852891e-04	2.658732176172190248e-04	2.907401420049411699e-04	3.178059559332491678e-04	3.472527683763601937e-04	3.792766251727050595e-04	4.140884744137758523e-04	4.519151902299944619e-04	4.930006578352608224e-04	5.376069227819135331e-04	5.860154074662700949e-04	6.385281980125326632e-04	6.954694047482672288e-04	7.571865995684093223e-04	8.240523335654336605e-04	8.964657383811046754e-04	9.748542148098000891e-04	1.059675212253377574e-03	1.151418102693186609e-03	1.250606152905422508e-03	1.357798598700902777e-03	1.473592825018262822e-03	1.598626655741242682e-03	1.733580757144784126e-03	1.879181158899076139e-03
2.305529937802720607e-05	2.547514759658157929e-05	2.813774284807943430e-05	3.106598127776009953e-05	3.428524346063334144e-05	3.782298022670556857e-05	4.170907952132483788e-05	4.597606762117796618e-05	5.065932560177871768e-05	5.579732199621631949e-05	6.143186273282882296e-05	6.760835948441067090e-05	7.437611762297259446e-05	8.178864503773952720e-05	8.990398313998888987e-05	9.878506144655731193e-05	1.085000772042709385e-04	1.191229015902097729e-04	1.307335140975129158e-04	1.434184667933986138e-04	1.572713802149935827e-04	1.723934727495799759e-04	1.888941254285960553e-04	2.068914841493822688e-04	2.265131014248265092e-04	2.478966198487931693e-04	2.711904995542566144e-04	2.965547920312960515e-04	3.241619627631963166e-04	3.541977652309373698e-04	3.868621689286594421e-04	4.223703441253931490e-04	4.609537062011252501e-04	5.028610224773857927e-04	5.483595845543553322e-04	5.977364492570913512e-04	6.512997513829581718e-04	7.093800915294464719e-04	7.723320023675783871e-04	8.405354968081323952e-04	9.143977015880848901e-04	9.943545798803560005e-04	1.080872746601961327e-03	1.174451380163233543e-03	1.275624234461836606e-03	1.384961754982934985e-03	1.503073302915091400e-03	1.630609491234945177e-03	1.768264636748503611e-03	1.916779332102298101e-03
2.350693892473118546e-05	2.597419317759064241e-05	2.868895196655571516e-05	3.167455439604903569e-05	3.495688187279764853e-05	3.856392303187649402e-05	4.252615137814851363e-05	4.687673044397315281e-05	5.165173450013387511e-05	5.689038577503685329e-05	6.263530929179500115e-05	6.893280647807463978e-05	7.583314876620728335e-05	8.339089246594610179e-05	9.166521625959132738e-05	1.007202827386524891e-04	1.106256254731149979e-04	1.214565631784773745e-04	1.332946426219865771e-04	1.462281119880231672e-04	1.603524265030834191e-04	1.757707882034021025e-04	1.925947218127469223e-04	2.109446887841622659e-04	2.309507416473886604e-04	2.527532208932404775e-04	2.765034967169517416e-04	3.023647580347073316e-04	3.305128512804345812e-04	3.611371715838427644e-04	3.944416090250606752e-04	4.306455527556520219e-04	4.699849558705877653e-04	5.127134640098848046e-04	5.591036107621792520e-04	6.094480830354030536e-04	6.640610596504413488e-04	7.232796265036657438e-04	7.874652717310970385e-04	8.570054643914858626e-04	9.323153202674693040e-04	1.013839358460972163e-03	1.102053352533525999e-03	1.197466280010285253e-03	1.300622374130236099e-03	1.412103281783374034e-03	1.532530331625246841e-03	1.662566916404582948e-03	1.802920993574512552e-03	1.954347708285340476e-03
2.395784076725621196e-05	2.647242369881709309e-05	2.923926100364775048e-05	3.228213378820529348e-05	3.562742361221841265e-05	3.930365603935918916e-05	4.334188917999585902e-05	4.777592278412352356e-05	5.264252318890434511e-05	5.798166509096132164e-05	6.383679127498408329e-05	7.025509147574005248e-05	7.728780161444133705e-05	8.499052471658207169e-05	9.342357488691201736e-05	1.026523457881278192e-04	1.127477051430841919e-04	1.237864168558858256e-04	1.358515924249979040e-04	1.490331734015161761e-04	1.634284467278658754e-04	1.791425948763969217e-04	1.962892827934787558e-04	2.149912837426100982e-04	2.353811462298952190e-04	2.576019042863495119e-04	2.818078334742123571e-04	3.081652550783976958e-04	3.368533910389407251e-04	3.680652722761867252e-04	4.020087031565332475e-04	4.389072849431947896e-04	4.790015011728631961e-04	5.225498679954104385e-04	5.698301526093591885e-04	6.211406630202368634e-04	6.768016124422868672e-04	7.371565617551303559e-04	8.025739435163580350e-04	8.734486711170646751e-04	9.502038367509143754e-04	1.033292501946679424e-03	1.123199584489432403e-03	1.220443845626255526e-03	1.325579981517011887e-03	1.439200822950233638e-03	1.561939647396258382e-03	1.694472607514611135e-03	1.837521280269833546e-03	1.991855340837970969e-03
2.440762664695626821e-05	2.696942119650177797e-05	2.978820830594367818e-05	3.288820975651437080e-05	3.629630616178576948e-05	4.004155868710531182e-05	4.415560860388972376e-05	4.867289030797782414e-05	5.363086049340989772e-05	5.907024446664517822e-05	6.503530075467146897e-05	7.157410520631962464e-05	7.873885585108340748e-05	8.658619984721905574e-05	9.517758392074026534e-05	1.045796297691785272e-04	1.148645359785994106e-04	1.261105080793640328e-04	1.384022184454039442e-04	1.518312978232648058e-04	1.664968603609647360e-04	1.825060640924048357e-04	1.999747089209565044e-04	2.190278742355103751e-04	2.398005983835932464e-04	2.624386023194193130e-04	2.870990598388837092e-04	3.139514169095999180e-04	3.431782627004360841e-04	3.749762550129393771e-04	4.095571029149407930e-04	4.471486094751785730e-04	4.879957775962202350e-04	5.323619820410480574e-04	5.805302108462416164e-04	6.328043794110712944e-04	6.895107206470195470e-04	7.509992546652985304e-04	8.176453415710955002e-04	8.898513210213881714e-04	9.680482422883822814e-04	1.052697688651611004e-03	1.144293700018909595e-03	1.243364797748743858e-03	1.350476115712102854e-03	1.466231641694383308e-03	1.591276573289005869e-03	1.726299792482815848e-03	1.872036463170286295e-03	2.029270755862286075e-03
2.485591247888651237e-05	2.746476126880731359e-05	3.033532510841939304e-05	3.349226475146473993e-05	3.696295833882580657e-05	4.077700085320960576e-05	4.496661478461363488e-05	4.956686706094607151e-05	5.461590243406642362e-05	6.015519432085587702e-05	6.622981427468010540e-05	7.288872130863768069e-05	8.018507235822813881e-05	8.817655523977507360e-05	9.692574553206212201e-05	1.065004888822940497e-04	1.169743103134396529e-04	1.284268521885066985e-04	1.409443425680051291e-04	1.546200957799292151e-04	1.695550471068804610e-04	1.858583235823335709e-04	2.036478529775181772e-04	2.230510131517638198e-04	2.442053240323021268e-04	2.672591845842813420e-04	2.923726572281412661e-04	3.197183022588098093e-04	3.494820649200836037e-04	3.818642178867294804e-04	4.170803620071158644e-04	4.553624882593723406e-04	4.969601039745674123e-04	5.421414264804182538e-04	5.911946474184160425e-04	6.444292710857952699e-04	7.021775302505675305e-04	7.647958829832707814e-04	8.326665941414218520e-04	9.061994052335310863e-04	9.858332964754771763e-04	1.072038344935832051e-03	1.165317682744820013e-03	1.266209559415621593e-03	1.375289512394673157e-03	1.493172650019755762e-03	1.620516051119296093e-03	1.758021285534148862e-03	1.906437059881712194e-03	2.066561992912580893e-03
2.530230886253486842e-05	2.795801364016145481e-05	3.088013615776784971e-05	3.409377405994554926e-05	3.762680105461373647e-05	4.150934369379583402e-05	4.577420323868765830e-05	5.045707648600411630e-05	5.559679334862891202e-05	6.123557220455163686e-05	6.741929421128173370e-05	7.419779782914506978e-05	8.162519486431906281e-05	8.976020941240327893e-05	9.866654115573844587e-05	1.084132545426836638e-04	1.190751954543966938e-04	1.307334370445729053e-04	1.434757565197872220e-04	1.573971447126958577e-04	1.726003503871579756e-04	1.891964613034129855e-04	2.073055241624661114e-04	2.270572056419691833e-04	2.485914968307190815e-04	2.720594634654515689e-04	2.976240444717583836e-04	3.254609014100486725e-04	3.557593215285057855e-04	3.887231772254158189e-04	4.245719448262956497e-04	4.635417856824652536e-04	5.058866927007873429e-04	5.518797055158470438e-04	6.018141976172764872e-04	6.560052388456458217e-04	7.147910367684078654e-04	7.785344605453154224e-04	8.476246509869852933e-04	9.224787206021285452e-04	1.003543547517964096e-03	1.091297667242649991e-03	1.186253266319336986e-03	1.288958281996327318e-03	1.399998612107847436e-03	1.520000439423133815e-03	1.649632674777679097e-03	1.789609523349490212e-03	1.940693178482994939e-03	2.103696647494011918e-03
2.574642161276180676e-05	2.844874274793245643e-05	3.142216036039087164e-05	3.469220652067816211e-05	3.828724810394775412e-05	4.223794051405979660e-05	4.657766082490956834e-05	5.134273248250147614e-05	5.657266705886507409e-05	6.231042408587997045e-05	6.860269018796387409e-05	7.550017877894018453e-05	8.305795165702790830e-05	9.133576390308994618e-05	1.003984335610107794e-04	1.103162376553351278e-04	1.211653361800876566e-04	1.330282257739662959e-04	1.459942248808122531e-04	1.601599922803414403e-04	1.756300809625255266e-04	1.925175294096261231e-04	2.109444924426182770e-04	2.310429138834890815e-04	2.529552433814923344e-04	2.768351998497222354e-04	3.028485840582867449e-04	3.311741430313997641e-04	3.620044889982877972e-04	3.955470757505632107e-04	4.320252353631295374e-04	4.716792783391992585e-04	5.147676603448503741e-04	5.615682188019998754e-04	6.123794827120828971e-04	6.675220591851923745e-04	7.273401002498413453e-04	7.922028536177600161e-04	8.625063011746165759e-04	9.386748890612014139e-04	1.021163353300243940e-03	1.110458645010299009e-03	1.207081959330415059e-03	1.311590872255650152e-03	1.424581589655792794e-03	1.546691312812859377e-03	1.678600724872283652e-03	1.821036602650863943e-03	1.974774558287120847e-03	2.140641915250562390e-03
2.618785231003413927e-05	2.893650835042139790e-05	3.196091145394921985e-05	3.528702526564890339e-05	3.894370698341320804e-05	4.296213767097469048e-05	4.737626673980982071e-05	5.222304050346268292e-05	5.754264807963098183e-05	6.337878568188276887e-05	6.977894054162119778e-05	7.679469574738746090e-05	8.448205735840710873e-05	9.290180522173169654e-05	1.021198689972802379e-04	1.122077309727764673e-04	1.232428573306067047e-04	1.353091596114492897e-04	1.484974882045777688e-04	1.629061597824071016e-04	1.786415206867552946e-04	1.958185483665535556e-04	2.145614930610219642e-04	2.350045620188339257e-04	2.572926486420224206e-04	2.815821090435043170e-04	3.080415886085783282e-04	3.368529012540204758e-04	3.682119641821752511e-04	4.023297910327894452e-04	4.394335464409687328e-04	4.797676651155161325e-04	5.235950386583652092e-04	5.711982734513681862e-04	6.228810230419455640e-04	6.789693985634964127e-04	7.398134608286646968e-04	8.057887978349656186e-04	8.772981915202650218e-04	9.547733777014370902e-04	1.038676903221423748e-03	1.129504084418670330e-03	1.227785071115909720e-03	1.334087020404538595e-03	1.449016384572532259e-03	1.573221317591453434e-03	1.707394204635428493e-03	1.852274319157420218e-03	2.008650612089358210e-03	2.177364637765597487e-03
2.662619886896799756e-05	2.942086615509006075e-05	3.249589870125233225e-05	3.587768848622092434e-05	3.959557973688585349e-05	4.368127550603940015e-05	4.816929354623808386e-05	5.309719868940043932e-05	5.850585286818531190e-05	6.443968383453599173e-05	7.094697383755418408e-05	7.808016956943277962e-05	8.589621475913050155e-05	9.445690686719160291e-05	1.038292794113264986e-04	1.140860115313286721e-04	1.253058664833946179e-04	1.375741608380258755e-04	1.509832662422884572e-04	1.656331456963240016e-04	1.816319263854870077e-04	1.990965112032209549e-04	2.181532311958493946e-04	2.389385412585044960e-04	2.615997615113590169e-04	2.862958668872096356e-04	3.131983275647992788e-04	3.424920029869852386e-04	3.743760923090129673e-04	4.090651442287872395e-04	4.467901292588889349e-04	4.877995776077812895e-04	5.323607859458564162e-04	5.807610964395948676e-04	6.333092515442270481e-04	6.903368281512997596e-04	7.521997547923671163e-04	8.192799157022317199e-04	8.919868456459681752e-04	9.707595195110504645e-04	1.056068240759891691e-03	1.148416632928141732e-03	1.248343738439402356e-03	1.356426229087123823e-03	1.473280732608512472e-03	1.599566279843213455e-03	1.735986877029603147e-03	1.883294207843410869e-03	2.042290469827395295e-03	2.213831349893598342e-03
2.706105612412542150e-05	2.990136846585272583e-05	3.302662760522095188e-05	3.646365022249530550e-05	4.024226382669678195e-05	4.439468930633660781e-05	4.895600823317038141e-05	5.396439903655655132e-05	5.946139111143314222e-05	6.549213792854114953e-05	7.210571043044799208e-05	7.935541204355391445e-05	8.729911670841256598e-05	9.599963140559790464e-05	1.055250847318223514e-04	1.159493431613338189e-04	1.273524567103681289e-04	1.398211358080354058e-04	1.534492612650118501e-04	1.683384293219916130e-04	1.845985338528839475e-04	2.023483878930867723e-04	2.217163867607770805e-04	2.428412151388269886e-04	2.658726005867472235e-04	2.909721160554197962e-04	3.183140340827088658e-04	3.480862354543674841e-04	3.804911752226848858e-04	4.157469090838793418e-04	4.540881832247129152e-04	4.957675908586563120e-04	5.410567987817962868e-04	5.902478473882937730e-04	6.436545276942157038e-04	7.016138390264557538e-04	7.644875311399951592e-04	8.326637346310739431e-04	9.065586836164991457e-04	9.866185347476945627e-04	1.073321286724604039e-03	1.167178804565745676e-03	1.268738952977874505e-03	1.378587843250428163e-03	1.497352198175486843e-03	1.625701839563187647e-03	1.764352302983989091e-03	1.914067584422610114e-03	2.075663023572549889e-03	2.250008328534822567e-03
2.749201643194470299e-05	3.037756484819468023e-05	3.355260064353262565e-05	3.704436117441778603e-05	4.088315302879630121e-05	4.510171029206906554e-05	4.973567330471402955e-05	5.482382859731356527e-05	6.040836704862898032e-05	6.653516134820823070e-05	7.325406406837622853e-05	8.061922769702919522e-05	8.868944805601068680e-05	9.752853260589287962e-05	1.072056952168214496e-04	1.177959790665427704e-04	1.293807094109890841e-04	1.420479780596428957e-04	1.558931614774079625e-04	1.710194745267527004e-04	1.875385619583983053e-04	2.055711298557819848e-04	2.252476193376833048e-04	2.467089249247203606e-04	2.701071600789595900e-04	2.956064725307109187e-04	3.233839121140224442e-04	3.536303539401482545e-04	3.865514798482478395e-04	4.223688211828710028e-04	4.613208660592960368e-04	5.036642343891383281e-04	5.496749240507655884e-04	5.996496317002434967e-04	6.539071518296081433e-04	7.127898577889250908e-04	7.766652685970858215e-04	8.459277054724142174e-04	9.210000421183912921e-04	1.002335552900620068e-03	1.090419863148625948e-03	1.185773005909526766e-03	1.288951589569166042e-03	1.400551080839546958e-03	1.521208207688773103e-03	1.651603486859986539e-03	1.792463880688351021e-03	1.944565587980562555e-03	2.108736973765304012e-03	2.285861642760031974e-03
2.791867028761637183e-05	3.084900281080843237e-05	3.407331802151931970e-05	3.761926953303274744e-05	4.151763835014601320e-05	4.580166662862064923e-05	5.050754789615498222e-05	5.567467071043645890e-05	6.134588082693278449e-05	6.756776297048354375e-05	7.439094353661636209e-05	8.187041559505954687e-05	9.006588764245175495e-05	9.904215762845028207e-05	1.088695138595417272e-04	1.196241644675917183e-04	1.313886972157637435e-04	1.442525715026291976e-04	1.583126445162490712e-04	1.736737335834551599e-04	1.904492168556301925e-04	2.087616745707166030e-04	2.287435732319438207e-04	2.505379951467879489e-04	2.742994158746084430e-04	3.001945322384236823e-04	3.284031436647631436e-04	3.591190897257043259e-04	3.925512468685500599e-04	4.289245874308977228e-04	4.684813041520264568e-04	5.114820035049622233e-04	5.582069712872068067e-04	6.089575140215985373e-04	6.640573798311970007e-04	7.238542625641327744e-04	7.887213930541323590e-04	8.590592215110638480e-04	9.352971951411343443e-04	1.017895635199612308e-03	1.107347717777655951e-03	1.204181562720360891e-03	1.308962435163045675e-03	1.422295064257682144e-03	1.544826083740271456e-03	1.677246599061422072e-03	1.820294885866895109e-03	1.974759224670016942e-03	2.141480876605149006e-03	2.321357205186021840e-03
2.834060695565803883e-05	3.131522850236572499e-05	3.458827844178549910e-05	3.818782183019369303e-05	4.214510896649276101e-05	4.649388446109780937e-05	5.127088891480203862e-05	5.651610625862340658e-05	6.227302988707772164e-05	6.858894869118614354e-05	7.551525433801699436e-05	8.310777119008107608e-05	9.142711033349234650e-05	1.005390492622997050e-04	1.105149388476099311e-04	1.214321393042089954e-04	1.333744869542277417e-04	1.464327936770245435e-04	1.607053810267199958e-04	1.762986510938008343e-04	1.933276962846982748e-04	2.119169502932219428e-04	2.322008826400971931e-04	2.543247392613754224e-04	2.784453317332051905e-04	3.047318778289569651e-04	3.333668962150780407e-04	3.645471582037606976e-04	3.984846995938614678e-04	4.354078957451789451e-04	4.755626031467717423e-04	5.192133708545726683e-04	5.666447252897075697e-04	6.181625320035714129e-04	6.740954381305380239e-04	7.347963993627626032e-04	8.006442953931493809e-04	8.720456378831817172e-04	9.494363751191544970e-04	1.033283797625457077e-03	1.124088549104192971e-03	1.222386747167089269e-03	1.328752218417582733e-03	1.443798852527687594e-03	1.568183080033525934e-03	1.702606478647595255e-03	1.847818512950455318e-03	2.004619412381631900e-03	2.173863192497301356e-03	2.356460824497982366e-03
2.875741511288244562e-05	3.177578742198392610e-05	3.509697988895460897e-05	3.874946380498322076e-05	4.276495317857413489e-05	4.717768896920530798e-05	5.202495220325285998e-05	5.734731495079666924e-05	6.318891037628191995e-05	6.959772298121577963e-05	7.662590040637907367e-05	8.433008820743721822e-05	9.277178909456716444e-05	1.020177482063532607e-04	1.121403660706721278e-04	1.232181409905650871e-04	1.353361426813130602e-04	1.485865190758082187e-04	1.630690383090406526e-04	1.788916679888741810e-04	1.961711939592566446e-04	2.150338808635018765e-04	2.356161769191605438e-04	2.580654654221775537e-04	2.825408656062335707e-04	3.092140855935000452e-04	3.382703302849899489e-04	3.699092671520944715e-04	4.043460530060452259e-04	4.418124249375946920e-04	4.825578587361743950e-04	5.268507982147100808e-04	5.749799589837269404e-04	6.272557103351974117e-04	6.840115390130445871e-04	7.456055987627570282e-04	8.124223496656864151e-04	8.848742913764849095e-04	9.634037944903883462e-04	1.048485034373973111e-03	1.140626031895500400e-03	1.240370805588817413e-03	1.348301639879516877e-03	1.465041474088138798e-03	1.591256417008560372e-03	1.727658391932919034e-03	1.875007917061928282e-03	2.034117026296721528e-03	2.205852335457431264e-03	2.391138259010569620e-03
2.916868350239431714e-05	3.223022514188216258e-05	3.559892042787955762e-05	3.930364128499635757e-05	4.337655938473143998e-05	4.785240544023118125e-05	5.276899372262481029e-05	5.816747662638665416e-05	6.409261858540704106e-05	7.059309046949542718e-05	7.772178584924939947e-05	8.553616056341949603e-05	9.409859710084812799e-05	1.034767953897860408e-04	1.137441916710286722e-04	1.249804072179185510e-04	1.372717287556587994e-04	1.507116225246605244e-04	1.654012840276847783e-04	1.814502255983295605e-04	1.989769040288357459e-04	2.181093905981196257e-04	2.389860859464665289e-04	2.617564823508030498e-04	2.865819760646805769e-04	3.136367324985945529e-04	3.431086071302502714e-04	3.752001251493433209e-04	4.101295229581765627e-04	4.481318547670063031e-04	4.894601676415116136e-04	5.343867484785057125e-04	5.832044465054059268e-04	6.362280750173464686e-04	6.937958961844181054e-04	7.562711928783182264e-04	8.240439315834491600e-04	8.975325205710512570e-04	9.771856676260460162e-04	1.063484341724056127e-03	1.156943843160757697e-03	1.258115986735234290e-03	1.367591402684350524e-03	1.486001960154547481e-03	1.614023318080389088e-03	1.752377608415031738e-03	1.901836256725685046e-03	2.063222945226238399e-03	2.237416723368620530e-03	2.425355271152853775e-03
2.957400159720379259e-05	3.267808804066288245e-05	3.609359901359485856e-05	3.984980108058591697e-05	4.397931706783044658e-05	4.851736035780349624e-05	5.350227075318975600e-05	5.897577257880602788e-05	6.498325240724722761e-05	7.157405754917964442e-05	7.880181671635741914e-05	8.672478431151602063e-05	9.540620987835140708e-05	1.049147343265516383e-04	1.153248146318155455e-04	1.267171787984954455e-04	1.391793129632255832e-04	1.528059826114611358e-04	1.676997899752135214e-04	1.839717697795055236e-04	2.017420256068521496e-04	2.211404092535401147e-04	2.423072455583674862e-04	2.653941052938689070e-04	2.905646288212736347e-04	3.179954033242528007e-04	3.478768965514278258e-04	3.804144501148485854e-04	4.158293355096768910e-04	4.543598761398184556e-04	4.962626387543652914e-04	5.418136978203743313e-04	5.913099764783484157e-04	6.450706678473380621e-04	7.034387405665290223e-04	7.667825325791709007e-04	8.354974372818092191e-04	9.100076862774795095e-04	9.907682330839437997e-04	1.078266742257910984e-03	1.173025688502199763e-03	1.275604570424101894e-03	1.386602243710191151e-03	1.506659378573576387e-03	1.636461046413512435e-03	1.776739440705600104e-03	1.928276737208624476e-03	2.091908098634957802e-03	2.268524828981945216e-03	2.459077682760197388e-03
2.997296027199361241e-05	3.311892404559748911e-05	3.658051631122041347e-05	4.038739189010002675e-05	4.457261779430881965e-05	4.917188250403633365e-05	5.422404310976487073e-05	5.977138689519075141e-05	6.585991281276803414e-05	7.253963400362025153e-05	7.986490278977297162e-05	8.789475961259525961e-05	9.669330747135759633e-05	1.063301134988549340e-04	1.168806393970037735e-04	1.284267025443538350e-04	1.410569696793347928e-04	1.548674851579582071e-04	1.699622358823867129e-04	1.864537550973102795e-04	2.044637673543724240e-04	2.241238770506724393e-04	2.455763030559066583e-04	2.689746620533547961e-04	2.944848033329645160e-04	3.222856978899840382e-04	3.525703847991705215e-04	3.855469779535641698e-04	4.214397363764082159e-04	4.604902014360629024e-04	5.029584044155129777e-04	5.491241480106860738e-04	5.992883654539279828e-04	6.537745610818711554e-04	7.129303362881162431e-04	7.771290049221305125e-04	8.467713023146304294e-04	9.222871922269948886e-04	1.004137776136481688e-03	1.092817309380522120e-03	1.188855328791031023e-03	1.292818896552502426e-03	1.405314965116350075e-03	1.526992868095604101e-03	1.658546942150732539e-03	1.800719284954742849e-03	1.954302654397426214e-03	2.120143514247953796e-03	2.299145231548707993e-03	2.492271431050821235e-03
3.036515248153347080e-05	3.355228338227202108e-05	3.705917552398643028e-05	4.091586521407870387e-05	4.515585622311922418e-05	4.981530407258743864e-05	5.493357436913818583e-05	6.055350780940687774e-05	6.672170534193641524e-05	7.348883464842460541e-05	8.090995939183262759e-05	8.904489272460265256e-05	9.795857663130979861e-05	1.077214887642229362e-04	1.184100785173522604e-04	1.301072341747563747e-04	1.429027830620049227e-04	1.568940267258306473e-04	1.721863132660313145e-04	1.888936490455397075e-04	2.071393521092260636e-04	2.270567497493067223e-04	2.487899227650397461e-04	2.724944990767926662e-04	2.983384994688785714e-04	3.265032383524465727e-04	3.571842825578884105e-04	3.905924712867805872e-04	4.269550004745280443e-04	4.665165749380127702e-04	5.095406318058174656e-04	5.563106388527811873e-04	6.071314714850865532e-04	6.623308722457635009e-04	7.222609968342698188e-04	7.873000507559308175e-04	8.578540208379658097e-04	9.343585059673831586e-04	1.017280651522550500e-03	1.107121192082647070e-03	1.204416607109080059e-03	1.309741394397109055e-03	1.423710466195852445e-03	1.546981672988692992e-03	1.680258460013084711e-03	1.824292661678575790e-03	1.979887439113252323e-03	2.147900366131532974e-03	2.329246668967810494e-03	2.524902625161350948e-03
3.075017394419511603e-05	3.397771932985276661e-05	3.752908322748004893e-05	4.143467627633112870e-05	4.572843112225387016e-05	5.044696179008250405e-05	5.563013310672841274e-05	6.132132906523642222e-05	6.756774160577925365e-05	7.442068098587223434e-05	8.193590920661858381e-05	9.017399800722390572e-05	9.920071302217857109e-05	1.090874257807029256e-04	1.199115553162745970e-04	1.317570412454338049e-04	1.447148502693645976e-04	1.588835181491538625e-04	1.743697293058847370e-04	1.912889362999717065e-04	2.097660215500749404e-04	2.299360037606900851e-04	2.519447916387413072e-04	2.759499875932970147e-04	3.021217442285287691e-04	3.306436765581286788e-04	3.617138329896390147e-04	3.955457282486678802e-04	4.323694415363121715e-04	4.724327833374910700e-04	5.160025344229663812e-04	5.633657607137681524e-04	6.148312078025825779e-04	6.707307790524055097e-04	7.314211013179248641e-04	7.972851824590631653e-04	8.687341649387070276e-04	9.462091799169063989e-04	1.030183306371729906e-03	1.121163639891609425e-03	1.219693475894537528e-03	1.326354612136221127e-03	1.441769775469658186e-03	1.566605177914903941e-03	1.701573207185023539e-03	1.847435256896346779e-03	2.005004701763094584e-03	2.175150023139935541e-03	2.358798090329380318e-03	2.556937603112158317e-03
3.112762382898640159e-05	3.439478898025274278e-05	3.798975020819614812e-05	4.194328494975193308e-05	4.628974639051714488e-05	5.106619804332584734e-05	5.631299413961542898e-05	6.207405128658800234e-05	6.839714079618806550e-05	7.533420286786846694e-05	8.294168411086396352e-05	9.128089993688143797e-05	1.004184234371976721e-04	1.104265024445589432e-04	1.213835065694579438e-04	1.333744060929453095e-04	1.464912846936345834e-04	1.608338880850934032e-04	1.765102107414509038e-04	1.936371229934290565e-04	2.123410408844746849e-04	2.327586412865551187e-04	2.550376248880760759e-04	2.793375297813505695e-04	3.058305984947283767e-04	3.347027014340279755e-04	3.661543198195641065e-04	4.004015913283308554e-04	4.376774217757845226e-04	4.782326662974771374e-04	5.223373836177910672e-04	5.702821671203133283e-04	6.223795565621763901e-04	6.789655344016510934e-04	7.404011108357697220e-04	8.070740017695847684e-04	8.794004040636476836e-04	9.578268725275293407e-04	1.042832303247439576e-03	1.134930027951453792e-03	1.234670024228503747e-03	1.342641246525349283e-03	1.459474082947615024e-03	1.585842942988396204e-03	1.722468981396852675e-03	1.870122963482614541e-03	2.029628277224096444e-03	2.201864097614672847e-03	2.387768708733513899e-03	2.588342989070993496e-03
3.149710544449155122e-05	3.480305399939832172e-05	3.844069230441373862e-05	4.244115668471681212e-05	4.683921208212362867e-05	5.167236200963819769e-05	5.698143977302671268e-05	6.281088335151391495e-05	6.920903119990963405e-05	7.622844016349778883e-05	8.392622700994301153e-05	9.236443512734756342e-05	1.016104280217680102e-04	1.117373113347516170e-04	1.228243851919308166e-04	1.349576287872585100e-04	1.482302192041261052e-04	1.627430865744873491e-04	1.786055077796967099e-04	1.959357410027488529e-04	2.148617035500658367e-04	2.355216954724583336e-04	2.580651716289403112e-04	2.826535649537051885e-04	3.094611638053706591e-04	3.386760463989626829e-04	3.705010754439125873e-04	4.051549562365285083e-04	4.428733615812739145e-04	4.839101270433353178e-04	5.285385201627069074e-04	5.770525873896577371e-04	6.297685826302293864e-04	6.870264814196979210e-04	7.491915848700274804e-04	8.166562176651543693e-04	8.898415245030385969e-04	9.691993695077098184e-04	1.055214343255061592e-03	1.148405882174041411e-03	1.249330505198869169e-03	1.358584172656886104e-03	1.476804772480940940e-03	1.604674738932744364e-03	1.742923809115407442e-03	1.892331922636158797e-03	2.053732269855217552e-03	2.228014494222522665e-03	2.416128054258722541e-03	2.619085750779373729e-03
3.185822692807795120e-05	3.520208138879399204e-05	3.888143124739896572e-05	4.292776343783311733e-05	4.737624543171386056e-05	5.226481078763766422e-05	5.763476104731185789e-05	6.353104376676942285e-05	7.000255171313937849e-05	7.710244442726001634e-05	8.488849367455475849e-05	9.342345435113657832e-05	1.027754624972349046e-04	1.130184621583810579e-04	1.242326629262130824e-04	1.365050300854674375e-04	1.499298093915300161e-04	1.646090886038238177e-04	1.806533980043148284e-04	1.981823522374477674e-04	2.173253359176245919e-04	2.382222355631731178e-04	2.610242205311085655e-04	2.858945757449038168e-04	3.130095891279541546e-04	3.425594967778893712e-04	3.747494890414486803e-04	4.098007807760637431e-04	4.479517492120539766e-04	4.894591429583895151e-04	5.345993658250790736e-04	5.836698392658237061e-04	6.369904473751754640e-04	6.949050685052781664e-04	7.577831976971587113e-04	8.260216642504138130e-04	9.000464488825310212e-04	9.803146050542733188e-04	1.067316289159889403e-03	1.161576904400851403e-03	1.263659363275943708e-03	1.374166473732580523e-03	1.493743454128619759e-03	1.623080582253731826e-03	1.762915983751457130e-03	1.914038565368029370e-03	2.077291098529630842e-03	2.253573458816089756e-03	2.443846026955409645e-03	2.649133257006001246e-03
3.221060193371033930e-05	3.559144424554684845e-05	3.931149550091638358e-05	4.340258459882553394e-05	4.790027187728388206e-05	5.284291052573823511e-05	5.827225898239926075e-05	6.423376203959670072e-05	7.077685335305217683e-05	7.795528056391808080e-05	8.582745457375576996e-05	9.445682455683638884e-05	1.039122803801928625e-04	1.142685841912136985e-04	1.256068330250158596e-04	1.380149543795976188e-04	1.515882368056651643e-04	1.664298976600860492e-04	1.826516902771388711e-04	2.003745529197976103e-04	2.197293019846454298e-04	2.408573720477642343e-04	2.639116054558910719e-04	2.890570942862686872e-04	3.164720776204743807e-04	3.463488972013815601e-04	3.788950146684580411e-04	4.143340936944185779e-04	4.529071504755014226e-04	4.948737761582549122e-04	5.405134349173481819e-04	5.901268415307531299e-04	6.440374224313719738e-04	7.025928643459256008e-04	7.661667547638452641e-04	8.351603186089949201e-04	9.100042556163594155e-04	9.911606830420363872e-04	1.079125188459453561e-03	1.174428997515086087e-03	1.277641261633977654e-03	1.389371470777158064e-03	1.510271996460316700e-03	1.641040770343036182e-03	1.782424103792144485e-03	1.935219653907725235e-03	2.100279541578272714e-03	2.278513627197882845e-03	2.470892949734969628e-03	2.678453334887774106e-03
3.255385031669448222e-05	3.597072251899807071e-05	3.973042109698823952e-05	4.386510791327519312e-05	4.841072607856294788e-05	5.340603754562032296e-05	5.889324581670591881e-05	6.491828004339377921e-05	7.153110076260566017e-05	7.878602848593889614e-05	8.674209669976970982e-05	9.546343087743742550e-05	1.050196551918837305e-04	1.154863287073166675e-04	1.269454129220342915e-04	1.394857726312511976e-04	1.532037121788061118e-04	1.682035492697452896e-04	1.845982286221377246e-04	2.025099778458084438e-04	2.220710080480596776e-04	2.434242617817198695e-04	2.667242110687640592e-04	2.921377083535058820e-04	3.198448933623036306e-04	3.500401589721706353e-04	3.829331793179304735e-04	4.187500034969910139e-04	4.577342183612937874e-04	5.001481840183362232e-04	5.462743457959906047e-04	5.964166265593224409e-04	6.509019034019658187e-04	7.100815728675787799e-04	7.743332089904718342e-04	8.440623185763337401e-04	9.197041982743067246e-04	1.001725898119828909e-03	1.090628296353440873e-03	1.186948290442531957e-03	1.291261109351822013e-03	1.404182752220890090e-03	1.526372558716338618e-03	1.658535916426875402e-03	1.801427110765191917e-03	1.955852322927109210e-03	2.122672781536111795e-03	2.302808073670587798e-03	2.497239621027011556e-03	2.707014327018793763e-03
3.288759881366484447e-05	3.633950376210325230e-05	4.013775246585645482e-05	4.431483039896218793e-05	4.890705292832004975e-05	5.395357945789241858e-05	5.949704623744617339e-05	6.558385337389909160e-05	7.226447370488274491e-05	7.959378475943283346e-05	8.763142538016811681e-05	9.644217862473401846e-05	1.060963826522749194e-04	1.166703713918472137e-04	1.282469468841649263e-04	1.409158852858984371e-04	1.547744786266633330e-04	1.699281145131905594e-04	1.864908960825286386e-04	2.045863046166776760e-04	2.243479073445295464e-04	2.459201130735980687e-04	2.694589784130402917e-04	2.951330674716224137e-04	3.231243680383782480e-04	3.536292673806578149e-04	3.868595909227854528e-04	4.230437071993117608e-04	4.624277026088719172e-04	5.052766296282615614e-04	5.518758322807190177e-04	6.025323527874689670e-04	6.575764234668686611e-04	7.173630480807080849e-04	7.822736769616863567e-04	8.527179803894841285e-04	9.291357248148209968e-04	1.011998756660471106e-03	1.101813098555151551e-03	1.199121162979872911e-03	1.304504088425821953e-03	1.418584203277662359e-03	1.542027622745787948e-03	1.675546984273404731e-03	1.819904326941222368e-03	1.975914120479857049e-03	2.144446449579041035e-03	2.326430359252315387e-03	2.522857367073312162e-03	2.734785148146221846e-03
3.321148171612212834e-05	3.669738387567900406e-05	4.053304325806982147e-05	4.475125925351659600e-05	4.938870855407785990e-05	5.448493626718456536e-05	6.008299859927157001e-05	6.622975269252546007e-05	7.297616854327833346e-05	8.037766423446604774e-05	8.849446607284746757e-05	9.739199526480473725e-05	1.071412828533385394e-04	1.178194147309576703e-04	1.295100086386134774e-04	1.423037251595526682e-04	1.562988148189966447e-04	1.716017035058743363e-04	1.883276185412997102e-04	2.066012578301529214e-04	2.265575046467769281e-04	2.483421907234509502e-04	2.721129104307553346e-04	2.980398889620644934e-04	3.263069075600725610e-04	3.571122889511231524e-04	3.906699462833449323e-04	4.272104989964168025e-04	4.669824591843303252e-04	5.102534921474175542e-04	5.573117549657473661e-04	6.084673170623919802e-04	6.640536668619604612e-04	7.244293087861116559e-04	7.899794549639654884e-04	8.611178161701753915e-04	9.382884966362607746e-04	1.021967997512811428e-03	1.112667333887276894e-03	1.210934270388327712e-03	1.317355680527487099e-03	1.432560035045779036e-03	1.557220024643096810e-03	1.692055322572730064e-03	1.837835492680235270e-03	1.995383048554978059e-03	2.165576669542703184e-03	2.349354579437276051e-03	2.547718093728903576e-03	2.761735341331942716e-03
3.352514153582792711e-05	3.704396784365819465e-05	4.091585715663799611e-05	4.517391275109535029e-05	4.985516130771888737e-05	5.499952146387532178e-05	6.065045612818723312e-05	6.685526505344377521e-05	7.366539970378872381e-05	8.113680165569067259e-05	8.933026613932630263e-05	9.831183236963369620e-05	1.081532024060512221e-04	1.189321903728327110e-04	1.307332039682388206e-04	1.436477602905564255e-04	1.577750381119499563e-04	1.732224688373925768e-04	1.901063684955704822e-04	2.085526132212315025e-04	2.286973608043894402e-04	2.506878210004233332e-04	2.746830774168564126e-04	3.008549639168085440e-04	3.293889986061678205e-04	3.604853786004739579e-04	3.943600388990959249e-04	4.312457788274718837e-04	4.713934596428573766e-04	5.150732770355429500e-04	5.625761123944133992e-04	6.142149668436764883e-04	6.703264821957571245e-04	7.312725531031552236e-04	7.974420348295870086e-04	8.692525511968215209e-04	9.471524073983491471e-04	1.031622612503447969e-03	1.123179016605066255e-03	1.222374567690722585e-03	1.329801693438656786e-03	1.446094813257862727e-03	1.571932986003312044e-03	1.708042698902572428e-03	1.855200803328355000e-03	2.014237603141589943e-03	2.186040101410458795e-03	2.371555411381698689e-03	2.571794337640049676e-03	2.787835133438317913e-03
3.382822966036868673e-05	3.737887045748075344e-05	4.128576867718667602e-05	4.558232112581513291e-05	5.030589274047791049e-05	5.549676309969825031e-05	6.119878810767668642e-05	6.745969521108525243e-05	7.433140111570653080e-05	8.187035324918596590e-05	9.013789659184912571e-05	9.920066753989702875e-05	1.091310165557099102e-04	1.200074614538524157e-04	1.319151732685809337e-04	1.449464967492679042e-04	1.592015076341077458e-04	1.747886089597813037e-04	1.918251687752560734e-04	2.104382017417458608e-04	2.307650972176010929e-04	2.529543965468521627e-04	2.771666223928995025e-04	3.035751630842245031e-04	3.323672150671773081e-04	3.637447866912615511e-04	3.979257666848706829e-04	4.351450608140900464e-04	4.756558003530783662e-04	5.197306261322707458e-04	5.676630520689993293e-04	6.197689122243426468e-04	6.763878955694257750e-04	7.378851727837858416e-04	8.046531195469388718e-04	8.771131409219833953e-04	9.557176015660754070e-04	1.040951866636344314e-03	1.133336458390673271e-03	1.233429333610594741e-03	1.341828287096972269e-03	1.459173486607269693e-03	1.586150144716927607e-03	1.723491333193465612e-03	1.871980945570847835e-03	2.032456813703633312e-03	2.205813984161198327e-03	2.393008160394513931e-03	2.595059316668087840e-03	2.813055489797053246e-03
3.412040699721223021e-05	3.770171702776389523e-05	4.164236395406879933e-05	4.597602743968316345e-05	5.074039856081785210e-05	5.597610484447195861e-05	6.172738104402330681e-05	6.804236690467634259e-05	7.497342762703641719e-05	8.257749828143180054e-05	9.091645380982525725e-05	1.000575062940131914e-04	1.100736312601056720e-04	1.210440248839287275e-04	1.330545940600153356e-04	1.461984813984247566e-04	1.605766273184256691e-04	1.762983715163527008e-04	1.934820961964604943e-04	2.122559135683673923e-04	2.327584002325462794e-04	2.551393811962979273e-04	2.795607663864718489e-04	3.061974426517670433e-04	3.352382243767275567e-04	3.668868659610472513e-04	4.013631395516327948e-04	4.389039815505819519e-04	4.797647115595698748e-04	5.242203275599446009e-04	5.725668812674557587e-04	6.251229377412079093e-04	6.822311234669674925e-04	7.442597672755703808e-04	8.116046385972063145e-04	8.846907876912770471e-04	9.639744926286369225e-04	1.049945317938116201e-03	1.143128289961782649e-03	1.244086194091513411e-03	1.353421999184970057e-03	1.471781414577960634e-03	1.599855585225145975e-03	1.738383930607856863e-03	1.888157133148591661e-03	2.050020281963524198e-03	2.224876177866979155e-03	2.413688805614479845e-03	2.617486979431090949e-03	2.837368167921335525e-03
3.440134460459429530e-05	3.801214408143002249e-05	4.198524151040231267e-05	4.635458843277810687e-05	5.115818957272345245e-05	5.643700702121845421e-05	6.223563980779078927e-05	6.860262411652654456e-05	7.559075639095506449e-05	8.325744058643246937e-05	9.166506122118382727e-05	1.008813839185700970e-04	1.109799852252311872e-04	1.220407135851396579e-04	1.341501834485488674e-04	1.474023045970977708e-04	1.618988488721463496e-04	1.777500566024982527e-04	1.950752851401926107e-04	2.140037020286817597e-04	2.346750254467244788e-04	2.572403146931551035e-04	2.818628136026590054e-04	3.087188499103980083e-04	3.379987937134790545e-04	3.699080783101403916e-04	4.046682868324214303e-04	4.425183082248255258e-04	4.837155662602260595e-04	5.285373254240869137e-04	5.772820776390855156e-04	6.302710139439085925e-04	6.878495853819382696e-04	7.503891574974173037e-04	8.182887629777745161e-04	8.919769571211090932e-04	9.719137809461297342e-04	1.058592836898298618e-03	1.152543482239219491e-03	1.254333145336506989e-03	1.364569770196912913e-03	1.483904394706577617e-03	1.613033868157563028e-03	1.752703713748121573e-03	1.903711141845623343e-03	2.066908219894158984e-03	2.243205204931614499e-03	2.433574044755180878e-03	2.639052053834546434e-03	2.860745770122118028e-03
3.467072430759811634e-05	3.830980004246381185e-05	4.231401301003999399e-05	4.671757535347979124e-05	5.155879259197440297e-05	5.687894761699579746e-05	6.272298874852703671e-05	6.913983230078073465e-05	7.618268821976161270e-05	8.390941005699183327e-05	9.238287094426501532e-05	1.016713672753347748e-04	1.118490518931937412e-04	1.229963986778151257e-04	1.352007005288796216e-04	1.485566028411929452e-04	1.631666746770747223e-04	1.791420199499888725e-04	1.966029310471209231e-04	2.156795874351511745e-04	2.365128019134086709e-04	2.592548173014826715e-04	2.840701564742697757e-04	3.111365287861958171e-04	3.406457960575717380e-04	3.728050014300754379e-04	4.078374645340490092e-04	4.459839465486668689e-04	4.875038888753883580e-04	5.326767292863996556e-04	5.818032995518583475e-04	6.352073086925938850e-04	6.932369161480701281e-04	7.562663992923133105e-04	8.246979198733147762e-04	8.989633940920984919e-04	9.795264711780242092e-04	1.066884625453706770e-03	1.161571367018095734e-03	1.264158576307071978e-03	1.375258967917755573e-03	1.495528689205123836e-03	1.625670059275234960e-03	1.766434454109588143e-03	1.918625343656574743e-03	2.083101486820526996e-03	2.260780290362598977e-03	2.452641337801514387e-03	2.659730094465151753e-03	2.883161794891886658e-03
3.492823929781249025e-05	3.859434589452815869e-05	4.262830398949126614e-05	4.706457476657424866e-05	5.194175133800026843e-05	5.730142326678644665e-05	6.318887277975533353e-05	6.965337957942059437e-05	7.674854890271979018e-05	8.453266409624133303e-05	9.306906538596159144e-05	1.024265565600964291e-04	1.126798413771821285e-04	1.239099916083757967e-04	1.362049487234112319e-04	1.496600613335861052e-04	1.643786606125283210e-04	1.804726760263830555e-04	1.980632938191986847e-04	2.172816608169100307e-04	2.382696362340401346e-04	2.611805942910714489e-04	2.861802805774278560e-04	3.134477252244958633e-04	3.431762160857353464e-04	3.755743352555283550e-04	4.108670623956159449e-04	4.492969484770062611e-04	4.911253636860195846e-04	5.366338233852758783e-04	5.861253961638852828e-04	6.399261981547421521e-04	6.983869779415124426e-04	7.618847965217408159e-04	8.308248069361327945e-04	9.056421383167370925e-04	9.868038892472130470e-04	1.074811235467237024e-03	1.170201657088643750e-03	1.273551290623310293e-03	1.385477411250599523e-03	1.506641050875089484e-03	1.637749757643110551e-03	1.779560502696393536e-03	1.932882740044676063e-03	2.098581625534038167e-03	2.277581400971611693e-03	2.470868949543423686e-03	2.679497528723114638e-03	2.904590686920699438e-03
3.517359471499014839e-05	3.886545582369143589e-05	4.292775456788331908e-05	4.739518933709978684e-05	5.230662729896004711e-05	5.770395020785658454e-05	6.363275843140044975e-05	7.014267790237837706e-05	7.728769048435801131e-05	8.512648902561722618e-05	9.372285879189140925e-05	1.031460870087323636e-04	1.134714023383319198e-04	1.247804462133070887e-04	1.371617780510720397e-04	1.507114164771066953e-04	1.655334187935841915e-04	1.817405010414649684e-04	1.994547011192022783e-04	2.188080875395818079e-04	2.399435165278147452e-04	2.630154402888782339e-04	2.881907693996911112e-04	3.156497924125536915e-04	3.455871558894321239e-04	3.782129082226157158e-04	4.137536107352338100e-04	4.524535196953043278e-04	4.945758430187122655e-04	5.404040755798508342e-04	5.902434171929150410e-04	6.444222774719121638e-04	7.032938719229448864e-04	7.672379137671769822e-04	8.366624061381406491e-04	9.120055394399652652e-04	9.937376987954724041e-04	1.082363586652497012e-03	1.178424465753451830e-03	1.282500527807101413e-03	1.395213393329207494e-03	1.517228748244324379e-03	1.649259122957732896e-03	1.792066819719143186e-03	1.946466994202556648e-03	2.113330897323600476e-03	2.293589283399579803e-03	2.488235990834247648e-03	2.698331701571561689e-03	2.925007885613391083e-03
3.540650820916450923e-05	3.912281783955913245e-05	4.321202013306222884e-05	4.770903858786251290e-05	5.265300056777008652e-05	5.808606520205585082e-05	6.405413486686236822e-05	7.060716416866628811e-05	7.779949249982966056e-05	8.569020144551939213e-05	9.434349874449310727e-05	1.038291305459548901e-04	1.142228237995572754e-04	1.256067607137960763e-04	1.380700873199135453e-04	1.517094582838138727e-04	1.666296202173389465e-04	1.829440358526634102e-04	2.007755515594511757e-04	2.202571108034767611e-04	2.415325162679262815e-04	2.647572434842469379e-04	2.900993089480006343e-04	3.177401958267264746e-04	3.478758405010239627e-04	3.807176833169897772e-04	4.164937870667742071e-04	4.554500268555847437e-04	4.978513551558067830e-04	5.439831459934877517e-04	5.941526223575784764e-04	6.486903710684515170e-04	7.079519494886982352e-04	7.723195886051963110e-04	8.422039971576682042e-04	9.180462716327174571e-04	1.000319917086179297e-03	1.089532983896391921e-03	1.186230325689565952e-03	1.290995983812119087e-03	1.404455703854965397e-03	1.527279589860004033e-03	1.660184901957452832e-03	1.803939003295761947e-03	1.959362462230045555e-03	2.127332315831296887e-03	2.308785500865087516e-03	2.504722458464348541e-03	2.716210918784192976e-03	2.944389871977968944e-03
3.562671048172544135e-05	3.936613437315618607e-05	4.348077200202119907e-05	4.800575962859686012e-05	5.298047064682858879e-05	5.844732642358930124e-05	6.445251486200873872e-05	7.104630130555754104e-05	7.828336316402021420e-05	8.622314954506081442e-05	9.493026760505394828e-05	1.044748973723492156e-04	1.149332368914885002e-04	1.263879796357171049e-04	1.389288262376605872e-04	1.526530326940839753e-04	1.676659973101385544e-04	1.840818887617372214e-04	2.020243177711563960e-04	2.216270550109125030e-04	2.430347979742359960e-04	2.664039896768483572e-04	2.919036921842025202e-04	3.197165180907848457e-04	3.500396232130942092e-04	3.830857638956257599e-04	4.190844224690466312e-04	4.582830045417110045e-04	5.009481119494815608e-04	5.473668953339773987e-04	5.978484904655251807e-04	6.527255425743847764e-04	7.123558231010029568e-04	7.771239434232178091e-04	8.474431702654297094e-04	9.237573476395317300e-04	1.006542930312187339e-03	1.096311133933911041e-03	1.193610207104737987e-03	1.299027830785843022e-03	1.413193650597997873e-03	1.536781947673035833e-03	1.670514453844779146e-03	1.815163317078803597e-03	1.971554223145920506e-03	2.140569679641483002e-03	2.323152468538987759e-03	2.520309273543715547e-03	2.733114488575496930e-03	2.962714213761268207e-03
3.583394580400465508e-05	3.959512284995946296e-05	4.373369805387439111e-05	4.828500785482096983e-05	5.328865721930340228e-05	5.878731430989911670e-05	6.482743574350534593e-05	7.145957930289533486e-05	7.873874051125836853e-05	8.672471435737095071e-05	9.548248389580031982e-05	1.050826374854556126e-04	1.156018165258526485e-04	1.271231956498206539e-04	1.397369974345237878e-04	1.535410437992781819e-04	1.686413463689244549e-04	1.851527381952511612e-04	2.031995493462480603e-04	2.229163289935483380e-04	2.444486167524945359e-04	2.679537661563047681e-04	2.936018232761955851e-04	3.215764636323532790e-04	3.520759906766927319e-04	3.853143992666530418e-04	4.215225076902469597e-04	4.609491619451538415e-04	5.038625161194982627e-04	5.505513928679262687e-04	6.013267281237511886e-04	6.565231043359661929e-04	7.165003766681106705e-04	7.816453967443096887e-04	8.523738386750958620e-04	9.291321322423757353e-04	1.012399508267667952e-03	1.102690161329906169e-03	1.200555535139538653e-03	1.306586736010515327e-03	1.421417080005013154e-03	1.545724779450714098e-03	1.680235774652719116e-03	1.825726716734962351e-03	1.983028107652883096e-03	2.153027603516239653e-03	2.336673487449095459e-03	2.534978318290062507e-03	2.749022761501723495e-03	2.979959608708890057e-03
3.602797251197317941e-05	3.980951623653278097e-05	4.397050333367550067e-05	4.854645761449930550e-05	5.357720088488087903e-05	5.910563237334660332e-05	6.517846028388906560e-05	7.184651619978245243e-05	7.916509348249392715e-05	8.719431095707139080e-05	9.599950361832923647e-05	1.056516421307814312e-04	1.162277829917630168e-04	1.278115513271653448e-04	1.404936583928601402e-04	1.543724559621028778e-04	1.695545298901520034e-04	1.861553352615519144e-04	2.042998756436648533e-04	2.241234290910967830e-04	2.457723236705260952e-04	2.694047654031883642e-04	2.951917216533480139e-04	3.233178631248688267e-04	3.539825677648300237e-04	3.874009900122005667e-04	4.238051989713085307e-04	4.634453892333646068e-04	5.065911682147814345e-04	5.535329240278938313e-04	6.045832780479118516e-04	6.600786264882973608e-04	7.203807754465128398e-04	7.858786740304859932e-04	8.569902503250302010e-04	9.341643551045871428e-04	1.017882818344322546e-03	1.108662623725062326e-03	1.207058206467980085e-03	1.313663879971959086e-03	1.429116396858495525e-03	1.554097650157734885e-03	1.689337520489065433e-03	1.835616875205620634e-03	1.993770725578243933e-03	2.164691548193018594e-03	2.349332776824350488e-03	2.548712471123192394e-03	2.763917168525022346e-03	2.996105925834814838e-03
3.620856347571133808e-05	4.000906355928589563e-05	4.419091062544510794e-05	4.878980284071040581e-05	5.384576385801089149e-05	5.940190797150627223e-05	6.550517755102454581e-05	7.220665902092500931e-05	7.956192295707085668e-05	8.763138959670360066e-05	9.648072150480330178e-05	1.061812451788236600e-04	1.168104034706238150e-04	1.284522408050273222e-04	1.411979232784222455e-04	1.551462958288009309e-04	1.704044787799325602e-04	1.870885061773858084e-04	2.053240084525766933e-04	2.252469420730407435e-04	2.470043689622766336e-04	2.707552886012527240e-04	2.966715258550514851e-04	3.249386777030172243e-04	3.557571221879450942e-04	3.893430930398602153e-04	4.259298235723169186e-04	4.657687635934361792e-04	5.091308732201368231e-04	5.563079976317465529e-04	6.076143269479160336e-04	6.633879455653951714e-04	7.239924754381672593e-04	7.898188179352188696e-04	8.612869990595163833e-04	9.388481229599340578e-04	1.022986438814051319e-03	1.114221526304565342e-03	1.213110605052203535e-03	1.320250973507320789e-03	1.436282582933536825e-03	1.561890752247096018e-03	1.697809029596020289e-03	1.844822206679638983e-03	2.003769491915940570e-03	2.175547848663048154e-03	2.361115504790284227e-03	2.561495639971134251e-03	2.777780257137797259e-03	3.011134244586916205e-03
3.637550654237677245e-05	4.019353039394927348e-05	4.439466099285047643e-05	4.901475764859849067e-05	5.409403062672096129e-05	5.967579303397756418e-05	6.580720370960224858e-05	7.253958466015282915e-05	7.992876272623558869e-05	8.803543677900236371e-05	9.692557219854199110e-05	1.066708244243687320e-04	1.173489934655138630e-04	1.290445113587663183e-04	1.418489646682391709e-04	1.558616542277557954e-04	1.711901944394491259e-04	1.879511545575442838e-04	2.062707445052704646e-04	2.262855478954330221e-04	2.481433050510347110e-04	2.720037489514797097e-04	2.980394971621092752e-04	3.264370029402779093e-04	3.573975688488544890e-04	3.911384263490165513e-04	4.278938849870018578e-04	4.679165549345908710e-04	5.114786467900101115e-04	5.588733526944086047e-04	6.104163129684966231e-04	6.664471726242310150e-04	7.273312322574599070e-04	7.934611979773148515e-04	8.652590351788147808e-04	9.431779311138083557e-04	1.027704371362077318e-03	1.119360335450281935e-03	1.218705617007548401e-03	1.326340273985086643e-03	1.442907214601932362e-03	1.569094924806017834e-03	1.705640343164749459e-03	1.853331889213469513e-03	2.013012651398859987e-03	2.185583740854390045e-03	2.372007817332133159e-03	2.573312793696508165e-03	2.790595725448307210e-03	3.025026891802594549e-03
3.652860495145926066e-05	4.036269932442874638e-05	4.458151428605960605e-05	4.922105689498652668e-05	5.432170857022083915e-05	5.992696474372134719e-05	6.608418277248560878e-05	7.284490070864226940e-05	8.026518040575518595e-05	8.840597626207025367e-05	9.733353136069997210e-05	1.071198028044997597e-04	1.178429181411483562e-04	1.295876648753832561e-04	1.424460151704126805e-04	1.565176879493585373e-04	1.719107507198738242e-04	1.887422635612656294e-04	2.071389678328166238e-04	2.272380222852365581e-04	2.491877893834513438e-04	2.731486747787243460e-04	2.992940230009348405e-04	3.278110725776493578e-04	3.589019739253167078e-04	3.927848734990031353e-04	4.296950678310059064e-04	4.698862312339892387e-04	5.136317210922978138e-04	5.612259648136708450e-04	6.129859326642892511e-04	6.692527008606694765e-04	7.303931094434905910e-04	7.968015196096326410e-04	8.689016753293338441e-04	9.471486742249984013e-04	1.032031052835950336e-03	1.124072991539108463e-03	1.223836644538200654e-03	1.331924600473057734e-03	1.448982479334982865e-03	1.575701671504255294e-03	1.712822224848294193e-03	1.861135885936315718e-03	2.021489301534497469e-03	2.194787386645727714e-03	2.381996865446947553e-03	2.584149991557287661e-03	2.802348454134758523e-03	3.037767476353489017e-03
3.666767772118642815e-05	4.051637036977500647e-05	4.475124961338428244e-05	4.940845669909921830e-05	5.452852853360730552e-05	6.015512617107311038e-05	6.633578729987752104e-05	7.312224622561957371e-05	8.057077828512486048e-05	8.874256999475146977e-05	9.770411670013108368e-05	1.075276495319845154e-04	1.182915935707553148e-04	1.300810592246852047e-04	1.429883689313813017e-04	1.571136214021960956e-04	1.725652957415104219e-04	1.894608978895112150e-04	2.079276519571164161e-04	2.281032391451326055e-04	2.501365870667485451e-04	2.741887124226379977e-04	3.004336201112295791e-04	3.290592619933044739e-04	3.602685586689345870e-04	3.942804877668998407e-04	4.313312423906265260e-04	4.716754635112431265e-04	5.155875502462684392e-04	5.633630521122561267e-04	6.153201474904890439e-04	6.718012126963017342e-04	7.331744861949047141e-04	7.998358326579616115e-04	8.722106117068253832e-04	9.507556563385111690e-04	1.035961366178592830e-03	1.128353920851918497e-03	1.228497618904902857e-03	1.336997347852719427e-03	1.454501191060367802e-03	1.581703177295966378e-03	1.719346178918919462e-03	1.868224964782661240e-03	2.029189414040462325e-03	2.203147897143490925e-03	2.391070830409689277e-03	2.593994410621947976e-03	2.813024536179967519e-03	3.049340921383841829e-03
3.679256000501770254e-05	4.065436137811088784e-05	4.490366577641370909e-05	4.957673492298944997e-05	5.471424535807055612e-05	6.036000685866380180e-05	6.656171904434757074e-05	7.337129244938769043e-05	8.084519411104481321e-05	8.904481897957139858e-05	9.803688892348833353e-05	1.078938811409430114e-04	1.186944878864297688e-04	1.305241095243147740e-04	1.434753830264881623e-04	1.576487481410475454e-04	1.731530535720925633e-04	1.901062056276692420e-04	2.086358619132510956e-04	2.288801727721765473e-04	2.509885733018053376e-04	2.751226289047539438e-04	3.014569374685452515e-04	3.301800914036916493e-04	3.614957029100465007e-04	3.956234959834449105e-04	4.328004688194440441e-04	4.732821304177389451e-04	5.173438153394955413e-04	5.652820807200718617e-04	6.174161897909489875e-04	6.740896863167972338e-04	7.356720645061362585e-04	8.025605391065780778e-04	8.751819205472428660e-04	9.539946001418752155e-04	1.039490650515155100e-03	1.132198046561391086e-03	1.232683012388648093e-03	1.341552499841314368e-03	1.459456804330099954e-03	1.587092323828648592e-03	1.725204467020418145e-03	1.874590716697442693e-03	2.036103854621078377e-03	2.210655354156723217e-03	2.399218947083768885e-03	2.602834371062369683e-03	2.822611304304985334e-03	3.059733494053962048e-03
3.690310341724355495e-05	4.077650838641146375e-05	4.503858166743384848e-05	4.972569161032376188e-05	5.487863836515597537e-05	6.054136335566656792e-05	6.676170953997116373e-05	7.359174344674624356e-05	8.108810180300299200e-05	8.931236406091376838e-05	9.833145260299153438e-05	1.082180624418826781e-04	1.190511223298021810e-04	1.309162892951621173e-04	1.439064787300845872e-04	1.581224322624565841e-04	1.736733257596774819e-04	1.906774199285512865e-04	2.092627560965798126e-04	2.295678998841946326e-04	2.517427356052907134e-04	2.759493143644451709e-04	3.023627589534836398e-04	3.311722287872719168e-04	3.625819482588626031e-04	3.968123020365982279e-04	4.341010009712642980e-04	4.747043224284035298e-04	5.188984290100834848e-04	5.669807697812848536e-04	6.192715682675690829e-04	6.761154016436272387e-04	7.378828756851097456e-04	8.049724002092551031e-04	8.778120698817815180e-04	9.568616554193614017e-04	1.042614710365663295e-03	1.135600798767134531e-03	1.236387849218022758e-03	1.345584640885421051e-03	1.463843427261073572e-03	1.591862703517056337e-03	1.730390123468617328e-03	1.880225572263822392e-03	2.042224401030451504e-03	2.217300829811688721e-03	2.406431525211999434e-03	2.610659359255609185e-03	2.831097356025577376e-03	3.068932832706519967e-03
3.699917632678969946e-05	4.088266594515767386e-05	4.515583662804706371e-05	4.985514938232198556e-05	5.502151179374333820e-05	6.069897969986132364e-05	6.693552063393838159e-05	7.378333669899126020e-05	8.129921209896933732e-05	8.954488663621276777e-05	9.858745695947727971e-05	1.084998073834875600e-04	1.193610722001113523e-04	1.312571315039393776e-04	1.442811426615719103e-04	1.585341096640494041e-04	1.741254927158093866e-04	1.911738605310383480e-04	2.098075879294738013e-04	2.301656014482937596e-04	2.523981758149461299e-04	2.766677842570592770e-04	3.031500057603174849e-04	3.320344925227039761e-04	3.635260009940338775e-04	3.978454900329421451e-04	4.352312898588233119e-04	4.759403456240708674e-04	5.202495395814633579e-04	5.684570959725708961e-04	6.208840729154606027e-04	6.778759457227236411e-04	7.398042862347216277e-04	8.070685429058649905e-04	8.800979265347816643e-04	9.593534066806736491e-04	1.045329823958267507e-03	1.138558123551338449e-03	1.239607715429377624e-03	1.349088966893280091e-03	1.467655833211834598e-03	1.596008632242920883e-03	1.734896969058140467e-03	1.885122816707489974e-03	2.047543759371825162e-03	2.223076404251219784e-03	2.412699968628759586e-03	2.617460048629706437e-03	2.838472576262148113e-03	3.076927971380372107e-03
3.708066411841269246e-05	4.097270740695262988e-05	4.525529076798201809e-05	4.996495378975135990e-05	5.514269518851819664e-05	6.083266784620030123e-05	6.708294495915514716e-05	7.394584362288020979e-05	8.147827312944478284e-05	8.974210928824034547e-05	9.880459655852118076e-05	1.087387798187449799e-04	1.196239676970361804e-04	1.315462294900561805e-04	1.445989278042703562e-04	1.588832891640575430e-04	1.745090149452067127e-04	1.915949351102023881e-04	2.102697073430609572e-04	2.306725643064525216e-04	2.529541118722134830e-04	2.772771813080542719e-04	3.038177385383131960e-04	3.327658537342598308e-04	3.643267346306327962e-04	3.987218271082504806e-04	4.361899867285940358e-04	4.769887250541314473e-04	5.213955347382610676e-04	5.697092975198739207e-04	6.222517794104934913e-04	6.793692175150620400e-04	7.414340030813655830e-04	8.088464655269249522e-04	8.820367623448852404e-04	9.614668799430447664e-04	1.047632750619766160e-03	1.141066491029217979e-03	1.242338767632937850e-03	1.352061294776061521e-03	1.470889471163841413e-03	1.599525160645301827e-03	1.738719623336714608e-03	1.889276603235711663e-03	2.052055578588016585e-03	2.227975181369810757e-03	2.418016792339838968e-03	2.623228318196357736e-03	2.844728157440917435e-03	3.083709361604240057e-03
3.714746942056038103e-05	4.104652517830414455e-05	4.533682524322082611e-05	5.005497362000090440e-05	5.524204373887250648e-05	6.094226804068392087e-05	6.720380634653943901e-05	7.407907002510394053e-05	8.162507091823122671e-05	8.990379633666504959e-05	9.898261191772973907e-05	1.089346941733163743e-04	1.198394946559958540e-04	1.317832377741828386e-04	1.448594543942405266e-04	1.591695534779824874e-04	1.748234341185030301e-04	1.919401404551036926e-04	2.106485620698803779e-04	2.310881825936352875e-04	2.534098793773906884e-04	2.777767772177721609e-04	3.043651592596881912e-04	3.333654383379345437e-04	3.649831921604038392e-04	3.994402658793394707e-04	4.369759457431958167e-04	4.778482076699700431e-04	5.223350447330803777e-04	5.707358777025016644e-04	6.233730529368597395e-04	6.805934320758547573e-04	7.427700781364009056e-04	8.103040427700349902e-04	8.836262595923672280e-04	9.631995486477788792e-04	1.049520737223064463e-03	1.143122902372310443e-03	1.244577740659905552e-03	1.354498070771378761e-03	1.473540474777424152e-03	1.602408083969928928e-03	1.741853515313285987e-03	1.892681964674148296e-03	2.055754463102725787e-03	2.231991302540696932e-03	2.422375637422789513e-03	2.627957268718613976e-03	2.849856617029456612e-03	3.089268891408841321e-03
3.719951229926386348e-05	4.110403093387797517e-05	4.540034249266035712e-05	5.012510115837432578e-05	5.531943856727658754e-05	6.102764913849103104e-05	6.729796017584091159e-05	7.418285648901039992e-05	8.173942980855590447e-05	9.002975430741416631e-05	9.912129002349155259e-05	1.090873160142508943e-04	1.200073951738017675e-04	1.319678727463141881e-04	1.450624106766137565e-04	1.593925600496643401e-04	1.750683739850678337e-04	1.922090634710169781e-04	2.109436987438112411e-04	2.314119589445033100e-04	2.537649329129829947e-04	2.781659741120450185e-04	3.047916128091839884e-04	3.338325287824930507e-04	3.654945879580602302e-04	3.999999465304458226e-04	4.375882262639670204e-04	4.785177648211796139e-04	5.230669451152522098e-04	5.715356078349659221e-04	6.242465514440789440e-04	6.815471241108136524e-04	7.438109121774692150e-04	8.114395299345846663e-04	8.848645156173222392e-04	9.645493386948260752e-04	1.050991523673510623e-03	1.144724895784474334e-03	1.246321954069935138e-03	1.356396377526340865e-03	1.475605670098322159e-03	1.604653950450533753e-03	1.744294892569738355e-03	1.895334823369158048e-03	2.058635983577399280e-03	2.235119958296684882e-03	2.425771283706292577e-03	2.631641236468109518e-03	2.853851812458650834e-03	3.093599901505246583e-03
3.723673041752079241e-05	4.114515579260985789e-05	4.544576643265687204e-05	5.017525240288240126e-05	5.537478696633290172e-05	6.108870886549838610e-05	6.736529366403468870e-05	7.425707869250381126e-05	8.182121281336134934e-05	9.011983231848744245e-05	9.922046475577019347e-05	1.091964625174935186e-04	1.201274681229762384e-04	1.320999132313267386e-04	1.452075535273210458e-04	1.595520417344249773e-04	1.752435411233554908e-04	1.924013820032820373e-04	2.111547638042721815e-04	2.316435054853591277e-04	2.540188471314694168e-04	2.784443057346488938e-04	3.050965882907006937e-04	3.341665654806696127e-04	3.658603093482733670e-04	4.004001985282506170e-04	4.380260947272297464e-04	4.789965943074303957e-04	5.235903589738495536e-04	5.721075297180084739e-04	6.248712283243150088e-04	6.822291508993984623e-04	7.445552580391522632e-04	8.122515664026634316e-04	8.857500466159470322e-04	9.655146325812887821e-04	1.052043347418609191e-03	1.145870551414604520e-03	1.247569317500111293e-03	1.357753939919532568e-03	1.477082581892107420e-03	1.606260068198421499e-03	1.746040828751033646e-03	1.897231999327390894e-03	2.060696685753748807e-03	2.237357397932132272e-03	2.428199660192586172e-03	2.634275804534574536e-03	2.856708953388604078e-03	3.096697198583932102e-03
3.725907915972351850e-05	4.116985045519918897e-05	4.547304260889942386e-05	5.020536723192562561e-05	5.540802258383885386e-05	6.112537402243857173e-05	6.740572609046066089e-05	7.430164765622065156e-05	8.187032188875577625e-05	9.017392238115189129e-05	9.928001721971848779e-05	1.092620028328600030e-04	1.201995695532718199e-04	1.321792009305409056e-04	1.452947089384569522e-04	1.596478073324031713e-04	1.753487255267125225e-04	1.925168654804662366e-04	2.112815042020751500e-04	2.317825446085601104e-04	2.541713176045413297e-04	2.786114383782368207e-04	3.052797200473544121e-04	3.343671479265066210e-04	3.660799178290518588e-04	4.006405419607880552e-04	4.382890261091166228e-04	4.792841219804346107e-04	5.239046586889197638e-04	5.724509575521657696e-04	6.252463345025118273e-04	6.826386945770206334e-04	7.450022231038020684e-04	8.127391783566833032e-04	8.862817906043060287e-04	9.660942726323794782e-04	1.052674946969010773e-03	1.146558495191782540e-03	1.248318334841190145e-03	1.358569129606667855e-03	1.477969438589826117e-03	1.607224510581073493e-03	1.747089229412752097e-03	1.898371216570678100e-03	2.061934097356789373e-03	2.238700936999035804e-03	2.429657853194489882e-03	2.635857811654185399e-03	2.858424611284808830e-03	3.098557065696772288e-03
3.726653172078670938e-05	4.117808530259631027e-05	4.548213830520377900e-05	5.021540952440540752e-05	5.541910555534534732e-05	6.113760063114056175e-05	6.741920895808919381e-05	7.431650992129438269e-05	8.188669812990091626e-05	9.019195961570446239e-05	9.929987598322917669e-05	1.092838583454622698e-04	1.202236129792709566e-04	1.322056407379883138e-04	1.453237723659266860e-04	1.596797419705806248e-04	1.753838010229777497e-04	1.925553753750737865e-04	2.113237679050707172e-04	2.318289095271981075e-04	2.542221614314305262e-04	2.786671715511420191e-04	3.053407883921842466e-04	3.344340354956577268e-04	3.661531499479959441e-04	4.007206884965129742e-04	4.383767049747733604e-04	4.793800028913214675e-04	5.240094671857493730e-04	5.725654793084413840e-04	6.253714199336271509e-04	6.827752637697630245e-04	7.451512710857410892e-04	8.129017807259250866e-04	8.864591095412057819e-04	9.662875633157037890e-04	1.052885564420245283e-03	1.146787901572456471e-03	1.248568107228691017e-03	1.358840968276207742e-03	1.478265175830331506e-03	1.607546120074875235e-03	1.747438836209487100e-03	1.898751107687787461e-03	2.062346733039881023e-03	2.239148962676681693e-03	2.430144112163694966e-03	2.636385358534182582e-03	2.858996726277454777e-03	3.099177269694513084e-03
3.725907915972351850e-05	4.116985045519918897e-05	4.547304260889942386e-05	5.020536723192562561e-05	5.540802258383885386e-05	6.112537402243857173e-05	6.740572609046066089e-05	7.430164765622065156e-05	8.187032188875577625e-05	9.017392238115189129e-05	9.928001721971848779e-05	1.092620028328600030e-04	1.201995695532718199e-04	1.321792009305409056e-04	1.452947089384569522e-04	1.596478073324031713e-04	1.753487255267125225e-04	1.925168654804662366e-04	2.112815042020751500e-04	2.317825446085601104e-04	2.541713176045413297e-04	2.786114383782368207e-04	3.052797200473544121e-04	3.343671479265066210e-04	3.660799178290518588e-04	4.006405419607880552e-04	4.382890261091166228e-04	4.792841219804346107e-04	5.239046586889197638e-04	5.724509575521657696e-04	6.252463345025118273e-04	6.826386945770206334e-04	7.450022231038020684e-04	8.127391783566833032e-04	8.862817906043060287e-04	9.660942726323794782e-04	1.052674946969010773e-03	1.146558495191782540e-03	1.248318334841190145e-03	1.358569129606667855e-03	1.477969438589826117e-03	1.607224510581073493e-03	1.747089229412752097e-03	1.898371216570678100e-03	2.061934097356789373e-03	2.238700936999035804e-03	2.429657853194489882e-03	2.635857811654185399e-03	2.858424611284808830e-03	3.098557065696772288e-03
3.723673041752079241e-05	4.114515579260985789e-05	4.544576643265687204e-05	5.017525240288240126e-05	5.537478696633290172e-05	6.108870886549838610e-05	6.736529366403468870e-05	7.425707869250381126e-05	8.182121281336134934e-05	9.011983231848744245e-05	9.922046475577019347e-05	1.091964625174935186e-04	1.201274681229762384e-04	1.320999132313267386e-04	1.452075535273210458e-04	1.595520417344249773e-04	1.752435411233554908e-04	1.924013820032820373e-04	2.111547638042721815e-04	2.316435054853591277e-04	2.540188471314694168e-04	2.784443057346488938e-04	3.050965882907006937e-04	3.341665654806696127e-04	3.658603093482733670e-04	4.004001985282506170e-04	4.380260947272297464e-04	4.789965943074303957e-04	5.235903589738495536e-04	5.721075297180084739e-04	6.248712283243150088e-04	6.822291508993984623e-04	7.445552580391522632e-04	8.122515664026634316e-04	8.857500466159470322e-04	9.655146325812887821e-04	1.052043347418609191e-03	1.145870551414604520e-03	1.247569317500111293e-03	1.357753939919532568e-03	1.477082581892107420e-03	1.606260068198421499e-03	1.746040828751033646e-03	1.897231999327390894e-03	2.060696685753748807e-03	2.237357397932132272e-03	2.428199660192586172e-03	2.634275804534574536e-03	2.856708953388604078e-03	3.096697198583932102e-03
3.719951229926386348e-05	4.110403093387797517e-05	4.540034249266035712e-05	5.012510115837432578e-05	5.531943856727658754e-05	6.102764913849103104e-05	6.729796017584091159e-05	7.418285648901039992e-05	8.173942980855590447e-05	9.002975430741416631e-05	9.912129002349155259e-05	1.090873160142508943e-04	1.200073951738017675e-04	1.319678727463141881e-04	1.450624106766137565e-04	1.593925600496643401e-04	1.750683739850678337e-04	1.922090634710169781e-04	2.109436987438112411e-04	2.314119589445033100e-04	2.537649329129829947e-04	2.781659741120450185e-04	3.047916128091839884e-04	3.338325287824930507e-04	3.654945879580602302e-04	3.999999465304458226e-04	4.375882262639670204e-04	4.785177648211796139e-04	5.230669451152522098e-04	5.715356078349659221e-04	6.242465514440789440e-04	6.815471241108136524e-04	7.438109121774692150e-04	8.114395299345846663e-04	8.848645156173222392e-04	9.645493386948260752e-04	1.050991523673510623e-03	1.144724895784474334e-03	1.246321954069935138e-03	1.356396377526340865e-03	1.475605670098322159e-03	1.604653950450533753e-03	1.744294892569738355e-03	1.895334823369158048e-03	2.058635983577399280e-03	2.235119958296684882e-03	2.425771283706292577e-03	2.631641236468109518e-03	2.853851812458650834e-03	3.093599901505246583e-03
3.714746942056038103e-05	4.104652517830414455e-05	4.533682524322082611e-05	5.005497362000090440e-05	5.524204373887250648e-05	6.094226804068392087e-05	6.720380634653943901e-05	7.407907002510394053e-05	8.162507091823122671e-05	8.990379633666504959e-05	9.898261191772973907e-05	1.089346941733163743e-04	1.198394946559958540e-04	1.317832377741828386e-04	1.448594543942405266e-04	1.591695534779824874e-04	1.748234341185030301e-04	1.919401404551036926e-04	2.106485620698803779e-04	2.310881825936352875e-04	2.534098793773906884e-04	2.777767772177721609e-04	3.043651592596881912e-04	3.333654383379345437e-04	3.649831921604038392e-04	3.994402658793394707e-04	4.369759457431958167e-04	4.778482076699700431e-04	5.223350447330803777e-04	5.707358777025016644e-04	6.233730529368597395e-04	6.805934320758547573e-04	7.427700781364009056e-04	8.103040427700349902e-04	8.836262595923672280e-04	9.631995486477788792e-04	1.049520737223064463e-03	1.143122902372310443e-03	1.244577740659905552e-03	1.354498070771378761e-03	1.473540474777424152e-03	1.602408083969928928e-03	1.741853515313285987e-03	1.892681964674148296e-03	2.055754463102725787e-03	2.231991302540696932e-03	2.422375637422789513e-03	2.627957268718613976e-03	2.849856617029456612e-03	3.089268891408841321e-03
3.708066411841269246e-05	4.097270740695262988e-05	4.525529076798201809e-05	4.996495378975135990e-05	5.514269518851819664e-05	6.083266784620030123e-05	6.708294495915514716e-05	7.394584362288020979e-05	8.147827312944478284e-05	8.974210928824034547e-05	9.880459655852118076e-05	1.087387798187449799e-04	1.196239676970361804e-04	1.315462294900561805e-04	1.445989278042703562e-04	1.588832891640575430e-04	1.745090149452067127e-04	1.915949351102023881e-04	2.102697073430609572e-04	2.306725643064525216e-04	2.529541118722134830e-04	2.772771813080542719e-04	3.038177385383131960e-04	3.327658537342598308e-04	3.643267346306327962e-04	3.987218271082504806e-04	4.361899867285940358e-04	4.769887250541314473e-04	5.213955347382610676e-04	5.697092975198739207e-04	6.222517794104934913e-04	6.793692175150620400e-04	7.414340030813655830e-04	8.088464655269249522e-04	8.820367623448852404e-04	9.614668799430447664e-04	1.047632750619766160e-03	1.141066491029217979e-03	1.242338767632937850e-03	1.352061294776061521e-03	1.470889471163841413e-03	1.599525160645301827e-03	1.738719623336714608e-03	1.889276603235711663e-03	2.052055578588016585e-03	2.227975181369810757e-03	2.418016792339838968e-03	2.623228318196357736e-03	2.844728157440917435e-03	3.083709361604240057e-03
3.699917632678969946e-05	4.088266594515767386e-05	4.515583662804706371e-05	4.985514938232198556e-05	5.502151179374333820e-05	6.069897969986132364e-05	6.693552063393838159e-05	7.378333669899126020e-05	8.129921209896933732e-05	8.954488663621276777e-05	9.858745695947727971e-05	1.084998073834875600e-04	1.193610722001113523e-04	1.312571315039393776e-04	1.442811426615719103e-04	1.585341096640494041e-04	1.741254927158093866e-04	1.911738605310383480e-04	2.098075879294738013e-04	2.301656014482937596e-04	2.523981758149461299e-04	2.766677842570592770e-04	3.031500057603174849e-04	3.320344925227039761e-04	3.635260009940338775e-04	3.978454900329421451e-04	4.352312898588233119e-04	4.759403456240708674e-04	5.202495395814633579e-04	5.684570959725708961e-04	6.208840729154606027e-04	6.778759457227236411e-04	7.398042862347216277e-04	8.070685429058649905e-04	8.800979265347816643e-04	9.593534066806736491e-04	1.045329823958267507e-03	1.138558123551338449e-03	1.239607715429377624e-03	1.349088966893280091e-03	1.467655833211834598e-03	1.596008632242920883e-03	1.734896969058140467e-03	1.885122816707489974e-03	2.047543759371825162e-03	2.223076404251219784e-03	2.412699968628759586e-03	2.617460048629706437e-03	2.838472576262148113e-03	3.076927971380372107e-03
3.690310341724355495e-05	4.077650838641146375e-05	4.503858166743384848e-05	4.972569161032376188e-05	5.487863836515597537e-05	6.054136335566656792e-05	6.676170953997116373e-05	7.359174344674624356e-05	8.108810180300299200e-05	8.931236406091375482e-05	9.833145260299153438e-05	1.082180624418826781e-04	1.190511223298021810e-04	1.309162892951621173e-04	1.439064787300845872e-04	1.581224322624565841e-04	1.736733257596774819e-04	1.906774199285512865e-04	2.092627560965798126e-04	2.295678998841946326e-04	2.517427356052907134e-04	2.759493143644451167e-04	3.023627589534836398e-04	3.311722287872719168e-04	3.625819482588626031e-04	3.968123020365982279e-04	4.341010009712642980e-04	4.747043224284035298e-04	5.188984290100834848e-04	5.669807697812848536e-04	6.192715682675690829e-04	6.761154016436272387e-04	7.378828756851097456e-04	8.049724002092551031e-04	8.778120698817815180e-04	9.568616554193614017e-04	1.042614710365663295e-03	1.135600798767134531e-03	1.236387849218022758e-03	1.345584640885421051e-03	1.463843427261073572e-03	1.591862703517056337e-03	1.730390123468617328e-03	1.880225572263822392e-03	2.042224401030451504e-03	2.217300829811688721e-03	2.406431525211999434e-03	2.610659359255609185e-03	2.831097356025577376e-03	3.068932832706519967e-03
3.679256000501770254e-05	4.065436137811088784e-05	4.490366577641370909e-05	4.957673492298944997e-05	5.471424535807055612e-05	6.036000685866380180e-05	6.656171904434757074e-05	7.337129244938769043e-05	8.084519411104481321e-05	8.904481897957139858e-05	9.803688892348833353e-05	1.078938811409430114e-04	1.186944878864297688e-04	1.305241095243147740e-04	1.434753830264881623e-04	1.576487481410475454e-04	1.731530535720925633e-04	1.901062056276692420e-04	2.086358619132510956e-04	2.288801727721765473e-04	2.509885733018053376e-04	2.751226289047539438e-04	3.014569374685452515e-04	3.301800914036916493e-04	3.614957029100465007e-04	3.956234959834449105e-04	4.328004688194440441e-04	4.732821304177389451e-04	5.173438153394955413e-04	5.652820807200718617e-04	6.174161897909489875e-04	6.740896863167972338e-04	7.356720645061362585e-04	8.025605391065780778e-04	8.751819205472428660e-04	9.539946001418752155e-04	1.039490650515155100e-03	1.132198046561391086e-03	1.232683012388648093e-03	1.341552499841314368e-03	1.459456804330099954e-03	1.587092323828648592e-03	1.725204467020418145e-03	1.874590716697442693e-03	2.036103854621078377e-03	2.210655354156723217e-03	2.399218947083768885e-03	2.602834371062369683e-03	2.822611304304985334e-03	3.059733494053962048e-03
3.666767772118636716e-05	4.051637036977485739e-05	4.475124961338420112e-05	4.940845669909904212e-05	5.452852853360720388e-05	6.015512617107300196e-05	6.633578729987739907e-05	7.312224622561943818e-05	8.057077828512472495e-05	8.874256999475132069e-05	9.770411670013092104e-05	1.075276495319841494e-04	1.182915935707551115e-04	1.300810592246849878e-04	1.429883689313810307e-04	1.571136214021958246e-04	1.725652957415101238e-04	1.894608978895108626e-04	2.079276519571160637e-04	2.281032391451321990e-04	2.501365870667481115e-04	2.741887124226375641e-04	3.004336201112290912e-04	3.290592619933033354e-04	3.602685586689345870e-04	3.942804877668998407e-04	4.313312423906265260e-04	4.716754635112431265e-04	5.155875502462684392e-04	5.633630521122561267e-04	6.153201474904890439e-04	6.718012126963017342e-04	7.331744861949047141e-04	7.998358326579616115e-04	8.722106117068253832e-04	9.507556563385111690e-04	1.035961366178592830e-03	1.128353920851918497e-03	1.228497618904902857e-03	1.336997347852719427e-03	1.454501191060367802e-03	1.581703177295966378e-03	1.719346178918919462e-03	1.868224964782661240e-03	2.029189414040462325e-03	2.203147897143490925e-03	2.391070830409689277e-03	2.593994410621947976e-03	2.813024536179967519e-03	3.049340921383841829e-03
3.652860495145926066e-05	4.036269932442874638e-05	4.458151428605960605e-05	4.922105689498652668e-05	5.432170857022083915e-05	5.992696474372134719e-05	6.608418277248560878e-05	7.284490070864226940e-05	8.026518040575518595e-05	8.840597626207025367e-05	9.733353136069997210e-05	1.071198028044997597e-04	1.178429181411483562e-04	1.295876648753832561e-04	1.424460151704126805e-04	1.565176879493585373e-04	1.719107507198738242e-04	1.887422635612656294e-04	2.071389678328166238e-04	2.272380222852365581e-04	2.491877893834513438e-04	2.731486747787243460e-04	2.992940230009348405e-04	3.278110725776493578e-04	3.589019739253167078e-04	3.927848734990031353e-04	4.296950678310059064e-04	4.698862312339892387e-04	5.136317210922978138e-04	5.612259648136708450e-04	6.129859326642892511e-04	6.692527008606694765e-04	7.303931094434905910e-04	7.968015196096326410e-04	8.689016753293338441e-04	9.471486742249984013e-04	1.032031052835950336e-03	1.124072991539108463e-03	1.223836644538200654e-03	1.331924600473057734e-03	1.448982479334982865e-03	1.575701671504255294e-03	1.712822224848294193e-03	1.861135885936315718e-03	2.021489301534497469e-03	2.194787386645727714e-03	2.381996865446947553e-03	2.584149991557287661e-03	2.802348454134758523e-03	3.037767476353489017e-03
3.637550654237677245e-05	4.019353039394927348e-05	4.439466099285047643e-05	4.901475764859849067e-05	5.409403062672096129e-05	5.967579303397756418e-05	6.580720370960224858e-05	7.253958466015282915e-05	7.992876272623558869e-05	8.803543677900236371e-05	9.692557219854199110e-05	1.066708244243687320e-04	1.173489934655138630e-04	1.290445113587663183e-04	1.418489646682391709e-04	1.558616542277557954e-04	1.711901944394490717e-04	1.879511545575442838e-04	2.062707445052704646e-04	2.262855478954330221e-04	2.481433050510347110e-04	2.720037489514796555e-04	2.980394971621092752e-04	3.264370029402779093e-04	3.573975688488544890e-04	3.911384263490165513e-04	4.278938849870018578e-04	4.679165549345908710e-04	5.114786467900101115e-04	5.588733526944086047e-04	6.104163129684966231e-04	6.664471726242310150e-04	7.273312322574599070e-04	7.934611979773148515e-04	8.652590351788147808e-04	9.431779311138083557e-04	1.027704371362077318e-03	1.119360335450281935e-03	1.218705617007548401e-03	1.326340273985086643e-03	1.442907214601932362e-03	1.569094924806017834e-03	1.705640343164749459e-03	1.853331889213469513e-03	2.013012651398859987e-03	2.185583740854390045e-03	2.372007817332133159e-03	2.573312793696508165e-03	2.790595725448307210e-03	3.025026891802594549e-03
3.620856347571133808e-05	4.000906355928589563e-05	4.419091062544510794e-05	4.878980284071040581e-05	5.384576385801089149e-05	5.940190797150627223e-05	6.550517755102454581e-05	7.220665902092500931e-05	7.956192295707085668e-05	8.763138959670360066e-05	9.648072150480330178e-05	1.061812451788236600e-04	1.168104034706238150e-04	1.284522408050273222e-04	1.411979232784222455e-04	1.551462958288009309e-04	1.704044787799325602e-04	1.870885061773858084e-04	2.053240084525766933e-04	2.252469420730407435e-04	2.470043689622766336e-04	2.707552886012527240e-04	2.966715258550514851e-04	3.249386777030172243e-04	3.557571221879450942e-04	3.893430930398602153e-04	4.259298235723169186e-04	4.657687635934361792e-04	5.091308732201368231e-04	5.563079976317465529e-04	6.076143269479160336e-04	6.633879455653951714e-04	7.239924754381672593e-04	7.898188179352188696e-04	8.612869990595163833e-04	9.388481229599340578e-04	1.022986438814051319e-03	1.114221526304565342e-03	1.213110605052203535e-03	1.320250973507320789e-03	1.436282582933536825e-03	1.561890752247096018e-03	1.697809029596020289e-03	1.844822206679638983e-03	2.003769491915940570e-03	2.175547848663048154e-03	2.361115504790284227e-03	2.561495639971134251e-03	2.777780257137797259e-03	3.011134244586916205e-03
3.602797251197311843e-05	3.980951623653263189e-05	4.397050333367542613e-05	4.854645761449922418e-05	5.357720088488077738e-05	5.910563237334640004e-05	6.517846028388894362e-05	7.184651619978219494e-05	7.916509348249379163e-05	8.719431095707122817e-05	9.599950361832907384e-05	1.056516421307810653e-04	1.162277829917628136e-04	1.278115513271651279e-04	1.404936583928598963e-04	1.543724559621026068e-04	1.695545298901516781e-04	1.861553352615515891e-04	2.042998756436645010e-04	2.241234290910964035e-04	2.457723236705257157e-04	2.694047654031878221e-04	2.951917216533474718e-04	3.233178631248677967e-04	3.539825677648300237e-04	3.874009900122005667e-04	4.238051989713085307e-04	4.634453892333646068e-04	5.065911682147814345e-04	5.535329240278938313e-04	6.045832780479118516e-04	6.600786264882973608e-04	7.203807754465128398e-04	7.858786740304859932e-04	8.569902503250302010e-04	9.341643551045871428e-04	1.017882818344322546e-03	1.108662623725062326e-03	1.207058206467980085e-03	1.313663879971959086e-03	1.429116396858495525e-03	1.554097650157734885e-03	1.689337520489065433e-03	1.835616875205620634e-03	1.993770725578243933e-03	2.164691548193018594e-03	2.349332776824350488e-03	2.548712471123192394e-03	2.763917168525022346e-03	2.996105925834814838e-03
3.583394580400465508e-05	3.959512284995946296e-05	4.373369805387439111e-05	4.828500785482096983e-05	5.328865721930340228e-05	5.878731430989911670e-05	6.482743574350534593e-05	7.145957930289533486e-05	7.873874051125836853e-05	8.672471435737095071e-05	9.548248389580031982e-05	1.050826374854556126e-04	1.156018165258526485e-04	1.271231956498206539e-04	1.397369974345237878e-04	1.535410437992781819e-04	1.686413463689244549e-04	1.851527381952511612e-04	2.031995493462480603e-04	2.229163289935483380e-04	2.444486167524945359e-04	2.679537661563047681e-04	2.936018232761955851e-04	3.215764636323532790e-04	3.520759906766927319e-04	3.853143992666530418e-04	4.215225076902469597e-04	4.609491619451538415e-04	5.038625161194982627e-04	5.505513928679262687e-04	6.013267281237511886e-04	6.565231043359661929e-04	7.165003766681106705e-04	7.816453967443096887e-04	8.523738386750958620e-04	9.291321322423757353e-04	1.012399508267667952e-03	1.102690161329906169e-03	1.200555535139538653e-03	1.306586736010515327e-03	1.421417080005013154e-03	1.545724779450714098e-03	1.680235774652719116e-03	1.825726716734962351e-03	1.983028107652883096e-03	2.153027603516239653e-03	2.336673487449095459e-03	2.534978318290062507e-03	2.749022761501723495e-03	2.979959608708890057e-03
3.562671048172544135e-05	3.936613437315618607e-05	4.348077200202119907e-05	4.800575962859686012e-05	5.298047064682858879e-05	5.844732642358930124e-05	6.445251486200873872e-05	7.104630130555754104e-05	7.828336316402021420e-05	8.622314954506081442e-05	9.493026760505394828e-05	1.044748973723492021e-04	1.149332368914885002e-04	1.263879796357171049e-04	1.389288262376605872e-04	1.526530326940839753e-04	1.676659973101385544e-04	1.840818887617372214e-04	2.020243177711563960e-04	2.216270550109125030e-04	2.430347979742359689e-04	2.664039896768483030e-04	2.919036921842025202e-04	3.197165180907848457e-04	3.500396232130942092e-04	3.830857638956257599e-04	4.190844224690466312e-04	4.582830045417110045e-04	5.009481119494815608e-04	5.473668953339773987e-04	5.978484904655251807e-04	6.527255425743847764e-04	7.123558231010029568e-04	7.771239434232178091e-04	8.474431702654297094e-04	9.237573476395317300e-04	1.006542930312187339e-03	1.096311133933911041e-03	1.193610207104737987e-03	1.299027830785843022e-03	1.413193650597997873e-03	1.536781947673035833e-03	1.670514453844779146e-03	1.815163317078803597e-03	1.971554223145920506e-03	2.140569679641483002e-03	2.323152468538987759e-03	2.520309273543715547e-03	2.733114488575496930e-03	2.962714213761268207e-03
3.540650820916445502e-05	3.912281783955899014e-05	4.321202013306214753e-05	4.770903858786235027e-05	5.265300056776999843e-05	5.808606520205574918e-05	6.405413486686225980e-05	7.060716416866615259e-05	7.779949249982952503e-05	8.569020144551924305e-05	9.434349874449294464e-05	1.038291305459545106e-04	1.142228237995570586e-04	1.256067607137958595e-04	1.380700873199133284e-04	1.517094582838136017e-04	1.666296202173386484e-04	1.829440358526630850e-04	2.007755515594508505e-04	2.202571108034763546e-04	2.415325162679258478e-04	2.647572434842464500e-04	2.900993089480001464e-04	3.177401958267253362e-04	3.478758405010239627e-04	3.807176833169897772e-04	4.164937870667742071e-04	4.554500268555847437e-04	4.978513551558067830e-04	5.439831459934877517e-04	5.941526223575784764e-04	6.486903710684515170e-04	7.079519494886982352e-04	7.723195886051963110e-04	8.422039971576682042e-04	9.180462716327174571e-04	1.000319917086179297e-03	1.089532983896391921e-03	1.186230325689565952e-03	1.290995983812119087e-03	1.404455703854965397e-03	1.527279589860004033e-03	1.660184901957452832e-03	1.803939003295761947e-03	1.959362462230045555e-03	2.127332315831296887e-03	2.308785500865087516e-03	2.504722458464348541e-03	2.716210918784192976e-03	2.944389871977968944e-03
3.517359471499014839e-05	3.886545582369143589e-05	4.292775456788331908e-05	4.739518933709978684e-05	5.230662729896004711e-05	5.770395020785658454e-05	6.363275843140044975e-05	7.014267790237837706e-05	7.728769048435801131e-05	8.512648902561722618e-05	9.372285879189140925e-05	1.031460870087323636e-04	1.134714023383319198e-04	1.247804462133070887e-04	1.371617780510720397e-04	1.507114164771066953e-04	1.655334187935841915e-04	1.817405010414649684e-04	1.994547011192022783e-04	2.188080875395818079e-04	2.399435165278147452e-04	2.630154402888782339e-04	2.881907693996911112e-04	3.156497924125536915e-04	3.455871558894321239e-04	3.782129082226157158e-04	4.137536107352338100e-04	4.524535196953043278e-04	4.945758430187122655e-04	5.404040755798508342e-04	5.902434171929150410e-04	6.444222774719121638e-04	7.032938719229448864e-04	7.672379137671769822e-04	8.366624061381406491e-04	9.120055394399652652e-04	9.937376987954724041e-04	1.082363586652497012e-03	1.178424465753451830e-03	1.282500527807101413e-03	1.395213393329207494e-03	1.517228748244324379e-03	1.649259122957732896e-03	1.792066819719143186e-03	1.946466994202556648e-03	2.113330897323600476e-03	2.293589283399579803e-03	2.488235990834247648e-03	2.698331701571561689e-03	2.925007885613391083e-03
3.492823929781249025e-05	3.859434589452815869e-05	4.262830398949126614e-05	4.706457476657424866e-05	5.194175133800026843e-05	5.730142326678644665e-05	6.318887277975533353e-05	6.965337957942059437e-05	7.674854890271979018e-05	8.453266409624133303e-05	9.306906538596159144e-05	1.024265565600964291e-04	1.126798413771821285e-04	1.239099916083757967e-04	1.362049487234112319e-04	1.496600613335861052e-04	1.643786606125283210e-04	1.804726760263830555e-04	1.980632938191986847e-04	2.172816608169100307e-04	2.382696362340401346e-04	2.611805942910714489e-04	2.861802805774278560e-04	3.134477252244958633e-04	3.431762160857353464e-04	3.755743352555283550e-04	4.108670623956159449e-04	4.492969484770062611e-04	4.911253636860195846e-04	5.366338233852758783e-04	5.861253961638852828e-04	6.399261981547421521e-04	6.983869779415124426e-04	7.618847965217408159e-04	8.308248069361327945e-04	9.056421383167370925e-04	9.868038892472130470e-04	1.074811235467237024e-03	1.170201657088643750e-03	1.273551290623310293e-03	1.385477411250599523e-03	1.506641050875089484e-03	1.637749757643110551e-03	1.779560502696393536e-03	1.932882740044676063e-03	2.098581625534038167e-03	2.277581400971611693e-03	2.470868949543423686e-03	2.679497528723114638e-03	2.904590686920699438e-03
3.467072430759811634e-05	3.830980004246381185e-05	4.231401301003999399e-05	4.671757535347979124e-05	5.155879259197440297e-05	5.687894761699579746e-05	6.272298874852703671e-05	6.913983230078073465e-05	7.618268821976161270e-05	8.390941005699183327e-05	9.238287094426501532e-05	1.016713672753347748e-04	1.118490518931937412e-04	1.229963986778151257e-04	1.352007005288796216e-04	1.485566028411929452e-04	1.631666746770747223e-04	1.791420199499888725e-04	1.966029310471209231e-04	2.156795874351511745e-04	2.365128019134086709e-04	2.592548173014826715e-04	2.840701564742697757e-04	3.111365287861958171e-04	3.406457960575717380e-04	3.728050014300754379e-04	4.078374645340490092e-04	4.459839465486668689e-04	4.875038888753883580e-04	5.326767292863996556e-04	5.818032995518583475e-04	6.352073086925938850e-04	6.932369161480701281e-04	7.562663992923133105e-04	8.246979198733147762e-04	8.989633940920984919e-04	9.795264711780239924e-04	1.066884625453706770e-03	1.161571367018095734e-03	1.264158576307071761e-03	1.375258967917755357e-03	1.495528689205123836e-03	1.625670059275234960e-03	1.766434454109587927e-03	1.918625343656574309e-03	2.083101486820526996e-03	2.260780290362598543e-03	2.452641337801513954e-03	2.659730094465151320e-03	2.883161794891886658e-03
3.440134460459429530e-05	3.801214408143002249e-05	4.198524151040231267e-05	4.635458843277810687e-05	5.115818957272345245e-05	5.643700702121845421e-05	6.223563980779078927e-05	6.860262411652654456e-05	7.559075639095506449e-05	8.325744058643246937e-05	9.166506122118382727e-05	1.008813839185700970e-04	1.109799852252311872e-04	1.220407135851396579e-04	1.341501834485488674e-04	1.474023045970977708e-04	1.618988488721463496e-04	1.777500566024982527e-04	1.950752851401926107e-04	2.140037020286817597e-04	2.346750254467244788e-04	2.572403146931551035e-04	2.818628136026590054e-04	3.087188499103980083e-04	3.379987937134790545e-04	3.699080783101403916e-04	4.046682868324214303e-04	4.425183082248255258e-04	4.837155662602260595e-04	5.285373254240869137e-04	5.772820776390855156e-04	6.302710139439084841e-04	6.878495853819382696e-04	7.503891574974173037e-04	8.182887629777745161e-04	8.919769571211090932e-04	9.719137809461297342e-04	1.058592836898298618e-03	1.152543482239219491e-03	1.254333145336506989e-03	1.364569770196912913e-03	1.483904394706577617e-03	1.613033868157563028e-03	1.752703713748121573e-03	1.903711141845623343e-03	2.066908219894158984e-03	2.243205204931614499e-03	2.433574044755180011e-03	2.639052053834546000e-03	2.860745770122117160e-03
3.412040699721223021e-05	3.770171702776389523e-05	4.164236395406879933e-05	4.597602743968316345e-05	5.074039856081785210e-05	5.597610484447195861e-05	6.172738104402330681e-05	6.804236690467634259e-05	7.497342762703641719e-05	8.257749828143180054e-05	9.091645380982525725e-05	1.000575062940131914e-04	1.100736312601056720e-04	1.210440248839287275e-04	1.330545940600153356e-04	1.461984813984247566e-04	1.605766273184256691e-04	1.762983715163527008e-04	1.934820961964604943e-04	2.122559135683673923e-04	2.327584002325462794e-04	2.551393811962979273e-04	2.795607663864718489e-04	3.061974426517670433e-04	3.352382243767275567e-04	3.668868659610466008e-04	4.013631395516327948e-04	4.389039815505811929e-04	4.797647115595690616e-04	5.242203275599437336e-04	5.725668812674557587e-04	6.251229377412079093e-04	6.822311234669674925e-04	7.442597672755691882e-04	8.116046385972063145e-04	8.846907876912770471e-04	9.639744926286350794e-04	1.049945317938116201e-03	1.143128289961782649e-03	1.244086194091511459e-03	1.353421999184967889e-03	1.471781414577960417e-03	1.599855585225143373e-03	1.738383930607853827e-03	1.888157133148588409e-03	2.050020281963523330e-03	2.224876177866976119e-03	2.413688805614475508e-03	2.617486979431087480e-03	2.837368167921330755e-03
3.382822966036868673e-05	3.737887045748075344e-05	4.128576867718667602e-05	4.558232112581513291e-05	5.030589274047791049e-05	5.549676309969825031e-05	6.119878810767668642e-05	6.745969521108525243e-05	7.433140111570653080e-05	8.187035324918596590e-05	9.013789659184912571e-05	9.920066753989702875e-05	1.091310165557099102e-04	1.200074614538524157e-04	1.319151732685809337e-04	1.449464967492679042e-04	1.592015076341077458e-04	1.747886089597813037e-04	1.918251687752560734e-04	2.104382017417458608e-04	2.307650972176010929e-04	2.529543965468521627e-04	2.771666223928995025e-04	3.035751630842245031e-04	3.323672150671773081e-04	3.637447866912615511e-04	3.979257666848699240e-04	4.351450608140900464e-04	4.756558003530783662e-04	5.197306261322707458e-04	5.676630520689983535e-04	6.197689122243415626e-04	6.763878955694245824e-04	7.378851727837858416e-04	8.046531195469375708e-04	8.771131409219820943e-04	9.557176015660752985e-04	1.040951866636342579e-03	1.133336458390671320e-03	1.233429333610593006e-03	1.341828287096972269e-03	1.459173486607267308e-03	1.586150144716927607e-03	1.723491333193465395e-03	1.871980945570847618e-03	2.032456813703629409e-03	2.205813984161194858e-03	2.393008160394510895e-03	2.595059316668083937e-03	2.813055489797048475e-03
3.352514153582792711e-05	3.704396784365819465e-05	4.091585715663799611e-05	4.517391275109535029e-05	4.985516130771888737e-05	5.499952146387532178e-05	6.065045612818723312e-05	6.685526505344377521e-05	7.366539970378872381e-05	8.113680165569067259e-05	8.933026613932630263e-05	9.831183236963369620e-05	1.081532024060512221e-04	1.189321903728327110e-04	1.307332039682388206e-04	1.436477602905564255e-04	1.577750381119499563e-04	1.732224688373925768e-04	1.901063684955704822e-04	2.085526132212315025e-04	2.286973608043894402e-04	2.506878210004233332e-04	2.746830774168564126e-04	3.008549639168085440e-04	3.293889986061678205e-04	3.604853786004733073e-04	3.943600388990959249e-04	4.312457788274718837e-04	4.713934596428565093e-04	5.150732770355419743e-04	5.625761123944133992e-04	6.142149668436754041e-04	6.703264821957571245e-04	7.312725531031539225e-04	7.974420348295870086e-04	8.692525511968215209e-04	9.471524073983473039e-04	1.031622612503447969e-03	1.123179016605066255e-03	1.222374567690720634e-03	1.329801693438654401e-03	1.446094813257862727e-03	1.571932986003309442e-03	1.708042698902569609e-03	1.855200803328351748e-03	2.014237603141589509e-03	2.186040101410454892e-03	2.371555411381695219e-03	2.571794337640044906e-03	2.787835133438313576e-03
3.321148171612212834e-05	3.669738387567900406e-05	4.053304325806982147e-05	4.475125925351659600e-05	4.938870855407785990e-05	5.448493626718456536e-05	6.008299859927157001e-05	6.622975269252546007e-05	7.297616854327833346e-05	8.037766423446604774e-05	8.849446607284746757e-05	9.739199526480473725e-05	1.071412828533385394e-04	1.178194147309576703e-04	1.295100086386134774e-04	1.423037251595526682e-04	1.562988148189966447e-04	1.716017035058743363e-04	1.883276185412997102e-04	2.066012578301529214e-04	2.265575046467769281e-04	2.483421907234509502e-04	2.721129104307553346e-04	2.980398889620644934e-04	3.263069075600725068e-04	3.571122889511231524e-04	3.906699462833448781e-04	4.272104989964168025e-04	4.669824591843303252e-04	5.102534921474175542e-04	5.573117549657473661e-04	6.084673170623918718e-04	6.640536668619604612e-04	7.244293087861116559e-04	7.899794549639654884e-04	8.611178161701753915e-04	9.382884966362607746e-04	1.021967997512811428e-03	1.112667333887276894e-03	1.210934270388327712e-03	1.317355680527487099e-03	1.432560035045778602e-03	1.557220024643096810e-03	1.692055322572730064e-03	1.837835492680235270e-03	1.995383048554978059e-03	2.165576669542703184e-03	2.349354579437275183e-03	2.547718093728903576e-03	2.761735341331942716e-03
3.288759881366484447e-05	3.633950376210325230e-05	4.013775246585645482e-05	4.431483039896218793e-05	4.890705292832004975e-05	5.395357945789241858e-05	5.949704623744617339e-05	6.558385337389909160e-05	7.226447370488274491e-05	7.959378475943283346e-05	8.763142538016811681e-05	9.644217862473401846e-05	1.060963826522749194e-04	1.166703713918472137e-04	1.282469468841649263e-04	1.409158852858984371e-04	1.547744786266633330e-04	1.699281145131905594e-04	1.864908960825286386e-04	2.045863046166776760e-04	2.243479073445295464e-04	2.459201130735980687e-04	2.694589784130402917e-04	2.951330674716224137e-04	3.231243680383782480e-04	3.536292673806578149e-04	3.868595909227854528e-04	4.230437071993117608e-04	4.624277026088719172e-04	5.052766296282615614e-04	5.518758322807190177e-04	6.025323527874688586e-04	6.575764234668686611e-04	7.173630480807080849e-04	7.822736769616863567e-04	8.527179803894841285e-04	9.291357248148209968e-04	1.011998756660471106e-03	1.101813098555151551e-03	1.199121162979872911e-03	1.304504088425821953e-03	1.418584203277662359e-03	1.542027622745787514e-03	1.675546984273404297e-03	1.819904326941222368e-03	1.975914120479857049e-03	2.144446449579041035e-03	2.326430359252315387e-03	2.522857367073311294e-03	2.734785148146221846e-03
3.255385031669448222e-05	3.597072251899807071e-05	3.973042109698823952e-05	4.386510791327519312e-05	4.841072607856294788e-05	5.340603754562032296e-05	5.889324581670591881e-05	6.491828004339377921e-05	7.153110076260566017e-05	7.878602848593889614e-05	8.674209669976970982e-05	9.546343087743742550e-05	1.050196551918837305e-04	1.154863287073166675e-04	1.269454129220342915e-04	1.394857726312511976e-04	1.532037121788061118e-04	1.682035492697452896e-04	1.845982286221377246e-04	2.025099778458084438e-04	2.220710080480596776e-04	2.434242617817198695e-04	2.667242110687640592e-04	2.921377083535058820e-04	3.198448933623031427e-04	3.500401589721706353e-04	3.829331793179304735e-04	4.187500034969910139e-04	4.577342183612937874e-04	5.001481840183361147e-04	5.462743457959906047e-04	5.964166265593224409e-04	6.509019034019658187e-04	7.100815728675787799e-04	7.743332089904718342e-04	8.440623185763337401e-04	9.197041982743067246e-04	1.001725898119828909e-03	1.090628296353440873e-03	1.186948290442531740e-03	1.291261109351822013e-03	1.404182752220890090e-03	1.526372558716338184e-03	1.658535916426875402e-03	1.801427110765191483e-03	1.955852322927109210e-03	2.122672781536111795e-03	2.302808073670587364e-03	2.497239621027010689e-03	2.707014327018793763e-03
3.221060193371033930e-05	3.559144424554684845e-05	3.931149550091638358e-05	4.340258459882553394e-05	4.790027187728388206e-05	5.284291052573823511e-05	5.827225898239926075e-05	6.423376203959670072e-05	7.077685335305217683e-05	7.795528056391808080e-05	8.582745457375576996e-05	9.445682455683638884e-05	1.039122803801928625e-04	1.142685841912136985e-04	1.256068330250158596e-04	1.380149543795976188e-04	1.515882368056651643e-04	1.664298976600860492e-04	1.826516902771388711e-04	2.003745529197976103e-04	2.197293019846454298e-04	2.408573720477642343e-04	2.639116054558910719e-04	2.890570942862686872e-04	3.164720776204743807e-04	3.463488972013815601e-04	3.788950146684580411e-04	4.143340936944185779e-04	4.529071504755014226e-04	4.948737761582549122e-04	5.405134349173481819e-04	5.901268415307531299e-04	6.440374224313719738e-04	7.025928643459254924e-04	7.661667547638452641e-04	8.351603186089949201e-04	9.100042556163594155e-04	9.911606830420363872e-04	1.079125188459453561e-03	1.174428997515086087e-03	1.277641261633977654e-03	1.389371470777158064e-03	1.510271996460316266e-03	1.641040770343036182e-03	1.782424103792144268e-03	1.935219653907725235e-03	2.100279541578272714e-03	2.278513627197882845e-03	2.470892949734969628e-03	2.678453334887774106e-03
3.185822692807795120e-05	3.520208138879399204e-05	3.888143124739896572e-05	4.292776343783311733e-05	4.737624543171386056e-05	5.226481078763766422e-05	5.763476104731185789e-05	6.353104376676942285e-05	7.000255171313937849e-05	7.710244442726001634e-05	8.488849367455475849e-05	9.342345435113657832e-05	1.027754624972349046e-04	1.130184621583810579e-04	1.242326629262130824e-04	1.365050300854674375e-04	1.499298093915300161e-04	1.646090886038238177e-04	1.806533980043148284e-04	1.981823522374477674e-04	2.173253359176245919e-04	2.382222355631731178e-04	2.610242205311085655e-04	2.858945757449038168e-04	3.130095891279541546e-04	3.425594967778893712e-04	3.747494890414479756e-04	4.098007807760637431e-04	4.479517492120532718e-04	4.894591429583886478e-04	5.345993658250790736e-04	5.836698392658226219e-04	6.369904473751754640e-04	6.949050685052769738e-04	7.577831976971587113e-04	8.260216642504125120e-04	9.000464488825293949e-04	9.803146050542715841e-04	1.067316289159889403e-03	1.161576904400849451e-03	1.263659363275941323e-03	1.374166473732580523e-03	1.493743454128617374e-03	1.623080582253729224e-03	1.762915983751454094e-03	1.914038565368029370e-03	2.077291098529628673e-03	2.253573458816086721e-03	2.443846026955406609e-03	2.649133257005996910e-03
3.149710544449155122e-05	3.480305399939832172e-05	3.844069230441373862e-05	4.244115668471681212e-05	4.683921208212362867e-05	5.167236200963819769e-05	5.698143977302671268e-05	6.281088335151391495e-05	6.920903119990963405e-05	7.622844016349778883e-05	8.392622700994301153e-05	9.236443512734756342e-05	1.016104280217680102e-04	1.117373113347516170e-04	1.228243851919308166e-04	1.349576287872585100e-04	1.482302192041261052e-04	1.627430865744873491e-04	1.786055077796967099e-04	1.959357410027488529e-04	2.148617035500658367e-04	2.355216954724583336e-04	2.580651716289403112e-04	2.826535649537051885e-04	3.094611638053706591e-04	3.386760463989626829e-04	3.705010754439125873e-04	4.051549562365277493e-04	4.428733615812731556e-04	4.839101270433343962e-04	5.285385201627061484e-04	5.770525873896577371e-04	6.297685826302293864e-04	6.870264814196968368e-04	7.491915848700274804e-04	8.166562176651543693e-04	8.898415245030370790e-04	9.691993695077096016e-04	1.055214343255061592e-03	1.148405882174039676e-03	1.249330505198867000e-03	1.358584172656886104e-03	1.476804772480938338e-03	1.604674738932741979e-03	1.742923809115404623e-03	1.892331922636158580e-03	2.053732269855213649e-03	2.228014494222519196e-03	2.416128054258718204e-03	2.619085750779368959e-03
3.112762382898640159e-05	3.439478898025274278e-05	3.798975020819614812e-05	4.194328494975193308e-05	4.628974639051714488e-05	5.106619804332584734e-05	5.631299413961542898e-05	6.207405128658800234e-05	6.839714079618806550e-05	7.533420286786846694e-05	8.294168411086396352e-05	9.128089993688143797e-05	1.004184234371976721e-04	1.104265024445589432e-04	1.213835065694579438e-04	1.333744060929453095e-04	1.464912846936345834e-04	1.608338880850934032e-04	1.765102107414509038e-04	1.936371229934290565e-04	2.123410408844746849e-04	2.327586412865551187e-04	2.550376248880760759e-04	2.793375297813505695e-04	3.058305984947283767e-04	3.347027014340279755e-04	3.661543198195641065e-04	4.004015913283308554e-04	4.376774217757844684e-04	4.782326662974771374e-04	5.223373836177910672e-04	5.702821671203133283e-04	6.223795565621763901e-04	6.789655344016510934e-04	7.404011108357697220e-04	8.070740017695847684e-04	8.794004040636476836e-04	9.578268725275291239e-04	1.042832303247439576e-03	1.134930027951453575e-03	1.234670024228503747e-03	1.342641246525349283e-03	1.459474082947615024e-03	1.585842942988396204e-03	1.722468981396852675e-03	1.870122963482614541e-03	2.029628277224095577e-03	2.201864097614672847e-03	2.387768708733513465e-03	2.588342989070993496e-03
3.075017394419511603e-05	3.397771932985276661e-05	3.752908322748004893e-05	4.143467627633112870e-05	4.572843112225387016e-05	5.044696179008250405e-05	5.563013310672841274e-05	6.132132906523642222e-05	6.756774160577925365e-05	7.442068098587223434e-05	8.193590920661858381e-05	9.017399800722390572e-05	9.920071302217857109e-05	1.090874257807029256e-04	1.199115553162745970e-04	1.317570412454338049e-04	1.447148502693645976e-04	1.588835181491538625e-04	1.743697293058847370e-04	1.912889362999717065e-04	2.097660215500749404e-04	2.299360037606900851e-04	2.519447916387413072e-04	2.759499875932970147e-04	3.021217442285287691e-04	3.306436765581286788e-04	3.617138329896390147e-04	3.955457282486678802e-04	4.323694415363121715e-04	4.724327833374910700e-04	5.160025344229663812e-04	5.633657607137681524e-04	6.148312078025825779e-04	6.707307790524052928e-04	7.314211013179248641e-04	7.972851824590631653e-04	8.687341649387070276e-04	9.462091799169063989e-04	1.030183306371729906e-03	1.121163639891609208e-03	1.219693475894537311e-03	1.326354612136221127e-03	1.441769775469658186e-03	1.566605177914903724e-03	1.701573207185023322e-03	1.847435256896346779e-03	2.005004701763094151e-03	2.175150023139935541e-03	2.358798090329380318e-03	2.556937603112158317e-03
3.036515248153347080e-05	3.355228338227202108e-05	3.705917552398643028e-05	4.091586521407870387e-05	4.515585622311922418e-05	4.981530407258743864e-05	5.493357436913818583e-05	6.055350780940687774e-05	6.672170534193641524e-05	7.348883464842460541e-05	8.090995939183262759e-05	8.904489272460265256e-05	9.795857663130978505e-05	1.077214887642229362e-04	1.184100785173522604e-04	1.301072341747563747e-04	1.429027830620049227e-04	1.568940267258306473e-04	1.721863132660313145e-04	1.888936490455397075e-04	2.071393521092260636e-04	2.270567497493067223e-04	2.487899227650397461e-04	2.724944990767926662e-04	2.983384994688780293e-04	3.265032383524465727e-04	3.571842825578884105e-04	3.905924712867805872e-04	4.269550004745280443e-04	4.665165749380127702e-04	5.095406318058174656e-04	5.563106388527811873e-04	6.071314714850865532e-04	6.623308722457635009e-04	7.222609968342698188e-04	7.873000507559308175e-04	8.578540208379658097e-04	9.343585059673831586e-04	1.017280651522550500e-03	1.107121192082647070e-03	1.204416607109080059e-03	1.309741394397109055e-03	1.423710466195852445e-03	1.546981672988692776e-03	1.680258460013084711e-03	1.824292661678575790e-03	1.979887439113252323e-03	2.147900366131532974e-03	2.329246668967810494e-03	2.524902625161350948e-03
2.997296027199361241e-05	3.311892404559748911e-05	3.658051631122041347e-05	4.038739189010002675e-05	4.457261779430881965e-05	4.917188250403633365e-05	5.422404310976487073e-05	5.977138689519075141e-05	6.585991281276803414e-05	7.253963400362025153e-05	7.986490278977297162e-05	8.789475961259525961e-05	9.669330747135759633e-05	1.063301134988549340e-04	1.168806393970037735e-04	1.284267025443538350e-04	1.410569696793347928e-04	1.548674851579582071e-04	1.699622358823867129e-04	1.864537550973102795e-04	2.044637673543724240e-04	2.241238770506724393e-04	2.455763030559066583e-04	2.689746620533547961e-04	2.944848033329640282e-04	3.222856978899840382e-04	3.525703847991692747e-04	3.855469779535641698e-04	4.214397363764082159e-04	4.604902014360629024e-04	5.029584044155129777e-04	5.491241480106860738e-04	5.992883654539279828e-04	6.537745610818711554e-04	7.129303362881162431e-04	7.771290049221305125e-04	8.467713023146304294e-04	9.222871922269948886e-04	1.004137776136481688e-03	1.092817309380522120e-03	1.188855328791031023e-03	1.292818896552502426e-03	1.405314965116350075e-03	1.526992868095604101e-03	1.658546942150732539e-03	1.800719284954742849e-03	1.954302654397426214e-03	2.120143514247953796e-03	2.299145231548707993e-03	2.492271431050821235e-03
2.957400159720373838e-05	3.267808804066276725e-05	3.609359901359472981e-05	3.984980108058584921e-05	4.397931706783036527e-05	4.851736035780332683e-05	5.350227075318965436e-05	5.897577257880581782e-05	6.498325240724711919e-05	7.157405754917950890e-05	7.880181671635728361e-05	8.672478431151572247e-05	9.540620987835123090e-05	1.049147343265514486e-04	1.153248146318153422e-04	1.267171787984952287e-04	1.391793129632253392e-04	1.528059826114608647e-04	1.676997899752129251e-04	1.839717697795052254e-04	2.017420256068517702e-04	2.211404092535398166e-04	2.423072455583670255e-04	2.653941052938684733e-04	2.905646288212736347e-04	3.179954033242523128e-04	3.478768965514278258e-04	3.804144501148485854e-04	4.158293355096768910e-04	4.543598761398184556e-04	4.962626387543652914e-04	5.418136978203743313e-04	5.913099764783484157e-04	6.450706678473380621e-04	7.034387405665290223e-04	7.667825325791709007e-04	8.354974372818092191e-04	9.100076862774795095e-04	9.907682330839437997e-04	1.078266742257910984e-03	1.173025688502199763e-03	1.275604570424101461e-03	1.386602243710191151e-03	1.506659378573576170e-03	1.636461046413512435e-03	1.776739440705600104e-03	1.928276737208624476e-03	2.091908098634957802e-03	2.268524828981945216e-03	2.459077682760197388e-03
2.916868350239431714e-05	3.223022514188216258e-05	3.559892042787955762e-05	3.930364128499635757e-05	4.337655938473143998e-05	4.785240544023118125e-05	5.276899372262481029e-05	5.816747662638665416e-05	6.409261858540704106e-05	7.059309046949542718e-05	7.772178584924939947e-05	8.553616056341949603e-05	9.409859710084812799e-05	1.034767953897860408e-04	1.137441916710286722e-04	1.249804072179185510e-04	1.372717287556587994e-04	1.507116225246605244e-04	1.654012840276847783e-04	1.814502255983295605e-04	1.989769040288357188e-04	2.181093905981196257e-04	2.389860859464665289e-04	2.617564823508030498e-04	2.865819760646805769e-04	3.136367324985945529e-04	3.431086071302502714e-04	3.752001251493433209e-04	4.101295229581765627e-04	4.481318547670063031e-04	4.894601676415116136e-04	5.343867484785057125e-04	5.832044465054059268e-04	6.362280750173464686e-04	6.937958961844181054e-04	7.562711928783182264e-04	8.240439315834491600e-04	8.975325205710512570e-04	9.771856676260460162e-04	1.063484341724056127e-03	1.156943843160757697e-03	1.258115986735234290e-03	1.367591402684350524e-03	1.486001960154547481e-03	1.614023318080389088e-03	1.752377608415031738e-03	1.901836256725685046e-03	2.063222945226238399e-03	2.237416723368620530e-03	2.425355271152853775e-03
2.875741511288244562e-05	3.177578742198392610e-05	3.509697988895460897e-05	3.874946380498322076e-05	4.276495317857413489e-05	4.717768896920530121e-05	5.202495220325285998e-05	5.734731495079666924e-05	6.318891037628191995e-05	6.959772298121576608e-05	7.662590040637907367e-05	8.433008820743720466e-05	9.277178909456715089e-05	1.020177482063532607e-04	1.121403660706721278e-04	1.232181409905650871e-04	1.353361426813130602e-04	1.485865190758082187e-04	1.630690383090406526e-04	1.788916679888741810e-04	1.961711939592566446e-04	2.150338808635018765e-04	2.356161769191605167e-04	2.580654654221775537e-04	2.825408656062335707e-04	3.092140855935000452e-04	3.382703302849899489e-04	3.699092671520938752e-04	4.043460530060452259e-04	4.418124249375946920e-04	4.825578587361735818e-04	5.268507982147092135e-04	5.749799589837258562e-04	6.272557103351973033e-04	6.840115390130437198e-04	7.456055987627558355e-04	8.124223496656864151e-04	8.848742913764835001e-04	9.634037944903867199e-04	1.048485034373973111e-03	1.140626031895500400e-03	1.240370805588815462e-03	1.348301639879516877e-03	1.465041474088136196e-03	1.591256417008560372e-03	1.727658391932916431e-03	1.875007917061928282e-03	2.034117026296717624e-03	2.205852335457428228e-03	2.391138259010568753e-03
2.834060695565798800e-05	3.131522850236560980e-05	3.458827844178543812e-05	3.818782183019355750e-05	4.214510896649268647e-05	4.649388446109772806e-05	5.127088891480194375e-05	5.651610625862330494e-05	6.227302988707761322e-05	6.858894869118602156e-05	7.551525433801685883e-05	8.310777119008079148e-05	9.142711033349219742e-05	1.005390492622995423e-04	1.105149388476097414e-04	1.214321393042088056e-04	1.333744869542274978e-04	1.464327936770242996e-04	1.607053810267197248e-04	1.762986510938005090e-04	1.933276962846979495e-04	2.119169502932215633e-04	2.322008826400968136e-04	2.543247392613745008e-04	2.784453317332051905e-04	3.047318778289564230e-04	3.333668962150780407e-04	3.645471582037606976e-04	3.984846995938614678e-04	4.354078957451789451e-04	4.755626031467716881e-04	5.192133708545726683e-04	5.666447252897075697e-04	6.181625320035713045e-04	6.740954381305380239e-04	7.347963993627626032e-04	8.006442953931493809e-04	8.720456378831816088e-04	9.494363751191543885e-04	1.033283797625457077e-03	1.124088549104192971e-03	1.222386747167089052e-03	1.328752218417582733e-03	1.443798852527687594e-03	1.568183080033525717e-03	1.702606478647594821e-03	1.847818512950455318e-03	2.004619412381631900e-03	2.173863192497301356e-03	2.356460824497982366e-03
2.791867028761627696e-05	3.084900281080837816e-05	3.407331802151925871e-05	3.761926953303267967e-05	4.151763835014594543e-05	4.580166662862057470e-05	5.050754789615480604e-05	5.567467071043635725e-05	6.134588082693256765e-05	6.756776297048331336e-05	7.439094353661611814e-05	8.187041559505939779e-05	9.006588764245142969e-05	9.904215762844995681e-05	1.088695138595413342e-04	1.196241644675912847e-04	1.313886972157635267e-04	1.442525715026289266e-04	1.583126445162487460e-04	1.736737335834545365e-04	1.904492168556298944e-04	2.087616745707158441e-04	2.287435732319434141e-04	2.505379951467874610e-04	2.742994158746084430e-04	3.001945322384226523e-04	3.284031436647631436e-04	3.591190897257043259e-04	3.925512468685500599e-04	4.289245874308977228e-04	4.684813041520264568e-04	5.114820035049622233e-04	5.582069712872068067e-04	6.089575140215985373e-04	6.640573798311970007e-04	7.238542625641326660e-04	7.887213930541323590e-04	8.590592215110637395e-04	9.352971951411342359e-04	1.017895635199612308e-03	1.107347717777655951e-03	1.204181562720360674e-03	1.308962435163045675e-03	1.422295064257682144e-03	1.544826083740271456e-03	1.677246599061421638e-03	1.820294885866895109e-03	1.974759224670016942e-03	2.141480876605149006e-03	2.321357205186021840e-03
2.749201643194470299e-05	3.037756484819468023e-05	3.355260064353262565e-05	3.704436117441778603e-05	4.088315302879630121e-05	4.510171029206906554e-05	4.973567330471402955e-05	5.482382859731356527e-05	6.040836704862898032e-05	6.653516134820823070e-05	7.325406406837622853e-05	8.061922769702919522e-05	8.868944805601068680e-05	9.752853260589287962e-05	1.072056952168214361e-04	1.177959790665427569e-04	1.293807094109890841e-04	1.420479780596428686e-04	1.558931614774079625e-04	1.710194745267527004e-04	1.875385619583983053e-04	2.055711298557819848e-04	2.252476193376832506e-04	2.467089249247203606e-04	2.701071600789595900e-04	2.956064725307109187e-04	3.233839121140224442e-04	3.536303539401482545e-04	3.865514798482478395e-04	4.223688211828710028e-04	4.613208660592952237e-04	5.036642343891374607e-04	5.496749240507646126e-04	5.996496317002424125e-04	6.539071518296070591e-04	7.127898577889237898e-04	7.766652685970845205e-04	8.459277054724128079e-04	9.210000421183896658e-04	1.002335552900620068e-03	1.090419863148625948e-03	1.185773005909524598e-03	1.288951589569166042e-03	1.400551080839544573e-03	1.521208207688771151e-03	1.651603486859984154e-03	1.792463880688351021e-03	1.944565587980560386e-03	2.108736973765300542e-03	2.285861642760031974e-03
2.706105612412542150e-05	2.990136846585272583e-05	3.302662760522095188e-05	3.646365022249530550e-05	4.024226382669677518e-05	4.439468930633660781e-05	4.895600823317038141e-05	5.396439903655655132e-05	5.946139111143314222e-05	6.549213792854114953e-05	7.210571043044799208e-05	7.935541204355391445e-05	8.729911670841256598e-05	9.599963140559790464e-05	1.055250847318223514e-04	1.159493431613338189e-04	1.273524567103681289e-04	1.398211358080354058e-04	1.534492612650118501e-04	1.683384293219915859e-04	1.845985338528839475e-04	2.023483878930867723e-04	2.217163867607770805e-04	2.428412151388269886e-04	2.658726005867472235e-04	2.909721160554197962e-04	3.183140340827088658e-04	3.480862354543674841e-04	3.804911752226848858e-04	4.157469090838793418e-04	4.540881832247128610e-04	4.957675908586563120e-04	5.410567987817962868e-04	5.902478473882937730e-04	6.436545276942157038e-04	7.016138390264557538e-04	7.644875311399951592e-04	8.326637346310739431e-04	9.065586836164991457e-04	9.866185347476945627e-04	1.073321286724604039e-03	1.167178804565745676e-03	1.268738952977874505e-03	1.378587843250428163e-03	1.497352198175486843e-03	1.625701839563187647e-03	1.764352302983988657e-03	1.914067584422609897e-03	2.075663023572549889e-03	2.250008328534822567e-03
2.662619886896790269e-05	2.942086615509000993e-05	3.249589870125227126e-05	3.587768848622079559e-05	3.959557973688578573e-05	4.368127550603932561e-05	4.816929354623800255e-05	5.309719868940034445e-05	5.850585286818519670e-05	6.443968383453586976e-05	7.094697383755404856e-05	7.808016956943264410e-05	8.589621475913020339e-05	9.445690686719142672e-05	1.038292794113263089e-04	1.140860115313284688e-04	1.253058664833944010e-04	1.375741608380256316e-04	1.509832662422881861e-04	1.656331456963237034e-04	1.816319263854863843e-04	1.990965112032205755e-04	2.181532311958486628e-04	2.389385412585036286e-04	2.615997615113590169e-04	2.862958668872086056e-04	3.131983275647992788e-04	3.424920029869852386e-04	3.743760923090129673e-04	4.090651442287872395e-04	4.467901292588889349e-04	4.877995776077812895e-04	5.323607859458564162e-04	5.807610964395948676e-04	6.333092515442269397e-04	6.903368281512997596e-04	7.521997547923671163e-04	8.192799157022315031e-04	8.919868456459681752e-04	9.707595195110503561e-04	1.056068240759891691e-03	1.148416632928141732e-03	1.248343738439402356e-03	1.356426229087123823e-03	1.473280732608512472e-03	1.599566279843213238e-03	1.735986877029603147e-03	1.883294207843410652e-03	2.042290469827394862e-03	2.213831349893597908e-03
2.618785231003413927e-05	2.893650835042139790e-05	3.196091145394921985e-05	3.528702526564890339e-05	3.894370698341320804e-05	4.296213767097469048e-05	4.737626673980982071e-05	5.222304050346268292e-05	5.754264807963098183e-05	6.337878568188276887e-05	6.977894054162119778e-05	7.679469574738746090e-05	8.448205735840710873e-05	9.290180522173169654e-05	1.021198689972802379e-04	1.122077309727764673e-04	1.232428573306067047e-04	1.353091596114492897e-04	1.484974882045777688e-04	1.629061597824071016e-04	1.786415206867552946e-04	1.958185483665535556e-04	2.145614930610219642e-04	2.350045620188339257e-04	2.572926486420224206e-04	2.815821090435043170e-04	3.080415886085783282e-04	3.368529012540204758e-04	3.682119641821751427e-04	4.023297910327894452e-04	4.394335464409680823e-04	4.797676651155153194e-04	5.235950386583642334e-04	5.711982734513681862e-04	6.228810230419446967e-04	6.789693985634952201e-04	7.398134608286646968e-04	8.057887978349644259e-04	8.772981915202636123e-04	9.547733777014355723e-04	1.038676903221423748e-03	1.129504084418668378e-03	1.227785071115909720e-03	1.334087020404538595e-03	1.449016384572532259e-03	1.573221317591450615e-03	1.707394204635425674e-03	1.852274319157417616e-03	2.008650612089355175e-03	2.177364637765594017e-03
2.574642161276180676e-05	2.844874274793245643e-05	3.142216036039087164e-05	3.469220652067816211e-05	3.828724810394775412e-05	4.223794051405979660e-05	4.657766082490956834e-05	5.134273248250147614e-05	5.657266705886506732e-05	6.231042408587997045e-05	6.860269018796387409e-05	7.550017877894018453e-05	8.305795165702790830e-05	9.133576390308994618e-05	1.003984335610107794e-04	1.103162376553351278e-04	1.211653361800876566e-04	1.330282257739662959e-04	1.459942248808122531e-04	1.601599922803414403e-04	1.756300809625255266e-04	1.925175294096261231e-04	2.109444924426182770e-04	2.310429138834890815e-04	2.529552433814923344e-04	2.768351998497222354e-04	3.028485840582867449e-04	3.311741430313997641e-04	3.620044889982871467e-04	3.955470757505625060e-04	4.320252353631295374e-04	4.716792783391984454e-04	5.147676603448495068e-04	5.615682188019998754e-04	6.123794827120827887e-04	6.675220591851911819e-04	7.273401002498413453e-04	7.922028536177587151e-04	8.625063011746150581e-04	9.386748890611997876e-04	1.021163353300242205e-03	1.110458645010297058e-03	1.207081959330415059e-03	1.311590872255649935e-03	1.424581589655792794e-03	1.546691312812857426e-03	1.678600724872281267e-03	1.821036602650861558e-03	1.974774558287117378e-03	2.140641915250559354e-03
2.530230886253486842e-05	2.795801364016145481e-05	3.088013615776784971e-05	3.409377405994554926e-05	3.762680105461373647e-05	4.150934369379583402e-05	4.577420323868765830e-05	5.045707648600411630e-05	5.559679334862891202e-05	6.123557220455163686e-05	6.741929421128173370e-05	7.419779782914506978e-05	8.162519486431906281e-05	8.976020941240327893e-05	9.866654115573844587e-05	1.084132545426836638e-04	1.190751954543966938e-04	1.307334370445729053e-04	1.434757565197872220e-04	1.573971447126958577e-04	1.726003503871579756e-04	1.891964613034129855e-04	2.073055241624660843e-04	2.270572056419691833e-04	2.485914968307182142e-04	2.720594634654515689e-04	2.976240444717578415e-04	3.254609014100481846e-04	3.557593215285044844e-04	3.887231772254158189e-04	4.245719448262956497e-04	4.635417856824652536e-04	5.058866927007873429e-04	5.518797055158470438e-04	6.018141976172763788e-04	6.560052388456457132e-04	7.147910367684078654e-04	7.785344605453154224e-04	8.476246509869851849e-04	9.224787206021284368e-04	1.003543547517964096e-03	1.091297667242649557e-03	1.186253266319336986e-03	1.288958281996327102e-03	1.399998612107847436e-03	1.520000439423133164e-03	1.649632674777678446e-03	1.789609523349490212e-03	1.940693178482994505e-03	2.103696647494011050e-03
2.485591247888651237e-05	2.746476126880731359e-05	3.033532510841939304e-05	3.349226475146473993e-05	3.696295833882580657e-05	4.077700085320960576e-05	4.496661478461363488e-05	4.956686706094607151e-05	5.461590243406642362e-05	6.015519432085587702e-05	6.622981427468010540e-05	7.288872130863768069e-05	8.018507235822813881e-05	8.817655523977507360e-05	9.692574553206212201e-05	1.065004888822940497e-04	1.169743103134396529e-04	1.284268521885066985e-04	1.409443425680051291e-04	1.546200957799292151e-04	1.695550471068804610e-04	1.858583235823335709e-04	2.036478529775181772e-04	2.230510131517638198e-04	2.442053240323021268e-04	2.672591845842813420e-04	2.923726572281412661e-04	3.197183022588098093e-04	3.494820649200836037e-04	3.818642178867294261e-04	4.170803620071158644e-04	4.553624882593722864e-04	4.969601039745674123e-04	5.421414264804182538e-04	5.911946474184160425e-04	6.444292710857951615e-04	7.021775302505675305e-04	7.647958829832707814e-04	8.326665941414218520e-04	9.061994052335308695e-04	9.858332964754771763e-04	1.072038344935832051e-03	1.165317682744820013e-03	1.266209559415621376e-03	1.375289512394673157e-03	1.493172650019755545e-03	1.620516051119296093e-03	1.758021285534148862e-03	1.906437059881711761e-03	2.066561992912579592e-03
2.440762664695626821e-05	2.696942119650177797e-05	2.978820830594367818e-05	3.288820975651437080e-05	3.629630616178576948e-05	4.004155868710531182e-05	4.415560860388972376e-05	4.867289030797782414e-05	5.363086049340989772e-05	5.907024446664517822e-05	6.503530075467146897e-05	7.157410520631962464e-05	7.873885585108340748e-05	8.658619984721905574e-05	9.517758392074026534e-05	1.045796297691785272e-04	1.148645359785994106e-04	1.261105080793640328e-04	1.384022184454039442e-04	1.518312978232648058e-04	1.664968603609647360e-04	1.825060640924048357e-04	1.999747089209565044e-04	2.190278742355103751e-04	2.398005983835932464e-04	2.624386023194193130e-04	2.870990598388837092e-04	3.139514169095999180e-04	3.431782627004360299e-04	3.749762550129393771e-04	4.095571029149400882e-04	4.471486094751778140e-04	4.879957775962193676e-04	5.323619820410470816e-04	5.805302108462406406e-04	6.328043794110702102e-04	6.895107206470182460e-04	7.509992546652973378e-04	8.176453415710941992e-04	8.898513210213881714e-04	9.680482422883822814e-04	1.052697688651609053e-03	1.144293700018909595e-03	1.243364797748741906e-03	1.350476115712100468e-03	1.466231641694380706e-03	1.591276573289005869e-03	1.726299792482813246e-03	1.872036463170283259e-03	2.029270755862285641e-03
2.395784076725621196e-05	2.647242369881709309e-05	2.923926100364775048e-05	3.228213378820529348e-05	3.562742361221841265e-05	3.930365603935918916e-05	4.334188917999585902e-05	4.777592278412352356e-05	5.264252318890434511e-05	5.798166509096132164e-05	6.383679127498408329e-05	7.025509147574005248e-05	7.728780161444133705e-05	8.499052471658207169e-05	9.342357488691201736e-05	1.026523457881278192e-04	1.127477051430841919e-04	1.237864168558858256e-04	1.358515924249979040e-04	1.490331734015161761e-04	1.634284467278658754e-04	1.791425948763969217e-04	1.962892827934787558e-04	2.149912837426100982e-04	2.353811462298952190e-04	2.576019042863495119e-04	2.818078334742123029e-04	3.081652550783976958e-04	3.368533910389407251e-04	3.680652722761860204e-04	4.020087031565332475e-04	4.389072849431947896e-04	4.790015011728631961e-04	5.225498679954095711e-04	5.698301526093591885e-04	6.211406630202368634e-04	6.768016124422857830e-04	7.371565617551301391e-04	8.025739435163579266e-04	8.734486711170631572e-04	9.502038367509127491e-04	1.033292501946679424e-03	1.123199584489430452e-03	1.220443845626254225e-03	1.325579981517009502e-03	1.439200822950233638e-03	1.561939647396255564e-03	1.694472607514608750e-03	1.837521280269830727e-03	1.991855340837967933e-03
2.350693892473118546e-05	2.597419317759064241e-05	2.868895196655571516e-05	3.167455439604903569e-05	3.495688187279764853e-05	3.856392303187649402e-05	4.252615137814851363e-05	4.687673044397315281e-05	5.165173450013387511e-05	5.689038577503685329e-05	6.263530929179500115e-05	6.893280647807463978e-05	7.583314876620728335e-05	8.339089246594610179e-05	9.166521625959132738e-05	1.007202827386524891e-04	1.106256254731149979e-04	1.214565631784773745e-04	1.332946426219865771e-04	1.462281119880231672e-04	1.603524265030834191e-04	1.757707882034021025e-04	1.925947218127469223e-04	2.109446887841622659e-04	2.309507416473886604e-04	2.527532208932404775e-04	2.765034967169517416e-04	3.023647580347073316e-04	3.305128512804345812e-04	3.611371715838421139e-04	3.944416090250599163e-04	4.306455527556520219e-04	4.699849558705877653e-04	5.127134640098840457e-04	5.591036107621782762e-04	6.094480830354030536e-04	6.640610596504400477e-04	7.232796265036657438e-04	7.874652717310958458e-04	8.570054643914843447e-04	9.323153202674676777e-04	1.013839358460970428e-03	1.102053352533524048e-03	1.197466280010283301e-03	1.300622374130233497e-03	1.412103281783373600e-03	1.532530331625246841e-03	1.662566916404582948e-03	1.802920993574512552e-03	1.954347708285339175e-03
2.305529937802720607e-05	2.547514759658157929e-05	2.813774284807943430e-05	3.106598127776009953e-05	3.428524346063334144e-05	3.782298022670556857e-05	4.170907952132483788e-05	4.597606762117796618e-05	5.065932560177871768e-05	5.579732199621631949e-05	6.143186273282882296e-05	6.760835948441067090e-05	7.437611762297259446e-05	8.178864503773952720e-05	8.990398313998888987e-05	9.878506144655731193e-05	1.085000772042709385e-04	1.191229015902097729e-04	1.307335140975129158e-04	1.434184667933986138e-04	1.572713802149935827e-04	1.723934727495799759e-04	1.888941254285960553e-04	2.068914841493822688e-04	2.265131014248261568e-04	2.478966198487931693e-04	2.711904995542561265e-04	2.965547920312950757e-04	3.241619627631957745e-04	3.541977652309373698e-04	3.868621689286594421e-04	4.223703441253923358e-04	4.609537062011252501e-04	5.028610224773857927e-04	5.483595845543553322e-04	5.977364492570913512e-04	6.512997513829580634e-04	7.093800915294464719e-04	7.723320023675770861e-04	8.405354968081323952e-04	9.143977015880848901e-04	9.943545798803560005e-04	1.080872746601959375e-03	1.174451380163231374e-03	1.275624234461834438e-03	1.384961754982934985e-03	1.503073302915091400e-03	1.630609491234945177e-03	1.768264636748503611e-03	1.916779332102297234e-03
2.260329406981054240e-05	2.497569794038741016e-05	2.758608759238653663e-05	3.045691561942994011e-05	3.361306149906786712e-05	3.708143782269192573e-05	4.089134650437866212e-05	4.507467605193306548e-05	4.966611378761657191e-05	5.470337394283960545e-05	6.022744269256198840e-05	6.628284123973009776e-05	7.291790812026787425e-05	8.018510196156391275e-05	8.814132599196900994e-05	9.684827566575745161e-05	1.063728108369462280e-04	1.167873539866405965e-04	1.281703160818663701e-04	1.406065517192543908e-04	1.541878452843278499e-04	1.690134299364676694e-04	1.851905413108002820e-04	2.028350079110884834e-04	2.220718802521954975e-04	2.430361008966852891e-04	2.658732176172190248e-04	2.907401420049411699e-04	3.178059559332491678e-04	3.472527683763601395e-04	3.792766251727050053e-04	4.140884744137758523e-04	4.519151902299944619e-04	4.930006578352607140e-04	5.376069227819135331e-04	5.860154074662700949e-04	6.385281980125326632e-04	6.954694047482672288e-04	7.571865995684092139e-04	8.240523335654336605e-04	8.964657383811046754e-04	9.748542148097995470e-04	1.059675212253377574e-03	1.151418102693186609e-03	1.250606152905422508e-03	1.357798598700902777e-03	1.473592825018262822e-03	1.598626655741242682e-03	1.733580757144784126e-03	1.879181158899075922e-03
2.215128815890368211e-05	2.447624769746947656e-05	2.703443186339770309e-05	2.984784946509926897e-05	3.294087902192218597e-05	3.633989488793329961e-05	4.007361294763152148e-05	4.417328394198415434e-05	4.867290144249556365e-05	5.360942538193731060e-05	5.902302218557409100e-05	6.495732259094804902e-05	7.145969830324767230e-05	7.858155869443052082e-05	8.637866881759704055e-05	9.491149007360100370e-05	1.042455449345246985e-04	1.144518071984100207e-04	1.256071193214584674e-04	1.377946384477837924e-04	1.511043128326056270e-04	1.656333904325010993e-04	1.814869615157491448e-04	1.987785372271142349e-04	2.176306661239360281e-04	2.381755907848154123e-04	2.605559466773554726e-04	2.849255055581948089e-04	3.114499657657802739e-04	3.403077918546868353e-04	3.716911061087000627e-04	4.058066345588878950e-04	4.428767102215754319e-04	4.831403363596347106e-04	5.268543126581912150e-04	5.742944272929606042e-04	6.257567179544772182e-04	6.815588049755943968e-04	7.420412997909849300e-04	8.075692920366851508e-04	8.785339186734387800e-04	9.553540185904320923e-04	1.038477876214532244e-03	1.128385057713806152e-03	1.225588343443760522e-03	1.330635760337321684e-03	1.444112717987101413e-03	1.566644252208508267e-03	1.698897379904966854e-03	1.841583569080749039e-03
2.169963957493160360e-05	2.397719236805204764e-05	2.648321250126054935e-05	2.923926511666971573e-05	3.226922831121947728e-05	3.559893862916701970e-05	3.925652639119704766e-05	4.327260507852201084e-05	4.768047506376317345e-05	5.251634258141790149e-05	5.781955495989608135e-05	6.363285318094173823e-05	7.000264288999084774e-05	7.697928504089845969e-05	8.461740742051372807e-05	9.297623836268393270e-05	1.021199640275323380e-04	1.121181106902044520e-04	1.230459535535117707e-04	1.349849536713987894e-04	1.480232246442042825e-04	1.622560308229666287e-04	1.777863188376603836e-04	1.947252843438962238e-04	2.131929759634904314e-04	2.333189384767781599e-04	2.552428974081413218e-04	2.791154872309070689e-04	3.050990255034194453e-04	3.333683353342508835e-04	3.641116186613213069e-04	3.975313829166168844e-04	4.338454237349212059e-04	4.732878664517039743e-04	5.161102692210862508e-04	5.625827906696246640e-04	6.129954250852847567e-04	6.676593082230292651e-04	7.269080968876728659e-04	7.910994255325096971e-04	8.606164431860057178e-04	9.358694340899392132e-04	1.017297525499047395e-03	1.105370486154953367e-03	1.200590619004217319e-03	1.303494751782613686e-03	1.414656329133349077e-03	1.534687609965824451e-03	1.664241973793063661e-03	1.804016339810085752e-03
2.124869859609501501e-05	2.347891899757522429e-05	2.593285700705176211e-05	2.863163456498043390e-05	3.159863026930898381e-05	3.485914369910667694e-05	3.844072053114716211e-05	4.237333798820978279e-05	4.668960433353023978e-05	5.142497328823707463e-05	5.661797437199422541e-05	6.231046021042508461e-05	6.854787190944291292e-05	7.537952365526018360e-05	8.285890775951455507e-05	9.104402143179751684e-05	9.999771662668614552e-05	1.097880743792567412e-04	1.204888051119370958e-04	1.321796764663185988e-04	1.449469702862563611e-04	1.588839704530164662e-04	1.740914833494125208e-04	1.906783928077180267e-04	2.087622514752215377e-04	2.284699106122287668e-04	2.499381904187819299e-04	2.733145930695673933e-04	2.987580607199902759e-04	3.264397808308617025e-04	3.565440412440174043e-04	3.892691375260531840e-04	4.248283351824794609e-04	4.634508894290766839e-04	5.053831252912374368e-04	5.508895808850809662e-04	6.002542168156691947e-04	6.537816947077260046e-04	7.117987279624398171e-04	7.746555079083988944e-04	8.427272085885650780e-04	9.164155734930431617e-04	9.961505876133816811e-04	1.082392238254626044e-03	1.175632368097576314e-03	1.276396624053818341e-03	1.385246505500945273e-03	1.502781515522780839e-03	1.629641418810286830e-03	1.766508609901569320e-03
2.079880745060997505e-05	2.298180573630363122e-05	2.538378305636664024e-05	2.802541895277843465e-05	3.092959382618568119e-05	3.412107154260537746e-05	3.762681449850468866e-05	4.147616514241760441e-05	4.570104124294756254e-05	5.033614576385971642e-05	5.541919232483650274e-05	6.099114726924436541e-05	6.709648941572811441e-05	7.378348862772524444e-05	8.110450439444515775e-05	8.911630567831809867e-05	9.788041334733763152e-05	1.074634665761983694e-04	1.179376146674903199e-04	1.293809358134784780e-04	1.418778843901013511e-04	1.555197684476861391e-04	1.704052591373886229e-04	1.866409338884722393e-04	2.043418552290600430e-04	2.236321872218944846e-04	2.446458515666279088e-04	2.675272255012840837e-04	2.924318837173636699e-04	3.195273865855711233e-04	3.489941170721698157e-04	3.810261688089184706e-04	4.158322878627784130e-04	4.536368708340719454e-04	4.946810219939726857e-04	5.392236722531638590e-04	5.875427628333765783e-04	6.399364965914475624e-04	6.967246600218508865e-04	7.582500190369828455e-04	8.248797916953730380e-04	8.970072011153651511e-04	9.750531118751873134e-04	1.059467753260020899e-03	1.150732532770608243e-03	1.249361943357377939e-03	1.355905567887180987e-03	1.470950184386219783e-03	1.595121975632298817e-03	1.729088846691313134e-03
2.035029994227913696e-05	2.248622142559526094e-05	2.483639804236301060e-05	2.742106807020933099e-05	3.026261538270211138e-05	3.338526978242170996e-05	3.681541218189545947e-05	4.058175221057995334e-05	4.471551926950941176e-05	4.925066787813202178e-05	5.422409827026031828e-05	5.967589323845856847e-05	6.564957228032151438e-05	7.219236415622415305e-05	7.935549902623542933e-05	8.719452139401351397e-05	9.576962514754215551e-05	1.051460120506092212e-04	1.153942751048054997e-04	1.265908082695768578e-04	1.388182440974173259e-04	1.521659209125312683e-04	1.667303812341452160e-04	1.826159032201313498e-04	1.999350669823564994e-04	2.188093577022712168e-04	2.393698075536692717e-04	2.617576785184950734e-04	2.861251882619356385e-04	3.126362813134454452e-04	3.414674478815878035e-04	3.728085927116276885e-04	4.068639564760613688e-04	4.438530922690981989e-04	4.840118998560072111e-04	5.275937204077699259e-04	5.748704945289402624e-04	6.261339864633768760e-04	6.816970774360673127e-04	7.418951311618649088e-04	8.070874346200999526e-04	8.776587172603052050e-04	9.540207518660300239e-04	1.036614040361266351e-03	1.125909587897417621e-03	1.222410768605601637e-03	1.326655286442221440e-03	1.439217234589687967e-03	1.560709256904071118e-03	1.691784814921199094e-03
1.990350110058109622e-05	2.199252521126581758e-05	2.429109864873084501e-05	2.681901988334933971e-05	2.959817829024684449e-05	3.265227164520419283e-05	3.600710159456561475e-05	3.969074736245679365e-05	4.373375260825837773e-05	4.816932626250228412e-05	5.303355827669371212e-05	5.836565126432323995e-05	6.420816906334176905e-05	7.060730330522202631e-05	7.761315913256028223e-05	8.528006126594981598e-05	9.366688168154788726e-05	1.028373902233369790e-04	1.128606295385213971e-04	1.238113157907282406e-04	1.357702666736794049e-04	1.488248583176157225e-04	1.630695127520894925e-04	1.786062176613554284e-04	1.955450802427874163e-04	2.140049170541039394e-04	2.341138818116146538e-04	2.560101331792327618e-04	2.798425446660767618e-04	3.057714588294255546e-04	3.339694880588779126e-04	3.646223642969792403e-04	3.979298401307266426e-04	4.341066437673895152e-04	4.733834904861762148e-04	5.160081532346683184e-04	5.622465951149247573e-04	6.123841665785826303e-04	6.667268702225374486e-04	7.256026961470520009e-04	7.893630309051050380e-04	8.583841431359824636e-04	9.330687490361848618e-04	1.013847660877298645e-03	1.101181521831274927e-03	1.195562630410794370e-03	1.297516857872128230e-03	1.407605661962546984e-03	1.526428200422180184e-03	1.654623547669361932e-03
1.945872685558964869e-05	2.150106618439114796e-05	2.374827045296881435e-05	2.621970009619631112e-05	2.893675236734687882e-05	3.192259542822275598e-05	3.520245428631844209e-05	3.880378061992422508e-05	4.275643545752978486e-05	4.709288552334738037e-05	5.184841416304692525e-05	5.706134780511163047e-05	6.277329896496010515e-05	6.902942685263013887e-05	7.587871670035343716e-05	8.337427898381000353e-05	9.157366977016079973e-05	1.005392334871114073e-04	1.103384694702553003e-04	1.210444237106559593e-04	1.327361072910713700e-04	1.454989430672919647e-04	1.594252422206677980e-04	1.746147123790135996e-04	1.911749990753884012e-04	2.092222623880268708e-04	2.288817906792730108e-04	2.502886534270875435e-04	2.735883952190826772e-04	2.989377730559915499e-04	3.265055391888012381e-04	3.564732717912513435e-04	3.890362558467971919e-04	4.244044167060776005e-04	4.628033088473920719e-04	5.044751624479103724e-04	5.496799904478327651e-04	5.986967588618072843e-04	6.518246231630452124e-04	7.093842336332490013e-04	7.717191126375139284e-04	8.391971068450949141e-04	9.122119174762578471e-04	9.911847117094843042e-04	1.076565818433646406e-03	1.168836511574675554e-03	1.268510884265478585e-03	1.376137817161145324e-03	1.492303044227761806e-03	1.617631319352521224e-03
1.901628373795931831e-05	2.101218304980387915e-05	2.320828756025602500e-05	2.562352174644128667e-05	2.827879345355364959e-05	3.119674400722200554e-05	3.440202480081384158e-05	3.792146325874022519e-05	4.178424135980583103e-05	4.602208751596914961e-05	5.066948269940160034e-05	5.576388175145004748e-05	6.134595085769347527e-05	6.745982222566550236e-05	7.415336705609276160e-05	8.147848795464744003e-05	8.949143198912847029e-05	9.825312565674967696e-05	1.078295330877619630e-04	1.182920388748230232e-04	1.297178569824639744e-04	1.421904672574779546e-04	1.558000811290373997e-04	1.706441381568020400e-04	1.868278351559274114e-04	2.044646896998949192e-04	2.236771398749349377e-04	2.445971822337253323e-04	2.673670499706855383e-04	2.921399334161907109e-04	3.190807450226344744e-04	3.483669310908760761e-04	3.801893325609837578e-04	4.147530972664499583e-04	4.522786461255464264e-04	4.930026958169152424e-04	5.371793405590111550e-04	5.850811956834864411e-04	6.370006057616910047e-04	6.932509201097082239e-04	7.541678385612382747e-04	8.201108304582067389e-04	8.914646298663084310e-04	9.686408100754719756e-04	1.052079440493814636e-03	1.142250829087867190e-03	1.239657353558850294e-03	1.344835384477957672e-03	1.458357303628269848e-03	1.580833620819284673e-03
1.857646860413817900e-05	2.052620382246935258e-05	2.267151226811271524e-05	2.503088483523527999e-05	2.762474300084696613e-05	3.047520438566820921e-05	3.360635017850028828e-05	3.704438726064651031e-05	4.081782259799792301e-05	4.495765067965891984e-05	4.949755487493432711e-05	5.447412362064522190e-05	5.992708240009228060e-05	6.589954252621996699e-05	7.243826779448053331e-05	7.959396012575420561e-05	8.742156537625436037e-05	9.598060054971294499e-05	1.053355037071804923e-04	1.155560079315905815e-04	1.267175407675318413e-04	1.389016506216653255e-04	1.521964616755265077e-04	1.666971589303318060e-04	1.825065050723221043e-04	1.997353909174986867e-04	2.185034212657137103e-04	2.389395380662297252e-04	2.611826828696816390e-04	2.853825006145584739e-04	3.117000868701839933e-04	3.403087807317493191e-04	3.713950056367157078e-04	4.051591604451434871e-04	4.418165631991403594e-04	4.815984500484114805e-04	5.247530318992258639e-04	5.715466114132102416e-04	6.222647630493442815e-04	6.772135789071591578e-04	7.367209831913332056e-04	8.011381181769934318e-04	8.708408046102832437e-04	9.462310795304700603e-04	1.027738814547212061e-03	1.115823417648337300e-03	1.210975621651132249e-03	1.313719362440171493e-03	1.424613750160062028e-03	1.544255136547961977e-03
1.813956838689676334e-05	2.004344555183585803e-05	2.213829476196392881e-05	2.444217599107066901e-05	2.697502770268761879e-05	2.975844728553041021e-05	3.281594950535999476e-05	3.617312481594561833e-05	3.985780964736804487e-05	4.390026943403245441e-05	4.833339523331046846e-05	5.319291482526364675e-05	5.851761923211168186e-05	6.434960564605850882e-05	7.073453780586245652e-05	7.772192491602084431e-05	8.536542025770528389e-05	9.372314069753243842e-05	1.028580083588966608e-04	1.128381157808921905e-04	1.237371159516336414e-04	1.356346386662615419e-04	1.486167347245682827e-04	1.627763495494931930e-04	1.782138278748817220e-04	1.950374512196497616e-04	2.133640099348090100e-04	2.333194116801628397e-04	2.550393282585962850e-04	2.786698828072618609e-04	3.043683794169387957e-04	3.323040773226813068e-04	3.626590118807096171e-04	3.956288646179746292e-04	4.314238847116341996e-04	4.702698643254796165e-04	5.124091702991492598e-04	5.581018347530866154e-04	6.076267072372841440e-04	6.612826711151533745e-04	7.193899269340445690e-04	7.822913455913621224e-04	8.503538941592902111e-04	9.239701372810851321e-04	1.003559817097666226e-03	1.089571514704315743e-03	1.182484396172712180e-03	1.282810046203481042e-03	1.391094392498150138e-03	1.507919723955286487e-03
1.770585987118858932e-05	1.956421407417392280e-05	2.160897284161586597e-05	2.385776816779848009e-05	2.633005916074684821e-05	2.904692677962301850e-05	3.203132350747946394e-05	3.530822787660089118e-05	3.890481068311316750e-05	4.285061363668863363e-05	4.717774127556961919e-05	5.192106701600221729e-05	5.711845425221963145e-05	6.281099347189538352e-05	6.904325640245404709e-05	7.586356825587965008e-05	8.332429919353945432e-05	9.148217618812194240e-05	1.003986165170601513e-04	1.101400841805287578e-04	1.207784705975414055e-04	1.323915009954440916e-04	1.450631679713010563e-04	1.588841937682481157e-04	1.739525228755196330e-04	1.903738466277532298e-04	2.082621615469149707e-04	2.277403632387306638e-04	2.489408777248438274e-04	2.720063321616336856e-04	2.970902669665716417e-04	3.243578914432987880e-04	3.539868850664429681e-04	3.861682466568239192e-04	4.211071937468995920e-04	4.590241145040509230e-04	5.001555746464444270e-04	5.447553818515004634e-04	5.930957102205497693e-04	6.454682874242966646e-04	7.021856472130722253e-04	7.635824500308118325e-04	8.300168745248582810e-04	9.018720827918125368e-04	9.795577622441951036e-04	1.063511747022261164e-03	1.154201721909914324e-03	1.252127011742078027e-03	1.357820459313941299e-03	1.471850394817482768e-03
1.727560949528854565e-05	1.908880379284974798e-05	2.108387167859006499e-05	2.327802037670973563e-05	2.569023358922541906e-05	2.834107996542134094e-05	3.125295419135664998e-05	3.445022775975571400e-05	3.795941114350020660e-05	4.180932810203813189e-05	4.603130293039332175e-05	5.065936149869935333e-05	5.573044697606448824e-05	6.128465118015662225e-05	6.736546254314015859e-05	7.402003173554780996e-05	8.129945604222889137e-05	8.925908363876179001e-05	9.795883897249421917e-05	1.074635705097612296e-04	1.178434221696632311e-04	1.291742298250853614e-04	1.415379443132968663e-04	1.550230824613148045e-04	1.697252076954334620e-04	1.857474418692939982e-04	2.032010100110768960e-04	2.222058197572068902e-04	2.428910773074496020e-04	2.653959418043203792e-04	2.898702201078747582e-04	3.164751040053665832e-04	3.453839519634254026e-04	3.767831175982570878e-04	4.108728271064354849e-04	4.478681079653706681e-04	4.879997712774391877e-04	5.315154501954688854e-04	5.786806969291216542e-04	6.297801408911194408e-04	6.851187105997261651e-04	7.450229220076546015e-04	8.098422359788852659e-04	8.799504876815942211e-04	9.557473907087592462e-04	1.037660118776183044e-03	1.126144967880868264e-03	1.221689101830575200e-03	1.324812384076805381e-03	1.436069298798448761e-03
1.684907317708569577e-05	1.861749748639027682e-05	2.056330360415491477e-05	2.270327745251177721e-05	2.505593155658391636e-05	2.764132668014670119e-05	3.048130452971932800e-05	3.359963480141085382e-05	3.702217334828079024e-05	4.077703218103038220e-05	4.489476209138861939e-05	4.940854872511235058e-05	5.435442297628998126e-05	5.977148662099583248e-05	6.570215415640067304e-05	7.219241186108716214e-05	7.929209514358731656e-05	8.705518529904192446e-05	9.554012684826288795e-05	1.048101666894102753e-04	1.149337163498866278e-04	1.259847386848088151e-04	1.380431604284798196e-04	1.511953120666953659e-04	1.655343965600282821e-04	1.811609885119177003e-04	1.981835654395834980e-04	2.167190728710947478e-04	2.368935250576129038e-04	2.588426431560654191e-04	2.827125328040441701e-04	3.086604030751737590e-04	3.368553288697405759e-04	3.674790588612707664e-04	4.007268711853526023e-04	4.368084791212258305e-04	4.759489890803498126e-04	5.183899132778421997e-04	5.643902395227563470e-04	6.142275606212615037e-04	6.681992659421344882e-04	7.266237977467697104e-04	7.898419749349169794e-04	8.582183869037231455e-04	9.321428602584464623e-04	1.012032001151075711e-03	1.098330816054793411e-03	1.191514413808855742e-03	1.292089791789191675e-03	1.400597709074469449e-03
1.642649616534133791e-05	1.815056614414035116e-05	2.004756792782827661e-05	2.213386985294679254e-05	2.442751776440097605e-05	2.694806925680965829e-05	2.971681819250815174e-05	3.275693805989869585e-05	3.609363617196263127e-05	3.975431940129621613e-05	4.376877222090939462e-05	4.816934785692198405e-05	5.299117340291417384e-05	5.827236979088211996e-05	6.405428756058204282e-05	7.038175941744284636e-05	7.730337061918875566e-05	8.487174828284967196e-05	9.314387075683658865e-05	1.021813982572879637e-04	1.120510260237769665e-04	1.228248613067529991e-04	1.345808255576423510e-04	1.474030832522732644e-04	1.613824988391614191e-04	1.766171233660175221e-04	1.932127124006212209e-04	2.112832769255465297e-04	2.309516689504954661e-04	2.523502036502353282e-04	2.756213199011003836e-04	3.009182811536760863e-04	3.284059186440042204e-04	3.582614190098979768e-04	3.906751584426080962e-04	4.258515855669015937e-04	4.640101553041501257e-04	5.053863160332907126e-04	5.502325524228598433e-04	5.988194863637040857e-04	6.514370384857457764e-04	7.083956527932679104e-04	7.700275870012665558e-04	8.366882711994912862e-04	9.087577375110184562e-04	9.866421234485112102e-04	1.070775251701827505e-03	1.161620289116198790e-03	1.259671487640781238e-03	1.365456010039352514e-03
1.600811291565783844e-05	1.768826882921999396e-05	1.953695078604088912e-05	2.157011349170856961e-05	2.380534086297857966e-05	2.626169232079574229e-05	2.895991932256825822e-05	3.192260506862943368e-05	3.517431477138315194e-05	3.874175716710112638e-05	4.265395801972179371e-05	4.694244640219561642e-05	5.164145458341971016e-05	5.678813239285749286e-05	6.242277698055065155e-05	6.858907893737961267e-05	7.533438578911753761e-05	8.270998392803541213e-05	9.077140009739492776e-05	9.957872359738382194e-05	1.091969504353630644e-04	1.196963506992031174e-04	1.311528604894472141e-04	1.436484998042328494e-04	1.572718178302574875e-04	1.721183671531143291e-04	1.882912084616784106e-04	2.059014473827198793e-04	2.250688051445563938e-04	2.459222248311424539e-04	2.686005150511372344e-04	2.932530329094279421e-04	3.200404082317353681e-04	3.491353110550984916e-04	3.807232644593329797e-04	4.150035048753406963e-04	4.521898920661801243e-04	4.925118710352944032e-04	5.362154881729907889e-04	5.835644640069024116e-04	6.348413249748358078e-04	6.903485966872958436e-04	7.504100611941504073e-04	8.153720808121974004e-04	8.856049911097836668e-04	9.615045656790954321e-04	1.043493555356501826e-03	1.132023304576281310e-03	1.227575447561394693e-03	1.330663687068222786e-03
[truncated: 185 more rows]
[truncated: 451 more columns]
