# Supplementary material for: Investigating the use of physics informed neural networks for dam-break scenarios
Source: PLoS One. 2025 Sep 19;20(9):e0332694. doi: 10.1371/journal.pone.0332694 (PMC12449020; doi:10.1371/journal.pone.0332694)
Supplement: S1 File — Dataset for the 1D and 2D shallow water equations (SWE). Repository: https://github.com/kinzamumtaz/2D_SWE. (ZIP) [file pone.0332694.s001.zip › 2D_SWE-main/Downloads/solution_outputs_gaussian_numerical/gaussian_t1.0000.csv]

1.388794386496402154e-10	1.534548226804171381e-10	1.694920815012735000e-10	1.871304952276435029e-10	2.065218481373989473e-10	2.278314745459657656e-10	2.512393847985139540e-10	2.769414768407754563e-10	3.051508391429316922e-10	3.360991510768469295e-10	3.700381871856875359e-10	4.072414321367474117e-10	4.480058135131277079e-10	4.926535599776837912e-10	5.415341927332528383e-10	5.950266586064859128e-10	6.535416134982838492e-10	7.175238653716228545e-10	7.874549863869999923e-10	8.638561042463763946e-10	9.472908832676100586e-10	1.038368706182480870e-09	1.137748068131539627e-09	1.246140194817177927e-09	1.364312897271504125e-09	1.493094676197164130e-09	1.633379089344466890e-09	1.786129395897413010e-09	1.952383492351293430e-09	2.133259154874604168e-09	2.329959603655625004e-09	2.543779405237445726e-09	2.776110729341748680e-09	3.028449977169210239e-09	3.302404798639706829e-09	3.599701516496838445e-09	3.922192975643600485e-09	4.271866836498579250e-09	4.650854331558905386e-09	5.061439504725316496e-09	5.506068953281302518e-09	5.987362092718696066e-09	6.508121964861319889e-09	7.071346609952945400e-09	7.680241023539092598e-09	8.338229719082090966e-09	9.048969917296183653e-09	9.816365383172792876e-09	1.064458093157802597e-08	1.153805762213611981e-08
1.534548226804171381e-10	1.695598919361093413e-10	1.872802595865680406e-10	2.067698231893148445e-10	2.281962967808513172e-10	2.517423664980680233e-10	2.776069347556260636e-10	3.060064589710933622e-10	3.371763912305731415e-10	3.713727256354241415e-10	4.088736604448835041e-10	4.499813825180690237e-10	4.950239819620534496e-10	5.443575053099771672e-10	5.983681559849290464e-10	6.574746512508054869e-10	7.221307453107483644e-10	7.928279286864252169e-10	8.700983144969945348e-10	9.545177227544720507e-10	1.046708974301826767e-09	1.147345406540650647e-09	1.257154623625694598e-09	1.376922494343000514e-09	1.507497411435739723e-09	1.649794826695570985e-09	1.804802076696017061e-09	1.973583514606946692e-09	2.157285964092750598e-09	2.357144511860244846e-09	2.574488655983896364e-09	2.810748827691173471e-09	3.067463304840705913e-09	3.346285535863411221e-09	3.648991893462940528e-09	3.977489877881032896e-09	4.333826790022153226e-09	4.720198895199244685e-09	5.138961098699565106e-09	5.592637154779224747e-09	6.083930431065773987e-09	6.615735250680152860e-09	7.191148834676746305e-09	7.813483867636233236e-09	8.486281709427069219e-09	9.213326276272955400e-09	9.998658614315192079e-09	1.084659218884202521e-08	1.176172891225712524e-08	1.274897593367677049e-08
1.694920815012735000e-10	1.872802596015199247e-10	2.068525476991807639e-10	2.283789269054663600e-10	2.520446387196151749e-10	2.780514614443546740e-10	3.066190843912843839e-10	3.379865865134926515e-10	3.724140265278206344e-10	4.101841519717372983e-10	4.516042350532127019e-10	4.970080435812460767e-10	5.467579557100437433e-10	6.012472276907540244e-10	6.609024243015031623e-10	7.261860221185790222e-10	7.975991962989519576e-10	8.756848020664138019e-10	9.610305626299313725e-10	1.054272475812720134e-09	1.156098452233418974e-09	1.267252198455651130e-09	1.388537359108132282e-09	1.520821932573375679e-09	1.665042975447444108e-09	1.822211611585073262e-09	1.993418362161195117e-09	2.179838813801659297e-09	2.382739642457928347e-09	2.603485011323305319e-09	2.843543361708103523e-09	3.104494616404654714e-09	3.388037815680330104e-09	3.695999206630101808e-09	4.030340807202504586e-09	4.393169466773018665e-09	4.786746445681711412e-09	5.213497536665945185e-09	5.676023751602094128e-09	6.177112597425216693e-09	6.719749965500553698e-09	7.307132659091877733e-09	7.942681583886162475e-09	8.630055626796303895e-09	9.373166248462828607e-09	1.017619281501041629e-08	1.104359869467137259e-08	1.198014814486996363e-08	1.299092401525134198e-08	1.408134629193692136e-08
1.871304952276435029e-10	2.067698232072161962e-10	2.283789269050706834e-10	2.521454767409491556e-10	2.782739916132828173e-10	3.069872481462071773e-10	3.385277979051780649e-10	3.731595999053928288e-10	4.111697762122202820e-10	4.528704988533046038e-10	4.986010167185379168e-10	5.487298315980536904e-10	6.036570329999993788e-10	6.638168018988521387e-10	7.296800940912774905e-10	8.017575143801757042e-10	8.806023933673322662e-10	9.668140792118417072e-10	1.061041457303320870e-09	1.163986711406323111e-09	1.276409340453572801e-09	1.399130445800621832e-09	1.533037304401090012e-09	1.679088244019788056e-09	1.838317837268328682e-09	2.011842431923030131e-09	2.200866035666424149e-09	2.406686574079395369e-09	2.630702541398334936e-09	2.874420064239107849e-09	3.139460399173469093e-09	3.427567885722043859e-09	3.740618376996833595e-09	4.080628170883383106e-09	4.449763465293184009e-09	4.850350361638055279e-09	5.284885441275196409e-09	5.756046940239892105e-09	6.266706548118676855e-09	6.819941857411633926e-09	7.419049490188145890e-09	8.067558929243284623e-09	8.769247081312544044e-09	9.528153600191249465e-09	1.034859699782540451e-08	1.123519157158864474e-08	1.219286517602359962e-08	1.322687786730438170e-08	1.434284144855667707e-08	1.554673994394744584e-08
2.065218481373989473e-10	2.281962968022666614e-10	2.520446387186529571e-10	2.782739916126976904e-10	3.071100676071037884e-10	3.387987285006586637e-10	3.736076602070684679e-10	4.118281744316920235e-10	4.537771461956349384e-10	4.997990962786942256e-10	5.502684281563570404e-10	6.055918295292237601e-10	6.662108490857287255e-10	7.326046597007883100e-10	8.052930198537956495e-10	8.848394456493121988e-10	9.718546064416604666e-10	1.066999957701029708e-09	1.170991625412053412e-09	1.284604556965925021e-09	1.408676954192951847e-09	1.544115004882963269e-09	1.691897929854827943e-09	1.853083363362444368e-09	2.028813085361164983e-09	2.220319124903598894e-09	2.428930254686242334e-09	2.656078897524642014e-09	2.903308466293912789e-09	3.172281159629422183e-09	3.464786236438230785e-09	3.782748793019064664e-09	4.128239067328623932e-09	4.503482295655564449e-09	4.910869147671647625e-09	5.352966766514117649e-09	5.832530441212961329e-09	6.352515939403144115e-09	6.916092528853810307e-09	7.526656716893689896e-09	8.187846737314273968e-09	8.903557814777389255e-09	9.677958237140934547e-09	1.051550626643415998e-08	1.142096791945804072e-08	1.239943564914899969e-08	1.345634795791483213e-08	1.459750997412746339e-08	1.582911502282475456e-08	1.715776722142608131e-08
2.278314745459657656e-10	2.517423665236477049e-10	2.780514614426018783e-10	3.069872481447860293e-10	3.387987284997947253e-10	3.737571331628415959e-10	4.121577687904727724e-10	4.543220056204205906e-10	5.005994149160532527e-10	5.513700662828382328e-10	6.070469954201421363e-10	6.680788534486380638e-10	7.349527495521649109e-10	8.081972992926099554e-10	8.883858915971496533e-10	9.761401880787902271e-10	1.072133869033112068e-09	1.177096641155878947e-09	1.291818522747088957e-09	1.417154422906321266e-09	1.554029031980711770e-09	1.703442041299759083e-09	1.866473711018716611e-09	2.044290805693316266e-09	2.238152918020919875e-09	2.449419202005643075e-09	2.679555537634538262e-09	2.930142149986446893e-09	3.202881706532748359e-09	3.499607917225208484e-09	3.822294662799813349e-09	4.173065677550188120e-09	4.554204813640002054e-09	4.968166914822583229e-09	5.417589328216424289e-09	5.905304083541487193e-09	6.434350769947697921e-09	7.007990141259187387e-09	7.629718481109706887e-09	8.303282760049824174e-09	9.032696617259101762e-09	9.822257199988210495e-09	1.067656289428343573e-08	1.160053198089548835e-08	1.259942225054447241e-08	1.367885161289261597e-08	1.484481973365287080e-08	1.610373073423743402e-08	1.746241698820127611e-08	1.892816404846208198e-08
2.512393847985139540e-10	2.776069347861542498e-10	3.066190843884483434e-10	3.385277979025905406e-10	3.736076602049719269e-10	4.121577687891996380e-10	4.545037707719407926e-10	5.010000546811525454e-10	5.520321075063071850e-10	6.080190480462655081e-10	6.694163482033550500e-10	7.367187545085551977e-10	8.104634228227063246e-10	8.912332798420615084e-10	9.796606257429780711e-10	1.076430993030520351e-09	1.182287277407176665e-09	1.298034157252313458e-09	1.424542819097616545e-09	1.562756007299291798e-09	1.713693416941224894e-09	1.878457449857365275e-09	2.058239354527579615e-09	2.254325771486525024e-09	2.468105706780238123e-09	2.701077956911603676e-09	2.954859009631394055e-09	3.231191445851496839e-09	3.531952868880416163e-09	3.859165388103547785e-09	4.215005685149392557e-09	4.601815691492991283e-09	5.022113907346813207e-09	5.478607392571025121e-09	5.974204461194725830e-09	6.512028111974753462e-09	7.095430228218542642e-09	7.728006580862329728e-09	8.413612669513407248e-09	9.156380436833189555e-09	9.960735892246896515e-09	1.083141768150917843e-08	1.177349663912393245e-08	1.279239636100462338e-08	1.389391483505712652e-08	1.508424716756668228e-08	1.637000944335376016e-08	1.775826375763840395e-08	1.925654445738583566e-08	2.087288562961174670e-08
2.769414768407754563e-10	3.060064590074881200e-10	3.379865865091938973e-10	3.731595999012098281e-10	4.118281744278786174e-10	4.543220056173329839e-10	5.010000546792789814e-10	5.522529645157979426e-10	6.085056579006746482e-10	6.702201299918156141e-10	7.378984480170185578e-10	8.120859716747246255e-10	8.933748085189556645e-10	9.824075193509558730e-10	1.079881089418854224e-09	1.186551182031099897e-09	1.303236692018115636e-09	1.430824617329876422e-09	1.570275267933279418e-09	1.722627832071744079e-09	1.889006320869388351e-09	2.070625913201106762e-09	2.268799723707495735e-09	2.484946017807021193e-09	2.720595898545783220e-09	2.977401491124024194e-09	3.257144651947824659e-09	3.561746230068427676e-09	3.893275909889567046e-09	4.253962665039980785e-09	4.646205854320934418e-09	5.072586991641755187e-09	5.535882222847519710e-09	6.039075543314273432e-09	6.585372791136027310e-09	7.178216451646434517e-09	7.821301309901667367e-09	8.518590988592643707e-09	9.274335409646125592e-09	1.009308921851062137e-08	1.097973121079465412e-08	1.193948480152288509e-08	1.297793957779391070e-08	1.410107397605159969e-08	1.531527912550469123e-08	1.662738389945386116e-08	1.804468121637397545e-08	1.957495563257181885e-08	2.122651226805915896e-08	2.300820710694779251e-08
3.051508391429316922e-10	3.371763912739149241e-10	3.724140265215711298e-10	4.111697762058851125e-10	4.537771461894745625e-10	5.005994149104422798e-10	5.520321075017674111e-10	6.085056578979225149e-10	6.704882716656821993e-10	7.384890029629480215e-10	8.130610597736398017e-10	8.948053523396858437e-10	9.843743005128094928e-10	1.082475916578747063e-09	1.189878180964858197e-09	1.307413729128217402e-09	1.435984868834673557e-09	1.576568947979210318e-09	1.730224094063571566e-09	1.898095347437342823e-09	2.081421211421716520e-09	2.281540643470509382e-09	2.499900512577836433e-09	2.738063549214268424e-09	2.997716815161956838e-09	3.280680721720603285e-09	3.588918625866372043e-09	3.924547035065301136e-09	4.289846452562779797e-09	4.687272896091825737e-09	5.119470124058365655e-09	5.589282604367245171e-09	6.099769262145076126e-09	6.654218043685090206e-09	7.256161334986238347e-09	7.909392274269922557e-09	8.617981998831771858e-09	9.386297867512939177e-09	1.021902270094772499e-08	1.112117508255591763e-08	1.209813076398733765e-08	1.315564521938651112e-08	1.429987739341469566e-08	1.553741468843875824e-08	1.687529923665445742e-08	1.832105550315448162e-08	1.988271926605249273e-08	2.156886801974547989e-08	2.338865284719050210e-08	2.535183180671812299e-08
3.360991510768469295e-10	3.713727256869825675e-10	4.101841519629102989e-10	4.528704988441010304e-10	4.997990962693721069e-10	5.513700662737814322e-10	6.080190480380220329e-10	6.702201299851521573e-10	7.384890029589114835e-10	8.133863492468621803e-10	8.955214830312891762e-10	9.855562587021885088e-10	1.084209264349628680e-09	1.192260318666875560e-09	1.310555290441090731e-09	1.440011260784331935e-09	1.581622049263702131e-09	1.736464126124577158e-09	1.905702933864579311e-09	2.090599642506261558e-09	2.292518364032719720e-09	2.512933852590334610e-09	2.753439718224763234e-09	3.015757183097531852e-09	3.301744410329730130e-09	3.613406436832055933e-09	3.952905742703791824e-09	4.322573491015817425e-09	4.724921473026831280e-09	5.162654795115586612e-09	5.638685344944156975e-09	6.156146075578075662e-09	6.718406147500572634e-09	7.329086969629514815e-09	7.992079181600991986e-09	8.711560620698314894e-09	9.492015317875776511e-09	1.033825356834926341e-08	1.125543312318614185e-08	1.224908154922033567e-08	1.332511980543348509e-08	1.448988708466907568e-08	1.575016697017534032e-08	1.711321495699098376e-08	1.858678738858378721e-08	2.017917185941833893e-08	2.189921913424193732e-08	2.375637663484157735e-08	2.576072354480601903e-08	2.792300758242726959e-08
3.700381871856875359e-10	4.088736605061480158e-10	4.516042350410096165e-10	4.986010167055485963e-10	5.502684281428253996e-10	6.070469954064459899e-10	6.694163481900592590e-10	7.378984480049279689e-10	8.130610597638741074e-10	8.955214830253782469e-10	9.859505600544742944e-10	1.085076978794235291e-09	1.193691889813848776e-09	1.312653857305598370e-09	1.442894165244140096e-09	1.585422500895722310e-09	1.741333038972794419e-09	1.911810950869134935e-09	2.098139364581607826e-09	2.301706802125269067e-09	2.524015122477383096e-09	2.766687999340865958e-09	3.031479964297191895e-09	3.320286047219446743e-09	3.635152047135738688e-09	3.978285468068998770e-09	4.352067155726393296e-09	4.759063672267397924e-09	5.202040447738965175e-09	5.683975748125998686e-09	6.208075501316726927e-09	6.777789023624490169e-09	7.396825690831125454e-09	8.069172599014741619e-09	8.799113261692562360e-09	9.591247391038033188e-09	1.045051181211007336e-08	1.138220256015832369e-08	1.239199821212574695e-08	1.348598450445329307e-08	1.467068029018850319e-08	1.595306488920034960e-08	1.734060688599325307e-08	1.884129443018565455e-08	2.046366709515293525e-08	2.221684935062822099e-08	2.411058570518017748e-08	2.615527757444376273e-08	2.836202193074269172e-08	3.074265178929909950e-08
4.072414321367474117e-10	4.499813825907859543e-10	4.970080435646531438e-10	5.487298315801123497e-10	6.055918295101431849e-10	6.680788534287752859e-10	7.367187544884686675e-10	8.120859716552407997e-10	8.948053523219818004e-10	9.855562586878999977e-10	1.085076978785593735e-09	1.194169462068783981e-09	1.313704400543396326e-09	1.444626677532652893e-09	1.587961207311919826e-09	1.744819190032036384e-09	1.916404807568363047e-09	2.104022387187613251e-09	2.309084061212823737e-09	2.533117952188413641e-09	2.777776914399432863e-09	3.044847863980580739e-09	3.336261731258232153e-09	3.654104070400568168e-09	4.000626362903065205e-09	4.378258052906270890e-09	4.789619353825958952e-09	5.237534867267555866e-09	5.725048056693588937e-09	6.255436619807177890e-09	6.832228805105149176e-09	7.459220719528695354e-09	8.140494675596224052e-09	8.880438627833441396e-09	9.683766749708470272e-09	1.055554120363258982e-08	1.150119515788613322e-08	1.252655710556488209e-08	1.363787654181008702e-08	1.484185105666305679e-08	1.614565490187721225e-08	1.755696909090024371e-08	1.908401309198862663e-08	2.073557817507441348e-08	2.252106247344501289e-08	2.445050782165055948e-08	2.653463843117614901e-08	2.878490146537373917e-08	3.121350957488590321e-08	3.383348545430669205e-08
4.480058135131277079e-10	4.950239820482651082e-10	5.467579556877772820e-10	6.036570329756231933e-10	6.662108490593925355e-10	7.349527495241785990e-10	8.104634227935997000e-10	8.933748084895425695e-10	9.843743004843027809e-10	1.084209264323744958e-09	1.193691889792976321e-09	1.313704400530782856e-09	1.445204643775957408e-09	1.589232084547281346e-09	1.746914229819015718e-09	1.919473509554557773e-09	2.108234642802195774e-09	2.314632518436463987e-09	2.540220621546805425e-09	2.786680037927646947e-09	3.055829070613885863e-09	3.349633503922664194e-09	3.670217552013342115e-09	4.019875530551290360e-09	4.401084291658960916e-09	4.816516463955235835e-09	5.269054541114401789e-09	5.761805864018276060e-09	6.298118543220957214e-09	6.881598370090699397e-09	7.516126766631176738e-09	8.205879825608344340e-09	8.955348494210850787e-09	9.769359956044785534e-09	1.065310026779702500e-08	1.161213830838931980e-08	1.265245109987272132e-08	1.378045056067451649e-08	1.500301175309055689e-08	1.632750268810651690e-08	1.776181575171725060e-08	1.931440081788322346e-08	2.099430011409930740e-08	2.281118490624222845e-08	2.477539406989289885e-08	2.689797461568109338e-08	2.919072423635545603e-08	3.166623594322714977e-08	3.433794485935091216e-08	3.722017723626667054e-08
4.926535599776837912e-10	5.443575054120709004e-10	6.012472276611977237e-10	6.638168018661679579e-10	7.326046596650351858e-10	8.081972992540142250e-10	8.912332798010799824e-10	9.824075193083657908e-10	1.082475916535747319e-09	1.192260318625231359e-09	1.312653857267818964e-09	1.444626677502212439e-09	1.589232084528901806e-09	1.747613135263419319e-09	1.921009702737730918e-09	2.110766042890125510e-09	2.318338894757619763e-09	2.545306146603216921e-09	2.793376102068811926e-09	3.064397382042934899e-09	3.360369499569091317e-09	3.683454146790693299e-09	4.035987234632013841e-09	4.420491727647392414e-09	4.839691318225407608e-09	5.296524986116024228e-09	5.794162491039887113e-09	6.336020847944997637e-09	6.925781836287245699e-09	7.567410596518023965e-09	8.265175368765232802e-09	9.023668430478734047e-09	9.847828291572652254e-09	1.074296320732681398e-08	1.171477607099633204e-08	1.276939074971292006e-08	1.391337992883335944e-08	1.515379453138735866e-08	1.649819478068653951e-08	1.795468297546687438e-08	1.953193804810620976e-08	2.123925197762163775e-08	2.308656812986991527e-08	2.508452159839091764e-08	2.724448161970745597e-08	2.957859613738916090e-08	3.209983858932469925e-08	3.482205699259458355e-08	3.776002540002049435e-08	4.092949780187525679e-08
5.415341927332528383e-10	5.983681561056941071e-10	6.609024242626260871e-10	7.296800940479276429e-10	8.052930198058970323e-10	8.883858915447963583e-10	9.796606256865091390e-10	1.079881089358941326e-09	1.189878180902640773e-09	1.310555290378326127e-09	1.442894165183403946e-09	1.587961207256867234e-09	1.746914229774692279e-09	1.921009702710989409e-09	2.111610518162989180e-09	2.320194307910887531e-09	2.548362347304111265e-09	2.797849081233872075e-09	3.070532309665435941e-09	3.368444071960359050e-09	3.693782271017724580e-09	4.048923080099644847e-09	4.436434177078842025e-09	4.859088852749998409e-09	5.319881041776514416e-09	5.822041326801168719e-09	6.369053968218408623e-09	6.964675014092017290e-09	7.612951546690927174e-09	8.318242124104084262e-09	9.085238477377582894e-09	9.918988525574396942e-09	1.082492077310038150e-08	1.180887015553665819e-08	1.287710540207253141e-08	1.403635798443400345e-08	1.529385272392564223e-08	1.665734012985301688e-08	1.813513054413853633e-08	1.973613016838506168e-08	2.146987905095298983e-08	2.334659111278752495e-08	2.537719629174685266e-08	2.757338488601449350e-08	2.994765417781985019e-08	3.251335741911867792e-08	3.528475526106714079e-08	3.827706970906584983e-08	4.150654068479595037e-08	4.499048527602719284e-08
5.950266586064859128e-10	6.574746513934885591e-10	7.261860220678368683e-10	8.017575143232017784e-10	8.848394455858345654e-10	9.761401880087077633e-10	1.076430992953979881e-09	1.186551181948608690e-09	1.307413729040768281e-09	1.440011260693592497e-09	1.585422500804260742e-09	1.744819189943602918e-09	1.919473509474461874e-09	2.110766042825690208e-09	2.320194307872040648e-09	2.549381896098401145e-09	2.800088256007461915e-09	3.074219160063113612e-09	3.373837896344539316e-09	3.701177228016398660e-09	4.058652165697038495e-09	4.448873599824156366e-09	4.874662842174965576e-09	5.339067127789612191e-09	5.845376130667773663e-09	6.397139548757778990e-09	6.998185815921682973e-09	7.652642000742279591e-09	8.364954954222744282e-09	9.139913770615249257e-09	9.982673627790887264e-09	1.089878107571749130e-08	1.189420084374256809e-08	1.297534423946609323e-08	1.414909921402314167e-08	1.542286217057543293e-08	1.680457159470503130e-08	1.830274358721320337e-08	1.992650938152909280e-08	2.168565492951308025e-08	2.359066264088467986e-08	2.565275536278734745e-08	2.788394268712017252e-08	3.029706967417988206e-08	3.290586808185891963e-08	3.572501019011951011e-08	3.877016531065903994e-08	4.205805907162250611e-08	4.560653556682638828e-08	4.943462245825438426e-08
6.535416134982838492e-10	7.221307454791265616e-10	7.975991962331691787e-10	8.806023932930294235e-10	9.718546063582988588e-10	1.072133868940309227e-09	1.182287277304800036e-09	1.303236691906398070e-09	1.435984868714364273e-09	1.581622049136264411e-09	1.741333038840673616e-09	1.916404807435295329e-09	2.108234642673637431e-09	2.318338894641263575e-09	2.548362347210590639e-09	2.800088255951135879e-09	3.075449093638317573e-09	3.376538046516924631e-09	3.705621306543307050e-09	4.065151206950870381e-09	4.457780250654209250e-09	4.886376083222623026e-09	5.354037464415086143e-09	5.864111294563751157e-09	6.420210754426425367e-09	7.026234619484972894e-09	7.686387812047284766e-09	8.405203256905038322e-09	9.187565108701008262e-09	1.003873342155808450e-08	1.096437033391479259e-08	1.197056784387477274e-08	1.306387725272300261e-08	1.425134035654711122e-08	1.554052246814577918e-08	1.693954735357245604e-08	1.845713416974839451e-08	2.010263649156435886e-08	2.188608351875879206e-08	2.381822355459876311e-08	2.591056984997215601e-08	2.817544890791613004e-08	3.062605134482308160e-08	3.327648540558082765e-08	3.614183323066709924e-08	3.923820997373939566e-08	4.258282586848326786e-08	4.619405134340686651e-08	5.009148528284490857e-08	5.429602653166532298e-08
7.175238653716228545e-10	7.928279288848901443e-10	8.756848019816341997e-10	9.668140791155922119e-10	1.066999957592402695e-09	1.177096641034103485e-09	1.298034157116856429e-09	1.430824617180569908e-09	1.576568947816408973e-09	1.736464125949397055e-09	1.911810950683730672e-09	2.104022386995546049e-09	2.314632518243197787e-09	2.545306146416636821e-09	2.797849081065151218e-09	3.074219159927612742e-09	3.376538046435367518e-09	3.707103851469492289e-09	4.068404629023761317e-09	4.463132797753169975e-09	4.894200542770354679e-09	5.364756254486082980e-09	5.878202063770933092e-09	6.438212535236426895e-09	7.048754582994305119e-09	7.714108675841733967e-09	8.438891401431469587e-09	9.228079461617930038e-09	1.008703517380397341e-08	1.102153355574849206e-08	1.203779107392037295e-08	1.314249613808020130e-08	1.434284142734322991e-08	1.564655813548889792e-08	1.706195222574485390e-08	1.859794278765102441e-08	2.026410259090042592e-08	2.207070093323118554e-08	2.402874888149886880e-08	2.615004700696305849e-08	2.844723571756347689e-08	3.093384829151025548e-08	3.362436671785634784e-08	3.653428045082669986e-08	3.968014818552305505e-08	4.307966276319243905e-08	4.675171931449124369e-08	5.071648674909374204e-08	5.499548269953315627e-08	5.961165202630635479e-08
7.874549863869999923e-10	8.700983147306381095e-10	9.610305625212427352e-10	1.061041457179375300e-09	1.170991625271451733e-09	1.291818522588533943e-09	1.424542818920054782e-09	1.570275267735886827e-09	1.730224093846167821e-09	1.905702933627723174e-09	2.098139364326955725e-09	2.309084060943518545e-09	2.540220621268047213e-09	2.793376101788509781e-09	3.070532309395073612e-09	3.373837896100259232e-09	3.705621306347245806e-09	4.068404628905869882e-09	4.464918407846708321e-09	4.898117469639216219e-09	5.371197826034464165e-09	5.887614715064455271e-09	6.451101845211497296e-09	7.065691910570083219e-09	7.735738447631752881e-09	8.465939107165324619e-09	9.261360417532109710e-09	1.012746411866148678e-08	1.107013514880490940e-08	1.209571136907866876e-08	1.321101511368430513e-08	1.442338665654896048e-08	1.574071968794511986e-08	1.717149889741230169e-08	1.872483976199947401e-08	2.041053064146162338e-08	2.223907728455378972e-08	2.422174985296101934e-08	2.637063257165207410e-08	2.869867611653999457e-08	3.121975285223929945e-08	3.394871503441584888e-08	3.690145609269235112e-08	4.009497511129367528e-08	4.354744462553774447e-08	4.727828185290666593e-08	5.130822347769622161e-08	5.565940410815481011e-08	6.035543852451524044e-08	6.542150783537844900e-08
8.638561042463763946e-10	9.545177230291913466e-10	1.054272475674032964e-09	1.163986711247552409e-09	1.284604556785014624e-09	1.417154422701265053e-09	1.562756007068239780e-09	1.722627831813146119e-09	1.898095347150158949e-09	2.090599642190219007e-09	2.301706801781225625e-09	2.533117951818811559e-09	2.786680037537098997e-09	3.064397381639006890e-09	3.368444071554525216e-09	3.701177227625272097e-09	4.065151206597762694e-09	4.463132797470035978e-09	4.898117469469080883e-09	5.373346734739349074e-09	5.892326691192068178e-09	6.458847813894113464e-09	7.077006066362205473e-09	7.751225406165337863e-09	8.486281762317884323e-09	9.287328565065409451e-09	1.015992391180870987e-08	1.111005945607800219e-08	1.214419110964438740e-08	1.326927165102401086e-08	1.449278533679382135e-08	1.582278461526401973e-08	1.726792904514451025e-08	1.883752652487274459e-08	2.054157694123013475e-08	2.239081834874082857e-08	2.439677579410012570e-08	2.657181290250767700e-08	2.892918634525054020e-08	3.148310331017302410e-08	3.424878209877324104e-08	3.724251597552356282e-08	4.048174039663610932e-08	4.398510374682207692e-08	4.777254171361454074e-08	5.186535542950647776e-08	5.628629351244880135e-08	6.105963813515821768e-08	6.621129525312432941e-08	7.176888912017700146e-08
9.472908832676100586e-10	1.046708974624440234e-09	1.156098452057214201e-09	1.276409340251150745e-09	1.408676953961397317e-09	1.554029031717081244e-09	1.713693416642648675e-09	1.889006320533231249e-09	2.081421211045789402e-09	2.292518363615573364e-09	2.524015122018693662e-09	2.777776913900505229e-09	3.055829070078323640e-09	3.360369499003644713e-09	3.693782270433375244e-09	4.058652165110402832e-09	4.457780250089287905e-09	4.894200542260756828e-09	5.371197825626178568e-09	5.892326690946930722e-09	6.461431869539003917e-09	7.082669936196665366e-09	7.760532459503527519e-09	8.499870681120017917e-09	9.305921809013205432e-09	1.018433701301622821e-08	1.114121121455094388e-08	1.218311476582130489e-08	1.331712711726261605e-08	1.455087257551354290e-08	1.589255825763864675e-08	1.735101435076248989e-08	1.893573678966655251e-08	2.065693246822050266e-08	2.252556710376889823e-08	2.455341587673390096e-08	2.675311697071691526e-08	2.913822814126254581e-08	3.172328644415674493e-08	3.452387125664577563e-08	3.755667072726299550e-08	4.083955179200143461e-08	4.439163389632751544e-08	4.823336656401362019e-08	5.238661095486541556e-08	5.687472555418079492e-08	6.172265613709201689e-08	6.695703015084330482e-08	7.260625565743676536e-08	7.870062497795457855e-08
1.038368706182480870e-09	1.147345406919028288e-09	1.267252198232645098e-09	1.399130445543641011e-09	1.544115004587980736e-09	1.703442040962598404e-09	1.878457449473810724e-09	2.070625912767063588e-09	2.281540642982227975e-09	2.512933852044729587e-09	2.766687998735925201e-09	3.044847863315929950e-09	3.349633503200295637e-09	3.683454146015916232e-09	4.048923079282274597e-09	4.448873598980161653e-09	4.886376082376032620e-09	5.364756253671467241e-09	5.887614714330211709e-09	6.458847813306316439e-09	7.082669935844029999e-09	7.763637293042522089e-09	8.506673297968262196e-09	9.317095617747936617e-09	1.020064499477777634e-08	1.116351593393430984e-08	1.221238935644888664e-08	1.335446732491810465e-08	1.459750994773304822e-08	1.594987457502487318e-08	1.742055740202253483e-08	1.901923759947761170e-08	2.075632409452881215e-08	2.264300512901923261e-08	2.469130072583974998e-08	2.691411819731425700e-08	2.932531083295541759e-08	3.193973990707737215e-08	3.477334014971916705e-08	3.784318882708997721e-08	4.116757858027390277e-08	4.476609417316473781e-08	4.865969330255314604e-08	5.287079162488454139e-08	5.742335215543448697e-08	6.234297919646609694e-08	6.765701695128776095e-08	7.339465298101655070e-08	7.958702666017659061e-08	8.626734278602609802e-08
1.137748068131539627e-09	1.257154624068904174e-09	1.388537358826905143e-09	1.533037304076117012e-09	1.691897929480645555e-09	1.866473710589550080e-09	2.058239354037442428e-09	2.268799723150368913e-09	2.499900511947884216e-09	2.753439717516661888e-09	3.031479963506599549e-09	3.336261730382370720e-09	3.670217551051806278e-09	4.035987233587824877e-09	4.436434175959795697e-09	4.874662840995380380e-09	5.354037463198037110e-09	5.878202062551099769e-09	6.451101844038718142e-09	7.077006065305995920e-09	7.760532458658660130e-09	8.506673297461809285e-09	9.320823200930346024e-09	1.020880877530375773e-08	1.117692019345529320e-08	1.223194481909129269e-08	1.338120298584053672e-08	1.463258604570063344e-08	1.599459680549119463e-08	1.747639247413815001e-08	1.908783024777741689e-08	2.083951566378546316e-08	2.274285385891578059e-08	2.481010387071321399e-08	2.705443612527236318e-08	2.948999325818664626e-08	3.213195441915732910e-08	3.499660321419537707e-08	3.810139944260051932e-08	4.146505478892160843e-08	4.510761263287475977e-08	4.905053214262636235e-08	5.331677681902438173e-08	5.793090766005921000e-08	6.291918111622220192e-08	6.830965200830748984e-08	7.413228157959758568e-08	8.041905085423828238e-08	8.720407947288601386e-08	9.452375017534086220e-08
1.246140194817177927e-09	1.376922494861469878e-09	1.520821932219894934e-09	1.679088243610300152e-09	1.853083362889647162e-09	2.044290805149363536e-09	2.254325770863145170e-09	2.484946017095659101e-09	2.738063548406328446e-09	3.015757182184714472e-09	3.320286046194223789e-09	3.654104069256836289e-09	4.019875529285230876e-09	4.420491726258617377e-09	4.859088851243062276e-09	5.339067126175934190e-09	5.864111292864169622e-09	6.438212533484273069e-09	7.065691908815356034e-09	7.751225404479649654e-09	8.499870679603117567e-09	9.317095616535541302e-09	1.020880877457759572e-08	1.118139185504326494e-08	1.224173428942874199e-08	1.339727006695954845e-08	1.465601692232075194e-08	1.602661800894570604e-08	1.751838618781376920e-08	1.914135106628534599e-08	2.090630892605941490e-08	2.282487568385114744e-08	2.490954303284887666e-08	2.717373791737974610e-08	2.963188549748046921e-08	3.229947576421085922e-08	3.519313397051386915e-08	3.833069504622073469e-08	4.173128216936003786e-08	4.541538966923999869e-08	4.940497043979951907e-08	5.372352804441391478e-08	5.839621369567242187e-08	6.344992829556880441e-08	6.891342972301417906e-08	7.481744555656758885e-08	8.119479142070419489e-08	8.808049514379889174e-08	9.551192691520501572e-08	1.035289356273114519e-07
1.364312897271504125e-09	1.507497412041445001e-09	1.665042975004511017e-09	1.838317836754053745e-09	2.028813084765891486e-09	2.238152917334158962e-09	2.468105705990766193e-09	2.720595897641762078e-09	2.997716814131178952e-09	3.301744409159958192e-09	3.635152045815188680e-09	4.000626361421103309e-09	4.401084290007030775e-09	4.839691316398260761e-09	5.319881039773901882e-09	5.845376128496530435e-09	6.420210752103295235e-09	7.048754580549447087e-09	7.735738445113336986e-09	8.486281759797769399e-09	9.305921806594236499e-09	1.020064499260275455e-08	1.117692019171833633e-08	1.224173428838920261e-08	1.340263004581957279e-08	1.466774642591218008e-08	1.604586149321383415e-08	1.754643804012772042e-08	1.917967207566706951e-08	2.095654432503546395e-08	2.288887489230918453e-08	2.498938124343632141e-08	2.727173967165415064e-08	2.975065041220542440e-08	3.244190657791741458e-08	3.536246709172399604e-08	3.853053379657238490e-08	4.196563292729718238e-08	4.568870113294623525e-08	4.972217624167227406e-08	5.409009296360872147e-08	5.881818373009947956e-08	6.393398487020744128e-08	6.946694832752216940e-08	7.544855912190762002e-08	8.191245876190098069e-08	8.889457481394562295e-08	9.643325683448068945e-08	1.045694188700316610e-07	1.133466887288255643e-07
1.493094676197164130e-09	1.649794827402230556e-09	1.822211611031644557e-09	2.011842431279131649e-09	2.220319124156593589e-09	2.449419201141683945e-09	2.701077955915672842e-09	2.977401489980063598e-09	3.280680720411720247e-09	3.613406435340854843e-09	3.978285466378086915e-09	4.378258050998959488e-09	4.816516461816523965e-09	5.296524983733921081e-09	5.822041324168572121e-09	6.397139545874675707e-09	7.026234616361626583e-09	7.714108672502589469e-09	8.465939103654070305e-09	9.287328561451439157e-09	1.018433700940276746e-08	1.116351593046866461e-08	1.223194481597767899e-08	1.339727006447499237e-08	1.466774642442646112e-08	1.605228112009171979e-08	1.756048080531281976e-08	1.920270149543872338e-08	2.099010163309106326e-08	2.293469844895969520e-08	2.504942778427542449e-08	2.734820754701672375e-08	2.984600497925219231e-08	3.255890791825403912e-08	3.550420023913714983e-08	3.870044167173014234e-08	4.216755218914884983e-08	4.592690117007969257e-08	5.000140154105268211e-08	5.441560910894608587e-08	5.919582729759493169e-08	6.437021750559550779e-08	6.996891530519416868e-08	7.602415270445250187e-08	8.257038669664209014e-08	8.964443432199903683e-08	9.728561446748851268e-08	1.055358966300434807e-07	1.144400568677989417e-07	1.240458411620451089e-07
1.633379089344466890e-09	1.804802077519301032e-09	1.993418361471568023e-09	2.200866034862549350e-09	2.428930253751718494e-09	2.679555536551240198e-09	2.954859008379497970e-09	3.257144650505867698e-09	3.588918624211429724e-09	3.952905740811792363e-09	4.352067153572587862e-09	4.789619351385690945e-09	5.269054538364052722e-09	5.794162487958358090e-09	6.369053964789000522e-09	6.998185812134682211e-09	7.686387807903272025e-09	8.438891396945794856e-09	9.261360412740384770e-09	1.015992390677408996e-08	1.114121120937323496e-08	1.221238935127608621e-08	1.338120298088336407e-08	1.465601691787072042e-08	1.604586148966575872e-08	1.756048080319283195e-08	1.921038411023286241e-08	2.100690043073148240e-08	2.296223660439201809e-08	2.508953894688455271e-08	2.740295869297711981e-08	2.991772141481328688e-08	3.265020060940200512e-08	3.561799565511957746e-08	3.884001434261457033e-08	4.233656019093335862e-08	4.612942476488622808e-08	5.024198521464186720e-08	5.469930726321736199e-08	5.952825387185054276e-08	6.475759981723082537e-08	7.041815241807206129e-08	7.654287865158094838e-08	8.316703890288574234e-08	9.032832759242587618e-08	9.806702092758492724e-08	1.064261320254150435e-07	1.154515736531082943e-07	1.251923288318319341e-07	1.357006295475786460e-07
1.786129395897413010e-09	1.973583515564756494e-09	2.179838812944492973e-09	2.406686573078502278e-09	2.656078896358854190e-09	2.930142148632298050e-09	3.231191444283049901e-09	3.561746228257338059e-09	3.924547032980943305e-09	4.322573488625529325e-09	4.759063669536930143e-09	5.237534864161786315e-09	5.761805860502257185e-09	6.336020843985449481e-09	6.964675009659216772e-09	7.652641995813065653e-09	8.405203251466243077e-09	9.228079455671245896e-09	1.012746411222969099e-08	1.111005944921293581e-08	1.218311475861406533e-08	1.335446731751203568e-08	1.463258603830760746e-08	1.602661800186657855e-08	1.754643803377794785e-08	1.920270149038007057e-08	2.100690042771133348e-08	2.297142333308807679e-08	2.510961860557309831e-08	2.743586197815941492e-08	2.996562808102329953e-08	3.271556635167168884e-08	3.570358150420271665e-08	3.894891877615929237e-08	4.247225417758135701e-08	4.629578997278179962e-08	5.044335563107470530e-08	5.494051448811325033e-08	5.981467636459308909e-08	6.509521639384127412e-08	7.081360031412609220e-08	7.700351648539352456e-08	8.370101489347895406e-08	9.094465340759034507e-08	9.877565155897300494e-08	1.072380521100810376e-07	1.163788906841765537e-07	1.262483737251012672e-07	1.369000650557811025e-07	1.483910813019299476e-07
1.952383492351293430e-09	2.157285965205463204e-09	2.382739641395086460e-09	2.630702540155284308e-09	2.903308464843588897e-09	3.202881704844889628e-09	3.531952866921403905e-09	3.893275907622376656e-09	4.289846449946962558e-09	4.724921470018529248e-09	5.202040444292168083e-09	5.725048052759438534e-09	6.298118538749681216e-09	6.925781831229438263e-09	7.612951540999737617e-09	8.364954947856464503e-09	9.187565101627495677e-09	1.008703516600550981e-08	1.107013514028511618e-08	1.214419110043705655e-08	1.331712710744299453e-08	1.459750993743234506e-08	1.599459679491487986e-08	1.751838617726460581e-08	1.917967206557398704e-08	2.099010162404519145e-08	2.296223659719129505e-08	2.510961860127762549e-08	2.744683851360460380e-08	2.998961017040544044e-08	3.275484859126705643e-08	3.576075295506171494e-08	3.902689455935736617e-08	4.257431000212766155e-08	4.642559983126928973e-08	5.060503291391630241e-08	5.513865678376115225e-08	6.005441423054006339e-08	6.538226640140557339e-08	7.115432268911778231e-08	7.740497768670363260e-08	8.417105549247185830e-08	9.149196165290112239e-08	9.940984303396313700e-08	1.079697559137088047e-07	1.172198425905265912e-07	1.272115168021050549e-07	1.379996582499892228e-07	1.496428165232367158e-07	1.622034247124997791e-07
2.133259154874604168e-09	2.357144513150994431e-09	2.603485010008441764e-09	2.874420062699030724e-09	3.172281157829672385e-09	3.499607915127063206e-09	3.859165385663737209e-09	4.253962662210514374e-09	4.687272892819871465e-09	5.162654791343580153e-09	5.683975743791860135e-09	6.255436614844928840e-09	6.881598364431412542e-09	7.567410590091288864e-09	8.318242116840179515e-09	9.139913762448184050e-09	1.003873341242986189e-08	1.102153354561431691e-08	1.209571135791491844e-08	1.326927163883753774e-08	1.455087256235427230e-08	1.594987456100186554e-08	1.747639245944003395e-08	1.914135105120616106e-08	2.095654431000717710e-08	2.293469843459308336e-08	2.508953893401869796e-08	2.743586196792621467e-08	2.998961016430583046e-08	3.276795314504007959e-08	3.578937299732769063e-08	3.907375493681543272e-08	4.264248341590021547e-08	4.651854393814701523e-08	5.072663084707304506e-08	5.529326136463726597e-08	6.024689616156742197e-08	6.561806674814742276e-08	7.143950998019247113e-08	7.774630998059439548e-08	8.457604778202025773e-08	9.196895900092444848e-08	9.996809985706218860e-08	1.086195218559544131e-07	1.179724554542893017e-07	1.280795030299268815e-07	1.389968414788997124e-07	1.507844347615695147e-07	1.635062567187209924e-07	1.772305244758317177e-07
2.329959603655625004e-09	2.574488657478905380e-09	2.843543360084995663e-09	3.139460397269749722e-09	3.464786234210240071e-09	3.822294660198273247e-09	4.215005682118962616e-09	4.646205850799881322e-09	5.119470119978263369e-09	5.638685340229819745e-09	6.208075495886282896e-09	6.832228798870479622e-09	7.516126759498750694e-09	8.265175360637491761e-09	9.085238468155122906e-09	9.982673617375523645e-09	1.096437032221390262e-08	1.203779106085288961e-08	1.321101509918864318e-08	1.449278532083839573e-08	1.589255824023561701e-08	1.742055738324550846e-08	1.908783022778418686e-08	2.090630890512056192e-08	2.288887487084484687e-08	2.504942776290082931e-08	2.740295867255974796e-08	2.996562806275395691e-08	3.275484857674775366e-08	3.578937298868044377e-08	3.908938755603389259e-08	4.267661104252218951e-08	4.657439968823424323e-08	5.080785841203709449e-08	5.540395853922939724e-08	6.039166235516494533e-08	6.580205479300081469e-08	7.166848257080511878e-08	7.802670109992390947e-08	8.491502949269884483e-08	9.237451400327983292e-08	1.004491002403148877e-07	1.091858144946560141e-07	1.186349545288191283e-07	1.288502901776823516e-07	1.398892741117528990e-07	1.518132631151297360e-07	1.646877502300225619e-07	1.785826081181967898e-07	1.935723439869233581e-07
2.543779405237445726e-09	2.810748829420075664e-09	3.104494614405202837e-09	3.427567883373930804e-09	3.782748790267230808e-09	4.173065674332223099e-09	4.601815687738530152e-09	5.072586987271870853e-09	5.589282599293994273e-09	6.156146069704091597e-09	6.777789016842902857e-09	7.459220711723311561e-09	8.205879816654259793e-09	9.023668420243593231e-09	9.918988513920429617e-09	1.089878106250452509e-08	1.197056782896481242e-08	1.314249612134353668e-08	1.442338663787268636e-08	1.582278459456332859e-08	1.735101432799546188e-08	1.901923757466525389e-08	2.083951563703578549e-08	2.282487565539183303e-08	2.498938121365514921e-08	2.734820751651290341e-08	2.991772138446162808e-08	3.271556632270283117e-08	3.576075292916147896e-08	3.907375491624830147e-08	4.267661103028294061e-08	4.659303316171682034e-08	5.084852094838955171e-08	5.547048318298665660e-08	6.048836634457138459e-08	6.593379058251075760e-08	7.184069348923173743e-08	7.824548200597290409e-08	8.518719281296696500e-08	9.270766156226475835e-08	1.008517013175690857e-07	1.096672905709531113e-07	1.192057712110944197e-07	1.295220568215850381e-07	1.406748516908765169e-07	1.527268809174351791e-07	1.657451319945506485e-07	1.798011082589573523e-07	1.949710945857860986e-07	2.113364357093421271e-07
2.776110729341748680e-09	3.067463306836899526e-09	3.388037813222162323e-09	3.740618374106623176e-09	4.128239063937166877e-09	4.554204809668642586e-09	5.022113902706509469e-09	5.535882217437971090e-09	6.099769255853904346e-09	6.718406140202669109e-09	7.396825682388214537e-09	8.140494665856643833e-09	8.955348483010006384e-09	9.847828278733806605e-09	1.082492075843657028e-08	1.189420082705950642e-08	1.306387723382351545e-08	1.434284140603364285e-08	1.574071966404413310e-08	1.726792901849524569e-08	1.893573676015251664e-08	2.075632406209523570e-08	2.274285382359679963e-08	2.490954299480307827e-08	2.727173963120948547e-08	2.984600493696331803e-08	3.265020056612208244e-08	3.570358146117348263e-08	3.902689451832174992e-08	4.264248337924121847e-08	4.657439965914717152e-08	5.084852093109424404e-08	5.549267579634495876e-08	6.053677638039201733e-08	6.601295860372579381e-08	7.195573058565733279e-08	7.840212954835412926e-08	8.539188759669345982e-08	9.296760675747440926e-08	1.011749436689022719e-07	1.100628043180097466e-07	1.196835492296568437e-07	1.300932095159883999e-07	1.413517141994445240e-07	1.535231292257764294e-07	1.666759085856546074e-07	1.808831579644368021e-07	1.962229113393442861e-07	2.127784209415150151e-07	2.306384609970623657e-07
3.028449977169210239e-09	3.346285538164437847e-09	3.695999203613823273e-09	4.080628167333000667e-09	4.503482291484504556e-09	4.968166909932097887e-09	5.478607386848956084e-09	6.039075536633784961e-09	6.654218035903429125e-09	7.329086960586967437e-09	8.069172588533681661e-09	8.880438615717753434e-09	9.769359942079690467e-09	1.074296319127943730e-08	1.180887013715741139e-08	1.297534421849133399e-08	1.425134033270339183e-08	1.564655810849927832e-08	1.717149886700558905e-08	1.883752649079593414e-08	2.065693243025605252e-08	2.264300508700774176e-08	2.481010382458324051e-08	2.717373786718659859e-08	2.975065035818084908e-08	3.255890786086964806e-08	3.561799559516708838e-08	3.894891871485147116e-08	4.257430994122435813e-08	4.651854388011242712e-08	5.080785836023408807e-08	5.547048314191711272e-08	6.053677635599153922e-08	6.603936904331022573e-08	7.201331817572329778e-08	7.849626854938205869e-08	8.552862395090975259e-08	9.315372800618226273e-08	1.014180551301274909e-07	1.103714120039883755e-07	1.200671500138665917e-07	1.305623890908843949e-07	1.419182533989898987e-07	1.542001193210895696e-07	1.674778761977897762e-07	1.818262002753954654e-07	1.973248423208785113e-07	2.140589293611712804e-07	2.321192810022109701e-07	2.516027407795300756e-07
3.302404798639706829e-09	3.648991896110857752e-09	4.030340803508181140e-09	4.449763460940186568e-09	4.910869142551992722e-09	5.417589322206617167e-09	5.974204454154062241e-09	6.585372782904814246e-09	7.256161325384099976e-09	7.992079170425156562e-09	8.799113248716376605e-09	9.683766734680178457e-09	1.065310025043896079e-08	1.171477605100482420e-08	1.287710537911875745e-08	1.414909918775520241e-08	1.554052243819253356e-08	1.706195219172212783e-08	1.872483972351906831e-08	2.054157689791282350e-08	2.252556705526251426e-08	2.469130067184333851e-08	2.705443606556824004e-08	2.963188543197647987e-08	3.244190650670146518e-08	3.550420016254724621e-08	3.884001426132725360e-08	4.247225409272490153e-08	4.642559974456483334e-08	5.072663076101045436e-08	5.540395845728699317e-08	6.048836627148699962e-08	6.601295854583122421e-08	7.201331814135453889e-08	7.852767330128718921e-08	8.559707418937258460e-08	9.326557953989173741e-08	1.015804538662056067e-07	1.105923756840682542e-07	1.203556572147509853e-07	1.309284760410211429e-07	1.423731191961618277e-07	1.547562401724022372e-07	1.681491293402263712e-07	1.826279982739199783e-07	1.982742784813377965e-07	2.151749350370051707e-07	2.334227956172865986e-07	2.531168954342536674e-07	2.743628385609274004e-07
3.599701516496838445e-09	3.977489880922850633e-09	4.393169462256288265e-09	4.850350356310837599e-09	5.352966760242180300e-09	5.905304076170886073e-09	6.512028103329630799e-09	7.178216441526602678e-09	7.909392262448462738e-09	8.711560606919102200e-09	9.591247375013519784e-09	1.055554118504169893e-08	1.161213828687579302e-08	1.276939072488436110e-08	1.403635795586175738e-08	1.542286213779604865e-08	1.693954731609054667e-08	1.859794274494522132e-08	2.041053059299298200e-08	2.239081829396610962e-08	2.455341581512413898e-08	2.691411812837997944e-08	2.948999318151237022e-08	3.229947567950031177e-08	3.536246699885972416e-08	3.870044157084985505e-08	4.233656008252828209e-08	4.629578985782132335e-08	5.060503279400565971e-08	5.529326124221432355e-08	6.039166223374678251e-08	6.593379046699895552e-08	7.195573048271592317e-08	7.849626846790185668e-08	8.559707414104151990e-08	9.330289318325244881e-08	1.016617506914564673e-07	1.107251661406090447e-07	1.205483803523151527e-07	1.311905949767420766e-07	1.427152250034542136e-07	1.551901648245971501e-07	1.686880683805831429e-07	1.832866439240004165e-07	1.990689639416933447e-07	2.161237907778492179e-07	2.345459185021274127e-07	2.544365315664886040e-07	2.759035807920448838e-07	2.990621772229954937e-07
3.922192975643600485e-09	4.333826793510042997e-09	4.786746440169041493e-09	5.284885434767341359e-09	5.832530433543542040e-09	6.434350760925486779e-09	7.095430217624491467e-09	7.821301297485744275e-09	8.617981984309669910e-09	9.492015300925515653e-09	1.045051179236868177e-08	1.150119513494647758e-08	1.265245107328077707e-08	1.391337989808585832e-08	1.529385268846895224e-08	1.680457155393514187e-08	1.845713412301312004e-08	2.026410253750393876e-08	2.223907722376450488e-08	2.439677572516365115e-08	2.675311689287451130e-08	2.932531074547030454e-08	3.213195432135073247e-08	3.519313386181359502e-08	3.853053367657649628e-08	4.216755205770930787e-08	4.612942462221639905e-08	5.044335547788744022e-08	5.513865662144198526e-08	6.024689599239576505e-08	6.580205462042511764e-08	7.184069331821084876e-08	7.840212938578426037e-08	8.552862380614868524e-08	9.326557942540337613e-08	1.016617506236013594e-07	1.107694649950878410e-07	1.206448575689931284e-07	1.313481181117736973e-07	1.429437520641091045e-07	1.555008556740020766e-07	1.690934058963880525e-07	1.838005656369141985e-07	1.997070049236000314e-07	2.169032385947300588e-07	2.354859810944226329e-07	2.555585189686753662e-07	2.772311016542512380e-07	3.006213511502422888e-07	3.258546911574888815e-07
4.271866836498579250e-09	4.720198899191171172e-09	5.213497529948859762e-09	5.756046932303421691e-09	6.352515930041568892e-09	7.007990130235625987e-09	7.728006567904836600e-09	8.518590973390018615e-09	9.386297849710329910e-09	1.033825354754354515e-08	1.138220253589344695e-08	1.252655707732731165e-08	1.378045052788881752e-08	1.515379449341243972e-08	1.665734008597923477e-08	1.830274353666082786e-08	2.010263643348383244e-08	2.207070086670632960e-08	2.422174977701574088e-08	2.657181281611771468e-08	2.913822804337359176e-08	3.193973979663160134e-08	3.499660309016866379e-08	3.833069490767373926e-08	4.196563277344344133e-08	4.592690100037579456e-08	5.024198502890440311e-08	5.494051428666965135e-08	6.005441401442119508e-08	6.561806651933088206e-08	7.166848233252209816e-08	7.824548176309163277e-08	8.539188735619571274e-08	9.315372777775436458e-08	1.015804536629655699e-07	1.107251659800008644e-07	1.206448574738808840e-07	1.314006677685135849e-07	1.430581527171023069e-07	1.556875686024894851e-07	1.693641717993473666e-07	1.841685345194166340e-07	2.001868772688934629e-07	2.175114186538105199e-07	2.362407431741258319e-07	2.564801876507742167e-07	2.783422469313033395e-07	3.019469995192985823e-07	3.274225537700018648e-07	3.549055152895207080e-07
4.650854331558905386e-09	5.138961103259457790e-09	5.676023743430773076e-09	6.266706538456124521e-09	6.916092517446397399e-09	7.629718467664825707e-09	8.413612653694448227e-09	9.274335391066983981e-09	1.021902267916702880e-08	1.125543309770109099e-08	1.239199818236577044e-08	1.363787650713031319e-08	1.500301171276557813e-08	1.649819473390443668e-08	1.813513048999579991e-08	1.992650931902673345e-08	2.188608344680038850e-08	2.402874879889152401e-08	2.637063247711105418e-08	2.892918623740919718e-08	3.172328632158339461e-08	3.477334001094306244e-08	3.810139928614957011e-08	4.173128199381344555e-08	4.568870093700649092e-08	5.000140132364165842e-08	5.469930702360283867e-08	5.981467610255226338e-08	6.538226611743652051e-08	7.143950967578252800e-08	7.802670077789040032e-08	8.518719247788223985e-08	9.296760641620008348e-08	1.014180547924761368e-07	1.105923753636222965e-07	1.205483800674346791e-07	1.313481178868326368e-07	1.430581525840006878e-07	1.557498559470066365e-07	1.694997172038242197e-07	1.843896692699884324e-07	2.005074325061574173e-07	2.179468766705692097e-07	2.368084017585588578e-07	2.571993384268056425e-07	2.792343687036577539e-07	3.030359676884651243e-07	3.287348669423743692e-07	3.564705402700286129e-07	3.863917125860678906e-07
5.061439504725316496e-09	5.592637159977307125e-09	6.177112587500473748e-09	6.819941845666646128e-09	7.526656703016557216e-09	8.303282743680037311e-09	9.156380417555207712e-09	1.009308919584689333e-08	1.112117505595923860e-08	1.224908151806576904e-08	1.348598446802963391e-08	1.484185101416400749e-08	1.632750263862179333e-08	1.795468291796895443e-08	1.973613010173950354e-08	2.168565485244403723e-08	2.381822346570227480e-08	2.615004690470023145e-08	2.869867599923857401e-08	3.148310317603463003e-08	3.452387110376063661e-08	3.784318865345981017e-08	4.146505459249946561e-08	4.541538944797968672e-08	4.972217599360688317e-08	5.441560883228756921e-08	5.952825356512426892e-08	6.509521605606356653e-08	7.115432232002572988e-08	7.774630958093996494e-08	8.491502906462348106e-08	9.270766110977306107e-08	1.011749431984535820e-07	1.103714115252379554e-07	1.203556567414670114e-07	1.311905945279390754e-07	1.429437516654407659e-07	1.556875682879575115e-07	1.694997170178596978e-07	1.844634396958195996e-07	2.006679024305092823e-07	2.182085697040571113e-07	2.371875982787429691e-07	2.577142516582006213e-07	2.799053358623940370e-07	3.038856572796523996e-07	3.297885033607683917e-07	3.577561469196098976e-07	3.879403748014950251e-07	4.205030416744631198e-07
5.506068953281302518e-09	6.083930436978796841e-09	6.719749953464626626e-09	7.419049475934460743e-09	8.187846720460071941e-09	9.032696597361325067e-09	9.960735868794000117e-09	1.097973118319757789e-08	1.209813073156971254e-08	1.332511976742105517e-08	1.467068024569789580e-08	1.614565484990463711e-08	1.776181569112419617e-08	1.953193797761045013e-08	2.146987896911454582e-08	2.359066254609530723e-08	2.591056974044635894e-08	2.844723559133152988e-08	3.121975270714482537e-08	3.424878193247630807e-08	3.755667053725046349e-08	4.116757836388069505e-08	4.510761238731878339e-08	4.940497016223414115e-08	5.409009265119839334e-08	5.919582694762114741e-08	6.475759942723336452e-08	7.081359988209325815e-08	7.740497721132023464e-08	8.457604726298562565e-08	9.237451344172243958e-08	1.008517007165648122e-07	1.100628036832385046e-07	1.200671493544414102e-07	1.309284753705035886e-07	1.427152243411299031e-07	1.555008550464457686e-07	1.693641712423469708e-07	1.843896688308948111e-07	2.006679021711095980e-07	2.182958703189417492e-07	2.373774239970420003e-07	2.580236941052955490e-07	2.803535425915980685e-07	3.044940365088305039e-07	3.305809460883793416e-07	3.587592676624508153e-07	3.891837722667667992e-07	4.220195807517830086e-07	4.574427662239600907e-07
5.987362092718696066e-09	6.615735257391483587e-09	7.307132644517529403e-09	8.067558911971541675e-09	8.903557794339686959e-09	9.822257175841312872e-09	1.083141765302484511e-08	1.193948476797625110e-08	1.315564517994427800e-08	1.448988703837472818e-08	1.595306483496021432e-08	1.755696902746776940e-08	1.931440074384255483e-08	2.123925189137090647e-08	2.334659101252217696e-08	2.565275524648366222e-08	2.817544877331645704e-08	3.093384813611091091e-08	3.394871485545822180e-08	3.724251576999140199e-08	4.083955155662582812e-08	4.476609390444000158e-08	4.905053183684079800e-08	5.372352769769934784e-08	5.881818333850645349e-08	6.437021706520006304e-08	7.041815192512399257e-08	7.700351593651609533e-08	8.417105488492716690e-08	9.196895833295877937e-08	1.004490995116065404e-07	1.096672897831827713e-07	1.196835483872326557e-07	1.305623882018530924e-07	1.423731182733475955e-07	1.551901638870202983e-07	1.690934049710184013e-07	1.841685336433342418e-07	2.005074317292017028e-07	2.182085690920659601e-07	2.373774236357942274e-07	2.581269238488027211e-07	2.805779147719283277e-07	3.048596482811789248e-07	3.311102985835216068e-07	3.594775038286714253e-07	3.901189347418437368e-07	4.232028911818435572e-07	4.589089275249770413e-07	4.974285077681731858e-07
6.508121964861319889e-09	7.191148842276382983e-09	7.942681566263835568e-09	8.769247060415060022e-09	9.677958212395844721e-09	1.067656286502618320e-08	1.177349660458480248e-08	1.297793953708361136e-08	1.429987734550835347e-08	1.575016691389500046e-08	1.734060681998909740e-08	1.908401301471837358e-08	2.099430002380682607e-08	2.308656802456262021e-08	2.537719616917267515e-08	2.788394254474454185e-08	3.062605117980683597e-08	3.362436652703581919e-08	3.690145587256274211e-08	4.048174014334066056e-08	4.439163360565421001e-08	4.865969296994343130e-08	5.331677643959654211e-08	5.839621326426596869e-08	6.393398438145421059e-08	6.996891475362424671e-08	7.654287803177410511e-08	8.370101420027223252e-08	9.149196088166944476e-08	9.996809900408823166e-08	1.091858135576131372e-07	1.192057701896681353e-07	1.300932084126703614e-07	1.419182522200824282e-07	1.547562389292795579e-07	1.686880670912684747e-07	1.838005643280357956e-07	2.001868759781044015e-07	2.179468754495207384e-07	2.371875971967320709e-07	2.580236932537108055e-07	2.805779142696597599e-07	3.049816160058960980e-07	3.313752922625348591e-07	3.599091352112831939e-07	3.907436241158423243e-07	4.240501434236432420e-07	4.600116312119291140e-07	4.988232589670380098e-07	5.406931436680036125e-07
7.071346609952945400e-09	7.813483876220533308e-09	8.630055605518938830e-09	9.528153574943817816e-09	1.051550623651869336e-08	1.160053194550072110e-08	1.279239631918963756e-08	1.410107392672762709e-08	1.553741463034899718e-08	1.711321488868847366e-08	1.884129435000897338e-08	2.073557808112127081e-08	2.281118479634153327e-08	2.508452147007281451e-08	2.757338473647942934e-08	3.029706950026696483e-08	3.327648520373648283e-08	3.653428021707447833e-08	4.009497484120751226e-08	4.398510343550440805e-08	4.823336620608134595e-08	5.287079121446626762e-08	5.793090719080894601e-08	6.344992776070065161e-08	6.946694771987391499e-08	7.602415201658747449e-08	8.316703812724212154e-08	9.094465253669481210e-08	9.940984206072250560e-08	1.086195207740465882e-07	1.186349533332104710e-07	1.295220555092016129e-07	1.413517127700372238e-07	1.542001177783327704e-07	1.681491276931097130e-07	1.832866421885737444e-07	1.997070031251472788e-07	2.175114168295488852e-07	2.368083999609668760e-07	2.577142499591124038e-07	2.803535410872010092e-07	3.048596470981188488e-07	3.313752915653270054e-07	3.600531269309781560e-07	3.910563433320633633e-07	4.245593082710478059e-07	4.607482381998607134e-07	4.998219030853873857e-07	5.419923650199980252e-07	5.874857519323943541e-07
7.680241023539092598e-09	8.486281719098324320e-09	9.373166222808331452e-09	1.034859696736614440e-08	1.142096788334473146e-08	1.259942220778877048e-08	1.389391478451124934e-08	1.531527906583869119e-08	1.687529916633084730e-08	1.858678730582940611e-08	2.046366699792830981e-08	2.252106235941051899e-08	2.477539393637250134e-08	2.724448146364980467e-08	2.994765399575721870e-08	3.290586786986472459e-08	3.614183298431232448e-08	3.968014789983385031e-08	4.354744429495423181e-08	4.777254133195533178e-08	5.238661051529820360e-08	5.742335165045881510e-08	6.291918053766771606e-08	6.891342906206194275e-08	7.544855836914086359e-08	8.257038584213862993e-08	9.032832662590124990e-08	9.877565046999361958e-08	1.079697546919900656e-07	1.179724540901035648e-07	1.288502886624080128e-07	1.406748500177145750e-07	1.535231273906860607e-07	1.674778742006862775e-07	1.826279961201973084e-07	1.990689616441462273e-07	2.169032361759627858e-07	2.362407406695481392e-07	2.571993358883466318e-07	2.799053333630755188e-07	3.044940341483811316e-07	3.311102964952434023e-07	3.599091335703895809e-07	3.910563423658269929e-07	4.247291649506791317e-07	4.611169832236236897e-07	5.004220483269037316e-07	5.428602458820014523e-07	5.886618982021578938e-07	6.380726046279520229e-07
8.338229719082090966e-09	9.213326287138646071e-09	1.017619278412072944e-08	1.123519153489308636e-08	1.239943560561608712e-08	1.367885156132060635e-08	1.508424710655836663e-08	1.662738382738807963e-08	1.832105541815439118e-08	2.017917175931667675e-08	2.221684923292753026e-08	2.445050768348090400e-08	2.689797445375352031e-08	2.957859594794538835e-08	3.251335719787749036e-08	3.572500993222039758e-08	3.923820967368410846e-08	4.307966241478593042e-08	4.727828144919864673e-08	5.186535496273676299e-08	5.687472501573087066e-08	6.234297857682120902e-08	6.830965129703479962e-08	7.481744474231741070e-08	8.191245783243863836e-08	8.964443326428079204e-08	9.806701972788855509e-08	1.072380507542103188e-07	1.172198410641098516e-07	1.280795013188383776e-07	1.398892722026803169e-07	1.527268787986439361e-07	1.666759062479879332e-07	1.818261977135688275e-07	1.982742756955972048e-07	2.161237877760779553e-07	2.354859778947917265e-07	2.564801842850598958e-07	2.792343652213640120e-07	3.038856537531139977e-07	3.305809426190319690e-07	3.594775005547509648e-07	3.907436212217667481e-07	4.245593059988329029e-07	4.611169818867212017e-07	5.006222557838911604e-07	5.432947063935472975e-07	5.893687150215848745e-07	6.390943365196517946e-07	6.927382116176674002e-07
9.048969917296183653e-09	9.998658626486665101e-09	1.104359865752819038e-08	1.219286513187552442e-08	1.345634790551133394e-08	1.484481967153554749e-08	1.637000936982516266e-08	1.804468112946178092e-08	1.988271916347103902e-08	2.189921901334737321e-08	2.411058556292189727e-08	2.653463826404259564e-08	2.919072404031504382e-08	3.209983835976177695e-08	3.528475499271224694e-08	3.877016499751563126e-08	4.258282550375011314e-08	4.675171889048259759e-08	5.130822298576061535e-08	5.628629294289210165e-08	6.172265547910055778e-08	6.765701619286576257e-08	7.413228070751719919e-08	8.119479042047909225e-08	8.889457366983643646e-08	9.728561316255245258e-08	1.064261305416150329e-07	1.163788890025692168e-07	1.272115149031295555e-07	1.389968393427981600e-07	1.518132607225336635e-07	1.657451293272806112e-07	1.808831550065577016e-07	1.973248390600899996e-07	2.151749314664349786e-07	2.345459146226235789e-07	2.555585147917110578e-07	2.783422424826275376e-07	3.030359630126666491e-07	3.297884985269365972e-07	3.587592627711714993e-07	3.901189299337932430e-07	4.240501388901091913e-07	4.607482341955654477e-07	5.004220451855800851e-07	5.432947045467847619e-07	5.896045077275785141e-07	6.396058145549140514e-07	6.935699944185046996e-07	7.517864163728787327e-07
9.816365383172792876e-09	1.084659220243297160e-08	1.198014810026626908e-08	1.322687781426170120e-08	1.459750991113233436e-08	1.610373065952315914e-08	1.775826366914634078e-08	1.957495552790786846e-08	2.156886789613113931e-08	2.375637648905910407e-08	2.615527740277496665e-08	2.878490126353225308e-08	3.166623570628368529e-08	3.482205671489535457e-08	3.827706938414390539e-08	4.205805869210228696e-08	4.619405090090336851e-08	5.071648623410607456e-08	5.565940350995767653e-08	6.105963744169170849e-08	6.695702934860640966e-08	7.339465205496772468e-08	8.041904978770947880e-08	8.808049391843211408e-08	9.643325543019579086e-08	1.055358950250513989e-07	1.154515718239870727e-07	1.262483716469532590e-07	1.379996558967100639e-07	1.507844321062538916e-07	1.646877472455582734e-07	1.798011049188410023e-07	1.962229076187944698e-07	2.140589252385988486e-07	2.334227910762171046e-07	2.544365265980404573e-07	2.772310962603000607e-07	3.019469937164746487e-07	3.287348607670920492e-07	3.577561404343194482e-07	3.891837655677243033e-07	4.232028844086855725e-07	4.600116245594216553e-07	4.998218968177939858e-07	5.428602403505779394e-07	5.893687106857609662e-07	6.396058120079832819e-07	6.938474752397134823e-07	7.523880833851284743e-07	8.155415456015265903e-07
1.064458093157802597e-08	1.176172892738118968e-08	1.299092396175816403e-08	1.434284138491144363e-08	1.582911494719908215e-08	1.746241689845843644e-08	1.925654435103437065e-08	2.122651214219788812e-08	2.338865269844854202e-08	2.576072336927517623e-08	2.836202172390097493e-08	3.121350933151292265e-08	3.433794457343379600e-08	3.776002506465226462e-08	4.150654029206062096e-08	4.560653510767862008e-08	5.009148474697863994e-08	5.499548207524320584e-08	6.035543779855236517e-08	6.621129441054669605e-08	7.260625468146078664e-08	7.958702553203332667e-08	8.720407817168802927e-08	9.551192541783169916e-08	1.045694171510491277e-07	1.144400548994210699e-07	1.251923265839476290e-07	1.369000624960669647e-07	1.496428136173863758e-07	1.635062534308243560e-07	1.785826044113169736e-07	1.949710904227852872e-07	2.127784162861939849e-07	2.321192758208648244e-07	2.531168896976943918e-07	2.759035744782707182e-07	3.006213442478560873e-07	3.274225462825660361e-07	3.564705322215647468e-07	3.879403662433802225e-07	4.220195717713308023e-07	4.589089182560587651e-07	4.988232496031769752e-07	5.419923558303984553e-07	5.886618895512953129e-07	6.390943288910735954e-07	6.935699884436825204e-07	7.523880798782713593e-07	8.158678237963293998e-07	8.843496144281489271e-07
1.153805762213611981e-08	1.274897595044445604e-08	1.408134622786448387e-08	1.554673986767954710e-08	1.715776713075733868e-08	1.892816394081326690e-08	2.087288550197178278e-08	2.300820695580762739e-08	2.535183162799650377e-08	2.792300737138652593e-08	3.074265154045095091e-08	3.383348516130683858e-08	3.722017689179805779e-08	4.092949739751827138e-08	4.499048480211774471e-08	4.943462190372886654e-08	5.429602588389340903e-08	5.961165127091145365e-08	6.542150695604828105e-08	7.176888809846639196e-08	7.870062379308235500e-08	8.626734141467492568e-08	9.452374859146303535e-08	1.035289338019502360e-07	1.133466866299663830e-07	1.240458387545099692e-07	1.357006267929857322e-07	1.483910781587389905e-07	1.622034211361819919e-07	1.772305204192000068e-07	1.935723394006680974e-07	2.113364305428436748e-07	2.306384551995465758e-07	2.516027343016528585e-07	2.743628313569310835e-07	2.990621692535160735e-07	3.258546823932305060e-07	3.549055057159765085e-07	3.863917022094844175e-07	4.205030305294202815e-07	4.574427543827960890e-07	4.974284953527348219e-07	5.406931308641644316e-07	5.874857390078975533e-07	6.380725919542734304e-07	6.927381996966616494e-07	7.517864058691304150e-07	8.155415373814994830e-07	8.843496096074137972e-07	9.585795888476367618e-07
1.250152866386742606e-08	1.381356323128642935e-08	1.525719143133789007e-08	1.684495093784627137e-08	1.859050502233557909e-08	2.050873660992525145e-08	2.261584972068715074e-08	2.492947853193878324e-08	2.746880466390770273e-08	3.025468323790232907e-08	3.330977828661894305e-08	3.665870812788179560e-08	4.032820134595878533e-08	4.434726405859455442e-08	4.874735918307175707e-08	5.356259845091852432e-08	5.882994795829131154e-08	6.458944807758549893e-08	7.088444859537794838e-08	7.776185998237516356e-08	8.527242174255953566e-08	9.347098883113321222e-08	1.024168371740824371e-07	1.121739893661366310e-07	1.228115616684904694e-07	1.344041334727832944e-07	1.470321404433535031e-07	1.607822925956097627e-07	1.757480186142990568e-07	1.920299377613798269e-07	2.097363607689104915e-07	2.289838211577077344e-07	2.498976384672365449e-07	2.726125149261017437e-07	2.972731671353512209e-07	3.240349943782877540e-07	3.530647852104329012e-07	3.845414640212648592e-07	4.186568792951949253e-07	4.556166353324325018e-07	4.956409692208545545e-07	5.389656748769667133e-07	5.858430759975788073e-07	6.365430497830653931e-07	6.913541033080142282e-07	7.505845044249158463e-07	8.145634690909868435e-07	8.836424070068427421e-07	9.581962274478461871e-07	1.038624707154087198e-06
1.354003604970665352e-08	1.496106192044452883e-08	1.652461295304534378e-08	1.824426833601594244e-08	2.013482636248084655e-08	2.221240628893538674e-08	2.449455821082630869e-08	2.700038118470968813e-08	2.975065025690316768e-08	3.276795299338041195e-08	3.607683613869480934e-08	3.970396306600512264e-08	4.367828271585568737e-08	4.803121075819280568e-08	5.279682375017694596e-08	5.801206710168514903e-08	6.371697770091564450e-08	6.995492209421492053e-08	7.677285115711822998e-08	8.422157223749409604e-08	9.235603979668307794e-08	1.012356656204365823e-07	1.109246497182755413e-07	1.214923330774997863e-07	1.330135734863711510e-07	1.455691456898713519e-07	1.592461671907326480e-07	1.741385510580942122e-07	1.903474871558687763e-07	2.079819532526426948e-07	2.271592575244872564e-07	2.480056140110752008e-07	2.706567526340206119e-07	2.952585654338579459e-07	3.219677907284628872e-07	3.509527369407463180e-07	3.823940478865672981e-07	4.164855113551276829e-07	4.534349128527525192e-07	4.934649364170732906e-07	5.368141144414904550e-07	5.837378284791250539e-07	6.345093630208463286e-07	6.894210142629806627e-07	7.487852558962597656e-07	8.129359639584627710e-07	8.822297027979065818e-07	9.570470741934587093e-07	1.037794131668211620e-06	1.124903862017984893e-06
1.465894794059720791e-08	1.619740356789920723e-08	1.789016223799547816e-08	1.975192529202038530e-08	2.179871392296253576e-08	2.404797943941203413e-08	2.651872222964566831e-08	2.923161964509581356e-08	3.220916352632422056e-08	3.547580801540031415e-08	3.905812833434463593e-08	4.298499124642930494e-08	4.728773795563806769e-08	5.200038023946145302e-08	5.715981065143586345e-08	6.280602767240934164e-08	6.898237673338991424e-08	7.573580807799425350e-08	8.311715247890304274e-08	9.118141587028926679e-08	9.998809400688640955e-08	1.096015083100668854e-07	1.200911641120088568e-07	1.315321325605471264e-07	1.440054574996089785e-07	1.575985886930423789e-07	1.724058428130122640e-07	1.885288936679411077e-07	2.060772931987031864e-07	2.251690248257995556e-07	2.459310907837160327e-07	2.685001351318775396e-07	2.930231041840576087e-07	3.196579461495539954e-07	3.485743518296922351e-07	3.799545382619145598e-07	4.139940772504483023e-07	4.509027707672471392e-07	4.909055752487327425e-07	5.342435768530453987e-07	5.811750197779042100e-07	6.319763897711492264e-07	6.869435549935189942e-07	7.463929664156343699e-07	8.106629199489608506e-07	8.801148825219080709e-07	9.551348843175298735e-07	1.036134979387632621e-06	1.123554776848876077e-06	1.217863044849162182e-06
1.586397681831804853e-08	1.752890018105713279e-08	1.936081094955164056e-08	2.137561898464160847e-08	2.359066250113212494e-08	2.602482738108487848e-08	2.869867592738878588e-08	3.163458525981974165e-08	3.485689614626580052e-08	3.839207296594640095e-08	4.226887554016084746e-08	4.651854360627867932e-08	5.117499475236837771e-08	5.627503667300344807e-08	6.185859465141760449e-08	6.796895521924514803e-08	7.465302699256915749e-08	8.196161973186851865e-08	8.994974272367356881e-08	9.867692363317551403e-08	1.082075490297841570e-07	1.186112278413807282e-07	1.299631790479097961e-07	1.423446449806997499e-07	1.558433316505091647e-07	1.705538775845519790e-07	1.865783527105230772e-07	2.040267888838146678e-07	2.230177437123891059e-07	2.436788993920669860e-07	2.661476983230047896e-07	2.905720173356440035e-07	3.171108824112094375e-07	3.459352258374772271e-07	3.772286877949935181e-07	4.111884644215133513e-07	4.480262044531367559e-07	4.879689565889095755e-07	5.312601697709289806e-07	5.781607486144819017e-07	6.289501662609993297e-07	6.839276369612084469e-07	7.434133507255046703e-07	8.077497724032132364e-07	8.773030075711473844e-07	9.524642376246360404e-07	1.033651226469752662e-06	1.121309901213602001e-06	1.215916009240040905e-06	1.317976854038613926e-06
1.716119842555780734e-08	1.896226515260396355e-08	2.094397408442414157e-08	2.312353606210022396e-08	2.551970708496985413e-08	2.815291736306286601e-08	3.104541061083621120e-08	3.422139376011192379e-08	3.770719796148353751e-08	4.153145162800056151e-08	4.572526631681450862e-08	5.032243628793041975e-08	5.535965262429786719e-08	6.087673284415891521e-08	6.691686698482939859e-08	7.352688118694893197e-08	8.075751985958094937e-08	8.866374755942985945e-08	9.730507177173997972e-08	1.067458878361265333e-07	1.170558473175962744e-07	1.283102511812160016e-07	1.405904691882358647e-07	1.539843869918117973e-07	1.685868824716624565e-07	1.845003329089976204e-07	2.018351546654941030e-07	2.207103770930410504e-07	2.412542524640216274e-07	2.636049037749807803e-07	2.879110123392258496e-07	3.143325471461922330e-07	3.430415380267947231e-07	3.742228947242370337e-07	4.080752740285790448e-07	4.448119971903683408e-07	4.846620198834107543e-07	5.278709570389979845e-07	5.747021649230229127e-07	6.254378828731235347e-07	6.803804371547555189e-07	7.398535094319725304e-07	8.042034723816131811e-07	8.738007950051932926e-07	9.490415202141128708e-07	1.030348817276883485e-06	1.118174611723386741e-06	1.213001295299340817e-06	1.315343518553349288e-06	1.425750068618507376e-06
1.855707151098945836e-08	2.050463507784541498e-08	2.264753407011121898e-08	2.500437924723242843e-08	2.759545221522251729e-08	3.044284495566209702e-08	3.357061046314871979e-08	3.700492463574588087e-08	4.077426037209553384e-08	4.490957469032045644e-08	4.944450972911901536e-08	5.441560853845439414e-08	5.986254661599522706e-08	6.582838019594372234e-08	7.235981234908205088e-08	7.950747800676364942e-08	8.732624907712284007e-08	9.587556087894087333e-08	1.052197611773341347e-07	1.154284831656485671e-07	1.265770437995745445e-07	1.387468689524483573e-07	1.520259469248743787e-07	1.665093119070346590e-07	1.822995590582743841e-07	1.995073929355067895e-07	2.182522110695988830e-07	2.386627245568940691e-07	2.608776176012522843e-07	2.850462480101376310e-07	3.113293907161847070e-07	3.399000264629270717e-07	3.709441778598032623e-07	4.046617950767403627e-07	4.412676935121295955e-07	4.809925458298125441e-07	5.240839308197638139e-07	5.708074415937491275e-07	6.214478556803431604e-07	6.763103696330938265e-07	7.357219008107392099e-07	8.000324590285881800e-07	8.696165908150405583e-07	9.448748990359470721e-07	1.026235640671606200e-06	1.114156405545986639e-06	1.209125878814351297e-06	1.311665690013507344e-06	1.422332351467201414e-06	1.541719288817407840e-06
2.005845839621669150e-08	2.216359248017953486e-08	2.447986586537979486e-08	2.702739505008812661e-08	2.982810256971845676e-08	3.290586779052210286e-08	3.628668975052628422e-08	3.999886214799262581e-08	4.407316152414304347e-08	4.854304952122828103e-08	5.344489014595515664e-08	5.881818301908801959e-08	6.470581364474948248e-08	7.115432178748920733e-08	7.821418910163300723e-08	8.594014721565955590e-08	9.439150753440161048e-08	1.036325140836649609e-07	1.137327207853263259e-07	1.247673946160663008e-07	1.368179461695210355e-07	1.499723892096604500e-07	1.643258308725834618e-07	1.799809942444229575e-07	1.970487751146205622e-07	2.156488347762389205e-07	2.359102308180235644e-07	2.579720879264728587e-07	2.819843107898759632e-07	3.081083412699767052e-07	3.365179620802960936e-07	3.674001492828615496e-07	4.009559759869083377e-07	4.374015697034887748e-07	4.769691258788001415e-07	5.199079801955352591e-07	5.664857422957218054e-07	6.169894936394964104e-07	6.717270522717593446e-07	7.310283073219060323e-07	7.952466261110888678e-07	8.647603367839774558e-07	9.399742894209529412e-07	1.021321498616571717e-06	1.109264870534725923e-06	1.204299017466699681e-06	1.306952162925479257e-06	1.417788140307480340e-06	1.537408488140712682e-06	1.666454644913857555e-06
2.167264638045602965e-08	2.394718946222656752e-08	2.644986308314425906e-08	2.920240260932728692e-08	3.222849479345280063e-08	3.555394067503549842e-08	3.920683154438105808e-08	4.321773801313030056e-08	4.761991334087132435e-08	5.244951196980741772e-08	5.774582427233132630e-08	6.355152857126106299e-08	6.991296154942436393e-08	7.688040822426419709e-08	8.450841272397832049e-08	9.285611116490041398e-08	1.019875879943815651e-07	1.119722572304595704e-07	1.228852700980565623e-07	1.348079506318100305e-07	1.478282608876211602e-07	1.620412974785378085e-07	1.775498212254808166e-07	1.944648217896540888e-07	2.129061192304950778e-07	2.330030045117628277e-07	2.548949210567149820e-07	2.787321895332121188e-07	3.046767781290302869e-07	3.329031206573625356e-07	3.635989849117185444e-07	3.969663937680505978e-07	4.332226016095071967e-07	4.726011287252926594e-07	5.153528564094323832e-07	5.617471855572689220e-07	6.120732616266169995e-07	6.666412688966349713e-07	7.257837970194033947e-07	7.898572829169740398e-07	8.592435311293980542e-07	9.343513157661904331e-07	1.015618067254249500e-06	1.103511647109459002e-06	1.198532213983879491e-06	1.301214184259079135e-06	1.412128290462882248e-06	1.531883740785025468e-06	1.661130482953607374e-06	1.800561575708534822e-06
2.340736999767033969e-08	2.586397229887864944e-08	2.856696515370526120e-08	3.153982368224306755e-08	3.480813059632691608e-08	3.839975210523218386e-08	4.234502798564716103e-08	4.667697578585283974e-08	5.143151042706521366e-08	5.664768023011974323e-08	6.236792045279237479e-08	6.863832548233054708e-08	7.550894088926960867e-08	8.303407661228597023e-08	9.127264260967037135e-08	1.002885083809934817e-07	1.101508878326008477e-07	1.209347510326826743e-07	1.327212644757431148e-07	1.455982615522476923e-07	1.596607449969792068e-07	1.750114231690497541e-07	1.917612820973811375e-07	2.100301953079323442e-07	2.299475735322475801e-07	2.516530564815669518e-07	2.752972489559060158e-07	3.010425036433675559e-07	3.290637530509410562e-07	3.595493930940756963e-07	3.927022209579281109e-07	4.287404299280579294e-07	4.678986639721340705e-07	5.104291349364257676e-07	5.566028053010722547e-07	6.067106395159800722e-07	6.610649270137840289e-07	7.200006800677708085e-07	7.838771097295515921e-07	8.530791831436906831e-07	9.280192655934682893e-07	1.009138850682594318e-06	1.096910382101848303e-06	1.191839170465762841e-06	1.294465408732499629e-06	1.405366289738709850e-06	1.525158229389516797e-06	1.654499199041615316e-06	1.794091170602101779e-06	1.944682677839631087e-06
2.527083413958147259e-08	2.792300698710762605e-08	3.084118554473901891e-08	3.405071380150596807e-08	3.757921113851109542e-08	4.145676219915129835e-08	4.571612211552167172e-08	5.039293696936284123e-08	5.552598087594787667e-08	6.115741080094587265e-08	6.733304028195515032e-08	7.410263329040485292e-08	8.152021953591577875e-08	8.964443258396183561e-08	9.853887222873791753e-08	1.082724926365619256e-07	1.189200178507521805e-07	1.305623863267995505e-07	1.432872262466124287e-07	1.571893634426238284e-07	1.723713638464933826e-07	1.889441124628437471e-07	2.070274309558841616e-07	2.267507360256022444e-07	2.482537408403812278e-07	2.716872018841097274e-07	2.972137136679149876e-07	3.250085538492604473e-07	3.552605813941146988e-07	3.881731905105929351e-07	4.239653231751180585e-07	4.628725431636114828e-07	5.051481745907815394e-07	5.510645080493108769e-07	6.009140775273788775e-07	6.550110113669100045e-07	7.136924606057164471e-07	7.773201081235437221e-07	8.462817620844757250e-07	9.209930372355691757e-07	1.001899127682863140e-06	1.089476674820955758e-06	1.184235734139623910e-06	1.286721844670465689e-06	1.397518204866299697e-06	1.517247958726725220e-06	1.646576595991851812e-06	1.786214470224125256e-06	1.936919438581984091e-06	2.099499627059635351e-06
2.727173805655760434e-08	3.013390576578323402e-08	3.328314105267176735e-08	3.674679461479219508e-08	4.055467272126802594e-08	4.473924207037535408e-08	4.933585129433714116e-08	5.438296887605978802e-08	5.992243900499842395e-08	6.599975657007791980e-08	7.266436255413619122e-08	7.996996116343202756e-08	8.797486009741183329e-08	9.674233543811074996e-08	1.063410227152811540e-07	1.168453357825430840e-07	1.283359152214850350e-07	1.409001080746664497e-07	1.546324807947762277e-07	1.696353673857010098e-07	1.860194548018414619e-07	2.039044077645391029e-07	2.234195352487655088e-07	2.447045009891317562e-07	2.679100804515604579e-07	2.931989668154355607e-07	3.207466286103485497e-07	3.507422217515730613e-07	3.833895588186303761e-07	4.189081385214905569e-07	4.575342383987858801e-07	4.995220738912159506e-07	5.451450270310593689e-07	5.946969480844112186e-07	6.484935335763095276e-07	7.068737842195742776e-07	7.702015463552116817e-07	8.388671405953368374e-07	9.132890814377199414e-07	9.939158916936872334e-07	1.081228015637515960e-06	1.175739834844584068e-06	1.278001790736881623e-06	1.388602617896800789e-06	1.508171692242655280e-06	1.637381498181337680e-06	1.776950218863080129e-06	1.927644453660992088e-06	2.090282066980570316e-06	2.265735172472702268e-06
2.941930024677199798e-08	3.250685461699324562e-08	3.590408217813556317e-08	3.964048742130831431e-08	4.374822379870112553e-08	4.826231465879038304e-08	5.322089222737890333e-08	5.866545425957258695e-08	6.464114004354108798e-08	7.119702704833363644e-08	7.838644957978088247e-08	8.626734088304836797e-08	9.490260020768819493e-08	1.043604864310666793e-07	1.147150399187991912e-07	1.260465343862707085e-07	1.384419606133737243e-07	1.519955439552386434e-07	1.668092976848428539e-07	1.829936142988322246e-07	2.006678970156312561e-07	2.199612337947148636e-07	2.410131163076228710e-07	2.639742063948036562e-07	2.890071526472484846e-07	3.162874598581722536e-07	3.460044141970893985e-07	3.783620670665433732e-07	4.135802807098486937e-07	4.518958387463140131e-07	4.935636249180830214e-07	5.388578734394117973e-07	5.880734944442977055e-07	6.415274781323289511e-07	6.995603813126865580e-07	7.625379001446493548e-07	8.308525329666048082e-07	9.049253371953103558e-07	9.852077843613679464e-07	1.072183717425284648e-06	1.166371414590271667e-06	1.268325763891425267e-06	1.378640552896730864e-06	1.497950877900642610e-06	1.626935677026385047e-06	1.766320391676586300e-06	1.916879760782539514e-06	2.079440752299528604e-06	2.254885636377098422e-06	2.444155204599268991e-06
3.172328424228433489e-08	3.505264175842177768e-08	3.871592459605833203e-08	4.274494791686687266e-08	4.717438332329301647e-08	5.204199703275877369e-08	5.738890761329351597e-08	6.325986273537466965e-08	6.970353679110893131e-08	7.677285077422429183e-08	8.452531589174308043e-08	9.302340245855577919e-08	1.023349357094608457e-07	1.125335202495440585e-07	1.236989949529800991e-07	1.359179202125090926e-07	1.492840995367633397e-07	1.638991375903921267e-07	1.798730368722985209e-07	1.973248353302698048e-07	2.163832873156414494e-07	2.371875903892811368e-07	2.598881605998338748e-07	2.846474589667794656e-07	3.116408720139901157e-07	3.410576493140020020e-07	3.731019011188280151e-07	4.079936592693800627e-07	4.459700046922160541e-07	4.872862649088874403e-07	5.322172850992737258e-07	5.810587763752302984e-07	6.341287450346012709e-07	6.917690066770030481e-07	7.543467891715273752e-07	8.222564285721495455e-07	8.959211621777013429e-07	9.757950230301186795e-07	1.062364840235530772e-06	1.156152349577264690e-06	1.257716418967148034e-06	1.367655393350346508e-06	1.486609563738647192e-06	1.615263765096486342e-06	1.754350107841815913e-06	1.904650847749525109e-06	2.067001399056502563e-06	2.242293495564535517e-06	2.431478504517194385e-06	2.635570897990172204e-06
3.419402529876643362e-08	3.778268713421646443e-08	4.173128172859709331e-08	4.607410215657451569e-08	5.084852043523089306e-08	5.609524417374101460e-08	6.185859442725704509e-08	6.818680400340289277e-08	7.513233826136332765e-08	8.275223990555611343e-08	9.110849935933577594e-08	1.002684523907473696e-07	1.103052067522258202e-07	1.212980996891297473e-07	1.333331882681856533e-07	1.465037745762546196e-07	1.609109679421498670e-07	1.766642864396238422e-07	1.938823000378300448e-07	2.126933178765585530e-07	2.332361222570843502e-07	2.556607520555417263e-07	2.801293383838913609e-07	3.068169954438984641e-07	3.359127696414335739e-07	3.676206501519216930e-07	4.021606442523388998e-07	4.397699208604535499e-07	4.807040258478021581e-07	5.252381728184838571e-07	5.736686131709727259e-07	6.263140893842032504e-07	6.835173755915964266e-07	7.456469096268336240e-07	8.130985208423925035e-07	8.862972581157017308e-07	9.656993225668168730e-07	1.051794109615773418e-06	1.145106365105908087e-06	1.246198460310381407e-06	1.355672790722667730e-06	1.474174303605789351e-06	1.602393159339647468e-06	1.741067531658896768e-06	1.890986551914643967e-06	2.052993402521263303e-06	2.227988564760795795e-06	2.416933226115932691e-06	2.620852852279820129e-06	2.840840928951779368e-06
3.684245799350141801e-08	4.070907290945761505e-08	4.496349842656179888e-08	4.964268374136945640e-08	5.478689550240333450e-08	6.043999425095632292e-08	6.664973384727574347e-08	7.346808288190338737e-08	8.095157032173742924e-08	8.916165700916459320e-08	9.816513472248194267e-08	1.080345545991599497e-07	1.188486868202967561e-07	1.306930135548258093e-07	1.436602572656842815e-07	1.578509465871579363e-07	1.733740220928863228e-07	1.903474843875473643e-07	2.088990870718270651e-07	2.291670772498287064e-07	2.513009863704946036e-07	2.754624743195745005e-07	3.018262298060843860e-07	3.305809302167887902e-07	3.619302642436334271e-07	3.960940207221534698e-07	4.333092472529972287e-07	4.738314823138976826e-07	5.179360647047709120e-07	5.659195243040909112e-07	6.181010582494681261e-07	6.748240967889180555e-07	7.364579631815063898e-07	8.033996321549875966e-07	8.760755915551143061e-07	9.549438119431184131e-07	1.040495829016031836e-06	1.133258943836542287e-06	1.233798545964955034e-06	1.342720564683627510e-06	1.460674053594706121e-06	1.588353913951279104e-06	1.726503762151958554e-06	1.875918946886137302e-06	2.037449721461042168e-06	2.212004576871920295e-06	2.400553741189353107e-06	2.604132850835161914e-06	2.823846799294727661e-06	3.060873768771174710e-06
3.968014473400778397e-08	4.384457497083187126e-08	4.842668576220416225e-08	5.346627223157870634e-08	5.900670251457034944e-08	6.509521538994431013e-08	7.178324282787768693e-08	7.912675615719785960e-08	8.718663833397952802e-08	9.602908405448509601e-08	1.057260295522554124e-07	1.163556140196596239e-07	1.280026746984743467e-07	1.407592777919959713e-07	1.547252874628157977e-07	1.700089752956402926e-07	1.867276727233000726e-07	2.050084690363783039e-07	2.249889577224426924e-07	2.468180340096484973e-07	2.706567466213047727e-07	2.966792068825903965e-07	3.250735584578554286e-07	3.560430111364808513e-07	3.898069422268174163e-07	4.266020692610426465e-07	4.666836978583031023e-07	5.103270487389950361e-07	5.578286680289487259e-07	6.095079251380768525e-07	6.657086026433095668e-07	7.268005827494622328e-07	7.931816350439401131e-07	8.652793104004786745e-07	9.435529460232642310e-07	1.028495786754818103e-06	1.120637227897684837e-06	1.220545184920871358e-06	1.328828595536322581e-06	1.446140059735339960e-06	1.573178623473074138e-06	1.710692711774362088e-06	1.859483217109187571e-06	2.020406748948311916e-06	2.194379050456395045e-06	2.382378588312889407e-06	2.585450321664452196e-06	2.804709656210026368e-06	3.041346589394358126e-06	3.296630052640332427e-06
4.271930517717600729e-08	4.720269543338108015e-08	5.213575693323128104e-08	5.756133278734553483e-08	6.352611283153742430e-08	7.008095393484890831e-08	7.728122732099305345e-08	8.518719124916130437e-08	9.386439179534779242e-08	1.033840936106824201e-07	1.138237426374930677e-07	1.252674628720274479e-07	1.378065893749951995e-07	1.515402398473251066e-07	1.665759272086613474e-07	1.830302157402521399e-07	2.010294234817139292e-07	2.207103737028140195e-07	2.422211984065871561e-07	2.657221969587619912e-07	2.913867530803849003e-07	3.194023135854210386e-07	3.499714323929262589e-07	3.833128834935508369e-07	4.196628467025518254e-07	4.592761701858614722e-07	5.024277139011959350e-07	5.494137782530088349e-07	6.005536224171316691e-07	6.561910769476727306e-07	7.166962554357531610e-07	7.824673701437625943e-07	8.539326566924021828e-07	9.315524130279137244e-07	1.015821158043017804e-06	1.107269915367580321e-06	1.206468627981356728e-06	1.314028709431413253e-06	1.430605737559449662e-06	1.556902296757893889e-06	1.693670974878627419e-06	1.841717521009614046e-06	2.001904170416865080e-06	2.175153143014775548e-06	2.362450321779175373e-06	2.564849117552153006e-06	2.783474526704231910e-06	3.019527388113109697e-06	3.274288845895443228e-06	3.549125024275381177e-06
4.597284655615166348e-08	5.079769615027667296e-08	5.610646427467320571e-08	6.194525703220144874e-08	6.836432028122556480e-08	7.541838419988034416e-08	8.316703713902326095e-08	9.167512668687876253e-08	1.010131909743865945e-07	1.112579222406600442e-07	1.224926647901371180e-07	1.348079495894530855e-07	1.483020678728485841e-07	1.630816862499972248e-07	1.792625059394433811e-07	1.969699688844261292e-07	2.163400136453622221e-07	2.375198841050731680e-07	2.606689941682000120e-07	2.859598517855427392e-07	3.135790457867150523e-07	3.437282991605566223e-07	3.766255925816455103e-07	4.125063621430276187e-07	4.516247754192597892e-07	4.942550901498435264e-07	5.406931000007448879e-07	5.912576720300824157e-07	6.462923806533121214e-07	7.061672430720199104e-07	7.712805612988530549e-07	8.420608760777690717e-07	9.189690381635413434e-07	1.002500402585995087e-06	1.093187151682159730e-06	1.191600752832487199e-06	1.298354556984223736e-06	1.414106544185071787e-06	1.539562222482494124e-06	1.675477686666230418e-06	1.822662843444199887e-06	1.981984809741546949e-06	2.154371490899622463e-06	2.340815345623158931e-06	2.542377344579295553e-06	2.760191129589235678e-06	2.995467380370304375e-06	3.249498395782139823e-06	3.523662896502513637e-06	3.819431056005062943e-06
4.945439490934632282e-08	5.464463321941004404e-08	6.035543737174904636e-08	6.663640513221402322e-08	7.354158759928227714e-08	8.112985970075341843e-08	8.946532244994096755e-08	9.861773438330282142e-08	1.086629755289472604e-07	1.196835460783545139e-07	1.317691020543309097e-07	1.450170303934707695e-07	1.595330659913424806e-07	1.754319533931576684e-07	1.928381559517760116e-07	2.118866154185897095e-07	2.327235650808020167e-07	2.555073997110807489e-07	2.804096057519964899e-07	3.076157553182583936e-07	3.373265677639286435e-07	3.697590427297440462e-07	4.051476687565275920e-07	4.437457117247960269e-07	4.858265875569457198e-07	5.316853237971697519e-07	5.816401148642490001e-07	6.360339759539046078e-07	6.952365007491238595e-07	7.596457282786692514e-07	8.296901244450336911e-07	9.058306839225217890e-07	9.885631583032355982e-07	1.078420416542651305e-06	1.175974943926102730e-06	1.281841485942082944e-06	1.396679843606215283e-06	1.521197826930870883e-06	1.656154373376927436e-06	1.802362838256533641e-06	1.960694464176202715e-06	2.132082036717212805e-06	2.317523733643614019e-06	2.518087175005285314e-06	2.734913681563534655e-06	2.969222749005433426e-06	3.222316745433125761e-06	3.495585839609003159e-06	3.790513167407610439e-06	4.108680243868274578e-06
5.317832720290815514e-08	5.875939247721837852e-08	6.490022226315038934e-08	7.165414907903240793e-08	7.907929419734760969e-08	8.723896585187201665e-08	9.620209188873424802e-08	1.060436836916104959e-07	1.168453350874025597e-07	1.286957585683413716e-07	1.416913612961858825e-07	1.559368634889105221e-07	1.715459619299715651e-07	1.886420414849597068e-07	2.073589376599570989e-07	2.278417533904865433e-07	2.502477334090324645e-07	2.747471997030338512e-07	3.015245517435311402e-07	3.307793353372541331e-07	3.627273841316075385e-07	3.976020379823909738e-07	4.356554425781090468e-07	4.771599349016787398e-07	5.224095193001097880e-07	5.717214391248185822e-07	6.254378490989609239e-07	6.839275937631707173e-07	7.475880975467402509e-07	8.168473722065962674e-07	8.921661475712698572e-07	9.740401317198489428e-07	1.063002406916517676e-06	1.159625967808217818e-06	1.264526408575342895e-06	1.378364765902531171e-06	1.501850524806468182e-06	1.635744794519888634e-06	1.780863661783551605e-06	1.938081729040296136e-06	2.108335845154398126e-06	2.292629036395851696e-06	2.492034645529405991e-06	2.707700686931166275e-06	2.940854425719719909e-06	3.192807188931921720e-06	3.464959416793392916e-06	3.758805962129039689e-06	4.075941645926482513e-06	4.418067077005075421e-06
5.715980433472651694e-08	6.315872596657741858e-08	6.975932172019531801e-08	7.701891716076631043e-08	8.499998524224249463e-08	9.377057410970867636e-08	1.034047722636403799e-07	1.139832072195022807e-07	1.255935817668695853e-07	1.383312503388997384e-07	1.522998381424511707e-07	1.676119058439286031e-07	1.843896627561277205e-07	2.027657316268490165e-07	2.228839682908373541e-07	2.449003396126696657e-07	2.689838633192418484e-07	2.953176134967785736e-07	3.240997957080245649e-07	3.555448958709472166e-07	3.898849072300922719e-07	4.273706399457099396e-07	4.682731180234337273e-07	5.128850685084286000e-07	5.615225080717477739e-07	6.145264323232082498e-07	6.722646133933006550e-07	7.351335115362880810e-07	8.035603067168571406e-07	8.780050563528519270e-07	9.589629855958325493e-07	1.046966916738569684e-06	1.142589844543519952e-06	1.246447664487152303e-06	1.359202061111254184e-06	1.481563563862559055e-06	1.614294777984722761e-06	1.758213798201392703e-06	1.914197813092666075e-06	2.083186908220689526e-06	2.266188076198787146e-06	2.464279442023965979e-06	2.678614712099783097e-06	2.910427855466566126e-06	3.161038025824805609e-06	3.431854732983472408e-06	3.724383272387463958e-06	4.040230421372603871e-06	4.381110410762900273e-06	4.748851180358250794e-06
6.141480500457685492e-08	6.786028936174338283e-08	7.495223658306441107e-08	8.275223959995438171e-08	9.132742202319213597e-08	1.007508975371255323e-07	1.111022698293054022e-07	1.224681683707359539e-07	1.349428245946142069e-07	1.486286911712942200e-07	1.636371072270771081e-07	1.800890125099796474e-07	1.981157136670089486e-07	2.178597059645581419e-07	2.394755539562782668e-07	2.631308347812071141e-07	2.890071479587670674e-07	3.173011957364920866e-07	3.482259382407269995e-07	3.820118278798751948e-07	4.189081276538220508e-07	4.591843182315193629e-07	5.031315988711745039e-07	5.510644874734642431e-07	6.033225252774022111e-07	6.602720919302525948e-07	7.223083368867034306e-07	7.898572333177325685e-07	8.633777609355320811e-07	9.433642243665819576e-07	1.030348713929787750e-06	1.124903715899610450e-06	1.227644879554006098e-06	1.339233948523074751e-06	1.460381864165046795e-06	1.591852048900740628e-06	1.734463877633986390e-06	1.889096345572914899e-06	2.056691940943590599e-06	2.238260731251278873e-06	2.434884671894826523e-06	2.647722146073492123e-06	2.878012745041578921e-06	3.127082297862490175e-06	3.396348159887650600e-06	3.687324769236556610e-06	4.001629480576367109e-06	4.340988685495417669e-06	4.707244228727246753e-06	5.102360129411939388e-06
6.596016043134300619e-08	7.288268032929255053e-08	8.049950813085351580e-08	8.887679533294160593e-08	9.808663357873911481e-08	1.082075477573678491e-07	1.193250330924098440e-07	1.315321305758987443e-07	1.449300457907622648e-07	1.596288140191376174e-07	1.757480146948957095e-07	1.934175384258285661e-07	2.127784099842440816e-07	2.339836708441526978e-07	2.571993250288096421e-07	2.826053522239579876e-07	3.103967923095761790e-07	3.407849056662104349e-07	3.739984138207138345e-07	4.102848252103397458e-07	4.499118510632412015e-07	4.931689166173028949e-07	5.403687731272959858e-07	5.918492163424868773e-07	6.479749173720421164e-07	7.091393720940419463e-07	7.757669755040090645e-07	8.483152276410533405e-07	9.272770779722203541e-07	1.013183415357983835e-06	1.106605710963767941e-06	1.208158821721255700e-06	1.318503962180081461e-06	1.438351852822034153e-06	1.568466053136893750e-06	1.709666487977942310e-06	1.862833175926865738e-06	2.028910168598543340e-06	2.208909710006403998e-06	2.403916625284216434e-06	2.615092948223011069e-06	2.843682797223721881e-06	3.091017509392678562e-06	3.358521042609406326e-06	3.647715655476022316e-06	3.960227875112204132e-06	4.297794762783412318e-06	4.662270487346021864e-06	5.055633216454177088e-06	5.479992335392185450e-06
7.081358989435485759e-08	7.824547779967633445e-08	8.642276145743327321e-08	9.541645989973146896e-08	1.053039695492043785e-07	1.161695932600653529e-07	1.281051171082099369e-07	1.412104281666255910e-07	1.555941788618760555e-07	1.713745010222899904e-07	1.886797729012420628e-07	2.076494426383130944e-07	2.284349118071804062e-07	2.512004828917293680e-07	2.761243747310978520e-07	3.033998101800823042e-07	3.332361804432821444e-07	3.658602907596192678e-07	4.015176923380368239e-07	4.404741056748325134e-07	4.830169406187634019e-07	5.294569187898724851e-07	5.801298042032589737e-07	6.353982481980453915e-07	6.956537550244036823e-07	7.613187746974245256e-07	8.328489299846013972e-07	9.107353846534491246e-07	9.955073603663102547e-07	1.087734809869745012e-06	1.188031254385156231e-06	1.297056793364495121e-06	1.415521295028453846e-06	1.544187776353933026e-06	1.683875981420341682e-06	1.835466167260523012e-06	1.999903106588259881e-06	2.178200316990854951e-06	2.371444526378597276e-06	2.580800384672561569e-06	2.807515431884665330e-06	3.052925332899304636e-06	3.318459389399251135e-06	3.605646339489942814e-06	3.916120455661817182e-06	4.251627951788682906e-06	4.614033709886970960e-06	5.005328337354268086e-06	5.427635565366942800e-06	5.883219999028989781e-06
7.599373707178216210e-08	8.396928211950241873e-08	9.274474982007775529e-08	1.023963544078489047e-07	1.130071542144614004e-07	1.246676190148567554e-07	1.374762492190568381e-07	1.515402388393221769e-07	1.669761884459337493e-07	1.839108714497968819e-07	2.024820572354337816e-07	2.228393948604942870e-07	2.451453612375616150e-07	2.695762779207780215e-07	2.963234008336127634e-07	3.255940874948461720e-07	3.576130465273425651e-07	3.926236744683772090e-07	4.308894851407839172e-07	4.726956370909788491e-07	5.183505648522071677e-07	5.681877200494344794e-07	6.225674286251256506e-07	6.818788707323332437e-07	7.465421901130227990e-07	8.170107400538001109e-07	8.937734732882576344e-07	9.773574834940649874e-07	1.068330706312240490e-06	1.167304788095641701e-06	1.274938130872087228e-06	1.391939122283108269e-06	1.519069559532100802e-06	1.657148276642639853e-06	1.807054984589049792e-06	1.969734334113945196e-06	2.146200211291248797e-06	2.337540276124903109e-06	2.544920754691926904e-06	2.769591495542213196e-06	3.012891301252711098e-06	3.276253546199960892e-06	3.561212091758970974e-06	3.869407510255650734e-06	4.202593629091621730e-06	4.562644406524309676e-06	4.951561150612071989e-06	5.371480092830638985e-06	5.824680327820959371e-06	6.313592130640713543e-06
8.152020714470167037e-08	9.007575604986496893e-08	9.948939992257955427e-08	1.098428955279361701e-07	1.212253416703579629e-07	1.337337873411572300e-07	1.474738961781229894e-07	1.625606576458048078e-07	1.791191518397877410e-07	1.972853714959495748e-07	2.172071049844981633e-07	2.390448842752037411e-07	2.629730020743726847e-07	2.891806025559202296e-07	3.178728503382307267e-07	3.492721825953205675e-07	3.836196494348417680e-07	4.211763479267165663e-07	4.622249554242187635e-07	5.070713680839187169e-07	5.560464507618095671e-07	6.095079047395359198e-07	6.678422600166778363e-07	7.314669991917987964e-07	8.008328202459549328e-07	8.764260458368304555e-07	9.587711870087013772e-07	1.048433669522828804e-06	1.146022731312153765e-06	1.252194499864708731e-06	1.367655258638224036e-06	1.493164911904469654e-06	1.629540657714362196e-06	1.777660878961308392e-06	1.938469262800637395e-06	2.112979158954308322e-06	2.302278187690958373e-06	2.507533108521003990e-06	2.729994960879789030e-06	2.971004488291953824e-06	3.231997857705959919e-06	3.514512685871755022e-06	3.820194384782392719e-06	4.150802838333484127e-06	4.508219422451708092e-06	4.894454381010354032e-06	5.311654569881729274e-06	5.762111581471562554e-06	6.248270262029960273e-06	6.772737633942698548e-06
8.741360463091620705e-08	9.658766657103195693e-08	1.066818580890057884e-07	1.177838464726839453e-07	1.299891720903761676e-07	1.434018999751433256e-07	1.581353325933615279e-07	1.743127724392451085e-07	1.920683421301625930e-07	2.115478658425344573e-07	2.329098161414609674e-07	2.563263304786655128e-07	2.819843018629954674e-07	3.100865484455914930e-07	3.408530670076961875e-07	3.745223755931035677e-07	4.113529507888333083e-07	4.516247654271074073e-07	4.956409327583409769e-07	5.437294634286544927e-07	5.962451418858221445e-07	6.535715291343073801e-07	7.161230990623014452e-07	7.843475158713869884e-07	8.587280604512946720e-07	9.397862138580858277e-07	1.028084406372765780e-06	1.124228940937886252e-06	1.228873100091551385e-06	1.342720445839466423e-06	1.466528322226116813e-06	1.601111570683372470e-06	1.747346468548350481e-06	1.906174901450053346e-06	2.078608780564222170e-06	2.265734716027737266e-06	2.468718958083266434e-06	2.688812617792061691e-06	2.927357179404875303e-06	3.185790316714095443e-06	3.465652025924949021e-06	3.768591087774336528e-06	4.096371871792179514e-06	4.450881495737123989e-06	4.834137353345466928e-06	5.248295023604199246e-06	5.695656574792659966e-06	6.178679276531801612e-06	6.699984733028903949e-06	7.262368450605511484e-06
9.369557190785805193e-08	1.035289274485558528e-07	1.143485372784691770e-07	1.262483689043006246e-07	1.393308290120544241e-07	1.537074612672609633e-07	1.694997106181346639e-07	1.868397406943343282e-07	2.058713128388562714e-07	2.267507308888544744e-07	2.496478560498291155e-07	2.747471964449494658e-07	3.022490761675217094e-07	3.323708889194742187e-07	3.653484415824067075e-07	4.014373933398371817e-07	4.409147962499170999e-07	4.840807434565274382e-07	5.312601315233551942e-07	5.828045436795897998e-07	6.390942610774177384e-07	7.005404094791975075e-07	7.675872491166200054e-07	8.407146157936233121e-07	9.204405216393204965e-07	1.007323924255805052e-06	1.101967673347051782e-06	1.205021644259134756e-06	1.317186068206515032e-06	1.439215069304048458e-06	1.571920418867374117e-06	1.716175517784731341e-06	1.872919618099243577e-06	2.043162295270410080e-06	2.227988182905691465e-06	2.428561982064961788e-06	2.646133757541184505e-06	2.882044533806782547e-06	3.137732203584993641e-06	3.414737762256228391e-06	3.714711881539460451e-06	4.039421836093175145e-06	4.390758796858653807e-06	4.770745505116259633e-06	5.181544341338857310e-06	5.625465803005626320e-06	6.104977405573781052e-06	6.622713020802763126e-06	7.181482666567599522e-06	7.784282762195372484e-06
1.003888283789416142e-07	1.109246425103929181e-07	1.225171648852294452e-07	1.352670757090386246e-07	1.492840975803250194e-07	1.646877424353583276e-07	1.816081308059605206e-07	2.001868676106562654e-07	2.205779839818867561e-07	2.429489495391390525e-07	2.674817597627333020e-07	2.943741033774872367e-07	3.238406149189985842e-07	3.561142179287907657e-07	3.914475645066068909e-07	4.301145772400660891e-07	4.724120998323505017e-07	5.186616630579528934e-07	5.692113729943601937e-07	6.244379288034198029e-07	6.847487776696906098e-07	7.505844148439875057e-07	8.224208370872026182e-07	9.007721581632717729e-07	9.861933953880739140e-07	1.079283436603998691e-06	1.180688197315687317e-06	1.291103978091132531e-06	1.411281032701375421e-06	1.542027357841664922e-06	1.684212715644538677e-06	1.838772900560004853e-06	2.006714262538059101e-06	2.189118498802022366e-06	2.387147726846674753e-06	2.602049851628925694e-06	2.835164240241529181e-06	3.087927717666449090e-06	3.361880897494025193e-06	3.658674861762809056e-06	3.980078204321545081e-06	4.327984452333471614e-06	4.704419880735962704e-06	5.111551734624669797e-06	5.551696874655740745e-06	6.027330860642071736e-06	6.541097488560056631e-06	7.095818796176033664e-06	7.694505552444453860e-06	8.340368245715358835e-06
1.075172102325599399e-07	1.188011495788764947e-07	1.312168312621055563e-07	1.448720845703209307e-07	1.598844236722027033e-07	1.763818467901626999e-07	1.945037140374810762e-07	2.144016853979828096e-07	2.362407294309632702e-07	2.602002074243272666e-07	2.864750379813393958e-07	3.152769472986542263e-07	3.468358106757881857e-07	3.814010910892658387e-07	4.192433809659137760e-07	4.606560536037745869e-07	5.059570310096523529e-07	5.554906752544155240e-07	6.096298107872679825e-07	6.687778854993691091e-07	7.333712786843564967e-07	8.038817644083875808e-07	8.808191391741515311e-07	9.647340231418118629e-07	1.056220844553451495e-06	1.155921017396289791e-06	1.264526322731772205e-06	1.382782504512292279e-06	1.511493091102960329e-06	1.651523454121463827e-06	1.803805116602897004e-06	1.969340322887146185e-06	2.149206883012148340e-06	2.344563304774635181e-06	2.556654226989882715e-06	2.786816167840502782e-06	3.036483602548519141e-06	3.307195384934223189e-06	3.600601527735501176e-06	3.918470356847957360e-06	4.262696054912113189e-06	4.635306609908382751e-06	5.038472184623424739e-06	5.474513923025841765e-06	5.945913209718759188e-06	6.455321398720254732e-06	7.005570027878873031e-06	7.599681535211548905e-06	8.240880493397682413e-06	8.932605378539740891e-06
1.151057107375381285e-07	1.271860649954855086e-07	1.404780388986589184e-07	1.550970722647692633e-07	1.711689738193038649e-07	1.888307758408826506e-07	2.082316744180082614e-07	2.295340336314590749e-07	2.529144654537975873e-07	2.785649904223376917e-07	3.066942844228166965e-07	3.375290172126055476e-07	3.713152886147687037e-07	4.083201686274804920e-07	4.488333480171399745e-07	4.931689062979172274e-07	5.416672043453626241e-07	5.946969092455433194e-07	6.526571593474248967e-07	7.159798778576252664e-07	7.851322437009884533e-07	8.606193287602483707e-07	9.429869110065934832e-07	1.032824473437856774e-06	1.130768399152134604e-06	1.237505373300525297e-06	1.353776003082262936e-06	1.480378667368198930e-06	1.618173607962021798e-06	1.768087274932291747e-06	1.931116938870181359e-06	2.108335583345953464e-06	2.300897091250151275e-06	2.510041739111206959e-06	2.737102013876296256e-06	2.983508767026904771e-06	3.250797721269077337e-06	3.540616345390922996e-06	3.854731113211492495e-06	4.195035162853750695e-06	4.563556372858120130e-06	4.962465871902928542e-06	5.394086999120528244e-06	5.860904732178290997e-06	6.365575600434392471e-06	6.910938100576674337e-06	7.500023632196826258e-06	8.136067970746987745e-06	8.822523295260164614e-06	9.563070788085594679e-06
1.231805210132764532e-07	1.361083286701474959e-07	1.503327521787424813e-07	1.659773295979076206e-07	1.831766958363254765e-07	2.020774961796387635e-07	2.228393930339289873e-07	2.456361405535144797e-07	2.706567402976706142e-07	2.981066833273250815e-07	3.282092844534169440e-07	3.612071146606619320e-07	3.973635380541807558e-07	4.369643600115640148e-07	4.803195935695707965e-07	5.277653514325345595e-07	5.796658713583278710e-07	6.364156830574566676e-07	6.984419251308141744e-07	7.662068209714852041e-07	8.402103229655644956e-07	9.209929347447515410e-07	1.009138721670075868e-06	1.105278520159352983e-06	1.210093356910754709e-06	1.324318089520319679e-06	1.448745280439943543e-06	1.584229316675027501e-06	1.731690788073936570e-06	1.892121137515063980e-06	2.066587596748643869e-06	2.256238422098047378e-06	2.462308444667459684e-06	2.686124950136527818e-06	2.929113903646586172e-06	3.192806535693450883e-06	3.478846305337611441e-06	3.788996257419085150e-06	4.125146790819759557e-06	4.489323855146555522e-06	4.883697593511454997e-06	5.310591449354499625e-06	5.772491755491567157e-06	6.272057823763376214e-06	6.812132553813136591e-06	7.395753579626057133e-06	8.026164972510230528e-06	8.706829519194977926e-06	9.441441593651494054e-06	1.023394064110398590e-05
1.317690712070507318e-07	1.455982495804555135e-07	1.608144476350449860e-07	1.775498168885522186e-07	1.959483800550793538e-07	2.161670070339422297e-07	2.383764924457922502e-07	2.627627051878296326e-07	2.895278246677111692e-07	3.188916695044973081e-07	3.510931248065987235e-07	3.863916744705005362e-07	4.250690452902928658e-07	4.674309700266357142e-07	5.138090769544439807e-07	5.645629137915159724e-07	6.200821143047996412e-07	6.807887162972039008e-07	7.471396400949790978e-07	8.196293370835908940e-07	8.987926182778785658e-07	9.852076733596689251e-07	1.079499291071855784e-06	1.182342292321937729e-06	1.294465187818137988e-06	1.416654072537915020e-06	1.549756769808650451e-06	1.694687238264832186e-06	1.852430255429809925e-06	2.024046392157030337e-06	2.210677292646898613e-06	2.413551275235397261e-06	2.633989269623384947e-06	2.873411106679319300e-06	3.133342177402073127e-06	3.415420478069848779e-06	3.721404059023964750e-06	4.053178894940415252e-06	4.412767194821160881e-06	4.802336170292521430e-06	5.224207281120461151e-06	5.680865977142909531e-06	6.174971956071058950e-06	6.709369956820619440e-06	7.287101108195739434e-06	7.911414852860837313e-06	8.585781466587795471e-06	9.313905192761145582e-06	1.009973801204788646e-05	1.094749406699363156e-05
1.409000720049657778e-07	1.556875516395926164e-07	1.719581646107559882e-07	1.898532199028562034e-07	2.095267210547857348e-07	2.311464083666355858e-07	2.548949117851354341e-07	2.809709801188301615e-07	3.095908029385416280e-07	3.409894313526383832e-07	3.754223041904867010e-07	4.131668864844051391e-07	4.545244275107870603e-07	4.998218460343565144e-07	5.494137507960337207e-07	6.036846046942582617e-07	6.630510415314999551e-07	7.279643446320289828e-07	7.989130970830505842e-07	8.764260138089508852e-07	9.610749661565099080e-07	1.053478210147432331e-06	1.154303830042063474e-06	1.264273409354034264e-06	1.384165941958803847e-06	1.514821996448337340e-06	1.657148147397809064e-06	1.812121687727964449e-06	1.980795636865092961e-06	2.164304059919445137e-06	2.363867713619527117e-06	2.580800035251885731e-06	2.816513491361735555e-06	3.072526303466498771e-06	3.350469568519009782e-06	3.652094792327362458e-06	3.979281854591609093e-06	4.334047424647677398e-06	4.718553847416752064e-06	5.135118519436841276e-06	5.586223775199565554e-06	6.074527304325283496e-06	6.602873120379108898e-06	7.174303102355108077e-06	7.792069130028471258e-06	8.459645834496741943e-06	9.180743985287134675e-06	9.959324535403324313e-06	1.079961334560322333e-05	1.170611660904585078e-05
1.506035563969352237e-07	1.664094198449774921e-07	1.838005562316528669e-07	2.029280061307162926e-07	2.239563797702062604e-07	2.470649693926871900e-07	2.724489823109927466e-07	3.003208547778896009e-07	3.309116649242696375e-07	3.644726513816632144e-07	4.012768445724472497e-07	4.416208180326495294e-07	4.858265675280571651e-07	5.342435261341143566e-07	5.872507238738909292e-07	6.452591009459559795e-07	7.087139840249962574e-07	7.780977355822041277e-07	8.539325866493864195e-07	9.367836639396698713e-07	1.027262222738363982e-06	1.126029097488711209e-06	1.233798382518635101e-06	1.351341355884468066e-06	1.479490659845702977e-06	1.619144752029079076e-06	1.771272641889523987e-06	1.936918927628821783e-06	2.117209149287002583e-06	2.313355474276210883e-06	2.526662732178913057e-06	2.758534816180178750e-06	3.010481469043925253e-06	3.284125472074638108e-06	3.581210256023962191e-06	3.903607953404960244e-06	4.253327912158634904e-06	4.632525691084717936e-06	5.043512557872776602e-06	5.488765510987871979e-06	5.970937847025414848e-06	6.492870295487102863e-06	7.057602743215779405e-06	7.668386570968307225e-06	8.328697624791011291e-06	9.042249844992096211e-06	9.813009575564603796e-06	1.064521057691160607e-05	1.154336976463997098e-05	1.251230369702236062e-05
1.609109216097400374e-07	1.777985466126642879e-07	1.963799405829596888e-07	2.168164812887438423e-07	2.392840458498439501e-07	2.639741973718534776e-07	2.910955032706273958e-07	3.208749390649155033e-07	3.535593980180325746e-07	3.894173136971937679e-07	4.287404029118649438e-07	4.718455369001609048e-07	5.190767490551772872e-07	5.708073879210402390e-07	6.274424246412035877e-07	6.894209245090915824e-07	7.572186927530253863e-07	8.313511051834180773e-07	9.123761348396784511e-07	1.000897586296832903e-06	1.097568549826759668e-06	1.203095088155107551e-06	1.318240169112101695e-06	1.443827858041707152e-06	1.580747784408273135e-06	1.729959897621690695e-06	1.892499527688848026e-06	2.069482766890216170e-06	2.262112189272847071e-06	2.471682925343927760e-06	2.699589109938505881e-06	2.947330721821120181e-06	3.216520834158087278e-06	3.508893295565047961e-06	3.826310861988526005e-06	4.170773800217273041e-06	4.544428984336612756e-06	4.949579506932641716e-06	5.388694827316980634e-06	5.864421479477715370e-06	6.379594362856617509e-06	6.937248639409577896e-06	7.540632260713745521e-06	8.193219149142523958e-06	8.898723057331494097e-06	9.661112130290537683e-06	1.048462419459123223e-05	1.137378279904834295e-05	1.233341403122808492e-05	1.336866413393957450e-05
1.718549711157752690e-07	1.898911781954175154e-07	2.097363519789683564e-07	2.315628459253179695e-07	2.555585001267988784e-07	2.819279065256404417e-07	3.108938178973595445e-07	3.426986471210502531e-07	3.776060794980766235e-07	4.159028056686192966e-07	4.579003830949258215e-07	5.039372345155562613e-07	5.543807922265492646e-07	6.096297975131211692e-07	6.701167650389951592e-07	7.363106225000155529e-07	8.087195363630850296e-07	8.878939350415131100e-07	9.744297414017616347e-07	1.068971827055034939e-06	1.172217701457910163e-06	1.284921449430343939e-06	1.407897931293544469e-06	1.542027260435922977e-06	1.688259573728406397e-06	1.847620110832368688e-06	2.021214619070048783e-06	2.210235101158488534e-06	2.415965923741289336e-06	2.639790305285040136e-06	2.883197202538020503e-06	3.147788615373581397e-06	3.435287330458226985e-06	3.747545124790279104e-06	4.086551450747549603e-06	4.454442624855282736e-06	4.853511543040605318e-06	5.286217945663526303e-06	5.755199256115747290e-06	6.263282017235332980e-06	6.813493950218038499e-06	7.409076661075107119e-06	8.053499020025846678e-06	8.750471239483335501e-06	9.503959676507571603e-06	1.031820238574739754e-05	1.119772544896456337e-05	1.214736010723084122e-05	1.317226072179091129e-05	1.427792358940418214e-05
1.834699566184927514e-07	2.027251610750749509e-07	2.239115922041849177e-07	2.472132519943385831e-07	2.728306770550992378e-07	3.009822869161902426e-07	3.319058893664171111e-07	3.658602810551317156e-07	4.031269687829053504e-07	4.440120195410711820e-07	4.888480478076991685e-07	5.379963490723033321e-07	5.918491890439287354e-07	6.508322584963004236e-07	7.154073042202698452e-07	7.860749470866854007e-07	8.633776987724764257e-07	9.479031892681245590e-07	1.040287617865893504e-06	1.141219440923864531e-06	1.251443310310818294e-06	1.371764277060025254e-06	1.503052275394942502e-06	1.646246902935869021e-06	1.802362513552195771e-06	1.972493639987553246e-06	2.157820764055541486e-06	2.359616452876860997e-06	2.579251880305167715e-06	2.818203753363924243e-06	3.078061664190946713e-06	3.360535888653287720e-06	3.667465653455969546e-06	4.000827894213770419e-06	4.362746527588936577e-06	4.755502261209852501e-06	5.181542965676274669e-06	5.643494633520023765e-06	6.144172950520338163e-06	6.686595505268614225e-06	7.273994663328836781e-06	7.909831132746864438e-06	8.597808248014048396e-06	9.341886999883135433e-06	1.014630183866773370e-05	1.101557727880897913e-05	1.195454533257773425e-05	1.296836380077076036e-05	1.406253544816486849e-05	1.524292809129050830e-05
1.957916199087997063e-07	2.163399882123786882e-07	2.389492815970942682e-07	2.638158592552157943e-07	2.911537269542689857e-07	3.211959731136291995e-07	3.541963765175211081e-07	3.904311144130595877e-07	4.302005994031766482e-07	4.738314537354447524e-07	5.216786300657813233e-07	5.741276882719871473e-07	6.315972384067615836e-07	6.945415604125856906e-07	7.634534117718301420e-07	8.388670348345188636e-07	9.213613761523140485e-07	1.011563530751204543e-06	1.110152424895135502e-06	1.217862751528912255e-06	1.335489173239463593e-06	1.463890808239576262e-06	1.603996015555866920e-06	1.756807496292164893e-06	1.923407728539091743e-06	2.104964754208228661e-06	2.302738336784319618e-06	2.518086509707641136e-06	2.752472535820502089e-06	3.007472299032957627e-06	3.284782150081153512e-06	3.586227228964656338e-06	3.913770287352561385e-06	4.269521034938749903e-06	4.655746034402679539e-06	5.074879170285286558e-06	5.529532717721289370e-06	6.022509037568631854e-06	6.556812925044716388e-06	7.135664639505269850e-06	7.762513643488075046e-06	8.441053079572947594e-06	9.175235013992225940e-06	9.969286476234450313e-06	1.082772632413356173e-05	1.175538296410465575e-05	1.275741295626942172e-05	1.383932053421549360e-05	1.500697806902398842e-05	1.626664750699824823e-05
2.088572344798770969e-07	2.307768450299104499e-07	2.548949098391920108e-07	2.814208913474537529e-07	3.105830778947957692e-07	3.426301124672790934e-07	3.778327091406728718e-07	4.164854751656621109e-07	4.589088704430618135e-07	5.054513135641195635e-07	5.564914441007329425e-07	6.124405513596845841e-07	6.737451803638609954e-07	7.408899263918407851e-07	8.144004299950078639e-07	8.948465850182801315e-07	9.828459727760389233e-07	1.079067536178828080e-06	1.184235508267791034e-06	1.299133610292215917e-06	1.424609535159832844e-06	1.561579732799054425e-06	1.711034514695057719e-06	1.874043495597445680e-06	2.051761391143093736e-06	2.245434190893293509e-06	2.456405727046661796e-06	2.686124659856295869e-06	2.936151901549874153e-06	3.208168501320259798e-06	3.503984014721599295e-06	3.825545381565454023e-06	4.174946337163187137e-06	4.554437382494380352e-06	4.966436339614044891e-06	5.413539519284887485e-06	5.898533528524192280e-06	6.424407746372602801e-06	6.994367496809003860e-06	7.611847948296145997e-06	8.280528769959721603e-06	9.004349574864181939e-06	9.787526181254134334e-06	1.063456772296525441e-05	1.155029464046954701e-05	1.253985758420584116e-05	1.360875726193266365e-05	1.476286526184278488e-05	1.600844588306396074e-05	1.735217900495553123e-05
2.227056467808863929e-07	2.460786549960729785e-07	2.717958863034233391e-07	3.000806913788102761e-07	3.311764970467556132e-07	3.653484327846457966e-07	4.028851626088810607e-07	4.441008279767561442e-07	4.893371371885518140e-07	5.389656110732117330e-07	5.933899952847946355e-07	6.530488501010440412e-07	7.184183292008647284e-07	7.900151595035363030e-07	8.683998347792882586e-07	9.541800363880284500e-07	1.048014295170026023e-06	1.150615909199149991e-06	1.262757132814418935e-06	1.385273653069046029e-06	1.519069370476783888e-06	1.665121501691536455e-06	1.824486022527513879e-06	1.998303470511184471e-06	2.187805126952465470e-06	2.394319599327690091e-06	2.619279825579999921e-06	2.864230522761383100e-06	3.130836103260777245e-06	3.420889082684352786e-06	3.736319004270880741e-06	4.079201905536360189e-06	4.451770353642950327e-06	4.856424076773639536e-06	5.295741219562185601e-06	5.772490251373868167e-06	6.289642556949020471e-06	6.850385739606452431e-06	7.458137667850818503e-06	8.116561296828225141e-06	8.829580296624701851e-06	9.601395519903602505e-06	1.043650234179472767e-05	1.133970890532457164e-05	1.231615530593913835e-05	1.337133374888780765e-05	1.451110971330960139e-05	1.574174415688675040e-05	1.706991679479549816e-05	1.850275048646175013e-05
2.373773169831082908e-07	2.622901246703907125e-07	2.897015898076671973e-07	3.198497768565992084e-07	3.529941513035536948e-07	3.894173092107624253e-07	4.294269316290904557e-07	4.733578554992071254e-07	5.215743007047072307e-07	5.744722637052114003e-07	6.324820887569960054e-07	6.960712283302035320e-07	7.657472049555742439e-07	8.420607873796886666e-07	9.256093945758064993e-07	1.017040741847236283e-06	1.117056743971192693e-06	1.226417691062989746e-06	1.345946713592318963e-06	1.476534553754406135e-06	1.619144661188146768e-06	1.774818631839672936e-06	1.944682009591661886e-06	2.129950471114769099e-06	2.331936415245654511e-06	2.552055979055717161e-06	2.791836503639081764e-06	3.052924473523618162e-06	3.337093954481857644e-06	3.646255555393833008e-06	3.982465940686802367e-06	4.347937920739950864e-06	4.745051148496962625e-06	5.176363451367369819e-06	5.644622828317110856e-06	6.152780142843665092e-06	6.704002543295735741e-06	7.301687642728293930e-06	7.949478491172617568e-06	8.651279373842994403e-06	9.411272469389807079e-06	1.023393540283747149e-05	1.112405972830324157e-05	1.208677037698005709e-05	1.312754610616298127e-05	1.425224098531136213e-05	1.546710695524333354e-05	1.677881749656089095e-05	1.819449244327859744e-05	1.972172397738262812e-05
2.529143591249266554e-07	2.794577880625194079e-07	3.086634176102921286e-07	3.407848937821886836e-07	3.760986669821646838e-07	4.149058300887212634e-07	4.575342028696806404e-07	5.043405384326564566e-07	5.557128960485605191e-07	6.120731914588887637e-07	6.738799363947730219e-07	7.416311796769531184e-07	8.158676629303412864e-07	8.971762046353342527e-07	9.861933269498332200e-07	1.083609140471008979e-06	1.190171502863282869e-06	1.306690468059183952e-06	1.434043043540429807e-06	1.573178274028567452e-06	1.725122670755291949e-06	1.890986006341821031e-06	2.071967496192493386e-06	2.269362388198502350e-06	2.484568983451880361e-06	2.719096111584252745e-06	2.974571085269556276e-06	3.252748159357545841e-06	3.555517521039889764e-06	3.884914838381167895e-06	4.243131395477253663e-06	4.632524843424066752e-06	5.055630597190604710e-06	5.515173909383373310e-06	6.014082652762499809e-06	6.555500844217791919e-06	7.142802943727672258e-06	7.779608962603153658e-06	8.469800416053994559e-06	9.217537155798394245e-06	1.002727511906436155e-05	1.090378503089786235e-05	1.185217209717627995e-05	1.287789672614439811e-05	1.398679631660416853e-05	1.518510815111833995e-05	1.647949343269942670e-05	1.787706250346094553e-05	1.938540128357546193e-05	2.101259896862275203e-05
2.693605804950315820e-07	2.976300501495891634e-07	3.287348334761200403e-07	3.629450697192139920e-07	4.005551883907177130e-07	4.418858615707421975e-07	4.872862262101296961e-07	5.371362340624783693e-07	5.918491788085175966e-07	6.518744122060594952e-07	7.177002617564255367e-07	7.898571630607696234e-07	8.689210207478329703e-07	9.555168125876634107e-07	1.050322452164130049e-06	1.154072926261837508e-06	1.267564723929954491e-06	1.391660575016192706e-06	1.527294516817226688e-06	1.675477308367119055e-06	1.837302212781057073e-06	2.013951168986761626e-06	2.206701375108708200e-06	2.416932306719458117e-06	2.646133194134774255e-06	2.895910983904270578e-06	3.167998810632698159e-06	3.464265006257476761e-06	3.786722674901203221e-06	4.137539862411488347e-06	4.519050350690166001e-06	4.933765107894754617e-06	5.384384426565847342e-06	5.873810782685302942e-06	6.405162449601065319e-06	6.981787901657226265e-06	7.607281043236944703e-06	8.285497299756019429e-06	9.020570607927717361e-06	9.816931343349825310e-06	1.067932522413437033e-05	1.161283322990000401e-05	1.262289257597086127e-05	1.371531878306782939e-05	1.489632888311113650e-05	1.617256580200758200e-05	1.755112396040540529e-05	1.903957613341735635e-05	2.064600161016213640e-05	2.237901569371194519e-05
2.867615201061098982e-07	3.168572293886452388e-07	3.499714146325529261e-07	3.863916656364208112e-07	4.264314350438008728e-07	4.704321107374210493e-07	5.187653843456007882e-07	5.718357529854366086e-07	6.300832096457902889e-07	6.939861348077787283e-07	7.640644026007980948e-07	8.408827155185691857e-07	9.250541824737303516e-07	1.017244155749847728e-06	1.118174343216920841e-06	1.228627213010017765e-06	1.349450708729644217e-06	1.481563294106807226e-06	1.625959346984206643e-06	1.783714923396662346e-06	1.955993913487535052e-06	2.144054611972413447e-06	2.349256726854122232e-06	2.573068851104050969e-06	2.817076423049200986e-06	3.082990202242723001e-06	3.372655288642649753e-06	3.688060713978378108e-06	4.031349635241745324e-06	4.404830161297923708e-06	4.810986844664843256e-06	5.252492871554216388e-06	5.732222984302735807e-06	6.253267171332429454e-06	6.818945160772683330e-06	7.432821754837784345e-06	8.098723042978604698e-06	8.820753532712779810e-06	9.603314237870971687e-06	1.045112176477575634e-05	1.136922843758212260e-05	1.236304350465021668e-05	1.343835546837855404e-05	1.460135558139410346e-05	1.585866255236121719e-05	1.721734850493435111e-05	1.868496623349958559e-05	2.026957779937759661e-05	2.197978451099484354e-05	2.382475833125671100e-05
3.051644861042100746e-07	3.371915990531350590e-07	3.724308974268844141e-07	4.111884263166019361e-07	4.537977572952465853e-07	5.006221869712033525e-07	5.520572604664449983e-07	6.085334337132969495e-07	6.705189364977032751e-07	7.385228496553073406e-07	8.130984105717814891e-07	8.948465619122758864e-07	9.844197593069844824e-07	1.082526054550431734e-06	1.189933471731208821e-06	1.307474694595683624e-06	1.436052084363908370e-06	1.576643048156298709e-06	1.730305779157322052e-06	1.898185390633511861e-06	2.081520466938076935e-06	2.281650055671601717e-06	2.500021126225172245e-06	2.738196521007611307e-06	2.997863426749511733e-06	3.280842394381337030e-06	3.589096937097576373e-06	3.924743737341407251e-06	4.290063494570085934e-06	4.687512446786974979e-06	5.119734599949157294e-06	5.589574700469674627e-06	6.100091987136499458e-06	6.654574759845808365e-06	7.256555803605950415e-06	7.909828707290471431e-06	8.618465117604595318e-06	9.386832969671787035e-06	1.021961573653678836e-05	1.112183274070709182e-05	1.209886057162025313e-05	1.315645565360146297e-05	1.430077800947624057e-05	1.553841626549918128e-05	1.687641394365416034e-05	1.832229708765436177e-05	1.988410326911539789e-05	2.157041202038955231e-05	2.339037674038730119e-05	2.535375811941934955e-05
3.246185919519661700e-07	3.586874272146289653e-07	3.961732214873719227e-07	4.374015291135514107e-07	4.827271901478014322e-07	5.325366613186430882e-07	5.872507037198521977e-07	6.473272148317519093e-07	7.132642740873497581e-07	7.856034162442856228e-07	8.649331476164532518e-07	9.518927210417417898e-07	1.047176186315659023e-06	1.151536733704353908e-06	1.265791349064226145e-06	1.390825800038982023e-06	1.527599973777646763e-06	1.677153587618036420e-06	1.840612295208944211e-06	2.019194211598981406e-06	2.214216881899829833e-06	2.427104719234974868e-06	2.659396938809231998e-06	2.912756016078648695e-06	3.188976698161098730e-06	3.489995598802687765e-06	3.817901408401470251e-06	4.174945751784152700e-06	4.563554727629303564e-06	4.986341164628044273e-06	5.446117630668184526e-06	5.945910232510561772e-06	6.488973244596340813e-06	7.078804606774147321e-06	7.719162331857242634e-06	8.414081865012543933e-06	9.167894438030717939e-06	9.985246462532096679e-06	1.087112000710667896e-05	1.183085440427005345e-05	1.287016903393043672e-05	1.399518733078075585e-05	1.521246206367733473e-05	1.652900193558788023e-05	1.795229955311542308e-05	1.949036081490243582e-05	2.115173576837170644e-05	2.294555098426609056e-05	2.488154349831494437e-05	2.697009636899902780e-05
3.451747912169056842e-07	3.814010151833211073e-07	4.212605721820687380e-07	4.650996308296862785e-07	5.132955049887097096e-07	5.662591235645877311e-07	6.244378921483855890e-07	6.883187043781814927e-07	7.584311803687460939e-07	8.353511473736780120e-07	9.197043786872724312e-07	1.012170607668144269e-06	1.113487834674023640e-06	1.224456945636956153e-06	1.345946661979392502e-06	1.478898842575698618e-06	1.624334159497324793e-06	1.783358170344865476e-06	1.957167811063670509e-06	2.147058334261561235e-06	2.354430719196164368e-06	2.580799580769718414e-06	2.827801606071479369e-06	3.097204548214270272e-06	3.390916808457432937e-06	3.710997638849923691e-06	4.059667998892111643e-06	4.439322100984679313e-06	4.852539680706442066e-06	5.302099029237854682e-06	5.790990826515510692e-06	6.322432814964036619e-06	6.899885354894338699e-06	7.527067903881326385e-06	8.207976463627138830e-06	8.946902038977331845e-06	9.748450154873230142e-06	1.061756147809003030e-05	1.155953359162003872e-05	1.258004397049677877e-05	1.368517420872131833e-05	1.488143554772597143e-05	1.617579575748559123e-05	1.757570742195983132e-05	1.908913768098984546e-05	2.072459948109646083e-05	2.249118438779010992e-05	2.439859701202079235e-05	2.645719110322938939e-05	2.867800736112565441e-05
3.668859107892409066e-07	4.053907342132504125e-07	4.477574211611118033e-07	4.943539124776748926e-07	5.455812589900688630e-07	6.018762367302106841e-07	6.637143927877285732e-07	7.316132460879851176e-07	8.061357295217469997e-07	8.878938895446013859e-07	9.775528602604163228e-07	1.075835129932970570e-06	1.183525118834440780e-06	1.301474088338100797e-06	1.430605402195585433e-06	1.571920162005691653e-06	1.726503239980773631e-06	1.895529733248892232e-06	2.080271865092153500e-06	2.282106359714149590e-06	2.502522318350261712e-06	2.743129625781194601e-06	3.005667917581905555e-06	3.292016139730891373e-06	3.604202733517346768e-06	3.944416480012412787e-06	4.315018039711091024e-06	4.718552224302663014e-06	5.157761038880902721e-06	5.635597534261128863e-06	6.155240510419942573e-06	6.720110113413800146e-06	7.333884369455915209e-06	8.000516701127933540e-06	8.724254471979697118e-06	9.509658606995066951e-06	1.036162433759874696e-05	1.128540312100712881e-05	1.228662578480219755e-05	1.337132694860538558e-05	1.454597077564843815e-05	1.581747810786239734e-05	1.719325503882414183e-05	1.868122297951806864e-05	2.028985027232640536e-05	2.202818540902259733e-05	2.390589190871060640e-05	2.593328491167686272e-05	2.812136954494611407e-05	3.048188111498729928e-05
3.898066823468329950e-07	4.307170602708224902e-07	4.757305647599962025e-07	5.252381216804847467e-07	5.796658419029205017e-07	6.394777886958832819e-07	7.051792185938767570e-07	7.773199821460829177e-07	8.564981810961077917e-07	9.433640991177836812e-07	1.038624424184609110e-06	1.143046781638207646e-06	1.257464598046019659e-06	1.382782316999746988e-06	1.519980989103449004e-06	1.670124259533519074e-06	1.834364777720880294e-06	2.013951054908163120e-06	2.210234796570092183e-06	2.424678737952101986e-06	2.658865012279615102e-06	2.914504082514772828e-06	3.193444268889327695e-06	3.497681905815725649e-06	3.829372163173283515e-06	4.190840568378250563e-06	4.584595267071626795e-06	5.013340061693436526e-06	5.479988268650669800e-06	5.987677436230115309e-06	6.539784966832815011e-06	7.139944688545023701e-06	7.792064422448657484e-06	8.500344593473754037e-06	9.269297933933468787e-06	1.010377033020055060e-05	1.100896286424246481e-05	1.199045510294544016e-05	1.305422968929093031e-05	1.420669829051812519e-05	1.545472895937854171e-05	1.680567496547193755e-05	1.826740515441268765e-05	1.984833589324290433e-05	2.155746466097809434e-05	2.340440534358380678e-05	2.539942529283917939e-05	2.755348420858173039e-05	2.987827490365362737e-05	3.238626601048682921e-05
4.139937718785166699e-07	4.574426066580039153e-07	5.052491600334352208e-07	5.578286124554360703e-07	6.156335199642527990e-07	6.791567406390786108e-07	7.489348818581780423e-07	8.255519120670322069e-07	9.096430448898946297e-07	1.001898913772832721e-06	1.103070056357341900e-06	1.213971728833753885e-06	1.335489071610985850e-06	1.468582648767373478e-06	1.614294384912275983e-06	1.773753924292065223e-06	1.948185438214749691e-06	2.138914908144696782e-06	2.347377913130955522e-06	2.575127951578441748e-06	2.823845328748961848e-06	3.095346642786491937e-06	3.391594903495884529e-06	3.714710319564199793e-06	4.066981791394752821e-06	4.450879148223912507e-06	4.869066169705060157e-06	5.324414433666517048e-06	5.820018033282177013e-06	6.359209208421110454e-06	6.945574937467939194e-06	7.582974537416882015e-06	8.275558321538435889e-06	9.027787365384715588e-06	9.844454433335084247e-06	1.073070611927763483e-05	1.169206625636507695e-05	1.273446065206530772e-05	1.386424320594292649e-05	1.508822346873184136e-05	1.641369570231074245e-05	1.784846950111490223e-05	1.940090203634650361e-05	2.107993198502781387e-05	2.289511520649073687e-05	2.485666222927742749e-05	2.697547761164672967e-05	2.926320123890293975e-05	3.173225162058292435e-05	3.439587125014264727e-05
4.395058070706549154e-07	4.856321542745734789e-07	5.363847581815913080e-07	5.922043821192982738e-07	6.535714766267928956e-07	7.210092719672499229e-07	7.950874437572956266e-07	8.764259473146078182e-07	9.656991411334897248e-07	1.063640218796994751e-06	1.171045969708613030e-06	1.288781890140325623e-06	1.417787667249397469e-06	1.559083059912915475e-06	1.713774201466744713e-06	1.883060350713349735e-06	2.068241118880065355e-06	2.270724201565894810e-06	2.492033646107108480e-06	2.733818686221846614e-06	2.997863177255460758e-06	3.286095666843654899e-06	3.600600137333643587e-06	3.943627457853295694e-06	4.317607585491266247e-06	4.725162556643776593e-06	5.169120311190685616e-06	5.652529393782095048e-06	6.178674578141867564e-06	6.751093461916899122e-06	7.373594081221560983e-06	8.050273595631887279e-06	8.785538095971776984e-06	9.584123588793446970e-06	1.045111821297818941e-05	1.139198574536473557e-05	1.241259045373989636e-05	1.351922335688829669e-05	1.471862995268838898e-05	1.601803947644175674e-05	1.742519575273364688e-05	1.894838970511155673e-05	2.059649358874377466e-05	2.237899701195365980e-05	2.430604481309954471e-05	2.638847685969992945e-05	2.863786983691164306e-05	3.106658109252169312e-05	3.368779460541651766e-05	3.651556914406688906e-05
4.664034023557164095e-07	5.153526792971187722e-07	5.692113351232132489e-07	6.284471050434310581e-07	6.935698498123820115e-07	7.651348214156693366e-07	8.437465596740608585e-07	9.300629612598423905e-07	1.024799655537136663e-06	1.128734707716727832e-06	1.242713670956148169e-06	1.367655010217611138e-06	1.504555921923133187e-06	1.654498574715710985e-06	1.818656797949062654e-06	1.998303245884632540e-06	2.194817066972149461e-06	2.409692109029888882e-06	2.644545692618134989e-06	2.901127986417079167e-06	3.181332019971464348e-06	3.487204370751506069e-06	3.820956564095540142e-06	4.184977226246128219e-06	4.581845032359081613e-06	5.014342493056984443e-06	5.485470624803659346e-06	5.998464551094486617e-06	6.556810083181627472e-06	7.164261330777714601e-06	7.824859394899138300e-06	8.542952196716818581e-06	9.323215497966161929e-06	1.017067517012495538e-05	1.109073077118661098e-05	1.208918049042889129e-05	1.317224752309314607e-05	1.434660793833818785e-05	1.561942010520303665e-05	1.699835574258689000e-05	1.849163266043831288e-05	2.010804926039341375e-05	2.185702086504026360e-05	2.374861794575943292e-05	2.579360631971516727e-05	2.800348938701771928e-05	3.039055247931527596e-05	3.296790939112566728e-05	3.574955116501763743e-05	3.875039720130564626e-05
4.947491814159148825e-07	5.466733780460839747e-07	6.038053189630896576e-07	6.666411629799780760e-07	7.357217653812099008e-07	8.116361239705918126e-07	8.950255199149076419e-07	9.865878340645616187e-07	1.087082188747305101e-06	1.197333936770935109e-06	1.318240020580713980e-06	1.450774725770984689e-06	1.595995854451666389e-06	1.755051345317243635e-06	1.929186368659461087e-06	2.119750926003029079e-06	2.328207985527736741e-06	2.556142185965905130e-06	2.805269143233219551e-06	3.077445395659607839e-06	3.374679025333964866e-06	3.699140994758499080e-06	4.053177239725149695e-06	4.439321561070421229e-06	4.860309359737389231e-06	5.319092261366742623e-06	5.818853678447805345e-06	6.363025359885924553e-06	6.955304979669326798e-06	7.599674818149874199e-06	8.300421591276344759e-06	9.062157484925700037e-06	9.889842453271246525e-06	1.078880784187781826e-05	1.176478139794072132e-05	1.282391373174732117e-05	1.397280629505274891e-05	1.521854094359989672e-05	1.656871115246618415e-05	1.803145495427945050e-05	1.961548967159213784e-05	2.133014851583368206e-05	2.318541912623873295e-05	2.519198412298949050e-05	2.736126374946683775e-05	2.970546067898110842e-05	3.223760706161596531e-05	3.497161388688156274e-05	3.792232273764556877e-05	4.110556001038095003e-05
5.246077969294728999e-07	5.796656888061884665e-07	6.402456140945129989e-07	7.068736716730187682e-07	7.801233665009307400e-07	8.606192432693957517e-07	9.490412854394937213e-07	1.046129492067058190e-06	1.152688799745157242e-06	1.269594372712032207e-06	1.397797285455431174e-06	1.538330623473784036e-06	1.692316029234266123e-06	1.860970721796343361e-06	2.045615020046887307e-06	2.247680401018564043e-06	2.468718126335806289e-06	2.710408471451805939e-06	2.974570594003103235e-06	3.263173079314222345e-06	3.578345202831984530e-06	3.922388951052712732e-06	4.297791844325427747e-06	4.707240606765362591e-06	5.153635730389526628e-06	5.640106982489270505e-06	6.170029907174556094e-06	6.747043373956354881e-06	7.375068228178703055e-06	8.058327100045977839e-06	8.801365430932746206e-06	9.609073777576284894e-06	1.048671145665727889e-05	1.143993159413055783e-05	1.247480764549893890e-05	1.359786145499085830e-05	1.481609292331014637e-05	1.613701135526211312e-05	1.756866856009986128e-05	1.911969377888183855e-05	2.079933051445681885e-05	2.261747534088544143e-05	2.458471877016429514e-05	2.671238825499649635e-05	2.901259340706059014e-05	3.149827351074345466e-05	3.418324741257655879e-05	3.708226586669346959e-05	4.021106641638785682e-05	4.358643089140813129e-05
5.560459473419901559e-07	6.144033103597720948e-07	6.786136216713491217e-07	7.492345034614792948e-07	8.268738385923564422e-07	9.121935991208047886e-07	1.005914518209142086e-06	1.108820941236029461e-06	1.221766042709117934e-06	1.345677433408367153e-06	1.481563183549673235e-06	1.630518289167454025e-06	1.793731610377116405e-06	1.972493311692825672e-06	2.168202836141821231e-06	2.382377446533999192e-06	2.616661368912271338e-06	2.872835574925395698e-06	3.152828241628451828e-06	3.458725929023862988e-06	3.792785517508438945e-06	4.157446949282176478e-06	4.555346819704594973e-06	4.989332866545792698e-06	5.462479407071012014e-06	5.978103774914110248e-06	6.539783810730828474e-06	7.151376462673094097e-06	7.817037554782197166e-06	8.541242783457558238e-06	9.328810004209011966e-06	1.018492287293478096e-05	1.111515590798319533e-05	1.212550104123041843e-05	1.322239572834347058e-05	1.441275269027562834e-05	1.570399135985523181e-05	1.710407110905875992e-05	1.862152633420157812e-05	2.026550347780666335e-05	2.204580006732739458e-05	2.397290585216621677e-05	2.605804612154633383e-05	2.831322728674541558e-05	3.075128481193438310e-05	3.338593357843280124e-05	3.623182076747731806e-05	3.930458134668224823e-05	4.262089624515345219e-05	4.619855330171430122e-05
5.891323904407185178e-07	6.509622169876621667e-07	7.189932561785307361e-07	7.938163055744867430e-07	8.760754295211389093e-07	9.664719897806722701e-07	1.065769605751994147e-06	1.174799294249714569e-06	1.294464996853393030e-06	1.425749520710255573e-06	1.569720920115465260e-06	1.727539347687924462e-06	1.900464405508518351e-06	2.089863028192108158e-06	2.297217931524566801e-06	2.524136662009155060e-06	2.772361284432666630e-06	3.043778746381598679e-06	3.340431960504900800e-06	3.664531647237524924e-06	4.018468982660840782e-06	4.404829098179389767e-06	4.826405480739113796e-06	5.286215324389273891e-06	5.787515886102760652e-06	6.333821900905622703e-06	6.928924113522930580e-06	7.576908985923295685e-06	8.282179642322162771e-06	9.049478115386916019e-06	9.883908959561173228e-06	1.079096429958255018e-05	1.177655038440385647e-05	1.284701571882120399e-05	1.400918084716814550e-05	1.527036986542429977e-05	1.663844374000950167e-05	1.812183551337599903e-05	1.972958747824123886e-05	2.147139040394552167e-05	2.335762489989273334e-05	2.539940500240757575e-05	2.760862407250616349e-05	2.999800309309865295e-05	3.258114145492750223e-05	3.537257032114624549e-05	3.838780866075109033e-05	4.164342204118769733e-05	4.515708427020787875e-05	4.894764197654034540e-05
6.239379535052761170e-07	6.894206696872555675e-07	7.614709578245767598e-07	8.407145138139971549e-07	9.278334646988050235e-07	1.023570608611820085e-06	1.128734679535450609e-06	1.244205790748760314e-06	1.370941288744989121e-06	1.509982045031720040e-06	1.662459214753014652e-06	1.829601492654298578e-06	2.012742898551677839e-06	2.213331126166860927e-06	2.432936490946557253e-06	2.673261514299712269e-06	2.936151183557346403e-06	3.223603928885520214e-06	3.537783360360905516e-06	3.881030810448164648e-06	4.255878729196496832e-06	4.665064981595904137e-06	5.111548098698921492e-06	5.598523536315505045e-06	6.129440997325337397e-06	6.708022875915315717e-06	7.338283884333630281e-06	8.024551925057777171e-06	8.771490273579254891e-06	9.584121139321765778e-06	1.046785067451273591e-05	1.142849550311654266e-05	1.247231084419224932e-05	1.360602030627308640e-05	1.483684743152565317e-05	1.617254907056917996e-05	1.762145067086762492e-05	1.919248356356026934e-05	2.089522433543372252e-05	2.273993637447806432e-05	2.473761367903748828e-05	2.690002702201601986e-05	2.923977256285722632e-05	3.177032300107076414e-05	3.450608136595784001e-05	3.746243753778032056e-05	4.065582759600027801e-05	4.410379609030974331e-05	4.782506132991030414e-05	5.183958378601075334e-05
6.605355398046393997e-07	7.298592233535185039e-07	8.061357004752713613e-07	8.900273613145889818e-07	9.822563567509213616e-07	1.083609054750525940e-06	1.194941626729201559e-06	1.317185810303692704e-06	1.451355106593161691e-06	1.598551441090680558e-06	1.759972318742270477e-06	1.936918505544879922e-06	2.130802270712747703e-06	2.343156225259626812e-06	2.575642794706436884e-06	2.830064365544587581e-06	3.108374147066246118e-06	3.412687792212170033e-06	3.745295823183145194e-06	4.108676909709187791e-06	4.505512050072465132e-06	4.938699707226636935e-06	5.411371954648993352e-06	5.926911688892318717e-06	6.488970968172843612e-06	7.101490538726528837e-06	7.768720613085391898e-06	8.495242966865128748e-06	9.285994423101460467e-06	1.014629179561724280e-05	1.108185836534694660e-05	1.209885196596827686e-05	1.320389475757517629e-05	1.440410476949749010e-05	1.570712929566151579e-05	1.712118022813427710e-05	1.865507141664413042e-05	2.031825814395285301e-05	2.212087880888429100e-05	2.407379891067439946e-05	2.618865742996875849e-05	2.847791570332597260e-05	3.095490888942950016e-05	3.363390012632855032e-05	3.653013747996392729e-05	3.965991378487639406e-05	4.304062947839505578e-05	4.669085852971458016e-05	5.063041756501725986e-05	5.488043828925855431e-05
6.990001312069593165e-07	7.723607296649550225e-07	8.530789948435964982e-07	9.418558820658578527e-07	1.039455609405024869e-06	1.146710337396376778e-06	1.264526094936862195e-06	1.393888877631611821e-06	1.535871205998893492e-06	1.691639174243026717e-06	1.862460022018165035e-06	2.049710263376042503e-06	2.254884408931029798e-06	2.479604319178224671e-06	2.725629228871784032e-06	2.994866484401385495e-06	3.289383038204491429e-06	3.611417746407252651e-06	3.963394518106360075e-06	4.347936366977926121e-06	4.767880418227886197e-06	5.226293926279135932e-06	5.726491361015890803e-06	6.272052622873944805e-06	6.866842449573311903e-06	7.515031079824665160e-06	8.221116241904978354e-06	8.989946537576164344e-06	9.826746294413591664e-06	1.073714196219864155e-05	1.172719013161692715e-05	1.280340725606675483e-05	1.397280115991794564e-05	1.524290441905576127e-05	1.662180970198603463e-05	1.811820716214284952e-05	1.974142397433834004e-05	2.150146611047116968e-05	2.340906245169664849e-05	2.547571133618638825e-05	2.771372964341213018e-05	3.013630451747889122e-05	3.275754783348439227e-05	3.559255351205688195e-05	3.865745778823085227e-05	4.196950254148878719e-05	4.554710179425567186e-05	4.940991148622413820e-05	5.357890263167211845e-05	5.807643796633444081e-05
7.394087866662085308e-07	8.170103354138115730e-07	9.023948866478834427e-07	9.963039088794403048e-07	1.099545815247685439e-06	1.213000873338633780e-06	1.337627489469072861e-06	1.474468659591538958e-06	1.624658906645374830e-06	1.789431736839074968e-06	1.970127649161318505e-06	2.168202734291969521e-06	2.385237901029764101e-06	2.622948770366843620e-06	2.883196279425107557e-06	3.167998039619049979e-06	3.479540495628731735e-06	3.820191934049221123e-06	4.192516392929397847e-06	4.599288525817562913e-06	5.043509476399052615e-06	5.528423822322319431e-06	6.057537649384799139e-06	6.634637819854425050e-06	7.263812501358406902e-06	7.949473025455098686e-06	8.696377147713932389e-06	9.509653783861509100e-06	1.039482929928835677e-05	1.135785543196412501e-05	1.240513893152343662e-05	1.354357300002343710e-05	1.478057062254011050e-05	1.612409987841834799e-05	1.758272132657223924e-05	1.916562756074395493e-05	2.088268503305139648e-05	2.274447824647525638e-05	2.476235641913037940e-05	2.694848272522824606e-05	2.931588621952387216e-05	3.187851655376440491e-05	3.465130159515956293e-05	3.765020805818207244e-05	4.089230526203474660e-05	4.439583212689027236e-05	4.818026752244865458e-05	5.226640408250780140e-05	5.667642559899107842e-05	6.143398810828508720e-05
7.818406363475594253e-07	8.638954760173235183e-07	9.541799494476263255e-07	1.053478065479840673e-06	1.162644646996420607e-06	1.282610477328377314e-06	1.414388962727442637e-06	1.559082953483347625e-06	1.717892079406665028e-06	1.892120634026444741e-06	2.083186043769024284e-06	2.292627960367108812e-06	2.522118016800312394e-06	2.773470289208036277e-06	3.048652509406677586e-06	3.349798074927626961e-06	3.679218905833154033e-06	4.039419199983247388e-06	4.433110140907022257e-06	4.863225614977551656e-06	5.332938997193551385e-06	5.845681067535674466e-06	6.405159122578012577e-06	7.015377349799416662e-06	7.680658534842692471e-06	8.405667174809037994e-06	9.195434073544543418e-06	1.005538249776105046e-05	1.099135597573405356e-05	1.200964782322425506e-05	1.311703248415845831e-05	1.432079877647778584e-05	1.562878513640610534e-05	1.704941695718005821e-05	1.859174612101936416e-05	2.026549282577153849e-05	2.208108981023222965e-05	2.404972908460089231e-05	2.618341127484848045e-05	2.849499769196943695e-05	3.099826523907879859e-05	3.370796427115099243e-05	3.663987952379739937e-05	3.981089422882460108e-05	4.323905753544884164e-05	4.694365535682935901e-05	5.094528476207481538e-05	5.526593203404407331e-05	5.992905451301050815e-05	6.495966634563121928e-05
8.263768711520539522e-07	9.131058639456033128e-07	1.008533271864763305e-06	1.113487752396469704e-06	1.228872841930485228e-06	1.355672344903716228e-06	1.494957395266197270e-06	1.647893666173381535e-06	1.815749123348335985e-06	1.999902358419928004e-06	2.201851540570317462e-06	2.423224026919080361e-06	2.665786674246205481e-06	2.931456896906777287e-06	3.222314518120041070e-06	3.540614464219376436e-06	3.888800353929343213e-06	4.269519037288856736e-06	4.685636141461094454e-06	5.140252683361462978e-06	5.636722811790067882e-06	6.178672744568536183e-06	6.770020969052158300e-06	7.414999777308867689e-06	8.118178210220287002e-06	8.884486487764110140e-06	9.719242005766517235e-06	1.062817698247117127e-05	1.161746784133142437e-05	1.269376641950761305e-05	1.386423309460347556e-05	1.513657192521936096e-05	1.651906790390030887e-05	1.802062642401436231e-05	1.965081506499050294e-05	2.141990780314927530e-05	2.333893175809287427e-05	2.541971658719580950e-05	2.767494664322695468e-05	3.011821601241795312e-05	3.276408655244466157e-05	3.562814905169649362e-05	3.872708763292338259e-05	4.207874752579373288e-05	4.570220633406932753e-05	4.961784892397580997e-05	5.384744606086457698e-05	5.841423692144572579e-05	6.334301560862532008e-05	6.866022179534136689e-05
8.731007274006025844e-07	9.647334718008743384e-07	1.065556438897506334e-06	1.176445126333501731e-06	1.298354179123728268e-06	1.432323027274259553e-06	1.579483368097337738e-06	1.741066783567588350e-06	1.918412932092775127e-06	2.112978353057463211e-06	2.326345924641698404e-06	2.560235017628778746e-06	2.816512390213900277e-06	3.097203871204695603e-06	3.404506881464724255e-06	3.740803845992834116e-06	4.108676551649933785e-06	4.510921508243530410e-06	4.950566373449042206e-06	5.430887504892357203e-06	5.955428705626987366e-06	6.528021232214462761e-06	7.152805137649100663e-06	7.834252024456188367e-06	8.577189286422879619e-06	9.386825920598295439e-06	1.026877999439968679e-05	1.122910785589183929e-05	1.227433517854783621e-05	1.341148993504099709e-05	1.464813739785218419e-05	1.599241726768969534e-05	1.745308303389506098e-05	1.903954367413132422e-05	2.076190780371221732e-05	2.263103038790524618e-05	2.465856213341096289e-05	2.685700167797424093e-05	2.923975069969522936e-05	3.182117207004149620e-05	3.461665117682868117e-05	3.764266054547422405e-05	4.091682788863819072e-05	4.445800771590201423e-05	4.828635663638348199e-05	5.242341248812322361e-05	5.689217742862518780e-05	6.171720512115517424e-05	6.692469215114471960e-05	7.254257380638354995e-05
9.220974664372421640e-07	1.018872509782806263e-06	1.125353507033882024e-06	1.242465072694152075e-06	1.371215449122418417e-06	1.512702397871222778e-06	1.668121125805099353e-06	1.838772329953990099e-06	2.026070849021808550e-06	2.231554962061214907e-06	2.456896377090184892e-06	2.703910954763129030e-06	2.974570214635420845e-06	3.271013674073377564e-06	3.595562072459940150e-06	3.950731536031492024e-06	4.339248741446845019e-06	4.764067139039371958e-06	5.228384299629729715e-06	5.735660451779808804e-06	6.289638279442774127e-06	6.894364053107266930e-06	7.554210170733521076e-06	8.273899188051273140e-06	9.058529421078925328e-06	9.913602207098916829e-06	1.084505091369314640e-05	1.185927178885909623e-05	1.296315674865133535e-05	1.416412820222011259e-05	1.547017601753286446e-05	1.688989673446727766e-05	1.843253513530793565e-05	2.010802828600106209e-05	2.192705216473602695e-05	2.390107099758272509e-05	2.604238942394544818e-05	2.836420761750203245e-05	3.088067949106624649e-05	3.360697411638270048e-05	3.655934049227154423e-05	3.975517579668516664e-05	4.321309726017350824e-05	4.695301779987997399e-05	5.099622555451267336e-05	5.536546746174822740e-05	6.008503702010379785e-05	6.518086637756809903e-05	7.068062288903370855e-05	7.661381028386527977e-05
9.734543489127149206e-07	1.075619397276040919e-06	1.188030972872933531e-06	1.311665170937336765e-06	1.447586415712855384e-06	1.596953610171035840e-06	1.761028530037512867e-06	1.941184316737608157e-06	2.138914610791549563e-06	2.355843368425874765e-06	2.593735406560907489e-06	2.854507723800486483e-06	3.140241647612138435e-06	3.453195860538881139e-06	3.795820361027673199e-06	4.170771417293552737e-06	4.580927575559481590e-06	5.029406787020570857e-06	5.519584720971036988e-06	6.055114334703701804e-06	6.639946774037998110e-06	7.278353681649503660e-06	7.974950993759525426e-06	8.734724309182282734e-06	9.563055918227635386e-06	1.046575358249283870e-05	1.144908116015570715e-05	1.251979117498047487e-05	1.368515943086782874e-05	1.495302177739775517e-05	1.633181313542179865e-05	1.783060889535888763e-05	1.945916880437454938e-05	2.122798346214178000e-05	2.314832354827137180e-05	2.523229190784914141e-05	2.749287862471003658e-05	2.994401921517060586e-05	3.260065607785005354e-05	3.547880333795425166e-05	3.859561522692003978e-05	4.196945814062904185e-05	4.561998652139494096e-05	4.956822271070517402e-05	5.383664092109332206e-05	5.844925547656489332e-05	6.343171347168433040e-05	6.881139199965894521e-05	7.461750009953714731e-05	8.088118557192905303e-05
1.027260603510984291e-06	1.135072728297479356e-06	1.253697734964911553e-06	1.384165652446944071e-06	1.527599769425709127e-06	1.685223046403095499e-06	1.858367002945395086e-06	2.048480680094871252e-06	2.257140278637872299e-06	2.486059518359175123e-06	2.737100765940390947e-06	3.012286981762122596e-06	3.313814538573895682e-06	3.644066967795547852e-06	4.005629692109616178e-06	4.401305805995030242e-06	4.834132968935959723e-06	5.307401479213968321e-06	5.824673599453533578e-06	6.389804208438060262e-06	7.006962857139076291e-06	7.680657310404586497e-06	8.415758659321615048e-06	9.217528092906161028e-06	1.009164542145637583e-05	1.104423944765252000e-05	1.208192028525031867e-05	1.321181372902564351e-05	1.444159778344324900e-05	1.577954146134418148e-05	1.723454596776006077e-05	1.881618838774798500e-05	2.053476800089017515e-05	2.240135534878148166e-05	2.442784418544872651e-05	2.662700644414941095e-05	2.901255035740379085e-05	3.159918187034755824e-05	3.440266949060515273e-05	3.743991272075500537e-05	4.072901422215748475e-05	4.428935586131724998e-05	4.814167879214261022e-05	5.230816772927444734e-05	5.681253956917776694e-05	6.168013651681569353e-05	6.693802387644341321e-05	7.261509266532283850e-05	7.874216720894521612e-05	8.535211787563883425e-05
1.083607389884102184e-06	1.197333230544169546e-06	1.322465048582552725e-06	1.460089350597388956e-06	1.611391072428119200e-06	1.777660256756733279e-06	1.960301460144663804e-06	2.160843207079268577e-06	2.380948156957061816e-06	2.622424031607213473e-06	2.887235353629132758e-06	3.177516048561939708e-06	3.495582966756826774e-06	3.843950383776740296e-06	4.225345541202746592e-06	4.642725292881727719e-06	5.099293924903011677e-06	5.598522220940732136e-06	6.144167848039803582e-06	6.740297141454755237e-06	7.391308370765334441e-06	8.101956573187745289e-06	8.877380043768587153e-06	9.723128575983457900e-06	1.064519355015479258e-05	1.165003997104827463e-05	1.274464055998850543e-05	1.393651201085031821e-05	1.523375352331028491e-05	1.664508773077679978e-05	1.817990414444309817e-05	1.984830523890294043e-05	2.166115530872642170e-05	2.363013222928548319e-05	2.576778225892840553e-05	2.808757802332353167e-05	3.060397982636528535e-05	3.333250043548357172e-05	3.628977349245289264e-05	3.949362570387040568e-05	4.296315296829059690e-05	4.671880059958542173e-05	5.078244780839351200e-05	5.517749660543930359e-05	5.992896529215449699e-05	6.506358670519681942e-05	7.060991138225853529e-05	7.659841581685134329e-05	8.306161596953820308e-05	9.003418620235855742e-05
1.142587755564206130e-06	1.262503717786303457e-06	1.394446473142867631e-06	1.539561642705002916e-06	1.699098694459976254e-06	1.874417888708230386e-06	2.067000232783523966e-06	2.278457449717569036e-06	2.510542698653654081e-06	2.765162097204944971e-06	3.044387098767802776e-06	3.350467780696629494e-06	3.685847102253752340e-06	4.053176194362233897e-06	4.455330746412425291e-06	4.895428558699068368e-06	5.376848332496903738e-06	5.903249773315025636e-06	6.478595086498485949e-06	7.107171948070355191e-06	7.793618037519663510e-06	8.542947223138770964e-06	9.360577494483206563e-06	1.025236074058119481e-05	1.122461447661535553e-05	1.228415562596623200e-05	1.343833646870869159e-05	1.469508287188250027e-05	1.606293492111091973e-05	1.755109007740004252e-05	1.916944898719898809e-05	2.092866407800713665e-05	2.284019107600744511e-05	2.491634358630397992e-05	2.717035088036251448e-05	2.961641903918474554e-05	3.226979560452181752e-05	3.514683789406873582e-05	3.826508514003246219e-05	4.164333461369670999e-05	4.530172190161094371e-05	4.926180550174948379e-05	5.354665591040077329e-05	5.818094937263861087e-05	6.319106647090035641e-05	6.860519572752558849e-05	7.445344239788513055e-05	8.076794263114595799e-05	8.758298317541194972e-05	9.493512680336122574e-05
1.204296586626062970e-06	1.330689035354961392e-06	1.469757812001852200e-06	1.622710383556789712e-06	1.790863739477105437e-06	1.975651606095900635e-06	2.178634978304621661e-06	2.401512626644238925e-06	2.646132396757463608e-06	2.914503354103366709e-06	3.208808829812952403e-06	3.531420426611595438e-06	3.884913046906383655e-06	4.272081008418719587e-06	4.695955316139078283e-06	5.159822162888759330e-06	5.667242734388529713e-06	6.222074398458395373e-06	6.828493361798125144e-06	7.491018881724507226e-06	8.214539124259549445e-06	9.004338764073556266e-06	9.866128425975784875e-06	1.080607607191185457e-05	1.183084044175239135e-05	1.294760666055066411e-05	1.416412412937045856e-05	1.548874682125470106e-05	1.693047610838606246e-05	1.849900625098456638e-05	2.020477268295420197e-05	2.205900323376051893e-05	2.407377243040207209e-05	2.626205902769242594e-05	2.863780691930742115e-05	3.121598958619365452e-05	3.401267824292766721e-05	3.704511384645507867e-05	4.033178313527009695e-05	4.389249887054699675e-05	4.774848445385371237e-05	5.192246309901173623e-05	5.643875173819444996e-05	6.132335984457198204e-05	6.660409335560994628e-05	7.231066388251584606e-05	7.847480339222112470e-05	8.513038454864308444e-05	9.231354689984457961e-05	1.000628290968307190e-04
1.268830551878995101e-06	1.401995998480287344e-06	1.548517044352606127e-06	1.709665830223721356e-06	1.886829962672759448e-06	2.081519997581166996e-06	2.295380579502011904e-06	2.530201511833903950e-06	2.787929661823903805e-06	3.070681756138203995e-06	3.380758125873283267e-06	3.720657463093946304e-06	4.093092654325693980e-06	4.501007759888558379e-06	4.947596211535905661e-06	5.436320304565005607e-06	5.970932064362077926e-06	6.555495571286767543e-06	7.194410831816088401e-06	7.892439288015690678e-06	8.654731061636166881e-06	9.486854033464386002e-06	1.039482486297495754e-05	1.138514205782177278e-05	1.246482120726943358e-05	1.364143249829689129e-05	1.492314063776178102e-05	1.631874730873476319e-05	1.783773629382698342e-05	1.949032140307558605e-05	2.128749734867116267e-05	2.324109371349953565e-05	2.536383216512128394e-05	2.766938707138397353e-05	3.017244967833401998e-05	3.288879601547772293e-05	3.583535869764067325e-05	3.903030279673200086e-05	4.249310596057669244e-05	4.624464295956503098e-05	5.030727484525312858e-05	5.470494290807638937e-05	5.946326762404254544e-05	6.460965278263521537e-05	7.017339499004857008e-05	7.618579874337885510e-05	8.268029727230665263e-05	8.969257934529716698e-05	9.726072223713918153e-05	1.054253310538133651e-04
1.336288040373564023e-06	1.476533323242532887e-06	1.630844248964837351e-06	1.800560557864241619e-06	1.987143677557983314e-06	2.192184474141403849e-06	2.417415031484785257e-06	2.664720310002582882e-06	2.936150684645931427e-06	3.233935420820610411e-06	3.560497150234298714e-06	3.918467412063485752e-06	4.310703328347804727e-06	4.740305486164032117e-06	5.210637102900944735e-06	5.725344554849656734e-06	6.288379353336822407e-06	6.904021656761950271e-06	7.576905411146150955e-06	8.312045216157780967e-06	9.114865018041822800e-06	9.991228735442875302e-06	1.094747292875867879e-05	1.199044162840351318e-05	1.312752344216098561e-05	1.436669106668168069e-05	1.571654333309946598e-05	1.718634992169995777e-05	1.878609888555832737e-05	2.052654712804140611e-05	2.241927398406167869e-05	2.447673805989835456e-05	2.671233749131786582e-05	2.914047378452565902e-05	3.177661940922297081e-05	3.463738931763980620e-05	3.774061656786552413e-05	4.110543223406775857e-05	4.475234979026141352e-05	4.870335415810100974e-05	5.298199561269565294e-05	5.761348874370615636e-05	6.262481667181542136e-05	6.804484072315868050e-05	7.390441576634855731e-05	8.023651141830143412e-05	8.707633932606379326e-05	9.446148673237474418e-05	1.024320565325264877e-04	1.110308140292294528e-04
1.406769092015936003e-06	1.554411549908011658e-06	1.716861519513046255e-06	1.895529366241614358e-06	2.091953652793116390e-06	2.307809155258318813e-06	2.544919316172602611e-06	2.805268518265791312e-06	3.091015283822653846e-06	3.404506461448690515e-06	3.748292465519537668e-06	4.125143637154158630e-06	4.538067799258044763e-06	4.990329082017532454e-06	5.485468099196015114e-06	6.027323559681007179e-06	6.620055402957962233e-06	7.268169551536754944e-06	7.976544377829912854e-06	8.750458987569716793e-06	9.595623426549411972e-06	1.051821092227677390e-05	1.152489227702804295e-05	1.262287253377430594e-05	1.381993004151837532e-05	1.512445805170846023e-05	1.654550898257694971e-05	1.809284149347957849e-05	1.977697051655515038e-05	2.160922039827217902e-05	2.360178130869079293e-05	2.576776908146142457e-05	2.812128865274971006e-05	3.067750127236216519e-05	3.345269566531747701e-05	3.646436332697670815e-05	3.973127813952264032e-05	4.327358050210366579e-05	4.711286617122397097e-05	5.127228001201319620e-05	5.577661486473056452e-05	6.065241573427815401e-05	6.592808951352768993e-05	7.163402045390793475e-05	7.780269159884917836e-05	8.446881239737620973e-05	9.166945271621966150e-05	9.944418346941535187e-05	1.078352240841297377e-04	1.168875970207291262e-04
1.480375321091593265e-06	1.635742958429772492e-06	1.806692871251285319e-06	1.994709176688253631e-06	2.201410998475304582e-06	2.428560743473144906e-06	2.678077263964259800e-06	2.952048773657619086e-06	3.252746737748607959e-06	3.582640802059943889e-06	3.944414829960102728e-06	4.340984119504243072e-06	4.775513877142239384e-06	5.251439028375038171e-06	5.772485449917851093e-06	6.342692712242946934e-06	6.966438425822014838e-06	7.648464288968535339e-06	8.393903939886732750e-06	9.208312720364225835e-06	1.009769946349015781e-05	1.106856042283706168e-05	1.212791546570005838e-05	1.328334665823739877e-05	1.454303937568615570e-05	1.591582607622788519e-05	1.741123288253404740e-05	1.903952912052386294e-05	2.081177997039088403e-05	2.273990239048218637e-05	2.483672448015004640e-05	2.711604845316489400e-05	2.959271739873846135e-05	3.228268601253316380e-05	3.520309548530928365e-05	3.837235274195584787e-05	4.181021422861088554e-05	4.553787445032684726e-05	4.957805946626410557e-05	5.395512555363171479e-05	5.869516325557043885e-05	6.382610703175575426e-05	6.937785073372340020e-05	7.538236912969429031e-05	8.187384570600562592e-05	8.888880697400051436e-05	9.646626351246882487e-05	1.046478579762769278e-04	1.134780203017947913e-04	1.230041303387704738e-04
1.557209832509753724e-06	1.720641475905288364e-06	1.900464138804200808e-06	2.098238919260448572e-06	2.315669041601556815e-06	2.554608387000728133e-06	2.817075402238124275e-06	3.105266686134201155e-06	3.421571600609339289e-06	3.768587974767568983e-06	4.149138974269374198e-06	4.566291212202187298e-06	5.023374181757438343e-06	5.524001095272389935e-06	6.072091218587345321e-06	6.671893794209159283e-06	7.328013651449678403e-06	8.045438606527450536e-06	8.829568760573360301e-06	9.686247808560650578e-06	1.062179647738621349e-05	1.164304821664431398e-05	1.275738727106938314e-05	1.397278926913513162e-05	1.529786446791834683e-05	1.674190380001309595e-05	1.831492787402545490e-05	2.002773908596432151e-05	2.189197700466791747e-05	2.392017720021840109e-05	2.612583369012059869e-05	2.852346518379191245e-05	3.112868531164439173e-05	3.395827703066973507e-05	3.703027140396745212e-05	4.036403095706274109e-05	4.398033781904163653e-05	4.790148686158000332e-05	5.215138405369160895e-05	5.675565025450835487e-05	6.174173067056985592e-05	6.713901020795077232e-05	7.297893495286743705e-05	7.929514001747301768e-05	8.612358398987729165e-05	9.350269022942231043e-05	1.014734952495045827e-04	1.100798044308619030e-04	1.193683553082023474e-04	1.293889886722166069e-04
1.637377130590812713e-06	1.809222575794487702e-06	1.998302864857652841e-06	2.206259409846660661e-06	2.434883190443079951e-06	2.686123530111008764e-06	2.962102790362875840e-06	3.265130656707806260e-06	3.597719501992671998e-06	3.962600899051105686e-06	4.362743358649839138e-06	4.801371372866824944e-06	5.281985848348107577e-06	5.808386018358843862e-06	6.384692927162756013e-06	7.015374585039581235e-06	7.705272897169043202e-06	8.459632474679000381e-06	9.284131441363291365e-06	1.018491435491837162e-05	1.116862736702074040e-05	1.224245575216569626e-05	1.341416394088719956e-05	1.469213819879799078e-05	1.608543209878435457e-05	1.760381493966744587e-05	1.925782327069115052e-05	2.105881568728010418e-05	2.301903106963089821e-05	2.515165044183775392e-05	2.747086263535543021e-05	2.999193394669955016e-05	3.273128198530582855e-05	3.570655391340237585e-05	3.893670928557858190e-05	4.244210770139876158e-05	4.624460148991919845e-05	5.036763365024270992e-05	5.483634127725487746e-05	5.967766470644822024e-05	6.492046261613665045e-05	7.059563332935305663e-05	7.673624256136422873e-05	8.337765786184663398e-05	9.055769000333755510e-05	9.831674156965674065e-05	1.066979629993492748e-04	1.157474163399240045e-04	1.255142469686213260e-04	1.360508635346210611e-04
1.720983020231229558e-06	1.901603168715273781e-06	2.100338179546632009e-06	2.318913217004668343e-06	2.559210787584617747e-06	2.823279751005686195e-06	3.113350840918904638e-06	3.431851680380918097e-06	3.781422929751809899e-06	4.164935642600360904e-06	4.585509909490250624e-06	5.046534873876320449e-06	5.551690208874083564e-06	6.104969148361919701e-06	6.710703170730998151e-06	7.373588438618523573e-06	8.098714103130260199e-06	8.891592586387857787e-06	9.758191961709786476e-06	1.070497055635639962e-05	1.173891390751950829e-05	1.286757420812211154e-05	1.409911238499418064e-05	1.544234295810105836e-05	1.690678183569926035e-05	1.850269720658940462e-05	2.024116369698818324e-05	2.213411996593855896e-05	2.419442991962762407e-05	2.643594773140904073e-05	2.887358686078450939e-05	3.152339327098241926e-05	3.440262305111853780e-05	3.752982465517391999e-05	4.092492597614683688e-05	4.460932647972078012e-05	4.860599462756820690e-05	5.293957082598473593e-05	5.763647614083523016e-05	6.272502702478691540e-05	6.823555630746595390e-05	7.420054070340105360e-05	8.065473509642073638e-05	8.763531386250367867e-05	9.518201949581594297e-05	1.033373188048462409e-04	1.121465669470466894e-04	1.216581795711673092e-04	1.319238133364778560e-04	1.429985550772588172e-04
1.808134500293520948e-06	1.997901484648057549e-06	2.206700670354604919e-06	2.436344518322699431e-06	2.688810951402252144e-06	2.966252586940456485e-06	3.271013126854772363e-06	3.605643133576382119e-06	3.972916995785459192e-06	4.375851163343700435e-06	4.817723735347430753e-06	5.302095489798812704e-06	5.832832448158049835e-06	6.414130072972503044e-06	7.050539201883284146e-06	7.746993826583049151e-06	8.508840830733571876e-06	9.341871806451873317e-06	1.025235707472360946e-05	1.124708204101717257e-05	1.233338602340059424e-05	1.351920369666668857e-05	1.481310930226489152e-05	1.622436378026205711e-05	1.776296498607865787e-05	1.943970116135565883e-05	2.126620783498140544e-05	2.325502833704957165e-05	2.541967811527635237e-05	2.777471305019284391e-05	3.033580197219101451e-05	3.311980359023605346e-05	3.614484804871810749e-05	3.943042333551161798e-05	4.299746677073096904e-05	4.686846181198290034e-05	5.106754041799245811e-05	5.562059121836567937e-05	6.055537374279657041e-05	6.590163896831077565e-05	7.169125644805207263e-05	7.795834828956410155e-05	8.473943025458317152e-05	9.207356025580038178e-05	1.000024945290817159e-04	1.085708517618209044e-04	1.178262854598022464e-04	1.278196648357821747e-04	1.386052645030290225e-04	1.502409632562888586e-04
1.898939649083405938e-06	2.098236946397028549e-06	2.317522242355932399e-06	2.558698946118779374e-06	2.823844405774320678e-06	3.115219346366246805e-06	3.435285174329256704e-06	3.786720545788917575e-06	4.172439184431795278e-06	4.595609032326857558e-06	5.059672821844999650e-06	5.568370161620760365e-06	6.125761234507910236e-06	6.736252210660862154e-06	7.404622484236479785e-06	8.136053847749252196e-06	8.936161723821789087e-06	9.811028579955186535e-06	1.076723965798723064e-05	1.181192115610718315e-05	1.295278100765213673e-05	1.419815240740363291e-05	1.555704024272547308e-05	1.703917059363733110e-05	1.865504347276038174e-05	2.041598898303112700e-05	2.233422707807775312e-05	2.442293111725051306e-05	2.669629541439454221e-05	2.916960698658153632e-05	3.185932171613912225e-05	3.478314514638329087e-05	3.796011813847696307e-05	4.141070762375436331e-05	4.515690269261872584e-05	4.922231626776598154e-05	5.363229261586886332e-05	5.841402095804831233e-05	6.359665544532684428e-05	6.921144177080296178e-05	7.529185069546407187e-05	8.187371876927773272e-05	8.899539653344104931e-05	9.669790449340917929e-05	1.050250971553953467e-04	1.140238354215138979e-04	1.237441676404650538e-04	1.342395196116139358e-04	1.455668938404091001e-04	1.577870783422913390e-04
1.993507501791938168e-06	2.202730034173034004e-06	2.432935968651938454e-06	2.686123422313280264e-06	2.964473297843955853e-06	3.270358907889944241e-06	3.606364241017470571e-06	3.975301355213599495e-06	4.380229083207582944e-06	4.824473137146593026e-06	5.311647705163099410e-06	5.845678637413240380e-06	6.430828324419123075e-06	7.071722375989772342e-06	7.773378214623306070e-06	8.541235703112194682e-06	9.381189932060854627e-06	1.029962629921150692e-05	1.130345801880964516e-05	1.240016620576195738e-05	1.359784268600481338e-05	1.490523569132753580e-05	1.633179860384753457e-05	1.788774192242535463e-05	1.958408863049395645e-05	2.143273315209571534e-05	2.344650409024968764e-05	2.563923094925476255e-05	2.802581504997023738e-05	3.062230485461182281e-05	3.344597592508917759e-05	3.651541574632710674e-05	3.985061365339707165e-05	4.347305610855970175e-05	4.740582758142682687e-05	5.167371729244099761e-05	5.630333208659643471e-05	6.132321571082765426e-05	6.676397477467968630e-05	7.265841167970971213e-05	7.904166480853510397e-05	8.595135626941145107e-05	9.342774749673315646e-05	1.015139030117664519e-04	1.102558626512147781e-04	1.197028225738581221e-04	1.299073253573319929e-04	1.409254594982052697e-04	1.528170686286264065e-04	1.656459707620534696e-04
2.091947919797081836e-06	2.311502141181409314e-06	2.553075930873118063e-06	2.818765982332882748e-06	3.110861003676199356e-06	3.431851505878140096e-06	3.784449079690645232e-06	4.171604648141417158e-06	4.596528095660750826e-06	5.062709365683332629e-06	5.573941123838016598e-06	6.134343089127792495e-06	6.748388141016776883e-06	7.420930316049618165e-06	8.157234813540507377e-06	8.963010135968838417e-06	9.844442496014038857e-06	1.080823262864257476e-05	1.186163515332195130e-05	1.301250063827296094e-05	1.426932052567526285e-05	1.564127508389997928e-05	1.713828456014908266e-05	1.877106371431788302e-05	2.055117992245418041e-05	2.249111504584829752e-05	2.460433126952146809e-05	2.690534112169855327e-05	2.940978189368229976e-05	3.213449468742647376e-05	3.509760832593947352e-05	3.831862836948167299e-05	4.181853148824584814e-05	4.561986544987051904e-05	4.974685498760431649e-05	5.422551382229259212e-05	5.908376311840646852e-05	6.435155666122967895e-05	7.006101304875329990e-05	7.624655519807058384e-05	8.294505747170996708e-05	9.019600073470242110e-05	9.804163565785833240e-05	1.065271545868922153e-04	1.157008723005578020e-04	1.256144159837219089e-04	1.363229247433035251e-04	1.478852589961672840e-04	1.603642200582853128e-04	1.738267802636422703e-04
2.194371451737469657e-06	2.424675420118435998e-06	2.678077049637292659e-06	2.956775587927847795e-06	3.263171921679551290e-06	3.599878502566380635e-06	3.969739686910875987e-06	4.375850881947157236e-06	4.821579136143956898e-06	5.310585269921734748e-06	5.846847648638511772e-06	6.434687705265238378e-06	7.078797325955456794e-06	7.784268217707508369e-06	8.556623383512059543e-06	9.401850836786234292e-06	1.032643969349341091e-05	1.133741878715148733e-05	1.244239795892058175e-05	1.364961218213393039e-05	1.496796868798618279e-05	1.640709726660288760e-05	1.797740392538666607e-05	1.969012809432847875e-05	2.155740357592369748e-05	2.359232344534507918e-05	2.580900911467187369e-05	2.822268378315572293e-05	3.084975050374430430e-05	3.370787510433644225e-05	3.681607421050310031e-05	4.019480862457731316e-05	4.386608232421026392e-05	4.785354735143568461e-05	5.218261487125409398e-05	5.688057268634516837e-05	6.197670950205398210e-05	6.750244624294354898e-05	7.349147472904657863e-05	7.997990402648458644e-05	8.700641479309482356e-05	9.461242194533515243e-05	1.028422459776699569e-04	1.117432932700929339e-04	1.213662457231269890e-04	1.317652600625885935e-04	1.429981771586163108e-04	1.551267417046114168e-04	1.682168326021994285e-04	1.823387043973424989e-04
2.300889186290033627e-06	2.542372620500891870e-06	2.808074904886295756e-06	3.100301928810811695e-06	3.421571253690794542e-06	3.774622146555981742e-06	4.162437036718128340e-06	4.588261591534098193e-06	5.055626306359725425e-06	5.568369709693598900e-06	6.130663290338001771e-06	6.747038259216150872e-06	7.422414264556083422e-06	8.162130185423907672e-06	8.971977135103757715e-06	9.858233812525365571e-06	1.082770434687202549e-05	1.188775878762895799e-05	1.304637639966763791e-05	1.431219193048101572e-05	1.569454502439529428e-05	1.720353296646220053e-05	1.885006694677876242e-05	2.064593204416660774e-05	2.260385113646781068e-05	2.473755295313861697e-05	2.706184449435681990e-05	2.959268804945102278e-05	3.234728305610219857e-05	3.534415305043643211e-05	3.860323796678454548e-05	4.214599205448644884e-05	4.599548768767418256e-05	5.017652535238497589e-05	5.471575010362397660e-05	5.964177479309383257e-05	6.498531037614172781e-05	7.077930361400606887e-05	7.705908249469040885e-05	8.386250970260791077e-05	9.123014447344724939e-05	9.920541317667601539e-05	1.078347889732701910e-04	1.171679809009853129e-04	1.272581327433479099e-04	1.381620320417983557e-04	1.499403296126087636e-04	1.626577699316695516e-04	1.763834327505691660e-04	1.911909863066652644e-04
2.411612596603965700e-06	2.664716916775902546e-06	2.943205546036939999e-06	3.249495213052881405e-06	3.586224773652004502e-06	3.956265317623620386e-06	4.362742799222181504e-06	4.809059079139421350e-06	5.298914553571751427e-06	5.836332476227684990e-06	6.425685085252304169e-06	7.071721653135160278e-06	7.779598584026234270e-06	8.554911689472367807e-06	9.403730780400575132e-06	1.033263672021425971e-05	1.134876109112914126e-05	1.245982863335014533e-05	1.367420262437890121e-05	1.500093337362935952e-05	1.644981001560749716e-05	1.803141579317774464e-05	1.975718703086575754e-05	2.163947600674056903e-05	2.369161794013337948e-05	2.592800232130067640e-05	2.836414881808654124e-05	3.101678800363714397e-05	3.390394715831419257e-05	3.704504140802011500e-05	4.046097047024405818e-05	4.417422128817363139e-05	4.820897684217381713e-05	5.259123143679411862e-05	5.734891277013050265e-05	6.251201110089078274e-05	6.811271583670497657e-05	7.418555987520317381e-05	8.076757203694127430e-05	8.789843793641680353e-05	9.562066964417024301e-05	1.039797844990738044e-04	1.130244934355623826e-04	1.228068991953671892e-04	1.333827047976117160e-04	1.448114326443633213e-04	1.571566546413099761e-04	1.704862337146627424e-04	1.848725771059171058e-04	2.003929018253240008e-04
2.526653376364587704e-06	2.791831727182326486e-06	3.083605291918087398e-06	3.404505946201314686e-06	3.757298583840378713e-06	4.144991257799678791e-06	4.570859044052779280e-06	5.038466087448726323e-06	5.551689310424688035e-06	6.114743895442672727e-06	6.732210658478873479e-06	7.409065437269049655e-06	8.150710624678384611e-06	8.963008984464282443e-06	9.852319893844515298e-06	1.082553816465649193e-05	1.189013560250412274e-05	1.305420547112297937e-05	1.432651003724881916e-05	1.571653137954138853e-05	1.723452565358884767e-05	1.889158101366812873e-05	2.069967940079127448e-05	2.267176241554638629e-05	2.482180150340648956e-05	2.716487268944106623e-05	2.971723610873818917e-05	3.249642058830769318e-05	3.552131354573587110e-05	3.881225647940404023e-05	4.239114633459415581e-05	4.628154303929864747e-05	5.050878351296978017e-05	5.510010246066940885e-05	6.008476027427748963e-05	6.549417837127810896e-05	7.136208231029251886e-05	7.772465303088997308e-05	8.462068657318456229e-05	9.209176264021252034e-05	1.001824223732387714e-04	1.089403557165477944e-04	1.184165987542185142e-04	1.286657414065459136e-04	1.397461458781930701e-04	1.517201762537564807e-04	1.646544396390189013e-04	1.786200392479006592e-04	1.936928398355893931e-04	2.099537458777593775e-04
2.646123267483863944e-06	2.923840523359613766e-06	3.229410520487928662e-06	3.565484699114463031e-06	3.934958858646083763e-06	4.340983288709224889e-06	4.786987928661201026e-06	5.276705456012229581e-06	5.814196116364788347e-06	6.403874410974886567e-06	7.050537764819411061e-06	7.759397304730440714e-06	8.536110884134764199e-06	9.386818498169263904e-06	1.031818024042012331e-05	1.133741696026176344e-05	1.245235378774292048e-05	1.367146670117160348e-05	1.500393232099148168e-05	1.645968112220366490e-05	1.804945426645576689e-05	1.978486426399917250e-05	2.167845968497400649e-05	2.374379414890827168e-05	2.599549983090168181e-05	2.844936573268480717e-05	3.112242097656725651e-05	3.403302339018518557e-05	3.720095365995202926e-05	4.064751534108273362e-05	4.439564102206469101e-05	4.847000495138486462e-05	5.289714244418211277e-05	5.770557639624947297e-05	6.292595124235080993e-05	6.859117470518735001e-05	7.473656769044712477e-05	8.140002269207574387e-05	8.862217108035190419e-05	9.644655965323166696e-05	1.049198368388786997e-04	1.140919489441350924e-04	1.240163468498928689e-04	1.347502035598248079e-04	1.463546430135607068e-04	1.588949805793007822e-04	1.724409756435693207e-04	1.870670967177255877e-04	2.028527994814426116e-04	2.198828181828124824e-04
2.770133879437848409e-06	3.060866630726724268e-06	3.380757448356587431e-06	3.732581864541032893e-06	4.119371575928169191e-06	4.544424515209493428e-06	5.011331371510188450e-06	5.523999761002892881e-06	6.086680220705812573e-06	6.703994146989412665e-06	7.380963807448286084e-06	8.123044561775581647e-06	8.936159434584292757e-06	9.826736190701011736e-06	1.080174707126439586e-05	1.186875135708398609e-05	1.303594093403243081e-05	1.431218904385572363e-05	1.570710241261365144e-05	1.723107695803849482e-05	1.889535728638302303e-05	2.071210019884417713e-05	2.269444243733348410e-05	2.485657290925220156e-05	2.721380964096193852e-05	2.978268171982031813e-05	3.258101649494613429e-05	3.562803231725230008e-05	3.894443710974411678e-05	4.255253306953101004e-05	4.647632781348948173e-05	5.074165228991616008e-05	5.537628578886432773e-05	6.041008839406710997e-05	6.587514122937426666e-05	7.180589486246469492e-05	7.823932623809238878e-05	8.521510452237163668e-05	9.277576624836683205e-05	1.009669001615666733e-04	1.098373421717409456e-04	1.194393808247514328e-04	1.298289737145275644e-04	1.410659752611728235e-04	1.532143762861160497e-04	1.663425558193072065e-04	1.805235455764238068e-04	1.958353075461329810e-04	2.123610251280907111e-04	2.301894082619747653e-04
2.898796500296327382e-06	3.203033019681050172e-06	3.537781900169796458e-06	3.905947402504735027e-06	4.310702236015590633e-06	4.755497515397406708e-06	5.244090710233316791e-06	5.780570938407498665e-06	6.369386167439508310e-06	7.015372450884545077e-06	7.723785334441607417e-06	8.500333573716979807e-06	9.351215313237626093e-06	1.028315688422959585e-05	1.130345438687954269e-05	1.242001823125913814e-05	1.364142081983333789e-05	1.497694756346359677e-05	1.643665143207318079e-05	1.803141125062901408e-05	1.977299396082855698e-05	2.167412107881892008e-05	2.374853958944018361e-05	2.601109752781644564e-05	2.847782450963553240e-05	3.116601748210481350e-05	3.409433197836224253e-05	3.728287916899136474e-05	4.075332901521778811e-05	4.452901983933676392e-05	4.863507463891773153e-05	5.309852448218914373e-05	5.794843933291568392e-05	6.321606666372343657e-05	6.893497822739344484e-05	7.514122536592074029e-05	8.187350324710847543e-05	8.917332442818602515e-05	9.708520215510222458e-05	1.056568438149736705e-04	1.149393549673334862e-04	1.249874543874386873e-04	1.358597005618162961e-04	1.476187300822481786e-04	1.603315083897980536e-04	1.740695933245834509e-04	1.889094119405042673e-04	2.049325510459930246e-04	2.222260619330050126e-04	2.408827797558530282e-04
3.032221899515845907e-06	3.350462087696154515e-06	3.700619067939290939e-06	4.085730574590219184e-06	4.509115568459333569e-06	4.974384017104808586e-06	5.485466344893836736e-06	6.046639890790726767e-06	6.662557361947258307e-06	7.338277416061292078e-06	8.079297513358757061e-06	8.891589186686769310e-06	9.781635886207992777e-06	1.075647356347228374e-05	1.182373416822278601e-05	1.299169224014959308e-05	1.426931478694779341e-05	1.566631464944133077e-05	1.719320756422575874e-05	1.886137314420236670e-05	2.068312000756557625e-05	2.267175529621344804e-05	2.484165883516695905e-05	2.720836219543142057e-05	2.978863293369842996e-05	3.260056429347757244e-05	3.566367066350068074e-05	3.899898910064766036e-05	4.262918723607704010e-05	4.657867789474715904e-05	5.087374076998459071e-05	5.554265150620340164e-05	6.061581855423424283e-05	6.612592817492336230e-05	7.210809797771679545e-05	7.860003939170077058e-05	8.564222947709245685e-05	9.327809249527929572e-05	1.015541916652104603e-04	1.105204315431564669e-04	1.202302714714749714e-04	1.307409505500250699e-04	1.421137245911176835e-04	1.544141155253659010e-04	1.677121737313260743e-04	1.820827537664373920e-04	1.976058039801683046e-04	2.143666704927597161e-04	2.324564160237686014e-04	2.519721540544936009e-04
3.170520122594431956e-06	3.503275432426431339e-06	3.869403260440806249e-06	4.272079667262158576e-06	4.714775226681688592e-06	5.201264561041415838e-06	5.735657366519130106e-06	6.322426077830465260e-06	6.966435619827409364e-06	7.672975384995010153e-06	8.447793584136883331e-06	9.297134125523790258e-06	1.022777618613617786e-05	1.124707664730943633e-05	1.236301557605836037e-05	1.358424494261283773e-05	1.492014077428070543e-05	1.638085895556580914e-05	1.797739489461773216e-05	1.972164728647387088e-05	2.162648621418933868e-05	2.370582583986141845e-05	2.597470194865230978e-05	2.844935462025016527e-05	3.114731631370362870e-05	3.408750566325328832e-05	3.729032729457358819e-05	4.077777798276901300e-05	4.457355948543487086e-05	4.870319839613195879e-05	5.319417337564769327e-05	5.807605013037800250e-05	6.338062451906853240e-05	6.914207418090563648e-05	7.539711908948211450e-05	8.218519144849163564e-05	8.954861535599274128e-05	9.753279667471988765e-05	1.061864235560562656e-04	1.155616780750196634e-04	1.257144594426069751e-04	1.367046192703183451e-04	1.485962093692853891e-04	1.614577425732462428e-04	1.753624670805221876e-04	1.903886548149842661e-04	2.066199043096821314e-04	2.241454586194362945e-04	2.430605387697962400e-04	2.634666932495256710e-04
3.313800277713882319e-06	3.661593615958364037e-06	4.044267642832904132e-06	4.465141704388191295e-06	4.927843470709651821e-06	5.436318150791649622e-06	5.994861171139096204e-06	6.608147090872652969e-06	7.281260698116913850e-06	8.019730432914538845e-06	8.829564290634674142e-06	9.717288368169868499e-06	1.068998822396387128e-05	1.175535323197586708e-05	1.292172411906017515e-05	1.419814388493369036e-05	1.559441231388860810e-05	1.712114429771100489e-05	1.878983219983409165e-05	2.061291250164216444e-05	2.260383698294838638e-05	2.477714870007588692e-05	2.714856303658871474e-05	2.973505411355685895e-05	3.255494685828197996e-05	3.562801504261630054e-05	3.897558561435489295e-05	4.262064965764599970e-05	4.658798033090347050e-05	5.090425814328802860e-05	5.559820394340389782e-05	6.070072000639376497e-05	6.624503961806174753e-05	7.226688556696486752e-05	7.880463796748954559e-05	8.589951184883020535e-05	9.359574495621920357e-05	1.019407962220390828e-04	1.109855553749539473e-04	1.207845641654821948e-04	1.313962496959222642e-04	1.428831703513155265e-04	1.553122748363335210e-04	1.687551748299910125e-04	1.832884317764422479e-04	1.989938583352088546e-04	2.159588350181961707e-04	2.342766425435800336e-04	2.540468104380082205e-04	2.753754824183876930e-04
3.462170314524507536e-06	3.825535920378925177e-06	4.225343966685652468e-06	4.665062149172545103e-06	5.148480838222200536e-06	5.679721889921529611e-06	6.263273059608636821e-06	6.904018211816212363e-06	7.607269809243732944e-06	8.378803832462767626e-06	9.224897291235565784e-06	1.015236849701771395e-05	1.116862027535593516e-05	1.228168630636675315e-05	1.350028079126915365e-05	1.483385165308452312e-05	1.629263749004352386e-05	1.788772851100955754e-05	1.963113169328094013e-05	2.153584041449015254e-05	2.361590882196917514e-05	2.588653121482058114e-05	2.836412672612143298e-05	3.106642960503496056e-05	3.401258541121140159e-05	3.722325344660477365e-05	4.072071576275436059e-05	4.452899309461988306e-05	4.867396808514989215e-05	5.318351617795092967e-05	5.808764456856085358e-05	6.341863961797613225e-05	6.921122314506978983e-05	7.550271802745321930e-05	8.233322355297295332e-05	8.974580097647452041e-05	9.778666974850787591e-05	1.065054148943325919e-04	1.159552060328162523e-04	1.261930285353924221e-04	1.372799273353372341e-04	1.492812639068596861e-04	1.622669869420111295e-04	1.763119172609648691e-04	1.914960474978803144e-04	2.079048571098953400e-04	2.256296432611995734e-04	2.447678681370638737e-04	2.654235232440960916e-04	2.877075112532462829e-04
3.615736795256720993e-06	3.995220094865359068e-06	4.412762290643415251e-06	4.871984595750432466e-06	5.376845804187212546e-06	5.931650606495106078e-06	6.541085823547213636e-06	7.210251956694392550e-06	7.944697118119590316e-06	8.750453499784272354e-06	9.634076549004010875e-06	1.060268702775508476e-05	1.166401614236474843e-05	1.282645394012660615e-05	1.409910117962228585e-05	1.549182489209995723e-05	1.701531786217560195e-05	1.868116226735643527e-05	2.050189772744506761e-05	2.249109402673968744e-05	2.466342878411305461e-05	2.703477035847684075e-05	2.962226628984777254e-05	3.244443758915196242e-05	3.552127920306844189e-05	3.887436699353892560e-05	4.252697158507756127e-05	4.650417944663918249e-05	5.083302158849232534e-05	5.554261026834102005e-05	6.066428411466572062e-05	6.623176208899432408e-05	7.228130672243063823e-05	7.885189707525854007e-05	8.598541188165649150e-05	9.372682335461955379e-05	1.021244021387604560e-04	1.112299339109400117e-04	1.210989481404036171e-04	1.317909595312560832e-04	1.433697226806506897e-04	1.559035004958110972e-04	1.694653469219166951e-04	1.841334045409197587e-04	1.999912176082878378e-04	2.171280611004421416e-04	2.356392863503012976e-04	2.556266838514701430e-04	2.771988638133858224e-04	3.004716550497307293e-04
3.774604658374198821e-06	4.170762094533048718e-06	4.606650691985427376e-06	5.086050450731419656e-06	5.613094429404510434e-06	6.192276465354372810e-06	6.828489317784020505e-06	7.527057604381520846e-06	8.293773222840652843e-06	9.134933422560464648e-06	1.005738170196439873e-05	1.106855171633437131e-05	1.217651439102765861e-05	1.339002844526762120e-05	1.471859454239287579e-05	1.617251329348700286e-05	1.776294735270698329e-05	1.950198785435973319e-05	2.140272545384869565e-05	2.347932624699549701e-05	2.574711285494072049e-05	2.822265097482265983e-05	3.092384170968490392e-05	3.387002000457621476e-05	3.708205952955181516e-05	4.058248436420856434e-05	4.439558785250180198e-05	4.854755901080714126e-05	5.306661688654315979e-05	5.798315327903058505e-05	6.332988424865791373e-05	6.914201085476891651e-05	7.545738957694178432e-05	8.231671288840382902e-05	8.976370046421357001e-05	9.784530152045081491e-05	1.066119087938654245e-04	1.161175846842673915e-04	1.264203000942506095e-04	1.375821865125310039e-04	1.496698018982418259e-04	1.627544109337735888e-04	1.769122802231313098e-04	1.922249890212273911e-04	2.087797560868651558e-04	2.266697832582946026e-04	2.459946163551901695e-04	2.668605240142124502e-04	2.893808950674458310e-04	3.136766550730040164e-04
3.938876975014295066e-06	4.352275811313299968e-06	4.807134969381593642e-06	5.307398605022926767e-06	5.857379998323058892e-06	6.461768568564832934e-06	7.125670019752935213e-06	7.854640710913624789e-06	8.654724619537422034e-06	9.532493070585269546e-06	1.049508741415781323e-05	1.155026484478521662e-05	1.270644756569392292e-05	1.397277551219657557e-05	1.535916285949476327e-05	1.687635855172122060e-05	1.853601110093277141e-05	2.035073791702022973e-05	2.233419944208666234e-05	2.450117837579783404e-05	2.686766429144773867e-05	2.945094395605038422e-05	3.226969768160936305e-05	3.534410204883488304e-05	3.869593935890806315e-05	4.234871418345871179e-05	4.632777739764346356e-05	5.066045809607777389e-05	5.537620380635533009e-05	6.050672942988824228e-05	6.608617535487156414e-05	7.215127520111949602e-05	7.874153367146798966e-05	8.589941499912806490e-05	9.367054249490220676e-05	1.021039097124302585e-04	1.112521037634122350e-04	1.211715413282719308e-04	1.319227179205163857e-04	1.435704709754016459e-04	1.561842573450613247e-04	1.698384457929825889e-04	1.846126250907465936e-04	2.005919283285822097e-04	2.178673740593137220e-04	2.365362249015860968e-04	2.567023642336138472e-04	2.784766916123548376e-04	3.019775375551648090e-04	3.273310983214638048e-04
4.108654698492995976e-06	4.539872797167324412e-06	5.014338337184046756e-06	5.536165096307567033e-06	6.109852646542197758e-06	6.740292544481914873e-06	7.432810576338598504e-06	8.193202609976765578e-06	9.027773151982745309e-06	9.943376789552300140e-06	1.094746270821562710e-05	1.204812248668600980e-05	1.325414138096983371e-05	1.457505332113159502e-05	1.602119985573452921e-05	1.760379329101546198e-05	1.933498428425036908e-05	2.122793416355757640e-05	2.329689225952063437e-05	2.555727854751748237e-05	2.802577191347192388e-05	3.072040436989576011e-05	3.366066156353768877e-05	3.686758993069054501e-05	4.036391087116261429e-05	4.417414232713455562e-05	4.832472816848124822e-05	5.284417580166549968e-05	5.776320243495220612e-05	6.311489044836413812e-05	6.893485233252241934e-05	7.526140567616233703e-05	8.213575869767126951e-05	8.960220683145360290e-05	9.770834089498564102e-05	1.065052673774361750e-04	1.160478414051145500e-04	1.263949129531033845e-04	1.376095868859554593e-04	1.497594974230714155e-04	1.629170976368012036e-04	1.771599646022107720e-04	1.925711208282674996e-04	2.092393726092437595e-04	2.272596659434769043e-04	2.467334606735384437e-04	2.677691235073369571e-04	2.904823405838253040e-04	3.149965502492847800e-04	3.414433967108010675e-04
4.284036407183851481e-06	4.733661979977990517e-06	5.228381111630272534e-06	5.772482762590916593e-06	6.370658978459423792e-06	7.028010125945018223e-06	7.750089338733375310e-06	8.542939900179313784e-06	9.413135446637176901e-06	1.036782317880333121e-05	1.141477028027202393e-05	1.256241375319861103e-05	1.381991389228162534e-05	1.519721163000438763e-05	1.670508999821790333e-05	1.835523996369025165e-05	2.016033090818911854e-05	2.213408603698218736e-05	2.429136301338236638e-05	2.664824013100594371e-05	2.922210834986730226e-05	3.203176953718877190e-05	3.509754126888226699e-05	3.844136856301092809e-05	4.208694293219353142e-05	4.605982915772270680e-05	5.038760020425643718e-05	5.509998071012036069e-05	6.022899950458397033e-05	6.580915161984191855e-05	7.187757028186001406e-05	7.847420938055118091e-05	8.564203693606152706e-05	9.342724009398956932e-05	1.018794421982365965e-04	1.110519325057604393e-04	1.210019091226116806e-04	1.317907357553900006e-04	1.434842128863403213e-04	1.561528639938037255e-04	1.698722374525004275e-04	1.847232247599476054e-04	2.007923957462568756e-04	2.181723514344289594e-04	2.369620952268419137e-04	2.572674231010728830e-04	2.792013335039954421e-04	3.028844576375092773e-04	3.284455108319311346e-04	3.560217657038325725e-04
4.465118041112617627e-06	4.933749372497301338e-06	5.449380389376091719e-06	6.016480887280213462e-06	6.639941675568408480e-06	7.325078718160490356e-06	8.077679885923390803e-06	8.904043919789273319e-06	9.811022333883235322e-06	1.080606445386301253e-05	1.189726579812729573e-05	1.309342002066982694e-05	1.440407464616081557e-05	1.583959084006141132e-05	1.741120746923588273e-05	1.913110972160362246e-05	2.101250256685697731e-05	2.306968935418434707e-05	2.531815585721969872e-05	2.777466009112810821e-05	3.045732824178280416e-05	3.338575706238130380e-05	3.658112310857387992e-05	4.006629919919854426e-05	4.386597850601163100e-05	4.800680669234797231e-05	5.251752253737010915e-05	5.742910749948254345e-05	6.277494468950833406e-05	6.859098774131042035e-05	7.491594008468966922e-05	8.179144514239788076e-05	8.926228799016693819e-05	9.737660903538787442e-05	1.061861302866714418e-04	1.157463948027928201e-04	1.261170199253066563e-04	1.373619649145933915e-04	1.495498136237729159e-04	1.627540728591349653e-04	1.770534870890079222e-04	1.925323701755321873e-04	2.092809548151648962e-04	2.273957603842034650e-04	2.469799798947121196e-04	2.681438867739962856e-04	2.910052621870643733e-04	3.156898436262649483e-04	3.423317954951053611e-04	3.710742024143862420e-04
4.651992632642281420e-06	5.140237774763637843e-06	5.677449718814739170e-06	6.268284836298673376e-06	6.917839095970926879e-06	7.631650956887026980e-06	8.415750537480455297e-06	9.276700209684341492e-06	1.022163825626936703e-05	1.125832579466711259e-05	1.239519718366095080e-05	1.364141414089581400e-05	1.500692381145444792e-05	1.650252104049028645e-05	1.813991511610095949e-05	1.993180126224141797e-05	2.189193717555507366e-05	2.403522491446875251e-05	2.637779846381115701e-05	2.893711731350895829e-05	3.173206640559890208e-05	3.478306281984285605e-05	3.811216958462842786e-05	4.174321701652914686e-05	4.570193200890577674e-05	5.001607570715243086e-05	5.471559002567817078e-05	5.983275347930177781e-05	6.540234681954401228e-05	7.146182898408511160e-05	7.805152388557282366e-05	8.521481858369773447e-05	9.299837340228735464e-05	1.014523445705924943e-04	1.106306199853461460e-04	1.205910687070753325e-04	1.313958048207588636e-04	1.431114663070020643e-04	1.558095095852954273e-04	1.695665204058138559e-04	1.844645417801405135e-04	2.005914196543209685e-04	2.180411670398329561e-04	2.369143473288274173e-04	2.573184775296626548e-04	2.793684521671161401e-04	3.031869885981439876e-04	3.289050944992311359e-04	3.566625582846524433e-04	3.866084632160703008e-04
4.844750031656069662e-06	5.353226470438342448e-06	5.912698764679654488e-06	6.528015687784421811e-06	7.204484865702125788e-06	7.947874257593315095e-06	8.764463856398239182e-06	9.661087965325803592e-06	1.064518066466199300e-05	1.172482468047004454e-05	1.290880388057588972e-05	1.420665963524519494e-05	1.562875129277861651e-05	1.718632103351958320e-05	1.889156337951129188e-05	2.075769965123071400e-05	2.279905767748574593e-05	2.503115707963900419e-05	2.747080046685642003e-05	3.013617089502245184e-05	3.304693595829034480e-05	3.622435889897635854e-05	3.969141713857015578e-05	4.347292865006128164e-05	4.759568660946708434e-05	5.208860278243018495e-05	5.698286011996471062e-05	6.231207505577730343e-05	6.811247001613857305e-05	7.442305667184723021e-05	8.128583048049123913e-05	8.874597708574368578e-05	9.685209115898212376e-05	1.056564082867864253e-04	1.152150505259311907e-04	1.255882862652702955e-04	1.368408050511440727e-04	1.490420080498062918e-04	1.622663148365082852e-04	1.765934872163385169e-04	1.921089707966325874e-04	2.089042550443637929e-04	2.270772525746803084e-04	2.467326984281900605e-04	2.679825701046539116e-04	2.909465291296894343e-04	3.157523849379644605e-04	3.425365818619535859e-04	3.714447100188252721e-04	4.026320408895055301e-04
5.043476625678880272e-06	5.572810917549360935e-06	6.155232966468903358e-06	6.795789854967811429e-06	7.500007462527797606e-06	8.273890356308698460e-06	9.123976142768206658e-06	1.005737947863696532e-05	1.108183940327021900e-05	1.220577021249785805e-05	1.343831610865154042e-05	1.478940987393293219e-05	1.626983582763633023e-05	1.789129734155051605e-05	1.966648920216688845e-05	2.160917512313826987e-05	2.373427072661923003e-05	2.605793232790843696e-05	2.859765187393815085e-05	3.137235840276349197e-05	3.440252640823405361e-05	3.771029151144449646e-05	4.131957385834867324e-05	4.525620968105948408e-05	4.954809147880821915e-05	5.422531729324830583e-05	5.932034957177674588e-05	6.486818413166332950e-05	7.090652975710970917e-05	7.747599898073370586e-05	8.462031062037894582e-05	9.238650466155308579e-05	1.008251700950690496e-04	1.099906863385712719e-04	1.199414788894860047e-04	1.307402898754160276e-04	1.424544641861221319e-04	1.551562518887461247e-04	1.689231276448383793e-04	1.838381278640114226e-04	1.999902063442800021e-04	2.174746091635643705e-04	2.363932696001290034e-04	2.568552238717593532e-04	2.789770484941723507e-04	3.028833200684365374e-04	3.287070983146979852e-04	3.565904331753927989e-04	3.866848968148804818e-04	4.191521413444935108e-04
5.248255055410866376e-06	5.799082434164628165e-06	6.405153191268585068e-06	7.071718702864473210e-06	7.804529792916737888e-06	8.609834842945330379e-06	9.494436919152658084e-06	1.046573957072599425e-05	1.153179608458583599e-05	1.270136242549280930e-05	1.398395410576529356e-05	1.538990724183186612e-05	1.693044406872288324e-05	1.861774319799750619e-05	2.046501491948270052e-05	2.248658186260423905e-05	2.469796534895108987e-05	2.711597778408532752e-05	2.975882145344412415e-05	3.264619410444757463e-05	3.579940171466836649e-05	3.924147886403873297e-05	4.299731714759824457e-05	4.709380208417992842e-05	5.155995899562585631e-05	5.642710835064915898e-05	6.172903108717872091e-05	6.750214444702197579e-05	7.378568887672290336e-05	8.062192656876733597e-05	8.805635223745364004e-05	9.613791674400642268e-05	1.049192642055768394e-04	1.144569832427389536e-04	1.248118730396823039e-04	1.360492249107324650e-04	1.482391200855690265e-04	1.614567444439297126e-04	1.757827209482892188e-04	1.913034605397920739e-04	2.081115322789703305e-04	2.263060535276296330e-04	2.459931009823947698e-04	2.672861433829445033e-04	2.903064967293401098e-04	3.151838028525368062e-04	3.420565321903428261e-04	3.710725116270868480e-04	4.023894782599186600e-04	4.361756599562337223e-04
5.459163926179528610e-06	6.032127879554791585e-06	6.662555381593325607e-06	7.355908159467437470e-06	8.118168762941481802e-06	8.955836687921430044e-06	9.875988408570731921e-06	1.088632501646847653e-05	1.199522345534958406e-05	1.321179158937193487e-05	1.454592735903131118e-05	1.600838229230633163e-05	1.761082965305412192e-05	1.936593752365162267e-05	2.128744713436794071e-05	2.339025676796214207e-05	2.569051158453075975e-05	2.820569972864029324e-05	3.095475509831024279e-05	3.395816717338365236e-05	3.723809831927942649e-05	4.081850900098055944e-05	4.472529136140419024e-05	4.898641163796149136e-05	5.363206191108436341e-05	5.869482169885527009e-05	6.420982993237859355e-05	7.021496786734803723e-05	7.675105350822280668e-05	8.386204814238006088e-05	9.159527560281230689e-05	1.000016548989003890e-04	1.091359468757824574e-04	1.190570155836143774e-04	1.298281050585083790e-04	1.415171322370893008e-04	1.541969967463182396e-04	1.679459083293393892e-04	1.828477326866288766e-04	1.989923565293485195e-04	2.164760726586697495e-04	2.354019859005875058e-04	2.558804407403058472e-04	2.780294715136937618e-04	3.019752760250226167e-04	3.278527134708307598e-04	3.558058275578639780e-04	3.859883957101439378e-04	4.185645052646293023e-04	4.537091575574124318e-04
5.676277515849181065e-06	6.272029331440879838e-06	6.927530198901861196e-06	7.648458322163031740e-06	8.441034843907958783e-06	9.312017762969648386e-06	1.026876500607147450e-05	1.131928396201951505e-05	1.247228475472909924e-05	1.373723750230902752e-05	1.512443382649255143e-05	1.664505289065058323e-05	1.831123225965860659e-05	2.013614389044549949e-05	2.213407557817821542e-05	2.432051819966779142e-05	2.671225911279601610e-05	2.932748208844476200e-05	3.218587416964754846e-05	3.530873987137425125e-05	3.871912315356902109e-05	4.244193761967850849e-05	4.650410541297501427e-05	5.093470530344419917e-05	5.576513047879051103e-05	6.102925657428776387e-05	6.676362049754631326e-05	7.300761062596262279e-05	7.980366897636618649e-05	8.719750596829768077e-05	9.523832842435018696e-05	1.039790814728448976e-04	1.134767050400572021e-04	1.237924056407488382e-04	1.349919441972166915e-04	1.471459406380309280e-04	1.603301960482056150e-04	1.746260331625178078e-04	1.901206560129570396e-04	2.069075295598475140e-04	2.250867801536540465e-04	2.447656176910767596e-04	2.660587803443502874e-04	2.890890027565868659e-04	3.139875086085802203e-04	3.408945284734636182e-04	3.699598438843806686e-04	4.013433585479473775e-04	4.352156976409727413e-04	4.717588361307854502e-04
5.899665479758946026e-06	6.518863759957956887e-06	7.200162663483869993e-06	7.949463060141361451e-06	8.773231633564402616e-06	9.678492357067620201e-06	1.067289274492830646e-05	1.176475533639559422e-05	1.296313306595946006e-05	1.427786877661590004e-05	1.571965915088708392e-05	1.730012334879999229e-05	1.903187665766605099e-05	2.092860947467343788e-05	2.300517196006354983e-05	2.527766471597406189e-05	2.776353586389912335e-05	3.048168491213024763e-05	3.345257382348648672e-05	3.669834571308858178e-05	4.024295162590930437e-05	4.411228586421313367e-05	4.833433035590370619e-05	5.293930857604747494e-05	5.795984955549675745e-05	6.343116253251436683e-05	6.939122282557889780e-05	7.588096952803740107e-05	8.294451564799511191e-05	9.062937133956404042e-05	9.898668089455334965e-05	1.080714741863965991e-04	1.179429332809621726e-04	1.286646749513501678e-04	1.403050498561164879e-04	1.529374591622235859e-04	1.666406894154795286e-04	1.814992664820602188e-04	1.976038294047987730e-04	2.150515250373451551e-04	2.339464243375673485e-04	2.543999612189301227e-04	2.765313948745642524e-04	3.004682965035252611e-04	3.263470613818088132e-04	3.543134472322621094e-04	3.845231398571734814e-04	4.171423470049155364e-04	4.523484214475587497e-04	4.903305142495236911e-04
6.129392553291700901e-06	6.772702699000028078e-06	7.480531791454021957e-06	8.259009613611789950e-06	9.114855413782847025e-06	1.005536668847932385e-05	1.108848875854247621e-05	1.222286825832790017e-05	1.346791066277599587e-05	1.483384211888428955e-05	1.633177586709370289e-05	1.797378355308972675e-05	1.977297174675130641e-05	2.174356400179248893e-05	2.390098880705941693e-05	2.626197379843355414e-05	2.884464661886084917e-05	3.166864283317383336e-05	3.475522132404665668e-05	3.812738761565866879e-05	4.181002559238438017e-05	4.583003810104454293e-05	5.021649694695104601e-05	5.500080281610871875e-05	6.021685567841770983e-05	6.590123624961246142e-05	7.209339911281566150e-05	7.883587812397502357e-05	8.617450474910770943e-05	9.415864000492462868e-05	1.028414206982619259e-04	1.122800206834677719e-04	1.225359278805819173e-04	1.336752378206177013e-04	1.457689645074795848e-04	1.588933694088122807e-04	1.731303094105264876e-04	1.885676045913434597e-04	2.052994266948474382e-04	2.234267091966022267e-04	2.430575798831829492e-04	2.643078168779953432e-04	2.873013290655763345e-04	3.121706618815506674e-04	3.390575294492052111e-04	3.681133740557862273e-04	3.994999539719206556e-04	4.333899606256660974e-04	4.699676661486272078e-04	5.094296023152749577e-04
6.365518252707570678e-06	7.033611915646893468e-06	7.768710229625708734e-06	8.577178190677705653e-06	9.465994705659906683e-06	1.044273841394365430e-05	1.151566073920400080e-05	1.269374143964957367e-05	1.398674835202670220e-05	1.540530160592085051e-05	1.696094260494442275e-05	1.866620808691002171e-05	2.053470959195585280e-05	2.258121868505001117e-05	2.482175829739528900e-05	2.727370056994487469e-05	2.995587160153053018e-05	3.288866352399105546e-05	3.609415434714080529e-05	3.959623603743616331e-05	4.342075131574476041e-05	4.759563968168387143e-05	5.215109319453696296e-05	5.711972256375144640e-05	6.253673412539508967e-05	6.844011830474488166e-05	7.487085018923022152e-05	8.187310286029942730e-05	8.949447415732454940e-05	9.778622757132552832e-05	1.068035479910442931e-04	1.166058130486281917e-04	1.272568808367815954e-04	1.388253947937549519e-04	1.513851065766397134e-04	1.650152177672037563e-04	1.798007412778681148e-04	1.958328833479829002e-04	2.132094470425302567e-04	2.320352581864595812e-04	2.524226146879072672e-04	2.744917602224843816e-04	2.983713832683189578e-04	3.241991424979903539e-04	3.521222195476906972e-04	3.822979001971336076e-04	4.148941850041904769e-04	4.500904304473534834e-04	4.880780216352004382e-04	5.290610776462681538e-04
6.608096574905260485e-06	7.301651078405324428e-06	8.064763889074283982e-06	8.904041562764416316e-06	9.826729823017158930e-06	1.084069613610417805e-05	1.195450639490757353e-05	1.317748258653968003e-05	1.451976481391935392e-05	1.599237795807852616e-05	1.760730328917152707e-05	1.937755535020891539e-05	2.131726445504519973e-05	2.344176516029178379e-05	2.576769108959987294e-05	2.831307650818367733e-05	3.109746506547448393e-05	3.414202614445237255e-05	3.746967927744952531e-05	4.110522711003605247e-05	4.507549741699215572e-05	4.940949469728304357e-05	5.413856189836732853e-05	5.929655284405407412e-05	6.492001596443023942e-05	7.104838995108678982e-05	7.772421198584908452e-05	8.499333921658008188e-05	9.290518417906569481e-05	1.015129648896815815e-04	1.108739703592808497e-04	1.210498423044067777e-04	1.321068738576207304e-04	1.441163261041237262e-04	1.571547632970273975e-04	1.713044076283399349e-04	1.866535144570835992e-04	2.032967689194039511e-04	2.213357048686090585e-04	2.408791471148601115e-04	2.620436779553354779e-04	2.849541290053581770e-04	3.097440993595203208e-04	3.365565011286867324e-04	3.655441334142315213e-04	3.968702857941497526e-04	4.307093724074037284e-04	4.672475977319438638e-04	5.066836551590377666e-04	5.492294594706941674e-04
6.857175696803725107e-06	7.576873425029718033e-06	8.368751578235177565e-06	9.239664659532372535e-06	1.019713242533553977e-05	1.124931891030866495e-05	1.240511290547766363e-05	1.367418780000457492e-05	1.506706594143263746e-05	1.659518781166250586e-05	1.827098633833336194e-05	2.010796667786880735e-05	2.212079182462559399e-05	2.432537441940925638e-05	2.673897515011089524e-05	2.938030815738192588e-05	3.226965387904931389e-05	3.542897978840836549e-05	3.888206950360862958e-05	4.265466076796490917e-05	4.677459282431776908e-05	5.127196373032175315e-05	5.617929818587582424e-05	6.153172646870774495e-05	6.736717509936584092e-05	7.372656988253499326e-05	8.065405199754407831e-05	8.819720783728400018e-05	9.640731332118078196e-05	1.053395934345654876e-04	1.150534977735673037e-04	1.256129929012809044e-04	1.370868723477526498e-04	1.495490851126220428e-04	1.630790835555873369e-04	1.777621915855008377e-04	1.936899940841952587e-04	2.109607485257844863e-04	2.296798197759653123e-04	2.499601390787741309e-04	2.719226882601983078e-04	2.956970101986004665e-04	3.214217466313266003e-04	3.492452043845779277e-04	3.793259511297589551e-04	4.118334417837021355e-04	4.469486766823196249e-04	4.848648926672456216e-04	5.257882882324466057e-04	5.699387838825881571e-04
7.112797675064547340e-06	7.859325430719092432e-06	8.680724636414839218e-06	9.584104164247392625e-06	1.057726507119257418e-05	1.166867575196593732e-05	1.286755637930517549e-05	1.418394097703329320e-05	1.562874418046556206e-05	1.721383299215183116e-05	1.895210386463743531e-05	2.085756545907185651e-05	2.294542744734566131e-05	2.523219574497655808e-05	2.773577458218840974e-05	3.047557584154284732e-05	3.347263611204817505e-05	3.674974193194074657e-05	4.033156371519027410e-05	4.424479888033238214e-05	4.851832472431213549e-05	5.318336160876782712e-05	5.827364705137308269e-05	6.382562134064293782e-05	6.987862531880572583e-05	7.647511100394688126e-05	8.366086574968169709e-05	9.148525066782813779e-05	1.000014540671436601e-04	1.092667606888613819e-04	1.193428375475450684e-04	1.302960372135617006e-04	1.421977194012114204e-04	1.551245917539891266e-04	1.691590707457315092e-04	1.843896636431978495e-04	2.009113725018841438e-04	2.188261211925435852e-04	2.382432064806772986e-04	2.592797742052122098e-04	2.820613216253828022e-04	3.067222270264062956e-04	3.334063076948681867e-04	3.622674073931090406e-04	3.934700144790947204e-04	4.271899118330234400e-04	4.636148597648942038e-04	5.029453130876733848e-04	5.453951735491200129e-04	5.911925788201975425e-04
7.374998146901955789e-06	8.149046477514573536e-06	9.000726568627352294e-06	9.937408110613150968e-06	1.096718077331401230e-05	1.209882514568172361e-05	1.334190131204702197e-05	1.470681321391530965e-05	1.620487787237123828e-05	1.784839979004471694e-05	1.965075087665335216e-05	2.162645625984229147e-05	2.379128636259193695e-05	2.616235564872923148e-05	2.875822845905571805e-05	3.159903238229543336e-05	3.470657962744608629e-05	3.810449688719608837e-05	4.181836420580679442e-05	4.587586338926533889e-05	5.030693652052980276e-05	5.514395516831004378e-05	6.042190090402914203e-05	6.617855776831993659e-05	7.245471735560301435e-05	7.929439721294344876e-05	8.674507327740719684e-05	9.485792710442128572e-05	1.036881086683148393e-04	1.132950155448622371e-04	1.237425893146485757e-04	1.350996300548038367e-04	1.474401298155101053e-04	1.608436260063340960e-04	1.753955756455200584e-04	1.911877514535916781e-04	2.083186607995957942e-04	2.268939885353128086e-04	2.470270647784128092e-04	2.688393587305948091e-04	2.924609996404464577e-04	3.180313260434823922e-04	3.456994644326880388e-04	3.756249385326790031e-04	4.079783103681679907e-04	4.429418543332101061e-04	4.807102654812341340e-04	5.214914032674062422e-04	5.655070719831024537e-04	6.129938391285671322e-04
7.643806032752764373e-06	8.446068525750793462e-06	9.328792682699030747e-06	1.029961548210730264e-05	1.136692255638766543e-05	1.253981455744294483e-05	1.382820004868563524e-05	1.524286221326324877e-05	1.679553060057164263e-05	1.849895824119855963e-05	2.036700448696916616e-05	2.241472395102903041e-05	2.465846194317177406e-05	2.711595681662549670e-05	2.980644966426327852e-05	3.275080182468822587e-05	3.597162068185276186e-05	3.949339426579805178e-05	4.334263518671782508e-05	4.754803445985528393e-05	5.214062580468625525e-05	5.715396102841751013e-05	6.262429713100543045e-05	6.859079579659632328e-05	7.509573596450349036e-05	8.218474020155243386e-05	8.990701562661537673e-05	9.831561016764522008e-05	1.074676849611121685e-04	1.174248037336682082e-04	1.282532400357604672e-04	1.400243032269369540e-04	1.528146841424787026e-04	1.667068214006817378e-04	1.817892893395139811e-04	1.981572086004103491e-04	2.159126804053407278e-04	2.351652456011431172e-04	2.560323695719373478e-04	2.786399541465287271e-04	3.031228776524113743e-04	3.296255642916937783e-04	3.583025840361556049e-04	3.893192842592508533e-04	4.228524543412856052e-04	4.590910245008822930e-04	4.982368001198074232e-04	5.405052328405621958e-04	5.861262297252590710e-04	6.353450017708106535e-04
7.919243241601860078e-06	8.750415788441588975e-06	9.664949729610448884e-06	1.067075581489292899e-05	1.177652301882304676e-05	1.299167995115292107e-05	1.432649225038675145e-05	1.579213169632250161e-05	1.740075054299653327e-05	1.916556141358484791e-05	2.110092312691484227e-05	2.322243284406546625e-05	2.554702494454532172e-05	2.809307706330654877e-05	3.088052374239425078e-05	3.393097817433833108e-05	3.726786253844355609e-05	4.091654745593853898e-05	4.490450111545690569e-05	4.926144864656101143e-05	5.401954234590275824e-05	5.921354338818946272e-05	6.488101568225985711e-05	7.106253256133806531e-05	7.780189702576757206e-05	8.514637628628484692e-05	9.314695138602787998e-05	1.018585827099763942e-04	1.113404922213058978e-04	1.216564632951114646e-04	1.328751590510651964e-04	1.450704601176524937e-04	1.583218227917294473e-04	1.727146585879374137e-04	1.883407362031169719e-04	2.052986069509504081e-04	2.236940547516548734e-04	2.436405717904375264e-04	2.652598609864646349e-04	2.886823664411130880e-04	3.140478330601924675e-04	3.415058965694044700e-04	3.712167051653647446e-04	4.033515740658149390e-04	4.380936742423482272e-04	4.756387566361794535e-04	5.161959131729139134e-04	5.599883759046209945e-04	6.072543556180195123e-04	6.582479212540712265e-04
8.201324379781133113e-06	9.062104409502769352e-06	1.000921554807600924e-05	1.105084880540720605e-05	1.219600389967213806e-05	1.345444531086190909e-05	1.483680436763706220e-05	1.635465082220357674e-05	1.802056983215074448e-05	1.984824470244423122e-05	2.185254577052968465e-05	2.404962583690147367e-05	2.645702256525080617e-05	2.909376829886383385e-05	3.198050776328815060e-05	3.513962414943692421e-05	3.859537409620454054e-05	4.237403211738587674e-05	4.650404504410734715e-05	5.101619708117503626e-05	5.594378610359393835e-05	6.132281184810291100e-05	6.719217668372085255e-05	7.359389967509069098e-05	8.057334468277069066e-05	8.817946327539295283e-05	9.646505325991979547e-05	1.054870336678115686e-04	1.153067370668936812e-04	1.259902201007537356e-04	1.376085931899036924e-04	1.502383703610401698e-04	1.639618402031423690e-04	1.788674589810507101e-04	1.950502669689472722e-04	2.126123290974596956e-04	2.316632010388462498e-04	2.523204218847411684e-04	2.747100346001408989e-04	2.989671354654284516e-04	3.252364537452738990e-04	3.536729628487863489e-04	3.844425242695335239e-04	4.177225656162167691e-04	4.537027940653857116e-04	4.925859465858754664e-04	5.345885783006197513e-04	5.799418903649491367e-04	6.288925987513289354e-04	6.817038453379212735e-04
8.490056464079463418e-06	9.381142146737135560e-06	1.036159871438291588e-05	1.143990392375604497e-05	1.262537565195929037e-05	1.392812217006528788e-05	1.535914912117522299e-05	1.693043361570409212e-05	1.865500392464528024e-05	2.054702513586487080e-05	2.262189117000635289e-05	2.489632357256357288e-05	2.738847752121847912e-05	3.011805551087986762e-05	3.310642920305791894e-05	3.637676995120090557e-05	3.995418853942898013e-05	4.386588469872124493e-05	4.814130699197797982e-05	5.281232368755123810e-05	5.791340526968701035e-05	6.348181926392254190e-05	6.955783808569948406e-05	7.618496065133468598e-05	8.341014852187305262e-05	9.128407738236115471e-05	9.986140469141106346e-05	1.092010543687224150e-04	1.193665194213600718e-04	1.304261834428449812e-04	1.424536619526040721e-04	1.555281645768058431e-04	1.697348791050785801e-04	1.851653784907115574e-04	2.019180518950999120e-04	2.200985609094913587e-04	2.398203221191351486e-04	2.612050172061681076e-04	2.843831318177964017e-04	3.094945244558760275e-04	3.366890266717318140e-04	3.661270758771629510e-04	3.979803821075105982e-04	4.324326300960968359e-04	4.696802180406827202e-04	5.099330344621187715e-04	5.534152745718907496e-04	6.003662975797027053e-04	6.510415263839162622e-04	7.057133910953831404e-04
8.785438640020098579e-06	9.707528060528723422e-06	1.072209819853228634e-05	1.183792003406953402e-05	1.306463702368915656e-05	1.441270914947360506e-05	1.589352499226570617e-05	1.751947840542906459e-05	1.930405098207526801e-05	2.126190069285818250e-05	2.340895710489106265e-05	2.576252361285610545e-05	2.834138713674190955e-05	3.116593576478378645e-05	3.425828484523031869e-05	3.764241205643688044e-05	4.134430201150869968e-05	4.539210098124754915e-05	4.981628234753867891e-05	5.464982342842623848e-05	5.992839434603989185e-05	6.569055963916536184e-05	7.197799335355059861e-05	7.883570837500368815e-05	8.631230080289911915e-05	9.446021019478587988e-05	1.033359965463517859e-04	1.130006349049716101e-04	1.235198285493611947e-04	1.349643417023753021e-04	1.474103527786853329e-04	1.609398292037802364e-04	1.756409248754248003e-04	1.916084013731689532e-04	2.089440740556932426e-04	2.277572842195518192e-04	2.481653985259615327e-04	2.702943369348309176e-04	2.942791304166668788e-04	3.202645097435470232e-04	3.484055266896285787e-04	3.788682089993978988e-04	4.118302505082851420e-04	4.474817378245573175e-04	4.860259150038824050e-04	5.276799876682569407e-04	5.726759680386046001e-04	6.212615623656434329e-04	6.737011022556937869e-04	7.302765213973487707e-04
9.087461906176623640e-06	1.004125220920911006e-05	1.109070302775009218e-05	1.224488502298920356e-05	1.351377464783323069e-05	1.490819150468747940e-05	1.643991572389207932e-05	1.812176727394789345e-05	1.996769126515597712e-05	2.199284963603828145e-05	2.421371964736673281e-05	2.664819962975739263e-05	2.931572245491286593e-05	3.223737722560730796e-05	3.543603970541384036e-05	3.893651203595692315e-05	4.276567231710633969e-05	4.695263465405453680e-05	5.152892030455479781e-05	5.652864058975065592e-05	6.198869226298469193e-05	6.794896606266963312e-05	7.445256920771402840e-05	8.154606262709468065e-05	8.927971374885251192e-05	9.770776570806496530e-05	1.068887238680837844e-04	1.168856605845299917e-04	1.277665391770588721e-04	1.396045581096407105e-04	1.524785164161087682e-04	1.664732014436680243e-04	1.816798000229765428e-04	1.981963342092837399e-04	2.161281227744247971e-04	2.355882696645517646e-04	2.566981806729883714e-04	2.795881096111241530e-04	3.043977352931821691e-04	3.312767706823715758e-04	3.603856055763380575e-04	3.918959842389210650e-04	4.259917194125257211e-04	4.628694441709968336e-04	5.027394030963739735e-04	5.458262842840352382e-04	5.923700936995841652e-04	6.426270734266858456e-04	6.968706653582855447e-04	7.553925218932105263e-04
9.396108845413330400e-06	1.038229535207389830e-05	1.146739195844479854e-05	1.266077543748446613e-05	1.397276264260923531e-05	1.541454068522477423e-05	1.699828983447217653e-05	1.873726552175264290e-05	2.064588654307707489e-05	2.273982986105446439e-05	2.503613244597233681e-05	2.755330061710923773e-05	3.031142737038003656e-05	3.333231820428958335e-05	3.663962598295175953e-05	4.025899540263184117e-05	4.421821765688496318e-05	4.854739592482362818e-05	5.327912233743671279e-05	5.844866710804645687e-05	6.409418054504739106e-05	7.025690869783751604e-05	7.698142342040915442e-05	8.431586767130552686e-05	9.231221690351905102e-05	1.010265574333819562e-04	1.105193827134632326e-04	1.208559084709338909e-04	1.321064077095972559e-04	1.443465666108916727e-04	1.576578624063422875e-04	1.721279643312635243e-04	1.878511588067535828e-04	2.049288000340558223e-04	2.234697872222014456e-04	2.435910697060815163e-04	2.654181812479174032e-04	2.890858048499876155e-04	3.147383694406494128e-04	3.425306798284098904e-04	3.726285813509518726e-04	4.052096606755634816e-04	4.404639842366802629e-04	4.785948758222932078e-04	5.198197348460536138e-04	5.643708968636400140e-04	6.124965379121498528e-04	6.644616242678227447e-04	7.205489092314638824e-04	7.810599785614858208e-04
9.711353363946958496e-06	1.073062866104015519e-05	1.185213315770816983e-05	1.308555613320387800e-05	1.444156222338748603e-05	1.593171390637701152e-05	1.756860014571674130e-05	1.936592114680726369e-05	2.133857952001877995e-05	2.350277826493884923e-05	2.587612603015442605e-05	2.847775012522648616e-05	3.132841778732139651e-05	3.445066623170998845e-05	3.786894204304133628e-05	4.160975049293459720e-05	4.570181539901865223e-05	5.017625017101784185e-05	5.506674072090430200e-05	6.040974094635870193e-05	6.624468152994831920e-05	7.261419283030882878e-05	7.956434267633103580e-05	8.714488991077559482e-05	9.540955456581211639e-05	1.044163055896537044e-04	1.142276670807412342e-04	1.249110440235673544e-04	1.365390685583157374e-04	1.491899678548928669e-04	1.629479547003660008e-04	1.779036419476044022e-04	1.941544820113225774e-04	2.118052326362454140e-04	2.309684502002273192e-04	2.517650118527581813e-04	2.743246678264022495e-04	2.987866252949834302e-04	3.253001651877721447e-04	3.540252934030336390e-04	3.851334278974225325e-04	4.188081231590256811e-04	4.552458336016960354e-04	4.946567174459981205e-04	5.372654826780206942e-04	5.833122767002773840e-04	6.330536213100884050e-04	6.867633946580611794e-04	7.447338618548376326e-04	8.072767559050075337e-04
1.003316043913471221e-05	1.108621344194739512e-05	1.224488389546451963e-05	1.351917993458283526e-05	1.492012132757169351e-05	1.645965373537660581e-05	1.815078332627158143e-05	2.000766434149299437e-05	2.204569328084912414e-05	2.428161013556772021e-05	2.673360713805791376e-05	2.942144552108833910e-05	3.236658080555823112e-05	3.559229716365894898e-05	3.912385143287407270e-05	4.298862738584930901e-05	4.721630089173315666e-05	5.183901663610993911e-05	5.689157709908500580e-05	6.241164452445459570e-05	6.843995664709387103e-05	7.502055698081120077e-05	8.220104050474064214e-05	9.003281562301276744e-05	9.857138330971918589e-05	1.078766343891672779e-04	1.180131659399007870e-04	1.290506178499882322e-04	1.410640305904278585e-04	1.541342253132545431e-04	1.683482074208140263e-04	1.837995947926024658e-04	2.005890718961120972e-04	2.188248710478295992e-04	2.386232821300329949e-04	2.601091921081589834e-04	2.834166557317466099e-04	3.086894988398781623e-04	3.360819557285285543e-04	3.657593420729260891e-04	3.978987649323118729e-04	4.326898713969993073e-04	4.703356374689606498e-04	5.110531987958898256e-04	5.550747249055658231e-04	6.026483386121425645e-04	6.540390822869859584e-04	7.095299327064653145e-04	7.694228662039670269e-04	8.340399758663278110e-04
1.036148587690087188e-05	1.144900086650531991e-05	1.264559024838052011e-05	1.396158730793469926e-05	1.540837425380834242e-05	1.699828769337148122e-05	1.874475945278926653e-05	2.066240700876818663e-05	2.276713075798685328e-05	2.507621856444163254e-05	2.760845806998961428e-05	3.038425727677801947e-05	3.342577393774287162e-05	3.675705431998186956e-05	4.040418193532871525e-05	4.439543686305103519e-05	4.876146632118818266e-05	5.353546717558631723e-05	5.875338110922823277e-05	6.445410320891336990e-05	7.067970476173026273e-05	7.747567109000688809e-05	8.489115529046512259e-05	9.297924878123090518e-05	1.017972695988486316e-04	1.114070694267255981e-04	1.218753603762408062e-04	1.332740625820667921e-04	1.456806737139997639e-04	1.591786615486300309e-04	1.738578807855420210e-04	1.898150153339177271e-04	2.071540473370544447e-04	2.259867542431982671e-04	2.464332352722178356e-04	2.686224686679649417e-04	2.926929011660666237e-04	3.187930711459340287e-04	3.470822669737448911e-04	3.777312220803555353e-04	4.109228483534571792e-04	4.468530094573599024e-04	4.857313357261650098e-04	5.277820823062355808e-04	5.732450322519300808e-04	6.223764463042412909e-04	6.754500611045584444e-04	7.327581376160537726e-04	7.946125615414502625e-04	8.613459975393662283e-04
1.069627607971618385e-05	1.181893171590454521e-05	1.305418681665150971e-05	1.441270604875956833e-05	1.590624131688696103e-05	1.754752787471015350e-05	1.935043159008916026e-05	2.133004229936681623e-05	2.350277422144463139e-05	2.588647388498915741e-05	2.850053606999368441e-05	3.136602828885797509e-05	3.450582436057881181e-05	3.794474766115054173e-05	4.170972466380216731e-05	4.582994941427628654e-05	5.033705961897752963e-05	5.526532505744334448e-05	6.065184906521977677e-05	6.653678386883065895e-05	7.296356059105529217e-05	7.997913478218947943e-05	8.763424837126190651e-05	9.598370897029839517e-05	1.050866875045349810e-04	1.150070351821229402e-04	1.258136208579114785e-04	1.375806898876667632e-04	1.503882456111109282e-04	1.643224546447458450e-04	1.794760772079535458e-04	1.959489237488187992e-04	2.138483391788148253e-04	2.332897160680936772e-04	2.543970381956196379e-04	2.773034558900771109e-04	3.021518946388797029e-04	3.290956984830688075e-04	3.582993097553646071e-04	3.899389867569906173e-04	4.242035610058509905e-04	4.612952357240412190e-04	5.014304272661842133e-04	5.448406512217282300e-04	5.917734549534987842e-04	6.424933983616240183e-04	6.972830846858887660e-04	7.564442431805143505e-04	8.202988655131290613e-04	8.891903977535659670e-04
1.103746782604609528e-05	1.219593613709690025e-05	1.347059645478239109e-05	1.487245098450418575e-05	1.641362851969136065e-05	1.810727058503500762e-05	1.996768539206026958e-05	2.201044417186261457e-05	2.425248479406914414e-05	2.671222313863512362e-05	2.940967273797114056e-05	3.236657323136531031e-05	3.560652820302431267e-05	3.915515300549251285e-05	4.304023320174302626e-05	4.729189429182029640e-05	5.194278342359341839e-05	5.702826382189579062e-05	6.258662270608969546e-05	6.865929350281716446e-05	7.529109319848703542e-05	8.253047571466454407e-05	9.042980222909231705e-05	9.904562940550554976e-05	1.084390165365249127e-04	1.186758526458187479e-04	1.298272046382360735e-04	1.419696876296889024e-04	1.551858586320751480e-04	1.695646348124217910e-04	1.852017375895503002e-04	2.022001638758520519e-04	2.206706858159513513e-04	2.407323804182145467e-04	2.625131905188274111e-04	2.861505185615451476e-04	3.117918547189517668e-04	3.395954409230430757e-04	3.697309724138685832e-04	4.023803384547826800e-04	4.377384039011083215e-04	4.760138333459885268e-04	5.174299596019491399e-04	5.622256983095819984e-04	6.106565104954306527e-04	6.629954149289126169e-04	7.195340521533629807e-04	7.805838020885258639e-04	8.464769571200795673e-04	9.175679526071768349e-04
1.138498806218046751e-05	1.257993341275789640e-05	1.389473001747888540e-05	1.534072369400144600e-05	1.693042724356129863e-05	1.867739599968781160e-05	2.059638872495778847e-05	2.270346697741680748e-05	2.501610199397761748e-05	2.755328957080807554e-05	3.033567347478502427e-05	3.338567794510470375e-05	3.672764987442761014e-05	4.038801129034044827e-05	4.439542279044684213e-05	4.878095861805206859e-05	5.357829410011962493e-05	5.882390620505058369e-05	6.455728801469194221e-05	7.082117794296338849e-05	7.766180457236789090e-05	8.512914801967136694e-05	9.327721878274728470e-05	1.021643550623655290e-04	1.118535395952154483e-04	1.224127370776332418e-04	1.339152533035129248e-04	1.464401171842172594e-04	1.600724868635259028e-04	1.749040811855939238e-04	1.910336378199554194e-04	2.085673993929994100e-04	2.276196290212784818e-04	2.483131566875150195e-04	2.707799579456316905e-04	2.951617664858653396e-04	3.216107221353329822e-04	3.502900559129045778e-04	3.813748137996390841e-04	4.150526209272415454e-04	4.515244879268673892e-04	4.910056612188794332e-04	5.337265190602447562e-04	5.799335152006354415e-04	6.298901720302404507e-04	6.838781251311830444e-04	7.421982211711544274e-04	8.051716711008385626e-04	8.731412606365939258e-04	9.464726200257685346e-04
1.173875370735177792e-05	1.297083174593126003e-05	1.432648612175331290e-05	1.581741224481512215e-05	1.745651395841043795e-05	1.925776784390682332e-05	2.123639131473818595e-05	2.340894507102308096e-05	2.579344330618954607e-05	2.840947215911240125e-05	3.127831696276473135e-05	3.442309886589993564e-05	3.786892143551742279e-05	4.164302788029769438e-05	4.577496956865223168e-05	5.029678654985299388e-05	5.524320082244880520e-05	6.065182313118831769e-05	6.656337411171321292e-05	7.302192064144582759e-05	8.007512829523896996e-05	8.777453084558861380e-05	9.617581778930302521e-05	1.053391409255864154e-04	1.153294410543469141e-04	1.262167959082087368e-04	1.380767904769998806e-04	1.509909109294458771e-04	1.650469633832127954e-04	1.803395188212700534e-04	1.969703854996706575e-04	2.150491102390678273e-04	2.346935100395952591e-04	2.560302355059380203e-04	2.791953676161532702e-04	3.043350494143573504e-04	3.316061542531684755e-04	3.611769922566749366e-04	3.932280567187391041e-04	4.279528121942684357e-04	4.655585260821933557e-04	5.062671455387303962e-04	5.503162215971263036e-04	5.979598824057903760e-04	6.494698575297712167e-04	7.051365552911598210e-04	7.652701951515714128e-04	8.302019971642615650e-04	9.002854305442422028e-04	9.758975234218897994e-04
1.209867147304161309e-05	1.336852806035196731e-05	1.476575092634462828e-05	1.630239094969909109e-05	1.799174995394346033e-05	1.984823309630351029e-05	2.188752442005529615e-05	2.412669245103932393e-05	2.658430378542630005e-05	2.928054517582792424e-05	3.223735468400880345e-05	3.547856249443282194e-05	3.903004201515160228e-05	4.291987192583280469e-05	4.717850986745144925e-05	5.183897850383015497e-05	5.693706472223595335e-05	6.251153277834092011e-05	6.860435223007966654e-05	7.526094154534809745e-05	8.253042830988718847e-05	9.046592700418894164e-05	9.912483536174170257e-05	1.085691503652785883e-04	1.188658049830223460e-04	1.300870267929315647e-04	1.423107196897366365e-04	1.556208699169700873e-04	1.701079777141076624e-04	1.858695159172956118e-04	2.030104169007363683e-04	2.216435892946813223e-04	2.418904659647903290e-04	2.638815847863006450e-04	2.877572037950063455e-04	3.136679523448954936e-04	3.417755199497993072e-04	3.722533845328427574e-04	4.052875818531778869e-04	4.410775179234528828e-04	4.798368262747281410e-04	5.217942719662592042e-04	5.671947042771754554e-04	6.163000600537056790e-04	6.693904197205459298e-04	7.267651179966076952e-04	7.887439113842106744e-04	8.556682045267407794e-04	9.279023375512361832e-04	1.005834936531144457e-03
1.246463769736095537e-05	1.377290781742269207e-05	1.521239792953421758e-05	1.679552014336583551e-05	1.853598109328506808e-05	2.044862171705988531e-05	2.254960053252385926e-05	2.485650242877692813e-05	2.738845569203050273e-05	3.016625778688524799e-05	3.321251047883526868e-05	3.655176491030369222e-05	4.021067727568729109e-05	4.421817577532880411e-05	4.860563956396472200e-05	5.340709044609387760e-05	5.865939810878386274e-05	6.440249972173076303e-05	7.067963477483944117e-05	7.753759606521320568e-05	8.502699778815626583e-05	9.320256173057808822e-05	1.021234226100370645e-04	1.118534536483910296e-04	1.224616135157404406e-04	1.340223158278443715e-04	1.466158224284563969e-04	1.603286617368347624e-04	1.752540734903132674e-04	1.914924812615084846e-04	2.091519941800787331e-04	2.283489393392800415e-04	2.492084264180480647e-04	2.718649460996060726e-04	2.964630039176867696e-04	3.231577912110941697e-04	3.521158949161884758e-04	3.835160479752593773e-04	4.175499221856196117e-04	4.544229653601677878e-04	4.943552847148436399e-04	5.375825784405835082e-04	5.843571174584721774e-04	6.349487793951840049e-04	6.896461368517412330e-04	7.487576020717953739e-04	8.126126301461096546e-04	8.815629829164562488e-04	9.559840557655362864e-04	1.036276269498830841e-03
1.283653819537724518e-05	1.418384485081289445e-05	1.566628778642109289e-05	1.729664598074151556e-05	1.908903759032052816e-05	2.105874640228666818e-05	2.322241310583167306e-05	2.559814732988387954e-05	2.820564816291778285e-05	3.106633368942739154e-05	3.420348014674089312e-05	3.764237133280744896e-05	4.141045892978397787e-05	4.553753444369612759e-05	5.005591349718535344e-05	5.500063325035651872e-05	6.040966376394642576e-05	6.632413415956955926e-05	7.278857447342211519e-05	7.985117414277079239e-05	8.756405810851412526e-05	9.598358156230369113e-05	1.051706444128372035e-04	1.151910265931763665e-04	1.261157453790321726e-04	1.380214359369531199e-04	1.509907563710909389e-04	1.651128185876336591e-04	1.804836463470732479e-04	1.972066619257721511e-04	2.153932028603259251e-04	2.351630702999967112e-04	2.566451105447061540e-04	2.799778313979766611e-04	3.053100550158949320e-04	3.328016089845067848e-04	3.626240574085134115e-04	3.949614738441498325e-04	4.300112579576749689e-04	4.679849978384575970e-04	5.091093799416665554e-04	5.536271486797389885e-04	6.017981177241580725e-04	6.539002351188527833e-04	7.102307043442430403e-04	7.711071635054489145e-04	8.368689248498265487e-04	9.078782768470017956e-04	9.845218510891977359e-04	1.067212056290003366e-03
1.321424812624072245e-05	1.460120121961990650e-05	1.612726814670122386e-05	1.780560025785598335e-05	1.965073381201853139e-05	2.167840236593974562e-05	2.390573631523437931e-05	2.635137822922793523e-05	2.903560691943884490e-05	3.198047079002803083e-05	3.520993109208564215e-05	3.875001573100111680e-05	4.262898431139419811e-05	4.687750514057255797e-05	5.152884494932645395e-05	5.661907212798599880e-05	6.218727431608353994e-05	6.827579122565462190e-05	7.493046362115661843e-05	8.220089942314143955e-05	9.014075794818597251e-05	9.880805334406573008e-05	1.082654783267381705e-04	1.185807493743592166e-04	1.298269745831123322e-04	1.420830454400785270e-04	1.554340538197398461e-04	1.699717355625688785e-04	1.857949420468644022e-04	2.030101412179487620e-04	2.217319495923511985e-04	2.420836968081993090e-04	2.641980243467642901e-04	2.882175201037297328e-04	3.142953905421882956e-04	3.425961722121686494e-04	3.732964844739280010e-04	4.065858253136596964e-04	4.426674121906251061e-04	4.817590699039176220e-04	5.240941675146509274e-04	5.699226064052141790e-04	6.195118616009898799e-04	6.731480785217676876e-04	7.311372273683347479e-04	7.938063173868830334e-04	8.615046732857828361e-04	9.346052761094606268e-04	1.013506170899498068e-03	1.098631943494758970e-03
1.359763187794236689e-05	1.502482708101111307e-05	1.659517351395797891e-05	1.832220025648097895e-05	2.022086810696893872e-05	2.230736715065746329e-05	2.459932484895213325e-05	2.711592472093706806e-05	2.987803401397987280e-05	3.290834092557157762e-05	3.623150201677690285e-05	3.987430048544954954e-05	4.386581600362257676e-05	4.823760686106143595e-05	5.302390519590518783e-05	5.826182613360671099e-05	6.399159169697248299e-05	7.025677039303847911e-05	7.710453342672477395e-05	8.458592853669749982e-05	9.275617249553480092e-05	1.016749633642265020e-04	1.114068136399897304e-04	1.220214054864960539e-04	1.335939692866808595e-04	1.462056868102670792e-04	1.599441203410150651e-04	1.749036691622479810e-04	1.911860548533318737e-04	2.089008369046641499e-04	2.281659602135462973e-04	2.491083360788576154e-04	2.718644583677578912e-04	2.965810565828906338e-04	3.234157876138362580e-04	3.525379680109909613e-04	3.841293486742113918e-04	4.183849339016490997e-04	4.555138467963602464e-04	4.957402430789775672e-04	5.393042754042388009e-04	5.864631103263420958e-04	6.374920001038329861e-04	6.926854115775971576e-04	7.523582143962386729e-04	8.168469309005495487e-04	8.865110500131805375e-04	9.617344075106251840e-04	1.042926635081605369e-03	1.130524680598465111e-03
1.398654297050899275e-05	1.545456058324012460e-05	1.706982512746157431e-05	1.884624861363354436e-05	2.079922266134078993e-05	2.294540046884567446e-05	2.530291373291182914e-05	2.789149472520156497e-05	3.073260761707255208e-05	3.384958962875296183e-05	3.726780266206513063e-05	4.101479610404111260e-05	4.512048152606660086e-05	4.961732004187122195e-05	5.454052312772504028e-05	5.992826774968171917e-05	6.582192668548241074e-05	7.226631497295284612e-05	7.930995346217888868e-05	8.700535049560157482e-05	9.540930278818813887e-05	1.045832166291690960e-04	1.145934505772454011e-04	1.255116808727548493e-04	1.374152908428602645e-04	1.503877856293647406e-04	1.645192336231709540e-04	1.799067360445715869e-04	1.966549261643799073e-04	2.148764997172714086e-04	2.346927781154243024e-04	2.562343061276473066e-04	2.796414857462106848e-04	3.050652480207049198e-04	3.326677646950310162e-04	3.626232015400319649e-04	3.951185153300618472e-04	4.303542964665771787e-04	4.685456593058401819e-04	5.099231823001782252e-04	5.547339001133665083e-04	6.032423499198326204e-04	6.557316741443467920e-04	7.125047819437966938e-04	7.738855717745086885e-04	8.402202174278371573e-04	9.118785199525570023e-04	9.892553279148630970e-04	1.072772028474972862e-03	1.162878111784028867e-03
1.438082397841493939e-05	1.589022777989500127e-05	1.755103086741399034e-05	1.937753321694031560e-05	2.138556338341139767e-05	2.359224407528502483e-05	2.601621819025928966e-05	2.867777433339861292e-05	3.159898184672525225e-05	3.480383594008365966e-05	3.831841360154391825e-05	4.217104099414574069e-05	4.639247308413503004e-05	5.101608628561848935e-05	5.607808494777980889e-05	6.161772255342443084e-05	6.767753854166652552e-05	7.430361171300919540e-05	8.154583122188341718e-05	8.945818620986913496e-05	9.809907518225236141e-05	1.075316362813227394e-04	1.178240996617094428e-04	1.290501632261064247e-04	1.412893930338939051e-04	1.546276497502291336e-04	1.691575425592584732e-04	1.849789120217876031e-04	2.021993434154184912e-04	2.209347121529494273e-04	2.413097629335866033e-04	2.634587243399759632e-04	2.875259606531560454e-04	3.136666627162281828e-04	3.420475797361022230e-04	3.728477939709115758e-04	4.062595403081999427e-04	4.424890727955498732e-04	4.817575802411758830e-04	5.243021530558815901e-04	5.703768035610717836e-04	6.202535420377092851e-04	6.742235108404983192e-04	7.325981789475330018e-04	7.957105993594777759e-04	8.639167318031272655e-04	9.375968332313015146e-04	1.017156918644994456e-03	1.103030294793375110e-03	1.195679169332608972e-03
1.478030647295496733e-05	1.633164256620606118e-05	1.803858518455736886e-05	1.991582712692103007e-05	2.197963981778296033e-05	2.424762167248545956e-05	2.673893353697587896e-05	2.947442769301977970e-05	3.247678664161633992e-05	3.577067226820448157e-05	3.938288608733401679e-05	4.334254129331455271e-05	4.768124738276811262e-05	5.243330815594547423e-05	5.763593394599745635e-05	6.332946896924855618e-05	6.955763473480520097e-05	7.636779049854128211e-05	8.381121179467038509e-05	9.194338812760166982e-05	1.008243409576667859e-04	1.105189631664458389e-04	1.210973812408448790e-04	1.326353414696529616e-04	1.452146215019457017e-04	1.589234686735267418e-04	1.738570665650772070e-04	1.901180313142767991e-04	2.078169392632541867e-04	2.270728875825165553e-04	2.480140895726732947e-04	2.707785064057793996e-04	2.955145171288140306e-04	3.223816288122953672e-04	3.515512287875007945e-04	3.832073809757497460e-04	4.175476683723589153e-04	4.547840838066265841e-04	4.951439711564094943e-04	5.388710192518758211e-04	5.862263107579182260e-04	6.374894283765297591e-04	6.929596207619641204e-04	7.529570305886371540e-04	8.178239872575488985e-04	8.879263667693872500e-04	9.636550213307416455e-04	1.045427281295872911e-03	1.133688532077195554e-03	1.228913868684313598e-03
1.518481098529071124e-05	1.677860663819369643e-05	1.853226905501326589e-05	2.046088852712379179e-05	2.258118509034022330e-05	2.491123884995626148e-05	2.747073511489868115e-05	3.028109693382707119e-05	3.336562767970918306e-05	3.674966430022733808e-05	4.046074195135535722e-05	4.452877076059335448e-05	4.898622550684530872e-05	5.386834904597291780e-05	5.921337035459840617e-05	6.506273810977851956e-05	7.146137076872213344e-05	7.845792416075205952e-05	8.610507765319969661e-05	9.445984000381955198e-05	1.035838760645965185e-04	1.135438555554836977e-04	1.244118251814553100e-04	1.362656054224559805e-04	1.491892133830383007e-04	1.632733131468405100e-04	1.786156951403077529e-04	1.953217860702598100e-04	2.135051910606943209e-04	2.332882696758217193e-04	2.548027475781764373e-04	2.781903656330155547e-04	3.036035683326132844e-04	3.312062334764546002e-04	3.611744451055864166e-04	3.936973117511902739e-04	4.289778321184304038e-04	4.672338103873028398e-04	5.086988233710535486e-04	5.536232418308081405e-04	6.022753083015544139e-04	6.549422738384435031e-04	7.119315961452649458e-04	7.735722015962835435e-04	8.402158137099185152e-04	9.122383506764178114e-04	9.900413945822623615e-04	1.074053735010959808e-03	1.164732989732214074e-03	1.262567305219671832e-03
1.559414699084259694e-05	1.723090947540550794e-05	1.903184996117275482e-05	2.101246070301371035e-05	2.318991588495077766e-05	2.558278305849315978e-05	2.821127826335696512e-05	3.109740213657095432e-05	3.426508634377440672e-05	3.774035096374546655e-05	4.155147356347124943e-05	4.572917073043954693e-05	5.030679287045391204e-05	5.532053312247677332e-05	6.080965128669346036e-05	6.681671370833595306e-05	7.338785010757266835e-05	8.057302839516033044e-05	8.842634856437783797e-05	9.700635680208006823e-05	1.063763810154360522e-04	1.166048890260638904e-04	1.277658707396570341e-04	1.399392456569542814e-04	1.532112971507005781e-04	1.676751349933047525e-04	1.834311876807258725e-04	2.005877261601256105e-04	2.192614206312805663e-04	2.395779321551416631e-04	2.616725408665477410e-04	2.856908126523161106e-04	3.117893062200795457e-04	3.401363225475862936e-04	3.709126987661988633e-04	4.043126485959766645e-04	4.405446515127984250e-04	4.798323928900959144e-04	5.224157574189966947e-04	5.685518781702212591e-04	6.185162437194001829e-04	6.726038658134761688e-04	7.311305101101935348e-04	7.944339925737941947e-04	8.628755441592360440e-04	9.368412464623896655e-04	1.016743541056133564e-03	1.103022815270311924e-03	1.196149067207713653e-03	1.296623652817858801e-03
1.600811291565783844e-05	1.768832834793565730e-05	1.953708189940731970e-05	2.157027205048591063e-05	2.380553245284769168e-05	2.626192362051992809e-05	2.896019833056433042e-05	3.192294134554002089e-05	3.517471973519620482e-05	3.874224444202056924e-05	4.265454384819582922e-05	4.694315013107728266e-05	5.164229923705884241e-05	5.678914534803156507e-05	6.242399076057848642e-05	6.859053214558426302e-05	7.533612420504663665e-05	8.271206179359984949e-05	9.077388162439126856e-05	9.958168473282369882e-05	1.092004809267378034e-04	1.197005565083153510e-04	1.311578666109525866e-04	1.436544535535905220e-04	1.572788926755822243e-04	1.721267671765902790e-04	1.883011735489977759e-04	2.059132592534718858e-04	2.250827943531066053e-04	2.459387788862787863e-04	2.686200878241292757e-04	2.932761555243478240e-04	3.200677016592535910e-04	3.491675006620370016e-04	3.807611968011915767e-04	4.150481670586230669e-04	4.522424340518093038e-04	4.925736313045953529e-04	5.362880232340447870e-04	5.836495822823993757e-04	6.349411256834862740e-04	6.904655144103520126e-04	7.505469169075348630e-04	8.155321402639575641e-04	8.857920315335067549e-04	9.617229519572676041e-04	1.043748326885187696e-03	1.132320274235191875e-03	1.227921314362688966e-03	1.331066164245262246e-03
1.642649616534133791e-05	1.815062834837602359e-05	2.004770541531758249e-05	2.213403611477431993e-05	2.442771865556386257e-05	2.694831177744386541e-05	2.971711072583012648e-05	3.275729062610071841e-05	3.609406073736432657e-05	3.975483024378593117e-05	4.376938636151979757e-05	4.817008556903029697e-05	5.299205881245797257e-05	5.827343158320071211e-05	6.405555981202598181e-05	7.038328257286072004e-05	7.730519263978069316e-05	8.487392599280937987e-05	9.314647142169756933e-05	1.021845014320847607e-04	1.120547257150742788e-04	1.228292684994298828e-04	1.345860711651410970e-04	1.474093215579668154e-04	1.613899115067507300e-04	1.766259241085237227e-04	1.932231524109063949e-04	2.112956511864491258e-04	2.309663235599522524e-04	2.523675443164107154e-04	2.756418217848141065e-04	3.009425002607080818e-04	3.284345049984403698e-04	3.582951318720955028e-04	3.907148838718756058e-04	4.258983566702638740e-04	4.640651755590346995e-04	5.054509861243450036e-04	5.503085010918143134e-04	5.989086058373562947e-04	6.515415251210455528e-04	7.085180536614362921e-04	7.701708532256321084e-04	8.368558189651453295e-04	9.089535177800855134e-04	9.868707015432793498e-04	1.071041898061339927e-03	1.161931082690804235e-03	1.260033433565663436e-03	1.365877173423546507e-03
1.684907317708569577e-05	1.861756244929195606e-05	2.056344766717326878e-05	2.270345166048783842e-05	2.505614204221981559e-05	2.764158077491396179e-05	3.048161101356568304e-05	3.360000416830398408e-05	3.702261812981842720e-05	4.077756732895244528e-05	4.489540542929357458e-05	4.940932148138815544e-05	5.435535041227330515e-05	5.977259877067674765e-05	6.570348669665420120e-05	7.219400713449666807e-05	7.929400335947112491e-05	8.705746594239485952e-05	9.554285033102857295e-05	1.048134162839165320e-04	1.149375904505021994e-04	1.259893534509964061e-04	1.380486528706091815e-04	1.512018436453254515e-04	1.655421573800490648e-04	1.811702022051590313e-04	1.981944948434080373e-04	2.167320266263542768e-04	2.369088652673640816e-04	2.588607942669590321e-04	2.827339918955596842e-04	3.086857517682146316e-04	3.368852470960153993e-04	3.675143407686049489e-04	4.007684434922495660e-04	4.368574222769955112e-04	4.760065616356409443e-04	5.184575799249364686e-04	5.644697033262985201e-04	6.143208000290031282e-04	6.683085772423020795e-04	7.267518437251681632e-04	7.899918405814408033e-04	8.583936431258732411e-04	9.323476366796559734e-04	1.012271069205834123e-03	1.098609683741468349e-03	1.191839433626770434e-03	1.292468283570202868e-03	1.401038099622796624e-03
1.727560949528857953e-05	1.908887158676176590e-05	2.108402251814307129e-05	2.327820277343229169e-05	2.569045396189037657e-05	2.834134598676782242e-05	3.125327504995798904e-05	3.445061443753718986e-05	3.795987675422777212e-05	4.180988829140595250e-05	4.603197634846334065e-05	5.066017035725551665e-05	5.573141770552902534e-05	6.128581520311092792e-05	6.736685718429356222e-05	7.402170129120592165e-05	8.130145303602217557e-05	8.926147029467706052e-05	9.796168894115765539e-05	1.074669708895867754e-04	1.178474758709676295e-04	1.291790583327138129e-04	1.415436909118435757e-04	1.550299159967682321e-04	1.697333269582401954e-04	1.857570806965736811e-04	2.032124432202339029e-04	2.222193700397270583e-04	2.429071232304826186e-04	2.654149270890353188e-04	2.898926643778167406e-04	3.165016152255760613e-04	3.454152408221698896e-04	3.768200141184688593e-04	4.109162998137019080e-04	4.479192859841372152e-04	4.880599697776642570e-04	5.315861996687672132e-04	5.787637768373676958e-04	6.298776183021038933e-04	6.852329845049641259e-04	7.451567741072494038e-04	8.099988888190887831e-04	8.801336711429000011e-04	9.559614179677401345e-04	1.037909973003609378e-03	1.126436401093887894e-03	1.222028747488903243e-03	1.325207885204042133e-03	1.436529453621158189e-03
1.770585987118862320e-05	1.956428477045643350e-05	2.160913065783823996e-05	2.385795899479762743e-05	2.633028971168878239e-05	2.904720507839287115e-05	3.203165916310759316e-05	3.530863237307067115e-05	3.890529773315661824e-05	4.285119959993882477e-05	4.717844565231031693e-05	5.192191302963433935e-05	5.711946953573398303e-05	6.281221087615949190e-05	6.904471494702544903e-05	7.586531424641715653e-05	8.332638753375377991e-05	9.148467191866773904e-05	1.004015966189012181e-04	1.101436396862134562e-04	1.207827090605907157e-04	1.323965493758214843e-04	1.450691760038426339e-04	1.588913378910910364e-04	1.739610108072097382e-04	1.903839226950137880e-04	2.082741128801325332e-04	2.277545269695559790e-04	2.489576493398135896e-04	2.720261751880822219e-04	2.971137241923255731e-04	3.243855979003632851e-04	3.540195830412502212e-04	3.862068030263755337e-04	4.211526199814719183e-04	4.590775897239108270e-04	5.002184721725754261e-04	5.448292997495870604e-04	5.931825064039314161e-04	6.455701199563061059e-04	7.023050205327041910e-04	7.637222679194733809e-04	8.301805007364219686e-04	9.020634103852035075e-04	9.797812927878856142e-04	1.063772680985192870e-03	1.154506061714615861e-03	1.252481679134820163e-03	1.358233428905355816e-03	1.472330845867168402e-03
1.813956838689676334e-05	2.004351922067866342e-05	2.213845975363105045e-05	2.444237548821844385e-05	2.697526872113536204e-05	2.975873821010767198e-05	3.281630037729074104e-05	3.617354763526242888e-05	3.985831874242803756e-05	4.390088189822959026e-05	4.833413144071230640e-05	5.319379903886762748e-05	5.851868032067593812e-05	6.435087792808842806e-05	7.073606204236635657e-05	7.772374947714993910e-05	8.536760249242498013e-05	9.372574854013342952e-05	1.028611222114909034e-04	1.128418307172015020e-04	1.237415442944315405e-04	1.356399129989274168e-04	1.486230114064834135e-04	1.627838128156200979e-04	1.782226946119884134e-04	1.950479765254749622e-04	2.133764935822477578e-04	2.333342056264894947e-04	2.550568453602069445e-04	2.786906069235922244e-04	3.043928771135460823e-04	3.323330114133729910e-04	3.626931570822461144e-04	3.956691256292255783e-04	4.314713170720286292e-04	4.703256984562809379e-04	5.124748391858289674e-04	5.581790057886387843e-04	6.077173188155466851e-04	6.613889746408029100e-04	7.195145350029687756e-04	7.824372871924718201e-04	8.505246778575677831e-04	9.241698234633533536e-04	1.003793100497634523e-03	1.089843818574561495e-03	1.182801979638490372e-03	1.283180126519612796e-03	1.391525284136303038e-03	1.508420996677440565e-03
1.857646860413820949e-05	2.052628053270214329e-05	2.267168463213454723e-05	2.503109324013486287e-05	2.762499477327233992e-05	3.047550828108868830e-05	3.360671668194659351e-05	3.704482890204036940e-05	4.081835433780396579e-05	4.495829036463828391e-05	4.949832377624093844e-05	5.447504706854467549e-05	5.992819053193631742e-05	6.590087116705939190e-05	7.243985949284565816e-05	7.959586537079018948e-05	8.742384402659845587e-05	9.598332350935456477e-05	1.053387548891084307e-04	1.155598865564507252e-04	1.267221640518683735e-04	1.389071569187462973e-04	1.522030141414155839e-04	1.667049497989229372e-04	1.825157606356661165e-04	1.997463773221617371e-04	2.185164512523215673e-04	2.389549787980752406e-04	2.612009650174931135e-04	2.854041288887240280e-04	3.117256522190878752e-04	3.403389744559567691e-04	3.714306357038595205e-04	4.052011703300777319e-04	4.418660536187867796e-04	4.816567040112807612e-04	5.248215435465016128e-04	5.716271191923568383e-04	6.223592878331071299e-04	6.773244677515479796e-04	7.368509595165791950e-04	8.012903392566095339e-04	8.710189273665416192e-04	9.464393357605840320e-04	1.027982096845382826e-03	1.116107377445131436e-03	1.211306780965865646e-03	1.314105241134854146e-03	1.425063010697909206e-03	1.544777748496032081e-03
1.901628373795931831e-05	2.101226286870318892e-05	2.320846749115368368e-05	2.562373929379548857e-05	2.827905626291020886e-05	3.119706121425510682e-05	3.440240734581926653e-05	3.792192421518520936e-05	4.178479633651927395e-05	4.602275513241776462e-05	5.067028514680939772e-05	5.576484545463679772e-05	6.134710725497273293e-05	6.746120868699204077e-05	7.415502796293415731e-05	8.148047596886319889e-05	8.949380954251144138e-05	9.825596669793906454e-05	1.078329251290300440e-04	1.182960853879205505e-04	1.297226802003534016e-04	1.421962114475696097e-04	1.558069164135837497e-04	1.706522649676181101e-04	1.868374894237186481e-04	2.044761488934833838e-04	2.236907300227493583e-04	2.446132860793593907e-04	2.673861164364717291e-04	2.921624885738287997e-04	3.191074047984061184e-04	3.483984159653061795e-04	3.802264845592421790e-04	4.147968995772000479e-04	4.523302457324315557e-04	4.930634295794955298e-04	5.372507652390916787e-04	5.851651224793408095e-04	6.370991399873179818e-04	6.933665067402598357e-04	7.543033144594396121e-04	8.202694842018067858e-04	8.916502702138790664e-04	9.688578442389480074e-04	1.052332963532054281e-03	1.142546725897907898e-03	1.240002415122191210e-03	1.345237440219430348e-03	1.458825371967126987e-03	1.581378080237874758e-03
1.945872685558964869e-05	2.150114917748541070e-05	2.374845814233692739e-05	2.621992701715797710e-05	2.893702649228666735e-05	3.192292628242918737e-05	3.520285327662326042e-05	3.880426137677093140e-05	4.275701425410155857e-05	4.709358177083448053e-05	5.184925099534023227e-05	5.706235276841235170e-05	6.277450483036257759e-05	6.903087257269445952e-05	7.588044853411796749e-05	8.337635181863625863e-05	9.157614867337232482e-05	1.005421955256270212e-04	1.103420058424681464e-04	1.210486422417351190e-04	1.327411353508353524e-04	1.455049309789255101e-04	1.594323672390130582e-04	1.746231833291109236e-04	1.911850617556222563e-04	2.092342058577712144e-04	2.288959545687550238e-04	2.503054364273326238e-04	2.736082649328670942e-04	2.989612774167414743e-04	3.265333196840939744e-04	3.565060787610063752e-04	3.890749661642623055e-04	4.244500541926102418e-04	4.628570678203598461e-04	5.045384348556982302e-04	5.497543971073188792e-04	5.987841853827516759e-04	6.519272612214237856e-04	7.095046283425283061e-04	7.718602168643383084e-04	8.393623434248873418e-04	9.124052504059165184e-04	9.914107275303600357e-04	1.076829819169181340e-03	1.169144620755737610e-03	1.268870167763379211e-03	1.376556420756101535e-03	1.492790350070675488e-03	1.618198123732535231e-03
1.990350110058109622e-05	2.199261144213810357e-05	2.429129428468489629e-05	2.681925640485471708e-05	2.959846400431653018e-05	3.265261647596589569e-05	3.600751742643966251e-05	3.969124839603134719e-05	4.373435579674505127e-05	4.817005182745575336e-05	5.303443031681926746e-05	5.836669847349353096e-05	6.420942557660613609e-05	7.060880969468480710e-05	7.761496357855111644e-05	8.528222093303437367e-05	9.366946433366068743e-05	1.028404761177734194e-04	1.128643136448103279e-04	1.238157103876096239e-04	1.357755043856995008e-04	1.488310956623302287e-04	1.630769342797334476e-04	1.786150407812618006e-04	1.955555608450174347e-04	2.140173560509563719e-04	2.341286327421256814e-04	2.560276110407588238e-04	2.798632361609732508e-04	3.057959342418740565e-04	3.339984150077358687e-04	3.646565236452691677e-04	3.979701443718498019e-04	4.341541582526257026e-04	4.734394579082660788e-04	5.160740218389244871e-04	5.623240511730441061e-04	6.124751717319861823e-04	6.668337043825416912e-04	7.257280067294089422e-04	7.895098892775065380e-04	8.585561092700948280e-04	9.332699454821462683e-04	1.014082857319260423e-03	1.101456231639638250e-03	1.195883220781168103e-03	1.297890675335047761e-03	1.408041175262941379e-03	1.526935163006141669e-03	1.655213182279041901e-03
2.035029994227913696e-05	2.248631095568490512e-05	2.483660180897440312e-05	2.742131441429654319e-05	3.026291295352106275e-05	3.338562891195241624e-05	3.681584524294722715e-05	4.058227398675144410e-05	4.471614740935273317e-05	4.925142343177409994e-05	5.422500632285135103e-05	5.967698365721369543e-05	6.565088059468695550e-05	7.219393259390667259e-05	7.935737773153198581e-05	8.719676985915333846e-05	9.577231389267807564e-05	1.051492245937547598e-04	1.153981102695583315e-04	1.265953828859338315e-04	1.388236961596048930e-04	1.521724132676146885e-04	1.667381058864746525e-04	1.826250863495563375e-04	1.999459747889229043e-04	2.188223032068499269e-04	2.393851585031934526e-04	2.617758665662253594e-04	2.861467196179796066e-04	3.126617490888688360e-04	3.414975463813760834e-04	3.728441339678491263e-04	4.069058893535129747e-04	4.439025245218288364e-04	4.840701235652425296e-04	5.276622412904800321e-04	5.749510656723976192e-04	6.262286471153107135e-04	6.818081975634422785e-04	7.420254625848787117e-04	8.072401696325932127e-04	8.778375557650456565e-04	9.542299781839540989e-04	1.036858611019749431e-03	1.126195231865041247e-03	1.222744101621661608e-03	1.327043941289859181e-03	1.439670009384200764e-03	1.561236283714716785e-03	1.692397751317345142e-03
2.079880745060997505e-05	2.298189862470705167e-05	2.538399513308696784e-05	2.802567533589243987e-05	3.092990351460820432e-05	3.412144528494255233e-05	3.762726516646762464e-05	4.147670811513749079e-05	4.570169487922062627e-05	5.033693196010269159e-05	5.542013717368918403e-05	6.099228183623850522e-05	6.709785065431327685e-05	7.378512045628031187e-05	8.110645896273163582e-05	8.911864485528827727e-05	9.788321046730208571e-05	1.074668084862563270e-04	1.179416041259005379e-04	1.293856942964055872e-04	1.418835553731183537e-04	1.555265212386251392e-04	1.704132933488381504e-04	1.866504846516224472e-04	2.043531992658482609e-04	2.236456499098802436e-04	2.446618151508640391e-04	2.675461386300710350e-04	2.924542725044719928e-04	3.195538674306714353e-04	3.490254115043189419e-04	3.810631206553642875e-04	4.158758830877500186e-04	4.536882604400631217e-04	4.947415484320330081e-04	5.392948998495450874e-04	5.876265128083552969e-04	6.400348873231857848e-04	6.968401532944069020e-04	7.583854731085841938e-04	8.250385221314014261e-04	8.971930504518407443e-04	9.752705293138035948e-04	1.059721885746928074e-03	1.151029328979100283e-03	1.249708272281730348e-03	1.356309353962521606e-03	1.471420561279593959e-03	1.595669461105085184e-03	1.729725541215248498e-03
2.124869859609505228e-05	2.347901530084723203e-05	2.593307756812725557e-05	2.863190119726693845e-05	3.159895232857328466e-05	3.485953235908589073e-05	3.844118917264664336e-05	4.237390259803183365e-05	4.669028399515818222e-05	5.142579076154684244e-05	5.661895677750643056e-05	6.231163983618072204e-05	6.854928716157546718e-05	7.538122017678214977e-05	8.286093974583608277e-05	9.104645317608749870e-05	1.000006243335004849e-04	1.097915482909479963e-04	1.204929519994082444e-04	1.321846225437284077e-04	1.449528646185403421e-04	1.588909889357100066e-04	1.740998333523801462e-04	1.906883185882854469e-04	2.087740404820433398e-04	2.284839008193194213e-04	2.499547788497093214e-04	2.733342456952571851e-04	2.987813239402127867e-04	3.264672947796874660e-04	3.565765551938433688e-04	3.893075277035489674e-04	4.248736253537209375e-04	4.635042746607174005e-04	5.054459993504773537e-04	5.509635678041794509e-04	6.003412072176629545e-04	6.538838875697570172e-04	7.119186785823627961e-04	7.747961829407638964e-04	8.428920491281385484e-04	9.166085673095878327e-04	9.963763517813562041e-04	1.082656113577734657e-03	1.175940526901889192e-03	1.276756193116550513e-03	1.385665706096620960e-03	1.503269822806626655e-03	1.630209743022008589e-03	1.767169502164379815e-03
2.169963957493164087e-05	2.397729214000729532e-05	2.648344171513961073e-05	2.923954220126016642e-05	3.226956298608579549e-05	3.559934250138460351e-05	3.925701336050131109e-05	4.327319175110034671e-05	4.768118126172064613e-05	5.251719194465237088e-05	5.782057565647555033e-05	6.363407874474915943e-05	7.000411320749279408e-05	7.698104751248327374e-05	8.461951832596928738e-05	9.297876446516851220e-05	1.021229844558839547e-04	1.121217191457700126e-04	1.230502608949514312e-04	1.349900909392844300e-04	1.480293465968288624e-04	1.622633200657604092e-04	1.777949906411862690e-04	1.947355922598017466e-04	2.132052183641793073e-04	2.333334661633126601e-04	2.552601224522112319e-04	2.791358932409686213e-04	3.051231795326894681e-04	3.333969016795411086e-04	3.641453748371627371e-04	3.975712381293728206e-04	4.338924402268881588e-04	4.733432841366375966e-04	5.161755340903810899e-04	5.626595875136044655e-04	6.130857151474283393e-04	6.677653724873252325e-04	7.270325857918932518e-04	7.912454160037324293e-04	8.607875040108873979e-04	9.360697007618024122e-04	1.017531785828758306e-03	1.105644278093855046e-03	1.200910342307091221e-03	1.303867795338471518e-03	1.415091216013487528e-03	1.535194162484450082e-03	1.664831501148068870e-03	1.804701851172208589e-03
2.215128815890368211e-05	2.447635098898572322e-05	2.703466989213228045e-05	2.984813719738889641e-05	3.294122654780305465e-05	3.634031425569911447e-05	4.007411858539279684e-05	4.417389308656002639e-05	4.867363466798988825e-05	5.361030722416605296e-05	5.902408187902607041e-05	6.495859493773182105e-05	7.146122469669066908e-05	7.858338832369816495e-05	8.638086008399405255e-05	9.491411225415493887e-05	1.042486801341578509e-04	1.144555526385482872e-04	1.256115900204856489e-04	1.377999703573945338e-04	1.511106665040486564e-04	1.656409552980969138e-04	1.814959608840656976e-04	1.987892341050898298e-04	2.176433699962554793e-04	2.381906655001822190e-04	2.605738196134313239e-04	2.849466782620645742e-04	3.114750262953498716e-04	3.403374290788272285e-04	3.717261262606318985e-04	4.058479803788828718e-04	4.429254830720570657e-04	4.831978217487936742e-04	5.269220096681033211e-04	5.743740824756341781e-04	6.258503643350175113e-04	6.816688068869952277e-04	7.421704043605735664e-04	8.077206882514289914e-04	8.787113050711805673e-04	9.555616807582110409e-04	1.038720775424553265e-03	1.128668932194498015e-03	1.225919823968749794e-03	1.331022502021498872e-03	1.444563550407791230e-03	1.567169350223566928e-03	1.699508457820392672e-03	1.842294101130840210e-03
2.260329406981054240e-05	2.497580479921073413e-05	2.758633459103014448e-05	3.045721418635296960e-05	3.361342210115319558e-05	3.708187295697543676e-05	4.089187113636739979e-05	4.507530805981330656e-05	4.966687451026022260e-05	5.470428882715243807e-05	6.022854205746149811e-05	6.628416117690717941e-05	7.291949155521062272e-05	8.018699990216021005e-05	8.814359899644967644e-05	9.685099556685098699e-05	1.063760627650231586e-04	1.167912387414096715e-04	1.281749529099906841e-04	1.406120815642176211e-04	1.541944345851730997e-04	1.690212750637768975e-04	1.851998737418080582e-04	2.028461002611795828e-04	2.220850532976600803e-04	2.430517317436348568e-04	2.658917491944109155e-04	2.907620940842396045e-04	3.178319379109703787e-04	3.472834940822290030e-04	3.793129300111045617e-04	4.141313351849773040e-04	4.519657480275615234e-04	4.930602444707438050e-04	5.376770912497506709e-04	5.860979670314983309e-04	6.386252545822368887e-04	6.955834072757868239e-04	7.573203933379608552e-04	8.242092213155966093e-04	8.966495503492886163e-04	9.750693889182186595e-04	1.059926885811494782e-03	1.151712217163484509e-03	1.250949573471066972e-03	1.358199250586310854e-03	1.474059848750157616e-03	1.599170583799088300e-03	1.734213714739288228e-03	1.879917091937427552e-03
2.305529937802720607e-05	2.547525806713411188e-05	2.813799896408397807e-05	3.106629085705981530e-05	3.428561735301346503e-05	3.782343138508206825e-05	4.170962345715901716e-05	4.597672286420947095e-05	5.066011426775885585e-05	5.579827045752748445e-05	6.143300240989058492e-05	6.760972777873888099e-05	7.437775901619211134e-05	8.179061238483387012e-05	8.990633918965573550e-05	9.878788062683843360e-05	1.085034477177245627e-04	1.191269278699192964e-04	1.307383196832945466e-04	1.434241976968476224e-04	1.572782088526351180e-04	1.724016025355694305e-04	1.889037961323495837e-04	2.069029781394607229e-04	2.265267509385404687e-04	2.479128154477705406e-04	2.712096999497856436e-04	2.965775354901158080e-04	3.241888803349053899e-04	3.542295960728297798e-04	3.868997780429351023e-04	4.224147428681778588e-04	4.610060759728322162e-04	5.029227420606463767e-04	5.484322616295745148e-04	5.978219566976859236e-04	6.514002690131424954e-04	7.094981541183957010e-04	7.724705547355971208e-04	8.406979570348299159e-04	9.145880334400825502e-04	9.945773757189999269e-04	1.081133322190592529e-03	1.174755882971151907e-03	1.275979767259453456e-03	1.385376516741997945e-03	1.503556749271436855e-03	1.631172517040667402e-03	1.768919783539145332e-03	1.917541023634166709e-03
2.350693892473118546e-05	2.597430730078228265e-05	2.868921733916773625e-05	3.167487515555192449e-05	3.495726925758742206e-05	3.856439045747172623e-05	4.252671491002664412e-05	4.687740927302030546e-05	5.165255153038455387e-05	5.689136831789296395e-05	6.263648988524669534e-05	6.893422385250902646e-05	7.583484898194054109e-05	8.339293025173877586e-05	9.166765658614339394e-05	1.007232026665524764e-04	1.106291163210267319e-04	1.214607330646124772e-04	1.332996194402407992e-04	1.462340468897553125e-04	1.603594979664866227e-04	1.757792067850097277e-04	1.926047356900183465e-04	2.109565902145390170e-04	2.309648744880077298e-04	2.527699893468866605e-04	2.765233754942320434e-04	3.023883041501284827e-04	3.305407177316160459e-04	3.611701231987653302e-04	3.944805408027808168e-04	4.306915110717462569e-04	4.700391629703359604e-04	5.127773462707119331e-04	5.591788312727852175e-04	6.095365791132033957e-04	6.641650860024030968e-04	7.234018048294712242e-04	7.876086476724609899e-04	8.571735728494857568e-04	9.325122602412762611e-04	1.014069878708620878e-03	1.102322949519510525e-03	1.197781309787585100e-03	1.300990180008002777e-03	1.412532339857354479e-03	1.533030416498946990e-03	1.663149289706844069e-03	1.803598618186544713e-03	1.955135491529609321e-03
2.395784076725621196e-05	2.647254151186091215e-05	2.923953576330886250e-05	3.228246588509805115e-05	3.562782467868524754e-05	3.930413995980031581e-05	4.334247258143623639e-05	4.777662552755451611e-05	5.264336897728931876e-05	5.798268218736269905e-05	6.383801334995693061e-05	7.025655860630926613e-05	7.728956146064803253e-05	8.499263390584012084e-05	9.342610064131481754e-05	1.026553678355016536e-04	1.127513179591084562e-04	1.237907322920895757e-04	1.358567427860693142e-04	1.490393150452528324e-04	1.634357642724335578e-04	1.791513061125878667e-04	1.962996444144824272e-04	2.150035980208492726e-04	2.353957687898303045e-04	2.576192531442758876e-04	2.818283995412450044e-04	3.081896143514246044e-04	3.368822187368954494e-04	3.680993592157559232e-04	4.020489747033175257e-04	4.389548229215006086e-04	4.790575691707897816e-04	5.226159405621800440e-04	5.699079489098298661e-04	6.212321855879977600e-04	6.769091917589421196e-04	7.372829074797915272e-04	8.027222032978897697e-04	8.736224980429715611e-04	9.504074666223822363e-04	1.033530841720998409e-03	1.123478313400141579e-03	1.220769530679626349e-03	1.325960209273027669e-03	1.439644349729139435e-03	1.562456570309509298e-03	1.695074559005361288e-03	1.838221649164102807e-03	1.992669523256748992e-03
2.440762664695626821e-05	2.696954273273452949e-05	2.978849257369516033e-05	3.288855333662526597e-05	3.629672108548612772e-05	4.004205931348285026e-05	4.415621212848100201e-05	4.867361727016228422e-05	5.363173540492154501e-05	5.907129655388692675e-05	6.503656483461335873e-05	7.157562271903106276e-05	7.874067607574632534e-05	8.658838133285681673e-05	9.518019616795089517e-05	1.045827552050178615e-04	1.148682722734700853e-04	1.261149708625183960e-04	1.384075444845573807e-04	1.518376487440398963e-04	1.665044269935734103e-04	1.825150715464170215e-04	1.999854225043219919e-04	2.190406063515319083e-04	2.398157165595613276e-04	2.624565385434107626e-04	2.871203214071804135e-04	3.139765990167038513e-04	3.432080630371726069e-04	3.750114906761555953e-04	4.095987299753782169e-04	4.471977455988414372e-04	4.880537281695978722e-04	5.324302703127274661e-04	5.806106126675058795e-04	6.328989632368812188e-04	6.896218935475039629e-04	7.511298151973542928e-04	8.177985404713805466e-04	8.900309308068482528e-04	9.682586369904041613e-04	1.052943935065789533e-03	1.144581662026661556e-03	1.243701255460692148e-03	1.350868901399028413e-03	1.466689794710636678e-03	1.591810516459154232e-03	1.726921532716197078e-03	1.872759819393255819e-03	2.030111617717044858e-03
2.485591247888651237e-05	2.746488655751555473e-05	3.033561899531490155e-05	3.349261994855598913e-05	3.696338728075183199e-05	4.077751837904963902e-05	4.496723866478129558e-05	4.956761852077582440e-05	5.461680680304955361e-05	6.015628179939800984e-05	6.623112083880429142e-05	7.289028977642414420e-05	8.018695364570436394e-05	8.817880983849420607e-05	9.692844524582832949e-05	1.065037188665241891e-04	1.169781714675830018e-04	1.284314639599377472e-04	1.409498462349727157e-04	1.546266582916777806e-04	1.695628655711417260e-04	1.858676305042060428e-04	2.036589223695838490e-04	2.230641676533348769e-04	2.442209431963488398e-04	2.672777145140631055e-04	2.923946217723219628e-04	3.197443160042698503e-04	3.495128482561757062e-04	3.819006144538705555e-04	4.171233588870279898e-04	4.554132393144545905e-04	4.970199568006044774e-04	5.422119535008686642e-04	5.912776817206234986e-04	6.445269476806764208e-04	7.022923335286502047e-04	7.649307012423172888e-04	8.328247821759078313e-04	9.063848561046910319e-04	9.860505237246129737e-04	1.072292576664081150e-03	1.165614969161638459e-03	1.266556895657725132e-03	1.375694978638764216e-03	1.493645571158785023e-03	1.621067178544630160e-03	1.758663003868726890e-03	1.907183621842850228e-03	2.067429785852478545e-03
2.530230886253486842e-05	2.795814270641389137e-05	3.088043976429541611e-05	3.409414099501780122e-05	3.762724416035570854e-05	4.150987829405301734e-05	4.577484768448287551e-05	5.045785269543736566e-05	5.559772747703445995e-05	6.123669543592729085e-05	6.742064369206414334e-05	7.419941776887016950e-05	8.162713783175732914e-05	8.976253786041611638e-05	9.866932921349447824e-05	1.084165901200786304e-04	1.190791827106850719e-04	1.307381992814322111e-04	1.434814395685163964e-04	1.574039208960746714e-04	1.726084231489695431e-04	1.892060706128550584e-04	2.073169528169882916e-04	2.270707866106943390e-04	2.486076218018263098e-04	2.720785927851405062e-04	2.976467186899488509e-04	3.254877546792787142e-04	3.557910971381130329e-04	3.887607455933535347e-04	4.246163243166791996e-04	4.635941666685983631e-04	5.059484653517772827e-04	5.519524918508890952e-04	6.018998884457748806e-04	6.561060362950632508e-04	7.149095031955007926e-04	7.786735747319117103e-04	8.477878726395428940e-04	9.226700643067052522e-04	1.003767667450005665e-03	1.091559954096183111e-03	1.186559958104148760e-03	1.289316590556883113e-03	1.400416867445117286e-03	1.520488254154051498e-03	1.650201131346773530e-03	1.790271386918143755e-03	1.941463138764605535e-03	2.104591593182113946e-03
2.574642161276180676e-05	2.844887561241918951e-05	3.142247377590795548e-05	3.469258530128803994e-05	3.828770550287244567e-05	4.223849234412994745e-05	4.657832602282263059e-05	5.134353366514033074e-05	5.657363121454422444e-05	6.231158339064988259e-05	6.860408296869137477e-05	7.550185064846682116e-05	8.305995685086749311e-05	9.133816685193896147e-05	1.004013107388895517e-04	1.103196797495756634e-04	1.211694506367602800e-04	1.330331397808083322e-04	1.460000888594562766e-04	1.601669839708429806e-04	1.756384101959693558e-04	1.925274436792944572e-04	2.109562834009728459e-04	2.310569249113793831e-04	2.529718783978821017e-04	2.768549335551376430e-04	3.028719738335514176e-04	3.312018427454740889e-04	3.620372650155961143e-04	3.955858254697352107e-04	4.320710086660758498e-04	4.717333023825850133e-04	5.148313681861064854e-04	5.616432824197680352e-04	6.124678510573225996e-04	6.676260019851474464e-04	7.274622583834593854e-04	7.923462969897549250e-04	8.626745951366193623e-04	9.388721705644240134e-04	1.021394418116212564e-03	1.110729047525581964e-03	1.207398126610637057e-03	1.311960234284396173e-03	1.425012727888033291e-03	1.547194129442436587e-03	1.679186635500555438e-03	1.821718755362565631e-03	1.975568082491383978e-03	2.141564204033600226e-03
2.618785231003413927e-05	2.893664502930092607e-05	3.196123475613176461e-05	3.528741598524637410e-05	3.894417878786641390e-05	4.296270686573455813e-05	4.737695285161727855e-05	5.222386685316709228e-05	5.754364249467345231e-05	6.337998133764464039e-05	6.978037695401129886e-05	7.679641994272896183e-05	8.448412525097342431e-05	9.290428323422454334e-05	1.021228359652654990e-04	1.122112803806687016e-04	1.232470999343920274e-04	1.353142265120447021e-04	1.485035344457720323e-04	1.629133685588127992e-04	1.786501082603978309e-04	1.958287698058255801e-04	2.145736489329839482e-04	2.350190061855783564e-04	2.573097973342954839e-04	2.816024514104330050e-04	3.080656989714959161e-04	3.368814533255688986e-04	3.682457475494644509e-04	4.023697302461182635e-04	4.394807230978819328e-04	4.798233433846629792e-04	5.236606947493650365e-04	5.712756296064877082e-04	6.229720867039068152e-04	6.790765074619350234e-04	7.399393348270954162e-04	8.059365984912197347e-04	8.774715904383354869e-04	9.549766348921661426e-04	1.038914956845525062e-03	1.129782653459782561e-03	1.228110772725515007e-03	1.334467503876630946e-03	1.449460484145932183e-03	1.573739226544501688e-03	1.707997673432668515e-03	1.852976880735120353e-03	2.009467837727580471e-03	2.178314427392861324e-03
2.662619886896799756e-05	2.942100665984449497e-05	3.249623195556158520e-05	3.587809122350657022e-05	3.959606604141787035e-05	4.368186217891709101e-05	4.817000070788546594e-05	5.309805036894820114e-05	5.850687773731234903e-05	6.444091607399933129e-05	7.094845415944911503e-05	7.808194642199779213e-05	8.589834574534151938e-05	9.445946041346982573e-05	1.038323367285646598e-04	1.140896689172229614e-04	1.253102380228592668e-04	1.375793815674598982e-04	1.509894958537538908e-04	1.656405728695514311e-04	1.816407738491563608e-04	1.991070416425209911e-04	2.181657541410434592e-04	2.389534211095252080e-04	2.616174268765682318e-04	2.863168214408096340e-04	3.132231626573640923e-04	3.425214122776613739e-04	3.744108887266080817e-04	4.091062796128213503e-04	4.468387170813237566e-04	4.878569192323155908e-04	5.324284009450540051e-04	5.808407575616667201e-04	6.334030250018581618e-04	6.904471199955253009e-04	7.523293642364376008e-04	8.194320963745735072e-04	8.921653758795099112e-04	9.709687829193725667e-04	1.056313318510962527e-03	1.148703409304818171e-03	1.248679021475458933e-03	1.356817888288729861e-03	1.473737856017601124e-03	1.600099352972608616e-03	1.736607986502057598e-03	1.884017272902251128e-03	2.043131505256239738e-03	2.214808764290669783e-03
2.706105612412542150e-05	2.990151280315166452e-05	3.302697086438947092e-05	3.646406504080134634e-05	4.024276470731876084e-05	4.439529354841571600e-05	4.895673655369614416e-05	5.396527617635344293e-05	5.946244659044989722e-05	6.549340693767476476e-05	7.210723488359761747e-05	7.935724181749363401e-05	8.730131110261297349e-05	9.600226085935774888e-05	1.055282328421177485e-04	1.159531090517537579e-04	1.273569578095329043e-04	1.398265111051113444e-04	1.534556751205372067e-04	1.683460759243885386e-04	1.846076424249716076e-04	2.023592287688453573e-04	2.217292784708739279e-04	2.428565326642353182e-04	2.658907849635340232e-04	2.909936855408751222e-04	3.183395971237385868e-04	3.481165057341076806e-04	3.805269891009953440e-04	4.157892457923991966e-04	4.541381882281535849e-04	4.958266028516134568e-04	5.411263808555238312e-04	5.903298229752007966e-04	6.437510219806382534e-04	7.017273266171966933e-04	7.646208908626824863e-04	8.328203124855706888e-04	9.067423650060394856e-04	9.868338272752661972e-04	1.073573415002454035e-03	1.167473818669014125e-03	1.269083852377616466e-03	1.378990718288299793e-03	1.497822391395068698e-03	1.626250129492530071e-03	1.764991113274523484e-03	1.914811221592586932e-03	2.076527946982046485e-03	2.251013456637440159e-03
2.749201643194470299e-05	3.037771301976887936e-05	3.355295394707321027e-05	3.704478812111655872e-05	4.088366854226691704e-05	4.510233217123270203e-05	4.973642286522256701e-05	5.482473129415885746e-05	6.040945325294630789e-05	6.653646726446785578e-05	7.325563281631886645e-05	8.062111058670568572e-05	8.869170608894674649e-05	9.753123824077809670e-05	1.072089344443327648e-04	1.177998538450643427e-04	1.293853405232299296e-04	1.420535084596329892e-04	1.558997602082343680e-04	1.710273413018825359e-04	1.875479325137519926e-04	2.055822821960978674e-04	2.252608810194359483e-04	2.467246815392526373e-04	2.701258651238635177e-04	2.956286588852813325e-04	3.234102053662126375e-04	3.536614878483666986e-04	3.865883142621213638e-04	4.224123627932528440e-04	4.613722924001590307e-04	5.037249215730746788e-04	5.497464787866372269e-04	5.997339282167664419e-04	6.540063744135335422e-04	7.129065497418099299e-04	7.768023885218012592e-04	8.460886919207859062e-04	9.211888877659220581e-04	1.002556889564984541e-03	1.090679059136843206e-03	1.186076277366501612e-03	1.289306127709440508e-03	1.400965197176866957e-03	1.521691499636457787e-03	1.652167026361993059e-03	1.793120428858306767e-03	1.945329839077622035e-03	2.109625832223212174e-03	2.286894537413629042e-03
2.791867028761637183e-05	3.084915481333358239e-05	3.407368139525730652e-05	3.761970863897376791e-05	4.151816853329504456e-05	4.580230618873812082e-05	5.050831874883902802e-05	5.567559902635216057e-05	6.134699783016404125e-05	6.756910588113312856e-05	7.439255668267004211e-05	8.187235172264363645e-05	9.006820945840258671e-05	9.904493961462862558e-05	1.088728444047057413e-04	1.196281483699858535e-04	1.313934586180351438e-04	1.442582573304117808e-04	1.583194285029253354e-04	1.736818209764258588e-04	1.904588499140921602e-04	2.087731389817847549e-04	2.287572055911321774e-04	2.505541916708438560e-04	2.743186425396759915e-04	3.002173365650347690e-04	3.284301684035632277e-04	3.591510887346554648e-04	3.925891035141806170e-04	4.289693358934726147e-04	4.685341540682335369e-04	5.115443684422629799e-04	5.582805016124699595e-04	6.090441348038599066e-04	6.641593345052042383e-04	7.239741631791759592e-04	7.888622780424565549e-04	8.592246220331746552e-04	9.354912112034107635e-04	1.018123022893788546e-03	1.107613989164186671e-03	1.204493100069863477e-03	1.309326621484211946e-03	1.422720432278270185e-03	1.545322485772246878e-03	1.677825400475013154e-03	1.820969185222940908e-03	1.975544103919623425e-03	2.142393685162300842e-03	2.322417882115894883e-03
2.834060695565803883e-05	3.131538432735662253e-05	3.458865189741955153e-05	3.818827310917429451e-05	4.214565383558389780e-05	4.649454172125906350e-05	5.127168108202473980e-05	5.651706021975308122e-05	6.227417771971815368e-05	6.859032863171655829e-05	7.551691192338752480e-05	8.310976060329287982e-05	9.142949598757424867e-05	1.005419076632472548e-04	1.105183607833080424e-04	1.214362324138812524e-04	1.333793787416386219e-04	1.464386350406353756e-04	1.607123503914486325e-04	1.763069592421902525e-04	1.933375920003547121e-04	2.119287269466078709e-04	2.322148858664823659e-04	2.543413759032380037e-04	2.784650802450050694e-04	3.047553003714486663e-04	3.333946526995342722e-04	3.645800225842337275e-04	3.985235787484560257e-04	4.354538513358611074e-04	4.756168769021507678e-04	5.192774137822611224e-04	5.667202313949342958e-04	6.182514771697695177e-04	6.742001249067246281e-04	7.349195085025647103e-04	8.007889451027502695e-04	8.722154518615190914e-04	9.496355606150162125e-04	1.033517234893881979e-03	1.124361893821101488e-03	1.222706547557738353e-03	1.329126049073551131e-03	1.444235467130867501e-03	1.568692585475965455e-03	1.703200533336562180e-03	1.848510552419827370e-03	2.005424905698579511e-03	2.174799933358296296e-03	2.357549261355519708e-03
2.875741511288244562e-05	3.177594705569947414e-05	3.509736342364526250e-05	3.874992725325390009e-05	4.276551272870985970e-05	4.717836392300676202e-05	5.202576567668991555e-05	5.734829454637409442e-05	6.319008902447648059e-05	6.959913993387077430e-05	7.662760240839771155e-05	8.433213087744214893e-05	9.277423855022140899e-05	1.020206829758602902e-04	1.121438793386631504e-04	1.232223432343083327e-04	1.353411647620763280e-04	1.485925158604472032e-04	1.630761929085605265e-04	1.789001967142977761e-04	1.961813521104463476e-04	2.150459694843200791e-04	2.356305506725073142e-04	2.580825417614997295e-04	2.825611354463750027e-04	3.092381257136794662e-04	3.382988177307257494e-04	3.699429959416079415e-04	4.043859534904509266e-04	4.418595862140021579e-04	4.826135545690117068e-04	5.269165169842056568e-04	5.750574382522375804e-04	6.273469767030604230e-04	6.841189540266485319e-04	7.457319117400210660e-04	8.125707584191907114e-04	8.850485119434448175e-04	9.636081411231253594e-04	1.048724511206077696e-03	1.140906437879354212e-03	1.240698854501137314e-03	1.348685097415871451e-03	1.465489314316265014e-03	1.591779000727102603e-03	1.728267669788833465e-03	1.875717660619236884e-03	2.034943090624789352e-03	2.206812957220931695e-03	2.392254394499982069e-03
2.916868350239431714e-05	3.223038856524279490e-05	3.559931402386986427e-05	3.930411688080452263e-05	4.337713358930460480e-05	4.785309805511576183e-05	5.276982846247317983e-05	5.816848180779275534e-05	6.409382798981623410e-05	7.059454436191450852e-05	7.772353217975248331e-05	8.553825638288884347e-05	9.410111022752770671e-05	1.034798063692008395e-04	1.137477960786664819e-04	1.249847183620088429e-04	1.372768808464605551e-04	1.507177743871781345e-04	1.654086234467363472e-04	1.814589743986883463e-04	1.989873240089764389e-04	2.181217904541823006e-04	2.390008293437202811e-04	2.617739973234797985e-04	2.866027659519736724e-04	3.136613886551916524e-04	3.431378236847028329e-04	3.752347161230439000e-04	4.101704421026875868e-04	4.481802185283452217e-04	4.895172817175064963e-04	5.344541385004712535e-04	5.832838934488149100e-04	6.363216560288277460e-04	6.939060316058521518e-04	7.564007003532445365e-04	8.241960882489400781e-04	8.977111344698586806e-04	9.773951596216995819e-04	1.063729839366515549e-03	1.157231288134824478e-03	1.258452257729275603e-03	1.367984455746147025e-03	1.486460988855184580e-03	1.614558936090007470e-03	1.753002057407213130e-03	1.902563642874285183e-03	2.064069507941309646e-03	2.238401140341066999e-03	2.426499004243325239e-03
2.957400159720379259e-05	3.267825522917911472e-05	3.609400263786565800e-05	3.985028878376003413e-05	4.397990587802453688e-05	4.851807057446167181e-05	5.350312668744909789e-05	5.897680325870356991e-05	6.498449246201485198e-05	7.157554825316201773e-05	7.880360722020837098e-05	8.672693309286680341e-05	9.540878644942220592e-05	1.049178212422760727e-04	1.153285098490721317e-04	1.267215984451504178e-04	1.391845945849982762e-04	1.528122889753657447e-04	1.677073135206149724e-04	1.839807378219728809e-04	2.017527064161385593e-04	2.211531191455406303e-04	2.423223571620590445e-04	2.654120571783514355e-04	2.905859366955874110e-04	3.180206730539423534e-04	3.479068392715071491e-04	3.804498997592478909e-04	4.158712691232118374e-04	4.544094373907128608e-04	4.963211651242559370e-04	5.418827520151855157e-04	5.913913826785928375e-04	6.451665535009168352e-04	7.035515845224149132e-04	7.669152204674386424e-04	8.356533251656405106e-04	9.101906737375608158e-04	9.909828470465371388e-04	1.078518233046609235e-03	1.173320139781632498e-03	1.275949024913901634e-03	1.387004846781218987e-03	1.507129542098300775e-03	1.637009635530914387e-03	1.777378986480516445e-03	1.929021678519525235e-03	2.092775057014878773e-03	2.269532920568823314e-03	2.460248871987655642e-03
2.997296027199361241e-05	3.311909496931162946e-05	3.658092991517981755e-05	4.038789164167708222e-05	4.457322113864947417e-05	4.917261023586825527e-05	5.422492013359280779e-05	5.977244294675342334e-05	6.586118336459715901e-05	7.254116133402240387e-05	7.986673724354512692e-05	8.789696108641767132e-05	9.669594716222207516e-05	1.063332759601131456e-04	1.168844249538098266e-04	1.284312301285750815e-04	1.410623801535248556e-04	1.548739452089668747e-04	1.699699425777622460e-04	1.864629412120890662e-04	2.044747075923884175e-04	2.241368953034602717e-04	2.455917808638541822e-04	2.689930484585054691e-04	2.945066263409282215e-04	3.223115777905367538e-04	3.526010496314621557e-04	3.855832814432911420e-04	4.214826787192217086e-04	4.605409533546027867e-04	5.030183349776785580e-04	5.491948567646433082e-04	5.993717195121531097e-04	6.538727378728471365e-04	7.130458727916887899e-04	7.772648543138634169e-04	8.469308990672269957e-04	9.224745268544796983e-04	1.004357480920934796e-03	1.093074756593244521e-03	1.189156743112397812e-03	1.293171483608884570e-03	1.405727058291257299e-03	1.527474096037064171e-03	1.659108419691405828e-03	1.801373830487287874e-03	1.955065037108382527e-03	2.121030735012274879e-03	2.300176841726737920e-03	2.493469893913532499e-03
3.036515248153347080e-05	3.355245800571232190e-05	3.705959904319814903e-05	4.091637693597794019e-05	4.515647400708256690e-05	4.981604920523247760e-05	5.493447234428601873e-05	6.055458906564408557e-05	6.672300618928183919e-05	7.349039836219483713e-05	8.091183750265573899e-05	8.904714653828401944e-05	9.796127901777021180e-05	1.077247262611120141e-04	1.184139538012810857e-04	1.301118689615732174e-04	1.429083215072927883e-04	1.569006394079935039e-04	1.721942018472206581e-04	1.889030517204289147e-04	2.071505499685351434e-04	2.270700742043107252e-04	2.488057642014160158e-04	2.725133169313516575e-04	2.983608339514857858e-04	3.265297240681569848e-04	3.572156643215307023e-04	3.906296224644957224e-04	4.269989442346766063e-04	4.665685088481687833e-04	5.096019562739923263e-04	5.563829899804136319e-04	6.072167589776372981e-04	6.624313231150148881e-04	7.223792057257105454e-04	7.874390378462867808e-04	8.580172983731293532e-04	9.345501546515220864e-04	1.017505408126208322e-03	1.107384549813530961e-03	1.204724930485073222e-03	1.310102050579932008e-03	1.424131974986682240e-03	1.547473877957721445e-03	1.680832723534862391e-03	1.824962086977405164e-03	1.980667122790609035e-03	2.148807685053984434e-03	2.330301605841522683e-03	2.526128137613099615e-03
3.075017394419511603e-05	3.397789761200063421e-05	3.752951658143116804e-05	4.143519987107384622e-05	4.572906322793127495e-05	5.044772418101691798e-05	5.563105186106018826e-05	6.132243531841706258e-05	6.756907249816106913e-05	7.442228078122895582e-05	8.193783061120096562e-05	9.017630372378241039e-05	9.920347757904665446e-05	1.090907376825399724e-04	1.199155195705757244e-04	1.317617823275764875e-04	1.447205155989099315e-04	1.588902821615816073e-04	1.743777982170715158e-04	1.912985536757960312e-04	2.097774748108064433e-04	2.299496317695391798e-04	2.519609935465493607e-04	2.759692331370409632e-04	3.021445857107344832e-04	3.306707627675980836e-04	3.617459253619956477e-04	3.955837196082571754e-04	4.324143778099775277e-04	4.724858886861197293e-04	5.160652402994135189e-04	5.634397394265283588e-04	6.149184112445212893e-04	6.708334833438865273e-04	7.315419582149316037e-04	7.974272784908292139e-04	8.689010893670897316e-04	9.464051027529517528e-04	1.030413067845155481e-03	1.121432852948000972e-03	1.220008643495067201e-03	1.326723261357305294e-03	1.442200610648064702e-03	1.567108255359197328e-03	1.702160134279932313e-03	1.848119418765331069e-03	2.005801519028834867e-03	2.176077244736378518e-03	2.359876125775057371e-03	2.558189899156612657e-03
3.112762382898640159e-05	3.439497087452354703e-05	3.799019330010634321e-05	4.194382030023365845e-05	4.629039267633979399e-05	5.106697752153430760e-05	5.631393346671423908e-05	6.207518228777121302e-05	6.839850143362639651e-05	7.533583838362976860e-05	8.294364837469226921e-05	9.128325703401524703e-05	1.004212495371643757e-04	1.104298879985371251e-04	1.213875588914674434e-04	1.333792523889517907e-04	1.464970756128318766e-04	1.608408018793111463e-04	1.765184581320341736e-04	1.936469528603407698e-04	2.123527469099731498e-04	2.327725697059554661e-04	2.550541835231209093e-04	2.793571985580057464e-04	3.058539416771216698e-04	3.347303818404056912e-04	3.661871153247903219e-04	4.004404140015388426e-04	4.377233400516533364e-04	4.782869306360960394e-04	5.224014561720338777e-04	5.703577560018088582e-04	6.224686553784824312e-04	6.790704678289583409e-04	7.405245870947940040e-04	8.072191729883007377e-04	8.795709356407918232e-04	9.580270227567572747e-04	1.043067014625196406e-03	1.135205031774247754e-03	1.234991960288947055e-03	1.343017799943115173e-03	1.459914140424042710e-03	1.586356771054115442e-03	1.723068429532871419e-03	1.870821695340186847e-03	2.030442033549874608e-03	2.202810994908926002e-03	2.388869578133132575e-03	2.589621760460203773e-03
3.149710544449155122e-05	3.480323945363535836e-05	3.844114502108726813e-05	4.244170365402949587e-05	4.683987238265074091e-05	5.167315837535944910e-05	5.698239943189153126e-05	6.281203881018581291e-05	6.921042123249690481e-05	7.623011097856781393e-05	8.392823362667211251e-05	9.236684299670873725e-05	1.016133149345407308e-04	1.117407696649189267e-04	1.228285245318569245e-04	1.349625790400432626e-04	1.482361342089174932e-04	1.627501483524362370e-04	1.786139315019357723e-04	1.959457807974541662e-04	2.148736592836295891e-04	2.355359206603536862e-04	2.580820826553340474e-04	2.826736518056607102e-04	3.094850025580102499e-04	3.387043137227288949e-04	3.705345654445234521e-04	4.051945999831256789e-04	4.429202497290905642e-04	4.839655360147954752e-04	5.286039424160467789e-04	5.771297663777168315e-04	6.298595531350320012e-04	6.871336160420537771e-04	7.493176475585322906e-04	8.168044252870823195e-04	8.900156175925500943e-04	9.694036934750652158e-04	1.055453941507107120e-03	1.148686602781949029e-03	1.249659122956419972e-03	1.358968528603669845e-03	1.477253933221792581e-03	1.605199178370353506e-03	1.743535615529624933e-03	1.893045034394313670e-03	2.054562743425714013e-03	2.228980808592278401e-03	2.417251456326863918e-03	2.620390646819519172e-03
3.185822692807795120e-05	3.520227034527730541e-05	3.888189345912257291e-05	4.292832186914148743e-05	4.737691955748490777e-05	5.226562381218901308e-05	5.763574076214749694e-05	6.353222335059299916e-05	7.000397074074092454e-05	7.710415006027682562e-05	8.489054206558958090e-05	9.342591229783613277e-05	1.027784093889534938e-04	1.130219922649492305e-04	1.242368880863233742e-04	1.365100828613629864e-04	1.499358467672697666e-04	1.646162963165306089e-04	1.806619956117695518e-04	1.981925990413796544e-04	2.173375378803611105e-04	2.382367533762461403e-04	2.610414790183395849e-04	2.859150748098160865e-04	3.130339164863963730e-04	3.425883427522447250e-04	3.747836637329776026e-04	4.098412339776603074e-04	4.479995934754609182e-04	4.895156802886202951e-04	5.346661185411067741e-04	5.837485856415465784e-04	6.370832627591770320e-04	6.950143727131377885e-04	7.579118095771507618e-04	8.261728644438063760e-04	9.002240519347040745e-04	9.805230421840939632e-04	1.067560703164138411e-03	1.161863258359426910e-03	1.263994564934690229e-03	1.374558517675427598e-03	1.494201584112407437e-03	1.623615476369130251e-03	1.763539965395815971e-03	1.914765843372356240e-03	2.078138040176563672e-03	2.254558899920686404e-03	2.444991623660597215e-03	2.650463884472577681e-03
3.221060193371033930e-05	3.559163664101454283e-05	3.931196706139973996e-05	4.340315431529944155e-05	4.790095961473747046e-05	5.284373995141881123e-05	5.827325844250292892e-05	6.423496537428136392e-05	7.077830092514982181e-05	7.795702047306828108e-05	8.582954408803206896e-05	9.445933179918765106e-05	1.039152863131285575e-04	1.142721849502065506e-04	1.256111426592256062e-04	1.380201080678748358e-04	1.515943946265696073e-04	1.664372490070212393e-04	1.826604590239230819e-04	2.003850034582559797e-04	2.197417462744848040e-04	2.408721778402934293e-04	2.639292058775295833e-04	2.890779989955749541e-04	3.164968857840805652e-04	3.463783125703251420e-04	3.789298630772843543e-04	4.143753433520112406e-04	4.529559354692897616e-04	4.949314236531881551e-04	5.405814965984993489e-04	5.902071299147429537e-04	6.441320527577150314e-04	7.027043028564344427e-04	7.662978742870042151e-04	8.353144624888485205e-04	9.101853111626762331e-04	9.913731658323747791e-04	1.079374338995934537e-03	1.174720891930919938e-03	1.277982938359363508e-03	1.389771075312896910e-03	1.510738946673662823e-03	1.641585944994948488e-03	1.783060057332838720e-03	1.935960860939713859e-03	2.101142674786572826e-03	2.279517872989646719e-03	2.472060366317818843e-03	2.679809258052337755e-03
3.255385031669448222e-05	3.597091828468266497e-05	3.973090184335455974e-05	4.386568871807698168e-05	4.841142719002305549e-05	5.340688308569662589e-05	5.889426467645170378e-05	6.491950671267398296e-05	7.153257637828069383e-05	7.878780206894018460e-05	8.674422661374055774e-05	9.546598654694478533e-05	1.050227191244313476e-04	1.154899988705680237e-04	1.269498055359147802e-04	1.394910254441386816e-04	1.532099883079865996e-04	1.682110416988845858e-04	1.846071654630134244e-04	2.025206284880943911e-04	2.220836903399435024e-04	2.434393504058524982e-04	2.667421473028167424e-04	2.921590114328918571e-04	3.198701736948695619e-04	3.500701334913217978e-04	3.829686893023332805e-04	4.187920352323181187e-04	4.577839270731402246e-04	5.002069215661145455e-04	5.463436926863630451e-04	5.964984289151993579e-04	6.509983156106603991e-04	7.101951067301270687e-04	7.744667903050347609e-04	8.442193522129738496e-04	9.198886429380701869e-04	1.001942352155548886e-03	1.090882096120473826e-03	1.187245622983178249e-03	1.291609141295073718e-03	1.404589777105959801e-03	1.526848165190405112e-03	1.659091180071247101e-03	1.802074812636795392e-03	1.956607198269735230e-03	2.123551802523423581e-03	2.303830770491058309e-03	2.498428446116354815e-03	2.708395067789096979e-03
3.288759881366484447e-05	3.633970282378170229e-05	4.013824221867951539e-05	4.431542207529336121e-05	4.890776715205414639e-05	5.395444079666906860e-05	5.949808411637114782e-05	6.558510291964364937e-05	7.226597681294457721e-05	7.959559135369295528e-05	8.763359489799605088e-05	9.644478176632646554e-05	1.060995034392405877e-04	1.166741095873527300e-04	1.282514208353710702e-04	1.409212352591076201e-04	1.547808707167658380e-04	1.699357452217900035e-04	1.864999976738530819e-04	2.045971513772392141e-04	2.243608228917980780e-04	2.459354788810230751e-04	2.694772437439760747e-04	2.951547609434870953e-04	3.231501110711090916e-04	3.536597898208475419e-04	3.868957491772815737e-04	4.230865052600967088e-04	4.624783164056433843e-04	5.053364352068347642e-04	5.519464383751817400e-04	6.026156384328350572e-04	6.576745813879143927e-04	7.174786346926934934e-04	7.824096699313574281e-04	8.528778448311533176e-04	9.293234893381466287e-04	1.012219100645520096e-03	1.102071452207860174e-03	1.199423821919731736e-03	1.304858344778678150e-03	1.418998495493268468e-03	1.542511706633746191e-03	1.676112128055532325e-03	1.820563533455900416e-03	1.976682380047275773e-03	2.145341027449383306e-03	2.327471122014152481e-03	2.524067152901521369e-03	2.736190186320650204e-03
3.321148171612212834e-05	3.669758615373754464e-05	4.053354182146008704e-05	4.475186156472121720e-05	4.938943560442146170e-05	5.448581306015674907e-05	6.008405508226104106e-05	6.623102461496160908e-05	7.297769854253935342e-05	8.037950311741518536e-05	8.849667432680811128e-05	9.739464483732604243e-05	1.071444592465286937e-04	1.178232194635869790e-04	1.295145621377435062e-04	1.423091701533118190e-04	1.563053203134484289e-04	1.716094694419682386e-04	1.883368812428196776e-04	2.066122963707527343e-04	2.265706482837767253e-04	2.483578275685283479e-04	2.721314975532692563e-04	2.980619641500158656e-04	3.263331029969487461e-04	3.571433471048157345e-04	3.907067383463660852e-04	4.272540462655150862e-04	4.670339578230066715e-04	5.103143418375464353e-04	5.573835920254470574e-04	6.085520526872854668e-04	6.641535312373276828e-04	7.245469019190183772e-04	7.901178051988625665e-04	8.612804474797884332e-04	9.384795059236641663e-04	1.022192143321813294e-03	1.112930138098659500e-03	1.211242134680891400e-03	1.317716019607495341e-03	1.432981428898622402e-03	1.557712392339011265e-03	1.692630120467331295e-03	1.838505940192853520e-03	1.996164385086776193e-03	2.166486446514991667e-03	2.350412991892793669e-03	2.548948356447165286e-03	2.763164114969443932e-03
3.352514153582792711e-05	3.704417325316917579e-05	4.091636431837678277e-05	4.517452544082461031e-05	4.985590087527542942e-05	5.500041333796965438e-05	6.065153076576764644e-05	6.685655881150940661e-05	7.366695594348888663e-05	8.113867204529320268e-05	8.933251219042449072e-05	9.831452724658438526e-05	1.081564330551692789e-04	1.189360600254046782e-04	1.307378350801285201e-04	1.436532979911639592e-04	1.577816542468234238e-04	1.732303667020308757e-04	1.901157883731064129e-04	2.085638388541487026e-04	2.287107269502998668e-04	2.507037222447564212e-04	2.747019784413184972e-04	3.008774114521735603e-04	3.294156353317269012e-04	3.605169592910255371e-04	3.943974491640069848e-04	4.312900568359914516e-04	4.714458212861172628e-04	5.151351450393270182e-04	5.626491499687481671e-04	6.143011165366073353e-04	6.704280107102026211e-04	7.313921029390453967e-04	7.975826837293953885e-04	8.694178805029510824e-04	9.473465805769364133e-04	1.031850465252777665e-03	1.123446160149756904e-03	1.222687507067229864e-03	1.330167962805321735e-03	1.446523130516731877e-03	1.572433429302627769e-03	1.708626907902243818e-03	1.855882208457579211e-03	2.015031686461971061e-03	2.186964693122055419e-03	2.372631026478212030e-03	2.573044557733895552e-03	2.789287039344093624e-03
3.382822966036868673e-05	3.737907890829573251e-05	4.128628420891208514e-05	4.558294391825036399e-05	5.030664449238786618e-05	5.549766965359941186e-05	6.119988041640786339e-05	6.746101022290414422e-05	7.433298289608578947e-05	8.187225430463049985e-05	9.014017943065001290e-05	9.920340651043369157e-05	1.091343000095524815e-04	1.200113942885771163e-04	1.319198799140308340e-04	1.449521246711616633e-04	1.592082314405993083e-04	1.747966352099965931e-04	1.918347416042516615e-04	2.104496094340206408e-04	2.307786798815006314e-04	2.529705550653311942e-04	2.771858288525638368e-04	3.035979729146208428e-04	3.323942811567068192e-04	3.637768757850527225e-04	3.979637784143758017e-04	4.351900497584774616e-04	4.757090015895641959e-04	5.197934847971332666e-04	5.677372575240332555e-04	6.198564375059077052e-04	6.764910428902404975e-04	7.380066259622486500e-04	8.047960043563230116e-04	8.772810944841821345e-04	9.559148520624959544e-04	1.041183324774666357e-03	1.133607822251462031e-03	1.233747208705209897e-03	1.342200323698748785e-03	1.459608536675498355e-03	1.586658441018633410e-03	1.724084693545505607e-03	1.872673005476277897e-03	2.033263291045505402e-03	2.206752980046706742e-03	2.394100500716530005e-03	2.596328939473311823e-03	2.814529884123733935e-03
3.412040699721223021e-05	3.770192842461889268e-05	4.164288761150821799e-05	4.597666003981930381e-05	5.074116214110131387e-05	5.597702564903454174e-05	6.172849050699671675e-05	6.804370254815838746e-05	7.497503420005774985e-05	8.257942910400147354e-05	9.091877235749978728e-05	1.000602880642030665e-04	1.100769659680738750e-04	1.210480190442140652e-04	1.330593740179543719e-04	1.462041968867779974e-04	1.605834556259586510e-04	1.763065223688681476e-04	1.934918174664055290e-04	2.122674979470811165e-04	2.327721930197054572e-04	2.551557893846023543e-04	2.795802692463931149e-04	3.062206040517256910e-04	3.352657071088797599e-04	3.669194483824479258e-04	4.014017348955353911e-04	4.389496603136784116e-04	4.798187274288212459e-04	5.242841474081631195e-04	5.726422198208027791e-04	6.252117976053069709e-04	6.823358412926283948e-04	7.443830669510732032e-04	8.117496924733906506e-04	8.848612869796487279e-04	9.641747282627094028e-04	1.050180273356417964e-03	1.143403747458828857e-03	1.244408856592959774e-03	1.353799629537026390e-03	1.472222994701671318e-03	1.600371497775532554e-03	1.738986166099326007e-03	1.888859525863864283e-03	2.050838778357487544e-03	2.225829141611811168e-03	2.414797363912407797e-03	2.618775415749480251e-03	2.838864366885679360e-03
3.440134460459429530e-05	3.801235832406507550e-05	4.198577303365727417e-05	4.635523052676597658e-05	5.115896460269411409e-05	5.643794161996762838e-05	6.223676587523235230e-05	6.860397973009356909e-05	7.559238696117594257e-05	8.325940022055279468e-05	9.166741433077029702e-05	1.008842071129061356e-04	1.109833695391435933e-04	1.220447670977647025e-04	1.341550343586418324e-04	1.474081048309331819e-04	1.619057783120925393e-04	1.777583280381700881e-04	1.950851500599298479e-04	2.140154573872766434e-04	2.346890215661421306e-04	2.572569644767127195e-04	2.818826032703638487e-04	3.087423514940240243e-04	3.380266795853054617e-04	3.699411380593499096e-04	4.047074468487594102e-04	4.425646544008919278e-04	4.837703702822900302e-04	5.286020751877786158e-04	5.773585124012405078e-04	6.303611649065302353e-04	6.879558224996193795e-04	7.505142434070755054e-04	8.184359150703084335e-04	8.921499189101189621e-04	9.721169040410556402e-04	1.058831175059331709e-03	1.152822899181879307e-03	1.254660438166014212e-03	1.364952810589524328e-03	1.484352290218524974e-03	1.613557146335300486e-03	1.753314532038837206e-03	1.904423526667059930e-03	2.067738338621630256e-03	2.244171675000103221e-03	2.434698284560078089e-03	2.640358680648934985e-03	2.862263050835762122e-03
3.467072430759811634e-05	3.831001702575538928e-05	4.231455212391936681e-05	4.671822660902934764e-05	5.155957867072553290e-05	5.687989552671239189e-05	6.272413083850178061e-05	6.914120718421326117e-05	7.618434194535827380e-05	8.391139749145979450e-05	9.238525740213976792e-05	1.016742304385014268e-04	1.118524840694030910e-04	1.230005094554685152e-04	1.352056198945597327e-04	1.485624848370085450e-04	1.631737016870895814e-04	1.791504077189833217e-04	1.966129345510092053e-04	2.156915077407854295e-04	2.365269941865569508e-04	2.592717001458805541e-04	2.840902228121139459e-04	3.111603585218546695e-04	3.406740708019482459e-04	3.728385216037662119e-04	4.078771692135589209e-04	4.460309364723333649e-04	4.875594530850436981e-04	5.327423759479533267e-04	5.818807915739425754e-04	6.352987048480838311e-04	6.933446184999305598e-04	7.563932078339419577e-04	8.248470954158688626e-04	8.991387305684711258e-04	9.797323786870694180e-04	1.067126225540587130e-03	1.161854601879114832e-03	1.264490333822378652e-03	1.375647224655035918e-03	1.495982673803766989e-03	1.626200438917328435e-03	1.767053547112553812e-03	1.919347361586792259e-03	2.083942809930595767e-03	2.261759780599581406e-03	2.453780694124794558e-03	2.661054255752318999e-03	2.884699396305286448e-03
3.492823929781249025e-05	3.859456550863512859e-05	4.262885040389241190e-05	4.706523483341454561e-05	5.194254804296037008e-05	5.730238397817725830e-05	6.319003027897555805e-05	6.965477299483377200e-05	7.675022489665187452e-05	8.453467826562678319e-05	9.307148391352550632e-05	1.024294581589894844e-04	1.126833195789984015e-04	1.239141574525537415e-04	1.362099339153431275e-04	1.496660219494970023e-04	1.643857814414928867e-04	1.804811756540710365e-04	1.980734305741518799e-04	2.172937397188249523e-04	2.382840171048300959e-04	2.611977012138921948e-04	2.862006129166730535e-04	3.134718704515083521e-04	3.432048646911563532e-04	3.756082980703157569e-04	4.109072906894901804e-04	4.493445572561001098e-04	4.911816586715664389e-04	5.367003322231494707e-04	5.862039044916359789e-04	6.400187912394731489e-04	6.984960886996912028e-04	7.620132608420624376e-04	8.309759273502070063e-04	9.058197572012151224e-04	9.870124728966328791e-04	1.075055970551002955e-03	1.170488561200412657e-03	1.273887338848379716e-03	1.385870680919046825e-03	1.507100886938402429e-03	1.638286961411242366e-03	1.780187547004977253e-03	1.933614014290329936e-03	2.099433714422915299e-03	2.278573401276436008e-03	2.472022829660004261e-03	2.680838536363300620e-03	2.906147810878194869e-03
3.517359471499014839e-05	3.886567795421227479e-05	4.292830797822319848e-05	4.739585784750048272e-05	5.230743418651899245e-05	5.770492318630964689e-05	6.363393069613500631e-05	7.014408907530958557e-05	7.728938781568432236e-05	8.512852881184212301e-05	9.372530804746092691e-05	1.031490254347271169e-04	1.134749246387348052e-04	1.247846648175581993e-04	1.371668263110444985e-04	1.507174524174885368e-04	1.655406295071488998e-04	1.817491078350321745e-04	1.994649655325583923e-04	2.188203183784782804e-04	2.399580780737409083e-04	2.630327618729555233e-04	2.882113565562267866e-04	3.156742398598578331e-04	3.456161626221312890e-04	3.782472950412387402e-04	4.137943405861128497e-04	4.525017212474924042e-04	4.946328379652602811e-04	5.404714102196640606e-04	5.903228989269450376e-04	6.445160169352404621e-04	7.034043315730753414e-04	7.673679638600353244e-04	8.368153891484332889e-04	9.121853441227866172e-04	9.939488452433478931e-04	1.082611323878238064e-03	1.178714883525989326e-03	1.282840684687020340e-03	1.395611463095708859e-03	1.517694187177676341e-03	1.649802860744031948e-03	1.792701477080149101e-03	1.947207130725207630e-03	2.114193293375534691e-03	2.294593260471087560e-03	2.489403775147971259e-03	2.699688836352532369e-03	2.926583698017148384e-03
3.540650820916450923e-05	3.912304236770404247e-05	4.321258022075453873e-05	4.770971515720769817e-05	5.265381717397551949e-05	5.808704988847710593e-05	6.405532122394152561e-05	7.060859228929145014e-05	7.780121019516400463e-05	8.569226567960252334e-05	9.434597732539744220e-05	1.038321041174180474e-04	1.142263881842073129e-04	1.256110296673269725e-04	1.380751957651326018e-04	1.517155661044395504e-04	1.666369167040506762e-04	1.829527449084144446e-04	2.007859377876707973e-04	2.202694866218725324e-04	2.415472502123887279e-04	2.647747698922993907e-04	2.901201392397145329e-04	3.177649316334748490e-04	3.479051889293782425e-04	3.807524746772056800e-04	4.165349954429310806e-04	4.554987939487588778e-04	4.979090178929552850e-04	5.440512684642477255e-04	5.942330327196438354e-04	6.487852041507860415e-04	7.080636959217366739e-04	7.724511514195163105e-04	8.423587569189093602e-04	9.182281613223932607e-04	1.000533508096858705e-03	1.089783584687597151e-03	1.186524094849586083e-03	1.291340059492721275e-03	1.404858351793351976e-03	1.527750372477332209e-03	1.660734871329062369e-03	1.804580921127243781e-03	1.960111050348958567e-03	2.128204541119601244e-03	2.309800899016121404e-03	2.505903501453330979e-03	2.717583431497631007e-03	2.945983504058437025e-03
3.562671048172544135e-05	3.936636117592809571e-05	4.348133843499912046e-05	4.800644385601789935e-05	5.298129648814600516e-05	5.844832223531986866e-05	6.445371460993158717e-05	7.104774553001589514e-05	7.828510020912245355e-05	8.622523700903355584e-05	9.493277404992844760e-05	1.044779043373907215e-04	1.149368412620177423e-04	1.263922964273238682e-04	1.389339918654594955e-04	1.526592088077385184e-04	1.676733752881431102e-04	1.840906949730850830e-04	2.020348197293409627e-04	2.216395685644560244e-04	2.430496956999849084e-04	2.664217106674439221e-04	2.919247534499484742e-04	3.197415278288178310e-04	3.500692962342550609e-04	3.831209395417297671e-04	4.191260854016433564e-04	4.583323088380157509e-04	5.010064090032873138e-04	5.474357661293925443e-04	5.979297828707540912e-04	6.528214143921869496e-04	7.124687917132391940e-04	7.772569429805092564e-04	8.475996175002875437e-04	9.239412175246656611e-04	1.006758842945964074e-03	1.096564454214524892e-03	1.193907158955435747e-03	1.299375627917273048e-03	1.413600646043562279e-03	1.537257804610472423e-03	1.671070340525905411e-03	1.815812129031493805e-03	1.972310836191190197e-03	2.141451237687759610e-03	2.324178710578155872e-03	2.521502904783423649e-03	2.734501601203065055e-03	2.964324763450759161e-03
3.583394580400465508e-05	3.959535180034849905e-05	4.373427048716083213e-05	4.828569932388227312e-05	5.328949179344325367e-05	5.878832064171120092e-05	6.482864815363311068e-05	7.146103875472920182e-05	7.874049585276982250e-05	8.672682378635204975e-05	9.548501668707419228e-05	1.050856760249039310e-04	1.156054587034294358e-04	1.271275576721561933e-04	1.397422171274569829e-04	1.535472844818449266e-04	1.686488013932200430e-04	1.851616362613605585e-04	2.032101607184289363e-04	2.229289727632670500e-04	2.444636693161880247e-04	2.679716711011608486e-04	2.936231028962811942e-04	3.216017323305127187e-04	3.521059705453575325e-04	3.853499381835284233e-04	4.215646003135870121e-04	4.609989740485315093e-04	5.039214127685759945e-04	5.506209710125335461e-04	6.014088542585807563e-04	6.566199579734779924e-04	7.166145004690019273e-04	7.817797542653570110e-04	8.525318808229136441e-04	9.293178736660625975e-04	1.012617615085048160e-03	1.102946051763466391e-03	1.200855494840274030e-03	1.306938050074066097e-03	1.421828183936044761e-03	1.546205431611495824e-03	1.680797253043099211e-03	1.826382043295838795e-03	1.983792303667512857e-03	2.153917980106122548e-03	2.337709975627767691e-03	2.536183843551765779e-03	2.750423668487768716e-03	2.981586142115068457e-03
3.602797251197317941e-05	3.980974720372080345e-05	4.397108140999222167e-05	4.854715589393587057e-05	5.357804367168784228e-05	5.910664859851352002e-05	6.517968460173717777e-05	7.184798997148481188e-05	7.916686602978879645e-05	8.719644104149685865e-05	9.600206118490128208e-05	1.056547103613899653e-04	1.162314607209263134e-04	1.278159558813221565e-04	1.404989289241777002e-04	1.543787573590949176e-04	1.695620573603797386e-04	1.861643196966251859e-04	2.043105898938559308e-04	2.241361952965353422e-04	2.457875218183456644e-04	2.694228433056914014e-04	2.952132065715346791e-04	3.233433752950500527e-04	3.540128361241121242e-04	3.874368704618267050e-04	4.238476955660024016e-04	4.634956787405206764e-04	5.066506285504457233e-04	5.536031671479513553e-04	6.046661879535265632e-04	6.601764030957368596e-04	7.204959851741201586e-04	7.860143080709398791e-04	8.571497917009311338e-04	9.343518557509068083e-04	1.018102987624546927e-03	1.108920929970388675e-03	1.207360993333233363e-03	1.314018499629228528e-03	1.429531362303747060e-03	1.554582809187366734e-03	1.689904254217438001e-03	1.836278324342022856e-03	1.994542048066990682e-03	2.165590212246146229e-03	2.350378893846289709e-03	2.549929173544580006e-03	2.765331038132664773e-03	2.997747478810009261e-03
3.620856347571133808e-05	4.000929640886215888e-05	4.419149397586771513e-05	4.879050748521553832e-05	5.384661432041320964e-05	5.940293344294521766e-05	6.550641299763551334e-05	7.220814617559374827e-05	7.956371158424544972e-05	8.763353898470546536e-05	9.648330222489255039e-05	1.061843411566851893e-04	1.168141144233718023e-04	1.284566851054232031e-04	1.412032413179076424e-04	1.551526539623279016e-04	1.704120739486877434e-04	1.870975713205541536e-04	2.053348188365514842e-04	2.252598226862673149e-04	2.470197031465626910e-04	2.707735281162208709e-04	2.966932026019740974e-04	3.249644173679239819e-04	3.557876601022184784e-04	3.893792926001652071e-04	4.259726976111871265e-04	4.658194991480348827e-04	5.091908602103261154e-04	5.563788620305806570e-04	6.076979691089968603e-04	6.634865844633582683e-04	7.241086996818632288e-04	7.899556445296841353e-04	8.614479410234329986e-04	9.390372670521340837e-04	1.023208534787071675e-03	1.114482089287230143e-03	1.213416032868852102e-03	1.320608680970798872e-03	1.436701155404595956e-03	1.562380121037299906e-03	1.698380672107048820e-03	1.845489374522136031e-03	2.004547470639145030e-03	2.176454253154908036e-03	2.362170614881226906e-03	2.562722781296114961e-03	2.779206232884704354e-03	3.012789824389285661e-03
3.637550654237677245e-05	4.019376498813428700e-05	4.439524923750063750e-05	4.901546819965901932e-05	5.409488821173757928e-05	5.967682708546199040e-05	6.580844948300286468e-05	7.254108423323950598e-05	7.993056627420919375e-05	8.803760407893301810e-05	9.692817440271179975e-05	1.066739461485375148e-04	1.173527352456320614e-04	1.290489925383214308e-04	1.418543267883905516e-04	1.558680650039004887e-04	1.711978524210674285e-04	1.879602945833437849e-04	2.062816440830205053e-04	2.262985346558591304e-04	2.481587654478926834e-04	2.720221384060509621e-04	2.980613518800561443e-04	3.264629536627784321e-04	3.574283568385087408e-04	3.911749219549793665e-04	4.279371091836420326e-04	4.679677042845936034e-04	5.115391223469166514e-04	5.589447934320837270e-04	6.105006344070163264e-04	6.665466114139804912e-04	7.274483975875534886e-04	7.935991307915290583e-04	8.654212763139827692e-04	9.433685996234537387e-04	1.027928254453546126e-03	1.119622991649088821e-03	1.219013494369719768e-03	1.326700845409053411e-03	1.443329132549237568e-03	1.569588198026214800e-03	1.706216538337779936e-03	1.854004360775659806e-03	2.013796803208957667e-03	2.186497323787489361e-03	2.373071267366302309e-03	2.574549615580656956e-03	2.792032927618058168e-03	3.026695478844149915e-03
3.652860495145926066e-05	4.036293552230932981e-05	4.458210703483444723e-05	4.922177288176335163e-05	5.432257271002118438e-05	5.992800669115812512e-05	6.608543804922412015e-05	7.284641170979977041e-05	8.026699768448502842e-05	8.840816004515896756e-05	9.733615333504220483e-05	1.071229482208012031e-04	1.178466882887730050e-04	1.295921799909720393e-04	1.424514178529521450e-04	1.565241471659424989e-04	1.719184664996944133e-04	1.887514724906587632e-04	2.071499494816774227e-04	2.272511067152096771e-04	2.492033659112796620e-04	2.731672021943454634e-04	2.993160414699077405e-04	3.278372174916490247e-04	3.589329920032927816e-04	3.928216414858538147e-04	4.297386141908230762e-04	4.699377612918860547e-04	5.136926461433757298e-04	5.612979357906879843e-04	6.130708790380147519e-04	6.693528755400279676e-04	7.305111405473648564e-04	7.969404701002750016e-04	8.690651116297563568e-04	9.473407450916044832e-04	1.032256579924234561e-03	1.124337573286787175e-03	1.224146775198594727e-03	1.332287806363736992e-03	1.449407474626161502e-03	1.576198536158865361e-03	1.713402607646181790e-03	1.861813235869411382e-03	2.022279131252695001e-03	2.195707572067419344e-03	2.383067986127355119e-03	2.585395716935264075e-03	2.803795981359609012e-03	3.039448026030489546e-03
3.666767772118642815e-05	4.051660802754693399e-05	4.475184646672301426e-05	4.940917763935095649e-05	5.452939864662476347e-05	6.015617531384050978e-05	6.633705123663130999e-05	7.312376764063378202e-05	8.057260807592808445e-05	8.874476879788779438e-05	9.770675668960090055e-05	1.075308165370102972e-04	1.182953895671480629e-04	1.300856052628424216e-04	1.429938085740694936e-04	1.571201247569072653e-04	1.725730641855627377e-04	1.894701696014332803e-04	2.079387083854926128e-04	2.281164125662641610e-04	2.501522694056197878e-04	2.742073655380624915e-04	3.004557877762163666e-04	3.290855838360478235e-04	3.602997863789492768e-04	3.943175039153207521e-04	4.313750822642286958e-04	4.717273404170602277e-04	5.156488848085603567e-04	5.634355061570662810e-04	6.154056631960016632e-04	6.719020577807358627e-04	7.332933060192896486e-04	7.999757102396435433e-04	8.723751367730488279e-04	9.509490046989449875e-04	1.036188390863340561e-03	1.128620256649103763e-03	1.228809802141579048e-03	1.337362953496441667e-03	1.454928989479464807e-03	1.582203313306079339e-03	1.719930376064992888e-03	1.868906758162582451e-03	2.029984415371168319e-03	2.204074096207093384e-03	2.392148937498622327e-03	2.595248245132979973e-03	2.814481467090448105e-03	3.051032365983839117e-03
3.679256000501770254e-05	4.065460034932922374e-05	4.490426632609384417e-05	4.957746032403301793e-05	5.471512085016081838e-05	6.036106248100658845e-05	6.656299077960029398e-05	7.337282324219395293e-05	8.084703516901665889e-05	8.904703130820657291e-05	9.803954513537958717e-05	1.078970675862107171e-04	1.186983071589544205e-04	1.305286834071837975e-04	1.434808559502282594e-04	1.576552912399179049e-04	1.731608694371932768e-04	1.901155338710451418e-04	2.086469856749228070e-04	2.288934263223363797e-04	2.510043509136491427e-04	2.751413951999901516e-04	3.014792394679062298e-04	3.302065725493878267e-04	3.615271193663786484e-04	3.956607355665921091e-04	4.328445729581896734e-04	4.733343196045961573e-04	5.174055185968856737e-04	5.653549696801039078e-04	6.175022180707462728e-04	6.741911349653936618e-04	7.357915944050636521e-04	8.027012513254753621e-04	8.753474257899556549e-04	9.541890985688256631e-04	1.039719023396347289e-03	1.132465961402924319e-03	1.232997043386240563e-03	1.341920265749299004e-03	1.459887126096258859e-03	1.587595404636115218e-03	1.725792097701480017e-03	1.875276509842245618e-03	2.036903511101381768e-03	2.211586966223286037e-03	2.400303342679886969e-03	2.604095504529323115e-03	2.824076699241319811e-03	3.061434744734128129e-03
3.690310341724355495e-05	4.077674852224919883e-05	4.503918549740093465e-05	4.972642097003434898e-05	5.487951863079996198e-05	6.054242472814356938e-05	6.676298819575673222e-05	7.359328256151888596e-05	8.108995285952536850e-05	8.931458839206756416e-05	9.833412321054408678e-05	1.082212661381522803e-04	1.190549622570867040e-04	1.309208878866627930e-04	1.439119811862795350e-04	1.581290106286375270e-04	1.736811837038980877e-04	1.906867983347562093e-04	2.092739396055212100e-04	2.295812245351279543e-04	2.517585977548242467e-04	2.759681810855824807e-04	3.023851801483756134e-04	3.311988512819287879e-04	3.626135321875753321e-04	3.968497398688374282e-04	4.341453395848072529e-04	4.747567886904119762e-04	5.189604593933636869e-04	5.670540446172344902e-04	6.193580513210267214e-04	6.762173857894954090e-04	7.380030355730938293e-04	8.051138529228655692e-04	8.779784447325441558e-04	9.570571741681590432e-04	1.042844279332450635e-03	1.135870114479718002e-03	1.236703519462064747e-03	1.345954323253993569e-03	1.464275987564941190e-03	1.592368396709347052e-03	1.730980800061976540e-03	1.880914913578789031e-03	2.043028187011515333e-03	2.218237243588737362e-03	2.407521499070415343e-03	2.611926967213517702e-03	2.832570258805980085e-03	3.070642781537377946e-03
3.699917632678969946e-05	4.088290709466948472e-05	4.515644331526924538e-05	4.985588219016335774e-05	5.502239621728972717e-05	6.070004608084080829e-05	6.693680531763385145e-05	7.378488306230444264e-05	8.130107186430426134e-05	8.954712142158393002e-05	9.859014010559760460e-05	1.085030261052165004e-04	1.193649301173755933e-04	1.312617516161331585e-04	1.442866708397309676e-04	1.585407187468819543e-04	1.741333873092761303e-04	1.911832826267621517e-04	2.098188234751533171e-04	2.301789880238043636e-04	2.524141115912510638e-04	2.766867384418723202e-04	3.031725307650491434e-04	3.320612381200766937e-04	3.635577307754966772e-04	3.978831005201078339e-04	4.352758326744732048e-04	4.759930531863624538e-04	5.203118548508752807e-04	5.685307068555992601e-04	6.209709520131982945e-04	6.779783962074695898e-04	7.399249947446764810e-04	8.072106404682767664e-04	8.802650586632197651e-04	9.595498139436594047e-04	1.045560434486596290e-03	1.138828659141462264e-03	1.239924813112649798e-03	1.349460318077939014e-03	1.468090342768265180e-03	1.596516600196613844e-03	1.735490297880370450e-03	1.885815247555407267e-03	2.048351141029448007e-03	2.224016998965089569e-03	2.413794799519647892e-03	2.618733293898999146e-03	2.839952016002584428e-03	3.078645493448652244e-03
3.708066411841269246e-05	4.097294941734569228e-05	4.525589988332961560e-05	4.996568952783681926e-05	5.514358314546160351e-05	6.083373848339708559e-05	6.708423476533204911e-05	7.394739614592673303e-05	8.148014029539692171e-05	8.974435295739828034e-05	9.880729035960874348e-05	1.087420113086704274e-04	1.196278409015714365e-04	1.315508678896951957e-04	1.446044778398195788e-04	1.588899243483877382e-04	1.745169406812066429e-04	1.916043943306658349e-04	2.102809871061665802e-04	2.306860035010889248e-04	2.529701102109263621e-04	2.772962098123225275e-04	3.038403517515210223e-04	3.327927039327758336e-04	3.643585883432022381e-04	3.987595842992801244e-04	4.362347030522843293e-04	4.770416376447996886e-04	5.214580920682923689e-04	5.697831939314724732e-04	6.223389950118556274e-04	6.794720642268470149e-04	7.415551777267406297e-04	8.089891109790712858e-04	8.822045378816760876e-04	9.616640421107052090e-04	1.047864246077868282e-03	1.141338063040222336e-03	1.242657078072475878e-03	1.352434063777982042e-03	1.471325636778859349e-03	1.600035061186403686e-03	1.739315205411716024e-03	1.889971658829598137e-03	2.052866014959231315e-03	2.228919327967994121e-03	2.419115749441807985e-03	2.624506352495929121e-03	2.846213150420793658e-03	3.085433317168583770e-03
3.714746942056038103e-05	4.104676789521385282e-05	4.533743635236843261e-05	5.005571176417986313e-05	5.524293459716173683e-05	6.094334217273453242e-05	6.720510035885745941e-05	7.408062760597071525e-05	8.162694416087808212e-05	8.990604730032515852e-05	9.898531446759949095e-05	1.089379361471441964e-04	1.198433804127737348e-04	1.317878911894076880e-04	1.448650223765231228e-04	1.591762100937002718e-04	1.748313854248476572e-04	1.919496301575927886e-04	2.106598781384143911e-04	2.311016649918158129e-04	2.534259290834154472e-04	2.777958667422154946e-04	3.043878448962754855e-04	3.333923744184917712e-04	3.650151476251475673e-04	3.994781435191216488e-04	4.370208045218828023e-04	4.779012885936666818e-04	5.223978007991986194e-04	5.708100085366311915e-04	6.234605448100798055e-04	6.806966040906524493e-04	7.428916354770460657e-04	8.104471380342503179e-04	8.837945633573007255e-04	9.633973305757859889e-04	1.049752959183903895e-03	1.143395325249585686e-03	1.244897046723335288e-03	1.354872003734786806e-03	1.473977999927906330e-03	1.602919571048804989e-03	1.742450947157426046e-03	1.893379174989603475e-03	2.056567407145001771e-03	2.232938364920450044e-03	2.423477981746531996e-03	2.629239234313776510e-03	2.851346168597457438e-03	3.090998128101690896e-03
3.719951229926386348e-05	4.110427420164755792e-05	4.540095515700512391e-05	5.012584117934083502e-05	5.532033168865017078e-05	6.102872599656029926e-05	6.729925746897545485e-05	7.418441801499561718e-05	8.174130779103121690e-05	9.003201096077243176e-05	9.912399939737137080e-05	1.090905661654429249e-04	1.200112907211958963e-04	1.319725378734899453e-04	1.450679926570467020e-04	1.593992333814387775e-04	1.750763452356894850e-04	1.922185769486817230e-04	2.109550431295018709e-04	2.314254750400208298e-04	2.537810226836336325e-04	2.781851112297830547e-04	3.048143549328517039e-04	3.338595318469885853e-04	3.655266227843220750e-04	4.000379181136755856e-04	4.376331961492209324e-04	4.785709770341355020e-04	5.231298561823259901e-04	5.716099215021620611e-04	6.243342587887549004e-04	6.816505498363418288e-04	7.439327679886423988e-04	8.115829760128920713e-04	8.850332313516697229e-04	9.647476039761336032e-04	1.051224312233033607e-03	1.144997982247385020e-03	1.246642036609818321e-03	1.356771218245154693e-03	1.476044255522459669e-03	1.605166674829308420e-03	1.744893766991408501e-03	1.896033714073511352e-03	2.059450883247248773e-03	2.236069294555980986e-03	2.426876269544000521e-03	2.632926267848449426e-03	2.855344918972908298e-03	3.095333256574240178e-03
3.723673041752079241e-05	4.114539945457413407e-05	4.544638021025429703e-05	5.017599376730133229e-05	5.537568170767706788e-05	6.108978767491212228e-05	6.736659330564531408e-05	7.425864304247754876e-05	8.182309418868413393e-05	9.012209304461511912e-05	9.922317901436052698e-05	1.091997185221287270e-04	1.201313706785760014e-04	1.321045867419902745e-04	1.452131455276895562e-04	1.595587270315859956e-04	1.752515266500897422e-04	1.924109124991593592e-04	2.111661284592494402e-04	2.316570457011927705e-04	2.540349655800061297e-04	2.784634769191070237e-04	3.051193708470188552e-04	3.341936164911455580e-04	3.658924009799776147e-04	4.004382373541361053e-04	4.380711441398380326e-04	4.790499004936625473e-04	5.236533809859666337e-04	5.721819742511257941e-04	6.249590898957807245e-04	6.823327582212985846e-04	7.446773274831485758e-04	8.123952635780887612e-04	8.859190572184025281e-04	9.657132438223806764e-04	1.052276541518935371e-03	1.146144112834178615e-03	1.247889955794866286e-03	1.358129430351659927e-03	1.477521926188683993e-03	1.606773678148705736e-03	1.746640735662162089e-03	1.897932092722652868e-03	2.061512985101437642e-03	2.238308361639139692e-03	2.429306536588746093e-03	2.635563030116182173e-03	2.858204604185058360e-03	3.098433501165633562e-03
3.725907915972351850e-05	4.117009435396888633e-05	4.547365705540915530e-05	5.020610940357394169e-05	5.540891829856005898e-05	6.112645400433734991e-05	6.740702714317373589e-05	7.430321370301082317e-05	8.187220530269435123e-05	9.017618555442585403e-05	9.928273441331137697e-05	1.092652623545569887e-04	1.202034763197679985e-04	1.321838794784358157e-04	1.453003069593031987e-04	1.596544998189531933e-04	1.753567196312115202e-04	1.925264062016736083e-04	2.112928810357524059e-04	2.317960993169346825e-04	2.541874532839638687e-04	2.786306300313787189e-04	3.053025268972074766e-04	3.343942277447650604e-04	3.661120435915574275e-04	4.006786211884460743e-04	4.383341233044566192e-04	4.793374846288585636e-04	5.239677473602416926e-04	5.725254807133618555e-04	6.253342887377154454e-04	6.827424110067549599e-04	7.451244209036226142e-04	8.128830263969712274e-04	8.864509783697265954e-04	9.662930917327850096e-04	1.052908384725345517e-03	1.146832341972767568e-03	1.248639307041136829e-03	1.358945010394284033e-03	1.478409238824520463e-03	1.607738652589777405e-03	1.747689756649686236e-03	1.899072032547278804e-03	2.062751237633386314e-03	2.239652878475963810e-03	2.430765865433178342e-03	2.637146355501195690e-03	2.859921790667714538e-03	3.100295139115942598e-03
3.726653172078670938e-05	4.117832928034976321e-05	4.548275297484463502e-05	5.021615196532353920e-05	5.542000159475812679e-05	6.113868100414750629e-05	6.742051048150594504e-05	7.431807653409411448e-05	8.188858222386270834e-05	9.019422360527585354e-05	9.930259415585208753e-05	1.092871190403464675e-04	1.202275211503957053e-04	1.322103209661490409e-04	1.453293723950205047e-04	1.596864368552873797e-04	1.753917979887514953e-04	1.925649195071278230e-04	2.113351488011723067e-04	2.318424690698139498e-04	2.542383028585145266e-04	2.786863700319570014e-04	3.053636033455496383e-04	3.344611249232133025e-04	3.661852870953677072e-04	4.007587812008006904e-04	4.384218181087537925e-04	4.794333843735271768e-04	5.240725780921873939e-04	5.726400286971055839e-04	6.254594050780394468e-04	6.828790165938076594e-04	7.452735117002164513e-04	8.130456790889646190e-04	8.866283564013351841e-04	9.664864517498288586e-04	1.053119083450556074e-03	1.147061843538540234e-03	1.248889190805818616e-03	1.359216979270324666e-03	1.478705128146936068e-03	1.608060439555754773e-03	1.748039570360504329e-03	1.899452164686126973e-03	2.063164153813312925e-03	2.240101230293992194e-03	2.431252503268081355e-03	2.637674342094056650e-03	2.860494415525673649e-03	3.100915933781510109e-03
3.725907915972351850e-05	4.117009435396888633e-05	4.547365705540915530e-05	5.020610940357394169e-05	5.540891829856005898e-05	6.112645400433734991e-05	6.740702714317373589e-05	7.430321370301082317e-05	8.187220530269435123e-05	9.017618555442585403e-05	9.928273441331137697e-05	1.092652623545569887e-04	1.202034763197679985e-04	1.321838794784358157e-04	1.453003069593031987e-04	1.596544998189531933e-04	1.753567196312115202e-04	1.925264062016736083e-04	2.112928810357524059e-04	2.317960993169346825e-04	2.541874532839638687e-04	2.786306300313787189e-04	3.053025268972074766e-04	3.343942277447650604e-04	3.661120435915574275e-04	4.006786211884460743e-04	4.383341233044566192e-04	4.793374846288585636e-04	5.239677473602416926e-04	5.725254807133618555e-04	6.253342887377154454e-04	6.827424110067549599e-04	7.451244209036226142e-04	8.128830263969712274e-04	8.864509783697265954e-04	9.662930917327850096e-04	1.052908384725345517e-03	1.146832341972767568e-03	1.248639307041136829e-03	1.358945010394284033e-03	1.478409238824520463e-03	1.607738652589777405e-03	1.747689756649686236e-03	1.899072032547278804e-03	2.062751237633386314e-03	2.239652878475963810e-03	2.430765865433178342e-03	2.637146355501195690e-03	2.859921790667714538e-03	3.100295139115942598e-03
3.723673041752079241e-05	4.114539945457413407e-05	4.544638021025429703e-05	5.017599376730133229e-05	5.537568170767706788e-05	6.108978767491212228e-05	6.736659330564531408e-05	7.425864304247754876e-05	8.182309418868413393e-05	9.012209304461511912e-05	9.922317901436052698e-05	1.091997185221287270e-04	1.201313706785760014e-04	1.321045867419902745e-04	1.452131455276895562e-04	1.595587270315859956e-04	1.752515266500897422e-04	1.924109124991593592e-04	2.111661284592494402e-04	2.316570457011927705e-04	2.540349655800061297e-04	2.784634769191070237e-04	3.051193708470188552e-04	3.341936164911455580e-04	3.658924009799776147e-04	4.004382373541361053e-04	4.380711441398380326e-04	4.790499004936625473e-04	5.236533809859666337e-04	5.721819742511257941e-04	6.249590898957807245e-04	6.823327582212985846e-04	7.446773274831485758e-04	8.123952635780887612e-04	8.859190572184025281e-04	9.657132438223806764e-04	1.052276541518935371e-03	1.146144112834178615e-03	1.247889955794866286e-03	1.358129430351659927e-03	1.477521926188683993e-03	1.606773678148705736e-03	1.746640735662162089e-03	1.897932092722652868e-03	2.061512985101437642e-03	2.238308361639139692e-03	2.429306536588746093e-03	2.635563030116182173e-03	2.858204604185058360e-03	3.098433501165633562e-03
3.719951229926386348e-05	4.110427420164755792e-05	4.540095515700512391e-05	5.012584117934083502e-05	5.532033168865017078e-05	6.102872599656029926e-05	6.729925746897545485e-05	7.418441801499561718e-05	8.174130779103121690e-05	9.003201096077243176e-05	9.912399939737137080e-05	1.090905661654429249e-04	1.200112907211958963e-04	1.319725378734899453e-04	1.450679926570467020e-04	1.593992333814387775e-04	1.750763452356894850e-04	1.922185769486817230e-04	2.109550431295018709e-04	2.314254750400208298e-04	2.537810226836336325e-04	2.781851112297830547e-04	3.048143549328517039e-04	3.338595318469885853e-04	3.655266227843220750e-04	4.000379181136755856e-04	4.376331961492209324e-04	4.785709770341355020e-04	5.231298561823259901e-04	5.716099215021620611e-04	6.243342587887549004e-04	6.816505498363418288e-04	7.439327679886423988e-04	8.115829760128920713e-04	8.850332313516697229e-04	9.647476039761336032e-04	1.051224312233033607e-03	1.144997982247385020e-03	1.246642036609818321e-03	1.356771218245154693e-03	1.476044255522459669e-03	1.605166674829308420e-03	1.744893766991408501e-03	1.896033714073511352e-03	2.059450883247248773e-03	2.236069294555980986e-03	2.426876269544000521e-03	2.632926267848449426e-03	2.855344918972908298e-03	3.095333256574240178e-03
3.714746942056038103e-05	4.104676789521385282e-05	4.533743635236843261e-05	5.005571176417986313e-05	5.524293459716173683e-05	6.094334217273453242e-05	6.720510035885745941e-05	7.408062760597071525e-05	8.162694416087808212e-05	8.990604730032515852e-05	9.898531446759949095e-05	1.089379361471441964e-04	1.198433804127737348e-04	1.317878911894076880e-04	1.448650223765231228e-04	1.591762100937002718e-04	1.748313854248476572e-04	1.919496301575927886e-04	2.106598781384143911e-04	2.311016649918158129e-04	2.534259290834154472e-04	2.777958667422154946e-04	3.043878448962754855e-04	3.333923744184917712e-04	3.650151476251475673e-04	3.994781435191216488e-04	4.370208045218828023e-04	4.779012885936666818e-04	5.223978007991986194e-04	5.708100085366311915e-04	6.234605448100798055e-04	6.806966040906524493e-04	7.428916354770460657e-04	8.104471380342503179e-04	8.837945633573007255e-04	9.633973305757859889e-04	1.049752959183903895e-03	1.143395325249585686e-03	1.244897046723335288e-03	1.354872003734786806e-03	1.473977999927906330e-03	1.602919571048804989e-03	1.742450947157426046e-03	1.893379174989603475e-03	2.056567407145001771e-03	2.232938364920450044e-03	2.423477981746531996e-03	2.629239234313776510e-03	2.851346168597457438e-03	3.090998128101690896e-03
3.708066411841269246e-05	4.097294941734569228e-05	4.525589988332961560e-05	4.996568952783681926e-05	5.514358314546160351e-05	6.083373848339708559e-05	6.708423476533204911e-05	7.394739614592673303e-05	8.148014029539692171e-05	8.974435295739828034e-05	9.880729035960874348e-05	1.087420113086704274e-04	1.196278409015714365e-04	1.315508678896951957e-04	1.446044778398195788e-04	1.588899243483877382e-04	1.745169406812066429e-04	1.916043943306658349e-04	2.102809871061665802e-04	2.306860035010889248e-04	2.529701102109263621e-04	2.772962098123225275e-04	3.038403517515210223e-04	3.327927039327758336e-04	3.643585883432022381e-04	3.987595842992801244e-04	4.362347030522843293e-04	4.770416376447996886e-04	5.214580920682923689e-04	5.697831939314724732e-04	6.223389950118556274e-04	6.794720642268470149e-04	7.415551777267406297e-04	8.089891109790712858e-04	8.822045378816760876e-04	9.616640421107052090e-04	1.047864246077868282e-03	1.141338063040222336e-03	1.242657078072475878e-03	1.352434063777982042e-03	1.471325636778859349e-03	1.600035061186403686e-03	1.739315205411716024e-03	1.889971658829598137e-03	2.052866014959231315e-03	2.228919327967994121e-03	2.419115749441807985e-03	2.624506352495929121e-03	2.846213150420793658e-03	3.085433317168583770e-03
3.699917632678969946e-05	4.088290709466948472e-05	4.515644331526924538e-05	4.985588219016335774e-05	5.502239621728972717e-05	6.070004608084080829e-05	6.693680531763385145e-05	7.378488306230444264e-05	8.130107186430426134e-05	8.954712142158393002e-05	9.859014010559760460e-05	1.085030261052165004e-04	1.193649301173755933e-04	1.312617516161331585e-04	1.442866708397309676e-04	1.585407187468819543e-04	1.741333873092761303e-04	1.911832826267621517e-04	2.098188234751533171e-04	2.301789880238043636e-04	2.524141115912510638e-04	2.766867384418723202e-04	3.031725307650491434e-04	3.320612381200766937e-04	3.635577307754966772e-04	3.978831005201078339e-04	4.352758326744732048e-04	4.759930531863624538e-04	5.203118548508752807e-04	5.685307068555992601e-04	6.209709520131982945e-04	6.779783962074695898e-04	7.399249947446764810e-04	8.072106404682767664e-04	8.802650586632197651e-04	9.595498139436594047e-04	1.045560434486596290e-03	1.138828659141462264e-03	1.239924813112649798e-03	1.349460318077939014e-03	1.468090342768265180e-03	1.596516600196613844e-03	1.735490297880370450e-03	1.885815247555407267e-03	2.048351141029448007e-03	2.224016998965089569e-03	2.413794799519647892e-03	2.618733293898999146e-03	2.839952016002584428e-03	3.078645493448652244e-03
3.690310341724355495e-05	4.077674852224919883e-05	4.503918549740093465e-05	4.972642097003434898e-05	5.487951863079996198e-05	6.054242472814356938e-05	6.676298819575673222e-05	7.359328256151888596e-05	8.108995285952536850e-05	8.931458839206755061e-05	9.833412321054408678e-05	1.082212661381522803e-04	1.190549622570867040e-04	1.309208878866627930e-04	1.439119811862795350e-04	1.581290106286375270e-04	1.736811837038980877e-04	1.906867983347562093e-04	2.092739396055212100e-04	2.295812245351279543e-04	2.517585977548242467e-04	2.759681810855824265e-04	3.023851801483756134e-04	3.311988512819287879e-04	3.626135321875753321e-04	3.968497398688374282e-04	4.341453395848072529e-04	4.747567886904119762e-04	5.189604593933636869e-04	5.670540446172344902e-04	6.193580513210267214e-04	6.762173857894954090e-04	7.380030355730938293e-04	8.051138529228655692e-04	8.779784447325441558e-04	9.570571741681590432e-04	1.042844279332450635e-03	1.135870114479718002e-03	1.236703519462064747e-03	1.345954323253993569e-03	1.464275987564941190e-03	1.592368396709347052e-03	1.730980800061976540e-03	1.880914913578789031e-03	2.043028187011515333e-03	2.218237243588737362e-03	2.407521499070415343e-03	2.611926967213517702e-03	2.832570258805980085e-03	3.070642781537377946e-03
3.679256000501770254e-05	4.065460034932922374e-05	4.490426632609384417e-05	4.957746032403301793e-05	5.471512085016081838e-05	6.036106248100658845e-05	6.656299077960029398e-05	7.337282324219395293e-05	8.084703516901665889e-05	8.904703130820657291e-05	9.803954513537958717e-05	1.078970675862107171e-04	1.186983071589544205e-04	1.305286834071837975e-04	1.434808559502282594e-04	1.576552912399179049e-04	1.731608694371932768e-04	1.901155338710451418e-04	2.086469856749228070e-04	2.288934263223363797e-04	2.510043509136491427e-04	2.751413951999901516e-04	3.014792394679062298e-04	3.302065725493878267e-04	3.615271193663786484e-04	3.956607355665921091e-04	4.328445729581896734e-04	4.733343196045961573e-04	5.174055185968856737e-04	5.653549696801039078e-04	6.175022180707462728e-04	6.741911349653936618e-04	7.357915944050636521e-04	8.027012513254753621e-04	8.753474257899556549e-04	9.541890985688256631e-04	1.039719023396347289e-03	1.132465961402924319e-03	1.232997043386240563e-03	1.341920265749299004e-03	1.459887126096258859e-03	1.587595404636115218e-03	1.725792097701480017e-03	1.875276509842245618e-03	2.036903511101381768e-03	2.211586966223286037e-03	2.400303342679886969e-03	2.604095504529323115e-03	2.824076699241319811e-03	3.061434744734128129e-03
3.666767772118636716e-05	4.051660802754678491e-05	4.475184646672293294e-05	4.940917763935078031e-05	5.452939864662466183e-05	6.015617531384040136e-05	6.633705123663118802e-05	7.312376764063364650e-05	8.057260807592794892e-05	8.874476879788764530e-05	9.770675668960073792e-05	1.075308165370099313e-04	1.182953895671478596e-04	1.300856052628422048e-04	1.429938085740692225e-04	1.571201247569070213e-04	1.725730641855624395e-04	1.894701696014329279e-04	2.079387083854922604e-04	2.281164125662637544e-04	2.501522694056193541e-04	2.742073655380620578e-04	3.004557877762158787e-04	3.290855838360466851e-04	3.602997863789492768e-04	3.943175039153207521e-04	4.313750822642286958e-04	4.717273404170602277e-04	5.156488848085603567e-04	5.634355061570662810e-04	6.154056631960016632e-04	6.719020577807358627e-04	7.332933060192896486e-04	7.999757102396435433e-04	8.723751367730488279e-04	9.509490046989449875e-04	1.036188390863340561e-03	1.128620256649103763e-03	1.228809802141579048e-03	1.337362953496441667e-03	1.454928989479464807e-03	1.582203313306079339e-03	1.719930376064992888e-03	1.868906758162582451e-03	2.029984415371168319e-03	2.204074096207093384e-03	2.392148937498622327e-03	2.595248245132979973e-03	2.814481467090448105e-03	3.051032365983839117e-03
3.652860495145926066e-05	4.036293552230932981e-05	4.458210703483444723e-05	4.922177288176335163e-05	5.432257271002118438e-05	5.992800669115812512e-05	6.608543804922412015e-05	7.284641170979977041e-05	8.026699768448502842e-05	8.840816004515896756e-05	9.733615333504220483e-05	1.071229482208012031e-04	1.178466882887730050e-04	1.295921799909720393e-04	1.424514178529521450e-04	1.565241471659424989e-04	1.719184664996944133e-04	1.887514724906587632e-04	2.071499494816774227e-04	2.272511067152096771e-04	2.492033659112796620e-04	2.731672021943454634e-04	2.993160414699077405e-04	3.278372174916490247e-04	3.589329920032927816e-04	3.928216414858538147e-04	4.297386141908230762e-04	4.699377612918860547e-04	5.136926461433757298e-04	5.612979357906879843e-04	6.130708790380147519e-04	6.693528755400279676e-04	7.305111405473648564e-04	7.969404701002750016e-04	8.690651116297563568e-04	9.473407450916044832e-04	1.032256579924234561e-03	1.124337573286787175e-03	1.224146775198594727e-03	1.332287806363736992e-03	1.449407474626161502e-03	1.576198536158865361e-03	1.713402607646181790e-03	1.861813235869411382e-03	2.022279131252695001e-03	2.195707572067419344e-03	2.383067986127355119e-03	2.585395716935264075e-03	2.803795981359609012e-03	3.039448026030489546e-03
3.637550654237677245e-05	4.019376498813428700e-05	4.439524923750063750e-05	4.901546819965901932e-05	5.409488821173757928e-05	5.967682708546199040e-05	6.580844948300286468e-05	7.254108423323950598e-05	7.993056627420919375e-05	8.803760407893301810e-05	9.692817440271179975e-05	1.066739461485375013e-04	1.173527352456320614e-04	1.290489925383214308e-04	1.418543267883905516e-04	1.558680650039004887e-04	1.711978524210673743e-04	1.879602945833437849e-04	2.062816440830205053e-04	2.262985346558591304e-04	2.481587654478926834e-04	2.720221384060509079e-04	2.980613518800561443e-04	3.264629536627784321e-04	3.574283568385087408e-04	3.911749219549793665e-04	4.279371091836420326e-04	4.679677042845936034e-04	5.115391223469166514e-04	5.589447934320837270e-04	6.105006344070163264e-04	6.665466114139804912e-04	7.274483975875534886e-04	7.935991307915290583e-04	8.654212763139827692e-04	9.433685996234537387e-04	1.027928254453546126e-03	1.119622991649088821e-03	1.219013494369719768e-03	1.326700845409053411e-03	1.443329132549237568e-03	1.569588198026214800e-03	1.706216538337779936e-03	1.854004360775659806e-03	2.013796803208957667e-03	2.186497323787489361e-03	2.373071267366302309e-03	2.574549615580656956e-03	2.792032927618058168e-03	3.026695478844149915e-03
3.620856347571133808e-05	4.000929640886215888e-05	4.419149397586771513e-05	4.879050748521553832e-05	5.384661432041320964e-05	5.940293344294521766e-05	6.550641299763551334e-05	7.220814617559374827e-05	7.956371158424544972e-05	8.763353898470546536e-05	9.648330222489255039e-05	1.061843411566851893e-04	1.168141144233718023e-04	1.284566851054232031e-04	1.412032413179076424e-04	1.551526539623279016e-04	1.704120739486877434e-04	1.870975713205541536e-04	2.053348188365514842e-04	2.252598226862673149e-04	2.470197031465626910e-04	2.707735281162208709e-04	2.966932026019740974e-04	3.249644173679239819e-04	3.557876601022184784e-04	3.893792926001652071e-04	4.259726976111871265e-04	4.658194991480348827e-04	5.091908602103261154e-04	5.563788620305806570e-04	6.076979691089968603e-04	6.634865844633582683e-04	7.241086996818632288e-04	7.899556445296841353e-04	8.614479410234329986e-04	9.390372670521340837e-04	1.023208534787071675e-03	1.114482089287230143e-03	1.213416032868852102e-03	1.320608680970798872e-03	1.436701155404595956e-03	1.562380121037299906e-03	1.698380672107048820e-03	1.845489374522136031e-03	2.004547470639145030e-03	2.176454253154908036e-03	2.362170614881226906e-03	2.562722781296114961e-03	2.779206232884704354e-03	3.012789824389285661e-03
3.602797251197311843e-05	3.980974720372065437e-05	4.397108140999214713e-05	4.854715589393578926e-05	5.357804367168774064e-05	5.910664859851331673e-05	6.517968460173705579e-05	7.184798997148455438e-05	7.916686602978866092e-05	8.719644104149669602e-05	9.600206118490111945e-05	1.056547103613895993e-04	1.162314607209261101e-04	1.278159558813219397e-04	1.404989289241774563e-04	1.543787573590946465e-04	1.695620573603794133e-04	1.861643196966248606e-04	2.043105898938555784e-04	2.241361952965349627e-04	2.457875218183452849e-04	2.694228433056909135e-04	2.952132065715341370e-04	3.233433752950490227e-04	3.540128361241121242e-04	3.874368704618267050e-04	4.238476955660024016e-04	4.634956787405206764e-04	5.066506285504457233e-04	5.536031671479513553e-04	6.046661879535265632e-04	6.601764030957368596e-04	7.204959851741201586e-04	7.860143080709398791e-04	8.571497917009311338e-04	9.343518557509068083e-04	1.018102987624546927e-03	1.108920929970388675e-03	1.207360993333233363e-03	1.314018499629228528e-03	1.429531362303747060e-03	1.554582809187366734e-03	1.689904254217438001e-03	1.836278324342022856e-03	1.994542048066990682e-03	2.165590212246146229e-03	2.350378893846289709e-03	2.549929173544580006e-03	2.765331038132664773e-03	2.997747478810009261e-03
3.583394580400465508e-05	3.959535180034849905e-05	4.373427048716083213e-05	4.828569932388227312e-05	5.328949179344325367e-05	5.878832064171120092e-05	6.482864815363311068e-05	7.146103875472920182e-05	7.874049585276982250e-05	8.672682378635204975e-05	9.548501668707419228e-05	1.050856760249039310e-04	1.156054587034294358e-04	1.271275576721561933e-04	1.397422171274569829e-04	1.535472844818449266e-04	1.686488013932200430e-04	1.851616362613605585e-04	2.032101607184289363e-04	2.229289727632670500e-04	2.444636693161879705e-04	2.679716711011608486e-04	2.936231028962811942e-04	3.216017323305127187e-04	3.521059705453575325e-04	3.853499381835284233e-04	4.215646003135870121e-04	4.609989740485315093e-04	5.039214127685759945e-04	5.506209710125335461e-04	6.014088542585807563e-04	6.566199579734779924e-04	7.166145004690019273e-04	7.817797542653570110e-04	8.525318808229136441e-04	9.293178736660625975e-04	1.012617615085048160e-03	1.102946051763466391e-03	1.200855494840274030e-03	1.306938050074066097e-03	1.421828183936044761e-03	1.546205431611495824e-03	1.680797253043099211e-03	1.826382043295838795e-03	1.983792303667512857e-03	2.153917980106122548e-03	2.337709975627767691e-03	2.536183843551765779e-03	2.750423668487768716e-03	2.981586142115068457e-03
3.562671048172544135e-05	3.936636117592809571e-05	4.348133843499912046e-05	4.800644385601789935e-05	5.298129648814600516e-05	5.844832223531986866e-05	6.445371460993158717e-05	7.104774553001589514e-05	7.828510020912245355e-05	8.622523700903355584e-05	9.493277404992844760e-05	1.044779043373907079e-04	1.149368412620177423e-04	1.263922964273238682e-04	1.389339918654594955e-04	1.526592088077385184e-04	1.676733752881431102e-04	1.840906949730850830e-04	2.020348197293409627e-04	2.216395685644560244e-04	2.430496956999848813e-04	2.664217106674438679e-04	2.919247534499484742e-04	3.197415278288178310e-04	3.500692962342550609e-04	3.831209395417297671e-04	4.191260854016433564e-04	4.583323088380157509e-04	5.010064090032873138e-04	5.474357661293925443e-04	5.979297828707540912e-04	6.528214143921869496e-04	7.124687917132391940e-04	7.772569429805092564e-04	8.475996175002875437e-04	9.239412175246656611e-04	1.006758842945964074e-03	1.096564454214524892e-03	1.193907158955435747e-03	1.299375627917273048e-03	1.413600646043562279e-03	1.537257804610472423e-03	1.671070340525905411e-03	1.815812129031493805e-03	1.972310836191190197e-03	2.141451237687759610e-03	2.324178710578155872e-03	2.521502904783423649e-03	2.734501601203065055e-03	2.964324763450759161e-03
3.540650820916445502e-05	3.912304236770390017e-05	4.321258022075445741e-05	4.770971515720753554e-05	5.265381717397543140e-05	5.808704988847699751e-05	6.405532122394141719e-05	7.060859228929131461e-05	7.780121019516386910e-05	8.569226567960237426e-05	9.434597732539727957e-05	1.038321041174176680e-04	1.142263881842070961e-04	1.256110296673267556e-04	1.380751957651323849e-04	1.517155661044392793e-04	1.666369167040503781e-04	1.829527449084141194e-04	2.007859377876704721e-04	2.202694866218721259e-04	2.415472502123882943e-04	2.647747698922989028e-04	2.901201392397140450e-04	3.177649316334737106e-04	3.479051889293782425e-04	3.807524746772056800e-04	4.165349954429310806e-04	4.554987939487588778e-04	4.979090178929552850e-04	5.440512684642477255e-04	5.942330327196438354e-04	6.487852041507860415e-04	7.080636959217366739e-04	7.724511514195163105e-04	8.423587569189093602e-04	9.182281613223932607e-04	1.000533508096858705e-03	1.089783584687597151e-03	1.186524094849586083e-03	1.291340059492721275e-03	1.404858351793351976e-03	1.527750372477332209e-03	1.660734871329062369e-03	1.804580921127243781e-03	1.960111050348958567e-03	2.128204541119601244e-03	2.309800899016121404e-03	2.505903501453330979e-03	2.717583431497631007e-03	2.945983504058437025e-03
3.517359471499014839e-05	3.886567795421227479e-05	4.292830797822319848e-05	4.739585784750048272e-05	5.230743418651899245e-05	5.770492318630964689e-05	6.363393069613500631e-05	7.014408907530958557e-05	7.728938781568432236e-05	8.512852881184212301e-05	9.372530804746092691e-05	1.031490254347271169e-04	1.134749246387348052e-04	1.247846648175581993e-04	1.371668263110444985e-04	1.507174524174885368e-04	1.655406295071488998e-04	1.817491078350321745e-04	1.994649655325583923e-04	2.188203183784782804e-04	2.399580780737409083e-04	2.630327618729555233e-04	2.882113565562267866e-04	3.156742398598578331e-04	3.456161626221312890e-04	3.782472950412387402e-04	4.137943405861128497e-04	4.525017212474924042e-04	4.946328379652602811e-04	5.404714102196640606e-04	5.903228989269450376e-04	6.445160169352404621e-04	7.034043315730753414e-04	7.673679638600353244e-04	8.368153891484332889e-04	9.121853441227866172e-04	9.939488452433478931e-04	1.082611323878238064e-03	1.178714883525989326e-03	1.282840684687020340e-03	1.395611463095708859e-03	1.517694187177676341e-03	1.649802860744031948e-03	1.792701477080149101e-03	1.947207130725207630e-03	2.114193293375534691e-03	2.294593260471087560e-03	2.489403775147971259e-03	2.699688836352532369e-03	2.926583698017148384e-03
3.492823929781249025e-05	3.859456550863512859e-05	4.262885040389241190e-05	4.706523483341454561e-05	5.194254804296037008e-05	5.730238397817725830e-05	6.319003027897555805e-05	6.965477299483377200e-05	7.675022489665187452e-05	8.453467826562678319e-05	9.307148391352550632e-05	1.024294581589894844e-04	1.126833195789984015e-04	1.239141574525537415e-04	1.362099339153431275e-04	1.496660219494970023e-04	1.643857814414928867e-04	1.804811756540710365e-04	1.980734305741518799e-04	2.172937397188249523e-04	2.382840171048300688e-04	2.611977012138921948e-04	2.862006129166730535e-04	3.134718704515082979e-04	3.432048646911563532e-04	3.756082980703157569e-04	4.109072906894901804e-04	4.493445572561001098e-04	4.911816586715664389e-04	5.367003322231494707e-04	5.862039044916359789e-04	6.400187912394731489e-04	6.984960886996912028e-04	7.620132608420624376e-04	8.309759273502070063e-04	9.058197572012151224e-04	9.870124728966328791e-04	1.075055970551002955e-03	1.170488561200412657e-03	1.273887338848379716e-03	1.385870680919046825e-03	1.507100886938402429e-03	1.638286961411242366e-03	1.780187547004977253e-03	1.933614014290329936e-03	2.099433714422915299e-03	2.278573401276436008e-03	2.472022829660004261e-03	2.680838536363300620e-03	2.906147810878194869e-03
3.467072430759811634e-05	3.831001702575538928e-05	4.231455212391936681e-05	4.671822660902934764e-05	5.155957867072553290e-05	5.687989552671239189e-05	6.272413083850178061e-05	6.914120718421326117e-05	7.618434194535827380e-05	8.391139749145979450e-05	9.238525740213976792e-05	1.016742304385014268e-04	1.118524840694030910e-04	1.230005094554685152e-04	1.352056198945597327e-04	1.485624848370085450e-04	1.631737016870895814e-04	1.791504077189833217e-04	1.966129345510092053e-04	2.156915077407854295e-04	2.365269941865569508e-04	2.592717001458805541e-04	2.840902228121139459e-04	3.111603585218546695e-04	3.406740708019482459e-04	3.728385216037662119e-04	4.078771692135589209e-04	4.460309364723333649e-04	4.875594530850436439e-04	5.327423759479533267e-04	5.818807915739425754e-04	6.352987048480838311e-04	6.933446184999305598e-04	7.563932078339419577e-04	8.248470954158688626e-04	8.991387305684711258e-04	9.797323786870692011e-04	1.067126225540587130e-03	1.161854601879114832e-03	1.264490333822378436e-03	1.375647224655035701e-03	1.495982673803766773e-03	1.626200438917328435e-03	1.767053547112553379e-03	1.919347361586791608e-03	2.083942809930595767e-03	2.261759780599580105e-03	2.453780694124793691e-03	2.661054255752318132e-03	2.884699396305286448e-03
3.440134460459429530e-05	3.801235832406507550e-05	4.198577303365727417e-05	4.635523052676597658e-05	5.115896460269411409e-05	5.643794161996762838e-05	6.223676587523235230e-05	6.860397973009356909e-05	7.559238696117594257e-05	8.325940022055279468e-05	9.166741433077029702e-05	1.008842071129061356e-04	1.109833695391435933e-04	1.220447670977647025e-04	1.341550343586418324e-04	1.474081048309331819e-04	1.619057783120925393e-04	1.777583280381700881e-04	1.950851500599298479e-04	2.140154573872766434e-04	2.346890215661421306e-04	2.572569644767127195e-04	2.818826032703638487e-04	3.087423514940240243e-04	3.380266795853054617e-04	3.699411380593499096e-04	4.047074468487594102e-04	4.425646544008919278e-04	4.837703702822900302e-04	5.286020751877786158e-04	5.773585124012405078e-04	6.303611649065301269e-04	6.879558224996193795e-04	7.505142434070755054e-04	8.184359150703083251e-04	8.921499189101189621e-04	9.721169040410556402e-04	1.058831175059331709e-03	1.152822899181879307e-03	1.254660438166014212e-03	1.364952810589524328e-03	1.484352290218524974e-03	1.613557146335300486e-03	1.753314532038837206e-03	1.904423526667059930e-03	2.067738338621629823e-03	2.244171675000103221e-03	2.434698284560077221e-03	2.640358680648934118e-03	2.862263050835761255e-03
3.412040699721223021e-05	3.770192842461889268e-05	4.164288761150821799e-05	4.597666003981930381e-05	5.074116214110131387e-05	5.597702564903454174e-05	6.172849050699671675e-05	6.804370254815838746e-05	7.497503420005774985e-05	8.257942910400147354e-05	9.091877235749978728e-05	1.000602880642030665e-04	1.100769659680738750e-04	1.210480190442140652e-04	1.330593740179543719e-04	1.462041968867779974e-04	1.605834556259586510e-04	1.763065223688681476e-04	1.934918174664055290e-04	2.122674979470811165e-04	2.327721930197054572e-04	2.551557893846023543e-04	2.795802692463931149e-04	3.062206040517256910e-04	3.352657071088797599e-04	3.669194483824472753e-04	4.014017348955353911e-04	4.389496603136776526e-04	4.798187274288204327e-04	5.242841474081622521e-04	5.726422198208027791e-04	6.252117976053069709e-04	6.823358412926283948e-04	7.443830669510720106e-04	8.117496924733905422e-04	8.848612869796487279e-04	9.641747282627075597e-04	1.050180273356417964e-03	1.143403747458828857e-03	1.244408856592957822e-03	1.353799629537024438e-03	1.472222994701671102e-03	1.600371497775529952e-03	1.738986166099323188e-03	1.888859525863861031e-03	2.050838778357486677e-03	2.225829141611808133e-03	2.414797363912403461e-03	2.618775415749476781e-03	2.838864366885674589e-03
3.382822966036868673e-05	3.737907890829573251e-05	4.128628420891208514e-05	4.558294391825036399e-05	5.030664449238786618e-05	5.549766965359941186e-05	6.119988041640786339e-05	6.746101022290414422e-05	7.433298289608578947e-05	8.187225430463049985e-05	9.014017943065001290e-05	9.920340651043369157e-05	1.091343000095524815e-04	1.200113942885771163e-04	1.319198799140308340e-04	1.449521246711616633e-04	1.592082314405993083e-04	1.747966352099965931e-04	1.918347416042516615e-04	2.104496094340206408e-04	2.307786798815006314e-04	2.529705550653311942e-04	2.771858288525638368e-04	3.035979729146208428e-04	3.323942811567068192e-04	3.637768757850527225e-04	3.979637784143750428e-04	4.351900497584774616e-04	4.757090015895641417e-04	5.197934847971332666e-04	5.677372575240322797e-04	6.198564375059066210e-04	6.764910428902393049e-04	7.380066259622486500e-04	8.047960043563218190e-04	8.772810944841808335e-04	9.559148520624958460e-04	1.041183324774664623e-03	1.133607822251460080e-03	1.233747208705208379e-03	1.342200323698748785e-03	1.459608536675496187e-03	1.586658441018633410e-03	1.724084693545505174e-03	1.872673005476277464e-03	2.033263291045501499e-03	2.206752980046703273e-03	2.394100500716526969e-03	2.596328939473308787e-03	2.814529884123729599e-03
3.352514153582792711e-05	3.704417325316917579e-05	4.091636431837678277e-05	4.517452544082461031e-05	4.985590087527542942e-05	5.500041333796965438e-05	6.065153076576764644e-05	6.685655881150940661e-05	7.366695594348888663e-05	8.113867204529320268e-05	8.933251219042449072e-05	9.831452724658438526e-05	1.081564330551692789e-04	1.189360600254046782e-04	1.307378350801285201e-04	1.436532979911639592e-04	1.577816542468234238e-04	1.732303667020308757e-04	1.901157883731064129e-04	2.085638388541487026e-04	2.287107269502998668e-04	2.507037222447564212e-04	2.747019784413184972e-04	3.008774114521735603e-04	3.294156353317269012e-04	3.605169592910248866e-04	3.943974491640069848e-04	4.312900568359914516e-04	4.714458212861163955e-04	5.151351450393260424e-04	5.626491499687481671e-04	6.143011165366062511e-04	6.704280107102026211e-04	7.313921029390440956e-04	7.975826837293953885e-04	8.694178805029510824e-04	9.473465805769345702e-04	1.031850465252777665e-03	1.123446160149756904e-03	1.222687507067227912e-03	1.330167962805319350e-03	1.446523130516731660e-03	1.572433429302625384e-03	1.708626907902241216e-03	1.855882208457575958e-03	2.015031686461969760e-03	2.186964693122051950e-03	2.372631026478209861e-03	2.573044557733890781e-03	2.789287039344089288e-03
3.321148171612212834e-05	3.669758615373754464e-05	4.053354182146008704e-05	4.475186156472121720e-05	4.938943560442146170e-05	5.448581306015674907e-05	6.008405508226104106e-05	6.623102461496160908e-05	7.297769854253935342e-05	8.037950311741518536e-05	8.849667432680811128e-05	9.739464483732604243e-05	1.071444592465286937e-04	1.178232194635869790e-04	1.295145621377435062e-04	1.423091701533118190e-04	1.563053203134484289e-04	1.716094694419682386e-04	1.883368812428196776e-04	2.066122963707527343e-04	2.265706482837767253e-04	2.483578275685283479e-04	2.721314975532692563e-04	2.980619641500158656e-04	3.263331029969486919e-04	3.571433471048157345e-04	3.907067383463660309e-04	4.272540462655150862e-04	4.670339578230066715e-04	5.103143418375464353e-04	5.573835920254470574e-04	6.085520526872853584e-04	6.641535312373276828e-04	7.245469019190183772e-04	7.901178051988625665e-04	8.612804474797884332e-04	9.384795059236641663e-04	1.022192143321813294e-03	1.112930138098659283e-03	1.211242134680891400e-03	1.317716019607495341e-03	1.432981428898621968e-03	1.557712392339011265e-03	1.692630120467331295e-03	1.838505940192853520e-03	1.996164385086776193e-03	2.166486446514991667e-03	2.350412991892792802e-03	2.548948356447165286e-03	2.763164114969443499e-03
3.288759881366484447e-05	3.633970282378170229e-05	4.013824221867951539e-05	4.431542207529336121e-05	4.890776715205414639e-05	5.395444079666906860e-05	5.949808411637114782e-05	6.558510291964364937e-05	7.226597681294457721e-05	7.959559135369295528e-05	8.763359489799605088e-05	9.644478176632646554e-05	1.060995034392405877e-04	1.166741095873527300e-04	1.282514208353710702e-04	1.409212352591076201e-04	1.547808707167658380e-04	1.699357452217900035e-04	1.864999976738530819e-04	2.045971513772392141e-04	2.243608228917980780e-04	2.459354788810230751e-04	2.694772437439760747e-04	2.951547609434870953e-04	3.231501110711090916e-04	3.536597898208475419e-04	3.868957491772815737e-04	4.230865052600967088e-04	4.624783164056433301e-04	5.053364352068347642e-04	5.519464383751817400e-04	6.026156384328349488e-04	6.576745813879143927e-04	7.174786346926934934e-04	7.824096699313574281e-04	8.528778448311533176e-04	9.293234893381466287e-04	1.012219100645520096e-03	1.102071452207860174e-03	1.199423821919731736e-03	1.304858344778678150e-03	1.418998495493268468e-03	1.542511706633745757e-03	1.676112128055531891e-03	1.820563533455900199e-03	1.976682380047275773e-03	2.145341027449382439e-03	2.327471122014152481e-03	2.524067152901520502e-03	2.736190186320650204e-03
3.255385031669448222e-05	3.597091828468266497e-05	3.973090184335455974e-05	4.386568871807698168e-05	4.841142719002305549e-05	5.340688308569662589e-05	5.889426467645170378e-05	6.491950671267398296e-05	7.153257637828069383e-05	7.878780206894018460e-05	8.674422661374055774e-05	9.546598654694478533e-05	1.050227191244313476e-04	1.154899988705680237e-04	1.269498055359147802e-04	1.394910254441386816e-04	1.532099883079865996e-04	1.682110416988845858e-04	1.846071654630134244e-04	2.025206284880943911e-04	2.220836903399435024e-04	2.434393504058524982e-04	2.667421473028167424e-04	2.921590114328918571e-04	3.198701736948691282e-04	3.500701334913217978e-04	3.829686893023332263e-04	4.187920352323181187e-04	4.577839270731402246e-04	5.002069215661144371e-04	5.463436926863630451e-04	5.964984289151993579e-04	6.509983156106603991e-04	7.101951067301270687e-04	7.744667903050347609e-04	8.442193522129738496e-04	9.198886429380701869e-04	1.001942352155548886e-03	1.090882096120473826e-03	1.187245622983178032e-03	1.291609141295073718e-03	1.404589777105959801e-03	1.526848165190404678e-03	1.659091180071246884e-03	1.802074812636794959e-03	1.956607198269735230e-03	2.123551802523422714e-03	2.303830770491057441e-03	2.498428446116353948e-03	2.708395067789096979e-03
3.221060193371033930e-05	3.559163664101454283e-05	3.931196706139973996e-05	4.340315431529944155e-05	4.790095961473747046e-05	5.284373995141881123e-05	5.827325844250292892e-05	6.423496537428136392e-05	7.077830092514982181e-05	7.795702047306828108e-05	8.582954408803206896e-05	9.445933179918765106e-05	1.039152863131285575e-04	1.142721849502065506e-04	1.256111426592256062e-04	1.380201080678748358e-04	1.515943946265696073e-04	1.664372490070212393e-04	1.826604590239230819e-04	2.003850034582559797e-04	2.197417462744848040e-04	2.408721778402934293e-04	2.639292058775295833e-04	2.890779989955749541e-04	3.164968857840805652e-04	3.463783125703251420e-04	3.789298630772843543e-04	4.143753433520112406e-04	4.529559354692897616e-04	4.949314236531881551e-04	5.405814965984993489e-04	5.902071299147429537e-04	6.441320527577150314e-04	7.027043028564343343e-04	7.662978742870042151e-04	8.353144624888485205e-04	9.101853111626762331e-04	9.913731658323747791e-04	1.079374338995934537e-03	1.174720891930919938e-03	1.277982938359363508e-03	1.389771075312896910e-03	1.510738946673662389e-03	1.641585944994948488e-03	1.783060057332838287e-03	1.935960860939713859e-03	2.101142674786572826e-03	2.279517872989646719e-03	2.472060366317818409e-03	2.679809258052337322e-03
3.185822692807795120e-05	3.520227034527730541e-05	3.888189345912257291e-05	4.292832186914148743e-05	4.737691955748490777e-05	5.226562381218901308e-05	5.763574076214749694e-05	6.353222335059299916e-05	7.000397074074092454e-05	7.710415006027682562e-05	8.489054206558958090e-05	9.342591229783613277e-05	1.027784093889534938e-04	1.130219922649492305e-04	1.242368880863233742e-04	1.365100828613629864e-04	1.499358467672697666e-04	1.646162963165306089e-04	1.806619956117695518e-04	1.981925990413796544e-04	2.173375378803611105e-04	2.382367533762461403e-04	2.610414790183395849e-04	2.859150748098160865e-04	3.130339164863963730e-04	3.425883427522447250e-04	3.747836637329768979e-04	4.098412339776603074e-04	4.479995934754602677e-04	4.895156802886195362e-04	5.346661185411067741e-04	5.837485856415454942e-04	6.370832627591770320e-04	6.950143727131365958e-04	7.579118095771507618e-04	8.261728644438050750e-04	9.002240519347024482e-04	9.805230421840922285e-04	1.067560703164138411e-03	1.161863258359424958e-03	1.263994564934687844e-03	1.374558517675427598e-03	1.494201584112405052e-03	1.623615476369127649e-03	1.763539965395812936e-03	1.914765843372356023e-03	2.078138040176561504e-03	2.254558899920683368e-03	2.444991623660594613e-03	2.650463884472573778e-03
3.149710544449155122e-05	3.480323945363535836e-05	3.844114502108726813e-05	4.244170365402949587e-05	4.683987238265074091e-05	5.167315837535944910e-05	5.698239943189153126e-05	6.281203881018581291e-05	6.921042123249690481e-05	7.623011097856781393e-05	8.392823362667211251e-05	9.236684299670873725e-05	1.016133149345407308e-04	1.117407696649189267e-04	1.228285245318569245e-04	1.349625790400432626e-04	1.482361342089174932e-04	1.627501483524362370e-04	1.786139315019357723e-04	1.959457807974541662e-04	2.148736592836295891e-04	2.355359206603536862e-04	2.580820826553340474e-04	2.826736518056607102e-04	3.094850025580102499e-04	3.387043137227288949e-04	3.705345654445234521e-04	4.051945999831249199e-04	4.429202497290898053e-04	4.839655360147945536e-04	5.286039424160460199e-04	5.771297663777168315e-04	6.298595531350320012e-04	6.871336160420526929e-04	7.493176475585322906e-04	8.168044252870823195e-04	8.900156175925486848e-04	9.694036934750649990e-04	1.055453941507107120e-03	1.148686602781947294e-03	1.249659122956417803e-03	1.358968528603669845e-03	1.477253933221790196e-03	1.605199178370351337e-03	1.743535615529622114e-03	1.893045034394313236e-03	2.054562743425710110e-03	2.228980808592275365e-03	2.417251456326859581e-03	2.620390646819514835e-03
3.112762382898640159e-05	3.439497087452354703e-05	3.799019330010634321e-05	4.194382030023365845e-05	4.629039267633979399e-05	5.106697752153430760e-05	5.631393346671423908e-05	6.207518228777121302e-05	6.839850143362639651e-05	7.533583838362976860e-05	8.294364837469226921e-05	9.128325703401524703e-05	1.004212495371643757e-04	1.104298879985371251e-04	1.213875588914674434e-04	1.333792523889517907e-04	1.464970756128318766e-04	1.608408018793111463e-04	1.765184581320341736e-04	1.936469528603407698e-04	2.123527469099731498e-04	2.327725697059554661e-04	2.550541835231209093e-04	2.793571985580057464e-04	3.058539416771216698e-04	3.347303818404056912e-04	3.661871153247903219e-04	4.004404140015388426e-04	4.377233400516532822e-04	4.782869306360960394e-04	5.224014561720338777e-04	5.703577560018088582e-04	6.224686553784824312e-04	6.790704678289582324e-04	7.405245870947940040e-04	8.072191729883006293e-04	8.795709356407918232e-04	9.580270227567570579e-04	1.043067014625196406e-03	1.135205031774247321e-03	1.234991960288946838e-03	1.343017799943115173e-03	1.459914140424042710e-03	1.586356771054115442e-03	1.723068429532871202e-03	1.870821695340186847e-03	2.030442033549873741e-03	2.202810994908925568e-03	2.388869578133132141e-03	2.589621760460203773e-03
3.075017394419511603e-05	3.397789761200063421e-05	3.752951658143116804e-05	4.143519987107384622e-05	4.572906322793127495e-05	5.044772418101691798e-05	5.563105186106018826e-05	6.132243531841706258e-05	6.756907249816106913e-05	7.442228078122895582e-05	8.193783061120096562e-05	9.017630372378241039e-05	9.920347757904665446e-05	1.090907376825399724e-04	1.199155195705757244e-04	1.317617823275764875e-04	1.447205155989099315e-04	1.588902821615816073e-04	1.743777982170715158e-04	1.912985536757960312e-04	2.097774748108064433e-04	2.299496317695391798e-04	2.519609935465493607e-04	2.759692331370409632e-04	3.021445857107344832e-04	3.306707627675980836e-04	3.617459253619956477e-04	3.955837196082571754e-04	4.324143778099775277e-04	4.724858886861197293e-04	5.160652402994135189e-04	5.634397394265283588e-04	6.149184112445212893e-04	6.708334833438863104e-04	7.315419582149316037e-04	7.974272784908292139e-04	8.689010893670897316e-04	9.464051027529517528e-04	1.030413067845155481e-03	1.121432852948000755e-03	1.220008643495066984e-03	1.326723261357305294e-03	1.442200610648064702e-03	1.567108255359196895e-03	1.702160134279931880e-03	1.848119418765331069e-03	2.005801519028833999e-03	2.176077244736378518e-03	2.359876125775056937e-03	2.558189899156612657e-03
3.036515248153347080e-05	3.355245800571232190e-05	3.705959904319814903e-05	4.091637693597794019e-05	4.515647400708256690e-05	4.981604920523247760e-05	5.493447234428601873e-05	6.055458906564408557e-05	6.672300618928183919e-05	7.349039836219483713e-05	8.091183750265573899e-05	8.904714653828401944e-05	9.796127901777019825e-05	1.077247262611120141e-04	1.184139538012810857e-04	1.301118689615732174e-04	1.429083215072927883e-04	1.569006394079935039e-04	1.721942018472206581e-04	1.889030517204289147e-04	2.071505499685351434e-04	2.270700742043107252e-04	2.488057642014159616e-04	2.725133169313516575e-04	2.983608339514852437e-04	3.265297240681569848e-04	3.572156643215307023e-04	3.906296224644957224e-04	4.269989442346766063e-04	4.665685088481687833e-04	5.096019562739923263e-04	5.563829899804136319e-04	6.072167589776372981e-04	6.624313231150148881e-04	7.223792057257105454e-04	7.874390378462867808e-04	8.580172983731293532e-04	9.345501546515220864e-04	1.017505408126208322e-03	1.107384549813530961e-03	1.204724930485073222e-03	1.310102050579932008e-03	1.424131974986682240e-03	1.547473877957721228e-03	1.680832723534862391e-03	1.824962086977405164e-03	1.980667122790609035e-03	2.148807685053984434e-03	2.330301605841522683e-03	2.526128137613099615e-03
2.997296027199361241e-05	3.311909496931162946e-05	3.658092991517981755e-05	4.038789164167708222e-05	4.457322113864947417e-05	4.917261023586825527e-05	5.422492013359280779e-05	5.977244294675342334e-05	6.586118336459715901e-05	7.254116133402240387e-05	7.986673724354512692e-05	8.789696108641767132e-05	9.669594716222207516e-05	1.063332759601131456e-04	1.168844249538098266e-04	1.284312301285750815e-04	1.410623801535248556e-04	1.548739452089668747e-04	1.699699425777622460e-04	1.864629412120890662e-04	2.044747075923884175e-04	2.241368953034602717e-04	2.455917808638541822e-04	2.689930484585054691e-04	2.945066263409277878e-04	3.223115777905367538e-04	3.526010496314609089e-04	3.855832814432911420e-04	4.214826787192216544e-04	4.605409533546027867e-04	5.030183349776785580e-04	5.491948567646433082e-04	5.993717195121531097e-04	6.538727378728471365e-04	7.130458727916887899e-04	7.772648543138634169e-04	8.469308990672269957e-04	9.224745268544796983e-04	1.004357480920934796e-03	1.093074756593244521e-03	1.189156743112397812e-03	1.293171483608884570e-03	1.405727058291257299e-03	1.527474096037064171e-03	1.659108419691405828e-03	1.801373830487287874e-03	1.955065037108382527e-03	2.121030735012274879e-03	2.300176841726737920e-03	2.493469893913532499e-03
2.957400159720373838e-05	3.267825522917899953e-05	3.609400263786552925e-05	3.985028878375996636e-05	4.397990587802446235e-05	4.851807057446150240e-05	5.350312668744899625e-05	5.897680325870335985e-05	6.498449246201474356e-05	7.157554825316188220e-05	7.880360722020823545e-05	8.672693309286650526e-05	9.540878644942202974e-05	1.049178212422758829e-04	1.153285098490719284e-04	1.267215984451502010e-04	1.391845945849980322e-04	1.528122889753654736e-04	1.677073135206143760e-04	1.839807378219725828e-04	2.017527064161381528e-04	2.211531191455403322e-04	2.423223571620585837e-04	2.654120571783510560e-04	2.905859366955874110e-04	3.180206730539419198e-04	3.479068392715071491e-04	3.804498997592478909e-04	4.158712691232118374e-04	4.544094373907128608e-04	4.963211651242559370e-04	5.418827520151855157e-04	5.913913826785928375e-04	6.451665535009168352e-04	7.035515845224149132e-04	7.669152204674386424e-04	8.356533251656405106e-04	9.101906737375608158e-04	9.909828470465371388e-04	1.078518233046609235e-03	1.173320139781632498e-03	1.275949024913901201e-03	1.387004846781218987e-03	1.507129542098300558e-03	1.637009635530914387e-03	1.777378986480516445e-03	1.929021678519525235e-03	2.092775057014878773e-03	2.269532920568823314e-03	2.460248871987655642e-03
2.916868350239431714e-05	3.223038856524279490e-05	3.559931402386986427e-05	3.930411688080452263e-05	4.337713358930460480e-05	4.785309805511576183e-05	5.276982846247317983e-05	5.816848180779275534e-05	6.409382798981623410e-05	7.059454436191450852e-05	7.772353217975248331e-05	8.553825638288882992e-05	9.410111022752770671e-05	1.034798063692008395e-04	1.137477960786664819e-04	1.249847183620088429e-04	1.372768808464605551e-04	1.507177743871781345e-04	1.654086234467363472e-04	1.814589743986883463e-04	1.989873240089764118e-04	2.181217904541823006e-04	2.390008293437202811e-04	2.617739973234797985e-04	2.866027659519736724e-04	3.136613886551916524e-04	3.431378236847028329e-04	3.752347161230439000e-04	4.101704421026875868e-04	4.481802185283452217e-04	4.895172817175064963e-04	5.344541385004712535e-04	5.832838934488149100e-04	6.363216560288277460e-04	6.939060316058521518e-04	7.564007003532445365e-04	8.241960882489400781e-04	8.977111344698586806e-04	9.773951596216995819e-04	1.063729839366515549e-03	1.157231288134824478e-03	1.258452257729275603e-03	1.367984455746147025e-03	1.486460988855184580e-03	1.614558936090007470e-03	1.753002057407213130e-03	1.902563642874285183e-03	2.064069507941309646e-03	2.238401140341066999e-03	2.426499004243325239e-03
2.875741511288244562e-05	3.177594705569947414e-05	3.509736342364526250e-05	3.874992725325390009e-05	4.276551272870985970e-05	4.717836392300675524e-05	5.202576567668991555e-05	5.734829454637409442e-05	6.319008902447648059e-05	6.959913993387076075e-05	7.662760240839771155e-05	8.433213087744213538e-05	9.277423855022139544e-05	1.020206829758602902e-04	1.121438793386631504e-04	1.232223432343083327e-04	1.353411647620763280e-04	1.485925158604472032e-04	1.630761929085604994e-04	1.789001967142977761e-04	1.961813521104463476e-04	2.150459694843200791e-04	2.356305506725072871e-04	2.580825417614996753e-04	2.825611354463750027e-04	3.092381257136794120e-04	3.382988177307257494e-04	3.699429959416073452e-04	4.043859534904509266e-04	4.418595862140021579e-04	4.826135545690109479e-04	5.269165169842048978e-04	5.750574382522366046e-04	6.273469767030602062e-04	6.841189540266477730e-04	7.457319117400198734e-04	8.125707584191907114e-04	8.850485119434434080e-04	9.636081411231237331e-04	1.048724511206077696e-03	1.140906437879354212e-03	1.240698854501135579e-03	1.348685097415871451e-03	1.465489314316262412e-03	1.591779000727102603e-03	1.728267669788830646e-03	1.875717660619236884e-03	2.034943090624785449e-03	2.206812957220928659e-03	2.392254394499981202e-03
2.834060695565798800e-05	3.131538432735650734e-05	3.458865189741949054e-05	3.818827310917415898e-05	4.214565383558382326e-05	4.649454172125898219e-05	5.127168108202464494e-05	5.651706021975297958e-05	6.227417771971804526e-05	6.859032863171643632e-05	7.551691192338738927e-05	8.310976060329259521e-05	9.142949598757409960e-05	1.005419076632470921e-04	1.105183607833078527e-04	1.214362324138810626e-04	1.333793787416383779e-04	1.464386350406351317e-04	1.607123503914483615e-04	1.763069592421899273e-04	1.933375920003543868e-04	2.119287269466074914e-04	2.322148858664820135e-04	2.543413759032370821e-04	2.784650802450050694e-04	3.047553003714481242e-04	3.333946526995342722e-04	3.645800225842337275e-04	3.985235787484560257e-04	4.354538513358611074e-04	4.756168769021507136e-04	5.192774137822611224e-04	5.667202313949342958e-04	6.182514771697694093e-04	6.742001249067246281e-04	7.349195085025646019e-04	8.007889451027502695e-04	8.722154518615188746e-04	9.496355606150161041e-04	1.033517234893881979e-03	1.124361893821101488e-03	1.222706547557737920e-03	1.329126049073551131e-03	1.444235467130867501e-03	1.568692585475965238e-03	1.703200533336561746e-03	1.848510552419827370e-03	2.005424905698579077e-03	2.174799933358296296e-03	2.357549261355519708e-03
2.791867028761627696e-05	3.084915481333352818e-05	3.407368139525724553e-05	3.761970863897370014e-05	4.151816853329497680e-05	4.580230618873804628e-05	5.050831874883885184e-05	5.567559902635205892e-05	6.134699783016382441e-05	6.756910588113289816e-05	7.439255668266979817e-05	8.187235172264348737e-05	9.006820945840226145e-05	9.904493961462830032e-05	1.088728444047053483e-04	1.196281483699854198e-04	1.313934586180349269e-04	1.442582573304115098e-04	1.583194285029250101e-04	1.736818209764252354e-04	1.904588499140918620e-04	2.087731389817839959e-04	2.287572055911317708e-04	2.505541916708433682e-04	2.743186425396759915e-04	3.002173365650337932e-04	3.284301684035632277e-04	3.591510887346554648e-04	3.925891035141806170e-04	4.289693358934726147e-04	4.685341540682335369e-04	5.115443684422629799e-04	5.582805016124699595e-04	6.090441348038599066e-04	6.641593345052042383e-04	7.239741631791758508e-04	7.888622780424565549e-04	8.592246220331744384e-04	9.354912112034105467e-04	1.018123022893788546e-03	1.107613989164186671e-03	1.204493100069863260e-03	1.309326621484211946e-03	1.422720432278270185e-03	1.545322485772246878e-03	1.677825400475012720e-03	1.820969185222940908e-03	1.975544103919623425e-03	2.142393685162300408e-03	2.322417882115894883e-03
2.749201643194470299e-05	3.037771301976887936e-05	3.355295394707321027e-05	3.704478812111655872e-05	4.088366854226691704e-05	4.510233217123270203e-05	4.973642286522256023e-05	5.482473129415885746e-05	6.040945325294630789e-05	6.653646726446785578e-05	7.325563281631886645e-05	8.062111058670568572e-05	8.869170608894674649e-05	9.753123824077809670e-05	1.072089344443327512e-04	1.177998538450643291e-04	1.293853405232299296e-04	1.420535084596329621e-04	1.558997602082343409e-04	1.710273413018825359e-04	1.875479325137519926e-04	2.055822821960978674e-04	2.252608810194358941e-04	2.467246815392526373e-04	2.701258651238635177e-04	2.956286588852813325e-04	3.234102053662126375e-04	3.536614878483666986e-04	3.865883142621213638e-04	4.224123627932528440e-04	4.613722924001582176e-04	5.037249215730738115e-04	5.497464787866363596e-04	5.997339282167653577e-04	6.540063744135324580e-04	7.129065497418086289e-04	7.768023885217999582e-04	8.460886919207844968e-04	9.211888877659204318e-04	1.002556889564984541e-03	1.090679059136843206e-03	1.186076277366499660e-03	1.289306127709440508e-03	1.400965197176864572e-03	1.521691499636455835e-03	1.652167026361991541e-03	1.793120428858306550e-03	1.945329839077619867e-03	2.109625832223208704e-03	2.286894537413629042e-03
2.706105612412542150e-05	2.990151280315166452e-05	3.302697086438947092e-05	3.646406504080134634e-05	4.024276470731875406e-05	4.439529354841571600e-05	4.895673655369614416e-05	5.396527617635344293e-05	5.946244659044989722e-05	6.549340693767476476e-05	7.210723488359761747e-05	7.935724181749363401e-05	8.730131110261297349e-05	9.600226085935774888e-05	1.055282328421177485e-04	1.159531090517537444e-04	1.273569578095329043e-04	1.398265111051113444e-04	1.534556751205372067e-04	1.683460759243884843e-04	1.846076424249716076e-04	2.023592287688453573e-04	2.217292784708739279e-04	2.428565326642353182e-04	2.658907849635340232e-04	2.909936855408751222e-04	3.183395971237385868e-04	3.481165057341076806e-04	3.805269891009953440e-04	4.157892457923991966e-04	4.541381882281535307e-04	4.958266028516134568e-04	5.411263808555236143e-04	5.903298229752007966e-04	6.437510219806382534e-04	7.017273266171966933e-04	7.646208908626824863e-04	8.328203124855704719e-04	9.067423650060394856e-04	9.868338272752661972e-04	1.073573415002454035e-03	1.167473818669014125e-03	1.269083852377616466e-03	1.378990718288299793e-03	1.497822391395068698e-03	1.626250129492529855e-03	1.764991113274522617e-03	1.914811221592586715e-03	2.076527946982046052e-03	2.251013456637439725e-03
2.662619886896790269e-05	2.942100665984444415e-05	3.249623195556152421e-05	3.587809122350644147e-05	3.959606604141780259e-05	4.368186217891701647e-05	4.817000070788538462e-05	5.309805036894810627e-05	5.850687773731223383e-05	6.444091607399920932e-05	7.094845415944897951e-05	7.808194642199765660e-05	8.589834574534122122e-05	9.445946041346964955e-05	1.038323367285644700e-04	1.140896689172227581e-04	1.253102380228590499e-04	1.375793815674596543e-04	1.509894958537536197e-04	1.656405728695511329e-04	1.816407738491557645e-04	1.991070416425206116e-04	2.181657541410427273e-04	2.389534211095243677e-04	2.616174268765682318e-04	2.863168214408086040e-04	3.132231626573640923e-04	3.425214122776613739e-04	3.744108887266080817e-04	4.091062796128213503e-04	4.468387170813237566e-04	4.878569192323155908e-04	5.324284009450540051e-04	5.808407575616667201e-04	6.334030250018580534e-04	6.904471199955253009e-04	7.523293642364376008e-04	8.194320963745732904e-04	8.921653758795099112e-04	9.709687829193724582e-04	1.056313318510962310e-03	1.148703409304818171e-03	1.248679021475458933e-03	1.356817888288729861e-03	1.473737856017601124e-03	1.600099352972608399e-03	1.736607986502057598e-03	1.884017272902250911e-03	2.043131505256239305e-03	2.214808764290669349e-03
2.618785231003413927e-05	2.893664502930092607e-05	3.196123475613176461e-05	3.528741598524637410e-05	3.894417878786641390e-05	4.296270686573455813e-05	4.737695285161727855e-05	5.222386685316709228e-05	5.754364249467345231e-05	6.337998133764464039e-05	6.978037695401129886e-05	7.679641994272896183e-05	8.448412525097342431e-05	9.290428323422454334e-05	1.021228359652654990e-04	1.122112803806687016e-04	1.232470999343920274e-04	1.353142265120447021e-04	1.485035344457720323e-04	1.629133685588127992e-04	1.786501082603978309e-04	1.958287698058255801e-04	2.145736489329839482e-04	2.350190061855783564e-04	2.573097973342954839e-04	2.816024514104330050e-04	3.080656989714959161e-04	3.368814533255688986e-04	3.682457475494643425e-04	4.023697302461182635e-04	4.394807230978812823e-04	4.798233433846621661e-04	5.236606947493640607e-04	5.712756296064877082e-04	6.229720867039060563e-04	6.790765074619338308e-04	7.399393348270954162e-04	8.059365984912185421e-04	8.774715904383342943e-04	9.549766348921646247e-04	1.038914956845525062e-03	1.129782653459780609e-03	1.228110772725515007e-03	1.334467503876630946e-03	1.449460484145932183e-03	1.573739226544499303e-03	1.707997673432665913e-03	1.852976880735117751e-03	2.009467837727577869e-03	2.178314427392858289e-03
2.574642161276180676e-05	2.844887561241918951e-05	3.142247377590795548e-05	3.469258530128803994e-05	3.828770550287244567e-05	4.223849234412994745e-05	4.657832602282263059e-05	5.134353366514033074e-05	5.657363121454421766e-05	6.231158339064988259e-05	6.860408296869137477e-05	7.550185064846682116e-05	8.305995685086749311e-05	9.133816685193896147e-05	1.004013107388895517e-04	1.103196797495756634e-04	1.211694506367602800e-04	1.330331397808083322e-04	1.460000888594562766e-04	1.601669839708429806e-04	1.756384101959693558e-04	1.925274436792944572e-04	2.109562834009728459e-04	2.310569249113793831e-04	2.529718783978821017e-04	2.768549335551376430e-04	3.028719738335514176e-04	3.312018427454740889e-04	3.620372650155954638e-04	3.955858254697345059e-04	4.320710086660758498e-04	4.717333023825842002e-04	5.148313681861056181e-04	5.616432824197680352e-04	6.124678510573224911e-04	6.676260019851464706e-04	7.274622583834593854e-04	7.923462969897536240e-04	8.626745951366178444e-04	9.388721705644226040e-04	1.021394418116210829e-03	1.110729047525580012e-03	1.207398126610636840e-03	1.311960234284395956e-03	1.425012727888033074e-03	1.547194129442434852e-03	1.679186635500553269e-03	1.821718755362563245e-03	1.975568082491381376e-03	2.141564204033597190e-03
2.530230886253486842e-05	2.795814270641389137e-05	3.088043976429541611e-05	3.409414099501780122e-05	3.762724416035570854e-05	4.150987829405301734e-05	4.577484768448287551e-05	5.045785269543736566e-05	5.559772747703445995e-05	6.123669543592729085e-05	6.742064369206414334e-05	7.419941776887016950e-05	8.162713783175732914e-05	8.976253786041611638e-05	9.866932921349447824e-05	1.084165901200786304e-04	1.190791827106850719e-04	1.307381992814322111e-04	1.434814395685163964e-04	1.574039208960746714e-04	1.726084231489695431e-04	1.892060706128550584e-04	2.073169528169882645e-04	2.270707866106943390e-04	2.486076218018254424e-04	2.720785927851405062e-04	2.976467186899483088e-04	3.254877546792782263e-04	3.557910971381117861e-04	3.887607455933535347e-04	4.246163243166791454e-04	4.635941666685983089e-04	5.059484653517772827e-04	5.519524918508890952e-04	6.018998884457747722e-04	6.561060362950631424e-04	7.149095031955007926e-04	7.786735747319117103e-04	8.477878726395427856e-04	9.226700643067050353e-04	1.003767667450005665e-03	1.091559954096182460e-03	1.186559958104148760e-03	1.289316590556882896e-03	1.400416867445117286e-03	1.520488254154050631e-03	1.650201131346772663e-03	1.790271386918143755e-03	1.941463138764604884e-03	2.104591593182113078e-03
2.485591247888651237e-05	2.746488655751555473e-05	3.033561899531490155e-05	3.349261994855598913e-05	3.696338728075183199e-05	4.077751837904963902e-05	4.496723866478129558e-05	4.956761852077582440e-05	5.461680680304955361e-05	6.015628179939800984e-05	6.623112083880429142e-05	7.289028977642414420e-05	8.018695364570436394e-05	8.817880983849420607e-05	9.692844524582832949e-05	1.065037188665241891e-04	1.169781714675830018e-04	1.284314639599377472e-04	1.409498462349727157e-04	1.546266582916777806e-04	1.695628655711417260e-04	1.858676305042060428e-04	2.036589223695838490e-04	2.230641676533348769e-04	2.442209431963488398e-04	2.672777145140631055e-04	2.923946217723219628e-04	3.197443160042698503e-04	3.495128482561757062e-04	3.819006144538705013e-04	4.171233588870279898e-04	4.554132393144545363e-04	4.970199568006044774e-04	5.422119535008686642e-04	5.912776817206234986e-04	6.445269476806763124e-04	7.022923335286502047e-04	7.649307012423172888e-04	8.328247821759078313e-04	9.063848561046907067e-04	9.860505237246127569e-04	1.072292576664081150e-03	1.165614969161638459e-03	1.266556895657724915e-03	1.375694978638764216e-03	1.493645571158784807e-03	1.621067178544629943e-03	1.758663003868726890e-03	1.907183621842849794e-03	2.067429785852477244e-03
2.440762664695626821e-05	2.696954273273452949e-05	2.978849257369516033e-05	3.288855333662526597e-05	3.629672108548612772e-05	4.004205931348285026e-05	4.415621212848100201e-05	4.867361727016228422e-05	5.363173540492154501e-05	5.907129655388692675e-05	6.503656483461335873e-05	7.157562271903106276e-05	7.874067607574632534e-05	8.658838133285681673e-05	9.518019616795089517e-05	1.045827552050178615e-04	1.148682722734700853e-04	1.261149708625183960e-04	1.384075444845573807e-04	1.518376487440398963e-04	1.665044269935734103e-04	1.825150715464170215e-04	1.999854225043219919e-04	2.190406063515319083e-04	2.398157165595613005e-04	2.624565385434107626e-04	2.871203214071804135e-04	3.139765990167038513e-04	3.432080630371725526e-04	3.750114906761555953e-04	4.095987299753775122e-04	4.471977455988406782e-04	4.880537281695970049e-04	5.324302703127265987e-04	5.806106126675050121e-04	6.328989632368801346e-04	6.896218935475027702e-04	7.511298151973531002e-04	8.177985404713792456e-04	8.900309308068481444e-04	9.682586369904041613e-04	1.052943935065787581e-03	1.144581662026661339e-03	1.243701255460690196e-03	1.350868901399026462e-03	1.466689794710634076e-03	1.591810516459154015e-03	1.726921532716194476e-03	1.872759819393253001e-03	2.030111617717044424e-03
2.395784076725621196e-05	2.647254151186091215e-05	2.923953576330886250e-05	3.228246588509805115e-05	3.562782467868524754e-05	3.930413995980031581e-05	4.334247258143623639e-05	4.777662552755451611e-05	5.264336897728931876e-05	5.798268218736269905e-05	6.383801334995693061e-05	7.025655860630926613e-05	7.728956146064803253e-05	8.499263390584012084e-05	9.342610064131481754e-05	1.026553678355016536e-04	1.127513179591084562e-04	1.237907322920895757e-04	1.358567427860693142e-04	1.490393150452528324e-04	1.634357642724335578e-04	1.791513061125878667e-04	1.962996444144824272e-04	2.150035980208492726e-04	2.353957687898303045e-04	2.576192531442758876e-04	2.818283995412449502e-04	3.081896143514246044e-04	3.368822187368954494e-04	3.680993592157552185e-04	4.020489747033175257e-04	4.389548229215006086e-04	4.790575691707897816e-04	5.226159405621791766e-04	5.699079489098298661e-04	6.212321855879977600e-04	6.769091917589410354e-04	7.372829074797913104e-04	8.027222032978895529e-04	8.736224980429700433e-04	9.504074666223806100e-04	1.033530841720998409e-03	1.123478313400139627e-03	1.220769530679625047e-03	1.325960209273025284e-03	1.439644349729139435e-03	1.562456570309506479e-03	1.695074559005358902e-03	1.838221649164100205e-03	1.992669523256746390e-03
2.350693892473118546e-05	2.597430730078228265e-05	2.868921733916773625e-05	3.167487515555192449e-05	3.495726925758742206e-05	3.856439045747172623e-05	4.252671491002664412e-05	4.687740927302030546e-05	5.165255153038455387e-05	5.689136831789296395e-05	6.263648988524669534e-05	6.893422385250902646e-05	7.583484898194054109e-05	8.339293025173877586e-05	9.166765658614339394e-05	1.007232026665524764e-04	1.106291163210267319e-04	1.214607330646124772e-04	1.332996194402407992e-04	1.462340468897553125e-04	1.603594979664866227e-04	1.757792067850097277e-04	1.926047356900183465e-04	2.109565902145390170e-04	2.309648744880077298e-04	2.527699893468866605e-04	2.765233754942320434e-04	3.023883041501284827e-04	3.305407177316160459e-04	3.611701231987646797e-04	3.944805408027800579e-04	4.306915110717462569e-04	4.700391629703359604e-04	5.127773462707112826e-04	5.591788312727842417e-04	6.095365791132033957e-04	6.641650860024017958e-04	7.234018048294712242e-04	7.876086476724597973e-04	8.571735728494843474e-04	9.325122602412746348e-04	1.014069878708619143e-03	1.102322949519508790e-03	1.197781309787583149e-03	1.300990180008000175e-03	1.412532339857353828e-03	1.533030416498946773e-03	1.663149289706843852e-03	1.803598618186544279e-03	1.955135491529608454e-03
2.305529937802720607e-05	2.547525806713411188e-05	2.813799896408397807e-05	3.106629085705981530e-05	3.428561735301346503e-05	3.782343138508206825e-05	4.170962345715901716e-05	4.597672286420947095e-05	5.066011426775885585e-05	5.579827045752748445e-05	6.143300240989058492e-05	6.760972777873888099e-05	7.437775901619211134e-05	8.179061238483387012e-05	8.990633918965573550e-05	9.878788062683843360e-05	1.085034477177245627e-04	1.191269278699192964e-04	1.307383196832945466e-04	1.434241976968476224e-04	1.572782088526351180e-04	1.724016025355694305e-04	1.889037961323495837e-04	2.069029781394607229e-04	2.265267509385401163e-04	2.479128154477705406e-04	2.712096999497851557e-04	2.965775354901148322e-04	3.241888803349048478e-04	3.542295960728297798e-04	3.868997780429351023e-04	4.224147428681770456e-04	4.610060759728322162e-04	5.029227420606463767e-04	5.484322616295745148e-04	5.978219566976859236e-04	6.514002690131423870e-04	7.094981541183957010e-04	7.724705547355960366e-04	8.406979570348299159e-04	9.145880334400825502e-04	9.945773757189999269e-04	1.081133322190590577e-03	1.174755882971149738e-03	1.275979767259451505e-03	1.385376516741997945e-03	1.503556749271436638e-03	1.631172517040667402e-03	1.768919783539145115e-03	1.917541023634165842e-03
2.260329406981054240e-05	2.497580479921073413e-05	2.758633459103014448e-05	3.045721418635296960e-05	3.361342210115319558e-05	3.708187295697543676e-05	4.089187113636739979e-05	4.507530805981330656e-05	4.966687451026022260e-05	5.470428882715243807e-05	6.022854205746149811e-05	6.628416117690717941e-05	7.291949155521062272e-05	8.018699990216021005e-05	8.814359899644967644e-05	9.685099556685098699e-05	1.063760627650231586e-04	1.167912387414096715e-04	1.281749529099906841e-04	1.406120815642176211e-04	1.541944345851730997e-04	1.690212750637768975e-04	1.851998737418080311e-04	2.028461002611795828e-04	2.220850532976600803e-04	2.430517317436348568e-04	2.658917491944109155e-04	2.907620940842396045e-04	3.178319379109703787e-04	3.472834940822289488e-04	3.793129300111045075e-04	4.141313351849773040e-04	4.519657480275615234e-04	4.930602444707436966e-04	5.376770912497506709e-04	5.860979670314983309e-04	6.386252545822368887e-04	6.955834072757868239e-04	7.573203933379607468e-04	8.242092213155966093e-04	8.966495503492886163e-04	9.750693889182181174e-04	1.059926885811494565e-03	1.151712217163484509e-03	1.250949573471066972e-03	1.358199250586310421e-03	1.474059848750157616e-03	1.599170583799088300e-03	1.734213714739288228e-03	1.879917091937427336e-03
2.215128815890368211e-05	2.447635098898572322e-05	2.703466989213228045e-05	2.984813719738889641e-05	3.294122654780305465e-05	3.634031425569911447e-05	4.007411858539279684e-05	4.417389308656002639e-05	4.867363466798988825e-05	5.361030722416605296e-05	5.902408187902607041e-05	6.495859493773182105e-05	7.146122469669066908e-05	7.858338832369816495e-05	8.638086008399405255e-05	9.491411225415493887e-05	1.042486801341578509e-04	1.144555526385482872e-04	1.256115900204856489e-04	1.377999703573945338e-04	1.511106665040486564e-04	1.656409552980969138e-04	1.814959608840656976e-04	1.987892341050898298e-04	2.176433699962551269e-04	2.381906655001822190e-04	2.605738196134308360e-04	2.849466782620640863e-04	3.114750262953493295e-04	3.403374290788272285e-04	3.717261262606318443e-04	4.058479803788828176e-04	4.429254830720570657e-04	4.831978217487936742e-04	5.269220096681033211e-04	5.743740824756340697e-04	6.258503643350175113e-04	6.816688068869952277e-04	7.421704043605735664e-04	8.077206882514289914e-04	8.787113050711805673e-04	9.555616807582110409e-04	1.038720775424553265e-03	1.128668932194497798e-03	1.225919823968749794e-03	1.331022502021498438e-03	1.444563550407791013e-03	1.567169350223566711e-03	1.699508457820392239e-03	1.842294101130840210e-03
2.169963957493160360e-05	2.397729214000725466e-05	2.648344171513956669e-05	2.923954220126011560e-05	3.226956298608568029e-05	3.559934250138453574e-05	3.925701336050116879e-05	4.327319175110027217e-05	4.768118126172056481e-05	5.251719194465219470e-05	5.782057565647534704e-05	6.363407874474905101e-05	7.000411320749267211e-05	7.698104751248315177e-05	8.461951832596913831e-05	9.297876446516836312e-05	1.021229844558835888e-04	1.121217191457696196e-04	1.230502608949512143e-04	1.349900909392841861e-04	1.480293465968286184e-04	1.622633200657598129e-04	1.777949906411859437e-04	1.947355922598014214e-04	2.132052183641793073e-04	2.333334661633122264e-04	2.552601224522112319e-04	2.791358932409686213e-04	3.051231795326894681e-04	3.333969016795405665e-04	3.641453748371621408e-04	3.975712381293728206e-04	4.338924402268881588e-04	4.733432841366368919e-04	5.161755340903801141e-04	5.626595875136044655e-04	6.130857151474272551e-04	6.677653724873252325e-04	7.270325857918932518e-04	7.912454160037324293e-04	8.607875040108859885e-04	9.360697007618010027e-04	1.017531785828758306e-03	1.105644278093855046e-03	1.200910342307091221e-03	1.303867795338469132e-03	1.415091216013487094e-03	1.535194162484449648e-03	1.664831501148068219e-03	1.804701851172208589e-03
2.124869859609501501e-05	2.347901530084719137e-05	2.593307756812721152e-05	2.863190119726688763e-05	3.159895232857316946e-05	3.485953235908582974e-05	3.844118917264650783e-05	4.237390259803176589e-05	4.669028399515810768e-05	5.142579076154665270e-05	5.661895677750622728e-05	6.231163983618061362e-05	6.854928716157534521e-05	7.538122017678189227e-05	8.286093974583592014e-05	9.104645317608732252e-05	1.000006243335003087e-04	1.097915482909476032e-04	1.204929519994080546e-04	1.321846225437279198e-04	1.449528646185400981e-04	1.588909889357094916e-04	1.740998333523798480e-04	1.906883185882850946e-04	2.087740404820433398e-04	2.284839008193190418e-04	2.499547788497093214e-04	2.733342456952571851e-04	2.987813239402127867e-04	3.264672947796868154e-04	3.565765551938421762e-04	3.893075277035482626e-04	4.248736253537202328e-04	4.635042746607173463e-04	5.054459993504765948e-04	5.509635678041783667e-04	6.003412072176629545e-04	6.538838875697557161e-04	7.119186785823616035e-04	7.747961829407637880e-04	8.428920491281385484e-04	9.166085673095864233e-04	9.963763517813562041e-04	1.082656113577734657e-03	1.175940526901889192e-03	1.276756193116548345e-03	1.385665706096618575e-03	1.503269822806624703e-03	1.630209743022006203e-03	1.767169502164379598e-03
2.079880745060997505e-05	2.298189862470705167e-05	2.538399513308696784e-05	2.802567533589243987e-05	3.092990351460820432e-05	3.412144528494255233e-05	3.762726516646762464e-05	4.147670811513749079e-05	4.570169487922062627e-05	5.033693196010269159e-05	5.542013717368918403e-05	6.099228183623850522e-05	6.709785065431327685e-05	7.378512045628031187e-05	8.110645896273163582e-05	8.911864485528827727e-05	9.788321046730208571e-05	1.074668084862563270e-04	1.179416041259005379e-04	1.293856942964055872e-04	1.418835553731183537e-04	1.555265212386251392e-04	1.704132933488381504e-04	1.866504846516224472e-04	2.043531992658482609e-04	2.236456499098802165e-04	2.446618151508640391e-04	2.675461386300710350e-04	2.924542725044719928e-04	3.195538674306713811e-04	3.490254115043188877e-04	3.810631206553636912e-04	4.158758830877492597e-04	4.536882604400631217e-04	4.947415484320321407e-04	5.392948998495441116e-04	5.876265128083552969e-04	6.400348873231847006e-04	6.968401532944058178e-04	7.583854731085840854e-04	8.250385221314014261e-04	8.971930504518392264e-04	9.752705293138035948e-04	1.059721885746928074e-03	1.151029328979100066e-03	1.249708272281728179e-03	1.356309353962519438e-03	1.471420561279591357e-03	1.595669461105083233e-03	1.729725541215248498e-03
2.035029994227913696e-05	2.248631095568490512e-05	2.483660180897440312e-05	2.742131441429654319e-05	3.026291295352106275e-05	3.338562891195241624e-05	3.681584524294722715e-05	4.058227398675144410e-05	4.471614740935273317e-05	4.925142343177409994e-05	5.422500632285135103e-05	5.967698365721369543e-05	6.565088059468694194e-05	7.219393259390667259e-05	7.935737773153198581e-05	8.719676985915333846e-05	9.577231389267807564e-05	1.051492245937547598e-04	1.153981102695583315e-04	1.265953828859338315e-04	1.388236961596048930e-04	1.521724132676146885e-04	1.667381058864746525e-04	1.826250863495563375e-04	1.999459747889229043e-04	2.188223032068499269e-04	2.393851585031934526e-04	2.617758665662253594e-04	2.861467196179796066e-04	3.126617490888688360e-04	3.414975463813760834e-04	3.728441339678491263e-04	4.069058893535129747e-04	4.439025245218288364e-04	4.840701235652424754e-04	5.276622412904797069e-04	5.749510656723976192e-04	6.262286471153106051e-04	6.818081975634422785e-04	7.420254625848787117e-04	8.072401696325932127e-04	8.778375557650456565e-04	9.542299781839540989e-04	1.036858611019749431e-03	1.126195231865041247e-03	1.222744101621661391e-03	1.327043941289859181e-03	1.439670009384200547e-03	1.561236283714716134e-03	1.692397751317345142e-03
1.990350110058109622e-05	2.199261144213810357e-05	2.429129428468489629e-05	2.681925640485471708e-05	2.959846400431653018e-05	3.265261647596589569e-05	3.600751742643966251e-05	3.969124839603134719e-05	4.373435579674505127e-05	4.817005182745575336e-05	5.303443031681926746e-05	5.836669847349353096e-05	6.420942557660613609e-05	7.060880969468480710e-05	7.761496357855111644e-05	8.528222093303437367e-05	9.366946433366068743e-05	1.028404761177734194e-04	1.128643136448103279e-04	1.238157103876096239e-04	1.357755043856995008e-04	1.488310956623302287e-04	1.630769342797334476e-04	1.786150407812618006e-04	1.955555608450167842e-04	2.140173560509563719e-04	2.341286327421251935e-04	2.560276110407583901e-04	2.798632361609723293e-04	3.057959342418740565e-04	3.339984150077358687e-04	3.646565236452685172e-04	3.979701443718498019e-04	4.341541582526248894e-04	4.734394579082660788e-04	5.160740218389244871e-04	5.623240511730431303e-04	6.124751717319861823e-04	6.668337043825415828e-04	7.257280067294079665e-04	7.895098892775052370e-04	8.585561092700948280e-04	9.332699454821446420e-04	1.014082857319259122e-03	1.101456231639636515e-03	1.195883220781167452e-03	1.297890675335045376e-03	1.408041175262938994e-03	1.526935163006139283e-03	1.655213182279039732e-03
1.945872685558964869e-05	2.150114917748541070e-05	2.374845814233692739e-05	2.621992701715797710e-05	2.893702649228666735e-05	3.192292628242918737e-05	3.520285327662326042e-05	3.880426137677093140e-05	4.275701425410155857e-05	4.709358177083448053e-05	5.184925099534023227e-05	5.706235276841235170e-05	6.277450483036257759e-05	6.903087257269445952e-05	7.588044853411796749e-05	8.337635181863625863e-05	9.157614867337232482e-05	1.005421955256270212e-04	1.103420058424681329e-04	1.210486422417351190e-04	1.327411353508353524e-04	1.455049309789255101e-04	1.594323672390130582e-04	1.746231833291109236e-04	1.911850617556219581e-04	2.092342058577712144e-04	2.288959545687542106e-04	2.503054364273321901e-04	2.736082649328666063e-04	2.989612774167414201e-04	3.265333196840939744e-04	3.565060787610052368e-04	3.890749661642623055e-04	4.244500541926102418e-04	4.628570678203598461e-04	5.045384348556982302e-04	5.497543971073188792e-04	5.987841853827516759e-04	6.519272612214237856e-04	7.095046283425283061e-04	7.718602168643383084e-04	8.393623434248873418e-04	9.124052504059165184e-04	9.914107275303600357e-04	1.076829819169181340e-03	1.169144620755737610e-03	1.268870167763379211e-03	1.376556420756101535e-03	1.492790350070675488e-03	1.618198123732535231e-03
1.901628373795931831e-05	2.101226286870318892e-05	2.320846749115368368e-05	2.562373929379548857e-05	2.827905626291020886e-05	3.119706121425510682e-05	3.440240734581926653e-05	3.792192421518520936e-05	4.178479633651927395e-05	4.602275513241776462e-05	5.067028514680939772e-05	5.576484545463679772e-05	6.134710725497273293e-05	6.746120868699204077e-05	7.415502796293415731e-05	8.148047596886319889e-05	8.949380954251144138e-05	9.825596669793906454e-05	1.078329251290300440e-04	1.182960853879205505e-04	1.297226802003534016e-04	1.421962114475696097e-04	1.558069164135837497e-04	1.706522649676181101e-04	1.868374894237183228e-04	2.044761488934833838e-04	2.236907300227485723e-04	2.446132860793589570e-04	2.673861164364712412e-04	2.921624885738287997e-04	3.191074047984061184e-04	3.483984159653049869e-04	3.802264845592421790e-04	4.147968995771999937e-04	4.523302457324315557e-04	4.930634295794955298e-04	5.372507652390916787e-04	5.851651224793408095e-04	6.370991399873179818e-04	6.933665067402598357e-04	7.543033144594396121e-04	8.202694842018067858e-04	8.916502702138790664e-04	9.688578442389480074e-04	1.052332963532054064e-03	1.142546725897907898e-03	1.240002415122191210e-03	1.345237440219430132e-03	1.458825371967126553e-03	1.581378080237874758e-03
1.857646860413817900e-05	2.052628053270206875e-05	2.267168463213446592e-05	2.503109324013481543e-05	2.762499477327228910e-05	3.047550828108858327e-05	3.360671668194653930e-05	3.704482890204023387e-05	4.081835433780389125e-05	4.495829036463820259e-05	4.949832377624084357e-05	5.447504706854449253e-05	5.992819053193620222e-05	6.590087116705926993e-05	7.243985949284552264e-05	7.959586537079005395e-05	8.742384402659830679e-05	9.598332350935438859e-05	1.053387548891080783e-04	1.155598865564505220e-04	1.267221640518681567e-04	1.389071569187460534e-04	1.522030141414153128e-04	1.667049497989226390e-04	1.825157606356661165e-04	1.997463773221614118e-04	2.185164512523215673e-04	2.389549787980752406e-04	2.612009650174931135e-04	2.854041288887235943e-04	3.117256522190873331e-04	3.403389744559567691e-04	3.714306357038594662e-04	4.052011703300776777e-04	4.418660536187867796e-04	4.816567040112807612e-04	5.248215435465016128e-04	5.716271191923568383e-04	6.223592878331070215e-04	6.773244677515479796e-04	7.368509595165789782e-04	8.012903392566095339e-04	8.710189273665416192e-04	9.464393357605840320e-04	1.027982096845382826e-03	1.116107377445131436e-03	1.211306780965865646e-03	1.314105241134854146e-03	1.425063010697909206e-03	1.544777748496032081e-03
1.813956838689676334e-05	2.004351922067866342e-05	2.213845975363105045e-05	2.444237548821844385e-05	2.697526872113536204e-05	2.975873821010767198e-05	3.281630037729074104e-05	3.617354763526242888e-05	3.985831874242803756e-05	4.390088189822959026e-05	4.833413144071230640e-05	5.319379903886762071e-05	5.851868032067593812e-05	6.435087792808842806e-05	7.073606204236635657e-05	7.772374947714993910e-05	8.536760249242498013e-05	9.372574854013342952e-05	1.028611222114909034e-04	1.128418307172015020e-04	1.237415442944315405e-04	1.356399129989274168e-04	1.486230114064834135e-04	1.627838128156200979e-04	1.782226946119884134e-04	1.950479765254749622e-04	2.133764935822477578e-04	2.333342056264894947e-04	2.550568453602069445e-04	2.786906069235922244e-04	3.043928771135460823e-04	3.323330114133729910e-04	3.626931570822460602e-04	3.956691256292255783e-04	4.314713170720286292e-04	4.703256984562809379e-04	5.124748391858289674e-04	5.581790057886387843e-04	6.077173188155466851e-04	6.613889746408028016e-04	7.195145350029687756e-04	7.824372871924717117e-04	8.505246778575677831e-04	9.241698234633533536e-04	1.003793100497634523e-03	1.089843818574561495e-03	1.182801979638490372e-03	1.283180126519612579e-03	1.391525284136301954e-03	1.508420996677440565e-03
1.770585987118858932e-05	1.956428477045639962e-05	2.160913065783819930e-05	2.385795899479754273e-05	2.633028971168873496e-05	2.904720507839282033e-05	3.203165916310753895e-05	3.530863237307060339e-05	3.890529773315655048e-05	4.285119959993875024e-05	4.717844565231023562e-05	5.192191302963425126e-05	5.711946953573388138e-05	6.281221087615938348e-05	6.904471494702532706e-05	7.586531424641702100e-05	8.332638753375361728e-05	9.148467191866757641e-05	1.004015966189010555e-04	1.101436396862132664e-04	1.207827090605903092e-04	1.323965493758212403e-04	1.450691760038421460e-04	1.588913378910905214e-04	1.739610108072097111e-04	1.903839226950134356e-04	2.082741128801325332e-04	2.277545269695559790e-04	2.489576493398135896e-04	2.720261751880813546e-04	2.971137241923250310e-04	3.243855979003632851e-04	3.540195830412496791e-04	3.862068030263748832e-04	4.211526199814711593e-04	4.590775897239107728e-04	5.002184721725745587e-04	5.448292997495870604e-04	5.931825064039303319e-04	6.455701199563051301e-04	7.023050205327029984e-04	7.637222679194722967e-04	8.301805007364205591e-04	9.020634103852020981e-04	9.797812927878838795e-04	1.063772680985192870e-03	1.154506061714615861e-03	1.252481679134820163e-03	1.358233428905355816e-03	1.472330845867166451e-03
1.727560949528854565e-05	1.908887158676173202e-05	2.108402251814303741e-05	2.327820277343225442e-05	2.569045396189028848e-05	2.834134598676777160e-05	3.125327504995793483e-05	3.445061443753712210e-05	3.795987675422771114e-05	4.180988829140587797e-05	4.603197634846317802e-05	5.066017035725542856e-05	5.573141770552892370e-05	6.128581520311081950e-05	6.736685718429345380e-05	7.402170129120579968e-05	8.130145303602190452e-05	8.926147029467674881e-05	9.796168894115750631e-05	1.074669708895865721e-04	1.178474758709674263e-04	1.291790583327135961e-04	1.415436909118433317e-04	1.550299159967679610e-04	1.697333269582401954e-04	1.857570806965734100e-04	2.032124432202339029e-04	2.222193700397270583e-04	2.429071232304826186e-04	2.654149270890348851e-04	2.898926643778161985e-04	3.165016152255760613e-04	3.454152408221688596e-04	3.768200141184688593e-04	4.109162998137018538e-04	4.479192859841364021e-04	4.880599697776642570e-04	5.315861996687663458e-04	5.787637768373666116e-04	6.298776183021028091e-04	6.852329845049629333e-04	7.451567741072479944e-04	8.099988888190887831e-04	8.801336711429000011e-04	9.559614179677401345e-04	1.037909973003607643e-03	1.126436401093885943e-03	1.222028747488901508e-03	1.325207885204039964e-03	1.436529453621156020e-03
1.684907317708569577e-05	1.861756244929195606e-05	2.056344766717326878e-05	2.270345166048783842e-05	2.505614204221981559e-05	2.764158077491396179e-05	3.048161101356568304e-05	3.360000416830398408e-05	3.702261812981842720e-05	4.077756732895244528e-05	4.489540542929357458e-05	4.940932148138815544e-05	5.435535041227330515e-05	5.977259877067674088e-05	6.570348669665420120e-05	7.219400713449666807e-05	7.929400335947112491e-05	8.705746594239485952e-05	9.554285033102857295e-05	1.048134162839165320e-04	1.149375904505021859e-04	1.259893534509964061e-04	1.380486528706091815e-04	1.512018436453254515e-04	1.655421573800490648e-04	1.811702022051590313e-04	1.981944948434080373e-04	2.167320266263542768e-04	2.369088652673640816e-04	2.588607942669590321e-04	2.827339918955596842e-04	3.086857517682146316e-04	3.368852470960153993e-04	3.675143407686049489e-04	4.007684434922495118e-04	4.368574222769955112e-04	4.760065616356409443e-04	5.184575799249364686e-04	5.644697033262985201e-04	6.143208000290031282e-04	6.683085772423019710e-04	7.267518437251681632e-04	7.899918405814408033e-04	8.583936431258731327e-04	9.323476366796559734e-04	1.012271069205834123e-03	1.098609683741468349e-03	1.191839433626770434e-03	1.292468283570202868e-03	1.401038099622796624e-03
1.642649616534133791e-05	1.815062834837598971e-05	2.004770541531751134e-05	2.213403611477431993e-05	2.442771865556386257e-05	2.694831177744386541e-05	2.971711072583012648e-05	3.275729062610071841e-05	3.609406073736425881e-05	3.975483024378584986e-05	4.376938636151979757e-05	4.817008556903021565e-05	5.299205881245796579e-05	5.827343158320060369e-05	6.405555981202598181e-05	7.038328257286072004e-05	7.730519263978069316e-05	8.487392599280923079e-05	9.314647142169756933e-05	1.021845014320845981e-04	1.120547257150742788e-04	1.228292684994296659e-04	1.345860711651408531e-04	1.474093215579668154e-04	1.613899115067507300e-04	1.766259241085237227e-04	1.932231524109063949e-04	2.112956511864491258e-04	2.309663235599522524e-04	2.523675443164107154e-04	2.756418217848141065e-04	3.009425002607080818e-04	3.284345049984403698e-04	3.582951318720954486e-04	3.907148838718756058e-04	4.258983566702631150e-04	4.640651755590346995e-04	5.054509861243441362e-04	5.503085010918143134e-04	5.989086058373554273e-04	6.515415251210443601e-04	7.085180536614362921e-04	7.701708532256321084e-04	8.368558189651453295e-04	9.089535177800855134e-04	9.868707015432776151e-04	1.071041898061337976e-03	1.161931082690802284e-03	1.260033433565661267e-03	1.365877173423544122e-03
1.600811291565783844e-05	1.768832834793565730e-05	1.953708189940731970e-05	2.157027205048591063e-05	2.380553245284769168e-05	2.626192362051992809e-05	2.896019833056433042e-05	3.192294134554002089e-05	3.517471973519620482e-05	3.874224444202056924e-05	4.265454384819582922e-05	4.694315013107728266e-05	5.164229923705884241e-05	5.678914534803156507e-05	6.242399076057848642e-05	6.859053214558426302e-05	7.533612420504663665e-05	8.271206179359984949e-05	9.077388162439126856e-05	9.958168473282369882e-05	1.092004809267378034e-04	1.197005565083153510e-04	1.311578666109525866e-04	1.436544535535905220e-04	1.572788926755822243e-04	1.721267671765902790e-04	1.883011735489977759e-04	2.059132592534718858e-04	2.250827943531066053e-04	2.459387788862787863e-04	2.686200878241292757e-04	2.932761555243478240e-04	3.200677016592535910e-04	3.491675006620370016e-04	3.807611968011915767e-04	4.150481670586230669e-04	4.522424340518093038e-04	4.925736313045953529e-04	5.362880232340447870e-04	5.836495822823993757e-04	6.349411256834862740e-04	6.904655144103520126e-04	7.505469169075348630e-04	8.155321402639575641e-04	8.857920315335067549e-04	9.617229519572674957e-04	1.043748326885187479e-03	1.132320274235191658e-03	1.227921314362688966e-03	1.331066164245262246e-03
[truncated: 185 more rows]
[truncated: 451 more columns]
