# Supplementary material for: Investigating the use of physics informed neural networks for dam-break scenarios
Source: PLoS One. 2025 Sep 19;20(9):e0332694. doi: 10.1371/journal.pone.0332694 (PMC12449020; doi:10.1371/journal.pone.0332694)
Supplement: S1 File — Dataset for the 1D and 2D shallow water equations (SWE). Repository: https://github.com/kinzamumtaz/2D_SWE. (ZIP) [file pone.0332694.s001.zip › 2D_SWE-main/Downloads/solution_outputs_gaussian_numerical/gaussian_t1.5000.csv]

1.388794386496402154e-10	1.534548226804171381e-10	1.694920815012735000e-10	1.871304952276435029e-10	2.065218481373989473e-10	2.278314745459657656e-10	2.512393847985139540e-10	2.769414768407754563e-10	3.051508391429316922e-10	3.360991510768469295e-10	3.700381871856875359e-10	4.072414321367474117e-10	4.480058135131277079e-10	4.926535599776837912e-10	5.415341927332528383e-10	5.950266586064859128e-10	6.535416134982838492e-10	7.175238653716228545e-10	7.874549863869999923e-10	8.638561042463763946e-10	9.472908832676100586e-10	1.038368706182480870e-09	1.137748068131539627e-09	1.246140194817177927e-09	1.364312897271504125e-09	1.493094676197164130e-09	1.633379089344466890e-09	1.786129395897413010e-09	1.952383492351293430e-09	2.133259154874604168e-09	2.329959603655625004e-09	2.543779405237445726e-09	2.776110729341748680e-09	3.028449977169210239e-09	3.302404798639706829e-09	3.599701516496838445e-09	3.922192975643600485e-09	4.271866836498579250e-09	4.650854331558905386e-09	5.061439504725316496e-09	5.506068953281302518e-09	5.987362092718696066e-09	6.508121964861319889e-09	7.071346609952945400e-09	7.680241023539092598e-09	8.338229719082090966e-09	9.048969917296183653e-09	9.816365383172792876e-09	1.064458093157802597e-08	1.153805762213611981e-08
1.534548226804171381e-10	1.695598919873866293e-10	1.872802596677967373e-10	2.067698232879240535e-10	2.281962969004626678e-10	2.517423666430424892e-10	2.776069349311988192e-10	3.060064591835523760e-10	3.371763914874625593e-10	3.713727259457873738e-10	4.088736608195514470e-10	4.499813829700043212e-10	4.950239825067544679e-10	5.443575059659608613e-10	5.983681567742993366e-10	6.574746521999262737e-10	7.221307464510368980e-10	7.928279300552935322e-10	8.700983161389490847e-10	9.545177247224207548e-10	1.046708976658608261e-09	1.147345409360839607e-09	1.257154626997716011e-09	1.376922498371610187e-09	1.507497416244946918e-09	1.649794832432047234e-09	1.804802083533085238e-09	1.973583522749265138e-09	2.157285973781763612e-09	2.357144523380565013e-09	2.574488669670725805e-09	2.810748843938976836e-09	3.067463324113293298e-09	3.346285558705662211e-09	3.648991920514445649e-09	3.977489909891886145e-09	4.333826827871412674e-09	4.720198939916065289e-09	5.138961151487930583e-09	5.592637217046420780e-09	6.083930504455328218e-09	6.615735337109872785e-09	7.191148936382584665e-09	7.813483987222847778e-09	8.486281849926133135e-09	9.213326441210041501e-09	9.998658807786824668e-09	1.084659241560411066e-08	1.176172917782637423e-08	1.274897624444700296e-08
1.694920815012735000e-10	1.872802597014372681e-10	2.068525478438543686e-10	2.283789270813234073e-10	2.520446389332067542e-10	2.780514617035711060e-10	3.066190847056212884e-10	3.379865868943677578e-10	3.724140269889510784e-10	4.101841525295898163e-10	4.516042357275374200e-10	4.970080443957124063e-10	5.467579566929941491e-10	6.012472288760968111e-10	6.609024257297766940e-10	7.261860238382003516e-10	7.975991983677058542e-10	8.756848045532037903e-10	9.610305656168532675e-10	1.054272479397505635e-09	1.156098456532315909e-09	1.267252203606814170e-09	1.388537365275618433e-09	1.520821939951834602e-09	1.665042984267632930e-09	1.822211622120316858e-09	1.993418374734979839e-09	2.179838828796506545e-09	2.382739660325802165e-09	2.603485032597759948e-09	2.843543387018485271e-09	3.104494646492687752e-09	3.388037851419434852e-09	3.695999249047926515e-09	4.030340857507136197e-09	4.393169526383476834e-09	4.786746516263453994e-09	5.213497620171663536e-09	5.676023850319902999e-09	6.177112714033620379e-09	6.719750103132472299e-09	7.307132821408706289e-09	7.942681775163283245e-09	8.630055852021802087e-09	9.373166513451471253e-09	1.017619312653484226e-08	1.104359906061326648e-08	1.198014857439390925e-08	1.299092451900460965e-08	1.408134688227883682e-08
1.871304952276435029e-10	2.067698233282009509e-10	2.283789270804330508e-10	2.521454769541063099e-10	2.782739918721742190e-10	3.069872484603950342e-10	3.385277982861692866e-10	3.731596003670238722e-10	4.111697767711139619e-10	4.528704995294153083e-10	4.986010175357981523e-10	5.487298325851459963e-10	6.036570341912660195e-10	6.638168033353825873e-10	7.296800958221891114e-10	8.017575164641358688e-10	8.806023958743554026e-10	9.668140822254135004e-10	1.061041460922910409e-09	1.163986715750340886e-09	1.276409345662859962e-09	1.399130452042563337e-09	1.533037311874443300e-09	1.679088252960373016e-09	1.838317847955700926e-09	2.011842444688317091e-09	2.200866050901511117e-09	2.406686592247674302e-09	2.630702563047322472e-09	2.874420090015148855e-09	3.139460429838901908e-09	3.427567922175367368e-09	3.740618420296036202e-09	4.080628222273250038e-09	4.449763526237043264e-09	4.850350433854698835e-09	5.284885526781778635e-09	5.756047041401735136e-09	6.266706667707034267e-09	6.819941998670597239e-09	7.419049656912178689e-09	8.067559125866789675e-09	8.769247313013437065e-09	9.528153873010549582e-09	1.034859731880513851e-08	1.123519194893076003e-08	1.219286561927297962e-08	1.322687838755929544e-08	1.434284205871072626e-08	1.554674065896724770e-08
2.065218481373989473e-10	2.281962969486420610e-10	2.520446389310419708e-10	2.782739918708574509e-10	3.071100679206484607e-10	3.387987288811668637e-10	3.736076606684742597e-10	4.118281749907488647e-10	4.537771468724706149e-10	4.997990970974693390e-10	5.502684291460498988e-10	6.055918307245613702e-10	6.662108505282916989e-10	7.326046614403227718e-10	8.052930219497734042e-10	8.848394481727591097e-10	9.718546094773396956e-10	1.066999961350014764e-09	1.170991629794764422e-09	1.284604562225709904e-09	1.408676960500310311e-09	1.544115012440527266e-09	1.691897938903201981e-09	1.853083374187095093e-09	2.028813098300497774e-09	2.220319140358429287e-09	2.428930273130934009e-09	2.656078919520103248e-09	2.903308492502870350e-09	3.172281190834192888e-09	3.464786273561567281e-09	3.782748837148439795e-09	4.128239119744557955e-09	4.503482357864629538e-09	4.910869221444911918e-09	5.352966853931772467e-09	5.832530544716257371e-09	6.352516061854659831e-09	6.916092673607314749e-09	7.526656887875148515e-09	8.187846939115580584e-09	8.903558052764785448e-09	9.677958517580320074e-09	1.051550659663574847e-08	1.142096830794320199e-08	1.239943610584254121e-08	1.345634849436634923e-08	1.459751060376599675e-08	1.582911576125138216e-08	1.715776808674993743e-08
2.278314745459657656e-10	2.517423667005946143e-10	2.780514616996274190e-10	3.069872484571968955e-10	3.387987288792230927e-10	3.737571336232968538e-10	4.121577693488136888e-10	4.543220062969170197e-10	5.005994157350566679e-10	5.513700672735793358e-10	6.070469966176792196e-10	6.680788548949832171e-10	7.349527512976221927e-10	8.081973013973615114e-10	8.883858941331344509e-10	9.761401911319324796e-10	1.072133872705949291e-09	1.177096645570676293e-09	1.291818528049511485e-09	1.417154429269766090e-09	1.554029039611419833e-09	1.703442050442824001e-09	1.866473721965168648e-09	2.044290818788436531e-09	2.238152933674013467e-09	2.449419220701504007e-09	2.679555559946894870e-09	2.930142176593699776e-09	3.202881738236404099e-09	3.499607954971419012e-09	3.822294707704544573e-09	4.173065730928599726e-09	4.554204877040691952e-09	4.968166990067491166e-09	5.417589417447296233e-09	5.905304189273865413e-09	6.434350895133703170e-09	7.007990289360351325e-09	7.629718656181482645e-09	8.303282966839471598e-09	9.032696861319009502e-09	9.822257487806995035e-09	1.067656323343739154e-08	1.160053238022346709e-08	1.259942272034956283e-08	1.367885216517455517e-08	1.484482038237565369e-08	1.610373149563705430e-08	1.746241788113951474e-08	1.892816509483238815e-08
2.512393847985139540e-10	2.776069349998846403e-10	3.066190846992406757e-10	3.385277982803476929e-10	3.736076606637570037e-10	4.121577693459492140e-10	4.545037714470355125e-10	5.010000554990968593e-10	5.520321084965386414e-10	6.080190492441202288e-10	6.694163496512116692e-10	7.367187562571996064e-10	8.104634249329468444e-10	8.912332823866416432e-10	9.796606288088570439e-10	1.076430996721554100e-09	1.182287281847305177e-09	1.298034162589315444e-09	1.424542825507580353e-09	1.562756014991740209e-09	1.713693426165449465e-09	1.878457460909588896e-09	2.058239367759532511e-09	2.254325787315502443e-09	2.468105725700898621e-09	2.701077979509826873e-09	2.954859036600526876e-09	3.231191478011370397e-09	3.531952907199610566e-09	3.859165433725416476e-09	4.215005739422487676e-09	4.601815756006522828e-09	5.022113983972047359e-09	5.478607483509493153e-09	5.974204569034345007e-09	6.512028239755047747e-09	7.095430379506492682e-09	7.728006759840350124e-09	8.413612881081430571e-09	9.156380686726894444e-09	9.960736187174643292e-09	1.083141802931029673e-08	1.177349704895169687e-08	1.279239684353745255e-08	1.389391540274220104e-08	1.508424783490066333e-08	1.637001022720593423e-08	1.775826467762246745e-08	1.925654553628703442e-08	2.087288689387729154e-08
2.769414768407754563e-10	3.060064592654379317e-10	3.379865868846962069e-10	3.731596003576120044e-10	4.118281749821689855e-10	4.543220062899703052e-10	5.010000554948812367e-10	5.522529655039648596e-10	6.085056590969644465e-10	6.702201314389090558e-10	7.378984497661037503e-10	8.120859737871415609e-10	8.933748110681474346e-10	9.824075224247879805e-10	1.079881093122345727e-09	1.186551186489684669e-09	1.303236697381482763e-09	1.430824623776498806e-09	1.570275275675780735e-09	1.722627841363222156e-09	1.889006332010865587e-09	2.070625926550309615e-09	2.268799739689172350e-09	2.484946036925084622e-09	2.720595921397563744e-09	2.977401518416994916e-09	3.257144684519204028e-09	3.561746268908154017e-09	3.893275956167169106e-09	4.253962720136001499e-09	4.646205919863638292e-09	5.072587069549964666e-09	5.535882315380567797e-09	6.039075653130199972e-09	6.585372921359310200e-09	7.178216605946748046e-09	7.821301492585397350e-09	8.518591204709103262e-09	9.274335665110741360e-09	1.009308952024767759e-08	1.097973156690250707e-08	1.193948522146504347e-08	1.297794007261984815e-08	1.410107455865165552e-08	1.531527981090406194e-08	1.662738470515138883e-08	1.804468216273213360e-08	1.957495674326546623e-08	2.122651357059050906e-08	2.300820863323879405e-08
3.051508391429316922e-10	3.371763915849786749e-10	3.724140269748898869e-10	4.111697767568603992e-10	4.537771468586105317e-10	5.005994157224321340e-10	5.520321084863248220e-10	6.085056590907719657e-10	6.704882731097395779e-10	7.384890047097248632e-10	8.130610618849138837e-10	8.948053548894849711e-10	9.843743035897704110e-10	1.082475920288898610e-09	1.189878185434944915e-09	1.307413734509609622e-09	1.435984875308002295e-09	1.576568955759845488e-09	1.730224103408086603e-09	1.898095358651148732e-09	2.081421224868044853e-09	2.281540659581002834e-09	2.499900531865006185e-09	2.738063572286136066e-09	2.997716842739242358e-09	3.280680754656908271e-09	3.588918665171828779e-09	3.924547081934281086e-09	4.289846508406300470e-09	4.687272962575458311e-09	5.119470203146521808e-09	5.589282698374834517e-09	6.099769373797755563e-09	6.654218176189450193e-09	7.256161492111508498e-09	7.909392460442941900e-09	8.617982219247386841e-09	9.386298128262071081e-09	1.021902300916596300e-08	1.112117544659561871e-08	1.209813119361691754e-08	1.315564572602084886e-08	1.429987799038140800e-08	1.553741539128560807e-08	1.687530006350397604e-08	1.832105647511190774e-08	1.988272040767684189e-08	2.156886935959007062e-08	2.338865441842442662e-08	2.535183364783993865e-08
3.360991510768469295e-10	3.713727260617896319e-10	4.101841525097296750e-10	4.528704995087080307e-10	4.997990970764953474e-10	5.513700672532014312e-10	6.080190492255730817e-10	6.702201314239168208e-10	7.384890047006430405e-10	8.133863513536798267e-10	8.955214855776905559e-10	9.855562617774423330e-10	1.084209268060615059e-09	1.192260323141452628e-09	1.310555295832086518e-09	1.440011267274265704e-09	1.581622057070373844e-09	1.736464135507669211e-09	1.905702945133447325e-09	2.090599656029141734e-09	2.292518380247552906e-09	2.512933872017536113e-09	2.753439741482236144e-09	3.015757210918313702e-09	3.301744443582715423e-09	3.613406476546326007e-09	3.952905790097111638e-09	4.322573547528034214e-09	4.724921540359064308e-09	5.162654875275394126e-09	5.638685440299687587e-09	6.156146188919814069e-09	6.718406282114046314e-09	7.329087129379985743e-09	7.992079371031754639e-09	8.711560845145274002e-09	9.492015583600409725e-09	1.033825388269299719e-08	1.125543349474937651e-08	1.224908198806985596e-08	1.332512032334255597e-08	1.448988769539509048e-08	1.575016768978066092e-08	1.711321580421331567e-08	1.858678838526332243e-08	2.017917303098986550e-08	2.189922051030155074e-08	2.375637824979822756e-08	2.576072543863050921e-08	2.792300980151173323e-08
3.700381871856875359e-10	4.088736609573918937e-10	4.516042357000816928e-10	4.986010175065751020e-10	5.502684291156049994e-10	6.070469965868655010e-10	6.694163496212989571e-10	7.378984497389001581e-10	8.130610618629426224e-10	8.955214855643913528e-10	9.859505631231944258e-10	1.085076982500225706e-09	1.193691894285885159e-09	1.312653862697731530e-09	1.442894171740502298e-09	1.585422508716214143e-09	1.741333048379820735e-09	1.911810962175550745e-09	2.098139378160113003e-09	2.301706818419481814e-09	2.524015142014892443e-09	2.766688022748607807e-09	3.031479992319527468e-09	3.320286080739421536e-09	3.635152087200033961e-09	3.978285515917238142e-09	4.352067212825446754e-09	4.759063740351647317e-09	5.202040528857293040e-09	5.683975844696828844e-09	6.208075616192297244e-09	6.777789160165811664e-09	7.396825852995442585e-09	8.069172791457369798e-09	8.799113489885438651e-09	9.591247661407543622e-09	1.045051213219721660e-08	1.138220293880456035e-08	1.239199865968854462e-08	1.348598503305587532e-08	1.467068091400889131e-08	1.595306562480565935e-08	1.734060775272599962e-08	1.884129545060954822e-08	2.046366829556716783e-08	2.221685076166070315e-08	2.411058736246662756e-08	2.615527951941678411e-08	2.836202421153005457e-08	3.074265446175941723e-08
4.072414321367474117e-10	4.499813831336110304e-10	4.970080443583794705e-10	5.487298325447789621e-10	6.055918306816306964e-10	6.680788548502932336e-10	7.367187562120070073e-10	8.120859737433038835e-10	8.948053548496519853e-10	9.855562617452943721e-10	1.085076982480783033e-09	1.194169466531261879e-09	1.313704405928197978e-09	1.444626684025234673e-09	1.587961215133953317e-09	1.744819199448247714e-09	1.916404818894632432e-09	2.104022400800557266e-09	2.309084077561086119e-09	2.533117971805997380e-09	2.777776937921412077e-09	3.044847892161598091e-09	3.336261764994258250e-09	3.654104110754487498e-09	4.000626411134709408e-09	4.378258110507661207e-09	4.789619422562621410e-09	5.237534949226909692e-09	5.725048154341570380e-09	6.255436736054426249e-09	6.832228943384324198e-09	7.459220883884713545e-09	8.140494870791421451e-09	8.880438859470246117e-09	9.683767024371832252e-09	1.055554152905596784e-08	1.150119554314408407e-08	1.252655756129673020e-08	1.363787708047919098e-08	1.484185169285725458e-08	1.614565565265701467e-08	1.755696997619919807e-08	1.908401413508062412e-08	2.073557940310828612e-08	2.252106391806352270e-08	2.445050951970312044e-08	2.653464042553928766e-08	2.878490380589470257e-08	3.121351231946686770e-08	3.383348867014953114e-08
4.480058135131277079e-10	4.950239827007244959e-10	5.467579566428976097e-10	6.036570341364215667e-10	6.662108504690370293e-10	7.349527512346550331e-10	8.104634248674541991e-10	8.933748110019702972e-10	9.843743035256279312e-10	1.084209268002379890e-09	1.193691894238924461e-09	1.313704405899818858e-09	1.445204650254577414e-09	1.589232092358574518e-09	1.746914239229619798e-09	1.919473520882902968e-09	2.108234656428237367e-09	2.314632534813202890e-09	2.540220641213857873e-09	2.786680061527302143e-09	3.055829098909976447e-09	3.349633537822818228e-09	3.670217592595151357e-09	4.019875579093056983e-09	4.401084349675833301e-09	4.816516533241573872e-09	5.269054623793444935e-09	5.761805962600344593e-09	6.298118660671497765e-09	6.881598509909890333e-09	7.516126932946873481e-09	8.205880023284549218e-09	8.955348728974275800e-09	9.769360234631878750e-09	1.065310059812585206e-08	1.161213869975864481e-08	1.265245156319369513e-08	1.378045110873944426e-08	1.500301240088465252e-08	1.632750345316896903e-08	1.776181665455934256e-08	1.931440188247149440e-08	2.099430136841425990e-08	2.281118638292289408e-08	2.477539580698024526e-08	2.689797665747476174e-08	2.919072663439975036e-08	3.166623875744511484e-08	3.433794815934735468e-08	3.722018110282400942e-08
4.926535599776837912e-10	5.443575061956657121e-10	6.012472288095986243e-10	6.638168032618460240e-10	7.326046613598839034e-10	8.081973013105235737e-10	8.912332822944371645e-10	9.824075223289605541e-10	1.082475920192152393e-09	1.192260323047757053e-09	1.312653862612731691e-09	1.444626683956747220e-09	1.589232092317219416e-09	1.747613144653655110e-09	1.921009714050362163e-09	2.110766056507862209e-09	2.318338911137118553e-09	2.545306166288909056e-09	2.793376125709225619e-09	3.064397410409961596e-09	3.360369533580685604e-09	3.683454187537609032e-09	4.035987283409190276e-09	4.420491785990989561e-09	4.839691387956153393e-09	5.296525069390116291e-09	5.794162590408694571e-09	6.336020966424949571e-09	6.925781977441592997e-09	7.567410764552471327e-09	8.265175568639565933e-09	9.023668668037179189e-09	9.847828573695749029e-09	1.074296354210841384e-08	1.171477646794953645e-08	1.276939122000954933e-08	1.391338048558212523e-08	1.515379518995676555e-08	1.649819555907919912e-08	1.795468389475480253e-08	1.953193913292687512e-08	2.123925325676736440e-08	2.308656963695287308e-08	2.508452337261848165e-08	2.724448370677534637e-08	2.957859859051003224e-08	3.209984147041230239e-08	3.482206037362568875e-08	3.776002936459934463e-08	4.092950244703017108e-08
5.415341927332528383e-10	5.983681570460117276e-10	6.609024256423061700e-10	7.296800957246555216e-10	8.052930218420044883e-10	8.883858940153431045e-10	9.796606286818014814e-10	1.079881092987546099e-09	1.189878185294963001e-09	1.310555295690871071e-09	1.442894171603852268e-09	1.587961215010088604e-09	1.746914239129895523e-09	1.921009713990192631e-09	2.111610531751065664e-09	2.320194324267441158e-09	2.548362366977529282e-09	2.797849104877940252e-09	3.070532338058934899e-09	3.368444106030194710e-09	3.693782311866166807e-09	4.048923129036419991e-09	4.436434235658897849e-09	4.859088922817823602e-09	5.319881125518253039e-09	5.822041426805735615e-09	6.369054087549139806e-09	6.964675156370526202e-09	7.612951716195239742e-09	8.318242325883669116e-09	9.085238717386937722e-09	9.918988810829750418e-09	1.082492111186200224e-08	1.180887055752117379e-08	1.287710587870019098e-08	1.403635854911603516e-08	1.529385339239813813e-08	1.665734092056437774e-08	1.813513147869881593e-08	1.973613127208644878e-08	2.146988035337227019e-08	2.334659264848276603e-08	2.537719810106220725e-08	2.757338701600938502e-08	2.994765668334017812e-08	3.251336036403129227e-08	3.528475871968056120e-08	3.827707376776459246e-08	4.150654544391761909e-08	4.499049085201781412e-08
5.950266586064859128e-10	6.574746525209513471e-10	7.261860237240346412e-10	8.017575163359473791e-10	8.848394480299376916e-10	9.761401909742513821e-10	1.076430996549345022e-09	1.186551186304090775e-09	1.307413734312854787e-09	1.440011267070109877e-09	1.585422508510432080e-09	1.744819199249277069e-09	1.919473520702690505e-09	2.110766056362890535e-09	2.320194324180041255e-09	2.549381915728697409e-09	2.800088279618068982e-09	3.074219188438507654e-09	3.373837930419147395e-09	3.701177268902362213e-09	4.058652214716888215e-09	4.448873658549310423e-09	4.874662912470990048e-09	5.339067211869443518e-09	5.845376231154199736e-09	6.397139668756742241e-09	6.998185959108198796e-09	7.652642171461076933e-09	8.364955157605969300e-09	9.139914012720158633e-09	9.982673915760504880e-09	1.089878141796832695e-08	1.189420125018307753e-08	1.297534472175162021e-08	1.414909978585226698e-08	1.542286284803457452e-08	1.680457239666882781e-08	1.830274453580925236e-08	1.992651050267654288e-08	2.168565625354691758e-08	2.359066420327804541e-08	2.565275720498700592e-08	2.788394485751108438e-08	3.029707222919986251e-08	3.290587108728278688e-08	3.572501372253861699e-08	3.877016945918561339e-08	4.205806393984809325e-08	4.560654127507271410e-08	4.943462914615711974e-08
6.535416134982838492e-10	7.221307468298764161e-10	7.975991982196980136e-10	8.806023957071792023e-10	9.718546092897793868e-10	1.072133872497148845e-09	1.182287281616965568e-09	1.303236697130126770e-09	1.435984875037314470e-09	1.581622056783651744e-09	1.741333048082557873e-09	1.916404818595240613e-09	2.108234656138992572e-09	2.318338910875349804e-09	2.548362366767118936e-09	2.800088279491339122e-09	3.075449121951114723e-09	3.376538080542829970e-09	3.705621347402624221e-09	4.065151255976876807e-09	4.457780309432432733e-09	4.886376153636913645e-09	5.354037548701892949e-09	5.864111395375890349e-09	6.420210874907983985e-09	7.026234763359124789e-09	7.686387983719313465e-09	8.405203461582901914e-09	9.187565352536434074e-09	1.003873371181158749e-08	1.096437067914797831e-08	1.197056825417562656e-08	1.306387773996755016e-08	1.425134093470481011e-08	1.554052315363462105e-08	1.693954816567198445e-08	1.845713513107949783e-08	2.010263762864573945e-08	2.188608486265271643e-08	2.381822514165880342e-08	2.591057172270857976e-08	2.817545111599680190e-08	3.062605394622955086e-08	3.327648846794288489e-08	3.614183683280165651e-08	3.923821420742306173e-08	4.258283084049352562e-08	4.619405717786853948e-08	5.009149212392627999e-08	5.429603454667302221e-08
7.175238653716228545e-10	7.928279305018240316e-10	8.756848043624560445e-10	9.668140820088576160e-10	1.066999961105609983e-09	1.177096645296690707e-09	1.298034162284550467e-09	1.430824623440567731e-09	1.576568955393555851e-09	1.736464135113529436e-09	1.911810961758405216e-09	2.104022400368421570e-09	2.314632534378340393e-09	2.545306165869110760e-09	2.797849104498330525e-09	3.074219188133629147e-09	3.376538080359331945e-09	3.707103892238082636e-09	4.068404677978993342e-09	4.463132856492210740e-09	4.894200613192448094e-09	5.364756338847804225e-09	5.878202164751152903e-09	6.438212656012711619e-09	7.048754727332566548e-09	7.714108848201452504e-09	8.438891607088994611e-09	9.228079706810884966e-09	1.008703546590021477e-08	1.102153390344358235e-08	1.203779148746822832e-08	1.314249662956225616e-08	1.434284201098216007e-08	1.564655882801404911e-08	1.706195304681760782e-08	1.859794376035903091e-08	2.026410374233209973e-08	2.207070229514205988e-08	2.402875049108449632e-08	2.615004890775413989e-08	2.844723796046202369e-08	3.093385093598748322e-08	3.362436983333679411e-08	3.653428411828565563e-08	3.968015249932848743e-08	4.307966783322719267e-08	4.675172526859559253e-08	5.071649373587425658e-08	5.499549089158976662e-08	5.961166162393653172e-08
7.874549863869999923e-10	8.700983166646291882e-10	9.610305653723128290e-10	1.061041460644043216e-09	1.170991629478421398e-09	1.291818527692774750e-09	1.424542825107988631e-09	1.570275275231662708e-09	1.730224102918948030e-09	1.905702944600539938e-09	2.098139377587156012e-09	2.309084076955168462e-09	2.540220640586672576e-09	2.793376125078564922e-09	3.070532337450637857e-09	3.373837929869533027e-09	3.705621346961516098e-09	4.068404677713743816e-09	4.464918466454506956e-09	4.898117539958628395e-09	5.371197910338702148e-09	5.887614816054357232e-09	6.451101966093294698e-09	7.065692055146778632e-09	7.735738620410428471e-09	8.465939313483015873e-09	9.261360663703341370e-09	1.012746441215106922e-08	1.107013549843003540e-08	1.209571178524524229e-08	1.321101560866285740e-08	1.442338724479663495e-08	1.574072038648104183e-08	1.717149972625477304e-08	1.872484074467467601e-08	2.041053180559504262e-08	2.223907866255730736e-08	2.422175148283017097e-08	2.637063449789036781e-08	2.869867839122986171e-08	3.121975553628135675e-08	3.394871819896144624e-08	3.690145982079972618e-08	4.009497949983799944e-08	4.354744978741418945e-08	4.727828791956894165e-08	5.130823060207728475e-08	5.565941246802653427e-08	6.035544832634764384e-08	6.542151931876910106e-08
8.638561042463763946e-10	9.545177253405182326e-10	1.054272479085473876e-09	1.163986715393119010e-09	1.284604561818675624e-09	1.417154428808404863e-09	1.562756014471887800e-09	1.722627840781396548e-09	1.898095358005006109e-09	2.090599655318072051e-09	2.301706817645409919e-09	2.533117970974418234e-09	2.786680060648603067e-09	3.064397409501156455e-09	3.368444105117095675e-09	3.701177268022354952e-09	4.065151255182404570e-09	4.463132855855169999e-09	4.898117539575838159e-09	5.373346818854012977e-09	5.892326792033243891e-09	6.458847934691754337e-09	7.077006210950588121e-09	7.751225579092323629e-09	8.486281968973197616e-09	9.287328811831145743e-09	1.015992420623571128e-08	1.111005980709241773e-08	1.214419152778930730e-08	1.326927214874194379e-08	1.449278592875655255e-08	1.582278531875752297e-08	1.726792988051764201e-08	1.883752751605976083e-08	2.054157811635887544e-08	2.239081974083963289e-08	2.439677744191896758e-08	2.657181485147114669e-08	2.892918864856265648e-08	3.148310603009703156e-08	3.424878530811281925e-08	3.724251975933528542e-08	4.048174485420796077e-08	4.398510899395657027e-08	4.777254788526164013e-08	5.186536268279661164e-08	5.628630203018380951e-08	6.105964812982546687e-08	6.621130697150841729e-08	7.176890284865281918e-08
9.472908832676100586e-10	1.046708977384464832e-09	1.156098456135868093e-09	1.276409345207423829e-09	1.408676959979335624e-09	1.554029039018269089e-09	1.713693425493676030e-09	1.889006331254538371e-09	2.081421224022237787e-09	2.292518379309006073e-09	2.524015140982875027e-09	2.777776936798864707e-09	3.055829097705003009e-09	3.360369532308471069e-09	3.693782310551421540e-09	4.058652213397001607e-09	4.457780308161403548e-09	4.894200612045891392e-09	5.371197909420088299e-09	5.892326791481701366e-09	6.461431990063254980e-09	7.082670080569981882e-09	7.760532632307541306e-09	8.499870887788903590e-09	9.305922055986956142e-09	1.018433730792043343e-08	1.114121156640749545e-08	1.218311518529507224e-08	1.331712761695016363e-08	1.455087317028050737e-08	1.589255896501370495e-08	1.735101519139693703e-08	1.893573778787099849e-08	2.065693365258777215e-08	2.252556850790119192e-08	2.455341754008685395e-08	2.675311893958031563e-08	2.913823046989835979e-08	3.172328919611857586e-08	3.452387450630722571e-08	3.755667456158647573e-08	4.083955631258309424e-08	4.439163922175968302e-08	4.823337283261136957e-08	5.238661832781017643e-08	5.687473421914214659e-08	6.172266631239575217e-08	6.695704209026459752e-08	7.260626965570524258e-08	7.870064137707558196e-08
1.038368706182480870e-09	1.147345410212160038e-09	1.267252203105068537e-09	1.399130451464375669e-09	1.544115011776838902e-09	1.703442049684239202e-09	1.878457460046619901e-09	2.070625925573744319e-09	2.281540658482406891e-09	2.512933870789964102e-09	2.766688021387535876e-09	3.044847890666184998e-09	3.349633536197543155e-09	3.683454185794402406e-09	4.048923127197426263e-09	4.448873656650379188e-09	4.886376151732119354e-09	5.364756337014981264e-09	5.887614814402365879e-09	6.458847933369257974e-09	7.082670079776582499e-09	7.763637465452890548e-09	8.506673504326647427e-09	9.317095864542318174e-09	1.020064528969681787e-08	1.116351628608196612e-08	1.221238977659586651e-08	1.335446782579645150e-08	1.459751054438046884e-08	1.594987528518755320e-08	1.742055824662534787e-08	1.901923860317272707e-08	2.075632528633532718e-08	2.264300654306800571e-08	2.469130240224011394e-08	2.691412018316143889e-08	2.932531318350108210e-08	3.193974268708740210e-08	3.477334343504822823e-08	3.784319270650511080e-08	4.116758315756499394e-08	4.476609956958478456e-08	4.865969965963676797e-08	5.287079910770096339e-08	5.742336095633873053e-08	6.234298953941925182e-08	6.765702909683010091e-08	7.339466723198543603e-08	7.958704336827528143e-08	8.626736235936269161e-08
1.137748068131539627e-09	1.257154627994901471e-09	1.388537364642877791e-09	1.533037311143278091e-09	1.691897938061320507e-09	1.866473720999575076e-09	2.058239366656765511e-09	2.268799738435679807e-09	2.499900530447657434e-09	2.753439739889062296e-09	3.031479990540752075e-09	3.336261763023636098e-09	3.670217590431771721e-09	4.035987281059847617e-09	4.436434233141127155e-09	4.874662909817010004e-09	5.354037545963631472e-09	5.878202162006620570e-09	6.451101963454636520e-09	7.077006208574190866e-09	7.760532630406653788e-09	8.506673503187169738e-09	9.320823447158897991e-09	1.020880906977529289e-08	1.117692054534182345e-08	1.223194523925293020e-08	1.338120348712541803e-08	1.463258664329616683e-08	1.599459751733472220e-08	1.747639332139742711e-08	1.908783125541112960e-08	2.083951686119764884e-08	2.274285528071833631e-08	2.481010555761415275e-08	2.705443812510923718e-08	2.948999562712795062e-08	3.213195722309783976e-08	3.499660653037525755e-08	3.810140336148257075e-08	4.146505941636621523e-08	4.510761809265330772e-08	4.905053857933444960e-08	5.331678440143943754e-08	5.793091658501929021e-08	6.291919161309727076e-08	6.830966434415030008e-08	7.413229606507159233e-08	8.041906785043360439e-08	8.720409939914949931e-08	9.452377351826218139e-08
1.246140194817177927e-09	1.376922499538128824e-09	1.520821939156530841e-09	1.679088252039057595e-09	1.853083373123329659e-09	2.044290817564583110e-09	2.254325785912942441e-09	2.484946035324574095e-09	2.738063570468332224e-09	3.015757208864543769e-09	3.320286078432753952e-09	3.654104108181179070e-09	4.019875576244516614e-09	4.420491782866349539e-09	4.859088919427329385e-09	5.339067208238807189e-09	5.864111391551956800e-09	6.438212652070501996e-09	7.065692051198768819e-09	7.751225575299665778e-09	8.499870884375977889e-09	9.317095861814536248e-09	1.020880906814146395e-08	1.118139220611773214e-08	1.224173470894642933e-08	1.339727056786495239e-08	1.465601751992767395e-08	1.602661872135569020e-08	1.751838703640570376e-08	1.914135207628750840e-08	2.090631012721785526e-08	2.282487711120905477e-08	2.490954472765531620e-08	2.717373992814783175e-08	2.963188788121865169e-08	3.229947858785424958e-08	3.519313731258658068e-08	3.833069899876480850e-08	4.173128684017183159e-08	4.541539518446038014e-08	4.940497694691082100e-08	5.372353571570605986e-08	5.839622273224523945e-08	6.344993893195172168e-08	6.891344223249202015e-08	7.481746025731624990e-08	8.119480868285014082e-08	8.808051539753890682e-08	9.551195066013126864e-08	1.035289634431140614e-07
1.364312897271504125e-09	1.507497417607736076e-09	1.665042983271067234e-09	1.838317846798621040e-09	2.028813096961169940e-09	2.238152932128852077e-09	2.468105723924641580e-09	2.720595919363584521e-09	2.997716840420071939e-09	3.301744440950814898e-09	3.635152084228897567e-09	4.000626407800407225e-09	4.401084345959114767e-09	4.839691383845215468e-09	5.319881121012524969e-09	5.845376226269061290e-09	6.420210869681091733e-09	7.048754721831813820e-09	7.735738614744176755e-09	8.486281963303134252e-09	9.305922050544460090e-09	1.020064528480318428e-08	1.117692054143374743e-08	1.224173470660754802e-08	1.340263054556146116e-08	1.466774702259402299e-08	1.604586220507341233e-08	1.754643888872240121e-08	1.917967308645670124e-08	2.095654552806355749e-08	2.288887632299844928e-08	2.498938294351673879e-08	2.727174169024453593e-08	2.975065280707354701e-08	3.244190941694547760e-08	3.536247045461250916e-08	3.853053777681916757e-08	4.196563763449336901e-08	4.568870669543834096e-08	4.972218280964510347e-08	5.409010071265321039e-08	5.881819286533771239e-08	6.393399563105606650e-08	6.946696099319135072e-08	7.544857401773939052e-08	8.191247626667091169e-08	8.889459536826659520e-08	9.643328095046231130e-08	1.045694471423809925e-07	1.133467218475820061e-07
1.493094676197164130e-09	1.649794834021966333e-09	1.822211620875144512e-09	2.011842443239596275e-09	2.220319138677724014e-09	2.449419218757657278e-09	2.701077977269054977e-09	2.977401515843164951e-09	3.280680751712020386e-09	3.613406473191241738e-09	3.978285512112812820e-09	4.378258106216346624e-09	4.816516528429624367e-09	5.296525064030591418e-09	5.822041420882593034e-09	6.397139662269971197e-09	7.026234756331837537e-09	7.714108840688625949e-09	8.465939305582956295e-09	9.287328803699981828e-09	1.018433729979042425e-08	1.116351627828453154e-08	1.223194523224751774e-08	1.339727056227491709e-08	1.466774701925126041e-08	1.605228183028687161e-08	1.756048165258073263e-08	1.920270250543149232e-08	2.099010283610386719e-08	2.293469988074123871e-08	2.504942948697403726e-08	2.734820957028463011e-08	2.984600738153207489e-08	3.255891076827762874e-08	3.550420361766869389e-08	3.870044567359274921e-08	4.216755692557880368e-08	4.592690677145688390e-08	5.000140816006685003e-08	5.441561692426367004e-08	5.919583651810202579e-08	6.437022837530347067e-08	6.996892810890530204e-08	7.602416777429813872e-08	8.257040441962241231e-08	8.964445514866330977e-08	9.728563892192945218e-08	1.055359253213847270e-07	1.144400905033920180e-07	1.240458805626137751e-07
1.633379089344466890e-09	1.804802085385411877e-09	1.993418373183368921e-09	2.200866049092850929e-09	2.428930271028318647e-09	2.679555557509552602e-09	2.954859033783854467e-09	3.257144681274907367e-09	3.588918661448335636e-09	3.952905785840260708e-09	4.352067207979533212e-09	4.789619417072198514e-09	5.269054617605368811e-09	5.794162583475477608e-09	6.369054079833218904e-09	6.998185950587717363e-09	7.686387974395633040e-09	8.438891596996563957e-09	9.261360652922327524e-09	1.015992419490819575e-08	1.114121155475802303e-08	1.221238976495752297e-08	1.338120347597215967e-08	1.465601750991543184e-08	1.604586219709050730e-08	1.756048164781092136e-08	1.921038511784852272e-08	2.100690163184450723e-08	2.296223803502196075e-08	2.508954064953398794e-08	2.740296071775644066e-08	2.991772382075283488e-08	3.265020346598149741e-08	3.561799904404911270e-08	3.884001835990673599e-08	4.233656494931181549e-08	4.612943039658287112e-08	5.024199187464265580e-08	5.469931513302449626e-08	5.952826316384007077e-08	6.475761077969482520e-08	7.041816534104768355e-08	7.654289387358334871e-08	8.316705681867683604e-08	9.032834866197155279e-08	9.806704568637256034e-08	1.064261610963247634e-07	1.154516077600634929e-07	1.251923688154783612e-07	1.357006763832765270e-07
1.786129395897413010e-09	1.973583524904265848e-09	2.179838826867950664e-09	2.406686589995737123e-09	2.656078916897178045e-09	2.930142173546966933e-09	3.231191474482478938e-09	3.561746264833340724e-09	3.924547077244630234e-09	4.322573542150062386e-09	4.759063734208300985e-09	5.237534942239167465e-09	5.761805954689563100e-09	6.336020957516217683e-09	6.964675146397063146e-09	7.652642160370697538e-09	8.405203449346002214e-09	9.228079693431289843e-09	1.012746439768000597e-08	1.111005979164652874e-08	1.218311516907933288e-08	1.335446780913335301e-08	1.463258662666237370e-08	1.602661870542817530e-08	1.754643887443587037e-08	1.920270249404988745e-08	2.100690162504944349e-08	2.297142476032858734e-08	2.510962030550678378e-08	2.743586400127765784e-08	2.996563048685405673e-08	3.271556921033765488e-08	3.570358489823791503e-08	3.894892280262379252e-08	4.247225895052211680e-08	4.629579562609289044e-08	5.044336232181896501e-08	5.494052240037605158e-08	5.981468571395040500e-08	6.509522743253297172e-08	7.081361333704339660e-08	7.700353183700011851e-08	8.370103297580449407e-08	9.094467468945466343e-08	9.877567658662033044e-08	1.072380815194281581e-07	1.163789252149080797e-07	1.262484142368737162e-07	1.369001125468366069e-07	1.483911369304541108e-07
1.952383492351293430e-09	2.157285976285279917e-09	2.382739657934488775e-09	2.630702560250551202e-09	2.903308489239752021e-09	3.202881734438846858e-09	3.531952902791980740e-09	3.893275951066143137e-09	4.289846502520904622e-09	4.724921533590738356e-09	5.202040521102254768e-09	5.725048145490026451e-09	6.298118650611467776e-09	6.925781966061897257e-09	7.612951703390306844e-09	8.364955143282316253e-09	9.187565336621561806e-09	1.008703544835427303e-08	1.107013547926116529e-08	1.214419150707349695e-08	1.331712759485675511e-08	1.459751052120466306e-08	1.599459749353881054e-08	1.751838701267084465e-08	1.917967306374801924e-08	2.099010281575132976e-08	2.296223801882088069e-08	2.510962029584225035e-08	2.744684053189780295e-08	2.998961257236030722e-08	3.275485144754139186e-08	3.576075634888739839e-08	3.902689858869548515e-08	4.257431478217797915e-08	4.642560549739044361e-08	5.060503962501944237e-08	5.513866472625041025e-08	6.005442362288626013e-08	6.538227749944603734e-08	7.115433579219512171e-08	7.740499314476862285e-08	8.417107371429403679e-08	9.149198311555236784e-08	9.940986829376028960e-08	1.079697856188284087e-07	1.172198774955355995e-07	1.272115577846769449e-07	1.379997063301305987e-07	1.496428728853620592e-07	1.622034907307666810e-07
2.133259154874604168e-09	2.357144526284653869e-09	2.603485029639415903e-09	2.874420086550087201e-09	3.172281186784897703e-09	3.499607950250748887e-09	3.859165428236031691e-09	4.253962713769905354e-09	4.687272955213812248e-09	5.162654866788657526e-09	5.683975834945343841e-09	6.255436724889748664e-09	6.881598497176917184e-09	7.567410750092788428e-09	8.318242309540433096e-09	9.139913994344883956e-09	1.003873369127355481e-08	1.102153388064245134e-08	1.209571176012763994e-08	1.326927212132328710e-08	1.455087314067310928e-08	1.594987525363682992e-08	1.747639328832776200e-08	1.914135204236046727e-08	2.095654549425101801e-08	2.293469984841686995e-08	2.508954062058677924e-08	2.743586397825370753e-08	2.998961255863672574e-08	3.276795599445686274e-08	3.578937638563087809e-08	3.907375896271614642e-08	4.264248819557562834e-08	4.651854960821585881e-08	5.072663756805704273e-08	5.529326932498501590e-08	6.024690558232631984e-08	6.561807788838510938e-08	7.143952314327923610e-08	7.774632552148233349e-08	8.457606611566087024e-08	9.196898061200299780e-08	9.996812531123836776e-08	1.086195518128331069e-07	1.179724906823731138e-07	1.280795444238378495e-07	1.389968900791961596e-07	1.507844917775275046e-07	1.635063235545007640e-07	1.772306027605035482e-07
2.329959603655625004e-09	2.574488673034383387e-09	2.843543383366615629e-09	3.139460425555682941e-09	3.464786268548756402e-09	3.822294701851274765e-09	4.215005732604250472e-09	4.646205911941532696e-09	5.119470193966611164e-09	5.638685429692781198e-09	6.208075603974204322e-09	6.832228929356784440e-09	7.516126916899440557e-09	8.265175550352768148e-09	9.085238696637083932e-09	9.982673892326714700e-09	1.096437065282186013e-08	1.203779145806736565e-08	1.321101557604869087e-08	1.449278589285804059e-08	1.589255892585818752e-08	1.742055820437843812e-08	1.908783121042782035e-08	2.090631008010695145e-08	2.288887627470528931e-08	2.504942943888280200e-08	2.740296067181887601e-08	2.996563044574937421e-08	3.275485141487413688e-08	3.578937636617521289e-08	3.908939157220404399e-08	4.267661581434182178e-08	4.657440535337193892e-08	5.080786513238072202e-08	5.540396650498711352e-08	6.039167178963075534e-08	6.580206595809020976e-08	7.166849577347593036e-08	7.802671669961896273e-08	8.491504790996590849e-08	9.237453572974408229e-08	1.004491258502074598e-07	1.091858446581273010e-07	1.186349900273010432e-07	1.288503319215970743e-07	1.398893231609091250e-07	1.518133207021898967e-07	1.646878177874828749e-07	1.785826873093734714e-07	1.935724367415088956e-07
2.543779405237445726e-09	2.810748847828878453e-09	3.104494641994075916e-09	3.427567916892294663e-09	3.782748830957017726e-09	4.173065723688421827e-09	4.601815747559265905e-09	5.072587059718069436e-09	5.589282686960398018e-09	6.156146175703792258e-09	6.777789144907748927e-09	7.459220866323184413e-09	8.205880003138533967e-09	9.023668645008877909e-09	9.918988784609206952e-09	1.089878138824010424e-08	1.197056822062933171e-08	1.314249659190600856e-08	1.442338720277640247e-08	1.582278527218250977e-08	1.735101514017323497e-08	1.901923854734675421e-08	2.083951680101289407e-08	2.282487704717770169e-08	2.498938287651137032e-08	2.734820950165331903e-08	2.991772375246383429e-08	3.271556914515974014e-08	3.576075629061375508e-08	3.907375891644161816e-08	4.267661578680443656e-08	4.659303881306969010e-08	5.084852765757657742e-08	5.547049114168276508e-08	6.048837577797727845e-08	6.593380175499366503e-08	7.184070671087987221e-08	7.824549764018983067e-08	8.518721128528444691e-08	9.270768337054311277e-08	1.008517270437997538e-07	1.096673208949017914e-07	1.192058069260570845e-07	1.295220988525660558e-07	1.406749011155465095e-07	1.527269389902642087e-07	1.657452001745794631e-07	1.798011882417210250e-07	1.949711883399781665e-07	2.113365455188851033e-07
2.776110729341748680e-09	3.067463328604580862e-09	3.388037845888777064e-09	3.740618413793277412e-09	4.128239112114037662e-09	4.554204868105431555e-09	5.022113973531714466e-09	5.535882303209486031e-09	6.099769359643091379e-09	6.718406265694362262e-09	7.396825833999528504e-09	8.140494848878162945e-09	8.955348703773154684e-09	9.847828544809300056e-09	1.082492107886951473e-08	1.189420121264742459e-08	1.306387769744512474e-08	1.434284196303720012e-08	1.574072033270563647e-08	1.726792982055876378e-08	1.893573772146665945e-08	2.075632521336220131e-08	2.274285520125327200e-08	2.490954464205508306e-08	2.727174159924713128e-08	2.984600728638526097e-08	3.265020336860486264e-08	3.570358480142539758e-08	3.902689849636818583e-08	4.264248811309554364e-08	4.657440528792823451e-08	5.084852761866344707e-08	5.549268373554454593e-08	6.053678579797976943e-08	6.601296976611593310e-08	7.195574380559217138e-08	7.840214519265147583e-08	8.539190609523432738e-08	9.296762861362055429e-08	1.011749694715589493e-07	1.100628347555837805e-07	1.196835851061876286e-07	1.300932517697800315e-07	1.413517639245605706e-07	1.535231876968177763e-07	1.666759772862970028e-07	1.808832386202630455e-07	1.962230059555895247e-07	2.127785318464090497e-07	2.306385908915795480e-07
3.028449977169210239e-09	3.346285563882801204e-09	3.695999242261524597e-09	4.080628214285154454e-09	4.503482348480065311e-09	4.968166979064276755e-09	5.478607470635271470e-09	6.039075638099595360e-09	6.654218158681303989e-09	7.329087109034934292e-09	8.069172767875774023e-09	8.880438832210839902e-09	9.769360203211461233e-09	1.074296350600302069e-08	1.180887051616925030e-08	1.297534467455999681e-08	1.425134088105821662e-08	1.564655876728946633e-08	1.717149965784189058e-08	1.883752743938948173e-08	2.065693356717062056e-08	2.264300644854526317e-08	2.481010545382516755e-08	2.717373981521698870e-08	2.975065268552228753e-08	3.255891063916703033e-08	3.561799890916051874e-08	3.894892266468576746e-08	4.257431464515011746e-08	4.651854947764234186e-08	5.080786501582775101e-08	5.547049104927924603e-08	6.053678574308050686e-08	6.603938017816996782e-08	7.201333137326738951e-08	7.849628417927727759e-08	8.552864244673123412e-08	9.315374987603363908e-08	1.014180809689502120e-07	1.103714425078153678e-07	1.200671859963129703e-07	1.305624315022086698e-07	1.419183033481050257e-07	1.542001781009598702e-07	1.674779453147041843e-07	1.818262814826798357e-07	1.973249376576851755e-07	2.140590411970657764e-07	2.321194120883797365e-07	2.516028943075326417e-07
3.302404798639706829e-09	3.648991926472058501e-09	4.030340849195188650e-09	4.449763516443129686e-09	4.910869209926075299e-09	5.417589403925682470e-09	5.974204553193370574e-09	6.585372902839697468e-09	7.256161470507411228e-09	7.992079345886964523e-09	8.799113460689991398e-09	9.683766990559281195e-09	1.065310055907148724e-08	1.171477642297014308e-08	1.287710582705592383e-08	1.414909972675138020e-08	1.554052308624210558e-08	1.706195297026900037e-08	1.872484065809655658e-08	2.054157801889817596e-08	2.252556839876546345e-08	2.469130228075211061e-08	2.705443799077939712e-08	2.963188773383957093e-08	3.244190925671488210e-08	3.550420344534669644e-08	3.884001817701629523e-08	4.247225875960152577e-08	4.642560530231188695e-08	5.072663737442273018e-08	5.540396632062272293e-08	6.048837561354285181e-08	6.601296963585736682e-08	7.201333129594011063e-08	7.852768889237100112e-08	8.559709265355174748e-08	9.326560138923037129e-08	1.015804797007746474e-07	1.105924062064776405e-07	1.203556932469782049e-07	1.309285185438790010e-07	1.423731692918022727e-07	1.547562991703003537e-07	1.681491987671607672e-07	1.826280799085291088e-07	1.982743743939155566e-07	2.151750476352854881e-07	2.334229276990755730e-07	2.531170502478695529e-07	2.743630198745473526e-07
3.599701516496838445e-09	3.977489916735643525e-09	4.393169516221175888e-09	4.850350421868862512e-09	5.352966839820364866e-09	5.905304172690565863e-09	6.512028220304173576e-09	7.178216583177885347e-09	7.909392433845516750e-09	8.711560814143077348e-09	9.591247625353594493e-09	1.055554148722784805e-08	1.161213865135482958e-08	1.276939116414714247e-08	1.403635848483067477e-08	1.542286277428342572e-08	1.693954808134063976e-08	1.859794366427416771e-08	2.041053169654419942e-08	2.239081961760063048e-08	2.455341740146947869e-08	2.691412002806446193e-08	2.948999545461653874e-08	3.229947839726189705e-08	3.536247024567479280e-08	3.870044544661963014e-08	4.233656470540841363e-08	4.629579536744043474e-08	5.060503935522950927e-08	5.529326904954246798e-08	6.039167151644891851e-08	6.593380149510251630e-08	7.195574357398166604e-08	7.849628399595286479e-08	8.559709254481038563e-08	9.330291497796469708e-08	1.016617764813820013e-07	1.107251966338548220e-07	1.205484163779685760e-07	1.311906375047228789e-07	1.427152751674798635e-07	1.551902239487259927e-07	1.686881380098655838e-07	1.832867258598409593e-07	1.990690602826090488e-07	2.161239039664068911e-07	2.345460513789461701e-07	2.544366874323102043e-07	2.759037634790161046e-07	2.990623911764527624e-07
3.922192975643600485e-09	4.333826835718899961e-09	4.786746503860273619e-09	5.284885512139591568e-09	5.832530527460637000e-09	6.434350874834398943e-09	7.095430355670667909e-09	7.821301464650505521e-09	8.617982186573739411e-09	9.492015545463586727e-09	1.045051208778058563e-08	1.150119549153162863e-08	1.265245150336380910e-08	1.391338041640255388e-08	1.529385331262323843e-08	1.680457230493974552e-08	1.845713502592870533e-08	2.026410362219400553e-08	2.223907852578599409e-08	2.439677728681705731e-08	2.675311876444069617e-08	2.932531298666607689e-08	3.213195700304025502e-08	3.519313706801903220e-08	3.853053750683730871e-08	4.216755662984961815e-08	4.612943007558660013e-08	5.044336197715866474e-08	5.513866436104429351e-08	6.024690520170290645e-08	6.580206556980697154e-08	7.184070632609540947e-08	7.840214482688143368e-08	8.552864212102952967e-08	9.326560113163994932e-08	1.016617763287133653e-07	1.107694954115725015e-07	1.206448935317636199e-07	1.313481605983657170e-07	1.429438022180792822e-07	1.555009148319967522e-07	1.690934756194271938e-07	1.838006477465165888e-07	1.997071015434596992e-07	2.169033521987509340e-07	2.354861145620349595e-07	2.555586756484730765e-07	2.772312854371394676e-07	3.006215665534375279e-07	3.258549434208902019e-07
4.271866836498579250e-09	4.720198948897598171e-09	5.213497605058725501e-09	5.756047023545273102e-09	6.352516040791812478e-09	7.007990264558171147e-09	7.728006730686961696e-09	8.518591170504336246e-09	9.386298088207530749e-09	1.033825383588168992e-08	1.138220288421041658e-08	1.252655749776429111e-08	1.378045103497405803e-08	1.515379510451602607e-08	1.665734082185167092e-08	1.830274442207018105e-08	2.010263749796891426e-08	2.207070214546611032e-08	2.422175131195897883e-08	2.657181465710019341e-08	2.913823024965552298e-08	3.193974243859267139e-08	3.499660625132438898e-08	3.833069868704438208e-08	4.196563728833391306e-08	4.592690638963574607e-08	5.024199145674721193e-08	5.494052194714304165e-08	6.005442313663474125e-08	6.561807737356457209e-08	7.166849523735678932e-08	7.824549709372484392e-08	8.539190555413225033e-08	9.315374936208767654e-08	1.015804792434995169e-07	1.107251962724982185e-07	1.206448933177681043e-07	1.314007101474157944e-07	1.430582027826438331e-07	1.556876277018501843e-07	1.693642415071407090e-07	1.841686166745316398e-07	2.001869740170370117e-07	2.175115324965845719e-07	2.362408770255914939e-07	2.564803449025876229e-07	2.783424315276503537e-07	3.019472160430221664e-07	3.274228075415071254e-07	3.549058124802436942e-07
4.650854331558905386e-09	5.138961161747349150e-09	5.676023831935039644e-09	6.266706645967018813e-09	6.916092647941514171e-09	7.629718625931517422e-09	8.413612845489936617e-09	9.274335623309059917e-09	1.021902296016102734e-08	1.125543343740993610e-08	1.239199859273082175e-08	1.363787700245229101e-08	1.500301231015646207e-08	1.649819545382298411e-08	1.813513135688178001e-08	1.992651036205090213e-08	2.188608470075170909e-08	2.402875030522414298e-08	2.637063428518018177e-08	2.892918840592765999e-08	3.172328892033770445e-08	3.477334312281235580e-08	3.810140300947957346e-08	4.173128644520504682e-08	4.568870625458848950e-08	5.000140767090828099e-08	5.469931459390950555e-08	5.981468512437800573e-08	6.538227686053674823e-08	7.143952245838001518e-08	7.802671597506737670e-08	8.518721053136847853e-08	9.296762784577827899e-08	1.014180802092595435e-07	1.105924054854978203e-07	1.205484157370085275e-07	1.313481600922651721e-07	1.430582024831742493e-07	1.557499148955321289e-07	1.694997867874684195e-07	1.843897513421864831e-07	2.005075292313637375e-07	2.179469905743144403e-07	2.368085357851976301e-07	2.571994960060679042e-07	2.792345538272852659e-07	3.030361849983764204e-07	3.287351218319928722e-07	3.564708390006407684e-07	3.863920624203108475e-07
5.061439504725316496e-09	5.592637228741723148e-09	6.177112691703690319e-09	6.819941972245305065e-09	7.526656856652642231e-09	8.303282930008664217e-09	9.156380643352883277e-09	1.009308946925598811e-08	1.112117538675509349e-08	1.224908191797441700e-08	1.348598495110536323e-08	1.484185159723755970e-08	1.632750334183207654e-08	1.795468376539185448e-08	1.973613112213890935e-08	2.168565608014730232e-08	2.381822494164829485e-08	2.615004867767039821e-08	2.869867812731041618e-08	3.148310572829563888e-08	3.452387416232654364e-08	3.784319231585016048e-08	4.146505897442954109e-08	4.541539468664105804e-08	4.972218225151667818e-08	5.441561630180253654e-08	5.952826247372863261e-08	6.509522667255808402e-08	7.115433496176531724e-08	7.774632462228944145e-08	8.491504694682824933e-08	9.270768235246994068e-08	1.011749684130843306e-07	1.103714414306623358e-07	1.203556921821238531e-07	1.311906364949489092e-07	1.429438013211051135e-07	1.556876269941762591e-07	1.694997863690623603e-07	1.844635215570937409e-07	2.006679989817043302e-07	2.182086834907544587e-07	2.371877322711094649e-07	2.577144093188764606e-07	2.799055212247360799e-07	3.038858750378289898e-07	3.297887589733987071e-07	3.577564467288837301e-07	3.879407261699488012e-07	4.205034531418939193e-07
5.506068953281302518e-09	6.083930517759194129e-09	6.719750076052551870e-09	7.419049624842453342e-09	8.187846901194886645e-09	9.032696816550509134e-09	9.960736134407385810e-09	1.097973150481114730e-08	1.209813112067967808e-08	1.332512023781742918e-08	1.467068081390835574e-08	1.614565553572134029e-08	1.776181651822946580e-08	1.953193897431671320e-08	2.146988016924186584e-08	2.359066399000909225e-08	2.591057147628369647e-08	2.844723767644955045e-08	3.121975520982957815e-08	3.424878493395711121e-08	3.755667413407245658e-08	4.116758267069646449e-08	4.510761754017062172e-08	4.940497632240931747e-08	5.409010000975365923e-08	5.919583573068696975e-08	6.475760990222947970e-08	7.081361236500162122e-08	7.740499207519010362e-08	8.457606494787140864e-08	9.237453446628142873e-08	1.008517256915845778e-07	1.100628333273965519e-07	1.200671845126550362e-07	1.309285170352636911e-07	1.427152736772986376e-07	1.555009134200410835e-07	1.693642402539294438e-07	1.843897503542579166e-07	2.006679983980736156e-07	2.182959838111668485e-07	2.373775577459073290e-07	2.580238516010349094e-07	2.803537279030478839e-07	3.044942543753434021e-07	3.305812020256477926e-07	3.587595680842451945e-07	3.891841246248519428e-07	4.220199936965627231e-07	4.574432497887789763e-07
5.987362092718696066e-09	6.615735352209884468e-09	7.307132788617514012e-09	8.067559087006691530e-09	8.903558006781482670e-09	9.822257433478276983e-09	1.083141796522268710e-08	1.193948514598779373e-08	1.315564563727878028e-08	1.448988759123626455e-08	1.595306550276944703e-08	1.755696983348086978e-08	1.931440171588553459e-08	2.123925306270975376e-08	2.334659242289314293e-08	2.565275694331229696e-08	2.817545081315755232e-08	3.093385058635050042e-08	3.394871779632013931e-08	3.724251929690329254e-08	4.083955578300542983e-08	4.476609896497414912e-08	4.905053789133962104e-08	5.372353493562411215e-08	5.881819198428246258e-08	6.437022738444636715e-08	7.041816423195105392e-08	7.700353060206663312e-08	8.417107234736314559e-08	9.196897910912952573e-08	1.004491242106672334e-07	1.096673191224767333e-07	1.196835832107953168e-07	1.305624295019530439e-07	1.423731672155376158e-07	1.551902218392463153e-07	1.690934735374129303e-07	1.841686147034100298e-07	2.005075274832700317e-07	2.182086821138189173e-07	2.373775569331259854e-07	2.581270809340941616e-07	2.805780997431970060e-07	3.048598659156852636e-07	3.311105544456436240e-07	3.594778043941100457e-07	3.901192875405033270e-07	4.232033049620307447e-07	4.589094124419406139e-07	4.974290756003806664e-07
6.508121964861319889e-09	7.191148953481202848e-09	7.942681735514326111e-09	8.769247265995662212e-09	9.677958461905683212e-09	1.067656316761075875e-08	1.177349697124124146e-08	1.297793998102471452e-08	1.429987788259573093e-08	1.575016756315418184e-08	1.734060760422157603e-08	1.908401396122834585e-08	2.099430116526293000e-08	2.308656940001933146e-08	2.537719782527946642e-08	2.788394453717652810e-08	3.062605357495534965e-08	3.362436940400488343e-08	3.690145932552455355e-08	4.048174428431199129e-08	4.439163856776637163e-08	4.865969891128961108e-08	5.331678354775501848e-08	5.839622176161275485e-08	6.393399453139751473e-08	6.996892686791374436e-08	7.654289247906361504e-08	8.370103141614059956e-08	9.149198138033804950e-08	9.996812339210983699e-08	1.091858425498496163e-07	1.192058046279226953e-07	1.300932492873957666e-07	1.419183006956496211e-07	1.547562963733654011e-07	1.686881351090011973e-07	1.838006448016357382e-07	2.001869711128551413e-07	2.179469878270448410e-07	2.371877298366628708e-07	2.580238496850295479e-07	2.805780986131285817e-07	3.049818330692322385e-07	3.313755476501878769e-07	3.599094354509474371e-07	3.907439768041135632e-07	4.240505573935700978e-07	4.600121167255627587e-07	4.988238279365161828e-07	5.406938099091513322e-07
7.071346609952945400e-09	7.813484006536902967e-09	8.630055804149351138e-09	9.528153816205732540e-09	1.051550652932819272e-08	1.160053230058789108e-08	1.279239674945686452e-08	1.410107444767641467e-08	1.553741526058802726e-08	1.711321565053783535e-08	1.884129527021800354e-08	2.073557919172075526e-08	2.281118613565452811e-08	2.508452308391232753e-08	2.757338667956666752e-08	3.029707183790879045e-08	3.327648801380811574e-08	3.653428359236058257e-08	4.009497889216420169e-08	4.398510829351498298e-08	4.823337202729020908e-08	5.287079818429041339e-08	5.793091552924104204e-08	6.344993772853790720e-08	6.946695962602761811e-08	7.602416622665250353e-08	8.316705507353608566e-08	9.094467273000425418e-08	9.940986610404062521e-08	1.086195493786201484e-07	1.186349873372695365e-07	1.295220958998000961e-07	1.413517607084987867e-07	1.542001746298699920e-07	1.681491950612687767e-07	1.832867219552568770e-07	1.997070974970714754e-07	2.175115283921280044e-07	2.368085317407466765e-07	2.577144054960494806e-07	2.803537245182625632e-07	3.048598632538848621e-07	3.313755460815203398e-07	3.600534263771039236e-07	3.910566953596546208e-07	4.245597217843396763e-07	4.607487235521117647e-07	4.998224723044905093e-07	5.419930320675093581e-07	5.874865330006647604e-07
7.680241023539092598e-09	8.486281871685757732e-09	9.373166455730788257e-09	1.034859725027409330e-08	1.142096822669096765e-08	1.259942262415242806e-08	1.389391528901776256e-08	1.531527967666001705e-08	1.687529990528098759e-08	1.858678819907216301e-08	2.046366807681901662e-08	2.252106366149443056e-08	2.477539550656932996e-08	2.724448335565728676e-08	2.994765627371286769e-08	3.290587061031151317e-08	3.614183627852171217e-08	3.968015185654897243e-08	4.354744904362598226e-08	4.777254702655680385e-08	5.238661733881666450e-08	5.742335982018084084e-08	6.291919031139256195e-08	6.891344074539828220e-08	7.544857232406984126e-08	8.257040249705269109e-08	9.032834648736287677e-08	9.877567413649682415e-08	1.079697828700507599e-07	1.179724876130554734e-07	1.288503285123406277e-07	1.406748973510544504e-07	1.535231835679991382e-07	1.674779408213667967e-07	1.826280750628099746e-07	1.990690551132951648e-07	2.169033467566995879e-07	2.362408713904722488e-07	2.571994902947164350e-07	2.799055156014483499e-07	3.044942490645027269e-07	3.311105497471643064e-07	3.599094317590534337e-07	3.910566931856909869e-07	4.247295773632814392e-07	4.611174676574098112e-07	5.004226169070714801e-07	5.428609126946263138e-07	5.886626795974418866e-07	6.380735195680586778e-07
8.338229719082090966e-09	9.213326465656997237e-09	1.017619305703537039e-08	1.123519186636850982e-08	1.239943600789673670e-08	1.367885204914142086e-08	1.508424769763649930e-08	1.662738454300877526e-08	1.832105628386818356e-08	2.017917280576860578e-08	2.221685049684215200e-08	2.445050920883170227e-08	2.689797629314980412e-08	2.957859816427563834e-08	3.251335986625506297e-08	3.572501314228482422e-08	3.923821353232102093e-08	4.307966704933844729e-08	4.727828701125593337e-08	5.186536163259945694e-08	5.687473300766975992e-08	6.234298814526415260e-08	6.830966274383972964e-08	7.481745842531278693e-08	8.191247417544943971e-08	8.964445276887544742e-08	9.806704298714424785e-08	1.072380784688189874e-07	1.172198740612106040e-07	1.280795405740143678e-07	1.398893188656354633e-07	1.527269342231388793e-07	1.666759720267174911e-07	1.818262757187561814e-07	1.982743681262009251e-07	2.161238972126392376e-07	2.354861073630958792e-07	2.564803373299723082e-07	2.792345459923740229e-07	3.038858671033678703e-07	3.305811942198628363e-07	3.594777970280203688e-07	3.907439702926477311e-07	4.245597166720171602e-07	4.611174646494732075e-07	5.006228228398079796e-07	5.432953719314353248e-07	5.893694955244230956e-07	6.390952511193138851e-07	6.927392825017751552e-07
9.048969917296183653e-09	9.998658835171720799e-09	1.104359897704391230e-08	1.219286551994310341e-08	1.345634837646239873e-08	1.484482024261631258e-08	1.637001006177195247e-08	1.804468196718620004e-08	1.988272017687620261e-08	2.189922023829778123e-08	2.411058704239606101e-08	2.653464004950123419e-08	2.919072619332351942e-08	3.209984095391282668e-08	3.528475811590208269e-08	3.877016875463628027e-08	4.258283001987109213e-08	4.675172431460764944e-08	5.130822949525961051e-08	5.628630074872350577e-08	6.172266483196371659e-08	6.765702739043672711e-08	7.413229410295526599e-08	8.119480643241758999e-08	8.889459279410447085e-08	9.728563598591943204e-08	1.064261577578840166e-07	1.163789214314151525e-07	1.272115535121213685e-07	1.389968852731241495e-07	1.518133153190244664e-07	1.657451941734161475e-07	1.808832319652495605e-07	1.973249303211474458e-07	2.151750396017611392e-07	2.345460426503423494e-07	2.555586662506026632e-07	2.783424215184486280e-07	3.030361744781634763e-07	3.297887480976211841e-07	3.587595570792130907e-07	3.901192767227277614e-07	4.240505471934349167e-07	4.607487145427251776e-07	5.004226098393076543e-07	5.432953677763467541e-07	5.896052861230417493e-07	6.396067273882707248e-07	6.935710640582538219e-07	7.517876687595407916e-07
9.816365383172792876e-09	1.084659244618273128e-08	1.198014847403896767e-08	1.322687826821722692e-08	1.459751046203165936e-08	1.610373132753551763e-08	1.775826447852193035e-08	1.957495650777905062e-08	2.156886908146701084e-08	2.375637792179855582e-08	2.615527913317480927e-08	2.878490335176642183e-08	3.166623822434003466e-08	3.482205974882305839e-08	3.827707303671438437e-08	4.205806308595587981e-08	4.619405618226853452e-08	5.071649257719037931e-08	5.565941112212747115e-08	6.105964656957737108e-08	6.695704028529104116e-08	7.339466514844402503e-08	8.041906545082272262e-08	8.808051264055430287e-08	9.643327779092486241e-08	1.055359217102709058e-07	1.154516036446751843e-07	1.262484095611934021e-07	1.379997010354241807e-07	1.507844858032614025e-07	1.646878110726552053e-07	1.798011807267024948e-07	1.962229975846235814e-07	2.140590319215762451e-07	2.334229174819967418e-07	2.544366762536591632e-07	2.772312733011349965e-07	3.019472029870845399e-07	3.287351079380462697e-07	3.577564321374378417e-07	3.891841095524762053e-07	4.232032897228992603e-07	4.600121017578848993e-07	4.998224582028406815e-07	5.428609002492956277e-07	5.893694857691158430e-07	6.396067216578497382e-07	6.938485419706083151e-07	7.523893333283707898e-07	8.155430090605268754e-07
1.064458093157802597e-08	1.176172921185440749e-08	1.299092439864898183e-08	1.434284191551374494e-08	1.582911559109927137e-08	1.746241767922512095e-08	1.925654529700417082e-08	2.122651328741173792e-08	2.338865408376610314e-08	2.576072504369921049e-08	2.836202374615162781e-08	3.121351177189584121e-08	3.433794751605555680e-08	3.776002861004582513e-08	4.150654456029235221e-08	4.560654024202434360e-08	5.009149091826699441e-08	5.499548948698379622e-08	6.035544669298508018e-08	6.621130507577119106e-08	7.260626745983165883e-08	7.958704083003649935e-08	8.720409647154980165e-08	9.551194729115184747e-08	1.045694432747968843e-07	1.144400860746865398e-07	1.251923637579034225e-07	1.369001067876672691e-07	1.496428663474113332e-07	1.635063161569734593e-07	1.785826789691639297e-07	1.949711789735278052e-07	2.127785213722799389e-07	2.321194004307244169e-07	2.531170373410232777e-07	2.759037492734772093e-07	3.006215510235614020e-07	3.274227906953086063e-07	3.564708208921673874e-07	3.879407069147933447e-07	4.220199734911728310e-07	4.589093915875198786e-07	4.988238068684746911e-07	5.419930113915416300e-07	5.886626601335912233e-07	6.390952339555307916e-07	6.935710506153031889e-07	7.523893254381763004e-07	8.158692832466988281e-07	8.843513231401457132e-07
1.153805762213611981e-08	1.274897628217305799e-08	1.408134673812069810e-08	1.554674048737020789e-08	1.715776788275206097e-08	1.892816485263064239e-08	2.087288660669687867e-08	2.300820829318472180e-08	2.535183324572963534e-08	2.792300932668579214e-08	3.074265390186963325e-08	3.383348801092190685e-08	3.722018032779536764e-08	4.092950153725706329e-08	4.499048978575673913e-08	4.943462789851598285e-08	5.429603308923434449e-08	5.961165992435391163e-08	6.542151734034132891e-08	7.176890054987925102e-08	7.870063871120051526e-08	8.626735927392404229e-08	9.452376995465389865e-08	1.035289593361855341e-07	1.133467171253031935e-07	1.240458751458367009e-07	1.357006701856441574e-07	1.483911298585043011e-07	1.622034826843138564e-07	1.772305936333774227e-07	1.935724264227678732e-07	2.113365338946376102e-07	2.306385778475840272e-07	2.516028797327771669e-07	2.743630036660721575e-07	2.990623732456925584e-07	3.258549237019331731e-07	3.549057909404412734e-07	3.863920390737293931e-07	4.205034280663275842e-07	4.574432231469846648e-07	4.974290476665054624e-07	5.406937811013909660e-07	5.874865039214255701e-07	6.380734910531385655e-07	6.927392556803104385e-07	7.517876451268030732e-07	8.155429905660069526e-07	8.843513122938029556e-07	9.585815822885863679e-07
1.250152866386742606e-08	1.381356361780360056e-08	1.525719202679951089e-08	1.684495166100040524e-08	1.859050589986355540e-08	2.050873767393192509e-08	2.261585100977043667e-08	2.492948009246430217e-08	2.746880655152562185e-08	3.025468551935179044e-08	3.330978104186593170e-08	3.665871145266886755e-08	4.032820535481577338e-08	4.434726888841229945e-08	4.874736499733120456e-08	5.356260544469250683e-08	5.882995636415458877e-08	6.458945817259265486e-08	7.088446070929405009e-08	7.776187450737489067e-08	8.527243914464854613e-08	9.347100966358326281e-08	1.024168620932229495e-07	1.121740191498983340e-07	1.228115972381618109e-07	1.344041759185130418e-07	1.470321910540178791e-07	1.607823528937604427e-07	1.757480903970174734e-07	1.920300231479951686e-07	2.097364622566840714e-07	2.289839416867520842e-07	2.498977814961371925e-07	2.726126845199228512e-07	2.972733680679599971e-07	3.240352322512254696e-07	3.530650665908700338e-07	3.845417966019727939e-07	4.186572720798707819e-07	4.556170988502006462e-07	4.956415157743123097e-07	5.389663188287547693e-07	5.858438341011632044e-07	6.365439415641906565e-07	6.913551515041954132e-07	7.505857354913303418e-07	8.145649137822554581e-07	8.836441010454775070e-07	9.581982122915445746e-07	1.038627030875699192e-06
1.354003604970665352e-08	1.496106237043054052e-08	1.652461364738085253e-08	1.824426917922777518e-08	2.013482738567286705e-08	2.221240752953250169e-08	2.449455971382153844e-08	2.700038300414946873e-08	2.975065245765477446e-08	3.276795565323364349e-08	3.607683935085848804e-08	3.970396694206972476e-08	4.367828738930725928e-08	4.803121638857540283e-08	5.279683052802024044e-08	5.801207525433191701e-08	6.371698749940773377e-08	6.995493386142250365e-08	7.677286527732873341e-08	8.422158916771153364e-08	9.235606007993349591e-08	1.012356899014187532e-07	1.109246787617562829e-07	1.214923677899144929e-07	1.330136149411661061e-07	1.455691951572093058e-07	1.592462261722797463e-07	1.741386213277242968e-07	1.903475708072474459e-07	2.079820527548001575e-07	2.271593757866699514e-07	2.480057544583503976e-07	2.706569192953407053e-07	2.952587630445434751e-07	3.219680248493603780e-07	3.509530140966416721e-07	3.823943757268271797e-07	4.164858988399651871e-07	4.534353704690080744e-07	4.934654764279595169e-07	5.368147511753846598e-07	5.837385786632073040e-07	6.345102461661943503e-07	6.894220531086417937e-07	7.487864769208803486e-07	8.129373979691913040e-07	8.822313856076225001e-07	9.570490473988632034e-07	1.037796443542922870e-06	1.124906568536831400e-06
1.465894794059720791e-08	1.619740409134722508e-08	1.789016304697058327e-08	1.975192627443026085e-08	2.179871511503696797e-08	2.404798088474251153e-08	2.651872398063754693e-08	2.923162176469777625e-08	3.220916609008639498e-08	3.547581111392115573e-08	3.905813207617767035e-08	4.298499576153310324e-08	4.728774339946640291e-08	5.200038679780975145e-08	5.715981854617841684e-08	6.280603716828265805e-08	6.898238814600961360e-08	7.573582178331788144e-08	8.311716892439209875e-08	9.118143558806312292e-08	9.998811762920832265e-08	1.096015365875619156e-07	1.200911979350746765e-07	1.315321729844952555e-07	1.440055057741590006e-07	1.575986462968952854e-07	1.724059114943355850e-07	1.885289754917393086e-07	2.060773906021912032e-07	2.251691406830765659e-07	2.459312284812274094e-07	2.685002986563931190e-07	2.930232982251421103e-07	3.196581762188149668e-07	3.485746243994189641e-07	3.799548609261256661e-07	4.139944589117891868e-07	4.509032218536974872e-07	4.909061079646457547e-07	5.342442054696787685e-07	5.811757609693906601e-07	6.319772630026077459e-07	6.869445829690120250e-07	7.463941755947258728e-07	8.106643411418209019e-07	8.801165515742954897e-07	9.551368428984774876e-07	1.036137275894412715e-06	1.123557467445736166e-06	1.217866194658505856e-06
1.586397681831804853e-08	1.752890078946169829e-08	1.936081189133533111e-08	2.137562012830679418e-08	2.359066388884522759e-08	2.602482906357910848e-08	2.869867796565366865e-08	3.163458772711334032e-08	3.485689913050923835e-08	3.839207657257072914e-08	4.226887989548845696e-08	4.651854886153678773e-08	5.117500108844749499e-08	5.627504430609539324e-08	6.185860383968840471e-08	6.796896627072661963e-08	7.465304027448572464e-08	8.196163568163453336e-08	8.994976186189130940e-08	9.867694657892324307e-08	1.082075765186309505e-07	1.186112607465740780e-07	1.299632184052761027e-07	1.423446920178814375e-07	1.558433878212667895e-07	1.705539446089660145e-07	1.865784326220748371e-07	2.040268840844683561e-07	2.230178570369801380e-07	2.436790341835005414e-07	2.661478585199986050e-07	2.905722075750167859e-07	3.171111081470220575e-07	3.459354934796664419e-07	3.772290048705558302e-07	4.111888397617281419e-07	4.480266484108351059e-07	4.879694812903929289e-07	5.312607894077812060e-07	5.781614797812990102e-07	6.289510283458919927e-07	6.839286525969252847e-07	7.434145463100873114e-07	8.077511787003709412e-07	8.773046604019073040e-07	9.524661786634137910e-07	1.033653504159762749e-06	1.121312571818534877e-06	1.215919138051148132e-06	1.317980516758899771e-06
1.716119842555780734e-08	1.896226585917478050e-08	2.094397517993695345e-08	2.312353739241770243e-08	2.551970869912827836e-08	2.815291932005949691e-08	3.104541298159359722e-08	3.422139662981708494e-08	3.770720143237183514e-08	4.153145582266461594e-08	4.572527138213545772e-08	5.032244239974276102e-08	5.535965999292103287e-08	6.087674172095019709e-08	6.691687766994006992e-08	7.352689403849655543e-08	8.075753530448642252e-08	8.866376610621036510e-08	9.730509402559702496e-08	1.067459145167255681e-07	1.170558792799982920e-07	1.283102894404982715e-07	1.405905149484310781e-07	1.539844416798774232e-07	1.685869477773407894e-07	1.845004108315296464e-07	2.018352475683209677e-07	2.207104877678021360e-07	2.412543842053664080e-07	2.636050604679329652e-07	2.879111985611202515e-07	3.143327682855079845e-07	3.430418004215594549e-07	3.742232058230760012e-07	4.080756425779498557e-07	4.448124334520369815e-07	4.846625358868272277e-07	5.278715668738958999e-07	5.747028850783703082e-07	6.254387326293644060e-07	6.803814390373623989e-07	7.398546897353906829e-07	8.042048617737803923e-07	8.738024292249921995e-07	9.490434408744003350e-07	1.030351072788957704e-06	1.118177258359964257e-06	1.213004398415705706e-06	1.315347153988951814e-06	1.425754324304131925e-06
1.855707151098945836e-08	2.050463589774993180e-08	2.264753534342102097e-08	2.500438079341923135e-08	2.759545409126565178e-08	3.044284723011371629e-08	3.357061321841542182e-08	3.700492797080645000e-08	4.077426440573360897e-08	4.490957956496888927e-08	4.944451561542547068e-08	5.441561564069963425e-08	5.986255517851759200e-08	6.582839051074977386e-08	7.235982476485411933e-08	7.950749293951205391e-08	8.732626702277122313e-08	9.587558242818186175e-08	1.052197870331504543e-07	1.154285141639581738e-07	1.265770809335365921e-07	1.387469134010520683e-07	1.520260000865353882e-07	1.665093754390423851e-07	1.822996349230671844e-07	1.995074834549065546e-07	2.182523189883183373e-07	2.386628531168352982e-07	2.608777706283523349e-07	2.850464300157865186e-07	3.113296070155592802e-07	3.399002833129285804e-07	3.709444826197109740e-07	4.046621563951437923e-07	4.412681215442503198e-07	4.809930524899148846e-07	5.240845300740656063e-07	5.708081498000091948e-07	6.214486919812172721e-07	6.763113564113449224e-07	7.357230642155539208e-07	8.000338295835526196e-07	8.696182041197859940e-07	9.448767965751762924e-07	1.026237870747043208e-06	1.114159024348980405e-06	1.209128951659179126e-06	1.311669292754186984e-06	1.422336572123543801e-06	1.541724229439575694e-06
2.005845839621669150e-08	2.216359343081761153e-08	2.447986734415140102e-08	2.702739684572675123e-08	2.982810474837977515e-08	3.290587043179634830e-08	3.628669295008668837e-08	3.999886602074919370e-08	4.407316620799531309e-08	4.854305518152642090e-08	5.344489698079884509e-08	5.881819126561457254e-08	6.470582358658916611e-08	7.115433376359741603e-08	7.821420351674257082e-08	8.594016455264194799e-08	9.439152836886942591e-08	1.036325391012106112e-07	1.137327508018511343e-07	1.247674306017341839e-07	1.368179892769589564e-07	1.499724408071262299e-07	1.643258925829441056e-07	1.799810679909189703e-07	1.970488631745455507e-07	2.156489398438593180e-07	2.359103560782450859e-07	2.579722371410267918e-07	2.819844883980553670e-07	3.081085525062740931e-07	3.365182131116521521e-07	3.674004473686554743e-07	4.009563296652817355e-07	4.374019890081482464e-07	4.769696225910471704e-07	5.199085681369937570e-07	5.664864376680103416e-07	6.169903154180234640e-07	6.717280226618573226e-07	7.310294522866736152e-07	7.952479759816620484e-07	8.647619269644585219e-07	9.399761612019469755e-07	1.021323700113152873e-06	1.109267457766929167e-06	1.204302055603020960e-06	1.306955727712635880e-06	1.417792319712847033e-06	1.537413384237303633e-06	1.666460376041646170e-06
2.167264638045602965e-08	2.394719056354137642e-08	2.644986479914919695e-08	2.920240469298458262e-08	3.222849732151018713e-08	3.555394373982411976e-08	3.920683525688674799e-08	4.321774250665114349e-08	4.761991877536970416e-08	5.244951853708321843e-08	5.774583220216673924e-08	6.355153813871218393e-08	6.991297308346847298e-08	7.688042211803077853e-08	8.450842944688365015e-08	9.285613127696913938e-08	1.019876121631808396e-07	1.119722862510841603e-07	1.228853049166975914e-07	1.348079923735255644e-07	1.478283108890270986e-07	1.620413573262597929e-07	1.775498928013417703e-07	1.944649073237030588e-07	2.129062213632623565e-07	2.330031263671664082e-07	2.548950663274535489e-07	2.787323625806592439e-07	3.046769840999846862e-07	3.329033656203897479e-07	3.635992760162097961e-07	3.969667394296381560e-07	4.332230117259864609e-07	4.726016149278592283e-07	5.153534323547272615e-07	5.617478672665855703e-07	6.120740678794783163e-07	6.666422216870770774e-07	7.257849220844774995e-07	7.898586103482943830e-07	8.592450960801971521e-07	9.343531592679972243e-07	1.015620237159358129e-06	1.103514199177536674e-06	1.198535213133621972e-06	1.301217706008649045e-06	1.412132422586081026e-06	1.531888585213726626e-06	1.661136157961069674e-06	1.800568218412722180e-06
2.340736999767033969e-08	2.586397357370818074e-08	2.856696714340015643e-08	3.153982609817148319e-08	3.480813352745296411e-08	3.839975565858100502e-08	4.234503228986402163e-08	4.667698099544189625e-08	5.143151672743155577e-08	5.664768784356445478e-08	6.236792964563189867e-08	6.863833657334537566e-08	7.550895425971996530e-08	8.303409271777716588e-08	9.127266199419361982e-08	1.002885316935295585e-07	1.101509158467344749e-07	1.209347846697545642e-07	1.327213048321523307e-07	1.455983099316201592e-07	1.596608029480329301e-07	1.750114925301426909e-07	1.917613650488312836e-07	2.100302944334701329e-07	2.299476918910823724e-07	2.516531976928499323e-07	2.752974172976185097e-07	3.010427041680074658e-07	3.290639917207299932e-07	3.595496769388415806e-07	3.927025582592997914e-07	4.287408304341601370e-07	4.678991391476122740e-07	5.104296982533434930e-07	5.566034725770659606e-07	6.067114293069758641e-07	6.610658610696819565e-07	7.200017838607026804e-07	7.838784130657119317e-07	8.530807208713175714e-07	9.280210784213273837e-07	1.009140986125367678e-06	1.096912895571070155e-06	1.191842126527600828e-06	1.294468882556481632e-06	1.405370368764955033e-06	1.525163015245561004e-06	1.654504809744222814e-06	1.794097743084037603e-06	1.944690370846695190e-06
2.527083413958147259e-08	2.792300846158157894e-08	3.084118784991975605e-08	3.405071660043775453e-08	3.757921453423566131e-08	4.145676631562637007e-08	4.571612710174174759e-08	5.039294300426673494e-08	5.552598817425716318e-08	6.115741962010519163e-08	6.733305093037482929e-08	7.410264613724186146e-08	8.152023502266917936e-08	8.964445123820751562e-08	9.853889468038393221e-08	1.082725196370668419e-07	1.189200502958306027e-07	1.305624252832203233e-07	1.432872729837991074e-07	1.571894194698900751e-07	1.723714309568698538e-07	1.889441927846245748e-07	2.070275270131961090e-07	2.267508508095112424e-07	2.482538778922967447e-07	2.716873653935233447e-07	2.972139085868380719e-07	3.250087860260891045e-07	3.552608577300764955e-07	3.881735191424371343e-07	4.239657136882287393e-07	4.628730068404198040e-07	5.051487247000308794e-07	5.510651601826111345e-07	6.009148499904121327e-07	6.550119256337543211e-07	7.136935418459896284e-07	7.773213858134879243e-07	8.462832707146882134e-07	9.209948171299347422e-07	1.001901225945279228e-06	1.089479146428792706e-06	1.184238643205514462e-06	1.286725265896974180e-06	1.397522225221453807e-06	1.517252679372098438e-06	1.646582134499305200e-06	1.786220963121958413e-06	1.936927044276837358e-06	2.099508529186426759e-06
2.727173805655760434e-08	3.013390746977097469e-08	3.328314372121400184e-08	3.674679785483767053e-08	4.055467665206765227e-08	4.473924683538230036e-08	4.933585706597487012e-08	5.438297586139907599e-08	5.992244745251207144e-08	6.599976677766941283e-08	7.266437487867477768e-08	7.996997603206693332e-08	8.797487802098545248e-08	9.674235702704570076e-08	1.063410486983812999e-07	1.168453670292238340e-07	1.283359527680331255e-07	1.409001531552345605e-07	1.546325348779304950e-07	1.696354322174816934e-07	1.860195324564493963e-07	2.039045007039422268e-07	2.234196463927442012e-07	2.447046337975007753e-07	2.679102390206122704e-07	2.931991559909519550e-07	3.207468541199221635e-07	3.507424903593793066e-07	3.833898785063123310e-07	4.189085186993683248e-07	4.575346901522441808e-07	4.995226102678786235e-07	5.451456633751896690e-07	5.946977024259714135e-07	6.484944270831669064e-07	7.068748417226701545e-07	7.702027969578745464e-07	8.388686183795934839e-07	9.132908262823050429e-07	9.939179502205261103e-07	1.081230442305889236e-06	1.175742693214832113e-06	1.278005154928575053e-06	1.388606574269811815e-06	1.508176341333316422e-06	1.637386956930452030e-06	1.776956623177327383e-06	1.927651961354913475e-06	2.090290861152609832e-06	2.265745465375605573e-06
2.941930024677199798e-08	3.250685658460861573e-08	3.590408526483141453e-08	3.964049116897099344e-08	4.374822834522913148e-08	4.826232017006485489e-08	5.322089890277528338e-08	5.866546233852336584e-08	6.464114981334335075e-08	7.119703885342979739e-08	7.838646383277993373e-08	8.626735807780319472e-08	9.490262093479829007e-08	1.043605113962401766e-07	1.147150699645819073e-07	1.260465705177371023e-07	1.384420040284751080e-07	1.519955960806202487e-07	1.668093602180794888e-07	1.829936892581864295e-07	2.006679867986213444e-07	2.199613412469932321e-07	2.410132448039052860e-07	2.639743599338730253e-07	2.890073359633815908e-07	3.162876785517102279e-07	3.460046748873032914e-07	3.783623775704439216e-07	4.135806502511490842e-07	4.518962781994179872e-07	4.935641470926927102e-07	5.388584934122754284e-07	5.880742299454454032e-07	6.415283499944575968e-07	6.995614139934785275e-07	7.625391223333173535e-07	8.308539782876068437e-07	9.049270450240874648e-07	9.852098007689988539e-07	1.072186096271524928e-06	1.166374218787080414e-06	1.268329066862205824e-06	1.378644440260110135e-06	1.497955449411519479e-06	1.626941048811508675e-06	1.766326698806961937e-06	1.916887160230708722e-06	2.079449426336155068e-06	2.254895796468444158e-06	2.444167095875382715e-06
3.172328424228433489e-08	3.505264402859149981e-08	3.871592816356115315e-08	4.274495224818950225e-08	4.717438857776910833e-08	5.204200340204919256e-08	5.738891532775292835e-08	6.325987207163131077e-08	6.970354808108281272e-08	7.677286441584576142e-08	8.452533236168192776e-08	9.302342232732388579e-08	1.023349596593159602e-07	1.125335490956948299e-07	1.236990296686784613e-07	1.359179619587170511e-07	1.492841496971978876e-07	1.638991978128816151e-07	1.798731091175512427e-07	1.973249219293231309e-07	2.163833910374878005e-07	2.371877145203880725e-07	2.598883090375804035e-07	2.846476363291334439e-07	3.116410837681442304e-07	3.410579019271051098e-07	3.731022022344491042e-07	4.079940179139130302e-07	4.459704315160823956e-07	4.872867724681623705e-07	5.322178881841919191e-07	5.810594923930719390e-07	6.341295944554675995e-07	6.917700135524625763e-07	7.543479817374008475e-07	8.222578399484777440e-07	8.959228311808384545e-07	9.757969951140441399e-07	1.062367168581905600e-06	1.156155096356685359e-06	1.257719656797013943e-06	1.367659206978557561e-06	1.486614051986287625e-06	1.615269043097236477e-06	1.754356309621103530e-06	1.904658129192186905e-06	2.067009941318288964e-06	2.242303508990288375e-06	2.431490233136694992e-06	2.635584624672097706e-06
3.419402529876643362e-08	3.778268975131970490e-08	4.173128584848688571e-08	4.607410715843173959e-08	5.084852650300789723e-08	5.609525152870647545e-08	6.185860333534366651e-08	6.818681478395567487e-08	7.513235129754650474e-08	8.275225565672307756e-08	9.110851837571869291e-08	1.002684753308848951e-07	1.103052344036225376e-07	1.212981329927245541e-07	1.333332283473056372e-07	1.465038227708442550e-07	1.609110258492059197e-07	1.766643559609109057e-07	1.938823834361442012e-07	2.126934178420089183e-07	2.332362419851052061e-07	2.556608953386327262e-07	2.801295097193941613e-07	3.068172001605250235e-07	3.359130140476422378e-07	3.676209417097814535e-07	4.021609917810670181e-07	4.397703347744806781e-07	4.807045184349683465e-07	5.252387585648366728e-07	5.736693091396355610e-07	6.263149156569139039e-07	6.835183557828078226e-07	7.456480714817800588e-07	8.130998969321738817e-07	8.862988866444241198e-07	9.657012483079669909e-07	1.051796384997557525e-06	1.145109051468081590e-06	1.246201629358370013e-06	1.355676526208322219e-06	1.474178703268493923e-06	1.602398337145835891e-06	1.741073620383620337e-06	1.890993706114646139e-06	2.053001801955791285e-06	2.227998418323911405e-06	2.416944776352657829e-06	2.620866380567971788e-06	2.840856761442093116e-06
3.684245799350141801e-08	4.070907592404434723e-08	4.496350318054586867e-08	4.964268951292428201e-08	5.478690250373279796e-08	6.044000273730471050e-08	6.664974412540156260e-08	7.346809532016715842e-08	8.095158536210254758e-08	8.916167518146123171e-08	9.816515666134436225e-08	1.080345810641219059e-07	1.188487187196117333e-07	1.306930519736779692e-07	1.436603034995694357e-07	1.578510021813478043e-07	1.733740888890415755e-07	1.903475645787269876e-07	2.088991832673476580e-07	2.291671925516699495e-07	2.513011244632248832e-07	2.754626395760952155e-07	3.018264274118658061e-07	3.305811663156949836e-07	3.619305461089421825e-07	3.960943569569382456e-07	4.333096480247029753e-07	4.738319596286977784e-07	5.179366327281666460e-07	5.659201997351995662e-07	6.181018607576104415e-07	6.748250495223991016e-07	7.364590933600055300e-07	8.034009717586466832e-07	8.760771781254316838e-07	9.549456895128697578e-07	1.040498049188093668e-06	1.133261567034256809e-06	1.233801642880069744e-06	1.342724217951392852e-06	1.460678359730074007e-06	1.588358985584846486e-06	1.726509730609625328e-06	1.875925965162638126e-06	2.037457967644327870e-06	2.212014258083079116e-06	2.400565098111497661e-06	2.604146162914555591e-06	2.823862390708365524e-06	3.060892015267354235e-06
3.968014473400778397e-08	4.384457844042968772e-08	4.842669124346864059e-08	5.346627888592198984e-08	5.900671058658944745e-08	6.509522517383907033e-08	7.178325467721460370e-08	7.912677049653388067e-08	8.718665567268940410e-08	9.602910500319544788e-08	1.057260548423594303e-07	1.163556445264680795e-07	1.280027114686587458e-07	1.407593220760875404e-07	1.547253407536612960e-07	1.700090393738614498e-07	1.867277497109892839e-07	2.050085614604631263e-07	2.249890685893930126e-07	2.468181668934830167e-07	2.706569057671595526e-07	2.966793973285187806e-07	3.250737861779006434e-07	3.560432832086233164e-07	3.898072670299239338e-07	4.266024567056244864e-07	4.666841596566426977e-07	5.103275987210736023e-07	5.578293225116057182e-07	6.095087033559822885e-07	6.657095272516543107e-07	7.268016804097442765e-07	7.931829371059983640e-07	8.652808536958397900e-07	9.435547737871533341e-07	1.028497949696700749e-06	1.120639785443174331e-06	1.220548206651073527e-06	1.328832162854517624e-06	1.446144267795118270e-06	1.573183583406943728e-06	1.710698553267213409e-06	1.859490091367338597e-06	2.020414832121693412e-06	2.194388547579510476e-06	2.382389737838905017e-06	2.585463400676929955e-06	2.804724986407973649e-06	3.041364543959058593e-06	3.296651064106394608e-06
4.271930517717600729e-08	4.720269942339975106e-08	5.213576324796104538e-08	5.756134045333970059e-08	6.352612213050399578e-08	7.008096520561536472e-08	7.728124097074803780e-08	8.518720776683700954e-08	9.386441176753904539e-08	1.033841177405661025e-07	1.138237717672934150e-07	1.252674980096668819e-07	1.378066317256843562e-07	1.515402908509734096e-07	1.665759885841402628e-07	1.830302895377218279e-07	2.010295121444250177e-07	2.207104801400367178e-07	2.422213260795939393e-07	2.657223499821109564e-07	2.913869363411154343e-07	3.194025328832106652e-07	3.499716946047455325e-07	3.833131967669196800e-07	4.196632206821673754e-07	4.592766162791222646e-07	5.024282455890128607e-07	5.494144114533048828e-07	6.005543759095771215e-07	6.561919728695197213e-07	7.166973198601535615e-07	7.824686337536861667e-07	8.539341555652279528e-07	9.315541895480588535e-07	1.015823261962528719e-06	1.107272405037559271e-06	1.206471571780420275e-06	1.314032187421218275e-06	1.430609843401635849e-06	1.556907139931652208e-06	1.693676683243731396e-06	1.841724243766012383e-06	2.001912081519019798e-06	2.175162445107042497e-06	2.362461250727505244e-06	2.564861947657705759e-06	2.783489576695934547e-06	3.019545028029234415e-06	3.274309504978604160e-06	3.549149200022073040e-06
4.597284655615166348e-08	5.079770073502155480e-08	5.610647154375943202e-08	6.194526585655176943e-08	6.836433098502813568e-08	7.541839717304565963e-08	8.316705285011689782e-08	9.167514569851559507e-08	1.010132139615431835e-07	1.112579500124384472e-07	1.224926983156049527e-07	1.348079900282993065e-07	1.483021166117175834e-07	1.630817449455169670e-07	1.792625765691346514e-07	1.969700538068814182e-07	2.163401156713227756e-07	2.375200065812975034e-07	2.606691410763429455e-07	2.859600278586256979e-07	3.135792566461873872e-07	3.437285514774642199e-07	3.766258942659495383e-07	4.125067225658113383e-07	4.516252056732981766e-07	4.942556033548804060e-07	5.406937116608234688e-07	5.912584004514446666e-07	6.462932474326714423e-07	7.061682736665592488e-07	7.712817856910211499e-07	8.420623295499274479e-07	9.189707621998240066e-07	1.002502445921289161e-06	1.093189571521121499e-06	1.191603616264847447e-06	1.298357942626511135e-06	1.414110544083231220e-06	1.539566944314838540e-06	1.675483256291819074e-06	1.822669407848105524e-06	1.981992540435662374e-06	2.154380587845922974e-06	2.340826041755458537e-06	2.542389911010042355e-06	2.760205881599561583e-06	2.995484684294744891e-06	3.249518676914560066e-06	3.523686648165791969e-06	3.819458849946737762e-06
4.945439490934632282e-08	5.464463848321625675e-08	6.035544573270601163e-08	6.663641528179319584e-08	7.354159991025760294e-08	8.112987462145866877e-08	8.946534051913557782e-08	9.861775624786677988e-08	1.086630019649300490e-07	1.196835780159888381e-07	1.317691406077323210e-07	1.450170768958705031e-07	1.595331220368450555e-07	1.754320208861894791e-07	1.928382371655912441e-07	2.118867130644245993e-07	2.327236823895510591e-07	2.555075405296690377e-07	2.804097746569970640e-07	3.076159577497157927e-07	3.373268101828441180e-07	3.697593328032395530e-07	4.051480155753605735e-07	4.437461260586452416e-07	4.858270821537525269e-07	5.316859137338412504e-07	5.816408179571471358e-07	6.360348132388604331e-07	6.952374970423443384e-07	7.596469128314298835e-07	8.296915317072482200e-07	9.058323544324925031e-07	9.885651397234281949e-07	1.078422764864427099e-06	1.175977724869676178e-06	1.281844776581850816e-06	1.396683734256026696e-06	1.521202423328839092e-06	1.656159799215014325e-06	1.802369238106672683e-06	1.960702006872013218e-06	2.132090919258658108e-06	2.317534185701343771e-06	2.518099464111875096e-06	2.734928119091002148e-06	2.969239697041780526e-06	3.222336624685591773e-06	3.495609138479156740e-06	3.790540452402208677e-06	4.108712171531498289e-06
5.317832720290815514e-08	5.875939851571884030e-08	6.490023187226418898e-08	7.165416074348694038e-08	7.907930834543935402e-08	8.723898299869686204e-08	9.620211265326220888e-08	1.060437088170084808e-07	1.168453654652084533e-07	1.286957952671913028e-07	1.416914055959217795e-07	1.559369169210396866e-07	1.715460263256179488e-07	1.886421190316494498e-07	2.073590309687935103e-07	2.278418655755609486e-07	2.502478681811981909e-07	2.747473614805607059e-07	3.015247457825536989e-07	3.307795678853951412e-07	3.627276626088050454e-07	3.976023711934471694e-07	4.356558409623967920e-07	4.771604108261892904e-07	5.224100874030666915e-07	5.717221167182290275e-07	6.254386566397741652e-07	6.839285554042616774e-07	7.475892417806240676e-07	8.168487326168545149e-07	8.921677637088703982e-07	9.740420501241966068e-07	1.063004682304145252e-06	1.159628664455209997e-06	1.264529601923804245e-06	1.378368544425583061e-06	1.501854992171431178e-06	1.635750072095072264e-06	1.780869891540546688e-06	1.938089076911088857e-06	2.108344504911067233e-06	2.292639234129991282e-06	2.492046644819376719e-06	2.707714794797135101e-06	2.940870999480416355e-06	3.192826644092200210e-06	3.464982236109381818e-06	3.758832706016859944e-06	4.075972964402628000e-06	4.418103723371170845e-06
5.715980433472651694e-08	6.315873288811866142e-08	6.975933275493088206e-08	7.701893055543635658e-08	8.500000148853917995e-08	9.377059379895553486e-08	1.034047961063870533e-07	1.139832360688473059e-07	1.255936166462008427e-07	1.383312924748596637e-07	1.522998890040744683e-07	1.676119671890674335e-07	1.843897366864732933e-07	2.027658206530818704e-07	2.228840754097043374e-07	2.449004683980841832e-07	2.689840180298770565e-07	2.953177992030070464e-07	3.241000184415640553e-07	3.555451628011055540e-07	3.898852268711710034e-07	4.273710224008328217e-07	4.682735752709604351e-07	5.128856147380830237e-07	5.615231600787249259e-07	6.145272099698722309e-07	6.722655401495449820e-07	7.351346151114221593e-07	8.035616197978292536e-07	8.780066174659438995e-07	9.589648401115565551e-07	1.046969118042512677e-06	1.142592455399297182e-06	1.246450758621547633e-06	1.359205725056101702e-06	1.481567899093007235e-06	1.614299903399286158e-06	1.758219852995832465e-06	1.914204960087155899e-06	2.083195337708268349e-06	2.266198010392707117e-06	2.464291140192358117e-06	2.678628476488480541e-06	2.910444038124722204e-06	3.161057036463715922e-06	3.431877048016564876e-06	3.724409445319515791e-06	4.040261094728278710e-06	4.381146329770196998e-06	4.748893208630207229e-06
6.141480500457685492e-08	6.786029728896651307e-08	7.495224924475939322e-08	8.275225496913972835e-08	9.132744066388580499e-08	1.007509201276127275e-07	1.111022971846088753e-07	1.224682014693582373e-07	1.349428646103467714e-07	1.486287395110137924e-07	1.636371655756202325e-07	1.800890828833694945e-07	1.981157984755366121e-07	2.178598080874733423e-07	2.394756768301519073e-07	2.631309825043672141e-07	2.890073254146321596e-07	3.173014087390851506e-07	3.482261937062048221e-07	3.820121340285484806e-07	4.189084942478749012e-07	4.591847568544688447e-07	5.031321232561366797e-07	5.510651138883691919e-07	6.033232729766648177e-07	6.602729836838612518e-07	7.223093995994441094e-07	7.898584987532925101e-07	8.633792665623781321e-07	9.433660143453283474e-07	1.030350840264603446e-06	1.124906239779692023e-06	1.227647872915136429e-06	1.339237495863678613e-06	1.460386064656281424e-06	1.591857018836055503e-06	1.734469753270153056e-06	1.889103286422048463e-06	2.056700133584273262e-06	2.238270393736702129e-06	2.434896058846612468e-06	2.647735554562692970e-06	2.878028521371952739e-06	3.127100845387601097e-06	3.396369948010820464e-06	3.687350343763205505e-06	4.001659475610809655e-06	4.341023837100131569e-06	4.707285390590733866e-06	5.102408290804290664e-06
6.596016043134300619e-08	7.288268940089260908e-08	8.049952264772942932e-08	8.887681295355429067e-08	9.808665494955044237e-08	1.082075736557877951e-07	1.193250644525422929e-07	1.315321685191815031e-07	1.449300916624099674e-07	1.596288694314444447e-07	1.757480815786441216e-07	1.934176190912669129e-07	2.127785071933478573e-07	2.339837878961863297e-07	2.571994658615396224e-07	2.826055215332831216e-07	3.103969956907936224e-07	3.407851497806807290e-07	3.739987065923145807e-07	4.102851760568477964e-07	4.499122711685701603e-07	4.931694192515525048e-07	5.403693740226668330e-07	5.918499341344086385e-07	6.479757741163834708e-07	7.091403938729347966e-07	7.757681931348882770e-07	8.483166775057055942e-07	9.272788029853025768e-07	1.013185466097437693e-06	1.106608146989005442e-06	1.208161713108929767e-06	1.318507391311689680e-06	1.438355916462809940e-06	1.568470864851242568e-06	1.709672180933327184e-06	1.862839906145658856e-06	2.028918118725966993e-06	2.208919093672498263e-06	2.403927692148782236e-06	2.615105989805445090e-06	2.843698153632847064e-06	3.091035577089521979e-06	3.358542283352287223e-06	3.647740606618951909e-06	3.960257161450347028e-06	4.297829110165099949e-06	4.662310738300941503e-06	5.055680348118962399e-06	5.480047480052481649e-06
7.081358989435485759e-08	7.824548817236382655e-08	8.642277808795773534e-08	9.541648008537310559e-08	1.053039940303239839e-07	1.161696229269668039e-07	1.281051530306157615e-07	1.412104716287535558e-07	1.555942314041578278e-07	1.713745644909423254e-07	1.886798495071139678e-07	2.076495350266839637e-07	2.284350231404741652e-07	2.512006169474450873e-07	2.761245360176586288e-07	3.034000040737480799e-07	3.332364133498264564e-07	3.658605703050679933e-07	4.015180275935027524e-07	4.404745074212745530e-07	4.830174216585317554e-07	5.294574943129339330e-07	5.801304922173350277e-07	6.353990700333535105e-07	6.956547359254255118e-07	7.613199445160603811e-07	8.328503239913531772e-07	9.107370444859094882e-07	9.955093351371417496e-07	1.087737157459840616e-06	1.188034042951541066e-06	1.297060103097068333e-06	1.415525220194726570e-06	1.544192427676878350e-06	1.683881488841054230e-06	1.835472683145086740e-06	1.999910809446798699e-06	2.178209415786687901e-06	2.371455265516534148e-06	2.580813049768142557e-06	2.807530356430293388e-06	3.052942905960007789e-06	3.318480064488494245e-06	3.605670644797334004e-06	3.916149005827578581e-06	4.251661461446457675e-06	4.614073009225798052e-06	5.005374389984577254e-06	5.427689488812411873e-06	5.883283088208480771e-06
7.599373707178216210e-08	8.396929397018327238e-08	9.274476885671672404e-08	1.023963775133604811e-07	1.130071822360622582e-07	1.246676529713189617e-07	1.374762903344258389e-07	1.515402885830400198e-07	1.669762485805591866e-07	1.839109440877069201e-07	2.024821449061290521e-07	2.228395005904321923e-07	2.451454886447556421e-07	2.695764313267994258e-07	2.963235853960743304e-07	3.255943093639803869e-07	3.576133130308839177e-07	3.926239943296744483e-07	4.308898687358860383e-07	4.726960967513853686e-07	5.183511152210762353e-07	5.681883785003125042e-07	6.225682157537291768e-07	6.818798109336131753e-07	7.465433122576895085e-07	8.170120782807374789e-07	8.937750679318441321e-07	9.773593821683914136e-07	1.068332965177619468e-06	1.167307473336744652e-06	1.274941320421453132e-06	1.391942907829022346e-06	1.519074048855552911e-06	1.657153596334892059e-06	1.807061283208881797e-06	1.969741785852401255e-06	2.146209020221581693e-06	2.337550681126633542e-06	2.544933035150778280e-06	2.769605977942074809e-06	3.012908366792252838e-06	3.276273639585212165e-06	3.561235731343767909e-06	3.869435299726299411e-06	4.202626270917936390e-06	4.562682717430263349e-06	4.951606079352481622e-06	5.371532740598845429e-06	5.824741971654932016e-06	6.313664250243698071e-06
8.152020714470167037e-08	9.007576957806294323e-08	9.948942169597842864e-08	1.098429219544678709e-07	1.212253737187384304e-07	1.337338261762263453e-07	1.474739431993866780e-07	1.625607145332916165e-07	1.791192206085918041e-07	1.972854545610313348e-07	2.172072052376081702e-07	2.390450051761158306e-07	2.629731477589894432e-07	2.891807779642622664e-07	3.178730613658270844e-07	3.492724362721251094e-07	3.836199541364807068e-07	4.211767136237056743e-07	4.622253939756976169e-07	5.070718935835385583e-07	5.560470799446948383e-07	6.095086574606569710e-07	6.678431598126484400e-07	7.314680739400929855e-07	8.008341029377091567e-07	8.764275754819844695e-07	9.587730096952292491e-07	1.048435839655103623e-06	1.146025313057485099e-06	1.252197568841532443e-06	1.367658903884483818e-06	1.493169238170633687e-06	1.629545788132191665e-06	1.777666958147153273e-06	1.938476460460675704e-06	2.112987674069204607e-06	2.302288253368354320e-06	2.507544997617827302e-06	2.730008992509970713e-06	2.971021035352189715e-06	3.232017355571381420e-06	3.514535642433294507e-06	3.820221392022774981e-06	4.150834585665167054e-06	4.508256712070924810e-06	4.894498145555421362e-06	5.311705892723058759e-06	5.762171720003381759e-06	6.248340674383470359e-06	6.772820009594616951e-06
8.741360463091620705e-08	9.658768200157717760e-08	1.066818829726445029e-07	1.177838766733401771e-07	1.299892087147986637e-07	1.434019443541092816e-07	1.581353863257081798e-07	1.743128374442184600e-07	1.920684207097203680e-07	2.115479607553431626e-07	2.329099306907369157e-07	2.563264686163554012e-07	2.819844683132136158e-07	3.100867488507634408e-07	3.408533081014131046e-07	3.745226654043936729e-07	4.113532988833521186e-07	4.516251831916529813e-07	4.956414337361848359e-07	5.437300637144136101e-07	5.962458605900128954e-07	6.535723889294080417e-07	7.161241268240388296e-07	7.843487434311662916e-07	8.587295254782677153e-07	9.397879608922330984e-07	1.028086488033782488e-06	1.124231419338487615e-06	1.228876048488310193e-06	1.342723950559304250e-06	1.466532484912498590e-06	1.601116510912867285e-06	1.747352326875819633e-06	1.906181842949544737e-06	2.078616998942441815e-06	2.265744438398336953e-06	2.468730450503138731e-06	2.688826191675287088e-06	2.927373198946695791e-06	3.185809207476128336e-06	3.465674284754176973e-06	3.768617294252362095e-06	4.096402701439103387e-06	4.450917735224422740e-06	4.834179918007653387e-06	5.248344977577943497e-06	5.695715154156114175e-06	6.178747915866458890e-06	6.700065095881885530e-06	7.262462464392571529e-06
9.369557190785805193e-08	1.035289450345649917e-07	1.143485656938401408e-07	1.262484033904182238e-07	1.393308708323522221e-07	1.537075119408792367e-07	1.694997719701459491e-07	1.868398149155101193e-07	2.058714025567397810e-07	2.267508392522002897e-07	2.496479868288308068e-07	2.747473541501036405e-07	3.022492661904687859e-07	3.323711176997257978e-07	3.653487168045493482e-07	4.014377241665726050e-07	4.409151935972009366e-07	4.840812203181324553e-07	5.312607033533769208e-07	5.828052288428676261e-07	6.390950813794074404e-07	7.005413907888074902e-07	7.675884220976108060e-07	8.407160167627667488e-07	9.204421935723470078e-07	1.007325917965561623e-06	1.101970048862035359e-06	1.205024472435279799e-06	1.317189432609415703e-06	1.439219068405783257e-06	1.571925168607600625e-06	1.716181154553981368e-06	1.872926302210839638e-06	2.043170214997335059e-06	2.227997559170098435e-06	2.428573073880885014e-06	2.646146868325561066e-06	2.882060018690798487e-06	3.137750477876381453e-06	3.414759311224866285e-06	3.714737271722682558e-06	4.039451728345040828e-06	4.390793961398009738e-06	4.770786838864005824e-06	5.181592887874165745e-06	5.625522775515533791e-06	6.105044213220379519e-06	6.622791298989539382e-06	7.181574311648567701e-06	7.784389971242039347e-06
1.003888283789416142e-07	1.109246625365701468e-07	1.225171973075905761e-07	1.352671150571619752e-07	1.492841452953541933e-07	1.646878002500560254e-07	1.816082008019843254e-07	2.001869522867011204e-07	2.205780863347205267e-07	2.429490731598731416e-07	2.674819089510878178e-07	2.943742832773204732e-07	3.238408316788355671e-07	3.561144788919165037e-07	3.914478784358490151e-07	4.301149545834429668e-07	4.724125530366904790e-07	5.186622069388312235e-07	5.692120251720779062e-07	6.244387102163553270e-07	6.847497131782028198e-07	7.505855339402237192e-07	8.224221747286230616e-07	9.007737557505733657e-07	9.861953019115122493e-07	1.079285709985874270e-06	1.180690905981164552e-06	1.291107202804560055e-06	1.411284868711062876e-06	1.542031917382615864e-06	1.684218130856287440e-06	1.838779326885312320e-06	2.006721882678093665e-06	2.189127527314971258e-06	2.387158415489605177e-06	2.602062495557335866e-06	2.835179185197828531e-06	3.087945368307316198e-06	3.361901727028457309e-06	3.658699423096770480e-06	3.980107142933033988e-06	4.328018521132891483e-06	4.704459957202194312e-06	5.111598840547160764e-06	5.551752198858159114e-06	6.027395785112494813e-06	6.541173618472530839e-06	7.095907994349191973e-06	7.694609978857144375e-06	8.340490402779108248e-06
1.075172102325599399e-07	1.188011723651650437e-07	1.312168682268662876e-07	1.448721294299441235e-07	1.598844780692163472e-07	1.763819126994059530e-07	1.945037938313620132e-07	2.144017819241084615e-07	2.362408461044608426e-07	2.602003483375172771e-07	2.864752080339066125e-07	3.152771523520114281e-07	3.468360577359697139e-07	3.814013885234241881e-07	4.192437387583643681e-07	4.606564836585551968e-07	5.059575475077198679e-07	5.554912950749583848e-07	6.096305540042308615e-07	6.687787759660549866e-07	7.333723447211450987e-07	8.038830396110080984e-07	8.808206633628150137e-07	9.647358434747166010e-07	1.056223016832006370e-06	1.155923607593609582e-06	1.264529408781105069e-06	1.382786178397631321e-06	1.511497461300736987e-06	1.651528648449670666e-06	1.803811285542589142e-06	1.969347643451249248e-06	2.149215563247489391e-06	2.344573588996191931e-06	2.556666401860799354e-06	2.786830569428034521e-06	3.036500624505154144e-06	3.307215487974637857e-06	3.600625250604674583e-06	3.918498329003350885e-06	4.262729011174344964e-06	4.635345407370383342e-06	5.038517822148269494e-06	5.474567563708938870e-06	5.945976206740826654e-06	6.455395325075911877e-06	7.005656710529850015e-06	7.599783094286765058e-06	8.240999387143887984e-06	8.932744454818937439e-06
1.151057107375381285e-07	1.271860909011025481e-07	1.404780810084604281e-07	1.550971233669203247e-07	1.711690357843552722e-07	1.888308509177613535e-07	2.082317653083095134e-07	2.295341435778162686e-07	2.529145983449740824e-07	2.785651509180649398e-07	3.066944781019653432e-07	3.375292507488801570e-07	3.713155699848740460e-07	4.083205073575204101e-07	4.488337554740245640e-07	4.931693960337575925e-07	5.416677925036942732e-07	5.946976150411757826e-07	6.526580056311798736e-07	7.159808917816207608e-07	7.851334575011587266e-07	8.606207806760024470e-07	9.429886463607117473e-07	1.032826545903360140e-06	1.130770872237200188e-06	1.237508322087389153e-06	1.353779516261719080e-06	1.480382849617801675e-06	1.618178582723543848e-06	1.768093187652510579e-06	1.931123960778889691e-06	2.108343915856246924e-06	2.300906971078771363e-06	2.510053444231479287e-06	2.737115870432615502e-06	2.983525157358853545e-06	3.250817093214659250e-06	3.540639223063060028e-06	3.854758109469563201e-06	4.195066993723584553e-06	4.563593874189653464e-06	4.962510018594815385e-06	5.394138927287155199e-06	5.860965764685658968e-06	6.365647276290038117e-06	6.911022208723637687e-06	7.500122250335904909e-06	8.136183509893808990e-06	8.822658550836943116e-06	9.563228998451187905e-06
1.231805210132764532e-07	1.361083580980390263e-07	1.503328001113014422e-07	1.659773877646570663e-07	1.831767663657837117e-07	2.020775816308049243e-07	2.228394964807909361e-07	2.456362656855648285e-07	2.706568915394347468e-07	2.981068659803604567e-07	3.282095048648141800e-07	3.612073804228775081e-07	3.973638582417654625e-07	4.369647454613766464e-07	4.803200572121559161e-07	5.277659086836712610e-07	5.796665405812431115e-07	6.364164861079921897e-07	6.984428879998337633e-07	7.662079745412198405e-07	8.402117038992709658e-07	9.209945865322748718e-07	1.009140695855513152e-06	1.105280877781239464e-06	1.210096170190064393e-06	1.324321443837109886e-06	1.448749276645920452e-06	1.584234073796700182e-06	1.731696446469442283e-06	1.892127862557493703e-06	2.066595583119753102e-06	2.256247898789001021e-06	2.462319680797692794e-06	2.686138261718522149e-06	2.929129661442950333e-06	3.192825174334606178e-06	3.478868333892494539e-06	3.789022271639313426e-06	4.125177487309136619e-06	4.489360047743673936e-06	4.883740232213733276e-06	5.310641642157517311e-06	5.772550793569956740e-06	6.272127210477618029e-06	6.812214038092524024e-06	7.395849194352927213e-06	8.026277078613044957e-06	8.706960856253402733e-06	9.441595337920241025e-06	1.023412047198135990e-05
1.317690712070507318e-07	1.455982829822072776e-07	1.608145021518493380e-07	1.775498830435329646e-07	1.959484602683723869e-07	2.161671042150326935e-07	2.383766100895837719e-07	2.627628474888817507e-07	2.895279966560856836e-07	3.188918772071229001e-07	3.510933754387737767e-07	3.863919766629678990e-07	4.250694093582465573e-07	4.674314082881238384e-07	5.138096041069029291e-07	5.645635473566482749e-07	6.200828751537344991e-07	6.807896292698788593e-07	7.471407347299741266e-07	8.196306484773720553e-07	8.987941880954620574e-07	9.852095510223455015e-07	1.079501535151727484e-06	1.182344972177803831e-06	1.294468385512788917e-06	1.416657885083210332e-06	1.549761311792021247e-06	1.694692644919280463e-06	1.852436686219037987e-06	2.024054034958292146e-06	2.210686368626906831e-06	2.413562044528728154e-06	2.634002037939930630e-06	2.873426232985198591e-06	3.133360082840643540e-06	3.415441656313554936e-06	3.721429088275324373e-06	4.053208451832487547e-06	4.412802070503040598e-06	4.802377289026507108e-06	5.224255721763115592e-06	5.680922997934667389e-06	6.175039023217602718e-06	6.709448777414819874e-06	7.287193668105839928e-06	7.911523460291972632e-06	8.585908802121739586e-06	9.314054366781624383e-06	1.009991263058461868e-05	1.094769830714368063e-05
1.409000720049657778e-07	1.556875895208412762e-07	1.719582265665866477e-07	1.898532950828923226e-07	2.095268122084856989e-07	2.311465187993183343e-07	2.548950454670665782e-07	2.809711418149457150e-07	3.095909983627174830e-07	3.409896673509217212e-07	3.754225889585497851e-07	4.131672298253792845e-07	4.545248411406959917e-07	4.998223439436265868e-07	5.494143496769866834e-07	6.036853244461815463e-07	6.630519058568377505e-07	7.279653817395103200e-07	7.989143405161868730e-07	8.764275034213823891e-07	9.610767492592105445e-07	1.053480342856826770e-06	1.154306378862833667e-06	1.264276453035805922e-06	1.384169573672104205e-06	1.514826326332484870e-06	1.657153305541584724e-06	1.812127827653387683e-06	1.980802939595643650e-06	2.164312738726388365e-06	2.363878019554319883e-06	2.580812263589111034e-06	2.816527989095605290e-06	3.072543478025029585e-06	3.350489897884803871e-06	3.652118836781007445e-06	3.979310270325525292e-06	4.334080979533973242e-06	4.718593439252908411e-06	5.135165197039488932e-06	5.586278762768552831e-06	6.074592029558796982e-06	6.602949246887887087e-06	7.174392566998401765e-06	7.792174185879525522e-06	8.459769100239623946e-06	9.180888501958427261e-06	9.959493831505150400e-06	1.079981151175759756e-05	1.170634838350614698e-05
1.506035563969352237e-07	1.664094627713619881e-07	1.838006265852839764e-07	2.029280914986632398e-07	2.239564832735798916e-07	2.470650947834806403e-07	2.724491340958681581e-07	3.003210383653776527e-07	3.309118867998073686e-07	3.644729193154960374e-07	4.012771678663523369e-07	4.416212078124502241e-07	4.858270370901467538e-07	5.342440913555723232e-07	5.872514036974418216e-07	6.452599179529046134e-07	7.087149651115303725e-07	7.780989127569302244e-07	8.539339979730662263e-07	9.367853546314783030e-07	1.027264246477008720e-06	1.126031517941380747e-06	1.233801275136038801e-06	1.351344810006390871e-06	1.479494781168561463e-06	1.619149665495101285e-06	1.771278495066603375e-06	1.936925894660644355e-06	2.117217435505713042e-06	2.313365321583675200e-06	2.526674425319068170e-06	2.758548690043338601e-06	3.010497917165088183e-06	3.284144956511963287e-06	3.581233318831235001e-06	3.903635229942833206e-06	4.253360146525461830e-06	4.632563753988038132e-06	5.043557467308572683e-06	5.488818456146567936e-06	5.971000215903181620e-06	6.492943706746657911e-06	7.057689082917660449e-06	7.668488034877584514e-06	8.328816767060598573e-06	9.042389634132325509e-06	9.813173458729394029e-06	1.064540255366880368e-05	1.154359447154634118e-05	1.251256650449496275e-05
1.609109216097400374e-07	1.777985952163704133e-07	1.963800204087704327e-07	2.168165781476501574e-07	2.392841632820049252e-07	2.639743396328820185e-07	2.910956754719484283e-07	3.208751473406540695e-07	3.535596497234653405e-07	3.894176176444483291e-07	4.287407696496192101e-07	4.718459790452531640e-07	5.190772816854185284e-07	5.708080290400979154e-07	6.274431957283074177e-07	6.894218511684447634e-07	7.572198054803211312e-07	8.313524402697730585e-07	9.123777354366674647e-07	1.000899503670270531e-06	1.097570844830950324e-06	1.203097832965847255e-06	1.318243449260504448e-06	1.443831774800139624e-06	1.580752457586290566e-06	1.729965468839608118e-06	1.892506164207057209e-06	2.069490666084527606e-06	2.262121583860190712e-06	2.471694089478583392e-06	2.699602366317528366e-06	2.947346449958408854e-06	3.216539480010698127e-06	3.508915382722325220e-06	3.826337004666150842e-06	4.170804718333471273e-06	4.544465520988150049e-06	4.949622648634335355e-06	5.388745727419615179e-06	5.864481485239462138e-06	6.379665046708487719e-06	6.937331835031866249e-06	7.540730104625095498e-06	8.193334128599911190e-06	8.898858065447749524e-06	9.661270529397909259e-06	1.048480988901759515e-05	1.137400031862618981e-05	1.233366862703076337e-05	1.336896188793044425e-05
1.718549711157752690e-07	1.898912331823557522e-07	2.097364424798364435e-07	2.315629557340300328e-07	2.555586332556055966e-07	2.819280677975032382e-07	3.108940131049693507e-07	3.426988832158898413e-07	3.776063648152302450e-07	4.159031501937756249e-07	4.579007987812058615e-07	5.039377356591367278e-07	5.543813959115881834e-07	6.096305241383050568e-07	6.701176389401265030e-07	7.363116726855086716e-07	8.087207973820498011e-07	8.878954480074348396e-07	9.744315551985645874e-07	1.068973999756786533e-06	1.172220301998431011e-06	1.284924559565073693e-06	1.407901647902632236e-06	1.542031698225518304e-06	1.688264868396137438e-06	1.847626422773409293e-06	2.021222137712199238e-06	2.210244050028424253e-06	2.415976566379970665e-06	2.639802952148293686e-06	2.883212219039141972e-06	3.147806431248390180e-06	3.435308450660087598e-06	3.747570142153607544e-06	4.086581060693279828e-06	4.454477642452115142e-06	4.853552922781196153e-06	5.286266804366874501e-06	5.755256899425407277e-06	6.263349970249380505e-06	6.813573992864696940e-06	7.409170868928341258e-06	8.053609811356527576e-06	8.750601429447843805e-06	9.504112539498434044e-06	1.031838172706957577e-05	1.119793568715503534e-05	1.214760636851498224e-05	1.317254894836288647e-05	1.427826066344026091e-05
1.834699566184927514e-07	2.027252232327610263e-07	2.239116947256569395e-07	2.472133763846752672e-07	2.728308278579532376e-07	3.009824695931261876e-07	3.319061104769296132e-07	3.658605484706518962e-07	4.031272919412689136e-07	4.440124097487348999e-07	4.888485185983388965e-07	5.379969166319548802e-07	5.918498727145230680e-07	6.508330813715780193e-07	7.154082938503494785e-07	7.860761363103698334e-07	8.633791266996008792e-07	9.479049024378544703e-07	1.040289671611445057e-06	1.141221900978821117e-06	1.251446254698194293e-06	1.371767798311862933e-06	1.503056483157891032e-06	1.646251927027134929e-06	1.802368507540485261e-06	1.972500785385394435e-06	2.157829275222944058e-06	2.359626582751832270e-06	2.579263927094443466e-06	2.818218068347704350e-06	3.078078660818898643e-06	3.360556053135754599e-06	3.667489557085051592e-06	4.000856207683668408e-06	4.362780037624681163e-06	4.755541889859704827e-06	5.181589792671924872e-06	5.643549922171555389e-06	6.144238177675076230e-06	6.686672395940560412e-06	7.274085230690001030e-06	7.909937724268267521e-06	8.597933598652612196e-06	9.342034293334292006e-06	1.014647477784104067e-05	1.101578016684122050e-05	1.195478316587127683e-05	1.296864237574443682e-05	1.406286148362312297e-05	1.524330936856601232e-05
1.957916199087997063e-07	2.163400584185583288e-07	2.389493976429684053e-07	2.638160000508545195e-07	2.911538976409841473e-07	3.211961798711873628e-07	3.541966267677720229e-07	3.904314170619791886e-07	4.302009651286765146e-07	4.738318953291713437e-07	5.216791628386670421e-07	5.741283305350326992e-07	6.315980120404662638e-07	6.945424915408133389e-07	7.634545315585054631e-07	8.388683804247444530e-07	9.213629917830705084e-07	1.011565469061013239e-06	1.110154748466968777e-06	1.217865534706222969e-06	1.335492504261807171e-06	1.463894791751790792e-06	1.604000775553450238e-06	1.756813179575673142e-06	1.923414508761783935e-06	2.104972836614637070e-06	2.302747963752533312e-06	2.518097967225943934e-06	2.752486161048892856e-06	3.007488489123376348e-06	3.284801372456473023e-06	3.586250033286927099e-06	3.913797319445389222e-06	4.269553052968171483e-06	4.655783927665669848e-06	5.074923981006180759e-06	5.529585666314775078e-06	6.022571551893433813e-06	6.556886674247729613e-06	7.135751573140114414e-06	7.762616036688738745e-06	8.441173585171497876e-06	9.175376722593046210e-06	9.969452985394871547e-06	1.082792181795833558e-05	1.175561230473678176e-05	1.275768178895760829e-05	1.383963540786080044e-05	1.500734657435782403e-05	1.626707843482194297e-05
2.088572344798770969e-07	2.307769242619981346e-07	2.548950410886316187e-07	2.814210505846675477e-07	3.105832709327095582e-07	3.426303462927042284e-07	3.778329921444518242e-07	4.164858174162084975e-07	4.589092840116158604e-07	5.054518129109973532e-07	5.564920465336177725e-07	6.124412775768896528e-07	6.737460550977635810e-07	7.408909791702733854e-07	8.144016960414156741e-07	8.948481063150067961e-07	9.828477993191539672e-07	1.079069727457698014e-06	1.184238135008075168e-06	1.299136756507336217e-06	1.424613300563352775e-06	1.561584235638906465e-06	1.711039895080449697e-06	1.874049919400393004e-06	2.051769054569950436e-06	2.245443325836320164e-06	2.456416607343145431e-06	2.686137608602458585e-06	2.936167299639641598e-06	3.208186797404945605e-06	3.504005736816364305e-06	3.825571150562623860e-06	4.174976882551310497e-06	4.554473560626453698e-06	4.966479154918893729e-06	5.413590148873326947e-06	5.898593350707305932e-06	6.424478373683721892e-06	6.994450814205535293e-06	7.611946157313265349e-06	8.280644439696221187e-06	9.004485700803395654e-06	9.787686253061238269e-06	1.063475580255897969e-05	1.155051545184178730e-05	1.254011661666080655e-05	1.360906088864170482e-05	1.476322087585855003e-05	1.600886205322111757e-05	1.735266565439887293e-05
2.227056467808863929e-07	2.460787443414698851e-07	2.717960346297352191e-07	3.000808713292253556e-07	3.311767151882839098e-07	3.653486970102100929e-07	4.028854823972292815e-07	4.441012147013419795e-07	4.893376044848122811e-07	5.389661752747066117e-07	5.933906759406612777e-07	6.530496705893881913e-07	7.184193174552180127e-07	7.900163488724409347e-07	8.684012650425454625e-07	9.541817549570362641e-07	1.048016358504303095e-06	1.150618384476493544e-06	1.262760099898359757e-06	1.385277206824390278e-06	1.519073623492438826e-06	1.665126587479327834e-06	1.824492099276890933e-06	1.998310725492332224e-06	2.187813781675299511e-06	2.394329915580848485e-06	2.619292112493741258e-06	2.864245145060362327e-06	3.130853490898512659e-06	3.420909742080475027e-06	3.736343531405898356e-06	4.079231001197034221e-06	4.451804841155603736e-06	4.856464922612168948e-06	5.295789557275352938e-06	5.772547409340745819e-06	6.289710090545900102e-06	6.850465468452135582e-06	7.458231718892190054e-06	8.116672154136565572e-06	8.829710858894615586e-06	9.601549166785012499e-06	1.043668301034415748e-05	1.133992117803832655e-05	1.231640451202877603e-05	1.337162608068140133e-05	1.451145235991546683e-05	1.574214545753443423e-05	1.707038641458895315e-05	1.850329961763088891e-05
2.373773169831082908e-07	2.622902253377437175e-07	2.897017572988805792e-07	3.198499800521315185e-07	3.529943976163821187e-07	3.894176075502947574e-07	4.294272926944537508e-07	4.733582921277549583e-07	5.215748282864224655e-07	5.744729006747696528e-07	6.324828571775706607e-07	6.960721545854616462e-07	7.657483205692090837e-07	8.420621299851152042e-07	9.256110090625017095e-07	1.017042681714723110e-06	1.117059072926805286e-06	1.226420484905660123e-06	1.345950062431580669e-06	1.476538564621918156e-06	1.619149461108402688e-06	1.774824371437419388e-06	1.944688867325995186e-06	2.129958658244276783e-06	2.331946181645607437e-06	2.552067620027365892e-06	2.791850367873049945e-06	3.052940972404531075e-06	3.337113572950311982e-06	3.646278864614798237e-06	3.982493612811519081e-06	4.347970746091570292e-06	4.745090055559731788e-06	5.176409530015478419e-06	5.644677356783462227e-06	6.152844619002467358e-06	6.704078720915222274e-06	7.301777573445278422e-06	7.949584573046625699e-06	8.651404407470465263e-06	9.411419722695447482e-06	1.023410868581535142e-05	1.112426347915637893e-05	1.208700976130504177e-05	1.312782713104894682e-05	1.425257063047503651e-05	1.546749332360308085e-05	1.677926998697092399e-05	1.819502194849952398e-05	1.972234311076550257e-05
2.529143591249266554e-07	2.794579013940015030e-07	3.086636065916900648e-07	3.407851230423438786e-07	3.760989448823049546e-07	4.149061666775920163e-07	4.575346102142386026e-07	5.043410310109768682e-07	5.557134912170166725e-07	6.120739100068853686e-07	6.738808032028603122e-07	7.416322244968912571e-07	8.158689213088806388e-07	8.971777190072289249e-07	9.861951479299191989e-07	1.083611328380247172e-06	1.190174129529515572e-06	1.306693618940140349e-06	1.434046820224450561e-06	1.573182797177539579e-06	1.725128083564923460e-06	1.890992478606546963e-06	2.071975229076318575e-06	2.269371619829361188e-06	2.484579995475781648e-06	2.719109236836841005e-06	2.974586716747559471e-06	3.252766760700867806e-06	3.555539638767436934e-06	3.884941116161310996e-06	4.243162590755459703e-06	4.632561846780018452e-06	5.055674454852055446e-06	5.515225849387649926e-06	6.014144115329120353e-06	6.555573516977263873e-06	7.142888802546179206e-06	7.779710318848092349e-06	8.469919971266431379e-06	9.217678064875386431e-06	1.002744106320760301e-05	1.090398030176180420e-05	1.185240169384433802e-05	1.287816646678648948e-05	1.398711296691859379e-05	1.518547957194340182e-05	1.647992874950000478e-05	1.787757230074874456e-05	1.938599782772427779e-05	2.101329646298694513e-05
2.693605804950315820e-07	2.976301776342734703e-07	3.287350465348774238e-07	3.629453281809425401e-07	4.005555016786458877e-07	4.418862410095824485e-07	4.872866853986456374e-07	5.371367893160860704e-07	5.918498496855533990e-07	6.518752221326513585e-07	7.177012387677815457e-07	7.898583406798175463e-07	8.689224390256577210e-07	9.555185193345459826e-07	1.050324504404702897e-06	1.154075391953686338e-06	1.267567683991497090e-06	1.391664125717368022e-06	1.527298772595427703e-06	1.675482405140931996e-06	1.837308311846366908e-06	2.013958461593447051e-06	2.206710087831972109e-06	2.416942707758049292e-06	2.646145600689420221e-06	2.895925770813743467e-06	3.168016420472778056e-06	3.464285961139854688e-06	3.786747590245996728e-06	4.137569463008969942e-06	4.519085489415090028e-06	4.933806787491460630e-06	5.384433824985211492e-06	5.873869282525323856e-06	6.405231672284666392e-06	6.981869747073494156e-06	7.607377735676497706e-06	8.285611441091495039e-06	9.020705239125490402e-06	9.817090015551954075e-06	1.067951208072614925e-05	1.161305310117079472e-05	1.262315108820164819e-05	1.371562248412743383e-05	1.489668538692564116e-05	1.617298395458409446e-05	1.755161403044977204e-05	1.904015003098468643e-05	2.064667313722917270e-05	2.237980083106268526e-05
2.867615201061098982e-07	3.168573726770514234e-07	3.499716546446542447e-07	3.863919567867274927e-07	4.264317879439386099e-07	4.704325381398767506e-07	5.187659015631320536e-07	5.718363783892507160e-07	6.300839652578987400e-07	6.939870470043052212e-07	7.640655029462945422e-07	8.408840417548573304e-07	9.250557796908390535e-07	1.017246077771347950e-06	1.118176654237444044e-06	1.228629989529133036e-06	1.349454041833683282e-06	1.481567292158844163e-06	1.625964138792325748e-06	1.783720661942232730e-06	1.956000780308503656e-06	2.144062822312081206e-06	2.349266535703643342e-06	2.573080560287302752e-06	2.817090389522573023e-06	3.083006847809002353e-06	3.372675111310019507e-06	3.688084301230839784e-06	4.031377679528675703e-06	4.404863478097473833e-06	4.811026393529496918e-06	5.252539780608826098e-06	5.732278578735167164e-06	6.253333006497458636e-06	6.819023060620762138e-06	7.432913856484620467e-06	8.098831848349423730e-06	8.820881968329166668e-06	9.603465724000735443e-06	1.045130029533858375e-05	1.136943867239868616e-05	1.236329087584360067e-05	1.343864630298534326e-05	1.460169724252424335e-05	1.585906360156256616e-05	1.721781888877196173e-05	1.868551749776520567e-05	2.027022333478821462e-05	2.198053983474933379e-05	2.382564140938195677e-05
3.051644861042100746e-07	3.371917599730385664e-07	3.724311675864923411e-07	4.111887540281285327e-07	4.537981544990344117e-07	5.006226680160324103e-07	5.520578425813066830e-07	6.085341375676746343e-07	6.705197868677711356e-07	7.385238762148957557e-07	8.130996488306286607e-07	8.948480543280157630e-07	9.844215566018729220e-07	1.082528217269076093e-06	1.189936072081805825e-06	1.307477818624414879e-06	1.436055834520432910e-06	1.576647546318021450e-06	1.730311170191237431e-06	1.898191846587505393e-06	2.081528191968295224e-06	2.281659291830264163e-06	2.500032160252428498e-06	2.738209692295096433e-06	2.997879136668776813e-06	3.280861117201399117e-06	3.589119232750780319e-06	3.924770266336811240e-06	4.290095035400072829e-06	4.687549916225222490e-06	5.119779076698837333e-06	5.589627452689725244e-06	6.100154504452727867e-06	6.654648790543574871e-06	7.256643397803595287e-06	7.909932267009341623e-06	8.618587454784468096e-06	9.386977373330056610e-06	1.021978605044210459e-05	1.112203345312997011e-05	1.209909691894373357e-05	1.315673373982101829e-05	1.430110494389899164e-05	1.553880032126706524e-05	1.687686474006952080e-05	1.832282579969140697e-05	1.988472286794199932e-05	2.157113754923608732e-05	2.339122563066039240e-05	2.535475055259289013e-05
3.246185919519661700e-07	3.586876077882158720e-07	3.961735253388393396e-07	4.374018976833579502e-07	4.827276368606371794e-07	5.325372023064949983e-07	5.872513583522349689e-07	6.473280063453415595e-07	7.132652303346298836e-07	7.856045705823676574e-07	8.649345399613772113e-07	9.518943991179508782e-07	1.047178207135444742e-06	1.151539165318053449e-06	1.265794272628862876e-06	1.390829312261086802e-06	1.527604189795391091e-06	1.677158644398589269e-06	1.840618355549602611e-06	2.019201468835096460e-06	2.214225565439478599e-06	2.427115101059491420e-06	2.659409341101992727e-06	2.912770820168073689e-06	3.188994354997565461e-06	3.490016641218423279e-06	3.817926465446195864e-06	4.174975565471272224e-06	4.563590172480936148e-06	4.986383270465599509e-06	5.446167609163454673e-06	5.945969508089589239e-06	6.489043490376794180e-06	7.078887786317954626e-06	7.719260747635067142e-06	8.414198214607624516e-06	9.168031879257847264e-06	9.985408688818218901e-06	1.087131133466662449e-05	1.183107987283406396e-05	1.287043452302036228e-05	1.399549969381223147e-05	1.521282928247725180e-05	1.652943329827109709e-05	1.795280585866140076e-05	1.949095460822035383e-05	2.115243161015130233e-05	2.294636576046431520e-05	2.488249677478000696e-05	2.697121079742658220e-05
3.451747912169056842e-07	3.814012176457865297e-07	4.212609136547914925e-07	4.651000450214719214e-07	5.132960069810619760e-07	5.662597314798060679e-07	6.244386277450436631e-07	6.883195937581063112e-07	7.584322548176460057e-07	8.353524443591451963e-07	9.197059430425026527e-07	1.012172492994775164e-06	1.113490105003092528e-06	1.224459677393750717e-06	1.345949946305697600e-06	1.478902788072015472e-06	1.624338895458071408e-06	1.783363850571805148e-06	1.957174618356842399e-06	2.147066485703354166e-06	2.354440472362972381e-06	2.580811241027520883e-06	2.827815535136581921e-06	3.097221174189837990e-06	3.390936637589223467e-06	3.711021269283560470e-06	4.059696136757910498e-06	4.439355579186873381e-06	4.852579480851544270e-06	5.302146307203253998e-06	5.791046942235710995e-06	6.322499367098378598e-06	6.899964221139613607e-06	7.527161287805308502e-06	8.208086949028491023e-06	8.947032652923407709e-06	9.748604440733818678e-06	1.061774358007503114e-05	1.155974835254241417e-05	1.258029704472654880e-05	1.368547219256963518e-05	1.488178612981109964e-05	1.617620789198180622e-05	1.757619152802823853e-05	1.908970587213225961e-05	2.072526582867997321e-05	2.249196522355098363e-05	2.439951127498718889e-05	2.645826073721820648e-05	2.867925776975823046e-05
3.668859107892409066e-07	4.053909610329307329e-07	4.477578046074326932e-07	4.943543775676909825e-07	5.455818226530399932e-07	6.018769193080400823e-07	6.637152187031851877e-07	7.316142446378911034e-07	8.061369358201385295e-07	8.878953456423938684e-07	9.775546164734131506e-07	1.075837246415591362e-06	1.183527667442974162e-06	1.301477154834755712e-06	1.430609088853353981e-06	1.571924590684162895e-06	1.726508555754753067e-06	1.895536108685407635e-06	2.080279505287089424e-06	2.282115508218154673e-06	2.502533264134687699e-06	2.743142711419069629e-06	3.005683548847475004e-06	3.292034796853217987e-06	3.604224984361308829e-06	3.944442995503059737e-06	4.315049611866949923e-06	4.718589787300018571e-06	5.157805693636287961e-06	5.635650577093314091e-06	6.155303466438623982e-06	6.720184775377691128e-06	7.333972842957102290e-06	8.000621457081768658e-06	8.724378407548115846e-06	9.509805116231397879e-06	1.036179739329197629e-05	1.128560736941267270e-05	1.228686665518816657e-05	1.337161077981338143e-05	1.454630496217984708e-05	1.581787126834257248e-05	1.719371721009543073e-05	1.868176584005426874e-05	2.029048739915517526e-05	2.202893257291421971e-05	2.390676741300963904e-05	2.593430998087036131e-05	2.812256876985562822e-05	3.048328296235251292e-05
3.898066823468329950e-07	4.307173141709704561e-07	4.757309949963751706e-07	5.252386435074032926e-07	5.796664743086066832e-07	6.394785544954644068e-07	7.051801451786233820e-07	7.773211023726165190e-07	8.564995343437526286e-07	9.433657325437151461e-07	1.038626394212531074e-06	1.143049155722399898e-06	1.257467456759814103e-06	1.382785756505931846e-06	1.519985124073792122e-06	1.670129226595972843e-06	1.834370739526233421e-06	2.013958204923031826e-06	2.210243364721115780e-06	2.424688997266268675e-06	2.658877286689705946e-06	2.914518756025967981e-06	3.193461796334674483e-06	3.497702825464430246e-06	3.829397111497738928e-06	4.190870297333601502e-06	4.584630664297161570e-06	5.013382174108421132e-06	5.480038329989863522e-06	5.987736899147462072e-06	6.539855540297760806e-06	7.140028381363040619e-06	7.792163593863876282e-06	8.500462011951753874e-06	9.269436845383997585e-06	1.010393453708451120e-05	1.100915681721393928e-05	1.199068400691928489e-05	1.305449962609132225e-05	1.420701636057317591e-05	1.545510344526329781e-05	1.680611552049684611e-05	1.826792301989266495e-05	1.984894414857358983e-05	2.155817851120902845e-05	2.340524244980321519e-05	2.540040615138819088e-05	2.755463258591289266e-05	2.987961833453031630e-05	3.238783636821640331e-05
4.139937718785166699e-07	4.574428906403045509e-07	5.052496423851231432e-07	5.578291974744650935e-07	6.156342289312300856e-07	6.791575991226213867e-07	7.489359205543383876e-07	8.255531677953463924e-07	9.096445617777833577e-07	1.001900744661519646e-06	1.103072264469300560e-06	1.213974389748469120e-06	1.335492275604050320e-06	1.468586503577173826e-06	1.614299019009571774e-06	1.773759490740329532e-06	1.948192119224017491e-06	2.138922920438591644e-06	2.347387514266498998e-06	2.575139447380921908e-06	2.823859082051424840e-06	3.095363083691776531e-06	3.391614541417999724e-06	3.714733757342857908e-06	4.067009741825886618e-06	4.450912453401964767e-06	4.869105823634954689e-06	5.324461608673803781e-06	5.820074110831476210e-06	6.359275815045862047e-06	6.945653986621236834e-06	7.583068278174330174e-06	8.275669395223397598e-06	9.027918871344474693e-06	9.844610005276650621e-06	1.073089001377737901e-05	1.169228345539911056e-05	1.273471698167372566e-05	1.386454547343768403e-05	1.508857962120290031e-05	1.641411500956579410e-05	1.784896276662414083e-05	1.940148184025480854e-05	2.108061296384988568e-05	2.289591437472659363e-05	2.485759934888989747e-05	2.697657561612529803e-05	2.926448671952835853e-05	3.173375538349189128e-05	3.439762895390626623e-05
4.395058070706549154e-07	4.856324716445107628e-07	5.363852985310493089e-07	5.922050374608171344e-07	6.535722707910764396e-07	7.210102335858485583e-07	7.950886072023049096e-07	8.764273538135052659e-07	9.657008400947859528e-07	1.063642269383794426e-06	1.171048442704737190e-06	1.288784870161505904e-06	1.417791255360893573e-06	1.559087376725583011e-06	1.713779390795655524e-06	1.883066583897345890e-06	2.068248599877075679e-06	2.270733172957846215e-06	2.492044396170645089e-06	2.733831557246236289e-06	2.997878575319202269e-06	3.286114073294896519e-06	3.600622122259492228e-06	3.943653695867966826e-06	4.317638874225828460e-06	4.725199838379954980e-06	5.169164698150524579e-06	5.652582197664299564e-06	6.178737344586685266e-06	6.751168010685571153e-06	7.373682552994168965e-06	8.050378506465576524e-06	8.785662400614411007e-06	9.584270754225316139e-06	1.045129230375635291e-05	1.139219152257308673e-05	1.241283348960850912e-05	1.351951016744201741e-05	1.471896815111786400e-05	1.601843795027287721e-05	1.742566486829655377e-05	1.894894154330110453e-05	2.059714221660388319e-05	2.237975879524360513e-05	2.430693877569077389e-05	2.638952509643345461e-05	2.863909798743007458e-05	3.106801888457228595e-05	3.368947647722913430e-05	3.651753495664770147e-05
4.664034023557164095e-07	5.153530336913075907e-07	5.692119399625227055e-07	6.284478385764601158e-07	6.935707387042424224e-07	7.651358977021687934e-07	8.437478618128535180e-07	9.300645353772097031e-07	1.024801556910545434e-06	1.128737002534580557e-06	1.242716438404656964e-06	1.367658344953408567e-06	1.504559937000277195e-06	1.654503405047550275e-06	1.818662604398912632e-06	1.998310220095273639e-06	2.194825437062422502e-06	2.409702146307945115e-06	2.644557719485827283e-06	2.901142385668308962e-06	3.181349245720535515e-06	3.487224961265643149e-06	3.820981156849669090e-06	4.185006575568877050e-06	4.581880030097229960e-06	5.014384192752734515e-06	5.485520269956351844e-06	5.998523608166470265e-06	6.556880280109976532e-06	7.164344701869190914e-06	7.824958333118466861e-06	8.543069514530663333e-06	9.323354498077601209e-06	1.017083972763186021e-05	1.109092542891931482e-05	1.208941056948338004e-05	1.317251925086060648e-05	1.434692859666554236e-05	1.561979820169251431e-05	1.699880120846452211e-05	1.849215707890201142e-05	2.010866612989132993e-05	2.185774590254340957e-05	2.374946943577562085e-05	2.579460551557888445e-05	2.800466097184502095e-05	3.039192509501341150e-05	3.296951624493039208e-05	3.575143072427226570e-05	3.875259398858161219e-05
4.947491814159148825e-07	5.466737734616766174e-07	6.038059954506194985e-07	6.666419833808176876e-07	7.357227595082080975e-07	8.116373276399877858e-07	8.950269761212162682e-07	9.865895943737744159e-07	1.087084314953625899e-06	1.197336502863167247e-06	1.318243115074119354e-06	1.450778454470008552e-06	1.596000343720291749e-06	1.755056745946707594e-06	1.929192860438426401e-06	2.119758723112828915e-06	2.328217342906097420e-06	2.556153406806080542e-06	2.805282587813267353e-06	3.077461491728300037e-06	3.374698280316887484e-06	3.699164010090193107e-06	4.053204727662624027e-06	4.439354364399637191e-06	4.860348474849588603e-06	5.319138865256513216e-06	5.818909160270464053e-06	6.363091357810958657e-06	6.955383423879319347e-06	7.599767980963781148e-06	8.300532145525376857e-06	9.062288571876457791e-06	9.889997761587469014e-06	1.078899169932978298e-05	1.176499887782185242e-05	1.282417077624482624e-05	1.397310985814075916e-05	1.521889915639255318e-05	1.656913351438538275e-05	1.803195255386206571e-05	1.961607544129750281e-05	2.133083752581543824e-05	2.318622892272410445e-05	2.519293511767812106e-05	2.736237966722790014e-05	2.970676907209412860e-05	3.223913989989842942e-05	3.497340823426937895e-05	3.792442152716717346e-05	4.110801293100212151e-05
5.246077969294728999e-07	5.796661296324874315e-07	6.402463701161276811e-07	7.068745884993612822e-07	7.801244774375955521e-07	8.606205883272472635e-07	9.490429126467908200e-07	1.046131459025036080e-06	1.152691175477906849e-06	1.269597239862051824e-06	1.397800742887092869e-06	1.538334789357831444e-06	1.692321044698742655e-06	1.860976755244414017e-06	2.045622272258471527e-06	2.247689111172885443e-06	2.468728579114637212e-06	2.710421005409675730e-06	2.974585611421818037e-06	3.263191057794280168e-06	3.578366708914726817e-06	3.922414656214621775e-06	4.297822543740498113e-06	4.707277241295172922e-06	5.153679412332110349e-06	5.640159025702655048e-06	6.170091862286183562e-06	6.747117069478823633e-06	7.375155818480092931e-06	8.058431121265851799e-06	8.801488866100467832e-06	9.609220132377210047e-06	1.048688484750658172e-05	1.144013685046075671e-05	1.247505042844757259e-05	1.359814839498762547e-05	1.481643177943024902e-05	1.613741119961749923e-05	1.756913999100573014e-05	1.912024916706271820e-05	2.079998428714858078e-05	2.261824430936570248e-05	2.458562250699556254e-05	2.671344952812951303e-05	2.901383867890007908e-05	3.149973351136472333e-05	3.418495779750071822e-05	3.708426797098043350e-05	4.021340811835753880e-05	4.358916760098659556e-05
5.560459473419901559e-07	6.144038014121407350e-07	6.786144659064230962e-07	7.492355272323423860e-07	8.268750790769061377e-07	9.121951009801557575e-07	1.005916335051877000e-06	1.108823137353691574e-06	1.221768695140090506e-06	1.345680634387331584e-06	1.481567043412037607e-06	1.630522939790214810e-06	1.793737209251576469e-06	1.972500046740854531e-06	2.168210931406328693e-06	2.382387168896240358e-06	2.616673036014186842e-06	2.872849564504674571e-06	3.152845002508472707e-06	3.458745994040044116e-06	3.792809518698631013e-06	4.157475635721421591e-06	4.555381078425674513e-06	4.989373747057315109e-06	5.462528150065504920e-06	5.978161845851962864e-06	6.539852939092008445e-06	7.151458687792111976e-06	7.817135279321058361e-06	8.541358835733266195e-06	9.328947710775185295e-06	1.018508614302691228e-05	1.111534933167776064e-05	1.212573000343967564e-05	1.322266654107885804e-05	1.441307274596827876e-05	1.570436930892024115e-05	1.710451706535037587e-05	1.862205211251759463e-05	2.026612286819201917e-05	2.204652915158152892e-05	2.397376336871382771e-05	2.605905388566854658e-05	2.831441067412480340e-05	3.075267331453069653e-05	3.338756144292199027e-05	3.623372772782578464e-05	3.930681346395534107e-05	4.262350686935525968e-05	4.620160417235746170e-05
5.891323904407185178e-07	6.509627635438950137e-07	7.189941981710783574e-07	7.938174478563433222e-07	8.760768135596717528e-07	9.664736653880048869e-07	1.065771632717727053e-06	1.174801744275572572e-06	1.294467955854047614e-06	1.425753091543821153e-06	1.569725225821122955e-06	1.727544535321275000e-06	1.900470650681086592e-06	2.089870540439374584e-06	2.297226960648103628e-06	2.524147505562848691e-06	2.772374296551508508e-06	3.043794348184512380e-06	3.340450652340988956e-06	3.664554023089624778e-06	4.018495747070977624e-06	4.404861086120070772e-06	4.826443680921042577e-06	5.286260906576608322e-06	5.787570233094553640e-06	6.333886645947300664e-06	6.929001184029724207e-06	7.577000654534215722e-06	8.282288586459158968e-06	9.049607486673030338e-06	9.884062464655066639e-06	1.079114629422215929e-05	1.177676598271610548e-05	1.284727092026087109e-05	1.400948268379284173e-05	1.527072657260674453e-05	1.663886495413640680e-05	1.812233250058492014e-05	1.973017339882990749e-05	2.147208061772917095e-05	2.335843731852922778e-05	2.540036049553491009e-05	2.760974693547992104e-05	2.999932158517085154e-05	3.258268841789844572e-05	3.537438388986597173e-05	3.838993307833603297e-05	4.164590859352483159e-05	4.515999235618833125e-05	4.895104033259423132e-05
6.239379535052761170e-07	6.894212775264965312e-07	7.614720080597929360e-07	8.407157873134451151e-07	9.278350076773860870e-07	1.023572476582565261e-06	1.128736939128511569e-06	1.244208521866430614e-06	1.370944587124579206e-06	1.509986025286965409e-06	1.662464013980138640e-06	1.829607274703739478e-06	2.012749859083799866e-06	2.213339498630178084e-06	2.432946553640488861e-06	2.673273598711071067e-06	2.936165684191449326e-06	3.223621314849460502e-06	3.537804188998948498e-06	3.881055743378389168e-06	4.255908551154395030e-06	4.665100622556497633e-06	5.111590659824156707e-06	5.598574320360275384e-06	6.129501544237513144e-06	6.708095004477250837e-06	7.338369740827411259e-06	8.024654040086920561e-06	8.771611628353154555e-06	9.584265242908593388e-06	1.046802165379342684e-05	1.142869820743205574e-05	1.247255096697367965e-05	1.360630452627940332e-05	1.483718357670133792e-05	1.617294630796831635e-05	1.762191972658979538e-05	1.919303697720517983e-05	2.089587675422143842e-05	2.274070489290231051e-05	2.473851823074188803e-05	2.690109083150090237e-05	2.924102266566897689e-05	3.177179084230230104e-05	3.450780348820722929e-05	3.746445637120207877e-05	4.065819236475404528e-05	4.410656385158615689e-05	4.782829816380633150e-05	5.184336615688348450e-05
6.605355398046393997e-07	7.298598987978837540e-07	8.061368704617943350e-07	8.900287799779493546e-07	9.822580755561641236e-07	1.083611135514685953e-06	1.194944143646545462e-06	1.317188852344104881e-06	1.451358780354631482e-06	1.598555874184340684e-06	1.759977663805654601e-06	1.936924944995816717e-06	2.130810022375482645e-06	2.343165549017302909e-06	2.575654000360026447e-06	2.830077822088774170e-06	3.108390293627866144e-06	3.412707150937611106e-06	3.745319014408219588e-06	4.108704669799605919e-06	4.505545252386345846e-06	4.938739386722670909e-06	5.411419336748580005e-06	5.926968223300076449e-06	6.489038368471652819e-06	7.101570828690632088e-06	7.768816180802351839e-06	8.495356627925825129e-06	9.286129494309810310e-06	1.014645218089303439e-05	1.108204865574712366e-05	1.209907755603951771e-05	1.320416198058356279e-05	1.440442105444938658e-05	1.570750334946349996e-05	1.712162224671982566e-05	1.865559332945136988e-05	2.031887389675730732e-05	2.212160469070428498e-05	2.407465393126764625e-05	2.618966375534482211e-05	2.847909915772711342e-05	3.095629953338696475e-05	3.363553292170452005e-05	3.653205305435522929e-05	3.966215930941466668e-05	4.304325967481447562e-05	4.669393682465040868e-05	5.063401741181959565e-05	5.488464468021618477e-05
6.990001312069593165e-07	7.723614796239583838e-07	8.530802972018240542e-07	9.418574611860798962e-07	1.039457522553252092e-06	1.146712653354810473e-06	1.264528896256826663e-06	1.393892263300719884e-06	1.535875294613403408e-06	1.691644107772241680e-06	1.862465970267319330e-06	2.049717429272552390e-06	2.254893034780416914e-06	2.479614694060909809e-06	2.725641697380984576e-06	2.994881456956007100e-06	3.289401003209821648e-06	3.611439284581865942e-06	3.963420319345555293e-06	4.347967250185244537e-06	4.767917354615708009e-06	5.226338066720560828e-06	5.726544068123319862e-06	6.272115508586918852e-06	6.866917419161957819e-06	7.515120383356753532e-06	8.221222534388141791e-06	8.990072949173278096e-06	9.826896512343597157e-06	1.073732032618101510e-05	1.172740174499668516e-05	1.280365811507869329e-05	1.397309830391368637e-05	1.524325610493148492e-05	1.662222560652435553e-05	1.811869861652143593e-05	1.974200423566623911e-05	2.150215067591083025e-05	2.340986942151642163e-05	2.547666183297476127e-05	2.771484829569452522e-05	3.013762001711608180e-05	3.275909357751005549e-05	3.559436834105841765e-05	3.865958683501001931e-05	4.197199820555681571e-05	4.555002485978030684e-05	4.941333240334694295e-05	5.358290298369801721e-05	5.808111214817375176e-05
7.394087866662085308e-07	8.170111674317402435e-07	9.023963352046312754e-07	9.963056652107064373e-07	1.099547943023650826e-06	1.213003449030581264e-06	1.337630604853646966e-06	1.474472424714429674e-06	1.624663453346578323e-06	1.789437222935840642e-06	1.970134263407075861e-06	2.168210702249856419e-06	2.385247492023255669e-06	2.622960305697634147e-06	2.883210142080484998e-06	3.168014685728405776e-06	3.479560467972518718e-06	3.820215877973175811e-06	4.192545075075809680e-06	4.599322856152063653e-06	5.043550534089510001e-06	5.528472886116066164e-06	6.057596233233281794e-06	6.634707714654553190e-06	7.263895823815859399e-06	7.949572275233197905e-06	8.696495274211617723e-06	9.509794264172729010e-06	1.039499622913106414e-05	1.135805363164023131e-05	1.240537406928160342e-05	1.354385173555139894e-05	1.478090077371795567e-05	1.612449061492588620e-05	1.758318339446937755e-05	1.916617354273713586e-05	2.088332964984182698e-05	2.274523870535047899e-05	2.476325281683153275e-05	2.694953851311657493e-05	2.931712874018227273e-05	3.187997765942702496e-05	3.465301835979115363e-05	3.765222359662328384e-05	4.089466967143504350e-05	4.439860356767501022e-05	4.818351345834520052e-05	5.227020270170360666e-05	5.668086744135671318e-05	6.143917792679456024e-05
7.818406363475594253e-07	8.638963983236883037e-07	9.541815593375219060e-07	1.053480017360282277e-06	1.162647011601703044e-06	1.282613339610822998e-06	1.414392424638844537e-06	1.559087137265504447e-06	1.717897131505648990e-06	1.892126729736963698e-06	2.083193392740088239e-06	2.292636813122890823e-06	2.522128672456463719e-06	2.773483104594435772e-06	3.048667909843246373e-06	3.349816566941318566e-06	3.679241092152259519e-06	4.039445797200910951e-06	4.433142000270325330e-06	4.863263746833537254e-06	5.332984599708058717e-06	5.845735560403618003e-06	6.405224186554556238e-06	7.015454973016402830e-06	7.680751067025183836e-06	8.405777390681939862e-06	9.195565246919455138e-06	1.005553848802354283e-05	1.099154132871516741e-05	1.200986788873963634e-05	1.311729355284647822e-05	1.432110823895735688e-05	1.562915166822565277e-05	1.704985073353993514e-05	1.859225906583233853e-05	2.026609890028566150e-05	2.208180534719197756e-05	2.405057317477725189e-05	2.618440621372849573e-05	2.849616949549333740e-05	3.099964423854711828e-05	3.370958579881394899e-05	3.664178470222377614e-05	3.981313087890587762e-05	4.324168121990039631e-05	4.694673057828996349e-05	5.094888633742316166e-05	5.527014666937729749e-05	5.993398260689095135e-05	6.496542405174998485e-05
8.263768711520539522e-07	9.131068855087556009e-07	1.008535059638641428e-06	1.113489919879388730e-06	1.228875467642180409e-06	1.355675523143142678e-06	1.494961239198399027e-06	1.647898311479990324e-06	1.815754732570311045e-06	1.999909126110119761e-06	2.201859699401275577e-06	2.423233854916791330e-06	2.665798503349624421e-06	2.931471123086991741e-06	3.222331613332571238e-06	3.540634990508934357e-06	3.888824980059660259e-06	4.269548558331990027e-06	4.685671501852236848e-06	5.140295004006912451e-06	5.636773421914085780e-06	6.178733219091008750e-06	6.770093172420001281e-06	7.415085914847686746e-06	8.118280888242220054e-06	8.884608783861085878e-06	9.719387550939878354e-06	1.062835005700217450e-05	1.161767348659290477e-05	1.269401056824311808e-05	1.386452272258976113e-05	1.513691522765771446e-05	1.651947450038145643e-05	1.802110759646789100e-05	1.965138403366992472e-05	2.142058004644190321e-05	2.333972538276973810e-05	2.542065275666094290e-05	2.767605007239611344e-05	3.011951553906264988e-05	3.276561579620451724e-05	3.562994717351037369e-05	3.872920020936293788e-05	4.208122755475134720e-05	4.570511539045685043e-05	4.962125848657030809e-05	5.385143903422046730e-05	5.841890937992586300e-05	6.334847879308615562e-05	6.866660439694108776e-05
8.731007274006025844e-07	9.647346023849762642e-07	1.065558422638203288e-06	1.176447531327500862e-06	1.298357092463923466e-06	1.432326553551423642e-06	1.579487632823280771e-06	1.741071937221756929e-06	1.918419154936533781e-06	2.112985860845863500e-06	2.326354975393925501e-06	2.560245919646275007e-06	2.816525511567688208e-06	3.097219650950835661e-06	3.404525842890916571e-06	3.740826612249905437e-06	4.108703864180821820e-06	4.510954248491067921e-06	4.950605588402476203e-06	5.430934437124455658e-06	5.955484828579454822e-06	6.528088291609989295e-06	7.152885200051375348e-06	7.834347534158828371e-06	8.577303132034890931e-06	9.386961512909688200e-06	1.026894135735331358e-05	1.122929973277165176e-05	1.227456315581474452e-05	1.341176058661869661e-05	1.464845845308409891e-05	1.599279780667276469e-05	1.745353371444476764e-05	1.904007699525504132e-05	2.076253841118653735e-05	2.263177542835566501e-05	2.465944166421569028e-05	2.685803914135390113e-05	2.924097347053680350e-05	3.182261208833096950e-05	3.461834567708865789e-05	3.764465289730538024e-05	4.091916856438261856e-05	4.446075540361939509e-05	4.828957951877399046e-05	5.242718971075895448e-05	5.689660078394582495e-05	6.172238097812487794e-05	6.693074366433470021e-05	7.254964344256629040e-05
9.220974664372421640e-07	1.018873760008210500e-06	1.125355706479728016e-06	1.242467739112601528e-06	1.371218679038920944e-06	1.512706307199513788e-06	1.668125853640323702e-06	1.838778043054748133e-06	2.026077747142960343e-06	2.231563284280495126e-06	2.456906409307184537e-06	2.703923038579791078e-06	2.974584757863262888e-06	3.271031163154159327e-06	3.595583087135011640e-06	3.950756766651382329e-06	4.339279009377770435e-06	4.764103420699262930e-06	5.228427754773297332e-06	5.735712456754641415e-06	6.289700466252857013e-06	6.894438355258869272e-06	7.554298876990346244e-06	8.274005005406991864e-06	9.058655548460139092e-06	9.913752421548721440e-06	1.084522967105697027e-05	1.185948434130535661e-05	1.296340928171670713e-05	1.416442799447708366e-05	1.547053162644370942e-05	1.689031821252036229e-05	1.843303428114067153e-05	2.010861893590196539e-05	2.192775053071339259e-05	2.390189605907047654e-05	2.604336338124125320e-05	2.836535641618347645e-05	3.088203342792918702e-05	3.360856853893377376e-05	3.656121660546222236e-05	3.975738159247333727e-05	4.321568858761085270e-05	4.695605959582965029e-05	5.099979325778047099e-05	5.536964863645549187e-05	6.008993321751082960e-05	6.518659526938354494e-05	7.068732070949957540e-05	7.662163462268537298e-05
9.734543489127149206e-07	1.075620778683200585e-06	1.188033409549327398e-06	1.311668124857588741e-06	1.447589993771715342e-06	1.596957940729066688e-06	1.761033767120895047e-06	1.941190644998532930e-06	2.138922251410630460e-06	2.355852586114276947e-06	2.593746517859568095e-06	2.854521106907952465e-06	3.140257754012060997e-06	3.453215228744352651e-06	3.795843632813217725e-06	4.170799356847654396e-06	4.580961092062766575e-06	5.029446961238564356e-06	5.519632836546491845e-06	6.055171914946179462e-06	6.640015625137189044e-06	7.278435943387524454e-06	7.975049198969911000e-06	8.734841453401614021e-06	9.563195541209788887e-06	1.046591986352386678e-05	1.144927902940103692e-05	1.252002644344281176e-05	1.368543894192945856e-05	1.495335358336796183e-05	1.633220670302894264e-05	1.783107534471218845e-05	1.945972118659292877e-05	2.122863708160863941e-05	2.314909633634467829e-05	2.523320485584455158e-05	2.749395628509348642e-05	2.994529028117127773e-05	3.260215405314348256e-05	3.548056730969326714e-05	3.859769075724075050e-05	4.197189829382603083e-05	4.562285304632044867e-05	4.957158740057512425e-05	5.384058717586346596e-05	5.845388009637520355e-05	6.343712871362673471e-05	6.881772793431159888e-05	7.462490730844070872e-05	8.088983823241294201e-05
1.027260603510984291e-06	1.135074253414569511e-06	1.253700432324242560e-06	1.384168922279676879e-06	1.527603730015961884e-06	1.685227839782050544e-06	1.858372799537743710e-06	2.048487684204180850e-06	2.257148734974298296e-06	2.486069719782984722e-06	2.737113062639606615e-06	3.012301792120005599e-06	3.313832362025910116e-06	3.644088400026351865e-06	4.005655442999766090e-06	4.401336720795794134e-06	4.834170053230383561e-06	5.307445928314678617e-06	5.824726832994543135e-06	6.389867911040625151e-06	7.007039026177545627e-06	7.680748312056911214e-06	8.415867294284836339e-06	9.217657673372294642e-06	1.009179986119604907e-05	1.104442336734306808e-05	1.208213913551391362e-05	1.321207393402692357e-05	1.444190690832589066e-05	1.577990840728673929e-05	1.723498119899893722e-05	1.881670419556328861e-05	2.053537881029037892e-05	2.240207807446778588e-05	2.442869864459351614e-05	2.662801583462012754e-05	2.901374181129222793e-05	3.160058709407421817e-05	3.440432550445296571e-05	3.744186271248506445e-05	4.073130853139356254e-05	4.429205311367216078e-05	4.814484720465720264e-05	5.231188661163844382e-05	5.681690104849180021e-05	6.168524751732369757e-05	6.694400838980861111e-05	7.262209435164185278e-05	7.875035237389573124e-05	8.536167887495006842e-05
1.083607389884102184e-06	1.197334912958405676e-06	1.322468032152901217e-06	1.460092967266539679e-06	1.611395452979310651e-06	1.777665558223119638e-06	1.960307870945815264e-06	2.160850953082248798e-06	2.380957508689934772e-06	2.622435312815637946e-06	2.887248951417288534e-06	3.177532425400108567e-06	3.495602674686488651e-06	3.843974081200401494e-06	4.225374012710608535e-06	4.642759472643698653e-06	5.099334924242024931e-06	5.598571360805700639e-06	6.144226697213789572e-06	6.740367561471097959e-06	7.391392568661358466e-06	8.102057163406754158e-06	8.877500120732411320e-06	9.723271799095003660e-06	1.064536424327131118e-05	1.165024323878120684e-05	1.274488242355262465e-05	1.393679956660368677e-05	1.523409512760455809e-05	1.664549321528952324e-05	1.818038506678477546e-05	1.984887517401326006e-05	2.166183018738515709e-05	2.363093073099407497e-05	2.576872626747640687e-05	2.808869315455345857e-05	3.060529603901136167e-05	3.333405273751220916e-05	3.629160275707326634e-05	3.949577961137488785e-05	4.296568709211639705e-05	4.672177965751725322e-05	5.078594710268184649e-05	5.518160367880019831e-05	5.993378183025565729e-05	6.506923072025921917e-05	7.061651971696740872e-05	7.660614701289770990e-05	8.307065355076429067e-05	9.004474242893696634e-05
1.142587755564206130e-06	1.262505572219170488e-06	1.394449770685721725e-06	1.539565639838491279e-06	1.699103535672853512e-06	1.874423747482536312e-06	2.067007317268702607e-06	2.278466009422217676e-06	2.510553032410490832e-06	2.765174562618426017e-06	3.044402123410450774e-06	3.350485875365793771e-06	3.685868876653725109e-06	4.053202375638908737e-06	4.455362201039727689e-06	4.895466318299437131e-06	5.376893624276058928e-06	5.903304055903136889e-06	6.478660092119320666e-06	7.107249732111432153e-06	7.793711036749115335e-06	8.543058324015197899e-06	9.360710113235415610e-06	1.025251891700071278e-05	1.122480298380908164e-05	1.228438009866894436e-05	1.343860355315618275e-05	1.469540040070886463e-05	1.606331211726102064e-05	1.755153779165302935e-05	1.916997997458979395e-05	2.092929331921991145e-05	2.284093615071426157e-05	2.491722510644627230e-05	2.717139299253408858e-05	2.961765000660214334e-05	3.227124848056483542e-05	3.514855130107898953e-05	3.826710416898815097e-05	4.164571186255547331e-05	4.530451867258597195e-05	4.926509318055897541e-05	5.355051755367286565e-05	5.818548153317992707e-05	6.319638129451310329e-05	6.861142335952775723e-05	7.446073374247251726e-05	8.077647251239216959e-05	8.759295395494427847e-05	9.494677251681548627e-05
1.204296586626062970e-06	1.330691077741321702e-06	1.469761453679228233e-06	1.622714797688882089e-06	1.790869085568023958e-06	1.975658075647799418e-06	2.178642801080643388e-06	2.401522078050727156e-06	2.646143806631666183e-06	2.914517117136556057e-06	3.208825417902249615e-06	3.531440403483951747e-06	3.884937085417829937e-06	4.272109910998897367e-06	4.695990038931760049e-06	5.159863844230653911e-06	5.667292728375602172e-06	6.222134314472844142e-06	6.828565111012215387e-06	7.491104731763194110e-06	8.214641763395189223e-06	9.004461376546214708e-06	9.866274780286987765e-06	1.080625062423221474e-05	1.183104845692001109e-05	1.294785435352352995e-05	1.416441883043863197e-05	1.548909716882842402e-05	1.693089227375504368e-05	1.849950020011135218e-05	2.020535848112286231e-05	2.205969739977143979e-05	2.407459434799229042e-05	2.626303142298541167e-05	2.863895641437936765e-05	3.121734734030129924e-05	3.401428069458624359e-05	3.704700357144213245e-05	4.033400983773863263e-05	4.389512052683787165e-05	4.775156863130866278e-05	5.192608847514905890e-05	5.644300984905047076e-05	6.132835709491386649e-05	6.660995332807145841e-05	7.231752998763746820e-05	7.848284190686996922e-05	8.513978809647279188e-05	9.232453843434817922e-05	1.000756664553030062e-04
1.268830551878995101e-06	1.401998246051547326e-06	1.548521062903832687e-06	1.709670701008778687e-06	1.886835861632219510e-06	2.081527135941731404e-06	2.295389210684055876e-06	2.530211939588893875e-06	2.787942249922076540e-06	3.070696939858768696e-06	3.380776425620105857e-06	3.720679500515398347e-06	4.093119171381639182e-06	4.501039641384568090e-06	4.947634511728372319e-06	5.436366278547022367e-06	5.970987205054067965e-06	6.555561652993505891e-06	7.194489961469896406e-06	7.892533965406748288e-06	8.654844250142367524e-06	9.486989243035098523e-06	1.039498624740366476e-05	1.138533452866372228e-05	1.246505056713102015e-05	1.364170559664865333e-05	1.492346555291470147e-05	1.631913356017856295e-05	1.783819508976914236e-05	1.949086592875338931e-05	2.128814310184033452e-05	2.324185889446615902e-05	2.536473812976344026e-05	2.767045885684920586e-05	3.017371661251627945e-05	3.289029242296462552e-05	3.583712471665107842e-05	3.903238532361310643e-05	4.249555974077380381e-05	4.624753184660107438e-05	5.031067325224566504e-05	5.470893747968379265e-05	5.946795916050813058e-05	6.461515845189088074e-05	7.017985086861466772e-05	7.619336273221386099e-05	8.268915243979370561e-05	8.970293775634476086e-05	9.727282933497435186e-05	1.054394706695117114e-04
1.336288040373564023e-06	1.476535794613888612e-06	1.630848679893301058e-06	1.800565928302659730e-06	1.987150181423675528e-06	2.192192344232827464e-06	2.417424547094300741e-06	2.664731805878911187e-06	2.936164561665698470e-06	3.233952158644732856e-06	3.560517322304938626e-06	3.918491703358349909e-06	4.310732556379890057e-06	4.740340625797670877e-06	5.210679315651393291e-06	5.725395223444249715e-06	6.288440122447039710e-06	6.904094480963461844e-06	7.576992611339052919e-06	8.312149545878968682e-06	9.114989741332881330e-06	9.991377718204327664e-06	1.094765074582911372e-05	1.199065368895518292e-05	1.312777613641106059e-05	1.436699193738717677e-05	1.571690127583797806e-05	1.718677541855364774e-05	1.878660427752380433e-05	2.052714693229060254e-05	2.241998526309960183e-05	2.447758085071127205e-05	2.671333530380235233e-05	2.914165417984831020e-05	3.177801467031139275e-05	3.463903722576301800e-05	3.774256130125154361e-05	4.110772540678701170e-05	4.475505165214128494e-05	4.870653497935396598e-05	5.298573728020802414e-05	5.761788659963075536e-05	6.262998162927325475e-05	6.805090169854056893e-05	7.391152247299022360e-05	8.024483757220323018e-05	8.708608632100257776e-05	9.447288784917001053e-05	1.024453817555710968e-04	1.110463755527218760e-04
1.406769092015936003e-06	1.554414265169787827e-06	1.716866401283228562e-06	1.895535282918158492e-06	2.091960817937919264e-06	2.307817825241758794e-06	2.544929798556885908e-06	2.805281181668346139e-06	3.091030569662018463e-06	3.404524897874438458e-06	3.748314683917522790e-06	4.125170391685434911e-06	4.538099989968661451e-06	4.990367782146519679e-06	5.485514587415494979e-06	6.027379358124743354e-06	6.620122322037132888e-06	7.268249742705509360e-06	7.976640395657355265e-06	8.750573862689395847e-06	9.595760751317740822e-06	1.051837495126204175e-05	1.152508804479006853e-05	1.262310599278430511e-05	1.382020822351558823e-05	1.512478925630403782e-05	1.654590299750358906e-05	1.809330985156263518e-05	1.977752679525073600e-05	2.160988056850645392e-05	2.360256414073843900e-05	2.576869661675503488e-05	2.812238675182957327e-05	3.067880025066181812e-05	3.345423103018701464e-05	3.646617663127177600e-05	3.973341796928612862e-05	4.327610361833671333e-05	4.711583882857038461e-05	5.127577948035013853e-05	5.578073118325319719e-05	6.065725373172327323e-05	6.593377113274323878e-05	7.164068742412407862e-05	7.781050850478393678e-05	8.447797020080974426e-05	9.168017279295487439e-05	9.945672223271142588e-05	1.078498782748306059e-04	1.169047097545294179e-04
1.480375321091593265e-06	1.635745939242945942e-06	1.806698245496207026e-06	1.994715690022986879e-06	2.201418885910626070e-06	2.428570287114932448e-06	2.678088802238319142e-06	2.952062712155938683e-06	3.252763562147439818e-06	3.582661093439246109e-06	3.944439282954340022e-06	4.341013563788487505e-06	4.775549302843407401e-06	5.251481616098405585e-06	5.772536606194771219e-06	6.342754111341065173e-06	6.966512059014879763e-06	7.648552522543310925e-06	8.394009583377529517e-06	9.208439106740572746e-06	1.009785054331022600e-05	1.106874087469608346e-05	1.212813082567732088e-05	1.328360347147005729e-05	1.454334537369154258e-05	1.591619038415680192e-05	1.741166626118859103e-05	1.904004424870871863e-05	2.081239177402007892e-05	2.274062842583057816e-05	2.483758537974885126e-05	2.711706844410016783e-05	2.959392490455674059e-05	3.228411435159421803e-05	3.520478368029443598e-05	3.837434645735334805e-05	4.181256685540943947e-05	4.554064835986362846e-05	4.958132745826730774e-05	5.395897252697565242e-05	5.869968813420648558e-05	6.383142498272048907e-05	6.938409571914159568e-05	7.538969684032377201e-05	8.188243693021398728e-05	8.889887146318786910e-05	9.647804441192710516e-05	1.046616368994393223e-04	1.134941231358263319e-04	1.230229338806680304e-04
1.557209832509753724e-06	1.720644745601198669e-06	1.900470050543738447e-06	2.098246083772724087e-06	2.315677717296260015e-06	2.554618884057353411e-06	2.817088092749191426e-06	3.105282016022389759e-06	3.421590103823705426e-06	3.768610290117710119e-06	4.149165865370053625e-06	4.566323591081719554e-06	5.023413136777698485e-06	5.524047924118072749e-06	6.072147467209850914e-06	6.671961302756898736e-06	7.328094608392781151e-06	8.045535612376043978e-06	8.829684902825431071e-06	9.686386749777257149e-06	1.062196255859928092e-05	1.164324657865540270e-05	1.275762399660591724e-05	1.397307154929771103e-05	1.529820079689172605e-05	1.674230420263415873e-05	1.831540417150495954e-05	2.002830520587924168e-05	2.189264934226620201e-05	2.392097503914228878e-05	2.612677969187108149e-05	2.852458595664097261e-05	3.113001207128205896e-05	3.395984636666613503e-05	3.703212616818307934e-05	4.036622129244853065e-05	4.398292234991865718e-05	4.790453406946099259e-05	5.215497386609245983e-05	5.675987587801947592e-05	6.174670070376499112e-05	6.714485107458690997e-05	7.298579370131667258e-05	7.930318753848766508e-05	8.613301871176776842e-05	9.351374235746849042e-05	1.014864316252308201e-04	1.100949340965560520e-04	1.193860358730535631e-04	1.294096335886886018e-04
1.637377130590812713e-06	1.809226159478725338e-06	1.998309362727585069e-06	2.206267284432202654e-06	2.434892725658352493e-06	2.686135066733609663e-06	2.962116737178090397e-06	3.265147503592306350e-06	3.597739835502634497e-06	3.962625420906365346e-06	4.362772907632134812e-06	4.801406950739653210e-06	5.282028650508793160e-06	5.808437470054140570e-06	6.384754726239169638e-06	7.015448752361814805e-06	7.705361836028182482e-06	8.459739040729323141e-06	9.284259024880303345e-06	1.018506697745886069e-05	1.116880979490463231e-05	1.224267362958534599e-05	1.341442394589587433e-05	1.469244822594460697e-05	1.608580147274933918e-05	1.760425466493418335e-05	1.925834632306444515e-05	2.105943735395112630e-05	2.301976934551432549e-05	2.515252649106126400e-05	2.747190132812159675e-05	2.999316448325526212e-05	3.273273862048183886e-05	3.570827679715621105e-05	3.893874543721294573e-05	4.244451213766976529e-05	4.624743853013134283e-05	5.037097842469717235e-05	5.484028146911911351e-05	5.968230256129240823e-05	6.492591725811404715e-05	7.060204342832228472e-05	7.674376940126582329e-05	8.338648886739750900e-05	9.056804278970635280e-05	9.832886858832094897e-05	1.067121568629015649e-04	1.157640159193103153e-04	1.255336443683044748e-04	1.360735120645626100e-04
1.720983020231229558e-06	1.901607093375682547e-06	2.100345316039147838e-06	2.318921865226158595e-06	2.559221259224996651e-06	2.823292420163555036e-06	3.113366156336448863e-06	3.431870179796428710e-06	3.781445257003146380e-06	4.164962567904361184e-06	4.585542353467172741e-06	5.046573935984751285e-06	5.551737201035739165e-06	6.105025634687754773e-06	6.710771014412904286e-06	7.373669857229654821e-06	8.098811733781907513e-06	8.891709562430518568e-06	9.758332002941877835e-06	1.070513807502225278e-05	1.173911413274758534e-05	1.286781333187830121e-05	1.409939773311298846e-05	1.544268319052193215e-05	1.690718718067963993e-05	1.850317973440960534e-05	2.024173763951391135e-05	2.213480208938166339e-05	2.419523995896212559e-05	2.643690889617338020e-05	2.887472642346268126e-05	3.152474325080908914e-05	3.440422100805682406e-05	3.753171461095986748e-05	4.092715948175215505e-05	4.461196385136064651e-05	4.860910637654304004e-05	5.294323931121487181e-05	5.764079747699670810e-05	6.273011328354082309e-05	6.824153805441883556e-05	7.420756991929588196e-05	8.066298853758933191e-05	8.764499692303338602e-05	9.519337064217387541e-05	1.033506146630360504e-04	1.121621281328456028e-04	1.216763773656964900e-04	1.319450773224899751e-04	1.430233818661733286e-04
1.808134500293520948e-06	1.997905779266952031e-06	2.206708502069455124e-06	2.436354008713841366e-06	2.688822442383029863e-06	2.966266488864639656e-06	3.271029931938506520e-06	3.605663431630379773e-06	3.972941492965609789e-06	4.375880704382993774e-06	4.817759329891938416e-06	5.302138343577036418e-06	5.832883999837697549e-06	6.414192037702595356e-06	7.050613622687930896e-06	7.747083134967950213e-06	8.508947918091446883e-06	9.342000108114985202e-06	1.025251066881346232e-05	1.124726576458969479e-05	1.233360560879103472e-05	1.351946593139800732e-05	1.481342221642371937e-05	1.622473686585819606e-05	1.776340945361319545e-05	1.944023023963338236e-05	2.126683712113713179e-05	2.325577620482030465e-05	2.542056619077717194e-05	2.777576676584583834e-05	3.033705121105040924e-05	3.312128343477322741e-05	3.614659965019391619e-05	3.943249492242761677e-05	4.299991481752494149e-05	4.687135239217275995e-05	5.107095076943409326e-05	5.562461155218560244e-05	6.056010933199453087e-05	6.590721255702184701e-05	7.169781102811917633e-05	7.796605029741416107e-05	8.474847324860975664e-05	9.208416914251661060e-05	1.000149304153689981e-04	1.085854175208276356e-04	1.178433321094414591e-04	1.278395988416021272e-04	1.386285561315454796e-04	1.502681561208686796e-04
1.898939649083405938e-06	2.098241642067368925e-06	2.317530830263432402e-06	2.558709352502040874e-06	2.823857005405373846e-06	3.115234589012791733e-06	3.435303599467688384e-06	3.786742799834846289e-06	4.172466041280395247e-06	4.595641417705870130e-06	5.059711842161809968e-06	5.568417138102297053e-06	6.125817743567765717e-06	6.736320131586358197e-06	7.404704055472230620e-06	8.136151733266032144e-06	8.936279091308093792e-06	9.811169192852465208e-06	1.076740798372237286e-05	1.181212249325599804e-05	1.295302163520987203e-05	1.419843975984545683e-05	1.555738311512496209e-05	1.703957938178504871e-05	1.865553045399647982e-05	2.041656864439537092e-05	2.233491649939699084e-05	2.442375041795094004e-05	2.669726827415923719e-05	2.917076125149970330e-05	3.186069010373616305e-05	3.478476606490100585e-05	3.796203663804468967e-05	4.141297649965597295e-05	4.515958376380002778e-05	4.922548185703101204e-05	5.363602726200803269e-05	5.841842339438427890e-05	6.360184088402014613e-05	6.921754453770016693e-05	7.529902726646457028e-05	8.188215126611618261e-05	8.900529674465976139e-05	9.670951849507185413e-05	1.050387106160376047e-04	1.140397796869306162e-04	1.237628267064097077e-04	1.342613381064825841e-04	1.455923861555800036e-04	1.578168390652826621e-04
1.993507501791938168e-06	2.202735164218622774e-06	2.432945378367115197e-06	2.686134824131368148e-06	2.964487102230122931e-06	3.270375607423071555e-06	3.606384426506276191e-06	3.975325734552899319e-06	4.380258503861552937e-06	4.824508612804159992e-06	5.311690447310468147e-06	5.845730092697907812e-06	6.430890218826710515e-06	7.071796767029411969e-06	7.773467552916991322e-06	8.541342905017113414e-06	9.381318465223453045e-06	1.029978028326404282e-05	1.130364234378201771e-05	1.240038667119811035e-05	1.359810616425531204e-05	1.490555031904514257e-05	1.633217400634970944e-05	1.788818947632844512e-05	1.958462177085991426e-05	2.143336773131286136e-05	2.344725879697112834e-05	2.564012779699811057e-05	2.802687994643849795e-05	3.062356826445782325e-05	3.344747364075160583e-05	3.651718978373292136e-05	3.985271329179312743e-05	4.347553909654955270e-05	4.740876153448874607e-05	5.167718131081441184e-05	5.630741862656191767e-05	6.132803274704127757e-05	6.676964829651413889e-05	7.266508857051013465e-05	7.904951616341915723e-05	8.596058121484892412e-05	9.343857758367088212e-05	1.015266072636996291e-04	1.102707533594037633e-04	1.197202619440317989e-04	1.299277331258220718e-04	1.409493216506950062e-04	1.528449473717360344e-04	1.656785159170514254e-04
2.091947919797081836e-06	2.311507741280940753e-06	2.553086232941307069e-06	2.818778464993926068e-06	3.110876116134232607e-06	3.431869787173463778e-06	3.784471176339333664e-06	4.171631334754302700e-06	4.596560299534080789e-06	5.062748195950695650e-06	5.573987905999099054e-06	6.134399405908228898e-06	6.748455880676356546e-06	7.421011729444843343e-06	8.157332581466859303e-06	8.963127448562666449e-06	9.844583146288382746e-06	1.080840112257304424e-05	1.186183683929235426e-05	1.301274185914765506e-05	1.426960879728978879e-05	1.564161930436712867e-05	1.713869525507853283e-05	1.877155332384573377e-05	2.055176313690657979e-05	2.249180919791611755e-05	2.460515679204112460e-05	2.690632208152338436e-05	2.941094661371861208e-05	3.213587647072447200e-05	3.509924629780774148e-05	3.832056845595610702e-05	4.182082755194323469e-05	4.562258060731605479e-05	4.975006313561829141e-05	5.422930140496378434e-05	5.908823117068188156e-05	6.435682317022118758e-05	7.006721567962004293e-05	7.625385443782018281e-05	8.295364025163280155e-05	9.020608460038019181e-05	9.805347356504854890e-05	1.065410404120497868e-04	1.157171471665495801e-04	1.256334755145043945e-04	1.363452273761821016e-04	1.479113354968148732e-04	1.603946844023353786e-04	1.738623420693556935e-04
2.194371451737469657e-06	2.424681528433191457e-06	2.678088319830784643e-06	2.956789243164182781e-06	3.263188453171434690e-06	3.599898499733637890e-06	3.969763856673142858e-06	4.375880071252144899e-06	4.821614358841596181e-06	5.310627738621773067e-06	5.846898812442148880e-06	6.434749294412709046e-06	7.078871404610214529e-06	7.784357246302403977e-06	8.556730292323866375e-06	9.401979112681160578e-06	1.032659348210840181e-05	1.133760301314971679e-05	1.244261846738743484e-05	1.364987590467956120e-05	1.496828383769380133e-05	1.640747356662216949e-05	1.797785287673447075e-05	1.969066328933427088e-05	2.155804106476270403e-05	2.359308216425738832e-05	2.580991138578980751e-05	2.822375589737796927e-05	3.085102339982608981e-05	3.370938515935388569e-05	3.681786415910399236e-05	4.019692862701572373e-05	4.386859120609739785e-05	4.785651404148281849e-05	5.218612006707912054e-05	5.688471078273416975e-05	6.198159082094662517e-05	6.750819960995579363e-05	7.349825044762084653e-05	7.998787730781055068e-05	8.701578970796851234e-05	9.462343597310882951e-05	1.028551752376224038e-04	1.117584585319495886e-04	1.213840193062900213e-04	1.317860737480530491e-04	1.430225312536797741e-04	1.551552154185582909e-04	1.682500959113831347e-04	1.823775316006331210e-04
2.300889186290033627e-06	2.542379277806028192e-06	2.808087224512564712e-06	3.100316855051352257e-06	3.421589323273397573e-06	3.774644003481663901e-06	4.162463453345852708e-06	4.588293493175520240e-06	5.055664800625548169e-06	5.568416121280712066e-06	6.130719202228222445e-06	6.747105561424557803e-06	7.422495211760053858e-06	8.162227465028555561e-06	8.972093947561821917e-06	9.858373966030639014e-06	1.082787236889757016e-05	1.188796005618657795e-05	1.304661729763604393e-05	1.431248002688977841e-05	1.569488928717911196e-05	1.720394401192126715e-05	1.885055733180835647e-05	2.064651660827743942e-05	2.260454740171104906e-05	2.473838159131196732e-05	2.706282987230527686e-05	2.959385886493636058e-05	3.234867307859406310e-05	3.534580198334421019e-05	3.860519245011514360e-05	4.214830682971334682e-05	4.599822694981347068e-05	5.017976431790868198e-05	5.471957682697687882e-05	5.964629226928182644e-05	6.499063897217288819e-05	7.078558387800931706e-05	7.706647839834536288e-05	8.387121238023186054e-05	9.124037652979383553e-05	9.921743364529688565e-05	1.078488990183417334e-04	1.171845303679396651e-04	1.272775276775906363e-04	1.381847433104794283e-04	1.499669027819693458e-04	1.626888365721486298e-04	1.764197233638759932e-04	1.912333450935228937e-04
2.411612596603965700e-06	2.664724166595053218e-06	2.943219002257675198e-06	3.249511515808620773e-06	3.586244508942620779e-06	3.956289188532590479e-06	4.362771648942571102e-06	4.809093917802944141e-06	5.298956590269969599e-06	5.836383156967630985e-06	6.425746137905818854e-06	7.071795140622430668e-06	7.779686967185053061e-06	8.555017901307879397e-06	9.403858313701287961e-06	1.033278973083872292e-05	1.134894451966182931e-05	1.246004834825958402e-05	1.367446559032687172e-05	1.500124784916637069e-05	1.645018578517790493e-05	1.803186443913448126e-05	1.975772225210571521e-05	2.164011399160853743e-05	2.369237780243644314e-05	2.592890660964411497e-05	2.836522411031689315e-05	3.101806559997205564e-05	3.390546388879821200e-05	3.704684057229722994e-05	4.046310293031596530e-05	4.417674673787670502e-05	4.821196528058061529e-05	5.259476487672535671e-05	5.735308721743723621e-05	6.251693884530284690e-05	6.811852810081733595e-05	7.419240987474003460e-05	8.077563851284605585e-05	8.790792922772198731e-05	9.563182838004226165e-05	1.039928929991028084e-04	1.130398799193952134e-04	1.228249449162653790e-04	1.334038522297132149e-04	1.448361948704743243e-04	1.571856261071038325e-04	1.705201025365913193e-04	1.849121391439962866e-04	2.004390767586821569e-04
2.526653376364587704e-06	2.791839615925244076e-06	3.083619978078871314e-06	3.404523738463929371e-06	3.757320121497995703e-06	4.145017307835654238e-06	4.570890526267843126e-06	5.038504103703936340e-06	5.551735179553534717e-06	6.114799194631380612e-06	6.732277272269129936e-06	7.409145615534332004e-06	8.150807051155512089e-06	8.963124857687748887e-06	9.852459022642409177e-06	1.082570508072387707e-05	1.189033569298892937e-05	1.305444513463795508e-05	1.432679686728287465e-05	1.571687437988402515e-05	1.723493549112512120e-05	1.889207031475384791e-05	2.070026309840583594e-05	2.267245815554673363e-05	2.482263011950963075e-05	2.716585875805181970e-05	2.971840859644611212e-05	3.249781360683745763e-05	3.552296723136741033e-05	3.881421801644642646e-05	4.239347114539584874e-05	4.628429616662345846e-05	5.051204122434243491e-05	5.510395410860399675e-05	6.008931045119826403e-05	6.549954940349938355e-05	7.136841714171128102e-05	7.773211855418954398e-05	8.462947747440309313e-05	9.210210583164159357e-05	1.001945820999098285e-04	1.089546394331511773e-04	1.184333638823456921e-04	1.286854030968451472e-04	1.397691859184850983e-04	1.517471532827176098e-04	1.646860008456964666e-04	1.786569337606268087e-04	1.937359340297447707e-04	2.100040408608909958e-04
2.646123267483863944e-06	2.923849100462674473e-06	3.229426536458562529e-06	3.565504101767436783e-06	3.934982344867736895e-06	4.341011694533528149e-06	4.787022256669419798e-06	5.276746907181413945e-06	5.814246128101860580e-06	6.403934702195063741e-06	7.050610389325696222e-06	7.759484714365224748e-06	8.536216003424671226e-06	9.386944812475487237e-06	1.031833189994232558e-05	1.133759890263569073e-05	1.245257188242398517e-05	1.367172791932131608e-05	1.500424493518813312e-05	1.646005494099918017e-05	1.804990090960706045e-05	1.978539748513061968e-05	2.167909574949891620e-05	2.374455227626656015e-05	2.599640271158550054e-05	2.845044013214014907e-05	3.112369843992212221e-05	3.403454106388285183e-05	3.720275524879341670e-05	4.064965222196406240e-05	4.439817353887360343e-05	4.847300391912184425e-05	5.290069089449327312e-05	5.770977160124058947e-05	6.293090705886555415e-05	6.859702428776713102e-05	7.474346662803095975e-05	8.140815263124576736e-05	8.863174390668259112e-05	9.645782231220110809e-05	1.049330768889754855e-04	1.141075009473538674e-04	1.240345997190240874e-04	1.347716089978299493e-04	1.463797251982829105e-04	1.589243472667814776e-04	1.724753308858024319e-04	1.871072554158403022e-04	2.028997040234896897e-04	2.199375574467648468e-04
2.770133879437848409e-06	3.060875948795890145e-06	3.380774900881554090e-06	3.732603006782945750e-06	4.119397166959867045e-06	4.544455465616982171e-06	5.011368773248962581e-06	5.524044922054996233e-06	6.086734706483460996e-06	6.704059829403136624e-06	7.381042923008281539e-06	8.123139780326429644e-06	8.936273940544839768e-06	9.826873778997733080e-06	1.080191226051270807e-05	1.186894952299713380e-05	1.303617846652894268e-05	1.431247353190769363e-05	1.570744286153428308e-05	1.723148404466935533e-05	1.889584365851577040e-05	2.071268082622440828e-05	2.269513502275384404e-05	2.485739836958067298e-05	2.721479266948479282e-05	2.978385144303969930e-05	3.258240723899297604e-05	3.562968450138183227e-05	3.894639828702425454e-05	4.255485913785253451e-05	4.647908442346881935e-05	5.074491648018515270e-05	5.538014788371237797e-05	6.041465420347663672e-05	6.588053459726799671e-05	7.181226061552943812e-05	7.824683359496892678e-05	8.522395103141084316e-05	9.278618233163724472e-05	1.009791543535739592e-04	1.098517471533887754e-04	1.194563003667711040e-04	1.298488306599459999e-04	1.410892606936837664e-04	1.532416600506551969e-04	1.663744985828638544e-04	1.805609126415742849e-04	1.958789846570893687e-04	2.124120365395647616e-04	2.302489373753010865e-04
2.898796500296327382e-06	3.203043134637006952e-06	3.537800903227838550e-06	3.905970422283923774e-06	4.310730098677111990e-06	4.755531211950223867e-06	5.244131429041513810e-06	5.780620102876253516e-06	6.369445481049039477e-06	7.015443950560177796e-06	7.723871453744785443e-06	8.500437217597538305e-06	9.351339946382042776e-06	1.028330663538255640e-05	1.130363417191557321e-05	1.242023389824134938e-05	1.364167931983202715e-05	1.497725715152549738e-05	1.643702190344602539e-05	1.803185421817497228e-05	1.977352318050610842e-05	2.167475283121558606e-05	2.374929312659609481e-05	2.601199559603210493e-05	2.847889396062155986e-05	3.116728998674508114e-05	3.409584485954863164e-05	3.728467637250142748e-05	4.075546224046315585e-05	4.453154985509674783e-05	4.863807281290164739e-05	5.310207455752378412e-05	5.795263948951303023e-05	6.322103190798719467e-05	6.894084315998254828e-05	7.514814738439795942e-05	8.188166624835110984e-05	8.918294308454122058e-05	9.709652684859073463e-05	1.056701663254869082e-04	1.149550150238744375e-04	1.250058472063049475e-04	1.358812855122531582e-04	1.476440406388422513e-04	1.603611635519258595e-04	1.741043107068231295e-04	1.889500227643871755e-04	2.049800172930216213e-04	2.222814959520050314e-04	2.409474666546099284e-04
3.032221899515845907e-06	3.350473058921244296e-06	3.700639743112472472e-06	4.085755619050489056e-06	4.509145880681995504e-06	4.974420674779510446e-06	5.485510640292952157e-06	6.046693371714656781e-06	6.662621880669954910e-06	7.338355187332740885e-06	8.079391183078122679e-06	8.891701913135252087e-06	9.781771436051442246e-06	1.075663642511547341e-05	1.182392968553035909e-05	1.299192677004808901e-05	1.426959588500544042e-05	1.566665128819211107e-05	1.719361038978050815e-05	1.886185477758421509e-05	2.068369539824319533e-05	2.267244213649012496e-05	2.484247804545799626e-05	2.720933849203042540e-05	2.978979549244689030e-05	3.260194752482021034e-05	3.566531511678520960e-05	3.900094251825104010e-05	4.263150578103727000e-05	4.658142757914666998e-05	5.087699911536476750e-05	5.554650947191824573e-05	6.062038277489499729e-05	6.613132355406828398e-05	7.211447069161706534e-05	7.860756036492697421e-05	8.565109840016344844e-05	9.328854246462076798e-05	1.015664945368005990e-04	1.105349041038462414e-04	1.202472825462008754e-04	1.307609291791795637e-04	1.421371694303599851e-04	1.544416056404586087e-04	1.677443809833934862e-04	1.821204570085288642e-04	1.976499053147094470e-04	2.144182138714834226e-04	2.325166085075118971e-04	2.520423900902635955e-04
3.170520122594431956e-06	3.503287322912827024e-06	3.869425737291696377e-06	4.272106893198369666e-06	4.714808178058230093e-06	5.201304408892686723e-06	5.735705515011864162e-06	6.322484208714334566e-06	6.966505745590155072e-06	7.673059911850294251e-06	8.447895386596191797e-06	9.297256634602585947e-06	1.022792349359212636e-05	1.124725362871468045e-05	1.236322803597701673e-05	1.358449978569642931e-05	1.492044620672615077e-05	1.638122472210648778e-05	1.797783255706008460e-05	1.972217055076278105e-05	2.162711131410505682e-05	2.370657198674180094e-05	2.597559185801586902e-05	2.845041512790314283e-05	3.114857909587363772e-05	3.408900807753604780e-05	3.729211336105506182e-05	4.077989952763365128e-05	4.457607747273086197e-05	4.870618447722013875e-05	5.319771169024293118e-05	5.808023939808861912e-05	6.338558046603890014e-05	6.914793235262902825e-05	7.540403810819876456e-05	8.219335678193035182e-05	8.955824367365038867e-05	9.754414087857790042e-05	1.061997785847038338e-04	1.155773875938194070e-04	1.257329235479345613e-04	1.367263033532498194e-04	1.486216543036600660e-04	1.614875764149402274e-04	1.753974184894807413e-04	1.904295684391332094e-04	2.066677584008914091e-04	2.242013851862844698e-04	2.431258466106843224e-04	2.635428942528750024e-04
3.313800277713882319e-06	3.661606492457221671e-06	4.044292059289667974e-06	4.465171278710814204e-06	4.927879263054894219e-06	5.436361432628118145e-06	5.994913467023466858e-06	6.608210226667126680e-06	7.281336858670472888e-06	8.019822230411263533e-06	8.829674845507432503e-06	9.717421404803208788e-06	1.069014818378576400e-05	1.175554540697635550e-05	1.292195480928243719e-05	1.419842058407270973e-05	1.559474392781457693e-05	1.712154140152044842e-05	1.879030733994797381e-05	2.061348055051835117e-05	2.260451555518992506e-05	2.477795864011267537e-05	2.714952898972045983e-05	2.973620519399017441e-05	3.255631742991460661e-05	3.562964563075881014e-05	3.897752396936288242e-05	4.262295199462550518e-05	4.659071277330238887e-05	5.090749840234628907e-05	5.560204327018537508e-05	6.070526545853190147e-05	6.625041668951551783e-05	7.227324123607276139e-05	7.881214422657507673e-05	8.590836978761729349e-05	9.360618948153805598e-05	1.019531015078773713e-04	1.110000411499764803e-04	1.208016029599096871e-04	1.314162751863059834e-04	1.429066869605277593e-04	1.553398687671814020e-04	1.687875267346334446e-04	1.833263312903901535e-04	1.990382207346319489e-04	2.160107202926781367e-04	2.343372772139647447e-04	2.541176124908179853e-04	2.754580897749903568e-04
3.462170314524507536e-06	3.825549853549928885e-06	4.225370469432372783e-06	4.665094249380691567e-06	5.148519686143638544e-06	5.679768864993476419e-06	6.263329815806246696e-06	6.904086729914209572e-06	7.607352459360535997e-06	8.378903448166852104e-06	9.225017257271889110e-06	1.015251285306274876e-05	1.116879383861887911e-05	1.228189481632707323e-05	1.350053108039279696e-05	1.483415184799667796e-05	1.629299724837572844e-05	1.788815929999168749e-05	1.963164711713612744e-05	2.153645659882859291e-05	2.361664486468923778e-05	2.588740971454122947e-05	2.836517440090349893e-05	3.106767801615360324e-05	3.401407180903509412e-05	3.722502175826836093e-05	4.072281774432993370e-05	4.453148967393843262e-05	4.867693092537391002e-05	5.318702949649496567e-05	5.809180725110321962e-05	6.342356767314689871e-05	6.921705255206947861e-05	7.550960803641415791e-05	8.234136050649025040e-05	8.975540273046864041e-05	9.779799078162426391e-05	1.065187522076134160e-04	1.159709059554745012e-04	1.262114945684976615e-04	1.373016291832191349e-04	1.493067478662953777e-04	1.622968878420995959e-04	1.763469721721933558e-04	1.915371114577422659e-04	2.079529211445982242e-04	2.256858550192750721e-04	2.448335554910307968e-04	2.655002212616021959e-04	2.877969929895135255e-04
3.615736795256720993e-06	3.995235159425914049e-06	4.412791035519254178e-06	4.872019410411482681e-06	5.376887935663654649e-06	5.931701550191593990e-06	6.541147372442756232e-06	7.210326257941533111e-06	7.944786740808348435e-06	8.750561515228780175e-06	9.634206625781029402e-06	1.060284354410036910e-05	1.166420431897912335e-05	1.282667999695239475e-05	1.409937252074983116e-05	1.549215032365035442e-05	1.701570784880708441e-05	1.868162923396503867e-05	2.050245641369585702e-05	2.249176190329868662e-05	2.466422654086871893e-05	2.703572247667440084e-05	2.962340171194536580e-05	3.244579050236193879e-05	3.552288995503528071e-05	3.887628316145137048e-05	4.252924922276524026e-05	4.650688453794133093e-05	5.083623173944687895e-05	5.554641667560866205e-05	6.066879385315565218e-05	6.623710076798012441e-05	7.228762156664618303e-05	7.885936049562831506e-05	8.599422560963082096e-05	9.373722322458180459e-05	1.021366636149293242e-04	1.112443784686912359e-04	1.211159506271865829e-04	1.318109566495132684e-04	1.433932227545919944e-04	1.559310947057733563e-04	1.694977222146593402e-04	1.841713584519055367e-04	2.000356752630564814e-04	2.171800946970212792e-04	2.357001374636106541e-04	2.556977889443393169e-04	2.772818833875526599e-04	3.005685069245911975e-04
3.774604658374198821e-06	4.170778369406961786e-06	4.606681844385441575e-06	5.086088179966378933e-06	5.613140086371567549e-06	6.192331669909062429e-06	6.828556012074855089e-06	7.527138114097851240e-06	8.293870330574224875e-06	9.135050454720538798e-06	1.005752263165585876e-05	1.106872128502114748e-05	1.217671825227996340e-05	1.339027333444592344e-05	1.471888847676660879e-05	1.617286580803110500e-05	1.776336977768165908e-05	1.950249364177999384e-05	2.140333056110068334e-05	2.348004958718919504e-05	2.574797682512541499e-05	2.822368207495405012e-05	3.092507126726934782e-05	3.387148502225035087e-05	3.708380367554447326e-05	4.058455912869006688e-05	4.439805389637001005e-05	4.855048773746547456e-05	5.307009227184508385e-05	5.798727399981576879e-05	6.333476615630093229e-05	6.914778984698605429e-05	7.546422492887640862e-05	8.232479111283131105e-05	8.977323978074809563e-05	9.785655702498254212e-05	1.066251784323547102e-04	1.161332161495832929e-04	1.264386987812113729e-04	1.376038246848998816e-04	1.496952292423742246e-04	1.627842666972825769e-04	1.769473071634132197e-04	1.922660494186294181e-04	2.088278501107377163e-04	2.267260700117484712e-04	2.460604379664493879e-04	2.669374331895135797e-04	2.894706865729711697e-04	3.137814016720980991e-04
3.938876975014295066e-06	4.352293379777869788e-06	4.807168704662565565e-06	5.307439460995958906e-06	5.857429437263541573e-06	6.461828343767150664e-06	7.125742233305360897e-06	7.854727879923421304e-06	8.654829755490774451e-06	9.532619773363807905e-06	1.049523998331649703e-05	1.155044841114422763e-05	1.270666824680578418e-05	1.397304059585716925e-05	1.535948102015694360e-05	1.687674010547684887e-05	1.853646830566334878e-05	2.035128532539098140e-05	2.233485431630841751e-05	2.450196117451798624e-05	2.686859924078566914e-05	2.945205971870526021e-05	3.227102814016034405e-05	3.534568722187427051e-05	3.869782647154775321e-05	4.235095891706173500e-05	4.633044534743716275e-05	5.066362646965472929e-05	5.537996340103152373e-05	6.051118693256371794e-05	6.609145601450727085e-05	7.215752593130521397e-05	7.874892664894292058e-05	8.590815183363856235e-05	9.368085905659293499e-05	1.021160817152251722e-04	1.112664532167387710e-04	1.211884439851734205e-04	1.319426118679785029e-04	1.435938665327510092e-04	1.562117484588744802e-04	1.698707231424469090e-04	1.846504911459871234e-04	2.006363146366831572e-04	2.179193610688607489e-04	2.365970646770182016e-04	2.567735064560283361e-04	2.785598133140659979e-04	3.020745770919818895e-04	3.274442941497959694e-04
4.108654698492995976e-06	4.539891746998511936e-06	5.014374841072303062e-06	5.536209303718292416e-06	6.109906139079715196e-06	6.740357218392163026e-06	7.432888705048373650e-06	8.193296915643502688e-06	9.027886891275758757e-06	9.943513855272051452e-06	1.094762774956378066e-05	1.204832105148254761e-05	1.325438008366655178e-05	1.457534004112076478e-05	1.602154397120084526e-05	1.760420595445042009e-05	1.933547874675294154e-05	2.122852615621097444e-05	2.329760044147770429e-05	2.555812503197985109e-05	2.802678288453502081e-05	3.072161080529219507e-05	3.366210008067657206e-05	3.686930377611305823e-05	4.036595107665422394e-05	4.417656905931855252e-05	4.832761230280596492e-05	5.284760075640162672e-05	5.776726630616194123e-05	6.311970849292282090e-05	6.894055985324892540e-05	7.526816137105661164e-05	8.214374854428107349e-05	8.961164858767497467e-05	9.771948930923966901e-05	1.065184202143903286e-04	1.160633464080677206e-04	1.264131758811011844e-04	1.376310807828092994e-04	1.497847732970728613e-04	1.629467967542241695e-04	1.771948326251778275e-04	1.926120240583062285e-04	2.092873166325729751e-04	2.273158170129005451e-04	2.467991702054280053e-04	2.678459561209656117e-04	2.905721061648821788e-04	3.151013405803389732e-04	3.415656272795121332e-04
4.284036407183851481e-06	4.733682403592745082e-06	5.228420580630462188e-06	5.772530559167465823e-06	6.370716811952961133e-06	7.028080045610384676e-06	7.750173801387543062e-06	8.543041847441855646e-06	9.413258397580345373e-06	1.036797133970222503e-05	1.141494867449288586e-05	1.256262837477959432e-05	1.382017188736225527e-05	1.519752151095825692e-05	1.670546189615088815e-05	1.835568592590713750e-05	2.016086524831498582e-05	2.213472574668069688e-05	2.429212824606282451e-05	2.664915476958599379e-05	2.922320067258040466e-05	3.203307299764983877e-05	3.509909540917791727e-05	3.844322008150593460e-05	4.208914693111913012e-05	4.606245059946697341e-05	5.039071560968406928e-05	5.510368013732442130e-05	6.023338885221360287e-05	6.581435530577136705e-05	7.188373435544794096e-05	7.848150513531340253e-05	8.565066509929837103e-05	9.343743568096628661e-05	1.018914801310818693e-04	1.110661341114396424e-04	1.210186496404875488e-04	1.318104530030707647e-04	1.435074172531372540e-04	1.561801499543272881e-04	1.699042968191652664e-04	1.847608619226281457e-04	2.008365451805197062e-04	2.182240977970586083e-04	2.370226963991871588e-04	2.573383365876385880e-04	2.792842466461787731e-04	3.029813221610551757e-04	3.285585823122746333e-04	3.561536486065437486e-04
4.465118041112617627e-06	4.933771367092405461e-06	5.449423031179089955e-06	6.016532524271616090e-06	6.640004153705873302e-06	7.325154250329838477e-06	8.077771125060209803e-06	8.904154042195401355e-06	9.811155139218003600e-06	1.080622448358298902e-05	1.189745847565139147e-05	1.309365181710337753e-05	1.440435327605914748e-05	1.583992549246852219e-05	1.741160908010375242e-05	1.913159129470835661e-05	2.101307955150239268e-05	2.307038008932786813e-05	2.531898209322636396e-05	2.777564760215460487e-05	3.045850754387310186e-05	3.338716425474395877e-05	3.658280085826308436e-05	4.006829789257753175e-05	4.386835759399842631e-05	4.800963626060685089e-05	5.252088513735290391e-05	5.743310028167927930e-05	6.277968188647097003e-05	6.859660355511053114e-05	7.492259204155847692e-05	8.179931798649169191e-05	8.927159819889045323e-05	9.738761005060152785e-05	1.061991185695897519e-04	1.157617168357297503e-04	1.261350803007154427e-04	1.373832356714883287e-04	1.495748450137337647e-04	1.627835057491454471e-04	1.770880672364815150e-04	1.925729646426732340e-04	2.093285708254385925e-04	2.274515669637908449e-04	2.470453326867806752e-04	2.682203564640147221e-04	2.910946670337995483e-04	3.157942866561492222e-04	3.424537069881257532e-04	3.712163883881906454e-04
4.651992632642281420e-06	5.140261442450266027e-06	5.677495752703405918e-06	6.268340578964218478e-06	6.917906539358913671e-06	7.631732488721038735e-06	8.415849020243468088e-06	9.276819070417610739e-06	1.022178159440176303e-05	1.125849850973359603e-05	1.239540512643952043e-05	1.364166429209499881e-05	1.500722449278017873e-05	1.650288216373011846e-05	1.814034847680673945e-05	1.993232088567530548e-05	2.189255972382630515e-05	2.403597016524893453e-05	2.637868987268506422e-05	2.893818267397352579e-05	3.173333862294714253e-05	3.478458081774528989e-05	3.811397936619243188e-05	4.174537290499820218e-05	4.570449809707603756e-05	5.001912754904650307e-05	5.471921660913475863e-05	5.983705952399132321e-05	6.540745545160605505e-05	7.146788484621601802e-05	7.805869675007604121e-05	8.522330754593517770e-05	9.300841174319689827e-05	1.014642053897684283e-04	1.106446227206660411e-04	1.206075866733229379e-04	1.314152739183459468e-04	1.431343950729276353e-04	1.558364907823179602e-04	1.695982443726646801e-04	1.845018117958641200e-04	2.006351696039595448e-04	2.180924817069291991e-04	2.369744856833552260e-04	2.573888994282260128e-04	2.794508489364046699e-04	3.032833180332166270e-04	3.290176208759100626e-04	3.567938980609692830e-04	3.867616371819739105e-04
4.844750031656069662e-06	5.353251918371630966e-06	5.912748421930535512e-06	6.528075815878163374e-06	7.204557612449845216e-06	7.947962197367296306e-06	8.764570075381795746e-06	9.661216158220970875e-06	1.064533525088215022e-05	1.172501094175433722e-05	1.290902812383284857e-05	1.420692938506666367e-05	1.562907551882795556e-05	1.718671041886341670e-05	1.889203063697707059e-05	2.075825989604463372e-05	2.279972886579651378e-05	2.503196052410989379e-05	2.747176144230286491e-05	3.013731934916992418e-05	3.304830734513213193e-05	3.622599515496741676e-05	3.969336782509216290e-05	4.347525228923144363e-05	4.759845224457092820e-05	5.209189179905522962e-05	5.698676836941569366e-05	6.231671532864705581e-05	6.811797492109278806e-05	7.442958198287862536e-05	8.129355902525303192e-05	8.875512325819758007e-05	9.686290615171320312e-05	1.056691861520711010e-04	1.152301351902462246e-04	1.256060796396063007e-04	1.368617763995013065e-04	1.490667048008913133e-04	1.622953750491947888e-04	1.766276539383234692e-04	1.921491085882105190e-04	2.089513689758419580e-04	2.271325100471032192e-04	2.467974542132380278e-04	2.680583950514399665e-04	2.910352430442586361e-04	3.158560942062577505e-04	3.426577224597402078e-04	3.715860966331791361e-04	4.027969229669010648e-04
5.043476625678880272e-06	5.572838258051605382e-06	6.155286490747963208e-06	6.795854663215785869e-06	7.500085868822056031e-06	8.273985134104488680e-06	9.124090616849032232e-06	1.005751762917967787e-05	1.108200599095046909e-05	1.220597092665583590e-05	1.343855774260774846e-05	1.478970053224007440e-05	1.627018517085979083e-05	1.789171687510968448e-05	1.966699261685393734e-05	2.160977869619324970e-05	2.373499379369524507e-05	2.605879783794627975e-05	2.859868704091443801e-05	3.137359547051830503e-05	3.440400354716805035e-05	3.771205386885583542e-05	4.132167478758674861e-05	4.525871217861363467e-05	4.955106986294825842e-05	5.422885916299123609e-05	5.932455809087984841e-05	6.487318068907916430e-05	7.091245706307688153e-05	7.748302466647174938e-05	8.462863141939367588e-05	9.239635126199202838e-05	1.008368127655364543e-04	1.100044414446026733e-04	1.199577164345855430e-04	1.307594422195687838e-04	1.424770361161605025e-04	1.551828322392165261e-04	1.689544026954926698e-04	1.838748967709501094e-04	2.000333988966887793e-04	2.175253061971876834e-04	2.364527264428288838e-04	2.569248972460104084e-04	2.790586273569482345e-04	3.029787609312310282e-04	3.288186656561627673e-04	3.567207456368345973e-04	3.868369799560514126e-04	4.193294878338681597e-04
5.248255055410866376e-06	5.799111784842402706e-06	6.405210839019106661e-06	7.071788501432270876e-06	7.804614233585320155e-06	8.609936911328996167e-06	9.494560194304903838e-06	1.046588833703084679e-05	1.153197546635673261e-05	1.270157854637216041e-05	1.398421427732404081e-05	1.539022018651220485e-05	1.693082018313772058e-05	1.861819486360583227e-05	2.046555686883093256e-05	2.248723161067346036e-05	2.469874370071615966e-05	2.711690943120384563e-05	2.975993567507796282e-05	3.264752558963100222e-05	3.580099152641346718e-05	3.924337556855682135e-05	4.299957813569793813e-05	4.709649511610600290e-05	5.156316400545332289e-05	5.643091955187677552e-05	6.173355942751887623e-05	6.750752046762978527e-05	7.379206603939789588e-05	8.062948512409867858e-05	8.806530371766765181e-05	9.614850917650913083e-05	1.049317881571489768e-04	1.144717788201373104e-04	1.248293379903949157e-04	1.360698239879576735e-04	1.482633958645397025e-04	1.614853298027435762e-04	1.758163534558106525e-04	1.913429990263858943e-04	2.081579759032035101e-04	2.263605636941530086e-04	2.460570265135257422e-04	2.673610493995444361e-04	2.903941977562696100e-04	3.152864007304803369e-04	3.421764594507226099e-04	3.712125810700314969e-04	4.025529395685056573e-04	4.363662642840924295e-04
5.459163926179528610e-06	6.032159363407217551e-06	6.662617422413711484e-06	7.355983274415692914e-06	8.118259632000949470e-06	8.955946522602680114e-06	9.876121058658381057e-06	1.088648509023112543e-05	1.199541646424017023e-05	1.321202411938072079e-05	1.454620727341690133e-05	1.600871897123209807e-05	1.761123427658651809e-05	1.936642340566266339e-05	2.128803011613431117e-05	2.339095568170904008e-05	2.569134879884668330e-05	2.820670178963098629e-05	3.095595348260307071e-05	3.395959917167920919e-05	3.723980807212194573e-05	4.082054871184902781e-05	4.472772271616766698e-05	4.898930746425602198e-05	5.363550811636989954e-05	5.869891953184698671e-05	6.421469861935040447e-05	7.022074768259250381e-05	7.675790934682027999e-05	8.387017367358065220e-05	9.160489809386101068e-05	1.000130408122905108e-04	1.091494083578530607e-04	1.190729179793850262e-04	1.298468756068862353e-04	1.415392701223794217e-04	1.542230847066809773e-04	1.679766260507110746e-04	1.828838722421656515e-04	1.990348401599525735e-04	2.165259732302565211e-04	2.354605504187662823e-04	2.559491173538445226e-04	2.781099404949608986e-04	3.020694852794417098e-04	3.279629191987592650e-04	3.559346407722796621e-04	3.861388354028477102e-04	4.187400591133176131e-04	4.539138511772045819e-04
5.676277515849181065e-06	6.272063076960519212e-06	6.927596915911392516e-06	7.648539095888047721e-06	8.441132555095210731e-06	9.312135863440713286e-06	1.026890763361473766e-05	1.131945606943614445e-05	1.247249226527036594e-05	1.373748749373661418e-05	1.512473474883191389e-05	1.664541482356980922e-05	1.831166721640469289e-05	2.013666617643071875e-05	2.213470221365401394e-05	2.432126941748138311e-05	2.671315894402739689e-05	2.932855905080589359e-05	3.218716207592727966e-05	3.531027877798566695e-05	3.872096047244932441e-05	4.244412942046537463e-05	4.650671794660882555e-05	5.093781678319039607e-05	5.576883316024106686e-05	6.103365918227179269e-05	6.676885105516798394e-05	7.301381974932376058e-05	7.981103370804807024e-05	8.720623423352820837e-05	9.524866420615273185e-05	1.039913108165566567e-04	1.134911630135754045e-04	1.238094843950699061e-04	1.350121022924265105e-04	1.471697138232532464e-04	1.603582097104609228e-04	1.746590166893105197e-04	1.901594593471245124e-04	2.069531422632969904e-04	2.251403533394067270e-04	2.448284892313239039e-04	2.661325038164090353e-04	2.891753806494417852e-04	3.140886303810679482e-04	3.410128141314014752e-04	3.700980938295626833e-04	4.015048105474392903e-04	4.354040918716796100e-04	4.719784893732477762e-04
5.899665479758946026e-06	6.518899901220948464e-06	7.200234353673891474e-06	7.949549851798056198e-06	8.773336620845000695e-06	9.678619247213632730e-06	1.067304598183836014e-05	1.176494023904429958e-05	1.296335599524089785e-05	1.427813733289915855e-05	1.571998240772394008e-05	1.730051212914694164e-05	1.903234386005335646e-05	2.092917045800289904e-05	2.300584499715119675e-05	2.527847152763129963e-05	2.776450224727124207e-05	3.048284147924883370e-05	3.345395686856146345e-05	3.669999823004387447e-05	4.024492450108068720e-05	4.411463927306585078e-05	4.833713539715419011e-05	5.294264918176260902e-05	5.796382472170188787e-05	6.343588892166497357e-05	6.939683780006528264e-05	7.588763468280136453e-05	8.295242092054069263e-05	9.063873978726858958e-05	9.899777424240522878e-05	1.080845992633878722e-04	1.179584494804501721e-04	1.286830028701906991e-04	1.403266812893945263e-04	1.529629686554043178e-04	1.666707476041005083e-04	1.815346554809918998e-04	1.976454605452386732e-04	2.151004592903652858e-04	2.340038958088866666e-04	2.544674041511366851e-04	2.766104746509868593e-04	3.005609452129940923e-04	3.264555185764780008e-04	3.544403065924055718e-04	3.846714025681362737e-04	4.173154827535952623e-04	4.525504380596635443e-04	4.905660371158051180e-04
6.129392553291700901e-06	6.772741375746160880e-06	7.480608766022116703e-06	8.259102799516239405e-06	9.114968131835469772e-06	1.005550291716093203e-05	1.108865326681991933e-05	1.222306675400666638e-05	1.346814997144896300e-05	1.483413039580803155e-05	1.633212284782527464e-05	1.797420084970104492e-05	1.977347319758777453e-05	2.174416608407657295e-05	2.390171112318221119e-05	2.626283964856488307e-05	2.884568367458272529e-05	3.166988392922302065e-05	3.475670538801989691e-05	3.812916075870579285e-05	4.181214238758215176e-05	4.583256308036083907e-05	5.021950635254128476e-05	5.500438664725557114e-05	6.022112008179502388e-05	6.590630630785358182e-05	7.209942209473195788e-05	7.884302726930013025e-05	8.618298367156693976e-05	9.416868780984076351e-05	1.028533179250903603e-04	1.122940961997532069e-04	1.225525668721489140e-04	1.336948910436183224e-04	1.457921589914694339e-04	1.589207208267876936e-04	1.731625363620281491e-04	1.886055450789414565e-04	2.053440571128460461e-04	2.234791661943320927e-04	2.431191855141708665e-04	2.643801075014522791e-04	2.873860885285391977e-04	3.122699595794988696e-04	3.391737639409096229e-04	3.682493229953591549e-04	3.996588312186286508e-04	4.335754815010917193e-04	4.701841219323475295e-04	5.096819452058229004e-04
6.365518252707570678e-06	7.033653273347929267e-06	7.768792814290474314e-06	8.577278164685905268e-06	9.466115630331912442e-06	1.044288455554414708e-05	1.151583721159477840e-05	1.269395436316274010e-05	1.398700504524679116e-05	1.540561081274535276e-05	1.696131476316842997e-05	1.866665564563375627e-05	2.053524738634896410e-05	2.258186437842901108e-05	2.482253290222288577e-05	2.727462906127638007e-05	2.995698363864618090e-05	3.288999429850534965e-05	3.609574557883652276e-05	3.959813714247177260e-05	4.342302077579979609e-05	4.759834664711701756e-05	5.215431935980714294e-05	5.712356435930118260e-05	6.254130527700897679e-05	6.844555281920938143e-05	7.487730583404138209e-05	8.188076521538624974e-05	8.950356132840475135e-05	9.779699566779966968e-05	1.068162974864684579e-04	1.166208961590289341e-04	1.272747100716524926e-04	1.388464528567877191e-04	1.514099578184480632e-04	1.650445214208220610e-04	1.798352667400936514e-04	1.958735278061453063e-04	2.132572557874082167e-04	2.320914479985486563e-04	2.524886007364889680e-04	2.745691869758267009e-04	2.984621599793985873e-04	3.243054839042878892e-04	3.522466925068558027e-04	3.824434770732644084e-04	4.150643047237316356e-04	4.502890682598621025e-04	4.883097687439916712e-04	5.293312320185048500e-04
6.608096574905260485e-06	7.301695268320741833e-06	8.064852424368332981e-06	8.904148736624572220e-06	9.826859451747888870e-06	1.084085279103728660e-05	1.195469555551264228e-05	1.317771081042739005e-05	1.452003994221905219e-05	1.599270935858355621e-05	1.760770214393301848e-05	1.937803499539211930e-05	2.131784078217603481e-05	2.344245708954720880e-05	2.576852112756113894e-05	2.831407140452475610e-05	3.109865658541248348e-05	3.414345197653613501e-05	3.747138409940188928e-05	4.110726383901622499e-05	4.507792867482220519e-05	4.941239452600337248e-05	5.414201776702871096e-05	5.930066799398842292e-05	6.492491214754649042e-05	7.105421062407028278e-05	7.773112603267679941e-05	8.500154528269946775e-05	9.291491571298719299e-05	1.015244960019752495e-04	1.108876226251006306e-04	1.210659926540651275e-04	1.321259637206442480e-04	1.441388719959288140e-04	1.571813690642603792e-04	1.713357785993864328e-04	1.866904737787134351e-04	2.033402763994461245e-04	2.213868786885136173e-04	2.409392888255558300e-04	2.621143012255524002e-04	2.850369926543667586e-04	3.098412452767659018e-04	3.366702977618333246e-04	3.656773255958904343e-04	3.970260517767913266e-04	4.308913890869944807e-04	4.674601151648015776e-04	5.069315816147525232e-04	5.495184584180810893e-04
6.857175696803725107e-06	7.576920604248731253e-06	8.368846419772900795e-06	9.239779463207099312e-06	1.019727127754324592e-05	1.124948670548282994e-05	1.240531551030883518e-05	1.367443223520834558e-05	1.506736060151749442e-05	1.659554272509715261e-05	1.827141347525940718e-05	2.010848031371039626e-05	2.212140896935998170e-05	2.432611532388108082e-05	2.673986390267409774e-05	2.938137338633062856e-05	3.227092957883247583e-05	3.543050629054217605e-05	3.888389461656899655e-05	4.265684111423391944e-05	4.677719540722116872e-05	5.127506776844881111e-05	5.618299725877467664e-05	6.153613102434340846e-05	6.737241538159650131e-05	7.373279934577094857e-05	8.066145128593690263e-05	8.820598941745039505e-05	9.641772687072636420e-05	1.053519321038347783e-04	1.150681054553081179e-04	1.256302726625029833e-04	1.371072962003884086e-04	1.495732053248932495e-04	1.631075457346533859e-04	1.777957497944992625e-04	1.937295282934874488e-04	2.110072847397746537e-04	2.297345532237070180e-04	2.500244609094194668e-04	2.719982162438045132e-04	2.957856239996863013e-04	3.215256282977950529e-04	3.493668847788081503e-04	3.794683631232784551e-04	4.119999811425447290e-04	4.471432716885024770e-04	4.850920836538306176e-04	5.260533183569779999e-04	5.702477026279068831e-04
7.112797675064547340e-06	7.859375762188192552e-06	8.680826155133148576e-06	9.584227046202458376e-06	1.057741368862150136e-05	1.166885534119947191e-05	1.286777321678193518e-05	1.418420257349062730e-05	1.562905951592392977e-05	1.721421279408265930e-05	1.895256093694642908e-05	2.085811507082536845e-05	2.294608779166444807e-05	2.523298848026433463e-05	2.773672546987835779e-05	3.047671549688144984e-05	3.347400088713145820e-05	3.675137495333853394e-05	4.033351610209602508e-05	4.424713117331121150e-05	4.852110855950396147e-05	5.318668167788944442e-05	5.827760339416636939e-05	6.383033202365960069e-05	6.988422956271575753e-05	7.648177283105433500e-05	8.366877823419831555e-05	9.149464088387625725e-05	1.000125888436258952e-04	1.092799532964818014e-04	1.193584554616734810e-04	1.303145111175335775e-04	1.422195536184474871e-04	1.551503763242949720e-04	1.691894953916860697e-04	1.844255339072075586e-04	2.009536283736271375e-04	2.188758585907597896e-04	2.383017020032193701e-04	2.593485136175033572e-04	2.821420326208321796e-04	3.068169168635365477e-04	3.335173063959672715e-04	3.623974172789901495e-04	3.936221669151336176e-04	4.273678321743007717e-04	4.638227416141154063e-04	5.031880031201805539e-04	5.456782683160248506e-04	5.915225351153846536e-04
7.374998146901955789e-06	8.149100130049426790e-06	9.000835150995792366e-06	9.937539538069918544e-06	1.096733972033635519e-05	1.209901721006469646e-05	1.334213320342936606e-05	1.470709296107554556e-05	1.620521507429020336e-05	1.784880591308854190e-05	1.965123960602901330e-05	2.162704391485361063e-05	2.379199238682441243e-05	2.616320318815420213e-05	2.875924504318932276e-05	3.160025072604329594e-05	3.470803857414213800e-05	3.810624251667310910e-05	4.182045113516421507e-05	4.587835629843853085e-05	5.030991193983357302e-05	5.514750357100378333e-05	6.042612915366816844e-05	6.618359197836407395e-05	7.246070622762253242e-05	7.930151592985837058e-05	8.675352803981108249e-05	9.486796041124019910e-05	1.037000054581802943e-04	1.133091103317668708e-04	1.237592744710617695e-04	1.351193654177132105e-04	1.474634538161688014e-04	1.608711685532335570e-04	1.754280730226812058e-04	1.912260635331311639e-04	2.083637909092341933e-04	2.269471063685983038e-04	2.470895327885947422e-04	2.689127625089437926e-04	2.925471828473426164e-04	3.181324305362968224e-04	3.458179763197589789e-04	3.757637409781042193e-04	4.081407440792668212e-04	4.431317867822651894e-04	4.809321700470033296e-04	5.217504496314584461e-04	5.658092292827453674e-04	6.133459935538340983e-04
7.643806032752764373e-06	8.446125674031341990e-06	9.328908730897034004e-06	1.029975594125474537e-05	1.136709242025755647e-05	1.254001980564031112e-05	1.382844784843505767e-05	1.524316114051861379e-05	1.679589090804941849e-05	1.849939217563256543e-05	2.036752666428423247e-05	2.241535179959451622e-05	2.465921622701286965e-05	2.711686225243456201e-05	2.980753564837054916e-05	3.275210328877937901e-05	3.597317909931464590e-05	3.949525883410240611e-05	4.334486421534836955e-05	4.755069699799654049e-05	5.214380354831677183e-05	5.715775055268432252e-05	6.262881250092492270e-05	6.859617161734986659e-05	7.510213094200638350e-05	8.219234129477988782e-05	8.991604288548133729e-05	9.832632236434711006e-05	1.074803861388993868e-04	1.174398508153604373e-04	1.282710516551614365e-04	1.400453699700523070e-04	1.528395804123634533e-04	1.667362191503728543e-04	1.818239739521066648e-04	1.981980972346264534e-04	2.159608431692631547e-04	2.352219299669537622e-04	2.560990285010041577e-04	2.787182784578844737e-04	3.032148332394783382e-04	3.297334348725833330e-04	3.584290202136296050e-04	3.894673597677626221e-04	4.230257304725075105e-04	4.592936238263372619e-04	4.984734907716188018e-04	5.407815247701490457e-04	5.864484845370507207e-04	6.357205579253167238e-04
7.919243241601860078e-06	8.750476612989842472e-06	9.665073661668165074e-06	1.067090581105598188e-05	1.177670440987749442e-05	1.299189911964362471e-05	1.432675684645107738e-05	1.579245087334566481e-05	1.740113524354291527e-05	1.916602470782029203e-05	2.110148061279091519e-05	2.322310312009653543e-05	2.554783016783695099e-05	2.809404360759452414e-05	3.088168297330412320e-05	3.393236736189916722e-05	3.726952593016125663e-05	4.091853753750735470e-05	4.490688009054697561e-05	4.926429017213054026e-05	5.402293356526612718e-05	5.921758731071030430e-05	6.488583396616695728e-05	7.106826876491287705e-05	7.780872040217051895e-05	8.515448620879148122e-05	9.315658250354938376e-05	1.018700109477356638e-04	1.113540417586646463e-04	1.216725146720220381e-04	1.328941585768241354e-04	1.450929307808656438e-04	1.583483768990761264e-04	1.727460123918265946e-04	1.883777268151862856e-04	2.053422118801256815e-04	2.237454144525664705e-04	2.437010156613611815e-04	2.653309373160108679e-04	2.887658768705927016e-04	3.141458722048250693e-04	3.416208975272263669e-04	3.713514917388590123e-04	4.035094206292142685e-04	4.382783743084217218e-04	4.758547013115553797e-04	5.164481808421210896e-04	5.602828346517840482e-04	6.075977800832102439e-04	6.586481258307857458e-04
8.201324379781133113e-06	9.062169096641813751e-06	1.000934779797613907e-05	1.105100886316786098e-05	1.219619745147499360e-05	1.345467916410908887e-05	1.483708668165143702e-05	1.635499135918483000e-05	1.802098026196673246e-05	1.984873896335605220e-05	2.185314049572491629e-05	2.405034085837599763e-05	2.645788150851403870e-05	2.909479928419270850e-05	3.198174423185130789e-05	3.514110583562595630e-05	3.859714817097898901e-05	4.237615453147415339e-05	4.650658210451751327e-05	5.101922729982759461e-05	5.594740236302108696e-05	6.132712393623427217e-05	6.719731425787903796e-05	7.360001572463615216e-05	8.058061957049641999e-05	8.818810944997652402e-05	9.647532074571029260e-05	1.054992164541517901e-04	1.153211805373879662e-04	1.260073296635944116e-04	1.376288442939946799e-04	1.502623201094290548e-04	1.639901408058045231e-04	1.789008733235579864e-04	1.950896866127809154e-04	2.126587950719987803e-04	2.317179278352159838e-04	2.523848251182637817e-04	2.747857628720112681e-04	2.990561070260364888e-04	3.253408986427452584e-04	3.537954713370060019e-04	3.845861023522589048e-04	4.178906987183637380e-04	4.538995199508041585e-04	4.928159387845372670e-04	5.348572414684468193e-04	5.802554691786365954e-04	6.292583021398996321e-04	6.821299880751925887e-04
8.490056464079463418e-06	9.381210888530956427e-06	1.036173973212088935e-05	1.144007458702376964e-05	1.262558202138353036e-05	1.392837150061267151e-05	1.535945010857377497e-05	1.693079666348154419e-05	1.865544146877368096e-05	2.054755202896423567e-05	2.262252513561418703e-05	2.489708574175362457e-05	2.738939306591047616e-05	3.011915439057183397e-05	3.310774704447873350e-05	3.637834908358042484e-05	3.995607921179134334e-05	4.386814650986663774e-05	4.814401056875412907e-05	5.281555265269501873e-05	5.791725854703865174e-05	6.348641377633782725e-05	6.956331190959817734e-05	7.619147670173012188e-05	8.341789885304007194e-05	9.129328820230580589e-05	9.987234220309736978e-05	1.092140315679894215e-04	1.193819040007565907e-04	1.304444069726309831e-04	1.424752305352428668e-04	1.555536711997348228e-04	1.697650179489053541e-04	1.852009614867106450e-04	2.019600278674032611e-04	2.201480376844710835e-04	2.398785920376691159e-04	2.612735865344999685e-04	2.844637546205113052e-04	3.095892415707385444e-04	3.368002105121117038e-04	3.662574818841665084e-04	3.981332077823861908e-04	4.326115826648873220e-04	4.698895919391883396e-04	5.101777999814417720e-04	5.537011791748624231e-04	6.006999815883026133e-04	6.514306549493417654e-04	7.061668045978617943e-04
8.785438640020098579e-06	9.707601054701461691e-06	1.072224845013123654e-05	1.183810186609716907e-05	1.306485689093389972e-05	1.441297477796211952e-05	1.589384564229827032e-05	1.751986515550220719e-05	1.930451707441083246e-05	2.126246194229781968e-05	2.340963238233652473e-05	2.576333541631388164e-05	2.834236226522684021e-05	3.116710611286936780e-05	3.425968833898079027e-05	3.764409375485050930e-05	4.134631540154146611e-05	4.539450949902044008e-05	4.981916116357026713e-05	5.465326154076389294e-05	5.993249703209549564e-05	6.569545132505281093e-05	7.198382096886586504e-05	7.884264527150541954e-05	8.632055132759109772e-05	9.447001502164912147e-05	1.033476388867569869e-04	1.130144477347669177e-04	1.235362030111332855e-04	1.349837368647709200e-04	1.474333069612607000e-04	1.609669731060736836e-04	1.756729967833004663e-04	1.916462647543839041e-04	2.089887379007754884e-04	2.278099265339827431e-04	2.482273934360814099e-04	2.703672859335677116e-04	2.943648983470735178e-04	3.203652661989845945e-04	3.485237936005190643e-04	3.790069152787799958e-04	4.119927947432089278e-04	4.476720601291150447e-04	4.862485792939340540e-04	5.279402757790600332e-04	5.729799872867587934e-04	6.216163683579232309e-04	6.741148389712234030e-04	7.307585808191748456e-04
9.087461906176623640e-06	1.004132965904328086e-05	1.109086299522743141e-05	1.224507860633097175e-05	1.351400871637040706e-05	1.490847427978785588e-05	1.644025705953758147e-05	1.812217895837001450e-05	1.996818738830931280e-05	2.199344702444126488e-05	2.421443837819106339e-05	2.664906363804431927e-05	2.931676025012205390e-05	3.223862273640273988e-05	3.543753327471161371e-05	3.893830159187534662e-05	4.276781474963127239e-05	4.695519743205333832e-05	5.153198337333316040e-05	5.653229859574517561e-05	6.199305715955314680e-05	6.795417015940672712e-05	7.445876873544124061e-05	8.155344190182781659e-05	8.928849003080995949e-05	9.771819486640811363e-05	1.069011069787901235e-04	1.169003516078538033e-04	1.277839538828133060e-04	1.396251844433170569e-04	1.525029265270206312e-04	1.665020656284336628e-04	1.817139028739741386e-04	1.982365932990448663e-04	2.161756102536690051e-04	2.356442372044942693e-04	2.567640882423194134e-04	2.796656586456004756e-04	3.044889068918532832e-04	3.313838695502336110e-04	3.605113105296181238e-04	3.920434061975885454e-04	4.261644679262526847e-04	4.630717036611349058e-04	5.029760201492130579e-04	5.461028675012942393e-04	5.926931278029153169e-04	6.430040495257144471e-04	6.973102295288001852e-04	7.559046444762936804e-04
9.396108845413330400e-06	1.038237746628653442e-05	1.146756213972882452e-05	1.266098137389253606e-05	1.397301163905637540e-05	1.541484148348002883e-05	1.699865291224566735e-05	1.873770341289194969e-05	2.064641422808049837e-05	2.274046522915262875e-05	2.503689684139109102e-05	2.755421948425436349e-05	3.031253101514930592e-05	3.333364269158307252e-05	3.664121419376323437e-05	4.026089827793967273e-05	4.422049565998413962e-05	4.855012075887135518e-05	5.328237896085750216e-05	5.845255609724960401e-05	6.409882086171866727e-05	7.026244092704780225e-05	7.698801355609074105e-05	8.432371153746927002e-05	9.232154531312614250e-05	1.010376422022924993e-04	1.105325436645670514e-04	1.208715215838204071e-04	1.321249145941644654e-04	1.443684855095451081e-04	1.576838009593689669e-04	1.721586343738708985e-04	1.878873935048895605e-04	2.049715737097977674e-04	2.235202382690925000e-04	2.436505270507655660e-04	2.654881948778124853e-04	2.891681809981743140e-04	3.148352110997752642e-04	3.426444333561485135e-04	3.727620900316708187e-04	4.053662262175392701e-04	4.406474373129486686e-04	4.788096569074781913e-04	5.200709867630595815e-04	5.646645706347844197e-04	6.128395137109693847e-04	6.648618494929854931e-04	7.210155559749732886e-04	7.816036230223519883e-04
9.711353363946958496e-06	1.073071565363640079e-05	1.185231406650048551e-05	1.308577504346013998e-05	1.444182689730191897e-05	1.593203363195122373e-05	1.756898605536173365e-05	1.936638655697096290e-05	2.133914034586905463e-05	2.350345351101480864e-05	2.587693837037584590e-05	2.847872658789662054e-05	3.132959056338219104e-05	3.445207362753899689e-05	3.787062960259765206e-05	4.161177231812514829e-05	4.570423570184786564e-05	5.017914509651591980e-05	5.507020048606774940e-05	6.041387234754071954e-05	6.624961087942051656e-05	7.262006939222214483e-05	7.957134268324958916e-05	8.715322125444897698e-05	9.541946227024035898e-05	1.044280781908812976e-04	1.142416440565965403e-04	1.249276244379710760e-04	1.365587211092113816e-04	1.492132425426562702e-04	1.629754963652045986e-04	1.779362059604335617e-04	1.941929524433967343e-04	2.118506432791529808e-04	2.310220088602505848e-04	2.518281284029191044e-04	2.743989865665465264e-04	2.988740622458375246e-04	3.254029510302436780e-04	3.541460228699864024e-04	3.852751165331435679e-04	4.189742724829842728e-04	4.554405058492003535e-04	4.948846212110335823e-04	5.375320709542760539e-04	5.836238590073225410e-04	6.334174918049343935e-04	6.871879783702286018e-04	7.452288814480545346e-04	8.078534216635849946e-04
1.003316043913471221e-05	1.108630553205085523e-05	1.224507606104595933e-05	1.351941245826218950e-05	1.492040245116228813e-05	1.645999331970383691e-05	1.815119319033184467e-05	2.000815862240803712e-05	2.204628887387512641e-05	2.428232721468733107e-05	2.673446977135202874e-05	2.942248239745990621e-05	3.236782609216962229e-05	3.559379151665249634e-05	3.912564318766687953e-05	4.299077395760700793e-05	4.721887042160016740e-05	5.184208992451057606e-05	5.689524987404136972e-05	6.241603010048125066e-05	6.844518903900282108e-05	7.502679454684572599e-05	8.220847020500440469e-05	9.004165799245396709e-05	9.858189826008043651e-05	1.078891279717307565e-04	1.180279982206809328e-04	1.290682120717105935e-04	1.410848838214642093e-04	1.541589208131417159e-04	1.683774289854176546e-04	1.838341433801168499e-04	2.006298848781744163e-04	2.188730444790695600e-04	2.386800964847869959e-04	2.601761419957986207e-04	2.834954841729374017e-04	3.087822367660525229e-04	3.361909674569679360e-04	3.658873776113897094e-04	3.980490200812508272e-04	4.328660567455661036e-04	4.705420575249416875e-04	5.112948426507889091e-04	5.553573700165613655e-04	6.029786694842925471e-04	6.544248260642927285e-04	7.099800139316676979e-04	7.699475832866914003e-04	8.346512021106031578e-04
1.036148587690087188e-05	1.144909827816386286e-05	1.264579421535825427e-05	1.396183410309714412e-05	1.540867262156129152e-05	1.699864809470010105e-05	1.874519442605722852e-05	2.066293155090964930e-05	2.276776279103445578e-05	2.507697948746812506e-05	2.760937341149503622e-05	3.038535746509268725e-05	3.342709520994754143e-05	3.675863979325342011e-05	4.040608286856565306e-05	4.439771414118207109e-05	4.876419219985529062e-05	5.353872732994213854e-05	5.875727703762575690e-05	6.445875505031019661e-05	7.068525459492727161e-05	7.748228679349336025e-05	8.489903505389118771e-05	9.298862637354883846e-05	1.018084205142423358e-04	1.114203180478299756e-04	1.218910883151311708e-04	1.332927183835160283e-04	1.457027841327803493e-04	1.592048446437793188e-04	1.738888611099408934e-04	1.898516415376886094e-04	2.071973125489935783e-04	2.260378196461762935e-04	2.464934573470936000e-04	2.686934306467994409e-04	2.927764493103382471e-04	3.188913565499012235e-04	3.471977936883285367e-04	3.778669024601210408e-04	4.110820666497932746e-04	4.470396948163638819e-04	4.859500459015492929e-04	5.280380995678102566e-04	5.735444731606535035e-04	6.227263872376326802e-04	6.758586816541599764e-04	7.332348842434147432e-04	7.951683341746438628e-04	8.619933621202493937e-04
1.069627607971618385e-05	1.181903467787233737e-05	1.305440314464338788e-05	1.441296779156716527e-05	1.590655774510111437e-05	1.754791007753955001e-05	1.935089285892121675e-05	2.133059853112958019e-05	2.350344441287654346e-05	2.588728071736933403e-05	2.850150660025012968e-05	3.136719476565115710e-05	3.450722518706337302e-05	3.794642852972006971e-05	4.171173989230045722e-05	4.583236351796843040e-05	5.033994915816146439e-05	5.526878080699792187e-05	6.065597855980575854e-05	6.654171438598683425e-05	7.296944264425019131e-05	7.998614620716912305e-05	8.764259910195555745e-05	9.599364661540545312e-05	1.050985038528673898e-04	1.150210737842422476e-04	1.258302858537592894e-04	1.376004562752519667e-04	1.504116711801646762e-04	1.643501938321672326e-04	1.795088971692227462e-04	1.959877229821056126e-04	2.138941690866656307e-04	2.333438058962583150e-04	2.544608238504638960e-04	2.773786132059917887e-04	3.022403777461131502e-04	3.291997840156789474e-04	3.584216477393669612e-04	3.900826591320247141e-04	4.243721488608053101e-04	4.614928964700112132e-04	5.016619831302373015e-04	5.451116906246197000e-04	5.920904485352158908e-04	6.428638316432623134e-04	6.977156096069856697e-04	7.569488510304066449e-04	8.208870840862225390e-04	8.898755159045750691e-04
1.103746782604609528e-05	1.219604488259098565e-05	1.347082571803839279e-05	1.487272836876094763e-05	1.641396384592004541e-05	1.810767559943861438e-05	1.996817417355748988e-05	2.201103355857005297e-05	2.425319490656295852e-05	2.671307799895016356e-05	2.941070100116959212e-05	3.236780904935475649e-05	3.560801224357405614e-05	3.915693365321853563e-05	4.304236797223860922e-05	4.729445149520230705e-05	5.194584411963097643e-05	5.703192411567953107e-05	6.259099644102837157e-05	6.866451541677194396e-05	7.529732261921801006e-05	8.253790088268106201e-05	9.043864534966067738e-05	9.905615254724929564e-05	1.084515285119783449e-04	1.186907170298236218e-04	1.298448491035141699e-04	1.419906148056529894e-04	1.552106587234527914e-04	1.695940002489743060e-04	1.852364800176286186e-04	2.022412338474118161e-04	2.207191955815057964e-04	2.407896302879016924e-04	2.625806993210362430e-04	2.862300588023823449e-04	3.118854931292630909e-04	3.397055851736544203e-04	3.698604248858816451e-04	4.025323580709378509e-04	4.379167771583965555e-04	4.762229558403463753e-04	5.176749295047169876e-04	5.625124234446583901e-04	6.109918308778350318e-04	6.633872428619092768e-04	7.199915322456520777e-04	7.811174938472189872e-04	8.470990431032207829e-04	9.182924754841759272e-04
1.138498806218046751e-05	1.258004817918971612e-05	1.389497280443504880e-05	1.534101743061243539e-05	1.693078232595697518e-05	1.867782486051957350e-05	2.059690626600595948e-05	2.270409102015783957e-05	2.501685383312278151e-05	2.755419462907749025e-05	3.033676207672271295e-05	3.338698623072485530e-05	3.672922087695810832e-05	4.038989620634865756e-05	4.439768247529857339e-05	4.878366534503417791e-05	5.358153362777252486e-05	5.882778020444703269e-05	6.456191691665388497e-05	7.082670427473781473e-05	7.766839686423226193e-05	8.513700537450553647e-05	9.328657621605459453e-05	1.021754897367509662e-04	1.118667780922673370e-04	1.224284638718242538e-04	1.339339206274407161e-04	1.464622565027564076e-04	1.600987222066103087e-04	1.749351446259992239e-04	1.910703874240561866e-04	2.086108400197856879e-04	2.276709363986205838e-04	2.483737052554236971e-04	2.708513530251433648e-04	2.952458814100195929e-04	3.217097410665401567e-04	3.504065231703003139e-04	3.815116906315709345e-04	4.152133507898956091e-04	4.517130714712987312e-04	4.912267423473996864e-04	5.339854835910496419e-04	5.802366038788778170e-04	6.302446098467194210e-04	6.842922691589307937e-04	7.426817294083764990e-04	8.057356951184848227e-04	8.737986651741677657e-04	9.472382330625542680e-04
1.173875370735177792e-05	1.297095277461259962e-05	1.432674303451671511e-05	1.581772306116247266e-05	1.745688967496967497e-05	1.925822160988700067e-05	2.123693889090053002e-05	2.340960530531738362e-05	2.579423871887411633e-05	2.841042963484923995e-05	3.127946856849868177e-05	3.442448281647556918e-05	3.787058323267121913e-05	4.164502165488751710e-05	4.577735966092581679e-05	5.029964936822328367e-05	5.524662702781978183e-05	6.065592020144371788e-05	6.656826934970497853e-05	7.302776469987166616e-05	8.008209930333673617e-05	8.778283923586464800e-05	9.618571193770497120e-05	1.053509137359993523e-04	1.153434376382468326e-04	1.262334225331524645e-04	1.380965249836970722e-04	1.510143148469417457e-04	1.650746960055946011e-04	1.803723535479257584e-04	1.970092287850184879e-04	2.150950235475520373e-04	2.347477352582229249e-04	2.560942243308244291e-04	2.792708155019487130e-04	3.044239347575564700e-04	3.317107835727463815e-04	3.613000522400726736e-04	3.933726741187780116e-04	4.281226226949768720e-04	4.657577534003676657e-04	5.065006921950195159e-04	5.505897729777839769e-04	5.982800259459820956e-04	6.498442190839628929e-04	7.055739550182426852e-04	7.657808255349639326e-04	8.307976261133624175e-04	9.009796328863694994e-04	9.767059444978761981e-04
1.209867147304161309e-05	1.336865559617510360e-05	1.476602258010823802e-05	1.630271958893279684e-05	1.799214720164789432e-05	1.984871284898003007e-05	2.188810333431833377e-05	2.412739044531990272e-05	2.658514465800650077e-05	2.928155733583138239e-05	3.223857201519629627e-05	3.548002537497917591e-05	3.903179852045050646e-05	4.292197924585375502e-05	4.718103597536135610e-05	5.184200411858615111e-05	5.694068561477495539e-05	6.251586247898808363e-05	6.860952520398370361e-05	7.526711691335319452e-05	8.253779420443516741e-05	9.047470566380611738e-05	9.913528908373929254e-05	1.085815884546581121e-04	1.188805918566325650e-04	1.301045914219870945e-04	1.423315665912807727e-04	1.556455919362249624e-04	1.701372708753658397e-04	1.859041966616889691e-04	2.030514420754279590e-04	2.216920793105212626e-04	2.419477315990511490e-04	2.639491581745695556e-04	2.878368742326445828e-04	3.137618076048124724e-04	3.418859939207482732e-04	3.723833120923534276e-04	4.054402620130066357e-04	4.412567864247877092e-04	4.800471389668533174e-04	5.220408004781921770e-04	5.674834456886405356e-04	6.166379624926039129e-04	6.697855260605809456e-04	7.272267301045816975e-04	7.892827776738060852e-04	8.562967339186447046e-04	9.286348433206574604e-04	1.006687913948128583e-03
1.246463769736095537e-05	1.377304210851481218e-05	1.521268495191900469e-05	1.679586736360709294e-05	1.853640078713764252e-05	2.044912855964244099e-05	2.255021211388869500e-05	2.485723978269039315e-05	2.738934394828066208e-05	3.016732694276903868e-05	3.321379631075986724e-05	3.655331004994447292e-05	4.021253247922504029e-05	4.422040141900470561e-05	4.860830740466620187e-05	5.341028569199479946e-05	5.866322185236353071e-05	6.440707179590172483e-05	7.068509710262115562e-05	7.754411658454015983e-05	8.503477504623026479e-05	9.321183025692256511e-05	1.021344591942925840e-04	1.118665846682623342e-04	1.224772234826712386e-04	1.340408573433169294e-04	1.466378277727614947e-04	1.603547563451474857e-04	1.752849916085388762e-04	1.915290841171213244e-04	2.091952910518688770e-04	2.284001119651428002e-04	2.492688572426175753e-04	2.719362509345247527e-04	2.965470696675994670e-04	3.232568194093283229e-04	3.522324519164403162e-04	3.836531227613260825e-04	4.177109928913281937e-04	4.546120757380783697e-04	4.945771319569404424e-04	5.378426139388053570e-04	5.846616622999413352e-04	6.353051566189432545e-04	6.900628227528478060e-04	7.492443991284192641e-04	8.131808644681288523e-04	8.822257294741796740e-04	9.567563950577076971e-04	1.037175579764511128e-03
1.283653819537724518e-05	1.418398614816474473e-05	1.566659081674379381e-05	1.729701255419623907e-05	1.908948066227410525e-05	2.105928145835175540e-05	2.322305870774987475e-05	2.559892567240305277e-05	2.820658576175410473e-05	3.106746219487748986e-05	3.420483730500895736e-05	3.764400212080514630e-05	4.141241689345470368e-05	4.553988327489624311e-05	5.005872888989868153e-05	5.500400508368376951e-05	6.041369866698844575e-05	6.632895852217778694e-05	7.279433797700622601e-05	7.985805389708959773e-05	8.757226349388973327e-05	9.599335989219627237e-05	1.051822875495035193e-04	1.152048786695102561e-04	1.261322118030169023e-04	1.380409938817842182e-04	1.510139669845089576e-04	1.651403411886761424e-04	1.805162549180554189e-04	1.972452642522806200e-04	2.154388627232003669e-04	2.352170331813500774e-04	2.567088333759140364e-04	2.800530169522093813e-04	3.053986916321582484e-04	3.329060164056853502e-04	3.627469396234703387e-04	3.951059799455472672e-04	4.301810521638579974e-04	4.681843399816510288e-04	5.093432178975775774e-04	5.539012244076157348e-04	6.021190888038844115e-04	6.542758139149148014e-04	7.106698171987646398e-04	7.716201326663210593e-04	8.374676761791572050e-04	9.085765767328895506e-04	9.853355764041242439e-04	1.068159501706639290e-03
1.321424812624072245e-05	1.460134977668893552e-05	1.612758783516711239e-05	1.780598696983793573e-05	1.965120120979452838e-05	2.167896677800321180e-05	2.390641731388439806e-05	2.635219921657272005e-05	2.903659585241374992e-05	3.198166103778583391e-05	3.521136244899681955e-05	3.875173561238953301e-05	4.263104916364868950e-05	4.687998210251666443e-05	5.153181380778777871e-05	5.662262761749317424e-05	6.219152882072691508e-05	6.828087795043765460e-05	7.493654031092848765e-05	8.220815271954184293e-05	9.014940848925042120e-05	9.881836172742530420e-05	1.082777520760793989e-04	1.185953510702095909e-04	1.298443313435538845e-04	1.421036599650132804e-04	1.554585172443244672e-04	1.700007424019379519e-04	1.858293075558297206e-04	2.030508215366778272e-04	2.217800651027740366e-04	2.421405591869451571e-04	2.642651678696358538e-04	2.882967378351263899e-04	3.143887761315753760e-04	3.427061681199064730e-04	3.734259375619260277e-04	4.067380508637742057e-04	4.428462675574260251e-04	4.819690391699013240e-04	5.243404586974183572e-04	5.702112629697304565e-04	6.198498902582988369e-04	6.735435955507102813e-04	7.315996259826401671e-04	7.943464589887628234e-04	8.621351058026788857e-04	9.353404830070484195e-04	1.014362854904628849e-03	1.099629349552011222e-03
1.359763187794236689e-05	1.502498315329914950e-05	1.659551052077715846e-05	1.832260790434256511e-05	2.022136079276463372e-05	2.230796207861349367e-05	2.460004264135533280e-05	2.711679003430273062e-05	2.987907630254429294e-05	3.290959534413702539e-05	3.623301048735956699e-05	3.987611295627173250e-05	4.386799193374437024e-05	4.824021696945255555e-05	5.302703352013122943e-05	5.826557245065659175e-05	6.399607436726621257e-05	7.026212969843256210e-05	7.711093548465637192e-05	8.459356988554249163e-05	9.276528546124831857e-05	1.016858223354128853e-04	1.114197423982506748e-04	1.220367857613818049e-04	1.336122507303657983e-04	1.462273986164818037e-04	1.599698847664100245e-04	1.749342172466699155e-04	1.912222446791894052e-04	2.089436747851956648e-04	2.282166252562938143e-04	2.491682086347157018e-04	2.719351529486430672e-04	2.966644599133529299e-04	3.235141025750300735e-04	3.526537643406181684e-04	3.842656214047398470e-04	4.185451706528945780e-04	4.557021051892298801e-04	4.959612397065618411e-04	5.395634879867191322e-04	5.867668948898056630e-04	6.378477252621747324e-04	6.931016122645959057e-04	7.528447676942171332e-04	8.174152569462172797e-04	8.871743413340417743e-04	9.625078905604657906e-04	1.043827868205404697e-03	1.131573893170411630e-03
1.398654297050899275e-05	1.545472442784660288e-05	1.707018012188841712e-05	1.884667800560364825e-05	2.079974161042516824e-05	2.294602708827065942e-05	2.530366973488660991e-05	2.789240606829126282e-05	3.073370530960408851e-05	3.385091067880889587e-05	3.726939119977409079e-05	4.101670470617840267e-05	4.512277277796774872e-05	4.962006837745213376e-05	5.454381699509373204e-05	5.993221215756267824e-05	6.582664619459769836e-05	7.227195720681156197e-05	7.931669322356905407e-05	8.701339458872969399e-05	9.541889566208901067e-05	1.045946469760085829e-04	1.146070590397691764e-04	1.255278690387855200e-04	1.374345317317963425e-04	1.504106359065159396e-04	1.645463478130907808e-04	1.799388830547397477e-04	1.966930084764527843e-04	2.149215756551924299e-04	2.347460876589876856e-04	2.562973008072825685e-04	2.797158632310248975e-04	3.051529920981257060e-04	3.327711914379923464e-04	3.627450125680241875e-04	3.952618591947296817e-04	4.305228393329297871e-04	4.687436662580387920e-04	5.101556107784516701e-04	5.550065071880584027e-04	6.035618153323308015e-04	6.561057412953678978e-04	7.129424192899739892e-04	7.743971574078582516e-04	8.408177499627401269e-04	9.125758592351904813e-04	9.900684695047829061e-04	1.073719416332094339e-03	1.163980994131313083e-03
1.438082397841493939e-05	1.589039965504518461e-05	1.755140452670800764e-05	1.937798517086840782e-05	2.138610958260823099e-05	2.359290357560658977e-05	2.601701383421142376e-05	2.867873342976113321e-05	3.160013701532276886e-05	3.480522611063726962e-05	3.832008519362264297e-05	4.217304930974643520e-05	4.639488394966824670e-05	5.101897798615118114e-05	5.608155050341938710e-05	6.162187239584245415e-05	6.768250365813534644e-05	7.430954733614509884e-05	8.155292115570731608e-05	8.946664789714615755e-05	9.810916563450238924e-05	1.075436590118015063e-04	1.178384127832916167e-04	1.290671889008287792e-04	1.413096284892828049e-04	1.546516801099296441e-04	1.691860557725691694e-04	1.850127162188131219e-04	2.022393870626477204e-04	2.209821074387494858e-04	2.413658128751572721e-04	2.635249541738502355e-04	2.876041541511836319e-04	3.137589041595136171e-04	3.421563023816117017e-04	3.729758359611192288e-04	4.064102091045237422e-04	4.426662193632884186e-04	4.819656843791353374e-04	5.245464214498874421e-04	5.706632823493905122e-04	6.205892459107517807e-04	6.746165709596519061e-04	7.330580122615814806e-04	7.962481022254246825e-04	8.645445011844826635e-04	9.383294191554286895e-04	1.018011112055945992e-03	1.104025455442513145e-03	1.196837598911059276e-03
1.478030647295496733e-05	1.633182273075598298e-05	1.803897819286840029e-05	1.991630246892831874e-05	2.198021426384071559e-05	2.424831525501459730e-05	2.673977026952621818e-05	2.947543628319118243e-05	3.247800137865705899e-05	3.577213407244713686e-05	3.938464374983807135e-05	4.334465293881779716e-05	4.768378219455432325e-05	5.243634840761229437e-05	5.763957739248332091e-05	6.333383165799640123e-05	6.956285430777314684e-05	7.637403006710963402e-05	8.381866448254196372e-05	9.195228239182187083e-05	1.008349468151322143e-04	1.105315994730809737e-04	1.211124241933415603e-04	1.326532345256503567e-04	1.452358869442962072e-04	1.589487210782684489e-04	1.738870284715069282e-04	1.901535514397952552e-04	2.078590136559300007e-04	2.271226841616637217e-04	2.480729765727579961e-04	2.708480853128356460e-04	2.955966607822394930e-04	3.224785254396301854e-04	3.516654328470090779e-04	3.833418718025717446e-04	4.177059177605932025e-04	4.549701338135553048e-04	4.953625235882866103e-04	5.391275384852851470e-04	5.865271417694211710e-04	6.378419320983467426e-04	6.933723291561934461e-04	7.534398241395420456e-04	8.183882979249242854e-04	8.885854098290512336e-04	9.644240599554121298e-04	1.046323928205110040e-03	1.134733093113953362e-03	1.230129733762865517e-03
1.518481098529071124e-05	1.677879535111274681e-05	1.853268210218713934e-05	2.046138809016010879e-05	2.258178878819015967e-05	2.491196772578599598e-05	2.747161439434884123e-05	3.028215677227681697e-05	3.336690409417388025e-05	3.675120027111350283e-05	4.046258872383955553e-05	4.453098938035012384e-05	4.898888863062208213e-05	5.387154307420358791e-05	5.921719794096826881e-05	6.506732111159214255e-05	7.146685371222851076e-05	7.846447830746897589e-05	8.611290576695492048e-05	9.446918193397657105e-05	1.035950152789921557e-04	1.135571267773952196e-04	1.244276233086556455e-04	1.362843959337020551e-04	1.492115444684770093e-04	1.632998298343994346e-04	1.786471557308097978e-04	1.953590812402555550e-04	2.135493660447766544e-04	2.333405500001394656e-04	2.548645688849691796e-04	2.782634082133206787e-04	3.036897970718791472e-04	3.313079440169541573e-04	3.612943171416518212e-04	3.938384704999905637e-04	4.291439191517631589e-04	4.674290651708900061e-04	5.089281770389728543e-04	5.538924249262748871e-04	6.025909744437873408e-04	6.553121415318314104e-04	7.123646112339336372e-04	7.740787231884322999e-04	8.408078267551016101e-04	9.129297087791813292e-04	9.908480970820870634e-04	1.074994242855008362e-03	1.165828585219868055e-03	1.263842501311044156e-03
1.559414699084259694e-05	1.723110699523513226e-05	1.903228374148213970e-05	2.101298532532320262e-05	2.319054984585368597e-05	2.558354844626168121e-05	2.821220155699291827e-05	3.109851498845456300e-05	3.426642655733860474e-05	3.774196364929407907e-05	4.155341250334543978e-05	4.573149998993570443e-05	5.030958869694668881e-05	5.532388618220832933e-05	6.081366929678467669e-05	6.682152453093909898e-05	7.339360538387136265e-05	8.057990780938250545e-05	8.843456484230101139e-05	9.701616156501069953e-05	1.063880716295529142e-04	1.166188166087675184e-04	1.277824495094661390e-04	1.399589638419965079e-04	1.532347297034844080e-04	1.677029583967041626e-04	1.834641971726047312e-04	2.006268557525588483e-04	2.193077663554254819e-04	2.396327790255737980e-04	2.617373941301778264e-04	2.857674339678112070e-04	3.118797555053521133e-04	3.402430063366240439e-04	3.710384260337752822e-04	4.044606951411280774e-04	4.407188341414067082e-04	4.800371548050141293e-04	5.226562664156279804e-04	5.688341394481282245e-04	6.188472293593479806e-04	6.729916632372869847e-04	7.315844921404464178e-04	7.949650120460220737e-04	8.634961564138981648e-04	9.375659634620433407e-04	1.017589121339123161e-03	1.104008594470980978e-03	1.197297334449594483e-03	1.297960078926371861e-03
1.600811291565783844e-05	1.768853493222896932e-05	1.953753711020505976e-05	2.157082257398020499e-05	2.380619769242957754e-05	2.626272674404183470e-05	2.896116711180247354e-05	3.192410898326161197e-05	3.517612587809489761e-05	3.874393640034203706e-05	4.265657802475011364e-05	4.694559370976497057e-05	5.164523217338466173e-05	5.679266271340708129e-05	6.242820550069647599e-05	6.859557832293694643e-05	7.534216080697558925e-05	8.271927720026945772e-05	9.078249884609645558e-05	9.959196754327121241e-05	1.092127410387754922e-04	1.197151619612830503e-04	1.311752515649278281e-04	1.436751297155871307e-04	1.573034626169403014e-04	1.721559398396730267e-04	1.883357822858655942e-04	2.059542827898372559e-04	2.251313811285395592e-04	2.459962752872642375e-04	2.686880709010557510e-04	2.933564708680138928e-04	3.201625072082294929e-04	3.492793173206342069e-04	3.808929668702423148e-04	4.152033216196797838e-04	4.524249706013400672e-04	4.927882031104688452e-04	5.365400420844101308e-04	5.839453365191027250e-04	6.352879156618080995e-04	6.908718078061243124e-04	7.510225266059580114e-04	8.160884279145410106e-04	8.864421402464887738e-04	9.624820720531770827e-04	1.044633999095454478e-03	1.133352735292430039e-03	1.229123890520885483e-03	1.332465718937277241e-03
1.642649616534133791e-05	1.815084425311675105e-05	2.004818275561729218e-05	2.213461338331676635e-05	2.442841619174570975e-05	2.694915386321284612e-05	2.971812647120616370e-05	3.275851482568865192e-05	3.609553494403137236e-05	3.975660403784203286e-05	4.377151884963086695e-05	4.817264715277441527e-05	5.299513327306906377e-05	5.827711853672151292e-05	6.405997759795711236e-05	7.038857164963252836e-05	7.731151957221049729e-05	8.488148813030900301e-05	9.315550238170584136e-05	1.021952775212058923e-04	1.120675734411416270e-04	1.228445733514649024e-04	1.346042878654349134e-04	1.474309860216826680e-04	1.614156547800928696e-04	1.766564885972877075e-04	1.932594107576301535e-04	2.113386282073949189e-04	2.310172217133599389e-04	2.524277732420339340e-04	2.757130325325578323e-04	3.010266249144145142e-04	3.285338025009354890e-04	3.584122409707406589e-04	3.908528842318087764e-04	4.260608393468865601e-04	4.642563241842813295e-04	5.056756703445061674e-04	5.505723840012463144e-04	5.992182673840765715e-04	6.519046037205708478e-04	7.089434085468048581e-04	7.706687503880781326e-04	8.374381439051643969e-04	9.096340186961794638e-04	9.876652670408202130e-04	1.071968873970641700e-03	1.163011633147169278e-03	1.261291952131429576e-03	1.367341750726972340e-03
1.684907317708569577e-05	1.861778792829486330e-05	2.056394783615558052e-05	2.270405651808990243e-05	2.505687289304025736e-05	2.764246304947727187e-05	3.048267519957280762e-05	3.360128670560372867e-05	3.702416253430671590e-05	4.077942552105130069e-05	4.489763930281720792e-05	4.941200475453824860e-05	5.435857080945301210e-05	5.977646059182017529e-05	6.570811384004867695e-05	7.219954664978022894e-05	7.930062961984408456e-05	8.706538553931593405e-05	9.555230781107049219e-05	1.048247008662747096e-04	1.149510438853204987e-04	1.260053792034903557e-04	1.380677268444255670e-04	1.512245266911411003e-04	1.655691098726773218e-04	1.812022010149379756e-04	1.982324530761687140e-04	2.167770165615840014e-04	2.369621449870517281e-04	2.589238385391946112e-04	2.828085279581367428e-04	3.087738007496413240e-04	3.369891719157125636e-04	3.676369014761183239e-04	4.009128611388069769e-04	4.370274525633873071e-04	4.762065797502819755e-04	5.186926781772944464e-04	5.647458033960020291e-04	6.146447818928538675e-04	6.686884271124635256e-04	7.271968236361376400e-04	7.905126826035615076e-04	8.590027715637490752e-04	9.330594220387769446e-04	1.013102118184667014e-03	1.099579170034114010e-03	1.192969474908747631e-03	1.293784370692401334e-03	1.402569584762985641e-03
1.727560949528857953e-05	1.908910689105623073e-05	2.108454621359323575e-05	2.327883606236537904e-05	2.569121914322668578e-05	2.834226967397906769e-05	3.125438914973626184e-05	3.445195708422727968e-05	3.796149348541942342e-05	4.181183343744751811e-05	4.603431467332214192e-05	5.066297899435649239e-05	5.573478843945744489e-05	6.128985715643028170e-05	6.737169997842635280e-05	7.402749876149736826e-05	8.130838759402890872e-05	8.926975804556795560e-05	9.797158568124833295e-05	1.074787791286888695e-04	1.178615530468474828e-04	1.291958264108566566e-04	1.415636475934444589e-04	1.550536477918550908e-04	1.697615244196984928e-04	1.857905561552545214e-04	2.032521514119037785e-04	2.222664320723662643e-04	2.429628544060335495e-04	2.654808691683391481e-04	2.899706229622034869e-04	3.165937030246343260e-04	3.455239276860904134e-04	3.769481848364426434e-04	4.110673208190334890e-04	4.480970822638036819e-04	4.882691134610641086e-04	5.318320119698922944e-04	5.790524452487559809e-04	6.302163311909146030e-04	6.856300855441779763e-04	7.456219392916456790e-04	8.105433291701656748e-04	8.807703646033068681e-04	9.567053744280788969e-04	1.038778536898020150e-03	1.127449596550327568e-03	1.223209671631292090e-03	1.326583155882761662e-03	1.438129718601600980e-03
1.770585987118862320e-05	1.956453014765331718e-05	2.160967857451427304e-05	2.385862155362293967e-05	2.633109023487982257e-05	2.904817139654630574e-05	3.203282464299342521e-05	3.531003689250884265e-05	3.890698890976768950e-05	4.285323424341357036e-05	4.718089147929134644e-05	5.192485068678769479e-05	5.712299498413702590e-05	6.281643819889497877e-05	6.904977965197268432e-05	7.587137714789775691e-05	8.333363931016976828e-05	9.149333845877745668e-05	1.004119452872334698e-04	1.101559866586563523e-04	1.207974279047604825e-04	1.324140810778558241e-04	1.450900406742694894e-04	1.589161484178362293e-04	1.739904887643945505e-04	1.904189168624464577e-04	2.083156207811791608e-04	2.278037198952668531e-04	2.490159013955548233e-04	2.720950969767367295e-04	2.971952018364229986e-04	3.244818382056452455e-04	3.541331657175285862e-04	3.863407410099523368e-04	4.213104290482124750e-04	4.592633687457842433e-04	5.004369955548393497e-04	5.450861237935444989e-04	5.934840915734985924e-04	6.459239712891859777e-04	7.027198487309628755e-04	7.642081739841560199e-04	8.307491873797000648e-04	9.027284238660258225e-04	9.805582992774455713e-04	1.064679782081816859e-03	1.155564154299409821e-03	1.253714865395010600e-03	1.359669483058752052e-03	1.474001744904378805e-03
1.813956838689676334e-05	2.004377491432479701e-05	2.213903258156728554e-05	2.444306814973847317e-05	2.697610559051048738e-05	2.975974836895913943e-05	3.281751869322872979e-05	3.617501577816999479e-05	3.986008646781999301e-05	4.390300856398460748e-05	4.833668779798811871e-05	5.319686934476118052e-05	5.852236482807512556e-05	6.435529581729749983e-05	7.074135486961645924e-05	7.773008522729467980e-05	8.537518033715386240e-05	9.373480441922182015e-05	1.028719353732192939e-04	1.128547313754872731e-04	1.237569225847889051e-04	1.356582294435471233e-04	1.486448091310660444e-04	1.628097317974694976e-04	1.782534882812111614e-04	1.950845310892789636e-04	2.134198504973955574e-04	2.333855877075938700e-04	2.551176870828332998e-04	2.787625895621740897e-04	3.044779694460817798e-04	3.324335168291349158e-04	3.628117680468521847e-04	3.958089865949776325e-04	4.316360970723247866e-04	4.705196747932688145e-04	5.127029938123999668e-04	5.584471362019071761e-04	6.080321655220437662e-04	6.617583675264766211e-04	7.199475612470382889e-04	7.829444837073200108e-04	8.511182516204733638e-04	9.248639035346795274e-04	1.004604025998790664e-03	1.090790467432726975e-03	1.183906143499259761e-03	1.284466937889231939e-03	1.393023702549508981e-03	1.510164361500346839e-03
1.857646860413820949e-05	2.052654678162103448e-05	2.267228305488489226e-05	2.503181682927134419e-05	2.762586898359092988e-05	3.047656347877098168e-05	3.360798927577483619e-05	3.704636240203285948e-05	4.082020069461118368e-05	4.496051155242652053e-05	4.950099366162521433e-05	5.447825361516925308e-05	5.993203839853170414e-05	6.590548476630831267e-05	7.244538658938244266e-05	7.960248130935211630e-05	8.743175669596835989e-05	9.599277916460780501e-05	1.053500449740683327e-04	1.155733556905545783e-04	1.267382193712586448e-04	1.389262789907501708e-04	1.522257697052311926e-04	1.667320066237934755e-04	1.825479048318451639e-04	1.997845334901637718e-04	2.185617059132516100e-04	2.390086076130166224e-04	2.612644643782018918e-04	2.854792525461433898e-04	3.118144537119604646e-04	3.404438562103236218e-04	3.715544057970449066e-04	4.053471080518481428e-04	4.420379851192764056e-04	4.818590895024710903e-04	5.250595777236657024e-04	5.719068467666347383e-04	6.226877363190247644e-04	6.777097999369259161e-04	7.373026483606646454e-04	8.018193683184466529e-04	8.716380202646082341e-04	9.471632186101796528e-04	1.028827798117671949e-03	1.117094570246082458e-03	1.212458173350292479e-03	1.315447020757294508e-03	1.426625350863693509e-03	1.546595383521154939e-03
1.901628373795931831e-05	2.101253990632637419e-05	2.320909218397535545e-05	2.562449462539816936e-05	2.827996879671869154e-05	3.119816263409216261e-05	3.440373564143508589e-05	3.792352478415903600e-05	4.178672338110478229e-05	4.602507331023983057e-05	5.067307151976882041e-05	5.576819178771092822e-05	6.135112272517159412e-05	6.746602307262952150e-05	7.416079539482494981e-05	8.148737933826407558e-05	8.950206567587111147e-05	9.826583242606358080e-05	1.078447043984864860e-04	1.183101375857017806e-04	1.297394298894818943e-04	1.422161597418920994e-04	1.558306542549981366e-04	1.706804886090482806e-04	1.868710184669252752e-04	2.045159472830384174e-04	2.237379304571205610e-04	2.446692183678508044e-04	2.674523404080469111e-04	2.922408322314544124e-04	3.192000085121664559e-04	3.485077836103741959e-04	3.803555426325051997e-04	4.149490654709109879e-04	4.525095065063765277e-04	4.932744327573485455e-04	5.374989233621281547e-04	5.854567333841517339e-04	6.374415250367863840e-04	6.937681695316609424e-04	7.547741228642391217e-04	8.208208789617835567e-04	8.922955037324225083e-04	9.696122536690744741e-04	1.053214282778969094e-03	1.143575441729401078e-03	1.241202173220811887e-03	1.346635507722046370e-03	1.460453163828734444e-03	1.583271757632561966e-03
1.945872685558964869e-05	2.150143723117483240e-05	2.374910977032269313e-05	2.622071489374803690e-05	2.893797831719704673e-05	3.192407508965822719e-05	3.520423867603648520e-05	3.880593070015665085e-05	4.275902401085327783e-05	4.709599936809079985e-05	5.185215676878187279e-05	5.706584237753659783e-05	6.277869208098835793e-05	6.903589273974473765e-05	7.588646226964810930e-05	8.338354974382523475e-05	9.158475676905065976e-05	1.005524814541794979e-04	1.103542863549626039e-04	1.210632918482829702e-04	1.327585964599200749e-04	1.455257257431899639e-04	1.594571113814753063e-04	1.746526022653613287e-04	1.912200093751964221e-04	2.092756863822140640e-04	2.289451479658713374e-04	2.503637279315793548e-04	2.736772793021664124e-04	2.990429186471309816e-04	3.266298170070441507e-04	3.566200398655359864e-04	3.892094387187128952e-04	4.246085968910397255e-04	4.630438323480769690e-04	5.047582603596960501e-04	5.500129189728266603e-04	5.990879603596828288e-04	6.522839112170055256e-04	7.099230055024425765e-04	7.723505929077843822e-04	8.399366265831671903e-04	9.130772337440575155e-04	9.921963729111111553e-04	1.077747581654786829e-03	1.170215818839270751e-03	1.270119405486351202e-03	1.378012068506861282e-03	1.494485091678277207e-03	1.620169578379338209e-03
1.990350110058109622e-05	2.199291073250162935e-05	2.429197350084462198e-05	2.682007761431136464e-05	2.959945607021610033e-05	3.265381381437571857e-05	3.600896130572643920e-05	3.969298812792884440e-05	4.373645025222943749e-05	4.817257122792743259e-05	5.303745834866796689e-05	5.837033478205946104e-05	6.421378870481807939e-05	7.061404054239227713e-05	7.762122947094641633e-05	8.528972040084945082e-05	9.367843272434509189e-05	1.028511921758091830e-04	1.128771072211927774e-04	1.238309714636342390e-04	1.357936936249782471e-04	1.488527567380568920e-04	1.631027082619985135e-04	1.786456829125558589e-04	1.955919600814980586e-04	2.140605578035138757e-04	2.341798653156267648e-04	2.560883163431587725e-04	2.799351053372821732e-04	3.058809489826930651e-04	3.340988953894670640e-04	3.647751834808902745e-04	3.981101551889603372e-04	4.343192231713087037e-04	4.736338968672688704e-04	5.163028698172256832e-04	5.625931712774065495e-04	6.127913852728633171e-04	6.672049403433415139e-04	7.261634733517152935e-04	7.900202708406345352e-04	8.591537915419260579e-04	9.339692737638098955e-04	1.014900431504044956e-03	1.102411243261843150e-03	1.196997837649243362e-03	1.299190480031958174e-03	1.409555664561882140e-03	1.528698316098810748e-03	1.657264106655253729e-03
2.035029994227913696e-05	2.248662169588869640e-05	2.483730925227461262e-05	2.742216972748952214e-05	3.026394618971772044e-05	3.338687590044557308e-05	3.681734894811280611e-05	4.058408574495494229e-05	4.471832850633865558e-05	4.925404696644889786e-05	5.422815940745054033e-05	5.968077001209581091e-05	6.565542360563675437e-05	7.219937891097703495e-05	7.936390150131583687e-05	8.720457769725861535e-05	9.578165072028044474e-05	1.051603804818656619e-04	1.154114284573107377e-04	1.266112691652996659e-04	1.388426298488738451e-04	1.521949600302683356e-04	1.667649326914380709e-04	1.826569789137004875e-04	1.999838578940940474e-04	2.188672643423035297e-04	2.394384753511036334e-04	2.618390389240267467e-04	2.862215064378214983e-04	3.127502114126405803e-04	3.416020970614083220e-04	3.729675951895356596e-04	4.070515591192585582e-04	4.440742534172977571e-04	4.842724033114626241e-04	5.279003067912464708e-04	5.752310124982826234e-04	6.265575666265957126e-04	6.821943321673324930e-04	7.424783839517298681e-04	8.077709830643359625e-04	8.784591343225077063e-04	9.549572306410514895e-04	1.037708788228818837e-03	1.127188276692314998e-03	1.223903048253390793e-03	1.328395370421870487e-03	1.441244566600638098e-03	1.563069269240674941e-03	1.694529790304588656e-03
2.079880745060997505e-05	2.298222101978437799e-05	2.538473142645143859e-05	2.802656550426970938e-05	3.093097882692248668e-05	3.412274301403074372e-05	3.762883000923138860e-05	4.147859347606727904e-05	4.570396451059196511e-05	5.033966189987038324e-05	5.542341803303723724e-05	6.099622149729845891e-05	6.710257744858255766e-05	7.379078690584632083e-05	8.111324617976856750e-05	8.912676771073091083e-05	9.789292365738530826e-05	1.074784136460927778e-04	1.179554581628371689e-04	1.294022191429610260e-04	1.419032493903864885e-04	1.555499725366445032e-04	1.704411953311973601e-04	1.866836541382389250e-04	2.043925976011391646e-04	2.236924075243470035e-04	2.447172601134283364e-04	2.676118298074158246e-04	2.925320380333390892e-04	3.196458493109851674e-04	3.491341172366510190e-04	3.811914829771885331e-04	4.160273290112261610e-04	4.538667909616728212e-04	4.949518304736478429e-04	5.395423722037649391e-04	5.879175081013999051e-04	6.403767722789910919e-04	6.972414898871762091e-04	7.588562035322542285e-04	8.255901808961571726e-04	8.978390073459464361e-04	9.760262674469053976e-04	1.060605319425197068e-03	1.152061166757932780e-03	1.250912431205224813e-03	1.357713431736787355e-03	1.473056373946611671e-03	1.597573654693865662e-03	1.731940286854678204e-03
2.124869859609505228e-05	2.347934954700804774e-05	2.593384331640510176e-05	2.863282695040375291e-05	3.160007059638259008e-05	3.486088188733379734e-05	3.844281642616005775e-05	4.237586309158713224e-05	4.669264399773062374e-05	5.142862930977936639e-05	5.662236805236313056e-05	6.231573596561209086e-05	6.855420152242229276e-05	7.538711128116055765e-05	8.286799581111151298e-05	9.105489749355173917e-05	1.000107215693361824e-04	1.098036118743077506e-04	1.205073527768752746e-04	1.322017989075151246e-04	1.449733343480100623e-04	1.589153630287298315e-04	1.741288321653357285e-04	1.907227906519290406e-04	2.088149844156279356e-04	2.285324908284772950e-04	2.500123943654492908e-04	2.734025057931518910e-04	2.988621272719371833e-04	3.265628658546272222e-04	3.566894979682570018e-04	3.894408875706544633e-04	4.250309607814070308e-04	4.636897398974851705e-04	5.056644398159813392e-04	5.512206300017948165e-04	6.006434652554860356e-04	6.542389886561326756e-04	7.123355101768767943e-04	7.752850645941445013e-04	8.434649524403223979e-04	9.172793678775817069e-04	9.971611175035336935e-04	1.083573434233666604e-03	1.177011890542691399e-03	1.278006415487013435e-03	1.387123420073548517e-03	1.504968035685106320e-03	1.632186470422345922e-03	1.769468488373776485e-03
2.169963957493164087e-05	2.397763842395168548e-05	2.648423750304810452e-05	2.924050424437578825e-05	3.227072505933060331e-05	3.560074485180462930e-05	3.925870425501129155e-05	4.327522885544970890e-05	4.768363340998648661e-05	5.252014122969778239e-05	5.782411989736291943e-05	6.363833439629776431e-05	7.000921878795113512e-05	7.698716763774960195e-05	8.462684845316438748e-05	9.298753646498080535e-05	1.021334731522276635e-04	1.121342499833485635e-04	1.230652189206278026e-04	1.350079313123055439e-04	1.480506068763158501e-04	1.622886345621884011e-04	1.778251071623991521e-04	1.947713916322082941e-04	2.132477371670697772e-04	2.333839231794924713e-04	2.553199494126252855e-04	2.792067705256994479e-04	3.052070775869885309e-04	3.334961290130107983e-04	3.642626335981319309e-04	3.977096883871979356e-04	4.340557742537893139e-04	4.735358121604446623e-04	5.164022831924820582e-04	5.629264155749873428e-04	6.133994420033044405e-04	6.681339307405003043e-04	7.274651940603507443e-04	7.917527777430285671e-04	8.613820354607819351e-04	9.367657920246616693e-04	1.018346099598580736e-03	1.106596091126159625e-03	1.202021935356726483e-03	1.305164898001422939e-03	1.416603513697517903e-03	1.536955873609168301e-03	1.666882033646441925e-03	1.807086548442262807e-03
2.215128815890368211e-05	2.447670948721887416e-05	2.703549628217938170e-05	2.984913620884144874e-05	3.294243324396869938e-05	3.634177041211620587e-05	4.007587430387200849e-05	4.417600822288538382e-05	4.867618066780563950e-05	5.361336929177576481e-05	5.902776153715117227e-05	6.496301304582683734e-05	7.146652500656728289e-05	7.858974166413760501e-05	8.638846928091452966e-05	9.492321791012271162e-05	1.042595674108267310e-04	1.144685592084625247e-04	1.256271153809200775e-04	1.378184867290570162e-04	1.511327315720479517e-04	1.656672270922802676e-04	1.815272151411300480e-04	1.988263845068632084e-04	2.176874917377552966e-04	2.382430227086798147e-04	2.606358972168425431e-04	2.850202189926187221e-04	3.115620736142346451e-04	3.404403769206163681e-04	3.718477766247608313e-04	4.059916099407582428e-04	4.430949201509415489e-04	4.833975351555007990e-04	5.271572111653419343e-04	5.746508448204036383e-04	6.261757571386807183e-04	6.820510528283533786e-04	7.426190586233167310e-04	8.082468444349951136e-04	8.793278312466019930e-04	9.562834898137002795e-04	1.039565134374218890e-03	1.129655815713777800e-03	1.227072318077872910e-03	1.332367264570864882e-03	1.446131335833282863e-03	1.568995606944456611e-03	1.701634007655294847e-03	1.844765911217958890e-03
2.260329406981054240e-05	2.497617567736851906e-05	2.758719212142428772e-05	3.045825081511853403e-05	3.361467420223002834e-05	3.708338386036863895e-05	4.089369281011268108e-05	4.507750258702299286e-05	4.966951599250098674e-05	5.470746563286905067e-05	6.023235947559559374e-05	6.628874454573894517e-05	7.292498994801481981e-05	8.019359046464498853e-05	8.815149204636977111e-05	9.686044058400419365e-05	1.063873554203532333e-04	1.168047291375851364e-04	1.281910552329788009e-04	1.406312853765993886e-04	1.542173180277288576e-04	1.690485202729331729e-04	1.852322848374702517e-04	2.028846243131959663e-04	2.221308047404860436e-04	2.431060207786984095e-04	2.659561147994188041e-04	2.908383423393278615e-04	3.179221864547092532e-04	3.473902236275785787e-04	3.794390439840706957e-04	4.142802286991371539e-04	4.521413875776687775e-04	4.932672599207557412e-04	5.379208819075171743e-04	5.863848238468418904e-04	6.389625007802397305e-04	6.959795600466118408e-04	7.577853495520966553e-04	8.247544706230039175e-04	8.972884194578154785e-04	9.758173213349484757e-04	1.060801761876746475e-03	1.152734719816460871e-03	1.252143605865040695e-03	1.359592412427353516e-03	1.475683979073624894e-03	1.601062378831414907e-03	1.736415430527032695e-03	1.882477342571410280e-03
2.305529937802720607e-05	2.547564147931556455e-05	2.813888814663944809e-05	3.106736572020525833e-05	3.428691560245233927e-05	3.782499792992046389e-05	4.171151216138455200e-05	4.597899807364398119e-05	5.066285278196200711e-05	5.580156385906203818e-05	6.143695981323130735e-05	6.761447907131658654e-05	7.438345867604938104e-05	8.179744397318819958e-05	8.991452063264554983e-05	9.879767041914834741e-05	1.085151522020188922e-04	1.191409097704676750e-04	1.307550081002533554e-04	1.434440997999726522e-04	1.573019235502021520e-04	1.724298364367416857e-04	1.889373821697540648e-04	2.069428972743143360e-04	2.265741574340216055e-04	2.479690662686741525e-04	2.712763889288736271e-04	2.966565329953552762e-04	3.242823792782655967e-04	3.543401652223524272e-04	3.870304237368777387e-04	4.225689803854286658e-04	4.611880119893811301e-04	5.031371698205056031e-04	5.486847706825015610e-04	5.981190593084543443e-04	6.517495456313611348e-04	7.099084206173102759e-04	7.729520544870850185e-04	8.412625812901571324e-04	9.152495739365847051e-04	9.953518139370791992e-04	1.082039160248706366e-03	1.175814521774916962e-03	1.277215938221595631e-03	1.386818774169496470e-03	1.505238031382665669e-03	1.633130784537799524e-03	1.771198745727200347e-03	1.920190963259609668e-03
2.350693892473118546e-05	2.597470338889669078e-05	2.869013865721138545e-05	3.167598883571116621e-05	3.495861435725703602e-05	3.856601348805259688e-05	4.252867165946283291e-05	4.687976638316386973e-05	5.165538853840166033e-05	5.689478006751203746e-05	6.264058937229873708e-05	6.893914557974788074e-05	7.584075291053981444e-05	8.340000645113413618e-05	9.167613070043709406e-05	1.007333423347097734e-04	1.106412387100707396e-04	1.214752137002933941e-04	1.333169025486884509e-04	1.462546574969931699e-04	1.603840560409821995e-04	1.758084437522332093e-04	1.926395136982292009e-04	2.109979245883360818e-04	2.310139598717123250e-04	2.528282301145335200e-04	2.765924210880211522e-04	3.024700901060753747e-04	3.306375132610756213e-04	3.612845863195781400e-04	3.946157821552233086e-04	4.308511677149534148e-04	4.702274836362571099e-04	5.129992897574354787e-04	5.594401798904269059e-04	6.098440693559219498e-04	6.645265589134450668e-04	7.238263788557550409e-04	7.881069171753170375e-04	8.577578358531845254e-04	9.331967794657393097e-04	1.014871180452769570e-03	1.103260165542267832e-03	1.198876567981785714e-03	1.302269050384429264e-03	1.414024343159549007e-03	1.534769603662806438e-03	1.665174901369927867e-03	1.805955834551129739e-03	1.957876284099587926e-03
2.395784076725621196e-05	2.647295040498684053e-05	2.924048966959670118e-05	3.228361892795971469e-05	3.562921728584643417e-05	3.930582026660875693e-05	4.334449832595014266e-05	4.777906567877612939e-05	5.264630584697544872e-05	5.798621392432180968e-05	6.384225688346498282e-05	7.026165311617581688e-05	7.729567246425785986e-05	8.499995806728883718e-05	9.343487142480395304e-05	1.026658621448398745e-04	1.127638639278611391e-04	1.238057184149932372e-04	1.358746286123715410e-04	1.490606436890511838e-04	1.634611770346590940e-04	1.791815595545275680e-04	1.963356302745677083e-04	2.150463664256809903e-04	2.354465552780173011e-04	2.576795100988089741e-04	2.818998327139529735e-04	3.082742252630058769e-04	3.369823538496217975e-04	3.682177669047505893e-04	4.021888711985696576e-04	4.391199685581075453e-04	4.792523564721162008e-04	5.228454958919481364e-04	5.701782496676152103e-04	6.215501951912338462e-04	6.772830149570470892e-04	7.377219688857387762e-04	8.032374524041429502e-04	8.742266444166191079e-04	9.511152494531661212e-04	1.034359338431922563e-03	1.124447292628593005e-03	1.221901855604655548e-03	1.327282298008252131e-03	1.441186700328271186e-03	1.564254358851180273e-03	1.697168320244485211e-03	1.840658050368457026e-03	1.995502243098864516e-03
2.440762664695626821e-05	2.696996454649830106e-05	2.978947948834666020e-05	3.288974624844249892e-05	3.629816180979074239e-05	4.004379762958110693e-05	4.415830774873797841e-05	4.867614151950379071e-05	5.363477340388070119e-05	5.907494979693088052e-05	6.504095423258338582e-05	7.158089218579430780e-05	7.874699675236759551e-05	8.659595655785962121e-05	9.518926731985643576e-05	1.045936085636646641e-04	1.148812470700295830e-04	1.261304687150752570e-04	1.384260404470727803e-04	1.518597042321251811e-04	1.665307048912317216e-04	1.825463538447007835e-04	2.000226308762773292e-04	2.190848261289598425e-04	2.398682246468439479e-04	2.625188358832737266e-04	2.871941707038211974e-04	3.140640685248147494e-04	3.433115773425068169e-04	3.751338895262424744e-04	4.097433363695985264e-04	4.473684445177111770e-04	4.882550575160068702e-04	5.326675258557215034e-04	5.808899690249346359e-04	6.332276132102678153e-04	6.900082084338357135e-04	7.515835290529072812e-04	8.183309616956235604e-04	8.906551848551974094e-04	9.689899445179515512e-04	1.053799930355931629e-03	1.145582757174683436e-03	1.244871056469810640e-03	1.352234683111845420e-03	1.468283042351012369e-03	1.593667542505445732e-03	1.729084178877589480e-03	1.875276254623903932e-03	2.033037244490873419e-03
2.485591247888651237e-05	2.746532139348688582e-05	3.033663930377463128e-05	3.349385319368775049e-05	3.696487668128173537e-05	4.077931537651310298e-05	4.496940496796220912e-05	4.957022783680908580e-05	5.461994709246624041e-05	6.016005793936648680e-05	6.623565776564333603e-05	7.289573619005981330e-05	8.019348637239801382e-05	8.818663896390442310e-05	9.693782014864077055e-05	1.065149353038606774e-04	1.169915798875336267e-04	1.284474792443773220e-04	1.409689591077423600e-04	1.546494486639190624e-04	1.695900181376325169e-04	1.858999529527088804e-04	2.036973666203996999e-04	2.231098546092323749e-04	2.442751915549817984e-04	2.673420742770070738e-04	2.924709131782568311e-04	3.198346747200758863e-04	3.496197777804262337e-04	3.820270468241760537e-04	4.172727249379067408e-04	4.555895499082574440e-04	4.972278966525634381e-04	5.424569894439730143e-04	5.915661875089336941e-04	6.448663477150899182e-04	7.026912682096663615e-04	7.653992170152354750e-04	8.333745497382562262e-04	9.070294206995203109e-04	9.868055919509206766e-04	1.073176344803643224e-03	1.166648498655255923e-03	1.267764542071472995e-03	1.377104881247880963e-03	1.495290211153307326e-03	1.622984014834171493e-03	1.760895196542855076e-03	1.909780854540772590e-03	2.070449199618479112e-03
2.530230886253486842e-05	2.795859065152515909e-05	3.088149381532693860e-05	3.409541499351279818e-05	3.762878274271065377e-05	4.151173458047010395e-05	4.577708540007574973e-05	5.046054795321158770e-05	5.560097110560909017e-05	6.124059572848848817e-05	6.742532964987911601e-05	7.420504292464591900e-05	8.163388475219968132e-05	8.977062344357747349e-05	9.867901091523946456e-05	1.084281732656011118e-04	1.190930290719168909e-04	1.307547371298285461e-04	1.435011754456386559e-04	1.574274533821764968e-04	1.726364589531780252e-04	1.892394433581656731e-04	2.073566449501279562e-04	2.271179549317985807e-04	2.486636271830364501e-04	2.721450347316477919e-04	2.977254754932821585e-04	3.255810300219992895e-04	3.559014741334259814e-04	3.888912493842723887e-04	4.247704945189708444e-04	4.637761411230912939e-04	5.061630768558342090e-04	5.522053797700198505e-04	6.021976273668799709e-04	6.564562841762105897e-04	7.153211717973582311e-04	7.791570254868763297e-04	8.483551415309222542e-04	9.233351197969245049e-04	1.004546706019087418e-03	1.092471738535756662e-03	1.187626204363917502e-03	1.290562409668005988e-03	1.401871269853940689e-03	1.522184724700514219e-03	1.652178284121796209e-03	1.792573710343591019e-03	1.944141842468625385e-03	2.107705569601857950e-03
2.574642161276180676e-05	2.844933673840780629e-05	3.142356187963150671e-05	3.469390042651826690e-05	3.828929371632104579e-05	4.224040845917441080e-05	4.658063579850537424e-05	5.134631564123970723e-05	5.657697911256714805e-05	6.231560894919639508e-05	6.860891928878579181e-05	7.550765613677298674e-05	8.306691986319069819e-05	9.134651115616846100e-05	1.004113019358062299e-04	1.103316328122492818e-04	1.211837387548802083e-04	1.330502047258269030e-04	1.460204531203200345e-04	1.601912649490428331e-04	1.756673367932653519e-04	1.925618756626290790e-04	2.109972339875705431e-04	2.311055870838734088e-04	2.530296555356193237e-04	2.769234750547632591e-04	3.029532164910188081e-04	3.312980587842529628e-04	3.621511177737591789e-04	3.957204339038067234e-04	4.322300219939376230e-04	4.719209863740211658e-04	5.150527048198398627e-04	5.619040848636900828e-04	6.127748961963580760e-04	6.679871830231970615e-04	7.278867603852154757e-04	7.928447986096425143e-04	8.632595002101822040e-04	9.395578737170438540e-04	1.022197609080845084e-03	1.111669059461340607e-03	1.208497334384005294e-03	1.313244509421520679e-03	1.426511957738672539e-03	1.548942809020479715e-03	1.681224541493335674e-03	1.824091712940553072e-03	1.978328836810888496e-03	2.144773409721172780e-03
2.618785231003413927e-05	2.893711939217793826e-05	3.196235718211388598e-05	3.528877256160482969e-05	3.894581702257388431e-05	4.296468327783109503e-05	4.737933524925087419e-05	5.222673622090026786e-05	5.754709546825588956e-05	6.338413312638166484e-05	6.978536478860994667e-05	7.680240713917663501e-05	8.449130599594029817e-05	9.291288821469045813e-05	1.021331389849660661e-04	1.122236061288586924e-04	1.232618330988311840e-04	1.353318224585118950e-04	1.485245317212705322e-04	1.629384035157735878e-04	1.786799321450530955e-04	1.958642687066254660e-04	2.146158670450675561e-04	2.350691729160879105e-04	2.573693588518560760e-04	2.816731073315238481e-04	3.081494449783742638e-04	3.369806306261624715e-04	3.683631002213031769e-04	4.025084716556026382e-04	4.396446127552660634e-04	4.800167757866629845e-04	5.238888019775191389e-04	5.715443996937444662e-04	6.232885000573280647e-04	6.794486939395260987e-04	7.403767544156074050e-04	8.064502489239117619e-04	8.780742455309512116e-04	9.556831178685663928e-04	1.039742453475402595e-03	1.130751070447446422e-03	1.229243147476333968e-03	1.335790472534921025e-03	1.451004815651465519e-03	1.575540431404407480e-03	1.710096696959314839e-03	1.855420891669401278e-03	2.012311124461541902e-03	2.181619415436832597e-03
2.662619886896799756e-05	2.942149429939331216e-05	3.249738893096298773e-05	3.587948952417762939e-05	3.959775462575818998e-05	4.368389928201131300e-05	4.817245619963535859e-05	5.310100769369273421e-05	5.851043646280297290e-05	6.444519490125719910e-05	7.095359447369158296e-05	7.808811647785122393e-05	8.590574559490481144e-05	9.446832770353899165e-05	1.038429535137492534e-04	1.141023696592868906e-04	1.253254189737732611e-04	1.375975117648936367e-04	1.510111299936451831e-04	1.656663663616049216e-04	1.816715004083799647e-04	1.991436138239957424e-04	2.182092472870570668e-04	2.390051012488675862e-04	2.616787831964859611e-04	2.863896040441446305e-04	3.133094264219957008e-04	3.426235677545782306e-04	3.745317611479806312e-04	4.092491772350044348e-04	4.470075102614172913e-04	4.880561318334951880e-04	5.326633158883434293e-04	5.811175385925853795e-04	6.337288570232468181e-04	6.908303706365447007e-04	7.527797696858052950e-04	8.199609749086388469e-04	8.927858729671437742e-04	9.716961522913700276e-04	1.057165244147729045e-03	1.149700373928359224e-03	1.249844727837834445e-03	1.358179740335722354e-03	1.475327507882253850e-03	1.601953334726951379e-03	1.738768416676263282e-03	1.886532668979125143e-03	2.046057704675712310e-03	2.218209969966457914e-03
2.706105612412542150e-05	2.990201374245562521e-05	3.302816257218299994e-05	3.646550528561056390e-05	4.024450390529004941e-05	4.439739165886554521e-05	4.895926551829412910e-05	5.396832191107479133e-05	5.946611160906360775e-05	6.549781344947122044e-05	7.211252844783730463e-05	7.936359565045606151e-05	8.730893114892018792e-05	9.601139175746975258e-05	1.055391649349232024e-04	1.159661866174032058e-04	1.273725887156117414e-04	1.398451781213382223e-04	1.534779491620908104e-04	1.683726315403336938e-04	1.846392758947896855e-04	2.023968792256970273e-04	2.217740525338157253e-04	2.429097331342522012e-04	2.659539442211593559e-04	2.910686043776357867e-04	3.184283898472572267e-04	3.482216525089069448e-04	3.806513966259750898e-04	4.159363175734918060e-04	4.543119058830144292e-04	4.960316200852135041e-04	5.413681319736772914e-04	5.906146480605744360e-04	6.440863111461794452e-04	7.021216860788782746e-04	7.650843339409439843e-04	8.333644790580491558e-04	9.073807733968876051e-04	9.875821630855546960e-04	1.074449861966520403e-03	1.168499437270207816e-03	1.270283012680740228e-03	1.380391594253011726e-03	1.499457524831821062e-03	1.628157072821298556e-03	1.767213161353919926e-03	1.917398244115398097e-03	2.079537334292537887e-03	2.254511193329040986e-03
2.749201643194470299e-05	3.037822726477325020e-05	3.355418052433749412e-05	3.704627047447691930e-05	4.088545855101576097e-05	4.510449152483405900e-05	4.973902558440189913e-05	5.482786577512533364e-05	6.041322496562621843e-05	6.654100193835867907e-05	7.326108019876543674e-05	8.062764887212810585e-05	8.869954713382926289e-05	9.754063369790859166e-05	1.072201829713876139e-04	1.178133095675608540e-04	1.294014229605175111e-04	1.420727141556045307e-04	1.559226763463317667e-04	1.710546616274940764e-04	1.875804759369377993e-04	2.056210145046910023e-04	2.253069401978814506e-04	2.467794072631062448e-04	2.701908330850101157e-04	2.957057206999113728e-04	3.235015349280012187e-04	3.537696351147717353e-04	3.867162676043231430e-04	4.225636212018057470e-04	4.615509490216106159e-04	5.039357602599135689e-04	5.499950855770846525e-04	6.000268199250685186e-04	6.543511468093282137e-04	7.133120481323489267e-04	7.772789039278281582e-04	8.466481864603411745e-04	9.218452533350132531e-04	1.003326244436119046e-03	1.091580087691329005e-03	1.187130618841244090e-03	1.290538820580707262e-03	1.402405186630127166e-03	1.523372216491023293e-03	1.654127046842006430e-03	1.795404225735552006e-03	1.947988635969806004e-03	2.112718574223259194e-03	2.290488992763589464e-03
2.791867028761637183e-05	3.084968235244205543e-05	3.407494293155560326e-05	3.762123320793337670e-05	4.152000948076692250e-05	4.580452693790128938e-05	5.051099540393894457e-05	5.567882246906883466e-05	6.135087649271051046e-05	6.757376902038187793e-05	7.439815824240747391e-05	8.187907488517769605e-05	9.007627200341799503e-05	9.905460022240154317e-05	1.088844100629654863e-04	1.196419830692755358e-04	1.314099935498608208e-04	1.442780028363516132e-04	1.583429880617302082e-04	1.737099075608553793e-04	1.904923051003424835e-04	2.088129552529983718e-04	2.288045523434595850e-04	2.506104455070802973e-04	2.743854225227885493e-04	3.002965452034000310e-04	3.285240392530255947e-04	3.592622416311273283e-04	3.927206085968425664e-04	4.291247877442561846e-04	4.687177574811118028e-04	5.117610375482385069e-04	5.585359743261955482e-04	6.093451048286084278e-04	6.645136034382736730e-04	7.243908156033547052e-04	7.893518828755856668e-04	8.597994638417320173e-04	9.361655556723719185e-04	1.018913421190125942e-03	1.108539626540688437e-03	1.205576194736912446e-03	1.310592880536812048e-03	1.424199572311816119e-03	1.547048826762485599e-03	1.679838542543913562e-03	1.823314779073596792e-03	1.978274727010392343e-03	2.145569837114101510e-03	2.326109114421711071e-03
2.834060695565803883e-05	3.131592513106395363e-05	3.458994843327207422e-05	3.818983994157761102e-05	4.214754577831020200e-05	4.649682393234840422e-05	5.127443175080084601e-05	5.652037271513257543e-05	6.227816343819884948e-05	6.859512035979349175e-05	7.552266780380617682e-05	8.311666880904511443e-05	9.143778022463390932e-05	1.005518336427660311e-04	1.105302438267409163e-04	1.214504463807408263e-04	1.333963664997685032e-04	1.464589207336422960e-04	1.607365537978185576e-04	1.763358125664237993e-04	1.933719594889164218e-04	2.119696277815847219e-04	2.322635208585478023e-04	2.543991585839802455e-04	2.785336730481822618e-04	3.048366566947971262e-04	3.334910657547315708e-04	3.646941820746578021e-04	3.986586365641610059e-04	4.356134976250535277e-04	4.758054280708690510e-04	5.194999141915747441e-04	5.669825707708833025e-04	6.185605260187780011e-04	6.745638905417662918e-04	7.353473146375105090e-04	8.012916383679002984e-04	8.728056390375218358e-04	9.503278808806119938e-04	1.034328671940631982e-03	1.125312133312317839e-03	1.223818386105505205e-03	1.330425861685344486e-03	1.445753740943091096e-03	1.570464528555412910e-03	1.705266768401295487e-03	1.850917906518526361e-03	2.008227308203955428e-03	2.178059436086123360e-03	2.361337196230091882e-03
2.875741511288244562e-05	3.177650107626416232e-05	3.509869494910634679e-05	3.875153633602469396e-05	4.276745564974286358e-05	4.718070757386092499e-05	5.202859033033476995e-05	5.735169605716648148e-05	6.319418175095284829e-05	6.960406018934101231e-05	7.663351253107524843e-05	8.433922402666282805e-05	9.278274435286727382e-05	1.020308741673003520e-04	1.121560795658561974e-04	1.232369362156007688e-04	1.353586050291720542e-04	1.486133413436632365e-04	1.631010396673251658e-04	1.789298161618511364e-04	1.962166311353998895e-04	2.150879539333917605e-04	2.356804727290783420e-04	2.581418518350637840e-04	2.826315392796876764e-04	3.093216275188279043e-04	3.383977702843806519e-04	3.700601587047089519e-04	4.045245599711474321e-04	4.420234219665769072e-04	4.828070474185422109e-04	5.271448412895353300e-04	5.753266352716822915e-04	6.276640934111095763e-04	6.844922030503221939e-04	7.461708554434132558e-04	8.130865205700017924e-04	8.856540208496926740e-04	9.643184086379683311e-04	1.049556952569449635e-03	1.141881238003204357e-03	1.241839387018074713e-03	1.350018403605814056e-03	1.467046649911496643e-03	1.593596459581059915e-03	1.730386894488546157e-03	1.878186651335304273e-03	2.037817124837781532e-03	2.210155634451391269e-03	2.396138821813186860e-03
2.916868350239431714e-05	3.223095573639891162e-05	3.560068047720814198e-05	3.930576813836228792e-05	4.337912739630962625e-05	4.785550303275766873e-05	5.277272696287114181e-05	5.817197216529451702e-05	6.409802751839733246e-05	7.059959289372061614e-05	7.772959623881460132e-05	8.554553410323842454e-05	9.410983714289848938e-05	1.034902622222366546e-04	1.137603128214246428e-04	1.249996895471127008e-04	1.372947726399570227e-04	1.507391384706359395e-04	1.654341121179807273e-04	1.814893582286753577e-04	1.990235124673508038e-04	2.181648559791447904e-04	2.390520354038921263e-04	2.618348311017624575e-04	2.866749763753732925e-04	3.137470306013904705e-04	3.432393093181063505e-04	3.753548744511320538e-04	4.103125880007236028e-04	4.483482326584386276e-04	4.897157029696540004e-04	5.346882708112460011e-04	5.835599291109447436e-04	6.366468178954035745e-04	6.942887369205225871e-04	7.568507493059880176e-04	8.247248807713774763e-04	8.983319192487383698e-04	9.781233198305771832e-04	1.064583220198822306e-03	1.158230571874472800e-03	1.259621392822894053e-03	1.369351147154176853e-03	1.488057257863725476e-03	1.616421758772054566e-03	1.755174092039608761e-03	1.905094057857514541e-03	2.067014923142470716e-03	2.241826696300014757e-03	2.430479575360939594e-03
2.957400159720379259e-05	3.267883546588969525e-05	3.609540390436704373e-05	3.985198207657737025e-05	4.398195040154527578e-05	4.852053667301631918e-05	5.350609878467730266e-05	5.898038215976252242e-05	6.498879842527628767e-05	7.158072461633414191e-05	7.880982467720659321e-05	8.673439473329895805e-05	9.541773369095973704e-05	1.049285408073878813e-04	1.153413419620656985e-04	1.267369464536512245e-04	1.392029362424805693e-04	1.528341896586380723e-04	1.677334416990921119e-04	1.840118831447221852e-04	2.017898008390527759e-04	2.211972615855364789e-04	2.423748422389498686e-04	2.654744086892535816e-04	2.906599465628281970e-04	3.181084465968207742e-04	3.480108477767994424e-04	3.805730414668816218e-04	4.160169399040909276e-04	4.545816125758112740e-04	4.965244941502330259e-04	5.421226677849654788e-04	5.916742277986975895e-04	6.454997258543978622e-04	7.039437049709626340e-04	7.673763258528926894e-04	8.361950902044195354e-04	9.108266658765012871e-04	9.917288188813423895e-04	1.079392457500126306e-03	1.174343793905770336e-03	1.277146628923475635e-03	1.388404765757301519e-03	1.508764558723725818e-03	1.638917603247681560e-03	1.779603573600536254e-03	1.931613215086326130e-03	2.095791497615786311e-03	2.273040937848005462e-03	2.464325097322862292e-03
2.997296027199361241e-05	3.311968816756493777e-05	3.658236582607223085e-05	4.038962676498473640e-05	4.457531613055375436e-05	4.917513715469496620e-05	5.422796546368272935e-05	5.977610995108766149e-05	6.586559523036974756e-05	7.254646488584303018e-05	7.987310732287568327e-05	8.790460571171657329e-05	9.670511360315302458e-05	1.063442578808268242e-04	1.168975708053465002e-04	1.284469529993015129e-04	1.410811693196945091e-04	1.548963796656959520e-04	1.699967068745707351e-04	1.864948439674482485e-04	2.045127031193819274e-04	2.241821088446366078e-04	2.456455380087964324e-04	2.690569094036985524e-04	2.945824257498322460e-04	3.224014711235434895e-04	3.527075669427748002e-04	3.857093897863797982e-04	4.216318544666742304e-04	4.607172659242799654e-04	5.032265436678110297e-04	5.494405226387311190e-04	5.996613345435463250e-04	6.542138738626394282e-04	7.134473529151170263e-04	7.777369505355035068e-04	8.474855590973227274e-04	9.231256348041378670e-04	1.005121156357490419e-03	1.093969697306073534e-03	1.190204617579815024e-03	1.294397379916460136e-03	1.407159997099126196e-03	1.529147616136928602e-03	1.661061245742680246e-03	1.803650633686509908e-03	1.957717300837603838e-03	2.124117738942343531e-03	2.303766779432663871e-03	2.497641140805698795e-03
3.036515248153347080e-05	3.355306404236577301e-05	3.706106937470850921e-05	4.091815361863288008e-05	4.515861913919805070e-05	4.981863654728946409e-05	5.493759042726538042e-05	6.055834359349715170e-05	6.672752325784898301e-05	7.349582825885268443e-05	8.091835918755753193e-05	8.905497292428613020e-05	9.797066318541971933e-05	1.077359687672259424e-04	1.184274112652494997e-04	1.301279641430150009e-04	1.429275551226134270e-04	1.569236039724377653e-04	1.722215978738565864e-04	1.889357066588897628e-04	2.071894403252619950e-04	2.271163513534906798e-04	2.488607844728824318e-04	2.725786766496552434e-04	2.984384102007949261e-04	3.266217220718470597e-04	3.573246724554150376e-04	3.907586760703963906e-04	4.271515995687023750e-04	4.667489286881049983e-04	5.098150089254534180e-04	5.566343636646095723e-04	6.075130938584552510e-04	6.627803635329172771e-04	7.227899755551013767e-04	7.879220422855963933e-04	8.585847559184271553e-04	9.352162634991654112e-04	1.018286651805491933e-03	1.108300047471085653e-03	1.205796837937180227e-03	1.311356019024065376e-03	1.425597675127279838e-03	1.549185598263780111e-03	1.682830052415811451e-03	1.827290689851724000e-03	1.983379626338203049e-03	2.151964682401023843e-03	2.333972798038533390e-03	2.530393628546778999e-03
3.075017394419511603e-05	3.397851634466464221e-05	3.753102105398004203e-05	4.143701777459015935e-05	4.573125809088166705e-05	5.045037145146781006e-05	5.563424209927984231e-05	6.132627664855813557e-05	6.757369389986711593e-05	7.442783597495609971e-05	8.194450264034912898e-05	9.018431035332253871e-05	9.921307765000723336e-05	1.091022385843832746e-04	1.199292860196259758e-04	1.317782466697976632e-04	1.447401898900011028e-04	1.589137723172286717e-04	1.744058205719645248e-04	1.913319543425799391e-04	2.098172522902331388e-04	2.299969633320332824e-04	2.520172659840131313e-04	2.760360785736637001e-04	3.022239232639532553e-04	3.307648469671327601e-04	3.618574023675344615e-04	3.957156924172988330e-04	4.325704818183798584e-04	4.726703791580193388e-04	5.162830935226248421e-04	5.636967695779804754e-04	6.152214052704476233e-04	6.711903564759221343e-04	7.319619330990588969e-04	7.979210913071575198e-04	8.694812267681011151e-04	9.470860739532935540e-04	1.031211716761755177e-03	1.122368715922733963e-03	1.221104358840145515e-03	1.328005037753531795e-03	1.443698762307291279e-03	1.568857812842170199e-03	1.704201540951498896e-03	1.850499324078201582e-03	2.008573681169336256e-03	2.179303556650188673e-03	2.363627780233129062e-03	2.562548710333478665e-03
3.112762382898640159e-05	3.439560214149612059e-05	3.799173157764265880e-05	4.194567901798657841e-05	4.629263677858951693e-05	5.106968412660248372e-05	5.631719514348206506e-05	6.207910955585966390e-05	6.840322612692609184e-05	7.534151762037777605e-05	8.295046923942785545e-05	9.129144209362306632e-05	1.004310633333701250e-04	1.104416446823033182e-04	1.214016311914656429e-04	1.333960821370135076e-04	1.465171860846964868e-04	1.608648122496818310e-04	1.765471003896756463e-04	1.936810915825602655e-04	2.123934023572544318e-04	2.328209447677347858e-04	2.551116951260767396e-04	2.794255142398679483e-04	3.059350221335446350e-04	3.348265303715910828e-04	3.663010352438264951e-04	4.005752752204638973e-04	4.378828562356337794e-04	4.784754485141647345e-04	5.226240588166381536e-04	5.706203821427130712e-04	6.227782371024217275e-04	6.794350893387666795e-04	7.409536675649520260e-04	8.077236769620870730e-04	8.801636148732663390e-04	9.587226939223211482e-04	1.043882877885364763e-03	1.136161035846830177e-03	1.236111220380984969e-03	1.344327075714907846e-03	1.461444382049073478e-03	1.588143742438230879e-03	1.725153418866216988e-03	1.873252324387765727e-03	2.033273178452171814e-03	2.206105832776607961e-03	2.392700775390092186e-03	2.594072820734820168e-03
3.149710544449155122e-05	3.480388307388299849e-05	3.844271671058052106e-05	4.244360271064149317e-05	4.684216514976929723e-05	5.167592362144925633e-05	5.698573171041888298e-05	6.281605100751590882e-05	6.921524800245390757e-05	7.623591279622405454e-05	8.393520156887360054e-05	9.237520437408400394e-05	1.016233399202671990e-04	1.117527790891113907e-04	1.228428990376787087e-04	1.349797698290282387e-04	1.482566756390490059e-04	1.627746726941358519e-04	1.786431862046757057e-04	1.959806486744646785e-04	2.149151820847340752e-04	2.355853265747037911e-04	2.581408183676370759e-04	2.827434198230391934e-04	3.095678046312249970e-04	3.388025013068596031e-04	3.706508982822791102e-04	4.053323140508428954e-04	4.430831359633289604e-04	4.841580314393053642e-04	5.288312355169254124e-04	5.773979188327637820e-04	6.301756402945658114e-04	6.875058888870076582e-04	7.497557192314432354e-04	8.173194857079679309e-04	8.906206801385967630e-04	9.701138782278791867e-04	1.056286800158405493e-03	1.149662490945937846e-03	1.250801626371697952e-03	1.360304950527053665e-03	1.478815851229963330e-03	1.607023079801817456e-03	1.745663621929526054e-03	1.895525726578417992e-03	2.057452100170002046e-03	2.232343273492708863e-03	2.421161149074048911e-03	2.624932737008935178e-03
3.185822692807795120e-05	3.520292611846238150e-05	3.888349811020239745e-05	4.293026072005442297e-05	4.737926033163329339e-05	5.226844690527019104e-05	5.763914268481878223e-05	6.353631932322409534e-05	7.000889819799938703e-05	7.711007278743663975e-05	8.489765507622415159e-05	9.343444758012998193e-05	1.027886426687877946e-04	1.130342509579786571e-04	1.242515606390257911e-04	1.365276297130326431e-04	1.499568132017255206e-04	1.646413275146226115e-04	1.806918542644015086e-04	1.982281859384064362e-04	2.173799159546312544e-04	2.382871757550537710e-04	2.611014217180158883e-04	2.859862748044795285e-04	3.131184159904712157e-04	3.426885406800677302e-04	3.749023754394317505e-04	4.099817605436383927e-04	4.481658019831479575e-04	4.897120967370760351e-04	5.348980352851374562e-04	5.840221854995924795e-04	6.374057622325904815e-04	6.953941870938749013e-04	7.583587430974023970e-04	8.266983290447951598e-04	9.008413187077161325e-04	9.812475300704484506e-04	1.068410310098830834e-03	1.162858740711995983e-03	1.265159971848521438e-03	1.375921687740440770e-03	1.495794712735799793e-03	1.625475763242593182e-03	1.765710352607374918e-03	1.917295855986244192e-03	2.081084742517703111e-03	2.257987982364793606e-03	2.448978636459129849e-03	2.655095637048460102e-03
3.221060193371033930e-05	3.559230434757286059e-05	3.931360416615616499e-05	4.340513234653577791e-05	4.790334765438418148e-05	5.284661999669614245e-05	5.827672893048238979e-05	6.423914382257351285e-05	7.078332750538334395e-05	7.796306222839047588e-05	8.583679990639507800e-05	9.446803827211239864e-05	1.039257246309239688e-04	1.142846890091696164e-04	1.256261085846096940e-04	1.380380053890135309e-04	1.516157793780310435e-04	1.664627790727892789e-04	1.826909120910796662e-04	2.004212980034072403e-04	2.197849660711817597e-04	2.409236005500783732e-04	2.639903363722476267e-04	2.891506081555914867e-04	3.165830556276415459e-04	3.464804886952874466e-04	3.790509155395316364e-04	4.145186372676873550e-04	4.531254128124265180e-04	4.951316979294674743e-04	5.408179623124943075e-04	5.904860890154837701e-04	6.444608605493015426e-04	7.030915362008478093e-04	7.667535253095311264e-04	8.358501614275863200e-04	9.108145824875273121e-04	9.921117223020529691e-04	1.080240418929608991e-03	1.175735645651384805e-03	1.279170870525130543e-03	1.391160550704128359e-03	1.512362767942428566e-03	1.643482011941084769e-03	1.785272118435577175e-03	1.938539369171139379e-03	2.104145761169543168e-03	2.283012452952281647e-03	2.476123395652115016e-03	2.684529157222573237e-03
3.255385031669448222e-05	3.597159768594758721e-05	3.973257083630187089e-05	4.386770524620117192e-05	4.841386166990109958e-05	5.340981908755679637e-05	5.889780252963034476e-05	6.492376619123024122e-05	7.153770034213622925e-05	7.879396076109003205e-05	8.675162272740253168e-05	9.547486119472596577e-05	1.050333588632740127e-04	1.155027439612374158e-04	1.269650596445546641e-04	1.395092670266109283e-04	1.532317839558960330e-04	1.682370617700380952e-04	1.846382023694878019e-04	2.025576180728161184e-04	2.221277368388929567e-04	2.434917555686606468e-04	2.668044443310796225e-04	2.922330044942193198e-04	3.199579838832209886e-04	3.501742522323639814e-04	3.830920403482013670e-04	4.189380465557283406e-04	4.579566141585108630e-04	5.004109838080579836e-04	5.465846248466315997e-04	5.967826498612326634e-04	6.513333168658623582e-04	7.105896237122453401e-04	7.749309995187719574e-04	8.447650981010643070e-04	9.205296985873891169e-04	1.002694718606657190e-03	1.091764345647246778e-03	1.188279292400922036e-03	1.292819182127578816e-03	1.406005070304501255e-03	1.528502109057166668e-03	1.661022361108350966e-03	1.804327770228875789e-03	1.959233295424567950e-03	2.126610216354398071e-03	2.307389617738745107e-03	2.502566060790010084e-03	2.713201449975044793e-03
3.288759881366484447e-05	3.634039366215987779e-05	4.013994247688662363e-05	4.431747634756909212e-05	4.891024716335388170e-05	5.395743165892573134e-05	5.950168801365940955e-05	6.558944183767561643e-05	7.227119624648667157e-05	7.960186468188830487e-05	8.764112854347204645e-05	9.645382127252259707e-05	1.061103406224510066e-04	1.166870909453967647e-04	1.282669574240954166e-04	1.409398142816760771e-04	1.548030691095229699e-04	1.699622455651480602e-04	1.865316068078586064e-04	2.046348221602842764e-04	2.244056796082056528e-04	2.459888468802578598e-04	2.695406839821910057e-04	2.952301101985426780e-04	3.232395287165627318e-04	3.537658121748551185e-04	3.870213525903476318e-04	4.232351792739916978e-04	4.626541485066062694e-04	5.055442089124660178e-04	5.521917466390721283e-04	6.029050146275169051e-04	6.580156504387345241e-04	7.178802872871812993e-04	7.828822631244510910e-04	8.534334328122207547e-04	9.299760886256542344e-04	1.012984994535911067e-03	1.102969539933479739e-03	1.200476018672751730e-03	1.306090039543030077e-03	1.420439074501479325e-03	1.544195151240922289e-03	1.678077696907152687e-03	1.822856540031247237e-03	1.979355077996825928e-03	2.148453617625568999e-03	2.331092896732614699e-03	2.528277794779539272e-03	2.741081241034429641e-03
3.321148171612212834e-05	3.669828815293018026e-05	4.053527266484820314e-05	4.475395275947652789e-05	4.939196015523370349e-05	5.448885758657933694e-05	6.008772358224228959e-05	6.623544123707522993e-05	7.298301135820800989e-05	8.038588857258548972e-05	8.850434249095719000e-05	9.740384558652193396e-05	1.071554895397051053e-04	1.178364318970382085e-04	1.295303749926211172e-04	1.423280791852242380e-04	1.563279125727431984e-04	1.716364394586663102e-04	1.883690499622536253e-04	2.066506332856944824e-04	2.266162972772479164e-04	2.484121370597766609e-04	2.721960556287332761e-04	2.981386394632061661e-04	3.264240923374267848e-04	3.572512306688810759e-04	3.908345438925679791e-04	4.274053235091149010e-04	4.672128646173757407e-04	5.105257439102260176e-04	5.576331782851209114e-04	6.088464683987229297e-04	6.645005316784754947e-04	7.249555294915813316e-04	7.905985933660017277e-04	8.618456553568038447e-04	9.391433878550682970e-04	1.022971258347909812e-03	1.113843704851933758e-03	1.212312437965988024e-03	1.318968875714628640e-03	1.434446717589112508e-03	1.559424664430515391e-03	1.694629291047520516e-03	1.840838078712631054e-03	1.998882614940267113e-03	2.169651968215616494e-03	2.354096245616305039e-03	2.553230341547140913e-03	2.768137886094175406e-03
3.352514153582792711e-05	3.704488611844389338e-05	4.091812501018744704e-05	4.517665266801855050e-05	4.985846889127721476e-05	5.500351023312160392e-05	6.065526230770316090e-05	6.686105125892414353e-05	7.367235988156649144e-05	8.114516691185020951e-05	8.934031161258913442e-05	9.832388532696874578e-05	1.081676517692947541e-04	1.189494979183971759e-04	1.307539174809505607e-04	1.436725289975451390e-04	1.578046307740963621e-04	1.732577949352767958e-04	1.901485030148381797e-04	2.086028256204997347e-04	2.287571488381472974e-04	2.507589501716850529e-04	2.747676269511748750e-04	3.009553802825382009e-04	3.295081577577549966e-04	3.606266582945960933e-04	3.945274026298992956e-04	4.314438731504842569e-04	4.716277269102350919e-04	5.153500858519702039e-04	5.629029084273626292e-04	6.146004469879962897e-04	6.707807955060324104e-04	7.318075323730381318e-04	7.980714632215814503e-04	8.699924689151579925e-04	9.480214640588954323e-04	1.032642471596001248e-03	1.124374819273220912e-03	1.223775463982220346e-03	1.331441450214902083e-03	1.448012509106112993e-03	1.574173804780520545e-03	1.710658834969146875e-03	1.858252493117075943e-03	2.017794299465566765e-03	2.190181808861451588e-03	2.376374203322182549e-03	2.577396077667599376e-03	2.794341426818449173e-03
3.382822966036868673e-05	3.737980232680582579e-05	4.128807395635012643e-05	4.558510622024965545e-05	5.030925481778085798e-05	5.550081752396910132e-05	6.120367332160687448e-05	6.746557647510301051e-05	7.433847552668895395e-05	8.187885566286763194e-05	9.014810660554050802e-05	9.921291771726673393e-05	1.091457021051591672e-04	1.200250516063437544e-04	1.319362246403193723e-04	1.449716690202048546e-04	1.592315819256603763e-04	1.748245093553692621e-04	1.918679874964386762e-04	2.104892285719618509e-04	2.308258538563081003e-04	2.530266766806465745e-04	2.772525383888051849e-04	3.036772003455840080e-04	3.324882952468058233e-04	3.638883411320034873e-04	3.980958216571055296e-04	4.353463363463525460e-04	4.758938247086517037e-04	5.200118682755470751e-04	5.679950747943981722e-04	6.201605489922346190e-04	6.768494545127220390e-04	7.384286718216217290e-04	8.052925570731260052e-04	8.778648071338589990e-04	9.566004361696974151e-04	1.041987869415900462e-03	1.134551159971125024e-03	1.234852334683609644e-03	1.343493875429472044e-03	1.461121342323195302e-03	1.588426145645168873e-03	1.726148473523783818e-03	1.875080382667457506e-03	2.036069059708183870e-03	2.210020260989792318e-03	2.397901938913458292e-03	2.600748063238671193e-03	2.819662646031015699e-03
3.412040699721223021e-05	3.770266206577141388e-05	4.164470556655300120e-05	4.597885639238154910e-05	5.074381353979956472e-05	5.598022300446889099e-05	6.173234298054462504e-05	6.804834044497255654e-05	7.498061292564923064e-05	8.258613383311310145e-05	9.092682353882742706e-05	1.000699479041798113e-04	1.100885460604800301e-04	1.210618893393695071e-04	1.330759733564736234e-04	1.462240453587531318e-04	1.606071690577585444e-04	1.763348292872048476e-04	1.935255789438825817e-04	2.123077307958014899e-04	2.328200968712081413e-04	2.552127782761037149e-04	2.796480084268567769e-04	3.063010528279603564e-04	3.353611686733851040e-04	3.670326277030979876e-04	4.015358059045476421e-04	4.391083438118456497e-04	4.800063813235891852e-04	5.245058711335346454e-04	5.729039750465967805e-04	6.255205476364948149e-04	6.826997118903220182e-04	7.448115316796388545e-04	8.122537860977451429e-04	8.854538509085058953e-04	9.648706925630694438e-04	1.050996980458192937e-03	1.144361323333143669e-03	1.245530635930731369e-03	1.355112642284328484e-03	1.473758522233521544e-03	1.602165708020137540e-03	1.741080838070773905e-03	1.891302875333051138e-03	2.053686397802592396e-03	2.229145069151174888e-03	2.418655297650240416e-03	2.623260091871789344e-03	2.844073121945629723e-03
3.440134460459429530e-05	3.801310183993325911e-05	4.198761829404832133e-05	4.635745984022939474e-05	5.116165575976210458e-05	5.644118687540762873e-05	6.224067600807995867e-05	6.860868697422013588e-05	7.559804901959086675e-05	8.326620500227979878e-05	9.167558553562023987e-05	1.008940108094100348e-04	1.109951219047512712e-04	1.220588435178486308e-04	1.341718801124417338e-04	1.474282476289943077e-04	1.619298429916385450e-04	1.777870537709859249e-04	1.951194104826010347e-04	2.140562841269250973e-04	2.347376317073704671e-04	2.573147925984059308e-04	2.819513387757382138e-04	3.088239820654390690e-04	3.381235417185568548e-04	3.700559757723906698e-04	4.048434798191928412e-04	4.427256569675945704e-04	4.839607629517582161e-04	5.288270305182366437e-04	5.776240774005405101e-04	6.306744023768923440e-04	6.883249740974577841e-04	7.509489175638966963e-04	8.189473033456327834e-04	8.927510448252409629e-04	9.728229089787459281e-04	1.059659646415640104e-03	1.153794246629339867e-03	1.255798324640073531e-03	1.366284645449901154e-03	1.485909792974392414e-03	1.615376990365731879e-03	1.755439078900155854e-03	1.906901662866334213e-03	2.070626428163010145e-03	2.247534642592391441e-03	2.438610846120562413e-03	2.644906739668423552e-03	2.867545281296070628e-03
3.467072430759811634e-05	3.831077005154004102e-05	4.231642373431427820e-05	4.672048772971167287e-05	5.156230819406359777e-05	5.688318700422565312e-05	6.272809660991860543e-05	6.914598134416459724e-05	7.619008441335140447e-05	8.391829881434462483e-05	9.239354441609015222e-05	1.016841729377349849e-04	1.118644026530521478e-04	1.230147847517571867e-04	1.352227033935167184e-04	1.485829115997963764e-04	1.631981052425025163e-04	1.791795375064419841e-04	1.966476763252936373e-04	2.157329074179986249e-04	2.365762856842253874e-04	2.593303378541380027e-04	2.841599194289079824e-04	3.112431290945919513e-04	3.407722839428270240e-04	3.729549589880020669e-04	4.080150946312160196e-04	4.461941758877060018e-04	4.877524873654400395e-04	5.329704481590145796e-04	5.821500310050239891e-04	6.356162702318259375e-04	6.937188632296115588e-04	7.568338703645558678e-04	8.253655184650690504e-04	8.997481132172552515e-04	9.804480660227925682e-04	1.067966041093360106e-03	1.162839228783804548e-03	1.265643751399794488e-03	1.376997207956044775e-03	1.497561364608023795e-03	1.628044997733268332e-03	1.769206896898725375e-03	1.921859035217231412e-03	2.086869914870950141e-03	2.265168095859333621e-03	2.457745916318769888e-03	2.665663413054373231e-03	2.890052451228016916e-03
3.492823929781249025e-05	3.859532766316882012e-05	4.263074735719196446e-05	4.706752654521376361e-05	5.194531446523747157e-05	5.730571990928626512e-05	6.319404955935109427e-05	6.965961150830879802e-05	7.675604469395538648e-05	8.454167242989246408e-05	9.307988229649163893e-05	1.024395341369948063e-04	1.126953980023748497e-04	1.239286239901237418e-04	1.362272460281891361e-04	1.496867217655123504e-04	1.644105108451818361e-04	1.805106939554657281e-04	1.981086351773837339e-04	2.173356902758012319e-04	2.383339637139359607e-04	2.612571173085766803e-04	2.862712335860683453e-04	3.135557370459447052e-04	3.433043766918418408e-04	3.757262733461312664e-04	4.110470354272668025e-04	4.495099470362240272e-04	4.913772323711094233e-04	5.369314006668725499e-04	5.864766760407112050e-04	6.403405168119673382e-04	6.988752290602219140e-04	7.624596793850632343e-04	8.315011120361239828e-04	9.064370757947177873e-04	9.877374662044435729e-04	1.075906688972742310e-03	1.171485950594468046e-03	1.275055682485202665e-03	1.387238105153444818e-03	1.508699939191459477e-03	1.640155270118677120e-03	1.782368574375515786e-03	1.936157914034264708e-03	2.102398308070517127e-03	2.282025288322266695e-03	2.476038648554686368e-03	2.685506395346004029e-03	2.911568909815240736e-03
3.517359471499014839e-05	3.886644884050939331e-05	4.293022921706461740e-05	4.739817887369747272e-05	5.231023596734812452e-05	5.770830171461333941e-05	6.363800125013498112e-05	7.014898925299411679e-05	7.729528170956771250e-05	8.513561193486517012e-05	9.373381314027088803e-05	1.031592293052608885e-04	1.134871562098002011e-04	1.247993145865651673e-04	1.371843574588697346e-04	1.507384138412283818e-04	1.655656710950449641e-04	1.817789983517403146e-04	1.995006135403379170e-04	2.188627966855440934e-04	2.400086522762906211e-04	2.630929236434521217e-04	2.882828624287321097e-04	3.157591563754299493e-04	3.457169188249480736e-04	3.783667434616168573e-04	4.139358280117085551e-04	4.526691707717184882e-04	4.948308440145455676e-04	5.407053485021308479e-04	5.905990535174637096e-04	6.448417270196063564e-04	7.037881607210598380e-04	7.678198950884141836e-04	8.373470494749297999e-04	9.128102628066144799e-04	9.946827504630116005e-04	1.083472483219229858e-03	1.179724494347511761e-03	1.284023321214960902e-03	1.396995587957918731e-03	1.519312736066302186e-03	1.651693909967391670e-03	1.794909004965494726e-03	1.949781885163736402e-03	2.117193779276016399e-03	2.298086862520392314e-03	2.493468033081025319e-03	2.704412891924776446e-03	2.932069935066577374e-03
3.540650820916450923e-05	3.912382157355191135e-05	4.321452463916970337e-05	4.771206416246742617e-05	5.265665270232453975e-05	5.809046907255760537e-05	6.405944071400529265e-05	7.061355131905942557e-05	7.780717480549077022e-05	8.569943370198442165e-05	9.435458425706918259e-05	1.038424300406720174e-04	1.142387659076459259e-04	1.256258542955123738e-04	1.380929359363145665e-04	1.517367771742284270e-04	1.666622561969027339e-04	1.829829906092733118e-04	2.008220089041005431e-04	2.203124685134458271e-04	2.415984232601813388e-04	2.648356431683284318e-04	2.901924897354917323e-04	3.178508499202271887e-04	3.480071322515866390e-04	3.808733286280952196e-04	4.166781455375661268e-04	4.556682086000276070e-04	4.981093445106673330e-04	5.442879446410435170e-04	5.945124147426823118e-04	6.491147153892311500e-04	7.084519979906190972e-04	7.729083414160536252e-04	8.428965944717603260e-04	9.188603296940946923e-04	1.001275914140434178e-03	1.090654703086605575e-03	1.187545362774388357e-03	1.292536328591801934e-03	1.406258405315800744e-03	1.529387516301188542e-03	1.662647608758406267e-03	1.806813722531437020e-03	1.962715230060620153e-03	2.131239255496809090e-03	2.313334281221824263e-03	2.510013950326588431e-03	2.722361073899963804e-03	2.951531852292917958e-03
3.562671048172544135e-05	3.936714827452011462e-05	4.348330488023109089e-05	4.800881944858159358e-05	5.298416408498440281e-05	5.845178005192534933e-05	6.445788060010633979e-05	7.105276048154225124e-05	7.829113201388287081e-05	8.623248570124321909e-05	9.494147774563680428e-05	1.044883462295426282e-04	1.149493578506658343e-04	1.264072871936814454e-04	1.389519306320073882e-04	1.526806570652356984e-04	1.676989978147869925e-04	1.841212781221318053e-04	2.020712928200502816e-04	2.216830288783577113e-04	2.431014376613280389e-04	2.664832598745656904e-04	2.919979063246737339e-04	3.198283977655024760e-04	3.501723672605538311e-04	3.832431286515484699e-04	4.192708148895521740e-04	4.585035901558487479e-04	5.012089398767636053e-04	5.476750429185792439e-04	5.982122304360102099e-04	6.531545360414918759e-04	7.128613421608850920e-04	7.777191276462044368e-04	8.481433219267733121e-04	9.245802711963746435e-04	1.007509322357357569e-03	1.097445030671086825e-03	1.194939497300702685e-03	1.300584843172110936e-03	1.415015825830365616e-03	1.538912606221630322e-03	1.673003672595034302e-03	1.818068928986906222e-03	1.974942956026759424e-03	2.144518452088574247e-03	2.327749863100951003e-03	2.525657209628489209e-03	2.739330120142003874e-03	2.969932079707055406e-03
3.583394580400465508e-05	3.959614635095699310e-05	4.373625776163704289e-05	4.828810005794913164e-05	5.329238971461156503e-05	5.879181498921547773e-05	6.483285811373181080e-05	7.146610658448635043e-05	7.874659119409035393e-05	8.673414875593289176e-05	9.549381187679221029e-05	1.050962275684646808e-04	1.156181065906631113e-04	1.271427055217459615e-04	1.397603436627112750e-04	1.535689569931771720e-04	1.686746915157802710e-04	1.851925384478598244e-04	2.032470138463366078e-04	2.229728853832604874e-04	2.445159491264676859e-04	2.680338593208130070e-04	2.936970143123680127e-04	3.216895019090200989e-04	3.522101076278828335e-04	3.854733894414840529e-04	4.217108228019043003e-04	4.611720198942616754e-04	5.041260272488537041e-04	5.508627060246325821e-04	6.016941994652602295e-04	6.569564922238538968e-04	7.170110664526585173e-04	7.822466597599926283e-04	8.530811303490009071e-04	9.299634348710345954e-04	1.013375724750641398e-03	1.103835566969911400e-03	1.201898295537642825e-03	1.308159500111067937e-03	1.423257658490678689e-03	1.547876919963155247e-03	1.682750046734592976e-03	1.828661520964871591e-03	1.986450825194921790e-03	2.157015904242351109e-03	2.341316816936005792e-03	2.540379586358239902e-03	2.755300257573266558e-03	2.987249172132835310e-03
3.602797251197317941e-05	3.981054875240629468e-05	4.397308827344827793e-05	4.854958027222305232e-05	5.358097011098420502e-05	5.911017730063190746e-05	6.518393591181152681e-05	7.185310752812087932e-05	7.917302112038158946e-05	8.720383774081043630e-05	9.601094241268740893e-05	1.056653650163289561e-04	1.162442320739749126e-04	1.278312514411855704e-04	1.405172320218255229e-04	1.544006407375533049e-04	1.695881991013309658e-04	1.861955218673226869e-04	2.043478003575498886e-04	2.241805331979758009e-04	2.458403073342577518e-04	2.694856323395961300e-04	2.952878311745615577e-04	3.234319907109571741e-04	3.541179754896663502e-04	3.875615083447752078e-04	4.239953216947134383e-04	4.636703834743848528e-04	5.068572018611732736e-04	5.538472131322197704e-04	6.049542571804468558e-04	6.605161454121947530e-04	7.208963259517717085e-04	7.864856512845061053e-04	8.577042536844936994e-04	9.350035339922136259e-04	1.018868269533181829e-03	1.109818847201257111e-03	1.208413627968926837e-03	1.315251449331774399e-03	1.430974272447482765e-03	1.556269980988000566e-03	1.691875338989772904e-03	1.838579115260397922e-03	1.997225382180214601e-03	2.168716997025594683e-03	2.354019274234839861e-03	2.554163857341379667e-03	2.770252799607072786e-03	3.003462862706154490e-03
3.620856347571133808e-05	4.001010448922029346e-05	4.419351914761309065e-05	4.879295396169483170e-05	5.384956741289243409e-05	5.940649425270444451e-05	6.551070295274915233e-05	7.221331020566818101e-05	7.956992251430477050e-05	8.764100271920060724e-05	9.649226385879527013e-05	1.061950921722944235e-04	1.168270011575085353e-04	1.284721187015581848e-04	1.412217094122440860e-04	1.551747343925504905e-04	1.704384508197027731e-04	1.871290538140330808e-04	2.053723632111959267e-04	2.253045579847410770e-04	2.470729612039281194e-04	2.708368785549950235e-04	2.967684936020200314e-04	3.250538231169153454e-04	3.558937359664253648e-04	3.895050392076428343e-04	4.261216352127027585e-04	4.659957538175874252e-04	5.093992636700471737e-04	5.566250671370157185e-04	6.079885833230857508e-04	6.638293239486491590e-04	7.245125670388634191e-04	7.904311335834480904e-04	8.620072725422022689e-04	9.396946597918588761e-04	1.023980516837250804e-03	1.115387855343835926e-03	1.214477853787853615e-03	1.321852372768882481e-03	1.438156615781514217e-03	1.564081942505294665e-03	1.700368841938574259e-03	1.847810072977519071e-03	2.007253980323863828e-03	2.179607993894030517e-03	2.365842320199714778e-03	2.566993834474177311e-03	2.784170182630121837e-03	3.018554102453107311e-03
3.637550654237677245e-05	4.019457912207631848e-05	4.439729139882399750e-05	4.901793518245502304e-05	5.409786603720641979e-05	5.968041768940712772e-05	6.581277529829516755e-05	7.254629138730619021e-05	7.993682901870962569e-05	8.804513001590461951e-05	9.693721064526925014e-05	1.066847865760018390e-04	1.173657290392192783e-04	1.290645542136561921e-04	1.418729479758029178e-04	1.558903282675008556e-04	1.712244474535639868e-04	1.879920371664107895e-04	2.063194982636570602e-04	2.263436386586771835e-04	2.482124619228086391e-04	2.720860097017988228e-04	2.981372611378161458e-04	3.265530926426487494e-04	3.575353015265463237e-04	3.913016971519949730e-04	4.280872634515248739e-04	4.681453968239076072e-04	5.117492236040315943e-04	5.591930014882812161e-04	6.107936094893299823e-04	6.668921311921184591e-04	7.278555362873123180e-04	7.940784655672202290e-04	8.659851247863312217e-04	9.440312930103131848e-04	1.028706451305430635e-03	1.120536037856324080e-03	1.220083835840981342e-03	1.327954500640048194e-03	1.444796233213692643e-03	1.571303606740333996e-03	1.708220553881648323e-03	1.856343522314941831e-03	2.016524806457004482e-03	2.189676063596139415e-03	2.376772022946353237e-03	2.578854396445206740e-03	2.797036000428493752e-03	3.032505097637245087e-03
3.652860495145926066e-05	4.036375522087484388e-05	4.458416483153744239e-05	4.922425873621158210e-05	5.432557329672110975e-05	5.993162471379034776e-05	6.608979686523960308e-05	7.285165854881584598e-05	8.027330811087415765e-05	8.841574322297334485e-05	9.734525823434177130e-05	1.071338709264390323e-04	1.178597805991051005e-04	1.296078595243040608e-04	1.424701799145221466e-04	1.565465786684859333e-04	1.719452622769894413e-04	1.887834543966478162e-04	2.071880887287944084e-04	2.272965499755787643e-04	2.492574657844764886e-04	2.732315527370294595e-04	2.993925195872382478e-04	3.279280311095859987e-04	3.590407360768777586e-04	3.929493630530441926e-04	4.298898878572059178e-04	4.701167767309695510e-04	5.139043094231191032e-04	5.615479865928725252e-04	6.133660261262781788e-04	6.697009531591556226e-04	7.309212888048043349e-04	7.974233427959020277e-04	8.696331154666293948e-04	9.480083147249519044e-04	1.033040493894155434e-03	1.125257316539379944e-03	1.225224954637742355e-03	1.333550626699941044e-03	1.450885282708197412e-03	1.577926442999119704e-03	1.715421198490178030e-03	1.864169379927514952e-03	2.025026904117219976e-03	2.198909305396173821e-03	2.386795460897561151e-03	2.589731518474884617e-03	2.808835036462548236e-03	3.045299344774070414e-03
3.666767772118642815e-05	4.051743279174565014e-05	4.475391851177712492e-05	4.941168069120043877e-05	5.453241997509450178e-05	6.015981832226106630e-05	6.634144012491242058e-05	7.312905064267207357e-05	8.057896195218816637e-05	8.875240413564907912e-05	9.771592415086023014e-05	1.075418142161434204e-04	1.183085716470314345e-04	1.301013921886609213e-04	1.430126989992481644e-04	1.571427095561478947e-04	1.726000428765339960e-04	1.895023695702803600e-04	2.079771073727202301e-04	2.281621649399941055e-04	2.502067368298050115e-04	2.742721527354301985e-04	3.005327841908900146e-04	3.291770121208568859e-04	3.604082587691582779e-04	3.944460877059998089e-04	4.315273757853296832e-04	4.719075611008094039e-04	5.158619711711862760e-04	5.636872357742667540e-04	6.157027890426922763e-04	6.722524656342177343e-04	7.337061959955686096e-04	8.004618059502451597e-04	8.729469260590845461e-04	9.516210164267856469e-04	1.036977512857964337e-03	1.129546100504239198e-03	1.229895121387591115e-03	1.338634122435517892e-03	1.456416550923034497e-03	1.583942604479186833e-03	1.721962243089516890e-03	1.871278370804869756e-03	2.032750195153253635e-03	2.207296772546634821e-03	2.395900748275132681e-03	2.599612299991166733e-03	2.819553293902372741e-03	3.056921663214846527e-03
3.679256000501770254e-05	4.065542967101062026e-05	4.490635120240975796e-05	4.957997886278727503e-05	5.471816085726415447e-05	6.036472798976377438e-05	6.656740674850938715e-05	7.337813880944377175e-05	8.085342817206520635e-05	8.905471361583503517e-05	9.804876893302098221e-05	1.079081327776162648e-04	1.187115700739990292e-04	1.305445670363172220e-04	1.434998619614971627e-04	1.576780140752215287e-04	1.731880128313470783e-04	1.901479301910630041e-04	2.086856185387236972e-04	2.289394570268893402e-04	2.510591492836439145e-04	2.752065755607785154e-04	3.015567025522512086e-04	3.302985542683324854e-04	3.616362475119021193e-04	3.957900956702056208e-04	4.329977847073919082e-04	4.735156254206758421e-04	5.176198862063338809e-04	5.656082107706216552e-04	6.178011254155423883e-04	6.745436407297809682e-04	7.362069527220959763e-04	8.031902486470158045e-04	8.759226229916069854e-04	9.548651093174592187e-04	1.040512833883799849e-03	1.133397297215899642e-03	1.234088790028157415e-03	1.343198950162887047e-03	1.461383467465132919e-03	1.589344943779522979e-03	1.727835915528559913e-03	1.877662046612572520e-03	2.039685499658974634e-03	2.214828493945009309e-03	2.404077058619965342e-03	2.608484990164122459e-03	2.829178023339296542e-03	3.067358225210561635e-03
3.690310341724355495e-05	4.077758188499798925e-05	4.504128176070221754e-05	4.972895325241854489e-05	5.488257521389826923e-05	6.054611020425832276e-05	6.676742819652356021e-05	7.359862702754475002e-05	8.109638058393060583e-05	8.932231238074680849e-05	9.834339700071053475e-05	1.082323912390457347e-04	1.190682969036298749e-04	1.309368573277182118e-04	1.439310897647310230e-04	1.581518559514884638e-04	1.737084732477214041e-04	1.907193688859061976e-04	2.093127799966692680e-04	2.296275022108279799e-04	2.518136897802476597e-04	2.760337103057518434e-04	3.024630573115073677e-04	3.312913240617921542e-04	3.627232421779565249e-04	3.969797887803103230e-04	4.342993660526662841e-04	4.749390573052421089e-04	5.191759637955046429e-04	5.673086267564315683e-04	6.196585392765338379e-04	6.765717528780260332e-04	7.384205838462494986e-04	8.056054245773891249e-04	8.785566654311012351e-04	9.577367328008596454e-04	1.043642249347220613e-03	1.136806322578849020e-03	1.237800968211706827e-03	1.347239674989725430e-03	1.465780117910728351e-03	1.594127027067320694e-03	1.733035219587930262e-03	1.883312802444273406e-03	2.045824554180186890e-03	2.221495493914824818e-03	2.411314646275730320e-03	2.616339011229585482e-03	2.837697748098457450e-03	3.076596583372587668e-03
3.699917632678969946e-05	4.088374397472344920e-05	4.515854949706274397e-05	4.985842644370185289e-05	5.502546723856092747e-05	6.070374894899917750e-05	6.694126625059348035e-05	7.379025269954554364e-05	8.130752983127954359e-05	8.955488171455277277e-05	9.859945743908823165e-05	1.085142033867331397e-04	1.193783272409907692e-04	1.312777957975926827e-04	1.443058687514561171e-04	1.585636707523698993e-04	1.741608041437627268e-04	1.912160049253372311e-04	2.098578446118963526e-04	2.302254807969977542e-04	2.524694593715114902e-04	2.767525714935979513e-04	3.032507685583270317e-04	3.321541385720560430e-04	3.636679474989175679e-04	3.980137493145136617e-04	4.354305686750102361e-04	4.761761602885606118e-04	5.205283492605047684e-04	5.687864568738478345e-04	6.212728164626422564e-04	6.783343842376293991e-04	7.403444501319661909e-04	8.077044539484134903e-04	8.808459123104011614e-04	9.602324621457098211e-04	1.046362026665218110e-03	1.139769110039091449e-03	1.241027227218958725e-03	1.350751475610018244e-03	1.469601255554798310e-03	1.598283146861792297e-03	1.737553948884224420e-03	1.888223891939068248e-03	2.051160028144917609e-03	2.227289810056064245e-03	2.417604865774846193e-03	2.623164979536156058e-03	2.845102287080028113e-03	3.084625695452726784e-03
3.708066411841269246e-05	4.097378928453301780e-05	4.525801449395840099e-05	4.996824395453762832e-05	5.514666643633380199e-05	6.083745613129054846e-05	6.708871348634864833e-05	7.395278717340940855e-05	8.148662396206086478e-05	8.975214410104712527e-05	9.881664469516563071e-05	1.087532329317734725e-04	1.196412911160941236e-04	1.315669755826617002e-04	1.446237516630605169e-04	1.589129670075766193e-04	1.745444656804327743e-04	1.916372455752143335e-04	2.103201618288395326e-04	2.307326790490637906e-04	2.530256753123135403e-04	2.773623010354147678e-04	3.039188959769175227e-04	3.328859677808092082e-04	3.644692356382988273e-04	3.988907428113057352e-04	4.363900419349292037e-04	4.772254571952147507e-04	5.216754276638404120e-04	5.700399362613041030e-04	6.226420290175304229e-04	6.798294295005123710e-04	7.419762534927383957e-04	8.094848292096709424e-04	8.827876285753091020e-04	9.623493152978820258e-04	1.048668915722120090e-03	1.142282118675474502e-03	1.243763710773176370e-03	1.353730153901032364e-03	1.472842311856876725e-03	1.601808333399578049e-03	1.741386699231372605e-03	1.892389440721347835e-03	2.055685538470334531e-03	2.232204509114946167e-03	2.422940189074211312e-03	2.628954724256859533e-03	2.851382775067037856e-03	3.091435946374385558e-03
3.714746942056038103e-05	4.104761021391009065e-05	4.533955788413931710e-05	5.005827454430449372e-05	5.524602796286118571e-05	6.094707195652606247e-05	6.720959368589565102e-05	7.408603619720176585e-05	8.163344892972860590e-05	8.991386377555927577e-05	9.899469918552345122e-05	1.089491941789162493e-04	1.198568742197861879e-04	1.318040510308755571e-04	1.448843585294485518e-04	1.591993271867669425e-04	1.748589992354498751e-04	1.919825872759267204e-04	2.106991789653584119e-04	2.311484906092498438e-04	2.534816726179803096e-04	2.778621699377195262e-04	3.044666407173088341e-04	3.334859366306040860e-04	3.651261484363788165e-04	3.996097205267054001e-04	4.371766383883071184e-04	4.780856930812354706e-04	5.226158270243209166e-04	5.710675655678603118e-04	6.237645390311820619e-04	6.810551000852341176e-04	7.433140415697066803e-04	8.109444200492255117e-04	8.843794906346784173e-04	9.640847588235481940e-04	1.050560155347817154e-03	1.144342340259225542e-03	1.246007142729022759e-03	1.356172143295573864e-03	1.475499405553648297e-03	1.604698364549968009e-03	1.744528879424972912e-03	1.895804458125789540e-03	2.059395662306211499e-03	2.236233700828886041e-03	2.427314220591652444e-03	2.633701303714092515e-03	2.856531680441531940e-03	3.097019167453089923e-03
3.719951229926386348e-05	4.110511843174505627e-05	4.540308208738103333e-05	5.012841047525454035e-05	5.532343291283665378e-05	6.103246524646813566e-05	6.730376218880903139e-05	7.418984030602105914e-05	8.174782901961299660e-05	9.003984719460262124e-05	9.913340781340476454e-05	1.091018525957087394e-04	1.200248185298975631e-04	1.319887383900896155e-04	1.450873774261015909e-04	1.594224085314729662e-04	1.751040283171404171e-04	1.922516166458135398e-04	2.109944423140797511e-04	2.314724177067311922e-04	2.538369053896525327e-04	2.782515797553962813e-04	3.048933469876566891e-04	3.339533267691742252e-04	3.656378993203704343e-04	4.001698215252023276e-04	4.377894160744028019e-04	4.787558377366457119e-04	5.233484210532527879e-04	5.718681139438429751e-04	6.246390019072501493e-04	6.820099277053726138e-04	7.443562116271061927e-04	8.120814776448442287e-04	8.856195909979791038e-04	9.654367129662925215e-04	1.052033478830645451e-03	1.145947305260602627e-03	1.247754833616045557e-03	1.358074515906651731e-03	1.477569350413980576e-03	1.606949774252129735e-03	1.746976720418983711e-03	1.898464847175007544e-03	2.062285947878889601e-03	2.239372549708209398e-03	2.430721710001314088e-03	2.637399019270774119e-03	2.860542820261072379e-03	3.101368652751890480e-03
3.723673041752079241e-05	4.114624505246618192e-05	4.544851100509803422e-05	5.017856772738305590e-05	5.537878855715794351e-05	6.109353370087661672e-05	6.737110618067405129e-05	7.426407514006812369e-05	8.182962719941487344e-05	9.012994342193671323e-05	9.923260439379953581e-05	1.092110252803377683e-04	1.201449228259796341e-04	1.321208163741131967e-04	1.452325650963810875e-04	1.595819437389256598e-04	1.752792593156187828e-04	1.924440113060123356e-04	2.112055980477865128e-04	2.317040721509861434e-04	2.540909479036827941e-04	2.785300637861096726e-04	3.051985033632260611e-04	3.342875779833892375e-04	3.660038748746429990e-04	4.005703743986035320e-04	4.382276403965927603e-04	4.792350877426464835e-04	5.238723314037243292e-04	5.724406214991855724e-04	6.252643690488526168e-04	6.826927673027262822e-04	7.451015137546584651e-04	8.128946381586216359e-04	8.865064420875342363e-04	9.664035558043346415e-04	1.053087118448786880e-03	1.147095087786932557e-03	1.249004686017054101e-03	1.359434988383800445e-03	1.479049661613056517e-03	1.608559859451083726e-03	1.748727282869557255e-03	1.900367412781251483e-03	2.064352923405441721e-03	2.241617284720797288e-03	2.433158562751917050e-03	2.640043426750001126e-03	2.863411372651387347e-03	3.104479172526825991e-03
3.725907915972351850e-05	4.117094077354152803e-05	4.547579017226796350e-05	5.020868616617627102e-05	5.541202852806163099e-05	6.113020410176143093e-05	6.741154491832509847e-05	7.430865169295575157e-05	8.187874539281096925e-05	9.018404442994792318e-05	9.929216998529427044e-05	1.092765813268840663e-04	1.202170430911394801e-04	1.322001266046573013e-04	1.453197474373607925e-04	1.596777414959544227e-04	1.753844820892191579e-04	1.925595405243942296e-04	2.113323929261707419e-04	2.318431761072812874e-04	2.542434954621683885e-04	2.786972880027694245e-04	3.053817438082259716e-04	3.344882893187077987e-04	3.662236360665988531e-04	4.008108986079192827e-04	4.384907855906776722e-04	4.795228680776438598e-04	5.241869294265737340e-04	5.727844012225838128e-04	6.256398899554224983e-04	6.831027993373196350e-04	7.455490533675571997e-04	8.133829254652786027e-04	8.870389792148109485e-04	9.669841264960506643e-04	1.053719809008294870e-03	1.147784309437685545e-03	1.249755198767406143e-03	1.360251926485594011e-03	1.479938560709292018e-03	1.609526685512432422e-03	1.749778463024402901e-03	1.901509868149748933e-03	2.065594104053066534e-03	2.242965206853276237e-03	2.434621848278536484e-03	2.641631345349848732e-03	2.865133886482181241e-03	3.106346983723103257e-03
3.726653172078670938e-05	4.117917597398385878e-05	4.548488686626471906e-05	5.021872966277043682e-05	5.542311295174129078e-05	6.114243245969944445e-05	6.742502989120100431e-05	7.432351648956125672e-05	8.189512467545992565e-05	9.020208531555030723e-05	9.931203312776839198e-05	1.092984420869406732e-04	1.202410927998853735e-04	1.322265739278744815e-04	1.453488198478032037e-04	1.597096868613968185e-04	1.754195703845965240e-04	1.925980656768173525e-04	2.113746748021438904e-04	2.318895626521401724e-04	2.542943650022327722e-04	2.787530517214199181e-04	3.054428484078569963e-04	3.345552198810276628e-04	3.662969191247614936e-04	4.008911054445128295e-04	4.385785357765876070e-04	4.796188332676184400e-04	5.242918374281725679e-04	5.728990403563387996e-04	6.257651137246873514e-04	6.832395314277841386e-04	7.456982929971491545e-04	8.135457531064244898e-04	8.872165627122518194e-04	9.671777276047330285e-04	1.053930790377024911e-03	1.148014142065807187e-03	1.250005469962793504e-03	1.360524348354453465e-03	1.480234979208965842e-03	1.609849090101004351e-03	1.750128996941388050e-03	1.901890839365378031e-03	2.066007996924253999e-03	2.243414694526872210e-03	2.435109805884760805e-03	2.642160864029974906e-03	2.865708288297530611e-03	3.106969837494541389e-03
3.725907915972351850e-05	4.117094077354152803e-05	4.547579017226796350e-05	5.020868616617627102e-05	5.541202852806163099e-05	6.113020410176143093e-05	6.741154491832509847e-05	7.430865169295575157e-05	8.187874539281096925e-05	9.018404442994792318e-05	9.929216998529427044e-05	1.092765813268840663e-04	1.202170430911394801e-04	1.322001266046573013e-04	1.453197474373607925e-04	1.596777414959544227e-04	1.753844820892191579e-04	1.925595405243942296e-04	2.113323929261707419e-04	2.318431761072812874e-04	2.542434954621683885e-04	2.786972880027694245e-04	3.053817438082259716e-04	3.344882893187077987e-04	3.662236360665988531e-04	4.008108986079192827e-04	4.384907855906776722e-04	4.795228680776438598e-04	5.241869294265737340e-04	5.727844012225838128e-04	6.256398899554224983e-04	6.831027993373196350e-04	7.455490533675571997e-04	8.133829254652786027e-04	8.870389792148109485e-04	9.669841264960506643e-04	1.053719809008294870e-03	1.147784309437685545e-03	1.249755198767406143e-03	1.360251926485594011e-03	1.479938560709292018e-03	1.609526685512432422e-03	1.749778463024402901e-03	1.901509868149748933e-03	2.065594104053066534e-03	2.242965206853276237e-03	2.434621848278536484e-03	2.641631345349848732e-03	2.865133886482181241e-03	3.106346983723103257e-03
3.723673041752079241e-05	4.114624505246618192e-05	4.544851100509803422e-05	5.017856772738305590e-05	5.537878855715794351e-05	6.109353370087661672e-05	6.737110618067405129e-05	7.426407514006812369e-05	8.182962719941487344e-05	9.012994342193671323e-05	9.923260439379953581e-05	1.092110252803377683e-04	1.201449228259796341e-04	1.321208163741131967e-04	1.452325650963810875e-04	1.595819437389256598e-04	1.752792593156187828e-04	1.924440113060123356e-04	2.112055980477865128e-04	2.317040721509861434e-04	2.540909479036827941e-04	2.785300637861096726e-04	3.051985033632260611e-04	3.342875779833892375e-04	3.660038748746429990e-04	4.005703743986035320e-04	4.382276403965927603e-04	4.792350877426464835e-04	5.238723314037243292e-04	5.724406214991855724e-04	6.252643690488526168e-04	6.826927673027262822e-04	7.451015137546584651e-04	8.128946381586216359e-04	8.865064420875342363e-04	9.664035558043346415e-04	1.053087118448786880e-03	1.147095087786932557e-03	1.249004686017054101e-03	1.359434988383800445e-03	1.479049661613056517e-03	1.608559859451083726e-03	1.748727282869557255e-03	1.900367412781251483e-03	2.064352923405441721e-03	2.241617284720797288e-03	2.433158562751917050e-03	2.640043426750001126e-03	2.863411372651387347e-03	3.104479172526825991e-03
3.719951229926386348e-05	4.110511843174505627e-05	4.540308208738103333e-05	5.012841047525454035e-05	5.532343291283665378e-05	6.103246524646813566e-05	6.730376218880903139e-05	7.418984030602105914e-05	8.174782901961299660e-05	9.003984719460262124e-05	9.913340781340476454e-05	1.091018525957087394e-04	1.200248185298975631e-04	1.319887383900896155e-04	1.450873774261015909e-04	1.594224085314729662e-04	1.751040283171404171e-04	1.922516166458135398e-04	2.109944423140797511e-04	2.314724177067311922e-04	2.538369053896525327e-04	2.782515797553962813e-04	3.048933469876566891e-04	3.339533267691742252e-04	3.656378993203704343e-04	4.001698215252023276e-04	4.377894160744028019e-04	4.787558377366457119e-04	5.233484210532527879e-04	5.718681139438429751e-04	6.246390019072501493e-04	6.820099277053726138e-04	7.443562116271061927e-04	8.120814776448442287e-04	8.856195909979791038e-04	9.654367129662925215e-04	1.052033478830645451e-03	1.145947305260602627e-03	1.247754833616045557e-03	1.358074515906651731e-03	1.477569350413980576e-03	1.606949774252129735e-03	1.746976720418983711e-03	1.898464847175007544e-03	2.062285947878889601e-03	2.239372549708209398e-03	2.430721710001314088e-03	2.637399019270774119e-03	2.860542820261072379e-03	3.101368652751890480e-03
3.714746942056038103e-05	4.104761021391009065e-05	4.533955788413931710e-05	5.005827454430449372e-05	5.524602796286118571e-05	6.094707195652606247e-05	6.720959368589565102e-05	7.408603619720176585e-05	8.163344892972860590e-05	8.991386377555927577e-05	9.899469918552345122e-05	1.089491941789162493e-04	1.198568742197861879e-04	1.318040510308755571e-04	1.448843585294485518e-04	1.591993271867669425e-04	1.748589992354498751e-04	1.919825872759267204e-04	2.106991789653584119e-04	2.311484906092498438e-04	2.534816726179803096e-04	2.778621699377195262e-04	3.044666407173088341e-04	3.334859366306040860e-04	3.651261484363788165e-04	3.996097205267054001e-04	4.371766383883071184e-04	4.780856930812354706e-04	5.226158270243209166e-04	5.710675655678603118e-04	6.237645390311820619e-04	6.810551000852341176e-04	7.433140415697066803e-04	8.109444200492255117e-04	8.843794906346784173e-04	9.640847588235481940e-04	1.050560155347817154e-03	1.144342340259225542e-03	1.246007142729022759e-03	1.356172143295573864e-03	1.475499405553648297e-03	1.604698364549968009e-03	1.744528879424972912e-03	1.895804458125789540e-03	2.059395662306211499e-03	2.236233700828886041e-03	2.427314220591652444e-03	2.633701303714092515e-03	2.856531680441531940e-03	3.097019167453089923e-03
3.708066411841269246e-05	4.097378928453301780e-05	4.525801449395840099e-05	4.996824395453762832e-05	5.514666643633380199e-05	6.083745613129054846e-05	6.708871348634864833e-05	7.395278717340940855e-05	8.148662396206086478e-05	8.975214410104712527e-05	9.881664469516563071e-05	1.087532329317734725e-04	1.196412911160941236e-04	1.315669755826617002e-04	1.446237516630605169e-04	1.589129670075766193e-04	1.745444656804327743e-04	1.916372455752143335e-04	2.103201618288395326e-04	2.307326790490637906e-04	2.530256753123135403e-04	2.773623010354147678e-04	3.039188959769175227e-04	3.328859677808092082e-04	3.644692356382988273e-04	3.988907428113057352e-04	4.363900419349292037e-04	4.772254571952147507e-04	5.216754276638404120e-04	5.700399362613041030e-04	6.226420290175304229e-04	6.798294295005123710e-04	7.419762534927383957e-04	8.094848292096709424e-04	8.827876285753091020e-04	9.623493152978820258e-04	1.048668915722120090e-03	1.142282118675474502e-03	1.243763710773176370e-03	1.353730153901032364e-03	1.472842311856876725e-03	1.601808333399578049e-03	1.741386699231372605e-03	1.892389440721347835e-03	2.055685538470334531e-03	2.232204509114946167e-03	2.422940189074211312e-03	2.628954724256859533e-03	2.851382775067037856e-03	3.091435946374385558e-03
3.699917632678969946e-05	4.088374397472344920e-05	4.515854949706274397e-05	4.985842644370185289e-05	5.502546723856092747e-05	6.070374894899917750e-05	6.694126625059348035e-05	7.379025269954554364e-05	8.130752983127954359e-05	8.955488171455277277e-05	9.859945743908823165e-05	1.085142033867331397e-04	1.193783272409907692e-04	1.312777957975926827e-04	1.443058687514561171e-04	1.585636707523698993e-04	1.741608041437627268e-04	1.912160049253372311e-04	2.098578446118963526e-04	2.302254807969977542e-04	2.524694593715114902e-04	2.767525714935979513e-04	3.032507685583270317e-04	3.321541385720560430e-04	3.636679474989175679e-04	3.980137493145136617e-04	4.354305686750102361e-04	4.761761602885606118e-04	5.205283492605047684e-04	5.687864568738478345e-04	6.212728164626422564e-04	6.783343842376293991e-04	7.403444501319661909e-04	8.077044539484134903e-04	8.808459123104011614e-04	9.602324621457098211e-04	1.046362026665218110e-03	1.139769110039091449e-03	1.241027227218958725e-03	1.350751475610018244e-03	1.469601255554798310e-03	1.598283146861792297e-03	1.737553948884224420e-03	1.888223891939068248e-03	2.051160028144917609e-03	2.227289810056064245e-03	2.417604865774846193e-03	2.623164979536156058e-03	2.845102287080028113e-03	3.084625695452726784e-03
3.690310341724355495e-05	4.077758188499798925e-05	4.504128176070221754e-05	4.972895325241854489e-05	5.488257521389826923e-05	6.054611020425832276e-05	6.676742819652356021e-05	7.359862702754475002e-05	8.109638058393060583e-05	8.932231238074679494e-05	9.834339700071053475e-05	1.082323912390457211e-04	1.190682969036298749e-04	1.309368573277182118e-04	1.439310897647310230e-04	1.581518559514884638e-04	1.737084732477214041e-04	1.907193688859061705e-04	2.093127799966692680e-04	2.296275022108279799e-04	2.518136897802476597e-04	2.760337103057517892e-04	3.024630573115073134e-04	3.312913240617921542e-04	3.627232421779565249e-04	3.969797887803103230e-04	4.342993660526662841e-04	4.749390573052421089e-04	5.191759637955046429e-04	5.673086267564315683e-04	6.196585392765338379e-04	6.765717528780260332e-04	7.384205838462494986e-04	8.056054245773891249e-04	8.785566654311012351e-04	9.577367328008596454e-04	1.043642249347220613e-03	1.136806322578849020e-03	1.237800968211706827e-03	1.347239674989725430e-03	1.465780117910728351e-03	1.594127027067320694e-03	1.733035219587930262e-03	1.883312802444273406e-03	2.045824554180186890e-03	2.221495493914824818e-03	2.411314646275730320e-03	2.616339011229585482e-03	2.837697748098457450e-03	3.076596583372587668e-03
3.679256000501770254e-05	4.065542967101062026e-05	4.490635120240975796e-05	4.957997886278727503e-05	5.471816085726415447e-05	6.036472798976377438e-05	6.656740674850938715e-05	7.337813880944377175e-05	8.085342817206520635e-05	8.905471361583503517e-05	9.804876893302098221e-05	1.079081327776162648e-04	1.187115700739990292e-04	1.305445670363172220e-04	1.434998619614971627e-04	1.576780140752215287e-04	1.731880128313470783e-04	1.901479301910630041e-04	2.086856185387236972e-04	2.289394570268893402e-04	2.510591492836439145e-04	2.752065755607785154e-04	3.015567025522512086e-04	3.302985542683324854e-04	3.616362475119021193e-04	3.957900956702056208e-04	4.329977847073919082e-04	4.735156254206758421e-04	5.176198862063338809e-04	5.656082107706216552e-04	6.178011254155423883e-04	6.745436407297809682e-04	7.362069527220959763e-04	8.031902486470158045e-04	8.759226229916069854e-04	9.548651093174592187e-04	1.040512833883799849e-03	1.133397297215899642e-03	1.234088790028157415e-03	1.343198950162887047e-03	1.461383467465132919e-03	1.589344943779522979e-03	1.727835915528559913e-03	1.877662046612572520e-03	2.039685499658974634e-03	2.214828493945009309e-03	2.404077058619965342e-03	2.608484990164122459e-03	2.829178023339296542e-03	3.067358225210561635e-03
3.666767772118636716e-05	4.051743279174550106e-05	4.475391851177704360e-05	4.941168069120026259e-05	5.453241997509440013e-05	6.015981832226095788e-05	6.634144012491229861e-05	7.312905064267193804e-05	8.057896195218804440e-05	8.875240413564893004e-05	9.771592415086006751e-05	1.075418142161430545e-04	1.183085716470312447e-04	1.301013921886607044e-04	1.430126989992479205e-04	1.571427095561476507e-04	1.726000428765336978e-04	1.895023695702800076e-04	2.079771073727199320e-04	2.281621649399936990e-04	2.502067368298046320e-04	2.742721527354297648e-04	3.005327841908895809e-04	3.291770121208558017e-04	3.604082587691582779e-04	3.944460877059998089e-04	4.315273757853296832e-04	4.719075611008094039e-04	5.158619711711862760e-04	5.636872357742667540e-04	6.157027890426922763e-04	6.722524656342177343e-04	7.337061959955686096e-04	8.004618059502451597e-04	8.729469260590845461e-04	9.516210164267856469e-04	1.036977512857964337e-03	1.129546100504239198e-03	1.229895121387591115e-03	1.338634122435517892e-03	1.456416550923034497e-03	1.583942604479186833e-03	1.721962243089516890e-03	1.871278370804869756e-03	2.032750195153253635e-03	2.207296772546634821e-03	2.395900748275132681e-03	2.599612299991166733e-03	2.819553293902372741e-03	3.056921663214846527e-03
3.652860495145926066e-05	4.036375522087484388e-05	4.458416483153744239e-05	4.922425873621158210e-05	5.432557329672110975e-05	5.993162471379034776e-05	6.608979686523960308e-05	7.285165854881584598e-05	8.027330811087415765e-05	8.841574322297334485e-05	9.734525823434177130e-05	1.071338709264390323e-04	1.178597805991051005e-04	1.296078595243040608e-04	1.424701799145221466e-04	1.565465786684859333e-04	1.719452622769894413e-04	1.887834543966478162e-04	2.071880887287944084e-04	2.272965499755787643e-04	2.492574657844764886e-04	2.732315527370294595e-04	2.993925195872382478e-04	3.279280311095859987e-04	3.590407360768777586e-04	3.929493630530441926e-04	4.298898878572059178e-04	4.701167767309695510e-04	5.139043094231191032e-04	5.615479865928725252e-04	6.133660261262781788e-04	6.697009531591556226e-04	7.309212888048043349e-04	7.974233427959020277e-04	8.696331154666293948e-04	9.480083147249519044e-04	1.033040493894155434e-03	1.125257316539379944e-03	1.225224954637742355e-03	1.333550626699941044e-03	1.450885282708197412e-03	1.577926442999119704e-03	1.715421198490178030e-03	1.864169379927514952e-03	2.025026904117219976e-03	2.198909305396173821e-03	2.386795460897561151e-03	2.589731518474884617e-03	2.808835036462548236e-03	3.045299344774070414e-03
3.637550654237677245e-05	4.019457912207631848e-05	4.439729139882399750e-05	4.901793518245502304e-05	5.409786603720641979e-05	5.968041768940712772e-05	6.581277529829516755e-05	7.254629138730619021e-05	7.993682901870959858e-05	8.804513001590461951e-05	9.693721064526925014e-05	1.066847865760018119e-04	1.173657290392192783e-04	1.290645542136561921e-04	1.418729479758029178e-04	1.558903282675008284e-04	1.712244474535639326e-04	1.879920371664107624e-04	2.063194982636570602e-04	2.263436386586771835e-04	2.482124619228085849e-04	2.720860097017987686e-04	2.981372611378160374e-04	3.265530926426487494e-04	3.575353015265463237e-04	3.913016971519949730e-04	4.280872634515248739e-04	4.681453968239076072e-04	5.117492236040315943e-04	5.591930014882812161e-04	6.107936094893299823e-04	6.668921311921184591e-04	7.278555362873123180e-04	7.940784655672202290e-04	8.659851247863312217e-04	9.440312930103131848e-04	1.028706451305430635e-03	1.120536037856324080e-03	1.220083835840981342e-03	1.327954500640048194e-03	1.444796233213692643e-03	1.571303606740333996e-03	1.708220553881648323e-03	1.856343522314941831e-03	2.016524806457004482e-03	2.189676063596139415e-03	2.376772022946353237e-03	2.578854396445206740e-03	2.797036000428493752e-03	3.032505097637245087e-03
3.620856347571133808e-05	4.001010448922029346e-05	4.419351914761309065e-05	4.879295396169483170e-05	5.384956741289243409e-05	5.940649425270444451e-05	6.551070295274915233e-05	7.221331020566818101e-05	7.956992251430477050e-05	8.764100271920060724e-05	9.649226385879527013e-05	1.061950921722944235e-04	1.168270011575085353e-04	1.284721187015581848e-04	1.412217094122440860e-04	1.551747343925504905e-04	1.704384508197027731e-04	1.871290538140330808e-04	2.053723632111959267e-04	2.253045579847410770e-04	2.470729612039281194e-04	2.708368785549950235e-04	2.967684936020200314e-04	3.250538231169153454e-04	3.558937359664253648e-04	3.895050392076428343e-04	4.261216352127027585e-04	4.659957538175874252e-04	5.093992636700471737e-04	5.566250671370157185e-04	6.079885833230857508e-04	6.638293239486491590e-04	7.245125670388634191e-04	7.904311335834480904e-04	8.620072725422022689e-04	9.396946597918588761e-04	1.023980516837250804e-03	1.115387855343835926e-03	1.214477853787853615e-03	1.321852372768882481e-03	1.438156615781514217e-03	1.564081942505294665e-03	1.700368841938574259e-03	1.847810072977519071e-03	2.007253980323863828e-03	2.179607993894030517e-03	2.365842320199714778e-03	2.566993834474177311e-03	2.784170182630121837e-03	3.018554102453107311e-03
3.602797251197311843e-05	3.981054875240614560e-05	4.397308827344820339e-05	4.854958027222297100e-05	5.358097011098410337e-05	5.911017730063170418e-05	6.518393591181140484e-05	7.185310752812062182e-05	7.917302112038145394e-05	8.720383774081027367e-05	9.601094241268724630e-05	1.056653650163286038e-04	1.162442320739747229e-04	1.278312514411853536e-04	1.405172320218253060e-04	1.544006407375530339e-04	1.695881991013306676e-04	1.861955218673223616e-04	2.043478003575495362e-04	2.241805331979754214e-04	2.458403073342573723e-04	2.694856323395956421e-04	2.952878311745610698e-04	3.234319907109561442e-04	3.541179754896663502e-04	3.875615083447752078e-04	4.239953216947134383e-04	4.636703834743848528e-04	5.068572018611732736e-04	5.538472131322197704e-04	6.049542571804468558e-04	6.605161454121947530e-04	7.208963259517717085e-04	7.864856512845061053e-04	8.577042536844936994e-04	9.350035339922136259e-04	1.018868269533181829e-03	1.109818847201257111e-03	1.208413627968926837e-03	1.315251449331774399e-03	1.430974272447482765e-03	1.556269980988000566e-03	1.691875338989772904e-03	1.838579115260397922e-03	1.997225382180214601e-03	2.168716997025594683e-03	2.354019274234839861e-03	2.554163857341379667e-03	2.770252799607072786e-03	3.003462862706154490e-03
3.583394580400465508e-05	3.959614635095699310e-05	4.373625776163704289e-05	4.828810005794913164e-05	5.329238971461156503e-05	5.879181498921547773e-05	6.483285811373181080e-05	7.146610658448635043e-05	7.874659119409035393e-05	8.673414875593289176e-05	9.549381187679221029e-05	1.050962275684646537e-04	1.156181065906631113e-04	1.271427055217459615e-04	1.397603436627112750e-04	1.535689569931771720e-04	1.686746915157802710e-04	1.851925384478597973e-04	2.032470138463366078e-04	2.229728853832604603e-04	2.445159491264676317e-04	2.680338593208130070e-04	2.936970143123680127e-04	3.216895019090200989e-04	3.522101076278828335e-04	3.854733894414840529e-04	4.217108228019043003e-04	4.611720198942616754e-04	5.041260272488537041e-04	5.508627060246325821e-04	6.016941994652602295e-04	6.569564922238538968e-04	7.170110664526585173e-04	7.822466597599926283e-04	8.530811303490009071e-04	9.299634348710345954e-04	1.013375724750641398e-03	1.103835566969911400e-03	1.201898295537642825e-03	1.308159500111067937e-03	1.423257658490678689e-03	1.547876919963155247e-03	1.682750046734592976e-03	1.828661520964871591e-03	1.986450825194921790e-03	2.157015904242351109e-03	2.341316816936005792e-03	2.540379586358239902e-03	2.755300257573266558e-03	2.987249172132835310e-03
3.562671048172544135e-05	3.936714827452011462e-05	4.348330488023109089e-05	4.800881944858159358e-05	5.298416408498440281e-05	5.845178005192534255e-05	6.445788060010633979e-05	7.105276048154223769e-05	7.829113201388287081e-05	8.623248570124321909e-05	9.494147774563680428e-05	1.044883462295426147e-04	1.149493578506658343e-04	1.264072871936814454e-04	1.389519306320073882e-04	1.526806570652356984e-04	1.676989978147869925e-04	1.841212781221318053e-04	2.020712928200502545e-04	2.216830288783577113e-04	2.431014376613279846e-04	2.664832598745656362e-04	2.919979063246737339e-04	3.198283977655024760e-04	3.501723672605538311e-04	3.832431286515484699e-04	4.192708148895521740e-04	4.585035901558487479e-04	5.012089398767636053e-04	5.476750429185792439e-04	5.982122304360102099e-04	6.531545360414918759e-04	7.128613421608850920e-04	7.777191276462044368e-04	8.481433219267733121e-04	9.245802711963746435e-04	1.007509322357357569e-03	1.097445030671086825e-03	1.194939497300702685e-03	1.300584843172110936e-03	1.415015825830365616e-03	1.538912606221630322e-03	1.673003672595034302e-03	1.818068928986906222e-03	1.974942956026759424e-03	2.144518452088574247e-03	2.327749863100951003e-03	2.525657209628489209e-03	2.739330120142003874e-03	2.969932079707055406e-03
3.540650820916445502e-05	3.912382157355176904e-05	4.321452463916962205e-05	4.771206416246726354e-05	5.265665270232445166e-05	5.809046907255749695e-05	6.405944071400518423e-05	7.061355131905929004e-05	7.780717480549063469e-05	8.569943370198427257e-05	9.435458425706901996e-05	1.038424300406716515e-04	1.142387659076457091e-04	1.256258542955121841e-04	1.380929359363143767e-04	1.517367771742281560e-04	1.666622561969024357e-04	1.829829906092729865e-04	2.008220089041002179e-04	2.203124685134454205e-04	2.415984232601809051e-04	2.648356431683279440e-04	2.901924897354912444e-04	3.178508499202261045e-04	3.480071322515866390e-04	3.808733286280952196e-04	4.166781455375661268e-04	4.556682086000276070e-04	4.981093445106673330e-04	5.442879446410435170e-04	5.945124147426823118e-04	6.491147153892311500e-04	7.084519979906190972e-04	7.729083414160536252e-04	8.428965944717603260e-04	9.188603296940946923e-04	1.001275914140434178e-03	1.090654703086605575e-03	1.187545362774388357e-03	1.292536328591801934e-03	1.406258405315800744e-03	1.529387516301188542e-03	1.662647608758406267e-03	1.806813722531437020e-03	1.962715230060620153e-03	2.131239255496809090e-03	2.313334281221824263e-03	2.510013950326588431e-03	2.722361073899963804e-03	2.951531852292917958e-03
3.517359471499014839e-05	3.886644884050939331e-05	4.293022921706461740e-05	4.739817887369747272e-05	5.231023596734812452e-05	5.770830171461333941e-05	6.363800125013498112e-05	7.014898925299411679e-05	7.729528170956771250e-05	8.513561193486517012e-05	9.373381314027088803e-05	1.031592293052608885e-04	1.134871562098002011e-04	1.247993145865651673e-04	1.371843574588697346e-04	1.507384138412283818e-04	1.655656710950449641e-04	1.817789983517403146e-04	1.995006135403379170e-04	2.188627966855440934e-04	2.400086522762906211e-04	2.630929236434521217e-04	2.882828624287321097e-04	3.157591563754299493e-04	3.457169188249480736e-04	3.783667434616168573e-04	4.139358280117085551e-04	4.526691707717184882e-04	4.948308440145455676e-04	5.407053485021308479e-04	5.905990535174637096e-04	6.448417270196063564e-04	7.037881607210598380e-04	7.678198950884141836e-04	8.373470494749297999e-04	9.128102628066144799e-04	9.946827504630116005e-04	1.083472483219229858e-03	1.179724494347511761e-03	1.284023321214960902e-03	1.396995587957918731e-03	1.519312736066302186e-03	1.651693909967391670e-03	1.794909004965494510e-03	1.949781885163736402e-03	2.117193779276016399e-03	2.298086862520392314e-03	2.493468033081024885e-03	2.704412891924776446e-03	2.932069935066577374e-03
3.492823929781249025e-05	3.859532766316882012e-05	4.263074735719196446e-05	4.706752654521376361e-05	5.194531446523747157e-05	5.730571990928626512e-05	6.319404955935109427e-05	6.965961150830879802e-05	7.675604469395538648e-05	8.454167242989246408e-05	9.307988229649163893e-05	1.024395341369948063e-04	1.126953980023748497e-04	1.239286239901237418e-04	1.362272460281891361e-04	1.496867217655123504e-04	1.644105108451818361e-04	1.805106939554657281e-04	1.981086351773837339e-04	2.173356902758012319e-04	2.383339637139359336e-04	2.612571173085766803e-04	2.862712335860683453e-04	3.135557370459446510e-04	3.433043766918418408e-04	3.757262733461312664e-04	4.110470354272668025e-04	4.495099470362240272e-04	4.913772323711094233e-04	5.369314006668725499e-04	5.864766760407112050e-04	6.403405168119673382e-04	6.988752290602219140e-04	7.624596793850632343e-04	8.315011120361239828e-04	9.064370757947177873e-04	9.877374662044435729e-04	1.075906688972742310e-03	1.171485950594468046e-03	1.275055682485202665e-03	1.387238105153444818e-03	1.508699939191459477e-03	1.640155270118677120e-03	1.782368574375515786e-03	1.936157914034264708e-03	2.102398308070517127e-03	2.282025288322266695e-03	2.476038648554685934e-03	2.685506395346004029e-03	2.911568909815240302e-03
3.467072430759811634e-05	3.831077005154004102e-05	4.231642373431427820e-05	4.672048772971167287e-05	5.156230819406359777e-05	5.688318700422565312e-05	6.272809660991860543e-05	6.914598134416459724e-05	7.619008441335140447e-05	8.391829881434462483e-05	9.239354441609015222e-05	1.016841729377349849e-04	1.118644026530521478e-04	1.230147847517571867e-04	1.352227033935167184e-04	1.485829115997963764e-04	1.631981052425025163e-04	1.791795375064419841e-04	1.966476763252936373e-04	2.157329074179986249e-04	2.365762856842253874e-04	2.593303378541380027e-04	2.841599194289079824e-04	3.112431290945919513e-04	3.407722839428270240e-04	3.729549589880020127e-04	4.080150946312160196e-04	4.461941758877060018e-04	4.877524873654399311e-04	5.329704481590145796e-04	5.821500310050239891e-04	6.356162702318259375e-04	6.937188632296115588e-04	7.568338703645558678e-04	8.253655184650689420e-04	8.997481132172552515e-04	9.804480660227923514e-04	1.067966041093360106e-03	1.162839228783804548e-03	1.265643751399793838e-03	1.376997207956044559e-03	1.497561364608023578e-03	1.628044997733267898e-03	1.769206896898724507e-03	1.921859035217230545e-03	2.086869914870950141e-03	2.265168095859331453e-03	2.457745916318767286e-03	2.665663413054371930e-03	2.890052451228016482e-03
3.440134460459429530e-05	3.801310183993325911e-05	4.198761829404832133e-05	4.635745984022939474e-05	5.116165575976210458e-05	5.644118687540762873e-05	6.224067600807995867e-05	6.860868697422013588e-05	7.559804901959086675e-05	8.326620500227979878e-05	9.167558553562023987e-05	1.008940108094100348e-04	1.109951219047512712e-04	1.220588435178486308e-04	1.341718801124417338e-04	1.474282476289943077e-04	1.619298429916385450e-04	1.777870537709859249e-04	1.951194104826010347e-04	2.140562841269250973e-04	2.347376317073704671e-04	2.573147925984059308e-04	2.819513387757382138e-04	3.088239820654390690e-04	3.381235417185568548e-04	3.700559757723906698e-04	4.048434798191927870e-04	4.427256569675945704e-04	4.839607629517582161e-04	5.288270305182366437e-04	5.776240774005401849e-04	6.306744023768922356e-04	6.883249740974576756e-04	7.509489175638966963e-04	8.189473033456324581e-04	8.927510448252409629e-04	9.728229089787459281e-04	1.059659646415640104e-03	1.153794246629339867e-03	1.255798324640073314e-03	1.366284645449901154e-03	1.485909792974392414e-03	1.615376990365731879e-03	1.755439078900155854e-03	1.906901662866334213e-03	2.070626428163009711e-03	2.247534642592391441e-03	2.438610846120559811e-03	2.644906739668422685e-03	2.867545281296069327e-03
3.412040699721223021e-05	3.770266206577141388e-05	4.164470556655300120e-05	4.597885639238154910e-05	5.074381353979956472e-05	5.598022300446889099e-05	6.173234298054462504e-05	6.804834044497255654e-05	7.498061292564923064e-05	8.258613383311310145e-05	9.092682353882742706e-05	1.000699479041798113e-04	1.100885460604800301e-04	1.210618893393695071e-04	1.330759733564736234e-04	1.462240453587531318e-04	1.606071690577585444e-04	1.763348292872048476e-04	1.935255789438825817e-04	2.123077307958014899e-04	2.328200968712081413e-04	2.552127782761037149e-04	2.796480084268567769e-04	3.063010528279603564e-04	3.353611686733851040e-04	3.670326277030973370e-04	4.015358059045476421e-04	4.391083438118448907e-04	4.800063813235884262e-04	5.245058711335338865e-04	5.729039750465966720e-04	6.255205476364948149e-04	6.826997118903220182e-04	7.448115316796376619e-04	8.122537860977447092e-04	8.854538509085057869e-04	9.648706925630678175e-04	1.050996980458192937e-03	1.144361323333143452e-03	1.245530635930730502e-03	1.355112642284326532e-03	1.473758522233520676e-03	1.602165708020134938e-03	1.741080838070771736e-03	1.891302875333048536e-03	2.053686397802591095e-03	2.229145069151171853e-03	2.418655297650236947e-03	2.623260091871786309e-03	2.844073121945625820e-03
3.382822966036868673e-05	3.737980232680582579e-05	4.128807395635012643e-05	4.558510622024965545e-05	5.030925481778085798e-05	5.550081752396910132e-05	6.120367332160687448e-05	6.746557647510301051e-05	7.433847552668895395e-05	8.187885566286763194e-05	9.014810660554050802e-05	9.921291771726673393e-05	1.091457021051591672e-04	1.200250516063437544e-04	1.319362246403193723e-04	1.449716690202048546e-04	1.592315819256603763e-04	1.748245093553692621e-04	1.918679874964386762e-04	2.104892285719618509e-04	2.308258538563081003e-04	2.530266766806465745e-04	2.772525383888051849e-04	3.036772003455840080e-04	3.324882952468058233e-04	3.638883411320034873e-04	3.980958216571048249e-04	4.353463363463525460e-04	4.758938247086516495e-04	5.200118682755470751e-04	5.679950747943974133e-04	6.201605489922336432e-04	6.768494545127211716e-04	7.384286718216217290e-04	8.052925570731250295e-04	8.778648071338576980e-04	9.566004361696971983e-04	1.041987869415898944e-03	1.134551159971123506e-03	1.234852334683608343e-03	1.343493875429472044e-03	1.461121342323193567e-03	1.588426145645168873e-03	1.726148473523782733e-03	1.875080382667456856e-03	2.036069059708180834e-03	2.210020260989790149e-03	2.397901938913455690e-03	2.600748063238671193e-03	2.819662646031013530e-03
3.352514153582792711e-05	3.704488611844389338e-05	4.091812501018744704e-05	4.517665266801855050e-05	4.985846889127721476e-05	5.500351023312160392e-05	6.065526230770316090e-05	6.686105125892414353e-05	7.367235988156649144e-05	8.114516691185020951e-05	8.934031161258913442e-05	9.832388532696874578e-05	1.081676517692947541e-04	1.189494979183971759e-04	1.307539174809505607e-04	1.436725289975451390e-04	1.578046307740963621e-04	1.732577949352767958e-04	1.901485030148381797e-04	2.086028256204997347e-04	2.287571488381472974e-04	2.507589501716850529e-04	2.747676269511748750e-04	3.009553802825382009e-04	3.295081577577549966e-04	3.606266582945954970e-04	3.945274026298992414e-04	4.314438731504842027e-04	4.716277269102342245e-04	5.153500858519692281e-04	5.629029084273626292e-04	6.146004469879953139e-04	6.707807955060324104e-04	7.318075323730370476e-04	7.980714632215813419e-04	8.699924689151579925e-04	9.480214640588939144e-04	1.032642471596001248e-03	1.124374819273220912e-03	1.223775463982218611e-03	1.331441450214899914e-03	1.448012509106112776e-03	1.574173804780518160e-03	1.710658834969145357e-03	1.858252493117072907e-03	2.017794299465565031e-03	2.190181808861448552e-03	2.376374203322180814e-03	2.577396077667596340e-03	2.794341426818445703e-03
3.321148171612212834e-05	3.669828815293018026e-05	4.053527266484820314e-05	4.475395275947652789e-05	4.939196015523370349e-05	5.448885758657933694e-05	6.008772358224228959e-05	6.623544123707522993e-05	7.298301135820800989e-05	8.038588857258548972e-05	8.850434249095719000e-05	9.740384558652193396e-05	1.071554895397051053e-04	1.178364318970382085e-04	1.295303749926211172e-04	1.423280791852242380e-04	1.563279125727431984e-04	1.716364394586663102e-04	1.883690499622536253e-04	2.066506332856944824e-04	2.266162972772479164e-04	2.484121370597766609e-04	2.721960556287332761e-04	2.981386394632061661e-04	3.264240923374267305e-04	3.572512306688810759e-04	3.908345438925679249e-04	4.274053235091149010e-04	4.672128646173757407e-04	5.105257439102260176e-04	5.576331782851206946e-04	6.088464683987227129e-04	6.645005316784754947e-04	7.249555294915813316e-04	7.905985933660017277e-04	8.618456553568038447e-04	9.391433878550682970e-04	1.022971258347909812e-03	1.113843704851933325e-03	1.212312437965988024e-03	1.318968875714628640e-03	1.434446717589111641e-03	1.559424664430515174e-03	1.694629291047520516e-03	1.840838078712631054e-03	1.998882614940266679e-03	2.169651968215616060e-03	2.354096245616303738e-03	2.553230341547139612e-03	2.768137886094174105e-03
3.288759881366484447e-05	3.634039366215987779e-05	4.013994247688662363e-05	4.431747634756909212e-05	4.891024716335388170e-05	5.395743165892573134e-05	5.950168801365940955e-05	6.558944183767561643e-05	7.227119624648667157e-05	7.960186468188830487e-05	8.764112854347204645e-05	9.645382127252259707e-05	1.061103406224510066e-04	1.166870909453967647e-04	1.282669574240954166e-04	1.409398142816760771e-04	1.548030691095229699e-04	1.699622455651480602e-04	1.865316068078586064e-04	2.046348221602842764e-04	2.244056796082056528e-04	2.459888468802578598e-04	2.695406839821910057e-04	2.952301101985426780e-04	3.232395287165627318e-04	3.537658121748550643e-04	3.870213525903476318e-04	4.232351792739916978e-04	4.626541485066061610e-04	5.055442089124660178e-04	5.521917466390721283e-04	6.029050146275166883e-04	6.580156504387345241e-04	7.178802872871812993e-04	7.828822631244510910e-04	8.534334328122207547e-04	9.299760886256540175e-04	1.012984994535911067e-03	1.102969539933479739e-03	1.200476018672751513e-03	1.306090039543029860e-03	1.420439074501479325e-03	1.544195151240921639e-03	1.678077696907152036e-03	1.822856540031247020e-03	1.979355077996825928e-03	2.148453617625566830e-03	2.331092896732614699e-03	2.528277794779537971e-03	2.741081241034428774e-03
3.255385031669448222e-05	3.597159768594758721e-05	3.973257083630187089e-05	4.386770524620117192e-05	4.841386166990109958e-05	5.340981908755679637e-05	5.889780252963034476e-05	6.492376619123024122e-05	7.153770034213622925e-05	7.879396076109003205e-05	8.675162272740253168e-05	9.547486119472596577e-05	1.050333588632740127e-04	1.155027439612374158e-04	1.269650596445546641e-04	1.395092670266109283e-04	1.532317839558960330e-04	1.682370617700380952e-04	1.846382023694878019e-04	2.025576180728161184e-04	2.221277368388929567e-04	2.434917555686606468e-04	2.668044443310796225e-04	2.922330044942193198e-04	3.199579838832205549e-04	3.501742522323639814e-04	3.830920403482013128e-04	4.189380465557283406e-04	4.579566141585108630e-04	5.004109838080578751e-04	5.465846248466315997e-04	5.967826498612324466e-04	6.513333168658623582e-04	7.105896237122453401e-04	7.749309995187719574e-04	8.447650981010641985e-04	9.205296985873891169e-04	1.002694718606657190e-03	1.091764345647246778e-03	1.188279292400921819e-03	1.292819182127578599e-03	1.406005070304501255e-03	1.528502109057166018e-03	1.661022361108350533e-03	1.804327770228874922e-03	1.959233295424567950e-03	2.126610216354396336e-03	2.307389617738744240e-03	2.502566060790008783e-03	2.713201449975043492e-03
3.221060193371033930e-05	3.559230434757286059e-05	3.931360416615616499e-05	4.340513234653577791e-05	4.790334765438418148e-05	5.284661999669614245e-05	5.827672893048238979e-05	6.423914382257351285e-05	7.078332750538334395e-05	7.796306222839047588e-05	8.583679990639507800e-05	9.446803827211239864e-05	1.039257246309239688e-04	1.142846890091696164e-04	1.256261085846096940e-04	1.380380053890135309e-04	1.516157793780310435e-04	1.664627790727892789e-04	1.826909120910796662e-04	2.004212980034072403e-04	2.197849660711817597e-04	2.409236005500783732e-04	2.639903363722476267e-04	2.891506081555914867e-04	3.165830556276415459e-04	3.464804886952874466e-04	3.790509155395316364e-04	4.145186372676873008e-04	4.531254128124264095e-04	4.951316979294673659e-04	5.408179623124941991e-04	5.904860890154837701e-04	6.444608605493015426e-04	7.030915362008477009e-04	7.667535253095311264e-04	8.358501614275863200e-04	9.108145824875272037e-04	9.921117223020529691e-04	1.080240418929608991e-03	1.175735645651384588e-03	1.279170870525130326e-03	1.391160550704128359e-03	1.512362767942427699e-03	1.643482011941084769e-03	1.785272118435576524e-03	1.938539369171139162e-03	2.104145761169542734e-03	2.283012452952281647e-03	2.476123395652114582e-03	2.684529157222572369e-03
3.185822692807795120e-05	3.520292611846238150e-05	3.888349811020239745e-05	4.293026072005442297e-05	4.737926033163329339e-05	5.226844690527019104e-05	5.763914268481878223e-05	6.353631932322409534e-05	7.000889819799938703e-05	7.711007278743663975e-05	8.489765507622415159e-05	9.343444758012998193e-05	1.027886426687877946e-04	1.130342509579786571e-04	1.242515606390257911e-04	1.365276297130326431e-04	1.499568132017255206e-04	1.646413275146226115e-04	1.806918542644015086e-04	1.982281859384064362e-04	2.173799159546312544e-04	2.382871757550537710e-04	2.611014217180158883e-04	2.859862748044795285e-04	3.131184159904712157e-04	3.426885406800677302e-04	3.749023754394311000e-04	4.099817605436383927e-04	4.481658019831473070e-04	4.897120967370753846e-04	5.348980352851374562e-04	5.840221854995913953e-04	6.374057622325904815e-04	6.953941870938737087e-04	7.583587430974022886e-04	8.266983290447941840e-04	9.008413187077149399e-04	9.812475300704469328e-04	1.068410310098830618e-03	1.162858740711994032e-03	1.265159971848519487e-03	1.375921687740440770e-03	1.495794712735797841e-03	1.625475763242592098e-03	1.765710352607372750e-03	1.917295855986243542e-03	2.081084742517701376e-03	2.257987982364791871e-03	2.448978636459128114e-03	2.655095637048458801e-03
3.149710544449155122e-05	3.480388307388299849e-05	3.844271671058052106e-05	4.244360271064149317e-05	4.684216514976929723e-05	5.167592362144925633e-05	5.698573171041888298e-05	6.281605100751590882e-05	6.921524800245390757e-05	7.623591279622405454e-05	8.393520156887360054e-05	9.237520437408400394e-05	1.016233399202671990e-04	1.117527790891113907e-04	1.228428990376787087e-04	1.349797698290282387e-04	1.482566756390490059e-04	1.627746726941358519e-04	1.786431862046757057e-04	1.959806486744646785e-04	2.149151820847340752e-04	2.355853265747037911e-04	2.581408183676370759e-04	2.827434198230391934e-04	3.095678046312249970e-04	3.388025013068596031e-04	3.706508982822791102e-04	4.053323140508421907e-04	4.430831359633282014e-04	4.841580314393045511e-04	5.288312355169248703e-04	5.773979188327636736e-04	6.301756402945658114e-04	6.875058888870065740e-04	7.497557192314432354e-04	8.173194857079679309e-04	8.906206801385960041e-04	9.701138782278789698e-04	1.056286800158405493e-03	1.149662490945936111e-03	1.250801626371696000e-03	1.360304950527053448e-03	1.478815851229961162e-03	1.607023079801816155e-03	1.745663621929523669e-03	1.895525726578417341e-03	2.057452100169998577e-03	2.232343273492706261e-03	2.421161149074045008e-03	2.624932737008931708e-03
3.112762382898640159e-05	3.439560214149612059e-05	3.799173157764265880e-05	4.194567901798657841e-05	4.629263677858951693e-05	5.106968412660248372e-05	5.631719514348206506e-05	6.207910955585966390e-05	6.840322612692609184e-05	7.534151762037777605e-05	8.295046923942785545e-05	9.129144209362306632e-05	1.004310633333701250e-04	1.104416446823033182e-04	1.214016311914656429e-04	1.333960821370135076e-04	1.465171860846964868e-04	1.608648122496818310e-04	1.765471003896756463e-04	1.936810915825602655e-04	2.123934023572544318e-04	2.328209447677347858e-04	2.551116951260767396e-04	2.794255142398679483e-04	3.059350221335446350e-04	3.348265303715910828e-04	3.663010352438263867e-04	4.005752752204638973e-04	4.378828562356337252e-04	4.784754485141646803e-04	5.226240588166381536e-04	5.706203821427130712e-04	6.227782371024217275e-04	6.794350893387665711e-04	7.409536675649520260e-04	8.077236769620868562e-04	8.801636148732663390e-04	9.587226939223207145e-04	1.043882877885364763e-03	1.136161035846829743e-03	1.236111220380984536e-03	1.344327075714907846e-03	1.461444382049073261e-03	1.588143742438230446e-03	1.725153418866215904e-03	1.873252324387765727e-03	2.033273178452170947e-03	2.206105832776607094e-03	2.392700775390091319e-03	2.594072820734819734e-03
3.075017394419511603e-05	3.397851634466464221e-05	3.753102105398004203e-05	4.143701777459015935e-05	4.573125809088166705e-05	5.045037145146781006e-05	5.563424209927984231e-05	6.132627664855813557e-05	6.757369389986711593e-05	7.442783597495609971e-05	8.194450264034912898e-05	9.018431035332253871e-05	9.921307765000723336e-05	1.091022385843832746e-04	1.199292860196259758e-04	1.317782466697976632e-04	1.447401898900011028e-04	1.589137723172286717e-04	1.744058205719645248e-04	1.913319543425799391e-04	2.098172522902331388e-04	2.299969633320332824e-04	2.520172659840131313e-04	2.760360785736637001e-04	3.022239232639532553e-04	3.307648469671327601e-04	3.618574023675344615e-04	3.957156924172988330e-04	4.325704818183798042e-04	4.726703791580193388e-04	5.162830935226248421e-04	5.636967695779804754e-04	6.152214052704476233e-04	6.711903564759219174e-04	7.319619330990588969e-04	7.979210913071575198e-04	8.694812267681008983e-04	9.470860739532935540e-04	1.031211716761755177e-03	1.122368715922733530e-03	1.221104358840145081e-03	1.328005037753531795e-03	1.443698762307290846e-03	1.568857812842169765e-03	1.704201540951498246e-03	1.850499324078201582e-03	2.008573681169334955e-03	2.179303556650188239e-03	2.363627780233128195e-03	2.562548710333478232e-03
3.036515248153347080e-05	3.355306404236577301e-05	3.706106937470850921e-05	4.091815361863288008e-05	4.515861913919805070e-05	4.981863654728946409e-05	5.493759042726538042e-05	6.055834359349715170e-05	6.672752325784898301e-05	7.349582825885268443e-05	8.091835918755753193e-05	8.905497292428613020e-05	9.797066318541970578e-05	1.077359687672259424e-04	1.184274112652494861e-04	1.301279641430150009e-04	1.429275551226134270e-04	1.569236039724377653e-04	1.722215978738565864e-04	1.889357066588897628e-04	2.071894403252619950e-04	2.271163513534906798e-04	2.488607844728823776e-04	2.725786766496552434e-04	2.984384102007944383e-04	3.266217220718470055e-04	3.573246724554150376e-04	3.907586760703963906e-04	4.271515995687023750e-04	4.667489286881049983e-04	5.098150089254534180e-04	5.566343636646095723e-04	6.075130938584552510e-04	6.627803635329172771e-04	7.227899755551013767e-04	7.879220422855962849e-04	8.585847559184271553e-04	9.352162634991653027e-04	1.018286651805491933e-03	1.108300047471085653e-03	1.205796837937180227e-03	1.311356019024065159e-03	1.425597675127279838e-03	1.549185598263779894e-03	1.682830052415811451e-03	1.827290689851724000e-03	1.983379626338203049e-03	2.151964682401023843e-03	2.333972798038533390e-03	2.530393628546778999e-03
2.997296027199361241e-05	3.311968816756493777e-05	3.658236582607223085e-05	4.038962676498473640e-05	4.457531613055375436e-05	4.917513715469496620e-05	5.422796546368272935e-05	5.977610995108766149e-05	6.586559523036974756e-05	7.254646488584303018e-05	7.987310732287568327e-05	8.790460571171657329e-05	9.670511360315302458e-05	1.063442578808268242e-04	1.168975708053465002e-04	1.284469529993015129e-04	1.410811693196945091e-04	1.548963796656959520e-04	1.699967068745707351e-04	1.864948439674482485e-04	2.045127031193819274e-04	2.241821088446366078e-04	2.456455380087964324e-04	2.690569094036985524e-04	2.945824257498318123e-04	3.224014711235434895e-04	3.527075669427736076e-04	3.857093897863797982e-04	4.216318544666741762e-04	4.607172659242799654e-04	5.032265436678110297e-04	5.494405226387311190e-04	5.996613345435463250e-04	6.542138738626394282e-04	7.134473529151170263e-04	7.777369505355035068e-04	8.474855590973227274e-04	9.231256348041378670e-04	1.005121156357490419e-03	1.093969697306073534e-03	1.190204617579815024e-03	1.294397379916460136e-03	1.407159997099126196e-03	1.529147616136928602e-03	1.661061245742680246e-03	1.803650633686509908e-03	1.957717300837603838e-03	2.124117738942343531e-03	2.303766779432663871e-03	2.497641140805698795e-03
2.957400159720373838e-05	3.267883546588958005e-05	3.609540390436691499e-05	3.985198207657730248e-05	4.398195040154520124e-05	4.852053667301614977e-05	5.350609878467720102e-05	5.898038215976231236e-05	6.498879842527617925e-05	7.158072461633400638e-05	7.880982467720645769e-05	8.673439473329865989e-05	9.541773369095957441e-05	1.049285408073876916e-04	1.153413419620654952e-04	1.267369464536510077e-04	1.392029362424803253e-04	1.528341896586378013e-04	1.677334416990915156e-04	1.840118831447218870e-04	2.017898008390523693e-04	2.211972615855361808e-04	2.423748422389494079e-04	2.654744086892532021e-04	2.906599465628281970e-04	3.181084465968204490e-04	3.480108477767994424e-04	3.805730414668816218e-04	4.160169399040909276e-04	4.545816125758112740e-04	4.965244941502330259e-04	5.421226677849654788e-04	5.916742277986975895e-04	6.454997258543978622e-04	7.039437049709626340e-04	7.673763258528925810e-04	8.361950902044195354e-04	9.108266658765010702e-04	9.917288188813423895e-04	1.079392457500126306e-03	1.174343793905770336e-03	1.277146628923475202e-03	1.388404765757301519e-03	1.508764558723725384e-03	1.638917603247681560e-03	1.779603573600534953e-03	1.931613215086326130e-03	2.095791497615786311e-03	2.273040937848005462e-03	2.464325097322862292e-03
2.916868350239431714e-05	3.223095573639891162e-05	3.560068047720814198e-05	3.930576813836228792e-05	4.337912739630962625e-05	4.785550303275766873e-05	5.277272696287114181e-05	5.817197216529451702e-05	6.409802751839733246e-05	7.059959289372061614e-05	7.772959623881460132e-05	8.554553410323841099e-05	9.410983714289848938e-05	1.034902622222366546e-04	1.137603128214246428e-04	1.249996895471127008e-04	1.372947726399570227e-04	1.507391384706359395e-04	1.654341121179807273e-04	1.814893582286753577e-04	1.990235124673507495e-04	2.181648559791447633e-04	2.390520354038920992e-04	2.618348311017624575e-04	2.866749763753732925e-04	3.137470306013904705e-04	3.432393093181063505e-04	3.753548744511320538e-04	4.103125880007236028e-04	4.483482326584386276e-04	4.897157029696540004e-04	5.346882708112460011e-04	5.835599291109447436e-04	6.366468178954035745e-04	6.942887369205225871e-04	7.568507493059880176e-04	8.247248807713774763e-04	8.983319192487383698e-04	9.781233198305771832e-04	1.064583220198822306e-03	1.158230571874472800e-03	1.259621392822894053e-03	1.369351147154176853e-03	1.488057257863725476e-03	1.616421758772054566e-03	1.755174092039608761e-03	1.905094057857514541e-03	2.067014923142470716e-03	2.241826696300014757e-03	2.430479575360939594e-03
2.875741511288244562e-05	3.177650107626416232e-05	3.509869494910634679e-05	3.875153633602469396e-05	4.276745564974286358e-05	4.718070757386091821e-05	5.202859033033476995e-05	5.735169605716648148e-05	6.319418175095284829e-05	6.960406018934099876e-05	7.663351253107522133e-05	8.433922402666281450e-05	9.278274435286726026e-05	1.020308741673003520e-04	1.121560795658561974e-04	1.232369362156007688e-04	1.353586050291720542e-04	1.486133413436632365e-04	1.631010396673251116e-04	1.789298161618511364e-04	1.962166311353998895e-04	2.150879539333917334e-04	2.356804727290783149e-04	2.581418518350636756e-04	2.826315392796876764e-04	3.093216275188278501e-04	3.383977702843806519e-04	3.700601587047083556e-04	4.045245599711474321e-04	4.420234219665769072e-04	4.828070474185414520e-04	5.271448412895345711e-04	5.753266352716813158e-04	6.276640934111093594e-04	6.844922030503215434e-04	7.461708554434121716e-04	8.130865205700015756e-04	8.856540208496915898e-04	9.643184086379668132e-04	1.049556952569449418e-03	1.141881238003204357e-03	1.241839387018073629e-03	1.350018403605814056e-03	1.467046649911494475e-03	1.593596459581059915e-03	1.730386894488544205e-03	1.878186651335304273e-03	2.037817124837778496e-03	2.210155634451388667e-03	2.396138821813185125e-03
2.834060695565798800e-05	3.131592513106383843e-05	3.458994843327201324e-05	3.818983994157747549e-05	4.214754577831012747e-05	4.649682393234832290e-05	5.127443175080075114e-05	5.652037271513247378e-05	6.227816343819874106e-05	6.859512035979336978e-05	7.552266780380604129e-05	8.311666880904484338e-05	9.143778022463376024e-05	1.005518336427658820e-04	1.105302438267407266e-04	1.214504463807406366e-04	1.333963664997682864e-04	1.464589207336420792e-04	1.607365537978182866e-04	1.763358125664234741e-04	1.933719594889161237e-04	2.119696277815843696e-04	2.322635208585474770e-04	2.543991585839793781e-04	2.785336730481822618e-04	3.048366566947965841e-04	3.334910657547315708e-04	3.646941820746578021e-04	3.986586365641610059e-04	4.356134976250535277e-04	4.758054280708689967e-04	5.194999141915746356e-04	5.669825707708833025e-04	6.185605260187777843e-04	6.745638905417661833e-04	7.353473146375102921e-04	8.012916383679002984e-04	8.728056390375215105e-04	9.503278808806119938e-04	1.034328671940631982e-03	1.125312133312317839e-03	1.223818386105504771e-03	1.330425861685344486e-03	1.445753740943091096e-03	1.570464528555412477e-03	1.705266768401294620e-03	1.850917906518526361e-03	2.008227308203954994e-03	2.178059436086122926e-03	2.361337196230091882e-03
2.791867028761627696e-05	3.084968235244200122e-05	3.407494293155554228e-05	3.762123320793330894e-05	4.152000948076685474e-05	4.580452693790121484e-05	5.051099540393876839e-05	5.567882246906873301e-05	6.135087649271029361e-05	6.757376902038164754e-05	7.439815824240722996e-05	8.187907488517754697e-05	9.007627200341766977e-05	9.905460022240121791e-05	1.088844100629650933e-04	1.196419830692751156e-04	1.314099935498606040e-04	1.442780028363513422e-04	1.583429880617298830e-04	1.737099075608547559e-04	1.904923051003421853e-04	2.088129552529976128e-04	2.288045523434591784e-04	2.506104455070798094e-04	2.743854225227885493e-04	3.002965452033990552e-04	3.285240392530255947e-04	3.592622416311272741e-04	3.927206085968425664e-04	4.291247877442561846e-04	4.687177574811118028e-04	5.117610375482385069e-04	5.585359743261955482e-04	6.093451048286084278e-04	6.645136034382736730e-04	7.243908156033544883e-04	7.893518828755856668e-04	8.597994638417318005e-04	9.361655556723714848e-04	1.018913421190125942e-03	1.108539626540688437e-03	1.205576194736912013e-03	1.310592880536812048e-03	1.424199572311815902e-03	1.547048826762485599e-03	1.679838542543913345e-03	1.823314779073596792e-03	1.978274727010391910e-03	2.145569837114099775e-03	2.326109114421711071e-03
2.749201643194470299e-05	3.037822726477325020e-05	3.355418052433749412e-05	3.704627047447691930e-05	4.088545855101576097e-05	4.510449152483405900e-05	4.973902558440189235e-05	5.482786577512533364e-05	6.041322496562621843e-05	6.654100193835867907e-05	7.326108019876543674e-05	8.062764887212810585e-05	8.869954713382926289e-05	9.754063369790859166e-05	1.072201829713876004e-04	1.178133095675608404e-04	1.294014229605174840e-04	1.420727141556045036e-04	1.559226763463317396e-04	1.710546616274940764e-04	1.875804759369377721e-04	2.056210145046909752e-04	2.253069401978813422e-04	2.467794072631061906e-04	2.701908330850101157e-04	2.957057206999113186e-04	3.235015349280012187e-04	3.537696351147717353e-04	3.867162676043230888e-04	4.225636212018057470e-04	4.615509490216098570e-04	5.039357602599127016e-04	5.499950855770837851e-04	6.000268199250674344e-04	6.543511468093271295e-04	7.133120481323476257e-04	7.772789039278269656e-04	8.466481864603400903e-04	9.218452533350121689e-04	1.003326244436119046e-03	1.091580087691329005e-03	1.187130618841242572e-03	1.290538820580707045e-03	1.402405186630125214e-03	1.523372216491021775e-03	1.654127046842005129e-03	1.795404225735551789e-03	1.947988635969804703e-03	2.112718574223256592e-03	2.290488992763589030e-03
2.706105612412542150e-05	2.990201374245562521e-05	3.302816257218299994e-05	3.646550528561056390e-05	4.024450390529004263e-05	4.439739165886554521e-05	4.895926551829412910e-05	5.396832191107479133e-05	5.946611160906360775e-05	6.549781344947122044e-05	7.211252844783730463e-05	7.936359565045606151e-05	8.730893114892018792e-05	9.601139175746975258e-05	1.055391649349232024e-04	1.159661866174031922e-04	1.273725887156117414e-04	1.398451781213382223e-04	1.534779491620908104e-04	1.683726315403336396e-04	1.846392758947896584e-04	2.023968792256970002e-04	2.217740525338157253e-04	2.429097331342522012e-04	2.659539442211593559e-04	2.910686043776357867e-04	3.184283898472572267e-04	3.482216525089069448e-04	3.806513966259750898e-04	4.159363175734918060e-04	4.543119058830143750e-04	4.960316200852135041e-04	5.413681319736769661e-04	5.906146480605744360e-04	6.440863111461794452e-04	7.021216860788782746e-04	7.650843339409439843e-04	8.333644790580488305e-04	9.073807733968873883e-04	9.875821630855546960e-04	1.074449861966520403e-03	1.168499437270207600e-03	1.270283012680740228e-03	1.380391594253011726e-03	1.499457524831821062e-03	1.628157072821298122e-03	1.767213161353918842e-03	1.917398244115397880e-03	2.079537334292537020e-03	2.254511193329040118e-03
2.662619886896790269e-05	2.942149429939326134e-05	3.249738893096292675e-05	3.587948952417750065e-05	3.959775462575812222e-05	4.368389928201123846e-05	4.817245619963527728e-05	5.310100769369263934e-05	5.851043646280286448e-05	6.444519490125707713e-05	7.095359447369146099e-05	7.808811647785108840e-05	8.590574559490452683e-05	9.446832770353882902e-05	1.038429535137490772e-04	1.141023696592866873e-04	1.253254189737730442e-04	1.375975117648933928e-04	1.510111299936449120e-04	1.656663663616046234e-04	1.816715004083793684e-04	1.991436138239953630e-04	2.182092472870563620e-04	2.390051012488667460e-04	2.616787831964859611e-04	2.863896040441436548e-04	3.133094264219957008e-04	3.426235677545782306e-04	3.745317611479805769e-04	4.092491772350043805e-04	4.470075102614172913e-04	4.880561318334951338e-04	5.326633158883433208e-04	5.811175385925853795e-04	6.337288570232467097e-04	6.908303706365444838e-04	7.527797696858052950e-04	8.199609749086385216e-04	8.927858729671437742e-04	9.716961522913698107e-04	1.057165244147728394e-03	1.149700373928359007e-03	1.249844727837834445e-03	1.358179740335721921e-03	1.475327507882253633e-03	1.601953334726950945e-03	1.738768416676262632e-03	1.886532668979124493e-03	2.046057704675711009e-03	2.218209969966457480e-03
2.618785231003413927e-05	2.893711939217793826e-05	3.196235718211388598e-05	3.528877256160482969e-05	3.894581702257388431e-05	4.296468327783109503e-05	4.737933524925087419e-05	5.222673622090026786e-05	5.754709546825588956e-05	6.338413312638166484e-05	6.978536478860994667e-05	7.680240713917663501e-05	8.449130599594029817e-05	9.291288821469045813e-05	1.021331389849660661e-04	1.122236061288586924e-04	1.232618330988311840e-04	1.353318224585118950e-04	1.485245317212705322e-04	1.629384035157735878e-04	1.786799321450530955e-04	1.958642687066254660e-04	2.146158670450675561e-04	2.350691729160879105e-04	2.573693588518560760e-04	2.816731073315238481e-04	3.081494449783742638e-04	3.369806306261624715e-04	3.683631002213030143e-04	4.025084716556026382e-04	4.396446127552654671e-04	4.800167757866622797e-04	5.238888019775181631e-04	5.715443996937444662e-04	6.232885000573275226e-04	6.794486939395251229e-04	7.403767544156074050e-04	8.064502489239108946e-04	8.780742455309502358e-04	9.556831178685650918e-04	1.039742453475402595e-03	1.130751070447444471e-03	1.229243147476333968e-03	1.335790472534920809e-03	1.451004815651465302e-03	1.575540431404405528e-03	1.710096696959312454e-03	1.855420891669398893e-03	2.012311124461540167e-03	2.181619415436832164e-03
2.574642161276180676e-05	2.844933673840780629e-05	3.142356187963150671e-05	3.469390042651826690e-05	3.828929371632104579e-05	4.224040845917441080e-05	4.658063579850537424e-05	5.134631564123970723e-05	5.657697911256714127e-05	6.231560894919639508e-05	6.860891928878579181e-05	7.550765613677298674e-05	8.306691986319069819e-05	9.134651115616846100e-05	1.004113019358062299e-04	1.103316328122492683e-04	1.211837387548802083e-04	1.330502047258269030e-04	1.460204531203200345e-04	1.601912649490428331e-04	1.756673367932653519e-04	1.925618756626290519e-04	2.109972339875705431e-04	2.311055870838733546e-04	2.530296555356193237e-04	2.769234750547632591e-04	3.029532164910188081e-04	3.312980587842529628e-04	3.621511177737585826e-04	3.957204339038060186e-04	4.322300219939375688e-04	4.719209863740205153e-04	5.150527048198391038e-04	5.619040848636899744e-04	6.127748961963579676e-04	6.679871830231961941e-04	7.278867603852154757e-04	7.928447986096414301e-04	8.632595002101806862e-04	9.395578737170425529e-04	1.022197609080843566e-03	1.111669059461338873e-03	1.208497334384004860e-03	1.313244509421520245e-03	1.426511957738672322e-03	1.548942809020478198e-03	1.681224541493334373e-03	1.824091712940550903e-03	1.978328836810886761e-03	2.144773409721171045e-03
2.530230886253486842e-05	2.795859065152515909e-05	3.088149381532693860e-05	3.409541499351279818e-05	3.762878274271065377e-05	4.151173458047010395e-05	4.577708540007574973e-05	5.046054795321158770e-05	5.560097110560909017e-05	6.124059572848848817e-05	6.742532964987911601e-05	7.420504292464591900e-05	8.163388475219968132e-05	8.977062344357747349e-05	9.867901091523946456e-05	1.084281732656011118e-04	1.190930290719168909e-04	1.307547371298285461e-04	1.435011754456386559e-04	1.574274533821764968e-04	1.726364589531780252e-04	1.892394433581656731e-04	2.073566449501279291e-04	2.271179549317985807e-04	2.486636271830355827e-04	2.721450347316477919e-04	2.977254754932816706e-04	3.255810300219988017e-04	3.559014741334247888e-04	3.888912493842723887e-04	4.247704945189707359e-04	4.637761411230911855e-04	5.061630768558342090e-04	5.522053797700198505e-04	6.021976273668798625e-04	6.564562841762104813e-04	7.153211717973581227e-04	7.791570254868762212e-04	8.483551415309221458e-04	9.233351197969242880e-04	1.004546706019087418e-03	1.092471738535755795e-03	1.187626204363917502e-03	1.290562409668005771e-03	1.401871269853940472e-03	1.522184724700513135e-03	1.652178284121795342e-03	1.792573710343590152e-03	1.944141842468624301e-03	2.107705569601856649e-03
2.485591247888651237e-05	2.746532139348688582e-05	3.033663930377463128e-05	3.349385319368775049e-05	3.696487668128173537e-05	4.077931537651310298e-05	4.496940496796220912e-05	4.957022783680908580e-05	5.461994709246624041e-05	6.016005793936648680e-05	6.623565776564333603e-05	7.289573619005981330e-05	8.019348637239801382e-05	8.818663896390442310e-05	9.693782014864077055e-05	1.065149353038606774e-04	1.169915798875336267e-04	1.284474792443773220e-04	1.409689591077423600e-04	1.546494486639190624e-04	1.695900181376325169e-04	1.858999529527088804e-04	2.036973666203996999e-04	2.231098546092323749e-04	2.442751915549817984e-04	2.673420742770070738e-04	2.924709131782568311e-04	3.198346747200758863e-04	3.496197777804262337e-04	3.820270468241759995e-04	4.172727249379067408e-04	4.555895499082573898e-04	4.972278966525634381e-04	5.424569894439730143e-04	5.915661875089336941e-04	6.448663477150898098e-04	7.026912682096662531e-04	7.653992170152351497e-04	8.333745497382562262e-04	9.070294206995196604e-04	9.868055919509200261e-04	1.073176344803643007e-03	1.166648498655255706e-03	1.267764542071472779e-03	1.377104881247880747e-03	1.495290211153306893e-03	1.622984014834170626e-03	1.760895196542854209e-03	1.909780854540771722e-03	2.070449199618476076e-03
2.440762664695626821e-05	2.696996454649830106e-05	2.978947948834666020e-05	3.288974624844249892e-05	3.629816180979074239e-05	4.004379762958110693e-05	4.415830774873797841e-05	4.867614151950379071e-05	5.363477340388070119e-05	5.907494979693088052e-05	6.504095423258338582e-05	7.158089218579430780e-05	7.874699675236759551e-05	8.659595655785962121e-05	9.518926731985643576e-05	1.045936085636646641e-04	1.148812470700295830e-04	1.261304687150752570e-04	1.384260404470727803e-04	1.518597042321251811e-04	1.665307048912317216e-04	1.825463538447007835e-04	2.000226308762773292e-04	2.190848261289598425e-04	2.398682246468439208e-04	2.625188358832737266e-04	2.871941707038211974e-04	3.140640685248147494e-04	3.433115773425067627e-04	3.751338895262424744e-04	4.097433363695978216e-04	4.473684445177106349e-04	4.882550575160060028e-04	5.326675258557207445e-04	5.808899690249337685e-04	6.332276132102667311e-04	6.900082084338345209e-04	7.515835290529064138e-04	8.183309616956223678e-04	8.906551848551971925e-04	9.689899445179514428e-04	1.053799930355929894e-03	1.145582757174682786e-03	1.244871056469808689e-03	1.352234683111843685e-03	1.468283042351009983e-03	1.593667542505445515e-03	1.729084178877587962e-03	1.875276254623901981e-03	2.033037244490872985e-03
2.395784076725621196e-05	2.647295040498684053e-05	2.924048966959670118e-05	3.228361892795971469e-05	3.562921728584643417e-05	3.930582026660875693e-05	4.334449832595014266e-05	4.777906567877612939e-05	5.264630584697544872e-05	5.798621392432180968e-05	6.384225688346498282e-05	7.026165311617581688e-05	7.729567246425785986e-05	8.499995806728883718e-05	9.343487142480395304e-05	1.026658621448398745e-04	1.127638639278611391e-04	1.238057184149932372e-04	1.358746286123715410e-04	1.490606436890511838e-04	1.634611770346590940e-04	1.791815595545275680e-04	1.963356302745677083e-04	2.150463664256809903e-04	2.354465552780173011e-04	2.576795100988089741e-04	2.818998327139529193e-04	3.082742252630058769e-04	3.369823538496217975e-04	3.682177669047499388e-04	4.021888711985696576e-04	4.391199685581074911e-04	4.792523564721162008e-04	5.228454958919472690e-04	5.701782496676152103e-04	6.215501951912338462e-04	6.772830149570461134e-04	7.377219688857385594e-04	8.032374524041426250e-04	8.742266444166178069e-04	9.511152494531647118e-04	1.034359338431922563e-03	1.124447292628591053e-03	1.221901855604654898e-03	1.327282298008249746e-03	1.441186700328271186e-03	1.564254358851178105e-03	1.697168320244483693e-03	1.840658050368454641e-03	1.995502243098862347e-03
2.350693892473118546e-05	2.597470338889669078e-05	2.869013865721138545e-05	3.167598883571116621e-05	3.495861435725703602e-05	3.856601348805259688e-05	4.252867165946283291e-05	4.687976638316386973e-05	5.165538853840166033e-05	5.689478006751203746e-05	6.264058937229873708e-05	6.893914557974788074e-05	7.584075291053981444e-05	8.340000645113413618e-05	9.167613070043709406e-05	1.007333423347097734e-04	1.106412387100707396e-04	1.214752137002933941e-04	1.333169025486884509e-04	1.462546574969931699e-04	1.603840560409821995e-04	1.758084437522332093e-04	1.926395136982292009e-04	2.109979245883360818e-04	2.310139598717123250e-04	2.528282301145335200e-04	2.765924210880211522e-04	3.024700901060753747e-04	3.306375132610756213e-04	3.612845863195775979e-04	3.946157821552226039e-04	4.308511677149534148e-04	4.702274836362570556e-04	5.129992897574348282e-04	5.594401798904259301e-04	6.098440693559219498e-04	6.645265589134438742e-04	7.238263788557548241e-04	7.881069171753158449e-04	8.577578358531832243e-04	9.331967794657377918e-04	1.014871180452767835e-03	1.103260165542266098e-03	1.198876567981783763e-03	1.302269050384427095e-03	1.414024343159548357e-03	1.534769603662806004e-03	1.665174901369927650e-03	1.805955834551128221e-03	1.957876284099587492e-03
2.305529937802720607e-05	2.547564147931556455e-05	2.813888814663944809e-05	3.106736572020525833e-05	3.428691560245233927e-05	3.782499792992046389e-05	4.171151216138455200e-05	4.597899807364398119e-05	5.066285278196200711e-05	5.580156385906203818e-05	6.143695981323130735e-05	6.761447907131658654e-05	7.438345867604938104e-05	8.179744397318819958e-05	8.991452063264554983e-05	9.879767041914834741e-05	1.085151522020188922e-04	1.191409097704676750e-04	1.307550081002533554e-04	1.434440997999726522e-04	1.573019235502021520e-04	1.724298364367416857e-04	1.889373821697540377e-04	2.069428972743143360e-04	2.265741574340212532e-04	2.479690662686741525e-04	2.712763889288731392e-04	2.966565329953543004e-04	3.242823792782650546e-04	3.543401652223523730e-04	3.870304237368776845e-04	4.225689803854279069e-04	4.611880119893811301e-04	5.031371698205056031e-04	5.486847706825015610e-04	5.981190593084543443e-04	6.517495456313609180e-04	7.099084206173101675e-04	7.729520544870841512e-04	8.412625812901571324e-04	9.152495739365844882e-04	9.953518139370791992e-04	1.082039160248704631e-03	1.175814521774915010e-03	1.277215938221593896e-03	1.386818774169496470e-03	1.505238031382665235e-03	1.633130784537798873e-03	1.771198745727199913e-03	1.920190963259608367e-03
2.260329406981054240e-05	2.497617567736851906e-05	2.758719212142428772e-05	3.045825081511853403e-05	3.361467420223002834e-05	3.708338386036863895e-05	4.089369281011268108e-05	4.507750258702299286e-05	4.966951599250098674e-05	5.470746563286905067e-05	6.023235947559559374e-05	6.628874454573894517e-05	7.292498994801481981e-05	8.019359046464498853e-05	8.815149204636977111e-05	9.686044058400419365e-05	1.063873554203532333e-04	1.168047291375851228e-04	1.281910552329788009e-04	1.406312853765993886e-04	1.542173180277288305e-04	1.690485202729331458e-04	1.852322848374702245e-04	2.028846243131959663e-04	2.221308047404860436e-04	2.431060207786984095e-04	2.659561147994188041e-04	2.908383423393278615e-04	3.179221864547092532e-04	3.473902236275785245e-04	3.794390439840705873e-04	4.142802286991371539e-04	4.521413875776687775e-04	4.932672599207554159e-04	5.379208819075170659e-04	5.863848238468418904e-04	6.389625007802397305e-04	6.959795600466118408e-04	7.577853495520964384e-04	8.247544706230038091e-04	8.972884194578153701e-04	9.758173213349478252e-04	1.060801761876746041e-03	1.152734719816460654e-03	1.252143605865040695e-03	1.359592412427353082e-03	1.475683979073624894e-03	1.601062378831414907e-03	1.736415430527032695e-03	1.882477342571410063e-03
2.215128815890368211e-05	2.447670948721887416e-05	2.703549628217938170e-05	2.984913620884144874e-05	3.294243324396869938e-05	3.634177041211620587e-05	4.007587430387200849e-05	4.417600822288538382e-05	4.867618066780563950e-05	5.361336929177576481e-05	5.902776153715117227e-05	6.496301304582683734e-05	7.146652500656728289e-05	7.858974166413760501e-05	8.638846928091452966e-05	9.492321791012271162e-05	1.042595674108267310e-04	1.144685592084625247e-04	1.256271153809200775e-04	1.378184867290570162e-04	1.511327315720479517e-04	1.656672270922802405e-04	1.815272151411300480e-04	1.988263845068632084e-04	2.176874917377549443e-04	2.382430227086798147e-04	2.606358972168421094e-04	2.850202189926182342e-04	3.115620736142341572e-04	3.404403769206163681e-04	3.718477766247607228e-04	4.059916099407581886e-04	4.430949201509415489e-04	4.833975351555007990e-04	5.271572111653419343e-04	5.746508448204035299e-04	6.261757571386807183e-04	6.820510528283532702e-04	7.426190586233167310e-04	8.082468444349951136e-04	8.793278312466019930e-04	9.562834898137001710e-04	1.039565134374218890e-03	1.129655815713777583e-03	1.227072318077872693e-03	1.332367264570864015e-03	1.446131335833282646e-03	1.568995606944456394e-03	1.701634007655293979e-03	1.844765911217958890e-03
2.169963957493160360e-05	2.397763842395164482e-05	2.648423750304806047e-05	2.924050424437573743e-05	3.227072505933048811e-05	3.560074485180456154e-05	3.925870425501114925e-05	4.327522885544964114e-05	4.768363340998640529e-05	5.252014122969761299e-05	5.782411989736271614e-05	6.363833439629765589e-05	7.000921878795102670e-05	7.698716763774947998e-05	8.462684845316423841e-05	9.298753646498065628e-05	1.021334731522273112e-04	1.121342499833481704e-04	1.230652189206275858e-04	1.350079313123053000e-04	1.480506068763156062e-04	1.622886345621878318e-04	1.778251071623988269e-04	1.947713916322079688e-04	2.132477371670697772e-04	2.333839231794920376e-04	2.553199494126252855e-04	2.792067705256994479e-04	3.052070775869884225e-04	3.334961290130103104e-04	3.642626335981313346e-04	3.977096883871979356e-04	4.340557742537892597e-04	4.735358121604440118e-04	5.164022831924810824e-04	5.629264155749873428e-04	6.133994420033033563e-04	6.681339307405003043e-04	7.274651940603507443e-04	7.917527777430283503e-04	8.613820354607806340e-04	9.367657920246603683e-04	1.018346099598580520e-03	1.106596091126159408e-03	1.202021935356726483e-03	1.305164898001420987e-03	1.416603513697517035e-03	1.536955873609167651e-03	1.666882033646440624e-03	1.807086548442262807e-03
2.124869859609501501e-05	2.347934954700800709e-05	2.593384331640505771e-05	2.863282695040370208e-05	3.160007059638248166e-05	3.486088188733373636e-05	3.844281642615992223e-05	4.237586309158706448e-05	4.669264399773054920e-05	5.142862930977917666e-05	5.662236805236292727e-05	6.231573596561198244e-05	6.855420152242218434e-05	7.538711128116030015e-05	8.286799581111135035e-05	9.105489749355156299e-05	1.000107215693360062e-04	1.098036118743073576e-04	1.205073527768750849e-04	1.322017989075146367e-04	1.449733343480098184e-04	1.589153630287293436e-04	1.741288321653354574e-04	1.907227906519287153e-04	2.088149844156279356e-04	2.285324908284769156e-04	2.500123943654492908e-04	2.734025057931518910e-04	2.988621272719371833e-04	3.265628658546266259e-04	3.566894979682558634e-04	3.894408875706538669e-04	4.250309607814063261e-04	4.636897398974850078e-04	5.056644398159806887e-04	5.512206300017937323e-04	6.006434652554860356e-04	6.542389886561316998e-04	7.123355101768758186e-04	7.752850645941443929e-04	8.434649524403223979e-04	9.172793678775808396e-04	9.971611175035336935e-04	1.083573434233666170e-03	1.177011890542691182e-03	1.278006415487011700e-03	1.387123420073546783e-03	1.504968035685104585e-03	1.632186470422343537e-03	1.769468488373775617e-03
2.079880745060997505e-05	2.298222101978437799e-05	2.538473142645143859e-05	2.802656550426970938e-05	3.093097882692248668e-05	3.412274301403074372e-05	3.762883000923138860e-05	4.147859347606727904e-05	4.570396451059196511e-05	5.033966189987038324e-05	5.542341803303723724e-05	6.099622149729845891e-05	6.710257744858255766e-05	7.379078690584632083e-05	8.111324617976856750e-05	8.912676771073091083e-05	9.789292365738529471e-05	1.074784136460927778e-04	1.179554581628371689e-04	1.294022191429610260e-04	1.419032493903864885e-04	1.555499725366445032e-04	1.704411953311973601e-04	1.866836541382388978e-04	2.043925976011391646e-04	2.236924075243469493e-04	2.447172601134283364e-04	2.676118298074158246e-04	2.925320380333390892e-04	3.196458493109850590e-04	3.491341172366509106e-04	3.811914829771879368e-04	4.160273290112254563e-04	4.538667909616727670e-04	4.949518304736469755e-04	5.395423722037639633e-04	5.879175081013999051e-04	6.403767722789901161e-04	6.972414898871752333e-04	7.588562035322541201e-04	8.255901808961570642e-04	8.978390073459450267e-04	9.760262674469052891e-04	1.060605319425196851e-03	1.152061166757932563e-03	1.250912431205223078e-03	1.357713431736785404e-03	1.473056373946609720e-03	1.597573654693863927e-03	1.731940286854677987e-03
2.035029994227913696e-05	2.248662169588869640e-05	2.483730925227461262e-05	2.742216972748952214e-05	3.026394618971772044e-05	3.338687590044557308e-05	3.681734894811280611e-05	4.058408574495494229e-05	4.471832850633865558e-05	4.925404696644889786e-05	5.422815940745054033e-05	5.968077001209581091e-05	6.565542360563674082e-05	7.219937891097703495e-05	7.936390150131583687e-05	8.720457769725861535e-05	9.578165072028044474e-05	1.051603804818656619e-04	1.154114284573107242e-04	1.266112691652996659e-04	1.388426298488738451e-04	1.521949600302683356e-04	1.667649326914380709e-04	1.826569789137004875e-04	1.999838578940940474e-04	2.188672643423035297e-04	2.394384753511036334e-04	2.618390389240267467e-04	2.862215064378214441e-04	3.127502114126405803e-04	3.416020970614082677e-04	3.729675951895356054e-04	4.070515591192585582e-04	4.440742534172977571e-04	4.842724033114625157e-04	5.279003067912460372e-04	5.752310124982826234e-04	6.265575666265956042e-04	6.821943321673324930e-04	7.424783839517298681e-04	8.077709830643359625e-04	8.784591343225077063e-04	9.549572306410514895e-04	1.037708788228818837e-03	1.127188276692314998e-03	1.223903048253390359e-03	1.328395370421870270e-03	1.441244566600637881e-03	1.563069269240674290e-03	1.694529790304588656e-03
1.990350110058109622e-05	2.199291073250162935e-05	2.429197350084462198e-05	2.682007761431136464e-05	2.959945607021610033e-05	3.265381381437571857e-05	3.600896130572643920e-05	3.969298812792884440e-05	4.373645025222943749e-05	4.817257122792743259e-05	5.303745834866796689e-05	5.837033478205946104e-05	6.421378870481807939e-05	7.061404054239227713e-05	7.762122947094641633e-05	8.528972040084945082e-05	9.367843272434509189e-05	1.028511921758091830e-04	1.128771072211927774e-04	1.238309714636342390e-04	1.357936936249782471e-04	1.488527567380568920e-04	1.631027082619985135e-04	1.786456829125558589e-04	1.955919600814974080e-04	2.140605578035138757e-04	2.341798653156262769e-04	2.560883163431583389e-04	2.799351053372812516e-04	3.058809489826930109e-04	3.340988953894670640e-04	3.647751834808896239e-04	3.981101551889603372e-04	4.343192231713079990e-04	4.736338968672688162e-04	5.163028698172256832e-04	5.625931712774055737e-04	6.127913852728633171e-04	6.672049403433414055e-04	7.261634733517145345e-04	7.900202708406333426e-04	8.591537915419260579e-04	9.339692737638083777e-04	1.014900431504043654e-03	1.102411243261841849e-03	1.196997837649242278e-03	1.299190480031956006e-03	1.409555664561879754e-03	1.528698316098809013e-03	1.657264106655251994e-03
1.945872685558964869e-05	2.150143723117483240e-05	2.374910977032269313e-05	2.622071489374803690e-05	2.893797831719704673e-05	3.192407508965822719e-05	3.520423867603648520e-05	3.880593070015665085e-05	4.275902401085327783e-05	4.709599936809079985e-05	5.185215676878187279e-05	5.706584237753659783e-05	6.277869208098835793e-05	6.903589273974473765e-05	7.588646226964810930e-05	8.338354974382523475e-05	9.158475676905065976e-05	1.005524814541794979e-04	1.103542863549625904e-04	1.210632918482829702e-04	1.327585964599200749e-04	1.455257257431899639e-04	1.594571113814753063e-04	1.746526022653613287e-04	1.912200093751961240e-04	2.092756863822140640e-04	2.289451479658705785e-04	2.503637279315789211e-04	2.736772793021659245e-04	2.990429186471309274e-04	3.266298170070440965e-04	3.566200398655348480e-04	3.892094387187128952e-04	4.246085968910397255e-04	4.630438323480769690e-04	5.047582603596960501e-04	5.500129189728266603e-04	5.990879603596828288e-04	6.522839112170055256e-04	7.099230055024425765e-04	7.723505929077843822e-04	8.399366265831671903e-04	9.130772337440575155e-04	9.921963729111111553e-04	1.077747581654786829e-03	1.170215818839270751e-03	1.270119405486351202e-03	1.378012068506861282e-03	1.494485091678277207e-03	1.620169578379338209e-03
1.901628373795931831e-05	2.101253990632637419e-05	2.320909218397535545e-05	2.562449462539816936e-05	2.827996879671869154e-05	3.119816263409216261e-05	3.440373564143508589e-05	3.792352478415903600e-05	4.178672338110478229e-05	4.602507331023983057e-05	5.067307151976882041e-05	5.576819178771092822e-05	6.135112272517159412e-05	6.746602307262952150e-05	7.416079539482494981e-05	8.148737933826407558e-05	8.950206567587111147e-05	9.826583242606358080e-05	1.078447043984864860e-04	1.183101375857017806e-04	1.297394298894818943e-04	1.422161597418920994e-04	1.558306542549981366e-04	1.706804886090482806e-04	1.868710184669249499e-04	2.045159472830384174e-04	2.237379304571198021e-04	2.446692183678503708e-04	2.674523404080464233e-04	2.922408322314543581e-04	3.192000085121664559e-04	3.485077836103731117e-04	3.803555426325051997e-04	4.149490654709108253e-04	4.525095065063765277e-04	4.932744327573485455e-04	5.374989233621281547e-04	5.854567333841517339e-04	6.374415250367863840e-04	6.937681695316607255e-04	7.547741228642390133e-04	8.208208789617835567e-04	8.922955037324223999e-04	9.696122536690744741e-04	1.053214282778968877e-03	1.143575441729400861e-03	1.241202173220811670e-03	1.346635507722045936e-03	1.460453163828734011e-03	1.583271757632561750e-03
1.857646860413817900e-05	2.052654678162095994e-05	2.267228305488481094e-05	2.503181682927129676e-05	2.762586898359087906e-05	3.047656347877087665e-05	3.360798927577478198e-05	3.704636240203272395e-05	4.082020069461110914e-05	4.496051155242643922e-05	4.950099366162511946e-05	5.447825361516907012e-05	5.993203839853158895e-05	6.590548476630819069e-05	7.244538658938230714e-05	7.960248130935198077e-05	8.743175669596821081e-05	9.599277916460762883e-05	1.053500449740679804e-04	1.155733556905543750e-04	1.267382193712584279e-04	1.389262789907499268e-04	1.522257697052309215e-04	1.667320066237931774e-04	1.825479048318451368e-04	1.997845334901634465e-04	2.185617059132516100e-04	2.390086076130165953e-04	2.612644643782018375e-04	2.854792525461429561e-04	3.118144537119599768e-04	3.404438562103235676e-04	3.715544057970448523e-04	4.053471080518480886e-04	4.420379851192763514e-04	4.818590895024710903e-04	5.250595777236657024e-04	5.719068467666347383e-04	6.226877363190245476e-04	6.777097999369259161e-04	7.373026483606644286e-04	8.018193683184464361e-04	8.716380202646081257e-04	9.471632186101796528e-04	1.028827798117671949e-03	1.117094570246082458e-03	1.212458173350292479e-03	1.315447020757294508e-03	1.426625350863693509e-03	1.546595383521154939e-03
1.813956838689676334e-05	2.004377491432479701e-05	2.213903258156728554e-05	2.444306814973847317e-05	2.697610559051048738e-05	2.975974836895913943e-05	3.281751869322872979e-05	3.617501577816998801e-05	3.986008646781999301e-05	4.390300856398460748e-05	4.833668779798811193e-05	5.319686934476117375e-05	5.852236482807512556e-05	6.435529581729749983e-05	7.074135486961645924e-05	7.773008522729467980e-05	8.537518033715386240e-05	9.373480441922182015e-05	1.028719353732192939e-04	1.128547313754872731e-04	1.237569225847889051e-04	1.356582294435471233e-04	1.486448091310660444e-04	1.628097317974694976e-04	1.782534882812111614e-04	1.950845310892789636e-04	2.134198504973955574e-04	2.333855877075938700e-04	2.551176870828332456e-04	2.787625895621740897e-04	3.044779694460817798e-04	3.324335168291349158e-04	3.628117680468521304e-04	3.958089865949776325e-04	4.316360970723247866e-04	4.705196747932688145e-04	5.127029938123999668e-04	5.584471362019071761e-04	6.080321655220436577e-04	6.617583675264764043e-04	7.199475612470381805e-04	7.829444837073196856e-04	8.511182516204733638e-04	9.248639035346795274e-04	1.004604025998790664e-03	1.090790467432726975e-03	1.183906143499259761e-03	1.284466937889231723e-03	1.393023702549507680e-03	1.510164361500346405e-03
1.770585987118858932e-05	1.956453014765328330e-05	2.160967857451423239e-05	2.385862155362285497e-05	2.633109023487977514e-05	2.904817139654625492e-05	3.203282464299337100e-05	3.531003689250877489e-05	3.890698890976762174e-05	4.285323424341349582e-05	4.718089147929127190e-05	5.192485068678760670e-05	5.712299498413692426e-05	6.281643819889487035e-05	6.904977965197256235e-05	7.587137714789762139e-05	8.333363931016960565e-05	9.149333845877729405e-05	1.004119452872333072e-04	1.101559866586561626e-04	1.207974279047600760e-04	1.324140810778555802e-04	1.450900406742690015e-04	1.589161484178357143e-04	1.739904887643945234e-04	1.904189168624461053e-04	2.083156207811791608e-04	2.278037198952668531e-04	2.490159013955548233e-04	2.720950969767358622e-04	2.971952018364225649e-04	3.244818382056452455e-04	3.541331657175280983e-04	3.863407410099516863e-04	4.213104290482117160e-04	4.592633687457841891e-04	5.004369955548384824e-04	5.450861237935443904e-04	5.934840915734976166e-04	6.459239712891850019e-04	7.027198487309616829e-04	7.642081739841550441e-04	8.307491873796987638e-04	9.027284238660245215e-04	9.805582992774447039e-04	1.064679782081816859e-03	1.155564154299409388e-03	1.253714865395010383e-03	1.359669483058751835e-03	1.474001744904377071e-03
1.727560949528854565e-05	1.908910689105619684e-05	2.108454621359320187e-05	2.327883606236534178e-05	2.569121914322659768e-05	2.834226967397902026e-05	3.125438914973620763e-05	3.445195708422721191e-05	3.796149348541935566e-05	4.181183343744744358e-05	4.603431467332197929e-05	5.066297899435640430e-05	5.573478843945734324e-05	6.128985715643017328e-05	6.737169997842624438e-05	7.402749876149725984e-05	8.130838759402863767e-05	8.926975804556764389e-05	9.797158568124818387e-05	1.074787791286886663e-04	1.178615530468472795e-04	1.291958264108564397e-04	1.415636475934442149e-04	1.550536477918548197e-04	1.697615244196984928e-04	1.857905561552542504e-04	2.032521514119037785e-04	2.222664320723662643e-04	2.429628544060335495e-04	2.654808691683387145e-04	2.899706229622029448e-04	3.165937030246343260e-04	3.455239276860894919e-04	3.769481848364425892e-04	4.110673208190334348e-04	4.480970822638028687e-04	4.882691134610641086e-04	5.318320119698915355e-04	5.790524452487551136e-04	6.302163311909135188e-04	6.856300855441767837e-04	7.456219392916444864e-04	8.105433291701656748e-04	8.807703646033064344e-04	9.567053744280788969e-04	1.038778536898018415e-03	1.127449596550326050e-03	1.223209671631290572e-03	1.326583155882759494e-03	1.438129718601599029e-03
1.684907317708569577e-05	1.861778792829486330e-05	2.056394783615558052e-05	2.270405651808990243e-05	2.505687289304025736e-05	2.764246304947727187e-05	3.048267519957280762e-05	3.360128670560372867e-05	3.702416253430671590e-05	4.077942552105130069e-05	4.489763930281720792e-05	4.941200475453824860e-05	5.435857080945301210e-05	5.977646059182016851e-05	6.570811384004867695e-05	7.219954664978022894e-05	7.930062961984408456e-05	8.706538553931593405e-05	9.555230781107049219e-05	1.048247008662747096e-04	1.149510438853204851e-04	1.260053792034903557e-04	1.380677268444255670e-04	1.512245266911411003e-04	1.655691098726773218e-04	1.812022010149379756e-04	1.982324530761687140e-04	2.167770165615840014e-04	2.369621449870517281e-04	2.589238385391946112e-04	2.828085279581367428e-04	3.087738007496413240e-04	3.369891719157125636e-04	3.676369014761183239e-04	4.009128611388068685e-04	4.370274525633873071e-04	4.762065797502818671e-04	5.186926781772944464e-04	5.647458033960020291e-04	6.146447818928538675e-04	6.686884271124634172e-04	7.271968236361375315e-04	7.905126826035611823e-04	8.590027715637489668e-04	9.330594220387769446e-04	1.013102118184667014e-03	1.099579170034114010e-03	1.192969474908747631e-03	1.293784370692401334e-03	1.402569584762985424e-03
1.642649616534133791e-05	1.815084425311672055e-05	2.004818275561722103e-05	2.213461338331676635e-05	2.442841619174570975e-05	2.694915386321284612e-05	2.971812647120616370e-05	3.275851482568865192e-05	3.609553494403130460e-05	3.975660403784195154e-05	4.377151884963086695e-05	4.817264715277433395e-05	5.299513327306905699e-05	5.827711853672139773e-05	6.405997759795711236e-05	7.038857164963252836e-05	7.731151957221049729e-05	8.488148813030885393e-05	9.315550238170584136e-05	1.021952775212057297e-04	1.120675734411416270e-04	1.228445733514646856e-04	1.346042878654346423e-04	1.474309860216826680e-04	1.614156547800928696e-04	1.766564885972877075e-04	1.932594107576301535e-04	2.113386282073949189e-04	2.310172217133599389e-04	2.524277732420339340e-04	2.757130325325577239e-04	3.010266249144145142e-04	3.285338025009354348e-04	3.584122409707406046e-04	3.908528842318087764e-04	4.260608393468858553e-04	4.642563241842813295e-04	5.056756703445053000e-04	5.505723840012460976e-04	5.992182673840757041e-04	6.519046037205696552e-04	7.089434085468046412e-04	7.706687503880780242e-04	8.374381439051643969e-04	9.096340186961794638e-04	9.876652670408189120e-04	1.071968873970639748e-03	1.163011633147167326e-03	1.261291952131427408e-03	1.367341750726969955e-03
1.600811291565783844e-05	1.768853493222896932e-05	1.953753711020505976e-05	2.157082257398020499e-05	2.380619769242957754e-05	2.626272674404183470e-05	2.896116711180247354e-05	3.192410898326161197e-05	3.517612587809489761e-05	3.874393640034203706e-05	4.265657802475011364e-05	4.694559370976497057e-05	5.164523217338466173e-05	5.679266271340708129e-05	6.242820550069647599e-05	6.859557832293694643e-05	7.534216080697558925e-05	8.271927720026945772e-05	9.078249884609645558e-05	9.959196754327121241e-05	1.092127410387754922e-04	1.197151619612830503e-04	1.311752515649278281e-04	1.436751297155871307e-04	1.573034626169403014e-04	1.721559398396730267e-04	1.883357822858655942e-04	2.059542827898372559e-04	2.251313811285395592e-04	2.459962752872642375e-04	2.686880709010557510e-04	2.933564708680138928e-04	3.201625072082294929e-04	3.492793173206342069e-04	3.808929668702423148e-04	4.152033216196797296e-04	4.524249706013400130e-04	4.927882031104688452e-04	5.365400420844101308e-04	5.839453365191027250e-04	6.352879156618080995e-04	6.908718078061243124e-04	7.510225266059580114e-04	8.160884279145410106e-04	8.864421402464887738e-04	9.624820720531769742e-04	1.044633999095454261e-03	1.133352735292429822e-03	1.229123890520885266e-03	1.332465718937277241e-03
[truncated: 185 more rows]
[truncated: 451 more columns]
