# Supplementary material for: Investigating the use of physics informed neural networks for dam-break scenarios
Source: PLoS One. 2025 Sep 19;20(9):e0332694. doi: 10.1371/journal.pone.0332694 (PMC12449020; doi:10.1371/journal.pone.0332694)
Supplement: S1 File — Dataset for the 1D and 2D shallow water equations (SWE). Repository: https://github.com/kinzamumtaz/2D_SWE. (ZIP) [file pone.0332694.s001.zip › 2D_SWE-main/Downloads/solution_outputs_rec/height_rectangle_t0.00.csv]

0.19118075	0.19152102	0.19166857	0.19162722	0.19141516	0.19106448	0.19061181	0.19009483	0.1895495	0.18900728	0.1884951	0.18803045	0.18762505	0.18728733	0.18701626	0.18680924	0.18666184	0.1865649	0.18651226	0.18649429	0.18650419	0.18653494	0.18658182	0.18663809	0.18670058	0.18676725	0.18683515	0.18690175	0.18696612	0.18702748	0.18708497	0.18713844	0.18718708	0.18723238	0.1872721	0.18730855	0.18734	0.18736783	0.18739259	0.18741366	0.18743154	0.18744671	0.18746033	0.18747157	0.18748122	0.1874903	0.18749775	0.18750536	0.18751274	0.18752038
0.19256935	0.19278792	0.19282535	0.192684	0.19238158	0.19194736	0.19141641	0.19082573	0.19020948	0.18959883	0.18901728	0.18848586	0.1880168	0.1876155	0.18728508	0.18702462	0.18682703	0.18668702	0.18659654	0.18654689	0.18653184	0.18654302	0.18657549	0.18662389	0.1866825	0.18674982	0.1868214	0.18689482	0.18696901	0.18704186	0.18711331	0.18718147	0.18724573	0.18730646	0.1873627	0.18741441	0.18746191	0.18750483	0.18754381	0.18757835	0.18760997	0.18763703	0.18766163	0.18768331	0.18770295	0.18771932	0.18773451	0.18774873	0.18776211	0.18777469
0.19332542	0.193481	0.19346702	0.19328424	0.19294828	0.1924864	0.1919313	0.19131511	0.19067195	0.1900324	0.18942013	0.18885475	0.18834916	0.1879116	0.18754584	0.18724886	0.18701792	0.1868473	0.18672985	0.18665802	0.18662459	0.18662253	0.18664512	0.1866877	0.1867453	0.18681368	0.1868898	0.18697019	0.18705341	0.18713763	0.1872207	0.18730158	0.18738014	0.1874538	0.1875234	0.18758905	0.18764979	0.18770555	0.1877557	0.18780209	0.1878432	0.1878804	0.18791279	0.18794212	0.18796861	0.18799123	0.18801165	0.18803	0.18804716	0.1880624
0.19362089	0.19375955	0.19373941	0.19356132	0.19323748	0.19279021	0.19224896	0.191647	0.19101237	0.19037625	0.1897628	0.18918878	0.18867102	0.18821691	0.18783045	0.18751225	0.18725988	0.18706936	0.18693328	0.18684411	0.18679655	0.18678366	0.18679872	0.18683648	0.1868926	0.18696228	0.18704154	0.18712705	0.18721785	0.18731022	0.1874029	0.18749401	0.18758285	0.18766883	0.18774895	0.18782513	0.1878958	0.18796065	0.18802008	0.18807527	0.18812335	0.1881669	0.18820629	0.18824005	0.18827064	0.18829751	0.188321	0.18834148	0.18835932	0.18837601
0.19359988	0.19375536	0.1937643	0.19362296	0.19334339	0.19294107	0.19244586	0.19188419	0.19128552	0.19067681	0.1900827	0.1895218	0.1890085	0.18855265	0.18815994	0.18783194	0.18756655	0.18736203	0.18721178	0.18711	0.18705067	0.18702766	0.18703553	0.18706763	0.18712142	0.18718979	0.18727037	0.1873596	0.18745488	0.18755302	0.18765205	0.18775085	0.18784735	0.18794021	0.18802887	0.18811269	0.18819049	0.1882622	0.18832788	0.18838766	0.18844116	0.18848974	0.18853202	0.18856935	0.18860145	0.18863012	0.18865371	0.18867455	0.18869227	0.18870781
0.19337726	0.19357213	0.19363269	0.19355214	0.19333681	0.1930032	0.19257176	0.19207107	0.19152595	0.19096282	0.19040467	0.1898706	0.18937495	0.18892884	0.18853928	0.1882095	0.18793772	0.1877239	0.18756297	0.18745014	0.18738067	0.18734796	0.18734759	0.18737403	0.18742228	0.18748766	0.18756731	0.18765712	0.18775374	0.18785498	0.18795778	0.18806073	0.18816184	0.18825941	0.18835294	0.18844163	0.18852359	0.18859959	0.18866971	0.18873239	0.18878895	0.18883908	0.18888272	0.18892096	0.18895344	0.18898088	0.18900412	0.18902355	0.1890398	0.1890521
0.1930405	0.19328937	0.19341457	0.19340715	0.19327013	0.19301587	0.192663	0.1922349	0.19175594	0.19125038	0.1907394	0.19024244	0.18977404	0.18934616	0.1889672	0.18864012	0.18836728	0.18814725	0.18797842	0.18785587	0.18777592	0.1877341	0.18772411	0.18774231	0.18778394	0.18784505	0.1879207	0.1880083	0.1881037	0.18820432	0.18830808	0.18841247	0.18851528	0.18861574	0.18871146	0.1888018	0.18888667	0.18896464	0.18903536	0.18909979	0.1891568	0.1892069	0.18925023	0.18928772	0.1893189	0.18934444	0.18936557	0.18938252	0.18939508	0.18940447
0.19264963	0.19295987	0.19315675	0.19322845	0.19317573	0.19300756	0.19273973	0.19239098	0.19198522	0.19154368	0.19108829	0.19063482	0.19020146	0.18979856	0.18943423	0.18911579	0.18884471	0.18862215	0.18844706	0.18831575	0.18822609	0.18817362	0.18815336	0.18816221	0.18819535	0.18824893	0.18831861	0.18840083	0.18849263	0.18859096	0.1886935	0.18879658	0.18889862	0.18899864	0.18909492	0.18918562	0.18927026	0.18934822	0.18941905	0.18948272	0.18953872	0.18958744	0.18962926	0.18966395	0.18969308	0.18971601	0.1897336	0.18974595	0.18975526	0.18976003
0.19224826	0.19262144	0.1928902	0.19304234	0.19307438	0.19299343	0.19281174	0.1925465	0.19221723	0.19184458	0.19144827	0.19104472	0.19064932	0.19027561	0.18993197	0.18962458	0.1893584	0.18913597	0.18895547	0.18881667	0.1887176	0.18865448	0.18862328	0.18862137	0.18864433	0.18868864	0.18875009	0.18882555	0.18891154	0.18900526	0.18910338	0.18920392	0.18930367	0.18940137	0.18949574	0.18958515	0.18966833	0.18974444	0.18981433	0.1898757	0.18992963	0.18997562	0.19001494	0.19004673	0.19007173	0.19009095	0.19010428	0.19011223	0.190117	0.19011623
0.1918644	0.19229697	0.19263525	0.1928639	0.19297805	0.1929819	0.1928851	0.1927022	0.19245014	0.19214763	0.19181249	0.19146092	0.19110847	0.19076684	0.19044687	0.19015442	0.18989635	0.18967521	0.1894919	0.18934608	0.18923768	0.18916377	0.18912199	0.18910809	0.18912047	0.18915388	0.18920588	0.18927367	0.18935128	0.18943848	0.18953127	0.18962637	0.18972239	0.18981665	0.18990755	0.18999489	0.19007504	0.1901483	0.1902147	0.19027394	0.19032487	0.1903674	0.19040313	0.19043148	0.19045234	0.19046718	0.19047554	0.19047889	0.1904774	0.19047219
0.19151318	0.1920007	0.19240192	0.19270143	0.19289243	0.1929762	0.1929604	0.19285738	0.1926809	0.19244775	0.19217417	0.19187637	0.19156829	0.19126123	0.19096696	0.1906927	0.1904449	0.19022766	0.19004366	0.18989271	0.18977621	0.1896925	0.18963885	0.18961394	0.18961397	0.18963611	0.18967772	0.18973492	0.18980438	0.18988357	0.18996966	0.1900585	0.19014904	0.19023862	0.19032542	0.19040772	0.19048473	0.19055535	0.1906187	0.19067344	0.19072115	0.19076005	0.1907919	0.19081569	0.1908323	0.19084229	0.19084586	0.19084413	0.19083703	0.1908254
0.19120404	0.19173959	0.19219697	0.19255996	0.19282001	0.19297677	0.19303568	0.1930069	0.19290307	0.1927369	0.19252521	0.19228119	0.19201832	0.19174878	0.19148248	0.19122866	0.19099328	0.19078253	0.19059935	0.19044617	0.19032288	0.19022912	0.19016503	0.19012868	0.19011654	0.19012772	0.1901574	0.19020447	0.19026393	0.19033477	0.19041231	0.19049451	0.19057897	0.19066331	0.19074523	0.19082315	0.19089547	0.1909621	0.19102071	0.19107224	0.19111545	0.19115078	0.19117825	0.19119793	0.19121033	0.19121537	0.19121383	0.19120634	0.19119394	0.19117677
0.19094017	0.19151738	0.19202164	0.19243926	0.19275966	0.19298136	0.19310826	0.1931484	0.19311143	0.19301	0.19285753	0.19266623	0.19244967	0.19221744	0.19198184	0.19175085	0.1915313	0.19132927	0.1911493	0.19099507	0.19086683	0.19076607	0.19069277	0.1906448	0.19062176	0.19062072	0.19063953	0.1906756	0.19072556	0.19078672	0.19085567	0.19093084	0.19100827	0.19108644	0.19116348	0.19123587	0.19130468	0.19136661	0.19142146	0.19146849	0.19150808	0.19153926	0.19156238	0.19157706	0.19158436	0.19158486	0.19157869	0.19156602	0.1915482	0.19152445
0.190723	0.19133183	0.1918757	0.19233885	0.19271097	0.19298941	0.1931758	0.19327804	0.19330204	0.1932607	0.19316465	0.19302541	0.19285363	0.19266109	0.19245702	0.19225019	0.19204897	0.19185932	0.19168496	0.19153166	0.19140169	0.19129498	0.19121316	0.19115618	0.19112274	0.19111085	0.19111851	0.19114378	0.1911833	0.19123572	0.19129622	0.19136348	0.19143385	0.1915049	0.19157669	0.191645	0.19170804	0.19176555	0.19181684	0.19186005	0.19189522	0.19192289	0.19194117	0.19195226	0.19195509	0.19195049	0.1919395	0.19192168	0.19189814	0.19186968
0.19054985	0.191183	0.19175687	0.19225702	0.19267127	0.1929968	0.19323578	0.19339152	0.1934713	0.19348499	0.19344194	0.19335073	0.19322482	0.19307044	0.1928998	0.1927197	0.19253838	0.19236273	0.19219795	0.19204849	0.19191825	0.19180839	0.1917215	0.19165549	0.19161311	0.1915917	0.19158944	0.19160408	0.19163448	0.19167708	0.19172932	0.19178915	0.19185235	0.1919181	0.19198325	0.19204696	0.19210562	0.19215897	0.1922066	0.19224611	0.19227764	0.1923013	0.19231665	0.19232267	0.19232163	0.1923132	0.19229695	0.19227473	0.19224593	0.19221161
0.19041732	0.1910677	0.19166462	0.19219157	0.19263956	0.19300392	0.19328603	0.19348802	0.19361663	0.1936793	0.19368446	0.19364086	0.19355679	0.19344127	0.19330338	0.19315177	0.19299325	0.19283459	0.19268113	0.19253886	0.19241114	0.19230077	0.19220904	0.1921385	0.19208872	0.19205825	0.19204742	0.19205332	0.1920744	0.19210857	0.19215274	0.1922043	0.19226176	0.19232202	0.19238211	0.19244003	0.19249508	0.19254473	0.19258824	0.19262451	0.19265327	0.19267362	0.19268474	0.1926883	0.1926831	0.19267014	0.19265057	0.1926234	0.19258955	0.19255024
0.19032325	0.19098344	0.1915941	0.1921412	0.19261411	0.19300915	0.19332561	0.19356695	0.19373678	0.19384265	0.19389135	0.19388983	0.1938464	0.19376892	0.19366425	0.19354165	0.19340694	0.19326684	0.19312838	0.192996	0.19287401	0.19276571	0.19267362	0.19259936	0.19254377	0.1925073	0.19248843	0.19248685	0.19250059	0.19252661	0.19256353	0.19260904	0.19265974	0.19271395	0.19276989	0.19282356	0.19287501	0.19292128	0.19296242	0.19299552	0.19302088	0.19303855	0.19304726	0.19304767	0.19303972	0.19302322	0.1929996	0.19296755	0.19292986	0.19288607
0.19026229	0.19092567	0.19154423	0.19210392	0.19259399	0.19301134	0.1933547	0.19362706	0.19383141	0.19397429	0.19406058	0.19409768	0.19409195	0.19404946	0.19397843	0.19388527	0.19377513	0.19365653	0.19353463	0.19341487	0.19330153	0.19319777	0.1931077	0.19303316	0.19297484	0.19293304	0.19290942	0.19290175	0.19290832	0.1929278	0.19295898	0.19299835	0.19304393	0.19309402	0.19314565	0.19319622	0.19324377	0.19328833	0.19332588	0.19335662	0.19338027	0.19339557	0.19340193	0.1934002	0.19338956	0.19337001	0.19334319	0.19330832	0.19326648	0.1932185
0.19023153	0.19089334	0.19151336	0.1920782	0.1925782	0.19301072	0.193373	0.19366914	0.19390173	0.19407511	0.19419399	0.19426501	0.19429275	0.19428378	0.19424371	0.19417924	0.1940957	0.19399944	0.1938961	0.19379142	0.19368884	0.19359317	0.19350794	0.19343495	0.19337657	0.19333272	0.19330582	0.19329357	0.19329557	0.19331005	0.19333637	0.1933711	0.1934125	0.19345805	0.19350582	0.19355384	0.19359922	0.1936416	0.19367811	0.19370802	0.19372974	0.19374345	0.19374865	0.19374509	0.19373208	0.19371131	0.19368091	0.19364318	0.19359899	0.19354719
0.19022748	0.19088185	0.19149798	0.19206211	0.19256671	0.1930069	0.19338241	0.19369584	0.19394884	0.19414645	0.19429211	0.19439167	0.19444917	0.19447064	0.19446081	0.19442308	0.19436556	0.19429296	0.19420901	0.19412124	0.19403228	0.1939476	0.19386917	0.19380155	0.1937455	0.19370313	0.19367394	0.1936596	0.19365865	0.19366968	0.1936917	0.1937237	0.19376202	0.19380519	0.19385064	0.19389701	0.19394107	0.19398127	0.1940174	0.19404672	0.19406804	0.1940814	0.19408539	0.19408129	0.19406709	0.19404417	0.194013	0.19397329	0.19392537	0.19387084
0.19024569	0.19088987	0.19149694	0.19205578	0.1925586	0.19300154	0.19338387	0.19370851	0.19397548	0.19419082	0.1943587	0.19448133	0.19456455	0.19461179	0.19462788	0.19461718	0.19458438	0.19453496	0.19447264	0.19440272	0.1943297	0.19425744	0.19418924	0.19412836	0.19407761	0.1940379	0.19401017	0.19399607	0.19399428	0.19400439	0.19402516	0.1940541	0.19409075	0.19413237	0.19417658	0.19422182	0.19426617	0.19430628	0.19434196	0.19437166	0.1943937	0.1944071	0.194412	0.19440797	0.19439334	0.19436984	0.1943375	0.19429639	0.19424698	0.19418988
0.19028464	0.19091406	0.19150889	0.19205838	0.19255483	0.19299532	0.19337931	0.19370839	0.19398522	0.194213	0.19439548	0.19453663	0.19464064	0.1947102	0.1947495	0.19476248	0.19475341	0.19472583	0.19468468	0.19463417	0.19457796	0.19452012	0.19446424	0.19441357	0.1943698	0.19433576	0.19431269	0.19430032	0.19429946	0.19431046	0.19433078	0.19435984	0.1943965	0.1944375	0.19448268	0.1945276	0.19457188	0.19461335	0.19465056	0.1946815	0.19470483	0.19471939	0.19472587	0.19472238	0.19470848	0.19468534	0.19465333	0.19461179	0.19456124	0.19450253
0.19034085	0.1909529	0.19153202	0.19206819	0.1925562	0.19298989	0.19337034	0.19369975	0.19397992	0.19421491	0.19440788	0.19456151	0.19468072	0.19476894	0.19482732	0.19486114	0.1948731	0.19486672	0.19484614	0.1948144	0.19477603	0.19473414	0.19469208	0.19465336	0.19461891	0.1945927	0.19457577	0.1945684	0.19457155	0.19458419	0.19460636	0.1946375	0.19467494	0.19471765	0.19476321	0.1948106	0.1948571	0.19490121	0.19494066	0.19497406	0.19499934	0.19501674	0.1950247	0.1950236	0.1950119	0.19499025	0.19495913	0.1949175	0.19486743	0.19480872
0.1904113	0.19100362	0.19156545	0.19208625	0.1925603	0.1929849	0.19335884	0.19368462	0.19396392	0.19420053	0.1943989	0.19456115	0.19469109	0.19479209	0.19486578	0.19491667	0.19494644	0.19495982	0.19495773	0.19494492	0.19492397	0.19489843	0.19487125	0.19484523	0.19482309	0.19480625	0.19479798	0.1947972	0.19480595	0.19482356	0.19485025	0.19488415	0.19492473	0.19496976	0.19501905	0.19506902	0.1951184	0.19516614	0.19520892	0.19524592	0.1952756	0.19529656	0.1953084	0.19531034	0.19530165	0.1952827	0.1952532	0.1952134	0.19516346	0.19510508
0.19049361	0.19106525	0.19160742	0.19211161	0.19257104	0.19298303	0.19334695	0.1936655	0.19393983	0.19417511	0.19437355	0.19453943	0.19467533	0.1947844	0.19487005	0.19493374	0.19497839	0.19500694	0.19502205	0.1950258	0.19502208	0.19501266	0.19500056	0.19498962	0.19497979	0.19497533	0.19497645	0.19498453	0.19500074	0.19502503	0.19505712	0.19509652	0.19514248	0.19519219	0.19524556	0.19530024	0.19535471	0.19540647	0.19545421	0.19549617	0.19553119	0.1955568	0.19557402	0.19557965	0.19557567	0.19556025	0.1955334	0.19549692	0.19544949	0.19539191
0.1905863	0.19113646	0.19165844	0.19214338	0.19258678	0.19298458	0.19333652	0.19364426	0.19391128	0.1941407	0.19433658	0.19450107	0.19463938	0.1947527	0.1948443	0.19491646	0.19497201	0.19501275	0.19504151	0.19506046	0.1950718	0.19507806	0.19508165	0.19508457	0.19508857	0.19509663	0.1951093	0.19512826	0.1951532	0.19518635	0.1952263	0.19527271	0.19532466	0.19538149	0.19544025	0.19550174	0.19556177	0.19561988	0.19567397	0.19572224	0.19576275	0.1957958	0.19581813	0.1958302	0.19583154	0.19582061	0.1957996	0.19576608	0.19572163	0.19566742
0.19068718	0.19121483	0.19171652	0.19218242	0.1926085	0.19299033	0.1933285	0.19362482	0.19388178	0.19410257	0.1942912	0.19445166	0.19458714	0.19469965	0.19479379	0.1948711	0.19493285	0.19498268	0.19502206	0.19505277	0.19507718	0.1950968	0.19511431	0.19513127	0.19514959	0.19517004	0.19519538	0.19522585	0.19526173	0.19530454	0.19535396	0.19540936	0.19546887	0.19553396	0.19560012	0.1956693	0.19573706	0.19580318	0.19586454	0.19592085	0.19596957	0.19600928	0.19603992	0.19605891	0.19606715	0.19606309	0.1960471	0.19601947	0.19597924	0.19592798
0.19079512	0.19130024	0.19178072	0.19222814	0.19263521	0.19300145	0.19332555	0.1936081	0.1938523	0.19406292	0.19424221	0.19439426	0.19452338	0.19463265	0.19472453	0.19480187	0.19486633	0.19492066	0.19496661	0.19500601	0.19504091	0.19507173	0.19510111	0.19513114	0.19516233	0.19519612	0.19523427	0.19527705	0.1953246	0.19537911	0.19543815	0.19550344	0.19557357	0.19564769	0.1957234	0.19580108	0.19587874	0.19595376	0.19602433	0.19608957	0.19614726	0.19619678	0.19623569	0.19626401	0.19628006	0.19628382	0.1962748	0.19625372	0.19621979	0.19617376
0.19090807	0.19139189	0.1918511	0.19227886	0.19266942	0.19301865	0.19332722	0.19359611	0.19382657	0.19402444	0.19419232	0.19433495	0.1944547	0.19455591	0.19464172	0.19471547	0.19477805	0.19483308	0.19488156	0.19492611	0.19496718	0.19500646	0.19504623	0.19508687	0.1951297	0.19517553	0.1952256	0.19528084	0.19534075	0.19540724	0.19547811	0.1955545	0.19563606	0.19571999	0.19580755	0.19589552	0.19598326	0.19606845	0.19615015	0.19622576	0.19629437	0.19635391	0.19640376	0.19644137	0.1964674	0.19648159	0.19648089	0.19646776	0.19644141	0.19640172
0.19102517	0.19148746	0.19192722	0.19233614	0.19270912	0.19304328	0.19333598	0.19358957	0.1938065	0.19399063	0.19414514	0.19427456	0.19438228	0.19447418	0.19455124	0.19461705	0.19467452	0.19472553	0.19477299	0.19481748	0.19486183	0.19490635	0.1949526	0.19500092	0.19505353	0.19511035	0.19517162	0.19523859	0.19531035	0.19538842	0.19547151	0.19556068	0.19565362	0.19575015	0.1958487	0.19594854	0.1960481	0.19614567	0.19623849	0.19632697	0.19640678	0.19647872	0.1965401	0.19658978	0.1966277	0.1966517	0.19666189	0.19665846	0.19664136	0.19660974
0.1911444	0.19158699	0.19200742	0.19239885	0.19275597	0.19307365	0.19335237	0.19359097	0.1937938	0.19396326	0.19410324	0.1942181	0.1943137	0.19439143	0.19445714	0.19451162	0.19455996	0.19460413	0.19464532	0.19468673	0.19472975	0.19477561	0.19482483	0.19487849	0.19493762	0.19500314	0.19507349	0.19515061	0.19523424	0.19532359	0.19541937	0.19552079	0.19562632	0.1957354	0.19584629	0.19595928	0.19607134	0.19618216	0.19628814	0.19638935	0.19648367	0.1965684	0.19664282	0.19670609	0.19675717	0.19679275	0.19681582	0.19682339	0.19681631	0.19679508
0.19126718	0.19168986	0.19209227	0.19246736	0.19280809	0.19311179	0.19337562	0.19360036	0.19378847	0.19394338	0.19406903	0.1941697	0.19424936	0.19431269	0.1943638	0.19440493	0.19444078	0.19447368	0.19450611	0.19453973	0.19457746	0.19462036	0.19466904	0.19472395	0.19478643	0.19485682	0.19493446	0.19502029	0.19511403	0.19521436	0.1953212	0.19543448	0.19555213	0.19567421	0.19579852	0.1959255	0.19605158	0.19617522	0.19629695	0.19641164	0.1965204	0.19662057	0.19670962	0.19678742	0.19685283	0.1969028	0.19693924	0.19696003	0.19696566	0.19695519
0.19139045	0.19179565	0.19218051	0.19253992	0.19286677	0.19315629	0.19340697	0.19361818	0.19379315	0.19393352	0.19404438	0.19412942	0.19419375	0.19423991	0.19427495	0.19430095	0.19432138	0.19434014	0.19435948	0.19438276	0.19441101	0.19444625	0.19448978	0.19454314	0.19460544	0.19467665	0.19475931	0.1948506	0.19495177	0.1950613	0.19517893	0.19530293	0.1954332	0.19556785	0.1957061	0.1958459	0.19598678	0.19612525	0.19626127	0.19639227	0.19651638	0.19663197	0.1967375	0.19683115	0.19691198	0.19697878	0.1970295	0.19706514	0.1970848	0.19708788
0.1915145	0.19190183	0.19227229	0.19261755	0.19293131	0.1932084	0.19344671	0.19364612	0.19380707	0.1939345	0.1940299	0.19409972	0.19414742	0.19417767	0.19419439	0.19420257	0.19420564	0.19420809	0.19421181	0.19422016	0.1942358	0.1942598	0.19429457	0.19434091	0.19439848	0.19446892	0.19455181	0.19464602	0.1947518	0.19486788	0.19499364	0.19512802	0.19526896	0.19541548	0.19556671	0.19572034	0.19587557	0.19602981	0.19618142	0.19632873	0.19646947	0.19660182	0.19672441	0.19683549	0.19693334	0.19701645	0.19708467	0.19713652	0.19717172	0.19718994
0.19163759	0.1920102	0.192366	0.19269884	0.193001	0.19326752	0.19349495	0.19368225	0.19383135	0.19394588	0.19402777	0.19408223	0.19411337	0.19412601	0.19412486	0.1941145	0.19409859	0.19408162	0.19406717	0.19405806	0.19405699	0.19406661	0.19408819	0.19412407	0.19417381	0.19423808	0.19431677	0.19441076	0.1945179	0.19463784	0.19476959	0.19491097	0.1950618	0.1952186	0.19538221	0.19554964	0.19571891	0.19588754	0.19605544	0.19621898	0.19637725	0.19652736	0.19666785	0.19679655	0.19691342	0.19701499	0.1971015	0.19717087	0.19722337	0.19725867
0.19176064	0.19211894	0.19246235	0.19278406	0.19307578	0.19333282	0.19354992	0.19372755	0.19386667	0.19396842	0.19403762	0.19407763	0.19409242	0.19408795	0.19406834	0.19403845	0.19400254	0.19396529	0.19393036	0.19390073	0.19388092	0.19387263	0.19387794	0.1938985	0.19393554	0.19398975	0.19406158	0.19415063	0.19425511	0.19437532	0.194509	0.19465595	0.19481397	0.1949803	0.19515389	0.19533318	0.19551578	0.19569926	0.19588336	0.19606334	0.1962384	0.19640666	0.19656578	0.19671422	0.19684997	0.19697154	0.19707686	0.19716632	0.19723777	0.19729142
0.1918828	0.19222736	0.19256043	0.19287208	0.19315499	0.19340318	0.19361316	0.19378188	0.1939111	0.19400267	0.19405927	0.19408576	0.19408593	0.19406493	0.1940268	0.19397724	0.19392073	0.1938617	0.19380452	0.19375342	0.19371156	0.19368213	0.19366741	0.19366995	0.1936908	0.1937311	0.19379076	0.19387087	0.19396876	0.19408561	0.19421878	0.19436747	0.19452891	0.19470173	0.19488423	0.1950739	0.19526842	0.19546655	0.19566408	0.19586074	0.19605333	0.1962399	0.19641796	0.19658569	0.19674209	0.19688402	0.19701028	0.19711983	0.19721162	0.19728546
0.1920029	0.19233648	0.19265908	0.19296175	0.19323778	0.19347948	0.1936822	0.19384405	0.19396552	0.19404826	0.19409356	0.19410773	0.19409391	0.19405672	0.19400075	0.19393188	0.1938543	0.19377357	0.19369352	0.19361871	0.19355318	0.19350043	0.19346288	0.19344404	0.19344471	0.19346732	0.19351092	0.1935776	0.1936654	0.19377449	0.19390261	0.19404916	0.19421154	0.19438808	0.1945767	0.1947741	0.19497865	0.19518808	0.19540057	0.19561237	0.19582118	0.19602612	0.1962231	0.19641078	0.19658743	0.19675072	0.19689897	0.19703007	0.19714338	0.19723836
0.19212088	0.19244444	0.19275825	0.19305483	0.19332445	0.19356038	0.19375816	0.19391388	0.19402853	0.19410339	0.19414057	0.19414364	0.19411668	0.1940645	0.19399162	0.19390377	0.19380584	0.19370255	0.19359902	0.1935002	0.19340926	0.19333118	0.19326921	0.19322576	0.19320333	0.19320363	0.19322872	0.19327816	0.19335127	0.19344741	0.19356708	0.19370739	0.19386706	0.19404286	0.19423416	0.194437	0.19464982	0.19486922	0.19509265	0.19531848	0.19554338	0.19576466	0.19598043	0.19618805	0.19638528	0.19656998	0.1967403	0.19689417	0.1970304	0.19714764
0.19223654	0.19255115	0.19285837	0.19314834	0.19341342	0.19364546	0.19383901	0.19399086	0.19410086	0.19416913	0.19419846	0.19419138	0.19415277	0.19408736	0.19399896	0.19389316	0.19377573	0.19365084	0.19352332	0.19339982	0.19328314	0.19317812	0.19308922	0.19301987	0.19297197	0.19294757	0.19294867	0.19297633	0.1930312	0.19311176	0.19321765	0.19334747	0.19349991	0.19367263	0.19386207	0.19406709	0.19428393	0.19451085	0.19474429	0.19498162	0.19522074	0.1954579	0.19569114	0.1959179	0.19613564	0.1963418	0.19653384	0.19671077	0.19687065	0.19701177
0.19234985	0.19265622	0.1929574	0.19324322	0.19350445	0.19373396	0.19392496	0.19407414	0.19418058	0.19424346	0.19426644	0.1942521	0.19420354	0.19412553	0.1940224	0.1939002	0.19376396	0.19361758	0.1934683	0.19331956	0.1931768	0.19304411	0.19292772	0.19282952	0.1927529	0.19270128	0.19267648	0.19268009	0.1927118	0.19277233	0.1928607	0.19297639	0.1931172	0.19328064	0.19346538	0.19366828	0.19388646	0.19411719	0.19435789	0.1946052	0.19485547	0.19510698	0.19535634	0.19560084	0.19583768	0.19606495	0.19627962	0.1964801	0.19666384	0.19682893
0.19245976	0.19275945	0.19305575	0.19333819	0.19359738	0.19382498	0.19401497	0.19416219	0.19426629	0.19432664	0.19434449	0.19432369	0.19426674	0.19417882	0.19406287	0.19392538	0.19377089	0.19360457	0.19343266	0.19325984	0.19309127	0.19293162	0.19278587	0.19265813	0.19255254	0.19247086	0.19241758	0.19239295	0.19239888	0.19243544	0.19250208	0.19259866	0.19272375	0.192875	0.19305	0.19324678	0.19346255	0.1936942	0.19393748	0.19419116	0.19445106	0.19471467	0.1949782	0.19523841	0.19549367	0.19574091	0.19597726	0.19620013	0.19640729	0.1965974
0.19256651	0.1928608	0.19315317	0.19343343	0.19369112	0.1939179	0.19410756	0.19425459	0.19435811	0.19441687	0.19443174	0.1944062	0.19434214	0.19424495	0.19411826	0.19396718	0.19379649	0.19361256	0.19341901	0.19322239	0.19302806	0.19284141	0.1926675	0.19250922	0.19237244	0.19226004	0.19217575	0.19212088	0.19209784	0.19210672	0.19214785	0.19222172	0.19232634	0.1924606	0.19262215	0.19280905	0.1930174	0.19324495	0.19348876	0.19374521	0.19401075	0.19428298	0.19455802	0.19483283	0.19510442	0.19537033	0.19562675	0.19587171	0.19610268	0.19631666
0.19266906	0.19295904	0.19324827	0.19352707	0.19378468	0.19401275	0.19420245	0.19435109	0.19445449	0.19451278	0.19452694	0.19449726	0.19442913	0.19432414	0.19418792	0.19402516	0.19384027	0.19363838	0.19342598	0.19320703	0.19298853	0.19277537	0.1925721	0.19238433	0.19221592	0.19207147	0.19195446	0.1918669	0.19181246	0.19179064	0.19180365	0.19185099	0.19193117	0.19204393	0.19218811	0.1923593	0.1925565	0.19277656	0.19301564	0.19327107	0.19353938	0.19381753	0.19410042	0.19438677	0.19467208	0.19495459	0.19522992	0.19549572	0.19574901	0.19598745
0.19276929	0.19305462	0.19334209	0.19362003	0.19387856	0.19410715	0.19429979	0.1944502	0.19455522	0.19461411	0.19462724	0.19459656	0.19452485	0.19441521	0.19427082	0.1940982	0.19390032	0.19368353	0.19345278	0.19321358	0.1929718	0.1927329	0.19250193	0.1922847	0.19208461	0.19190793	0.19175701	0.19163647	0.19154786	0.19149289	0.19147438	0.19149122	0.19154435	0.19163206	0.19175327	0.19190554	0.19208646	0.19229442	0.19252482	0.19277489	0.19304143	0.19332105	0.19360988	0.19390407	0.19420102	0.19449714	0.19478872	0.19507366	0.19534782	0.19560924
0.19286436	0.1931467	0.19343251	0.19371074	0.19397075	0.19420181	0.19439691	0.19455028	0.1946584	0.19471943	0.194734	0.19470318	0.19462934	0.19451609	0.19436616	0.19418466	0.19397628	0.19374603	0.19349888	0.19324091	0.19297804	0.19271435	0.19245654	0.19220991	0.19197959	0.19176964	0.19158512	0.19142967	0.19130623	0.19121751	0.19116455	0.19114804	0.1911702	0.19122893	0.19132352	0.19145294	0.1916139	0.19180468	0.19202194	0.19226217	0.19252291	0.19280055	0.19309023	0.19338903	0.19369408	0.1940009	0.19430676	0.19460717	0.19490086	0.19518372
0.1929554	0.19323547	0.19352096	0.19379959	0.19406128	0.194296	0.1944947	0.19465189	0.19476333	0.194828	0.19484505	0.19481567	0.19474125	0.19462581	0.19447193	0.19428413	0.19406694	0.19382492	0.19356388	0.19328865	0.19300534	0.19271964	0.19243622	0.19216166	0.19190107	0.19165942	0.19144075	0.19125059	0.19109158	0.19096586	0.19087803	0.19082665	0.19081418	0.19084083	0.19090556	0.19100782	0.19114387	0.1913138	0.19151339	0.1917395	0.1919899	0.19226009	0.19254696	0.19284618	0.19315529	0.19346943	0.1937854	0.19410022	0.19441092	0.19471195
0.19304213	0.19332024	0.1936056	0.19388567	0.19414958	0.19438753	0.19459075	0.19475275	0.19486919	0.19493872	0.1949589	0.19493216	0.19485913	0.19474271	0.19458659	0.19439428	0.19417053	0.19391894	0.19364518	0.19335535	0.19305393	0.1927471	0.19244055	0.19213942	0.19184984	0.19157669	0.19132549	0.19110009	0.1909045	0.19074261	0.19061655	0.19052887	0.19048068	0.1904721	0.19050398	0.19057474	0.19068298	0.1908272	0.19100523	0.19121207	0.19144748	0.19170639	0.19198515	0.1922819	0.19259053	0.192909	0.19323152	0.19355683	0.19387984	0.19419828
0.1931245	0.19340101	0.19368601	0.19396865	0.19423589	0.19447774	0.19468608	0.19485347	0.19497532	0.19504985	0.1950744	0.19505167	0.1949813	0.19486701	0.19470969	0.19451442	0.19428504	0.19402608	0.19374217	0.19343905	0.19312188	0.19279633	0.19246808	0.19214198	0.19182563	0.19152209	0.19123864	0.19097877	0.19074765	0.19054839	0.19038457	0.19025862	0.1901727	0.19012712	0.19012296	0.19015971	0.19023575	0.19035125	0.19050178	0.19068724	0.19090317	0.19114634	0.19141339	0.19170089	0.1920057	0.19232242	0.19264865	0.19298027	0.1933133	0.19364485
0.19320136	0.19347715	0.19376335	0.19404785	0.1943186	0.19456512	0.19477835	0.19495213	0.19508012	0.19516051	0.19519165	0.19517338	0.19510657	0.19499487	0.19483854	0.19464278	0.19440982	0.19414562	0.19385399	0.19353966	0.19320843	0.19286634	0.19251749	0.19216919	0.19182679	0.19149522	0.19118044	0.19088776	0.19062069	0.1903845	0.19018295	0.19001856	0.18989284	0.18980879	0.18976666	0.18976693	0.18980846	0.18989085	0.19001189	0.19017011	0.19036137	0.19058421	0.19083488	0.1911098	0.19140476	0.19171745	0.19204232	0.19237679	0.19271554	0.19305637
0.19327335	0.19354905	0.193836	0.19412327	0.19439805	0.19464964	0.19486901	0.1950482	0.19518358	0.19527039	0.1953085	0.1952961	0.19523476	0.19512594	0.19497246	0.19477694	0.19454275	0.1942752	0.19397745	0.19365376	0.19331118	0.19295412	0.19258845	0.19221957	0.19185276	0.19149514	0.19115052	0.19082564	0.19052526	0.19025281	0.19001311	0.1898092	0.18964428	0.18952058	0.18943831	0.1893997	0.18940401	0.18945089	0.18953858	0.18966565	0.18982989	0.19002777	0.19025785	0.19051512	0.19079694	0.1910998	0.19141826	0.19175035	0.19209145	0.19243762
0.19334096	0.19361639	0.19390443	0.19419406	0.19447333	0.1947295	0.19495553	0.19514199	0.19528392	0.19537821	0.19542366	0.19541839	0.1953632	0.19525981	0.19511026	0.19491693	0.19468293	0.19441271	0.1941103	0.19378085	0.1934291	0.1930595	0.19267836	0.19229046	0.19190288	0.19152066	0.1911484	0.19079342	0.19045942	0.19015193	0.18987525	0.18963328	0.18942836	0.18926403	0.18914172	0.18906261	0.18902782	0.18903594	0.18908688	0.18918018	0.18931243	0.18948235	0.18968661	0.1899226	0.19018549	0.1904737	0.19078276	0.19110814	0.19144699	0.19179401
0.19340314	0.19367847	0.19396788	0.19426094	0.19454363	0.19480628	0.19503738	0.19523147	0.19538125	0.1954841	0.19553703	0.1955395	0.19549161	0.19539368	0.1952495	0.19505978	0.19482839	0.19455835	0.19425355	0.19391873	0.1935595	0.1931798	0.19278562	0.1923818	0.19197457	0.19156978	0.19117287	0.19078872	0.19042385	0.19008303	0.18977006	0.18948972	0.18924563	0.18904093	0.18887678	0.18875673	0.18868078	0.18864885	0.18866137	0.18871754	0.18881515	0.18895257	0.18912798	0.1893373	0.1895786	0.18984783	0.19014162	0.19045556	0.19078723	0.19113097
0.19345921	0.19373474	0.19402617	0.19432193	0.1946097	0.19487752	0.1951153	0.19531672	0.19547492	0.195586	0.19564734	0.19565846	0.19561827	0.19552822	0.19538951	0.19520506	0.19497663	0.19470853	0.19440386	0.19406652	0.19370136	0.19331378	0.19290861	0.19249146	0.19206679	0.19164158	0.19122174	0.19081144	0.19041687	0.1900439	0.18969679	0.18937936	0.18909678	0.18885127	0.18864718	0.1884849	0.18836659	0.18829313	0.18826559	0.18828192	0.18834206	0.18844417	0.18858707	0.18876678	0.18898076	0.18922654	0.18950087	0.18979947	0.19011852	0.19045466
0.19351098	0.19378626	0.19407961	0.19437814	0.19466993	0.19494328	0.19518849	0.19539768	0.19556382	0.19568332	0.1957542	0.19577375	0.19574279	0.19566067	0.19552954	0.1953513	0.19512786	0.19486257	0.19455898	0.1942214	0.19385298	0.19345918	0.19304511	0.19261685	0.1921776	0.19173466	0.1912937	0.19085896	0.19043803	0.19003487	0.18965407	0.18930179	0.18898168	0.18869765	0.18845198	0.18824825	0.18808776	0.18797174	0.18790156	0.18787687	0.18789694	0.18796149	0.1880677	0.18821415	0.18839777	0.1886167	0.18886685	0.18914509	0.18944763	0.1897707
0.1935569	0.19383217	0.19412717	0.1944288	0.19472495	0.19500428	0.19525608	0.19547245	0.19564751	0.19577621	0.19585648	0.19588536	0.19586363	0.19579068	0.19566762	0.1954971	0.19527996	0.19501916	0.19471842	0.19438055	0.19401199	0.19361466	0.19319421	0.19275591	0.19230516	0.19184655	0.19138622	0.19093019	0.19048423	0.19005328	0.18964203	0.18925607	0.18890026	0.18857753	0.18829188	0.18804657	0.18784375	0.18768542	0.18757254	0.18750545	0.18748358	0.1875073	0.18757519	0.18768498	0.18783511	0.1880224	0.18824473	0.18849865	0.1887805	0.18908635
0.19359663	0.19387256	0.19416896	0.19447394	0.19477448	0.1950593	0.19531754	0.19554171	0.19572529	0.19586398	0.19595343	0.1959928	0.19598137	0.1959177	0.19580379	0.19564119	0.19543147	0.19517621	0.19488081	0.19454613	0.194177	0.19377795	0.19335344	0.1929075	0.19244675	0.19197488	0.19149865	0.19102353	0.19055459	0.19009766	0.18965837	0.18924055	0.1888501	0.18849093	0.18816696	0.18788093	0.18763664	0.18743517	0.18727888	0.18716887	0.18710428	0.18708557	0.18711263	0.18718374	0.18729644	0.18745	0.18764037	0.18786551	0.18812205	0.1884068
0.19363157	0.19390707	0.19420452	0.19451216	0.19481769	0.19510773	0.19537315	0.19560513	0.19579671	0.1959445	0.19604468	0.19609404	0.19609237	0.19603994	0.195936	0.19578268	0.19558066	0.19533387	0.19504315	0.19471246	0.19434664	0.19394726	0.1935206	0.1930697	0.1926013	0.19211891	0.19162895	0.19113617	0.19064702	0.19016722	0.1897015	0.18925412	0.18883143	0.18843758	0.18807565	0.1877512	0.1874651	0.18722224	0.18702246	0.18686832	0.18676049	0.18669902	0.18668328	0.18671353	0.18678671	0.18690234	0.18705866	0.18725142	0.18747908	0.1877378
0.193661	0.19393642	0.19423503	0.19454555	0.19485411	0.19514981	0.19542183	0.19566122	0.19586214	0.19601938	0.19612925	0.19618893	0.19619907	0.19615684	0.19606376	0.19592032	0.19572775	0.19548905	0.19520615	0.19488114	0.19451827	0.19412112	0.19369364	0.19324015	0.1927661	0.19227535	0.1917744	0.19126701	0.19076067	0.19025923	0.18976945	0.18929502	0.18884256	0.18841588	0.1880186	0.18765529	0.18733066	0.18704587	0.18680346	0.18660611	0.18645412	0.18634832	0.18628967	0.18627712	0.1863088	0.18638493	0.18650305	0.18666115	0.186856	0.18708546
0.19368455	0.19395928	0.1942599	0.1945724	0.19488528	0.19518553	0.1954639	0.19571143	0.19592083	0.19608703	0.1962071	0.1962783	0.1962989	0.196268	0.19618595	0.19605348	0.19587162	0.19564216	0.19536659	0.19504884	0.19469091	0.1942977	0.19387156	0.19341776	0.19293974	0.19244304	0.1919324	0.19141379	0.19089149	0.19037256	0.18986017	0.18936157	0.18888123	0.18842337	0.18799281	0.1875943	0.18723059	0.18690525	0.18662217	0.18638122	0.18618537	0.18603581	0.18593273	0.1858764	0.18586528	0.18590006	0.18597782	0.18609786	0.18625717	0.18645388
0.19370231	0.19397685	0.19427773	0.19459343	0.19490887	0.19521478	0.19549918	0.19575337	0.19597128	0.19614744	0.19627772	0.19636002	0.19639178	0.19637254	0.19630176	0.19618094	0.1960097	0.19579066	0.19552475	0.19521508	0.19486424	0.19447584	0.19405256	0.19359967	0.19312006	0.1926195	0.19210221	0.19157341	0.19103906	0.19050321	0.18997306	0.18945155	0.18894565	0.18845934	0.18799831	0.18756473	0.18716568	0.18680131	0.18647629	0.1861946	0.18595585	0.18576172	0.18561453	0.18551345	0.18545893	0.18545026	0.18548661	0.18556643	0.18568721	0.18584767
0.19371444	0.19398841	0.19429025	0.19460729	0.19492625	0.19523683	0.19552696	0.19578877	0.19601491	0.19620061	0.19634086	0.19643435	0.19647717	0.19647017	0.19641158	0.19630195	0.19614258	0.19593415	0.19567874	0.19537866	0.195036	0.19465387	0.19423562	0.19378467	0.19330591	0.19280311	0.1922811	0.1917451	0.19120018	0.190651	0.19010359	0.1895633	0.18903369	0.18852165	0.18803109	0.18756616	0.18713197	0.18673173	0.1863681	0.18604492	0.18576351	0.18552688	0.18533483	0.18518901	0.18509018	0.1850378	0.18503073	0.18506843	0.18514925	0.1852713
0.19372167	0.19399424	0.194296	0.1946145	0.19493663	0.19525123	0.19554752	0.19581607	0.19605061	0.19624513	0.19639614	0.19650047	0.19655466	0.19655967	0.1965135	0.19641629	0.19626899	0.19607282	0.19582887	0.19553865	0.19520478	0.19483043	0.19441788	0.19397208	0.1934957	0.19299231	0.19246812	0.19192615	0.19137377	0.19081321	0.19025144	0.18969376	0.18914372	0.18860805	0.18809089	0.18759625	0.18712977	0.18669486	0.18629438	0.18593144	0.18560925	0.18532999	0.18509442	0.18490478	0.18476138	0.18466403	0.18461251	0.18460691	0.18464574	0.18472695
0.19372281	0.19399445	0.19429636	0.1946154	0.19494107	0.19526005	0.19556062	0.19583578	0.196078	0.19628221	0.19644293	0.19655797	0.19662425	0.1966413	0.19660747	0.19652358	0.19638821	0.19620457	0.19597208	0.19569343	0.19536966	0.19500454	0.1946001	0.19415906	0.19368637	0.19318494	0.19266027	0.19211584	0.1915564	0.19098768	0.1904141	0.18984082	0.18927342	0.18871683	0.1881752	0.18765405	0.1871568	0.18668967	0.18625356	0.18585333	0.18549128	0.18517086	0.18489301	0.18465906	0.18447202	0.18433055	0.18423449	0.18418458	0.18417966	0.18421851
0.1937196	0.19398892	0.19428986	0.19461066	0.19493818	0.19525987	0.1955666	0.1958481	0.19609773	0.19631043	0.19648099	0.19660632	0.19668537	0.19671443	0.19669347	0.19662252	0.19650024	0.196329	0.19610943	0.19584212	0.19553	0.19517422	0.19477895	0.19434576	0.19387816	0.19338088	0.19285709	0.1923112	0.19174775	0.19117245	0.1905896	0.19000386	0.18942058	0.1888454	0.1882821	0.18773589	0.18721142	0.18671258	0.18624426	0.18580842	0.18540934	0.18504877	0.1847302	0.18445352	0.18422194	0.18403605	0.18389511	0.18380088	0.18375187	0.18374813
0.19371043	0.19397807	0.19427824	0.19459954	0.1949285	0.19525403	0.19556454	0.19585219	0.19610918	0.19633049	0.1965107	0.1966475	0.19673711	0.1967782	0.19677031	0.19671223	0.19660361	0.19644585	0.19623908	0.19598503	0.19568408	0.19534004	0.19495353	0.19452901	0.19406876	0.19357663	0.19305559	0.19251058	0.19194612	0.19136605	0.19077565	0.19017969	0.18958288	0.18899134	0.18840949	0.18784085	0.18729144	0.18676496	0.18626527	0.18579537	0.18536061	0.18496212	0.18460345	0.18428579	0.18401173	0.1837816	0.18359704	0.18345776	0.18336475	0.18331608
0.19369686	0.19396156	0.19426088	0.1945819	0.19491228	0.19524029	0.19555536	0.19584809	0.19611278	0.19634137	0.19653149	0.1966779	0.19677982	0.19683307	0.1968381	0.19679326	0.19669819	0.19655423	0.19636089	0.1961198	0.19583222	0.19549972	0.1951248	0.19470999	0.19425744	0.19377135	0.19325498	0.19271252	0.19214803	0.19156614	0.19097042	0.1903665	0.18975973	0.18915407	0.18855467	0.18796647	0.1873945	0.1868419	0.18631347	0.18581265	0.18534425	0.18490994	0.1845125	0.1841558	0.1838395	0.18356693	0.18333918	0.18315585	0.18301786	0.18292463
0.19367841	0.1939401	0.19423752	0.19455859	0.19488952	0.19521984	0.19553858	0.19583663	0.19610718	0.19634464	0.1965433	0.19670025	0.19681266	0.19687806	0.19689646	0.19686462	0.19678399	0.19665337	0.19647458	0.19624738	0.19597301	0.19565286	0.19528994	0.19488549	0.19444245	0.19396435	0.19345479	0.1929157	0.19235289	0.19177029	0.19117185	0.19056256	0.18994713	0.18933007	0.18871596	0.18811105	0.18751802	0.18694219	0.18638745	0.18585837	0.18535782	0.18488893	0.1844562	0.18406105	0.18370514	0.18339166	0.18312064	0.18289365	0.18271144	0.18257432
0.19365472	0.1939137	0.19420874	0.19452868	0.19486031	0.19519247	0.19551432	0.19581686	0.1960941	0.19633839	0.19654596	0.19671327	0.1968366	0.1969142	0.19694427	0.19692686	0.19685984	0.19674358	0.19657871	0.1963655	0.19610524	0.1957988	0.19544804	0.19505528	0.19462341	0.19415398	0.19365138	0.19311854	0.19255942	0.1919784	0.19137874	0.19076602	0.19014443	0.18951763	0.18889186	0.18827137	0.18766022	0.18706408	0.18648568	0.18592964	0.18540017	0.18489969	0.1844327	0.18400072	0.18360698	0.1832527	0.18294066	0.18267119	0.18244623	0.18226418
0.19362733	0.19388261	0.19417474	0.19449338	0.19482556	0.19515806	0.1954835	0.1957906	0.19607274	0.1963244	0.19654003	0.1967164	0.19685113	0.1969401	0.19698313	0.19697873	0.19692568	0.19682392	0.19667378	0.19647509	0.19622952	0.19593638	0.19559917	0.19521886	0.19479847	0.19433987	0.19384617	0.19332054	0.19276616	0.19218788	0.19158933	0.19097418	0.19034833	0.18971497	0.18907969	0.18844618	0.18781954	0.18720423	0.18660474	0.18602493	0.18546824	0.18493837	0.18443936	0.18397357	0.18354312	0.18315119	0.18279877	0.18248801	0.18222067	0.18199563
0.19359505	0.19384623	0.1941361	0.19445218	0.19478345	0.1951181	0.19544438	0.19575557	0.1960436	0.1963017	0.19652529	0.19671068	0.19685526	0.1969561	0.19701168	0.19702074	0.19698164	0.19689411	0.19675878	0.19657472	0.19634351	0.19606587	0.19574213	0.19537584	0.19496816	0.19451965	0.19403651	0.19351895	0.19297096	0.19239777	0.1918019	0.19118719	0.1905582	0.18992078	0.18927702	0.18863316	0.18799362	0.18736237	0.18674347	0.18614173	0.18556078	0.18500341	0.18447478	0.18397638	0.18351185	0.18308349	0.18269297	0.18234217	0.18203315	0.18176687
0.19355968	0.19380602	0.1940921	0.19440609	0.19473624	0.19507086	0.19539958	0.19571316	0.1960057	0.19626996	0.19650134	0.19669548	0.19685051	0.19696267	0.19703025	0.19705231	0.1970273	0.19695404	0.19683345	0.19666488	0.1964482	0.19618568	0.19587705	0.19552384	0.19512895	0.19469434	0.19422114	0.19371393	0.19317402	0.19260627	0.1920146	0.19140202	0.19077314	0.1901325	0.18948299	0.18883109	0.18818027	0.18753496	0.18689924	0.18627846	0.18567452	0.18509313	0.18453625	0.18400821	0.18351142	0.1830486	0.18262133	0.18223307	0.18188432	0.18157648
0.19352043	0.1937619	0.1940439	0.1943551	0.19468337	0.1950179	0.19534768	0.1956644	0.19596048	0.19623016	0.19646871	0.19667181	0.19683632	0.19695921	0.19703895	0.19707353	0.19706222	0.19700357	0.19689794	0.196744	0.19654365	0.19629622	0.1960026	0.19566453	0.19528355	0.19486097	0.19440076	0.19390374	0.1933738	0.19281381	0.19222714	0.19161813	0.19099021	0.19034831	0.18969563	0.18903741	0.18837747	0.18772095	0.18707088	0.18643263	0.1858088	0.18520468	0.18462285	0.18406716	0.18353987	0.18304433	0.18258342	0.18215826	0.18177116	0.1814242
0.19347759	0.19371393	0.19399098	0.19429949	0.1946255	0.19495897	0.1952897	0.19560808	0.1959085	0.19618267	0.19642767	0.19663844	0.19681218	0.19694579	0.19703749	0.19708404	0.19708669	0.1970428	0.19695194	0.19681385	0.19662815	0.19639614	0.19611874	0.19579527	0.19542885	0.19502069	0.19457263	0.19408767	0.19356789	0.19301686	0.19243778	0.19183363	0.1912084	0.19056721	0.18991354	0.18925011	0.1885837	0.18791789	0.18725583	0.1866019	0.18596128	0.18533674	0.18473156	0.18415046	0.18359564	0.18306974	0.18257567	0.18211676	0.18169338	0.18130812
0.19343206	0.19366178	0.19393495	0.19423881	0.19456288	0.19489473	0.19522524	0.19554596	0.19584858	0.19612741	0.1963782	0.19659713	0.19677915	0.19692335	0.19702531	0.19708523	0.19710067	0.19707075	0.19699462	0.19687235	0.19670197	0.19648644	0.19622445	0.19591717	0.19556606	0.19517176	0.19473806	0.1942656	0.19375685	0.19321531	0.19264449	0.19204707	0.19142693	0.19078776	0.1901338	0.18946864	0.18879756	0.18812412	0.18745185	0.18678546	0.18612882	0.18548594	0.18486077	0.1842562	0.18367541	0.18312104	0.18259767	0.18210578	0.181648	0.18122637
0.19338365	0.19360709	0.19387418	0.1941742	0.19449443	0.19482537	0.19515517	0.19547641	0.19578166	0.19606519	0.19632077	0.19654588	0.19673678	0.19688994	0.19700351	0.19707552	0.19710395	0.19708863	0.19702734	0.1969192	0.19676566	0.19656585	0.19631968	0.19602841	0.1956928	0.19531429	0.19489385	0.19443536	0.19393933	0.19340894	0.19284761	0.192258	0.1916435	0.1910085	0.19035633	0.18969108	0.18901637	0.18833727	0.18765715	0.1869803	0.18631074	0.18565147	0.18500811	0.18438223	0.18377803	0.18319842	0.18264598	0.18212414	0.1816335	0.18117803
0.19333279	0.1935496	0.19381028	0.19410588	0.1944227	0.19475073	0.19507945	0.19540162	0.19570822	0.195995	0.19625613	0.19648728	0.19668564	0.19684821	0.19697195	0.1970557	0.19709739	0.19709516	0.1970481	0.1969561	0.19681805	0.1966338	0.19640447	0.19612928	0.19580963	0.19544695	0.19504234	0.19459735	0.19411491	0.1935964	0.1930456	0.19246535	0.19185817	0.19122803	0.19057955	0.18991554	0.18923989	0.18855688	0.18787085	0.18718521	0.18650429	0.18583196	0.1851713	0.18452717	0.18390149	0.18329832	0.1827196	0.18216932	0.18164918	0.18116108
0.19328007	0.19348933	0.19374454	0.19403358	0.1943467	0.19467175	0.1949989	0.19532102	0.19562885	0.19591773	0.19618306	0.1964202	0.19662622	0.19679697	0.19693133	0.19702575	0.19707975	0.19709103	0.19705856	0.19698162	0.196859	0.19669166	0.19647819	0.19621935	0.19591592	0.1955696	0.19517994	0.19475082	0.19428219	0.19377694	0.1932374	0.19266753	0.19206896	0.19144592	0.19080164	0.19014052	0.18946517	0.18878037	0.1880903	0.18739787	0.18670785	0.18602386	0.18535008	0.18468824	0.18404347	0.18341881	0.18281654	0.18223988	0.18169095	0.18117216
0.19322462	0.19342667	0.19367453	0.19395909	0.1942671	0.19458884	0.1949139	0.19523409	0.19554304	0.19583437	0.19610283	0.19634488	0.19655704	0.19673662	0.19688039	0.19698551	0.19705175	0.19707654	0.19705778	0.19699603	0.19688958	0.1967377	0.19654149	0.19629945	0.19601291	0.19568184	0.19530939	0.19489482	0.1944412	0.19394967	0.19342262	0.19286413	0.19227566	0.19166023	0.19102283	0.19036528	0.18969226	0.18900764	0.1883146	0.1876176	0.1869205	0.18622687	0.1855404	0.18486427	0.18420297	0.1835578	0.18293406	0.18233296	0.181758	0.181211
0.19316828	0.19336247	0.19360335	0.19388123	0.19418423	0.19450137	0.19482404	0.19514318	0.19545165	0.19574426	0.19601619	0.19626257	0.19648118	0.19666773	0.19682023	0.19693694	0.19701423	0.19705081	0.1970466	0.19699901	0.19690853	0.19677228	0.19659236	0.19636723	0.1960982	0.19578408	0.19542742	0.19502968	0.19459093	0.19411397	0.19360095	0.19305377	0.19247654	0.19187048	0.19123973	0.19058894	0.18991894	0.18923558	0.18854257	0.18784219	0.18713966	0.18643832	0.18574151	0.18505281	0.184376	0.18371432	0.18307066	0.18244776	0.18184863	0.1812748
0.19311064	0.19329643	0.19352978	0.19380116	0.19409864	0.19441131	0.19473004	0.19504783	0.19535577	0.19564915	0.19592282	0.19617355	0.19639707	0.19659057	0.196752	0.19687724	0.1969658	0.19701529	0.19702429	0.1969911	0.19691591	0.19679639	0.19663298	0.19642425	0.19617204	0.19587517	0.19553542	0.19515339	0.19473132	0.1942693	0.19377112	0.19323698	0.19267112	0.19207561	0.19145384	0.19080928	0.19014466	0.18946424	0.1887719	0.18807057	0.18736418	0.18665652	0.1859515	0.18525225	0.1845628	0.18388546	0.18322346	0.18258125	0.18195954	0.18136217
0.19305202	0.19322884	0.19345468	0.19371876	0.19401	0.19431797	0.19463354	0.19494757	0.19525486	0.19554815	0.19582383	0.19607776	0.19630536	0.19650558	0.19667399	0.196809	0.19690877	0.19696935	0.19699165	0.19697341	0.19691233	0.19680874	0.19666123	0.19647023	0.19623445	0.19595538	0.19563249	0.19526783	0.19486177	0.1944156	0.19393149	0.19341238	0.19285864	0.1922749	0.19166291	0.19102597	0.19036826	0.18969232	0.18900253	0.18830055	0.18759337	0.18688151	0.18616927	0.18546176	0.18476078	0.1840697	0.1833926	0.18273184	0.1820903	0.18147022
0.19299325	0.19316116	0.19337879	0.19363531	0.19391984	0.19422236	0.19453287	0.19484413	0.19514905	0.19544211	0.19571859	0.19597518	0.19620782	0.19641234	0.19658813	0.19673201	0.1968411	0.19691393	0.19694813	0.19694373	0.1968975	0.1968097	0.1966784	0.1965039	0.19628604	0.19602394	0.19571921	0.19537142	0.19498141	0.19455186	0.19408354	0.19357842	0.19303843	0.19246691	0.19186658	0.1912385	0.19058831	0.18991834	0.18923211	0.18853231	0.1878238	0.18710908	0.18639301	0.18567857	0.18496776	0.18426567	0.1835751	0.18289745	0.18223828	0.181598
0.1929339	0.19309221	0.19330145	0.19355026	0.19382845	0.19412386	0.19442931	0.19473746	0.19503987	0.19533171	0.19560888	0.19586694	0.1961022	0.1963127	0.1964949	0.19664595	0.196765	0.19684857	0.19689512	0.19690366	0.19687189	0.19679883	0.19668387	0.19652697	0.19632578	0.19608164	0.19579381	0.19546357	0.19509128	0.19467852	0.19422592	0.19373605	0.19321074	0.19265199	0.1920627	0.19144593	0.19080451	0.19014177	0.1894597	0.18876326	0.18805614	0.18734077	0.18662162	0.18590161	0.18518353	0.1844717	0.18376854	0.18307787	0.18240148	0.18174322
0.19287398	0.19302313	0.19322315	0.19346423	0.19373414	0.19402426	0.19432455	0.1946283	0.19492695	0.19521743	0.19549367	0.19575317	0.19599085	0.19620569	0.19639373	0.1965524	0.19667974	0.19677383	0.1968321	0.19685346	0.19683608	0.19677824	0.1966793	0.19653744	0.19635378	0.19612703	0.1958572	0.19554484	0.19519046	0.19479436	0.19435865	0.19388463	0.19337378	0.19282904	0.19225311	0.19164735	0.19101557	0.19036044	0.18968526	0.18899372	0.18828955	0.18757394	0.18685305	0.18612933	0.18540573	0.18468612	0.18397266	0.18326941	0.1825794	0.18190429
0.19281471	0.19295433	0.19314456	0.1933774	0.19364047	0.19392297	0.19421789	0.19451615	0.19481206	0.1950993	0.19537522	0.19563425	0.19587475	0.19609241	0.19628517	0.19645056	0.19658628	0.1966898	0.19675934	0.19679274	0.1967889	0.19674572	0.19666167	0.19653775	0.19637084	0.19616115	0.195909	0.19561425	0.19527787	0.194899	0.19448036	0.1940226	0.193528	0.19299862	0.19243506	0.19184217	0.19122086	0.19057491	0.18990755	0.18922219	0.18852046	0.18780813	0.18708709	0.18636122	0.18563281	0.18490687	0.18418533	0.18347144	0.18276802	0.18207851
0.19275615	0.19288552	0.19306713	0.19329059	0.19354567	0.19382101	0.19410923	0.1944019	0.19469309	0.19497876	0.1952522	0.19551134	0.19575274	0.19597304	0.19617045	0.19634105	0.1964845	0.19659726	0.1966767	0.19672245	0.19673085	0.19670239	0.19663417	0.1965257	0.19637534	0.19618393	0.19594914	0.19567245	0.19535393	0.19499283	0.19459215	0.1941509	0.1936728	0.1931577	0.19260922	0.19202891	0.19141987	0.19078377	0.19012535	0.18944636	0.18875079	0.18804145	0.1873213	0.18659514	0.18586388	0.18513328	0.18440506	0.18368235	0.18296759	0.18226513
0.19269896	0.19281748	0.19298993	0.19320397	0.1934501	0.19371805	0.1939997	0.19428602	0.19457355	0.19485459	0.19512604	0.1953842	0.19562623	0.19584839	0.19604921	0.19622529	0.19637544	0.19649604	0.19658542	0.19664226	0.19666438	0.19664887	0.19659507	0.19650242	0.1963692	0.19619426	0.19597751	0.19571885	0.19541779	0.19507578	0.1946919	0.19426906	0.19380742	0.19330853	0.19277501	0.1922082	0.19161151	0.19098693	0.19033796	0.18966675	0.18897758	0.18827298	0.18755573	0.18682949	0.18609811	0.18536365	0.18463051	0.18390025	0.18317673	0.18246275
0.19264103	0.19275036	0.19291237	0.19311753	0.19335498	0.1936154	0.19388959	0.19417015	0.19445145	0.19472861	0.19499676	0.19525325	0.19549504	0.19571894	0.19592227	0.1961031	0.19625893	0.19638714	0.19648556	0.19655308	0.19658625	0.19658467	0.19654557	0.19646807	0.19635135	0.19619349	0.19599466	0.19575427	0.19547132	0.19514666	0.19478175	0.19437543	0.19393134	0.19344905	0.1929313	0.19237876	0.19179592	0.19118372	0.19054523	0.18988332	0.18920101	0.18850234	0.18778923	0.18706526	0.18633321	0.18559822	0.18486014	0.18412453	0.18339297	0.18266979
0.19258517	0.19268402	0.19283605	0.19303146	0.19326083	0.19351229	0.193779	0.19405293	0.19432873	0.1946013	0.19486585	0.19511978	0.19536054	0.19558455	0.1957902	0.19597507	0.19613567	0.19627103	0.19637784	0.1964545	0.19649962	0.19651085	0.19648568	0.1964235	0.19632244	0.19618109	0.1959996	0.19577646	0.19551253	0.19520675	0.19485919	0.19447163	0.19404471	0.1935793	0.19307792	0.19254111	0.19197176	0.19137216	0.19074538	0.19009374	0.18942046	0.18872839	0.18801971	0.18729965	0.18656881	0.18583287	0.18509334	0.18435383	0.18361633	0.18288466
0.19253136	0.19261926	0.19276121	0.19294709	0.1931661	0.19340941	0.19366872	0.19393544	0.1942046	0.19447166	0.19473289	0.19498402	0.19522278	0.19544679	0.19565362	0.19584069	0.19600585	0.1961472	0.19626188	0.19634789	0.1964039	0.19642597	0.19641507	0.19636746	0.1962819	0.1961574	0.195993	0.1957886	0.19554222	0.19525471	0.19492604	0.19455615	0.1941477	0.19369975	0.19321431	0.19269308	0.19213937	0.19155332	0.19093938	0.19029851	0.1896346	0.18895033	0.18824828	0.18753204	0.18680458	0.18606956	0.18532869	0.18458614	0.18384406	0.18310586
0.1924791	0.19255598	0.19268747	0.19286324	0.19307372	0.19330798	0.19355887	0.19381739	0.1940808	0.19434169	0.19459786	0.19484583	0.19508237	0.19530562	0.19551295	0.19570225	0.19587073	0.1960169	0.19613844	0.19623286	0.1962986	0.19633338	0.1963345	0.19630109	0.19623034	0.19612217	0.19597505	0.19578809	0.19555959	0.19529039	0.19498068	0.1946298	0.1942386	0.19380867	0.19334084	0.19283634	0.19229758	0.19172657	0.191125	0.1904963	0.18984202	0.18916716	0.18847251	0.18776223	0.18703836	0.18630467	0.18556474	0.18482052	0.18407568	0.18333182
0.19242778	0.19249398	0.19261546	0.19278155	0.19298199	0.1932076	0.19344988	0.19370124	0.19395685	0.19421187	0.19446248	0.19470617	0.19493982	0.19516098	0.19536787	0.19555834	0.19573003	0.19588122	0.19600868	0.19611074	0.19618529	0.19623119	0.19624409	0.19622397	0.19616847	0.19607592	0.19594538	0.19577573	0.19556561	0.19531494	0.1950238	0.19469154	0.19431902	0.19390668	0.19345641	0.19296941	0.19244629	0.19189063	0.19130242	0.19068713	0.19004422	0.189379	0.18869266	0.18798858	0.18727018	0.18654041	0.18580118	0.18505675	0.1843099	0.18356252
0.19237953	0.19243453	0.19254515	0.19270137	0.19289276	0.19310823	0.19334146	0.19358501	0.1938333	0.19408137	0.1943265	0.19456534	0.1947954	0.1950147	0.19522053	0.19541109	0.19558471	0.1957389	0.19587196	0.19598052	0.19606414	0.19611967	0.19614476	0.19613682	0.19609585	0.19601926	0.19590512	0.19575204	0.19555989	0.19532764	0.19505493	0.19474131	0.1943878	0.19399396	0.19356205	0.19309124	0.19258514	0.19204512	0.19147214	0.19087006	0.19023947	0.18958452	0.18890715	0.18821162	0.18749869	0.18677348	0.18603697	0.18529361	0.18454511	0.18379551
0.1923325	0.19237678	0.1924772	0.1926229	0.19280416	0.19301093	0.19323537	0.19347	0.19371033	0.19395193	0.19419086	0.19442363	0.19464993	0.19486573	0.19506973	0.19526055	0.19543546	0.19559267	0.19572967	0.19584437	0.19593582	0.1960001	0.19603571	0.1960411	0.19601376	0.19595142	0.19585344	0.19571716	0.19554201	0.1953291	0.19507378	0.19478	0.19444457	0.1940699	0.19365546	0.19320354	0.1927149	0.19219017	0.19163284	0.19104405	0.19042733	0.18978378	0.18911624	0.1884292	0.18772385	0.18700397	0.18627134	0.18553022	0.1847823	0.18403092
0.19228853	0.19232173	0.1924111	0.1925467	0.19271803	0.19291529	0.19313052	0.19335698	0.19358902	0.19382271	0.19405472	0.19428247	0.19450355	0.19471571	0.19491771	0.19510731	0.19528203	0.19544071	0.19558176	0.19570206	0.19579983	0.19587311	0.19591823	0.19593555	0.19592057	0.19587311	0.1957902	0.19567096	0.1955137	0.19531776	0.19508201	0.19480646	0.19449037	0.19413446	0.19373848	0.1933046	0.19283321	0.19232559	0.19178447	0.19121021	0.19060645	0.18997541	0.18931958	0.1886419	0.18794435	0.18723059	0.1865032	0.18576515	0.1850189	0.18426803
0.19224615	0.19226873	0.19234812	0.19247311	0.19263408	0.19282173	0.19302732	0.19324467	0.19346854	0.1936948	0.19391997	0.1941415	0.19435707	0.1945652	0.19476326	0.19495079	0.19512606	0.19528583	0.19542918	0.19555381	0.19565806	0.19573814	0.1957939	0.19582109	0.19581872	0.19578463	0.19571668	0.19561365	0.19547355	0.19529554	0.19507828	0.19482085	0.19452378	0.1941869	0.19381018	0.19339466	0.19294125	0.19245094	0.19192573	0.19136736	0.19077757	0.19015995	0.18951583	0.18884876	0.18816018	0.18745375	0.18673185	0.18599796	0.18525462	0.18450384
0.19220704	0.19221842	0.19228691	0.19240227	0.19255307	0.19273074	0.19292644	0.19313493	0.19334997	0.19356826	0.1937857	0.19400038	0.19420995	0.19441326	0.19460821	0.19479318	0.19496655	0.19512701	0.19527239	0.19540031	0.19550946	0.19559698	0.19566065	0.19569811	0.19570787	0.19568679	0.19563338	0.1955459	0.19542208	0.1952613	0.19506195	0.19482386	0.19454592	0.19422793	0.19387051	0.19347325	0.19303812	0.19256565	0.19205745	0.19151485	0.19094104	0.19033682	0.18970476	0.18904826	0.18837005	0.18767187	0.1869567	0.18622825	0.18548867	0.18473999
0.19217011	0.19217093	0.19222851	0.19233325	0.19247389	0.19264168	0.19282898	0.19302799	0.19323444	0.19344357	0.1936534	0.19386074	0.19406405	0.19426164	0.19445258	0.19463456	0.19480567	0.19496574	0.19511238	0.19524288	0.1953555	0.19544908	0.19552067	0.19556734	0.19558744	0.19557887	0.19553974	0.19546717	0.19535974	0.19521618	0.19503471	0.19481489	0.19455561	0.19425729	0.19391894	0.19354054	0.19312364	0.19266981	0.19217905	0.1916528	0.19109428	0.19050448	0.18988621	0.18924159	0.18857384	0.18788493	0.18717757	0.18645471	0.18571958	0.1849747
0.19213617	0.19212595	0.19217256	0.19226752	0.19239841	0.1925561	0.19273344	0.19292332	0.19312075	0.19332117	0.19352311	0.19372287	0.19391936	0.19411096	0.19429669	0.19447446	0.19464305	0.19480184	0.1949484	0.19508055	0.19519712	0.19529612	0.19537349	0.19542962	0.1954595	0.19546226	0.19543609	0.19537863	0.19528624	0.19515947	0.1949963	0.19479428	0.19455451	0.19427449	0.19395539	0.19359648	0.19319841	0.19276288	0.19228981	0.19178107	0.19123836	0.19066398	0.19005951	0.18942821	0.18877102	0.18809165	0.18739337	0.1866776	0.1859485	0.18520716
0.19210424	0.19208398	0.19212091	0.1922046	0.1923253	0.19247355	0.19264077	0.19282109	0.19300961	0.19320124	0.19339412	0.19358641	0.19377576	0.19396126	0.19414052	0.19431433	0.19447985	0.19463599	0.19478157	0.19491516	0.19503392	0.19513682	0.19522116	0.19528364	0.19532338	0.19533724	0.19532362	0.19527936	0.19520244	0.19509201	0.19494545	0.19476223	0.19454038	0.1942803	0.19398016	0.19364132	0.19326234	0.19284485	0.19239005	0.19189888	0.19137305	0.19081397	0.19022386	0.18960579	0.1889615	0.18829325	0.18760365	0.18689646	0.18617319	0.18543713
0.1920764	0.19204429	0.19207129	0.19214417	0.19225588	0.19239375	0.19255126	0.19272196	0.19290088	0.19308433	0.1932683	0.19345185	0.19363391	0.19381253	0.19398586	0.19415435	0.1943155	0.19446918	0.19461362	0.19474666	0.19486752	0.19497363	0.19506219	0.19513214	0.19517982	0.19520366	0.19520119	0.1951707	0.19510804	0.1950134	0.19488451	0.19471887	0.19451523	0.1942743	0.19399303	0.19367325	0.19331422	0.19291566	0.1924795	0.19200611	0.19149727	0.1909551	0.1903804	0.18977576	0.1891444	0.18848711	0.18780833	0.18710962	0.18639411	0.18566358
0.19205055	0.19200808	0.1920248	0.19208735	0.19218883	0.1923174	0.19246513	0.19262621	0.19279549	0.19296953	0.19314523	0.19332066	0.19349429	0.19366527	0.19383174	0.19399479	0.19415164	0.19430186	0.19444373	0.19457603	0.19469738	0.19480592	0.19489852	0.19497377	0.19502982	0.19506228	0.19507149	0.19505228	0.19500434	0.19492516	0.19481193	0.1946638	0.19447872	0.19425605	0.19399408	0.19369337	0.19335419	0.1929749	0.19255769	0.19210312	0.19161178	0.19108589	0.19052735	0.18993741	0.18931901	0.1886751	0.18800625	0.18731755	0.18660957	0.18588625
0.19202805	0.19197533	0.1919812	0.19203478	0.1921252	0.19224408	0.19238222	0.1925337	0.1926932	0.19285828	0.19302446	0.19319163	0.19335702	0.1935199	0.19368032	0.19383615	0.19398761	0.19413404	0.19427253	0.19440356	0.19452474	0.1946342	0.19473064	0.19481078	0.19487268	0.19491372	0.19493297	0.19492564	0.19489077	0.19482607	0.19472837	0.19459748	0.19443032	0.19422612	0.19398347	0.19370294	0.19338235	0.19302276	0.19262467	0.19218895	0.19171567	0.19120705	0.19066456	0.19009003	0.18948579	0.18885455	0.18819723	0.1875188	0.18682036	0.1861037
0.19200823	0.19194493	0.1919409	0.19198474	0.19206509	0.19217423	0.19230287	0.19244508	0.19259475	0.19275026	0.19290724	0.19306526	0.19322298	0.1933777	0.19353011	0.19367936	0.19382545	0.19396642	0.1941014	0.19422942	0.19434941	0.19445989	0.19455838	0.19464238	0.19470981	0.19475904	0.19478677	0.19479075	0.19476777	0.19471715	0.19463506	0.19452044	0.19437073	0.19418544	0.19396129	0.19369939	0.19339865	0.19305903	0.19268072	0.19226368	0.19180852	0.19131759	0.190792	0.1902337	0.18964466	0.18902627	0.18838215	0.187714	0.18702522	0.18631783
0.19199201	0.19191864	0.19190387	0.19193806	0.19200876	0.19210765	0.19222686	0.19235915	0.19250007	0.19264603	0.19279411	0.19294308	0.193091	0.19323787	0.19338223	0.19352472	0.1936641	0.19379881	0.1939298	0.19405538	0.19417351	0.19428304	0.19438271	0.1944699	0.19454207	0.19459799	0.19463333	0.19464737	0.19463697	0.19459897	0.19453156	0.1944327	0.19430012	0.19413202	0.19392799	0.19368516	0.1934039	0.19308394	0.19272491	0.19232649	0.19189063	0.19141783	0.1909099	0.1903668	0.18979383	0.18919039	0.18855876	0.18790299	0.1872237	0.18652505
0.19197837	0.19189465	0.19187053	0.19189452	0.19195569	0.19204539	0.19215453	0.19227736	0.1924088	0.19254509	0.19268362	0.19282371	0.19296268	0.19310117	0.19323757	0.19337207	0.19350448	0.19363353	0.19375926	0.19388044	0.19399595	0.19410424	0.19420436	0.19429304	0.19436964	0.19443056	0.19447371	0.19449702	0.19449657	0.19447187	0.19441774	0.19433434	0.19421846	0.19406818	0.19388214	0.19365862	0.19339685	0.19309643	0.19275704	0.19237849	0.19196182	0.19150728	0.19101763	0.19049229	0.18993422	0.18934505	0.18872774	0.188084	0.18741578	0.18672717
0.19196844	0.1918745	0.19184017	0.19185422	0.19190657	0.19198635	0.1920867	0.19219938	0.19232145	0.19244859	0.19257796	0.1927079	0.19283861	0.19296771	0.19309512	0.19322212	0.1933468	0.19346914	0.19358909	0.19370562	0.1938178	0.19392413	0.19402376	0.19411352	0.19419296	0.19425844	0.19430788	0.19433913	0.19434941	0.19433513	0.19429523	0.19422631	0.19412592	0.1939932	0.19382493	0.19362023	0.19337848	0.19309756	0.1927779	0.19241941	0.19202176	0.19158624	0.19111438	0.19060703	0.19006503	0.18949191	0.18888825	0.18825787	0.18760219	0.18692327
0.19196138	0.19185726	0.1918138	0.19181785	0.19186099	0.19193086	0.19202155	0.1921255	0.19223821	0.19235538	0.19247547	0.19259691	0.19271764	0.1928381	0.19295709	0.19307527	0.19319199	0.19330727	0.19342077	0.19353202	0.19364044	0.19374353	0.1938418	0.193932	0.19401266	0.19408154	0.194137	0.19417533	0.19419453	0.19419134	0.19416383	0.19410846	0.19402355	0.19390701	0.19375682	0.19357108	0.19334704	0.1930864	0.19278696	0.19244793	0.19207036	0.19165453	0.19120061	0.19071089	0.19018641	0.1896287	0.18904069	0.1884234	0.18778017	0.18711245
0.1919572	0.19184397	0.19179015	0.1917851	0.19181839	0.19187999	0.19196102	0.19205615	0.19215873	0.192267	0.19237731	0.19248885	0.19260043	0.19271117	0.19282177	0.19293156	0.19304013	0.19314782	0.19325417	0.19335991	0.19346291	0.19356236	0.19365795	0.19374773	0.19382861	0.19390085	0.19396056	0.19400543	0.1940319	0.19403863	0.19402274	0.1939812	0.19391191	0.19381088	0.19367838	0.19350922	0.1933054	0.19306377	0.19278401	0.19246575	0.19210744	0.19171053	0.1912762	0.19080478	0.19029751	0.18975647	0.18918368	0.1885812	0.18795058	0.1872949
0.19195676	0.19183269	0.1917703	0.19175634	0.19178067	0.19183244	0.19190452	0.19198945	0.19208376	0.1921824	0.19228345	0.19238518	0.19248736	0.19258943	0.1926903	0.19279101	0.19289134	0.19299057	0.19309029	0.19318977	0.1932871	0.19338158	0.1934745	0.19356233	0.19364385	0.19371659	0.19377951	0.19382948	0.19386365	0.19387944	0.19387433	0.19384503	0.19378918	0.19370371	0.19358732	0.19343707	0.19325191	0.19302943	0.19276965	0.19247055	0.19213274	0.19175601	0.1913408	0.1908876	0.19039893	0.18987507	0.18931788	0.18872982	0.1881139	0.18747073
0.19195868	0.19182572	0.19175377	0.19173104	0.19174592	0.1917891	0.19185199	0.19192824	0.1920128	0.19210222	0.19219372	0.19228676	0.19237956	0.19247133	0.19256328	0.19265479	0.19274577	0.1928373	0.19292939	0.19302025	0.19311154	0.19320199	0.19329047	0.19337589	0.19345607	0.19353035	0.19359565	0.19364913	0.19368958	0.19371375	0.19371758	0.1937004	0.1936576	0.19358689	0.19348666	0.19335401	0.1931864	0.19298375	0.19274363	0.19246484	0.1921463	0.19178939	0.19139433	0.19096008	0.19048974	0.18998374	0.18944317	0.18887055	0.18826814	0.18763897
0.19196399	0.19182175	0.19174072	0.1917086	0.19171488	0.19174941	0.19180307	0.19187085	0.19194588	0.19202596	0.19210863	0.1921925	0.19227578	0.19235845	0.19244057	0.19252215	0.1926048	0.19268724	0.19277063	0.19285508	0.19293939	0.19302359	0.19310737	0.19318946	0.19326773	0.19334117	0.19340792	0.1934654	0.19351047	0.19354135	0.19355455	0.19354701	0.19351727	0.19346073	0.19337547	0.19326001	0.19311064	0.19292632	0.19270533	0.19244641	0.19214839	0.19181177	0.19143632	0.1910215	0.19057015	0.19008206	0.18955834	0.18900219	0.18841508	0.18779871
0.1919726	0.19182122	0.19173133	0.19169042	0.19168842	0.19171357	0.19175926	0.19181731	0.19188377	0.19195504	0.1920279	0.1921023	0.19217597	0.19224916	0.19232182	0.19239467	0.19246773	0.19254148	0.19261573	0.19269186	0.19276935	0.19284704	0.19292478	0.19300334	0.19307855	0.193151	0.19321807	0.19327687	0.19332686	0.19336325	0.19338393	0.19338761	0.1933686	0.19332522	0.19325519	0.19315533	0.19302374	0.19285733	0.19265561	0.19241667	0.192139	0.19182235	0.19146627	0.19107209	0.19063927	0.1901694	0.18966407	0.18912426	0.1885527	0.1879516
0.19198456	0.19182354	0.19172534	0.19167566	0.19166437	0.19168167	0.19171873	0.19176835	0.1918261	0.19188815	0.19195253	0.19201726	0.19208145	0.19214478	0.19220844	0.19227187	0.19233532	0.1923992	0.19246578	0.19253244	0.19260162	0.19267252	0.19274467	0.19281742	0.192889	0.19295974	0.19302598	0.19308652	0.19313824	0.19318	0.19320858	0.19321963	0.19321153	0.1931811	0.19312462	0.19303975	0.19292548	0.19277743	0.19259417	0.19237486	0.19211724	0.19182062	0.19148564	0.19111112	0.19069788	0.19024643	0.18975899	0.18923742	0.18868123	0.18809466
0.19199976	0.19182993	0.19172242	0.19166502	0.19164556	0.19165426	0.19168183	0.19172335	0.1917724	0.19182575	0.19188127	0.19193627	0.19199148	0.19204548	0.19209918	0.19215307	0.19220668	0.19226202	0.19231811	0.19237652	0.19243798	0.1925005	0.19256629	0.19263306	0.19270083	0.19276772	0.19283202	0.19289327	0.19294736	0.19299275	0.19302663	0.19304572	0.1930477	0.19302762	0.19298522	0.19291595	0.19281715	0.1926863	0.19252215	0.1923213	0.19208404	0.19180767	0.19149263	0.19113877	0.19074553	0.19031373	0.18984425	0.18933985	0.18880072	0.18822923
0.19201691	0.19183913	0.19172336	0.19165742	0.19162981	0.19163042	0.19165017	0.19168317	0.19172302	0.19176814	0.19181424	0.19186056	0.19190621	0.19195089	0.1919952	0.19203883	0.19208336	0.1921287	0.19217552	0.1922248	0.19227743	0.19233242	0.19239041	0.19245076	0.19251315	0.19257578	0.19263843	0.19269839	0.19275367	0.19280165	0.19283938	0.19286586	0.19287607	0.19286755	0.19283664	0.19278139	0.19269784	0.19258438	0.19243814	0.19225693	0.19203936	0.1917832	0.1914885	0.1911547	0.19078141	0.19036922	0.1899192	0.18943247	0.18891045	0.18835557
0.19203863	0.19185162	0.1917274	0.19165319	0.19161798	0.19161005	0.19162212	0.19164653	0.19167843	0.19171456	0.1917522	0.19178993	0.19182618	0.19186151	0.1918959	0.19193023	0.19196513	0.19200037	0.1920376	0.1920778	0.192121	0.19216725	0.19221717	0.1922709	0.19232705	0.19238536	0.19244455	0.19250205	0.19255763	0.19260724	0.19264911	0.19268036	0.19269818	0.19269906	0.19268015	0.19263843	0.19257018	0.1924724	0.19234401	0.19218081	0.19198243	0.19174679	0.19147268	0.19115868	0.19080593	0.1904136	0.18998335	0.18951575	0.1890112	0.18847242
0.19206254	0.19186735	0.19173545	0.19165292	0.19160962	0.19159451	0.19159833	0.19161485	0.19163862	0.19166645	0.19169527	0.19172382	0.19175112	0.19177724	0.19180213	0.19182707	0.19185133	0.1918776	0.19190529	0.19193514	0.19196843	0.19200644	0.19204782	0.19209385	0.19214311	0.19219576	0.19225018	0.19230548	0.19235949	0.1924099	0.19245502	0.19249076	0.19251512	0.19252467	0.19251543	0.19248627	0.19243182	0.19234958	0.19223815	0.19209374	0.19191453	0.19169873	0.19144493	0.1911518	0.1908192	0.1904476	0.19003606	0.18958746	0.18910155	0.18858045
0.19209	0.19188662	0.19174635	0.19165663	0.19160551	0.19158205	0.19157864	0.19158691	0.19160314	0.19162232	0.1916424	0.19166252	0.19168112	0.1916979	0.19171372	0.19172855	0.19174361	0.19175926	0.19177696	0.19179699	0.19182149	0.19184935	0.19188228	0.19191971	0.1919621	0.19200832	0.1920577	0.19210881	0.19216082	0.1922107	0.1922571	0.19229671	0.1923265	0.19234353	0.19234389	0.19232568	0.19228458	0.19221807	0.19212258	0.19199556	0.19183521	0.19163904	0.19140492	0.1911332	0.19082099	0.19046906	0.19007814	0.18964851	0.18918079	0.18867788
0.19212042	0.1919091	0.19176066	0.19166371	0.19160497	0.1915743	0.19156304	0.19156353	0.1915716	0.19158314	0.19159493	0.19160643	0.19161606	0.19162363	0.19163051	0.19163555	0.19164082	0.19164658	0.19165403	0.19166493	0.19167867	0.19169737	0.19172063	0.19174945	0.19178368	0.19182262	0.19186646	0.19191366	0.19196172	0.19201073	0.19205752	0.19209862	0.19213289	0.19215643	0.19216579	0.19215769	0.19212869	0.19207612	0.19199647	0.19188729	0.19174464	0.19156772	0.19135422	0.19110185	0.1908105	0.19047949	0.19010916	0.18969952	0.1892509	0.188766
0.19215354	0.19193378	0.19177842	0.191674	0.19160809	0.19157012	0.19155145	0.19154435	0.19154447	0.19154821	0.19155246	0.19155547	0.19155592	0.19155532	0.19155216	0.19154817	0.19154352	0.19153966	0.1915373	0.19153708	0.19154152	0.19154947	0.19156352	0.19158329	0.1916089	0.1916402	0.19167718	0.19171818	0.1917637	0.1918092	0.19185586	0.19189876	0.19193569	0.19196454	0.19198124	0.19198245	0.19196492	0.19192591	0.19186084	0.19176777	0.19164306	0.19148521	0.19129103	0.19105932	0.19078907	0.19047883	0.19012868	0.18973903	0.1893101	0.1888439
0.19218999	0.19196257	0.19179973	0.19168791	0.19161451	0.1915696	0.19154331	0.1915296	0.19152254	0.19151822	0.19151476	0.19150883	0.19150168	0.1914915	0.19147949	0.19146575	0.1914516	0.1914379	0.19142585	0.19141534	0.19140929	0.19140732	0.19141114	0.19142109	0.19143759	0.19146106	0.19149077	0.19152592	0.19156581	0.19160843	0.19165334	0.19169617	0.19173473	0.19176796	0.191791	0.19180053	0.19179353	0.19176635	0.19171572	0.19163792	0.191531	0.19139127	0.19121644	0.19100542	0.19075544	0.19046646	0.19013673	0.18976767	0.18935855	0.18891147
0.1922286	0.19199431	0.19182402	0.19170505	0.19162515	0.19157308	0.19154008	0.19151911	0.19150475	0.19149241	0.19148111	0.19146748	0.19145182	0.19143386	0.19141231	0.19138993	0.19136527	0.19134167	0.19131958	0.19129914	0.19128254	0.19127093	0.19126444	0.19126442	0.19127157	0.19128594	0.19130713	0.19133551	0.191369	0.19140807	0.19144991	0.19149196	0.19153251	0.19156817	0.19159608	0.19161235	0.19161531	0.19159925	0.19156149	0.1914992	0.19140875	0.19128683	0.19113123	0.19093941	0.19071001	0.19044149	0.19013327	0.18978462	0.18939564	0.18896806
0.19227114	0.19202869	0.1918516	0.19172588	0.19163899	0.19158033	0.1915406	0.19151208	0.19149078	0.1914716	0.19145256	0.19143096	0.19140732	0.19138011	0.19135046	0.19131863	0.1912851	0.19125186	0.19121934	0.19118865	0.19116212	0.19113949	0.19112283	0.19111222	0.19111004	0.19111505	0.19112764	0.19114767	0.19117565	0.19120932	0.19124652	0.19128665	0.19132708	0.19136447	0.19139627	0.19141932	0.19142991	0.19142422	0.19139895	0.19135058	0.19127634	0.19117126	0.19103396	0.19086213	0.19065215	0.19040488	0.19011796	0.18978998	0.18942267	0.18901438
0.19231573	0.19206634	0.19188204	0.19174981	0.19165704	0.19159076	0.19154489	0.19150963	0.19148147	0.1914549	0.19142833	0.19139951	0.19136739	0.19133249	0.19129369	0.19125296	0.19121079	0.1911677	0.19112545	0.19108376	0.19104676	0.19101425	0.19098642	0.19096625	0.19095315	0.19094816	0.19095184	0.19096398	0.1909837	0.19101101	0.19104451	0.19108194	0.19112077	0.19115832	0.19119333	0.19122133	0.19123906	0.19124267	0.19122833	0.19119346	0.19113356	0.19104587	0.19092605	0.19077358	0.19058433	0.1903576	0.19009098	0.18978423	0.18943721	0.1890492
0.19236283	0.19210683	0.19191599	0.19177708	0.19167751	0.19160542	0.19155249	0.1915111	0.19147581	0.19144285	0.19140881	0.19137265	0.19133285	0.19128999	0.19124332	0.19119334	0.19114143	0.19108942	0.19103621	0.19098577	0.19093803	0.19089414	0.1908567	0.1908249	0.19080172	0.19078651	0.19078076	0.19078414	0.19079551	0.19081579	0.19084314	0.19087648	0.19091292	0.1909512	0.19098693	0.19101916	0.19104263	0.19105405	0.19105074	0.1910278	0.19098195	0.19090992	0.1908079	0.19067398	0.19050458	0.19029777	0.19005254	0.18976663	0.18944052	0.18907353
0.19241336	0.19215034	0.19195285	0.19180772	0.19170193	0.19162387	0.1915645	0.1915161	0.19147459	0.1914351	0.19139397	0.19135049	0.19130339	0.1912523	0.19119695	0.19113852	0.191078	0.19101663	0.19095412	0.1908935	0.19083497	0.19078103	0.19073236	0.19068985	0.19065568	0.19062985	0.19061393	0.19060719	0.190611	0.19062304	0.1906443	0.19067207	0.19070584	0.19074228	0.1907794	0.19081344	0.19084162	0.19086036	0.19086583	0.19085404	0.1908215	0.19076462	0.19067943	0.19056341	0.19041318	0.19022727	0.19000241	0.1897373	0.18943271	0.18908674
0.19246572	0.19219607	0.19199231	0.19184105	0.19172952	0.19164518	0.19158024	0.1915258	0.19147769	0.19143108	0.19138387	0.19133326	0.19127893	0.19121988	0.19115697	0.19109014	0.1910209	0.19094954	0.19087785	0.19080667	0.19073832	0.19067377	0.19061396	0.1905609	0.19051595	0.19047984	0.1904527	0.190436	0.19043027	0.19043452	0.19044772	0.19046998	0.19049875	0.19053307	0.19056925	0.1906047	0.19063655	0.19066091	0.19067377	0.19067252	0.19065234	0.1906097	0.19054064	0.19044189	0.19031048	0.19014385	0.18994027	0.18969646	0.189413	0.18908821
0.19252189	0.19224486	0.19203514	0.19187814	0.19176003	0.1916702	0.1915987	0.19153921	0.19148457	0.19143172	0.1913771	0.19132032	0.19125873	0.19119233	0.19112167	0.19104691	0.19096872	0.19088897	0.1908072	0.19072634	0.19064838	0.1905733	0.19050243	0.19043827	0.19038194	0.19033492	0.19029737	0.1902703	0.1902538	0.1902489	0.190255	0.19027013	0.1902937	0.19032377	0.19035774	0.19039442	0.1904279	0.19045734	0.19047743	0.19048473	0.19047534	0.19044593	0.19039223	0.19031045	0.19019689	0.19004992	0.18986613	0.18964383	0.18938136	0.18907817
0.19257945	0.1922963	0.1920809	0.19191784	0.19179419	0.19169846	0.19162114	0.19155617	0.19149536	0.19143695	0.19137555	0.19131215	0.19124368	0.19116998	0.1910916	0.19100903	0.1909224	0.19083348	0.19074315	0.19065306	0.19056424	0.19047832	0.19039714	0.19032224	0.19025467	0.1901961	0.19014746	0.19010969	0.19008327	0.19006866	0.19006506	0.19007275	0.19009009	0.19011572	0.19014677	0.19018191	0.1902172	0.19024923	0.19027519	0.19029057	0.19029152	0.19027406	0.19023386	0.19016892	0.19007334	0.18994504	0.18978117	0.18957978	0.18933837	0.1890563
0.19263974	0.19235072	0.19212934	0.1919604	0.1918314	0.19173008	0.19164729	0.19157618	0.19150987	0.19144577	0.19137807	0.19130817	0.19123316	0.19115248	0.1910669	0.19097641	0.19088167	0.19078442	0.1906848	0.19058523	0.19048604	0.19038999	0.1902986	0.19021218	0.19013335	0.19006366	0.19000348	0.18995467	0.1899172	0.18989232	0.18987995	0.1898784	0.18988922	0.18990855	0.18993637	0.1899689	0.1900037	0.19003865	0.19006872	0.1900906	0.19010049	0.19009456	0.1900675	0.19001734	0.18993884	0.18982857	0.18968481	0.18950433	0.18928346	0.18902308
0.19270268	0.19240731	0.1921803	0.19200622	0.19187114	0.1917649	0.19167712	0.19160011	0.19152835	0.19145793	0.19138515	0.191309	0.19122703	0.1911403	0.19104664	0.19094893	0.19084662	0.1907408	0.19063225	0.19052336	0.19041479	0.19030887	0.19020602	0.19010927	0.1900194	0.18993795	0.18986616	0.18980578	0.18975775	0.18972173	0.18969923	0.18968901	0.18969086	0.18970397	0.18972638	0.18975551	0.18978953	0.18982504	0.18985845	0.18988563	0.18990389	0.18990779	0.1898933	0.18985665	0.18979469	0.18970251	0.18957704	0.18941647	0.18921684	0.18897822
0.19276749	0.19246623	0.19223323	0.19205374	0.19191405	0.19180235	0.19170928	0.19162752	0.19155034	0.1914746	0.19139576	0.19131418	0.19122562	0.19113185	0.19103214	0.19092679	0.19081704	0.19070289	0.19058597	0.19046769	0.19034982	0.19023378	0.19012046	0.19001293	0.18991159	0.18981865	0.18973494	0.18966354	0.18960342	0.18955678	0.18952303	0.18950295	0.18949676	0.1895023	0.18951781	0.1895433	0.18957505	0.18960938	0.18964487	0.18967691	0.18970084	0.18971398	0.1897105	0.18968773	0.18964058	0.18956521	0.18945864	0.18931754	0.18913877	0.18892136
0.19283417	0.1925279	0.19228914	0.19210517	0.19195989	0.19184305	0.19174537	0.1916582	0.19157556	0.1914946	0.19140993	0.19132233	0.19122809	0.19112876	0.19102213	0.19091037	0.19079232	0.19067024	0.19054541	0.19041821	0.19029093	0.19016495	0.1900417	0.18992299	0.1898101	0.18970616	0.18961114	0.18952745	0.1894556	0.18939751	0.18935317	0.18932271	0.1893064	0.18930352	0.18931258	0.18933219	0.18935974	0.18939301	0.18942936	0.18946391	0.1894932	0.18951409	0.18952107	0.18950996	0.18947744	0.1894182	0.18932956	0.1892077	0.18904945	0.18885258
0.19290343	0.1925916	0.19234756	0.19215855	0.19200835	0.19188741	0.1917843	0.1916922	0.19160475	0.1915177	0.19142869	0.1913345	0.19123521	0.19112906	0.19101685	0.19089729	0.19077294	0.19064292	0.19051039	0.19037461	0.19023839	0.19010267	0.18996927	0.18983993	0.18971664	0.18960088	0.18949369	0.18939862	0.1893149	0.18924475	0.18918869	0.18914731	0.18912068	0.18910898	0.18910992	0.189123	0.18914635	0.1891767	0.18921223	0.18924865	0.18928212	0.18930857	0.18932489	0.18932493	0.18930542	0.18926175	0.18918961	0.18908644	0.1889483	0.1887729
0.19297476	0.19265705	0.19240816	0.19221415	0.19205973	0.19193354	0.19182539	0.19172905	0.19163705	0.19154528	0.19145079	0.1913516	0.1912465	0.19113457	0.19101582	0.19089015	0.1907585	0.19062167	0.19048095	0.19033691	0.19019195	0.19004668	0.1899035	0.18976405	0.1896295	0.18950257	0.18938404	0.18927655	0.18918109	0.18909839	0.1890308	0.18897763	0.18894026	0.18891838	0.18891029	0.18891636	0.1889334	0.1889605	0.18899408	0.18903032	0.18906677	0.18909864	0.18912224	0.1891326	0.1891248	0.18909582	0.18904033	0.1889557	0.18883678	0.18868117
0.19304788	0.19272456	0.19247136	0.19227232	0.19211331	0.19198237	0.19187023	0.191769	0.19167201	0.19157551	0.19147652	0.19137236	0.19126123	0.19114372	0.19101912	0.19088775	0.19074929	0.19060525	0.19045675	0.19030502	0.19015148	0.18999726	0.18984476	0.1896944	0.18954948	0.1894112	0.18928137	0.18916166	0.18905404	0.18895957	0.1888786	0.18881387	0.1887652	0.1887329	0.18871537	0.18871292	0.18872349	0.18874505	0.18877533	0.18881124	0.18884884	0.18888462	0.18891478	0.18893348	0.1889371	0.18892181	0.18888155	0.18881366	0.18871367	0.18857808
0.19312313	0.19279441	0.19253618	0.1923324	0.19216919	0.192034	0.19191742	0.19181198	0.1917101	0.19160888	0.19150533	0.19139636	0.19128084	0.19115782	0.19102733	0.19088897	0.19074494	0.1905939	0.19043806	0.19027922	0.190117	0.18995379	0.18979117	0.18963197	0.18947619	0.18932694	0.18918559	0.18905419	0.18893412	0.18882652	0.18873471	0.18865725	0.1885969	0.18855229	0.18852508	0.18851313	0.18851613	0.18853153	0.1885578	0.1885913	0.18862888	0.188668	0.18870248	0.18872912	0.18874237	0.18873894	0.18871337	0.18866159	0.18857941	0.18846445
0.19319883	0.19286603	0.19260293	0.19239487	0.19222748	0.19208758	0.19196735	0.19185703	0.19175172	0.19164586	0.19153759	0.19142362	0.19130248	0.19117476	0.1910386	0.19089544	0.19074446	0.1905874	0.19042513	0.19025774	0.19008805	0.18991652	0.18974498	0.1895756	0.18941008	0.18924977	0.1890975	0.18895356	0.18882152	0.18870187	0.18859667	0.18850738	0.18843417	0.18837829	0.18833981	0.1883179	0.18831185	0.18832049	0.18834132	0.18837172	0.1884082	0.18844801	0.18848614	0.1885181	0.18854132	0.18854852	0.18853606	0.18849984	0.18843573	0.18833879
0.19327763	0.19293964	0.19267207	0.19245952	0.19228774	0.1921438	0.19201905	0.19190514	0.19179514	0.19168562	0.19157305	0.19145414	0.19132891	0.19119602	0.19105479	0.19090551	0.19074926	0.19058555	0.19041625	0.19024184	0.19006452	0.18988477	0.18970436	0.18952593	0.18935043	0.18917947	0.18901569	0.18886036	0.18871614	0.18858463	0.18846628	0.18836409	0.18827862	0.18821037	0.18816029	0.1881278	0.18811211	0.18811253	0.18812642	0.18815207	0.18818657	0.18822657	0.1882669	0.18830386	0.18833324	0.18835141	0.18835089	0.18832928	0.18828118	0.1882031
0.19335654	0.19301431	0.1927428	0.19252586	0.19234988	0.1922028	0.19207394	0.19195555	0.19184178	0.19172777	0.19161099	0.1914885	0.19135794	0.1912204	0.19107434	0.19092023	0.19075856	0.190589	0.19041274	0.19023234	0.19004679	0.18985933	0.18967059	0.18948275	0.18929733	0.18911597	0.18894173	0.188775	0.18861815	0.18847361	0.18834347	0.18822809	0.18812971	0.18804884	0.18798698	0.18794295	0.18791702	0.18790802	0.18791515	0.1879347	0.1879653	0.18800324	0.18804516	0.18808596	0.18812141	0.18814713	0.188158	0.18814997	0.18811771	0.18805745
0.193438	0.19309047	0.19281396	0.19259427	0.1924141	0.1922631	0.19213042	0.19200827	0.19189072	0.19177291	0.19165182	0.19152495	0.19139071	0.19124883	0.1910976	0.19093838	0.19077124	0.19059545	0.19041383	0.19022632	0.19003451	0.18983948	0.18964285	0.18944603	0.18925083	0.18906018	0.1888746	0.18869641	0.18852745	0.18837097	0.18822809	0.18809986	0.18798842	0.18789475	0.18781996	0.18776387	0.18772653	0.18770754	0.1877057	0.18771893	0.1877453	0.18777978	0.1878212	0.18786407	0.18790448	0.18793769	0.18795912	0.1879629	0.18794496	0.18790066
0.19352058	0.1931688	0.19288851	0.19266407	0.19248012	0.19232555	0.19218929	0.1920634	0.19194219	0.19182053	0.19169539	0.19156437	0.19142592	0.19127986	0.1911245	0.19096023	0.19078782	0.190607	0.19041999	0.19022557	0.19002673	0.18982509	0.1896201	0.1894149	0.18921067	0.18901008	0.1888142	0.18862507	0.18844527	0.18827641	0.18812034	0.18797955	0.1878547	0.18774787	0.18765959	0.18759081	0.18754254	0.18751277	0.18750128	0.1875062	0.18752618	0.18755758	0.18759656	0.1876406	0.18768455	0.18772359	0.18775287	0.18776798	0.18776366	0.18773502
0.19360355	0.19324718	0.19296388	0.19273531	0.19254813	0.19238934	0.19224942	0.19212028	0.19199465	0.19186965	0.19174087	0.19160655	0.19146399	0.1913138	0.19115399	0.19098556	0.19080824	0.1906228	0.19042921	0.19023016	0.19002445	0.1898153	0.18960358	0.18939051	0.18917763	0.18896684	0.18876141	0.18856114	0.18836986	0.18818876	0.18802053	0.18786603	0.18772802	0.18760844	0.18750668	0.18742532	0.18736443	0.1873233	0.18730071	0.1872972	0.18730997	0.18733594	0.1873721	0.18741505	0.1874611	0.18750483	0.1875414	0.18756604	0.18757436	0.18755981
0.19368815	0.1933282	0.19303954	0.19280781	0.1926172	0.19245523	0.19231158	0.19217901	0.19205084	0.19192186	0.19178957	0.1916509	0.19150518	0.19135022	0.1911869	0.19101384	0.19083181	0.19064191	0.19044337	0.19023812	0.19002673	0.18981105	0.18959224	0.18937087	0.18914977	0.18893099	0.1887145	0.18850452	0.18830204	0.18810992	0.18792807	0.1877613	0.18760988	0.18747634	0.18736157	0.18726689	0.18719259	0.1871392	0.18710619	0.18709233	0.18709666	0.18711561	0.18714774	0.18718925	0.18723583	0.18728223	0.18732503	0.18735823	0.18737711	0.18737641
0.19377398	0.19340973	0.1931177	0.19288185	0.19268742	0.19252196	0.19237542	0.19223955	0.19210814	0.19197553	0.19184001	0.19169803	0.19154823	0.19138965	0.1912227	0.1910455	0.1908592	0.19066396	0.19046137	0.19025035	0.19003397	0.18981175	0.189586	0.18935736	0.18912835	0.1889005	0.18867485	0.18845466	0.1882411	0.18803704	0.18784375	0.18766442	0.1874994	0.18735254	0.18722394	0.18711562	0.18702778	0.18696201	0.186917	0.18689206	0.18688747	0.18689862	0.18692544	0.18696353	0.18700828	0.18705708	0.18710452	0.18714455	0.18717362	0.18718533
0.1938601	0.19349185	0.19319645	0.19295704	0.19275965	0.1925906	0.19244057	0.19230157	0.19216642	0.19203126	0.19189233	0.19174713	0.19159397	0.19143248	0.19126043	0.1910795	0.19088963	0.19068989	0.19048226	0.19026673	0.19004479	0.18981656	0.1895842	0.18934897	0.1891127	0.18887556	0.1886419	0.1884117	0.18818757	0.1879723	0.18776718	0.18757465	0.18739706	0.18723631	0.18709418	0.18697149	0.18687025	0.18679097	0.18673363	0.18669727	0.18668163	0.18668534	0.186705	0.18673846	0.18678114	0.18682972	0.18688042	0.18692634	0.18696296	0.18698585
0.19394706	0.19357514	0.19327596	0.19303375	0.19283247	0.19266033	0.1925073	0.19236454	0.19222674	0.19208856	0.19194598	0.1917978	0.19164135	0.19147629	0.1913009	0.191117	0.19092277	0.19071952	0.19050714	0.19028668	0.19005962	0.18982622	0.18958808	0.18934561	0.18910176	0.18885723	0.18861479	0.18837544	0.18814097	0.18791482	0.18769822	0.18749332	0.18730287	0.18712837	0.18697238	0.18683581	0.18672076	0.18662742	0.18655673	0.18650833	0.18648154	0.18647498	0.18648711	0.18651444	0.18655401	0.18660164	0.18665324	0.18670362	0.1867479	0.18678054
0.19403487	0.19365901	0.19335622	0.19311017	0.19290635	0.19273143	0.1925755	0.19242917	0.19228862	0.19214639	0.19200155	0.19185072	0.19169086	0.19152209	0.19134414	0.19115579	0.19095805	0.19075091	0.19053513	0.19030988	0.19007781	0.18983969	0.18959528	0.1893473	0.18909709	0.18884477	0.18859383	0.18834561	0.18810168	0.18786475	0.18763632	0.18741976	0.18721676	0.18702859	0.18685846	0.18670861	0.18657881	0.18647175	0.18638721	0.18632558	0.18628651	0.18627009	0.18627298	0.1862931	0.18632749	0.18637282	0.18642429	0.18647741	0.18652683	0.18656802
0.19412327	0.19374354	0.19343774	0.19318837	0.19298081	0.1928033	0.19264418	0.19249478	0.19235101	0.19220714	0.19205868	0.19190447	0.19174159	0.19156997	0.19138876	0.19119766	0.19099638	0.19078548	0.19056542	0.19033647	0.19010015	0.18985629	0.18960717	0.18935329	0.18909606	0.18883765	0.18857867	0.18832138	0.18806869	0.18782131	0.18758252	0.18735385	0.18713774	0.18693699	0.18675363	0.18658838	0.18644506	0.18632355	0.18622525	0.18614995	0.1860988	0.18607038	0.1860626	0.1860744	0.18610322	0.18614405	0.1861945	0.18624875	0.18630281	0.18635097
0.19421172	0.19382873	0.19351928	0.19326745	0.19305696	0.19287585	0.19271329	0.19256195	0.19241524	0.19226816	0.19211696	0.19195953	0.19179413	0.1916197	0.19143504	0.19124109	0.19103652	0.19082244	0.19059858	0.19036588	0.19012547	0.18987674	0.18962279	0.1893639	0.18910047	0.18883477	0.18856893	0.18830377	0.18804175	0.18778506	0.18753573	0.18729581	0.18706763	0.18685368	0.18665636	0.18647744	0.18631981	0.1861835	0.18607053	0.1859814	0.18591717	0.18587562	0.18585753	0.18585995	0.18588059	0.18591683	0.18596461	0.18601897	0.18607572	0.18612877
0.19430032	0.19391412	0.19360173	0.19334611	0.19313282	0.19294891	0.19278377	0.19262937	0.19247994	0.19232944	0.1921761	0.19201595	0.19184822	0.19167084	0.19148302	0.19128588	0.19107875	0.19086069	0.19063385	0.19039765	0.19015276	0.18990104	0.18964174	0.1893777	0.18910876	0.18883714	0.18856409	0.18829103	0.18802118	0.1877552	0.18749548	0.18724422	0.1870048	0.18677843	0.18656795	0.18637504	0.18620266	0.18605158	0.18592392	0.18582064	0.18574172	0.18568799	0.18565775	0.18564954	0.18566202	0.18569152	0.18573484	0.18578722	0.1858452	0.18590248
0.19438979	0.19399974	0.19368371	0.19342554	0.19320929	0.19302285	0.19285476	0.1926975	0.1925452	0.19239247	0.19223595	0.19207305	0.19190222	0.1917226	0.19153303	0.19133274	0.1911221	0.19090208	0.1906713	0.19043162	0.19018403	0.18992758	0.1896641	0.18939488	0.18912107	0.18884322	0.18856412	0.18828452	0.18800585	0.18773168	0.18746236	0.18720095	0.1869492	0.18671095	0.18648669	0.18628085	0.18609357	0.1859281	0.18578605	0.18566763	0.18557498	0.18550679	0.18546408	0.18544436	0.18544728	0.18546873	0.18550631	0.18555641	0.18561338	0.18567404
0.19447982	0.19408497	0.19376662	0.19350523	0.19328612	0.19309612	0.19292635	0.19276646	0.19261178	0.192456	0.19229715	0.19213183	0.19195783	0.1917758	0.19158295	0.19138059	0.19116737	0.19094396	0.19071089	0.19046801	0.1902165	0.18995625	0.18968958	0.18941626	0.18913758	0.1888545	0.18856895	0.18828252	0.18799697	0.18771315	0.18743539	0.18716407	0.18690187	0.18665102	0.18641454	0.18619496	0.18599325	0.18581331	0.18565556	0.18552282	0.18541497	0.18533286	0.18527633	0.185245	0.18523657	0.18524882	0.18528058	0.18532544	0.18538111	0.18544209
0.19456834	0.19417144	0.19384935	0.19358543	0.19336346	0.19317105	0.19299766	0.19283542	0.19267783	0.19252008	0.19235799	0.19219021	0.19201438	0.19182926	0.19163463	0.19142896	0.19121322	0.1909877	0.19075194	0.19050604	0.19025138	0.18998878	0.18971753	0.18943998	0.1891571	0.18886882	0.18857786	0.18828493	0.18799254	0.18770155	0.18741447	0.18713346	0.18686114	0.18659887	0.1863498	0.18611722	0.18590152	0.18570727	0.18553539	0.1853866	0.18526404	0.18516669	0.18509659	0.18505158	0.1850313	0.1850339	0.18505698	0.18509647	0.18514872	0.18520914
0.19465727	0.19425747	0.19393238	0.1936656	0.19344077	0.1932462	0.19306983	0.19290502	0.1927444	0.1925841	0.19242014	0.19224992	0.19207144	0.19188383	0.1916866	0.19147906	0.19126093	0.19103256	0.19079399	0.19054557	0.19028811	0.19002198	0.18974811	0.18946673	0.1891791	0.18888661	0.18859102	0.18829195	0.18799321	0.18769512	0.18739948	0.1871094	0.18682721	0.18655393	0.18629311	0.1860473	0.1858193	0.18560973	0.18542269	0.18525952	0.18512064	0.18500885	0.18492322	0.18486531	0.18483135	0.18482348	0.18483701	0.18486963	0.18491702	0.18497567
0.19474646	0.19434321	0.19401556	0.19374567	0.19351822	0.19332059	0.19314167	0.19297431	0.19281173	0.19264838	0.19248185	0.19230935	0.19212846	0.19193856	0.19173884	0.19152956	0.19130918	0.19107819	0.19083689	0.19058646	0.19032624	0.19005695	0.1897799	0.18949535	0.18920448	0.18890785	0.18860717	0.18830305	0.18799819	0.18769309	0.18739025	0.1870918	0.18679968	0.1865157	0.18624347	0.18598583	0.18574378	0.18552056	0.1853189	0.18513992	0.18498631	0.18485872	0.1847586	0.1846853	0.1846393	0.18461859	0.1846213	0.18464549	0.18468702	0.18474172
0.19483474	0.19442877	0.19409785	0.19382551	0.19359516	0.1933953	0.19321404	0.19304428	0.1928786	0.19271326	0.19254446	0.19236907	0.19218601	0.19199395	0.19179207	0.19158024	0.19135773	0.19112442	0.19088116	0.19062796	0.1903652	0.1900939	0.18981422	0.18952592	0.1892319	0.18893145	0.18862611	0.18831784	0.18800712	0.18769588	0.18738598	0.18707946	0.18677852	0.18648508	0.18620217	0.18593192	0.18567702	0.18544018	0.18522346	0.1850299	0.18486017	0.18471712	0.18460155	0.18451329	0.18445304	0.18441954	0.18441078	0.18442513	0.18445967	0.18450919
0.19492313	0.19451356	0.19418012	0.1939048	0.19367227	0.19346909	0.19328521	0.19311287	0.1929458	0.19277744	0.19260612	0.19242844	0.19224335	0.19204938	0.1918449	0.19163072	0.19140613	0.19117066	0.19092575	0.19067058	0.19040582	0.19013143	0.18984926	0.18955848	0.18926127	0.18895754	0.18864849	0.18833521	0.18801945	0.18770245	0.18738633	0.1870724	0.18676275	0.18646038	0.18616727	0.1858854	0.18561806	0.18536775	0.18513748	0.1849284	0.18474358	0.18458503	0.18445352	0.18434918	0.18427452	0.18422674	0.1842061	0.18420969	0.1842348	0.18427856
0.19501135	0.19459832	0.19426206	0.19398455	0.19374913	0.19354314	0.19335718	0.19318213	0.19301161	0.19284166	0.19266814	0.19248833	0.19230023	0.1921039	0.19189805	0.19168204	0.19145507	0.19121808	0.19097105	0.19071312	0.19044653	0.19017029	0.18988556	0.18959224	0.18929267	0.18898533	0.18867275	0.18835574	0.18803531	0.18771341	0.18739076	0.18707016	0.18675292	0.18644144	0.18613833	0.18584609	0.18556708	0.18530361	0.18505895	0.18483564	0.18463585	0.18446055	0.18431365	0.184194	0.1841037	0.18404143	0.1840068	0.18399909	0.18401417	0.18405017
0.19509786	0.19468255	0.1943438	0.19406277	0.19382524	0.19361724	0.19342858	0.19325088	0.19307804	0.19290559	0.19272959	0.19254683	0.19235757	0.19215919	0.1919514	0.19173244	0.19150373	0.19126502	0.19101584	0.19075641	0.190487	0.19020978	0.18992269	0.18962747	0.18932448	0.18901494	0.18869925	0.18837899	0.18805425	0.18772727	0.18739912	0.18707246	0.18674827	0.18642795	0.18611638	0.18581387	0.18552282	0.18524782	0.18498959	0.18475156	0.18453632	0.18434617	0.18418232	0.18404719	0.18394087	0.18386362	0.18381518	0.18379417	0.18379803	0.1838251
0.19518447	0.19476616	0.19442411	0.19414091	0.19390061	0.19369064	0.19349912	0.19331884	0.19314402	0.19296917	0.19279033	0.19260627	0.19241399	0.19221365	0.19200331	0.19178295	0.1915519	0.19131143	0.19106056	0.19079933	0.19052911	0.19024897	0.1899603	0.18966284	0.18935794	0.18904579	0.18872738	0.18840393	0.18807533	0.1877447	0.18741153	0.18707918	0.18674806	0.1864208	0.18609938	0.18578732	0.18548626	0.18519875	0.18492758	0.18467563	0.18444623	0.18424004	0.18406047	0.18390971	0.18378645	0.18369392	0.18363094	0.18359527	0.18358806	0.18360457
0.19527021	0.1948489	0.19450438	0.19421923	0.19397628	0.19376308	0.19356906	0.19338661	0.19320865	0.1930317	0.19285077	0.19266424	0.19247001	0.19226724	0.19205497	0.19183233	0.19159973	0.19135745	0.19110508	0.19084254	0.19056979	0.19028851	0.18999791	0.18969887	0.18939197	0.18907753	0.1887567	0.18842977	0.18809903	0.18776393	0.18742667	0.18708885	0.18675175	0.18641743	0.18608856	0.18576744	0.18545593	0.18515673	0.18487349	0.18460836	0.18436377	0.18414304	0.1839476	0.18377998	0.18364128	0.18353234	0.18345366	0.1834037	0.1833835	0.18338844
0.1953543	0.19493078	0.19458395	0.19429548	0.19405004	0.19383475	0.1936383	0.19345316	0.19327304	0.19309326	0.19291005	0.19272149	0.19252527	0.19232017	0.1921056	0.19188169	0.19164783	0.19140309	0.1911488	0.19088477	0.19061048	0.19032761	0.19003546	0.18973485	0.1894256	0.1891098	0.18878694	0.18845797	0.18812409	0.18778557	0.18744406	0.18710145	0.18675938	0.18641892	0.18608281	0.18575287	0.18543187	0.18512219	0.18482763	0.18454927	0.1842902	0.18405491	0.18384361	0.18365979	0.18350437	0.18337978	0.18328488	0.18321991	0.18318501	0.18317735
0.19543871	0.19501194	0.19466236	0.19437176	0.1941236	0.19390567	0.19370669	0.1935191	0.19333674	0.19315404	0.19296902	0.19277784	0.19257928	0.19237208	0.19215572	0.19192956	0.1916937	0.19144791	0.19119132	0.19092578	0.19065055	0.19036606	0.19007233	0.18977045	0.18946022	0.1891421	0.18881758	0.18848655	0.18814954	0.18780898	0.18746419	0.18711716	0.1867699	0.18642366	0.18608084	0.18574324	0.1854139	0.18509421	0.18478782	0.18449727	0.18422544	0.18397483	0.18374881	0.18354854	0.18337679	0.18323508	0.183124	0.18304382	0.18299422	0.18297338
0.1955216	0.19509226	0.1947402	0.19444658	0.1941964	0.19397584	0.19377433	0.19358432	0.19339934	0.19321436	0.1930266	0.19283336	0.19263266	0.19242266	0.19220483	0.1919768	0.19173896	0.19149147	0.19123359	0.19096637	0.1906901	0.19040418	0.1901089	0.1898061	0.1894942	0.18917468	0.18884858	0.1885156	0.18817674	0.18783316	0.18748568	0.18713517	0.18678378	0.1864326	0.18608356	0.18573889	0.1854011	0.18507245	0.18475527	0.18445295	0.1841675	0.18390359	0.1836626	0.18344635	0.18325827	0.18310031	0.18297148	0.18287513	0.18281022	0.18277527
0.19560355	0.19517168	0.19481647	0.19452062	0.19426757	0.19404455	0.19384077	0.19364828	0.19346064	0.19327354	0.19308344	0.19288728	0.19268465	0.19247344	0.19225281	0.19202234	0.19178373	0.19153357	0.19127426	0.19100589	0.19072786	0.19044037	0.19014478	0.18984039	0.18952748	0.18920681	0.18887904	0.18854494	0.18820423	0.18785846	0.1875085	0.18715462	0.18679953	0.1864437	0.1860895	0.18573844	0.18539292	0.18505551	0.1847285	0.18441519	0.18411829	0.18384007	0.1835843	0.18335226	0.18314907	0.18297374	0.18282895	0.18271509	0.18263404	0.1825845
0.19568384	0.19524963	0.19489226	0.19459331	0.19433826	0.19411239	0.19390634	0.19371161	0.19352078	0.19333133	0.19313839	0.19294009	0.19273515	0.1925219	0.19229911	0.19206735	0.19182584	0.19157423	0.19131353	0.1910434	0.19076456	0.19047609	0.19017911	0.18987307	0.18955985	0.1892381	0.18890965	0.18857351	0.1882312	0.18788385	0.18753126	0.18717557	0.18681663	0.1864577	0.18609852	0.18574145	0.18538919	0.18504405	0.18470827	0.18438393	0.1840753	0.18378437	0.18351418	0.18326859	0.18304801	0.18285635	0.18269506	0.18256475	0.18246728	0.18240127
0.19576344	0.19532599	0.19496697	0.19466561	0.19440752	0.19417898	0.19397005	0.19377269	0.19358018	0.1933877	0.19319278	0.1929917	0.19278455	0.19256866	0.19234428	0.19211045	0.1918673	0.19161412	0.19135211	0.19108015	0.19079947	0.19050974	0.1902121	0.18990538	0.18959093	0.18926823	0.18893874	0.18860169	0.18825841	0.18790945	0.18755531	0.18719734	0.1868361	0.18647268	0.18610942	0.18574789	0.18538918	0.18503706	0.18469279	0.18435925	0.18403976	0.18373623	0.18345273	0.18319196	0.18295613	0.18274856	0.1825701	0.18242325	0.18230845	0.18222539
0.19584173	0.19540174	0.19503948	0.19473618	0.19447538	0.19424486	0.19403365	0.19383329	0.19363761	0.19344267	0.19324538	0.19304267	0.19283266	0.19261435	0.19238771	0.19215176	0.19190633	0.19165182	0.19138788	0.19111526	0.19083318	0.1905424	0.19024307	0.18993568	0.18962057	0.1892969	0.1889666	0.18862946	0.18828505	0.1879348	0.18757953	0.18721905	0.1868559	0.18648945	0.18612316	0.1857567	0.185393	0.1850338	0.184682	0.18433967	0.18400943	0.18369457	0.18339871	0.1831241	0.18287349	0.18264896	0.18245465	0.18229008	0.182158	0.18205929
0.19591884	0.19547632	0.19511205	0.19480544	0.1945423	0.1943089	0.19409469	0.19389188	0.1936942	0.19349673	0.19329625	0.1930911	0.1928786	0.1926586	0.19242918	0.19219147	0.19194424	0.1916881	0.19142278	0.19114757	0.19086489	0.19057254	0.19027281	0.18996413	0.18964806	0.18932468	0.18899313	0.18865481	0.1883102	0.18795916	0.18760246	0.18724078	0.18687572	0.18650725	0.18613774	0.18576741	0.18539923	0.18503392	0.18467586	0.18432482	0.18398544	0.18366031	0.18335214	0.18306361	0.18279812	0.1825588	0.1823475	0.18216664	0.18201742	0.18190095
0.1959934	0.19554934	0.19518206	0.19487366	0.1946083	0.1943722	0.19415513	0.19394936	0.19374877	0.19354883	0.19334614	0.19313805	0.19292323	0.19270039	0.19246973	0.19222972	0.19197974	0.19172198	0.19145475	0.19117886	0.19089423	0.19060084	0.1902999	0.1899907	0.18967357	0.18934971	0.18901797	0.18867922	0.18833378	0.18798196	0.18762445	0.18726242	0.18689571	0.18652569	0.18615356	0.18577978	0.18540782	0.18503764	0.18467233	0.184315	0.18396653	0.18363196	0.18331161	0.18301079	0.18273167	0.18247712	0.18224943	0.18205142	0.18188536	0.18175179
0.196067	0.19562025	0.19525078	0.19494006	0.1946719	0.1944332	0.19421387	0.19400501	0.19380185	0.19359908	0.19339368	0.19318378	0.19296604	0.19274141	0.19250706	0.19226521	0.19201386	0.1917538	0.19148487	0.19120747	0.19092184	0.19062698	0.19032499	0.19001584	0.18969782	0.18937296	0.18904053	0.18870123	0.1883558	0.18800375	0.18764567	0.18728286	0.18691562	0.18654345	0.1861691	0.18579337	0.1854173	0.18504287	0.1846727	0.18430854	0.18395256	0.18360816	0.18327771	0.18296482	0.18267176	0.18240279	0.18216014	0.18194602	0.18176243	0.1816118
0.19613975	0.1956903	0.19531831	0.195005	0.19473442	0.19449303	0.19427058	0.19405973	0.19385326	0.19364835	0.19343957	0.19322668	0.19300666	0.19277939	0.19254312	0.19229877	0.19204533	0.19178301	0.19151291	0.1912337	0.19094685	0.19065142	0.19034837	0.1900374	0.18971884	0.1893934	0.18906055	0.18872145	0.18837565	0.18802351	0.18766502	0.18730186	0.18693309	0.18656081	0.18618551	0.18580732	0.18542832	0.18505028	0.18467541	0.18430516	0.1839426	0.18358938	0.18324971	0.1829257	0.18262026	0.18233731	0.18207934	0.18184845	0.18164897	0.18148051
0.19621003	0.19575799	0.19538406	0.19506833	0.19479458	0.19455114	0.19432566	0.19411203	0.19390276	0.19369474	0.19348402	0.193268	0.19304538	0.19281554	0.19257718	0.19233006	0.1920746	0.19181047	0.19153804	0.19125763	0.19096893	0.19067234	0.19036797	0.19005612	0.18973762	0.18941146	0.18907943	0.18873933	0.18839374	0.18804085	0.18768287	0.18731928	0.18695042	0.18657641	0.18620004	0.18582046	0.18543975	0.18505882	0.18468036	0.18430422	0.18393543	0.18357489	0.18322632	0.1828918	0.18257517	0.18227825	0.18200569	0.18176062	0.18154329	0.18135819
0.19627863	0.1958248	0.19544822	0.19512987	0.19485378	0.19460732	0.19437933	0.19416262	0.19395098	0.19373998	0.19352585	0.19330686	0.19308203	0.1928492	0.19260824	0.19235948	0.19210166	0.19183558	0.19156109	0.19127898	0.19098803	0.19069064	0.1903853	0.1900725	0.1897534	0.18942674	0.18909398	0.18875447	0.1884081	0.1880563	0.1876978	0.18733472	0.18696553	0.18659183	0.18621418	0.18583363	0.18545094	0.18506798	0.18468559	0.18430585	0.18393153	0.18356411	0.18320732	0.1828635	0.18253565	0.18222676	0.1819407	0.18167982	0.1814472	0.181245
0.19634584	0.19588968	0.19551021	0.19518968	0.19491068	0.19466111	0.19443104	0.19421166	0.19399735	0.19378252	0.19356611	0.19334489	0.19311643	0.19288105	0.19263783	0.19238624	0.19212621	0.19185793	0.19158152	0.19129786	0.19100533	0.19070593	0.19039989	0.19008644	0.1897662	0.18943924	0.18910575	0.18876666	0.18842058	0.18806872	0.1877105	0.18734702	0.18697801	0.18660484	0.18622673	0.18584532	0.18546171	0.18507645	0.1846919	0.18430893	0.18392995	0.18355636	0.18319237	0.18283966	0.18250212	0.18218146	0.18188259	0.18160702	0.18135887	0.18114018
0.19641101	0.19595215	0.19557066	0.19524723	0.19496664	0.19471455	0.1944806	0.19425875	0.19404079	0.19382389	0.19360411	0.19337927	0.19314872	0.19291048	0.19266427	0.19240975	0.19214773	0.19187772	0.19159871	0.19131297	0.19101939	0.19071883	0.1904112	0.19009659	0.1897755	0.18944803	0.18911469	0.18877521	0.18842925	0.1880776	0.1877198	0.18735689	0.18698815	0.18661445	0.18623759	0.1858556	0.1854715	0.18508485	0.18469799	0.18431225	0.18392883	0.18355092	0.18318066	0.18282026	0.182473	0.18214229	0.1818305	0.18154222	0.18127841	0.18104357
0.19647436	0.19601372	0.19562897	0.19530344	0.19501942	0.1947647	0.19452831	0.194303	0.19408235	0.1938628	0.19364008	0.19341233	0.19317868	0.19293752	0.192689	0.19243181	0.19216704	0.19189411	0.19161361	0.1913254	0.19103011	0.19072822	0.19041929	0.19010365	0.1897819	0.18945417	0.1891201	0.18878064	0.18843448	0.18808292	0.18772608	0.18736354	0.18699527	0.1866231	0.18624517	0.18586388	0.1854791	0.18509258	0.184704	0.18431611	0.18392982	0.18354723	0.18317112	0.18280417	0.18244876	0.18210772	0.18178502	0.1814833	0.18120614	0.1809564
0.19653478	0.1960721	0.19568619	0.19535752	0.1950711	0.19481331	0.19457443	0.19434556	0.1941222	0.19389942	0.19367343	0.19344261	0.1932059	0.19296175	0.19271024	0.19245067	0.19218329	0.19190808	0.19162521	0.19133493	0.19103768	0.19073403	0.1904242	0.19010773	0.1897852	0.18945655	0.18912241	0.18878189	0.18843615	0.18808559	0.18772861	0.18736674	0.1869996	0.1866273	0.18625095	0.18586974	0.1854844	0.18509743	0.18470846	0.18431824	0.18393022	0.18354428	0.18316412	0.18279022	0.18242757	0.18207827	0.18174481	0.18143141	0.18114004	0.18087578
0.196594	0.19612873	0.19574063	0.19540936	0.19512016	0.19485976	0.19461794	0.19438589	0.19415924	0.19393331	0.19370455	0.1934708	0.19323051	0.19298357	0.19272894	0.19246681	0.19219649	0.19191882	0.19163401	0.19134113	0.19104266	0.19073701	0.190425	0.19010769	0.18978406	0.18945524	0.18912002	0.18878002	0.1884343	0.18808341	0.1877277	0.18736652	0.18700016	0.186629	0.18625244	0.18587238	0.1854879	0.18510054	0.18471122	0.18432051	0.1839307	0.1835419	0.18315753	0.18277898	0.18240982	0.18205234	0.1817097	0.18138534	0.18108115	0.18080276
0.19665098	0.19618368	0.19579285	0.19545928	0.1951673	0.19490385	0.19465852	0.19442439	0.19419467	0.1939655	0.19373338	0.19349575	0.1932531	0.1930029	0.19274491	0.19248	0.19220704	0.19192642	0.19163874	0.19134457	0.19104373	0.19073595	0.19042277	0.19010395	0.18977916	0.18944922	0.18911433	0.1887738	0.18842836	0.18807799	0.18772198	0.18736205	0.18699661	0.1866259	0.18625095	0.1858719	0.18548839	0.18510142	0.18471254	0.18432069	0.18392953	0.18353921	0.18315166	0.1827693	0.18239401	0.18202926	0.18167809	0.18134363	0.18102843	0.18073632
0.19670537	0.19623613	0.19584222	0.19550651	0.195212	0.1949459	0.19469759	0.19446018	0.1942271	0.19399399	0.19375937	0.1935184	0.19327238	0.19301897	0.19275835	0.19248977	0.1922141	0.19193044	0.19164112	0.19134432	0.19104037	0.19073136	0.19041674	0.19009623	0.18977077	0.1894397	0.18910408	0.18876356	0.18841797	0.18806809	0.18771292	0.18735367	0.18698859	0.18661964	0.18624544	0.18586707	0.18548486	0.1850995	0.18471038	0.18431905	0.18392682	0.18353526	0.18314573	0.18275991	0.18238035	0.1820093	0.18165046	0.1813065	0.1809806	0.18067619
0.19675735	0.1962858	0.19589052	0.19555137	0.19525445	0.19498485	0.19473371	0.19449371	0.19425687	0.19402143	0.19378227	0.19353929	0.19328925	0.19303256	0.19276851	0.19249722	0.19221826	0.19193241	0.19163945	0.19133973	0.191035	0.19072342	0.19040683	0.19008467	0.18975747	0.18942583	0.18908957	0.1887487	0.18840334	0.18805335	0.1876994	0.18734021	0.1869764	0.1866087	0.18623593	0.18585908	0.18547797	0.18509337	0.18470563	0.18431427	0.18392226	0.18352982	0.18313855	0.1827501	0.18236697	0.18199134	0.18162541	0.18127388	0.18093756	0.18062185
0.19680676	0.19633308	0.19593528	0.19559431	0.19529429	0.1950225	0.19476789	0.19452424	0.19428435	0.19404525	0.19380274	0.19355565	0.19330274	0.19304234	0.19277531	0.19250078	0.19221875	0.19192977	0.19163436	0.191333	0.19102482	0.19071141	0.19039297	0.1900694	0.18974134	0.18940783	0.1890713	0.18872961	0.18838415	0.18803474	0.18768066	0.18732205	0.18695962	0.18659282	0.18622196	0.18584627	0.1854671	0.1850835	0.18469608	0.18430679	0.18391487	0.18352225	0.18313	0.18274015	0.1823532	0.18197359	0.18160278	0.1812431	0.18089864	0.18057239
0.19685417	0.19637823	0.19597796	0.19563416	0.19533238	0.19505651	0.19479938	0.19455205	0.1943088	0.19406608	0.19382054	0.19357	0.1933133	0.19305016	0.19277924	0.19250119	0.19221619	0.19192448	0.1916259	0.19132127	0.19101128	0.19069514	0.1903748	0.19004965	0.1897201	0.18938547	0.18904829	0.18870625	0.18836033	0.1880106	0.18765706	0.18729989	0.18693784	0.18657273	0.18620253	0.18582875	0.1854505	0.18506928	0.18468364	0.18429494	0.18390402	0.18351182	0.18311924	0.18272775	0.182339	0.18195596	0.18158033	0.1812149	0.18086262	0.18052715
0.19689837	0.19642037	0.1960177	0.19567211	0.19536595	0.195088	0.19482733	0.1945771	0.19433042	0.19408436	0.19383527	0.19358091	0.19332053	0.19305417	0.19278032	0.19249806	0.19221029	0.19191495	0.19161333	0.1913063	0.19099334	0.1906749	0.19035275	0.19002527	0.18969381	0.189359	0.18901986	0.18867758	0.18833137	0.18798193	0.18762854	0.18727173	0.18691158	0.1865465	0.18617818	0.18580624	0.18543032	0.18505022	0.18466642	0.18427911	0.18388999	0.18349847	0.18310599	0.18271387	0.18232423	0.18193823	0.18155889	0.18118824	0.18082926	0.18048501
0.19694012	0.19645983	0.19605508	0.19570696	0.19539833	0.19511715	0.19485347	0.19459945	0.19434983	0.19409999	0.19384682	0.193589	0.1933253	0.19305483	0.19277735	0.19249237	0.19220039	0.19190225	0.19159743	0.1912871	0.19097175	0.19065103	0.19032618	0.18999675	0.18966419	0.18932763	0.18898769	0.1886443	0.1882976	0.18794775	0.18759516	0.18723863	0.18687941	0.18651593	0.186149	0.18577853	0.18540376	0.18502602	0.18464398	0.18425916	0.18387115	0.1834808	0.18308967	0.18269803	0.18230706	0.18191953	0.1815365	0.181162	0.18079692	0.18044552
0.19697829	0.19649696	0.19609009	0.19573842	0.1954273	0.1951429	0.19487587	0.19461851	0.19436571	0.19411175	0.19385548	0.1935938	0.19332644	0.1930522	0.19277081	0.19248259	0.19218734	0.19188552	0.19157772	0.1912646	0.19094597	0.19062288	0.19029513	0.18996403	0.18962944	0.18929131	0.18894958	0.18860593	0.1882585	0.18790862	0.1875555	0.18720004	0.1868411	0.18647963	0.18611409	0.18574502	0.18537241	0.1849964	0.18461671	0.184234	0.18384755	0.18345904	0.18306917	0.18267834	0.18228771	0.18189852	0.18151388	0.18113536	0.18076599	0.18040805
0.19701427	0.19652987	0.19612092	0.19576752	0.19545314	0.19516602	0.19489557	0.19463502	0.19437784	0.19412082	0.19386068	0.19359532	0.19332439	0.19304612	0.19276097	0.19246882	0.19216996	0.19186458	0.19155397	0.19123739	0.1909156	0.19058996	0.19026002	0.18992624	0.18958974	0.18924998	0.18890727	0.1885621	0.18821423	0.18786457	0.18751173	0.18715629	0.18679817	0.18643725	0.18607327	0.18570587	0.18533507	0.18496186	0.18458398	0.18420312	0.18381944	0.18343277	0.18304428	0.18265411	0.18226412	0.18187486	0.18148896	0.18110788	0.18073492	0.18037134
0.1970469	0.1965611	0.19614932	0.19579282	0.19547628	0.19518548	0.19491263	0.19464843	0.1943875	0.1941264	0.1938622	0.19359344	0.19331795	0.1930365	0.19274732	0.192451	0.19214869	0.19184047	0.19152583	0.19120573	0.19088155	0.19055277	0.19022	0.18988416	0.18954486	0.18920383	0.18885922	0.1885134	0.18816504	0.1878143	0.18746206	0.18710633	0.18674895	0.18638873	0.18602625	0.18566096	0.18529186	0.18492034	0.18454532	0.18416695	0.18378523	0.18340108	0.18301438	0.18262625	0.18223722	0.181849	0.18146211	0.181079	0.18070315	0.18033549
0.19707623	0.19658828	0.19617438	0.19581568	0.19549593	0.19520268	0.19492565	0.19465768	0.1943932	0.19412848	0.19386101	0.19358787	0.19330846	0.19302285	0.19273031	0.19243014	0.19212407	0.19181156	0.19149375	0.19117016	0.19084264	0.19051114	0.19017552	0.18983686	0.18949562	0.1891526	0.18880694	0.18845953	0.18810996	0.18775848	0.18740547	0.18705086	0.18669406	0.18633488	0.18597358	0.18560916	0.18524304	0.1848731	0.18450034	0.18412454	0.18374619	0.18336405	0.18297973	0.18259326	0.18220562	0.1818183	0.18143168	0.18104821	0.18066952	0.18029867
0.19710225	0.19661257	0.19619623	0.19583511	0.1955121	0.19521584	0.1949353	0.19466385	0.19439575	0.1941272	0.1938552	0.19357851	0.19329491	0.19300532	0.1927084	0.19240513	0.19209479	0.1917787	0.19145721	0.19113019	0.19079915	0.19046438	0.19012584	0.18978515	0.18944113	0.18909599	0.18874887	0.18839958	0.18804884	0.18769708	0.18734363	0.18698925	0.18663248	0.18627417	0.18591428	0.18555155	0.18518706	0.18481919	0.1844495	0.18407612	0.18369988	0.18332112	0.18293875	0.18255514	0.18216956	0.18178317	0.18139774	0.1810143	0.18063478	0.18026102
0.19712514	0.19663376	0.19621485	0.19585113	0.19552535	0.19522579	0.19494218	0.1946671	0.19439478	0.1941221	0.19384626	0.19356552	0.19327785	0.19298404	0.19268328	0.19237581	0.1920618	0.19174102	0.19141592	0.19108579	0.19075069	0.19041318	0.19007155	0.18972781	0.18938145	0.18903404	0.1886847	0.18833423	0.18798292	0.1876303	0.18727632	0.1869213	0.18656531	0.18620805	0.1858488	0.18548776	0.18512496	0.18475924	0.18439147	0.18402047	0.18364751	0.1832712	0.18289202	0.18251058	0.18212746	0.18174323	0.18135941	0.18097639	0.18059644	0.1802214
0.1971444	0.19665119	0.19623043	0.1958633	0.19553503	0.19523162	0.19494495	0.19466653	0.19438985	0.19411403	0.1938338	0.19354843	0.19325686	0.19295861	0.1926533	0.19234174	0.19202317	0.19169916	0.19137028	0.19103652	0.1906982	0.1903567	0.1900125	0.1896655	0.18931672	0.18896711	0.18861526	0.18826307	0.18791029	0.1875563	0.18720263	0.18684745	0.18649189	0.18613493	0.18577668	0.18541682	0.18505546	0.1846925	0.18432692	0.18395871	0.18358831	0.1832149	0.18283921	0.18246117	0.1820804	0.18169807	0.18131593	0.18093368	0.18055409	0.18017858
0.19715995	0.19666424	0.19624151	0.19587204	0.19554093	0.19523448	0.19494347	0.1946609	0.19438171	0.19410107	0.19381651	0.19352725	0.19323175	0.19292933	0.19261982	0.19230336	0.1919812	0.19165307	0.19131982	0.19098164	0.19064045	0.19029559	0.18994798	0.18959774	0.18924686	0.1888941	0.18854105	0.18818665	0.1878324	0.18747723	0.18712267	0.18676758	0.18641114	0.18605465	0.18569748	0.18533921	0.18497951	0.18461834	0.18425497	0.18388984	0.18352205	0.18315166	0.18277915	0.18240352	0.18202607	0.18164682	0.18126693	0.18088678	0.18050836	0.18013242
0.19717193	0.19667423	0.19624916	0.19587697	0.19554251	0.19523337	0.19493893	0.19465278	0.1943691	0.19408433	0.19379583	0.19350219	0.19320238	0.19289544	0.19258162	0.19226071	0.19193438	0.19160238	0.19126531	0.19092312	0.1905779	0.1902292	0.18987823	0.18952528	0.18917106	0.18881597	0.18846038	0.18810415	0.18774831	0.18739215	0.18703654	0.1866799	0.18632473	0.18596852	0.18561217	0.1852548	0.18489665	0.18453702	0.18417627	0.18381336	0.18344897	0.18308146	0.18271239	0.18234009	0.1819656	0.1815897	0.1812122	0.18083423	0.18045689	0.18008173
0.19717985	0.19668013	0.19625288	0.19587836	0.19554059	0.19522767	0.19493024	0.19464022	0.19435278	0.1940633	0.19377124	0.19347319	0.19316867	0.192857	0.19253886	0.19221401	0.19188267	0.19154647	0.19120482	0.19085869	0.19050989	0.19015756	0.1898032	0.18944682	0.18909025	0.18873173	0.18837368	0.18801594	0.18765771	0.1873004	0.18694346	0.18658735	0.18623097	0.18587542	0.18551898	0.18516323	0.1848065	0.18444905	0.1840905	0.18373007	0.18336734	0.18300325	0.18263763	0.18226868	0.18189758	0.18152528	0.18115103	0.18077527	0.18040013	0.18002638
0.19718397	0.1966829	0.1962527	0.1958755	0.195535	0.19521862	0.19491693	0.1946229	0.19433123	0.19403851	0.19374174	0.19343877	0.19313012	0.1928139	0.19249156	0.19216241	0.19182679	0.19148579	0.19114006	0.19078992	0.19043666	0.19008034	0.18972245	0.18936324	0.18900251	0.18864161	0.1882813	0.18792087	0.18756115	0.18720222	0.1868441	0.18648627	0.18613091	0.18577449	0.18541986	0.18506423	0.1847091	0.18435338	0.18399665	0.18363851	0.18327968	0.18291861	0.18255569	0.18219054	0.18182275	0.18145327	0.18108287	0.18071035	0.18033735	0.179966
0.1971836	0.19668037	0.19624847	0.19586828	0.19552505	0.19520524	0.19489975	0.19460215	0.19430625	0.1940093	0.19370788	0.19340068	0.19308689	0.19276688	0.1924395	0.1921059	0.19176552	0.1914199	0.1910699	0.1907158	0.19035785	0.18999797	0.18963665	0.18927369	0.18890944	0.18854615	0.18818241	0.18781939	0.18745786	0.18709755	0.18673825	0.18638004	0.18602309	0.1856676	0.18531269	0.18495834	0.18460405	0.18424964	0.18389527	0.18353966	0.18318295	0.18282498	0.18246527	0.18210368	0.18174024	0.1813747	0.18100715	0.18063793	0.18026876	0.1798993
0.19717886	0.19667402	0.1962394	0.19585723	0.1955095	0.19518742	0.19487876	0.1945765	0.194277	0.19397509	0.1936692	0.19335772	0.19303972	0.19271436	0.19238302	0.19204405	0.19169927	0.19134936	0.19099493	0.19063622	0.19027486	0.1899101	0.18954484	0.18917829	0.18881115	0.18844411	0.18807797	0.18771267	0.18734941	0.18698683	0.18662593	0.1862663	0.18590912	0.1855534	0.18519841	0.1848444	0.18449175	0.18413916	0.1837864	0.18343328	0.18307911	0.18272424	0.1823678	0.1820099	0.18164968	0.18128777	0.1809237	0.18055834	0.18019225	0.17982572
0.19717088	0.19666275	0.19622678	0.1958411	0.1954915	0.1951651	0.19485235	0.1945467	0.19424292	0.19393659	0.19362615	0.1933105	0.19298708	0.192658	0.1923208	0.19197741	0.19162804	0.19127384	0.19091432	0.19055092	0.1901851	0.18981746	0.18944743	0.1890769	0.18870638	0.18833679	0.18796721	0.18759964	0.18723348	0.18686858	0.18650655	0.18614644	0.18578802	0.18543176	0.18507683	0.18472365	0.18437183	0.18402061	0.18366987	0.18331897	0.1829674	0.18261537	0.18226168	0.18190712	0.18155077	0.1811927	0.18083319	0.18047163	0.18010852	0.17974518
0.19715714	0.19664824	0.19620912	0.19582133	0.1954684	0.19513842	0.19482175	0.19451207	0.19420362	0.19389349	0.19357848	0.19325797	0.1929302	0.19259536	0.1922541	0.19190595	0.19155212	0.19119254	0.19082844	0.19046095	0.190091	0.18971851	0.1893446	0.1889707	0.18859635	0.18822257	0.18785024	0.18747935	0.18711083	0.18674481	0.18638046	0.18601859	0.18565992	0.18530306	0.18494785	0.18459576	0.18424419	0.18389368	0.18354525	0.18319608	0.18284723	0.18249825	0.1821475	0.1817961	0.18144366	0.18108997	0.18073368	0.18037628	0.18001722	0.1796572
0.19713885	0.19662789	0.19618717	0.1957961	0.19544019	0.19510661	0.19478703	0.19447291	0.19416007	0.19384588	0.19352606	0.19320086	0.19286788	0.19252889	0.1921821	0.1918292	0.19147027	0.19110641	0.19073719	0.19036512	0.18999013	0.18961322	0.18923551	0.18885742	0.18847938	0.1881021	0.18772703	0.18735386	0.18698181	0.18661332	0.18624717	0.18588446	0.18552414	0.18516704	0.1848123	0.18445951	0.18410914	0.18375948	0.18341178	0.18306565	0.18271892	0.18237236	0.18202536	0.18167764	0.18132801	0.18097787	0.18062574	0.1802724	0.17991748	0.1795616
0.19711614	0.19660382	0.19616044	0.19576639	0.19540796	0.19507061	0.19474682	0.19442868	0.19411185	0.19379196	0.19346808	0.19313827	0.19280094	0.19245623	0.1921049	0.19174734	0.19138324	0.19101357	0.19064061	0.19026399	0.1898843	0.1895026	0.18912116	0.18873838	0.1883567	0.18797638	0.18759711	0.18722123	0.18684703	0.18647608	0.18610775	0.18574323	0.18538168	0.18502375	0.18466866	0.18431547	0.18396528	0.1836178	0.18327141	0.18292618	0.18258159	0.18223816	0.18189383	0.18155006	0.18120426	0.18085775	0.18051007	0.18016046	0.17980966	0.17945786
0.19708875	0.19657469	0.19612941	0.19573258	0.1953705	0.19502994	0.19470225	0.19437942	0.19405839	0.19373459	0.1934058	0.19307032	0.19272837	0.192379	0.192023	0.19165996	0.19129123	0.19091716	0.19053838	0.1901567	0.18977255	0.1893867	0.18899998	0.18861338	0.18822795	0.18784362	0.18746173	0.18708226	0.18670505	0.18633121	0.18596147	0.18559451	0.18523212	0.18487304	0.1845174	0.18416418	0.18381499	0.18346786	0.18312219	0.18277875	0.18243648	0.18209544	0.18175416	0.18141347	0.18107119	0.18072882	0.1803847	0.18003997	0.1796933	0.1793453
0.19705717	0.19654095	0.19609235	0.19569376	0.19532806	0.19498372	0.19465233	0.19432586	0.19400024	0.1936719	0.19333822	0.19299799	0.19265082	0.19229639	0.19193532	0.19156705	0.19119313	0.19081387	0.19043031	0.19004396	0.18965507	0.18926483	0.18887311	0.18848282	0.18809317	0.18770507	0.18731937	0.18693584	0.1865567	0.18618059	0.18580785	0.18543956	0.18507546	0.18471506	0.18435848	0.18400577	0.18365592	0.18331006	0.1829654	0.18262345	0.18228342	0.18194416	0.18160608	0.18126759	0.18092981	0.18059087	0.1802507	0.17991006	0.1795673	0.17922387
0.19702055	0.19650197	0.19605222	0.19564968	0.19528079	0.19493288	0.19459762	0.19426703	0.1939371	0.1936039	0.19326541	0.19292063	0.19256757	0.19220877	0.19184192	0.191469	0.19108963	0.19070579	0.1903167	0.18992573	0.1895319	0.18913695	0.18874177	0.18834637	0.18795153	0.18755966	0.18717073	0.18678409	0.18640125	0.18602274	0.18564789	0.18527721	0.18491113	0.18454956	0.1841928	0.18383923	0.18348968	0.18314394	0.18280083	0.18245983	0.18212205	0.18178515	0.18144886	0.18111385	0.18077856	0.18044376	0.18010816	0.17977108	0.17943336	0.17909423
0.1969783	0.19645861	0.19600594	0.19560122	0.19522843	0.19487764	0.19453782	0.19420338	0.19386837	0.19353014	0.19318694	0.19283745	0.19247992	0.19211537	0.19174305	0.1913651	0.1909804	0.19059148	0.19019836	0.18980148	0.18940291	0.18900278	0.18860275	0.18820252	0.18780482	0.18740875	0.18701595	0.1866254	0.18623987	0.18585767	0.18548065	0.18510787	0.18474013	0.18437743	0.18401921	0.18366535	0.18331552	0.18297005	0.18262795	0.18228802	0.18195115	0.18161693	0.18128334	0.18095121	0.1806197	0.18028793	0.17995566	0.17962343	0.17928995	0.17895529
0.19693102	0.19640973	0.1959543	0.19554695	0.1951716	0.1948159	0.19447224	0.19413349	0.1937945	0.1934515	0.19310422	0.19274902	0.19238676	0.19201696	0.19163966	0.19125643	0.19086696	0.19047159	0.19007361	0.18967214	0.18926841	0.18886372	0.18845877	0.18805423	0.18765152	0.18725154	0.18685439	0.18646088	0.18607134	0.18568677	0.18530665	0.1849323	0.18456192	0.18419752	0.18383834	0.1834841	0.18313375	0.18278822	0.18244714	0.18210831	0.181773	0.18144022	0.18110916	0.18077984	0.18045104	0.1801229	0.17979468	0.1794658	0.17913741	0.17880663
0.19687867	0.19635622	0.19589892	0.19548741	0.19510895	0.19475064	0.19440296	0.19405879	0.19371575	0.19336784	0.19301529	0.19265518	0.19228795	0.19191338	0.19153053	0.19114184	0.19074695	0.190347	0.18994358	0.18953714	0.1891281	0.18871847	0.18830815	0.18789995	0.18749288	0.1870885	0.18668726	0.18628992	0.18589717	0.18550894	0.18512669	0.18474968	0.18437728	0.1840106	0.1836505	0.18329552	0.18294412	0.18259937	0.18225713	0.1819205	0.18158637	0.1812554	0.18092687	0.18059945	0.18027385	0.179949	0.17962462	0.17929968	0.17897469	0.17864808
0.19682199	0.19629675	0.19583745	0.19542348	0.1950413	0.19467941	0.19432753	0.19397971	0.19363195	0.19327983	0.19292165	0.1925568	0.1921837	0.19180402	0.19141671	0.19102252	0.1906224	0.19021674	0.18980785	0.18939623	0.18898255	0.18856746	0.18815263	0.18773915	0.18732813	0.1869196	0.18651387	0.18611287	0.18571675	0.1853255	0.18493998	0.18456009	0.1841858	0.18381757	0.1834557	0.18309873	0.18274793	0.18240225	0.18206154	0.18172434	0.18139166	0.18106243	0.1807357	0.18041095	0.18008816	0.17976612	0.179445	0.17912407	0.1788027	0.17848203
0.19675998	0.196233	0.19577064	0.19535415	0.19496843	0.19460285	0.19424668	0.19389555	0.19354309	0.19318575	0.19282256	0.19245277	0.19207484	0.19168968	0.1912966	0.19089729	0.19049174	0.19008143	0.18966714	0.18925011	0.1888307	0.1884112	0.1879918	0.18757358	0.187157	0.18674438	0.18633485	0.18592939	0.18552992	0.1851353	0.18474677	0.1843638	0.18398756	0.18361771	0.183254	0.18289615	0.18254435	0.18219802	0.18185669	0.18152097	0.18118885	0.18086076	0.180536	0.18021324	0.17989329	0.1795747	0.179257	0.17893909	0.1786226	0.17830467
0.19669314	0.19616388	0.19569919	0.19527967	0.19489112	0.19452113	0.19416133	0.19380513	0.19344807	0.19308624	0.19271868	0.19234335	0.19196084	0.19156991	0.19117163	0.1907674	0.19035602	0.18994059	0.1895207	0.18909866	0.18867454	0.18824932	0.18782505	0.18740177	0.18698114	0.18656386	0.18614984	0.18574075	0.18533719	0.18493892	0.18454781	0.18416186	0.18378279	0.18341106	0.18304539	0.18268645	0.182334	0.18198666	0.18164596	0.18130997	0.18097852	0.18065177	0.18032816	0.18000758	0.17968997	0.17937385	0.17905957	0.1787459	0.178432	0.17811912
0.19662091	0.19608971	0.19562277	0.1952002	0.19480862	0.19443467	0.19407105	0.19371058	0.19334835	0.19298217	0.19260949	0.19222948	0.19184092	0.19144511	0.19104183	0.1906321	0.19021556	0.18979435	0.18936975	0.18894231	0.18851253	0.18808275	0.18765327	0.18722567	0.18680033	0.18637797	0.18596011	0.18554719	0.18513961	0.18473808	0.18434314	0.18395397	0.18357289	0.183198	0.18283057	0.18247011	0.182116	0.18176861	0.18142703	0.18109125	0.18076076	0.18043473	0.18011303	0.17979427	0.17947859	0.17916507	0.17885348	0.17854315	0.17823362	0.177924
0.19654316	0.19601047	0.19554076	0.19511607	0.1947205	0.19434346	0.1939753	0.19361027	0.19324344	0.1928725	0.19249515	0.1921103	0.19171694	0.19131589	0.19090739	0.19049096	0.19006991	0.18964338	0.18921357	0.18878043	0.18834566	0.18791088	0.18747649	0.18704334	0.1866138	0.18618752	0.18576491	0.18534788	0.18493627	0.18453091	0.18413188	0.18374099	0.1833562	0.18297979	0.18260995	0.18224756	0.18189204	0.18154427	0.18120235	0.18086624	0.1805357	0.18021032	0.17988965	0.17957269	0.1792596	0.17894816	0.17863911	0.17833194	0.17802498	0.17771947
0.19646022	0.19592649	0.19545433	0.19502655	0.19462852	0.19424734	0.19387457	0.19350567	0.1931349	0.19275835	0.1923762	0.19198576	0.19158772	0.19118103	0.19076717	0.1903463	0.18991923	0.18948773	0.18905187	0.18861368	0.18817422	0.1877343	0.18729484	0.18685697	0.18642202	0.18599072	0.18556422	0.1851429	0.18472753	0.18431865	0.18391699	0.18352196	0.18313487	0.18275514	0.18238401	0.18201941	0.18166247	0.18131372	0.18097074	0.18063423	0.1803045	0.17997979	0.17965993	0.17934436	0.17903222	0.17872278	0.17841655	0.17811206	0.17780852	0.17750686
0.1963739	0.19583729	0.19536257	0.19493209	0.19453011	0.19414544	0.1937696	0.19339614	0.19302028	0.19263981	0.19225237	0.19185723	0.19145374	0.19104162	0.19062284	0.19019656	0.18976396	0.189327	0.18888672	0.18844351	0.18799782	0.18755281	0.18710846	0.18666556	0.18622673	0.18579072	0.1853594	0.18493417	0.1845145	0.18410164	0.18369621	0.1832986	0.18290834	0.18252629	0.1821526	0.18178612	0.1814278	0.18107647	0.18073311	0.18039706	0.18006596	0.17974147	0.17942253	0.179108	0.17879756	0.17849085	0.17818615	0.17788388	0.1775839	0.1772849
0.19628191	0.1957438	0.19526657	0.19483319	0.19442762	0.19403946	0.19365916	0.19328153	0.19290182	0.19251636	0.19212362	0.19172369	0.19131504	0.19089758	0.19047338	0.19004266	0.18960486	0.1891627	0.18871637	0.18826768	0.187818	0.1873675	0.18691818	0.18647105	0.18602616	0.18558621	0.18515033	0.18472037	0.18429735	0.18388104	0.18347186	0.18307018	0.18267713	0.18229264	0.181916	0.18154734	0.18118727	0.18083495	0.18049023	0.18015304	0.17982264	0.17949814	0.1791796	0.17886555	0.17855626	0.17825049	0.17794833	0.1776484	0.177351	0.17705551
0.196185	0.19564506	0.19516608	0.19472931	0.19432089	0.19392839	0.19354478	0.19316271	0.19277789	0.19238818	0.19199085	0.19158603	0.1911726	0.19075075	0.19032073	0.1898838	0.1894412	0.18899354	0.18854238	0.18808928	0.1876339	0.18717813	0.186724	0.1862719	0.18582284	0.18537793	0.1849379	0.18450382	0.1840766	0.18365593	0.18324307	0.18283805	0.18244183	0.18205412	0.18167517	0.18130466	0.18094286	0.18058886	0.18024291	0.17990443	0.17957371	0.1792492	0.17893004	0.17861676	0.17830837	0.17800373	0.17770326	0.17740636	0.17711055	0.176817
0.19608477	0.19554228	0.19506103	0.19462147	0.19420952	0.19381395	0.19342576	0.19303964	0.19265047	0.192256	0.19185409	0.19144437	0.19102547	0.19059846	0.19016385	0.18972197	0.1892741	0.18882136	0.18836536	0.18790671	0.18744674	0.18698591	0.18652695	0.18607025	0.18561634	0.18516648	0.18472207	0.18428391	0.18385187	0.18342814	0.18301159	0.18260336	0.18220365	0.18181276	0.18143062	0.18105793	0.18069382	0.18033773	0.17999095	0.1796513	0.17931896	0.17899397	0.17867538	0.1783629	0.17805468	0.17775151	0.17745246	0.17715663	0.1768632	0.17657232
0.19597891	0.19543523	0.19495098	0.19450921	0.19409344	0.19369447	0.19330302	0.19291222	0.19251914	0.19212002	0.19171305	0.1912987	0.19087498	0.19044304	0.19000323	0.18955642	0.18910408	0.18864626	0.18818462	0.18772058	0.18725547	0.18679053	0.18632616	0.18586439	0.18540634	0.1849525	0.18450354	0.18406099	0.1836254	0.18319681	0.18277702	0.18236497	0.18196216	0.18156841	0.181184	0.18080862	0.18044153	0.18008448	0.17973563	0.17939435	0.17906144	0.1787358	0.17841652	0.17810401	0.17779598	0.17749381	0.17719576	0.17690071	0.17660955	0.1763206
0.19587004	0.19532362	0.19483747	0.19439277	0.19397387	0.19357139	0.19317538	0.19278151	0.19238394	0.19198015	0.1915693	0.19114941	0.19072135	0.19028474	0.18983975	0.18938819	0.1889297	0.18846744	0.18800128	0.18753223	0.18706226	0.18659271	0.18612385	0.18565774	0.18519446	0.18473586	0.18428317	0.18383655	0.18339625	0.18296453	0.18254054	0.18212481	0.18171874	0.1813213	0.18093458	0.18055606	0.1801875	0.17982756	0.17947713	0.1791347	0.17880046	0.1784735	0.17815398	0.17784041	0.17753357	0.17723092	0.17693377	0.17663983	0.17634988	0.17606223
0.19575632	0.1952089	0.19472054	0.19427261	0.19385113	0.19344498	0.19304533	0.19264707	0.19224504	0.19183707	0.19142157	0.190997	0.190564	0.19012266	0.18967308	0.18921661	0.18875432	0.18828712	0.18781567	0.18734175	0.18686718	0.18639314	0.18591942	0.18544826	0.18498112	0.1845183	0.1840612	0.18361044	0.183166	0.18272996	0.18230265	0.18188426	0.18147469	0.18107411	0.18068376	0.18030246	0.17993124	0.17956889	0.17921641	0.17887223	0.17853639	0.17820878	0.177888	0.17757416	0.1772666	0.17696413	0.17666718	0.17637491	0.1760848	0.17579907
0.19563925	0.19509037	0.19459978	0.19414866	0.1937243	0.19331455	0.1929115	0.19250928	0.192103	0.19169149	0.19127089	0.1908423	0.19040495	0.18995875	0.18950485	0.18904349	0.1885759	0.18810365	0.18762854	0.18715	0.18667093	0.1861912	0.18571359	0.1852381	0.18476713	0.18429953	0.18383813	0.1833835	0.18293568	0.18249533	0.18206449	0.18164249	0.1812295	0.18082544	0.18043229	0.18004851	0.17967452	0.17931014	0.17895506	0.17860866	0.1782718	0.1779423	0.17762011	0.17730609	0.17699748	0.17669535	0.17639762	0.1761052	0.17581639	0.17553133
0.19551978	0.19496861	0.19447568	0.19402225	0.19359517	0.1931819	0.19277516	0.19236904	0.19195892	0.19154266	0.1911183	0.19068581	0.19024345	0.18979251	0.18933383	0.1888684	0.18839616	0.18791991	0.18743935	0.1869567	0.18647364	0.18599007	0.18550736	0.18502788	0.18455198	0.18408068	0.18361488	0.1831571	0.18270433	0.18226084	0.1818263	0.18140027	0.18098392	0.18057734	0.18018092	0.17979458	0.17941746	0.17905077	0.1786929	0.17834477	0.17800547	0.17767406	0.17735176	0.17703585	0.17672667	0.17642322	0.17612575	0.17583299	0.17554393	0.1752598
0.19539624	0.19484395	0.1943484	0.19389299	0.19346216	0.19304618	0.19263658	0.1922259	0.19181266	0.19139193	0.19096336	0.19052678	0.19007993	0.18962502	0.18916187	0.18869181	0.18821564	0.1877347	0.18724996	0.18676302	0.18627495	0.18578729	0.18530123	0.18481715	0.18433726	0.18386243	0.18339255	0.18293029	0.18247478	0.18202761	0.18158971	0.18115997	0.18074082	0.18033049	0.17993107	0.17954132	0.17916135	0.17879233	0.17843273	0.17808202	0.17774057	0.1774078	0.17708269	0.17676526	0.1764549	0.17615104	0.175852	0.17555916	0.17527036	0.17498505
0.19527158	0.19471684	0.19421992	0.19376132	0.1933282	0.1929087	0.19249535	0.19208156	0.19166458	0.19123979	0.19080731	0.19036564	0.18991596	0.18945646	0.18898922	0.18851486	0.18803488	0.1875498	0.18706083	0.1865698	0.18607825	0.18558586	0.18509556	0.18460806	0.18412523	0.18364549	0.18317264	0.18270622	0.18224725	0.1817967	0.18135455	0.18092151	0.18049884	0.18008626	0.1796829	0.17929065	0.17890811	0.17853582	0.17817292	0.17781998	0.1774768	0.1771416	0.1768145	0.17649575	0.17618376	0.17587782	0.17557855	0.17528439	0.17499432	0.17470936
0.19514403	0.1945881	0.19408858	0.19362813	0.19319177	0.19276953	0.19235244	0.19193548	0.19151464	0.19108707	0.19065031	0.19020548	0.18975046	0.18928757	0.18881615	0.18833813	0.18785444	0.18736473	0.18687241	0.18637778	0.18588178	0.18538609	0.18489254	0.18440138	0.18391383	0.18343115	0.182955	0.18248495	0.1820224	0.18156792	0.18112321	0.18068734	0.18026061	0.17984459	0.17943838	0.17904282	0.17865786	0.17828205	0.17791659	0.17756172	0.17721522	0.17687795	0.17654923	0.17622796	0.17591423	0.17560726	0.1753058	0.17501011	0.17471927	0.17443302
0.19501469	0.194457	0.19395599	0.19349295	0.19305414	0.19262874	0.19220959	0.1917889	0.19136392	0.19093299	0.1904928	0.19004458	0.18958643	0.18911904	0.18864477	0.18816248	0.18767437	0.1871818	0.18668538	0.18618709	0.18568793	0.1851891	0.18469107	0.18419667	0.1837061	0.18321985	0.18274072	0.18226737	0.1818011	0.18134451	0.1808958	0.18045649	0.18002708	0.17960772	0.17919838	0.17879975	0.17841163	0.17803386	0.17766571	0.17730722	0.17695832	0.1766178	0.1762867	0.17596373	0.17564738	0.17533821	0.1750355	0.1747373	0.17444518	0.17415793
0.19488445	0.1943257	0.19382258	0.19335715	0.1929168	0.19248818	0.19206522	0.19164221	0.19121383	0.1907796	0.19033572	0.18988389	0.1894215	0.18895167	0.18847334	0.18798818	0.18749663	0.1870003	0.18650126	0.18599892	0.1854967	0.18499428	0.18449414	0.18399557	0.18350258	0.18301323	0.18253039	0.18205391	0.18158513	0.18112494	0.18067332	0.18023154	0.179799	0.17937642	0.17896472	0.17856261	0.17817125	0.17779015	0.17741929	0.17705798	0.17670602	0.17636383	0.17602979	0.17570333	0.17538495	0.1750734	0.17476809	0.17446855	0.17417419	0.17388432
0.19475362	0.19419326	0.19368865	0.19322115	0.19277743	0.1923474	0.19192155	0.19149485	0.19106448	0.19062668	0.19017985	0.1897243	0.18925986	0.18878643	0.18830444	0.1878162	0.1873216	0.186822	0.18631992	0.18581468	0.18530953	0.18480447	0.18430053	0.18379955	0.18330309	0.18281141	0.18232578	0.18184671	0.18137512	0.18091264	0.1804575	0.18001242	0.17957744	0.17915207	0.1787369	0.17833272	0.1779385	0.1775543	0.1771802	0.17681593	0.17646153	0.17611574	0.17577839	0.17544974	0.175128	0.17481416	0.17450602	0.17420445	0.17390719	0.17361549
0.19462195	0.19406113	0.19355477	0.19308579	0.19264019	0.19220707	0.19177887	0.1913496	0.19091603	0.19047487	0.19002582	0.18956721	0.18909936	0.18862307	0.18813878	0.1876469	0.1871498	0.1866477	0.18614252	0.18563491	0.18512672	0.18461871	0.1841135	0.18361026	0.18311119	0.18261638	0.18212858	0.18164632	0.18117239	0.18070677	0.18024924	0.17980233	0.17936426	0.17893611	0.17851822	0.1781105	0.17771362	0.17732644	0.17694919	0.17658177	0.1762244	0.17587581	0.17553535	0.17520341	0.17487893	0.17456175	0.17425095	0.1739457	0.17364539	0.17335063
0.1944921	0.19392923	0.1934222	0.19295101	0.1925034	0.19206746	0.19163702	0.19120571	0.1907691	0.19032608	0.18987346	0.18941239	0.18894231	0.1884633	0.18797645	0.1874825	0.18698233	0.1864782	0.18597032	0.1854609	0.1849503	0.18444061	0.18393221	0.18342656	0.18292508	0.18242878	0.18193845	0.18145436	0.18097837	0.18051052	0.18005073	0.17960078	0.17916021	0.17872944	0.17830916	0.17789887	0.17749861	0.17710872	0.17672864	0.17635804	0.175997	0.17564493	0.17530152	0.17496611	0.17463878	0.17431723	0.17400327	0.17369533	0.17339158	0.17309311
0.19436353	0.19380012	0.19329032	0.19281814	0.19236849	0.19193101	0.19149855	0.19106412	0.1906258	0.19017985	0.18972516	0.1892619	0.18878925	0.18830746	0.18781912	0.18732224	0.1868211	0.18631409	0.18580453	0.18529233	0.18478012	0.18426841	0.18375844	0.18325095	0.18274787	0.18224978	0.1817579	0.18127182	0.1807936	0.18032354	0.17986268	0.17941037	0.17896688	0.17853397	0.1781113	0.1776981	0.17729524	0.17690206	0.17651919	0.17614558	0.17578104	0.17542577	0.17507848	0.17473963	0.17440808	0.17408353	0.17376518	0.17345318	0.17314622	0.17284352
0.19423637	0.193672	0.19316146	0.19268775	0.19223574	0.19179712	0.19136205	0.19092682	0.19048601	0.19003755	0.18958142	0.18911639	0.18864107	0.18815823	0.18766655	0.18716876	0.18666509	0.18615672	0.18564571	0.18513328	0.18461907	0.1841054	0.1835939	0.18308592	0.18258119	0.18208118	0.18158734	0.1811002	0.18062037	0.1801483	0.17968583	0.17923139	0.17878643	0.17835152	0.17792633	0.17751041	0.17710468	0.17670844	0.17632157	0.17594555	0.175578	0.17521852	0.17486808	0.1745256	0.1741901	0.1738613	0.17353934	0.1732229	0.17291155	0.17260468
0.19411182	0.19354671	0.19303551	0.19256021	0.19210778	0.19166681	0.19123045	0.19079298	0.19035016	0.18990076	0.1894424	0.18897495	0.18849903	0.18801388	0.18752176	0.18702203	0.18651712	0.18600786	0.18549581	0.1849812	0.1844663	0.18395211	0.1834395	0.1829302	0.18242434	0.18192366	0.18142924	0.18094048	0.18045995	0.1799865	0.17952242	0.1790666	0.17861998	0.17818251	0.17775519	0.17733654	0.1769285	0.17653	0.17614073	0.17576027	0.17538929	0.17502639	0.17467242	0.17432544	0.1739853	0.17365251	0.17332587	0.17300546	0.17268932	0.17237747
0.19399162	0.19342516	0.1929131	0.19243702	0.19198328	0.19154099	0.19110307	0.19066441	0.19022036	0.18976879	0.18930987	0.18884084	0.18836367	0.18787795	0.18738398	0.1868838	0.18637821	0.18586767	0.18535438	0.18483956	0.18432361	0.18380931	0.18329671	0.18278646	0.18228033	0.18177909	0.18128404	0.1807949	0.18031363	0.17983922	0.17937328	0.17891683	0.17846861	0.1780293	0.17759961	0.17717987	0.17676917	0.17636749	0.17597556	0.17559214	0.17521742	0.17485075	0.17449206	0.1741412	0.17379701	0.17345956	0.1731281	0.17280212	0.1724816	0.17216459
0.19387504	0.19330865	0.19279538	0.1923193	0.19186403	0.1914208	0.19098186	0.19054213	0.1900965	0.18964453	0.18918419	0.18871433	0.18823591	0.18774916	0.18725495	0.18675426	0.18624821	0.18573731	0.18522447	0.18470946	0.18419385	0.1836789	0.18316638	0.18265629	0.18214977	0.18164822	0.18115339	0.18066418	0.18018246	0.17970783	0.17924151	0.17878306	0.17833437	0.17789376	0.17746243	0.17704031	0.17662752	0.17622341	0.1758278	0.17544122	0.17506315	0.17469296	0.17433047	0.17397434	0.173626	0.1732839	0.17294687	0.1726157	0.17228901	0.17196724
0.19376355	0.19319761	0.19268471	0.1922071	0.19175091	0.19130719	0.19086754	0.19042647	0.18998075	0.18952766	0.18906662	0.18859679	0.18811797	0.18763044	0.18713617	0.18663523	0.18612893	0.18561935	0.18510619	0.18459098	0.18407637	0.18356209	0.1830492	0.18254024	0.18203482	0.18153407	0.18103898	0.18054989	0.1800682	0.17959353	0.17912689	0.17866834	0.1782181	0.17777666	0.17734419	0.17692032	0.17650533	0.17609869	0.17570053	0.17531079	0.17492948	0.1745553	0.17418873	0.1738284	0.17347512	0.17312762	0.1727849	0.17244807	0.17211547	0.17178762
0.19365884	0.19309226	0.19257888	0.19210094	0.19164528	0.19120125	0.19076067	0.19031915	0.1898729	0.18941994	0.18895854	0.18848825	0.18800974	0.18752259	0.18702851	0.18652782	0.18602234	0.18551284	0.18500063	0.18448696	0.18397318	0.18345986	0.18294868	0.18244042	0.1819357	0.18143626	0.18094209	0.18045375	0.17997196	0.17949891	0.17903143	0.17857336	0.17812306	0.17768052	0.17724654	0.17682162	0.17640465	0.17599566	0.17559573	0.17520252	0.17481732	0.17443928	0.17406815	0.1737032	0.17334501	0.17299213	0.17264357	0.1723007	0.17196189	0.17162709
0.1935614	0.19299519	0.19248155	0.19200388	0.19154745	0.19110349	0.19066292	0.19022113	0.18977502	0.18932211	0.18886083	0.18839064	0.18791252	0.18742594	0.1869331	0.1864334	0.18592931	0.18542081	0.18490991	0.18439808	0.18388526	0.18337369	0.1828643	0.18235737	0.18185431	0.18135616	0.18086387	0.18037695	0.17989671	0.1794233	0.17895755	0.17849958	0.17804855	0.17760636	0.17717221	0.17674588	0.17632744	0.17591682	0.17551397	0.17511746	0.17472893	0.17434731	0.17397165	0.17360193	0.17323834	0.17287935	0.17252606	0.17217627	0.17183091	0.17148891
0.19347072	0.19290528	0.19239295	0.1919149	0.19145912	0.19101463	0.19057517	0.19013385	0.18968813	0.18923548	0.18877426	0.18830547	0.1878279	0.18734363	0.18685123	0.18635252	0.18585023	0.1853441	0.18483534	0.18432456	0.18381417	0.18330556	0.1827975	0.182293	0.18179303	0.18129668	0.18080579	0.18032095	0.17984222	0.17937055	0.1789057	0.17844835	0.17799816	0.17755675	0.17712155	0.17669433	0.17627475	0.17586225	0.17545755	0.17505836	0.17466658	0.17428029	0.17390065	0.17352661	0.17315719	0.17279291	0.17243281	0.17207642	0.1717237	0.1713743
0.19339052	0.19282575	0.1923132	0.19183666	0.1913811	0.19093716	0.19049789	0.19005753	0.18961254	0.18916062	0.18870111	0.18823333	0.18775763	0.18727425	0.18678415	0.18628818	0.1857871	0.18528369	0.18477732	0.18426943	0.18376194	0.18325548	0.18275017	0.18224913	0.18175104	0.18125802	0.18076956	0.18028724	0.17981032	0.17934099	0.17887822	0.17842205	0.17797333	0.17753123	0.17709689	0.17666952	0.17624901	0.17583515	0.17542782	0.17502613	0.17463145	0.17424226	0.1738577	0.17347795	0.1731033	0.17273337	0.17236629	0.17200345	0.17164308	0.17128558
0.19331978	0.19275625	0.19224496	0.19176899	0.19131443	0.1908718	0.19043344	0.18999407	0.18954965	0.18909964	0.18864197	0.18817562	0.18770164	0.18722034	0.18673263	0.18623945	0.18574136	0.18524027	0.1847372	0.1842326	0.18372822	0.1832256	0.18272431	0.18222585	0.18173164	0.18124145	0.18075675	0.18027718	0.1798034	0.17933644	0.1788758	0.17842188	0.17797372	0.17753339	0.17709978	0.17667234	0.17625138	0.17583624	0.17542696	0.17502338	0.17462572	0.1742323	0.17384373	0.17345987	0.17307916	0.17270257	0.1723291	0.17195916	0.17159103	0.17122543
0.1932606	0.19269821	0.19218838	0.19171402	0.19126073	0.19081838	0.19038153	0.1899439	0.18950129	0.18905327	0.18859719	0.18813384	0.18766229	0.1871838	0.18669887	0.18620846	0.185714	0.18521601	0.18471682	0.184216	0.18371598	0.18321697	0.18272015	0.18222548	0.18173495	0.18124944	0.18076763	0.18029162	0.17982146	0.1793581	0.1788994	0.17844772	0.17800224	0.1775634	0.17713043	0.17670333	0.17628175	0.17586651	0.17545716	0.17505091	0.17465039	0.1742539	0.17386131	0.1734722	0.17308645	0.17270297	0.17232305	0.17194511	0.1715699	0.1711954
0.19321373	0.19265313	0.19214442	0.19167124	0.19121906	0.1907796	0.1903447	0.18990842	0.18946859	0.18902217	0.1885691	0.18810803	0.18763998	0.18716425	0.18668377	0.18619677	0.18570593	0.18521312	0.18471703	0.18422103	0.18372476	0.18323138	0.18273814	0.18224876	0.18176314	0.18128107	0.18080437	0.18033272	0.17986584	0.17940597	0.17895079	0.17850222	0.17805973	0.17762238	0.17719126	0.17676565	0.17634425	0.17592874	0.17551759	0.17511053	0.17470716	0.1743078	0.17391048	0.1735178	0.17312631	0.17273727	0.17234984	0.1719654	0.17158079	0.17119789
0.19318011	0.19262093	0.19211477	0.19164318	0.19119409	0.19075611	0.19032302	0.1898891	0.18945217	0.18900836	0.18855834	0.18810111	0.18763562	0.18716446	0.18668683	0.18620437	0.18571872	0.18523008	0.18473892	0.18424845	0.1837574	0.18326807	0.18278104	0.18229643	0.18181632	0.1813392	0.18086728	0.18040082	0.17993818	0.17948206	0.17903174	0.17858648	0.17814612	0.17771219	0.17728311	0.176858	0.1764383	0.17602223	0.17561078	0.1752029	0.17479752	0.17439535	0.17399475	0.17359716	0.1732007	0.1728054	0.17241202	0.17201877	0.17162672	0.17123446
0.19316033	0.1926043	0.19209997	0.19163126	0.19118346	0.1907486	0.19031782	0.18988681	0.1894527	0.18901297	0.18856622	0.18811214	0.18765166	0.18718413	0.18671133	0.186234	0.18575257	0.18526864	0.18478368	0.18429816	0.18381362	0.18332958	0.18284807	0.18236996	0.18189484	0.18142423	0.18095794	0.18049572	0.18003948	0.17958781	0.17914136	0.17870028	0.17826402	0.17783225	0.17740558	0.17698336	0.17656457	0.17614987	0.17573792	0.17532882	0.17492205	0.1745174	0.17411396	0.17371152	0.17331052	0.1729099	0.17250916	0.1721085	0.17170769	0.17130688
0.19315651	0.19260304	0.19210163	0.19163522	0.19119057	0.19075786	0.1903306	0.18990302	0.18947172	0.18903585	0.18859299	0.18814334	0.1876874	0.1872251	0.18675673	0.18628499	0.18580943	0.1853317	0.18485284	0.18437201	0.18389378	0.18341678	0.18294162	0.18246916	0.182001	0.18153583	0.18107566	0.18062	0.18016887	0.17972262	0.17928156	0.17884468	0.17841297	0.17798483	0.17756093	0.17714077	0.17672417	0.17631051	0.17589831	0.1754893	0.1750821	0.17467497	0.17426902	0.17386326	0.17345688	0.17305101	0.17264353	0.1722358	0.17182712	0.17141646
0.19316897	0.19261828	0.19211906	0.191656	0.19121537	0.19078562	0.19036119	0.189938	0.18951148	0.18907899	0.1886403	0.18819535	0.18774417	0.18728702	0.18682519	0.18635887	0.18588936	0.18541768	0.18494499	0.18447205	0.18400005	0.18352947	0.18306062	0.18259603	0.18213382	0.18167612	0.18122245	0.18077254	0.18032765	0.179887	0.17945167	0.17901966	0.17859244	0.17816804	0.17774805	0.17733115	0.17691645	0.17650464	0.17609477	0.17568517	0.17527647	0.17486845	0.17446074	0.17405131	0.17364088	0.17322966	0.17281632	0.17240165	0.17198478	0.17156577
0.19319835	0.19265115	0.19215608	0.19169605	0.19125849	0.1908328	0.19041277	0.18999282	0.18957071	0.18914185	0.18870914	0.18826988	0.18782376	0.18737239	0.18691638	0.1864562	0.1859935	0.18552883	0.1850627	0.18459651	0.18413214	0.18366876	0.18320715	0.18274933	0.18229505	0.18184319	0.18139645	0.18095392	0.18051544	0.18008122	0.17965144	0.17922513	0.17880306	0.17838416	0.17796797	0.17755395	0.17714271	0.17673278	0.1763234	0.17591569	0.17550728	0.17509785	0.17468823	0.17427662	0.17386308	0.17344658	0.17302835	0.17260624	0.17218119	0.17175326
0.19324613	0.19270238	0.1922112	0.19175492	0.19132143	0.19089971	0.19048426	0.19006824	0.18965083	0.18922839	0.18879971	0.18836626	0.18792589	0.18748075	0.18703121	0.18657783	0.18612209	0.18566394	0.18520561	0.18474734	0.18428975	0.18383403	0.18338078	0.1829302	0.18248326	0.18203956	0.18160018	0.1811645	0.18073282	0.18030539	0.17988157	0.17946121	0.1790446	0.17863001	0.17821868	0.17780915	0.17740065	0.17699322	0.1765872	0.17617992	0.17577171	0.17536214	0.17495093	0.17453778	0.17412123	0.17370144	0.1732777	0.17285013	0.17241895	0.17198236
0.19331332	0.19277337	0.19228613	0.19183499	0.1914044	0.1909878	0.19057593	0.19016632	0.18975294	0.18933585	0.18891376	0.18848516	0.18805093	0.18761297	0.18717006	0.1867241	0.1862751	0.18582526	0.18537432	0.18492363	0.18447429	0.18402633	0.1835807	0.18313839	0.18269932	0.18226315	0.18183148	0.18140276	0.18097854	0.18055774	0.18014053	0.17972659	0.17931521	0.17890725	0.17850009	0.17809507	0.17769027	0.17728618	0.17688152	0.17647655	0.17607003	0.17566133	0.17524984	0.1748347	0.17441642	0.17399326	0.17356537	0.17313243	0.17269424	0.17225106
0.19340001	0.19286516	0.19238186	0.19193467	0.19150937	0.19109675	0.19069049	0.19028503	0.18987742	0.1894664	0.18905002	0.18862808	0.18820089	0.18776938	0.18733373	0.18689473	0.18645322	0.18601075	0.1855676	0.18512528	0.18468401	0.1842448	0.1838077	0.18337275	0.18294202	0.1825141	0.18208995	0.18166937	0.18125178	0.18083832	0.18042779	0.18002053	0.17961562	0.17921196	0.17881083	0.17841023	0.17801031	0.17760992	0.17720866	0.17680573	0.17640068	0.17599325	0.17558178	0.17516662	0.17474627	0.17432113	0.17389017	0.17345318	0.1730092	0.17255934
0.19350651	0.19297639	0.19249824	0.19205561	0.19163525	0.19122785	0.19082686	0.1904271	0.19002531	0.1896202	0.18920974	0.18879433	0.1883741	0.18795002	0.18752092	0.18709031	0.18665656	0.1862222	0.18578742	0.18535304	0.18491982	0.18448877	0.18405995	0.18363413	0.18321054	0.18279073	0.18237479	0.18196197	0.18155214	0.18114579	0.18074249	0.18034106	0.17994276	0.17954485	0.17914976	0.1787538	0.17835785	0.17796183	0.17756397	0.1771641	0.17676175	0.17635599	0.17594533	0.17553052	0.17510998	0.17468256	0.17424938	0.1738089	0.17336105	0.17290582
0.19363466	0.19310972	0.19263682	0.1921987	0.19178358	0.191381	0.19098574	0.19059145	0.19019634	0.18979672	0.18939346	0.18898468	0.18857163	0.18815492	0.18773359	0.18731025	0.1868843	0.18645808	0.18603122	0.18560573	0.1851807	0.18475822	0.18433711	0.18391925	0.18350473	0.18309322	0.18268496	0.1822795	0.18187752	0.18147825	0.18108182	0.18068734	0.18029454	0.17990394	0.17951319	0.17912325	0.17873211	0.17833993	0.177946	0.17754969	0.17715043	0.17674643	0.17633769	0.175924	0.1755035	0.17507628	0.17464174	0.174199	0.17374778	0.17328775
0.1937834	0.19326378	0.1927965	0.19236392	0.19195358	0.19155732	0.19116783	0.19077909	0.19038954	0.18999696	0.18959983	0.18919893	0.1887925	0.18838295	0.18796937	0.187554	0.18713638	0.18671863	0.18629996	0.18588227	0.18546562	0.18505119	0.18463884	0.18422918	0.1838223	0.18341902	0.18301915	0.18262053	0.18222591	0.18183362	0.18144488	0.18105677	0.18067005	0.18028557	0.1799005	0.17951511	0.17912915	0.1787419	0.17835248	0.17795977	0.17756326	0.177163	0.17675644	0.17634425	0.17592469	0.17549865	0.17506358	0.17461976	0.17416713	0.17370406
0.19395413	0.19343974	0.19297814	0.19255123	0.1921477	0.19175628	0.19137228	0.19099015	0.19060679	0.19022086	0.18983012	0.1894358	0.18903674	0.18863487	0.18822934	0.18782169	0.18741229	0.18700218	0.18659158	0.18618205	0.18577404	0.18536729	0.1849633	0.18456142	0.18416297	0.18376702	0.18337354	0.18298396	0.18259618	0.18221104	0.18182786	0.18144694	0.1810666	0.18068716	0.1803079	0.17992829	0.17954758	0.17916453	0.17877963	0.17839065	0.17799833	0.17760047	0.17719755	0.17678826	0.17637098	0.17594548	0.17551188	0.17506811	0.17461497	0.17415035
0.19414583	0.19363777	0.19318148	0.1927608	0.19236271	0.19197762	0.19159922	0.19122353	0.19084677	0.19046709	0.1900829	0.18969624	0.18930459	0.1889095	0.1885112	0.1881111	0.18771014	0.18730773	0.18690571	0.18650356	0.18610322	0.18570486	0.18530813	0.18491474	0.1845235	0.18413512	0.18374881	0.18336552	0.18298489	0.18260644	0.18223022	0.18185449	0.18148065	0.18110666	0.180733	0.18035847	0.1799825	0.17960459	0.17922369	0.17883965	0.17845097	0.17805725	0.17765778	0.17725115	0.17683694	0.17641422	0.17598265	0.17554025	0.17508702	0.1746226
0.19435894	0.19385734	0.19340785	0.1929924	0.19260003	0.19222091	0.19184905	0.19147922	0.1911086	0.19073471	0.19035907	0.18997839	0.18959463	0.18920642	0.18881553	0.18842295	0.18802859	0.18763424	0.18723947	0.18684565	0.18645303	0.1860618	0.18567267	0.18528633	0.18490185	0.18452048	0.18414098	0.18376479	0.18338974	0.18301812	0.18264711	0.18227747	0.18190902	0.18154001	0.18117246	0.1808025	0.1804314	0.18005773	0.17968227	0.17930275	0.17891756	0.17852853	0.17813255	0.17772986	0.17731899	0.17689972	0.1764703	0.17603113	0.17558017	0.1751178
0.19459456	0.19409898	0.19365498	0.19324556	0.19285984	0.19248623	0.19212034	0.19175711	0.19139224	0.19102602	0.19065565	0.19028202	0.18990448	0.18952373	0.18913983	0.18875474	0.18836805	0.18798038	0.18759277	0.18720639	0.18682021	0.18643633	0.18605411	0.18567418	0.18529671	0.184922	0.1845483	0.18417798	0.18380924	0.18344167	0.1830773	0.18271212	0.18234915	0.18198551	0.18162154	0.18125667	0.18089041	0.18052176	0.18015024	0.17977436	0.1793944	0.17900914	0.17861725	0.17821866	0.17781243	0.17739737	0.17697231	0.17653593	0.17608906	0.1756292
0.19485036	0.19436151	0.19392386	0.19352096	0.1931403	0.19277346	0.19241318	0.19205528	0.19169715	0.1913371	0.1909731	0.19060574	0.19023484	0.18986058	0.189484	0.18910515	0.18872496	0.18834455	0.18796305	0.18758357	0.18720435	0.18682626	0.18645081	0.18607652	0.1857047	0.18533546	0.1849676	0.18460214	0.18423843	0.18387634	0.18351616	0.18315633	0.18279725	0.18243739	0.18207802	0.18171708	0.18135491	0.18099064	0.18062265	0.18025193	0.17987618	0.17949511	0.17910883	0.17871428	0.17831251	0.17790206	0.17748122	0.17705092	0.17660719	0.17615286
0.19512692	0.19464482	0.19421303	0.1938161	0.19344153	0.19308004	0.19272593	0.19237444	0.19202194	0.19166696	0.19130957	0.19094828	0.19058344	0.19021577	0.18984544	0.18947259	0.18909886	0.18872441	0.18834981	0.1879754	0.18760133	0.18722945	0.18685904	0.18649058	0.18612392	0.1857591	0.18539649	0.1850352	0.18467617	0.18431813	0.18396142	0.18360546	0.18324988	0.18289448	0.18253809	0.18218137	0.18182273	0.18146145	0.1810976	0.18073037	0.1803593	0.17998296	0.17959988	0.17921092	0.17881462	0.17840883	0.17799428	0.17756903	0.1771315	0.17668189
0.19542325	0.19494776	0.19452256	0.19413197	0.19376272	0.19340661	0.19305833	0.19271198	0.19236505	0.19201633	0.19166392	0.19130895	0.19094953	0.19058785	0.19022268	0.18985577	0.18948765	0.18911763	0.18874875	0.18837936	0.18801072	0.18764406	0.18727797	0.18691377	0.18655056	0.18618968	0.18583106	0.18547425	0.18511766	0.18476287	0.18440919	0.18405628	0.18370411	0.18335079	0.18299784	0.1826436	0.18228804	0.18193036	0.18156962	0.18120673	0.18083876	0.18046694	0.18008867	0.1797044	0.17931353	0.17891343	0.1785051	0.17808557	0.17765492	0.17721179
0.19573852	0.19526984	0.19485064	0.1944655	0.1941024	0.1937519	0.19340867	0.19306761	0.19272585	0.19238234	0.19203514	0.1916849	0.19133106	0.19097376	0.19061375	0.1902515	0.18988797	0.18952301	0.18915817	0.1887936	0.18842918	0.18806559	0.18770376	0.18734272	0.18698359	0.18662569	0.18626902	0.18591432	0.18556052	0.18520853	0.18485698	0.18450645	0.18415526	0.18380478	0.18345375	0.18310165	0.18274851	0.1823931	0.18203583	0.18167564	0.18131196	0.18094319	0.1805695	0.18019047	0.17980403	0.1794104	0.17900796	0.1785956	0.17817277	0.17773741
0.19607171	0.19560967	0.19519728	0.19481684	0.19445889	0.19411436	0.193776	0.19343948	0.19310269	0.19276367	0.19242117	0.19207548	0.19172534	0.1913727	0.19101715	0.19065896	0.19029939	0.18993853	0.18957709	0.1892152	0.18885456	0.18849331	0.18813354	0.18777585	0.18741848	0.18706256	0.18670808	0.1863549	0.18600279	0.18565123	0.18530127	0.18495145	0.18460195	0.18425244	0.18390211	0.18355155	0.18320034	0.18284692	0.18249199	0.1821341	0.18177345	0.18140873	0.18103886	0.18066455	0.18028377	0.17989536	0.17949998	0.17909428	0.17867976	0.1782528
0.19642296	0.19596708	0.19555989	0.19518569	0.19483268	0.19449204	0.19415808	0.19382617	0.19349346	0.1931583	0.19281992	0.19247746	0.19213185	0.1917831	0.19143066	0.1910757	0.1907184	0.19036078	0.19000155	0.18964219	0.18928295	0.18892485	0.18856661	0.18820882	0.18785304	0.18749815	0.18714456	0.18679109	0.1864391	0.18608852	0.18573815	0.18538797	0.18503878	0.1846903	0.18434018	0.1839905	0.18363985	0.18328716	0.18293397	0.18257836	0.18221954	0.18185827	0.18149287	0.18112203	0.18074682	0.1803647	0.17997532	0.17957789	0.17917109	0.1787535
0.19678918	0.19634025	0.195939	0.19556926	0.19522068	0.1948843	0.19455439	0.19422634	0.19389704	0.1935652	0.19323002	0.19289094	0.1925475	0.1922012	0.1918512	0.19149873	0.19114421	0.1907881	0.19043031	0.19007221	0.1897143	0.18935592	0.18899819	0.18864119	0.18828508	0.18792962	0.18757498	0.18722118	0.18686873	0.18651673	0.1861653	0.18581532	0.18546441	0.18511501	0.18476436	0.18441446	0.1840636	0.18371207	0.18335928	0.18300489	0.18264851	0.18228912	0.18192707	0.18156108	0.18119046	0.1808137	0.18043101	0.18004104	0.17964283	0.17923439
0.19717038	0.19672722	0.1963307	0.1959663	0.19562177	0.19528943	0.19496244	0.19463773	0.19431114	0.19398232	0.19364887	0.1933124	0.19297141	0.19262639	0.19227812	0.19192708	0.19157247	0.19121715	0.19086038	0.1905019	0.19014388	0.18978533	0.18942676	0.18906865	0.18871105	0.18835434	0.18799768	0.18764251	0.18728761	0.18693373	0.18658036	0.18622798	0.1858759	0.18552452	0.1851731	0.18482202	0.18447039	0.18411812	0.1837649	0.18341184	0.18305698	0.18269995	0.18234026	0.18197782	0.18161154	0.18124104	0.18086463	0.18048173	0.18009135	0.17969278
0.19756424	0.19712749	0.19673534	0.19637525	0.19603464	0.19570553	0.19538143	0.19505872	0.19473425	0.19440721	0.19407627	0.1937404	0.19339979	0.1930556	0.19270796	0.19235672	0.19200304	0.19164646	0.19128907	0.19093028	0.19057032	0.1902102	0.18984917	0.18948951	0.18912932	0.18876934	0.18841028	0.18805169	0.18769437	0.18733749	0.18698138	0.18662567	0.18627074	0.18591627	0.18556291	0.18520895	0.18485613	0.18450353	0.1841496	0.1837959	0.18344218	0.18308584	0.18272913	0.18236955	0.18200776	0.18164143	0.1812713	0.18089588	0.18051411	0.18012482
0.19797039	0.197539	0.1971524	0.19679552	0.19645739	0.19613126	0.19580907	0.19548728	0.19516526	0.19483897	0.19450778	0.19417241	0.19383205	0.19348778	0.19313933	0.1927871	0.19243205	0.19207416	0.19171456	0.19135317	0.1909908	0.19062762	0.19026428	0.1899007	0.1895373	0.18917382	0.18881035	0.18844779	0.18808654	0.18772486	0.18736452	0.18700513	0.18664664	0.18628922	0.18593211	0.18557575	0.18521988	0.18486542	0.1845111	0.18415692	0.18380308	0.18344796	0.18309274	0.1827354	0.18237686	0.18201584	0.18165098	0.18128265	0.18090856	0.18052845
0.1983873	0.19796023	0.19757763	0.19722384	0.19688895	0.19656366	0.1962428	0.19592237	0.1956006	0.195274	0.19494304	0.19460675	0.19426572	0.19391987	0.19356978	0.19321556	0.19285744	0.19249754	0.19213411	0.1917702	0.19140355	0.19103636	0.19066885	0.19030038	0.18993229	0.18956362	0.18919574	0.18882786	0.18846074	0.18809511	0.18772966	0.18736535	0.1870023	0.18664026	0.18627907	0.18591952	0.1855608	0.18520336	0.1848473	0.18449163	0.18413714	0.18378237	0.18342777	0.1830736	0.18271759	0.18236083	0.18200183	0.18163943	0.18127307	0.18090186
0.19881184	0.19839074	0.19801088	0.19766034	0.19732705	0.19700216	0.19668263	0.19636199	0.19603911	0.19571131	0.19537944	0.19504163	0.19469863	0.19434988	0.19399703	0.19363976	0.19327876	0.19291417	0.19254741	0.19217756	0.19180673	0.1914347	0.1910611	0.19068721	0.19031325	0.18993843	0.1895643	0.18919095	0.18881762	0.18844548	0.18807447	0.18770434	0.18733625	0.18696827	0.1866031	0.18623881	0.18587652	0.18551639	0.18515757	0.18480027	0.18444411	0.18408978	0.18373588	0.18338306	0.18302995	0.18267643	0.18232183	0.18196571	0.18160632	0.18124366
0.19924438	0.19882718	0.19845086	0.19810185	0.19776887	0.19744511	0.19712462	0.1968041	0.19647935	0.19615045	0.19581524	0.19547504	0.19512877	0.19477671	0.19441971	0.194058	0.19369163	0.19332233	0.19295065	0.19257505	0.19219832	0.19181947	0.19144009	0.19105908	0.19067852	0.19029665	0.18991597	0.18953475	0.18915558	0.18877582	0.1883975	0.18802162	0.18764675	0.1872741	0.18690349	0.18653446	0.18616802	0.18580379	0.18544194	0.18508196	0.18472455	0.18436997	0.18401593	0.18366438	0.18331322	0.18296307	0.18261269	0.18226194	0.1819089	0.18155433
0.19968274	0.19926883	0.19889519	0.19854684	0.19821447	0.19789079	0.19756891	0.19724575	0.19691889	0.19658728	0.19624868	0.19590491	0.1955547	0.19519848	0.19483534	0.19446856	0.19409716	0.19372103	0.19334224	0.19296089	0.19257689	0.19219078	0.191803	0.19141479	0.19102605	0.19063696	0.19024798	0.18985927	0.18947169	0.18908514	0.18869956	0.1883164	0.18793496	0.18755516	0.18717916	0.1868051	0.18643364	0.18606502	0.18570013	0.18533742	0.18497798	0.18462133	0.18426797	0.18391639	0.18356721	0.18321958	0.18287255	0.18252714	0.1821801	0.18183233
0.2001252	0.19971517	0.19934274	0.1989953	0.19866201	0.19833699	0.19801262	0.19768691	0.19735762	0.19702098	0.19667853	0.1963299	0.19597441	0.19561194	0.19524372	0.19487065	0.19449155	0.19410878	0.19372219	0.19333301	0.19294061	0.19254595	0.19215053	0.19175318	0.19135562	0.19095814	0.19056003	0.19016297	0.18976726	0.18937165	0.18897909	0.18858781	0.18819985	0.18781364	0.1874304	0.18705037	0.18667404	0.18630145	0.18593174	0.18556637	0.18520448	0.18484673	0.18449141	0.18414074	0.1837925	0.18344694	0.1831038	0.1827615	0.18242091	0.18207979
0.2005708	0.20016253	0.19979092	0.19944344	0.19910914	0.19878146	0.19845453	0.19812536	0.19779137	0.1974506	0.19710305	0.19674854	0.19638598	0.1960172	0.1956421	0.19526064	0.19487488	0.19448349	0.19408834	0.19368969	0.19328889	0.19288534	0.19248036	0.19207351	0.19166642	0.19125904	0.1908527	0.19044602	0.19004121	0.18963759	0.1892363	0.1888372	0.18844074	0.18804774	0.18765782	0.18727182	0.18688957	0.18651149	0.18613821	0.18576929	0.18540466	0.18504423	0.18468894	0.18433708	0.18399024	0.18364602	0.18330553	0.1829673	0.18263164	0.18229684
0.20101753	0.20061098	0.2002398	0.19989072	0.19955559	0.19922458	0.19889376	0.19856064	0.19822046	0.19787431	0.19751996	0.19715846	0.19678956	0.1964125	0.19602919	0.19563964	0.19524422	0.1948442	0.19443974	0.1940318	0.1936205	0.19320697	0.19279125	0.19237535	0.1919586	0.19154078	0.19112402	0.19070756	0.190293	0.18988052	0.18947017	0.18906261	0.18865854	0.18825805	0.18786119	0.18746871	0.18708074	0.18669793	0.18632019	0.1859473	0.18557939	0.18521628	0.18485901	0.18450686	0.18416013	0.18381709	0.18347907	0.183144	0.18281223	0.18248239
0.20146424	0.2010591	0.20068772	0.20033757	0.19999798	0.19966373	0.19932829	0.19898865	0.1986434	0.19828989	0.19792879	0.19755995	0.19718191	0.19679733	0.19640464	0.19600508	0.19560036	0.19519022	0.1947756	0.19435689	0.19393474	0.19351083	0.19308478	0.19265778	0.19222985	0.19180222	0.19137476	0.19094872	0.19052386	0.19010219	0.18968245	0.18926626	0.18885383	0.18844587	0.18804123	0.18764165	0.18724804	0.18685958	0.18647656	0.18609908	0.18572812	0.18536308	0.18500364	0.18465024	0.184302	0.18396047	0.18362291	0.18329102	0.18296342	0.18263914
0.2019101	0.20150511	0.20113279	0.2007802	0.20043737	0.200098	0.19975662	0.19941093	0.19905888	0.19869871	0.1983287	0.19795056	0.1975645	0.19716918	0.19676673	0.19635719	0.19594225	0.19552119	0.19509527	0.19466564	0.19423261	0.19379705	0.19335952	0.19292079	0.19248226	0.19204348	0.19160514	0.19116938	0.19073445	0.19030246	0.18987316	0.1894477	0.18902718	0.18861035	0.18819913	0.1877921	0.18739197	0.18699759	0.1866091	0.18622741	0.18585277	0.1854834	0.18512183	0.18476619	0.18441778	0.18407547	0.18373917	0.18340929	0.1830839	0.182764
0.20235391	0.20194899	0.20157465	0.20121852	0.20087126	0.20052634	0.20017895	0.19982629	0.19946575	0.19909634	0.19871792	0.19833016	0.19793388	0.19752839	0.19711572	0.19669534	0.19626859	0.19583607	0.195399	0.19495726	0.19451277	0.1940651	0.19361578	0.19316542	0.19271529	0.19226442	0.19181576	0.1913689	0.19092377	0.19048157	0.19004259	0.18960783	0.189178	0.18875286	0.18833342	0.18791917	0.18751276	0.18711215	0.18671764	0.18633041	0.18595037	0.18557796	0.18521287	0.18485445	0.1845038	0.18416134	0.18382533	0.18349564	0.18317279	0.18285604
0.20279463	0.2023882	0.2020118	0.20165159	0.20129822	0.20094755	0.20059279	0.20023192	0.19986384	0.19948466	0.19909686	0.19869871	0.19829103	0.19787511	0.19745043	0.19701773	0.19657934	0.19613552	0.19568577	0.1952321	0.19477445	0.1943152	0.19385375	0.19339126	0.19292925	0.1924671	0.19200654	0.19154838	0.19109192	0.19063981	0.1901907	0.1897473	0.18930753	0.18887407	0.18844566	0.18802378	0.18760976	0.18720172	0.186801	0.18640783	0.18602265	0.18564498	0.18527529	0.18491441	0.18456084	0.18421543	0.18387872	0.1835492	0.1832278	0.18291318
0.20323084	0.2028238	0.20244282	0.20207813	0.20171937	0.20136116	0.20099887	0.20062885	0.20025061	0.19986226	0.19946317	0.1990542	0.19863589	0.19820794	0.19777091	0.19732681	0.19687533	0.19641882	0.19595647	0.19548947	0.19501942	0.19454733	0.1940736	0.19359869	0.19312494	0.19264999	0.19217807	0.1917088	0.19124143	0.1907779	0.19031836	0.1898647	0.18941571	0.18897241	0.18853547	0.18810537	0.1876821	0.18726647	0.18685845	0.18645838	0.18606639	0.18568268	0.18530726	0.18494177	0.18458423	0.1842359	0.18389654	0.18356639	0.1832445	0.18293118
0.20366262	0.20325276	0.20286873	0.20249783	0.20213267	0.20176676	0.20139551	0.20101617	0.20062786	0.20022844	0.19981848	0.19939767	0.19896704	0.19852678	0.19807757	0.19762053	0.19715603	0.19668545	0.19621006	0.19573033	0.19524758	0.19476236	0.19427527	0.19378838	0.19330078	0.19281518	0.19233021	0.19184819	0.19137031	0.19089569	0.19042593	0.18996048	0.18950081	0.18904707	0.18860108	0.18816099	0.18772843	0.18730408	0.1868874	0.1864788	0.18607885	0.1856879	0.18530597	0.1849336	0.18457092	0.18421806	0.18387468	0.18354109	0.18321821	0.18290442
0.20408884	0.20367679	0.2032878	0.20291065	0.20253798	0.20216295	0.20178281	0.20139354	0.20099382	0.20058334	0.20016208	0.19972917	0.1992855	0.19883157	0.19836903	0.19789863	0.19742118	0.19693744	0.19644797	0.19595478	0.19545838	0.19496001	0.19445963	0.19395937	0.19345905	0.19296034	0.19246343	0.19196934	0.19147828	0.19099204	0.19051045	0.19003421	0.1895634	0.18909892	0.18864137	0.1881906	0.18774769	0.18731222	0.18688557	0.1864669	0.18605724	0.18565713	0.18526638	0.18488547	0.18451554	0.1841555	0.18380587	0.18346834	0.18314144	0.18282641
0.20451032	0.20409389	0.2036988	0.20331484	0.20293495	0.20255059	0.20216034	0.20176023	0.20134932	0.20092636	0.20049207	0.2000464	0.1995899	0.19912323	0.19864725	0.19816324	0.19767159	0.19717348	0.1966703	0.19616316	0.1956531	0.19514073	0.1946268	0.19411242	0.19359943	0.19308713	0.19257715	0.19206986	0.19156665	0.19106776	0.19057271	0.19008407	0.18960094	0.18912405	0.18865389	0.18818992	0.18773553	0.18728796	0.18684825	0.18641776	0.18599656	0.18558493	0.18518326	0.18479237	0.18441221	0.18404275	0.1836853	0.18334098	0.18300842	0.18268925
0.20492503	0.20450413	0.20410389	0.2037126	0.20332272	0.20292906	0.20252803	0.20211652	0.20169342	0.20125863	0.20081128	0.20035201	0.1998819	0.19940124	0.19891119	0.19841248	0.19790713	0.197395	0.19687727	0.19635588	0.19583125	0.19530438	0.19477656	0.19424836	0.19372052	0.19319433	0.19267079	0.19214967	0.1916327	0.19111891	0.19061087	0.19010742	0.18960986	0.18911913	0.18863432	0.18815717	0.18768717	0.18722594	0.18677187	0.18632695	0.18589152	0.18546641	0.18505026	0.18464616	0.18425319	0.183873	0.18350469	0.18315023	0.18281016	0.18248382
0.20533393	0.20490791	0.20450032	0.20410135	0.203702	0.20329776	0.20288573	0.20246203	0.20202743	0.20157899	0.201118	0.20064558	0.20016111	0.19966623	0.19916147	0.19864866	0.19812773	0.19760025	0.19706854	0.19653213	0.1959923	0.19545078	0.19490811	0.19436485	0.1938222	0.19328213	0.19274285	0.19220644	0.19167411	0.19114509	0.19062132	0.19010264	0.18958914	0.18908212	0.18858097	0.18808648	0.18759993	0.18712118	0.18665013	0.18618853	0.18573551	0.1852933	0.18486089	0.1844403	0.1840322	0.18363678	0.18325527	0.18288812	0.18253678	0.18220119
0.20573616	0.20530455	0.20488985	0.20448187	0.20407313	0.2036583	0.2032343	0.2027981	0.20234981	0.20188816	0.20141384	0.20092632	0.2004276	0.19991775	0.19939768	0.19887005	0.19833401	0.1977919	0.19724396	0.1966927	0.19613747	0.19558021	0.1950213	0.19446214	0.19390348	0.19334641	0.19279163	0.1922388	0.19168891	0.19114318	0.19060159	0.1900647	0.18953319	0.18900785	0.18848708	0.18797377	0.18746749	0.18696927	0.18647793	0.18599519	0.18552259	0.18506038	0.18460816	0.18416846	0.18374142	0.18332759	0.18292911	0.18254668	0.182181	0.18183267
0.20613176	0.20569465	0.20527206	0.20485437	0.20443477	0.20400879	0.20357235	0.20312364	0.20266184	0.20218691	0.20169723	0.20119563	0.20068151	0.20015632	0.19962187	0.19907783	0.19852619	0.19796729	0.19740343	0.19683531	0.19626427	0.19569054	0.19511448	0.19453806	0.19396284	0.19338778	0.19281438	0.19224279	0.1916742	0.19111007	0.19054759	0.18999073	0.18943852	0.18889074	0.18834865	0.1878125	0.18728341	0.18676166	0.18624777	0.18574113	0.18524578	0.18476003	0.1842847	0.1838223	0.18337321	0.18293872	0.18251953	0.18211836	0.18173477	0.18137123
0.20652169	0.20607713	0.20564651	0.20521893	0.20478894	0.20435098	0.20390151	0.20343922	0.20296375	0.20247342	0.20196925	0.20145243	0.20092268	0.20038177	0.19983096	0.1992709	0.19870237	0.19812694	0.19754699	0.19696137	0.19637203	0.19578032	0.19518694	0.19459173	0.1939962	0.19340211	0.1928084	0.19221689	0.19162679	0.19104008	0.19045576	0.18987474	0.18929873	0.18872602	0.1881594	0.18759835	0.18704283	0.1864948	0.18595384	0.18542138	0.18489867	0.18438573	0.1838845	0.18339622	0.18292214	0.18246336	0.18202083	0.18159732	0.18119276	0.18081029
0.20690541	0.2064535	0.20601356	0.2055763	0.20513417	0.20468332	0.20422111	0.20374529	0.20325501	0.20274946	0.20223026	0.20169745	0.20115179	0.20059402	0.20002607	0.19944932	0.19886377	0.19827074	0.1976715	0.19706759	0.19645962	0.19584778	0.19523433	0.19461909	0.19400267	0.19338629	0.1927701	0.19215462	0.19154084	0.1909294	0.19031912	0.18971285	0.18910943	0.18850955	0.18791446	0.18732359	0.18673947	0.18616138	0.1855908	0.1850284	0.1844762	0.18393387	0.18340385	0.18288657	0.18238437	0.18189839	0.18143024	0.18098153	0.18055359	0.18014893
0.20728323	0.20682335	0.2063738	0.20592536	0.20547138	0.20500757	0.20453158	0.20404083	0.20353575	0.2030155	0.2024796	0.20192996	0.20136707	0.20079255	0.20020674	0.19961132	0.1990064	0.19839501	0.19777663	0.19715294	0.19652313	0.1958913	0.19525507	0.19461781	0.19397828	0.19333686	0.19269535	0.19205421	0.19141337	0.19077301	0.19013458	0.18949848	0.18886495	0.18823393	0.18760699	0.18698473	0.18636845	0.18575773	0.18515483	0.18455952	0.18397531	0.18340114	0.18284017	0.18229157	0.18175972	0.18124367	0.18074758	0.18027177	0.17981783	0.17938793
0.20765564	0.20718741	0.20672742	0.20626646	0.20580024	0.2053235	0.20483278	0.20432718	0.20380566	0.2032687	0.20271693	0.20214899	0.20156911	0.2009757	0.20037133	0.19975662	0.19913243	0.19849978	0.19785976	0.19721356	0.19656183	0.19590649	0.1952457	0.19458261	0.19391622	0.19324815	0.19257843	0.19190806	0.1912373	0.19056582	0.18989584	0.18922713	0.18855973	0.18789512	0.18723334	0.18657708	0.1859257	0.18528038	0.18464246	0.18401399	0.18339549	0.18278727	0.18219338	0.18161301	0.1810495	0.18050322	0.17997697	0.17947224	0.1789909	0.17853391
0.20802161	0.20754427	0.20707302	0.20660126	0.20612033	0.2056296	0.205124	0.20460214	0.2040644	0.20351057	0.2029402	0.20235491	0.20175605	0.20114309	0.20051807	0.19988237	0.1992358	0.19858125	0.19791847	0.19724794	0.19657166	0.19588888	0.19520208	0.1945095	0.19381464	0.19311714	0.19241628	0.19171295	0.19100842	0.19030374	0.18959808	0.18889342	0.18819006	0.18748921	0.18679182	0.18609741	0.18541038	0.18472877	0.18405506	0.18339089	0.18273741	0.1820957	0.18146896	0.18085617	0.18026024	0.17968395	0.17912808	0.17859372	0.17808294	0.17759973
0.20838265	0.20789436	0.20741153	0.20692696	0.20643307	0.20592666	0.20540501	0.2048662	0.20431149	0.20373927	0.20315027	0.2025453	0.2019256	0.20129134	0.20064488	0.19998607	0.19931681	0.19863707	0.1979486	0.19725108	0.19654748	0.1958363	0.19511876	0.19439666	0.19366932	0.1929375	0.19220197	0.19146374	0.19072303	0.18998128	0.1892384	0.18849555	0.18775348	0.18701383	0.1862783	0.18554716	0.18482158	0.18410343	0.1833942	0.18269467	0.1820074	0.1813325	0.18067339	0.18002978	0.17940408	0.17879868	0.17821324	0.17765114	0.17711245	0.17660086
0.20873654	0.20823765	0.20774278	0.20724392	0.20673493	0.20621255	0.20567478	0.20511867	0.20454417	0.20395331	0.20334405	0.20271814	0.20207614	0.20141964	0.20074888	0.20006528	0.19936989	0.19866367	0.19794688	0.19722107	0.1964857	0.19574335	0.19499275	0.19423634	0.1934733	0.19270559	0.1919328	0.19115576	0.19037694	0.18959497	0.1888121	0.18803063	0.18724877	0.18647036	0.18569535	0.18492651	0.18416464	0.18341048	0.18266651	0.18193409	0.18121456	0.180509	0.17982075	0.17914878	0.17849603	0.17786303	0.17725232	0.17666349	0.17610021	0.17556338
0.20908375	0.2085728	0.2080651	0.20755182	0.20702688	0.20648818	0.20593123	0.2053566	0.20476322	0.20415056	0.2035194	0.20287172	0.20220546	0.2015239	0.20082703	0.20011705	0.19939291	0.19865702	0.19790946	0.19715163	0.19638255	0.19560489	0.19481876	0.19402581	0.1932244	0.19241723	0.19160405	0.19078667	0.18996677	0.18914378	0.1883207	0.18749675	0.18667668	0.18585944	0.18504675	0.18424162	0.18344435	0.18265657	0.18188149	0.1811205	0.18037245	0.17964092	0.17892677	0.17823079	0.17755526	0.17689979	0.17626691	0.17565712	0.17507067	0.17451069
0.20942347	0.20889977	0.20837756	0.20784843	0.20730714	0.20674948	0.20617412	0.20557943	0.20496517	0.20432934	0.20367454	0.20300125	0.20231007	0.20160134	0.20087692	0.20013615	0.19938086	0.19861275	0.19783157	0.1970377	0.19623308	0.19541821	0.19459274	0.19375929	0.19291696	0.19206816	0.1912137	0.19035405	0.18949209	0.18862775	0.18776342	0.18690066	0.1860408	0.18518597	0.18433908	0.18349995	0.18267153	0.18185608	0.18105403	0.18026687	0.17949751	0.17874536	0.17801258	0.17729855	0.17660664	0.1759348	0.17528558	0.17465842	0.17405617	0.17347692
0.20975447	0.20921671	0.20867862	0.20813337	0.2075735	0.20699671	0.2064011	0.2057841	0.2051456	0.2044863	0.20380588	0.20310561	0.2023859	0.20164846	0.20089222	0.20011953	0.1993306	0.19852735	0.19770953	0.19687721	0.19603357	0.19517702	0.19431089	0.19343442	0.1925498	0.19165814	0.19076002	0.18985893	0.18895411	0.18804869	0.18714476	0.18624389	0.18534842	0.18446031	0.18358135	0.18271396	0.18186039	0.18102147	0.18019965	0.17939511	0.17860962	0.17784502	0.17710084	0.17637748	0.1756756	0.17499524	0.17433727	0.17370084	0.1730865	0.17249459
0.21007463	0.20952225	0.20896725	0.20840341	0.20782451	0.20722681	0.2066083	0.20596717	0.20530462	0.20461848	0.20391059	0.20318148	0.20243113	0.20166028	0.20087041	0.20006263	0.19923672	0.19839454	0.1975372	0.1966652	0.19577932	0.19488034	0.19397062	0.19305056	0.19212216	0.19118658	0.1902456	0.18930098	0.18835592	0.18741193	0.18647143	0.18553624	0.18460903	0.18369225	0.18278864	0.18189953	0.181027	0.18017313	0.1793385	0.17852631	0.17773406	0.17696542	0.17621902	0.1754941	0.17479226	0.17411195	0.17345242	0.17281443	0.17219661	0.17159887
0.21038195	0.20981325	0.2092406	0.20865709	0.20805693	0.20743605	0.2067933	0.20612708	0.20543599	0.20472166	0.20398413	0.2032222	0.20243916	0.20163324	0.2008072	0.19996096	0.19909579	0.19821364	0.19731367	0.19639778	0.19546849	0.19452542	0.19357127	0.19260626	0.19163346	0.1906544	0.18967164	0.18868805	0.18770531	0.1867256	0.18575236	0.1847875	0.18383528	0.18289761	0.1819762	0.18107267	0.18019098	0.17933148	0.1784949	0.17768297	0.17689604	0.17613307	0.17539407	0.17467815	0.17398623	0.17331484	0.17266393	0.17203283	0.17141868	0.17082256
0.21067508	0.2100876	0.20949613	0.20889062	0.20826726	0.20762223	0.20695326	0.2062588	0.2055389	0.2047927	0.20402238	0.2032267	0.20240651	0.20156321	0.20069799	0.19981106	0.1989044	0.19797853	0.19703454	0.1960743	0.19509894	0.1941107	0.19311148	0.19210254	0.19108748	0.19006675	0.18904509	0.18802407	0.18700805	0.18599868	0.18499973	0.18401328	0.18304351	0.18209265	0.18116286	0.18025646	0.17937529	0.17852014	0.17769283	0.17689292	0.17611994	0.17537509	0.17465486	0.17395909	0.17328656	0.17263335	0.17200044	0.17138493	0.17078397	0.1701968
0.21094994	0.21034344	0.20972954	0.20910116	0.20845222	0.207781	0.20708354	0.20635888	0.20560722	0.2048278	0.20402189	0.20318918	0.20232993	0.20144673	0.20053977	0.19961019	0.19865884	0.19768813	0.19669825	0.19569312	0.19467211	0.19363886	0.19259489	0.19154394	0.19048794	0.18943055	0.18837371	0.18732162	0.18627782	0.18524571	0.18422878	0.18322934	0.18225175	0.18129775	0.18037008	0.17947134	0.1786022	0.17776442	0.17695734	0.17618054	0.17543502	0.17471799	0.17402709	0.17336231	0.17271933	0.17209667	0.17149076	0.17089878	0.17031923	0.16974917
0.2112045	0.21057592	0.20993933	0.20928524	0.2086095	0.20790873	0.20718105	0.20642363	0.20563704	0.20482226	0.20397757	0.20310444	0.2022053	0.20127934	0.20032828	0.19935423	0.1983575	0.1973413	0.19630511	0.19525412	0.19418857	0.19311142	0.19202657	0.19093615	0.189844	0.18875366	0.18766825	0.18659233	0.18552908	0.18448277	0.18345621	0.18245438	0.18147981	0.18053415	0.17962077	0.17874077	0.1778971	0.17708708	0.17631206	0.1755717	0.17486385	0.17418686	0.17353779	0.17291375	0.1723105	0.17172624	0.17115632	0.1705972	0.17004621	0.1695004
0.2114337	0.21078224	0.21011962	0.20943803	0.20873356	0.20800164	0.20723988	0.20644826	0.20562501	0.20477164	0.20388725	0.20297247	0.20202933	0.2010596	0.2000635	0.1990431	0.19800034	0.19693759	0.19585727	0.19476083	0.19365302	0.19253558	0.19141299	0.19028826	0.18916577	0.18804877	0.18694255	0.18585026	0.18477696	0.183727	0.18270265	0.18170956	0.18074858	0.1798243	0.17893681	0.17808871	0.17728117	0.17651224	0.17578213	0.17508902	0.17443043	0.17380323	0.17320535	0.17263164	0.17207856	0.17154136	0.17101598	0.17049721	0.16998261	0.16946724
0.21163425	0.21095769	0.21026741	0.20955643	0.20882066	0.2080548	0.20725855	0.20642863	0.20556754	0.20467299	0.20374623	0.20278843	0.20180076	0.20078537	0.19974303	0.19867727	0.19758865	0.19648144	0.19535685	0.19421977	0.19307235	0.19191836	0.19076389	0.18961142	0.18846531	0.18733004	0.18621159	0.18511334	0.1840409	0.18299726	0.18198751	0.18101507	0.18008125	0.17918962	0.1783412	0.1775368	0.1767779	0.17606127	0.17538685	0.17475046	0.17415293	0.17358586	0.1730484	0.17253426	0.17203787	0.17155528	0.17108068	0.1706093	0.17013583	0.1696573
0.21180362	0.21109886	0.2103789	0.20963697	0.20886773	0.20806631	0.20723197	0.2063637	0.20546138	0.20452361	0.20355345	0.2025507	0.20151858	0.20045704	0.19936952	0.19825816	0.19712606	0.19597512	0.19481021	0.19363573	0.19245446	0.19127083	0.19009027	0.18891734	0.18775555	0.18661377	0.1854929	0.18440002	0.18334037	0.18231578	0.18133196	0.18039213	0.17949742	0.17865066	0.17785361	0.17710567	0.17640552	0.17575312	0.17514397	0.17457613	0.17404574	0.17354801	0.17307809	0.17262965	0.17219725	0.17177519	0.17135727	0.17093825	0.17051132	0.170073
0.21193549	0.21120185	0.21045016	0.20967455	0.2088695	0.20803075	0.20715731	0.2062488	0.205303	0.20432216	0.20330809	0.20226005	0.20118228	0.20007585	0.19894406	0.19778961	0.196616	0.1954265	0.19422555	0.19301963	0.19180995	0.19060425	0.18940596	0.18822247	0.18705672	0.18591696	0.18480587	0.18373066	0.18269382	0.18170199	0.18075547	0.17986071	0.17901811	0.1782287	0.17749295	0.1768116	0.1761809	0.17560059	0.17506644	0.17457479	0.17411876	0.17369775	0.17330009	0.17292318	0.17255943	0.17220196	0.17184491	0.1714809	0.17110455	0.17071044
0.21202812	0.21126226	0.21047853	0.20966662	0.2088242	0.20794661	0.20703243	0.20608124	0.20509315	0.20406802	0.20301029	0.20191762	0.2007954	0.1996453	0.19847214	0.19727695	0.19606715	0.19484422	0.19361368	0.1923821	0.19115278	0.18993345	0.18872818	0.18754274	0.18638444	0.18525845	0.18416893	0.1831223	0.18212196	0.18117288	0.18027812	0.1794393	0.17865929	0.17793661	0.17727345	0.17666735	0.17611527	0.17561455	0.1751624	0.17475107	0.17437728	0.17403495	0.17371537	0.17341366	0.17312086	0.17283069	0.17253563	0.1722298	0.17190453	0.17155637
0.21207644	0.21127836	0.21045859	0.20961007	0.2087298	0.20781174	0.2068569	0.20586324	0.20483114	0.20376395	0.20266084	0.20152582	0.20036165	0.19917205	0.19796082	0.1967305	0.19548896	0.19423902	0.19298644	0.19173738	0.19049756	0.18927357	0.18807161	0.18689649	0.18575698	0.18465653	0.18359949	0.18259442	0.1816421	0.18074876	0.17991507	0.17914376	0.17843615	0.17779014	0.17720643	0.17668316	0.17621577	0.17580089	0.17543411	0.17510912	0.17481974	0.17455897	0.17431882	0.17409357	0.17387265	0.17365095	0.17341928	0.17316951	0.17289703	0.17259523
0.21207936	0.21124591	0.21039057	0.20950474	0.20858394	0.20762683	0.20662965	0.20559348	0.2045196	0.20340922	0.20226558	0.20109004	0.19988784	0.19866148	0.19741711	0.19615851	0.1948922	0.1936222	0.19235636	0.19109987	0.18986003	0.18864286	0.18745455	0.18630202	0.18519203	0.1841284	0.18311787	0.1821647	0.18127127	0.18044302	0.17968018	0.17898512	0.17835689	0.17779522	0.17729811	0.17686248	0.17648429	0.17615877	0.17588073	0.17564273	0.17543742	0.17526045	0.17510012	0.17494887	0.17480093	0.17464566	0.17447613	0.17428434	0.1740619	0.17380503
0.21203336	0.2111643	0.21027176	0.20934784	0.20838787	0.20739037	0.20635249	0.2052757	0.20416115	0.20301159	0.20182861	0.20061767	0.199381	0.19812483	0.1968537	0.19557299	0.19429015	0.19301024	0.1917404	0.1904865	0.1892572	0.18805785	0.18689522	0.18577597	0.18470588	0.18369141	0.1827374	0.18184555	0.1810211	0.18026769	0.17958358	0.17897159	0.17842944	0.1779573	0.17754936	0.17720518	0.17691839	0.17668267	0.17649317	0.17634273	0.17622268	0.17612556	0.1760432	0.17596647	0.17588651	0.1757968	0.175686	0.17554724	0.17537433	0.1751585
0.21193817	0.21103372	0.21010421	0.20914248	0.20814364	0.20710608	0.2060292	0.20491353	0.20376179	0.20257543	0.20135908	0.20011564	0.19885163	0.19757208	0.19628166	0.19498843	0.19369769	0.19241676	0.19115278	0.18991332	0.1887052	0.18753365	0.1864088	0.18533465	0.18431577	0.18336055	0.1824713	0.18165123	0.1809034	0.18023017	0.1796327	0.17910796	0.17865649	0.17827393	0.17795962	0.17770594	0.17751017	0.17736447	0.17726165	0.17719507	0.17715615	0.1771373	0.17712966	0.17712232	0.17710868	0.17707768	0.17702323	0.17693475	0.1768052	0.17662907
0.21179411	0.21085434	0.20988792	0.2088886	0.20785233	0.20677793	0.20566437	0.2045137	0.20332734	0.20210962	0.20086536	0.19959703	0.19831213	0.19701631	0.195716	0.19441846	0.19312955	0.19185881	0.19061153	0.18939579	0.18821907	0.1870884	0.18601066	0.18499014	0.18403357	0.18314546	0.18232916	0.1815879	0.18092287	0.18033667	0.17982663	0.17939207	0.1790323	0.17874214	0.1785184	0.17835587	0.17824721	0.1781879	0.17816861	0.17818227	0.17822099	0.17827499	0.1783348	0.17839295	0.17843917	0.17846344	0.17845866	0.17841494	0.17832664	0.17818365
0.21160409	0.210629	0.20962656	0.20859134	0.20752077	0.20641209	0.20526628	0.20408373	0.2028686	0.20162499	0.20035774	0.19907187	0.19777483	0.1964719	0.19517002	0.19387822	0.19260228	0.19135056	0.19013005	0.18895027	0.18781626	0.186735	0.18571268	0.18475662	0.1838693	0.1830557	0.18231899	0.18166089	0.18108255	0.18058401	0.1801637	0.17981976	0.17955017	0.17934988	0.179215	0.17913857	0.17911479	0.17913595	0.17919528	0.17928453	0.179393	0.17951421	0.17963763	0.17975321	0.17985244	0.17992565	0.17996442	0.17996028	0.17990424	0.17979187
0.21136929	0.21036024	0.20932476	0.20825818	0.20715527	0.20601608	0.20484112	0.20363307	0.20239572	0.20113283	0.19985023	0.1985555	0.1972534	0.19595207	0.19465965	0.19338277	0.19212979	0.19090758	0.18972534	0.1885893	0.18750732	0.18648468	0.18552744	0.18464115	0.1838294	0.18309534	0.18244119	0.1818693	0.18137804	0.18096751	0.18063648	0.18038177	0.180199	0.1800859	0.18003394	0.18003814	0.18009219	0.18018901	0.1803199	0.18047525	0.18064782	0.1808294	0.18100707	0.1811734	0.18131793	0.18143371	0.18150914	0.18153693	0.18150702	0.1814152
0.211095	0.21005572	0.20899014	0.20789325	0.20676373	0.20559908	0.20440118	0.20317261	0.20191929	0.2006451	0.19935633	0.19805983	0.19676273	0.19547337	0.19419831	0.19294664	0.19172588	0.19054443	0.18940839	0.18832481	0.18730256	0.1863459	0.1854595	0.18464841	0.18391538	0.18326443	0.18269467	0.18220899	0.18180496	0.18148145	0.18123564	0.18106529	0.1809645	0.1809302	0.18095595	0.18103501	0.18115948	0.1813223	0.18151626	0.18173218	0.18195996	0.18219133	0.18241638	0.18262404	0.18280834	0.18295577	0.18305978	0.183109	0.18309878	0.18301842
0.21078967	0.20972177	0.2086292	0.20750874	0.20635524	0.20517103	0.20395638	0.20271575	0.20145312	0.20017551	0.19888917	0.19760063	0.19631739	0.19504824	0.19380154	0.19258395	0.19140458	0.19027095	0.18918946	0.18816742	0.1872103	0.1863237	0.18551236	0.18477994	0.18412861	0.18355946	0.18307379	0.18267123	0.18235016	0.18210936	0.18194413	0.18185228	0.18182749	0.1818652	0.18196078	0.18210381	0.18229128	0.18251297	0.1827608	0.1830257	0.18330029	0.18357357	0.18383616	0.184077	0.18428768	0.18445979	0.18458125	0.18464577	0.18464199	0.18456483
0.21045938	0.2093674	0.20825285	0.20711209	0.20594236	0.2047436	0.20351958	0.20227373	0.20101081	0.1997379	0.1984613	0.19718954	0.19593024	0.19469057	0.19348003	0.19230518	0.19117518	0.19009659	0.18907648	0.18812057	0.18723339	0.18642135	0.18568668	0.1850326	0.184461	0.18397331	0.1835675	0.18324564	0.1830023	0.18283668	0.1827457	0.18272293	0.18276614	0.18286878	0.18302335	0.18322423	0.18346246	0.18373296	0.1840252	0.18433188	0.18464102	0.18494561	0.1852356	0.1854997	0.18572778	0.185912	0.18604073	0.18610665	0.1861	0.18601373
0.21011573	0.20900305	0.20787133	0.20671637	0.20553592	0.20433038	0.20310351	0.20186003	0.20060477	0.19934532	0.19808775	0.19684167	0.1956138	0.194412	0.19324523	0.1921213	0.19104585	0.19002849	0.18907276	0.1881858	0.18737176	0.18663374	0.1859766	0.18539941	0.18490565	0.1844942	0.18416435	0.18391544	0.18374401	0.18364713	0.18361954	0.18365976	0.18375954	0.183916	0.18412095	0.18436687	0.18464892	0.18495655	0.18528193	0.18561837	0.1859535	0.18627943	0.18658316	0.18685833	0.18709336	0.18727681	0.18740079	0.1874552	0.18743229	0.18732542
0.20976613	0.2086395	0.20749563	0.20633297	0.20514788	0.20394407	0.20272212	0.2014884	0.20024858	0.19901031	0.1977807	0.19656661	0.19537795	0.19422108	0.1931049	0.19203535	0.19102141	0.1900672	0.18917951	0.18836343	0.1876216	0.18695793	0.18637331	0.18587102	0.18544997	0.18510875	0.1848476	0.18466279	0.18455455	0.18451631	0.18454511	0.1846363	0.18478417	0.18498325	0.18522736	0.18550953	0.18582219	0.18615732	0.18650565	0.18685773	0.18720679	0.18754065	0.1878488	0.1881215	0.18834893	0.18851948	0.18862513	0.18865335	0.18859842	0.18845508
0.20942472	0.20828782	0.2071391	0.20597416	0.2047927	0.20359504	0.20238584	0.2011705	0.19995412	0.19874376	0.19754854	0.19637471	0.19523096	0.19412424	0.19306315	0.1920537	0.1911014	0.19021362	0.1893945	0.1886478	0.18797594	0.18738195	0.18686771	0.186432	0.18607615	0.1857985	0.18559636	0.1854698	0.18541321	0.18542355	0.18549778	0.18562943	0.18581316	0.1860462	0.18631697	0.18662249	0.18695521	0.18730466	0.18766433	0.18802285	0.1883721	0.18870065	0.18899792	0.18925582	0.18945777	0.18960184	0.18967155	0.18965955	0.18955812	0.18936084
0.20910236	0.20796125	0.2068126	0.20565368	0.2044806	0.20329781	0.20210874	0.20091678	0.19973	0.1985557	0.19740011	0.19627216	0.19517818	0.19412549	0.19312277	0.19217339	0.19128528	0.19046326	0.18970937	0.18902835	0.1884243	0.18789409	0.18744236	0.18706745	0.18676877	0.18654598	0.18639436	0.18631312	0.18629894	0.18634704	0.18645412	0.18661544	0.18682456	0.18707639	0.18736535	0.18768239	0.18802252	0.18837428	0.1887289	0.18908085	0.18941689	0.18972531	0.18999743	0.19022247	0.19039023	0.1904872	0.19050583	0.19043903	0.1902755	0.1900092
0.2088107	0.20767072	0.20652856	0.20538019	0.20422353	0.20306095	0.20189756	0.20073746	0.19958621	0.1984514	0.19734146	0.1962623	0.1952211	0.19422552	0.193281	0.19239324	0.19156703	0.19080676	0.19011575	0.18949646	0.18895048	0.18847956	0.1880818	0.18775815	0.18750753	0.18732826	0.18721595	0.18717021	0.18718636	0.1872612	0.18739076	0.18756892	0.18779126	0.18805173	0.18834467	0.18866093	0.18899387	0.18933524	0.18967316	0.19000225	0.19030881	0.1905835	0.19081363	0.19099155	0.19110487	0.1911413	0.19109641	0.19095789	0.19071876	0.19037285
0.20856072	0.20742704	0.20629731	0.20516533	0.20403045	0.20289475	0.20176186	0.2006364	0.19952591	0.19843605	0.19737434	0.19634607	0.1953597	0.1944195	0.19353269	0.19270298	0.1919365	0.19123408	0.19059998	0.19003543	0.18954247	0.1891188	0.18876687	0.18848452	0.18827102	0.18812409	0.1880409	0.18801835	0.18805222	0.18814346	0.1882816	0.18846664	0.18868916	0.1889441	0.18922848	0.18952978	0.18984318	0.19015777	0.19046564	0.1907562	0.19101806	0.19124137	0.19141506	0.19153056	0.19157705	0.19154224	0.1914194	0.19119951	0.1908778	0.19044706
0.20836191	0.2072405	0.20612758	0.20501685	0.20390901	0.2028049	0.20170726	0.20062163	0.19955383	0.19851089	0.19749767	0.19652095	0.19558764	0.19470282	0.19387084	0.19309536	0.19238186	0.19173214	0.19114575	0.19062823	0.1901778	0.18979311	0.18947688	0.18922448	0.1890377	0.18891151	0.18884495	0.1888345	0.18887569	0.18896934	0.18910536	0.18928118	0.18949191	0.18973121	0.18999085	0.19026297	0.19054112	0.19081461	0.19107495	0.19131087	0.19151467	0.19167265	0.19177808	0.19181886	0.19178796	0.19167516	0.19147196	0.19117105	0.19076839	0.19025612
0.20822303	0.20711812	0.20602679	0.20494217	0.20386486	0.20279321	0.2017351	0.20069113	0.19966902	0.19867153	0.19770758	0.19678177	0.19589849	0.19506449	0.19428262	0.19355625	0.19288841	0.19228202	0.19173828	0.19125712	0.19083801	0.19048363	0.19019052	0.18995875	0.18978493	0.18966867	0.18960579	0.18959531	0.18963355	0.1897148	0.18983537	0.18999141	0.19017485	0.19038287	0.1906039	0.19083238	0.19106002	0.1912764	0.19147387	0.19164494	0.1917756	0.19186048	0.19188774	0.19185083	0.19174224	0.19155402	0.19127709	0.19090968	0.1904403	0.18986754
0.20815067	0.20706597	0.20599875	0.20494428	0.20389882	0.20286554	0.20184624	0.20084526	0.19986628	0.19891468	0.19799705	0.19711843	0.19628167	0.19549277	0.1947549	0.19406953	0.1934407	0.19286832	0.1923545	0.19190007	0.19150473	0.19116667	0.19088542	0.1906599	0.19049075	0.19037113	0.19030192	0.19027849	0.19029844	0.19035575	0.19044876	0.19057027	0.19071385	0.19087273	0.1910412	0.19121093	0.19137287	0.19152144	0.19164564	0.1917392	0.19179344	0.19180003	0.191753	0.1916469	0.1914732	0.19122723	0.19090146	0.19049259	0.18998986	0.18939435
0.20815027	0.20708787	0.20604755	0.20502338	0.20401281	0.2030169	0.2020361	0.20107602	0.20013945	0.19923136	0.19835642	0.19751993	0.19672333	0.19597295	0.19526988	0.19461745	0.1940167	0.19347003	0.192978	0.19253802	0.19215354	0.1918217	0.19154143	0.19131225	0.19113326	0.19099909	0.19090971	0.19086117	0.19084944	0.19087084	0.19092049	0.19099203	0.1910806	0.19117877	0.19128093	0.19137877	0.19146584	0.19153547	0.1915803	0.19159663	0.19157605	0.19151708	0.19141394	0.19125888	0.1910497	0.19078293	0.1904487	0.19004136	0.18955731	0.1889807
0.20822257	0.20718358	0.20617151	0.20517854	0.20420171	0.20324238	0.20229875	0.20137753	0.20047878	0.19960897	0.19877164	0.19797045	0.19720736	0.19648665	0.1958119	0.19518305	0.19460115	0.19406775	0.19358417	0.19314948	0.19276519	0.19242659	0.19213676	0.19189113	0.19168922	0.19152898	0.19140792	0.19131993	0.19126259	0.19123477	0.19122641	0.191235	0.19125473	0.19127947	0.19130322	0.19131936	0.19132763	0.19131875	0.19128944	0.19124106	0.19116926	0.1910699	0.19094259	0.19078118	0.19058535	0.1903474	0.19005921	0.18971142	0.18929483	0.18879695
0.20836544	0.20735201	0.20636712	0.20540455	0.20446075	0.20353416	0.20262481	0.2017379	0.20087367	0.20003684	0.19922873	0.1984551	0.19771749	0.19701815	0.19635954	0.19574386	0.19517046	0.19464098	0.19415595	0.19371547	0.1933175	0.19296329	0.19265074	0.19237667	0.19214073	0.1919411	0.19177291	0.19163246	0.19151938	0.19142476	0.1913458	0.19127749	0.19121806	0.19116126	0.19110125	0.19103886	0.19097073	0.19089699	0.19081882	0.1907339	0.19064586	0.19055307	0.19045308	0.19034605	0.19022188	0.1900741	0.18989007	0.18965584	0.18935576	0.18897372
0.20857722	0.2075863	0.20662722	0.20569319	0.20477767	0.20388158	0.20300297	0.20214374	0.2013067	0.20049472	0.1997104	0.19895539	0.19823402	0.19754672	0.19689552	0.19628167	0.19570622	0.19517016	0.19467123	0.19421265	0.19379294	0.19340803	0.19306102	0.1927464	0.19246468	0.19221243	0.1919837	0.19177964	0.19159228	0.19142152	0.19126129	0.1911093	0.19096404	0.1908238	0.19068792	0.19055876	0.19043937	0.19033065	0.19024065	0.19017097	0.190124	0.1901001	0.19009662	0.1901024	0.1901121	0.19010866	0.19007218	0.18998447	0.18982574	0.18957616
0.20884986	0.20787917	0.20694281	0.20603359	0.20514368	0.20427103	0.20341602	0.20258015	0.20176315	0.20096748	0.20019755	0.19945316	0.19873756	0.1980522	0.19739705	0.19677624	0.19618818	0.19563231	0.19511166	0.1946229	0.19416845	0.19374262	0.19335017	0.19298121	0.19264108	0.19232094	0.19202161	0.19173864	0.19146907	0.1912125	0.19096507	0.19072883	0.19050188	0.19029108	0.19009992	0.18993473	0.18980344	0.18971366	0.18967167	0.18968421	0.18974712	0.18986106	0.19001341	0.19019149	0.19037712	0.19054344	0.19067076	0.19072826	0.19069475	0.19054674
0.20917314	0.2082203	0.20730306	0.20641278	0.20554177	0.2046886	0.20385	0.20302853	0.20222346	0.20143792	0.20067115	0.19992839	0.19920942	0.1985157	0.19784644	0.19720732	0.19659579	0.196012	0.19545572	0.19492742	0.19442531	0.19394815	0.19349477	0.19306302	0.1926485	0.19225189	0.19186875	0.19149873	0.1911399	0.190795	0.19046353	0.19015077	0.18986699	0.18961525	0.18940923	0.18926123	0.189181	0.18917958	0.18925834	0.18942338	0.18966442	0.18997079	0.19032206	0.1906943	0.19105823	0.19138238	0.19163615	0.19179153	0.19182706	0.19172171
0.20953546	0.20859452	0.20769139	0.20681512	0.20595776	0.20511518	0.20428741	0.20347142	0.20267045	0.20188412	0.20111325	0.20036152	0.1996287	0.19891636	0.19822598	0.19755699	0.1969114	0.19628692	0.19568548	0.19510591	0.1945456	0.19400445	0.19347955	0.19296935	0.19247216	0.19198774	0.19151548	0.19105223	0.19060875	0.19018245	0.18978587	0.18942782	0.18912177	0.1888831	0.1887263	0.18866655	0.18871237	0.18887357	0.1891486	0.18952516	0.18998787	0.19050843	0.19105524	0.19159627	0.19208664	0.19250104	0.19280195	0.1929699	0.19298716	0.19284749
0.20992103	0.20898803	0.20809263	0.20722312	0.20637216	0.20553418	0.20470661	0.20389001	0.20308311	0.20228642	0.20150349	0.20073389	0.19997789	0.19923781	0.19851424	0.19780642	0.19711594	0.19644193	0.19578363	0.1951397	0.19450994	0.19389257	0.19328582	0.19268754	0.19210085	0.19152382	0.19095983	0.19041577	0.18989736	0.18941885	0.18899341	0.1886388	0.18837184	0.18821758	0.18818739	0.18829808	0.18854776	0.18893975	0.18945384	0.19006865	0.19074774	0.19144835	0.19213083	0.19275436	0.19327691	0.19366837	0.1939086	0.1939876	0.19389938	0.1936515
0.21031475	0.20938213	0.20848836	0.20761889	0.2067667	0.20592499	0.20509063	0.20426351	0.20344311	0.20262957	0.20182483	0.2010263	0.20023789	0.19945973	0.1986931	0.19793689	0.19719058	0.19645599	0.19573091	0.19501325	0.19430211	0.19359976	0.19290109	0.1922118	0.19153246	0.19086716	0.19022533	0.18962014	0.18906406	0.18857718	0.18818066	0.18790111	0.18775903	0.18777204	0.1879501	0.1883015	0.18881145	0.18946311	0.19021589	0.1910328	0.19185857	0.19264631	0.19334832	0.19392374	0.194346	0.19459614	0.19467175	0.1945736	0.19432002	0.19392371
0.21069838	0.20976083	0.20886038	0.20798391	0.20712318	0.20626962	0.2054214	0.20457523	0.20373215	0.2028915	0.20205346	0.20121998	0.20039092	0.19956523	0.19874676	0.19793144	0.19712037	0.19631499	0.19551164	0.19470978	0.19391097	0.19311374	0.19232333	0.19154347	0.19078161	0.19004798	0.18935904	0.1887317	0.18819463	0.18776886	0.18748516	0.18736508	0.18743086	0.18769222	0.18814561	0.18877602	0.18955263	0.190433	0.19135909	0.19227263	0.19311991	0.1938475	0.19441538	0.19480422	0.19499925	0.19500871	0.1948441	0.19453044	0.19409287	0.19355953
0.21105255	0.21010259	0.20918967	0.20829844	0.20742016	0.20654702	0.20567574	0.20480329	0.20393007	0.20305453	0.20217699	0.20129898	0.20041941	0.19953813	0.1986577	0.19777462	0.19688824	0.19600204	0.19511119	0.19422013	0.19332865	0.19243962	0.19156262	0.19070688	0.18988568	0.1891211	0.18843473	0.18785533	0.18741247	0.18713582	0.18705423	0.18718393	0.18753332	0.18809572	0.18883997	0.18973324	0.19071373	0.19171737	0.19267754	0.19353381	0.19423008	0.19473565	0.19503036	0.19511092	0.19499731	0.19471613	0.19429836	0.19378062	0.19319926	0.19257982
0.21135768	0.21038744	0.20945475	0.20854276	0.2076397	0.20674011	0.20583953	0.20493267	0.20402089	0.20310217	0.20217781	0.20124641	0.20030741	0.19936228	0.19840795	0.19744924	0.19648024	0.19550532	0.19452378	0.19353977	0.19256076	0.19159222	0.19064942	0.18975136	0.18891737	0.18818188	0.18757075	0.18712348	0.18686984	0.18683691	0.18704212	0.18748544	0.18815273	0.18900791	0.18999958	0.19105515	0.19210124	0.19306278	0.19387549	0.19449368	0.19487542	0.19502068	0.1949383	0.19465724	0.19421643	0.19366716	0.19304577	0.19239837	0.1917636	0.19116494
0.21159358	0.21059783	0.20963724	0.20869686	0.20776278	0.20682886	0.20589094	0.20494427	0.2039872	0.20301713	0.20203727	0.20104392	0.20003982	0.1990208	0.1979895	0.19694418	0.19588837	0.19482192	0.19375241	0.19268513	0.19163395	0.19061202	0.18964398	0.18875562	0.1879819	0.1873564	0.18691896	0.18670082	0.18672818	0.18701655	0.18755993	0.18832956	0.18928203	0.19035047	0.19145137	0.19250014	0.19342373	0.19414768	0.19462675	0.19484106	0.19479127	0.19450563	0.19402218	0.19340116	0.19269502	0.19196348	0.19125497	0.19060701	0.1900519	0.18960306
0.21174079	0.21071152	0.2097188	0.20874265	0.20777181	0.20679733	0.20581515	0.20482019	0.20381086	0.20278512	0.2017416	0.20067972	0.19959982	0.19850345	0.19738686	0.19625574	0.1951108	0.19396034	0.1928148	0.19168667	0.19059773	0.18957102	0.18864241	0.18784228	0.18721883	0.18680301	0.18663363	0.18673661	0.18711299	0.18775535	0.18862419	0.18965939	0.19078165	0.19189778	0.19291562	0.19375116	0.19433889	0.1946387	0.19463909	0.19435838	0.19383708	0.19313423	0.19231884	0.19145903	0.19061929	0.18986243	0.1892269	0.18873814	0.18841481	0.18824941
0.21177918	0.21071254	0.20967929	0.20866168	0.20764759	0.20662764	0.20559432	0.2045456	0.20347726	0.20238805	0.20127535	0.20014018	0.19898081	0.19780043	0.19660039	0.19538546	0.1941629	0.19294737	0.19175357	0.1906083	0.18953869	0.18858021	0.18777218	0.18716338	0.18678673	0.1866833	0.18686828	0.18734154	0.18808138	0.18904205	0.19014315	0.19129083	0.19239062	0.19333577	0.19404429	0.1944553	0.19453603	0.19429222	0.19375664	0.19298142	0.1920493	0.19103977	0.19003448	0.18911205	0.1883263	0.18773195	0.18734193	0.18717486	0.18721592	0.18743894
0.21169344	0.21057929	0.20950133	0.20843743	0.20737445	0.20630258	0.20521368	0.20410533	0.20297334	0.20181456	0.2006268	0.19941486	0.19817531	0.19691381	0.19563632	0.19435416	0.19307879	0.1918334	0.19064423	0.1895443	0.18857329	0.18777505	0.18719724	0.18687946	0.18684985	0.18712679	0.18770216	0.18853888	0.18957475	0.1907235	0.1918747	0.19292146	0.19375817	0.19430296	0.1945005	0.1943317	0.193821	0.1930094	0.19197845	0.1908203	0.18963155	0.18850222	0.18751854	0.186739	0.18621291	0.1859602	0.18597528	0.18624525	0.1867303	0.1873892
0.211461	0.21029668	0.2091683	0.20805289	0.20693542	0.2058076	0.20465983	0.2034871	0.2022849	0.20105468	0.1997951	0.19850488	0.19719085	0.19586179	0.19452669	0.19320595	0.19192223	0.19070423	0.18959263	0.1886279	0.18785737	0.18732914	0.18708166	0.18714242	0.18751973	0.188198	0.18912387	0.19022599	0.19139628	0.1925244	0.1934872	0.19418338	0.19452912	0.19448487	0.1940459	0.19324586	0.19215953	0.1908738	0.1895014	0.18815032	0.18692893	0.18591666	0.18517801	0.184757	0.18466333	0.18488747	0.18539515	0.18614307	0.1870766	0.1881302
0.21106505	0.20984684	0.20866261	0.20749085	0.20631675	0.20512858	0.20391643	0.20267755	0.20140757	0.20010728	0.19877587	0.19742009	0.19604875	0.19467738	0.19332445	0.19201785	0.19079292	0.18968359	0.18874365	0.1880214	0.18756023	0.18740022	0.18756232	0.18804789	0.1888251	0.18983576	0.19098611	0.19215974	0.19323337	0.1940828	0.19460276	0.19472606	0.19441614	0.1936886	0.19259813	0.19123513	0.18971087	0.188146	0.18666363	0.18537602	0.18437177	0.1837054	0.18341605	0.18350458	0.18394415	0.18469507	0.18569401	0.18687384	0.1881669	0.18950418
0.21049087	0.20921133	0.20796937	0.2067392	0.20550595	0.20425554	0.20298007	0.20167637	0.20034106	0.19897781	0.19759235	0.19619322	0.1947988	0.19342959	0.19211872	0.190898	0.1898171	0.18892457	0.18826926	0.18789236	0.18783517	0.18811151	0.18870765	0.18958382	0.19066584	0.19184661	0.19300026	0.19399282	0.19469884	0.19501981	0.19489402	0.19430305	0.19328044	0.191902	0.19027194	0.18852341	0.1867978	0.1852168	0.1838977	0.18292952	0.18236923	0.18223378	0.18251413	0.18317151	0.18414706	0.18537295	0.1867633	0.18825191	0.18975736	0.19121641
0.20972034	0.20837963	0.20707716	0.20578657	0.20449254	0.2031822	0.20184748	0.20048709	0.19909999	0.19769625	0.19628283	0.19488084	0.1935134	0.19221732	0.19102728	0.18999514	0.18916795	0.1885985	0.18833128	0.18838927	0.18878491	0.18949637	0.19047001	0.19160894	0.19280183	0.19390959	0.19479418	0.19533375	0.1954279	0.1950348	0.19415548	0.19283867	0.19117607	0.18930277	0.18736003	0.18549585	0.18384813	0.18253537	0.1816396	0.18120193	0.18123235	0.18170637	0.18257065	0.18375279	0.1851673	0.18672818	0.18835251	0.18996266	0.19149694	0.19290069
0.20874411	0.20733961	0.2059742	0.20462683	0.20327732	0.20191395	0.20053339	0.19913378	0.19772163	0.19630775	0.19491747	0.19357264	0.19231048	0.19117594	0.1902112	0.18947777	0.1890137	0.1888676	0.18905705	0.18958396	0.19040799	0.19146767	0.19265473	0.19383949	0.19487855	0.19563109	0.1959737	0.19582973	0.19515862	0.19398242	0.19237432	0.19044825	0.18834731	0.18624003	0.18427294	0.18259777	0.18132126	0.18051809	0.18021917	0.1804237	0.18108737	0.18213847	0.18349259	0.1850555	0.18673688	0.18844026	0.19009733	0.19164017	0.19302492	0.19421345
0.20755175	0.20608449	0.20466307	0.20326297	0.20186983	0.20047039	0.19906609	0.19765961	0.1962654	0.19490042	0.19359824	0.1923945	0.19133721	0.19047081	0.18984807	0.18951526	0.18950683	0.18983951	0.19049928	0.1914384	0.19257502	0.19378993	0.19494778	0.19589126	0.19648892	0.19661966	0.19622017	0.19526094	0.19379401	0.19190702	0.18973492	0.18744007	0.18519421	0.18316455	0.1814863	0.18027359	0.1795865	0.17943719	0.1798125	0.18064722	0.18185961	0.18335223	0.18501936	0.18676569	0.18849865	0.19014299	0.19164023	0.19294629	0.19403481	0.1948954
0.20614187	0.20461549	0.20315044	0.20171621	0.20029959	0.19889367	0.1975043	0.19614127	0.1948248	0.19358686	0.1924685	0.19150956	0.19076367	0.19027871	0.19009738	0.19024512	0.19072989	0.19152528	0.192574	0.19377688	0.19500256	0.19610834	0.19693974	0.19736034	0.19725886	0.19658902	0.19534412	0.19359511	0.19144481	0.18905178	0.1865895	0.18424276	0.18218058	0.18053499	0.17940816	0.17884845	0.17885642	0.17939273	0.18037939	0.18172571	0.1833141	0.18504335	0.18680549	0.18851273	0.19009162	0.19149272	0.19267675	0.19362542	0.1943334	0.19480798
0.2045234	0.20295665	0.2014647	0.20002164	0.19861701	0.19725241	0.1959351	0.19468796	0.19353765	0.19252434	0.19169289	0.19109227	0.19076645	0.1907528	0.19106923	0.19171718	0.19265282	0.1938014	0.19505735	0.19627751	0.19731116	0.19800454	0.19822638	0.19788401	0.19694117	0.19541615	0.19338864	0.19100088	0.18841389	0.18582079	0.18340798	0.18134004	0.17975375	0.17873216	0.17831063	0.1784684	0.17915516	0.18027207	0.18171608	0.18336594	0.1851097	0.18684131	0.18847984	0.18995248	0.19121511	0.19224064	0.19301522	0.1935464	0.19384481	0.1939378
0.20272416	0.20114061	0.19965565	0.19824629	0.19691077	0.19565153	0.1944879	0.19344567	0.19256344	0.19188406	0.1914523	0.19130841	0.19148296	0.19198361	0.19279656	0.19386765	0.19510743	0.1964003	0.19759256	0.19853476	0.1990695	0.19907948	0.19848484	0.19726604	0.19546571	0.19318669	0.19058073	0.1878291	0.18513584	0.18269163	0.18065329	0.17914939	0.17824659	0.17796695	0.17827243	0.17908627	0.18030894	0.18181932	0.1834942	0.18521068	0.186876	0.18840343	0.1897318	0.1908262	0.19166401	0.19224918	0.19258635	0.19270319	0.19262573	0.19238225
0.20079775	0.19923618	0.19780698	0.19649675	0.19530106	0.1942319	0.19331917	0.19258815	0.19208598	0.19184515	0.1919039	0.19228142	0.19297269	0.19395182	0.19515026	0.19647256	0.19778295	0.19893146	0.19975549	0.20011811	0.19990265	0.1990501	0.19756022	0.1954982	0.19298518	0.19019333	0.18731125	0.18455249	0.18210696	0.18012634	0.17872503	0.17795339	0.17781392	0.17825487	0.17918158	0.18048035	0.18202507	0.18368384	0.18534559	0.18690363	0.1882892	0.18945068	0.19034967	0.19098529	0.19136488	0.19150497	0.1914354	0.1911964	0.19081497	0.19032905
0.19882569	0.19734325	0.1960389	0.19490254	0.19393933	0.19316626	0.19260615	0.19230115	0.19227171	0.1925461	0.19313529	0.19402412	0.1951679	0.19649172	0.19787598	0.19918711	0.20026691	0.20095806	0.2011289	0.20067835	0.19956997	0.1978177	0.19550867	0.1927903	0.18984002	0.18686515	0.18407446	0.18165953	0.17975742	0.17847499	0.177841	0.17783965	0.17840213	0.17942107	0.18077257	0.18231753	0.18393518	0.18550079	0.18693036	0.18814811	0.18911555	0.18981016	0.19023383	0.19040164	0.19034502	0.1901028	0.18970755	0.1892006	0.18862146	0.18800032
0.19692457	0.19559455	0.19450247	0.19363832	0.19301075	0.19263554	0.19253358	0.19272962	0.19323316	0.19404227	0.19512728	0.19643211	0.19786033	0.19929408	0.20058432	0.20157427	0.2021143	0.20207869	0.20139275	0.2000244	0.19802585	0.19549529	0.19259657	0.18952295	0.18648873	0.18370011	0.18134546	0.1795498	0.1783993	0.1779071	0.17803764	0.17870563	0.17979339	0.18117012	0.18269297	0.18423691	0.1856893	0.18696222	0.18799245	0.1887551	0.18923485	0.18944243	0.18940453	0.18915713	0.18874511	0.18821032	0.1875963	0.18694237	0.18627694	0.1856278
0.19525185	0.19416323	0.19337744	0.19288877	0.19269355	0.19280493	0.19322893	0.19396561	0.19499357	0.19626793	0.19771846	0.19923927	0.20069718	0.20194706	0.20282774	0.20319666	0.20295209	0.20202208	0.20041032	0.1981812	0.19545132	0.19240794	0.18924771	0.1861909	0.18343881	0.18117169	0.17949727	0.1784856	0.1781362	0.17839068	0.17915297	0.18029149	0.18166944	0.18314514	0.18459044	0.18590008	0.18700072	0.18783471	0.1883857	0.18864511	0.18864131	0.18840146	0.1879765	0.18740898	0.18675132	0.18604948	0.18533507	0.18464576	0.18400379	0.18341996
0.19398417	0.19323109	0.19285224	0.19282141	0.19313619	0.19378302	0.19474292	0.19597796	0.19743057	0.19900663	0.20059897	0.20206009	0.20324375	0.20399709	0.20418158	0.20371565	0.20255198	0.20070797	0.1982706	0.19537665	0.19222134	0.18901025	0.18596554	0.18328428	0.181126	0.17959505	0.17873229	0.1785213	0.17889187	0.17972842	0.18089783	0.18225455	0.18365759	0.18498689	0.1861459	0.18705897	0.18768951	0.18801978	0.18806326	0.18785425	0.18742172	0.18683109	0.1861252	0.18536162	0.18458425	0.18383357	0.18313624	0.18251538	0.18198214	0.18153702
0.19331254	0.19298157	0.19307733	0.19356465	0.19440919	0.19557017	0.19699246	0.19859442	0.20027547	0.20190871	0.20334604	0.20444034	0.2050443	0.20504278	0.20435804	0.20296307	0.2009074	0.1982874	0.1952622	0.19203155	0.18880603	0.18581487	0.18323497	0.18121201	0.17983449	0.17912748	0.17905158	0.17952648	0.18042164	0.18160206	0.18291962	0.18423547	0.18543288	0.18642072	0.18713954	0.1875622	0.18767624	0.18751068	0.1871014	0.18649444	0.18574958	0.18492393	0.18407294	0.18323882	0.18246587	0.18177596	0.1811912	0.1807151	0.1803496	0.18008527
0.1933929	0.19353718	0.19414094	0.19513725	0.19645897	0.19802943	0.19974802	0.20149605	0.2031392	0.20452279	0.2055033	0.20594567	0.20574397	0.2048441	0.20323615	0.20099036	0.19821997	0.19510171	0.19183552	0.18864475	0.18573269	0.18328267	0.18141726	0.18020734	0.17965525	0.17971307	0.18027745	0.18122426	0.18239912	0.18365711	0.1848681	0.18592069	0.18673262	0.18725152	0.18746307	0.18736774	0.18699932	0.18640366	0.18563241	0.18475261	0.1838232	0.18289714	0.1820274	0.18124326	0.1805743	0.18003426	0.1796268	0.17934418	0.17917544	0.17910212
0.19432114	0.19494131	0.19601315	0.19743186	0.19909234	0.20087636	0.20264705	0.20425686	0.20555775	0.20640188	0.20666736	0.20626378	0.2051523	0.203353	0.20094575	0.19806388	0.19489136	0.19163391	0.18851098	0.1857221	0.1834243	0.18173759	0.18070239	0.18031278	0.1804944	0.18114178	0.18211812	0.18326989	0.18445803	0.18555053	0.18644959	0.18707699	0.1874004	0.18740252	0.18710415	0.18654245	0.18577048	0.18485361	0.18385416	0.18283617	0.181856	0.18095888	0.18017828	0.17954065	0.17905463	0.17871772	0.1785194	0.17844614	0.17847323	0.178577
0.19607818	0.19710389	0.19851926	0.20019099	0.2019692	0.20370425	0.20523469	0.20641215	0.20709477	0.20717053	0.20656383	0.20526259	0.20329496	0.20075879	0.1978061	0.19462363	0.1914205	0.18840447	0.18576875	0.18365704	0.18216206	0.18131098	0.18107814	0.18138337	0.1821011	0.18309505	0.18421146	0.18531325	0.18628031	0.18701702	0.18746035	0.18758541	0.18738669	0.18689221	0.18615028	0.18521696	0.18416771	0.18306336	0.18197224	0.18095098	0.18004102	0.17927697	0.17867897	0.17824951	0.17798623	0.17787233	0.17789131	0.17801243	0.17821184	0.1784572
0.19850563	0.19977923	0.20134532	0.20302485	0.20464875	0.20604514	0.20706108	0.20755371	0.20743074	0.20663142	0.20515274	0.2030466	0.20042175	0.19744112	0.19429415	0.19118649	0.18832335	0.18587306	0.18396717	0.1826784	0.18202326	0.1819469	0.18236236	0.18314087	0.18414113	0.1852125	0.18621881	0.18705046	0.18762326	0.18788221	0.18781129	0.18741794	0.18673903	0.1858297	0.18475303	0.18358308	0.18238832	0.18123965	0.18018822	0.17927805	0.17853813	0.1779835	0.17761451	0.17742541	0.17739347	0.17749868	0.17770788	0.1779908	0.17831796	0.17866135
0.20129322	0.20259938	0.20406121	0.2054801	0.20666915	0.20747088	0.20775433	0.20742312	0.20643602	0.2048043	0.20259401	0.19992545	0.19696456	0.1939027	0.19093677	0.18825912	0.18602896	0.18435475	0.18328789	0.18282446	0.18290547	0.18342637	0.18425545	0.18524703	0.1862615	0.18716735	0.1878593	0.18826306	0.18833946	0.18807617	0.18750061	0.1866475	0.185583	0.18437612	0.18310392	0.18183473	0.1806414	0.17957142	0.17866856	0.17795797	0.17745087	0.17714374	0.1770249	0.17707345	0.17725605	0.17754409	0.17790315	0.17829964	0.17870685	0.179099
0.20402679	0.20511065	0.20620255	0.20709956	0.20763491	0.20767187	0.20712748	0.20596232	0.20420536	0.20192973	0.19926403	0.19637004	0.1934408	0.19065854	0.18821275	0.18623094	0.18480332	0.18396956	0.18370724	0.183938	0.1845549	0.18542716	0.18640286	0.18735015	0.18814898	0.18869728	0.18893439	0.18883362	0.18839149	0.18763903	0.18662539	0.18541868	0.18409553	0.18272986	0.18140104	0.18017058	0.17909615	0.17820713	0.17753088	0.1770738	0.17682907	0.17677857	0.1768986	0.17715305	0.17751051	0.17793523	0.17839164	0.17885193	0.17928705	0.17967933
0.20623767	0.20685282	0.20735414	0.20755167	0.20730405	0.20653518	0.20520881	0.20335397	0.20105056	0.19843018	0.19565797	0.19290876	0.19036314	0.18817584	0.18646747	0.18530986	0.18471734	0.18465258	0.18503216	0.18574359	0.18664499	0.18760169	0.18847582	0.1891565	0.1895605	0.18963677	0.18936048	0.18874669	0.1878278	0.18666708	0.18533319	0.18390395	0.18246265	0.18108651	0.17983434	0.17875749	0.17789155	0.17725182	0.17684528	0.17666021	0.17667674	0.17685837	0.17717823	0.17759612	0.17807241	0.1785782	0.17907964	0.17955065	0.17997271	0.18032639
0.20750618	0.20747128	0.2072451	0.2066701	0.2056578	0.20417687	0.202251	0.19996417	0.19743821	0.19483542	0.19231108	0.19003843	0.18814515	0.18673682	0.18586138	0.1855171	0.18565172	0.1861786	0.18697086	0.18790022	0.18882456	0.18961842	0.19018713	0.19044793	0.19036159	0.18991801	0.18914017	0.18806905	0.18677106	0.18532436	0.18380779	0.18230474	0.18088746	0.17962186	0.17855217	0.17771077	0.17711376	0.17675695	0.17662868	0.17670128	0.17694384	0.17731676	0.17778528	0.17830648	0.17885053	0.17938237	0.17987931	0.1803197	0.18069032	0.1809792
0.20753941	0.20677146	0.205805	0.20452471	0.20288953	0.2009167	0.19868304	0.19630049	0.19390517	0.19165641	0.18968955	0.18812531	0.18703473	0.18645266	0.18636028	0.18669297	0.18736061	0.18823154	0.18917659	0.19006276	0.19077733	0.19122773	0.1913454	0.1911076	0.19050509	0.18957537	0.18836144	0.18694125	0.18539184	0.18379907	0.18224406	0.18080169	0.17953056	0.178473	0.17766197	0.17710596	0.17679831	0.17672154	0.17684734	0.17713949	0.17756063	0.17806682	0.1786255	0.1791956	0.17974992	0.18026426	0.18071611	0.1810942	0.18139103	0.18159893
0.20624249	0.20478679	0.20319289	0.20139584	0.19938934	0.1972351	0.19503096	0.19288999	0.19094867	0.18932486	0.18810591	0.18735336	0.1870732	0.18723723	0.18776767	0.1885661	0.18950772	0.19046164	0.19130799	0.19194025	0.19227351	0.19225529	0.19186684	0.19111688	0.19003892	0.18870217	0.1871694	0.18553485	0.18387705	0.18228143	0.18082063	0.17955233	0.17851439	0.17773592	0.17722031	0.17695764	0.17693034	0.17710277	0.17743844	0.17789699	0.1784373	0.17901798	0.17960778	0.1801751	0.18069711	0.18115415	0.1815341	0.18183085	0.18203868	0.18216014
0.20374046	0.20176026	0.19976631	0.19772607	0.1956703	0.193667	0.19181235	0.19020993	0.18894723	0.18809769	0.18768954	0.18771785	0.18813388	0.18885964	0.18978256	0.19078887	0.19174829	0.19254896	0.19309495	0.19331235	0.19316565	0.19263548	0.19174705	0.19053853	0.1890836	0.18745658	0.18574463	0.18403745	0.18241307	0.18094347	0.17967968	0.17866814	0.17791969	0.17744601	0.17722848	0.17724276	0.17745605	0.17782849	0.17831635	0.1788806	0.17947859	0.18007904	0.18065168	0.18117315	0.18162838	0.18200514	0.18229648	0.1825029	0.182622	0.18265906
0.20037751	0.19812128	0.19601852	0.19405377	0.1922662	0.19071035	0.1894598	0.18857633	0.1880993	0.18804143	0.18837671	0.18904069	0.1899516	0.19099537	0.19205946	0.19302133	0.19377548	0.1942356	0.19434215	0.19406891	0.1934058	0.19238868	0.19106498	0.18950626	0.18779567	0.18602335	0.18427408	0.1826289	0.18115792	0.1799103	0.17892215	0.17821312	0.17777508	0.1775961	0.17765152	0.17789873	0.17830038	0.1788109	0.17939009	0.17999712	0.18059996	0.1811701	0.18168731	0.1821343	0.18250197	0.18278521	0.18298429	0.18310021	0.1831366	0.18310073
0.19662088	0.19438666	0.19248143	0.19088833	0.1896272	0.18873271	0.18822744	0.18812445	0.18841183	0.1890459	0.18995246	0.19104098	0.19219323	0.19330877	0.1942648	0.19497219	0.19535011	0.1953528	0.19495887	0.19417623	0.19304045	0.19161046	0.18996403	0.18818106	0.18635915	0.18458083	0.18292421	0.1814599	0.18023163	0.17927477	0.17859676	0.17819898	0.17805701	0.1781447	0.17842178	0.1788443	0.17937182	0.17995709	0.18056673	0.1811664	0.18172848	0.18223307	0.18266693	0.18302304	0.18329439	0.18348256	0.18359175	0.18362576	0.18359146	0.18349482
0.1930038	0.19108203	0.18963912	0.18863744	0.18807279	0.18792959	0.18818685	0.18880549	0.18972135	0.1908599	0.19211107	0.19336846	0.19452405	0.19547725	0.19613214	0.19643217	0.19633436	0.1958307	0.19493514	0.19369593	0.19217426	0.19044986	0.18861157	0.18674856	0.1849511	0.183294	0.1818417	0.18063955	0.17971104	0.17906901	0.17870763	0.17859924	0.17871614	0.17901532	0.1794548	0.1799885	0.18057597	0.18118194	0.1817705	0.18231902	0.18281005	0.18322597	0.18356341	0.18382005	0.18399586	0.1840957	0.1841253	0.18409032	0.18399964	0.18385927
0.19002417	0.1886358	0.18783268	0.18754506	0.18772402	0.1883102	0.18923052	0.190411	0.19175404	0.19315484	0.1945034	0.19569658	0.1966339	0.19724423	0.19747	0.19727658	0.19667451	0.19567886	0.19434859	0.19274656	0.19095998	0.18907732	0.18718684	0.18538076	0.18372992	0.18229772	0.1811201	0.18022648	0.17962009	0.17929024	0.17921448	0.17935434	0.17967129	0.18012013	0.18065691	0.18124092	0.1818347	0.18240932	0.1829398	0.18340865	0.18380576	0.18412302	0.184361	0.18452294	0.18461174	0.18463351	0.18459773	0.1845105	0.18437913	0.18421248
0.18805398	0.1873264	0.1872358	0.18766633	0.18852445	0.18970707	0.19111551	0.19263881	0.19417039	0.19559625	0.19681564	0.19773799	0.19829893	0.19845039	0.19817539	0.19747934	0.1963985	0.19498783	0.19332424	0.19148421	0.1895698	0.1876686	0.18586177	0.18422669	0.1828166	0.18167317	0.18081126	0.18024023	0.17994288	0.17989361	0.1800537	0.18038085	0.18083501	0.18136917	0.18194306	0.18252303	0.18307668	0.18358368	0.18402947	0.18440291	0.18469751	0.18491584	0.18505985	0.18513551	0.18514928	0.18510939	0.18502438	0.18490195	0.18474776	0.18456955
0.18728141	0.18724671	0.18782967	0.18887636	0.19025913	0.19184712	0.19351678	0.1951457	0.19663078	0.19786483	0.19877121	0.19928506	0.19936828	0.19901739	0.19824383	0.19708808	0.1956146	0.19389576	0.19202238	0.19008884	0.18818355	0.1863887	0.18477505	0.18339533	0.18228538	0.18146127	0.1809231	0.1806546	0.18062593	0.18080315	0.18114	0.18159327	0.18211861	0.1826783	0.18323722	0.18376796	0.18424934	0.18466772	0.18501379	0.18528405	0.18547988	0.18560576	0.18566799	0.18567124	0.18562627	0.18554226	0.18542516	0.18528304	0.18512173	0.18494564
0.18772505	0.18830582	0.1894334	0.19092634	0.1926294	0.19439459	0.19609264	0.19760877	0.19884697	0.19972639	0.20019302	0.20021777	0.19979887	0.1989567	0.19774203	0.19621511	0.19446075	0.19256875	0.19062519	0.18872985	0.1869533	0.18536855	0.1840232	0.18294922	0.1821619	0.18165776	0.1814167	0.18140906	0.18159845	0.18193921	0.18238622	0.1828993	0.18343994	0.18397588	0.18447913	0.18493184	0.18532091	0.18563884	0.1858823	0.18605475	0.18616042	0.18620512	0.1861981	0.18614733	0.18606243	0.18594927	0.18581685	0.18566895	0.1855146	0.18535325
0.18923438	0.19028082	0.19177178	0.19349648	0.19528997	0.19701186	0.1985325	0.19975382	0.20060073	0.20101708	0.20098673	0.20050938	0.19961298	0.19835216	0.19678706	0.19501138	0.1931096	0.19117802	0.1892963	0.18754971	0.18600255	0.18469453	0.1836605	0.18291253	0.18244022	0.18222454	0.18223438	0.18242988	0.18276952	0.18320796	0.18370534	0.18422388	0.18473318	0.18520749	0.18562847	0.18598635	0.18627281	0.1864892	0.18663546	0.18671915	0.1867473	0.18672824	0.18666968	0.1865823	0.18647195	0.18634671	0.18621325	0.1860752	0.18593621	0.1858002
0.1915406	0.19286571	0.19449724	0.19624305	0.19792736	0.1994092	0.20058946	0.20138738	0.20175605	0.20167083	0.20114234	0.20020705	0.19890817	0.19732651	0.19554086	0.19364598	0.19173196	0.18988052	0.1881716	0.18666397	0.18540187	0.1844115	0.1837014	0.1832591	0.18306777	0.18309203	0.18329298	0.18362746	0.18405536	0.18453187	0.1850243	0.18550476	0.18594536	0.18633455	0.18665868	0.1869134	0.18710007	0.18722093	0.18728234	0.18729171	0.18726027	0.18719286	0.18710154	0.186993	0.18687443	0.18675023	0.18662791	0.18650869	0.18639687	0.18629232
0.19432051	0.19571105	0.19729221	0.19885783	0.20025519	0.20135768	0.2020934	0.20240374	0.2022678	0.20169729	0.20072529	0.19941013	0.19782035	0.19604197	0.19416788	0.19228566	0.19047505	0.18881251	0.18735272	0.18613824	0.18519348	0.18452153	0.18411028	0.18394105	0.18397717	0.18417947	0.18450826	0.18491921	0.18537383	0.18583894	0.18628517	0.18669355	0.18704623	0.18733665	0.18755887	0.18771487	0.18780877	0.18784672	0.18783876	0.18779238	0.1877165	0.18761906	0.18750992	0.18739486	0.1872806	0.18717125	0.18706927	0.18697882	0.18689899	0.18683049
0.19723874	0.1985123	0.19985792	0.20109506	0.20208149	0.20272642	0.20296179	0.20277558	0.2021665	0.20117347	0.19984898	0.1982679	0.19651279	0.19467226	0.19283107	0.19107203	0.18946286	0.18805885	0.18689907	0.18600038	0.18536833	0.18498811	0.18483758	0.1848838	0.18508613	0.18540423	0.18579656	0.1862255	0.18666032	0.18707341	0.18744515	0.18776211	0.18801714	0.18820558	0.1883317	0.18839797	0.18841298	0.1883851	0.18832357	0.18823646	0.18813375	0.18802279	0.18791094	0.18780348	0.18770424	0.18761778	0.18754528	0.18748733	0.18744418	0.18741655
0.19999343	0.20099281	0.20197946	0.20278369	0.2032992	0.20344856	0.20319614	0.2025538	0.20154439	0.20022406	0.19866578	0.19694462	0.19515052	0.19336417	0.191666	0.1901217	0.18877864	0.18767455	0.18682732	0.18623284	0.18588278	0.18575402	0.1858067	0.18600589	0.18631025	0.18668151	0.18708298	0.1874851	0.18786374	0.18819931	0.18847904	0.18869728	0.1888513	0.18894629	0.1889853	0.18897688	0.18892863	0.18885067	0.18875419	0.18864396	0.18853001	0.18841821	0.18831754	0.1882272	0.18815249	0.18809587	0.1880579	0.18803748	0.18803407	0.18804574
0.20235015	0.202967	0.20351194	0.20384167	0.20387018	0.2035476	0.20286222	0.20184463	0.20053558	0.19900869	0.19733724	0.19560193	0.19388309	0.19225411	0.1907801	0.18950415	0.18845935	0.18766305	0.18711142	0.186793	0.18667912	0.1867376	0.18693215	0.18722227	0.1875704	0.18794274	0.188312	0.18865332	0.18895003	0.18919277	0.18937337	0.18949449	0.18955754	0.18956907	0.18953618	0.18946786	0.18937421	0.18926491	0.18914752	0.18903072	0.18892005	0.1888214	0.18873882	0.18867539	0.18863216	0.18861005	0.18860848	0.18862757	0.1886639	0.18871626
0.20414948	0.20432675	0.20440319	0.20426254	0.20383836	0.20310353	0.20207405	0.20078403	0.19929986	0.19768478	0.19601774	0.19437784	0.19282967	0.19143024	0.19022915	0.18924956	0.18850726	0.18799844	0.18770853	0.18761268	0.18767399	0.18786193	0.18813512	0.18845823	0.18880102	0.18913417	0.18943816	0.1896961	0.18990001	0.1900456	0.19013147	0.19016322	0.19014674	0.19008966	0.19000201	0.18989187	0.18977031	0.1896453	0.18952349	0.18941194	0.18931511	0.18923771	0.18918318	0.1891513	0.18914385	0.18915942	0.18919685	0.18925521	0.18933064	0.18942115
0.20531294	0.20504011	0.20467132	0.20410413	0.2032987	0.20224714	0.20097816	0.19953774	0.19798905	0.19640264	0.19484672	0.19338693	0.19207391	0.19094855	0.19003801	0.18935183	0.18888563	0.18862522	0.18854365	0.18860993	0.18878874	0.18904454	0.18934165	0.18965243	0.1899491	0.19021456	0.19043392	0.19059989	0.19070819	0.19076043	0.19076085	0.19071645	0.19063579	0.19052741	0.1904026	0.19026814	0.19013362	0.19000629	0.18989284	0.18979862	0.18972522	0.18967688	0.18965471	0.18965891	0.18968904	0.1897428	0.18981901	0.18991491	0.19002822	0.19015455
0.20584066	0.20515059	0.20438613	0.20347512	0.20238534	0.20112486	0.19973123	0.19825335	0.19675419	0.19529063	0.19392398	0.1927009	0.19165802	0.1908196	0.19019201	0.18976867	0.1895372	0.1894714	0.18953934	0.18970862	0.18994528	0.19021538	0.19049272	0.19075447	0.19098039	0.19116104	0.1912881	0.19136012	0.19137849	0.19134817	0.19127645	0.19117206	0.19104394	0.1909024	0.19075525	0.19061184	0.19047877	0.1903629	0.19026786	0.1901979	0.19015537	0.19014114	0.19015583	0.19019748	0.1902655	0.19035867	0.19047177	0.19060415	0.19075215	0.19091079
0.2057898	0.20474654	0.2036749	0.20251095	0.20124678	0.19989255	0.19848529	0.19707265	0.19570711	0.19443813	0.1933126	0.19235632	0.19159104	0.19102156	0.19064459	0.19044197	0.19039105	0.19046068	0.19061887	0.19083396	0.19107716	0.1913212	0.19154486	0.19173333	0.19187441	0.19196323	0.19199984	0.19198461	0.19192284	0.19182393	0.1916958	0.19154936	0.19139045	0.19123098	0.19107834	0.19093944	0.19082	0.19072449	0.19065626	0.19061859	0.19061057	0.19063365	0.19068573	0.19076663	0.19087276	0.1910014	0.19115075	0.19131589	0.19149414	0.19168168
0.20526822	0.20395695	0.20267677	0.20137464	0.20004076	0.19869445	0.19736663	0.19610052	0.19493395	0.19390336	0.19303653	0.19234623	0.19183803	0.1915063	0.1913347	0.19129667	0.19136682	0.19151193	0.19170831	0.19192296	0.19213304	0.19231983	0.19247031	0.19257164	0.19262338	0.19262293	0.19257447	0.19248357	0.1923582	0.19220732	0.19204083	0.19186656	0.19169447	0.1915321	0.19138682	0.19126356	0.19116731	0.19110045	0.19106498	0.19106326	0.19109294	0.1911541	0.19124469	0.1913616	0.19150382	0.19166715	0.19184752	0.19204289	0.19224814	0.19246009
0.20440744	0.20293364	0.20154384	0.20020215	0.19890016	0.1976474	0.19647464	0.19540755	0.19447505	0.19369581	0.1930837	0.19263797	0.19235244	0.19220753	0.19218402	0.192254	0.19238938	0.19256136	0.1927484	0.19292504	0.1930762	0.19318655	0.19325037	0.19326481	0.1932293	0.1931487	0.19302793	0.19287732	0.19270423	0.19251701	0.19232807	0.19214343	0.19197139	0.19181962	0.19169255	0.19159415	0.19152775	0.19149503	0.19149658	0.19153261	0.19160065	0.19170007	0.19182792	0.19198078	0.19215672	0.19234988	0.1925593	0.19277963	0.19300796	0.19324018
0.20336026	0.20181607	0.20042028	0.19912764	0.19793504	0.19684301	0.19587073	0.19503103	0.19433884	0.19380194	0.19341823	0.19317612	0.19306043	0.19305056	0.19312067	0.19324504	0.1933967	0.19355352	0.1936966	0.19380918	0.19388261	0.19390869	0.19388661	0.19381642	0.19370314	0.1935547	0.19337758	0.19318275	0.19297776	0.19277366	0.19257633	0.19239539	0.19223627	0.19210455	0.19200437	0.19193816	0.19190708	0.19191208	0.19195265	0.19202691	0.19213364	0.1922699	0.1924325	0.19261858	0.19282371	0.1930444	0.19327821	0.19351964	0.19376664	0.1940153
0.20226814	0.20074515	0.19941951	0.1982513	0.19722098	0.19632678	0.19557343	0.19496572	0.19449975	0.19417484	0.19397694	0.19389059	0.1938934	0.19396225	0.19407408	0.19420455	0.19433269	0.19444314	0.19451986	0.19455525	0.1945436	0.1944855	0.1943816	0.19423789	0.19406126	0.19385988	0.19364327	0.19342107	0.19320083	0.19299173	0.19280139	0.19263563	0.1924999	0.19239752	0.19233036	0.19230115	0.19230826	0.1923526	0.19243276	0.19254535	0.19268867	0.19285923	0.19305393	0.19326913	0.19350055	0.19374482	0.19399785	0.19425777	0.19451904	0.1947795
0.20125228	0.1998249	0.19863299	0.19763348	0.19679841	0.19611591	0.1955804	0.19518232	0.19491118	0.19475469	0.19469367	0.19470851	0.19477654	0.19487473	0.1949853	0.19508483	0.19516128	0.19520332	0.19520178	0.1951546	0.1950607	0.19492516	0.19475093	0.19454639	0.1943219	0.19408487	0.19384351	0.19360916	0.19338925	0.19319007	0.19301757	0.19287765	0.19277203	0.19270417	0.19267523	0.19268468	0.19273269	0.1928168	0.19293562	0.19308484	0.193262	0.19346422	0.19368751	0.19392756	0.19418153	0.19444479	0.19471462	0.1949867	0.19525889	0.19552696
0.20041403	0.19913232	0.19811174	0.19730419	0.1966707	0.19619352	0.19585058	0.19562805	0.19550708	0.1954698	0.1954948	0.19556051	0.19564685	0.19573495	0.19580707	0.19585258	0.19585931	0.19582212	0.19573894	0.19561031	0.19544283	0.19523942	0.19500867	0.19476077	0.19450334	0.1942459	0.19399752	0.1937665	0.19355872	0.19337946	0.19323464	0.19312684	0.19305798	0.19302939	0.19304073	0.19309153	0.19317889	0.1933022	0.19345702	0.19364014	0.19384912	0.19407918	0.19432712	0.19458908	0.19486028	0.19513948	0.19542101	0.19570212	0.1959807	0.19625357
0.19981146	0.1987098	0.19787826	0.19726142	0.19681743	0.19651434	0.19633013	0.19623922	0.196221	0.19625205	0.1963141	0.19638708	0.1964525	0.19649826	0.19651249	0.19648367	0.19641185	0.19629475	0.19613396	0.19593427	0.19570258	0.19544753	0.19517638	0.1949001	0.19462651	0.19436494	0.19412196	0.1939064	0.19372039	0.1935716	0.19346088	0.1933911	0.19336239	0.19337535	0.19342828	0.19351979	0.19364613	0.1938058	0.19399491	0.19420907	0.19444594	0.19469959	0.19496888	0.19524714	0.19553374	0.1958225	0.19611254	0.19639927	0.19668075	0.19695391
0.1994813	0.19856182	0.19791517	0.19747132	0.19718671	0.19702357	0.19695036	0.19694349	0.19697894	0.19703493	0.19709347	0.19713748	0.19715673	0.1971382	0.19707802	0.19697148	0.19682142	0.19662768	0.1963992	0.19614005	0.19585992	0.19556811	0.19527271	0.19498354	0.19470838	0.19445717	0.19423139	0.1940401	0.1938869	0.19377358	0.19370282	0.19367477	0.19368869	0.19374397	0.19383746	0.19396734	0.19413185	0.19432494	0.19454437	0.19478647	0.1950466	0.19532096	0.19560608	0.19589853	0.19619477	0.19649139	0.19678468	0.19707362	0.19735453	0.19762594
0.19941361	0.19867088	0.19818373	0.19788514	0.19772081	0.19765154	0.19764756	0.19767864	0.1977264	0.19776672	0.19778898	0.19778085	0.19773108	0.19763793	0.19749963	0.1973168	0.19709322	0.19683479	0.19655019	0.19624631	0.19593346	0.19562183	0.19531745	0.19503036	0.1947673	0.19453508	0.19433816	0.19418067	0.19406459	0.1939925	0.19396456	0.193979	0.1940361	0.19413264	0.19426647	0.19443384	0.19463126	0.19485518	0.19510166	0.19536698	0.19564685	0.1959374	0.19623554	0.19653776	0.19683929	0.19713935	0.1974346	0.19772145	0.19799912	0.19826542
0.19958517	0.1989924	0.19863282	0.19843999	0.19835313	0.19833687	0.19835569	0.19838506	0.19840741	0.19840525	0.1983679	0.19828968	0.19816554	0.197995	0.1977801	0.19752759	0.1972422	0.19693258	0.19660597	0.1962739	0.19594434	0.19562599	0.19532698	0.19505431	0.19481415	0.19461218	0.19445078	0.19433275	0.19425964	0.19423127	0.19424677	0.1943056	0.19440493	0.19454102	0.19471198	0.19491354	0.19514132	0.19539237	0.19566259	0.19594693	0.19624263	0.19654557	0.19685149	0.1971596	0.1974642	0.19776435	0.19805743	0.19833991	0.19861151	0.19886978
0.19994508	0.1994699	0.1992018	0.19907007	0.19902007	0.19901276	0.19901985	0.19901736	0.19898812	0.19892257	0.19881319	0.19865747	0.19845593	0.19821256	0.19793113	0.19761968	0.19728503	0.19693756	0.19658643	0.19624083	0.19590867	0.19559899	0.19531667	0.19507053	0.19486262	0.19469778	0.1945773	0.19450262	0.19447431	0.1944911	0.1945515	0.19465272	0.19479224	0.19496629	0.19517122	0.19540364	0.19565825	0.19593254	0.19622102	0.19652112	0.19682851	0.19713989	0.19745135	0.1977608	0.19806564	0.19836281	0.1986504	0.19892637	0.19918942	0.19943875
0.2004366	0.20004019	0.19982348	0.19971536	0.19966386	0.19963415	0.19959742	0.19953737	0.19944203	0.19930102	0.1991148	0.19888458	0.19861089	0.19830194	0.19796556	0.19760849	0.19724056	0.19687164	0.19651052	0.19616598	0.19584459	0.19555497	0.19530079	0.19508834	0.19491976	0.19479732	0.19472273	0.1946941	0.19471115	0.19477373	0.19487715	0.19501905	0.19519661	0.19540481	0.19563982	0.19589978	0.19617735	0.19647038	0.19677393	0.19708592	0.19740087	0.19771689	0.19803044	0.19833884	0.19863941	0.19893129	0.19921143	0.19947861	0.19973202	0.19996981
0.2009998	0.20064324	0.2004399	0.20031844	0.20023671	0.20015895	0.2000605	0.19992867	0.19975609	0.19953883	0.19927803	0.19897695	0.19864202	0.19828054	0.1979022	0.19751473	0.19712928	0.19675337	0.1963965	0.19606522	0.19576712	0.19550681	0.19529018	0.19511816	0.19499303	0.19491684	0.19488947	0.19490778	0.19497108	0.19507639	0.1952219	0.19540179	0.19561327	0.19585261	0.19611573	0.19639751	0.19669363	0.19700211	0.19731739	0.19763634	0.19795577	0.19827366	0.19858557	0.19889006	0.19918545	0.19946854	0.19973867	0.19999611	0.20023699	0.20046182
0.20156927	0.20122246	0.20100023	0.20084225	0.20070505	0.20055938	0.20038827	0.20017985	0.19992855	0.19963777	0.19930959	0.19894844	0.19856478	0.19816512	0.19776005	0.19735867	0.1969696	0.19660011	0.19625945	0.19595368	0.19568801	0.1954667	0.19529112	0.19516468	0.19508871	0.19505972	0.19507915	0.1951445	0.19525176	0.1953997	0.1955827	0.19579685	0.19604093	0.19630632	0.19659224	0.19689311	0.19720504	0.19752464	0.19784695	0.19816998	0.19849068	0.19880627	0.19911474	0.19941232	0.19969907	0.1999725	0.20023231	0.20047595	0.20070376	0.20091501
0.2020981	0.20172994	0.20146444	0.2012503	0.20104349	0.20082353	0.200573	0.20028828	0.19996539	0.1996095	0.19922452	0.19881845	0.1983992	0.19797543	0.19755876	0.19715732	0.19677728	0.19642796	0.19611514	0.19584401	0.19561757	0.19543941	0.19531183	0.19523358	0.19520587	0.19522604	0.19529244	0.19540253	0.19555248	0.1957383	0.19595721	0.19620308	0.19647282	0.1967621	0.1970672	0.19738254	0.19770524	0.19803187	0.19835892	0.19868366	0.19900224	0.1993134	0.1996146	0.19990407	0.20018046	0.20044197	0.20068842	0.20091833	0.20113233	0.2013291
0.20254178	0.20213248	0.20180917	0.20152335	0.20124179	0.20094474	0.20061912	0.20026438	0.19987857	0.19946897	0.19903937	0.19860257	0.19816314	0.19773178	0.197318	0.1969278	0.19657007	0.19625045	0.19597393	0.19574395	0.19556299	0.19543359	0.19535467	0.19532728	0.19534837	0.19541624	0.1955285	0.19568072	0.19586998	0.1960909	0.196341	0.19661489	0.19690739	0.19721644	0.19753574	0.19786224	0.19819291	0.19852322	0.19885136	0.19917305	0.19948755	0.19979164	0.20008405	0.20036294	0.20062755	0.20087591	0.20110881	0.20132399	0.2015231	0.20170382
0.20287222	0.20240514	0.20201534	0.20165619	0.20129916	0.20092703	0.20053457	0.20011887	0.19968452	0.19923373	0.1987768	0.19832218	0.19787717	0.19745094	0.19705221	0.19668637	0.19636014	0.19607821	0.19584449	0.19566098	0.19553038	0.1954512	0.19542319	0.1954456	0.19551474	0.19562942	0.195784	0.19597578	0.1962009	0.19645421	0.19673124	0.19702834	0.19734025	0.19766343	0.19799441	0.19832858	0.19866282	0.19899434	0.19932042	0.19963777	0.19994496	0.20024069	0.20052184	0.20078889	0.20103954	0.20127414	0.20149153	0.20169237	0.20187502	0.20204072
0.20306651	0.20253806	0.2020785	0.20164795	0.20121989	0.20078427	0.20033397	0.19987072	0.19939893	0.19892329	0.19845366	0.19799548	0.19755873	0.19715008	0.19677684	0.19644542	0.1961582	0.1959213	0.19573581	0.19560346	0.19552338	0.19549549	0.19551796	0.19558865	0.19570503	0.19586211	0.19605672	0.19628493	0.19654182	0.19682273	0.19712391	0.19743997	0.1977672	0.198102	0.19844018	0.1987785	0.19911392	0.19944322	0.19976467	0.20007472	0.20037302	0.2006573	0.20092724	0.20118013	0.20141695	0.20163697	0.20183949	0.20202354	0.20219104	0.20234114
0.20311911	0.20252812	0.20200223	0.20150475	0.20101713	0.2005276	0.20003441	0.19953765	0.19904345	0.19855721	0.19808725	0.19763955	0.19722256	0.19684207	0.19650477	0.19621369	0.19597363	0.19578543	0.19565096	0.19557086	0.19554254	0.19556665	0.19563887	0.19575652	0.1959162	0.19611359	0.1963448	0.19660449	0.19688974	0.19719468	0.19751471	0.19784594	0.19818562	0.1985277	0.19887005	0.19920921	0.19954309	0.19986746	0.20018159	0.20048365	0.20077066	0.20104307	0.20129888	0.20153789	0.20175962	0.20196313	0.2021494	0.20231873	0.20246993	0.20260417
0.20303003	0.2023813	0.20179577	0.2012433	0.2007074	0.20017803	0.199655	0.19913924	0.19863689	0.19815361	0.19769579	0.19727069	0.19688405	0.19654053	0.19624537	0.19600196	0.19581158	0.19567597	0.19559453	0.1955671	0.19559127	0.19566464	0.19578397	0.19594622	0.19614619	0.19638011	0.19664365	0.1969325	0.19724107	0.19756499	0.19790086	0.19824456	0.1985912	0.19893783	0.19928165	0.19961864	0.19994769	0.20026553	0.20057027	0.20086125	0.20113659	0.20139529	0.2016372	0.20186123	0.2020667	0.20225525	0.20242544	0.20257807	0.20271395	0.2028331
0.20280915	0.20210849	0.20147498	0.20087937	0.20030779	0.1997533	0.19921489	0.19869445	0.19819728	0.19772875	0.19729504	0.19690189	0.19655351	0.1962542	0.19600731	0.19581538	0.1956777	0.19559586	0.1955683	0.19559246	0.19566686	0.19578752	0.19595215	0.19615436	0.19639122	0.19665806	0.19695044	0.19726288	0.19759086	0.19793192	0.19827875	0.19863082	0.19898206	0.19933026	0.19967152	0.20000534	0.20032687	0.20063528	0.20093083	0.2012093	0.20147006	0.2017152	0.20194118	0.20214984	0.20234041	0.20251243	0.2026668	0.20280363	0.20292369	0.20302749
0.20246592	0.20172748	0.20105718	0.20043133	0.199839	0.19927211	0.19873217	0.19821927	0.19774011	0.19729781	0.19689795	0.19654378	0.19624084	0.19599098	0.1957961	0.19565712	0.19557458	0.19554633	0.19557065	0.19564578	0.19576833	0.19593388	0.19613871	0.19637904	0.19664848	0.19694448	0.19726051	0.19759329	0.19793782	0.1982905	0.198646	0.19900249	0.19935516	0.19970183	0.2000388	0.20036526	0.20067881	0.20097744	0.20126002	0.20152539	0.20177273	0.20200251	0.20221287	0.20240557	0.20258006	0.20273589	0.20287485	0.20299591	0.20310107	0.20319064
0.2020185	0.20125328	0.20055956	0.19991934	0.19931816	0.1987542	0.19822392	0.19773185	0.1972802	0.19687292	0.19651356	0.19620666	0.19595307	0.19575569	0.19561547	0.19553114	0.19550328	0.19552785	0.19560367	0.19572622	0.19589356	0.19610056	0.19634245	0.19661564	0.1969146	0.19723476	0.19757186	0.19792104	0.19827747	0.19863847	0.19899923	0.1993569	0.19970857	0.20005089	0.20038222	0.20070001	0.20100327	0.20128927	0.20155913	0.20181017	0.20204292	0.20225689	0.20245232	0.20262882	0.2027866	0.20292714	0.203051	0.20315671	0.20324717	0.20332235
0.20148799	0.2007079	0.20000453	0.19936118	0.19876592	0.19821526	0.19770736	0.19724418	0.19682892	0.19646466	0.19615242	0.19589636	0.19569618	0.19555347	0.19546804	0.19543874	0.1954627	0.19553867	0.19566292	0.1958315	0.19603992	0.19628426	0.19656003	0.19686177	0.19718556	0.19752654	0.19788	0.19824103	0.1986068	0.19897349	0.19933598	0.19969249	0.20004015	0.20037651	0.20069921	0.2010075	0.20129846	0.20157275	0.20182748	0.2020643	0.20228118	0.20247993	0.20265941	0.2028201	0.20296253	0.20308796	0.20319584	0.20328772	0.20336366	0.20342565
0.20089051	0.20010862	0.1994097	0.19877476	0.19819754	0.19766988	0.19719437	0.19676945	0.19639766	0.19608046	0.19582058	0.19561738	0.19547275	0.1953855	0.19535464	0.19537845	0.19545415	0.19557832	0.19574788	0.19595759	0.19620425	0.19648193	0.196787	0.19711414	0.19745862	0.19781616	0.1981823	0.19855301	0.1989234	0.19929191	0.19965437	0.20000769	0.20034902	0.20067774	0.20099007	0.2012868	0.201565	0.20182486	0.20206612	0.20228735	0.20248921	0.20267195	0.20283537	0.20298089	0.20310791	0.20321809	0.20331146	0.20338926	0.20345181	0.20350108
0.2002473	0.19947524	0.19879057	0.19817677	0.19762552	0.19713357	0.19669642	0.19631664	0.19599286	0.19572774	0.1955218	0.19537345	0.19528493	0.1952522	0.19527484	0.19534981	0.19547415	0.19564375	0.19585535	0.19610266	0.19638294	0.19669071	0.19702056	0.1973687	0.19773044	0.19810048	0.19847623	0.19885217	0.19922605	0.1995938	0.19995199	0.20030025	0.20063397	0.2009523	0.20125425	0.20153786	0.2018031	0.20204836	0.20227431	0.20248021	0.20266642	0.20283361	0.2029816	0.20311192	0.20322418	0.20331992	0.20339958	0.20346375	0.2035138	0.2035513
0.19957462	0.1988233	0.19816422	0.19758159	0.19706601	0.19661443	0.19622262	0.1958918	0.19562137	0.19541037	0.19525948	0.195167	0.19513272	0.1951536	0.19522709	0.19535121	0.1955207	0.19573212	0.19598156	0.19626251	0.19657245	0.19690579	0.19725725	0.19762263	0.19799717	0.19837792	0.19875851	0.19913742	0.19951105	0.19987556	0.20022911	0.2005689	0.20089324	0.20120087	0.20149024	0.2017606	0.20201167	0.20224269	0.20245306	0.20264377	0.20281482	0.20296681	0.20309979	0.2032151	0.20331286	0.2033945	0.20346084	0.2035134	0.20355065	0.20357692
0.19888936	0.19816905	0.19754398	0.19699955	0.19652744	0.1961212	0.19578014	0.1955013	0.1952851	0.19513023	0.19503438	0.19499755	0.195016	0.19508837	0.19521111	0.19537939	0.19559103	0.19584036	0.19612323	0.1964351	0.19677022	0.19712476	0.19749396	0.19787273	0.19825728	0.19864367	0.19902785	0.19940703	0.19977725	0.20013659	0.20048296	0.20081386	0.20112728	0.20142294	0.20169824	0.20195618	0.202192	0.20240776	0.20260343	0.20277835	0.20293492	0.20307183	0.20319025	0.20329134	0.20337561	0.20344429	0.20349829	0.20353791	0.2035652	0.20357968
0.19820672	0.19752468	0.19694155	0.19644152	0.19601688	0.19566181	0.19537383	0.19514982	0.19498923	0.19488877	0.19484842	0.19486368	0.19493377	0.19505484	0.19522224	0.19543263	0.19568254	0.19596536	0.19627798	0.19661528	0.19697273	0.19734412	0.19772749	0.19811584	0.19850715	0.1988966	0.19928166	0.19965798	0.2000238	0.20037632	0.20071311	0.20103352	0.2013355	0.2016177	0.20188077	0.20212312	0.20234439	0.2025454	0.20272608	0.20288676	0.20302747	0.20314959	0.20325418	0.20334235	0.2034131	0.2034697	0.2035112	0.20353988	0.20355664	0.20356208
0.19753784	0.19690128	0.1963651	0.19591433	0.19554138	0.19523966	0.19500613	0.19483861	0.19473234	0.19468674	0.1946987	0.19476575	0.19488321	0.19504896	0.19525863	0.19550729	0.19578977	0.19610399	0.19644248	0.1968008	0.19717577	0.19756214	0.19795492	0.19835031	0.19874531	0.19913514	0.19951771	0.1998896	0.20024873	0.20059218	0.20091961	0.20122871	0.20151834	0.20178719	0.20203574	0.2022633	0.2024703	0.20265624	0.20282193	0.20296766	0.20309506	0.2032031	0.20329465	0.20336856	0.20342736	0.20347244	0.20350279	0.20352149	0.20352802	0.20352468
0.19689324	0.19630723	0.195822	0.19542395	0.19510546	0.19485912	0.19468078	0.19456708	0.19451568	0.19452298	0.19458443	0.1946998	0.19486293	0.1950702	0.19531661	0.19559903	0.19591236	0.19625199	0.19661221	0.19698916	0.19737758	0.19777462	0.19817376	0.19857375	0.19896924	0.19935769	0.19973566	0.20010081	0.20045188	0.20078605	0.20110114	0.20139757	0.2016741	0.20192966	0.20216358	0.20237717	0.20256928	0.20274061	0.20289207	0.20302382	0.2031364	0.20323215	0.20331004	0.20337266	0.20341972	0.20345391	0.20347421	0.20348318	0.20348085	0.2034694
0.19628069	0.19574869	0.19531819	0.19497564	0.19471186	0.1945199	0.19439721	0.19433737	0.19433746	0.19439468	0.1945048	0.19466376	0.19486839	0.19511297	0.19539393	0.19570619	0.1960449	0.1964064	0.1967853	0.19717565	0.19757597	0.19797948	0.19838318	0.19878374	0.19917792	0.19956212	0.19993441	0.20029196	0.2006327	0.20095547	0.20125936	0.20154282	0.20180568	0.20204654	0.20226653	0.20246525	0.2026434	0.20280021	0.20293757	0.20305574	0.2031558	0.20323859	0.20330435	0.20335512	0.20339192	0.20341559	0.2034265	0.20342645	0.20341624	0.20339726
0.19570687	0.19523206	0.19485621	0.19456968	0.19436088	0.19422491	0.19415407	0.19414613	0.19419684	0.19430053	0.19445506	0.19465497	0.19489625	0.19517513	0.19548565	0.19582382	0.19618486	0.19656391	0.19695765	0.19735911	0.19776657	0.19817469	0.19857961	0.19897895	0.19936909	0.19974788	0.20011176	0.20046015	0.20079036	0.20110145	0.20139246	0.20166253	0.20191123	0.2021391	0.20234482	0.2025295	0.20269273	0.20283598	0.20295979	0.20306514	0.20315276	0.20322348	0.20327811	0.20331852	0.20334516	0.20335925	0.20336162	0.20335333	0.20333582	0.20330946
0.19517593	0.1947587	0.19443995	0.19420812	0.19405381	0.19396995	0.19395113	0.1939928	0.19408935	0.19423786	0.1944327	0.19466937	0.19494459	0.19525264	0.19558987	0.19594982	0.19632906	0.19672284	0.19712716	0.197537	0.19794853	0.19835812	0.198762	0.19915845	0.19954309	0.1999147	0.200269	0.20060672	0.20092563	0.20122401	0.20150192	0.20175917	0.20199391	0.2022067	0.20239824	0.20256928	0.20271875	0.20284899	0.20296028	0.20305309	0.20312893	0.20318834	0.20323257	0.20326267	0.20328018	0.20328559	0.20328015	0.2032642	0.20324047	0.20320795
0.19469094	0.19433045	0.1940676	0.19389051	0.19378923	0.19375673	0.19378689	0.19387424	0.19401428	0.19420262	0.19443437	0.19470498	0.19500941	0.19534269	0.19570148	0.19608042	0.19647413	0.19688	0.19729176	0.19770603	0.19811922	0.19852848	0.19892932	0.19932003	0.19969766	0.2000599	0.20040499	0.20073114	0.20103794	0.2013238	0.2015882	0.20183104	0.20205233	0.20225094	0.20242931	0.20258604	0.20272338	0.20284101	0.20293982	0.20302115	0.20308538	0.20313445	0.203169	0.2031904	0.20319887	0.20319636	0.20318359	0.20316195	0.20313087	0.20309357
0.19425237	0.19394857	0.19374076	0.19361636	0.19356595	0.19358192	0.19365734	0.19378735	0.19396769	0.1941922	0.194457	0.19475695	0.19508736	0.19544232	0.19581954	0.19621326	0.19661832	0.19703186	0.19744802	0.19786504	0.19827801	0.19868408	0.19908029	0.19946396	0.19983345	0.200185	0.2005191	0.20083407	0.20112795	0.20140049	0.20165122	0.20188065	0.20208727	0.20227353	0.20243858	0.20258275	0.20270687	0.20281163	0.20289972	0.20296991	0.20302431	0.2030635	0.20308864	0.20310146	0.2031025	0.20309255	0.20307316	0.20304547	0.20300974	0.20296727
0.19386134	0.19361246	0.19345799	0.19338372	0.1933806	0.19344194	0.19355974	0.19372971	0.19394529	0.19420272	0.19449659	0.19482204	0.19517376	0.19554833	0.1959402	0.19634473	0.19675833	0.1971766	0.19759645	0.1980125	0.1984229	0.19882442	0.19921353	0.19958916	0.19994855	0.2002899	0.20061284	0.20091416	0.20119533	0.20145485	0.20169222	0.20190834	0.20210195	0.20227492	0.20242643	0.20255865	0.20267144	0.20276463	0.20284157	0.20290121	0.20294595	0.20297636	0.20299284	0.2029979	0.202992	0.20297559	0.20295095	0.20291784	0.20287776	0.2028309
0.1935161	0.19332117	0.19321689	0.19319071	0.1932322	0.19333455	0.19349189	0.19369705	0.1939451	0.19423154	0.19455016	0.19489774	0.19526821	0.19565749	0.19606039	0.19647339	0.19689292	0.19731325	0.19773299	0.19814679	0.19855256	0.19894792	0.19932951	0.19969575	0.20004426	0.20037413	0.20068479	0.20097382	0.20124166	0.20148838	0.20171182	0.20191446	0.2020957	0.20225586	0.20239538	0.20251517	0.20261581	0.20269938	0.20276572	0.20281573	0.20285223	0.20287386	0.20288281	0.20288146	0.20286869	0.20284714	0.20281678	0.20277916	0.20273495	0.2026851
0.19321564	0.19307166	0.19301447	0.19303241	0.19311644	0.19325744	0.1934497	0.19368657	0.19396341	0.19427466	0.19461519	0.19498047	0.19536608	0.19576624	0.1961785	0.19659702	0.19701858	0.19744006	0.19785711	0.19826765	0.19866663	0.19905429	0.19942695	0.19978249	0.20012054	0.20043832	0.20073596	0.20101215	0.20126699	0.2014999	0.20171171	0.20190118	0.20206931	0.20221709	0.2023448	0.20245366	0.20254432	0.20261729	0.20267399	0.2027156	0.20274298	0.20275745	0.20276044	0.20275177	0.20273413	0.20270705	0.20267205	0.20263107	0.20258301	0.20253037
0.19295728	0.19286144	0.19284926	0.19290867	0.19302969	0.19320595	0.1934295	0.19369493	0.1939966	0.19432902	0.19468766	0.195068	0.19546455	0.19587454	0.19629174	0.19671327	0.19713603	0.19755471	0.19796789	0.19837224	0.19876476	0.19914296	0.19950515	0.19985032	0.20017605	0.20048252	0.20076738	0.20103021	0.2012728	0.20149241	0.20169109	0.20186833	0.2020246	0.20216073	0.20227769	0.20237613	0.2024559	0.20251977	0.20256777	0.20260127	0.20262161	0.20262937	0.2026248	0.20261142	0.20258836	0.20255703	0.20251873	0.2024736	0.20242341	0.20236808
0.19273919	0.19268869	0.19271654	0.1928134	0.19296932	0.19317669	0.19342858	0.19371855	0.19404149	0.19439241	0.19476567	0.19515726	0.19556269	0.19597776	0.19639887	0.19682083	0.19724175	0.1976571	0.19806488	0.19846132	0.19884545	0.19921367	0.19956616	0.19989902	0.20021313	0.20050612	0.20077895	0.20102936	0.20125838	0.20146585	0.20165215	0.20181736	0.20196229	0.20208754	0.20219305	0.20228174	0.20235252	0.20240809	0.20244785	0.2024745	0.20248744	0.20248911	0.20247936	0.20246106	0.20243412	0.20239824	0.20235653	0.202309	0.20225571	0.20219956
0.19255844	0.19254789	0.19261423	0.19274542	0.19293222	0.1931667	0.19344339	0.19375408	0.19409427	0.19445992	0.1948458	0.19524544	0.19565731	0.19607592	0.1964975	0.19691774	0.19733492	0.19774552	0.19814628	0.19853441	0.19890943	0.19926685	0.19960766	0.19992922	0.20023051	0.20051092	0.20077117	0.20100904	0.20122568	0.20142163	0.20159534	0.20174922	0.2018829	0.20199783	0.20209403	0.2021727	0.20223542	0.20228255	0.20231532	0.20233528	0.20234193	0.20233802	0.2023241	0.20230128	0.20226923	0.20223147	0.20218669	0.20213696	0.20208278	0.20202418
0.19241002	0.19243793	0.19253838	0.1927003	0.19291446	0.1931734	0.19347005	0.19379842	0.19415393	0.19453144	0.19492534	0.1953313	0.19574654	0.19616568	0.19658633	0.1970039	0.1974162	0.19781947	0.19821197	0.19859111	0.19895557	0.199302	0.19963129	0.19994082	0.20022967	0.2004978	0.20074484	0.20097108	0.20117596	0.20135891	0.20152164	0.20166524	0.20178863	0.20189385	0.20198084	0.2020512	0.20210531	0.20214528	0.2021716	0.20218498	0.20218629	0.20217766	0.20215945	0.20213227	0.20209864	0.20205724	0.20201094	0.20195886	0.20190343	0.20184396
0.19229293	0.19235432	0.19248556	0.19267434	0.19291297	0.19319196	0.19350651	0.19384992	0.1942167	0.1946027	0.19500296	0.19541277	0.19582915	0.19624701	0.19666484	0.19707713	0.19748291	0.19787873	0.19826221	0.19863106	0.19898449	0.19932018	0.19963683	0.19993387	0.20021097	0.20046714	0.20070201	0.20091614	0.20110849	0.20128095	0.201433	0.20156574	0.2016795	0.20177533	0.2018538	0.20191623	0.20196332	0.201997	0.20201686	0.20202462	0.20202163	0.20200871	0.20198669	0.2019566	0.20191954	0.20187719	0.20182873	0.20177574	0.20171888	0.20165987
0.19220118	0.19229415	0.19245242	0.19266528	0.19292378	0.19322075	0.19354916	0.19390461	0.19428077	0.1946718	0.19507612	0.19548714	0.19590327	0.19631813	0.19673118	0.19713725	0.19753557	0.19792295	0.1982962	0.19865492	0.19899662	0.19932061	0.19962572	0.19991066	0.20017517	0.20041911	0.200642	0.20084496	0.20102647	0.20118727	0.20132984	0.20145275	0.20155711	0.20164402	0.20171534	0.20176984	0.20181079	0.20183815	0.2018528	0.2018554	0.20184888	0.20183225	0.2018067	0.20177445	0.20173572	0.2016912	0.20164168	0.20158803	0.20153148	0.2014723
0.19213334	0.19225371	0.19243571	0.1926685	0.19294521	0.1932565	0.19359696	0.19396074	0.19434251	0.19473802	0.19514382	0.19555502	0.19596739	0.19637829	0.19678509	0.19718437	0.19757381	0.19795136	0.1983146	0.1986622	0.19899261	0.19930471	0.19959767	0.19987042	0.20012237	0.20035537	0.20056632	0.2007576	0.20092851	0.20107946	0.20121214	0.20132597	0.20142204	0.20150132	0.2015653	0.20161352	0.20164804	0.20167011	0.20167965	0.20167907	0.2016681	0.20164898	0.20162123	0.2015864	0.20154606	0.20150054	0.20145041	0.20139708	0.20134012	0.20128156
0.19208519	0.19222948	0.19243261	0.19268307	0.19297376	0.19329643	0.19364569	0.19401604	0.19440183	0.19479932	0.19520423	0.19561222	0.19602124	0.19642654	0.1968258	0.19721675	0.19759715	0.19796418	0.1983169	0.1986524	0.19897127	0.19927214	0.1995526	0.1998139	0.20005451	0.2002755	0.2004756	0.2006565	0.20081733	0.20095894	0.20108193	0.20118752	0.20127527	0.20134775	0.2014054	0.20144731	0.20147707	0.2014941	0.20149954	0.20149457	0.20148097	0.20145908	0.20142935	0.20139328	0.20135212	0.20130587	0.20125574	0.20120221	0.20114602	0.20108786
0.19205396	0.19221888	0.19243944	0.19270492	0.19300684	0.19333884	0.19369444	0.19406858	0.19445653	0.19485351	0.19525635	0.19566059	0.19606398	0.1964625	0.19685349	0.19723564	0.19760571	0.1979622	0.19830364	0.19862796	0.19893515	0.19922376	0.19949266	0.19974191	0.19997172	0.2001811	0.20037152	0.20054172	0.20069237	0.2008258	0.20093977	0.20103732	0.2011183	0.20118427	0.20123504	0.20127231	0.201297	0.20130973	0.2013122	0.20130494	0.20128773	0.20126419	0.20123297	0.20119654	0.2011544	0.2011081	0.2010584	0.20100537	0.20094997	0.20089372
0.19203576	0.19221899	0.19245401	0.19273147	0.19304278	0.19338112	0.19374117	0.19411723	0.1945048	0.19489974	0.1952984	0.19569778	0.19609429	0.1964847	0.19686711	0.19723952	0.19759911	0.19794504	0.19827472	0.19858782	0.19888356	0.19915974	0.19941774	0.19965573	0.19987516	0.20007321	0.20025386	0.20041434	0.2005561	0.20068099	0.2007873	0.20087798	0.20095187	0.20101161	0.20105696	0.20108967	0.20111	0.20111954	0.20111817	0.20110804	0.20109043	0.20106468	0.20103309	0.20099548	0.20095369	0.20090778	0.20085828	0.20080648	0.20075262	0.20069763
0.19202918	0.1922271	0.19247472	0.19276097	0.19307862	0.1934216	0.1937835	0.19415958	0.19454524	0.19493708	0.19533099	0.19572388	0.19611277	0.19649476	0.1968678	0.19722956	0.19757883	0.19791274	0.19823115	0.19853273	0.19881706	0.19908205	0.19932865	0.19955619	0.19976413	0.19995354	0.20012352	0.20027532	0.20040874	0.20052521	0.2006247	0.20070767	0.20077649	0.20083022	0.20087115	0.20090036	0.20091638	0.20092325	0.20091966	0.20090744	0.20088783	0.20086215	0.20082949	0.20079203	0.20075057	0.20070527	0.20065676	0.20060647	0.2005546	0.20050152
0.19203004	0.19224037	0.19249731	0.19279075	0.19311269	0.19345832	0.19382066	0.19419548	0.19457784	0.19496436	0.19535217	0.19573754	0.19611803	0.19649084	0.19685364	0.19720513	0.19754323	0.19786647	0.19817382	0.19846356	0.1987362	0.19899082	0.19922659	0.19944304	0.19964127	0.19982052	0.19998193	0.20012516	0.2002506	0.20035946	0.20045298	0.20053004	0.2005929	0.20064254	0.20067868	0.20070349	0.20071785	0.20072138	0.2007161	0.20070319	0.20068246	0.20065552	0.20062397	0.20058648	0.2005456	0.20050123	0.2004545	0.2004056	0.2003559	0.20030543
0.19203654	0.19225708	0.19252133	0.19281921	0.19314438	0.19349033	0.1938509	0.19422278	0.194601	0.19498181	0.19536221	0.19573927	0.19611122	0.19647375	0.19682702	0.19716737	0.19749416	0.19780624	0.19810191	0.19838068	0.1986424	0.19888587	0.19911131	0.1993179	0.19950666	0.19967705	0.19982922	0.19996497	0.20008321	0.20018546	0.20027193	0.2003442	0.2004027	0.20044789	0.20048013	0.20050219	0.20051368	0.20051539	0.20050904	0.20049495	0.20047414	0.20044719	0.20041525	0.20037891	0.20033933	0.20029627	0.20025142	0.20020494	0.20015725	0.20010936
0.19204672	0.19227496	0.19254443	0.1928454	0.19317132	0.19351569	0.19387373	0.1942414	0.19461365	0.19498807	0.19536042	0.1957292	0.19609079	0.19644384	0.19678599	0.19711521	0.19743133	0.19773234	0.19801697	0.19828534	0.19853622	0.19876927	0.19898398	0.19918142	0.19936128	0.19952254	0.19966748	0.19979523	0.19990705	0.20000347	0.20008416	0.20015164	0.20020589	0.20024687	0.2002768	0.20029639	0.20030577	0.20030642	0.20029849	0.20028405	0.20026249	0.2002363	0.20020565	0.20017049	0.20013236	0.20009145	0.20004915	0.20000437	0.19996002	0.19991422
0.19205794	0.19229218	0.19256467	0.1928674	0.19319221	0.19353443	0.19388822	0.19425097	0.1946162	0.19498299	0.19534683	0.19570611	0.1960581	0.19640058	0.19673188	0.19705047	0.1973555	0.19764555	0.19791937	0.19817674	0.19841713	0.19864023	0.19884622	0.19903462	0.19920516	0.19935912	0.19949594	0.19961764	0.19972317	0.19981344	0.19989039	0.19995318	0.20000297	0.20004128	0.20006871	0.20008594	0.20009406	0.20009345	0.20008582	0.20007093	0.20005068	0.20002489	0.19999492	0.19996189	0.19992529	0.19988646	0.1998471	0.19980507	0.19976284	0.19972138
0.19206902	0.19230704	0.1925812	0.19288296	0.19320655	0.19354492	0.19389398	0.19424984	0.19460797	0.19496639	0.19532123	0.19567063	0.19601268	0.19634466	0.19666496	0.1969727	0.1972672	0.197546	0.1978097	0.19805683	0.1982874	0.19850084	0.19869791	0.19887763	0.1990401	0.19918673	0.19931713	0.19943216	0.19953215	0.19961801	0.1996896	0.19974865	0.19979545	0.1998317	0.19985683	0.19987269	0.19987951	0.19987835	0.19987097	0.19985579	0.19983713	0.19981234	0.19978419	0.19975233	0.19971848	0.19968247	0.19964527	0.19960666	0.19956794	0.19952941
0.19207802	0.19231886	0.19259298	0.19289316	0.19321263	0.19354668	0.19389012	0.19423804	0.19458833	0.19493797	0.19528362	0.19562323	0.19595465	0.19627596	0.19658615	0.19688348	0.19716671	0.19743526	0.19768843	0.19792579	0.19814715	0.19835141	0.19853957	0.19871147	0.1988666	0.19900657	0.19913049	0.19923994	0.19933474	0.19941604	0.19948345	0.19953986	0.1995839	0.19961798	0.19964176	0.19965665	0.19966239	0.19966152	0.19965436	0.19964087	0.1996225	0.19959973	0.1995734	0.19954416	0.19951312	0.19948012	0.19944549	0.19941051	0.19937506	0.1993402
0.19208391	0.192325	0.19259803	0.19289535	0.19321066	0.19353902	0.19387518	0.19421622	0.19455805	0.19489798	0.19523466	0.19556385	0.19588503	0.19619535	0.19649467	0.1967819	0.19705501	0.19731379	0.19755687	0.19778508	0.1979968	0.19819278	0.19837269	0.19853666	0.19868542	0.19881848	0.19893728	0.1990415	0.19913153	0.19920869	0.19927382	0.19932735	0.19936852	0.19940147	0.19942394	0.199438	0.19944493	0.19944383	0.19943707	0.19942528	0.19940859	0.19938827	0.1993635	0.19933738	0.19930944	0.19927856	0.19924842	0.19921616	0.1991848	0.1991531
0.192085	0.19232553	0.19259618	0.19288948	0.1931999	0.19352162	0.19385085	0.19418311	0.19451655	0.19484743	0.19517311	0.19549268	0.19580287	0.19610378	0.19639286	0.19666931	0.19693235	0.19718131	0.19741468	0.19763361	0.19783667	0.1980253	0.19819742	0.19835468	0.19849703	0.19862418	0.19873723	0.19883724	0.19892323	0.1989976	0.19906005	0.19911095	0.19915126	0.19918256	0.19920416	0.19921868	0.19922581	0.19922572	0.1992201	0.19920969	0.19919546	0.19917661	0.19915493	0.19913144	0.19910608	0.1990786	0.19905207	0.19902414	0.19899671	0.19896966
0.19208065	0.19231926	0.19258675	0.19287567	0.19317943	0.19349402	0.1938152	0.1941399	0.1944637	0.19478393	0.19510084	0.19541034	0.19570997	0.19600084	0.19627948	0.19654647	0.19679926	0.19703875	0.1972641	0.19747418	0.19766921	0.1978494	0.19801521	0.19816588	0.19830242	0.19842401	0.19853328	0.19862852	0.19871132	0.19878238	0.19884224	0.19889219	0.19893101	0.19896156	0.19898352	0.19899786	0.1990054	0.19900694	0.19900274	0.19899522	0.19898234	0.19896679	0.19894792	0.19892743	0.19890605	0.19888224	0.1988595	0.19883555	0.1988118	0.1987888
0.19207002	0.19230565	0.19256835	0.19285156	0.19314942	0.19345675	0.1937694	0.19408485	0.19439933	0.19471136	0.19501719	0.1953164	0.19560692	0.19588704	0.1961559	0.19641334	0.19665733	0.19688708	0.19710378	0.19730584	0.19749364	0.19766688	0.19782597	0.19797073	0.19810185	0.19821914	0.1983239	0.19841641	0.19849536	0.19856414	0.19862244	0.19867061	0.19870941	0.19873957	0.1987613	0.19877705	0.19878621	0.19878864	0.19878677	0.19878113	0.19877091	0.19875865	0.19874324	0.19872569	0.19870739	0.1986888	0.19866915	0.19864967	0.19863018	0.1986118
0.19205165	0.1922845	0.19254246	0.19281906	0.1931096	0.19340864	0.1937137	0.19401982	0.1943249	0.19462675	0.1949229	0.19521256	0.1954929	0.19576313	0.19602323	0.19627036	0.19650571	0.19672713	0.1969352	0.19713005	0.19731072	0.19747753	0.1976305	0.19777027	0.19789612	0.19800979	0.19811046	0.19819948	0.19827707	0.19834395	0.1984007	0.19844788	0.1984869	0.19851728	0.1985398	0.19855599	0.19856642	0.1985715	0.19857226	0.1985686	0.19856136	0.19855201	0.19853984	0.19852678	0.19851281	0.19849785	0.19848233	0.19846722	0.19845265	0.19843848
0.19202578	0.19225442	0.19250631	0.19277734	0.19306019	0.1933516	0.19364694	0.19394396	0.1942397	0.19453195	0.19481859	0.19509831	0.1953691	0.1956302	0.19588003	0.19611908	0.19634563	0.19655925	0.19676009	0.19694734	0.19712172	0.19728246	0.19742993	0.19756418	0.197687	0.19779627	0.19789357	0.1979802	0.19805612	0.19812164	0.19817752	0.1982247	0.19826321	0.1982939	0.19831824	0.19833584	0.19834822	0.19835542	0.1983586	0.19835812	0.1983544	0.19834839	0.19834039	0.19833127	0.19832106	0.19831032	0.19829938	0.19828913	0.1982784	0.19826958
0.19199222	0.19221574	0.19246168	0.19272509	0.19300047	0.19328359	0.1935698	0.19385824	0.19414473	0.19442743	0.19470447	0.1949746	0.19523633	0.19548808	0.19572967	0.19596007	0.19617799	0.19638433	0.19657806	0.19675902	0.19692649	0.19708195	0.19722477	0.19735458	0.19747333	0.1975795	0.19767472	0.19775912	0.19783369	0.197898	0.19795337	0.1980002	0.19803976	0.19807157	0.198097	0.19811702	0.19813117	0.19814122	0.19814721	0.1981498	0.19814973	0.19814777	0.19814351	0.19813837	0.19813254	0.19812627	0.1981205	0.19811434	0.19810879	0.19810465
0.1919493	0.19216737	0.19240806	0.19266342	0.19293073	0.19320545	0.19348326	0.19376202	0.19403969	0.19431305	0.19458063	0.19484138	0.19509421	0.1953373	0.19556998	0.19579268	0.19600421	0.19620213	0.19638929	0.19656429	0.19672665	0.19687636	0.19701543	0.19714199	0.19725676	0.19735983	0.19745347	0.19753599	0.19760951	0.19767345	0.19772933	0.19777673	0.19781646	0.19784984	0.19787805	0.19789898	0.19791672	0.19792935	0.19793877	0.19794495	0.19794881	0.19795015	0.19795054	0.19794992	0.19794823	0.19794679	0.19794479	0.1979442	0.1979432	0.1979442
0.191899	0.19211063	0.19234395	0.19259256	0.19285193	0.1931178	0.19338799	0.19365713	0.193925	0.19418886	0.19444782	0.19470002	0.19494453	0.1951792	0.19540405	0.19561881	0.19582254	0.19601494	0.1961956	0.19636437	0.19652209	0.19666791	0.1968022	0.19692534	0.1970376	0.19713888	0.19723025	0.19731274	0.19738454	0.19744879	0.19750458	0.19755334	0.19759482	0.19762987	0.19765957	0.19768408	0.19770378	0.19771972	0.1977327	0.19774273	0.19775084	0.19775663	0.19776072	0.19776508	0.19776791	0.19777098	0.1977744	0.1977787	0.19778283	0.19778866
0.19183931	0.19204533	0.19227122	0.19251288	0.19276401	0.19302109	0.19328135	0.19354203	0.19380198	0.19405752	0.19430688	0.19455108	0.19478637	0.19501361	0.19523086	0.19543862	0.1956355	0.19582164	0.19599667	0.19616087	0.1963136	0.19645527	0.1965865	0.19670662	0.1968163	0.1969161	0.1970067	0.1970877	0.19715999	0.19722441	0.19728094	0.19733083	0.19737384	0.19741169	0.1974437	0.19747066	0.19749433	0.19751394	0.19753006	0.19754401	0.19755602	0.19756605	0.1975752	0.19758373	0.19759177	0.1976	0.19760841	0.19761714	0.19762675	0.1976377
0.19177014	0.19197032	0.19219014	0.19242303	0.19266583	0.19291532	0.19316708	0.19341928	0.1936696	0.19391674	0.19415855	0.1943937	0.19462171	0.19484137	0.19505164	0.19525191	0.19544345	0.19562379	0.19579335	0.19595328	0.19610196	0.19624025	0.1963682	0.19648558	0.19659361	0.19669226	0.1967815	0.19686255	0.19693506	0.19700067	0.19705859	0.19711044	0.19715539	0.19719523	0.19722977	0.19726077	0.19728765	0.19731066	0.19733045	0.19734903	0.19736552	0.19738051	0.19739403	0.19740751	0.1974203	0.19743343	0.19744706	0.19746113	0.19747633	0.19749135
0.19169413	0.19188687	0.19209918	0.19232497	0.1925597	0.19280079	0.19304404	0.19328788	0.19352937	0.19376859	0.19400221	0.19422972	0.19445091	0.19466281	0.19486713	0.19506139	0.19524607	0.19542149	0.1955874	0.1957421	0.19588706	0.1960228	0.19614759	0.19626436	0.19637053	0.19646785	0.19655763	0.19663867	0.19671161	0.19677877	0.19683778	0.19689116	0.19693886	0.19698125	0.19701914	0.19705337	0.19708331	0.19711053	0.19713522	0.19715792	0.19717905	0.19719793	0.19721684	0.19723533	0.19725338	0.19727182	0.19729021	0.19730976	0.19732967	0.19735119
0.19160843	0.19179514	0.19199945	0.19221789	0.19244483	0.1926777	0.19291313	0.19314861	0.19338241	0.19361347	0.19383955	0.19405988	0.19427277	0.19447932	0.19467673	0.19486585	0.19504581	0.19521621	0.19537732	0.19552879	0.19567114	0.1958032	0.19592643	0.196041	0.19614723	0.19624454	0.19633356	0.19641507	0.19648992	0.19655731	0.19661903	0.1966741	0.19672513	0.19677031	0.1968118	0.19684923	0.19688338	0.196915	0.19694406	0.19697115	0.19699669	0.1970216	0.1970453	0.19706842	0.19709183	0.1971153	0.19713888	0.19716358	0.19718891	0.19721493
0.19151406	0.1916939	0.19189143	0.19210246	0.19232175	0.19254658	0.19277419	0.19300199	0.19322842	0.19345126	0.19367051	0.19388317	0.19409025	0.19428971	0.1944823	0.19466591	0.19484138	0.19500703	0.1951651	0.19531307	0.19545224	0.19558293	0.195705	0.1958184	0.19592354	0.19602075	0.19611038	0.19619337	0.19626886	0.19633855	0.19640204	0.19646084	0.19651398	0.1965627	0.19660825	0.19664903	0.19668782	0.19672354	0.19675687	0.19678867	0.19681922	0.19684911	0.1968783	0.19690627	0.19693463	0.19696344	0.196993	0.1970227	0.19705305	0.19708456
0.19141173	0.19158465	0.19177619	0.19197902	0.19219075	0.19240808	0.19262758	0.1928485	0.19306725	0.19328354	0.1934953	0.19370213	0.19390318	0.19409724	0.19428356	0.19446285	0.19463399	0.19479617	0.19495052	0.19509575	0.19523323	0.19536193	0.19548269	0.19559583	0.19570065	0.19579841	0.19588892	0.19597317	0.19605044	0.19612204	0.19618857	0.19625026	0.19630615	0.19635889	0.19640782	0.1964531	0.19649625	0.19653629	0.1965748	0.19661117	0.19664684	0.19668153	0.19671555	0.19674948	0.1967831	0.19681758	0.19685179	0.19688684	0.19692276	0.19695878
0.19130154	0.19146809	0.191652	0.19184837	0.19205305	0.19226298	0.19247533	0.19268885	0.19290042	0.19310993	0.1933159	0.19351605	0.19371113	0.1938996	0.19408208	0.19425721	0.19442388	0.19458327	0.19473417	0.19487809	0.19501287	0.19514135	0.1952608	0.195373	0.1954788	0.19557741	0.19566917	0.19575432	0.1958345	0.19590849	0.1959782	0.19604225	0.1961025	0.19615833	0.1962121	0.1962618	0.19630823	0.19635352	0.196397	0.19643831	0.19647922	0.19651851	0.1965583	0.19659767	0.1966362	0.1966761	0.19671583	0.1967563	0.19679728	0.19683903
0.19118346	0.1913439	0.1915215	0.19171044	0.19190793	0.19211064	0.19231638	0.19252253	0.19272843	0.19293126	0.19313098	0.19332579	0.19351578	0.19370013	0.19387746	0.19404833	0.19421172	0.19436811	0.1945172	0.19465882	0.19479261	0.19492003	0.19503997	0.19515269	0.1952584	0.19535851	0.1954512	0.19553936	0.19562134	0.19569802	0.19577067	0.19583836	0.19590202	0.19596279	0.1960198	0.19607389	0.19612664	0.19617535	0.19622396	0.19627094	0.19631669	0.19636157	0.19640687	0.19645092	0.1964953	0.19654056	0.19658554	0.1966312	0.19667724	0.1967246
0.19105798	0.19121203	0.19138297	0.19156551	0.1917564	0.19195247	0.19215119	0.19235186	0.19255078	0.19274831	0.19294134	0.19313125	0.19331744	0.19349691	0.19367066	0.19383773	0.1939989	0.1941528	0.1942999	0.19444034	0.19457284	0.19469991	0.19481973	0.19493333	0.19504043	0.19514126	0.19523636	0.1953266	0.19541153	0.19549152	0.19556685	0.19563863	0.19570634	0.19577095	0.19583276	0.19589183	0.19594805	0.19600278	0.19605646	0.19610865	0.19616026	0.19620994	0.1962601	0.19631074	0.19636005	0.19641007	0.19646043	0.19651136	0.19656321	0.19661537
0.1909259	0.1910738	0.19123802	0.19141471	0.19159915	0.19178912	0.19198175	0.19217531	0.19236898	0.19256079	0.19274959	0.19293505	0.19311541	0.19329126	0.19346139	0.193626	0.19378442	0.19393693	0.1940819	0.19422135	0.19435443	0.19448107	0.1946018	0.19471583	0.19482395	0.194927	0.19502434	0.19511715	0.19520462	0.19528854	0.19536786	0.1954428	0.19551483	0.19558394	0.19565012	0.19571397	0.19577517	0.19583562	0.19589433	0.19595152	0.19600773	0.19606373	0.19611934	0.19617434	0.19622992	0.19628511	0.1963415	0.19639722	0.19645381	0.19651121
0.19078706	0.19092877	0.19108778	0.19125801	0.19143578	0.19161981	0.19180715	0.19199456	0.1921831	0.19236991	0.19255407	0.192735	0.19291177	0.19308427	0.19325149	0.19341436	0.19356984	0.19372082	0.19386542	0.19400436	0.1941369	0.19426362	0.19438484	0.19450033	0.19461063	0.19471598	0.19481575	0.1949111	0.1950023	0.19508906	0.1951721	0.19525118	0.19532777	0.1954018	0.1954723	0.19554132	0.19560799	0.19567317	0.19573715	0.19579968	0.19586174	0.19592303	0.1959835	0.19604495	0.19610506	0.19616532	0.19622713	0.19628811	0.19635001	0.19641241
0.19064131	0.19077775	0.1909309	0.19109559	0.19126812	0.19144641	0.19162759	0.19181079	0.19199395	0.1921759	0.19235605	0.19253308	0.19270691	0.19287619	0.19304135	0.19320098	0.19335543	0.19350502	0.19364905	0.19378772	0.19392051	0.19404836	0.19417086	0.19428828	0.19440046	0.19450761	0.19461086	0.1947092	0.19480415	0.19489482	0.19498143	0.19506522	0.19514632	0.19522488	0.19530004	0.19537392	0.1954461	0.19551632	0.19558558	0.19565332	0.19572103	0.19578797	0.1958536	0.19592014	0.19598615	0.19605197	0.19611856	0.1961849	0.19625178	0.1963185
0.19049042	0.19062161	0.19076928	0.19092894	0.19109553	0.1912684	0.1914449	0.191623	0.19180146	0.19197991	0.19215631	0.19232988	0.19250026	0.19266698	0.19282974	0.19298777	0.19314146	0.19329038	0.19343403	0.19357328	0.19370621	0.19383551	0.19395927	0.19407865	0.19419326	0.19430348	0.19440962	0.19451113	0.19460951	0.19470383	0.19479516	0.19488356	0.1949689	0.19505224	0.19513325	0.19521195	0.19528888	0.1953649	0.19543964	0.19551308	0.19558594	0.19565777	0.19572935	0.19580093	0.19587252	0.1959433	0.19601455	0.1960868	0.19615829	0.19622976
0.19033441	0.19046122	0.19060333	0.19075698	0.19091842	0.19108713	0.19125868	0.19143264	0.19160707	0.19178161	0.19195372	0.19212478	0.19229296	0.19245732	0.1926182	0.1927754	0.19292855	0.19307701	0.19322063	0.1933604	0.19349492	0.19362542	0.19375107	0.19387239	0.19398968	0.19410312	0.19421236	0.1943177	0.19441998	0.1945183	0.19461475	0.19470704	0.19479737	0.19488554	0.19497168	0.1950559	0.19513774	0.19521914	0.1952991	0.19537818	0.19545583	0.19553353	0.19561067	0.19568765	0.19576395	0.19584054	0.19591725	0.19599378	0.19607064	0.19614682
0.19017242	0.19029494	0.19043197	0.19058162	0.19073892	0.1909025	0.19106992	0.1912396	0.1914098	0.19158155	0.19175099	0.19191936	0.19208513	0.19224797	0.19240817	0.19256395	0.1927165	0.1928648	0.19300961	0.19315006	0.19328606	0.19341834	0.19354597	0.19367033	0.19379047	0.19390711	0.19401915	0.19412881	0.19423479	0.19433817	0.19443816	0.19453627	0.19463164	0.19472408	0.19481543	0.19490463	0.19499215	0.19507864	0.19516419	0.19524884	0.19533178	0.19541487	0.19549751	0.19557974	0.19566113	0.19574277	0.1958246	0.19590613	0.19598702	0.19606882
0.19000691	0.19012469	0.19025792	0.19040242	0.19055513	0.1907148	0.19087824	0.19104433	0.19121253	0.19138035	0.19154748	0.19171365	0.19187787	0.19203997	0.19219846	0.1923542	0.192507	0.1926554	0.19280113	0.1929428	0.1930811	0.1932143	0.19334492	0.19347149	0.1935949	0.19371492	0.19383122	0.19394457	0.19405499	0.19416243	0.19426775	0.19437024	0.19447005	0.1945685	0.194665	0.1947594	0.19485267	0.19494414	0.19503514	0.19512504	0.19521359	0.19530222	0.1953899	0.19547707	0.19556388	0.19565077	0.19573691	0.19582328	0.19590902	0.19599421
0.18983671	0.18995044	0.19007984	0.19022009	0.19036931	0.19052455	0.19068515	0.19084835	0.19101311	0.19117823	0.19134375	0.19150783	0.19167064	0.19183174	0.19199023	0.1921461	0.19229871	0.19244823	0.1925948	0.19273797	0.19287807	0.19301435	0.19314724	0.19327733	0.19340414	0.19352764	0.19364789	0.19376546	0.1938802	0.19399266	0.19410282	0.19420978	0.19431557	0.19441831	0.1945199	0.19462016	0.19471812	0.19481581	0.19491151	0.19500703	0.19510126	0.19519445	0.195288	0.1953803	0.19547217	0.19556347	0.19565468	0.1957453	0.19583577	0.19592613
0.189663	0.18977317	0.18989787	0.19003566	0.19018078	0.19033347	0.19049072	0.19065118	0.19081345	0.19097659	0.19113995	0.19130307	0.19146478	0.19162501	0.19178343	0.19193971	0.19209325	0.19224393	0.19239224	0.1925375	0.19267902	0.19281784	0.19295463	0.19308734	0.19321766	0.19334549	0.19346994	0.19359167	0.19371067	0.19382803	0.1939424	0.19405514	0.19416548	0.19427408	0.19438049	0.1944862	0.19458988	0.19469267	0.19479427	0.19489473	0.19499406	0.19509265	0.19519062	0.19528842	0.19538477	0.19548145	0.19557714	0.19567275	0.19576779	0.19586203
0.18948644	0.18959239	0.18971434	0.18984854	0.18999083	0.19014096	0.19029528	0.19045305	0.19061333	0.1907746	0.19093727	0.19109929	0.19126031	0.19142048	0.19157918	0.19173598	0.19189104	0.1920428	0.19219291	0.19233999	0.19248465	0.19262676	0.19276598	0.19290274	0.19303662	0.19316757	0.19329703	0.193423	0.19354717	0.19366893	0.19378814	0.19390589	0.19402154	0.19413541	0.19424726	0.1943581	0.19446726	0.19457516	0.19468223	0.19478816	0.19489223	0.19499636	0.19509898	0.1952017	0.19530296	0.19540408	0.19550519	0.19560441	0.19570369	0.19580239
0.18930638	0.18941033	0.18952955	0.18965974	0.18980011	0.1899465	0.19009897	0.19025521	0.19041374	0.19057406	0.19073495	0.19089672	0.19105762	0.19121787	0.19137728	0.19153509	0.19169095	0.1918448	0.19199696	0.19214648	0.19229427	0.19243935	0.19258194	0.19272216	0.1928604	0.19299603	0.1931288	0.1932599	0.19338861	0.19351554	0.1936404	0.19376253	0.19388393	0.19400214	0.19411995	0.19423606	0.19435021	0.19446373	0.19457535	0.19468665	0.19479649	0.1949054	0.19501308	0.19512019	0.19522661	0.19533244	0.1954374	0.19554082	0.19564426	0.19574673
0.18912432	0.18922523	0.189342	0.18946975	0.1896076	0.18975195	0.18990286	0.190057	0.1902144	0.19037366	0.19053394	0.19069606	0.19085693	0.19101813	0.19117793	0.19133726	0.19149476	0.19165069	0.19180515	0.19195804	0.1921084	0.19225663	0.19240305	0.192547	0.1926893	0.1928289	0.1929671	0.19310239	0.19323555	0.19336765	0.193497	0.19362514	0.1937509	0.1938751	0.1939984	0.19411978	0.19423942	0.19435748	0.1944748	0.19459096	0.19470572	0.1948196	0.19493255	0.19504413	0.1951553	0.19526547	0.19537394	0.19548266	0.19558984	0.1956958
0.18894044	0.1890391	0.18915316	0.18927915	0.18941471	0.1895579	0.18970671	0.18985929	0.19001591	0.19017509	0.1903359	0.19049701	0.19065884	0.1908207	0.19098231	0.19114292	0.19130236	0.19146052	0.19161738	0.19177341	0.19192684	0.19207835	0.19222876	0.19237718	0.19252358	0.19266728	0.19281024	0.19295055	0.1930886	0.19322586	0.19336005	0.193493	0.19362412	0.19375412	0.19388199	0.19400872	0.19413339	0.19425675	0.19437933	0.19450076	0.19462016	0.1947388	0.19485646	0.19497326	0.19508871	0.19520241	0.19531557	0.19542798	0.19553897	0.19564879
0.18875486	0.18885192	0.1889635	0.18908736	0.18922225	0.1893633	0.18951151	0.18966365	0.18981951	0.18997857	0.19013873	0.19030023	0.19046345	0.19062608	0.19078958	0.19095208	0.19111413	0.19127458	0.19143468	0.19159278	0.19175059	0.19190596	0.19205987	0.1922122	0.1923629	0.19251221	0.19265935	0.19280392	0.19294742	0.19308922	0.19322902	0.19336742	0.19350383	0.19363885	0.1937714	0.1939033	0.1940335	0.19416235	0.19428948	0.19441552	0.19454043	0.19466323	0.19478548	0.19490658	0.19502628	0.1951445	0.19526188	0.19537818	0.19549239	0.19560602
0.1885681	0.18866357	0.188774	0.18889675	0.18902954	0.18917008	0.18931666	0.18946883	0.1896247	0.18978304	0.18994439	0.19010687	0.19027096	0.19043574	0.19060081	0.19076522	0.19092938	0.19109344	0.19125581	0.19141775	0.19157836	0.19173872	0.19189654	0.19205338	0.19220865	0.19236223	0.19251361	0.19266357	0.19281156	0.19295868	0.19310424	0.19324742	0.19338867	0.19352858	0.19366738	0.19380401	0.19393909	0.1940727	0.1942051	0.19433598	0.1944654	0.19459346	0.19471967	0.19484481	0.1949687	0.19509073	0.19521205	0.19533196	0.19545028	0.19556665
0.1883813	0.18847434	0.18858457	0.18870574	0.1888378	0.18897712	0.18912408	0.1892758	0.18943195	0.18959108	0.18975297	0.18991667	0.19008207	0.19024852	0.19041553	0.19058266	0.19074956	0.19091602	0.19108266	0.19124788	0.19141275	0.19157621	0.1917381	0.19190001	0.19205913	0.19221759	0.1923742	0.19252875	0.19268206	0.19283417	0.19298407	0.19313261	0.19327956	0.19342455	0.19356753	0.19370992	0.19385007	0.19398865	0.19412518	0.1942612	0.19439486	0.19452725	0.19465807	0.19478764	0.19491574	0.19504213	0.19516686	0.19528979	0.19541131	0.19553119
0.1881939	0.18828653	0.18839487	0.18851566	0.18864664	0.18878612	0.18893307	0.18908462	0.18924135	0.18940103	0.18956476	0.18972969	0.18989646	0.19006558	0.19023412	0.19040385	0.19057411	0.19074446	0.19091383	0.1910831	0.1912513	0.19141957	0.19158617	0.19175108	0.19191568	0.19207889	0.19223985	0.19240056	0.19255824	0.19271556	0.19287063	0.1930237	0.19317594	0.19332595	0.19347453	0.1936214	0.19376618	0.19390988	0.19405147	0.19419162	0.19432968	0.19446659	0.1946012	0.19473508	0.19486631	0.19499628	0.19512486	0.19525151	0.19537565	0.19549881
0.1880067	0.18809849	0.18820617	0.18832637	0.18845797	0.18859719	0.1887444	0.18889596	0.18905383	0.18921429	0.18937927	0.18954644	0.18971509	0.18988584	0.19005786	0.19023044	0.19040325	0.19057685	0.19075048	0.19092359	0.19109607	0.19126773	0.19143929	0.19160911	0.1917778	0.19194567	0.19211201	0.19227707	0.1924406	0.19260255	0.19276269	0.19292083	0.19307849	0.19323307	0.19338658	0.1935385	0.19368796	0.19383594	0.19398166	0.19412673	0.19426912	0.19441035	0.1945492	0.19468647	0.19482186	0.19495556	0.19508702	0.19521695	0.19534421	0.19547027
0.18781972	0.18791129	0.18801886	0.18813884	0.18827015	0.18841043	0.18855703	0.18871035	0.18886906	0.18903127	0.18919754	0.18936652	0.18953788	0.18971127	0.18988574	0.19006136	0.19023821	0.1904148	0.19059184	0.19076923	0.19094655	0.19112173	0.19129783	0.19147244	0.19164631	0.19181882	0.19198976	0.19215989	0.19232832	0.19249505	0.19266069	0.19282392	0.19298607	0.19314606	0.19330382	0.1934604	0.19361526	0.19376743	0.19391775	0.1940669	0.1942136	0.19435817	0.19450136	0.19464214	0.19478118	0.19491799	0.19505236	0.19518542	0.1953161	0.19544438
0.18763337	0.18772486	0.18783295	0.18795316	0.1880846	0.18822548	0.18837357	0.18852791	0.18868746	0.18885133	0.18902016	0.1891911	0.18936485	0.18954107	0.18971868	0.18989772	0.19007766	0.1902585	0.19043961	0.1906201	0.19080164	0.190982	0.19116229	0.19134164	0.19152007	0.19169758	0.19187315	0.19204783	0.19222164	0.19239338	0.19256362	0.19273219	0.19289878	0.19306359	0.19322613	0.19338728	0.19354653	0.19370379	0.19385818	0.19401157	0.19416147	0.19431046	0.19445735	0.19460177	0.19474387	0.19488397	0.19502217	0.19515748	0.1952906	0.1954216
0.18744852	0.18754071	0.18764862	0.1877695	0.18790194	0.18804318	0.18819247	0.18834822	0.18850961	0.18867633	0.18884623	0.18902004	0.18919663	0.18937525	0.18955651	0.18973884	0.18992265	0.19010682	0.19029163	0.1904774	0.19066271	0.1908477	0.1910325	0.19121662	0.19139975	0.19158158	0.19176328	0.19194275	0.19212076	0.19229779	0.19247276	0.19264618	0.19281727	0.19298694	0.19315448	0.19331975	0.19348335	0.19364452	0.19380328	0.19396058	0.19411477	0.19426738	0.19441724	0.1945653	0.19471118	0.19485426	0.19499436	0.19513264	0.19526821	0.1954016
0.18726511	0.1873577	0.18746637	0.18758863	0.18772155	0.18786456	0.18801495	0.18817237	0.18833596	0.18850385	0.18867688	0.1888538	0.18903267	0.18921545	0.18939932	0.18958524	0.18977235	0.18996105	0.19015038	0.19033952	0.19052953	0.19071907	0.19090849	0.19109716	0.19128548	0.19147284	0.19165811	0.19184294	0.1920258	0.19220752	0.19238713	0.19256529	0.19274113	0.19291508	0.19308726	0.19325699	0.19342452	0.19358984	0.19375323	0.19391388	0.19407174	0.19422796	0.19438183	0.19453275	0.19468081	0.19482714	0.19497013	0.19511104	0.19524884	0.1953842
0.18708345	0.18717703	0.18728681	0.18740974	0.18754432	0.18768814	0.1878411	0.188	0.18816546	0.18833637	0.18851224	0.18869175	0.18887366	0.18905926	0.18924704	0.18943655	0.18962829	0.18982059	0.19001377	0.19020842	0.19040242	0.19059688	0.19079028	0.19098379	0.19117674	0.19136858	0.19155866	0.19174814	0.19193646	0.19212282	0.19230649	0.19248922	0.19266972	0.19284824	0.1930247	0.19319841	0.19337101	0.19354036	0.19370684	0.19387135	0.19403303	0.19419236	0.19434933	0.19450307	0.1946545	0.19480336	0.19494909	0.19509222	0.19523208	0.19536917
0.18690377	0.18699834	0.18710947	0.18723436	0.1873703	0.18751621	0.18767044	0.18783191	0.18800013	0.18817393	0.1883519	0.18853402	0.1887204	0.18890901	0.18910056	0.18929395	0.18948923	0.18968645	0.18988365	0.19008204	0.19028021	0.19048014	0.19067849	0.1908764	0.19107383	0.19127001	0.19146535	0.19165966	0.19185269	0.19204241	0.1922318	0.19241896	0.1926041	0.19278702	0.192967	0.19314481	0.19332074	0.19349414	0.19366452	0.1938328	0.19399807	0.19416115	0.19432043	0.19447707	0.19463089	0.1947816	0.19493069	0.19507548	0.19521739	0.19535668
0.18672726	0.18682322	0.18693565	0.18706134	0.18719965	0.18734726	0.187504	0.18766844	0.18783864	0.18801504	0.18819636	0.18838254	0.1885711	0.18876338	0.18895893	0.1891565	0.18935536	0.18955642	0.18975876	0.18996203	0.19016513	0.19036844	0.19057113	0.19077438	0.19097623	0.1911776	0.1913772	0.19157636	0.19177309	0.19196865	0.19216202	0.19235377	0.19254275	0.1927296	0.19291463	0.19309616	0.19327632	0.19345298	0.19362709	0.19379848	0.1939663	0.19413188	0.1942944	0.19445398	0.19461055	0.1947638	0.19491453	0.19506168	0.19520564	0.19534662
0.18655288	0.18665066	0.18676439	0.18689284	0.1870327	0.18718292	0.18734202	0.18750814	0.18768236	0.18786141	0.1880455	0.1882344	0.18842794	0.18862364	0.18882343	0.18902454	0.1892282	0.18943325	0.18963966	0.18984708	0.19005454	0.19026247	0.19047053	0.190678	0.19088498	0.19109069	0.19129512	0.19149797	0.19169956	0.19189939	0.19209747	0.19229303	0.19248676	0.19267789	0.19286618	0.1930517	0.19323513	0.19341561	0.19359294	0.19376731	0.19393876	0.19410725	0.19427192	0.19443418	0.19459312	0.1947485	0.1949013	0.19505012	0.19519556	0.19533747
0.1863813	0.18648115	0.18659692	0.18672718	0.18686996	0.18702243	0.18718438	0.18735412	0.18753016	0.18771264	0.18789987	0.18809302	0.1882894	0.18848966	0.18869275	0.18889773	0.18910594	0.18931554	0.18952624	0.18973811	0.18995051	0.19016245	0.19037539	0.19058704	0.19079854	0.1910084	0.19121751	0.19142565	0.19163132	0.19183534	0.19203812	0.19223776	0.19243468	0.19262981	0.1928218	0.19301178	0.1931982	0.19338185	0.19356245	0.19373986	0.19391385	0.19408512	0.19425304	0.19441721	0.19457829	0.19473602	0.19488993	0.1950403	0.19518736	0.19533038
0.18621312	0.18631497	0.1864335	0.18656664	0.18671164	0.18686599	0.18703088	0.18720362	0.18738255	0.1875688	0.18775961	0.18795589	0.18815638	0.18836032	0.18856739	0.18877766	0.18898943	0.18920359	0.18941867	0.18963468	0.18985137	0.19006826	0.1902854	0.19050197	0.19071753	0.19093236	0.19114596	0.19135794	0.19156842	0.19177648	0.19198254	0.19218619	0.19238774	0.1925859	0.19278198	0.19297476	0.19316514	0.1933516	0.19353575	0.19371597	0.19389251	0.19406629	0.19423601	0.19440219	0.19456516	0.19472489	0.1948803	0.19503266	0.19518143	0.19532582
0.18604828	0.18615288	0.18627404	0.18640918	0.18655688	0.18671502	0.18688191	0.18705793	0.18724054	0.18742996	0.18762514	0.18782467	0.18802923	0.18823695	0.18844837	0.18866228	0.18887863	0.1890968	0.18931636	0.18953708	0.18975824	0.18997993	0.1902011	0.19042139	0.19064218	0.19086123	0.19107957	0.19129504	0.19150971	0.19172177	0.1919317	0.19213963	0.19234467	0.19254738	0.19274646	0.19294241	0.19313563	0.19332525	0.19351187	0.19369471	0.1938742	0.19404972	0.19422235	0.19439071	0.19455516	0.1947162	0.19487345	0.19502693	0.19517617	0.19532177
0.18588743	0.18599463	0.18611851	0.18625626	0.18640646	0.18656787	0.18673843	0.18691733	0.18710363	0.18729678	0.18749472	0.1876987	0.18790759	0.18811928	0.18833415	0.18855269	0.18877347	0.1889959	0.18921949	0.18944487	0.18967097	0.1898967	0.19012192	0.1903473	0.19057193	0.19079535	0.19101743	0.19123736	0.19145563	0.19167213	0.19188616	0.19209763	0.19230573	0.19251171	0.19271472	0.1929135	0.19310977	0.19330233	0.19349106	0.19367653	0.19385852	0.19403642	0.19421014	0.19438094	0.19454767	0.19470952	0.19486818	0.19502258	0.19517331	0.19531971
0.18573035	0.18584032	0.18596724	0.18610775	0.18626168	0.18642561	0.1865995	0.18678197	0.18697181	0.1871681	0.18737097	0.18757887	0.18779086	0.18800631	0.18822646	0.18844885	0.18867387	0.18890108	0.18912947	0.18935841	0.18958879	0.18981832	0.19004864	0.19027795	0.190507	0.1907346	0.19096038	0.19118468	0.19140676	0.19162664	0.19184428	0.19205932	0.19227125	0.19248009	0.19268581	0.19288826	0.19308746	0.19328192	0.193474	0.19366162	0.19384563	0.19402541	0.19420154	0.19437326	0.19454151	0.19470465	0.19486433	0.19502024	0.19517097	0.19531827
0.18557727	0.18569012	0.1858199	0.18596351	0.18612029	0.18628849	0.1864655	0.18665119	0.18684553	0.18704543	0.18725178	0.18746357	0.18767968	0.18789995	0.1881234	0.18835051	0.18857998	0.1888111	0.18904375	0.18927729	0.18951175	0.1897461	0.18998015	0.1902143	0.19044647	0.1906786	0.19090842	0.19113639	0.19136277	0.1915859	0.19180721	0.19202551	0.19224057	0.19245286	0.19266137	0.19286673	0.19306758	0.19326526	0.19345903	0.19364902	0.19383484	0.19401705	0.19419435	0.19436759	0.19453701	0.19470161	0.19486214	0.19501835	0.19517006	0.1953181
0.18542856	0.18554482	0.18567729	0.18582442	0.18598439	0.18615565	0.18633687	0.18652645	0.18672377	0.18692791	0.18713823	0.1873537	0.1875746	0.18779883	0.18802679	0.18825798	0.18849114	0.18872648	0.18896353	0.18920186	0.18944001	0.18967855	0.18991704	0.19015484	0.19039121	0.19062702	0.19086061	0.19109297	0.1913225	0.19154935	0.19177368	0.19199526	0.19221333	0.19242793	0.19263925	0.19284742	0.19305106	0.19325124	0.1934469	0.19363934	0.19382659	0.19401011	0.19418907	0.19436365	0.19453418	0.19470006	0.19486108	0.19501783	0.1951701	0.1953181
0.18528382	0.18540311	0.18553902	0.18568997	0.18585387	0.1860284	0.18621296	0.18640622	0.1866074	0.1868161	0.18702987	0.18724993	0.18747461	0.18770361	0.18793526	0.18817079	0.18840814	0.18864769	0.18888876	0.1891312	0.18937387	0.18961596	0.1898587	0.19010083	0.19034103	0.19057998	0.19081777	0.19105278	0.19128618	0.19151622	0.19174442	0.19196852	0.19218981	0.19240707	0.19262144	0.1928316	0.1930379	0.19323948	0.19343749	0.19363129	0.19382045	0.19400527	0.194186	0.19436146	0.19453274	0.19469926	0.19486117	0.19501859	0.1951716	0.1953193
0.18514359	0.18526664	0.18540607	0.18556026	0.18572757	0.18590623	0.18609473	0.18629202	0.1864971	0.1867095	0.18692741	0.1871512	0.18738014	0.18761298	0.1878489	0.18808892	0.18833058	0.18857393	0.18881992	0.18906501	0.18931183	0.1895591	0.18980551	0.19005084	0.19029522	0.19053806	0.19077894	0.19101802	0.19125396	0.19148779	0.19171843	0.1919455	0.19216962	0.19238943	0.19260593	0.19281825	0.19302662	0.1932306	0.19343057	0.1936261	0.19381636	0.19400291	0.19418395	0.19436082	0.19453257	0.19470021	0.19486283	0.19502032	0.19517313	0.1953209
0.18500826	0.18513447	0.18527776	0.1854358	0.18560645	0.18578956	0.18598184	0.18618262	0.18639165	0.18660787	0.1868301	0.18705842	0.18729073	0.18752843	0.18776837	0.188012	0.18825772	0.18850611	0.18875507	0.18900523	0.18925649	0.18950608	0.18975627	0.19000557	0.190254	0.19050008	0.19074485	0.19098675	0.19122645	0.19146225	0.19169605	0.19192588	0.1921524	0.19237474	0.19259354	0.19280848	0.19301829	0.19322419	0.19342577	0.19362226	0.1938144	0.19400132	0.19418383	0.19436145	0.1945341	0.19470155	0.19486475	0.19502226	0.19517536	0.19532335
0.18487707	0.18500715	0.18515462	0.18531634	0.18549117	0.18567705	0.18587351	0.18607849	0.1862919	0.18651217	0.18673852	0.18697035	0.18720728	0.18744838	0.18769342	0.18794093	0.18819079	0.18844263	0.1886957	0.18895009	0.18920419	0.18945867	0.1897121	0.18996504	0.19021688	0.19046599	0.19071412	0.19095963	0.19120178	0.1914408	0.19167712	0.19190943	0.19213825	0.19236332	0.19258441	0.19280021	0.19301255	0.19321957	0.19342253	0.19362077	0.19381389	0.19400124	0.19418477	0.19436339	0.19453618	0.1947043	0.1948674	0.1950253	0.19517797	0.19532593
[truncated: 451 more columns]
