# Supplementary material for: Investigating the use of physics informed neural networks for dam-break scenarios
Source: PLoS One. 2025 Sep 19;20(9):e0332694. doi: 10.1371/journal.pone.0332694 (PMC12449020; doi:10.1371/journal.pone.0332694)
Supplement: S1 File — Dataset for the 1D and 2D shallow water equations (SWE). Repository: https://github.com/kinzamumtaz/2D_SWE. (ZIP) [file pone.0332694.s001.zip › 2D_SWE-main/Downloads/solution_outputs_rec/height_rectangle_t0.50.csv]

0.17583233	0.17645627	0.17707413	0.1776679	0.17822504	0.17873442	0.1791881	0.17957953	0.17990339	0.18015622	0.18033327	0.18043235	0.18045227	0.18039101	0.18024915	0.18002874	0.17973378	0.17936951	0.17894332	0.17846623	0.1779503	0.17740944	0.17686132	0.1763214	0.17580777	0.17533958	0.17493138	0.17459929	0.17435668	0.17421271	0.17417617	0.17424934	0.17443289	0.17472279	0.17511192	0.17558888	0.17614157	0.1767523	0.17740583	0.17808327	0.1787687	0.1794484	0.18010843	0.18074039	0.18133533	0.1818887	0.18239829	0.18286261	0.18328428	0.18366411
0.17752296	0.17801428	0.178509	0.17899016	0.17944497	0.17986289	0.18023467	0.18055443	0.18081579	0.18101493	0.18114778	0.18121125	0.18120337	0.18112293	0.18096913	0.18074346	0.18045062	0.18009213	0.17967698	0.17921272	0.17871127	0.17818564	0.17764902	0.17711946	0.1766111	0.17614302	0.17572998	0.17538491	0.1751248	0.17495738	0.17489186	0.17493257	0.17508197	0.1753374	0.17569381	0.17614077	0.17666832	0.17725971	0.1779004	0.1785711	0.17925662	0.1799414	0.18061152	0.18125524	0.18186373	0.18243214	0.18295705	0.1834358	0.18386939	0.18425927
0.17891285	0.17929456	0.17968798	0.18007594	0.18044761	0.18078983	0.18109542	0.18135735	0.18156913	0.18172765	0.18182833	0.18186688	0.18184417	0.18175569	0.18160182	0.18138391	0.18110491	0.18076642	0.1803759	0.17994028	0.17946875	0.1789723	0.1784648	0.17796084	0.17747441	0.17702135	0.17661703	0.17627478	0.17600715	0.17582706	0.1757413	0.17575605	0.17587464	0.17609696	0.17641914	0.17683397	0.17733099	0.1778965	0.17851718	0.1791741	0.17985228	0.18053442	0.18120691	0.1818569	0.18247434	0.18305328	0.18358906	0.18407819	0.18452136	0.1849204
0.1800608	0.1803537	0.18066475	0.18097861	0.18128198	0.18156523	0.18181896	0.18203545	0.18221118	0.18234009	0.18241946	0.18244554	0.18241662	0.18233027	0.18218747	0.18198785	0.18173294	0.18142581	0.18107128	0.18067555	0.18024543	0.17979255	0.17932677	0.17886078	0.17840827	0.17798348	0.1775999	0.17727068	0.17700672	0.17682149	0.17672163	0.17671542	0.17680612	0.17699593	0.17728214	0.17765984	0.17812166	0.1786553	0.17924789	0.17988281	0.18054506	0.1812171	0.18188447	0.18253481	0.18315661	0.18374115	0.18428293	0.18478006	0.18523009	0.18563443
0.18101767	0.18124086	0.18148732	0.18174307	0.18199414	0.18223128	0.18244457	0.18262906	0.18277772	0.1828878	0.18295471	0.18297687	0.18295118	0.18287659	0.18275204	0.1825794	0.18235764	0.18208995	0.18177997	0.18143292	0.18105417	0.18065315	0.180238	0.17982018	0.17941132	0.17902383	0.17866963	0.17836148	0.17811033	0.17792615	0.17781898	0.17779553	0.17786103	0.17801881	0.17826787	0.1786061	0.1790275	0.17952299	0.18007997	0.18068454	0.18132207	0.18197647	0.18263215	0.18327595	0.1838955	0.18448165	0.18502688	0.18552838	0.18598387	0.18639147
0.18182847	0.18199748	0.18219572	0.18240668	0.18261838	0.1828208	0.18300523	0.1831662	0.18329817	0.18339667	0.18345949	0.18348445	0.1834687	0.18341212	0.18331346	0.18317205	0.18298951	0.1827672	0.18250728	0.18221444	0.18189245	0.18154857	0.18119088	0.18082777	0.18046993	0.1801266	0.17980921	0.1795297	0.17929643	0.17912075	0.1790109	0.17897508	0.17901844	0.17914543	0.17935777	0.1796543	0.18003136	0.1804821	0.18099816	0.181566	0.18217152	0.18280008	0.18343651	0.1840676	0.18467915	0.18526226	0.18580778	0.18631133	0.18676916	0.1871801
0.18252884	0.18265903	0.1828193	0.18299763	0.18317953	0.18335703	0.18352148	0.18366721	0.18378891	0.1838836	0.18394819	0.18398121	0.18398067	0.18394594	0.18387583	0.1837705	0.18362996	0.18345568	0.18324856	0.18301237	0.18275037	0.18246798	0.18217051	0.18186627	0.18156333	0.18126902	0.18099448	0.18074793	0.1805395	0.18037772	0.18027127	0.18022755	0.18025261	0.1803525	0.18052945	0.18078442	0.18111596	0.1815199	0.18198815	0.18251246	0.18307896	0.1836752	0.18428622	0.18489726	0.18549639	0.18607189	0.18661433	0.1871175	0.18757626	0.18798928
0.18314752	0.18324882	0.18338211	0.18353537	0.18369743	0.18385775	0.18400878	0.18414474	0.18426184	0.18435633	0.1844267	0.18447128	0.18448862	0.18447757	0.1844388	0.18436986	0.18427241	0.18414639	0.18399337	0.18381459	0.18361291	0.1833922	0.18315679	0.18291351	0.18266746	0.18242669	0.18219766	0.18199015	0.1818114	0.18166883	0.1815711	0.18152568	0.18153855	0.18161441	0.18175972	0.18197508	0.18226087	0.18261646	0.18303521	0.18351085	0.18403384	0.18459085	0.18516986	0.18575576	0.18633649	0.1868999	0.18743515	0.18793528	0.18839385	0.18880859
0.18370551	0.18378401	0.18389773	0.18403414	0.18418121	0.18432966	0.18447164	0.18460321	0.18471935	0.1848169	0.18489584	0.18495345	0.18498993	0.18500385	0.18499482	0.18496294	0.18490732	0.18482868	0.18472731	0.1846048	0.18446246	0.18430288	0.18412936	0.1839467	0.1837596	0.18357354	0.18339407	0.183229	0.1830844	0.1829668	0.18288442	0.18284306	0.18284969	0.1829094	0.18302663	0.18320602	0.18344897	0.18375625	0.18412523	0.18455002	0.18502493	0.1855379	0.18607861	0.18663421	0.18719089	0.18773764	0.1882621	0.18875676	0.18921314	0.18962845
0.18421355	0.18427613	0.18437478	0.18449861	0.18463448	0.18477517	0.1849117	0.18504038	0.18515794	0.18526155	0.18534939	0.18542129	0.18547697	0.18551469	0.18553591	0.18553746	0.18552236	0.18548924	0.18543793	0.18536845	0.18528278	0.1851821	0.18506911	0.18494642	0.18481767	0.18468723	0.18455872	0.18443948	0.18433279	0.18424585	0.18418452	0.18415447	0.18416077	0.1842103	0.1843082	0.18445723	0.18466201	0.18492459	0.18524407	0.18561828	0.18604238	0.1865081	0.18700609	0.18752512	0.18805298	0.18857764	0.18908763	0.1895728	0.1900255	0.19043925
0.18468025	0.1847286	0.1848157	0.18492876	0.18505754	0.1851923	0.18532628	0.18545459	0.18557459	0.18568441	0.1857816	0.18586731	0.1859406	0.18600142	0.18604943	0.18608418	0.18610618	0.18611449	0.18610911	0.18608949	0.18605739	0.18601298	0.18595767	0.18589315	0.18582183	0.1857472	0.18567067	0.18559942	0.18553461	0.18548301	0.18544865	0.1854355	0.18545038	0.18549724	0.18558145	0.1857087	0.18588223	0.18610492	0.1863789	0.18670407	0.18707713	0.18749389	0.18794593	0.18842444	0.18891807	0.18941611	0.18990615	0.19037835	0.19082397	0.1912346
0.18510619	0.18514265	0.18521792	0.18532261	0.18544519	0.18557498	0.18570775	0.185837	0.18596041	0.18607657	0.18618372	0.18628177	0.18637288	0.18645409	0.1865274	0.18659155	0.18664712	0.18669386	0.1867304	0.18675715	0.18677455	0.18678233	0.18678096	0.18677235	0.1867567	0.18673624	0.18671316	0.18669114	0.18667112	0.18665776	0.18665525	0.186666	0.1866962	0.18674895	0.18682966	0.18694174	0.18709184	0.18728274	0.18751702	0.18779686	0.18812072	0.18848774	0.18889187	0.18932658	0.18978183	0.19024819	0.19071376	0.19116795	0.19160289	0.19200885
0.18548839	0.18551181	0.18557835	0.18567467	0.18579152	0.18591902	0.1860506	0.1861808	0.18630777	0.1864307	0.18654627	0.18665755	0.18676361	0.18686411	0.18695983	0.18705037	0.18713592	0.1872168	0.18729188	0.1873613	0.18742377	0.18747973	0.18752936	0.1875725	0.18761064	0.18764278	0.18767187	0.18769923	0.1877259	0.18775448	0.18778841	0.18782914	0.18788096	0.18794763	0.18803191	0.1881396	0.18827473	0.18844151	0.18864273	0.18888307	0.18916321	0.189483	0.18983974	0.1902278	0.19064134	0.1910711	0.19150776	0.19193995	0.19235946	0.19275564
0.18582442	0.1858351	0.18589082	0.18597955	0.18609098	0.18621573	0.18634757	0.18647993	0.18661107	0.18673933	0.18686464	0.18698701	0.18710631	0.18722397	0.18733948	0.18745402	0.18756673	0.18767843	0.18778771	0.18789408	0.1879979	0.1880979	0.18819425	0.1882862	0.18837385	0.18845731	0.18853697	0.18861362	0.18868746	0.1887599	0.18883368	0.1889092	0.18898885	0.1890764	0.18917415	0.18928519	0.189414	0.18956575	0.18974397	0.18995276	0.19019432	0.19047064	0.19078152	0.19112422	0.19149351	0.19188386	0.19228627	0.19269091	0.19308996	0.19347212
0.18610862	0.18610477	0.18615028	0.18623152	0.18633875	0.18646118	0.18659224	0.18672699	0.18686269	0.18699703	0.1871306	0.18726319	0.1873951	0.18752764	0.18766145	0.18779635	0.18793342	0.18807171	0.18821096	0.1883511	0.18849131	0.18863177	0.18876995	0.1889071	0.18904111	0.18917254	0.18930101	0.18942574	0.18954735	0.1896649	0.18978046	0.18989411	0.1900075	0.19012159	0.19023964	0.19036305	0.19049594	0.19064233	0.19080684	0.19099168	0.19120312	0.19144185	0.19171119	0.19200996	0.192335	0.19268416	0.1930488	0.19342169	0.19379434	0.19415794
0.18633744	0.18631932	0.1863536	0.18642694	0.18652944	0.18664996	0.18678185	0.18691854	0.18705863	0.18719906	0.18734014	0.18748245	0.18762562	0.187772	0.18792158	0.18807463	0.18823218	0.188394	0.18856007	0.18873042	0.18890306	0.18907808	0.18925482	0.18943271	0.18961006	0.18978602	0.18996069	0.19013135	0.19029891	0.1904622	0.19062138	0.19077572	0.19092587	0.19107302	0.19121712	0.19136098	0.19150604	0.1916564	0.19181587	0.19198832	0.19217715	0.19238718	0.1926207	0.1928789	0.19316205	0.19346847	0.19379355	0.19413039	0.19447255	0.19481304
0.18650734	0.18647417	0.18649703	0.18656346	0.18666106	0.18677968	0.18691224	0.18705212	0.18719597	0.1873425	0.18749115	0.18764184	0.18779549	0.18795401	0.18811765	0.18828626	0.1884619	0.18864481	0.1888332	0.18902929	0.1892312	0.1894376	0.18964854	0.18986355	0.19007932	0.19029641	0.19051336	0.19072816	0.19094077	0.19114839	0.19135079	0.19154677	0.19173726	0.19192052	0.19209689	0.19226646	0.19243217	0.19259542	0.19275978	0.19292787	0.19310483	0.19329384	0.19349918	0.19372329	0.19396812	0.19423456	0.19451854	0.19481829	0.19512624	0.19543692
0.18661693	0.18656835	0.1865798	0.18663809	0.18673122	0.18684931	0.18698242	0.18712509	0.18727383	0.18742609	0.18758164	0.18774042	0.18790361	0.18807223	0.18824852	0.1884312	0.1886226	0.188823	0.18903227	0.18925004	0.18947667	0.18971066	0.1899517	0.19019902	0.19045025	0.19070445	0.19096038	0.19121614	0.19147074	0.19172078	0.19196698	0.19220524	0.19243643	0.19265819	0.19287023	0.19307221	0.19326416	0.19344822	0.19362572	0.19379957	0.19397353	0.1941511	0.19433706	0.19453436	0.19474775	0.19497645	0.19522202	0.19548245	0.19575432	0.19603153
0.18666622	0.18660194	0.18660125	0.18665263	0.18674228	0.18685809	0.18699256	0.18713793	0.18729076	0.18744878	0.18761027	0.18777704	0.18794927	0.18812801	0.18831363	0.18850914	0.18871444	0.18892989	0.18915564	0.18939313	0.18964067	0.18989936	0.19016649	0.19044192	0.1907239	0.1910119	0.19130331	0.19159672	0.19188964	0.19218117	0.19246832	0.19274853	0.1930202	0.19328219	0.19353287	0.19377032	0.19399416	0.19420445	0.194403	0.19459116	0.19477102	0.19494736	0.1951226	0.19530311	0.19549024	0.19568822	0.1958993	0.19612238	0.19635662	0.19659835
0.18665594	0.18657614	0.18656443	0.18660776	0.18669331	0.18680844	0.18694341	0.18709108	0.18724802	0.1874111	0.18757883	0.18775213	0.18793269	0.18811956	0.1883151	0.18852136	0.18873757	0.18896613	0.18920755	0.18946162	0.18972749	0.19000587	0.19029582	0.19059564	0.19090554	0.19122237	0.19154611	0.19187313	0.19220223	0.1925309	0.19285613	0.1931774	0.19348955	0.1937918	0.19408144	0.19435667	0.19461569	0.19485769	0.19508368	0.19529366	0.19548798	0.19567183	0.19584665	0.19601747	0.19618869	0.19636205	0.19654311	0.19673315	0.19693106	0.19713733
0.18658823	0.18649304	0.18647063	0.18650644	0.18658763	0.18670091	0.18683633	0.18698713	0.18714711	0.1873143	0.18748884	0.18766789	0.18785545	0.18805021	0.18825403	0.18846923	0.1886962	0.18893632	0.18918967	0.18945739	0.18973906	0.19003452	0.19034407	0.19066487	0.19099784	0.19134049	0.19169185	0.19204906	0.19241041	0.19277328	0.19313464	0.19349264	0.1938446	0.19418602	0.19451496	0.19482857	0.19512558	0.19540331	0.1956607	0.19589752	0.19611493	0.19631359	0.19649687	0.19666836	0.19683088	0.19698949	0.1971485	0.19730967	0.19747558	0.19764766
0.18646649	0.1863564	0.18632291	0.18635161	0.18642834	0.1865397	0.18667491	0.18682769	0.18699107	0.18716255	0.1873409	0.18752633	0.18771926	0.18792081	0.18813264	0.18835586	0.18859142	0.18884139	0.1891052	0.18938455	0.18967983	0.18998936	0.19031458	0.19065401	0.19100621	0.19137163	0.19174612	0.19213021	0.19251937	0.19291325	0.1933073	0.19369969	0.19408776	0.19446653	0.1948336	0.19518729	0.19552195	0.1958367	0.19612955	0.19639826	0.19664332	0.19686493	0.19706453	0.19724488	0.19740874	0.19756064	0.19770561	0.19784625	0.19798523	0.19812639
0.18629445	0.18616995	0.18612579	0.18614697	0.18621889	0.18632823	0.18646273	0.18661654	0.18678156	0.18695647	0.18713883	0.18732902	0.18752685	0.1877342	0.18795219	0.18818259	0.18842632	0.18868393	0.18895747	0.18924636	0.18955174	0.1898748	0.19021273	0.19056745	0.19093625	0.19131868	0.19171429	0.19212094	0.19253498	0.19295526	0.19337824	0.19380268	0.194224	0.19463778	0.19504148	0.195432	0.1958049	0.1961577	0.1964873	0.19679138	0.19706918	0.19731838	0.19754101	0.19773859	0.19791266	0.1980677	0.19820675	0.1983344	0.19845437	0.19857019
0.18607682	0.18593796	0.18588291	0.1858969	0.18596345	0.18606928	0.1862028	0.18635604	0.1865226	0.18669972	0.18688478	0.18707895	0.18728101	0.18749362	0.18771698	0.18795335	0.1882031	0.18846825	0.18874896	0.18904674	0.18936142	0.18969339	0.19004306	0.19040899	0.1907916	0.19118978	0.19160295	0.19202754	0.19246244	0.19290593	0.19335525	0.19380623	0.19425705	0.19470304	0.19514066	0.19556686	0.19597653	0.19636661	0.19673382	0.19707486	0.19738692	0.19766971	0.19792086	0.19814205	0.19833422	0.19850037	0.19864239	0.19876635	0.19887546	0.19897279
0.18581834	0.18566604	0.18560019	0.18560535	0.18566643	0.18576822	0.18589932	0.18605092	0.18621734	0.1863956	0.18658307	0.18677917	0.18698458	0.18720151	0.18742959	0.18767071	0.18792605	0.18819727	0.18848419	0.18878876	0.18911111	0.18945086	0.18980893	0.19018582	0.19057906	0.19098932	0.19141516	0.19185579	0.19230856	0.1927714	0.19324192	0.19371696	0.19419351	0.1946682	0.1951367	0.19559541	0.1960399	0.19646591	0.19686988	0.19724804	0.19759715	0.19791502	0.19819918	0.19844973	0.19866604	0.19885065	0.19900551	0.19913399	0.19924039	0.19932778
0.18552354	0.18535814	0.18528059	0.18527713	0.18533194	0.18542784	0.1855555	0.18570516	0.18587054	0.1860477	0.18623546	0.18643335	0.18664154	0.18686059	0.18709278	0.18733785	0.18759707	0.18787338	0.18816637	0.18847647	0.18880427	0.18915153	0.18951637	0.18990046	0.19030292	0.19072294	0.19115952	0.19161288	0.19207907	0.1925568	0.19304547	0.19354087	0.19403937	0.19453937	0.19503446	0.19552238	0.19599897	0.1964588	0.19689861	0.19731288	0.1976994	0.19805351	0.19837353	0.19865699	0.19890292	0.19911328	0.19928752	0.1994294	0.19954169	0.19962832
0.18519825	0.18501899	0.18493019	0.18491708	0.18496354	0.18505417	0.18517667	0.18532221	0.18548489	0.18566024	0.18584791	0.18604544	0.1862548	0.18647525	0.18670939	0.1869581	0.18722165	0.18750125	0.18779877	0.18811274	0.18844646	0.18879804	0.18916897	0.18955949	0.1899679	0.19039533	0.19084032	0.19130194	0.19177905	0.19226961	0.1927726	0.19328383	0.19380178	0.19432208	0.19484085	0.19535509	0.19585988	0.1963509	0.19682334	0.19727248	0.19769527	0.19808632	0.19844261	0.19876169	0.19904186	0.19928186	0.19948268	0.19964536	0.19977275	0.19986689
0.18484712	0.18465343	0.18455367	0.18453062	0.18456775	0.18465076	0.18476641	0.18490678	0.18506436	0.18523693	0.18542185	0.18561883	0.18582714	0.18604901	0.18628411	0.18653442	0.18680032	0.18708357	0.18738428	0.18770322	0.18803945	0.18839581	0.18877073	0.18916534	0.18957922	0.19001195	0.1904631	0.19093147	0.1914166	0.19191626	0.19242969	0.192954	0.19348595	0.19402385	0.19456209	0.1950984	0.19562835	0.19614674	0.19664925	0.19713071	0.19758764	0.19801483	0.19840807	0.19876397	0.19908062	0.1993549	0.19958605	0.1997765	0.19992496	0.20003577
0.18447389	0.18426777	0.18415475	0.18412034	0.18414743	0.18422037	0.18432878	0.18446147	0.18461409	0.18478158	0.18496203	0.18515639	0.18536317	0.1855844	0.18581969	0.18607137	0.18633899	0.18662417	0.1869267	0.18724865	0.18758863	0.18794805	0.18832663	0.18872441	0.18914145	0.1895779	0.19003275	0.19050547	0.19099633	0.19150214	0.19202356	0.19255649	0.19310038	0.1936506	0.19420591	0.19475943	0.19531024	0.19585261	0.19638164	0.19689307	0.19738215	0.19784325	0.19827172	0.19866557	0.19901843	0.19932976	0.1995965	0.19981769	0.19999486	0.2001297
0.1840857	0.18386464	0.18373862	0.18369114	0.1837064	0.18376932	0.18386768	0.18399215	0.18413678	0.18429813	0.18447338	0.18466337	0.18486717	0.18508604	0.18532065	0.18557104	0.18583944	0.18612544	0.18643	0.18675381	0.18709645	0.18745832	0.18783903	0.18823902	0.18865825	0.18909664	0.189554	0.19002984	0.19052309	0.19103348	0.19155893	0.19209865	0.19264993	0.19321041	0.19377661	0.19434562	0.1949131	0.19547568	0.19602777	0.19656524	0.19708277	0.19757551	0.19803855	0.19846722	0.19885774	0.1992064	0.19951005	0.19976804	0.19997837	0.20014139
0.18368486	0.18344942	0.18330918	0.1832481	0.18325028	0.18330073	0.18338758	0.18350187	0.18363771	0.1837908	0.18395951	0.1841428	0.1843422	0.18455748	0.18478978	0.1850386	0.18530616	0.18559246	0.18589805	0.18622233	0.1865668	0.1869292	0.18731222	0.1877136	0.18813406	0.1885745	0.18903199	0.18950894	0.19000363	0.1905151	0.19104359	0.19158623	0.19214171	0.19270864	0.19328338	0.19386342	0.19444409	0.1950222	0.19559407	0.19615367	0.19669616	0.19721699	0.1977118	0.19817403	0.19860089	0.198987	0.19932882	0.19962399	0.19987138	0.20006901
0.18327707	0.18302566	0.18286979	0.18279408	0.18278176	0.18281841	0.18289258	0.18299414	0.18311927	0.18326342	0.18342292	0.18360025	0.18379244	0.1840032	0.18423034	0.18447697	0.18474254	0.18502751	0.18533269	0.18565723	0.18600208	0.18636525	0.18674919	0.18715136	0.18757322	0.18801321	0.18847096	0.18894723	0.18944183	0.18995288	0.19048111	0.19102491	0.19158243	0.19215176	0.19273192	0.19331834	0.19390917	0.19449967	0.19508639	0.19566435	0.19622856	0.19677478	0.19729711	0.19779071	0.1982518	0.1986739	0.19905353	0.19938783	0.19967337	0.19990893
0.18286511	0.18259752	0.18242554	0.18233272	0.18230444	0.18232583	0.18238516	0.18247408	0.18258639	0.18271884	0.18286964	0.18303728	0.18322243	0.18342574	0.18364829	0.18389034	0.1841521	0.18443513	0.18473825	0.1850619	0.18540558	0.18576974	0.18615359	0.18655586	0.186977	0.18741661	0.18787417	0.18834943	0.18884134	0.18935132	0.1898775	0.19042018	0.19097733	0.19154742	0.19212861	0.19271886	0.19331561	0.19391458	0.19451281	0.19510466	0.19568661	0.19625422	0.19680128	0.19732285	0.19781479	0.19827093	0.19868752	0.19906037	0.19938575	0.19966064
0.18245357	0.18216845	0.18197867	0.18186879	0.18182254	0.18182687	0.18187034	0.18194424	0.18204251	0.1821629	0.18230191	0.18245901	0.18263501	0.18283027	0.18304557	0.18328163	0.18353863	0.18381754	0.18411794	0.18443945	0.18478295	0.18514541	0.18552783	0.18592998	0.18634996	0.18678889	0.18724486	0.18771815	0.18820772	0.18871477	0.1892376	0.18977661	0.19033116	0.19089907	0.19147977	0.19207041	0.19266945	0.19327351	0.19387874	0.1944817	0.19507816	0.1956618	0.19622958	0.19677603	0.19729593	0.19778347	0.19823521	0.1986445	0.19900885	0.19932435
0.18204585	0.18174267	0.18153402	0.18140459	0.18133944	0.18132535	0.18135148	0.18140878	0.18149179	0.18159679	0.18172322	0.18186896	0.18203436	0.18222007	0.18242627	0.18265572	0.1829065	0.1831797	0.18347543	0.18379399	0.18413384	0.18449506	0.18487617	0.18527696	0.18569592	0.1861327	0.18658663	0.18705727	0.18754403	0.18804714	0.18856612	0.18910041	0.18964994	0.19021384	0.19079146	0.19137982	0.19197804	0.19258353	0.19319288	0.19380173	0.19440743	0.19500542	0.19559011	0.19615713	0.19670177	0.19721697	0.19770005	0.19814426	0.1985461	0.19890158
0.18164453	0.18132278	0.18109313	0.18094277	0.1808577	0.18082404	0.18083045	0.18087044	0.18093663	0.18102702	0.18113855	0.181271	0.18142396	0.1815989	0.18179542	0.182015	0.18225798	0.18252498	0.18281445	0.1831283	0.18346453	0.18382183	0.18420099	0.18459976	0.18501613	0.18545164	0.18590295	0.18637046	0.1868541	0.18735227	0.18786593	0.18839507	0.18893875	0.18949619	0.19006829	0.1906524	0.19124737	0.19185053	0.19245991	0.19307205	0.1936844	0.19429134	0.19488873	0.19547293	0.1960373	0.19657785	0.19708891	0.19756547	0.1980021	0.19839568
0.18125372	0.18091133	0.1806598	0.18048868	0.1803812	0.18032627	0.18031222	0.18033344	0.18038116	0.18045416	0.18054968	0.18066782	0.18080765	0.18096991	0.18115488	0.1813642	0.18159795	0.1818561	0.18213852	0.18244562	0.18277657	0.18313026	0.18350503	0.18390064	0.1843149	0.18474719	0.18519583	0.18565956	0.18613859	0.18663307	0.18714109	0.18766338	0.18820013	0.18875115	0.18931551	0.18989271	0.19048148	0.19108042	0.19168745	0.19229943	0.19291335	0.1935263	0.19413304	0.19472912	0.19531018	0.19587138	0.19640711	0.19691229	0.19738147	0.19781114
0.18087487	0.18051082	0.18023786	0.18004264	0.17991221	0.17983468	0.17979972	0.17979941	0.17982829	0.17988305	0.17996167	0.18006343	0.18018901	0.18033716	0.1805097	0.18070708	0.18092954	0.1811775	0.18145084	0.18175024	0.18207422	0.18242162	0.18279181	0.18318233	0.1835944	0.18402198	0.18446754	0.18492831	0.18540353	0.18589248	0.18639468	0.18691044	0.18743937	0.18798226	0.1885376	0.1891065	0.18968743	0.19027942	0.19088098	0.19148935	0.19210187	0.19271687	0.19332853	0.19393352	0.194527	0.1951042	0.1956608	0.19619112	0.19668908	0.19715169
0.18051057	0.18012464	0.17982782	0.17960833	0.17945464	0.1793528	0.17929506	0.17927328	0.17928088	0.17931649	0.17937689	0.1794616	0.17957075	0.17970303	0.17986184	0.18004553	0.18025531	0.18049216	0.18075518	0.18104528	0.18136045	0.18170035	0.1820637	0.18245012	0.18285593	0.18327975	0.18372092	0.18417755	0.18464854	0.18513232	0.18562877	0.18613738	0.1866591	0.18719266	0.18773901	0.18829799	0.18886948	0.18945205	0.1900455	0.19064826	0.19125712	0.19186941	0.19248232	0.19309208	0.19369423	0.1942836	0.194857	0.19540778	0.1959315	0.19642285
0.18016347	0.17975435	0.17943308	0.17918885	0.17900933	0.17888293	0.17880125	0.17875604	0.17874305	0.17875783	0.17879853	0.1788648	0.17895602	0.1790725	0.1792149	0.17938411	0.17958	0.1798032	0.18005395	0.18033269	0.18063785	0.18096903	0.18132505	0.18170369	0.18210348	0.18252277	0.18295878	0.18341066	0.1838775	0.18435553	0.1848461	0.18534836	0.18586132	0.18638657	0.18692258	0.18747073	0.18803146	0.1886039	0.18918762	0.18978101	0.19038282	0.19099067	0.19160157	0.19221139	0.19281846	0.19341677	0.19400227	0.19456938	0.19511408	0.19563086
0.17983487	0.17940176	0.17905566	0.1787856	0.17857958	0.17842762	0.17832091	0.17825185	0.17821544	0.17820887	0.17822912	0.17827523	0.17834795	0.17844681	0.17857257	0.17872529	0.1789057	0.17911422	0.1793513	0.17961751	0.17991	0.18023041	0.18057674	0.1809471	0.18133955	0.18175252	0.18218344	0.1826303	0.18309078	0.18356419	0.18404865	0.18454406	0.18504886	0.18556517	0.18609202	0.1866292	0.18717785	0.18773845	0.18830955	0.1888934	0.18948555	0.19008522	0.1906909	0.19129875	0.19190606	0.19250861	0.19310218	0.19368212	0.19424328	0.19478145
0.17952614	0.17906967	0.17869714	0.17839974	0.178167	0.17798889	0.17785594	0.17776248	0.17770237	0.17767261	0.17767124	0.17769733	0.1777499	0.17783001	0.17793687	0.17807217	0.1782361	0.17842816	0.17864992	0.17890084	0.17918104	0.17948844	0.17982298	0.18018323	0.18056732	0.18097186	0.1813956	0.18183681	0.18229133	0.18275914	0.18323871	0.18372676	0.18422514	0.18473236	0.18524905	0.18577495	0.1863121	0.18685997	0.18741864	0.187989	0.18856937	0.189159	0.18975642	0.19035922	0.19096375	0.19156668	0.19216458	0.19275276	0.19332635	0.19388196
0.1792398	0.17875785	0.17835882	0.17803457	0.17777434	0.17756945	0.17740993	0.17729016	0.17720541	0.17715225	0.17712785	0.17713228	0.17716348	0.1772233	0.17731151	0.17742738	0.17757288	0.17774735	0.17795298	0.17818762	0.1784516	0.17874512	0.17906687	0.17941532	0.17978787	0.18018387	0.18059915	0.18103305	0.1814816	0.18194336	0.18241602	0.18289828	0.18338951	0.18388835	0.1843954	0.18491104	0.18543589	0.18597093	0.18651639	0.18707359	0.1876403	0.18821803	0.18880412	0.18939832	0.1899971	0.19059587	0.19119456	0.19178733	0.19236921	0.19293714
0.17897546	0.17846847	0.17804307	0.17769083	0.17740302	0.17717043	0.17698318	0.17683744	0.17672703	0.17664835	0.17660072	0.17658238	0.17659199	0.1766302	0.17669742	0.17679343	0.17691958	0.17707586	0.17726162	0.1774787	0.17772636	0.17800394	0.17831007	0.17864496	0.17900547	0.17938927	0.1797964	0.18022159	0.18066296	0.18111813	0.18158434	0.18206051	0.18254392	0.18303533	0.18353337	0.18403956	0.18455258	0.18507475	0.1856061	0.18614875	0.18670169	0.18726507	0.18783894	0.18842077	0.18901029	0.18960392	0.1901989	0.19079173	0.19137843	0.19195494
0.17873439	0.17820275	0.1777505	0.17737064	0.17705442	0.1767931	0.17657879	0.17640579	0.1762687	0.17616534	0.17609277	0.17605053	0.17603704	0.17605278	0.1760982	0.1761731	0.17627814	0.17641395	0.1765799	0.17677858	0.17700675	0.17726636	0.17755648	0.17787515	0.17822161	0.17859352	0.17898864	0.17940366	0.17983651	0.18028435	0.18074416	0.18121329	0.18169096	0.18217456	0.1826646	0.18316072	0.18366265	0.18417303	0.18469083	0.18521881	0.18575701	0.18630508	0.18686417	0.18743348	0.18801068	0.18859442	0.18918276	0.18977293	0.19035971	0.19093964
0.17851734	0.1779606	0.17748156	0.17707412	0.17673033	0.17644012	0.17619759	0.17599678	0.17583296	0.175703	0.17560486	0.17553768	0.1755002	0.175493	0.17551544	0.17556813	0.17565104	0.17576498	0.17591025	0.17608714	0.17629614	0.17653659	0.17680758	0.17710942	0.1774396	0.17779669	0.17817801	0.17858197	0.17900541	0.179444	0.17989661	0.18035898	0.18083014	0.18130694	0.18178956	0.18227646	0.18276903	0.18326744	0.18377274	0.18428549	0.18480858	0.18534124	0.18588462	0.18643847	0.1870023	0.18757448	0.18815286	0.18873549	0.18931836	0.18989883
0.17832491	0.17774309	0.1772381	0.17680289	0.17643028	0.17611222	0.17584127	0.1756122	0.17542055	0.17526376	0.17513937	0.17504644	0.17498428	0.17495203	0.17495093	0.17498013	0.17504013	0.17513128	0.17525372	0.17540872	0.17559601	0.17581573	0.17606673	0.17634918	0.17666139	0.17700194	0.17736885	0.17775936	0.17817049	0.17859894	0.17904256	0.17949778	0.17996188	0.18043259	0.18090834	0.18138757	0.18187101	0.18235897	0.18285254	0.18335187	0.18386	0.18437667	0.18490335	0.18544093	0.18598896	0.1865466	0.18711331	0.18768504	0.18826166	0.18883887
0.17815754	0.1775509	0.17701992	0.1765573	0.17615664	0.17580965	0.1755103	0.17525294	0.17503335	0.17484906	0.17469765	0.17457786	0.17448983	0.17443243	0.17440678	0.17441131	0.17444673	0.17451435	0.17461291	0.17474473	0.17490916	0.17510566	0.17533553	0.17559648	0.17588912	0.17621109	0.17656127	0.1769368	0.17733483	0.17775181	0.17818537	0.17863241	0.1790891	0.17955238	0.1800214	0.18049446	0.18097007	0.18144812	0.18193069	0.18241751	0.18291111	0.18341234	0.18392245	0.18444322	0.18497482	0.1855165	0.18606801	0.18662775	0.18719319	0.18776317
0.17801432	0.17738396	0.17682731	0.17633799	0.17590958	0.17553434	0.17520636	0.17492011	0.1746725	0.17445996	0.17428088	0.17413446	0.17401944	0.17393559	0.17388332	0.17386249	0.17387299	0.17391542	0.17398955	0.17409702	0.17423639	0.17441	0.1746155	0.1748549	0.17512591	0.17542809	0.17575881	0.17611685	0.1764991	0.17690349	0.17732543	0.17776254	0.17821124	0.17866799	0.17913033	0.1795963	0.18006516	0.1805354	0.18100753	0.18148386	0.18196434	0.18245092	0.18294533	0.18344828	0.18396269	0.18448693	0.18502206	0.18556686	0.18611929	0.18667877
0.17789564	0.17724234	0.17666033	0.17614564	0.17568925	0.17528638	0.17493004	0.17461504	0.17433861	0.17409754	0.17388967	0.17371541	0.17357343	0.17346263	0.17338376	0.173336	0.17332076	0.173336	0.17338467	0.17346641	0.17358099	0.17372817	0.17391038	0.17412513	0.17437235	0.17465279	0.17496301	0.17530203	0.17566723	0.17605571	0.1764653	0.17689121	0.17733063	0.17777961	0.17823502	0.17869498	0.17915735	0.17962053	0.18008487	0.18055117	0.18102005	0.1814928	0.18197218	0.18245913	0.18295497	0.18346205	0.18397915	0.18450703	0.18504438	0.18559039
0.17780074	0.17712565	0.17651969	0.17597878	0.17549644	0.17506559	0.17468068	0.17433757	0.17403233	0.17376234	0.1735264	0.17332327	0.17315236	0.17301404	0.17290756	0.17283273	0.1727898	0.17277873	0.17280097	0.17285557	0.17294295	0.17306453	0.1732203	0.17340955	0.17363292	0.1738883	0.17417622	0.17449445	0.17484047	0.1752119	0.17560612	0.17601927	0.17644763	0.17688778	0.17733657	0.17778921	0.17824605	0.17870401	0.17916134	0.17961854	0.18007714	0.18053845	0.18100363	0.18147404	0.18195394	0.18244219	0.18294173	0.18345183	0.18397155	0.18450198
0.17772995	0.17703372	0.17640457	0.17583919	0.17533056	0.17487258	0.17446026	0.17408888	0.17375448	0.17345539	0.17319036	0.17295879	0.1727589	0.17259231	0.17245686	0.17235377	0.17228279	0.17224362	0.17223752	0.17226475	0.17232504	0.17241889	0.17254686	0.17271028	0.17290634	0.17313692	0.17340067	0.17369553	0.17402078	0.17437285	0.17474945	0.17514867	0.17556444	0.17599416	0.17643444	0.17688131	0.17733178	0.17778373	0.17823555	0.17868677	0.1791368	0.17958802	0.18004082	0.18049689	0.18096024	0.1814313	0.18191195	0.182403	0.1829057	0.18341827
0.17768219	0.17696562	0.17631412	0.1757257	0.175192	0.1747075	0.17426792	0.17386788	0.1735045	0.17317685	0.17288277	0.17262143	0.17239219	0.17219618	0.17203128	0.17189962	0.17180021	0.17173287	0.171698	0.1716963	0.17172757	0.17179297	0.17189309	0.17202765	0.17219599	0.1723996	0.172638	0.17290829	0.17320982	0.17354092	0.17389876	0.1742804	0.17468226	0.17510027	0.17553097	0.17596987	0.17641452	0.17686109	0.17730784	0.17775394	0.17819746	0.17863967	0.17908266	0.17952715	0.17997533	0.1804303	0.18089195	0.18136492	0.18184744	0.18234193
0.17765605	0.17692119	0.17624982	0.17563777	0.17508006	0.17457035	0.17410395	0.17367545	0.1732842	0.17292747	0.17260301	0.1723119	0.17205356	0.17182766	0.1716338	0.17147191	0.17134243	0.17124553	0.17118168	0.17115013	0.17115241	0.17118824	0.17125838	0.17136383	0.17150328	0.17167906	0.17188922	0.1721335	0.17241025	0.17271817	0.17305525	0.17341751	0.1738033	0.17420723	0.17462717	0.17505741	0.17549491	0.17593601	0.17637876	0.17681937	0.17725793	0.17769393	0.1781282	0.17856213	0.17899808	0.17943765	0.17988305	0.18033703	0.1808007	0.18127543
0.17765301	0.17689995	0.1762085	0.17557532	0.1749949	0.1744605	0.17396697	0.17351215	0.17309214	0.17270595	0.17235234	0.17203183	0.17174265	0.17148675	0.17126247	0.1710706	0.17091076	0.17078379	0.1706895	0.17062795	0.17059937	0.17060512	0.17064509	0.1707204	0.1708301	0.17097595	0.17115767	0.17137304	0.17162362	0.1719071	0.17221995	0.17256203	0.17292848	0.17331687	0.1737231	0.17414287	0.17457272	0.17500852	0.1754457	0.17588246	0.17631727	0.17674863	0.17717695	0.17760277	0.1780276	0.17845467	0.17888498	0.1793221	0.17976704	0.18022181
0.17766924	0.17690016	0.1761916	0.1755378	0.17493454	0.174376	0.1738579	0.17337635	0.17292842	0.17251319	0.17213085	0.17177969	0.17146096	0.1711736	0.17091846	0.17069627	0.17050552	0.17034784	0.17022222	0.1701293	0.17007086	0.17004561	0.17005423	0.17009774	0.17017654	0.1702918	0.17044288	0.17062919	0.17085141	0.17110807	0.17139597	0.17171454	0.17206073	0.1724315	0.17282264	0.17323022	0.17365009	0.17407787	0.17451048	0.1749436	0.17537509	0.17580341	0.17622697	0.17664683	0.17706382	0.17747936	0.1778973	0.17831826	0.17874601	0.17918196
0.17770618	0.17692235	0.17619574	0.17552313	0.17489976	0.17431906	0.1737761	0.17326798	0.17279312	0.17234984	0.17193715	0.171556	0.17120686	0.17088893	0.17060232	0.17034853	0.17012729	0.16993812	0.16978127	0.16965668	0.16956586	0.16950856	0.16948564	0.16949743	0.16954474	0.16962804	0.16974773	0.16990331	0.17009586	0.17032325	0.17058474	0.17087835	0.17120174	0.1715519	0.17192572	0.17231867	0.17272696	0.1731466	0.17357254	0.17400202	0.17443046	0.17485547	0.17527673	0.17569278	0.17610407	0.17651194	0.17691857	0.17732662	0.17773834	0.17815629
0.17776188	0.1769638	0.17622231	0.1755324	0.17488907	0.17428657	0.17372012	0.17318702	0.17268465	0.17221299	0.17177242	0.17136131	0.17098093	0.17063177	0.17031518	0.17002925	0.16977598	0.16955456	0.16936584	0.16920996	0.16908652	0.16899705	0.16894129	0.16892047	0.16893488	0.16898572	0.16907261	0.16919668	0.1693579	0.16955471	0.169788	0.17005466	0.17035344	0.17068085	0.17103486	0.17141102	0.17180635	0.17221497	0.17263363	0.17305717	0.17348242	0.1739059	0.1743255	0.17473881	0.17514633	0.17554872	0.17594725	0.17634472	0.17674237	0.17714491
0.17783448	0.1770249	0.17626956	0.1755634	0.17490147	0.17427832	0.1736893	0.1731318	0.17260364	0.1721052	0.17163524	0.17119448	0.17078336	0.17040327	0.17005476	0.16973758	0.16945186	0.16919881	0.16897751	0.16878873	0.1686327	0.16851029	0.1684215	0.16836706	0.1683483	0.16836561	0.16841918	0.16851088	0.16863856	0.16880515	0.16900714	0.16924486	0.16951722	0.16981974	0.17015189	0.17050925	0.17088786	0.17128432	0.17169318	0.17211042	0.1725314	0.17295274	0.1733705	0.1737836	0.17418939	0.17458841	0.17498176	0.17537111	0.17575851	0.17614684
0.1779237	0.17710447	0.17633666	0.1756155	0.17493628	0.17429453	0.1736834	0.17310244	0.17254943	0.17202336	0.17152508	0.17105478	0.17061369	0.170203	0.1698218	0.1694732	0.16915517	0.1688694	0.16861568	0.1683941	0.16820511	0.16804871	0.16792643	0.16783887	0.16778517	0.16776869	0.16778848	0.16784571	0.1679408	0.16807374	0.16824472	0.16845196	0.16869523	0.16897166	0.16927901	0.16961539	0.16997552	0.17035669	0.17075348	0.17116225	0.17157808	0.17199609	0.17241287	0.17282543	0.17323098	0.17362931	0.17401987	0.17440325	0.17478338	0.1751608
0.17802906	0.17720065	0.1764217	0.17568749	0.17499281	0.17433196	0.1737012	0.17309742	0.17251985	0.17196769	0.17144175	0.17094232	0.17047143	0.17002903	0.16961727	0.16923611	0.16888559	0.16856734	0.16828084	0.168026	0.16780378	0.16761395	0.16745678	0.16733503	0.16724765	0.16719618	0.1671808	0.167204	0.16726428	0.1673638	0.16750115	0.16767673	0.16788925	0.1681374	0.16841862	0.16873017	0.16906989	0.16943374	0.16981623	0.17021489	0.17062274	0.17103633	0.17145085	0.17186294	0.17226961	0.17266837	0.17305857	0.17344022	0.1738152	0.17418495
0.1781489	0.17731294	0.17652418	0.17577817	0.17506883	0.17439184	0.1737414	0.17311653	0.17251578	0.17193809	0.17138442	0.17085698	0.17035633	0.16988263	0.16943955	0.16902578	0.16864344	0.16829225	0.16797245	0.16768418	0.16742876	0.16720438	0.1670141	0.16685727	0.16673505	0.16664779	0.16659805	0.16658542	0.16661069	0.16667506	0.1667788	0.16692092	0.16710122	0.16731867	0.16757166	0.16785787	0.16817409	0.16851693	0.16888362	0.16926795	0.169667	0.17007414	0.1704858	0.170897	0.17130397	0.17170453	0.17209628	0.17247793	0.17285079	0.17321566
0.17828172	0.17744	0.17664306	0.1758869	0.17516437	0.1744713	0.17380348	0.17315838	0.1725344	0.17193213	0.1713526	0.17079654	0.17026655	0.16976331	0.16928822	0.16884303	0.16842785	0.16804436	0.16769095	0.16736984	0.1670796	0.16682185	0.16659695	0.16640545	0.16624793	0.16612521	0.16603997	0.16599104	0.16598049	0.16600978	0.16607752	0.16618568	0.16633242	0.16651839	0.16674101	0.16699839	0.1672892	0.16760993	0.16795668	0.16832566	0.16871172	0.1691106	0.16951719	0.16992623	0.17033371	0.17073604	0.17113042	0.17151368	0.17188779	0.17225045
0.17842713	0.1775805	0.17677741	0.1760124	0.17527832	0.17457123	0.17388625	0.17322172	0.17257643	0.17195022	0.1713452	0.170762	0.17020291	0.16966899	0.16916406	0.1686868	0.16823916	0.16782251	0.16743621	0.1670811	0.16675761	0.16646561	0.16620651	0.16597977	0.16578628	0.16562891	0.165507	0.16542207	0.16537526	0.16536815	0.16540003	0.16547224	0.16558482	0.1657365	0.16592753	0.16615498	0.16641802	0.16671342	0.167038	0.16738817	0.16775982	0.1681478	0.16854665	0.16895148	0.16935848	0.16976227	0.17015892	0.17054638	0.17092249	0.17128786
0.17858285	0.17773452	0.17692551	0.17615253	0.1754091	0.17468885	0.17398874	0.17330636	0.17264032	0.17199135	0.17136079	0.17075129	0.1701638	0.16960067	0.16906449	0.16855687	0.16807646	0.16762732	0.1672078	0.16681978	0.16646191	0.16613664	0.16584212	0.1655806	0.16535217	0.16515835	0.1650004	0.16487862	0.16479519	0.16475052	0.16474676	0.16478226	0.16485888	0.1649766	0.16513307	0.16532935	0.16556227	0.16583036	0.16613048	0.16645925	0.16681266	0.16718642	0.16757575	0.16797492	0.16837868	0.16878262	0.16918217	0.16957308	0.16995344	0.17032257
0.17874928	0.17789888	0.17708668	0.17630795	0.1755556	0.17482384	0.17410995	0.17340985	0.17272486	0.17205459	0.17139995	0.17076388	0.17014915	0.16955775	0.16899087	0.1684516	0.16793993	0.16745791	0.16700613	0.16658385	0.16619322	0.16583326	0.16550437	0.16520828	0.16494435	0.16471446	0.16452	0.16436169	0.16424152	0.16415966	0.1641177	0.16411635	0.16415668	0.1642377	0.16436034	0.16452241	0.16472372	0.16496177	0.1652354	0.16554028	0.1658735	0.16623008	0.1666061	0.16699645	0.1673953	0.1677981	0.16819885	0.16859396	0.16897944	0.16935262
0.1789243	0.17807367	0.17725995	0.17647621	0.17571634	0.17497489	0.174248	0.17353284	0.17282856	0.17213705	0.17146036	0.17079943	0.17015818	0.16953787	0.16894141	0.16837147	0.16782823	0.16731417	0.16682938	0.16637519	0.16594994	0.16555615	0.1651937	0.16486199	0.16456285	0.16429812	0.16406606	0.16387132	0.1637136	0.16359413	0.16351494	0.16347596	0.16347848	0.16352299	0.16360913	0.16373655	0.16390486	0.1641118	0.1643554	0.16463406	0.16494387	0.16528055	0.16564053	0.16601913	0.16640997	0.16680881	0.16720927	0.16760704	0.16799736	0.16837682
0.17910759	0.17825809	0.17744324	0.17665693	0.17589118	0.17514122	0.17440213	0.1736727	0.172952	0.17224082	0.17154175	0.17085695	0.17018916	0.16954172	0.1689156	0.16831593	0.16774169	0.16719538	0.16667864	0.16619126	0.16573316	0.16530573	0.16490915	0.1645428	0.16420898	0.16390736	0.16364047	0.16340816	0.16321295	0.16305551	0.16293822	0.16286112	0.16282633	0.16283292	0.16288216	0.16297364	0.16310677	0.1632796	0.16349328	0.16374245	0.16402593	0.16433999	0.16468123	0.16504489	0.16542457	0.1658166	0.16621497	0.16661362	0.1670079	0.16739364
0.17929736	0.17845052	0.17763668	0.17684811	0.17607829	0.17532036	0.17457196	0.17382926	0.17309253	0.17236266	0.17164329	0.17093508	0.17024186	0.16956732	0.16891328	0.1682836	0.1676789	0.16710147	0.16655265	0.16603276	0.1655415	0.16508108	0.16465	0.16425025	0.16388096	0.16354418	0.1632409	0.16297238	0.1627397	0.16254432	0.16238901	0.16227385	0.16219996	0.16216868	0.16217998	0.16223428	0.16233127	0.16246969	0.16264947	0.16286737	0.1631225	0.16341141	0.16373096	0.1640759	0.1644418	0.16482402	0.16521722	0.16561414	0.16601047	0.16640119
0.17949268	0.17865083	0.17783839	0.17705005	0.17627685	0.17551339	0.17475559	0.1740011	0.17325036	0.17250365	0.17176309	0.17103323	0.17031564	0.16961513	0.16893338	0.16827416	0.16763991	0.16703157	0.16645126	0.16589886	0.16537559	0.16488186	0.1644172	0.16398354	0.16357963	0.16320845	0.16286862	0.16256364	0.1622938	0.16206144	0.16186702	0.16171351	0.16160077	0.1615308	0.16150331	0.1615194	0.16157946	0.16168186	0.16182692	0.16201192	0.16223711	0.1624977	0.16279179	0.1631153	0.16346417	0.16383317	0.16421688	0.16461034	0.16500655	0.16540077
0.1796925	0.17885634	0.17804787	0.17726043	0.17648566	0.17571735	0.17495224	0.17418812	0.17342378	0.17266034	0.17190203	0.1711503	0.17040959	0.1696833	0.16897507	0.16828778	0.1676234	0.16698518	0.16637315	0.16578972	0.16523448	0.16470817	0.16421051	0.16374257	0.16330475	0.16289873	0.16252387	0.1621823	0.16187549	0.16160586	0.1613729	0.1611808	0.16102919	0.1609202	0.1608538	0.16083129	0.1608532	0.16091827	0.1610269	0.16117778	0.16137001	0.1616002	0.16186665	0.16216597	0.16249451	0.16284676	0.16321899	0.16360424	0.16399747	0.16439292
0.17989737	0.17906746	0.17826417	0.1774787	0.1767035	0.17593229	0.17516124	0.17438784	0.17361154	0.17283392	0.17205766	0.17128633	0.17052294	0.16977207	0.16903755	0.16832235	0.16762936	0.16696122	0.16631897	0.16570385	0.16511704	0.16455898	0.16402872	0.16352838	0.16305621	0.16261539	0.1622062	0.16182882	0.16148522	0.16117752	0.16090736	0.16067633	0.16048577	0.16033807	0.1602323	0.16017064	0.16015288	0.16017982	0.1602512	0.16036579	0.1605235	0.16072145	0.16095829	0.16123022	0.16153494	0.16186747	0.16222416	0.16259864	0.1629854	0.16337812
0.18010429	0.1792824	0.1784851	0.1777037	0.17692967	0.17615667	0.17538166	0.17460011	0.17381316	0.17302248	0.17222944	0.17143904	0.17065424	0.16988048	0.16912046	0.16837794	0.16765699	0.16695967	0.16628778	0.16564189	0.16502345	0.1644336	0.16387188	0.16333805	0.16283378	0.16235867	0.16191465	0.16150169	0.16112258	0.16077778	0.16047022	0.1602003	0.15997145	0.15978336	0.15963776	0.15953737	0.15947998	0.1594688	0.1595011	0.15957892	0.15969984	0.15986365	0.16006802	0.16031086	0.16058931	0.16089867	0.16123533	0.16159593	0.16197208	0.16236028
0.18031377	0.17950153	0.17871132	0.17793462	0.17716351	0.17639077	0.1756115	0.17482416	0.17402783	0.1732245	0.17241693	0.1716086	0.17080387	0.17000723	0.16922252	0.16845462	0.16770574	0.16697994	0.16627838	0.16560258	0.16495372	0.16433257	0.16373892	0.1631741	0.16263643	0.1621284	0.16165037	0.16120306	0.16078767	0.16040653	0.16006112	0.15975407	0.15948525	0.15925774	0.15907332	0.15893184	0.15883553	0.15878373	0.15877801	0.15881693	0.15890127	0.15902925	0.15919921	0.15940988	0.15965872	0.15994227	0.16025719	0.16059868	0.16096146	0.16134088
0.18052413	0.17972276	0.17894092	0.17817043	0.1774031	0.17663127	0.17585069	0.17505842	0.17425425	0.17344001	0.17261884	0.17179373	0.17096984	0.17015187	0.16934365	0.16854993	0.1677753	0.16702068	0.1662904	0.16558486	0.16490608	0.16425453	0.16363032	0.16303323	0.16246438	0.16192347	0.16141143	0.1609304	0.16047966	0.16006269	0.15968026	0.15933521	0.15902896	0.1587622	0.15853788	0.15835677	0.15822065	0.15812871	0.15808302	0.15808278	0.15812792	0.15821874	0.1583538	0.15853012	0.15874717	0.15900186	0.15929163	0.15961114	0.15995613	0.16032255
0.18073568	0.17994517	0.17917356	0.17841104	0.17764829	0.17687824	0.17609784	0.17530227	0.17449182	0.17366788	0.17283389	0.17199376	0.17115176	0.1703133	0.16948307	0.16866475	0.1678634	0.16708246	0.16632381	0.16558994	0.16488111	0.16419944	0.16354428	0.16291645	0.16231585	0.16174397	0.16119882	0.16068405	0.16019948	0.159747	0.15932876	0.15894617	0.15860112	0.15829612	0.15803194	0.1578109	0.1576339	0.1575023	0.15741605	0.15737563	0.15738237	0.15743425	0.15753195	0.15767321	0.15785664	0.15808007	0.1583415	0.15863615	0.15896048	0.1593098
0.18094575	0.18016863	0.17940784	0.1786538	0.17789777	0.17713237	0.17635243	0.17555502	0.1747392	0.17390689	0.17306177	0.17220742	0.17134906	0.17049126	0.16963935	0.16879785	0.1679711	0.16716385	0.16637766	0.16561481	0.16487776	0.16416621	0.16348138	0.1628235	0.16219255	0.16158845	0.16101234	0.16046403	0.15994558	0.15945847	0.15900472	0.15858512	0.15820235	0.15785855	0.15755565	0.15729505	0.157078	0.15690568	0.15677902	0.15669908	0.15666556	0.15667787	0.15673654	0.1568411	0.15698935	0.15717906	0.15740928	0.15767625	0.15797597	0.15830457
0.18115573	0.18039215	0.1796431	0.1788991	0.17815113	0.1773907	0.17661321	0.17581493	0.17499581	0.17415711	0.17330232	0.17243528	0.17156121	0.1706847	0.16981241	0.16894825	0.16809806	0.1672642	0.166451	0.16566072	0.16489568	0.16415513	0.16344073	0.16275328	0.16209248	0.16145721	0.16084975	0.16026983	0.15971822	0.15919742	0.15870842	0.15825278	0.15783334	0.15745085	0.15710911	0.15680902	0.15655202	0.15633923	0.15617192	0.15605122	0.15597725	0.15594995	0.15596992	0.15603584	0.15614554	0.15630147	0.15649776	0.1567344	0.15700638	0.15731207
0.18136331	0.18061416	0.17987847	0.17914604	0.1784069	0.17765263	0.17687953	0.17608161	0.17526045	0.17441636	0.17355302	0.17267475	0.17178594	0.17089361	0.17000201	0.16911581	0.16824205	0.16738346	0.16654399	0.16572703	0.16493356	0.16416484	0.16342196	0.1627053	0.16201451	0.16134967	0.1607116	0.16010028	0.15951706	0.15896255	0.15844002	0.15794876	0.1574922	0.15707347	0.1566931	0.15635404	0.15605703	0.1558041	0.1555961	0.15543455	0.15531936	0.15525162	0.15523104	0.1552574	0.15533033	0.1554481	0.15560979	0.15581264	0.15605496	0.15633301
0.18156901	0.18083523	0.18011348	0.1793936	0.1786643	0.17791799	0.1771496	0.17635426	0.17553282	0.17468505	0.17381495	0.17292675	0.1720246	0.17111671	0.17020655	0.1693001	0.16840334	0.16752085	0.16665642	0.16581199	0.16499132	0.16419472	0.16342404	0.16267888	0.16195971	0.1612652	0.16059774	0.15995541	0.15934119	0.15875489	0.15819728	0.15767235	0.15718022	0.15672472	0.15630665	0.15592837	0.1555919	0.15529867	0.15505072	0.15484819	0.15469235	0.15458404	0.15452227	0.15450865	0.15454197	0.15462139	0.1547459	0.1549145	0.15512392	0.1553722
0.18177131	0.18105417	0.18034741	0.17964078	0.17892304	0.17818588	0.17742379	0.17663246	0.17581159	0.17496163	0.17408529	0.17318857	0.17227608	0.17135233	0.17042483	0.16949901	0.16858113	0.1676754	0.16678639	0.16591623	0.16506946	0.16424555	0.16344646	0.16267398	0.1619264	0.16120401	0.16050687	0.15983534	0.15919016	0.1585721	0.15798262	0.15742375	0.15689725	0.15640521	0.15594983	0.15553334	0.15515745	0.15482496	0.15453658	0.15429328	0.15409632	0.15394706	0.15384448	0.15378976	0.15378317	0.1538235	0.15390955	0.15404157	0.15421617	0.15443173
0.18196988	0.18126976	0.18057919	0.17988679	0.17918167	0.17845525	0.1777012	0.17691474	0.17609562	0.17524458	0.17436513	0.17346072	0.17253774	0.17160107	0.17065859	0.1697141	0.16877538	0.16784734	0.16693318	0.1660384	0.16516533	0.16431537	0.16348991	0.16268927	0.16191389	0.16116309	0.16043837	0.159738	0.15906343	0.15841472	0.1577932	0.15720204	0.15664063	0.1561135	0.15562204	0.15516844	0.1547544	0.15438178	0.15405351	0.1537697	0.15353228	0.15334105	0.15319745	0.15310206	0.15305468	0.15305409	0.15310156	0.15319517	0.15333366	0.1535143
0.18216458	0.18148172	0.18080786	0.18013152	0.17944014	0.17872494	0.17797957	0.17720038	0.17638473	0.17553437	0.17465256	0.17374247	0.17281069	0.17186254	0.17090443	0.16994329	0.16898486	0.16803479	0.16709858	0.16617973	0.16528067	0.1644043	0.16355225	0.16272464	0.16192225	0.16114485	0.16039163	0.15966398	0.15896	0.15828122	0.15762934	0.15700544	0.15641227	0.15585051	0.1553232	0.15483281	0.15438099	0.15397021	0.15360232	0.15327793	0.15299898	0.15276772	0.15258308	0.15244573	0.1523572	0.15231624	0.15232322	0.15237744	0.15247804	0.15262231
0.18235433	0.18169072	0.18103442	0.18037388	0.17969787	0.1789951	0.17825992	0.17748812	0.17667788	0.17582998	0.17494717	0.17403306	0.17309393	0.1721348	0.17116362	0.17018628	0.16920938	0.16823864	0.16727981	0.16633675	0.16541338	0.16451183	0.1636335	0.1627805	0.16195111	0.16114715	0.1603669	0.15961114	0.15887928	0.15817204	0.15749072	0.15683591	0.15621005	0.15561512	0.15505281	0.1545263	0.15403727	0.15358882	0.15318188	0.1528176	0.15249881	0.15222606	0.15199998	0.15182155	0.15169169	0.15160999	0.15157574	0.1515891	0.15165018	0.15175664
0.18253961	0.18189457	0.18125686	0.18061358	0.17995253	0.17926395	0.17854059	0.17777789	0.17697409	0.17612995	0.17524727	0.17433019	0.17338553	0.17241812	0.1714347	0.17044239	0.16944787	0.16845763	0.16747716	0.16651165	0.1655637	0.16463721	0.16373381	0.16285352	0.16199902	0.16116919	0.16036275	0.15957962	0.15882179	0.15808602	0.15737598	0.15669116	0.15603417	0.15540671	0.15481089	0.15424943	0.15372369	0.15323742	0.15279177	0.15238893	0.1520297	0.15171626	0.15144914	0.15123028	0.15105814	0.15093514	0.15086004	0.15083274	0.1508537	0.15092117
0.1827183	0.18209319	0.18147463	0.18084946	0.18020499	0.17953157	0.17882067	0.17806911	0.17727266	0.1764341	0.17555326	0.17463529	0.17368564	0.1727111	0.1717171	0.17071109	0.16970082	0.168692	0.1676904	0.16670254	0.16573124	0.16477996	0.16385219	0.16294658	0.16206652	0.16121073	0.16037853	0.1595698	0.1587843	0.15802267	0.1572846	0.15657106	0.15588388	0.15522487	0.15459612	0.15399966	0.1534396	0.15291604	0.15243281	0.1519911	0.15159279	0.15123883	0.1509315	0.15067092	0.15045744	0.1502924	0.15017611	0.15010735	0.15008801	0.15011433
0.18289144	0.18228665	0.18168783	0.18108088	0.18045366	0.17979658	0.17910016	0.17835975	0.17757319	0.17674081	0.17586358	0.17494649	0.17399439	0.1730125	0.17200974	0.17099118	0.16996604	0.16893995	0.16791861	0.16690959	0.16591564	0.1649406	0.16398749	0.1630579	0.16215247	0.16127118	0.16041416	0.15958005	0.15876904	0.1579808	0.15721571	0.15647404	0.15575789	0.15506849	0.15440798	0.15377831	0.15318313	0.15262377	0.15210393	0.15162343	0.1511868	0.15079325	0.15044567	0.15014401	0.14988956	0.1496833	0.14952552	0.14941525	0.14935386	0.14934093
0.1830577	0.18247393	0.18189515	0.1813073	0.18069929	0.18005833	0.17937738	0.17865011	0.1778745	0.17704993	0.17617789	0.1752629	0.17430931	0.17332348	0.17231244	0.17128363	0.17024404	0.16920142	0.16816202	0.16713145	0.16611557	0.16511762	0.16414067	0.16318664	0.16225588	0.1613504	0.16046819	0.15960947	0.15877372	0.15796	0.15716803	0.1564003	0.15565565	0.15493721	0.15424621	0.15358478	0.15295586	0.15236148	0.15180483	0.15128765	0.15081215	0.15037936	0.14999163	0.14964953	0.14935485	0.1491073	0.14890736	0.14875577	0.14865267	0.1485981
0.1832179	0.18265507	0.18209642	0.18152896	0.18094	0.18031703	0.1796523	0.17893961	0.17817566	0.17736062	0.17649555	0.17558306	0.1746301	0.17364159	0.17262432	0.17158662	0.17053407	0.16947617	0.16841912	0.16736916	0.16633141	0.16531071	0.16430986	0.16333242	0.16237792	0.1614474	0.16054116	0.1596584	0.15879753	0.15795961	0.15714304	0.15634836	0.15557691	0.15482983	0.15410891	0.15341672	0.15275478	0.15212661	0.15153527	0.15098214	0.15046853	0.14999738	0.14957024	0.14918858	0.14885256	0.14856362	0.14832279	0.14812978	0.14798541	0.14788896
0.18337117	0.18282893	0.18229172	0.18174544	0.18117604	0.18057147	0.17992392	0.17922625	0.17847627	0.17767148	0.17681459	0.17590773	0.17495663	0.17396668	0.17294483	0.17189851	0.17083588	0.16976348	0.16868982	0.16762078	0.16656272	0.16552019	0.1644966	0.16349494	0.1625166	0.16156228	0.1606321	0.15972555	0.15884109	0.15797871	0.15713753	0.15631819	0.1555205	0.15474579	0.1539965	0.15327391	0.15258145	0.15192017	0.15129375	0.15070465	0.15015462	0.14964616	0.14917979	0.14875835	0.1483831	0.14805387	0.14777136	0.14753726	0.14735077	0.14721256
0.18351685	0.18299624	0.18248022	0.18195468	0.18140566	0.18082134	0.1801913	0.17951077	0.17877495	0.17798275	0.17713524	0.17623556	0.17528799	0.17429787	0.17327282	0.17222005	0.17114763	0.17006236	0.16897385	0.16788676	0.16680789	0.16574466	0.16469888	0.16367409	0.16267191	0.1616942	0.16074032	0.15980986	0.15890239	0.15801701	0.15715152	0.15630826	0.15548539	0.1546851	0.15390876	0.15315683	0.15243328	0.15174094	0.15108053	0.15045668	0.14987081	0.14932503	0.1488215	0.14836106	0.1479454	0.14757594	0.14725293	0.14697772	0.14675033	0.14657071
0.18365538	0.18315542	0.18266171	0.18215778	0.18162993	0.18106541	0.18045494	0.17979167	0.17907211	0.17829362	0.17745629	0.1765652	0.17562255	0.17463452	0.17360783	0.17255038	0.1714694	0.17037302	0.16926949	0.16816649	0.16706935	0.16598448	0.16491684	0.16386905	0.16284442	0.16184354	0.16086619	0.15991302	0.15898226	0.15807314	0.15718532	0.1563183	0.15547174	0.15464564	0.15384308	0.15306331	0.15231076	0.15158707	0.15089506	0.150237	0.14961597	0.14903437	0.14849305	0.14799462	0.14754018	0.14713112	0.14676794	0.14645208	0.14618331	0.14596248
0.18378595	0.18330798	0.18283579	0.18235373	0.18184748	0.18130335	0.18071336	0.18006848	0.17936568	0.1786015	0.1777773	0.17689565	0.17595956	0.17497529	0.17394894	0.1728878	0.17180058	0.17069414	0.1695781	0.16845861	0.16734368	0.16623935	0.16515017	0.16408014	0.16303268	0.16200854	0.16100878	0.1600318	0.1590793	0.15814775	0.15723772	0.156347	0.15547739	0.15462762	0.15379892	0.15299341	0.15221286	0.1514589	0.15073556	0.1500456	0.14939027	0.14877267	0.14819518	0.14765935	0.14716637	0.14671771	0.14631546	0.14595897	0.14564995	0.14538775
0.18390882	0.18345235	0.18300222	0.18254215	0.18205762	0.18153568	0.18096592	0.18034104	0.17965578	0.17890844	0.17809767	0.17722706	0.17629921	0.1753206	0.17429563	0.17323284	0.17213944	0.17102565	0.16989738	0.1687636	0.16763227	0.16650853	0.16539848	0.16430703	0.16323698	0.16218953	0.16116709	0.16016826	0.15919289	0.15823984	0.15730704	0.15639532	0.15550283	0.15462929	0.15377718	0.1529457	0.152138	0.15135655	0.15060255	0.1498804	0.14919208	0.14854065	0.14792672	0.14735422	0.14682385	0.14633742	0.14589535	0.1454995	0.14514968	0.14484727
0.18402341	0.18358803	0.18316036	0.18272294	0.18226068	0.18176067	0.18121213	0.18060741	0.17994133	0.17921123	0.17841616	0.17755786	0.17664053	0.1756674	0.1746465	0.17358378	0.17248744	0.17136593	0.17022768	0.16908062	0.1679329	0.16679111	0.16566162	0.16454808	0.16345632	0.1623871	0.16134185	0.16031997	0.1593231	0.15834802	0.15739408	0.15646088	0.15554702	0.15465114	0.15377511	0.15291925	0.15208608	0.15127623	0.15049458	0.14974126	0.14902097	0.14833546	0.14768763	0.1470786	0.14651196	0.14598708	0.14550665	0.14507149	0.14468232	0.14433977
0.18412995	0.18371654	0.183311	0.18289551	0.1824561	0.18197818	0.18145186	0.18086839	0.18022197	0.17950991	0.17873198	0.17788759	0.17698123	0.1760179	0.17500107	0.17394024	0.17284176	0.17171493	0.17056778	0.16940862	0.16824596	0.16708657	0.16593783	0.16480498	0.16369069	0.16259937	0.16153193	0.16048867	0.15946934	0.15847275	0.157498	0.15654352	0.1556082	0.15469098	0.15379286	0.15291366	0.15205559	0.1512199	0.15040937	0.14962757	0.14887618	0.14815828	0.14747643	0.14683248	0.14622948	0.14566809	0.14515004	0.14467597	0.14424753	0.14386484
0.18422869	0.18383622	0.18345255	0.18306042	0.18264338	0.18218796	0.18168418	0.18112245	0.18049744	0.1798048	0.17904443	0.17821546	0.17732245	0.17636852	0.17535883	0.17430094	0.1732027	0.17207205	0.17091747	0.16974758	0.168571	0.16739577	0.16622877	0.16507544	0.16394031	0.16282709	0.16173708	0.16067198	0.15963122	0.15861389	0.15761772	0.15664288	0.15568712	0.15474886	0.15382902	0.15292743	0.15204617	0.15118563	0.15034902	0.14953825	0.14875692	0.14800775	0.14729312	0.14661509	0.14597675	0.14537889	0.1448235	0.14431155	0.14384463	0.1434226
0.18431906	0.18394819	0.18358599	0.18321599	0.18282205	0.18238991	0.1819095	0.18137014	0.18076596	0.18009418	0.17935179	0.17854075	0.17766188	0.17671889	0.17571811	0.17466566	0.17356916	0.1724361	0.1712758	0.1700972	0.16890848	0.16771784	0.16653273	0.16536006	0.16420428	0.16306967	0.16195811	0.16087127	0.15980828	0.15876904	0.15775329	0.15675785	0.1557818	0.15482457	0.15388364	0.15296113	0.15205638	0.15117186	0.15030971	0.1494723	0.14866245	0.14788242	0.1471361	0.1464254	0.1457524	0.14511952	0.14452772	0.14397845	0.14347367	0.14301334
0.18440185	0.18405059	0.1837103	0.18336296	0.18299226	0.18258342	0.18212596	0.18161	0.18102819	0.18037768	0.17965557	0.1788626	0.17799905	0.17706934	0.17607923	0.17503363	0.1739395	0.17280611	0.17164189	0.17045593	0.16925631	0.16805178	0.16685009	0.16565838	0.16448271	0.16332692	0.1621933	0.161085	0.16000035	0.15894067	0.15790401	0.15688822	0.15589347	0.15491524	0.1539555	0.15301189	0.15208606	0.15117928	0.15029305	0.14942947	0.14859207	0.14778255	0.14700574	0.14626253	0.14555594	0.1448881	0.14426093	0.14367573	0.14313313	0.14263523
0.18447568	0.18414521	0.18382621	0.18350136	0.18315312	0.18276852	0.18233413	0.18184191	0.1812838	0.18065487	0.1799536	0.17918022	0.1783338	0.17741889	0.17644055	0.17540288	0.17431414	0.17318188	0.17201531	0.17082278	0.16961429	0.16839646	0.16717985	0.1659697	0.16477534	0.16359814	0.16244406	0.16131285	0.16020755	0.15912688	0.15807013	0.15703458	0.15601963	0.1550233	0.1540437	0.1530805	0.15213445	0.15120594	0.15029606	0.14940771	0.14854392	0.14770676	0.14690015	0.14612573	0.14538647	0.14468512	0.1440232	0.14340252	0.14282389	0.14228764
0.18454173	0.18423139	0.18393365	0.18363084	0.18330532	0.18294473	0.1825339	0.182065	0.1815306	0.18092507	0.18024603	0.17949235	0.17866474	0.17776595	0.17680061	0.17577317	0.17469151	0.17356211	0.17239533	0.1711986	0.16998105	0.1687527	0.16752116	0.16629538	0.16508068	0.16388407	0.16270842	0.16155663	0.16042994	0.15932775	0.15825011	0.15719563	0.15616132	0.15514575	0.15414718	0.15316579	0.15220022	0.15125035	0.1503191	0.14940718	0.14851831	0.14765418	0.14681868	0.14601456	0.14524376	0.14450955	0.14381391	0.14315766	0.1425432	0.14197108
0.18459992	0.18430895	0.18403149	0.18375123	0.18344897	0.18311125	0.18272409	0.18228036	0.18176895	0.1811874	0.18053076	0.17979881	0.17899102	0.17810997	0.17715955	0.17614424	0.17507085	0.1739464	0.17278008	0.17158085	0.17035717	0.16911852	0.16787422	0.1666321	0.16540039	0.16418281	0.1629866	0.16181365	0.1606651	0.15954284	0.15844494	0.1573705	0.15631697	0.15528314	0.15426739	0.15326646	0.15228179	0.15131307	0.15036047	0.14942688	0.14851393	0.14762425	0.14676172	0.14592803	0.14512706	0.14436057	0.14363138	0.1429412	0.14229149	0.14168364
0.18464965	0.1843784	0.18412116	0.18386272	0.1835831	0.18326868	0.18290602	0.1824854	0.18199956	0.1814416	0.18080917	0.18009873	0.17931275	0.17845002	0.1775161	0.17651403	0.17545106	0.1743336	0.17317069	0.17197044	0.17074093	0.16949454	0.16823813	0.16698167	0.16573195	0.16449615	0.16327915	0.16208512	0.16091569	0.15977171	0.15865332	0.15755951	0.1564872	0.15543494	0.15440065	0.15338293	0.1523804	0.15139239	0.15042037	0.149465	0.14852956	0.14761537	0.14672685	0.14586505	0.14503422	0.14423756	0.14347607	0.14275259	0.14206906	0.14142597
0.18469197	0.18443906	0.18420301	0.18396467	0.18370786	0.18341626	0.18307814	0.18268204	0.18222052	0.18168733	0.1810787	0.18039204	0.17962751	0.1787856	0.1778691	0.17688277	0.17583156	0.17472267	0.17356446	0.17236413	0.1711328	0.16987918	0.1686124	0.1673426	0.16607645	0.16482219	0.16358563	0.16237006	0.16117957	0.16001469	0.15887599	0.1577617	0.15667081	0.15560079	0.15454859	0.15351358	0.15249339	0.15148777	0.15049687	0.14952184	0.14856412	0.14762735	0.14671269	0.14582437	0.14496619	0.14413877	0.1433464	0.14259058	0.14187345	0.14119636
0.18472725	0.18449184	0.18427528	0.18405855	0.18382338	0.18355414	0.18324079	0.18286902	0.1824322	0.1819244	0.18134001	0.18067777	0.17993619	0.17911565	0.1782183	0.17724867	0.176211	0.17511237	0.17396063	0.17276382	0.17153105	0.17027168	0.16899635	0.16771413	0.16643305	0.16516107	0.16390522	0.16266942	0.16145775	0.16027229	0.15911216	0.15797776	0.15686831	0.1557799	0.15471026	0.15365824	0.1526212	0.15159827	0.15058956	0.14959517	0.14861758	0.1476579	0.1467205	0.1458067	0.14492068	0.14406483	0.14324245	0.14245483	0.14170504	0.14099418
0.18475518	0.18453747	0.18433915	0.18414238	0.1839287	0.18368366	0.18339238	0.18304582	0.18263428	0.1821514	0.18159293	0.18095529	0.18023759	0.17943919	0.17856306	0.17761123	0.17658918	0.1755024	0.17435963	0.17316686	0.17193492	0.1706726	0.16938987	0.16809636	0.16680148	0.16551279	0.1642377	0.16298237	0.16174927	0.16054234	0.15936255	0.1582081	0.15707862	0.15597177	0.15488495	0.15381649	0.15276252	0.1517233	0.15069738	0.14968589	0.14868811	0.14770815	0.14674786	0.14580984	0.14489713	0.14401403	0.14316161	0.14234394	0.1415618	0.1408191
0.1847754	0.18457448	0.18439485	0.18421778	0.1840253	0.18380226	0.18353522	0.18321244	0.18282683	0.18236947	0.1818361	0.1812235	0.18053046	0.17975657	0.17890134	0.1779699	0.1769642	0.17589186	0.174759	0.17357269	0.17234269	0.17107901	0.16979088	0.16848832	0.16718006	0.16587603	0.16458337	0.1633074	0.16205475	0.16082692	0.15962595	0.15845162	0.15730213	0.15617712	0.15507299	0.15398738	0.15291797	0.15186265	0.15082031	0.14979148	0.14877558	0.147776	0.14679408	0.14583312	0.14489573	0.14398545	0.14310531	0.14225757	0.14144531	0.14066964
0.18478894	0.18460399	0.1844422	0.18428436	0.1841129	0.18391185	0.18366793	0.18336952	0.18300837	0.18257706	0.18206963	0.18148336	0.18081528	0.18006527	0.17923391	0.17832237	0.1773366	0.17627954	0.17515817	0.17398082	0.17275573	0.17149189	0.17019996	0.16888882	0.16756967	0.16625097	0.16494131	0.16364723	0.1623731	0.16112438	0.15990229	0.15870827	0.15753952	0.1563954	0.15527403	0.1541714	0.1530858	0.15201485	0.15095715	0.14991136	0.1488784	0.14786032	0.14685836	0.14587559	0.14491437	0.1439786	0.14307123	0.14219528	0.14135253	0.14054626
0.18479636	0.18462664	0.18448175	0.18434307	0.18419126	0.1840113	0.18379065	0.18351611	0.18318006	0.18277347	0.182293	0.1817329	0.18109095	0.18036588	0.17955866	0.1786696	0.17770368	0.17666414	0.17555684	0.17438965	0.17317072	0.17190921	0.17061482	0.16929841	0.16796911	0.16663721	0.16531135	0.16399828	0.162705	0.16143556	0.16019246	0.15897694	0.15778852	0.15662609	0.15548697	0.15436772	0.15326662	0.15217967	0.15110663	0.15004615	0.14899683	0.14796045	0.14694	0.14593662	0.14495243	0.1439927	0.14305925	0.14215556	0.1412836	0.14044689
0.18479711	0.18464197	0.18451366	0.18439284	0.1842609	0.18410209	0.18390346	0.18365264	0.18334119	0.1829609	0.18250616	0.18197265	0.18135701	0.18065852	0.17987564	0.17901075	0.17806599	0.17704499	0.17595394	0.17479813	0.1735875	0.1723302	0.17103599	0.16971508	0.1683779	0.16703457	0.16569272	0.16436304	0.16305028	0.16175982	0.16049576	0.15925923	0.15805124	0.15686883	0.15571211	0.15457588	0.15345898	0.15235755	0.15126953	0.15019318	0.14912918	0.14807692	0.14703795	0.14601448	0.14500964	0.14402659	0.1430682	0.14213806	0.14123768	0.14037159
0.18479124	0.18465127	0.18453878	0.18443441	0.18432194	0.18418327	0.1840066	0.18377891	0.18349168	0.18313716	0.1827083	0.18220207	0.18161348	0.18094097	0.18018466	0.17934415	0.17842177	0.17742127	0.17634736	0.17520642	0.17400564	0.17275462	0.17146248	0.1701389	0.16879463	0.16744068	0.16608557	0.16473898	0.16340694	0.16209716	0.16081193	0.15955488	0.15832633	0.15712506	0.15594874	0.1547958	0.15366298	0.15254697	0.1514444	0.15035379	0.1492744	0.14820644	0.14715078	0.14610976	0.14508405	0.14407963	0.1430971	0.14214137	0.14121449	0.1403196
0.1847814	0.18465409	0.18455623	0.18446833	0.18437344	0.18425527	0.18409902	0.18389475	0.18363184	0.18330216	0.18289998	0.18242	0.18185872	0.18121353	0.1804838	0.17966872	0.17877051	0.17779219	0.1767371	0.17561221	0.17442411	0.17318083	0.17189173	0.17056793	0.16921997	0.16785692	0.16648868	0.1651265	0.16377702	0.16244692	0.16114157	0.15986368	0.15861362	0.15739265	0.15619817	0.15502787	0.15387845	0.15274721	0.15163036	0.15052643	0.14943284	0.14834997	0.14727855	0.14621986	0.14517614	0.14414991	0.14314522	0.14216433	0.14121222	0.14029053
0.18476573	0.18465064	0.18456686	0.18449551	0.18441729	0.18431795	0.1841833	0.18400043	0.1837607	0.18345687	0.18308045	0.18262692	0.1820935	0.18147588	0.18077333	0.1799855	0.17911214	0.17815664	0.17712256	0.17601503	0.17484081	0.173608	0.17232549	0.17100306	0.16965127	0.16828138	0.16690254	0.16552593	0.1641593	0.16280986	0.16148418	0.16018465	0.15891436	0.15767342	0.15645981	0.15527174	0.15410593	0.1529592	0.15182829	0.15070996	0.14960375	0.14850664	0.14742061	0.14634503	0.14528388	0.14423814	0.14321202	0.14220843	0.14123064	0.14028214
0.18474588	0.18464184	0.18457165	0.18451488	0.1844536	0.18437192	0.18425721	0.18409619	0.18388015	0.18360022	0.18324971	0.18282379	0.18231764	0.18172748	0.18105249	0.18029165	0.17944492	0.17851353	0.17750204	0.1764138	0.1752556	0.17403492	0.17276052	0.17144127	0.1700889	0.16871363	0.16732556	0.16593558	0.16455287	0.16318518	0.16183963	0.16051906	0.15922737	0.15796606	0.15673289	0.15552641	0.15434378	0.15318216	0.15203695	0.15090564	0.14978546	0.14867511	0.1475747	0.14648463	0.1454063	0.14434248	0.14329621	0.14227109	0.14126912	0.14029491
0.18472093	0.18462788	0.18456984	0.18452743	0.1844821	0.18441826	0.1843225	0.18418242	0.1839886	0.18373233	0.18340746	0.18300807	0.1825296	0.18196812	0.18132111	0.1805876	0.1797677	0.17886296	0.17787467	0.17680813	0.17566752	0.174461	0.17319636	0.17188314	0.17053166	0.16915283	0.16775656	0.16635564	0.16495809	0.16357312	0.162207	0.1608661	0.1595539	0.15827115	0.15701844	0.15579331	0.15459351	0.15341516	0.15225607	0.15111126	0.1499783	0.14885493	0.1477417	0.14663696	0.14554316	0.14446205	0.14339632	0.14235085	0.14132604	0.14032741
0.1846922	0.18460935	0.18456274	0.18453383	0.18450277	0.18445614	0.18437824	0.18425852	0.18408665	0.18385437	0.18355423	0.18318135	0.18272978	0.18219703	0.18157834	0.18087369	0.1800812	0.17920342	0.17824015	0.17719567	0.17607522	0.17488429	0.1736322	0.17232665	0.1709784	0.16959837	0.16819686	0.16678578	0.16537407	0.16397186	0.1625871	0.16122633	0.15989216	0.15858929	0.15731572	0.15607159	0.1548542	0.15365934	0.15248546	0.15132745	0.15018146	0.14904621	0.14791977	0.14680174	0.14569335	0.14459652	0.14351308	0.14244741	0.14140148	0.14037934
0.1846602	0.18458651	0.18455055	0.1845339	0.18451756	0.18448663	0.1844262	0.18432616	0.1841749	0.18396544	0.18369016	0.18334293	0.18291862	0.18241352	0.18182404	0.18114796	0.18038474	0.179534	0.17859703	0.17757705	0.17647709	0.1753053	0.17406657	0.17277175	0.17142859	0.17004943	0.16864386	0.16722381	0.1658002	0.16438285	0.16297984	0.1615989	0.16024432	0.15891957	0.1576252	0.15636134	0.1551255	0.15391478	0.1527251	0.15155339	0.15039471	0.14924738	0.14810899	0.14697829	0.14585678	0.14474483	0.14364477	0.14256015	0.14149433	0.14044976
0.18462572	0.18455988	0.18453401	0.18452865	0.1845257	0.18450907	0.18446623	0.18438394	0.18425333	0.1840662	0.18381453	0.18349323	0.18309562	0.18261802	0.18205792	0.18141133	0.18067689	0.17985463	0.17894468	0.17795014	0.1768738	0.17572096	0.17449938	0.17321566	0.17188074	0.17050388	0.1690965	0.16766983	0.16623613	0.16480413	0.16338447	0.161984	0.16060829	0.15926215	0.1579472	0.15666324	0.15540874	0.15418097	0.15297543	0.15178952	0.15061808	0.14945877	0.14830819	0.14716628	0.14603138	0.1449054	0.14379066	0.14268813	0.14160258	0.14053798
0.18458864	0.18453047	0.18451336	0.18451783	0.18452777	0.18452501	0.184497	0.1844331	0.18432239	0.18415666	0.18392834	0.18363121	0.18326044	0.18281102	0.18227914	0.1816621	0.18095708	0.18016441	0.17928314	0.17831506	0.17726332	0.17613196	0.17492884	0.1736592	0.17233342	0.17096165	0.16955456	0.1681244	0.16668072	0.16523646	0.16380018	0.16238084	0.16098556	0.1596179	0.15828162	0.15697706	0.15570259	0.15445662	0.15323555	0.15203498	0.15085113	0.14967987	0.14851794	0.14736411	0.14621796	0.14507854	0.14394878	0.1428307	0.14172757	0.14064193
0.18454912	0.1844978	0.1844897	0.18450361	0.18452415	0.18453434	0.18452203	0.18447475	0.18438217	0.18423657	0.18403122	0.18375845	0.18341307	0.18299183	0.18248838	0.18190032	0.18122621	0.1804623	0.17961033	0.17867026	0.17764463	0.17653695	0.17535359	0.17410013	0.1727865	0.1714223	0.17001748	0.1685842	0.16713443	0.16567823	0.16422763	0.16279055	0.1613749	0.159986	0.15862827	0.15730196	0.15600872	0.15474436	0.15350607	0.1522907	0.15109307	0.14990953	0.14873669	0.14757198	0.14641386	0.1452629	0.1441198	0.14298648	0.14186662	0.14076222
0.1845088	0.18446276	0.18446143	0.18448481	0.18451577	0.18453828	0.18453985	0.18450755	0.18443334	0.18430719	0.18412325	0.18387423	0.18355526	0.18315965	0.18268481	0.1821266	0.18148208	0.1807488	0.1799264	0.17901495	0.17801675	0.17693445	0.17577264	0.17453793	0.17323819	0.1718835	0.17048335	0.1690504	0.16759507	0.166129	0.16466472	0.16321091	0.16177627	0.1603671	0.15898743	0.15764001	0.1563261	0.15504237	0.15378669	0.15255578	0.15134479	0.15014884	0.14896433	0.14778872	0.14662077	0.14545774	0.14430267	0.14315581	0.14201972	0.14089763
0.18446717	0.18442644	0.18443161	0.18446253	0.18450254	0.18453641	0.18455061	0.18453348	0.18447569	0.18436894	0.18420511	0.18397897	0.18368402	0.18331584	0.18286887	0.18233955	0.18172503	0.18102284	0.18023106	0.17934957	0.1783793	0.1773236	0.17618531	0.1749709	0.17368737	0.17234483	0.17095155	0.16952014	0.1680619	0.16658846	0.16511226	0.163643	0.16218975	0.1607601	0.15935901	0.15799055	0.15665492	0.15535167	0.15407851	0.15283048	0.1516051	0.15039662	0.1492013	0.14801493	0.14683619	0.14566338	0.14449649	0.14333609	0.14218573	0.14104798
0.18442519	0.18438885	0.18439975	0.18443774	0.18448636	0.18452966	0.18455613	0.1845527	0.1845097	0.18442073	0.18427756	0.18407299	0.18380183	0.18345922	0.18303981	0.18253964	0.18195526	0.18128327	0.18052277	0.17967233	0.17873192	0.17770338	0.17659059	0.17539856	0.17413375	0.17280518	0.17142135	0.16999388	0.16853483	0.16705583	0.16556934	0.16408566	0.162615	0.16116583	0.15974295	0.15835294	0.1569963	0.15567231	0.15437979	0.15311551	0.1518749	0.1506531	0.14944589	0.14824978	0.14706065	0.14587778	0.14470015	0.14352788	0.1423643	0.14121085
0.1843837	0.18435055	0.18436576	0.18441045	0.18446633	0.18451875	0.18455558	0.18456486	0.18453704	0.18446474	0.18433954	0.18415633	0.1839087	0.18359073	0.18319876	0.18272707	0.18217215	0.1815313	0.18080188	0.17998245	0.17907286	0.17807323	0.1769869	0.17581922	0.1745745	0.17326182	0.17189023	0.17046972	0.16901225	0.16753006	0.16603462	0.16453803	0.16305143	0.1615828	0.16014007	0.15872768	0.15734911	0.15600461	0.15469268	0.15341043	0.15215409	0.1509188	0.14969984	0.14849263	0.147294	0.14610082	0.14491332	0.14373079	0.14255407	0.1413868
0.18434316	0.1843123	0.18433163	0.18438107	0.18444347	0.1845037	0.18454999	0.18457082	0.18455681	0.18450007	0.18439329	0.18422958	0.18400407	0.18371019	0.18334463	0.18290102	0.18237543	0.18176556	0.18106776	0.18027985	0.17940101	0.17843181	0.17737377	0.17623176	0.17501013	0.17371589	0.17235804	0.17094675	0.16949312	0.16800982	0.1665073	0.16500044	0.16349898	0.16201216	0.16054863	0.1591152	0.1577145	0.15634863	0.15501621	0.1537154	0.15244272	0.15119305	0.1499613	0.1487428	0.14753473	0.14633244	0.14513491	0.14394276	0.14275464	0.14157468
0.18430315	0.18427488	0.1842971	0.18435016	0.1844182	0.18448582	0.18454057	0.18457213	0.18457091	0.18452816	0.184438	0.18429346	0.18408898	0.18381877	0.18347836	0.1830621	0.18256614	0.18198645	0.18131983	0.18056406	0.17971712	0.17877895	0.17775102	0.1766361	0.17543852	0.17416543	0.17282398	0.17142364	0.16997673	0.16849354	0.16698836	0.16547179	0.16395655	0.16245341	0.16097039	0.15951505	0.15809211	0.15670434	0.15535155	0.15403098	0.15274116	0.15147573	0.15023099	0.14900213	0.14778352	0.14657174	0.14536583	0.14416368	0.14296517	0.14177297
0.18426485	0.18423794	0.18426237	0.18431908	0.18439147	0.18446544	0.18452829	0.18456875	0.18457839	0.18454915	0.18447483	0.18434766	0.1841631	0.18391564	0.18359914	0.18320933	0.18274221	0.18219301	0.1815579	0.18083388	0.1800195	0.17911378	0.17811665	0.17703041	0.1758597	0.17460874	0.17328593	0.17189974	0.17046115	0.16898212	0.16747442	0.16595079	0.16442394	0.16290489	0.16140324	0.1599271	0.1584825	0.15707293	0.15569785	0.15435836	0.15304989	0.15176812	0.1505104	0.1492687	0.14804	0.14681914	0.14560443	0.14439309	0.14318526	0.14198178
0.18422994	0.18420246	0.18422885	0.18428835	0.18436402	0.18444288	0.18451206	0.18456131	0.18458071	0.18456373	0.18450332	0.18439358	0.1842274	0.18400112	0.18370855	0.18334496	0.18290609	0.18238586	0.1817821	0.18109074	0.1803089	0.17943521	0.1784705	0.17741439	0.17627102	0.17504483	0.17374244	0.1723729	0.170946	0.1694726	0.16796556	0.16643716	0.16490062	0.16336706	0.16184852	0.16035211	0.15888542	0.15745291	0.156056	0.15469551	0.1533677	0.15206972	0.1507966	0.14954306	0.14830342	0.1470739	0.14585015	0.14463042	0.14341418	0.14220041
0.18419605	0.18416983	0.18419617	0.18425706	0.18433605	0.18441907	0.18449324	0.18454957	0.18457812	0.18457267	0.1845254	0.18443055	0.1842829	0.18407637	0.18380648	0.18346809	0.18305598	0.18256548	0.18199164	0.18133226	0.18058361	0.17974336	0.17881039	0.17778641	0.17667219	0.17547275	0.1741935	0.17284319	0.17142984	0.16996467	0.16846097	0.16692981	0.16538535	0.16383988	0.16230431	0.1607891	0.15930048	0.15784587	0.1564271	0.15504384	0.15369686	0.15238112	0.15109259	0.14982516	0.14857459	0.14733511	0.14610347	0.1448752	0.14365008	0.14242801
0.18416627	0.18413907	0.18416536	0.18422756	0.1843084	0.18439391	0.18447345	0.18453544	0.18457237	0.18457578	0.18454047	0.18446001	0.18432878	0.18414167	0.18389368	0.18357855	0.18319263	0.18273032	0.18218756	0.18156001	0.18084303	0.18003713	0.17913756	0.17814559	0.17706308	0.17589182	0.17463782	0.17330754	0.17191029	0.17045695	0.16895853	0.1674276	0.16587734	0.1643216	0.16277099	0.16123739	0.15972847	0.15825103	0.15680955	0.15540478	0.15403646	0.15270215	0.1513966	0.15011488	0.14885342	0.14760387	0.14636339	0.14512746	0.1438944	0.14266372
0.18414003	0.18411118	0.18413654	0.18419884	0.18428105	0.18436882	0.18445161	0.184519	0.1845623	0.1845752	0.18455026	0.18448278	0.18436664	0.18419719	0.18396884	0.18367709	0.18331653	0.18288204	0.18236852	0.18177256	0.18108903	0.18031567	0.17944998	0.17849228	0.17744093	0.17629954	0.1750731	0.17376624	0.17238799	0.17094791	0.16945742	0.16792911	0.16637617	0.16481122	0.16324833	0.1616969	0.16016822	0.15866858	0.15720446	0.15577747	0.15438783	0.1530333	0.1517103	0.1504142	0.14913931	0.14787893	0.14662969	0.14538626	0.1441457	0.14290704
0.1841178	0.1840873	0.18411115	0.1841729	0.18425518	0.18434419	0.1844298	0.18450111	0.18454982	0.18456972	0.18455487	0.18449855	0.18439728	0.18424396	0.184035	0.18376473	0.18342805	0.18301973	0.18253624	0.1819703	0.18131946	0.18057993	0.17974904	0.17882419	0.17780702	0.17669645	0.17549887	0.1742177	0.17286019	0.17143643	0.16995674	0.16843346	0.1668801	0.16530967	0.16373438	0.16216779	0.16062003	0.15909939	0.15761232	0.15616193	0.15475021	0.15337533	0.15203395	0.15072083	0.14943245	0.1481619	0.14690259	0.14565088	0.14440346	0.14315704
0.18409961	0.18406647	0.18408868	0.1841494	0.18423092	0.18432064	0.18440753	0.18448156	0.18453535	0.18456152	0.18455465	0.1845095	0.18441989	0.18428203	0.18409027	0.1838412	0.1835274	0.18314484	0.18268837	0.1821528	0.18153515	0.18082872	0.18003196	0.17914218	0.17815861	0.17708147	0.17591362	0.17465985	0.17332602	0.17192125	0.17045534	0.16894001	0.16738823	0.16581371	0.16422944	0.16264924	0.1610834	0.15954196	0.15803277	0.15655911	0.15512475	0.15372735	0.1523667	0.15103745	0.14973432	0.14845122	0.14718202	0.14592178	0.14466703	0.1434146
0.184086	0.1840499	0.18407041	0.18412809	0.18420911	0.18429904	0.18438604	0.18446267	0.18451962	0.18455066	0.18455067	0.18451422	0.1844361	0.18431237	0.18413694	0.18390611	0.18361497	0.18325642	0.18282765	0.18232214	0.18173519	0.1810617	0.18029904	0.1794444	0.17849559	0.17745274	0.17631656	0.17509227	0.17378429	0.17240098	0.17095071	0.16944623	0.16789953	0.16632317	0.16473274	0.16314018	0.16155794	0.15999699	0.15846562	0.15696883	0.15551122	0.15409204	0.1527102	0.15136287	0.1500437	0.14874764	0.14746815	0.14619936	0.1449372	0.14367765
0.18407768	0.1840384	0.1840552	0.18411139	0.1841901	0.18427834	0.18436533	0.18444273	0.1845023	0.18453756	0.1845437	0.18451503	0.18444663	0.18433559	0.18417539	0.18396232	0.18369079	0.18335602	0.18295267	0.18247588	0.18191954	0.18127903	0.18055058	0.17973107	0.17881775	0.17780943	0.1767074	0.17551401	0.17423405	0.17287341	0.17144248	0.16995113	0.16841184	0.16683765	0.16524234	0.16364017	0.16204296	0.16046326	0.1589105	0.15739101	0.15590972	0.15446752	0.15306468	0.15169802	0.15036172	0.14905202	0.1477611	0.14648294	0.14521274	0.14394636
0.18407461	0.18403083	0.1840446	0.18409754	0.184174	0.18426058	0.18434688	0.1844244	0.18448524	0.18452364	0.18453377	0.18451166	0.18445265	0.18435213	0.18420538	0.18400887	0.18375629	0.1834431	0.18306473	0.1826149	0.18208867	0.18148059	0.18078595	0.180002	0.1791237	0.17815089	0.17708448	0.17592305	0.17467317	0.17333874	0.17192926	0.1704542	0.16892467	0.16735528	0.16575801	0.16414797	0.16253829	0.16094193	0.15936813	0.15782587	0.15632115	0.15485576	0.15343085	0.1520428	0.15068969	0.14936405	0.14806049	0.1467722	0.14549373	0.14422122
0.18407676	0.18402919	0.1840396	0.18408847	0.18416186	0.18424544	0.18433042	0.18440698	0.18446797	0.18450853	0.18452255	0.18450537	0.18445377	0.18436292	0.18422836	0.18404686	0.1838116	0.18351962	0.1831642	0.18274063	0.18224308	0.18166643	0.1810052	0.18025613	0.17941418	0.17847773	0.17744595	0.17631924	0.17510098	0.17379507	0.17240925	0.17095277	0.16943698	0.16787413	0.16627806	0.16466291	0.16304275	0.16143055	0.1598376	0.15827346	0.15674478	0.1552558	0.15380718	0.15239872	0.15102586	0.14968434	0.14836705	0.1470679	0.14578083	0.14450112
0.18408465	0.18403298	0.18403858	0.18408385	0.18415365	0.18423435	0.18431625	0.18439162	0.18445213	0.18449387	0.1845094	0.18449736	0.18445197	0.18436873	0.18424547	0.1840769	0.18385768	0.1835841	0.18325126	0.18285276	0.18238322	0.18183622	0.18120834	0.18049389	0.17968766	0.17878821	0.17779228	0.1767015	0.17551574	0.17424041	0.1728816	0.17144689	0.16994604	0.16839361	0.16680181	0.16518402	0.16355535	0.1619296	0.16031855	0.15873379	0.15718234	0.15566905	0.15419662	0.15276518	0.15137243	0.15001279	0.14868096	0.14737044	0.14607435	0.14478633
0.1840987	0.18404195	0.18404339	0.18408388	0.1841497	0.18422681	0.18430546	0.18437847	0.18443778	0.18447888	0.18449673	0.18448734	0.18444669	0.18437049	0.18425661	0.1840998	0.18389487	0.18363959	0.1833269	0.18295187	0.18250866	0.18199144	0.18139525	0.18071485	0.17994455	0.17908156	0.1781229	0.17706782	0.17591785	0.17467421	0.17334387	0.171933	0.1704523	0.16891207	0.16732675	0.16570988	0.16407523	0.16243802	0.16081086	0.15920529	0.15763201	0.15609428	0.1545975	0.1531438	0.1517291	0.15035081	0.14900307	0.14767903	0.14637227	0.14507668
0.18411824	0.18405725	0.1840531	0.18408969	0.18415028	0.1842234	0.1842987	0.18436815	0.18442601	0.18446511	0.18448342	0.18447566	0.18443847	0.18436854	0.18426214	0.18411548	0.18392465	0.18368468	0.18339102	0.1830377	0.18262008	0.18213159	0.18156606	0.18091848	0.18018377	0.17935756	0.17843676	0.17741862	0.17630458	0.17509496	0.17379528	0.17241164	0.17095247	0.16942817	0.16785221	0.16623855	0.16460106	0.16295485	0.1613138	0.15968938	0.15809332	0.15653238	0.15501225	0.1535333	0.1520969	0.15069881	0.1493332	0.14799497	0.14667709	0.1453729
0.18414405	0.18407716	0.18406868	0.18409994	0.1841556	0.18422401	0.18429501	0.18436088	0.18441573	0.18445414	0.18447131	0.18446407	0.18442935	0.18436342	0.18426359	0.18412633	0.18394682	0.18372133	0.18344495	0.18311244	0.18271813	0.18225671	0.1817208	0.18110658	0.18040591	0.17961656	0.1787329	0.17775285	0.17667595	0.17550209	0.17423514	0.17288004	0.1714457	0.16994031	0.16837728	0.16677004	0.16513197	0.16347949	0.16182575	0.16018504	0.15856788	0.15698391	0.15543869	0.15393583	0.15247598	0.15105629	0.149672	0.14831859	0.14698826	0.14567369
0.18417546	0.1841037	0.18408993	0.18411502	0.18416592	0.18422958	0.18429574	0.18435746	0.18440858	0.18444403	0.18446001	0.18445264	0.18441887	0.18435678	0.18426216	0.18413135	0.18396226	0.18374942	0.18348917	0.18317567	0.18280387	0.18236731	0.18186015	0.18127654	0.18061084	0.17985725	0.17901087	0.1780695	0.17703027	0.1758933	0.17466095	0.17333777	0.17193002	0.17044695	0.16890025	0.1673017	0.16566709	0.16401118	0.16234718	0.16069092	0.15905404	0.15744784	0.15587819	0.15435047	0.1528667	0.15142429	0.15002137	0.14865033	0.14730595	0.14598092
0.18421316	0.1841368	0.18411672	0.18413644	0.18418172	0.18423983	0.184301	0.18435803	0.18440497	0.18443716	0.1844504	0.18444183	0.18440887	0.18434796	0.1842573	0.18413311	0.183972	0.18377036	0.18352446	0.18322834	0.18287656	0.18246469	0.1819839	0.18143076	0.18079808	0.18008026	0.17927125	0.17836833	0.1773673	0.176269	0.17507294	0.17378321	0.17240483	0.1709465	0.16941826	0.16783223	0.166204	0.16454655	0.1628761	0.1612069	0.1595527	0.15792431	0.15633059	0.15477818	0.15326953	0.15180367	0.15037915	0.14899033	0.14763132	0.14629412
0.184257	0.18417466	0.1841496	0.18416351	0.18420255	0.18425478	0.1843107	0.18436235	0.18440533	0.18443292	0.18444332	0.18443245	0.18439871	0.18433833	0.18425028	0.18413085	0.18397725	0.18378502	0.18355156	0.18327063	0.18293793	0.18254805	0.18209356	0.18156964	0.1809687	0.18028527	0.17951325	0.17864841	0.17768753	0.17662781	0.17546867	0.17421444	0.17286777	0.17143725	0.1699309	0.16836083	0.16674116	0.1650866	0.1634118	0.16173175	0.16006182	0.15841329	0.15679641	0.155219	0.1536852	0.15219522	0.1507484	0.14933997	0.1479637	0.14661369
0.18430655	0.18421897	0.18418737	0.18419573	0.18422866	0.18427527	0.18432549	0.18437149	0.1844086	0.1844323	0.18443882	0.18442553	0.18438993	0.18432888	0.18424276	0.18412617	0.1839779	0.1837945	0.1835714	0.18330479	0.18298972	0.18261942	0.18218905	0.18169239	0.18112236	0.1804724	0.179737	0.1789098	0.1779877	0.17696765	0.17584816	0.17463022	0.17331828	0.17191707	0.17043604	0.16888537	0.16727802	0.16562867	0.16395241	0.16226491	0.1605804	0.15891346	0.15727544	0.15567292	0.15411302	0.1525988	0.15112787	0.14969862	0.14830498	0.14693935
0.184362	0.1842683	0.18423143	0.18423375	0.184261	0.18430082	0.18434498	0.18438551	0.18441701	0.18443526	0.18443716	0.1844205	0.1843814	0.18431988	0.1842336	0.18411942	0.18397534	0.18379837	0.18358442	0.18332963	0.18303019	0.18267947	0.18227051	0.18180037	0.181259	0.18064198	0.17994155	0.17915276	0.1782695	0.17728868	0.17620942	0.17503035	0.17375427	0.17238545	0.17093208	0.16940372	0.16781184	0.16617158	0.16449669	0.16280428	0.16110921	0.15942538	0.15776557	0.15613925	0.15455502	0.15301475	0.1515196	0.15006831	0.14865455	0.14727339
0.1844231	0.1843237	0.1842809	0.18427716	0.18429823	0.18433206	0.1843699	0.1844039	0.18442962	0.18444204	0.18443918	0.18441743	0.1843758	0.1843124	0.18422458	0.18411177	0.1839699	0.18379796	0.1835922	0.18334766	0.18306181	0.18272772	0.18234049	0.18189344	0.18138039	0.18079415	0.18012787	0.17937554	0.1785315	0.1775915	0.17655204	0.1754121	0.17417404	0.1728407	0.17141753	0.16991422	0.16834174	0.16671336	0.16504404	0.16334964	0.1616459	0.15994719	0.1582683	0.15661952	0.15500972	0.15344378	0.15192342	0.15044779	0.14901346	0.14761516
0.18448977	0.18438447	0.18433577	0.18432622	0.18434072	0.18436791	0.18439932	0.18442707	0.18444616	0.1844531	0.18444417	0.18441805	0.1843728	0.1843056	0.18421647	0.18410316	0.18396306	0.1837948	0.1835943	0.1833593	0.18308458	0.18276602	0.18239737	0.18197326	0.18148558	0.18092877	0.18029603	0.17957982	0.1787739	0.17787421	0.17687596	0.17577669	0.17457828	0.1732811	0.17189111	0.17041561	0.1688652	0.16725275	0.16559222	0.1638987	0.16218925	0.16047916	0.15878236	0.15711167	0.15547734	0.15388528	0.15233931	0.15083958	0.14938289	0.14796497
0.18456131	0.18445128	0.18439582	0.18437943	0.18438822	0.18440929	0.18443355	0.18445493	0.18446755	0.18446802	0.18445355	0.18442279	0.18437174	0.18430094	0.18420896	0.1840941	0.18395434	0.18378836	0.18359321	0.18336529	0.1831002	0.18279517	0.18244323	0.18203926	0.18157642	0.18104783	0.18044594	0.17976502	0.17899673	0.17813668	0.17717907	0.17612216	0.17496312	0.17370519	0.17235066	0.17090616	0.1693812	0.16778782	0.1661391	0.16445059	0.16273917	0.16101879	0.15930682	0.15761657	0.15595841	0.15434028	0.15276848	0.15124309	0.14976291	0.14832422
0.18463813	0.18452217	0.18446144	0.18443906	0.1844413	0.18445487	0.18447304	0.18448801	0.18449402	0.18448797	0.18446738	0.18442965	0.184374	0.18429856	0.18420315	0.18408644	0.1839456	0.18378079	0.1835882	0.18336603	0.18310988	0.18281585	0.18247943	0.18209374	0.18165298	0.1811513	0.18057889	0.17993106	0.17920011	0.17837892	0.17746231	0.17644681	0.17533024	0.17411157	0.17279503	0.17138435	0.1698882	0.16831657	0.1666834	0.16500369	0.16329235	0.16156656	0.1598415	0.15813267	0.15645245	0.15480912	0.15321076	0.15165903	0.1501544	0.14869358
0.18471979	0.18459803	0.1845321	0.18450308	0.18449894	0.18450612	0.18451777	0.1845254	0.18452474	0.18451159	0.18448499	0.18444104	0.18437925	0.18429922	0.18419889	0.18407887	0.18393719	0.18377137	0.18358094	0.18336232	0.18311366	0.1828291	0.18250558	0.18213703	0.18171683	0.1812387	0.18069488	0.18007913	0.17938313	0.17860053	0.17772526	0.17675129	0.1756767	0.17449957	0.17322221	0.1718474	0.17038295	0.16883773	0.16722332	0.16555533	0.16384849	0.16211936	0.1603848	0.15865982	0.15695825	0.15529126	0.15366587	0.15208808	0.15055774	0.14907366
0.18480569	0.18467882	0.18460709	0.18457226	0.1845617	0.18456231	0.1845668	0.18456778	0.1845599	0.1845406	0.1845066	0.18445651	0.18438831	0.18430242	0.18419766	0.18407328	0.1839286	0.1837618	0.18357155	0.18335608	0.18311217	0.182836	0.18252283	0.18216908	0.18176714	0.18131165	0.18079454	0.1802091	0.17954709	0.17880203	0.17796654	0.17703423	0.17600232	0.17486832	0.1736311	0.17229518	0.1708649	0.16934825	0.16775665	0.16610423	0.16440544	0.16267687	0.16093515	0.15919678	0.15747625	0.15578552	0.15413532	0.1525299	0.1509735	0.14946473
0.18489584	0.18476315	0.18468627	0.18464541	0.18462808	0.18462294	0.18462065	0.18461433	0.18459964	0.18457323	0.1845325	0.18447529	0.18440092	0.1843094	0.18419865	0.18406971	0.18392181	0.18375234	0.18356127	0.18334708	0.18310666	0.18283644	0.18253326	0.18219206	0.18180652	0.18137085	0.18087837	0.18032113	0.17969248	0.1789829	0.17818625	0.17729598	0.1763069	0.17521572	0.17402169	0.17272618	0.17133197	0.16984738	0.16828218	0.16664852	0.16496146	0.1632362	0.16149187	0.15974224	0.15800485	0.15629324	0.15461713	0.15298581	0.15140224	0.14986703
0.18499003	0.18485227	0.18476886	0.1847231	0.1846991	0.1846878	0.18467948	0.18466577	0.18464439	0.18461072	0.18456262	0.18449873	0.18441802	0.18431945	0.18420324	0.18406889	0.1839156	0.18374312	0.18355098	0.18333608	0.18309778	0.18283272	0.18253598	0.18220592	0.18183479	0.1814179	0.18094823	0.18041733	0.17981859	0.1791437	0.17838405	0.17753571	0.17658904	0.17554183	0.17439085	0.17313728	0.17178266	0.17033303	0.16879693	0.16718632	0.16551456	0.16379768	0.1620524	0.16029538	0.1585443	0.15681279	0.15511239	0.15345487	0.151844	0.15028253
0.18508765	0.18494515	0.18485558	0.18480381	0.18477458	0.18475662	0.1847407	0.18472049	0.1846924	0.18465191	0.18459712	0.18452594	0.18443763	0.18433252	0.1842103	0.18406993	0.18391205	0.18373574	0.1835402	0.18332437	0.18308705	0.18282458	0.18253425	0.1822125	0.18185419	0.18145294	0.18100324	0.18049754	0.17992657	0.1792851	0.17856285	0.1777533	0.17684893	0.17584603	0.17473982	0.17352864	0.1722152	0.17080319	0.16929975	0.16771574	0.16606349	0.16435781	0.16261628	0.1608553	0.15909211	0.1573431	0.15562078	0.15393686	0.15229914	0.15071018
0.18518877	0.18504101	0.18494666	0.18488908	0.18485364	0.18482888	0.1848073	0.18478033	0.18474488	0.18469732	0.18463531	0.18455693	0.18446198	0.18434958	0.18422039	0.18407378	0.18391025	0.1837299	0.1835302	0.1833122	0.18307434	0.18281329	0.18252674	0.1822122	0.1818639	0.18147726	0.1810454	0.18056203	0.1800183	0.17940669	0.17872018	0.17794931	0.17708716	0.17612696	0.17506513	0.17389902	0.17262828	0.17125612	0.16978848	0.16823433	0.16660437	0.164915	0.16318068	0.16141877	0.15964785	0.15788403	0.15614149	0.15443307	0.15276784	0.15115133
0.18529214	0.1851396	0.18503979	0.1849773	0.18493536	0.18490487	0.18487622	0.18484367	0.18480109	0.1847462	0.1846771	0.18459184	0.18448946	0.18437037	0.18423383	0.1840809	0.18391177	0.1837244	0.18352115	0.18329978	0.18306023	0.18279919	0.18251562	0.18220615	0.18186672	0.18149179	0.18107584	0.18061216	0.18009283	0.17951131	0.17885686	0.1781228	0.17730135	0.17638482	0.17536706	0.17424692	0.17302075	0.17169124	0.17026156	0.16874003	0.16713706	0.16546702	0.16374399	0.16198575	0.16021	0.15843411	0.15667334	0.15494156	0.15325041	0.15160602
0.18539926	0.18524134	0.18513682	0.1850681	0.18502139	0.18498397	0.1849497	0.1849098	0.18486091	0.18479946	0.18472317	0.1846302	0.18452068	0.18439463	0.1842514	0.1840911	0.18391445	0.18372262	0.1835138	0.18328774	0.18304545	0.18278381	0.18250166	0.18219493	0.18186264	0.18149716	0.18109544	0.18064937	0.18015292	0.17959732	0.17897484	0.17827585	0.17749378	0.17661935	0.17564738	0.17457199	0.17339122	0.17210549	0.1707165	0.16923134	0.16765887	0.16601205	0.1643045	0.16255319	0.16077627	0.15899113	0.15721539	0.15546298	0.1537464	0.1520746
0.18550733	0.18534529	0.1852358	0.18516183	0.18510905	0.18506655	0.1850259	0.18497944	0.18492346	0.18485504	0.18477198	0.18467218	0.18455571	0.18442191	0.18427144	0.1841043	0.1839213	0.18372245	0.1835078	0.18327783	0.1830306	0.1827673	0.18248427	0.18218055	0.18185183	0.18149522	0.18110454	0.18067436	0.18019782	0.1796663	0.17907318	0.17840838	0.1776633	0.17683044	0.17590272	0.17487279	0.17373875	0.17249769	0.17115197	0.16970614	0.16816711	0.16654703	0.16485895	0.16311967	0.16134596	0.15955587	0.15776682	0.15599567	0.154255	0.1525568
0.1856183	0.1854516	0.18533681	0.18525735	0.18519908	0.18515113	0.18510398	0.18505225	0.18498957	0.18491432	0.18482448	0.18471768	0.1845937	0.1844526	0.18429497	0.18412052	0.1839303	0.18372458	0.18350382	0.18326832	0.18301713	0.18274969	0.18246612	0.18216246	0.18183726	0.18148632	0.18110499	0.18068762	0.18022895	0.17972007	0.17915344	0.17851987	0.17781153	0.17701897	0.17613313	0.17514923	0.17406175	0.17286742	0.17156678	0.17016229	0.16866077	0.1670713	0.16540699	0.1636832	0.161916	0.16012442	0.15832666	0.15653864	0.15477622	0.15305218
0.18573031	0.18555959	0.18543974	0.18535507	0.18529218	0.18523827	0.18518513	0.18512677	0.18505825	0.18497698	0.18487939	0.18476558	0.18463472	0.18448648	0.18432121	0.1841394	0.18394232	0.18372987	0.18350253	0.18326047	0.1830036	0.18273273	0.18244594	0.18214118	0.1818178	0.18147114	0.18109727	0.18069182	0.18024787	0.17975858	0.17921677	0.17861295	0.17793787	0.17718273	0.17633998	0.1754004	0.17436026	0.17321292	0.17195863	0.17059807	0.16913629	0.16758135	0.1659444	0.16424043	0.16248469	0.16069603	0.15889181	0.15709145	0.15530975	0.15356028
0.18584381	0.18566793	0.1855441	0.18545496	0.18538582	0.18532741	0.18526806	0.18520378	0.18512885	0.18504077	0.18493676	0.1848162	0.18467814	0.1845231	0.18435055	0.18416184	0.18395719	0.18373778	0.18350339	0.1832543	0.18299237	0.18271606	0.18242568	0.18211883	0.18179515	0.18145081	0.18108287	0.18068656	0.18025558	0.17978385	0.17926443	0.17868659	0.1780436	0.17732495	0.17652246	0.17562774	0.17463338	0.17353395	0.17232688	0.17101258	0.1695933	0.16807634	0.16647103	0.1647901	0.16305	0.16126834	0.1594623	0.1576514	0.1558531	0.15408194
0.18595792	0.18577826	0.18564963	0.18555619	0.18548146	0.18541697	0.18535268	0.18528244	0.18520194	0.18510735	0.1849969	0.18486989	0.18472502	0.18456244	0.18438289	0.18418732	0.18397471	0.1837477	0.18350571	0.18325095	0.18298158	0.18270001	0.18240511	0.18209493	0.18176974	0.18142703	0.18106228	0.18067318	0.18025288	0.17979634	0.1792961	0.17874351	0.1781292	0.17744528	0.1766816	0.17582974	0.17488047	0.17382869	0.17267093	0.17140347	0.17002904	0.16855252	0.16698262	0.16532958	0.16360995	0.16183914	0.16003546	0.15821868	0.15640602	0.1546148
0.18607286	0.18588912	0.18575636	0.18565737	0.18557847	0.1855082	0.18543851	0.18536308	0.18527621	0.18517539	0.18505856	0.1849253	0.18477368	0.18460411	0.18441768	0.18421452	0.18399447	0.18376034	0.18351147	0.18324882	0.18297318	0.18268532	0.18238477	0.18207088	0.18174353	0.18139964	0.18103746	0.18065247	0.18024153	0.17979741	0.1793133	0.17878257	0.17819622	0.17754409	0.17681676	0.17600581	0.17510198	0.17409804	0.17298885	0.17176974	0.17044237	0.16900958	0.16747747	0.16585732	0.16416124	0.16240576	0.16061	0.15879032	0.15696739	0.15515848
0.18618873	0.18600026	0.18586344	0.18575934	0.18567568	0.18560076	0.18552536	0.18544409	0.18535188	0.1852453	0.18512248	0.18498223	0.18482387	0.18464802	0.18445468	0.18424383	0.18401709	0.18377525	0.18351865	0.18324882	0.18296668	0.18267184	0.18236563	0.18204708	0.18171531	0.18136974	0.18100786	0.18062626	0.1802214	0.17978719	0.17931847	0.17880683	0.17824471	0.17762193	0.17692977	0.17615823	0.1752975	0.17434058	0.1732793	0.17211011	0.17083159	0.1694442	0.16795447	0.16636959	0.16470188	0.16296688	0.16118136	0.15936503	0.15753509	0.15571156
0.186304	0.1861116	0.18597047	0.18586221	0.18577397	0.18569344	0.18561327	0.18552634	0.1854282	0.18531612	0.18518758	0.185041	0.18487635	0.18469355	0.18449306	0.18427558	0.1840418	0.18379238	0.18352863	0.18325165	0.18296176	0.1826599	0.18234682	0.18202296	0.18168694	0.18133825	0.18097493	0.18059495	0.18019435	0.17976892	0.17931166	0.17881687	0.17827623	0.17768103	0.17702025	0.17628582	0.17546771	0.17455557	0.17354316	0.17242411	0.17119518	0.16985564	0.16841057	0.16686484	0.16522962	0.16351914	0.16174911	0.159939	0.15810749	0.15627328
0.18641894	0.18622315	0.18607745	0.18596569	0.18587157	0.18578698	0.18570091	0.1856089	0.18550536	0.1853876	0.18525301	0.18510062	0.18492986	0.18474081	0.1845336	0.18430889	0.18406777	0.18381152	0.18354033	0.18325612	0.18295883	0.18264978	0.18233019	0.18199936	0.18165779	0.18130586	0.18093973	0.18056017	0.18016186	0.17974144	0.17929459	0.17881387	0.17829248	0.17772144	0.17709047	0.17639089	0.17561203	0.17474431	0.17377932	0.17271021	0.17153196	0.17024177	0.1688436	0.16734082	0.16574183	0.16406073	0.16231167	0.16051187	0.15868202	0.15684068
0.18653297	0.18633339	0.18618396	0.18606713	0.18596885	0.18587962	0.18578948	0.18569207	0.18558335	0.1854598	0.18531892	0.18516102	0.18498448	0.18478903	0.18457513	0.18434405	0.1840961	0.18383229	0.18355386	0.18326125	0.18295732	0.18264113	0.18231405	0.18197651	0.18162914	0.18127182	0.1809026	0.18052128	0.18012346	0.17970785	0.17926827	0.17879939	0.17829436	0.17774405	0.17714056	0.1764737	0.17573205	0.17490685	0.17398787	0.17296785	0.17184034	0.17060205	0.16925156	0.16779439	0.16623634	0.1645881	0.16286449	0.16108063	0.15925735	0.15741247
0.18664673	0.1864434	0.18628952	0.18616867	0.18606673	0.18597215	0.18587673	0.18577525	0.18566076	0.18553196	0.18538597	0.18522203	0.18503968	0.18483761	0.18461806	0.18438025	0.18412557	0.18385512	0.18356931	0.18326986	0.18295799	0.1826339	0.18229945	0.18195516	0.18160175	0.18123811	0.18086421	0.18047974	0.1800816	0.17966805	0.17923366	0.178774	0.17828278	0.17775132	0.17717144	0.17653373	0.17582782	0.17504293	0.17416883	0.17319763	0.17212006	0.17093363	0.16963463	0.16822508	0.1667104	0.16509949	0.16340537	0.16164266	0.15982977	0.1579879
0.18675938	0.1865518	0.18639445	0.18626961	0.18616301	0.18606447	0.18596366	0.18585692	0.18573807	0.18560395	0.18545261	0.18528259	0.18509433	0.18488713	0.18466103	0.18441722	0.184156	0.18387842	0.18358526	0.18327847	0.18295918	0.18262872	0.18228662	0.18193483	0.18157345	0.18120432	0.18082514	0.18043615	0.18003625	0.17962267	0.17919213	0.17873889	0.17825902	0.17774354	0.17718506	0.17657435	0.1759004	0.17515367	0.17432246	0.17339782	0.17237149	0.17123654	0.16998902	0.16862991	0.16716233	0.16559231	0.16393118	0.16219419	0.16039813	0.15856189
0.18687001	0.18665986	0.1864981	0.18636942	0.18625852	0.18615511	0.18605019	0.18593839	0.18581414	0.18567544	0.18551907	0.18534425	0.18515	0.18493642	0.1847041	0.18445432	0.18418661	0.18390241	0.18360287	0.18328953	0.18296215	0.18262349	0.18227436	0.18191537	0.18154716	0.18116999	0.18078586	0.18039188	0.17998894	0.1795736	0.17914346	0.17869613	0.17822424	0.17772233	0.17718254	0.17659542	0.17595136	0.1752394	0.17444861	0.17357036	0.17259316	0.17150927	0.17031552	0.16900827	0.16758922	0.16606414	0.1644407	0.16273367	0.16095898	0.15913449
0.18698001	0.18676591	0.18660092	0.1864674	0.18635195	0.18624458	0.18613549	0.18601863	0.18588999	0.1857458	0.18558414	0.1854046	0.18520479	0.18498543	0.18474808	0.18449181	0.18421789	0.18392774	0.18362117	0.18330047	0.1829665	0.18262044	0.18226375	0.18189684	0.18152064	0.18113747	0.18074569	0.1803464	0.17993864	0.17952076	0.17909095	0.1786462	0.1781804	0.17768967	0.17716476	0.17659876	0.17598078	0.17530194	0.17454925	0.1737143	0.17278484	0.17175288	0.17061204	0.16935796	0.16798991	0.16651252	0.16493165	0.16325897	0.16150953	0.15970144
0.18708752	0.18686983	0.1867008	0.18656367	0.18644474	0.1863325	0.18621913	0.18609771	0.1859641	0.18581545	0.18564895	0.18546343	0.18525884	0.18503433	0.18479103	0.18452913	0.18424873	0.18395272	0.1836394	0.18331212	0.18297155	0.1826179	0.18225276	0.18187925	0.1814959	0.18110481	0.1807065	0.18030073	0.17988719	0.1794662	0.17903411	0.17858967	0.17812891	0.17764518	0.17713326	0.17658535	0.17599118	0.17534131	0.17462489	0.17383054	0.17294699	0.17196515	0.17087728	0.16967675	0.16836219	0.16693473	0.16540015	0.16376601	0.16204804	0.16026059
0.18719348	0.18697241	0.18680006	0.18665853	0.18653542	0.18641892	0.18630126	0.18617499	0.18603718	0.18588337	0.18571201	0.18552184	0.1853115	0.18508205	0.18483374	0.18456548	0.18428048	0.18397734	0.18365836	0.18332435	0.18297702	0.18261623	0.18224475	0.18186241	0.18147196	0.18107255	0.18066685	0.18025395	0.17983486	0.17940882	0.17897373	0.17852852	0.17806947	0.17759192	0.17709	0.17655683	0.1759834	0.1753602	0.17467578	0.17391983	0.17308046	0.17214763	0.1711115	0.16996533	0.16870467	0.16733003	0.165844	0.16425242	0.16257001	0.16080959
0.18729669	0.18707246	0.18689612	0.18675141	0.18662405	0.18650357	0.18638122	0.18625093	0.1861083	0.1859492	0.18577373	0.18557823	0.18536317	0.18512863	0.1848747	0.18460214	0.18431056	0.18400183	0.18367645	0.18333693	0.182982	0.1826148	0.18223533	0.18184659	0.18144774	0.1810414	0.18062788	0.18020844	0.17978191	0.17934972	0.17891058	0.17846313	0.17800403	0.17753008	0.17703554	0.17651416	0.17595905	0.17535886	0.17470437	0.1739837	0.17318562	0.17229924	0.17131394	0.17022198	0.16901645	0.16769612	0.16626087	0.16471645	0.16307381	0.16134442
0.18739814	0.18717012	0.18698975	0.18684173	0.18671021	0.18658553	0.18645932	0.18632448	0.18617672	0.18601367	0.18583328	0.18563282	0.18541336	0.18517332	0.18491474	0.18463646	0.18433979	0.18402544	0.18369469	0.18334812	0.18298718	0.18261328	0.18222749	0.18183112	0.18142453	0.18101028	0.18058926	0.18016183	0.17972878	0.17928952	0.17884542	0.17839386	0.1779333	0.17746085	0.17697187	0.17645964	0.1759187	0.17533891	0.17471065	0.17402287	0.17326334	0.17242113	0.1714851	0.17044619	0.16929571	0.16803022	0.1666495	0.16515563	0.16355573	0.16186333
0.18749653	0.1872656	0.18708234	0.18692958	0.18679422	0.18666568	0.18653448	0.18639538	0.18624383	0.18607591	0.18588997	0.18568604	0.18546107	0.18521667	0.18495297	0.18466924	0.18436728	0.18404803	0.1837115	0.18335873	0.18299156	0.1826114	0.18221879	0.18181503	0.18140206	0.1809801	0.18055122	0.18011521	0.17967466	0.1792294	0.17877837	0.17832226	0.1778588	0.1773859	0.17689969	0.17639503	0.175865	0.1753022	0.17469642	0.17403784	0.17331441	0.17251419	0.17162558	0.17063779	0.16954237	0.16833279	0.16700727	0.16556579	0.16401446	0.16236237
0.18759286	0.18735841	0.18717095	0.18701442	0.18687549	0.1867426	0.18660739	0.18646444	0.1863077	0.1861358	0.18594536	0.18573602	0.18550709	0.18525794	0.1849888	0.18470058	0.1843936	0.1840685	0.18372643	0.18336877	0.18299612	0.1826091	0.18220977	0.1817991	0.18137845	0.18094966	0.18051267	0.18006927	0.17962065	0.17916778	0.17871049	0.17824847	0.17778072	0.17730574	0.17682025	0.17632002	0.17579876	0.1752497	0.17466465	0.17403111	0.17334008	0.1725791	0.17173499	0.17079687	0.16975603	0.168602	0.16733332	0.16594695	0.16444626	0.16283911
0.18768549	0.18744779	0.18725729	0.18709734	0.18695468	0.1868172	0.18667808	0.18652989	0.1863697	0.18619251	0.18599808	0.18578403	0.18555015	0.18529639	0.18502311	0.18472946	0.18441743	0.1840876	0.1837407	0.18337712	0.18299855	0.18260619	0.1822005	0.18178278	0.18135568	0.18091875	0.18047445	0.1800236	0.17956719	0.17910635	0.1786417	0.17817298	0.17769977	0.17722152	0.17673469	0.17623653	0.17572194	0.17518353	0.17461479	0.17400429	0.17334208	0.17261583	0.17181435	0.17092451	0.16993514	0.16883776	0.1676262	0.1662961	0.16484939	0.1632915
0.18777518	0.18753386	0.18734023	0.18717703	0.18702963	0.1868887	0.18674508	0.18659258	0.18642786	0.18624651	0.18604761	0.18582885	0.18559079	0.18533212	0.1850541	0.18475625	0.18443926	0.18410419	0.18375155	0.18338335	0.18299904	0.182601	0.18218964	0.18176584	0.1813314	0.18088783	0.18043593	0.1799774	0.1795131	0.17904466	0.17857155	0.17809623	0.17761718	0.1771333	0.17664447	0.17614609	0.17563522	0.17510536	0.17454906	0.17395803	0.17332181	0.1726282	0.17186452	0.17102009	0.1700815	0.16903955	0.16788417	0.16661239	0.16522138	0.16371527
0.18786207	0.18761826	0.18742025	0.18725361	0.1871022	0.186957	0.1868091	0.1866523	0.186483	0.18629798	0.18609422	0.1858713	0.18562803	0.18536538	0.18508255	0.18477997	0.18445797	0.18411845	0.18376148	0.1833876	0.18299899	0.18259478	0.1821772	0.18174794	0.18130705	0.1808561	0.18039735	0.17993088	0.17945895	0.1789822	0.17850193	0.17801815	0.17753196	0.17704332	0.1765495	0.17604965	0.17554024	0.17501596	0.17447007	0.17389461	0.17328018	0.17261538	0.1718881	0.17108566	0.1701949	0.16920617	0.16810775	0.1668938	0.16556156	0.1641099
0.18794486	0.1876977	0.18749699	0.18732621	0.18717095	0.18702233	0.18686995	0.1867095	0.18653598	0.18634567	0.18613717	0.1859099	0.18566278	0.18539533	0.18510774	0.18480006	0.18447438	0.1841299	0.18376824	0.18338963	0.18299526	0.18258625	0.18216331	0.18172735	0.18128115	0.18082358	0.18035802	0.17988408	0.1794043	0.1789196	0.17843118	0.17793941	0.17744635	0.17695002	0.17645139	0.17594844	0.17543828	0.17491674	0.17437881	0.17381588	0.17321938	0.17258042	0.1718847	0.17112139	0.1702764	0.16933839	0.16829607	0.16714033	0.16586645	0.16447282
0.18802515	0.18777433	0.18756971	0.18739593	0.18723679	0.18708324	0.18692757	0.18676277	0.1865842	0.18639001	0.18617775	0.18594518	0.18569311	0.18542138	0.18512955	0.18481821	0.1844876	0.18413855	0.18377173	0.18338862	0.18298964	0.18257532	0.18214703	0.18170622	0.1812533	0.18079004	0.18031722	0.17983635	0.17934924	0.17885667	0.17835957	0.17786005	0.17735869	0.1768555	0.17635077	0.17584273	0.17532963	0.17480966	0.17427607	0.17372295	0.17314193	0.17252323	0.17185664	0.17112894	0.17032629	0.16943663	0.16844794	0.16735007	0.16613604	0.16480094
0.1881005	0.18784803	0.18763958	0.18746188	0.18729919	0.18714148	0.1869812	0.18681192	0.18662956	0.18643045	0.18621385	0.18597734	0.18572086	0.18544453	0.18514821	0.18483232	0.18449694	0.18414345	0.18377268	0.1833848	0.18298073	0.18256164	0.18212847	0.18168221	0.18122385	0.18075395	0.18027502	0.17978749	0.179293	0.17879257	0.17828842	0.17778009	0.1772703	0.17675906	0.17624772	0.17573373	0.17521739	0.17469533	0.17416377	0.17361742	0.17304829	0.1724485	0.17180562	0.1711098	0.17034635	0.16950288	0.16856532	0.16752361	0.1663687	0.16509375
0.18817374	0.1879166	0.18770587	0.18752402	0.18735749	0.1871955	0.18703115	0.18685767	0.18667081	0.18646732	0.18624589	0.1860058	0.1857449	0.18546373	0.18516251	0.18484244	0.18450311	0.18414536	0.18376972	0.18337697	0.18296862	0.18254463	0.18210696	0.18165529	0.18119177	0.18071735	0.18023151	0.17973712	0.17923546	0.17872813	0.17821573	0.17769966	0.17718145	0.17666236	0.17614222	0.17562199	0.17509997	0.17457485	0.17404348	0.1735012	0.17294142	0.17235547	0.17173433	0.17106606	0.17033741	0.16953593	0.1686477	0.16766056	0.16656394	0.1653494
0.188242	0.18798223	0.18776804	0.18758206	0.1874117	0.18724638	0.18707728	0.18689957	0.18670863	0.18650018	0.18627381	0.18602954	0.18576394	0.18547854	0.18517357	0.18484923	0.18450491	0.18414272	0.18376295	0.1833663	0.18295333	0.18252516	0.1820817	0.18162566	0.1811569	0.18067652	0.18018538	0.17968485	0.17917708	0.17866193	0.17814168	0.17761755	0.17709126	0.17656356	0.17603575	0.17550765	0.1749799	0.1744501	0.17391647	0.17337553	0.17282122	0.17224689	0.1716429	0.1709984	0.17030148	0.16953865	0.16869652	0.16776176	0.16672143	0.16556785
0.18830697	0.18804407	0.18782577	0.18763655	0.18746245	0.1872927	0.18711941	0.18693727	0.18674143	0.18652877	0.18629882	0.18604916	0.1857793	0.18548958	0.18518057	0.18485141	0.18450344	0.18413648	0.1837523	0.18335137	0.18293434	0.18250126	0.18205412	0.18159294	0.1811193	0.18063346	0.18013756	0.1796312	0.17911668	0.17859456	0.17806703	0.17753479	0.1770007	0.17646453	0.17592765	0.17539164	0.17485644	0.17432094	0.17378369	0.17324144	0.17269118	0.17212445	0.17153364	0.17091005	0.17024064	0.16951288	0.1687125	0.16782667	0.16684271	0.16574812
0.18836778	0.18810211	0.18788007	0.18768701	0.18750858	0.1873348	0.18715754	0.18697074	0.18677059	0.18655398	0.18631926	0.18606502	0.18579099	0.18549658	0.18518223	0.18484923	0.18449646	0.18412551	0.18373773	0.18333222	0.18291065	0.18247384	0.18202254	0.18155691	0.18107843	0.18058789	0.18008605	0.17957431	0.17905352	0.178525	0.17799054	0.17745107	0.17690842	0.17636397	0.17581907	0.1752741	0.17473108	0.17418845	0.17364657	0.17310202	0.17255092	0.17198938	0.17140904	0.17080158	0.17015634	0.16945952	0.1686975	0.16785839	0.16692606	0.1658887
0.18842486	0.18815485	0.18793033	0.1877336	0.18755123	0.18737368	0.18719178	0.18700026	0.18679588	0.18657476	0.18633479	0.18607569	0.18579797	0.18549928	0.18518022	0.1848424	0.18448615	0.18411115	0.18371823	0.18330932	0.18288365	0.18244281	0.18198678	0.18151705	0.18103412	0.18053848	0.18003228	0.1795147	0.1789884	0.1784537	0.1779122	0.1773653	0.17681545	0.17626229	0.17570907	0.1751552	0.17460373	0.17405309	0.17350452	0.17295563	0.1724037	0.1718438	0.17127135	0.17067714	0.17004994	0.1693803	0.16865323	0.16785592	0.1669732	0.16599222
0.18847746	0.1882047	0.18797642	0.18777621	0.18758947	0.18740764	0.18722156	0.18702623	0.18681592	0.18659031	0.18634647	0.18608344	0.18579999	0.18549642	0.18517359	0.18483162	0.18447024	0.18409094	0.18369445	0.18328127	0.18285137	0.18240681	0.18194649	0.1814721	0.18098515	0.18048525	0.17997423	0.17945242	0.17892066	0.17837986	0.17783204	0.17727834	0.17672062	0.17615986	0.17559728	0.17503527	0.17447504	0.17391619	0.1733597	0.17280468	0.17224902	0.17168981	0.17112066	0.17053568	0.16992489	0.16927743	0.16858202	0.16782224	0.16698536	0.16605711
0.18852627	0.18825033	0.18801829	0.18781397	0.18762386	0.18743698	0.18724713	0.18704642	0.18683279	0.18660235	0.18635347	0.18608555	0.18579787	0.18548986	0.18516204	0.18481532	0.18445024	0.18406734	0.18366645	0.1832488	0.18281472	0.18236557	0.18190208	0.1814242	0.1809328	0.18042871	0.1799135	0.17938583	0.17884955	0.17830303	0.17774954	0.1771892	0.17662442	0.17605534	0.17548484	0.17491397	0.17434427	0.17377675	0.17321198	0.17265052	0.17208928	0.17152758	0.17095992	0.17038102	0.16978279	0.16915424	0.16848418	0.16775873	0.16696453	0.16608506
0.18857025	0.18829118	0.18805581	0.1878479	0.18765359	0.18746272	0.18726796	0.18706371	0.18684448	0.18660963	0.18635596	0.18608312	0.18579069	0.18547776	0.18514645	0.1847956	0.18442565	0.18403786	0.18363255	0.18321112	0.18277313	0.18232039	0.18185258	0.1813711	0.18087631	0.180368	0.17984785	0.17931615	0.17877509	0.17822354	0.17766385	0.17709778	0.17652535	0.17594935	0.17537071	0.17479089	0.17421278	0.17363617	0.17306256	0.17249247	0.1719248	0.17135906	0.17079058	0.1702149	0.16962466	0.16901055	0.16836342	0.1676673	0.16691071	0.16607752
0.18860981	0.18832818	0.18808946	0.18787718	0.187679	0.1874839	0.18728432	0.18707496	0.18685201	0.18661198	0.1863537	0.18607645	0.18577877	0.18546131	0.18512538	0.18476951	0.18439507	0.18400344	0.18359396	0.18316838	0.18272705	0.18227008	0.18179807	0.18131301	0.18081391	0.18030183	0.17977786	0.17924234	0.17869616	0.17814007	0.17757583	0.17700332	0.17642465	0.17584103	0.17525473	0.17466721	0.17407937	0.17349389	0.17291065	0.17233211	0.17175698	0.17118497	0.17061335	0.1700377	0.16945322	0.16885005	0.16822049	0.16755031	0.16682765	0.16603616
0.18864548	0.1883606	0.18811826	0.18790236	0.18769974	0.18750018	0.18729714	0.18708315	0.18685457	0.1866099	0.18634644	0.18606433	0.18576224	0.18544003	0.18509898	0.18473926	0.18436006	0.18396366	0.18355061	0.18312061	0.18267527	0.18221447	0.18173894	0.18124998	0.18074715	0.18023154	0.17970395	0.17916417	0.17861393	0.17805324	0.17748323	0.17690572	0.17632125	0.17573059	0.17513761	0.17454135	0.17394519	0.1733498	0.17275843	0.17216977	0.1715866	0.17100674	0.17043012	0.16985232	0.16927007	0.16867498	0.16805866	0.16740997	0.1667163	0.16596285
0.18867666	0.18838894	0.18814315	0.18792272	0.18771616	0.18751273	0.18730438	0.18708476	0.18685234	0.18660289	0.18633449	0.18604782	0.18574052	0.18541414	0.18506783	0.18470311	0.18431991	0.18391939	0.18350182	0.18306747	0.18261817	0.18215361	0.18167442	0.18118128	0.18067455	0.18015623	0.17962426	0.1790815	0.178527	0.177962	0.17738765	0.17680477	0.1762148	0.17561854	0.17501786	0.17441425	0.17380953	0.17320532	0.17260376	0.1720055	0.17141311	0.17082551	0.17024148	0.16965987	0.16907634	0.16848606	0.16788027	0.16724886	0.16657948	0.16585869
0.18870385	0.18841225	0.18816338	0.1879394	0.18772858	0.18751991	0.18730696	0.1870838	0.18684602	0.18659106	0.18631876	0.18602604	0.18571411	0.18538243	0.18503147	0.1846622	0.18427438	0.18386911	0.18344775	0.18300891	0.18255547	0.18208694	0.18160424	0.18110767	0.18059787	0.18007515	0.17954016	0.17899343	0.17843544	0.17786679	0.1772882	0.17670023	0.17610481	0.17550282	0.17489508	0.17428425	0.17367171	0.17305875	0.17244786	0.17184053	0.1712375	0.1706411	0.17004967	0.16946225	0.16887586	0.1682863	0.16768627	0.16706839	0.16641858	0.16572672
0.18872583	0.18843137	0.18817863	0.1879512	0.18773611	0.18752345	0.18730567	0.18707755	0.18683471	0.18657501	0.18629715	0.18599924	0.18568262	0.18534642	0.18499058	0.18461615	0.18422383	0.1838139	0.18338764	0.18294546	0.18248752	0.18201485	0.18152897	0.18102872	0.18051489	0.17998902	0.17945063	0.17890032	0.17833847	0.1777663	0.17718354	0.17659138	0.17599162	0.1753839	0.17477039	0.1741525	0.17353119	0.17291081	0.17229119	0.17167392	0.17106089	0.17045406	0.16985372	0.16925895	0.1686678	0.16807745	0.16748054	0.16687012	0.16623718	0.16556884
0.18874384	0.18844602	0.18818983	0.18795787	0.18773867	0.18752193	0.18729928	0.18706617	0.18681815	0.18655396	0.18627065	0.18596782	0.18564644	0.1853048	0.1849436	0.18456462	0.18416786	0.18375337	0.18332243	0.18287626	0.182414	0.18193766	0.18144792	0.1809437	0.18042687	0.1798974	0.17935605	0.17880195	0.17823732	0.17766127	0.177075	0.1764786	0.17587379	0.17526132	0.1746422	0.17401792	0.17339033	0.17276096	0.1721315	0.17150554	0.17088257	0.17026603	0.16965576	0.16905189	0.16845484	0.1678594	0.167263	0.16665879	0.16603723	0.16538796
0.18875733	0.18845674	0.18819627	0.18796137	0.18773755	0.18751574	0.18728825	0.18705013	0.1867981	0.18652804	0.18623939	0.18593237	0.18560508	0.18525836	0.1848925	0.18450868	0.1841065	0.18368784	0.18325233	0.18280137	0.1823352	0.18185489	0.18136084	0.18085335	0.18033312	0.17980018	0.17925563	0.17869805	0.17812982	0.17755097	0.17696112	0.1763612	0.17575236	0.17513499	0.17451024	0.17388007	0.17324582	0.17260888	0.17197172	0.17133558	0.17070314	0.17007601	0.16945568	0.16884296	0.16823632	0.16763563	0.16703613	0.16643468	0.1658209	0.16518578
0.18876642	0.18846267	0.18819898	0.18795907	0.18773142	0.18750487	0.18727311	0.18703026	0.1867727	0.18649751	0.18620339	0.18589097	0.18555874	0.18520716	0.18483587	0.18444669	0.18404035	0.18361598	0.18317625	0.1827212	0.18225068	0.18176655	0.18126777	0.18075752	0.18023333	0.17969725	0.17914912	0.17858893	0.17801782	0.17743513	0.17684254	0.17623894	0.17562625	0.17500487	0.17437568	0.17373993	0.17309919	0.1724549	0.17180976	0.17116441	0.17052215	0.16988496	0.16925389	0.16863072	0.16801491	0.16740626	0.16680267	0.16619962	0.16559002	0.16496632
0.18877189	0.18846428	0.18819687	0.18795359	0.18772085	0.18748994	0.18725297	0.18700492	0.18674192	0.18646176	0.18616268	0.1858451	0.18550716	0.18514994	0.18477455	0.18438004	0.18396814	0.1835397	0.18309534	0.18263522	0.18216062	0.1816722	0.18117015	0.18065543	0.18012796	0.17958853	0.1790375	0.17847425	0.17789997	0.17731443	0.1767188	0.17611232	0.17549525	0.17487007	0.17423615	0.17359538	0.17294863	0.17229788	0.17164534	0.17099163	0.17034066	0.16969226	0.16905127	0.1684165	0.16779134	0.16717383	0.1665633	0.1659562	0.16534802	0.16473074
0.18877196	0.18846107	0.18819034	0.18794304	0.18770638	0.18747085	0.18722883	0.1869758	0.18670762	0.1864222	0.18611783	0.18579373	0.18545116	0.18508911	0.1847077	0.18430841	0.1838913	0.18345818	0.18300854	0.18254402	0.18206528	0.18157247	0.1810664	0.1805476	0.18001708	0.17947432	0.17891914	0.17835394	0.17777617	0.17718789	0.17658892	0.17597961	0.17536002	0.1747306	0.17409296	0.17344734	0.17279573	0.1721392	0.17147857	0.17081684	0.1701566	0.16949937	0.16884685	0.16820204	0.16756466	0.16693741	0.16631803	0.16570611	0.1650953	0.16448146
0.18876828	0.18845521	0.1881797	0.18792816	0.18768728	0.18744683	0.18720058	0.18694174	0.18666843	0.18637753	0.1860682	0.1857388	0.18539058	0.18502285	0.1846359	0.18423143	0.18380955	0.18337095	0.18291658	0.18244715	0.18196422	0.18146706	0.18095708	0.1804356	0.17990011	0.17935412	0.17879617	0.17822757	0.17764662	0.1770562	0.17645437	0.1758416	0.175219	0.1745865	0.17394504	0.17329606	0.1726388	0.17197618	0.17130971	0.17064098	0.16997156	0.1693041	0.16864115	0.16798547	0.16733786	0.16669944	0.16607028	0.16544986	0.16483438	0.1642207
0.18876038	0.18844336	0.18816432	0.18790913	0.18766385	0.18741845	0.18716696	0.18690294	0.18662468	0.1863285	0.18601355	0.18567877	0.18532492	0.18495125	0.18455997	0.18414971	0.18372235	0.18327865	0.18281916	0.18234599	0.18185773	0.1813567	0.18084267	0.18031666	0.17977771	0.17922854	0.17866728	0.1780954	0.17751217	0.17691833	0.17631312	0.17569862	0.1750731	0.17443812	0.17379326	0.17313968	0.1724783	0.17181066	0.17113787	0.17046231	0.1697849	0.16910864	0.16843557	0.16776848	0.16710931	0.16645949	0.16581963	0.16518971	0.16456813	0.16395023
0.18874782	0.18842769	0.18814628	0.18788621	0.18763609	0.18738587	0.1871297	0.18686065	0.18657684	0.18627524	0.18595427	0.18561456	0.18525518	0.18487588	0.1844787	0.18406335	0.1836307	0.18318203	0.18271792	0.18223882	0.1817464	0.18124089	0.1807225	0.1801922	0.1796503	0.179097	0.17853269	0.17795756	0.17737174	0.1767757	0.1761671	0.17555016	0.17492184	0.17428377	0.17363608	0.17297874	0.17231435	0.17164126	0.17096347	0.17028055	0.16959617	0.16891134	0.16822885	0.16755131	0.16688015	0.16621877	0.16556713	0.16492683	0.16429591	0.16367298
0.18873161	0.18840815	0.18812302	0.18785837	0.18760389	0.18734933	0.18708752	0.18681394	0.18652463	0.18621701	0.18589155	0.18554562	0.18518054	0.18479593	0.18439293	0.18397248	0.18353403	0.18308055	0.1826107	0.18212709	0.1816301	0.18111947	0.18059729	0.18006283	0.179517	0.17896056	0.17839308	0.1778146	0.17722552	0.17662641	0.17601675	0.1753962	0.17476526	0.17412463	0.17347434	0.17281449	0.17214543	0.17146853	0.17078514	0.1700967	0.16940527	0.16871233	0.16802056	0.16733229	0.16665062	0.16597703	0.16531368	0.1646617	0.16402078	0.16338903
0.1887121	0.18838549	0.18809596	0.18782777	0.18756834	0.18730924	0.18704216	0.18676367	0.18646827	0.18615541	0.18582377	0.18547288	0.18510213	0.1847114	0.18430331	0.18387651	0.18343364	0.18297398	0.18249941	0.18201044	0.18150832	0.18099362	0.18046695	0.17992797	0.17937885	0.17881845	0.17824769	0.17766625	0.17707425	0.17647222	0.1758601	0.17523736	0.17460433	0.17396131	0.17330751	0.17264488	0.17197254	0.17129157	0.17060399	0.16991019	0.16921245	0.168512	0.16781132	0.16711374	0.16642076	0.16573502	0.16505924	0.16439563	0.16374245	0.16310142
0.18868838	0.18835834	0.18806452	0.18779303	0.18752931	0.18726465	0.18699305	0.18670833	0.18640798	0.18608989	0.18575218	0.1853961	0.18501961	0.18462367	0.18420975	0.18377706	0.18332835	0.18286356	0.18238385	0.18189037	0.18138292	0.1808637	0.18033205	0.17978936	0.17923585	0.17867161	0.17809774	0.17751288	0.17691767	0.17631306	0.17569777	0.17507304	0.17443761	0.17379169	0.17313555	0.17247026	0.17179506	0.1711116	0.17041944	0.16972053	0.16901687	0.16830921	0.16760042	0.16689314	0.16619006	0.16549316	0.16480485	0.16412854	0.16346359	0.16281152
0.1886608	0.18832743	0.18803059	0.18775433	0.1874864	0.18721691	0.18693978	0.18665028	0.18634504	0.18602127	0.18567759	0.18531545	0.18493262	0.1845317	0.18411186	0.18367389	0.18321991	0.18274902	0.18226366	0.18176538	0.1812528	0.18072847	0.18019271	0.17964508	0.17908761	0.1785201	0.17794213	0.17735371	0.17675623	0.17614853	0.17553094	0.17490372	0.17426597	0.17361769	0.17295972	0.17229125	0.17161319	0.1709266	0.17023078	0.16952755	0.16881773	0.16810498	0.16738857	0.16667268	0.16595933	0.16525102	0.16455096	0.16386136	0.16318345	0.16251867
0.18863067	0.188294	0.18799318	0.18771198	0.18744008	0.18716587	0.18688387	0.18658899	0.18627821	0.18594804	0.18559933	0.18523145	0.1848429	0.18443605	0.18401021	0.18356648	0.1831064	0.18263102	0.18213996	0.18163633	0.181119	0.18059	0.18004903	0.17949796	0.1789356	0.17836408	0.17778212	0.17719106	0.17659011	0.17597947	0.17535928	0.17472878	0.17408937	0.17343897	0.17277887	0.17210826	0.17142794	0.17073806	0.17003897	0.16933122	0.16861725	0.16789776	0.16717525	0.16645122	0.16572797	0.16500935	0.16429728	0.16359463	0.16290332	0.16222604
0.18859623	0.18825614	0.18795222	0.18766728	0.1873897	0.18711133	0.18682373	0.18652403	0.18620712	0.18587223	0.18551773	0.18514353	0.18474963	0.18433723	0.18390523	0.18345636	0.18299085	0.18250939	0.18201327	0.18150409	0.18098167	0.18044727	0.17990226	0.1793465	0.17878035	0.17820376	0.177619	0.17702377	0.17641932	0.17580625	0.17518337	0.17455062	0.17390822	0.17325614	0.17259358	0.17192113	0.17123803	0.17054534	0.16984321	0.16913229	0.16841373	0.16768914	0.16695963	0.16622804	0.16549635	0.16476691	0.1640433	0.16332792	0.16262338	0.16193289
0.18855914	0.18821546	0.18790728	0.18761845	0.1873374	0.18705383	0.18676162	0.18645582	0.18613389	0.18579336	0.18543315	0.18505347	0.18465361	0.18423498	0.18379784	0.18334302	0.182872	0.18238533	0.18188307	0.18136835	0.18084133	0.18030211	0.17975181	0.17919132	0.17862101	0.17804104	0.17745128	0.17685306	0.17624538	0.17562906	0.17500342	0.17436776	0.17372349	0.17306884	0.17240413	0.17172927	0.17104363	0.17034891	0.16964436	0.16893044	0.16820726	0.16747808	0.16674319	0.16600451	0.16526374	0.16452578	0.16379085	0.16306354	0.16234577	0.16163972
0.18851922	0.1881727	0.18786108	0.18756764	0.1872823	0.18699338	0.18669698	0.18638548	0.18605798	0.18571201	0.18534616	0.18496037	0.18455549	0.18413094	0.18368751	0.18322766	0.18275021	0.18225801	0.18175131	0.18123105	0.1806977	0.1801539	0.17959853	0.17903364	0.17845851	0.17787397	0.1772806	0.1766784	0.17606804	0.17544831	0.17481929	0.17418179	0.17353478	0.17287797	0.17221104	0.17153385	0.17084719	0.17014964	0.16944215	0.16872467	0.16799861	0.16726425	0.1665242	0.16577901	0.16503084	0.16428363	0.16353874	0.16279885	0.16206804	0.161349
0.18847726	0.18812734	0.18781178	0.18751484	0.18722418	0.18693101	0.18662894	0.18631254	0.1859803	0.18562812	0.18525735	0.18486604	0.1844543	0.18402426	0.18357545	0.18310961	0.18262695	0.18212843	0.18161601	0.18109035	0.1805529	0.1800034	0.17944355	0.17887318	0.17829418	0.17770562	0.17710823	0.17650145	0.17588785	0.17526448	0.17463255	0.17399243	0.17334282	0.17268355	0.17201436	0.17133528	0.17064619	0.16994616	0.16923636	0.16851619	0.16778725	0.16704918	0.16630413	0.16555288	0.16479823	0.16404167	0.1632865	0.16253605	0.16179313	0.16105947
0.18843235	0.18808	0.1877608	0.18745968	0.18716457	0.18686654	0.18655977	0.18623853	0.18589987	0.18554257	0.18516581	0.1847688	0.18435165	0.18391615	0.18346173	0.18298957	0.18250115	0.18199778	0.1814799	0.18094869	0.18040583	0.17985117	0.17928657	0.17871132	0.17812717	0.17753458	0.17693314	0.17632341	0.17570515	0.17507905	0.1744437	0.17380042	0.17314783	0.1724864	0.17181528	0.17113373	0.17044227	0.1697405	0.16902833	0.1683055	0.16757327	0.16683173	0.16608204	0.16532522	0.16456398	0.16380006	0.16303605	0.16227433	0.16151838	0.16077198
0.18838638	0.18803008	0.18770762	0.18740243	0.18710327	0.18680075	0.18648878	0.18616156	0.1858185	0.18545601	0.18507367	0.18467066	0.18424855	0.18380699	0.18334666	0.18286929	0.1823753	0.1818659	0.18134268	0.18080623	0.18025798	0.1796979	0.17912841	0.17854881	0.17795968	0.17736247	0.17675683	0.1761433	0.17552128	0.17489153	0.17425354	0.17360732	0.17295161	0.17228746	0.17161395	0.17093012	0.1702365	0.16953273	0.16881768	0.16809282	0.16735756	0.16661257	0.16585916	0.16509733	0.16433066	0.16355893	0.16278574	0.16201417	0.1612465	0.16048712
0.18833864	0.18797946	0.18765318	0.18734394	0.18704003	0.18673319	0.18641613	0.1860849	0.18573602	0.18536803	0.18498048	0.18457195	0.18414415	0.18369716	0.18323107	0.18274795	0.18224837	0.18173335	0.18120468	0.18066323	0.18010938	0.17954478	0.17896979	0.17838481	0.1777918	0.17719042	0.17658052	0.17596264	0.17533642	0.17470294	0.17406139	0.17341226	0.17275408	0.17208698	0.17141116	0.17072517	0.17002892	0.1693227	0.16860637	0.16787842	0.1671403	0.1663923	0.16563468	0.16486832	0.16409533	0.16331762	0.16253638	0.1617552	0.16097689	0.16020432
0.18828964	0.18792786	0.18759775	0.1872845	0.18697643	0.18666497	0.18634313	0.18600729	0.18565278	0.18527964	0.18488652	0.1844731	0.1840394	0.18358645	0.18311492	0.18262683	0.18212187	0.18160161	0.18106717	0.18052071	0.17996177	0.17939168	0.17881191	0.17822242	0.17762458	0.17701818	0.17640382	0.17578156	0.17515215	0.17451434	0.17387009	0.17321709	0.17255586	0.17188603	0.17120706	0.17051934	0.16982067	0.16911188	0.16839293	0.16766337	0.16692229	0.16617116	0.16540965	0.16463955	0.16386127	0.16307697	0.16228855	0.16149884	0.16070971	0.15992488
0.18823996	0.18787503	0.1875419	0.18722478	0.18691292	0.18659672	0.18627	0.18592854	0.18556938	0.18519142	0.1847927	0.18437432	0.18393533	0.18347716	0.1830006	0.18250608	0.18199596	0.18146998	0.18093082	0.18037906	0.17981483	0.17924058	0.1786552	0.17806101	0.17745806	0.17684719	0.17622791	0.1756022	0.174968	0.17432776	0.17367886	0.17302296	0.1723582	0.17168549	0.17100394	0.17031251	0.1696121	0.16890094	0.1681796	0.16744691	0.16670349	0.16594929	0.16518493	0.16441081	0.16362816	0.16283736	0.16204166	0.16124329	0.16044456	0.1596486
0.18819034	0.18782221	0.18748544	0.18716475	0.1868487	0.18652825	0.18619761	0.18585072	0.18548733	0.18510368	0.18469973	0.18427636	0.18383208	0.18336782	0.18288599	0.18238646	0.18187162	0.18134058	0.18079612	0.18023893	0.17967016	0.17908986	0.17850038	0.17790085	0.1772933	0.17667861	0.17605515	0.1754246	0.17478755	0.17414239	0.17348997	0.17283005	0.17216209	0.17148611	0.17080154	0.17010804	0.16940428	0.16869164	0.16796699	0.16723225	0.16648564	0.16572899	0.1649611	0.16418311	0.16339499	0.16259947	0.16179723	0.1609903	0.16018212	0.15937494
0.18814069	0.18777002	0.18742996	0.18710569	0.18678525	0.18646023	0.18612507	0.18577443	0.18540588	0.18501735	0.1846086	0.18417986	0.18373062	0.18326193	0.18277445	0.18226984	0.18174952	0.1812138	0.18066382	0.1801017	0.17952764	0.17894298	0.17834863	0.1777445	0.17713234	0.17651227	0.17588496	0.17525095	0.1746087	0.17395976	0.17330414	0.17264047	0.17196918	0.17128962	0.17060229	0.1699051	0.16919902	0.16848293	0.16775578	0.16701831	0.16626921	0.16550863	0.16473807	0.16395596	0.1631641	0.16236281	0.1615545	0.1607407	0.1599235	0.15910567
0.18809181	0.1877181	0.18737529	0.18704684	0.18672305	0.18639451	0.18605414	0.18569887	0.1853258	0.18493214	0.18451937	0.18408547	0.18363133	0.1831576	0.18266585	0.18215615	0.18163031	0.18108967	0.18053508	0.17996764	0.17938913	0.17879924	0.17820062	0.17759183	0.17697531	0.17635109	0.17571998	0.17508075	0.17443448	0.17378154	0.17312136	0.1724549	0.1717793	0.17109677	0.17040604	0.16970608	0.16899693	0.16827741	0.16754737	0.16680658	0.16605487	0.16529195	0.16451725	0.16373147	0.16293538	0.16212939	0.1613149	0.16049355	0.15966807	0.15884115
0.18804467	0.18766752	0.18732142	0.18699023	0.18666281	0.18632963	0.18598562	0.1856263	0.1852481	0.18485063	0.18443269	0.1839939	0.18353471	0.1830564	0.18255955	0.18204543	0.18151487	0.18096977	0.18041039	0.17983831	0.17925516	0.178661	0.17805715	0.17744443	0.17682406	0.17619503	0.17555897	0.1749159	0.17426607	0.17360862	0.172945	0.17227374	0.17159522	0.17090863	0.17021433	0.16951108	0.16879846	0.16807592	0.1673433	0.16659927	0.16584441	0.16507807	0.1642994	0.16351032	0.16270964	0.16189873	0.16107817	0.16025066	0.15941718	0.15857972
0.18799922	0.18761964	0.18727052	0.18693542	0.18660462	0.18626764	0.18591948	0.185556	0.18517405	0.18477207	0.18434958	0.18390658	0.18344285	0.18295997	0.18245836	0.18193933	0.18140462	0.18085472	0.18029109	0.17971459	0.17912696	0.17852834	0.17792016	0.17730287	0.1766783	0.17604521	0.17540452	0.17475727	0.17410296	0.17344233	0.17277451	0.17209896	0.17141715	0.17072704	0.17002887	0.16932198	0.168606	0.1678805	0.16714361	0.16639718	0.16563809	0.16486901	0.16408667	0.16329402	0.16248818	0.16167238	0.1608463	0.16001202	0.15917085	0.15832514
0.1879555	0.18757385	0.187222	0.18688366	0.18654874	0.18620883	0.18585609	0.18548915	0.18510306	0.18469663	0.18426996	0.18382265	0.18335477	0.1828676	0.18236181	0.18183875	0.18129952	0.18074611	0.18017761	0.17959742	0.17900501	0.17840284	0.17778988	0.17716852	0.17653945	0.1759021	0.17525771	0.17460707	0.17394847	0.17328408	0.17261171	0.17193282	0.17124692	0.17055336	0.16985154	0.16914055	0.16842076	0.16769136	0.1669513	0.16620086	0.16543913	0.16466519	0.16387948	0.1630817	0.16227224	0.16145135	0.16062015	0.15977913	0.15893018	0.15807551
0.18791598	0.18753189	0.1871765	0.1868358	0.1864975	0.1861534	0.18579826	0.18542656	0.18503639	0.18462658	0.184196	0.18374425	0.18327262	0.18278137	0.18227194	0.1817448	0.18120135	0.18064302	0.18007149	0.17948674	0.17889048	0.17828433	0.17766798	0.17704326	0.17641006	0.17576897	0.17512071	0.17446569	0.17380339	0.17313422	0.17245889	0.17177598	0.17108622	0.17038795	0.16968226	0.16896793	0.1682443	0.1675111	0.16676718	0.16601259	0.16524684	0.16446927	0.16367902	0.162877	0.16206321	0.1612367	0.16039978	0.15955272	0.15869614	0.15783319
0.18787894	0.18749279	0.18713546	0.18679169	0.18644997	0.18610358	0.18574432	0.18536937	0.18497561	0.18456173	0.18412754	0.18367237	0.18319704	0.18270198	0.18218854	0.18165752	0.18111098	0.180549	0.17997333	0.17938524	0.17878552	0.17817532	0.17755583	0.17692715	0.17629024	0.17564546	0.1749933	0.17433403	0.1736682	0.17299618	0.17231652	0.17162944	0.17093587	0.17023431	0.16952457	0.1688053	0.16807835	0.1673405	0.16659257	0.1658339	0.1650638	0.16428135	0.163488	0.16268124	0.16186218	0.16103053	0.16018789	0.1593334	0.15847038	0.15759894
0.18784697	0.18745849	0.18709815	0.18675227	0.18640849	0.18605818	0.18569642	0.18531805	0.18492118	0.18450353	0.18406604	0.18360735	0.18312857	0.18263009	0.18211314	0.181579	0.18102896	0.18046382	0.17988485	0.17929329	0.17869039	0.17807671	0.17745376	0.17682208	0.17618166	0.17553338	0.1748777	0.17421518	0.17354596	0.17286974	0.17218655	0.1714961	0.17079806	0.17009233	0.16937803	0.16865584	0.16792378	0.16718219	0.16643003	0.16566652	0.16489187	0.16410547	0.16330624	0.16249487	0.16167027	0.16083378	0.15998459	0.15912375	0.15825316	0.15737344
0.18782014	0.18743017	0.18706782	0.18671864	0.18637192	0.18601882	0.18565413	0.18527278	0.18487284	0.18445256	0.18401226	0.18355006	0.18306792	0.18256685	0.18204713	0.18150994	0.18095617	0.1803887	0.17980643	0.17921221	0.17860678	0.17798972	0.17736384	0.17672883	0.17608479	0.17543378	0.1747756	0.17410928	0.17343673	0.17275657	0.17207026	0.17137595	0.17067444	0.16996416	0.16924614	0.16851929	0.16778307	0.16703704	0.1662804	0.16551298	0.1647333	0.16394171	0.16313781	0.16232044	0.16149074	0.16064806	0.15979263	0.15892479	0.15804656	0.1571582
0.18779942	0.18740702	0.1870425	0.18669169	0.18634239	0.18598735	0.18561882	0.18523565	0.18483225	0.18440986	0.18396598	0.18350208	0.18301745	0.18251324	0.1819907	0.1814507	0.180895	0.18032469	0.17974025	0.17914328	0.17853442	0.17791593	0.17728698	0.1766493	0.17600319	0.17534901	0.1746873	0.17401849	0.1733425	0.1726593	0.1719692	0.17127143	0.17056593	0.16985202	0.16913041	0.1683989	0.16765867	0.16690773	0.16614613	0.1653734	0.16458929	0.16379191	0.16298282	0.16215995	0.16132435	0.16047496	0.1596128	0.15873781	0.15785195	0.15695491
0.1877853	0.18739128	0.18702477	0.18667194	0.18632083	0.18596318	0.18559301	0.18520635	0.18480152	0.18437615	0.18392992	0.18346323	0.18297637	0.18246995	0.18194501	0.1814033	0.18084541	0.18027203	0.17968565	0.17908677	0.17847621	0.17785549	0.17722425	0.17658427	0.17593566	0.1752791	0.17461519	0.17394409	0.17326519	0.17257842	0.17188528	0.17118368	0.17047486	0.16975752	0.16903096	0.16829568	0.16755073	0.16679597	0.1660294	0.16525118	0.16446182	0.16365881	0.16284361	0.1620147	0.16117245	0.16031697	0.15944725	0.1585652	0.15767086	0.15676466
0.18777749	0.187383	0.18701531	0.18666032	0.18630698	0.18594748	0.18557563	0.18518725	0.18477955	0.18435262	0.18390417	0.18343577	0.18294632	0.18243846	0.18191215	0.18136835	0.1808083	0.18023363	0.17964585	0.1790451	0.17843309	0.17781019	0.17717656	0.1765354	0.17588487	0.17522644	0.17456035	0.17388624	0.17320538	0.17251593	0.17181998	0.17111564	0.1704029	0.16968179	0.16895181	0.16821228	0.16746268	0.16670221	0.16593117	0.1651482	0.16435254	0.16354433	0.16272268	0.1618874	0.16103835	0.16017592	0.15929863	0.15840894	0.15750596	0.15659006
0.18777953	0.18738288	0.18701363	0.18665765	0.18630287	0.18594137	0.1855679	0.18517765	0.18476811	0.18434018	0.18388945	0.18341966	0.18292908	0.18241978	0.18189189	0.18134639	0.18078594	0.18020965	0.17962041	0.17901888	0.17840494	0.17778097	0.1771472	0.17650384	0.17585212	0.17519188	0.17452383	0.17384902	0.17316492	0.1724739	0.1717745	0.17106739	0.1703515	0.16962785	0.16889372	0.16815044	0.16739602	0.16663066	0.16585425	0.1650658	0.16426429	0.16344948	0.16262168	0.16177978	0.16092396	0.16005297	0.15916777	0.15826961	0.15735757	0.15643334
0.18778974	0.18739228	0.18702199	0.18666479	0.18630868	0.18594597	0.18557116	0.1851792	0.18476948	0.18433854	0.18388772	0.18341602	0.18292442	0.18241411	0.18188605	0.18133952	0.180778	0.18020096	0.1796108	0.1790089	0.17839508	0.17777017	0.17713489	0.17649043	0.17583817	0.17517754	0.17450759	0.17383088	0.17314565	0.17245242	0.17175123	0.17104174	0.17032318	0.1695953	0.16885754	0.16811052	0.16735223	0.16658224	0.16580084	0.16500637	0.16419905	0.1633786	0.16254345	0.16169426	0.16083068	0.15995225	0.15905908	0.15815134	0.15722999	0.15629554
0.18780981	0.1874117	0.18704055	0.18668261	0.18632531	0.18596187	0.18558538	0.18519306	0.18478242	0.18435073	0.18389906	0.18342687	0.18293488	0.18242401	0.18189448	0.18134816	0.18078598	0.18020976	0.1796195	0.17901692	0.17840248	0.17777747	0.17714277	0.17649868	0.1758453	0.17518328	0.17451334	0.17383522	0.17314905	0.17245427	0.17175123	0.1710389	0.17031826	0.1695881	0.16884702	0.16809535	0.16733292	0.16655841	0.16577205	0.16497219	0.16415854	0.16333145	0.1624891	0.16163269	0.16076154	0.15987395	0.15897231	0.15805554	0.15712427	0.15617871
0.18784046	0.18744183	0.18707073	0.18671153	0.1863544	0.18598959	0.1856128	0.18522023	0.1848084	0.18437685	0.18392485	0.18345177	0.18295969	0.18244883	0.18191972	0.18137364	0.18081191	0.18023574	0.17964588	0.17904365	0.17843023	0.17780516	0.17717065	0.17652652	0.1758734	0.17521212	0.1745412	0.17386287	0.17317559	0.17248023	0.1717756	0.17106181	0.17033905	0.16960579	0.16886233	0.16810706	0.16734096	0.16656192	0.16577017	0.16496447	0.16414486	0.16331135	0.1624623	0.16159767	0.16071758	0.15982196	0.15891063	0.15798381	0.15704238	0.15608606
0.1878827	0.18748397	0.1871126	0.18675318	0.1863952	0.18603055	0.18565348	0.18525982	0.1848484	0.18441656	0.18396524	0.18349306	0.18300107	0.18249059	0.1819616	0.1814165	0.18085626	0.18028097	0.17969134	0.17909017	0.1784775	0.1778535	0.17722072	0.17657766	0.17592463	0.17526364	0.17459384	0.1739155	0.17322794	0.17253229	0.17182633	0.17111135	0.17038628	0.16965203	0.16890505	0.16814697	0.16737682	0.16659406	0.16579744	0.16498645	0.16416062	0.16331989	0.16246364	0.16159189	0.16070296	0.15979812	0.1588772	0.15793979	0.1569875	0.15601975
0.18793716	0.18753892	0.1871669	0.18680769	0.18644992	0.18608516	0.18570852	0.18531594	0.18490432	0.18447371	0.18402135	0.18355058	0.1830593	0.18254995	0.18202275	0.181479	0.1809187	0.18034527	0.17975813	0.17915791	0.17854744	0.17792453	0.17729282	0.17665084	0.17599943	0.17533964	0.17467043	0.1739926	0.17330667	0.17261031	0.17190458	0.17118919	0.17046271	0.16972601	0.16897729	0.16821659	0.16744295	0.16665548	0.16585419	0.16503808	0.16420692	0.16335902	0.16249576	0.16161582	0.16071847	0.15980458	0.15887329	0.15792605	0.1569615	0.15598147
0.18800491	0.1876071	0.18723528	0.18687648	0.18651894	0.1861548	0.185779	0.1853863	0.18497574	0.18454528	0.18409543	0.18362543	0.18313605	0.18262807	0.18210214	0.18156041	0.18100204	0.18043056	0.17984514	0.179248	0.17863858	0.17801937	0.17738894	0.17674929	0.17609993	0.1754418	0.17477426	0.17409746	0.1734123	0.17271677	0.17201123	0.17129597	0.1705688	0.16983032	0.16908014	0.16831714	0.16754054	0.16674978	0.16594422	0.16512251	0.16428545	0.16343199	0.16256043	0.16167235	0.16076648	0.15984315	0.15890172	0.15794271	0.15696716	0.15597501
0.18808562	0.18768865	0.18731844	0.1869602	0.18660319	0.18624017	0.18586463	0.18547335	0.1850642	0.18463524	0.18418649	0.18371823	0.18323085	0.18272455	0.18220165	0.18166202	0.18110704	0.1805374	0.17995502	0.17936042	0.17875391	0.17813693	0.1775093	0.1768727	0.17622584	0.17557028	0.17490464	0.17423004	0.17354569	0.17285159	0.17214742	0.17143154	0.17070541	0.16996661	0.16921493	0.16844991	0.16767079	0.16687682	0.16606733	0.16524078	0.16439864	0.16353816	0.16266027	0.16176444	0.16084981	0.15991595	0.15896454	0.15799403	0.15700646	0.15600145
0.18818158	0.18778577	0.18741621	0.1870591	0.18670338	0.18634176	0.18596807	0.18557751	0.18516988	0.18474329	0.18429662	0.18383065	0.18334566	0.18284243	0.18232185	0.18178514	0.18123296	0.18066691	0.18008734	0.17949636	0.1788933	0.17827994	0.17765573	0.17702177	0.17637907	0.17572547	0.17506325	0.17439124	0.17370918	0.17301702	0.17231393	0.17159967	0.17087342	0.17013463	0.16938254	0.16861612	0.16783518	0.16703802	0.16622545	0.16539541	0.16454658	0.16368058	0.16279611	0.16189173	0.16096881	0.16002603	0.15906435	0.15808207	0.15708202	0.15606381
0.18829283	0.18789819	0.18752992	0.18717484	0.18682025	0.18646024	0.18608806	0.18570046	0.18529499	0.18487024	0.18442589	0.18396261	0.18348122	0.18298072	0.182463	0.18192948	0.18138154	0.18081954	0.18024382	0.17965607	0.17905766	0.1784482	0.17782769	0.17719825	0.17655823	0.17590916	0.17525011	0.17458123	0.17390242	0.17321233	0.17251137	0.17179823	0.17107317	0.17033547	0.1695836	0.16881675	0.16803417	0.16723515	0.16641825	0.16558465	0.1647324	0.16386095	0.16296887	0.16205803	0.16112547	0.16017348	0.15920141	0.15820879	0.15719578	0.15616377
0.18842003	0.188027	0.1876609	0.18730699	0.18695484	0.18659678	0.18622684	0.1858412	0.18543905	0.18501669	0.1845755	0.18411523	0.18363672	0.18314028	0.1826266	0.18209732	0.18155366	0.1809952	0.18042457	0.1798408	0.17924702	0.17864215	0.17802712	0.1774012	0.1767659	0.17612106	0.17546557	0.17479987	0.17412484	0.17343855	0.1727405	0.17203003	0.17130694	0.17056984	0.16981822	0.16905165	0.16826835	0.16746765	0.1666492	0.16581163	0.1649557	0.1640784	0.16318148	0.16226229	0.16132244	0.16036092	0.15937802	0.15837406	0.15734898	0.15630437
0.18856344	0.18817216	0.18780842	0.18745673	0.18710697	0.1867516	0.18638414	0.18600163	0.18560159	0.18518284	0.18474519	0.18428904	0.18381393	0.18332168	0.18281268	0.1822874	0.18174835	0.18119538	0.18062946	0.18005152	0.17946208	0.17886204	0.17825162	0.1776315	0.17700097	0.17636064	0.17571065	0.17504981	0.17437825	0.17369574	0.1730014	0.1722937	0.17157239	0.17083824	0.17008767	0.16932115	0.16853815	0.16773659	0.16691658	0.1660769	0.16521637	0.16433543	0.16343257	0.16250728	0.16155976	0.16058949	0.15959664	0.1585815	0.15754358	0.15648547
0.18872398	0.18833569	0.18797423	0.18762478	0.187278	0.18692517	0.18656099	0.18618134	0.18578497	0.18537024	0.18493652	0.18448386	0.18401378	0.18352547	0.18302119	0.18250215	0.18196717	0.18141931	0.18085912	0.18028688	0.17970312	0.17910886	0.17850405	0.17788947	0.17726445	0.17662999	0.17598431	0.17532846	0.17466259	0.1739837	0.17329307	0.17258927	0.17187181	0.171139	0.17039075	0.1696262	0.16884343	0.1680419	0.16722089	0.16637933	0.16551629	0.16463146	0.16372399	0.1627926	0.16183811	0.16085956	0.15985717	0.15883112	0.15778191	0.15670985
0.18890233	0.1885168	0.18815814	0.18781199	0.18746784	0.18711801	0.18675727	0.18638116	0.18598881	0.18557711	0.18514854	0.1847008	0.18423516	0.1837522	0.18325305	0.18273821	0.18221025	0.18166816	0.18111338	0.1805475	0.1799699	0.179382	0.17878325	0.1781748	0.17755613	0.17692661	0.17628726	0.17563719	0.17497586	0.17430243	0.17361619	0.17291638	0.1722028	0.1714741	0.17072888	0.16996583	0.16918471	0.16838399	0.16756278	0.16672044	0.165855	0.16496673	0.16405517	0.1631188	0.16215795	0.16117196	0.16016059	0.15912433	0.15806365	0.15697886
0.18909828	0.18871559	0.18836012	0.1880174	0.18767646	0.18733099	0.18697342	0.18660173	0.18621331	0.18580648	0.18538217	0.18493932	0.18447924	0.18400139	0.18350741	0.18299916	0.18247691	0.18194097	0.18139274	0.18083286	0.180262	0.17968033	0.17908852	0.17848632	0.17787436	0.1772522	0.17661881	0.17597473	0.17531882	0.17465158	0.17397052	0.17327578	0.17256622	0.17184126	0.17109947	0.17033973	0.16955964	0.16876087	0.16794015	0.16709726	0.16623142	0.16534147	0.16442642	0.16348532	0.16251907	0.16152637	0.16050687	0.1594612	0.15839013	0.15729314
0.18931231	0.18893376	0.18858147	0.18824233	0.1879057	0.18756321	0.18721047	0.18684277	0.18645883	0.18605694	0.18563731	0.18519977	0.1847446	0.18427289	0.1837857	0.18328372	0.18276757	0.18223834	0.18169674	0.18114409	0.18057936	0.1800048	0.17942047	0.17882493	0.17822006	0.17760418	0.17697789	0.17633992	0.17569041	0.17502931	0.17435382	0.17366467	0.17296016	0.17223945	0.17150128	0.17074555	0.16996859	0.16917229	0.16835292	0.16751099	0.16664487	0.16575325	0.16483614	0.16389206	0.16292113	0.1619224	0.1608958	0.15984204	0.1587611	0.15765275
0.18954462	0.18917006	0.18882152	0.18848649	0.18815392	0.18781641	0.18746701	0.18710476	0.1867249	0.18632832	0.1859141	0.18548232	0.1850329	0.18456769	0.18408659	0.18359104	0.18308152	0.18255907	0.18202457	0.18147862	0.18092224	0.18035462	0.17977697	0.17918903	0.17859095	0.17798229	0.17736322	0.17673263	0.17608953	0.17543443	0.17476542	0.17408279	0.17338377	0.17266828	0.17193526	0.17118265	0.1704103	0.16961622	0.16879958	0.16795865	0.16709381	0.16620204	0.16528323	0.16433682	0.16336265	0.16235965	0.16132751	0.16026615	0.15917577	0.15805662
0.1897959	0.18942562	0.18908155	0.18875062	0.18842182	0.1880883	0.18774486	0.1873863	0.18701228	0.18662098	0.18621281	0.1857866	0.18534338	0.18488404	0.18440947	0.18392032	0.1834181	0.18290314	0.18237573	0.18183704	0.18128791	0.18072866	0.18015796	0.17957741	0.17898726	0.17838639	0.17777413	0.17715019	0.17651463	0.17586645	0.17520449	0.17452738	0.17383513	0.17312495	0.17239688	0.17164998	0.17088148	0.17009151	0.16927788	0.16844012	0.16757604	0.1666853	0.16576697	0.16481957	0.16384304	0.16283625	0.16179919	0.16073161	0.15963373	0.15850598
0.19006604	0.18969962	0.18936032	0.18903294	0.18870997	0.18838134	0.18804207	0.18768916	0.18732063	0.18693453	0.18653187	0.18611181	0.1856752	0.18522257	0.18475488	0.18427277	0.18377726	0.18326901	0.18274972	0.18221857	0.1816768	0.18112448	0.18056211	0.17998958	0.1794065	0.17881334	0.17820805	0.17759228	0.17696431	0.17632262	0.17566805	0.17499769	0.17431168	0.17360781	0.17288618	0.17214382	0.17138095	0.17059574	0.16978613	0.16895162	0.16809013	0.16720149	0.16628413	0.16533636	0.16435936	0.16335031	0.16230981	0.16123754	0.16013399	0.1589979
0.19035378	0.18999167	0.18965763	0.18933612	0.18901679	0.18869269	0.1883589	0.18801162	0.1876486	0.18726861	0.18687174	0.18645771	0.18602778	0.1855818	0.18512103	0.1846455	0.18415779	0.18365729	0.18314472	0.18262109	0.1820867	0.18154296	0.18098801	0.1804233	0.17984778	0.17926201	0.17866513	0.17805667	0.17743576	0.17680213	0.17615405	0.17549072	0.17481154	0.17411536	0.17339921	0.17266342	0.17190568	0.1711252	0.17032057	0.1694905	0.16863312	0.16774715	0.16683213	0.16588578	0.164909	0.16389921	0.16285685	0.1617815	0.16067281	0.15953091
0.19065943	0.19030324	0.18997338	0.18965705	0.18934287	0.18902439	0.18869558	0.1883536	0.18799621	0.18762232	0.18723163	0.18682426	0.18640018	0.18596089	0.18550667	0.185039	0.1845583	0.18406492	0.18355986	0.1830439	0.18251729	0.18198055	0.18143368	0.18087643	0.18030879	0.17973116	0.17914198	0.17854145	0.17792794	0.1773016	0.17666079	0.176005	0.17533284	0.17464206	0.17393333	0.17320448	0.17245269	0.17167786	0.17087927	0.17005396	0.16920102	0.16831952	0.16740784	0.16646409	0.16548842	0.16447976	0.16343692	0.16235945	0.161248	0.16010192
0.19098325	0.19063222	0.19030815	0.18999562	0.18968745	0.18937424	0.18905133	0.18871474	0.18836239	0.18799528	0.1876104	0.1872094	0.18679178	0.18635939	0.18591224	0.18545093	0.18497747	0.18449119	0.18399355	0.18348476	0.18296638	0.1824369	0.18189788	0.18134853	0.18078896	0.18021834	0.17963618	0.17904383	0.17843738	0.17781845	0.17718503	0.1765368	0.17587158	0.17518833	0.17448604	0.17376345	0.17301884	0.1722514	0.17145742	0.17063831	0.16979116	0.16891402	0.1680069	0.16706687	0.16609451	0.16508803	0.16404647	0.16296986	0.16185698	0.1607084
0.19132438	0.19097866	0.19065988	0.19035374	0.19005048	0.18974179	0.18942429	0.18909344	0.1887472	0.18838581	0.18800664	0.18761219	0.18720135	0.1867754	0.18633479	0.1858806	0.1854139	0.1849353	0.18444476	0.18394327	0.18343195	0.18290964	0.18237789	0.18183564	0.18128367	0.18072048	0.1801463	0.17955923	0.17896208	0.17835048	0.177724	0.17708237	0.17642465	0.17574896	0.17505413	0.17433794	0.17360076	0.17283958	0.17205265	0.1712398	0.1703988	0.16952798	0.16862544	0.16769145	0.16672316	0.16572064	0.16468199	0.16360718	0.16249526	0.16134574
0.19168228	0.1913422	0.19102845	0.19072796	0.19042931	0.19012728	0.1898149	0.18948998	0.18915004	0.18879306	0.18842107	0.18803218	0.1876272	0.1872085	0.18677376	0.18632679	0.1858662	0.18539444	0.1849106	0.1844167	0.18391216	0.1833973	0.18287168	0.1823372	0.18179141	0.18123534	0.18066874	0.18008924	0.17949867	0.17889401	0.17827447	0.17764017	0.17698893	0.1763207	0.17563297	0.17492421	0.17419365	0.17343983	0.17266075	0.17185417	0.17102027	0.17015576	0.16926011	0.16833174	0.16736987	0.16637188	0.16533737	0.16426715	0.16315728	0.16200985
0.19205502	0.19172156	0.19141379	0.19111791	0.19082579	0.19052845	0.1902217	0.18990205	0.18956803	0.18921685	0.1888502	0.18846707	0.18806903	0.18765527	0.187228	0.1867867	0.18633363	0.18586698	0.18539044	0.1849029	0.18440486	0.1838963	0.18337774	0.1828494	0.18231075	0.18176118	0.18120047	0.18062831	0.18004335	0.17944539	0.17883343	0.178206	0.17756195	0.17690018	0.17621934	0.17551784	0.17479473	0.17404811	0.17327604	0.17247698	0.1716502	0.17079332	0.16990484	0.16898423	0.16802916	0.16703781	0.16600996	0.16494338	0.16383925	0.16269515
0.19244409	0.19211568	0.19181438	0.19152385	0.19123681	0.19094533	0.19064352	0.1903292	0.18999992	0.1896554	0.18929425	0.188917	0.18852422	0.18811661	0.18769479	0.18725947	0.18681197	0.18635178	0.18588126	0.18539906	0.18490733	0.18440516	0.183893	0.18336996	0.18283716	0.1822944	0.18174002	0.18117325	0.18059474	0.18000299	0.17939685	0.17877604	0.17813861	0.17748323	0.17680982	0.17611496	0.17539892	0.17465913	0.17389426	0.17310397	0.17228535	0.17143613	0.17055634	0.16964346	0.16869569	0.1677119	0.16669178	0.16563284	0.16453479	0.16339645
0.19284585	0.1925244	0.19222754	0.19194369	0.19166137	0.19137526	0.19107902	0.1907701	0.19044632	0.19010647	0.1897507	0.18937828	0.18899089	0.18858908	0.1881725	0.18774271	0.18730058	0.18684606	0.18638039	0.18590458	0.18541786	0.18492115	0.18441342	0.18389705	0.18336901	0.182832	0.18228246	0.18172203	0.18114847	0.18056232	0.17996238	0.17934719	0.17871486	0.17806706	0.17739904	0.17671096	0.1760022	0.17527053	0.17451301	0.17373033	0.17291889	0.17207873	0.17120707	0.17030293	0.16936438	0.16838941	0.16737889	0.16632852	0.16523835	0.16410758
0.19326144	0.19294575	0.1926553	0.19237623	0.1920999	0.1918183	0.19152719	0.19122261	0.19090399	0.1905688	0.19021773	0.18985099	0.18946776	0.18907043	0.18865931	0.18823418	0.18779707	0.18734741	0.18688643	0.1864155	0.18593359	0.1854411	0.18493888	0.18442634	0.18390396	0.18337044	0.18282604	0.18226969	0.18170217	0.18112049	0.18052524	0.17991519	0.17928904	0.17864594	0.17798492	0.17730284	0.17660022	0.17587471	0.17512567	0.17435029	0.17354721	0.17271578	0.17185391	0.17095849	0.17002943	0.16906483	0.16806361	0.16702342	0.16594371	0.16482323
0.19368885	0.19337898	0.19309437	0.1928209	0.19254899	0.19227274	0.1919859	0.19168615	0.19137149	0.19104126	0.19069433	0.19033223	0.18995363	0.18956062	0.18915287	0.18873239	0.18829878	0.18785386	0.18739738	0.18693008	0.18645158	0.18596384	0.1854653	0.18495625	0.18443742	0.18390776	0.18336731	0.18281521	0.18225026	0.18167394	0.1810827	0.180477	0.1798552	0.1792177	0.17856136	0.17788526	0.17718858	0.17647013	0.17572764	0.17495975	0.174165	0.17334233	0.17248929	0.17160413	0.17068547	0.16973193	0.16874118	0.16771263	0.16664436	0.16553459
0.19412613	0.19382232	0.19354364	0.19327524	0.19300854	0.192736	0.19245428	0.19215876	0.19184804	0.1915212	0.1911793	0.19081989	0.19044545	0.19005623	0.18965206	0.18923521	0.18880531	0.18836333	0.18790993	0.18744493	0.18697077	0.18648459	0.18598934	0.18548366	0.1849679	0.18444088	0.18390295	0.18335405	0.18279286	0.18221843	0.18163058	0.18102857	0.18041101	0.17977709	0.17912552	0.17845444	0.17776376	0.17705062	0.17631477	0.17555478	0.17476836	0.17395368	0.17310959	0.17223442	0.17132661	0.17038414	0.16940603	0.16838944	0.16733292	0.16623703
0.19457276	0.19427516	0.19400176	0.19373807	0.19347633	0.19320801	0.19293013	0.1926379	0.19233161	0.19200878	0.19166908	0.19131294	0.19094172	0.19055517	0.1901544	0.18973953	0.1893127	0.18887301	0.188422	0.18795952	0.18748689	0.1870032	0.18650952	0.18600571	0.1854917	0.18496609	0.1844299	0.18388364	0.18332388	0.1827519	0.18216655	0.18156675	0.18095253	0.18032119	0.17967299	0.17900656	0.17832007	0.17761269	0.17688334	0.17612952	0.17535043	0.17454399	0.17370911	0.17284423	0.17194733	0.17101708	0.17005065	0.16904706	0.16800484	0.16692269
0.195028	0.19473633	0.19446708	0.1942089	0.19395086	0.19368643	0.19341141	0.19312362	0.19282007	0.19249922	0.19216266	0.19180939	0.19144008	0.19105566	0.1906563	0.19024399	0.18981805	0.18938048	0.18893021	0.18846908	0.18799806	0.18751502	0.1870223	0.18651944	0.1860055	0.18548091	0.18494627	0.18439957	0.18384136	0.18327036	0.18268578	0.18208842	0.18147524	0.18084648	0.18020147	0.17953752	0.17885482	0.17815244	0.17742807	0.17667979	0.17590806	0.17510954	0.17428324	0.17342833	0.17254245	0.1716233	0.17066965	0.16968042	0.1686521	0.16758652
0.19548835	0.19520271	0.1949394	0.19468474	0.19443077	0.19417009	0.1938978	0.19361262	0.19331087	0.1929929	0.19265805	0.19230622	0.1919387	0.19155571	0.1911577	0.19074559	0.19032083	0.18988349	0.18943357	0.18897307	0.18850118	0.18801865	0.1875258	0.18702221	0.18650857	0.18598324	0.18544692	0.18490049	0.1843417	0.18377054	0.18318653	0.18258917	0.18197659	0.18134922	0.18070546	0.18004435	0.17936465	0.17866537	0.17794469	0.17720255	0.17643604	0.175645	0.17482737	0.17398122	0.17310551	0.1721985	0.17125747	0.17028236	0.16927028	0.16821936
0.19595389	0.19567442	0.19541505	0.19516501	0.19491373	0.19465634	0.19438693	0.19410294	0.19380374	0.19348669	0.1931534	0.19280274	0.19243534	0.19205236	0.19165507	0.19124293	0.19081758	0.19037956	0.18992943	0.18946785	0.1889947	0.18851113	0.18801641	0.18751116	0.1869958	0.1864698	0.18593186	0.1853833	0.18482326	0.18425006	0.18366534	0.18306664	0.18245412	0.18182588	0.18118253	0.18052232	0.17984459	0.1791473	0.17843075	0.17769223	0.17693155	0.17614605	0.17533635	0.17449942	0.17363384	0.17273816	0.17181009	0.17084868	0.16985191	0.16881761
0.19642352	0.19614872	0.19589472	0.19564758	0.19539951	0.19514462	0.19487666	0.19459423	0.19429573	0.1939801	0.19364637	0.19329578	0.1929282	0.19254494	0.19214612	0.1917333	0.19130671	0.190867	0.19041523	0.18995194	0.18947613	0.18899009	0.18849312	0.18798487	0.1874663	0.18693717	0.18639684	0.1858446	0.18528181	0.18470672	0.18411884	0.1835179	0.18290357	0.18227422	0.18162978	0.18096942	0.18029171	0.17959625	0.17888176	0.17814612	0.17738982	0.17661107	0.17580643	0.17497751	0.1741211	0.17323619	0.17232081	0.17137325	0.17039168	0.16937467
0.1968941	0.19662486	0.19637428	0.1961309	0.19588512	0.19563106	0.19536519	0.19508356	0.19478533	0.19446908	0.19413505	0.19378382	0.19341564	0.19303069	0.19262984	0.192215	0.19178618	0.19134364	0.19088858	0.19042173	0.18994309	0.18945318	0.18895164	0.18843988	0.18791732	0.18738352	0.18683898	0.18628317	0.18571615	0.1851366	0.18454526	0.18394044	0.18332301	0.18269145	0.18204492	0.18138263	0.18070415	0.18000785	0.17929432	0.17856108	0.1778075	0.17703204	0.1762349	0.17541237	0.17456426	0.17368922	0.17278557	0.1718515	0.17088486	0.1698848
0.19736597	0.19710127	0.19685408	0.19661349	0.19636977	0.19611731	0.19585133	0.19556999	0.19527102	0.19495454	0.1946191	0.1942654	0.19389495	0.19350792	0.19310474	0.19268622	0.19225338	0.19180757	0.19134793	0.19087625	0.19039375	0.18989837	0.18939224	0.18887454	0.18834692	0.18780752	0.18725726	0.1866957	0.18612279	0.18553856	0.18494152	0.18433183	0.18370996	0.18307383	0.18242362	0.18175912	0.18107864	0.1803815	0.17966703	0.17893454	0.17818251	0.1774106	0.17661682	0.17580014	0.17496002	0.17409396	0.17320108	0.17227927	0.17132749	0.17034364
0.19783711	0.1975762	0.19733247	0.1970942	0.1968514	0.19659942	0.19633333	0.19605163	0.19575065	0.195432	0.19509473	0.19473936	0.194365	0.19397423	0.19356728	0.1931448	0.19270688	0.1922559	0.19179125	0.1913143	0.1908243	0.19032365	0.18981156	0.18928719	0.18875228	0.18820643	0.18764922	0.18708116	0.18650141	0.1859099	0.18530694	0.18469107	0.18406288	0.18342167	0.18276608	0.18209708	0.1814127	0.18071318	0.17999649	0.17926331	0.17851204	0.17774118	0.17695063	0.1761384	0.17530455	0.17444637	0.173563	0.17265318	0.17171496	0.17074627
0.19830544	0.19804874	0.19780764	0.1975702	0.19732851	0.19707617	0.1968091	0.19652581	0.19622375	0.19590203	0.19556165	0.19520134	0.1948236	0.19442879	0.19401595	0.19358829	0.193145	0.19268784	0.19221643	0.19173267	0.19123618	0.19072732	0.19020711	0.18967576	0.1891323	0.18857871	0.18801339	0.18743598	0.18684857	0.18624955	0.18563846	0.18501534	0.18437922	0.18373129	0.18306966	0.18239473	0.18170498	0.18100128	0.18028206	0.17954546	0.17879333	0.17802292	0.17723362	0.17642511	0.1755957	0.17474365	0.17386928	0.17296937	0.17204401	0.17109016
0.19876958	0.19851686	0.19827786	0.198042	0.1977999	0.19754678	0.19727805	0.19699237	0.19668698	0.19636177	0.1960173	0.19565308	0.19526982	0.19486871	0.19445013	0.19401562	0.1935656	0.19310123	0.19262266	0.19213039	0.19162592	0.19110826	0.19057938	0.19003803	0.18948585	0.18892217	0.18834761	0.18776166	0.1871644	0.18655461	0.1859351	0.18530226	0.18465886	0.18400145	0.18333241	0.18265036	0.1819545	0.18124467	0.18052025	0.1797814	0.17902556	0.17825362	0.17746489	0.17665829	0.17583132	0.17498533	0.17411718	0.17322685	0.17231184	0.17137216
0.19923005	0.19897999	0.1987428	0.19850644	0.19826369	0.19800952	0.19773844	0.19744988	0.19714025	0.19681084	0.19646028	0.19609043	0.19570172	0.19529347	0.1948683	0.19442645	0.19396842	0.19349506	0.19300726	0.19250621	0.19199216	0.1914653	0.19092527	0.19037402	0.18981144	0.18923697	0.18865135	0.18805467	0.18744612	0.18682659	0.18619604	0.18555307	0.18489894	0.18423285	0.18355489	0.18286416	0.18215981	0.18144321	0.18071213	0.17996755	0.17920823	0.1784335	0.17764276	0.17683613	0.17601144	0.17516798	0.174306	0.17342292	0.17251715	0.17158951
0.19968283	0.19943544	0.19919963	0.19896343	0.19871983	0.19846259	0.19818902	0.1978954	0.19758143	0.19724631	0.1968908	0.19651428	0.19611767	0.19570222	0.19526899	0.19481766	0.19435063	0.19386798	0.19337013	0.19285855	0.1923331	0.19179536	0.19124445	0.1906819	0.19010785	0.18952093	0.18892393	0.18831436	0.18769392	0.18706274	0.18642	0.18576618	0.18510094	0.18442345	0.18373409	0.18303356	0.18232048	0.18159448	0.18085678	0.18010463	0.17933936	0.17856094	0.1777673	0.17695853	0.1761339	0.17529272	0.17443334	0.17355603	0.17265904	0.1717407
0.2001292	0.19988406	0.19964874	0.1994118	0.19916585	0.19890586	0.19862732	0.19832942	0.19800982	0.19766915	0.197306	0.19692191	0.19651717	0.19609314	0.19565001	0.19518995	0.1947122	0.1942189	0.19371055	0.19318718	0.19264945	0.19209883	0.19153658	0.19096085	0.19037321	0.1897744	0.18916374	0.18854094	0.1879077	0.18726382	0.1866073	0.18594055	0.18526281	0.18457326	0.18387201	0.18316014	0.18243623	0.18170057	0.180953	0.18019319	0.17942107	0.17863576	0.17783812	0.17702547	0.17619827	0.17535743	0.17450005	0.1736263	0.17273518	0.17182544
0.20056766	0.20032375	0.20008829	0.19984911	0.19960113	0.19933762	0.19905452	0.19875053	0.19842419	0.19807592	0.19770479	0.19731304	0.1968993	0.19646499	0.19601163	0.1955406	0.19505191	0.19454691	0.19402611	0.19349025	0.19293985	0.1923767	0.1918005	0.19121099	0.19060937	0.1899955	0.1893708	0.18873468	0.18808675	0.18742788	0.18675779	0.18607667	0.18538481	0.18468246	0.18396834	0.1832439	0.18250777	0.18176094	0.18100315	0.18023312	0.17945236	0.17865941	0.17785487	0.1770378	0.1762071	0.17536381	0.17450714	0.17363483	0.17274815	0.17184487
0.20099658	0.20075385	0.20051685	0.20027672	0.20002468	0.19975659	0.19946772	0.19915721	0.19882444	0.198468	0.19808811	0.19768593	0.1972619	0.19681726	0.19635296	0.19587004	0.19536921	0.19485115	0.19431762	0.19376804	0.1932044	0.1926263	0.1920348	0.1914315	0.19081464	0.19018629	0.18954551	0.18889338	0.18823066	0.18755636	0.18687099	0.18617526	0.18546826	0.18475133	0.18402323	0.1832852	0.1825358	0.18177697	0.18100655	0.18022613	0.17943431	0.17863262	0.17782006	0.17699552	0.17616007	0.17531317	0.17445403	0.17358258	0.17269745	0.1717988
0.20141539	0.2011734	0.20093551	0.20069188	0.20043641	0.2001618	0.1998675	0.19954975	0.1992083	0.19884305	0.19845343	0.19804108	0.19760612	0.19715041	0.19667387	0.19617808	0.19566366	0.19513199	0.1945833	0.19402002	0.19344091	0.19284761	0.19224116	0.19162178	0.19098914	0.19034465	0.18968743	0.18901986	0.18834081	0.18765	0.18694836	0.18623638	0.18551385	0.18478146	0.18403837	0.18328488	0.18252125	0.18174875	0.18096542	0.18017298	0.17936961	0.1785574	0.17773482	0.17690223	0.17606051	0.17520705	0.17434427	0.17347002	0.1725853	0.17168814
0.20182467	0.2015815	0.20134167	0.20109485	0.20083384	0.20055436	0.20025302	0.19992667	0.19957621	0.19920082	0.19880088	0.19837739	0.19793117	0.19746202	0.19697243	0.19646305	0.19593489	0.19538856	0.19482562	0.19424638	0.19365135	0.1930425	0.1924193	0.19178277	0.19113359	0.19047216	0.18979853	0.18911302	0.18841663	0.18770877	0.18699047	0.18626228	0.18552312	0.18477367	0.18401402	0.18324539	0.1824669	0.18167932	0.18088165	0.18007517	0.17925972	0.17843519	0.1776019	0.17675912	0.1759088	0.17504844	0.17417958	0.17330158	0.17241448	0.17151693
0.20222194	0.20197889	0.20173596	0.20148498	0.20121863	0.20093207	0.2006225	0.20028785	0.1999273	0.19954179	0.19913086	0.19869533	0.19823563	0.1977538	0.19724995	0.19672629	0.19618282	0.19562137	0.19504194	0.19444685	0.19383574	0.19320935	0.19256932	0.1919152	0.1912489	0.1905693	0.18987781	0.18917498	0.18846005	0.18773499	0.18699855	0.18625215	0.185496	0.18472949	0.183954	0.18316793	0.18237287	0.18156992	0.18075675	0.17993678	0.1791066	0.178269	0.17742357	0.17656973	0.17570888	0.17484018	0.17396389	0.17307976	0.17218791	0.17128822
0.20260817	0.20236358	0.20211843	0.2018621	0.20158926	0.20129547	0.20097667	0.200633	0.20026222	0.19986539	0.19944175	0.19899324	0.19852038	0.19802465	0.19750637	0.19696659	0.19640811	0.19582969	0.19523418	0.19462173	0.19399333	0.19334972	0.19269152	0.19202007	0.1913347	0.19063699	0.18992749	0.18920586	0.18847306	0.18772912	0.1869748	0.18621042	0.18543544	0.18465142	0.18385732	0.18305504	0.18224308	0.18142304	0.1805946	0.17975843	0.1789137	0.17806213	0.17720273	0.17633642	0.17546384	0.17458469	0.17369841	0.1728067	0.17190869	0.17100413
0.20298329	0.20273614	0.20248702	0.20222561	0.20194583	0.20164396	0.2013166	0.20096248	0.20057987	0.20017122	0.19973457	0.19927284	0.19878547	0.19827434	0.19774054	0.19718549	0.19660997	0.19601494	0.19540252	0.19477274	0.19412607	0.19346389	0.19278759	0.1920972	0.1913929	0.19067624	0.18994835	0.18920705	0.18845575	0.18769327	0.18692005	0.1861364	0.18534327	0.18454053	0.18372846	0.1829079	0.18207923	0.18124154	0.18039642	0.17954372	0.17868306	0.17781642	0.17694214	0.17606297	0.17517766	0.17428592	0.17338926	0.1724881	0.17158198	0.1706703
0.20334537	0.20309663	0.202843	0.20257594	0.2022886	0.20197755	0.20164037	0.2012741	0.20088045	0.20045917	0.20000921	0.19953257	0.19903085	0.19850424	0.19795462	0.19738296	0.19679004	0.19617851	0.19554742	0.19489887	0.1942339	0.19355363	0.19285786	0.19214828	0.19142538	0.1906893	0.18994173	0.18918177	0.18841071	0.18762858	0.1868362	0.18603322	0.18522142	0.18439962	0.1835696	0.18273093	0.18188354	0.18102817	0.18016624	0.1792959	0.1784192	0.17753616	0.17664748	0.17575307	0.17485315	0.17394885	0.17304061	0.1721274	0.17121099	0.17029166
0.20369706	0.20344526	0.20318641	0.20291282	0.2026173	0.20229656	0.20194842	0.20157184	0.20116498	0.20072973	0.20026624	0.19977492	0.19925718	0.19871493	0.1981483	0.19755921	0.19694875	0.19631903	0.19567035	0.19500268	0.19431907	0.19361976	0.1929041	0.19217536	0.19143274	0.19067737	0.18990926	0.18912941	0.18833895	0.1875368	0.18672511	0.18590355	0.18507266	0.18423173	0.1833823	0.18252474	0.18165918	0.1807861	0.17990574	0.17901814	0.17812443	0.17722484	0.17631981	0.17541009	0.1744954	0.1735762	0.17265399	0.17172948	0.17080143	0.16987163
0.20403677	0.20378153	0.2035173	0.20323646	0.2029328	0.20260158	0.20224206	0.20185296	0.20143346	0.20098437	0.20050535	0.19999865	0.19946548	0.19890648	0.19832264	0.1977163	0.19708821	0.19643912	0.19577102	0.19508526	0.1943819	0.19366233	0.19292843	0.19217928	0.19141637	0.19064108	0.18985304	0.18905379	0.18824312	0.18742168	0.18659008	0.18574825	0.18489729	0.18403743	0.18316936	0.1822922	0.1814085	0.18051675	0.1796183	0.17871326	0.17780232	0.17688519	0.17596354	0.1750372	0.17410688	0.17317277	0.17223644	0.1712983	0.17035814	0.16941634
0.20436637	0.20410624	0.20383568	0.20354699	0.20323335	0.20289257	0.20252144	0.20211953	0.20168646	0.20122252	0.20072883	0.20020632	0.19965622	0.19907916	0.19847876	0.19785354	0.19720718	0.1965396	0.1958524	0.19514722	0.1944246	0.19368507	0.19293058	0.19216129	0.19137894	0.1905837	0.18977562	0.18895549	0.18812469	0.18728301	0.18643153	0.18557017	0.18470034	0.18382005	0.1829332	0.18203747	0.18113431	0.18022394	0.1793068	0.17838365	0.17745435	0.17652047	0.17558129	0.17463817	0.17369217	0.17274219	0.17179105	0.17083722	0.16988346	0.16892841
0.20468499	0.20441994	0.20414338	0.20384581	0.20352262	0.2031707	0.20278756	0.20237203	0.20192485	0.20144571	0.20093639	0.20039676	0.19982965	0.19923574	0.19861686	0.19797373	0.19730851	0.19662194	0.19591513	0.19518994	0.19444719	0.19368821	0.19291317	0.19212419	0.19132102	0.19050497	0.18967631	0.18883723	0.18798545	0.18712428	0.18625228	0.18537143	0.18448082	0.18358223	0.1826747	0.18176031	0.18083754	0.17990859	0.17897308	0.17803097	0.17708486	0.1761325	0.17517617	0.17421588	0.17325285	0.17228696	0.17131963	0.17035112	0.16938236	0.16841358
0.20499374	0.204723	0.20443945	0.20413302	0.20380057	0.20343599	0.20303985	0.20261161	0.20214896	0.20165531	0.20112902	0.20057355	0.19998878	0.19937707	0.19873899	0.19807723	0.19739297	0.19668664	0.19596033	0.19521552	0.19445324	0.19367328	0.19287807	0.19206895	0.19124496	0.19040845	0.18955947	0.18869925	0.18782708	0.18694538	0.1860539	0.18515304	0.1842424	0.18332432	0.18239725	0.1814633	0.18052194	0.17957404	0.17861934	0.1776591	0.17669371	0.17572397	0.17474988	0.17377263	0.17279254	0.1718103	0.1708265	0.16984168	0.16885804	0.16787459
0.2052927	0.20501705	0.20472543	0.20441008	0.20406581	0.20369016	0.2032809	0.20283753	0.20236105	0.20185086	0.20130886	0.20073524	0.20013312	0.199503	0.19884743	0.19816555	0.19746213	0.19673668	0.1959899	0.19522429	0.19444162	0.19364193	0.19282618	0.19199547	0.19115177	0.19029483	0.18942565	0.18854436	0.1876525	0.18675038	0.1858381	0.18491662	0.1839866	0.18304837	0.18210146	0.18114759	0.18018734	0.17921926	0.17824633	0.17726758	0.17628384	0.17529592	0.17430389	0.17330903	0.1723116	0.17131247	0.17031282	0.16931164	0.16831264	0.16731508
0.2055838	0.20530213	0.2050024	0.20467696	0.20432197	0.20393386	0.20351054	0.20305303	0.20256087	0.20203471	0.20147517	0.20088586	0.20026472	0.19961579	0.19894122	0.19824088	0.19751707	0.19677183	0.19600509	0.1952196	0.19441581	0.19359502	0.19275938	0.19190806	0.19104354	0.19016549	0.18927471	0.18837327	0.1874603	0.18653724	0.18560481	0.18466352	0.18371287	0.18275443	0.18178733	0.18081418	0.17983395	0.1788472	0.17785475	0.1768568	0.17585427	0.17484763	0.17383842	0.17282565	0.17181093	0.17079541	0.16977844	0.16876277	0.1677474	0.16673401
0.20586756	0.20557931	0.20527068	0.20493594	0.2045688	0.20416775	0.20373131	0.20325845	0.20275076	0.20220812	0.20163149	0.2010234	0.20038451	0.19971743	0.1990231	0.19830334	0.19755983	0.19679403	0.19600669	0.19520079	0.19437602	0.1935352	0.19267732	0.19180614	0.19092003	0.190021	0.18910936	0.18818712	0.18725371	0.18630889	0.1853561	0.18439253	0.18342215	0.1824427	0.18145572	0.18046187	0.17946202	0.17845562	0.17744349	0.17642745	0.17540535	0.17438065	0.17335251	0.17232256	0.1712901	0.17025784	0.16922438	0.16819224	0.16716197	0.16613355
0.20614544	0.20585008	0.20553206	0.20518658	0.20480752	0.2043931	0.20394237	0.20345479	0.20293057	0.20237066	0.20177735	0.20115176	0.20049453	0.19980817	0.19909365	0.19835415	0.19759068	0.19680381	0.19599749	0.19517022	0.19432461	0.19346192	0.19258359	0.19169033	0.19078249	0.18986188	0.18892929	0.18798509	0.18703038	0.18606524	0.1850901	0.18410587	0.18311447	0.18211356	0.18110582	0.18009163	0.17907041	0.17804411	0.17701232	0.17597593	0.17493525	0.17389178	0.17284518	0.17179748	0.17074764	0.16969764	0.1686491	0.16760114	0.1665552	0.16551161
0.20641837	0.20611423	0.20578827	0.20543097	0.20503983	0.20461175	0.2041459	0.20364338	0.20310286	0.20252602	0.20191498	0.20127025	0.20059437	0.1998884	0.19915462	0.19839555	0.1976108	0.19680436	0.19597584	0.19512725	0.19426075	0.19337697	0.19247714	0.1915614	0.19063193	0.18968907	0.1887343	0.1877679	0.186791	0.18580352	0.18480651	0.18380108	0.18278675	0.18176451	0.18073532	0.17969963	0.17865774	0.17761037	0.1765585	0.17550209	0.17444225	0.17337936	0.17231432	0.17124838	0.17018145	0.16911502	0.16804874	0.16698535	0.16592449	0.16486669
0.20668639	0.20637515	0.2060384	0.20567003	0.20526639	0.20482458	0.20434508	0.2038251	0.20326813	0.2026739	0.20204437	0.20138131	0.20068634	0.19996102	0.19920751	0.19842687	0.1976222	0.19679403	0.19594398	0.19507414	0.19418591	0.19327933	0.19235656	0.19141898	0.19046764	0.18950167	0.1885241	0.18753493	0.18653402	0.18552393	0.18450467	0.18347554	0.18243851	0.18139407	0.1803425	0.17928448	0.17822129	0.1771524	0.17607863	0.17500183	0.17392182	0.17283998	0.17175615	0.17067131	0.16958681	0.1685032	0.167422	0.16634257	0.16526724	0.16419613
0.20695212	0.2066324	0.20628539	0.20590526	0.20548901	0.20503213	0.20453733	0.20400174	0.20342784	0.2028157	0.2021684	0.20148543	0.20077093	0.20002562	0.19925137	0.19845018	0.19762373	0.19677399	0.19590284	0.19501024	0.1940991	0.19317007	0.19222385	0.19126308	0.19028753	0.18929864	0.18829721	0.18728392	0.18625933	0.18522498	0.18418142	0.18312886	0.18206723	0.18099931	0.17992425	0.17884341	0.17775685	0.17666557	0.17557101	0.1744721	0.17337151	0.17226893	0.1711665	0.17006333	0.16896126	0.16786015	0.16676259	0.16566825	0.16457853	0.16349374
0.20721592	0.2068874	0.20652993	0.2061378	0.20570698	0.20523675	0.20472579	0.2041739	0.20358206	0.20295203	0.20228533	0.20158392	0.20084934	0.20008373	0.19928761	0.19846562	0.19761696	0.19674462	0.19584978	0.1949347	0.19400018	0.19304726	0.19207689	0.19109136	0.19009118	0.18907773	0.18805107	0.18701231	0.18596251	0.18490277	0.18383302	0.18275571	0.18166958	0.18057686	0.1794774	0.17837158	0.17726146	0.1761466	0.17502889	0.17390919	0.1727873	0.17166388	0.1705412	0.16941877	0.16829878	0.16718143	0.16606748	0.16495827	0.16385451	0.16275746
0.207479	0.20714135	0.20677285	0.20636816	0.20592433	0.2054384	0.20491137	0.20434208	0.20373361	0.20308419	0.20239812	0.20167628	0.20092128	0.2001336	0.19931656	0.19847195	0.19760069	0.1967049	0.19578679	0.19484726	0.19388828	0.19290984	0.1919148	0.19090348	0.18987733	0.18883687	0.18778333	0.18671805	0.185642	0.18455562	0.18345931	0.18235353	0.18124165	0.1801226	0.178997	0.177866	0.17673118	0.17559189	0.17445102	0.1733081	0.17216395	0.17101957	0.16987671	0.16873613	0.16759853	0.16646367	0.16533424	0.1642102	0.16309229	0.1619815
0.20774207	0.20739506	0.20701456	0.20659733	0.20613812	0.20563759	0.20509398	0.20450753	0.20388019	0.20321196	0.20250604	0.20176288	0.20098658	0.20017782	0.19933772	0.19846958	0.19757468	0.19665527	0.19571117	0.19474663	0.19376062	0.19275606	0.19173473	0.19069557	0.1896417	0.18857366	0.1874924	0.18639825	0.18529359	0.1841785	0.1830535	0.18192035	0.18077992	0.17963296	0.17848007	0.17732279	0.17616227	0.17499806	0.17383307	0.17266658	0.17150009	0.17033514	0.16917175	0.16801211	0.16685617	0.16570367	0.16455908	0.16341951	0.16228825	0.16116601
0.20800698	0.20764919	0.20725717	0.20682597	0.20635208	0.2058355	0.20527478	0.20467019	0.20402282	0.20333585	0.2026088	0.20184508	0.20104569	0.20021337	0.1993499	0.1984568	0.19753736	0.19659184	0.19562188	0.1946297	0.19361669	0.19258426	0.19153392	0.19046584	0.18938282	0.18828446	0.1871729	0.18604845	0.18491381	0.18376774	0.18261339	0.1814506	0.18028045	0.17910458	0.17792314	0.17673951	0.17555192	0.17436224	0.173172	0.1719821	0.1707936	0.16960675	0.16842407	0.16724464	0.16607079	0.16490233	0.16374171	0.16258864	0.16144419	0.16030964
0.20827325	0.20790492	0.20749918	0.20705457	0.20656541	0.20603189	0.20545317	0.20482963	0.20416301	0.2034548	0.20270593	0.20191984	0.20109643	0.20024052	0.19935244	0.19843337	0.19748707	0.19651362	0.19551533	0.19449472	0.19345272	0.1923903	0.1913091	0.19021004	0.1890949	0.18796518	0.18682107	0.1856657	0.18449825	0.18332092	0.18213436	0.1809403	0.1797405	0.1785346	0.17732477	0.17611167	0.17489669	0.17368191	0.17246753	0.17125374	0.1700432	0.1688362	0.16763356	0.16643655	0.16524549	0.16406131	0.16288665	0.16171914	0.16056192	0.15941578
0.20854098	0.20816043	0.20774266	0.20728275	0.20677774	0.20622656	0.20562916	0.20498599	0.20429836	0.2035682	0.20279701	0.20198612	0.20113873	0.200257	0.19934164	0.19839601	0.19742139	0.19641846	0.19539124	0.19433962	0.19326583	0.19217083	0.19105674	0.18992403	0.18877637	0.1876127	0.18643488	0.18524541	0.18404359	0.18283337	0.18161401	0.1803878	0.17915612	0.17791982	0.1766806	0.17543992	0.17419845	0.17295823	0.17171973	0.17048448	0.16925254	0.16802606	0.16680548	0.16559108	0.16438441	0.16318616	0.16199695	0.16081804	0.15964875	0.15849134
0.20881166	0.20841822	0.20798656	0.2075102	0.20698929	0.20641951	0.20580272	0.20513825	0.20442896	0.2036751	0.20287962	0.202044	0.20117016	0.20026076	0.19931734	0.19834195	0.19733664	0.196304	0.19524369	0.19415858	0.19305146	0.19192308	0.19077387	0.18960573	0.18842214	0.1872229	0.18600932	0.18478435	0.1835475	0.1823029	0.1810504	0.17979102	0.17852773	0.17726138	0.17599294	0.17472528	0.17345835	0.17219433	0.17093319	0.16967724	0.16842681	0.1671831	0.1659456	0.16471712	0.16349685	0.16228548	0.16108522	0.15989453	0.1587158	0.15754925
0.20908259	0.20867665	0.20822963	0.20773797	0.20719768	0.20660877	0.20597102	0.2052849	0.20455152	0.20377395	0.20295188	0.20208986	0.2011884	0.20024945	0.1992758	0.19826919	0.197231	0.1961644	0.19506966	0.1939505	0.19280723	0.19164176	0.19045547	0.18925092	0.18802953	0.18679279	0.18554235	0.18427947	0.18300834	0.1817283	0.1804412	0.17914987	0.17785539	0.17655958	0.17526439	0.17397067	0.17268077	0.17139451	0.170114	0.16884026	0.1675737	0.16631523	0.1650658	0.16382584	0.16259532	0.1613755	0.1601651	0.15896705	0.15777975	0.15660472
0.20935582	0.20893511	0.20847246	0.20796275	0.20740326	0.20679347	0.20613356	0.20542388	0.20466627	0.2038617	0.2030125	0.20212154	0.20118962	0.2002189	0.19921279	0.19817233	0.1971	0.19599715	0.19486657	0.19370878	0.19252786	0.19132331	0.19009925	0.18885468	0.18759453	0.18631873	0.18503061	0.18373147	0.18242308	0.181108	0.17978798	0.17846519	0.17714238	0.17581843	0.1744985	0.17318231	0.17187175	0.17056744	0.16927251	0.16798526	0.16670702	0.1654394	0.16418153	0.16293451	0.16169739	0.16047192	0.15925655	0.15805283	0.1568606	0.15568009
0.20962772	0.20919202	0.20871183	0.20818357	0.20760395	0.20697181	0.20628811	0.2055531	0.20476918	0.20393665	0.20305808	0.20213524	0.20117104	0.20016731	0.19912611	0.19804972	0.19693969	0.19579938	0.19462924	0.19343212	0.19221038	0.19096613	0.18970093	0.18841694	0.1871161	0.1858014	0.1844745	0.1831379	0.18179382	0.18044579	0.17909408	0.17774251	0.1763925	0.17504522	0.17370383	0.17236969	0.17104404	0.16972673	0.16842148	0.1671263	0.1658423	0.164571	0.16331	0.16206186	0.16082412	0.15959874	0.15838304	0.15717831	0.15598446	0.15480137
0.20989797	0.20944552	0.20894687	0.20839877	0.2077964	0.20714086	0.20643194	0.2056703	0.20485666	0.2039942	0.20308377	0.20212787	0.20112988	0.20008951	0.19901142	0.19789621	0.19674683	0.19556579	0.1943546	0.19311658	0.1918526	0.19056578	0.18925825	0.1879336	0.18659171	0.1852382	0.18387356	0.18250188	0.18112451	0.1797449	0.17836535	0.17698762	0.17561534	0.17424944	0.17289217	0.17154561	0.17020994	0.16888681	0.16757695	0.16628212	0.1649993	0.16373053	0.1624758	0.16123196	0.16000095	0.15878093	0.15757096	0.15637094	0.15518013	0.15399921
0.21016437	0.20969418	0.20917557	0.20860483	0.20797956	0.20729779	0.20656222	0.20577036	0.2049268	0.20403211	0.20308755	0.20209639	0.20106086	0.19998221	0.19886398	0.19770902	0.19651747	0.19529364	0.19403978	0.19275858	0.19145112	0.1901215	0.18877229	0.18740496	0.18602479	0.18463239	0.1832323	0.18182632	0.1804187	0.1790118	0.17760777	0.17620966	0.17482097	0.17344195	0.17207594	0.17072392	0.16938722	0.1680657	0.1667615	0.16547257	0.1642006	0.16294372	0.16170153	0.1604724	0.15925413	0.15804791	0.15685084	0.15566176	0.15448064	0.15330544
0.2104233	0.20993428	0.20939445	0.20879972	0.20814845	0.2074405	0.20667408	0.2058523	0.2049753	0.20404524	0.2030647	0.20203513	0.20096007	0.1998409	0.19868115	0.19748244	0.1962482	0.19498104	0.19368218	0.19235542	0.19100502	0.18963268	0.18823987	0.18683442	0.18541555	0.1839872	0.18255435	0.181119	0.17968524	0.17825553	0.17683356	0.17542228	0.17402293	0.17263986	0.17127317	0.16992441	0.1685949	0.16728497	0.16599521	0.16472407	0.16347124	0.16223513	0.16101602	0.15980837	0.1586146	0.15742919	0.1562522	0.15508187	0.15391657	0.15275483
0.21067338	0.21016276	0.2095996	0.20897983	0.20830113	0.20756325	0.20676553	0.20590986	0.20499805	0.20403083	0.20301135	0.20194189	0.20082529	0.19966336	0.19845968	0.19721603	0.19593623	0.19462407	0.19327983	0.19190955	0.19051468	0.18909967	0.18766892	0.18622383	0.18476902	0.18330926	0.18184736	0.18038794	0.1789343	0.17748922	0.17605618	0.17463884	0.17323992	0.17185989	0.17050189	0.16916677	0.16785502	0.16656807	0.16530229	0.1640594	0.16283697	0.16163328	0.160445	0.15927187	0.15810883	0.15695536	0.15580812	0.15466379	0.15352143	0.15237823
0.21090955	0.21037607	0.20978767	0.2091411	0.20843288	0.2076628	0.20683177	0.20594117	0.20499045	0.20398416	0.20292427	0.20181233	0.2006518	0.19944519	0.19819584	0.19690654	0.19558127	0.19422252	0.19283363	0.1914189	0.18998212	0.1885277	0.18705747	0.18557882	0.18409345	0.18260652	0.18112276	0.179645	0.17817768	0.1767253	0.17529124	0.17387739	0.17248702	0.17112315	0.16978478	0.1684745	0.16719148	0.16593707	0.16470876	0.1635051	0.16232441	0.16116199	0.16001773	0.1588867	0.15776655	0.15665323	0.15554267	0.15443379	0.1533217	0.15220669
0.21112959	0.21057165	0.20995604	0.20927994	0.2085398	0.20773624	0.20686844	0.20593989	0.20494938	0.20390165	0.20279866	0.2016427	0.20043635	0.19918472	0.1978881	0.196553	0.19518137	0.19377643	0.19234405	0.19088787	0.18941137	0.18791936	0.18641621	0.18490672	0.18339685	0.18188989	0.18039036	0.17890328	0.17743233	0.17598248	0.17455673	0.17315757	0.17178753	0.17044893	0.16914289	0.16786894	0.16662718	0.16541831	0.164238	0.16308433	0.16195668	0.16084817	0.15975808	0.15867993	0.15761122	0.15654778	0.15548337	0.15441734	0.15334456	0.1522624
0.21132855	0.2107437	0.21009895	0.20939116	0.20861782	0.20777823	0.2068729	0.20590316	0.20487185	0.20378102	0.2026329	0.20143098	0.2001793	0.1988798	0.19753762	0.19615556	0.19473892	0.1932908	0.19181651	0.1903198	0.18880746	0.18728334	0.18575227	0.1842198	0.1826908	0.181172	0.17966524	0.17817841	0.17671424	0.17527647	0.1738708	0.17249763	0.17116043	0.16986	0.16859783	0.1673723	0.16618475	0.16503179	0.163912	0.16282153	0.16175553	0.16071346	0.15968612	0.15867138	0.15766338	0.15665728	0.15564895	0.15463275	0.15360646	0.15256384
0.21150276	0.2108895	0.21021383	0.20947196	0.20866306	0.20778519	0.2068403	0.20582929	0.20475468	0.20361842	0.20242529	0.20117623	0.19987701	0.19853163	0.19714326	0.19571693	0.19425628	0.19276655	0.19125473	0.18972409	0.18817967	0.18662924	0.18507661	0.18352795	0.18199024	0.18046759	0.17896508	0.17748834	0.17604172	0.17462966	0.17325482	0.17191964	0.17062736	0.16937745	0.16817123	0.1670079	0.1658845	0.16479978	0.163751	0.16273339	0.16174121	0.16077207	0.159818	0.15887499	0.15793553	0.15699542	0.15604931	0.15509085	0.15411535	0.15312049
0.21164785	0.21100467	0.21029598	0.20951878	0.20867191	0.20775504	0.2067681	0.20571399	0.20459488	0.20341326	0.202173	0.2008778	0.199533	0.19814171	0.19670835	0.19523935	0.19373852	0.1922126	0.19066653	0.1891058	0.18753806	0.18596819	0.18440181	0.18284741	0.18130913	0.1797933	0.17830563	0.17685097	0.17543325	0.17405817	0.17272758	0.17144322	0.1702074	0.16902098	0.1678821	0.16679052	0.16574448	0.16473925	0.16377062	0.16283433	0.1619263	0.1610381	0.16016552	0.15930004	0.15843758	0.15756866	0.15668923	0.15579367	0.15487677	0.15393327
0.21175984	0.21108456	0.21034147	0.2095278	0.20864215	0.20768397	0.20665424	0.2055562	0.20439084	0.2031639	0.20187747	0.20053792	0.19914769	0.19771215	0.19623837	0.19472912	0.1931932	0.19163455	0.19006145	0.18847913	0.18689352	0.18531236	0.18374355	0.18219179	0.18066484	0.17916735	0.17770535	0.17628533	0.17490947	0.17358214	0.17230767	0.17108607	0.16991964	0.16880624	0.16774656	0.16673684	0.16577582	0.16485934	0.16398054	0.16313478	0.162316	0.16151692	0.16072932	0.15994917	0.15916532	0.15837386	0.15756625	0.15673615	0.15587953	0.15499148
0.21183614	0.2111273	0.21034855	0.20949645	0.20857021	0.20757043	0.20649727	0.2053552	0.20414528	0.2028731	0.20154212	0.2001582	0.19872521	0.19724995	0.19573727	0.19419429	0.19262812	0.19104373	0.18944989	0.18785268	0.18626006	0.18467906	0.18311588	0.18157856	0.18007356	0.17860565	0.17718285	0.17580783	0.1744856	0.17321962	0.17201135	0.17086437	0.16977644	0.1687474	0.16777593	0.1668584	0.16599122	0.16516852	0.16438584	0.16363633	0.16291082	0.16220503	0.16150829	0.16081318	0.16011271	0.15939894	0.1586649	0.1579029	0.1571086	0.15627636
0.2118741	0.21112984	0.2103139	0.20942336	0.20845698	0.20741393	0.20629855	0.20511165	0.20385826	0.20254272	0.20116879	0.19974424	0.19827154	0.19676	0.19521534	0.19364408	0.19205362	0.19045234	0.18884626	0.18724386	0.18565223	0.18408178	0.1825366	0.18102407	0.17955233	0.17812714	0.1767531	0.17543548	0.17417857	0.17298378	0.17185473	0.17079052	0.1697911	0.16885462	0.16797858	0.16715896	0.16639178	0.16566846	0.16498606	0.16433422	0.16370541	0.16309425	0.1624881	0.16188058	0.16126233	0.16062617	0.15996379	0.15926924	0.15853655	0.15775973
0.21187043	0.2110917	0.21023823	0.2093073	0.20830041	0.20721595	0.20605758	0.20482855	0.20353296	0.20217578	0.20076329	0.19930041	0.19779515	0.19625221	0.19468158	0.193089	0.19148341	0.18987125	0.18826367	0.18666616	0.1850875	0.18353665	0.18202008	0.18054451	0.17911768	0.17774594	0.17643312	0.17518383	0.17400184	0.17288896	0.17184529	0.17087266	0.16996922	0.16913041	0.16835621	0.16763854	0.16697302	0.16635323	0.16577038	0.16521822	0.16468719	0.16416772	0.16365036	0.16312733	0.16258973	0.16202734	0.16143483	0.1608037	0.16012853	0.15940377
0.21182513	0.21101038	0.21012025	0.20915028	0.20810254	0.20697773	0.20577908	0.20450895	0.20317519	0.20178083	0.20033233	0.19883649	0.19730213	0.19573689	0.19414671	0.19254085	0.19092816	0.18931702	0.18771626	0.18613404	0.18457916	0.18305975	0.18158281	0.1801553	0.17878547	0.17747626	0.17623436	0.17506315	0.17396432	0.17294069	0.17199127	0.17111549	0.17031246	0.16957682	0.1689055	0.16829182	0.16772926	0.16721174	0.16672817	0.16627212	0.16583413	0.16540295	0.1649701	0.1645262	0.16406223	0.16357031	0.16304022	0.16246638	0.16184282	0.16116318
0.211739	0.21088788	0.20996074	0.20895262	0.2078671	0.20670399	0.20546626	0.20415983	0.20279011	0.20136243	0.19988386	0.19836281	0.1968075	0.19522437	0.19362359	0.19201416	0.19040337	0.18880254	0.18721956	0.18566358	0.1841427	0.1826647	0.18123847	0.17987001	0.17856497	0.17732945	0.17616653	0.17508113	0.17407182	0.17314368	0.17229274	0.17151895	0.17081703	0.17018548	0.16961677	0.16910541	0.16864416	0.16822365	0.1678364	0.16747218	0.1671198	0.16677094	0.1664151	0.16604288	0.16564517	0.16521135	0.16473718	0.16421181	0.1636298	0.16298985
0.21161239	0.21072696	0.20976299	0.20871955	0.20759703	0.20639731	0.20512596	0.20378694	0.2023862	0.2009316	0.19942953	0.19788945	0.19631958	0.19472872	0.19312608	0.19152135	0.1899244	0.18834329	0.18678851	0.1852686	0.18379217	0.18236649	0.18099996	0.17969884	0.17846823	0.17731363	0.17623648	0.17524143	0.17432845	0.17349717	0.17274657	0.17207412	0.17147553	0.1709452	0.1704766	0.17006406	0.16969773	0.169369	0.16906884	0.16878764	0.16851313	0.16823694	0.16794825	0.16763604	0.16729237	0.1669079	0.16647537	0.16598797	0.16543919	0.16482437
0.21144794	0.21052946	0.20953263	0.20845515	0.20729937	0.2060686	0.20476614	0.20339912	0.20197351	0.20049715	0.19897935	0.19742808	0.19585241	0.19426182	0.19266656	0.19107741	0.1895028	0.18795207	0.1864348	0.18496099	0.18353838	0.18217474	0.18087599	0.17965034	0.17850032	0.1774312	0.17644532	0.17554495	0.1747281	0.17399591	0.17334513	0.1727727	0.1722719	0.17183836	0.17146482	0.17114386	0.17086422	0.17061824	0.17039558	0.1701859	0.16997918	0.16976207	0.16952604	0.16926228	0.16895953	0.16861013	0.16820708	0.16774182	0.16721186	0.16661122
0.2112504	0.21030189	0.20927325	0.20816626	0.2069819	0.20572293	0.20439532	0.20300595	0.20156224	0.2000722	0.19854547	0.19699028	0.19541812	0.19383758	0.1922594	0.19069421	0.18915132	0.18764077	0.1861714	0.18475273	0.18339196	0.18209657	0.18087292	0.17972827	0.17866316	0.17768411	0.17679125	0.1759848	0.17526443	0.17462954	0.1740746	0.17359604	0.17318891	0.17284459	0.17255753	0.17231679	0.17211398	0.17193884	0.17178206	0.17163011	0.1714749	0.17130366	0.17110679	0.1708746	0.17059672	0.1702668	0.16987646	0.1694189	0.16889176	0.16828859
0.21102683	0.21004944	0.20899338	0.20786078	0.20665075	0.20537008	0.20402344	0.20261827	0.20116366	0.19966725	0.19814016	0.1965908	0.19502935	0.19346878	0.19191682	0.19038525	0.18888298	0.18742085	0.18600671	0.18465054	0.18335864	0.18213782	0.18099442	0.17993264	0.17895544	0.17806706	0.17726564	0.17655204	0.17592484	0.17538106	0.17491661	0.17452553	0.17420182	0.17393872	0.17372563	0.17355347	0.17341405	0.17329559	0.17318875	0.1730802	0.17295942	0.17281748	0.1726413	0.17242458	0.17215496	0.17182577	0.17143035	0.17096408	0.17042124	0.16980028
0.21078202	0.20978068	0.20870192	0.20754643	0.206318	0.20502016	0.20366096	0.20224755	0.20078951	0.19929507	0.19777465	0.19623968	0.19469965	0.19316635	0.19164938	0.1901593	0.18870592	0.18729931	0.18594806	0.18466017	0.18344104	0.1822991	0.1812378	0.1802603	0.17937028	0.17857096	0.17785789	0.17723316	0.17669338	0.17623448	0.17585054	0.17553666	0.17528582	0.17508799	0.17493612	0.17481923	0.17472792	0.17464972	0.17457518	0.17449105	0.17438982	0.17425855	0.17408466	0.17386235	0.17358223	0.17323594	0.17281783	0.17232174	0.17174576	0.17108724
0.21052583	0.20950353	0.20840697	0.2072343	0.20599271	0.20468612	0.20332131	0.20190598	0.20045158	0.19896728	0.19746296	0.1959495	0.19443911	0.19294119	0.1914666	0.19002546	0.18862784	0.18728298	0.18599766	0.18478188	0.18363994	0.18257621	0.18159798	0.18070412	0.17989892	0.17918292	0.17855382	0.17800927	0.17754784	0.17716369	0.17685011	0.1766009	0.17640828	0.17626289	0.17615622	0.1760777	0.1760157	0.17596152	0.17590106	0.17582332	0.17572042	0.17557839	0.17538916	0.17514288	0.1748313	0.17444775	0.17398605	0.17344241	0.17281455	0.17210132
0.21026632	0.20922804	0.20811738	0.20693529	0.20568515	0.20437598	0.20301229	0.20160334	0.20016065	0.19869393	0.19721258	0.19573039	0.19425571	0.19279994	0.19137537	0.18998934	0.1886521	0.18737274	0.1861578	0.18501452	0.18394816	0.18296453	0.1820656	0.18125254	0.18052669	0.17988771	0.1793333	0.17886168	0.17846729	0.17814472	0.17788637	0.17768791	0.17753866	0.17742985	0.17734942	0.17729089	0.17724107	0.17718968	0.17712395	0.1770336	0.1769077	0.17673622	0.17650957	0.17621869	0.17585576	0.17541511	0.17489079	0.17428133	0.17358151	0.17279479
0.21001291	0.2089639	0.20784503	0.20665933	0.2054082	0.20410219	0.20274635	0.2013513	0.19992796	0.19848484	0.19703546	0.19558913	0.19415721	0.19275075	0.19137904	0.19005257	0.1887789	0.18756683	0.18642351	0.18535352	0.18436171	0.18345237	0.18262736	0.1818884	0.1812348	0.180665	0.18017475	0.17976221	0.17942135	0.17914641	0.17893046	0.1787655	0.1786412	0.17855015	0.17847985	0.17842185	0.17836313	0.17829351	0.17820218	0.17807795	0.17790967	0.1776887	0.17740381	0.17704907	0.17661598	0.17609899	0.17549448	0.17479873	0.1740118	0.17313343
0.20977491	0.20872074	0.20759988	0.20641412	0.20517078	0.2038733	0.2025318	0.20115837	0.19975984	0.198349	0.19693574	0.19553143	0.19414747	0.19279401	0.19147998	0.19021462	0.18900594	0.18786097	0.18678688	0.18578653	0.1848666	0.18402585	0.18326972	0.18259504	0.18200245	0.18148935	0.18105204	0.18068537	0.18038364	0.18014038	0.1799486	0.17979887	0.17968369	0.17958905	0.17950848	0.1794298	0.17934245	0.17923579	0.17909709	0.17891754	0.17868672	0.17839454	0.17803417	0.17759663	0.17707479	0.17646478	0.1757634	0.17496847	0.17407905	0.1730966
0.20956267	0.20850833	0.20739028	0.20621268	0.20497923	0.20369858	0.20237948	0.20103116	0.19966508	0.1982896	0.19691932	0.1955615	0.19422905	0.19292957	0.19167502	0.1904712	0.18932636	0.1882472	0.18723765	0.18630351	0.18544655	0.18466838	0.183971	0.18335068	0.18280804	0.18233795	0.18193853	0.18160202	0.18132308	0.18109469	0.18090808	0.18075472	0.18062651	0.18051095	0.18039803	0.18027966	0.18014185	0.17997652	0.17977227	0.17951682	0.17920364	0.17882317	0.17836776	0.1778314	0.17720675	0.17649043	0.17568094	0.17477584	0.1737757	0.1726819
0.20938528	0.20833534	0.2072258	0.20606111	0.20484534	0.2035861	0.20229393	0.20097673	0.1996461	0.19831243	0.19698668	0.19567841	0.19439873	0.19315723	0.19195893	0.19081518	0.18973136	0.1887126	0.18776426	0.1868873	0.18608615	0.18536013	0.18470967	0.18413126	0.18362507	0.1831845	0.18280515	0.18248299	0.18220842	0.1819757	0.1817749	0.18159862	0.18143693	0.18127741	0.18111473	0.18093275	0.18072505	0.18048027	0.18018943	0.17984208	0.17942886	0.17894527	0.17838335	0.17773578	0.17700073	0.17617244	0.17524837	0.17423126	0.17311704	0.1719102
0.20925002	0.20820923	0.20711365	0.20596658	0.20477253	0.2035408	0.20227876	0.20099624	0.1997059	0.19841602	0.19713804	0.19588006	0.19465244	0.19346473	0.19232348	0.19123586	0.19020858	0.18924397	0.18834712	0.1875205	0.18676409	0.1860784	0.18546218	0.18491125	0.18442623	0.18399718	0.18362254	0.18329598	0.18300666	0.1827513	0.18251646	0.1822954	0.18207991	0.18185835	0.18161976	0.18135723	0.18106006	0.18071759	0.18032393	0.17986792	0.1793454	0.17874742	0.17806968	0.17730963	0.17646	0.17552228	0.17449033	0.17336617	0.17215136	0.17084384
0.20916231	0.2081356	0.20705844	0.20593354	0.20476525	0.20356435	0.20233607	0.2010929	0.19984333	0.19859827	0.19736668	0.19615933	0.19498283	0.19384697	0.19275743	0.19172072	0.19074196	0.18982387	0.18897039	0.18818133	0.18745828	0.18679933	0.18620262	0.18566467	0.1851834	0.1847497	0.18436201	0.18401006	0.18368742	0.18338647	0.18309708	0.18281187	0.18252122	0.18221462	0.18188435	0.18152153	0.18111703	0.18066402	0.18015489	0.17958145	0.17894214	0.17822927	0.17744127	0.17657259	0.17562094	0.17458603	0.17346856	0.17226042	0.17096603	0.16958886
0.20912902	0.20812026	0.20706417	0.20596334	0.20482594	0.2036567	0.20246604	0.20126143	0.20005387	0.19885354	0.19766837	0.19650634	0.1953784	0.19428907	0.19324517	0.19225237	0.19131464	0.19043261	0.18961069	0.18884833	0.18814391	0.18749768	0.18690518	0.18636322	0.18586728	0.18541072	0.18498853	0.18459214	0.18421592	0.18384954	0.18348558	0.18311544	0.18272907	0.18232101	0.18188219	0.18140279	0.18087971	0.18030494	0.17967631	0.17898674	0.17823371	0.17741767	0.17653148	0.17557813	0.1745519	0.17345352	0.17228118	0.17103286	0.16970542	0.16829783
0.20915198	0.20816298	0.20713069	0.206059	0.2049509	0.2038166	0.20266277	0.20149794	0.2003315	0.1991732	0.19803166	0.19691351	0.19582605	0.19477785	0.19377172	0.19281372	0.19190519	0.19104905	0.19024609	0.18949673	0.1887972	0.18814546	0.1875419	0.18697765	0.18644916	0.18595105	0.18547536	0.18501392	0.18456216	0.18411079	0.18365186	0.18317592	0.18267855	0.18215257	0.181588	0.18098626	0.1803386	0.17964569	0.17890096	0.1781072	0.1772615	0.17636564	0.1754183	0.17441857	0.17336434	0.17225571	0.17108727	0.16985591	0.16855797	0.16718587
0.20923153	0.2082646	0.2072575	0.20621489	0.2051388	0.20403942	0.20292132	0.20179465	0.20066676	0.19954826	0.19844466	0.19736391	0.19631234	0.19529608	0.19431934	0.19338393	0.19249544	0.1916512	0.1908535	0.19010139	0.18939026	0.18871982	0.18808392	0.18747991	0.18689921	0.18633856	0.18578836	0.18524441	0.18469602	0.18413918	0.18356587	0.1829716	0.18234652	0.18169098	0.18100056	0.18027218	0.17950696	0.17870742	0.17786911	0.17700091	0.17610252	0.1751737	0.1742193	0.1732373	0.17222378	0.17117675	0.17009068	0.16895625	0.16776466	0.16650644
0.20936415	0.20842099	0.20744066	0.20642637	0.20538287	0.2043155	0.20323187	0.20214042	0.2010474	0.1999625	0.19889177	0.19784188	0.1968177	0.19582415	0.19486511	0.19394326	0.19305903	0.19221506	0.19140795	0.19063616	0.18989778	0.18918853	0.18850508	0.18784036	0.18718848	0.18654492	0.18590224	0.1852527	0.18459252	0.18391296	0.18321079	0.18248242	0.1817261	0.18093991	0.18012689	0.17928723	0.1784259	0.1775495	0.17666094	0.17576732	0.17487708	0.17398527	0.17310119	0.17221746	0.17133325	0.17043921	0.16952568	0.16857678	0.16757932	0.16651812
0.20954706	0.20862646	0.20767325	0.20668669	0.2056725	0.20463607	0.20358442	0.20252244	0.20145994	0.20040204	0.19935714	0.19832864	0.19732265	0.19634232	0.19539021	0.19446826	0.19357845	0.19271609	0.19188401	0.19107752	0.190294	0.18952757	0.18877599	0.18803222	0.18728963	0.18654194	0.18578629	0.18501475	0.18422294	0.18340942	0.18257093	0.18170977	0.18082286	0.17991997	0.17900203	0.17808242	0.17716749	0.17626849	0.17539299	0.17455083	0.17374828	0.17298803	0.17226624	0.17158243	0.17092621	0.17028071	0.16962919	0.16895139	0.16822664	0.16742995
0.20977114	0.20887367	0.20794465	0.20698503	0.20599844	0.20498794	0.20396236	0.20292637	0.20188701	0.20085123	0.19982326	0.19880702	0.19780847	0.19682899	0.1958719	0.19493634	0.19402355	0.19313008	0.19225645	0.1913971	0.1905481	0.18970868	0.18886863	0.18802503	0.18717158	0.18630505	0.18541905	0.18451118	0.18358105	0.1826278	0.1816538	0.18066505	0.1796675	0.17867585	0.17769799	0.17675075	0.17584768	0.17500292	0.17422906	0.17353302	0.17292187	0.17239222	0.17194107	0.17155375	0.17121476	0.17089865	0.1705811	0.17023048	0.16982448	0.16932365
0.2100297	0.2091523	0.20824474	0.20730852	0.20634454	0.20535718	0.20435345	0.20333642	0.20231311	0.20128936	0.20026895	0.19925585	0.19825381	0.19726282	0.19628716	0.1953232	0.1943739	0.19343263	0.19249904	0.19156966	0.19063902	0.18970352	0.18875793	0.18779555	0.18681549	0.18581298	0.18478504	0.183734	0.18266372	0.18157518	0.18048327	0.17939398	0.17832805	0.1772959	0.17632237	0.175427	0.17462264	0.17393154	0.17336398	0.17292067	0.17260447	0.17240919	0.1723157	0.17230128	0.1723381	0.17239636	0.17243268	0.17241609	0.17231324	0.17208874
0.21030778	0.20944794	0.20856059	0.20764256	0.20669729	0.20572828	0.2047385	0.20373406	0.20271958	0.2016994	0.20067677	0.19965567	0.19863716	0.19762278	0.19661331	0.19560757	0.19460186	0.19359735	0.19258744	0.19156808	0.19053607	0.18948798	0.18841776	0.18732318	0.18620151	0.18505302	0.18388298	0.18269199	0.1814926	0.1802958	0.17911609	0.1779778	0.17689931	0.17590828	0.1750277	0.17428268	0.17368911	0.17325899	0.17300197	0.17291465	0.17298424	0.17318818	0.17350018	0.17388508	0.17429885	0.17470057	0.17504756	0.17530152	0.1754241	0.17538655
0.21059391	0.20974842	0.20887546	0.2079726	0.20704105	0.20608202	0.20510067	0.20409943	0.20308474	0.20205863	0.20102365	0.19998318	0.19893585	0.19788519	0.19682693	0.19576257	0.19468725	0.19359916	0.19249508	0.19136858	0.19021758	0.18904066	0.18783176	0.18659261	0.18532601	0.18403263	0.18272366	0.1814107	0.18011476	0.17884952	0.1776475	0.17653012	0.17553136	0.17467871	0.17399958	0.17351519	0.17323762	0.17317414	0.1733166	0.17365077	0.174144	0.17476219	0.17546049	0.1761893	0.1769004	0.17754586	0.17807819	0.17846584	0.17866646	0.17866467
0.2108704	0.21003664	0.20917316	0.20827991	0.20735534	0.20640083	0.20542057	0.20441654	0.20339078	0.20234925	0.20129088	0.20021719	0.1991295	0.19802403	0.19690433	0.19576535	0.19460195	0.19341573	0.19219798	0.19094855	0.1896654	0.18834549	0.18698993	0.18560389	0.18419302	0.1827715	0.18135081	0.17995787	0.17861442	0.17735517	0.17620906	0.17521217	0.17439793	0.17379624	0.17343065	0.17331058	0.17343956	0.17380731	0.1743876	0.17514248	0.17602757	0.17698568	0.17796278	0.1789017	0.17975163	0.1804623	0.18099836	0.18132731	0.18142954	0.18129328
0.2111223	0.21029375	0.20943734	0.20854636	0.20762384	0.20666768	0.2056793	0.20466194	0.20361805	0.2025478	0.20145473	0.20033672	0.19919182	0.19802177	0.19682238	0.1955923	0.19432595	0.1930227	0.19167838	0.19029346	0.18886586	0.18739843	0.18589866	0.18437415	0.18284233	0.18132366	0.17984013	0.17842808	0.17711896	0.17595388	0.1749694	0.17420606	0.17369038	0.17344844	0.1734873	0.17380226	0.17437834	0.17517571	0.1761471	0.17724293	0.17838842	0.17952895	0.180597	0.18153873	0.18230686	0.18286818	0.18319744	0.18327835	0.18310767	0.18268873
0.21133009	0.21050316	0.20964676	0.20875502	0.20782611	0.20685992	0.20585689	0.20481952	0.20374425	0.20263731	0.20149505	0.200319	0.19910479	0.19785264	0.19655928	0.19522107	0.19383883	0.19240552	0.19092318	0.18939202	0.18781896	0.1862108	0.18458095	0.18294759	0.18133472	0.17977472	0.1783027	0.17695647	0.17578578	0.17482805	0.17412305	0.17370036	0.17358282	0.17377317	0.17426188	0.17501459	0.17598994	0.17712933	0.1783585	0.17961302	0.18081339	0.18190095	0.18281688	0.18352318	0.18399101	0.1841991	0.18414865	0.18384203	0.18329433	0.1825177
0.21147725	0.21064678	0.20978461	0.20888457	0.20794344	0.20696045	0.20593332	0.2048634	0.20374982	0.20259283	0.2013901	0.20014112	0.19884387	0.19749612	0.1960947	0.19463624	0.19312207	0.19155213	0.18992656	0.1882546	0.18654685	0.18481955	0.183096	0.18139997	0.1797742	0.17825332	0.17688736	0.17572042	0.17479917	0.17416003	0.17383641	0.17384335	0.1741767	0.1748117	0.1757094	0.17681251	0.17804845	0.17933735	0.18060154	0.18176259	0.18276139	0.1835432	0.18407571	0.18434037	0.18433416	0.1840668	0.18355675	0.18282714	0.18189658	0.18079826
0.21154076	0.21070346	0.20982988	0.20891538	0.2079558	0.20694716	0.20588838	0.20477664	0.20361343	0.20239493	0.20111994	0.19978614	0.19839177	0.19693372	0.19541207	0.1938242	0.19217369	0.19046387	0.18870467	0.1869058	0.18509433	0.18328938	0.18152788	0.1798482	0.1782955	0.17692219	0.17577443	0.17490105	0.17433947	0.17411476	0.17423618	0.17469308	0.1754468	0.17644802	0.17762211	0.17888598	0.18015204	0.18133615	0.18235874	0.18316637	0.18371272	0.18397823	0.1839608	0.18367052	0.18313697	0.18239175	0.18146764	0.18040107	0.1792135	0.17793423
0.21150632	0.2106553	0.20976594	0.2088309	0.20784526	0.20680162	0.20570213	0.20453937	0.20331499	0.2020244	0.20066436	0.199233	0.19773021	0.19615442	0.19450542	0.19278401	0.1910018	0.1891642	0.18729219	0.1854058	0.18353719	0.18172276	0.1800065	0.17843947	0.17707264	0.17595947	0.17514375	0.17466468	0.17453888	0.17476687	0.17532635	0.17616574	0.17722206	0.17840609	0.1796251	0.18078369	0.18179813	0.1825934	0.18312	0.18335156	0.18328261	0.18292876	0.18232486	0.18151185	0.18053992	0.17944852	0.17828424	0.17707387	0.17584157	0.17459637
0.2113516	0.21048097	0.2095705	0.20860884	0.20758986	0.2065064	0.20535624	0.2041334	0.202837	0.20146163	0.20000714	0.19847026	0.19685245	0.1951516	0.19337735	0.19153309	0.18963407	0.187702	0.18576083	0.18384369	0.1819953	0.1802606	0.17869632	0.17735401	0.1762908	0.17554247	0.1751503	0.1751178	0.17543739	0.17607215	0.17696145	0.17802209	0.17915201	0.18025348	0.18122938	0.18199322	0.1824823	0.1826593	0.18251732	0.18206891	0.1813591	0.18043597	0.17936218	0.17819664	0.17700088	0.17580621	0.17465639	0.17355958	0.17251825	0.17152971
0.21105698	0.21016362	0.20922557	0.20823129	0.20717216	0.2060403	0.20483123	0.20353888	0.20216149	0.20069478	0.19913962	0.19749251	0.19575869	0.19394186	0.19205222	0.19011167	0.18813384	0.18615517	0.18421055	0.18234712	0.18061844	0.17907394	0.17777583	0.17677313	0.17610514	0.1757993	0.17585588	0.17625146	0.1769328	0.1778282	0.17883764	0.17985544	0.18077052	0.18149145	0.18193756	0.18205614	0.18183248	0.18127993	0.18043855	0.17937447	0.17815456	0.17685968	0.17556709	0.17432824	0.17319348	0.17218089	0.1713063	0.17055735	0.16991118	0.16933861
0.21060546	0.20968306	0.20871316	0.20768054	0.20657445	0.20538646	0.20411138	0.20274374	0.20127988	0.19971749	0.19805913	0.19630536	0.19446772	0.19255362	0.19058526	0.18858702	0.18659365	0.18464307	0.18278833	0.1810798	0.1795812	0.17834294	0.17741698	0.17683727	0.17661995	0.17675222	0.17720471	0.17790222	0.17876172	0.17966847	0.18051228	0.18118255	0.18158348	0.18165529	0.18135646	0.18070295	0.17972597	0.17849958	0.17710097	0.17562719	0.17417213	0.17280972	0.17160869	0.17060503	0.16981158	0.16922587	0.16882655	0.16857624	0.16842799	0.168334
0.20997648	0.20902234	0.2080164	0.20693915	0.20578194	0.20453434	0.20318834	0.20174108	0.20019107	0.19853765	0.19678491	0.19494204	0.19302374	0.19105154	0.18905461	0.18706828	0.18513826	0.1833162	0.18165842	0.18022299	0.17906345	0.17822847	0.1777406	0.17761019	0.17781319	0.17829537	0.17897627	0.17975536	0.18051177	0.18112691	0.1814924	0.18152457	0.1811749	0.18043515	0.1793339	0.17793949	0.1763427	0.17465422	0.17298043	0.1714266	0.1700684	0.16897035	0.16816258	0.16764317	0.16739373	0.16737658	0.16753644	0.16782382	0.16816506	0.16851172
0.20915648	0.20816652	0.20711984	0.20599711	0.20478502	0.20347477	0.20205924	0.20053703	0.19890676	0.19717371	0.19535151	0.19345203	0.19150174	0.18953168	0.187581	0.18569665	0.18393582	0.18235084	0.18100344	0.17994276	0.17920831	0.17882027	0.17877215	0.17902729	0.17951643	0.18014975	0.18080509	0.18136077	0.18169829	0.18171158	0.18133661	0.18054146	0.1793431	0.17779809	0.17600368	0.174074	0.17214158	0.17032686	0.16873315	0.16744636	0.16650736	0.16594003	0.16572812	0.1658343	0.16620237	0.16676673	0.1674589	0.16819973	0.16893804	0.16960505
0.20813072	0.20710416	0.2060161	0.20484692	0.20358232	0.20221241	0.20073575	0.19915092	0.19746247	0.19568092	0.19383013	0.19192708	0.19001184	0.18812472	0.18631646	0.18464187	0.18316033	0.18192317	0.18097855	0.18036042	0.18007532	0.18010215	0.18039182	0.18086563	0.18140966	0.18190256	0.18221621	0.18223003	0.18185915	0.18104607	0.17978753	0.178128	0.17615868	0.17399602	0.1717815	0.1696568	0.16775584	0.16618225	0.16501214	0.1642767	0.16397697	0.16408645	0.16454321	0.16527757	0.16620913	0.16725785	0.16834757	0.16940495	0.17037314	0.1712012
0.20689185	0.20583192	0.20470531	0.20349269	0.20218413	0.20077103	0.19925016	0.19762933	0.19591898	0.19413885	0.19231632	0.19048834	0.1886964	0.18699756	0.18544108	0.18408537	0.18298271	0.18217346	0.18167843	0.1814974	0.18159324	0.18190205	0.18232627	0.18275297	0.18304482	0.18307272	0.18273093	0.18194261	0.18067324	0.17895225	0.17684749	0.17447537	0.17198488	0.16953115	0.16727072	0.16533744	0.16383234	0.16281694	0.16230845	0.16228911	0.16270863	0.16349475	0.16455884	0.1658081	0.16715497	0.1685174	0.16982186	0.17101327	0.17204213	0.17287627
0.2054422	0.20435178	0.2031977	0.20195782	0.20062166	0.19918816	0.19765957	0.19604683	0.1943698	0.19266051	0.19095154	0.18929213	0.18773144	0.1863246	0.18512529	0.18418059	0.18351854	0.18315935	0.1830798	0.1832337	0.1835415	0.18389502	0.18416637	0.18422106	0.183934	0.18320382	0.18197954	0.18025482	0.17807344	0.17554146	0.1728059	0.17003089	0.16738956	0.16504377	0.16312718	0.16172597	0.16088915	0.16061735	0.16087276	0.16157919	0.1626566	0.16399905	0.16550769	0.16708712	0.16865098	0.17013347	0.1714724	0.17262384	0.1735671	0.17427716
0.20379545	0.20268846	0.20152402	0.20028158	0.19895424	0.19754142	0.19605404	0.1945149	0.19295046	0.19139647	0.18990314	0.18851599	0.187291	0.18627512	0.18550745	0.18501422	0.18479313	0.1848109	0.18501298	0.18529753	0.18555191	0.18563841	0.18542367	0.18479082	0.18365751	0.18198475	0.1798008	0.17718083	0.17425613	0.17119429	0.16818145	0.16540489	0.16302101	0.1611555	0.15989088	0.15924582	0.15920457	0.15971193	0.16067888	0.16200048	0.16356549	0.16527069	0.16701415	0.168715	0.17029884	0.17171735	0.17293407	0.17392173	0.17467281	0.17518362
0.20198306	0.20088556	0.1997425	0.19853713	0.19726388	0.19593316	0.19455945	0.19317538	0.19181588	0.19052175	0.18934494	0.18833312	0.18752816	0.18696228	0.18664545	0.18656722	0.18668026	0.18691121	0.18715388	0.18728003	0.18715143	0.1866408	0.18564183	0.18409105	0.1819723	0.17934337	0.17630681	0.17302461	0.16968653	0.16648641	0.16361555	0.16123426	0.15945324	0.15833479	0.15788469	0.158063	0.15879622	0.15998119	0.1614966	0.1632291	0.16506864	0.16691408	0.16868323	0.17031114	0.1717532	0.17297447	0.17396319	0.17471221	0.17522264	0.17550462
0.20006731	0.19901614	0.19794135	0.19682547	0.19567502	0.19450337	0.19333465	0.19220248	0.19114548	0.19021353	0.1894457	0.18887591	0.18852651	0.18839839	0.1884636	0.1886628	0.18890925	0.18908566	0.1890577	0.18869156	0.18786296	0.18648037	0.18450546	0.1819506	0.17889774	0.17548114	0.1718826	0.16830757	0.1649688	0.16204911	0.1597049	0.15802842	0.15707038	0.15680808	0.15718389	0.15810874	0.15946524	0.16112868	0.16297165	0.16488354	0.16677171	0.16855429	0.17017472	0.17158917	0.17277871	0.17372976	0.17444745	0.17493477	0.17520621	0.17527963
0.1981367	0.19718724	0.19624114	0.1952917	0.19434503	0.19342393	0.19255446	0.19177185	0.19111466	0.19061983	0.19030756	0.19019191	0.19025609	0.19046351	0.1907371	0.19098455	0.19107074	0.19086558	0.19023547	0.18907356	0.18730125	0.18490699	0.18193026	0.17848115	0.17472067	0.17085204	0.16709256	0.16365536	0.16073081	0.15844929	0.1568924	0.15608987	0.15600331	0.15655074	0.15763171	0.15911534	0.1608716	0.16277552	0.16471261	0.1665934	0.16834158	0.16990893	0.1712619	0.1723862	0.17327392	0.17393738	0.17438823	0.17464292	0.17471656	0.17463046
0.19631734	0.19553483	0.19479758	0.1940982	0.19345099	0.19287139	0.19239247	0.19204193	0.19184086	0.19180696	0.1919384	0.19219926	0.19254155	0.19287789	0.1931012	0.19307584	0.1926738	0.19176742	0.1902557	0.1880962	0.18529353	0.1819166	0.17810701	0.17404646	0.16995367	0.16605622	0.16257128	0.15966894	0.15747258	0.15604688	0.15539435	0.15546128	0.15615484	0.15735282	0.15891856	0.16072461	0.16263692	0.16455266	0.16638155	0.16805916	0.16954103	0.17080453	0.17183836	0.17264973	0.17324638	0.17365327	0.17388602	0.17396784	0.17391285	0.17374095
0.19476299	0.19423176	0.19378749	0.19342987	0.19316626	0.19301538	0.1929915	0.193106	0.19336201	0.19374236	0.1941981	0.19466758	0.19505006	0.1952316	0.19507432	0.19445434	0.19325434	0.19139475	0.18885225	0.18566038	0.18191928	0.17778847	0.17347446	0.16920844	0.1652191	0.1617202	0.15886989	0.15678051	0.15548596	0.15497562	0.15517527	0.15598029	0.15726146	0.15887086	0.1606767	0.16255762	0.16440985	0.16615215	0.16772598	0.16909786	0.17024735	0.17117974	0.17190108	0.17243221	0.17279455	0.17300926	0.17310101	0.17308807	0.17298323	0.17280209
0.19365707	0.1934582	0.19339332	0.19345498	0.193643	0.19395965	0.19440223	0.19495341	0.19557934	0.19622658	0.19680575	0.19721752	0.1973359	0.19702916	0.19617435	0.19467345	0.19246837	0.18955725	0.18600255	0.18193221	0.17752817	0.17301108	0.16862147	0.16458824	0.16110983	0.15834421	0.15636697	0.15520486	0.15482287	0.15513384	0.15601775	0.15734218	0.15895411	0.16072896	0.16254099	0.16429566	0.16592172	0.16736849	0.1686078	0.16963285	0.17045203	0.17108257	0.17154327	0.17186286	0.17206654	0.17217809	0.17221546	0.1721909	0.17211366	0.17198977
0.19318117	0.1933886	0.19376478	0.19429275	0.19494922	0.19571352	0.19655833	0.19742289	0.19824177	0.19891955	0.19933632	0.19937205	0.198895	0.19779775	0.19599804	0.19345695	0.19020233	0.18631993	0.18196481	0.17733657	0.17266661	0.16820164	0.16416553	0.16074994	0.15808228	0.15623072	0.1551942	0.15492456	0.15532464	0.15626028	0.15759164	0.15917583	0.16087842	0.16259094	0.16422209	0.16570672	0.16700682	0.1681016	0.16899306	0.16969468	0.17022726	0.17062347	0.17090844	0.17110744	0.17124724	0.17134386	0.171408	0.17144653	0.17145923	0.17144299
0.19348755	0.19414625	0.19498587	0.19596383	0.19704157	0.19815636	0.19924085	0.20021226	0.20095845	0.20136079	0.20129432	0.2006373	0.19929358	0.19719394	0.19433515	0.19076529	0.18659985	0.18201026	0.17720869	0.17244284	0.16795486	0.16396017	0.16063184	0.15808257	0.15635976	0.15544572	0.15527377	0.15573639	0.15669253	0.15800339	0.15952292	0.16113228	0.1627137	0.16419935	0.1655253	0.16666296	0.16760412	0.1683577	0.16894281	0.16938137	0.16971436	0.1699683	0.17016992	0.17034519	0.1705069	0.17066799	0.17082602	0.1709833	0.17112759	0.17125234
0.19466332	0.19576249	0.19702175	0.19836724	0.1997223	0.20099719	0.20208725	0.20287713	0.20323887	0.2030534	0.20220357	0.20061116	0.19823332	0.19508302	0.19124039	0.1868357	0.18206309	0.17715064	0.17234433	0.16788167	0.16396442	0.16075325	0.15833472	0.15674296	0.1559439	0.15585299	0.1563538	0.15730911	0.15856926	0.16000177	0.16148445	0.16292015	0.16423932	0.1653925	0.16636328	0.16714332	0.1677539	0.16821834	0.16857144	0.16884288	0.16907266	0.16928414	0.1694992	0.16973326	0.16999206	0.17027509	0.17057353	0.17087981	0.17117491	0.1714445
0.19668251	0.19814351	0.19969848	0.20123856	0.20265573	0.20382595	0.20462139	0.20491987	0.20459464	0.2035506	0.20171754	0.19908062	0.19567673	0.19160095	0.18701509	0.18212122	0.17715964	0.17236476	0.16797684	0.16417803	0.1611048	0.15883169	0.1573757	0.1566796	0.15665367	0.15717295	0.15809813	0.15928556	0.1606055	0.16194347	0.1632149	0.164354	0.16532528	0.16611797	0.16673449	0.16720349	0.16755143	0.16781764	0.16803935	0.16824697	0.16846982	0.1687308	0.16903922	0.16939661	0.169801	0.17024332	0.17070389	0.17116274	0.17160362	0.17200431
0.19937216	0.2010408	0.20268846	0.20418245	0.20538005	0.20614414	0.20634454	0.20586808	0.20462754	0.20256928	0.19970435	0.19608898	0.19183785	0.18713014	0.18218204	0.177223	0.17250323	0.16823292	0.16458334	0.1616762	0.15956107	0.15823454	0.15763344	0.15765819	0.15817633	0.1590524	0.16014588	0.16133481	0.16251236	0.16360305	0.16455138	0.16533405	0.16594565	0.16639954	0.16672803	0.16696328	0.16714625	0.16731556	0.1675057	0.16774738	0.16805509	0.16843557	0.16889185	0.16941464	0.16998936	0.17059568	0.17121162	0.17181365	0.17237647	0.17287695
0.20241696	0.20406221	0.2055456	0.20670201	0.20738678	0.20746417	0.20682283	0.20539077	0.20313428	0.20007613	0.1962957	0.19192995	0.1871683	0.18222979	0.1773471	0.1727522	0.16864705	0.16518387	0.16245711	0.16050911	0.15931329	0.15879723	0.15885532	0.15935823	0.16016532	0.1611436	0.16218662	0.1631908	0.16408946	0.16484365	0.16543305	0.16586156	0.16615519	0.16634043	0.16646641	0.16657206	0.166694	0.16687122	0.16712958	0.1674815	0.16793257	0.16848254	0.1691167	0.1698161	0.17055932	0.17131752	0.17206395	0.17277408	0.17342225	0.17398506
0.20536879	0.20672673	0.2077624	0.2083072	0.20822883	0.2074109	0.20579767	0.20336826	0.20016281	0.19628218	0.19187015	0.1871241	0.18226162	0.1775181	0.17310297	0.16920553	0.1659541	0.16343184	0.16165501	0.16058767	0.1601505	0.16023132	0.1606977	0.16142288	0.16227722	0.1631577	0.16397753	0.16468051	0.1652303	0.1656255	0.1658754	0.16600592	0.16605878	0.16607648	0.16610718	0.16618423	0.16634934	0.16662312	0.16701612	0.16753614	0.16817185	0.1689086	0.16972274	0.17058888	0.17147508	0.17235252	0.17319229	0.17396848	0.17465468	0.1752358
0.20772353	0.20853196	0.2088687	0.2085929	0.2075909	0.20581071	0.20324603	0.1999509	0.19603093	0.19164044	0.18698207	0.1822721	0.1777254	0.17354676	0.16989222	0.16688788	0.16458377	0.1629835	0.16204683	0.16167897	0.16176902	0.16218904	0.16281763	0.16353464	0.16424488	0.16487588	0.16537541	0.16572693	0.16592672	0.16599464	0.16596857	0.16588894	0.16580488	0.16575989	0.16579808	0.16594857	0.16623527	0.16666967	0.1672472	0.16796073	0.16878836	0.16970617	0.17068133	0.17168045	0.17267165	0.17362413	0.17450961	0.17530468	0.17598948	0.17654783
0.20900649	0.20905355	0.2085362	0.20733961	0.20541197	0.20274927	0.19941938	0.19552699	0.19123837	0.18674305	0.18225095	0.17796592	0.174066	0.17070568	0.16796495	0.16589332	0.16447765	0.1636672	0.16336101	0.16345197	0.16381738	0.16433811	0.16491035	0.16544357	0.16587847	0.16617824	0.1663264	0.16633372	0.16622762	0.16604647	0.16583973	0.16565573	0.1655403	0.16553663	0.16567184	0.16597073	0.16643634	0.16706862	0.16784917	0.1687568	0.16976291	0.1708309	0.1719256	0.17301506	0.17406464	0.17504424	0.17592955	0.17670074	0.17734274	0.17784315
0.20887111	0.20805511	0.20664588	0.20458664	0.20186813	0.1985594	0.19477087	0.1906534	0.18639573	0.18219249	0.17822587	0.17465752	0.17161548	0.16917011	0.16734487	0.16611919	0.16542748	0.16518211	0.16525966	0.16556656	0.16597554	0.16639467	0.16675237	0.1669906	0.16708687	0.16703701	0.1668543	0.16657609	0.166248	0.16591737	0.16563572	0.16545194	0.16540556	0.16552666	0.16583067	0.16632366	0.16699822	0.16783667	0.16881295	0.169892	0.17103846	0.17221537	0.17338389	0.17451349	0.17556992	0.17653094	0.17737103	0.17808068	0.17864737	0.17906561
0.20718586	0.20553675	0.20334928	0.20061664	0.19738832	0.19376284	0.18989661	0.18594377	0.1820913	0.17849979	0.17530742	0.17261389	0.1704784	0.16891076	0.1678766	0.16731162	0.1671142	0.16718909	0.16741851	0.16771193	0.1679788	0.16815571	0.16819903	0.16809687	0.16785291	0.16748853	0.16704738	0.16657317	0.16612269	0.16574936	0.16549742	0.16540879	0.16551232	0.16581674	0.16632935	0.16703963	0.16792136	0.16895235	0.17009148	0.17130138	0.1725422	0.17377697	0.17496793	0.17608628	0.17710523	0.1780053	0.17876883	0.17938864	0.17985815	0.18017514
0.20406593	0.20174898	0.19902594	0.19592765	0.192532	0.18897346	0.18539624	0.18195182	0.1787774	0.17599499	0.17368145	0.17187849	0.17057322	0.16973561	0.16928916	0.1691469	0.16920444	0.16936427	0.16953912	0.16965294	0.16965044	0.1695053	0.1692085	0.16877456	0.16823512	0.16763419	0.16702338	0.16645992	0.1659959	0.16567878	0.16554698	0.1656279	0.16592914	0.16645399	0.16718782	0.16810563	0.16917515	0.17036098	0.17161897	0.17290851	0.17419139	0.17543122	0.17659524	0.17765887	0.17860165	0.17941007	0.18007192	0.18058288	0.18094257	0.18115255
0.19986962	0.19716284	0.19422407	0.19110891	0.18791309	0.18475935	0.18176971	0.17906103	0.1767183	0.17480278	0.17334121	0.17231154	0.17167212	0.17134649	0.17125204	0.17129107	0.17138147	0.1714392	0.17139961	0.17122611	0.17089461	0.17041656	0.16979954	0.1690923	0.16834028	0.1675989	0.16692585	0.16637611	0.16599813	0.1658217	0.16587403	0.1661685	0.16669416	0.16744217	0.16838342	0.16948038	0.17069624	0.17198835	0.17331317	0.17462954	0.17590281	0.17709987	0.17819577	0.1791709	0.18000983	0.18070412	0.18124898	0.18164338	0.18189056	0.18199465
0.19513041	0.19235958	0.18954748	0.18675284	0.1840612	0.18156096	0.1793389	0.17746	0.17596492	0.174851	0.17410001	0.17365846	0.17345516	0.17341092	0.17343591	0.17345506	0.17339815	0.17321399	0.17287308	0.17236966	0.1717097	0.17092401	0.17005882	0.16916233	0.16829962	0.16752325	0.16689152	0.16644661	0.16622698	0.16625175	0.166529	0.16705236	0.16780403	0.16875483	0.16986638	0.17110023	0.17240961	0.17375407	0.17509162	0.1763846	0.17760187	0.1787177	0.17971346	0.18057418	0.18129265	0.18186232	0.1822848	0.18256328	0.18270159	0.18270746
0.19045131	0.18793412	0.18554896	0.18333149	0.18134037	0.17962497	0.17821972	0.17714274	0.17638648	0.17591488	0.1756729	0.17559187	0.17559913	0.17560932	0.17556223	0.17539921	0.17507909	0.17458232	0.17391156	0.17308486	0.17213827	0.17112423	0.17009604	0.16911784	0.16824329	0.16753264	0.16702665	0.16676258	0.16675611	0.16701147	0.16752312	0.16826855	0.16921821	0.1703329	0.17157039	0.17288552	0.17423594	0.17557883	0.17687926	0.1781049	0.17923075	0.18023713	0.18111	0.18184322	0.18243194	0.18287602	0.18318045	0.18334895	0.18338838	0.18330745
0.18638468	0.18438306	0.1826317	0.18113863	0.1799253	0.1789898	0.17833602	0.17792973	0.1777354	0.1776915	0.17773584	0.17778969	0.17779592	0.17768884	0.17742518	0.17697576	0.17633647	0.1755099	0.17453319	0.17343873	0.17228721	0.17113653	0.1700482	0.16908583	0.16830012	0.16773677	0.16742313	0.16738135	0.16760975	0.16810149	0.16883312	0.16976987	0.17087512	0.17210329	0.17341352	0.17475632	0.17609403	0.17738903	0.17861179	0.17973682	0.18074432	0.18162334	0.18236297	0.18296404	0.18342468	0.18374959	0.18394448	0.18401471	0.18396881	0.1838167
0.18336385	0.18202496	0.18100208	0.18025818	0.17977783	0.17953089	0.17946744	0.17954156	0.17969322	0.179858	0.17996922	0.17996955	0.17981206	0.17945871	0.17889734	0.17812525	0.17716026	0.17604141	0.17481267	0.17353678	0.17227441	0.17108834	0.17004272	0.16918725	0.16856672	0.168207	0.16812646	0.16832313	0.16878782	0.16949424	0.17041072	0.17149347	0.17270361	0.17399229	0.17531778	0.17663795	0.17791757	0.17912617	0.18024033	0.18124181	0.18211524	0.18285857	0.18346503	0.18393755	0.18427908	0.18449405	0.18459249	0.18458062	0.18446586	0.18425739
0.18161565	0.18098298	0.18066663	0.18059805	0.1807265	0.18098468	0.18131632	0.18165582	0.18193968	0.18210608	0.18211229	0.18191203	0.18148509	0.18081932	0.17992996	0.17884234	0.17759795	0.17625418	0.17486587	0.17350581	0.17223227	0.17110965	0.17018983	0.16951403	0.16910844	0.16898546	0.16914636	0.16957584	0.17024991	0.17113398	0.17218736	0.1733652	0.17462356	0.17591876	0.17721105	0.17846519	0.179652	0.18074611	0.18173268	0.18259668	0.18333423	0.1839424	0.18442017	0.18477337	0.18500835	0.18512943	0.18514761	0.18506947	0.18490276	0.18465438
0.18117791	0.1811948	0.18147844	0.18193305	0.18248136	0.18304533	0.18355754	0.183958	0.1841848	0.18419881	0.18396883	0.18347684	0.18273005	0.18174005	0.1805497	0.17919889	0.17775127	0.17626551	0.17481819	0.1734694	0.17227954	0.17130047	0.17056964	0.17011744	0.16995245	0.17007059	0.17046258	0.17109603	0.17193916	0.17295013	0.17408761	0.1753056	0.17656106	0.17781511	0.17903477	0.18018872	0.18125701	0.18221939	0.18306854	0.18379499	0.18439814	0.18487756	0.18524021	0.18548901	0.18563195	0.18567802	0.18563206	0.1855042	0.18530065	0.18502787
0.18192181	0.18245354	0.1831705	0.18395656	0.18472528	0.18539444	0.18589807	0.18618521	0.18621571	0.18596521	0.18542568	0.18460885	0.1835386	0.18226087	0.18082355	0.17928743	0.17772582	0.17620385	0.17478833	0.17354062	0.17250791	0.1717304	0.1712316	0.17102182	0.17109576	0.17144027	0.17202762	0.1728222	0.17378284	0.17487118	0.17603742	0.17724553	0.1784522	0.17962696	0.1807431	0.18177545	0.18271062	0.18353455	0.18424496	0.18483827	0.18531623	0.18568197	0.18594319	0.1861045	0.18617421	0.18615955	0.18606804	0.185907	0.18568242	0.18539888
0.18359873	0.18447593	0.18543158	0.18635687	0.18715194	0.18774863	0.18809012	0.18813932	0.18788247	0.18730934	0.18644325	0.18531525	0.18396565	0.18246022	0.18086003	0.17923349	0.17765163	0.17618325	0.174886	0.17380661	0.17298551	0.17244044	0.17218491	0.17221236	0.17250594	0.17303967	0.17377868	0.17468244	0.17571115	0.1768189	0.177968	0.17912081	0.18024373	0.18131211	0.18230423	0.18320301	0.18399976	0.1846886	0.18526784	0.18573892	0.18610698	0.18637383	0.18655014	0.1866413	0.18665457	0.18659706	0.18647638	0.18629637	0.18606377	0.18578246
0.18590567	0.18693992	0.18795313	0.18883583	0.18950051	0.18988973	0.18996167	0.18970269	0.18911609	0.18821537	0.18704498	0.18564963	0.18409632	0.18244791	0.18077548	0.17915079	0.17764339	0.1763051	0.17518735	0.17432472	0.17373833	0.17343575	0.17341308	0.17365411	0.17412782	0.17480412	0.17564358	0.17660648	0.17764735	0.17873105	0.17982033	0.18088569	0.1818997	0.18284342	0.18370211	0.18446566	0.1851281	0.18568876	0.18614948	0.18651405	0.18678561	0.18697385	0.18708338	0.18712115	0.18709561	0.18701124	0.18687446	0.18668923	0.18646017	0.18619043
0.18853176	0.1895497	0.19046053	0.1911616	0.19158056	0.1916708	0.19141941	0.1908263	0.18991342	0.18872172	0.18730116	0.18571962	0.1840439	0.18234408	0.18069324	0.1791568	0.1777887	0.1766381	0.17574164	0.17511535	0.17476629	0.17469382	0.17487559	0.17528707	0.17589593	0.17666501	0.17755245	0.17852122	0.17953154	0.18055254	0.18155205	0.182507	0.1833966	0.18420841	0.18493384	0.18556614	0.18610431	0.18655069	0.18690787	0.1871819	0.18737826	0.18750337	0.1875638	0.18756583	0.187516	0.18741849	0.18727806	0.1870985	0.18688199	0.18663175
0.19119264	0.19205308	0.1927415	0.19316164	0.19326329	0.19302124	0.19243276	0.19152117	0.19032826	0.18890515	0.18731582	0.18563128	0.18392357	0.1822611	0.18071052	0.17932549	0.17815048	0.17722398	0.17656091	0.17616868	0.1760428	0.17616354	0.17650971	0.17704539	0.17773685	0.17854789	0.17943585	0.18037039	0.18131457	0.18224366	0.18313345	0.18396495	0.18472546	0.18540779	0.18600509	0.1865167	0.18694484	0.18729234	0.18756437	0.18776652	0.18790361	0.18798374	0.18801172	0.18799242	0.18793163	0.18783198	0.18769883	0.18753245	0.18733677	0.18711133
0.19366783	0.19427276	0.19465373	0.19474617	0.19450629	0.19393182	0.1930346	0.19185776	0.19045061	0.18887506	0.1872015	0.18550304	0.18384348	0.18229285	0.18090096	0.1797141	0.17876184	0.17806715	0.17763281	0.17745286	0.17751393	0.17778906	0.17825016	0.17886212	0.17958736	0.18039264	0.18124226	0.18210688	0.1829606	0.18377912	0.18454814	0.18525305	0.18588784	0.18644628	0.18692803	0.18733467	0.18766882	0.18793619	0.18813987	0.1882869	0.18838337	0.18843351	0.18844283	0.18841517	0.18835506	0.18826365	0.18814579	0.18800078	0.18782997	0.18763438
0.19580117	0.19608808	0.19613364	0.19588464	0.19531983	0.19444662	0.193299	0.19192365	0.19038329	0.18874058	0.18706873	0.18543153	0.18389294	0.18250671	0.18131453	0.18034607	0.17962238	0.17914692	0.17891788	0.1789163	0.17912078	0.17950137	0.18002868	0.1806692	0.18138407	0.18214616	0.18292704	0.18369856	0.18444315	0.18514514	0.18579109	0.18637404	0.18689123	0.18733898	0.18772158	0.18803903	0.18829718	0.18850094	0.18865523	0.18876359	0.18883392	0.18886843	0.18887165	0.18884741	0.18879586	0.18872136	0.18862346	0.18850389	0.18836254	0.18819766
0.19750847	0.19745919	0.19717057	0.19660611	0.19575825	0.19465256	0.19332376	0.19183248	0.19024014	0.18861184	0.18701273	0.18550119	0.184131	0.18294138	0.18196465	0.1812175	0.18070488	0.18042362	0.18036161	0.18049327	0.1807952	0.18123628	0.18178344	0.18240887	0.1830799	0.18377176	0.18445975	0.18512636	0.18575642	0.18633999	0.18686952	0.18734023	0.18775141	0.18810606	0.18840401	0.18865079	0.18885154	0.18900868	0.18912882	0.18921524	0.18927267	0.18930215	0.1893103	0.18929623	0.18926185	0.18920864	0.1891372	0.18904495	0.18893409	0.18880266
0.19877183	0.19840004	0.19781077	0.19698085	0.1959162	0.1946469	0.1932188	0.19168982	0.19012068	0.1885722	0.18710366	0.18575983	0.18458456	0.18360668	0.182841	0.18229532	0.18196721	0.18184176	0.18190181	0.18212283	0.18247473	0.1829304	0.18346009	0.18403822	0.18463913	0.18524025	0.18582636	0.18638226	0.1868996	0.18737102	0.18779337	0.18816671	0.1884889	0.18876481	0.1889978	0.1891922	0.18935025	0.18947792	0.18957797	0.18965378	0.18970972	0.18974663	0.18976623	0.18976939	0.18975738	0.18972978	0.18968493	0.18962322	0.18954313	0.18944389
0.19961816	0.19896542	0.19813201	0.19710255	0.19589056	0.19453532	0.19308358	0.19158949	0.19010547	0.18868798	0.18738544	0.18623117	0.18525773	0.18447956	0.18390708	0.18353295	0.18334983	0.1833385	0.18347576	0.18374076	0.18410249	0.1845366	0.18501872	0.18552493	0.1860378	0.18654105	0.18702053	0.18746994	0.18788104	0.18825233	0.18858168	0.1888712	0.18912281	0.18933855	0.18952373	0.18967998	0.1898117	0.18992366	0.19001648	0.190094	0.19015698	0.19020796	0.190245	0.19027019	0.19028375	0.19028287	0.19026706	0.19023547	0.19018611	0.19011796
0.20011851	0.19924226	0.19822726	0.19707073	0.19578934	0.19442031	0.19300555	0.19159898	0.19024652	0.18899441	0.18787222	0.18691128	0.18612865	0.18552837	0.18511444	0.18487343	0.18479237	0.18485105	0.18502587	0.18529484	0.18563193	0.18601629	0.18642926	0.18685049	0.187267	0.18766952	0.18804759	0.18839723	0.1887143	0.18900016	0.18925408	0.1894767	0.18967454	0.18984655	0.18999855	0.19013399	0.19025332	0.19036049	0.19045615	0.1905429	0.1906215	0.19069025	0.19075042	0.1908006	0.19084048	0.19086725	0.19088036	0.19087802	0.19085735	0.1908172
0.20036359	0.19932894	0.1982035	0.19698948	0.19570085	0.19437498	0.19305131	0.19177295	0.19057637	0.18949386	0.18855391	0.18777205	0.18715471	0.18670115	0.18640634	0.18625817	0.1862376	0.18632361	0.18649882	0.18674006	0.18702793	0.18734407	0.18767482	0.18800491	0.18832687	0.18863398	0.18891844	0.18918076	0.18941982	0.18963487	0.18982944	0.1900045	0.19016302	0.19030777	0.19044238	0.19056782	0.1906863	0.19079906	0.19090572	0.19100854	0.19110665	0.19119848	0.19128296	0.19136007	0.19142649	0.19148102	0.19152161	0.19154567	0.19155285	0.19153859
0.200448	0.19932151	0.19815272	0.19693778	0.19569819	0.1944603	0.19325858	0.19212544	0.1910908	0.19017515	0.18939863	0.18876731	0.18828225	0.1879378	0.18772472	0.1876257	0.18762761	0.1877096	0.18785647	0.18804613	0.18826838	0.18850724	0.18875092	0.18899325	0.18922502	0.18944502	0.18965074	0.18984002	0.19001554	0.19017854	0.19032957	0.19047174	0.19060737	0.19073889	0.19086796	0.19099408	0.19112083	0.19124614	0.19137073	0.19149463	0.19161543	0.19173218	0.19184294	0.19194582	0.19203828	0.19211915	0.19218504	0.19223502	0.19226477	0.19227406
0.20046718	0.19930413	0.19814485	0.19697937	0.19582413	0.19470039	0.19363472	0.1926511	0.19176772	0.19100228	0.19036272	0.1898489	0.18945806	0.18918264	0.18901199	0.18893039	0.18892232	0.18897414	0.18907034	0.18919677	0.18934333	0.18950135	0.18966185	0.18982038	0.18997419	0.19012128	0.19026184	0.190395	0.19052342	0.19064894	0.19077268	0.19089757	0.19102368	0.19115274	0.19128597	0.19142397	0.19156486	0.19170931	0.19185564	0.19200316	0.19214827	0.19229022	0.1924271	0.19255477	0.1926724	0.19277765	0.19286641	0.19293723	0.1929886	0.19301654
0.20049517	0.19935004	0.19823691	0.1971513	0.19610262	0.19510186	0.19417094	0.19332428	0.1925736	0.19192842	0.19139168	0.19095926	0.19062717	0.19038661	0.19022284	0.19012874	0.19008838	0.1900904	0.19012573	0.1901817	0.19025275	0.19033247	0.1904173	0.19050431	0.1905924	0.19068117	0.19077195	0.19086534	0.19096349	0.19106707	0.19117835	0.19129664	0.19142455	0.19156203	0.19170761	0.1918624	0.19202363	0.19219142	0.19236155	0.1925331	0.19270432	0.19287145	0.19303267	0.19318491	0.1933246	0.19345006	0.19355893	0.1936481	0.19371608	0.1937607
0.2005939	0.19949734	0.19845909	0.19746682	0.19652729	0.19564664	0.19483623	0.19410363	0.19345722	0.19289994	0.19243214	0.19204631	0.19173834	0.1915005	0.19132277	0.19119321	0.1911048	0.19104865	0.19101621	0.19100192	0.19100207	0.19101354	0.19103451	0.19106205	0.19109923	0.19114584	0.19120295	0.19127178	0.19135381	0.19144918	0.1915583	0.1916825	0.19182159	0.19197392	0.19213967	0.19231614	0.19250067	0.19269353	0.19288895	0.19308607	0.19328168	0.19347283	0.19365548	0.19382858	0.1939881	0.19413199	0.19425729	0.19436163	0.19444278	0.19449979
0.20079474	0.19976658	0.19881184	0.1979164	0.19707921	0.19630143	0.19558841	0.1949428	0.1943692	0.1938676	0.19343334	0.19306532	0.19275543	0.1924971	0.19228329	0.19210587	0.19196172	0.19184251	0.1917462	0.19166753	0.1916059	0.19155958	0.1915291	0.19151455	0.19151592	0.19153528	0.1915735	0.19163156	0.19171005	0.19180873	0.19192712	0.19206671	0.1922228	0.19239701	0.19258589	0.19278689	0.1929974	0.19321509	0.19343634	0.19365832	0.19387682	0.19408931	0.19429183	0.19448367	0.19465953	0.19481733	0.19495568	0.19507125	0.1951626	0.1952287
0.20111041	0.20015377	0.19928087	0.19847113	0.19771947	0.19702111	0.19637758	0.19579086	0.19525886	0.19478121	0.19435559	0.19397816	0.19364479	0.19335042	0.19309045	0.19286132	0.19265832	0.19248083	0.19232619	0.19219212	0.19208059	0.19199075	0.1919244	0.19187987	0.19186158	0.19186816	0.19190148	0.19196084	0.19204696	0.19215834	0.19229504	0.19245443	0.19263479	0.19283442	0.193049	0.1932764	0.19351405	0.19375607	0.19400163	0.19424593	0.19448492	0.19471663	0.19493686	0.19514267	0.19533122	0.19550014	0.1956481	0.19577178	0.1958701	0.19594082
0.20152657	0.20063984	0.19983485	0.19909465	0.19840522	0.19775985	0.19715974	0.19660008	0.19608241	0.19560415	0.19516522	0.19476102	0.19439062	0.19405049	0.19374055	0.19345826	0.19320168	0.19297239	0.19276887	0.19259302	0.19244513	0.1923263	0.19223696	0.19218008	0.19215493	0.19216195	0.19220158	0.19227384	0.19237617	0.19250876	0.19266844	0.19285397	0.19306093	0.19328794	0.19353035	0.19378436	0.19404766	0.19431378	0.19458148	0.19484562	0.19510314	0.19535077	0.19558418	0.19580175	0.19599955	0.19617666	0.19632995	0.19645807	0.19655877	0.19663265
0.20202093	0.20118864	0.2004389	0.19974205	0.19908999	0.19847259	0.1978865	0.19733095	0.19680525	0.19630793	0.19583793	0.19539574	0.19498315	0.19459471	0.19423684	0.19390579	0.19360445	0.19333357	0.19309577	0.19289002	0.19271941	0.19258669	0.19249	0.19243217	0.1924128	0.19243136	0.1924879	0.19258021	0.192707	0.19286612	0.19305372	0.19326794	0.19350411	0.19375986	0.1940293	0.19430958	0.19459623	0.19488461	0.19517215	0.19545376	0.19572642	0.19598567	0.19622968	0.19645448	0.19665876	0.19683993	0.19699582	0.19712518	0.1972261	0.19729869
0.20255701	0.20176257	0.20104216	0.20036857	0.199729	0.19911617	0.19852448	0.19795203	0.19740134	0.19687214	0.19636372	0.19587979	0.19542098	0.19499071	0.19458826	0.19421963	0.19388333	0.19358422	0.19332385	0.19310418	0.19292518	0.19279024	0.19269897	0.19265224	0.19264966	0.19268914	0.19277011	0.19289002	0.19304594	0.19323549	0.19345397	0.1936988	0.19396505	0.19424811	0.19454417	0.19484884	0.19515732	0.19546553	0.19576944	0.19606455	0.19634861	0.19661766	0.19686791	0.19709744	0.19730473	0.19748649	0.19764128	0.19776875	0.19786772	0.19793671
0.20309581	0.2023172	0.20160529	0.20093304	0.20028748	0.19965725	0.19904251	0.19844157	0.19785573	0.19728686	0.1967391	0.19621363	0.19571543	0.19524679	0.19481201	0.1944151	0.19405752	0.19374345	0.19347432	0.19325222	0.19307879	0.19295537	0.19288072	0.19285566	0.19287777	0.19294584	0.19305712	0.19320929	0.19339773	0.19362009	0.19387114	0.1941467	0.19444153	0.19475195	0.19507252	0.1953991	0.19572619	0.19605081	0.19636863	0.1966748	0.19696635	0.19724077	0.19749467	0.19772542	0.19793174	0.19811141	0.19826296	0.19838545	0.1984793	0.1985416
0.20359378	0.20281403	0.20209314	0.2014035	0.20073183	0.20007342	0.19942501	0.19878614	0.19816184	0.19755393	0.19696745	0.19640622	0.195876	0.19538124	0.19492465	0.19451289	0.1941469	0.19383046	0.19356614	0.19335553	0.19319934	0.19309658	0.19304898	0.19305283	0.1931068	0.19320923	0.19335543	0.19354309	0.19376673	0.19402257	0.19430566	0.19461028	0.19493356	0.19526893	0.19561186	0.19595693	0.19630085	0.19663812	0.19696473	0.19727921	0.1975753	0.1978517	0.19810557	0.19833487	0.19853695	0.19871207	0.19885673	0.19897267	0.1990578	0.19911212
0.20401482	0.20321818	0.20246997	0.20174988	0.20104595	0.20034967	0.19966242	0.19898582	0.19832239	0.19767873	0.19706127	0.19647267	0.19592145	0.19541019	0.19494623	0.19453135	0.19417033	0.19386455	0.19361761	0.193429	0.19329983	0.19322777	0.19321316	0.19325371	0.1933448	0.19348492	0.19366908	0.19389307	0.19415209	0.19444142	0.19475567	0.19508962	0.19543742	0.19579539	0.19615713	0.19651872	0.19687498	0.19722146	0.19755548	0.19787279	0.19817066	0.19844559	0.19869615	0.19892043	0.19911651	0.19928342	0.1994201	0.19952628	0.19960178	0.19964565
0.20433079	0.20350204	0.20271933	0.20196055	0.20121585	0.2004799	0.19975242	0.19904	0.1983454	0.19767438	0.19703415	0.19642952	0.19586895	0.1953554	0.19489518	0.19449128	0.19414729	0.19386435	0.19364467	0.19348782	0.19339256	0.19335952	0.19338477	0.19346476	0.19359675	0.19377702	0.19400041	0.1942613	0.19455504	0.194877	0.19522025	0.1955801	0.19595134	0.19632736	0.19670555	0.19707917	0.19744396	0.19779724	0.19813439	0.19845212	0.19874829	0.19901884	0.19926368	0.19947986	0.19966702	0.19982435	0.19994985	0.20004551	0.20010933	0.2001419
0.20451623	0.20365053	0.2028272	0.20202644	0.20124064	0.20046642	0.19970529	0.19896312	0.19824344	0.19755504	0.19690424	0.1962968	0.19573896	0.19523588	0.19479194	0.19441053	0.19409448	0.19384444	0.193661	0.1935434	0.1934902	0.19349983	0.19356857	0.19369224	0.19386709	0.19408795	0.19435	0.19464731	0.19497485	0.19532648	0.19569656	0.19607925	0.19646987	0.19686228	0.19725227	0.19763535	0.19800633	0.1983611	0.19869787	0.19901337	0.19930394	0.19956835	0.19980443	0.2000107	0.20018661	0.20033154	0.20044501	0.20052703	0.2005784	0.20059898
0.20455937	0.20365217	0.20278792	0.2019469	0.20112437	0.20031911	0.19953148	0.19876876	0.19803739	0.19734278	0.19669256	0.1960935	0.19555095	0.19507037	0.19465396	0.19430605	0.19402659	0.19381654	0.19367728	0.19360548	0.19359848	0.19365531	0.19377002	0.19393891	0.1941567	0.19441816	0.19471839	0.19505012	0.1954086	0.19578798	0.1961818	0.19658408	0.19699094	0.1973958	0.19779432	0.19818243	0.19855541	0.19891	0.19924347	0.19955236	0.19983608	0.20009041	0.2003154	0.20051	0.20067282	0.20080395	0.2009038	0.20097217	0.20100847	0.20101587
0.2044549	0.20350927	0.20260477	0.20173085	0.20087907	0.20005013	0.19924688	0.19847506	0.19774209	0.19705302	0.19641712	0.19583903	0.19532335	0.19487482	0.1944972	0.19419071	0.19395596	0.19379523	0.1937043	0.19368201	0.19372565	0.19383076	0.19399269	0.19420654	0.19446683	0.19476777	0.19510353	0.195467	0.19585446	0.1962576	0.196672	0.19709034	0.19750907	0.19792265	0.19832695	0.19871634	0.19908862	0.19943956	0.19976668	0.20006767	0.20034045	0.20058273	0.20079546	0.20097554	0.20112427	0.20124063	0.20132504	0.20137823	0.20140016	0.20139264
0.20420612	0.20322572	0.2022906	0.20138945	0.20051777	0.19967647	0.19886813	0.19809997	0.19737856	0.19670829	0.19609758	0.19555122	0.19507392	0.19466731	0.19433531	0.19407794	0.19389588	0.19378623	0.19374882	0.19377956	0.19387412	0.19402832	0.19423726	0.19449508	0.19479617	0.19513392	0.19550303	0.19589627	0.19630796	0.19673239	0.19716297	0.19759446	0.1980221	0.19844048	0.19884634	0.19923471	0.19960235	0.19994684	0.20026489	0.20055492	0.20081533	0.2010449	0.20124207	0.20140679	0.2015391	0.20163915	0.20170759	0.20174505	0.20175228	0.20172945
0.20382063	0.20281287	0.2018569	0.20094025	0.20006023	0.19921865	0.19841775	0.19766572	0.19696549	0.19632593	0.19575162	0.19524701	0.19481544	0.1944595	0.19418082	0.19397789	0.19385065	0.19379745	0.19381513	0.19389908	0.1940463	0.19424975	0.19450423	0.19480449	0.19514346	0.1955162	0.19591525	0.19633383	0.19676691	0.19720823	0.1976516	0.19809237	0.19852446	0.19894518	0.19934928	0.19973311	0.20009354	0.20042907	0.20073617	0.20101316	0.20125858	0.20147236	0.20165378	0.20180216	0.2019174	0.20200078	0.20205311	0.20207356	0.20206487	0.20202681
0.20331241	0.202289	0.20132124	0.20040104	0.19952446	0.1986947	0.1979138	0.19718763	0.19652309	0.1959234	0.19539462	0.19493993	0.19456227	0.19426283	0.19404188	0.19389802	0.19382983	0.19383448	0.19390796	0.19404547	0.19424275	0.1944941	0.19479254	0.1951325	0.19550711	0.1959101	0.19633573	0.19677646	0.19722715	0.19768144	0.198134	0.19858007	0.19901463	0.19943337	0.19983283	0.20020913	0.20056014	0.20088348	0.20117687	0.20143916	0.20166896	0.20186603	0.20202968	0.2021607	0.20225883	0.20232448	0.20235926	0.20236364	0.20233892	0.20228645
0.20269813	0.2016702	0.20070387	0.1997916	0.19893093	0.19812472	0.19737414	0.19668683	0.19606575	0.19551602	0.19504088	0.1946429	0.19432476	0.19408658	0.1939262	0.19384436	0.19383638	0.19389877	0.19402863	0.19421875	0.19446479	0.19476154	0.1951004	0.19547701	0.19588277	0.19631399	0.19676131	0.19722056	0.1976844	0.19814889	0.19860746	0.19905527	0.1994874	0.1999013	0.2002938	0.20066021	0.20099898	0.20130834	0.20158681	0.20183259	0.20204458	0.20222397	0.20236997	0.20248272	0.20256238	0.20261054	0.2026282	0.20261605	0.20257574	0.20250835
0.20199887	0.20097676	0.20002301	0.19913112	0.19829878	0.19752674	0.19681853	0.1961776	0.19560924	0.19511642	0.19470112	0.19436589	0.19411118	0.19393647	0.19384065	0.19382009	0.19387262	0.19399288	0.1941768	0.19441742	0.19471064	0.1950483	0.195426	0.19583488	0.19626956	0.1967228	0.19718969	0.19766271	0.19813727	0.19860668	0.19906655	0.19951284	0.19994135	0.20034821	0.20072968	0.2010844	0.20140906	0.2017027	0.20196389	0.20219174	0.20238647	0.20254663	0.20267381	0.20276752	0.20282954	0.20285979	0.20286006	0.2028314	0.20277523	0.20269361
0.20123199	0.200229	0.19930029	0.19844113	0.19764593	0.19691837	0.1962603	0.19567548	0.19516684	0.1947356	0.19438604	0.19411722	0.19392827	0.19381928	0.19378711	0.19382882	0.19394061	0.19411668	0.19435231	0.1946411	0.19497731	0.19535372	0.19576448	0.19620231	0.19666085	0.19713426	0.19761568	0.19809905	0.19857909	0.19905068	0.19951001	0.1999517	0.2003722	0.20076925	0.20113826	0.20147842	0.20178756	0.20206408	0.20230757	0.20251688	0.20269227	0.20283309	0.20294149	0.2030163	0.20306005	0.20307238	0.20305535	0.2030113	0.20294014	0.202844
0.20041887	0.19944693	0.19855459	0.19773576	0.19698897	0.19631502	0.19571477	0.19519144	0.19474769	0.19438395	0.19410187	0.19390066	0.19378002	0.19373688	0.19376832	0.1938707	0.19403948	0.19426903	0.19455348	0.19488657	0.1952627	0.19567344	0.19611411	0.1965763	0.19705535	0.19754314	0.19803558	0.19852594	0.19900863	0.19947957	0.19993365	0.20036806	0.20077851	0.201163	0.20151776	0.20184237	0.20213415	0.20239247	0.20261708	0.2028067	0.20296268	0.20308432	0.20317297	0.20322917	0.2032546	0.20324984	0.20321597	0.20315585	0.20307077	0.2029608
0.1995784	0.19864698	0.19780086	0.19703318	0.19634199	0.1957279	0.19519185	0.1947364	0.19436055	0.19406676	0.19385442	0.19372252	0.19366917	0.19369072	0.19378462	0.19394557	0.19416863	0.19444817	0.19477797	0.19515215	0.1955629	0.1960048	0.19647059	0.19695348	0.1974484	0.19794825	0.19844678	0.19893992	0.19942228	0.19988838	0.20033583	0.20076016	0.20115858	0.20152852	0.20186761	0.20217401	0.20244797	0.20268719	0.20289147	0.20306194	0.20319696	0.2032998	0.20336914	0.20340763	0.2034143	0.20339252	0.20334305	0.20326842	0.20316836	0.20304653
0.19873005	0.19784778	0.19705503	0.19634587	0.19571772	0.19516975	0.19470261	0.19431633	0.19401199	0.19378951	0.19364679	0.19358405	0.19359691	0.19368201	0.19383559	0.19405182	0.19432569	0.19465233	0.19502297	0.19543338	0.19587573	0.19634365	0.19683091	0.19733033	0.19783671	0.19834334	0.19884583	0.19933826	0.19981728	0.2002766	0.20071381	0.20112601	0.20151015	0.20186423	0.20218582	0.20247386	0.20272832	0.20294775	0.20313202	0.20328224	0.20339765	0.2034808	0.2035314	0.20355111	0.20354092	0.20350266	0.20343825	0.2033485	0.20323588	0.20310166
0.19788651	0.19706321	0.19633153	0.19568631	0.19512624	0.19464782	0.1942521	0.19393808	0.19370663	0.19355494	0.19348267	0.1934866	0.19356322	0.19370963	0.19391915	0.19418763	0.19450864	0.19487691	0.1952855	0.19572774	0.19619653	0.19668616	0.19719039	0.19770297	0.19821675	0.19872802	0.19923039	0.19971943	0.200191	0.20064048	0.2010664	0.20146412	0.20183234	0.2021685	0.20247152	0.20274054	0.2029746	0.20317386	0.2033382	0.20346808	0.20356464	0.20362793	0.2036602	0.20366211	0.20363513	0.2035809	0.20350166	0.20339924	0.2032738	0.20312878
0.19706503	0.19630452	0.19564012	0.1950641	0.19457453	0.19416934	0.19384733	0.19360611	0.19344604	0.19336537	0.1933608	0.19342968	0.19356808	0.19377072	0.19403234	0.19435003	0.19471389	0.19512008	0.19556081	0.19603032	0.1965225	0.19702995	0.19754711	0.19806755	0.1985859	0.19909778	0.19959666	0.20007949	0.20054166	0.2009791	0.20139073	0.2017734	0.20212339	0.20244081	0.20272537	0.20297429	0.20318788	0.20336647	0.20351064	0.20362079	0.20369774	0.20374206	0.20375632	0.20374127	0.20369782	0.20362973	0.20353611	0.20342085	0.2032843	0.20312925
0.19627473	0.19558302	0.19498962	0.19448707	0.19407037	0.19373876	0.19348952	0.19332159	0.19323248	0.19322021	0.1932813	0.19341196	0.19360763	0.19386385	0.19417502	0.1945352	0.19493787	0.19537705	0.19584617	0.19633937	0.19684862	0.19737035	0.19789629	0.19842179	0.19894093	0.19944969	0.19994284	0.20041616	0.20086707	0.20129117	0.20168741	0.2020518	0.20238362	0.20268235	0.202946	0.20317398	0.20336762	0.203526	0.20365025	0.20374009	0.2037986	0.20382482	0.20382161	0.20379028	0.20373255	0.20364971	0.20354319	0.20341569	0.20326938	0.20310353
0.1955272	0.19490767	0.19438797	0.19395897	0.19361636	0.19335908	0.19318259	0.19308639	0.19306523	0.19311929	0.19324267	0.1934311	0.19368058	0.19398558	0.19434115	0.19474024	0.19517699	0.1956447	0.19613779	0.19664976	0.19717368	0.19770461	0.19823596	0.19876222	0.1992795	0.1997823	0.20026661	0.20072913	0.20116594	0.20157471	0.2019535	0.20230009	0.20261273	0.20289135	0.2031339	0.20334227	0.20351449	0.20365286	0.20375696	0.20382822	0.20386823	0.2038775	0.20385788	0.20381054	0.20373793	0.20364225	0.20352422	0.20338604	0.20322926	0.20305598
0.19482794	0.19428429	0.19383779	0.19348441	0.19321567	0.19303122	0.19292638	0.19289827	0.19294408	0.19305965	0.19324094	0.19348451	0.19378337	0.19413269	0.19452769	0.19496167	0.19542724	0.19591953	0.1964322	0.19695872	0.19749212	0.1980287	0.19856216	0.19908683	0.19959871	0.20009315	0.20056677	0.20101608	0.20143747	0.20182954	0.20218976	0.20251745	0.20280938	0.20306788	0.20329055	0.20347749	0.20363058	0.20374878	0.20383316	0.2038858	0.20390846	0.20390102	0.2038654	0.20380417	0.20371851	0.20361006	0.2034808	0.20333262	0.20316759	0.2029867
0.19418377	0.19371566	0.19334452	0.19306456	0.19286975	0.19275567	0.19272003	0.19275701	0.19286513	0.19303986	0.19327542	0.19356796	0.19391182	0.19430196	0.19473109	0.19519463	0.19568536	0.19619742	0.19672537	0.19726163	0.19780257	0.19834095	0.19887267	0.19939253	0.19989699	0.20038088	0.20084116	0.2012759	0.20168032	0.2020544	0.20239553	0.20270272	0.20297576	0.20321313	0.20341523	0.20358232	0.20371485	0.20381388	0.20387971	0.20391488	0.20391996	0.20389672	0.20384683	0.20377152	0.20367348	0.20355372	0.20341495	0.20325786	0.20308518	0.20289733
0.19359775	0.19320527	0.19290833	0.19270107	0.19257699	0.1925315	0.1925614	0.19266075	0.1928269	0.19305561	0.19334173	0.19367912	0.19406275	0.19448762	0.19494769	0.19543618	0.19594659	0.19647528	0.1970137	0.19755717	0.19810069	0.19863829	0.19916578	0.19967835	0.20017195	0.20064332	0.20108877	0.20150752	0.20189416	0.20224993	0.20257078	0.2028581	0.20311011	0.20332745	0.20350872	0.20365575	0.203769	0.2038491	0.2038978	0.20391552	0.20390496	0.20386674	0.20380318	0.20371562	0.2036056	0.20347612	0.20332767	0.20316248	0.20298317	0.20278996
0.19307259	0.19275412	0.19253036	0.19239289	0.19233686	0.19235663	0.19244757	0.19260624	0.19282596	0.1931046	0.1934355	0.19381343	0.19423258	0.19468816	0.19517311	0.19568303	0.1962097	0.19674902	0.1972952	0.19784226	0.1983845	0.19891864	0.199439	0.19994196	0.20042261	0.20088057	0.2013098	0.2017101	0.20207836	0.2024146	0.20271556	0.20298296	0.20321451	0.20341054	0.2035727	0.20370021	0.20379487	0.20385697	0.20388816	0.20388997	0.20386429	0.20381212	0.20373559	0.20363647	0.20351665	0.20337725	0.20322113	0.20304874	0.20286337	0.20266558
0.19260873	0.19236182	0.19220799	0.19213873	0.19214712	0.19222793	0.19237724	0.192589	0.19285879	0.19318253	0.19355318	0.19396599	0.19441622	0.1948981	0.19540429	0.19593003	0.196469	0.19701591	0.19756593	0.19811285	0.1986513	0.1991789	0.19969042	0.20018096	0.20064905	0.20109026	0.20150225	0.20188461	0.20223378	0.20254892	0.20283027	0.20307732	0.20328869	0.20346513	0.20360722	0.20371671	0.20379308	0.20383783	0.20385306	0.20383939	0.20379955	0.2037347	0.20364627	0.20353675	0.20340703	0.2032598	0.2030962	0.20291871	0.202728	0.20252563
0.19220486	0.19202799	0.19194072	0.19193539	0.19200471	0.19214278	0.1923452	0.19260609	0.19292063	0.19328454	0.19369093	0.19413492	0.19461113	0.19511381	0.19563702	0.19617446	0.19672224	0.19727355	0.19782396	0.1983679	0.1989015	0.19941951	0.19991896	0.20039661	0.20084815	0.2012727	0.20166726	0.2020298	0.20235969	0.20265552	0.20291618	0.20314224	0.2033337	0.20349056	0.2036148	0.2037052	0.20376432	0.20379291	0.20379305	0.20376618	0.20371284	0.20363571	0.20353685	0.20341738	0.20327953	0.20312522	0.20295514	0.20277227	0.20257726	0.20237277
0.19185956	0.1917496	0.19172588	0.19177999	0.19190608	0.19209749	0.19234842	0.19265375	0.19300848	0.193407	0.19384463	0.19431445	0.19481274	0.19533205	0.19586858	0.19641486	0.19696686	0.1975191	0.19806674	0.19860514	0.19913004	0.1996376	0.20012373	0.20058613	0.20102212	0.20142783	0.20180395	0.20214693	0.20245665	0.20273219	0.20297264	0.20317958	0.20335118	0.20348945	0.2035948	0.20366831	0.20371109	0.20372485	0.20371029	0.20366953	0.20360498	0.20351711	0.20340809	0.20328061	0.20313479	0.20297422	0.20279914	0.20261206	0.20241459	0.20220728
0.1915706	0.19152352	0.19155918	0.19166954	0.19184737	0.19208696	0.19238156	0.19272695	0.19311711	0.19354624	0.1940102	0.19450267	0.19501707	0.19555044	0.19609496	0.19664621	0.19719985	0.19775054	0.1982923	0.19882284	0.19933696	0.19983171	0.20030308	0.20075016	0.20116779	0.20155516	0.20191209	0.20223561	0.20252521	0.20278081	0.20300183	0.20318918	0.20334204	0.20346251	0.20355031	0.20360744	0.20363468	0.20363387	0.20360582	0.20355377	0.20347717	0.20337908	0.20326245	0.20312673	0.2029753	0.20280883	0.20262928	0.20243916	0.20223902	0.20203081
0.19133607	0.19134651	0.19143729	0.19159973	0.19182421	0.19210726	0.19244146	0.19282195	0.19324198	0.19369876	0.19418366	0.19469362	0.19522181	0.19576408	0.19631457	0.19686756	0.19741914	0.19796517	0.19849981	0.19901976	0.19952177	0.20000176	0.20045802	0.20088704	0.20128676	0.20165543	0.20199278	0.20229657	0.20256588	0.20280187	0.20300399	0.20317201	0.20330739	0.20341009	0.2034816	0.20352297	0.20353583	0.20352158	0.20348164	0.20341803	0.20333183	0.20322569	0.20310044	0.20295809	0.2028008	0.20263049	0.20244811	0.20225497	0.20205325	0.20184426
0.19114941	0.19121537	0.19135663	0.1915654	0.19183348	0.19215488	0.19252406	0.1929349	0.19338131	0.1938585	0.19436154	0.19488479	0.19542351	0.19597062	0.19652325	0.19707553	0.1976234	0.19816118	0.19868629	0.1991945	0.19968256	0.2001477	0.20058656	0.20099795	0.20137908	0.20172887	0.2020463	0.20233014	0.20258065	0.20279689	0.20298058	0.20313074	0.2032481	0.20333432	0.20339033	0.20341769	0.20341714	0.20339014	0.20333877	0.20326471	0.20317015	0.20305586	0.20292385	0.20277609	0.20261419	0.20244053	0.20225498	0.2020604	0.20185861	0.20164917
0.19100815	0.19112468	0.19131237	0.1915631	0.19186911	0.192225	0.19262439	0.19306068	0.19352944	0.194025	0.19454157	0.19507417	0.19561882	0.1961687	0.19672011	0.19726859	0.19780953	0.19833812	0.19885227	0.19934675	0.19981988	0.20026833	0.20069018	0.20108257	0.2014445	0.20177487	0.20207272	0.20233764	0.20256852	0.2027665	0.2029321	0.20306449	0.20316543	0.20323643	0.2032778	0.20329127	0.20327783	0.20323992	0.20317906	0.20309559	0.20299277	0.20287155	0.20273392	0.2025817	0.20241623	0.20223956	0.20205237	0.20185731	0.20165466	0.20144664
0.19090918	0.19107094	0.19130002	0.19158876	0.19192868	0.19231386	0.19273861	0.19319683	0.19368295	0.19419214	0.19471934	0.19525814	0.19580457	0.19635466	0.19690262	0.19744477	0.19797713	0.19849494	0.19899516	0.19947618	0.19993304	0.20036423	0.20076752	0.2011411	0.20148423	0.20179455	0.20207416	0.2023195	0.2025323	0.2027122	0.2028598	0.20297596	0.20306195	0.20311816	0.20314573	0.20314649	0.20312214	0.20307355	0.20300278	0.2029123	0.20280151	0.20267501	0.20253234	0.20237647	0.20220783	0.20202951	0.20184152	0.20164597	0.20144391	0.20123723
0.19084623	0.19104898	0.19131517	0.1916376	0.19200659	0.19241706	0.19286351	0.19333887	0.19383866	0.19435851	0.1948915	0.19543347	0.19598076	0.19652686	0.19706944	0.1976032	0.19812451	0.19862981	0.1991163	0.19958104	0.2000209	0.20043427	0.20081912	0.20117435	0.201498	0.20179045	0.20205009	0.20227714	0.20247225	0.2026347	0.20276584	0.20286652	0.20293741	0.20297953	0.20299469	0.20298432	0.20294885	0.2028919	0.20281251	0.20271452	0.20259821	0.20246643	0.20232034	0.20216094	0.20199104	0.20181112	0.20162286	0.20142753	0.20122725	0.20102243
0.19081543	0.19105497	0.19135477	0.19170493	0.19209921	0.19253127	0.19299465	0.19348434	0.19399413	0.19452012	0.19505608	0.19559929	0.1961433	0.19668432	0.19721873	0.19774243	0.19825149	0.19874302	0.19921458	0.19966191	0.20008504	0.2004796	0.2008466	0.20118245	0.20148791	0.20176119	0.20200235	0.20221166	0.2023896	0.2025347	0.2026512	0.20273682	0.20279454	0.20282374	0.20282716	0.20280586	0.20276171	0.20269507	0.20260924	0.20250508	0.20238402	0.202248	0.20209798	0.2019372	0.20176604	0.20158571	0.20139787	0.20120434	0.20100579	0.20080361
0.19081283	0.19108465	0.19141215	0.19178754	0.19220325	0.19265224	0.19312903	0.19362947	0.19414586	0.19467512	0.19521219	0.19575265	0.19629133	0.19682519	0.19734913	0.19786194	0.1983571	0.19883376	0.19928919	0.19971958	0.2001247	0.20050095	0.20084906	0.20116672	0.20145325	0.20170844	0.20193174	0.20212418	0.20228519	0.20241559	0.20251656	0.20258844	0.20263302	0.20265074	0.20264348	0.20261237	0.20256008	0.20248607	0.20239341	0.20228447	0.2021595	0.20202	0.20186839	0.2017055	0.20153393	0.20135403	0.20116733	0.20097616	0.20077989	0.20058042
0.19083346	0.19113347	0.19148558	0.19188097	0.1923134	0.19277658	0.19326445	0.19377023	0.19429141	0.19482176	0.1953565	0.19589199	0.19642383	0.19694772	0.19746113	0.19795981	0.19844097	0.19890212	0.19934034	0.19975346	0.2001399	0.20049936	0.20082843	0.20112708	0.20139612	0.20163299	0.20183936	0.20201571	0.20216164	0.20227693	0.20236377	0.20242259	0.20245522	0.20246199	0.20244539	0.2024059	0.20234516	0.2022658	0.20216769	0.20205432	0.20192592	0.20178379	0.20163092	0.20146814	0.20129606	0.20111723	0.2009327	0.20074369	0.20055096	0.20035511
0.19087386	0.1911976	0.19157001	0.19198284	0.1924288	0.19290198	0.19339584	0.19390693	0.194428	0.19495669	0.195487	0.1960155	0.19653848	0.19705264	0.19755232	0.1980372	0.19850323	0.19894792	0.19936885	0.19976437	0.20013349	0.20047319	0.20078433	0.20106591	0.20131695	0.20153686	0.20172709	0.20188756	0.20201816	0.20211965	0.20219366	0.20224129	0.20226245	0.20225987	0.20223409	0.202187	0.20211954	0.20203465	0.20193256	0.20181538	0.20168424	0.20154144	0.20138697	0.20122467	0.20105408	0.2008772	0.20069447	0.20050818	0.20031875	0.20012774
0.19092885	0.19127333	0.19166248	0.19208834	0.19254488	0.19302475	0.19352311	0.19403464	0.19455495	0.19507858	0.19560295	0.19612336	0.19663513	0.19713688	0.1976234	0.19809288	0.19854245	0.19897099	0.19937427	0.19975267	0.20010363	0.20042601	0.20071885	0.20098335	0.20121644	0.20142072	0.20159492	0.20174132	0.20185715	0.20194624	0.20200776	0.20204395	0.20205593	0.20204423	0.2020106	0.201957	0.20188479	0.20179479	0.20168926	0.20156892	0.20143625	0.2012922	0.20113859	0.20097598	0.20080738	0.20063326	0.2004533	0.2002706	0.200085	0.19989902
0.19099598	0.19135651	0.19175938	0.19219553	0.19265863	0.19314367	0.19364321	0.19415244	0.19466901	0.19518726	0.19570288	0.19621351	0.19671348	0.19720162	0.19767357	0.19812733	0.19856085	0.19897194	0.19935788	0.19971848	0.20005117	0.20035626	0.20063253	0.20087898	0.20109686	0.20128553	0.201445	0.20157605	0.20168027	0.20175669	0.20180805	0.20183393	0.20183621	0.2018172	0.20177735	0.20171812	0.2016401	0.20154612	0.20143826	0.20131657	0.20118263	0.20103855	0.20088595	0.20072524	0.20055853	0.20038672	0.20021057	0.20003183	0.19985117	0.19966914
0.1910711	0.19144505	0.19185784	0.19230136	0.19276877	0.19325411	0.19375244	0.19425896	0.19477002	0.19528061	0.1957861	0.19628474	0.1967721	0.19724572	0.19770288	0.19814095	0.19855773	0.19895117	0.19931974	0.199663	0.19997841	0.20026624	0.20052549	0.20075679	0.20095888	0.20113254	0.2012782	0.20139602	0.20148782	0.20155312	0.2015939	0.20161116	0.20160642	0.2015795	0.20153357	0.2014687	0.2013873	0.20129125	0.20118122	0.20105802	0.20092389	0.20078112	0.20062898	0.20047103	0.20030692	0.20013812	0.19996646	0.19979164	0.19961658	0.19944008
0.19115074	0.19153528	0.19195542	0.19240293	0.19287181	0.19335674	0.19385195	0.19435313	0.1948561	0.1953569	0.19585192	0.19633797	0.19681157	0.19727021	0.19771168	0.19813362	0.19853352	0.19890936	0.19926077	0.19958699	0.19988519	0.20015675	0.20039976	0.20061529	0.20080304	0.20096248	0.20109507	0.20120162	0.20128128	0.20133676	0.2013686	0.20137753	0.20136541	0.20133255	0.20128143	0.20121352	0.20112866	0.20102996	0.20091872	0.20079507	0.2006621	0.20052011	0.20037048	0.20021492	0.20005381	0.19988924	0.19972183	0.19955213	0.19938175	0.19921096
0.19123271	0.19162396	0.19204867	0.1924981	0.19296673	0.1934481	0.19393781	0.19443226	0.19492638	0.19541693	0.1958998	0.19637206	0.19683132	0.19727492	0.19769987	0.19810522	0.1984886	0.19884774	0.19918269	0.19949119	0.19977334	0.20002875	0.20025636	0.20045757	0.20063092	0.20077735	0.20089784	0.20099242	0.20106232	0.20110877	0.20113209	0.2011338	0.201115	0.20107755	0.20102197	0.20095052	0.200864	0.20076357	0.20065175	0.20052908	0.20039679	0.20025657	0.20010991	0.1999565	0.1998003	0.19963999	0.19947727	0.19931309	0.19914861	0.19898374
0.1913135	0.19171059	0.19213623	0.19258533	0.1930516	0.19352828	0.19401154	0.19449675	0.19498019	0.1954589	0.19592868	0.1963873	0.19683146	0.19725946	0.19766814	0.19805685	0.19842309	0.19876592	0.19908376	0.19937691	0.19964315	0.19988354	0.20009688	0.20028351	0.20044418	0.20057827	0.200687	0.20077148	0.20083131	0.2008696	0.20088603	0.20088121	0.20085686	0.20081508	0.2007563	0.2006821	0.20059466	0.20049372	0.2003817	0.20026	0.20012943	0.19999175	0.19984779	0.19969891	0.1995463	0.1993907	0.19923331	0.19907477	0.1989165	0.19875805
0.19139123	0.1917907	0.19221643	0.19266349	0.1931242	0.19359465	0.19406919	0.19454467	0.19501722	0.19548306	0.19593948	0.19638377	0.1968125	0.19722381	0.19761717	0.1979893	0.19833899	0.19866598	0.19896752	0.19924505	0.19949584	0.19972132	0.19992118	0.20009467	0.20024231	0.20036547	0.20046398	0.20053896	0.20059061	0.2006213	0.200631	0.2006206	0.20059197	0.20054692	0.20048536	0.20040986	0.20032085	0.2002204	0.2001096	0.19998963	0.19986142	0.19972613	0.19958556	0.19944136	0.19929305	0.19914295	0.198991	0.19883847	0.19868618	0.19853525
0.19146371	0.19186324	0.19228685	0.19272962	0.19318482	0.19364665	0.19411196	0.19457673	0.19503722	0.19548944	0.19593158	0.19636104	0.1967741	0.19717056	0.19754747	0.19790289	0.1982368	0.19854738	0.19883402	0.1990962	0.19933264	0.1995446	0.19973035	0.1998918	0.20002861	0.20014092	0.20022981	0.2002964	0.20034021	0.20036417	0.2003678	0.2003535	0.20032147	0.20027335	0.20021	0.20013304	0.20004404	0.1999444	0.19983499	0.19971669	0.19959192	0.19946034	0.199324	0.19918425	0.19904156	0.19889687	0.1987502	0.19860448	0.19845894	0.19831404
0.19152941	0.19192702	0.19234666	0.19278389	0.19323114	0.19368464	0.19413956	0.19459233	0.19503918	0.19547796	0.19590586	0.19632006	0.19671725	0.19709787	0.1974589	0.197799	0.19811743	0.19841258	0.19868405	0.19893089	0.19915451	0.19935295	0.19952682	0.19967663	0.19980285	0.19990553	0.19998546	0.20004393	0.20008229	0.20009992	0.20009883	0.2000802	0.20004539	0.1999948	0.19993104	0.19985403	0.199766	0.19966727	0.19955923	0.19944453	0.19932254	0.19919467	0.19906329	0.19892831	0.1987907	0.19865213	0.19851269	0.19837287	0.19823478	0.19809711
0.1915862	0.19198026	0.19239502	0.19282445	0.19326325	0.1937069	0.19414982	0.19458991	0.19502428	0.19544865	0.195862	0.19625983	0.19664249	0.19700766	0.19735298	0.19767737	0.19798024	0.198261	0.19851862	0.19875234	0.1989621	0.19914818	0.19931084	0.19945017	0.19956611	0.19966036	0.19973296	0.19978447	0.19981596	0.19982916	0.19982432	0.19980249	0.1997652	0.19971341	0.19964884	0.19957231	0.19948532	0.19938877	0.19928342	0.19917199	0.19905446	0.19893126	0.19880465	0.19867428	0.19854319	0.19840991	0.19827682	0.19814476	0.19801337	0.19788289
0.19163224	0.1920217	0.19243032	0.19285145	0.19328012	0.19371226	0.19414416	0.19457132	0.19499148	0.19540197	0.19579987	0.19618347	0.19655076	0.19690026	0.19723022	0.19754025	0.19782895	0.1980946	0.1983382	0.19855967	0.19875701	0.19893162	0.19908349	0.19921286	0.19932058	0.19940625	0.19947141	0.1995169	0.19954382	0.19955288	0.19954406	0.1995206	0.19948225	0.19943002	0.19936565	0.19929016	0.1992041	0.19911008	0.19900897	0.1989006	0.1987868	0.19866899	0.19854736	0.1984234	0.19829828	0.19817157	0.1980457	0.19792022	0.19779617	0.19767368
0.19166811	0.19205117	0.1924517	0.1928643	0.1932824	0.19370283	0.1941219	0.194536	0.19494209	0.19533806	0.19572064	0.19608983	0.19644201	0.19677654	0.19709194	0.1973874	0.19766171	0.19791448	0.198145	0.19835424	0.19854012	0.19870454	0.19884625	0.1989665	0.19906601	0.19914435	0.1992038	0.19924484	0.1992664	0.1992718	0.19926095	0.19923526	0.19919662	0.1991443	0.19908114	0.19900668	0.19892395	0.19883256	0.1987343	0.19863042	0.19852135	0.19840837	0.19829316	0.19817513	0.19805637	0.19793715	0.19781789	0.19769987	0.19758317	0.19746777
0.19169153	0.1920673	0.19245924	0.1928614	0.19326879	0.193677	0.19408374	0.19448337	0.19487628	0.19525747	0.1956262	0.19598	0.19631726	0.19663706	0.19693917	0.19721964	0.19748142	0.19772106	0.19793977	0.19813718	0.19831187	0.19846673	0.19859923	0.19871186	0.19880407	0.19887638	0.19892974	0.19896603	0.19898514	0.19898768	0.19897449	0.19894847	0.19890879	0.19885781	0.19879583	0.19872391	0.19864373	0.19855614	0.1984627	0.19836284	0.19825864	0.19815204	0.19804186	0.1979306	0.19781852	0.1977061	0.19759393	0.19748332	0.19737373	0.19726643
0.19170177	0.19206989	0.19245215	0.19284338	0.1932397	0.19363564	0.19402853	0.19441499	0.19479343	0.19516036	0.19551478	0.19585434	0.19617775	0.19648355	0.19677117	0.19703977	0.19728747	0.19751537	0.19772288	0.19790915	0.19807467	0.19821995	0.1983443	0.19844955	0.19853504	0.19860233	0.19865134	0.19868353	0.19869943	0.1987003	0.19868673	0.19865963	0.19862103	0.19857068	0.19851112	0.19844197	0.19836551	0.19828144	0.19819182	0.19809744	0.19799873	0.19789796	0.197794	0.19768961	0.1975844	0.19747946	0.19737476	0.19727151	0.19716983	0.19707027
0.19169955	0.19205827	0.192431	0.19281122	0.1931947	0.19357783	0.19395772	0.19433153	0.1946953	0.19504856	0.19538867	0.19571385	0.19602352	0.19631627	0.19659105	0.19684593	0.19708276	0.19729853	0.19749537	0.19767159	0.19782819	0.1979654	0.19808231	0.19818094	0.19826078	0.1983228	0.19836873	0.19839767	0.19841126	0.19841057	0.19839707	0.19837022	0.1983327	0.19828492	0.19822696	0.19816132	0.19808851	0.19800848	0.19792384	0.19783467	0.19774272	0.19764781	0.1975508	0.19745287	0.19735464	0.19725695	0.19716024	0.19706446	0.19697055	0.19687971
0.19168293	0.19203244	0.19239461	0.19276346	0.19313495	0.19350535	0.19387192	0.19423151	0.19458193	0.1949211	0.1952477	0.19556004	0.19585615	0.19613606	0.1963976	0.19664143	0.19686659	0.1970716	0.19725895	0.19742596	0.1975748	0.19770333	0.19781455	0.19790676	0.19798237	0.1980407	0.19808207	0.19810951	0.19812143	0.19812074	0.19810702	0.1980814	0.19804546	0.19799927	0.19794497	0.1978829	0.19781402	0.19773908	0.19765931	0.19757643	0.1974899	0.19740139	0.19731161	0.19722101	0.19713017	0.19703925	0.19695038	0.19686274	0.1967772	0.19669393
0.19165263	0.19199243	0.19234335	0.19270033	0.19306011	0.19341761	0.19377083	0.19411743	0.1944544	0.19478038	0.19509372	0.19539228	0.19567642	0.19594297	0.19619392	0.19642594	0.1966402	0.19683641	0.19701375	0.1971728	0.19731316	0.19743589	0.1975407	0.19762814	0.1976992	0.19775423	0.19779414	0.19781949	0.19783083	0.19782981	0.1978173	0.19779298	0.19775909	0.19771574	0.19766462	0.19760665	0.19754241	0.19747332	0.19739899	0.19732188	0.19724149	0.1971598	0.19707665	0.19699293	0.19690982	0.19682717	0.19674614	0.19666657	0.19658887	0.19651285
0.1916086	0.19193801	0.1922777	0.19262296	0.19296995	0.19331563	0.19365579	0.19398865	0.19431297	0.19462606	0.19492644	0.19521287	0.19548422	0.19574006	0.19597906	0.19620086	0.19640544	0.19659233	0.19676086	0.1969127	0.19704604	0.19716309	0.19726267	0.19734606	0.19741361	0.1974653	0.197504	0.19752823	0.19753957	0.19753891	0.19752723	0.19750567	0.19747424	0.1974346	0.1973871	0.19733372	0.19727501	0.19721024	0.19714236	0.19707146	0.19699809	0.19692323	0.19684726	0.19677147	0.19669527	0.19662133	0.19654706	0.19647574	0.1964059	0.19633836
0.19155017	0.1918692	0.19219786	0.19253168	0.19286603	0.19319871	0.19352673	0.1938476	0.19415888	0.19445884	0.1947471	0.19502202	0.19528228	0.19552669	0.19575489	0.19596691	0.19616252	0.19634101	0.19650209	0.19664654	0.19677436	0.19688576	0.19698101	0.1970609	0.19712526	0.1971764	0.19721322	0.19723731	0.19724907	0.19724923	0.19723967	0.19721958	0.19719192	0.19715628	0.1971131	0.19706443	0.19701052	0.19695202	0.1968906	0.19682583	0.19675931	0.19669132	0.19662283	0.19655482	0.19648647	0.19641972	0.19635409	0.19628996	0.19622844	0.19616944
0.19147864	0.19178678	0.19210441	0.19242617	0.19274896	0.19306973	0.19338474	0.19369307	0.1939924	0.19428086	0.19455671	0.19482055	0.19506882	0.19530338	0.19552296	0.19572589	0.19591254	0.1960828	0.196238	0.19637603	0.19649807	0.19660477	0.19669688	0.19677326	0.19683617	0.19688559	0.19692168	0.19694595	0.19695877	0.19696084	0.19695386	0.19693717	0.19691235	0.19688058	0.19684254	0.19679883	0.19675083	0.19669858	0.1966433	0.19658574	0.19652572	0.19646537	0.19640453	0.19634378	0.19628358	0.19622391	0.1961669	0.19611134	0.19605741	0.19600606
0.19139299	0.19169068	0.19199774	0.19230762	0.19261846	0.19292718	0.19323036	0.19352633	0.19381395	0.19409102	0.19435638	0.19460857	0.1948476	0.19507274	0.19528192	0.1954775	0.19565633	0.19582012	0.19596809	0.19610089	0.19621873	0.19632173	0.19641045	0.19648482	0.1965462	0.19659483	0.19663122	0.19665602	0.19667086	0.19667485	0.19666979	0.19665696	0.19663605	0.19660902	0.19657631	0.19653794	0.19649592	0.19645032	0.1964014	0.19634998	0.1962978	0.19624501	0.19619182	0.19613868	0.19608623	0.19603536	0.19598556	0.19593772	0.19589254	0.19584918
0.19129503	0.19158226	0.1918773	0.19217676	0.19247569	0.19277194	0.19306405	0.19334906	0.19362487	0.19389135	0.19414595	0.19438902	0.19461808	0.1948337	0.1950354	0.19522241	0.19539417	0.19555214	0.19569466	0.19582283	0.19593716	0.19603664	0.19612283	0.1961958	0.19625634	0.19630438	0.19634184	0.19636805	0.1963841	0.19639117	0.19638996	0.19638076	0.19636416	0.1963419	0.19631445	0.19628185	0.19624607	0.19620669	0.19616485	0.19612083	0.1960762	0.19603068	0.19598484	0.19593942	0.19589525	0.19585201	0.19581065	0.19577071	0.1957336	0.195698
0.19118345	0.19146034	0.19174474	0.19203304	0.19232066	0.19260636	0.19288744	0.19316092	0.19342686	0.19368276	0.19392738	0.19416037	0.1943811	0.19458887	0.1947827	0.1949629	0.19512808	0.1952801	0.19541827	0.19554237	0.19565277	0.19575024	0.19583473	0.19590667	0.19596669	0.19601539	0.19605365	0.196082	0.19610094	0.19611067	0.19611314	0.19610795	0.19609675	0.19607943	0.19605768	0.19603133	0.19600132	0.19596872	0.19593373	0.19589728	0.19586003	0.19582188	0.19578359	0.19574675	0.19571055	0.19567555	0.19564146	0.19561014	0.19558029	0.19555268
0.19106008	0.19132644	0.19160092	0.19187789	0.19215564	0.19243029	0.19270003	0.19296362	0.19321969	0.19346517	0.19370092	0.19392529	0.19413774	0.19433731	0.19452454	0.19469814	0.19485825	0.19500601	0.19513914	0.19526029	0.19536814	0.19546363	0.19554727	0.19561839	0.1956791	0.19572866	0.19576824	0.19579884	0.19582039	0.19583422	0.19583994	0.19583946	0.19583341	0.19582188	0.19580507	0.19578543	0.19576198	0.1957362	0.19570833	0.19567978	0.19564995	0.19561982	0.1955898	0.19556044	0.19553207	0.19550484	0.19547924	0.19545582	0.19543341	0.19541411
0.19092515	0.19118206	0.19144532	0.19171223	0.19197968	0.19224435	0.19250402	0.19275771	0.19300345	0.1932407	0.19346748	0.19368374	0.19388914	0.19408137	0.19426242	0.19443029	0.19458616	0.19472891	0.19485927	0.19497684	0.19508305	0.19517677	0.19525981	0.19533098	0.19539294	0.19544363	0.19548532	0.19551848	0.19554362	0.19556123	0.19557181	0.19557603	0.19557539	0.19556941	0.19555946	0.19554594	0.19552886	0.19551006	0.19549009	0.19546854	0.19544646	0.19542408	0.19540186	0.19538026	0.19535977	0.1953407	0.19532298	0.19530694	0.19529338	0.19528069
0.19077873	0.19102603	0.19127968	0.1915369	0.1917938	0.1920492	0.19229943	0.19254361	0.19278052	0.19300953	0.19322816	0.19343688	0.19363452	0.19382155	0.19399637	0.19415927	0.19431093	0.19444989	0.1945777	0.19469371	0.19479778	0.1948911	0.1949739	0.19504592	0.1951083	0.19516173	0.19520622	0.19524266	0.19527127	0.19529295	0.19530815	0.19531766	0.19532233	0.1953226	0.19531879	0.19531201	0.19530252	0.19529115	0.1952779	0.19526348	0.19524889	0.19523469	0.19522105	0.19520661	0.19519433	0.19518325	0.19517338	0.19516444	0.19515854	0.19515389
0.19062251	0.19085969	0.19110434	0.19135177	0.19159928	0.19184491	0.19208628	0.19232208	0.19255126	0.19277199	0.19298314	0.19318527	0.19337672	0.19355766	0.19372833	0.1938864	0.19403407	0.19417086	0.19429561	0.19441023	0.19451416	0.19460723	0.19469017	0.19476365	0.19482765	0.19488347	0.194931	0.1949705	0.1950033	0.19502962	0.19505012	0.1950654	0.19507538	0.19508179	0.19508463	0.19508445	0.19508153	0.19507766	0.19507216	0.19506577	0.195059	0.19505195	0.19504586	0.19503984	0.19503498	0.19503137	0.19502915	0.19502902	0.19503006	0.19503331
0.19045544	0.1906845	0.19091994	0.19115818	0.19139725	0.19163382	0.19186696	0.19209462	0.19231567	0.19252917	0.19273376	0.19292948	0.19311598	0.19329196	0.19345745	0.1936127	0.19375762	0.19389158	0.19401523	0.19412817	0.19423154	0.19432521	0.19440882	0.19448411	0.19455028	0.19460899	0.1946601	0.19470365	0.19474036	0.19477165	0.19479734	0.19481808	0.19483444	0.19484666	0.19485655	0.194863	0.19486833	0.19487074	0.19487298	0.19487472	0.19487488	0.19487575	0.1948777	0.19487968	0.19488263	0.19488662	0.19489282	0.19489968	0.19490823	0.19491832
0.19027966	0.1905003	0.19072667	0.19095683	0.19118717	0.19141597	0.19164124	0.19186157	0.19207555	0.19228205	0.1924806	0.19267128	0.19285227	0.19302386	0.19318536	0.19333792	0.19348034	0.19361258	0.19373491	0.19384776	0.19395179	0.19404578	0.19413075	0.19420823	0.19427711	0.19433883	0.19439285	0.19444099	0.19448256	0.19451895	0.1945504	0.19457701	0.19459952	0.19461873	0.19463494	0.19464892	0.19466104	0.19467133	0.19468042	0.19468966	0.19469838	0.1947073	0.19471551	0.19472587	0.19473642	0.1947484	0.19476172	0.19477613	0.19479178	0.19480935
0.1900956	0.1903078	0.19052663	0.1907484	0.1909708	0.19119203	0.19140956	0.19162318	0.19183034	0.19203135	0.19222462	0.19240978	0.19258669	0.19275486	0.19291371	0.19306266	0.19320323	0.19333437	0.19345617	0.19356954	0.19367325	0.1937691	0.19385663	0.19393584	0.19400758	0.19407311	0.1941318	0.19418438	0.1942304	0.1942721	0.19430903	0.19434181	0.19437088	0.19439688	0.19441983	0.19444114	0.19446005	0.19447845	0.1944954	0.19451152	0.19452795	0.19454452	0.1945613	0.19457829	0.19459677	0.19461653	0.1946375	0.19465849	0.19468188	0.19470656
0.1899035	0.190108	0.19031903	0.19053334	0.19074848	0.19096261	0.19117394	0.19138053	0.19158226	0.19177747	0.1919663	0.19214696	0.19232012	0.19248468	0.19264086	0.19278914	0.19292778	0.19305797	0.19318052	0.19329384	0.19339845	0.19349611	0.1935857	0.19366825	0.19374417	0.19381224	0.19387606	0.19393235	0.19398439	0.19403198	0.19407463	0.19411324	0.19414896	0.19418183	0.19421206	0.19424021	0.1942663	0.19429168	0.19431669	0.1943405	0.19436444	0.19438857	0.19441345	0.19443808	0.19446403	0.1944904	0.1945185	0.19454767	0.19457781	0.19460909
0.18970405	0.18990159	0.19010499	0.19031288	0.19052136	0.19072792	0.19093338	0.19113407	0.19133115	0.19152117	0.19170566	0.19188282	0.19205329	0.19221523	0.19236937	0.19251543	0.19265383	0.19278464	0.1929065	0.19302092	0.19312721	0.19322667	0.19331929	0.1934053	0.19348481	0.19355735	0.19362503	0.19368702	0.19374438	0.19379723	0.19384637	0.1938916	0.19393411	0.1939733	0.1940104	0.19404551	0.19408005	0.19411284	0.19414511	0.19417624	0.19420798	0.19423956	0.19427186	0.19430426	0.19433723	0.19437152	0.19440648	0.1944426	0.19447958	0.19451717
0.18949762	0.18968862	0.18988585	0.1900873	0.1902892	0.19049063	0.19068986	0.19088641	0.19107777	0.19126403	0.1914447	0.1916193	0.191786	0.19194621	0.19209877	0.19224447	0.19238204	0.19251275	0.19263607	0.19275205	0.19286034	0.19296283	0.1930584	0.19314718	0.19323024	0.19330844	0.19338022	0.19344786	0.19351071	0.19356936	0.1936249	0.19367641	0.1937254	0.1937719	0.19381642	0.19385925	0.1939007	0.19394076	0.19398007	0.19401936	0.19405836	0.19409737	0.19413644	0.19417687	0.19421741	0.19425884	0.19430034	0.19434303	0.19438678	0.19443122
0.18928659	0.18947077	0.18966249	0.18985698	0.19005355	0.19024986	0.1904439	0.19063541	0.19082338	0.19100606	0.19118296	0.1913544	0.1915197	0.19167803	0.19183001	0.1919754	0.1921135	0.19224486	0.19236957	0.19248697	0.19259816	0.19270307	0.19280162	0.19289517	0.19298306	0.19306459	0.1931417	0.19321504	0.19328333	0.19334851	0.19340979	0.19346815	0.19352417	0.19357753	0.19362926	0.19367914	0.19372801	0.19377568	0.19382253	0.1938691	0.1939157	0.19396234	0.19400829	0.19405589	0.19410315	0.19415167	0.19420043	0.19425023	0.19430026	0.19435048
0.18906946	0.18924853	0.18943357	0.18962356	0.18981504	0.19000584	0.19019586	0.19038287	0.19056726	0.19074717	0.19092149	0.19109127	0.19125468	0.19141236	0.19156355	0.19170886	0.19184798	0.19197972	0.19210635	0.19222663	0.19234002	0.1924487	0.192551	0.192648	0.19274014	0.19282688	0.1929096	0.1929881	0.19306281	0.19313423	0.1932021	0.19326705	0.19332984	0.19339058	0.19344881	0.19350606	0.19356242	0.19361708	0.19367185	0.19372536	0.19377941	0.1938332	0.19388732	0.19394124	0.19399573	0.19405095	0.19410607	0.19416177	0.19421841	0.19427511
0.18884835	0.1890218	0.18920201	0.18938687	0.18957345	0.18976057	0.1899468	0.1901311	0.19031155	0.19048858	0.1906615	0.19082904	0.190992	0.19114861	0.19130012	0.19144583	0.19158596	0.19171995	0.191848	0.19197047	0.19208786	0.19219954	0.1923053	0.19240725	0.19250414	0.19259667	0.19268385	0.19276908	0.19284941	0.19292656	0.19300124	0.19307339	0.19314292	0.19321045	0.1932762	0.19334073	0.19340383	0.19346589	0.19352798	0.19358844	0.1936504	0.1937107	0.1937719	0.19383277	0.19389388	0.19395596	0.19401717	0.19408011	0.19414216	0.19420502
0.18862304	0.18879202	0.1889679	0.18914825	0.18933114	0.18951413	0.18969736	0.18987805	0.190056	0.19023088	0.19040239	0.19056913	0.19073105	0.19088817	0.19103995	0.19118704	0.19132775	0.19146374	0.191595	0.1917199	0.19184077	0.19195604	0.1920664	0.19217265	0.19227436	0.19237176	0.19246608	0.19255605	0.19264296	0.19272684	0.19280773	0.19288658	0.19296312	0.19303823	0.19311062	0.19318205	0.19325238	0.1933218	0.19339086	0.19345896	0.19352704	0.19359505	0.19366248	0.1937303	0.19379865	0.19386616	0.19393447	0.19400275	0.194071	0.1941394
0.18839523	0.18855938	0.18873167	0.18890773	0.18908688	0.1892671	0.18944666	0.18962544	0.1898016	0.18997505	0.19014499	0.19031091	0.19047296	0.1906307	0.1907834	0.19093154	0.19107458	0.19121279	0.19134638	0.19147505	0.19159928	0.19171864	0.19183367	0.1919452	0.19205165	0.1921548	0.1922546	0.19235046	0.1924437	0.19253373	0.19262138	0.19270721	0.1927903	0.19287163	0.19295181	0.19303063	0.19310819	0.19318455	0.19326048	0.19333602	0.19341047	0.19348553	0.19355986	0.19363452	0.19370861	0.19378275	0.19385704	0.19393125	0.19400498	0.19407898
0.18816513	0.18832491	0.18849307	0.18866642	0.18884252	0.18901981	0.18919739	0.18937394	0.18954882	0.18972102	0.18989064	0.19005646	0.19021809	0.19037625	0.19053045	0.19068088	0.19082645	0.19096693	0.19110353	0.19123574	0.19136319	0.19148727	0.19160694	0.19172302	0.1918351	0.19194405	0.1920494	0.19215202	0.19225109	0.19234785	0.19244201	0.19253455	0.1926248	0.19271338	0.19279984	0.19288576	0.19297048	0.19305412	0.19313726	0.19321874	0.19330117	0.1933822	0.19346315	0.19354394	0.1936246	0.19370455	0.19378507	0.19386438	0.19394405	0.1940229
0.18793195	0.18808919	0.18825454	0.18842435	0.18859772	0.18877321	0.18894896	0.18912378	0.18929778	0.18946931	0.18963844	0.18980394	0.18996738	0.19012691	0.19028239	0.19043463	0.19058293	0.1907264	0.19086662	0.19100241	0.19113429	0.19126257	0.19138747	0.19150874	0.19162609	0.1917407	0.19185188	0.19196019	0.1920661	0.19216925	0.19227049	0.19236939	0.19246614	0.19256198	0.19265574	0.19274841	0.19283995	0.19293065	0.19301999	0.19310898	0.19319749	0.19328517	0.19337243	0.19345921	0.19354627	0.19363216	0.19371751	0.19380271	0.19388752	0.19397147
0.18769816	0.18785286	0.18801504	0.18818346	0.18835367	0.18852732	0.18870175	0.18887585	0.18904877	0.1892206	0.18939042	0.18955651	0.18972106	0.18988182	0.1900394	0.19019377	0.19034475	0.19049202	0.19063523	0.19077535	0.19091168	0.1910446	0.19117437	0.19130099	0.19142386	0.19154397	0.19166166	0.1917761	0.19188815	0.19199812	0.19210562	0.19221164	0.19231543	0.1924178	0.19251852	0.19261797	0.19271627	0.1928135	0.19290976	0.19300522	0.19309977	0.19319415	0.19328764	0.19338024	0.19347261	0.19356456	0.19365536	0.1937458	0.19383553	0.19392416
0.1874635	0.18761621	0.18777543	0.18794215	0.1881119	0.18828353	0.18845648	0.18862996	0.18880339	0.18897475	0.18914506	0.18931293	0.18947828	0.18964154	0.1898013	0.18995818	0.19011234	0.19026276	0.19041042	0.1905544	0.19069561	0.19083354	0.19096825	0.19110024	0.19122922	0.1913554	0.19147858	0.19159955	0.19171801	0.19183418	0.19194858	0.19206053	0.19217137	0.19228044	0.19238742	0.19249345	0.1925988	0.19270305	0.1928054	0.19290736	0.19300875	0.1931086	0.1932084	0.1933066	0.19340476	0.19350207	0.19359788	0.19369355	0.19378799	0.19388133
0.18722868	0.18737966	0.18753809	0.18770218	0.18787022	0.1880417	0.1882141	0.18838713	0.18856065	0.18873304	0.18890417	0.18907325	0.18924066	0.18940623	0.1895684	0.18972848	0.18988594	0.19004023	0.19019136	0.1903406	0.19048631	0.19062948	0.19076905	0.1909067	0.19104116	0.1911732	0.19130212	0.19142984	0.1915546	0.19167764	0.19179824	0.19191664	0.19203463	0.19215058	0.19226408	0.19237688	0.19248861	0.19259912	0.1927079	0.19281566	0.19292325	0.19302888	0.19313456	0.1932382	0.19334164	0.19344431	0.19354528	0.19364606	0.19374451	0.19384229
0.18699482	0.18714345	0.1873007	0.18746376	0.18763176	0.18780223	0.18797486	0.18814829	0.18832186	0.18849498	0.18866795	0.18883882	0.18900879	0.18917568	0.1893415	0.18950492	0.18966559	0.1898242	0.1899803	0.19013324	0.19028386	0.19043195	0.19057703	0.19071987	0.19085999	0.19099894	0.19113424	0.19126754	0.1913991	0.19152805	0.19165522	0.1917808	0.19190443	0.1920268	0.19214764	0.19226655	0.19238427	0.19250086	0.19261599	0.19273037	0.19284329	0.19295478	0.19306546	0.19317515	0.19328381	0.19339094	0.19349724	0.19360211	0.19370517	0.19380695
0.18676132	0.186909	0.18706527	0.187228	0.18739493	0.18756518	0.18773843	0.18791267	0.18808728	0.18826218	0.18843621	0.1886096	0.18878108	0.18895173	0.18912035	0.18928722	0.189452	0.18961474	0.18977448	0.18993293	0.19008859	0.19024178	0.19039264	0.19054127	0.190687	0.19083135	0.1909731	0.1911122	0.1912497	0.19138575	0.19151942	0.19165121	0.1917812	0.19191003	0.19203661	0.19216225	0.1922863	0.19240937	0.1925306	0.19264993	0.19276899	0.19288597	0.19300248	0.19311713	0.19323112	0.19334234	0.19345322	0.19356233	0.19366938	0.19377495
0.18652868	0.18667632	0.18683171	0.18699381	0.18716168	0.18733199	0.1875062	0.18768066	0.18785723	0.1880332	0.1882093	0.18838549	0.18855944	0.18873337	0.18890546	0.18907595	0.18924457	0.18941143	0.18957672	0.18973938	0.18989938	0.19005857	0.19021519	0.19036898	0.19052136	0.19067106	0.19081938	0.19096471	0.1911088	0.19125059	0.19139045	0.19152868	0.19166526	0.19179961	0.19193287	0.19206451	0.19219428	0.19232324	0.19244997	0.1925757	0.19269988	0.1928224	0.1929436	0.1930635	0.19318171	0.19329867	0.19341326	0.19352618	0.1936369	0.19374648
0.18629909	0.18644568	0.18660134	0.18676332	0.18693142	0.18710312	0.1872775	0.18745391	0.1876316	0.18780968	0.1879885	0.18816689	0.18834421	0.1885207	0.1886965	0.18887085	0.18904386	0.18921599	0.18938509	0.18955283	0.18971866	0.1898827	0.19004485	0.19020441	0.19036275	0.19051804	0.19067231	0.19082427	0.19097418	0.19112235	0.19126813	0.19141278	0.1915554	0.19169623	0.19183531	0.19197267	0.19210914	0.19224258	0.19237545	0.19250658	0.19263577	0.19276425	0.19288981	0.19301495	0.19313738	0.19325864	0.19337684	0.19349408	0.19360888	0.19372141
0.186071	0.18621753	0.18637353	0.1865365	0.18670522	0.1868773	0.18705338	0.18723166	0.1874111	0.18759143	0.18777257	0.18795435	0.18813482	0.18831502	0.18849467	0.18867368	0.18885016	0.1890263	0.18920138	0.18937358	0.18954468	0.18971434	0.18988164	0.19004703	0.19021079	0.19037247	0.19053242	0.19069041	0.1908465	0.19100049	0.1911534	0.19130382	0.1914523	0.19159889	0.19174406	0.19188732	0.192029	0.19216883	0.19230664	0.19244258	0.19257762	0.19271049	0.19284086	0.19296998	0.19309679	0.19322225	0.19334513	0.19346485	0.19358379	0.19369924
0.18584564	0.18599293	0.18614976	0.18631333	0.18648277	0.18665656	0.18683389	0.18701386	0.18719569	0.18737867	0.18756245	0.18774705	0.18793128	0.18811539	0.18829857	0.18848199	0.18866387	0.18884394	0.18902373	0.18920124	0.18937811	0.18955225	0.18972547	0.18989655	0.19006625	0.19023395	0.19040015	0.190564	0.19072631	0.19088629	0.19104451	0.1912011	0.19135532	0.19150802	0.19165878	0.19180769	0.19195443	0.19210052	0.1922432	0.19238478	0.19252357	0.19266123	0.19279662	0.1929299	0.1930606	0.19318905	0.19331568	0.19343993	0.19356093	0.19368052
0.18562357	0.18577147	0.18592907	0.18609384	0.18626487	0.18644026	0.18661948	0.18680157	0.18698633	0.18717197	0.18735877	0.18754642	0.18773463	0.18792331	0.1881103	0.18829787	0.1884837	0.18866897	0.18885335	0.18903646	0.18921791	0.18939823	0.18957743	0.18975365	0.189929	0.19010326	0.19027445	0.19044435	0.19061254	0.19077843	0.1909425	0.19110437	0.19126496	0.19142327	0.19157946	0.19173378	0.1918861	0.19203645	0.1921848	0.19233054	0.1924747	0.1926162	0.19275607	0.19289298	0.19302812	0.1931606	0.19329068	0.19341782	0.19354182	0.19366351
0.18540475	0.18555385	0.18571264	0.18587871	0.18605141	0.18622908	0.18641058	0.186595	0.18678229	0.18697144	0.18716133	0.18735313	0.1875441	0.1877361	0.18792844	0.18811974	0.18831128	0.18850097	0.1886904	0.18887815	0.1890655	0.18925102	0.1894354	0.18961787	0.18979886	0.18997835	0.19015583	0.19033097	0.1905052	0.19067681	0.19084647	0.19101417	0.19118066	0.19134396	0.19150582	0.19166523	0.1918225	0.1919779	0.19213118	0.19228148	0.19242972	0.19257554	0.1927197	0.19286087	0.19299927	0.19313544	0.19326797	0.19339836	0.19352522	0.19364941
0.18518946	0.18534008	0.18550064	0.18566838	0.18584265	0.18602274	0.18620697	0.18639416	0.18658456	0.18677643	0.18696976	0.18716493	0.18736073	0.18755704	0.18775284	0.18794897	0.18814474	0.18833989	0.18853426	0.18872783	0.18892008	0.18911093	0.18930101	0.18948907	0.18967605	0.18986078	0.19004396	0.19022503	0.19040447	0.19058186	0.19075745	0.19093105	0.19110164	0.19127119	0.19143775	0.19160226	0.19176425	0.1919243	0.19208172	0.1922372	0.19238997	0.19253917	0.19268665	0.19283162	0.19297317	0.19311243	0.19324881	0.19338137	0.19351083	0.19363765
0.18497846	0.18513116	0.18529277	0.18546316	0.18563983	0.18582225	0.18600889	0.18619902	0.18639216	0.18658783	0.18678579	0.18698388	0.18718384	0.18738368	0.18758437	0.18778539	0.18798569	0.18818626	0.18838596	0.18858455	0.18878184	0.18897831	0.1891739	0.18936735	0.18955931	0.18975003	0.18993852	0.19012517	0.19031058	0.19049293	0.19067377	0.1908525	0.1910291	0.19120312	0.19137427	0.1915445	0.19171128	0.19187582	0.1920374	0.19219701	0.19235374	0.192507	0.19265774	0.19280599	0.19295119	0.19309287	0.1932319	0.19336691	0.19349934	0.1936276
0.18477176	0.18492559	0.1850901	0.18526274	0.18544176	0.18562728	0.18581626	0.18600945	0.18620613	0.18640578	0.18660673	0.18681018	0.18701354	0.18721828	0.1874235	0.1876291	0.18783431	0.18803918	0.18824416	0.18844791	0.18865052	0.18885273	0.18905309	0.18925221	0.18944982	0.1896463	0.18983978	0.19003272	0.19022238	0.19041029	0.19059666	0.19078025	0.19096166	0.19114055	0.19131687	0.19149113	0.19166206	0.19183198	0.1919971	0.19216031	0.19232082	0.19247818	0.19263257	0.19278324	0.19293195	0.19307628	0.19321792	0.19335541	0.19349009	0.19362003
0.18456982	0.18472601	0.18489286	0.18506786	0.18524943	0.1854378	0.18563041	0.18582723	0.18602705	0.1862297	0.1864355	0.1866417	0.18684974	0.18705928	0.18726864	0.18747956	0.1876895	0.18789968	0.18810928	0.18831803	0.18852672	0.1887331	0.18893918	0.18914437	0.18934712	0.18954805	0.18974751	0.1899451	0.19014052	0.19033423	0.1905244	0.19071285	0.1909002	0.1910837	0.1912647	0.19144276	0.19161801	0.1917912	0.19196069	0.192128	0.19229251	0.19245258	0.19261028	0.19276446	0.19291511	0.19306219	0.19320577	0.19334592	0.19348201	0.19361418
0.18437311	0.18453124	0.18470085	0.18487862	0.18506312	0.18525445	0.1854502	0.18565065	0.18585443	0.18606077	0.18627007	0.18648098	0.18669322	0.18690735	0.18712145	0.18733634	0.18755157	0.18776622	0.18798149	0.18819617	0.1884093	0.18862149	0.18883231	0.18904234	0.18925014	0.18945697	0.18966134	0.18986425	0.19006446	0.19026324	0.19045883	0.19065195	0.19084302	0.19103111	0.19121635	0.19139898	0.19157892	0.19175571	0.19192918	0.19209944	0.1922664	0.19243063	0.19259077	0.19274813	0.19290107	0.19305074	0.1931966	0.19333829	0.19347636	0.19360952
0.18418068	0.18434209	0.1845145	0.18469523	0.18488318	0.18507737	0.18527672	0.18548024	0.18568769	0.18589872	0.18611154	0.18632632	0.186544	0.18676169	0.1869809	0.18720111	0.18742098	0.18764122	0.18786134	0.18808004	0.18829842	0.1885154	0.18873188	0.18894681	0.18915993	0.18937182	0.18958135	0.18978918	0.18999459	0.19019744	0.19039762	0.19059595	0.19079126	0.19098362	0.19117326	0.19135982	0.19154343	0.1917235	0.19190033	0.19207448	0.19224475	0.19241163	0.192575	0.19273432	0.19288984	0.19304153	0.19318901	0.19333228	0.19347146	0.19360635
0.18399425	0.1841591	0.18433383	0.18451767	0.18470845	0.18490642	0.18510945	0.18531705	0.18552801	0.18574294	0.18595962	0.18618	0.18640088	0.18662408	0.1868473	0.18707225	0.18729715	0.18752226	0.18774702	0.18797113	0.1881944	0.18841702	0.18863845	0.18885785	0.18907659	0.18929264	0.18950766	0.1897196	0.18992953	0.19013712	0.19034228	0.19054432	0.19074386	0.19094089	0.19113433	0.19132462	0.19151127	0.19169536	0.19187616	0.19205311	0.19222592	0.19239578	0.19256108	0.19272289	0.19288078	0.1930342	0.19318357	0.19332844	0.19346835	0.19360456
0.18381318	0.18398035	0.18415868	0.18434569	0.18454036	0.18474138	0.18494841	0.18515998	0.18537498	0.18559366	0.18581519	0.18603891	0.18626493	0.18649292	0.18672109	0.18695006	0.18718003	0.18740965	0.18763952	0.18786867	0.18809694	0.18832397	0.1885501	0.18877512	0.18899837	0.18921976	0.18943861	0.18965605	0.18987018	0.19008252	0.190292	0.19049826	0.19070184	0.19090247	0.19109929	0.19129312	0.1914835	0.19167125	0.19185442	0.19203436	0.19221085	0.19238234	0.19255042	0.1927138	0.19287372	0.19302881	0.19317919	0.19332623	0.1934677	0.19360465
0.18363738	0.1838081	0.18398991	0.18418045	0.18437842	0.18458372	0.18479396	0.18500882	0.18522835	0.18545133	0.18567732	0.18590572	0.1861363	0.18636787	0.18660073	0.18683538	0.1870693	0.1873039	0.18753892	0.18777287	0.18800566	0.1882379	0.18846913	0.18869859	0.18892601	0.1891523	0.18937604	0.18959725	0.18981619	0.19003233	0.19024608	0.19045672	0.19066375	0.19086763	0.19106843	0.19126606	0.19145998	0.19164991	0.19183657	0.19201875	0.19219702	0.1923711	0.19254157	0.19270727	0.19286811	0.19302514	0.19317701	0.19332433	0.19346738	0.19360468
0.18346773	0.18364209	0.18382643	0.18402088	0.1842229	0.18443158	0.18464574	0.18486533	0.1850885	0.18531597	0.18554634	0.18577889	0.18601348	0.18625034	0.1864881	0.18672705	0.1869657	0.18720496	0.18744433	0.18768272	0.18792096	0.1881578	0.18839389	0.18862762	0.18886018	0.18909019	0.18931822	0.18954375	0.18976729	0.18998751	0.19020478	0.19041856	0.19062963	0.19083776	0.1910416	0.19124246	0.19143909	0.19163218	0.19182123	0.1920058	0.19218692	0.1923631	0.19253507	0.19270214	0.19286506	0.19302277	0.193176	0.19332471	0.19346768	0.19360587
[truncated: 451 more columns]
