# Supplementary material for: Investigating the use of physics informed neural networks for dam-break scenarios
Source: PLoS One. 2025 Sep 19;20(9):e0332694. doi: 10.1371/journal.pone.0332694 (PMC12449020; doi:10.1371/journal.pone.0332694)
Supplement: S1 File — Dataset for the 1D and 2D shallow water equations (SWE). Repository: https://github.com/kinzamumtaz/2D_SWE. (ZIP) [file pone.0332694.s001.zip › 2D_SWE-main/Downloads/solution_outputs_rec/height_rectangle_t0.80.csv]

0.1683355	0.16856048	0.1688711	0.16925475	0.16969764	0.1701896	0.17072101	0.17128369	0.17187	0.17247434	0.17308831	0.17370632	0.17432114	0.17492637	0.1755155	0.17608237	0.1766226	0.17713174	0.17760625	0.17804292	0.17843941	0.17879371	0.17910416	0.17936912	0.17958641	0.17975576	0.17987691	0.17994732	0.17996977	0.17994455	0.17987508	0.17976372	0.17961535	0.17943546	0.17923199	0.17901038	0.17877823	0.17854488	0.17831771	0.17810452	0.17791387	0.1777522	0.17762682	0.1775437	0.1775088	0.17752546	0.17759699	0.17772596	0.17791313	0.17815843
0.16942632	0.16956899	0.16980007	0.17010713	0.17047754	0.17089999	0.17136528	0.17186524	0.17239241	0.17293966	0.17350063	0.1740678	0.17463604	0.17519614	0.17574455	0.1762738	0.1767807	0.17726126	0.17771205	0.17812994	0.17851463	0.17886253	0.17917249	0.17944385	0.17967409	0.17986266	0.18000895	0.18011084	0.18016946	0.18018605	0.18016142	0.18009843	0.18000096	0.17987414	0.17972212	0.17955099	0.1793683	0.17917995	0.17899543	0.17881897	0.17866036	0.17852381	0.17841724	0.17834628	0.17831656	0.17833182	0.17839566	0.17851083	0.17867973	0.17890246
0.17030759	0.17037834	0.17054072	0.17078215	0.1710893	0.17145121	0.17185953	0.17230624	0.17278288	0.17328304	0.17379946	0.17432535	0.1748549	0.17538035	0.17589647	0.17639849	0.1768817	0.1773423	0.17777942	0.17818893	0.17856932	0.17892045	0.17923954	0.17952569	0.17977706	0.17999223	0.1801708	0.18031141	0.18041372	0.18047804	0.18050507	0.18049605	0.18045512	0.180385	0.18029013	0.18017513	0.18004602	0.17990881	0.17976967	0.17963538	0.17951095	0.17940369	0.17931923	0.17926306	0.17923982	0.17925462	0.17931154	0.17941381	0.17956364	0.17976114
0.17101677	0.17102629	0.17112964	0.17131475	0.1715683	0.17187977	0.17224064	0.172642	0.17307717	0.17353864	0.17401865	0.17451218	0.17501183	0.17551035	0.17600282	0.17648545	0.17695336	0.17740381	0.17783347	0.17824201	0.17862745	0.17898792	0.17932262	0.17963022	0.17990856	0.18015622	0.18037346	0.18055646	0.18070668	0.1808227	0.18090494	0.18095428	0.18097325	0.18096341	0.180929	0.18087322	0.18080077	0.18071705	0.18062669	0.180536	0.18044983	0.18037379	0.18031377	0.18027408	0.18025997	0.18027705	0.1803275	0.18041652	0.18054637	0.18071896
0.17159039	0.17154947	0.17160384	0.17174119	0.1719504	0.17221974	0.17254138	0.17290649	0.17330745	0.1737382	0.1741904	0.17465818	0.1751347	0.17561442	0.17609087	0.17656049	0.17701948	0.17746504	0.17789523	0.17830837	0.17870346	0.17907892	0.17943358	0.17976645	0.18007511	0.18035913	0.18061632	0.18084505	0.18104523	0.1812151	0.18135443	0.18146303	0.18154296	0.1815955	0.18162191	0.18162715	0.18161263	0.18158415	0.18154494	0.18149924	0.1814537	0.18141153	0.18137768	0.18135652	0.18135421	0.18137398	0.18141991	0.18149707	0.1816068	0.18175402
0.17206492	0.17198235	0.17199677	0.17209601	0.1722686	0.17250411	0.17279375	0.17313021	0.17350471	0.17391115	0.17434177	0.17479	0.17524981	0.1757153	0.17618096	0.17664257	0.17709735	0.17754208	0.17797627	0.17839715	0.17880586	0.17919886	0.17957604	0.17993551	0.18027622	0.18059692	0.18089533	0.18117015	0.18141983	0.18164262	0.18183818	0.18200606	0.18214652	0.18226069	0.18234852	0.18241417	0.18245885	0.18248543	0.18249807	0.18250045	0.1824959	0.1824889	0.18248433	0.18248469	0.1824956	0.18252137	0.1825653	0.18263233	0.18272437	0.18284665
0.17247424	0.17235816	0.17234068	0.17240933	0.17255291	0.17276204	0.17302638	0.17333975	0.17369363	0.17408085	0.17449442	0.17492768	0.17537487	0.17582943	0.17628685	0.17674327	0.17719622	0.17764339	0.17808273	0.17851421	0.17893565	0.17934653	0.17974597	0.18013251	0.1805045	0.1808607	0.18119878	0.18151763	0.1818147	0.18208903	0.18233858	0.18256372	0.18276344	0.18293685	0.18308587	0.1832107	0.18331295	0.18339571	0.18346098	0.18351153	0.18355012	0.18358067	0.1836063	0.18363172	0.18365905	0.18369365	0.183739	0.18379773	0.1838756	0.18397483
0.17284855	0.17270696	0.1726644	0.17270912	0.17283055	0.17301819	0.17326272	0.17355713	0.17389393	0.17426561	0.17466491	0.17508543	0.1755215	0.17596677	0.17641696	0.17686969	0.17732087	0.17776957	0.17821509	0.17865536	0.17908904	0.17951725	0.1799371	0.18034849	0.18074948	0.18113872	0.18151362	0.1818727	0.18221472	0.18253696	0.182838	0.18311653	0.18337165	0.1836029	0.18380971	0.18399256	0.18415226	0.18428996	0.18440747	0.18450695	0.18458983	0.18466055	0.18471996	0.18477151	0.18481961	0.18486667	0.18491644	0.1849728	0.185039	0.18511975
0.1732136	0.17305282	0.1729916	0.17301756	0.17312023	0.17329064	0.17351848	0.17379689	0.174119	0.17447615	0.17486182	0.1752703	0.17569423	0.17613013	0.17657343	0.17702001	0.1774702	0.17791906	0.17836803	0.1788151	0.17925993	0.1797019	0.18013951	0.18057275	0.18099901	0.18141752	0.181826	0.18222189	0.18260407	0.1829698	0.18331832	0.18364672	0.18395394	0.18423885	0.18450105	0.18473929	0.18495435	0.18514612	0.18531528	0.18546356	0.18559292	0.18570444	0.18579961	0.18588224	0.18595327	0.18601725	0.18607607	0.18613432	0.18619494	0.18626139
0.17359056	0.17341515	0.1733387	0.1733488	0.17343666	0.17359114	0.1738041	0.17406732	0.17437373	0.17471644	0.17508832	0.17548299	0.17589477	0.17631973	0.17675295	0.17719331	0.17763785	0.17808484	0.17853452	0.17898597	0.17943844	0.17989123	0.18034303	0.18079406	0.18124162	0.18168512	0.18212149	0.18255001	0.18296844	0.18337303	0.1837642	0.18413797	0.18449318	0.18482834	0.18514167	0.18543272	0.18570022	0.1859448	0.18616503	0.18636286	0.18653823	0.18669164	0.1868254	0.18694061	0.18704017	0.18712431	0.187198	0.18726316	0.18732205	0.18738015
0.17399159	0.17380515	0.17371553	0.17371218	0.173786	0.1739254	0.17412278	0.17437094	0.1746614	0.17498711	0.17534313	0.17572153	0.17611828	0.17652929	0.17695078	0.17738068	0.1778171	0.17825955	0.1787068	0.17915878	0.1796152	0.18007432	0.1805374	0.18100145	0.18146624	0.18193007	0.1823908	0.18284658	0.18329519	0.18373501	0.18416286	0.184578	0.1849767	0.18535726	0.1857183	0.18605837	0.18637615	0.18667004	0.18694061	0.18718699	0.18740825	0.18760589	0.1877796	0.18793137	0.18806082	0.18817085	0.18826301	0.18834028	0.18840457	0.18845928
0.17442442	0.17422763	0.17412639	0.17410973	0.17416902	0.17429245	0.17447318	0.17470352	0.17497562	0.17528352	0.17561996	0.17597963	0.1763584	0.17675292	0.17715892	0.17757532	0.1780004	0.17843491	0.17887625	0.17932525	0.17978129	0.18024395	0.18071237	0.18118608	0.18166399	0.18214302	0.18262307	0.18310156	0.18357626	0.18404523	0.18450528	0.18495601	0.18539368	0.1858155	0.18622029	0.18660538	0.18696994	0.1873121	0.1876301	0.18792284	0.18819042	0.1884324	0.18864769	0.18883729	0.1890008	0.18914033	0.18925585	0.18935068	0.18942523	0.18948361
0.17488976	0.17468219	0.17456892	0.17453915	0.17458189	0.17468885	0.17485078	0.17506093	0.17531231	0.17559819	0.1759128	0.17625056	0.17660873	0.17698243	0.17737034	0.17776994	0.17818108	0.17860258	0.17903489	0.17947704	0.1799298	0.18039112	0.18086225	0.18134087	0.18182631	0.1823173	0.18281157	0.18330805	0.18380341	0.1842968	0.18478513	0.18526617	0.18573727	0.18619573	0.18664004	0.18706656	0.18747365	0.18786053	0.18822344	0.18856183	0.18887481	0.18916023	0.18941827	0.1896468	0.18984702	0.19001919	0.19016278	0.19027948	0.1903704	0.19043876
0.17538205	0.17516477	0.17503852	0.17499295	0.17501931	0.17510661	0.17524767	0.17543614	0.17566347	0.1759247	0.17621413	0.1765279	0.17686123	0.17721197	0.17757809	0.17795825	0.17835136	0.17875776	0.17917699	0.17960922	0.18005416	0.18051136	0.18097997	0.18145952	0.1819497	0.1824466	0.1829516	0.18346104	0.1839728	0.1844858	0.18499681	0.18550357	0.18600377	0.18649441	0.18697242	0.18743633	0.18788287	0.18830988	0.18871593	0.189098	0.18945386	0.18978268	0.19008236	0.19035208	0.1905902	0.19079699	0.1909719	0.19111608	0.19122893	0.19131286
0.1758962	0.17566705	0.17552665	0.1754653	0.17547232	0.17553857	0.17565736	0.17581984	0.17602184	0.17625575	0.17651787	0.17680421	0.17711064	0.17743537	0.17777693	0.17813453	0.17850652	0.1788944	0.17929791	0.17971654	0.18015015	0.18059918	0.18106198	0.18153918	0.18202862	0.18252936	0.1830392	0.18355718	0.1840815	0.18460912	0.1851381	0.18566653	0.1861901	0.18670765	0.18721597	0.18771303	0.1881949	0.18865934	0.18910414	0.18952635	0.18992326	0.19029385	0.19063449	0.19094479	0.19122308	0.19146666	0.19167605	0.19185105	0.19199017	0.19209498
0.1764231	0.17618108	0.17602599	0.17594688	0.17593366	0.17597768	0.17607105	0.17620707	0.17638066	0.17658511	0.17681769	0.17707339	0.17735043	0.17764708	0.17796141	0.17829326	0.17864251	0.17900896	0.17939383	0.1797958	0.18021514	0.18065223	0.18110666	0.18157695	0.18206254	0.18256244	0.18307436	0.18359663	0.18412828	0.18466648	0.18520862	0.18575326	0.18629739	0.1868375	0.18737125	0.18789588	0.18840855	0.18890668	0.18938693	0.18984604	0.19028234	0.19069211	0.19107297	0.19142339	0.19174048	0.19202298	0.19226885	0.1924766	0.19264647	0.19277728
0.17695405	0.17669913	0.17652775	0.17642954	0.17639521	0.17641497	0.17648229	0.17659049	0.17673431	0.17690772	0.17710811	0.1773316	0.17757773	0.17784317	0.17812821	0.17843312	0.17875713	0.17909977	0.17946248	0.17984521	0.18024802	0.18066996	0.18111205	0.18157221	0.18205081	0.18254578	0.18305504	0.18357839	0.18411356	0.18465824	0.18521006	0.18576723	0.18632565	0.18688384	0.18743852	0.18798739	0.1885274	0.18905401	0.18956551	0.190058	0.19052985	0.19097707	0.19139652	0.19178584	0.1921415	0.19246238	0.19274558	0.19298895	0.19319192	0.19335309
0.17748031	0.17721139	0.17702393	0.17690623	0.17684986	0.17684555	0.17688523	0.17696454	0.17707632	0.17721769	0.17738543	0.17757618	0.17778865	0.17802233	0.17827651	0.17855152	0.17884785	0.17916436	0.17950316	0.17986396	0.18024725	0.18065192	0.1810784	0.18152544	0.18199351	0.18247995	0.18298365	0.18350436	0.18403922	0.1845856	0.18514264	0.18570745	0.18627703	0.18684915	0.18742058	0.18798916	0.18855146	0.1891036	0.18964279	0.19016555	0.19066936	0.19115102	0.19160546	0.19203162	0.19242549	0.19278398	0.19310534	0.19338556	0.19362397	0.1938186
0.17799526	0.1777121	0.17750734	0.1773704	0.177292	0.17726272	0.17727505	0.17732412	0.17740479	0.17751315	0.17764658	0.17780328	0.17798209	0.17818236	0.17840466	0.1786481	0.17891398	0.17920406	0.17951635	0.17985323	0.1802138	0.18059826	0.18100667	0.18143821	0.18189222	0.18236683	0.18286172	0.18337543	0.1839065	0.1844522	0.18501014	0.18557894	0.18615568	0.18673757	0.18732187	0.18790546	0.18848528	0.18905856	0.18962187	0.1901713	0.19070381	0.1912154	0.19170392	0.1921644	0.19259393	0.19298986	0.1933479	0.19366585	0.19394025	0.19417049
0.17849144	0.17819366	0.17797267	0.1778169	0.17771623	0.17766148	0.17764686	0.1776666	0.17771533	0.17779022	0.17789018	0.17801242	0.17815587	0.1783224	0.17851146	0.17872229	0.17895767	0.17921713	0.17950228	0.1798126	0.1801483	0.18051049	0.18089834	0.18131112	0.18174815	0.18220903	0.18269177	0.18319568	0.18371965	0.18425965	0.18481572	0.18538448	0.18596396	0.18655157	0.18714486	0.18773986	0.18833485	0.18892455	0.1895077	0.19007927	0.19063687	0.19117686	0.19169436	0.1921868	0.1926498	0.19308066	0.1934753	0.19382992	0.19414222	0.19440839
0.17896298	0.17865184	0.17841488	0.17824042	0.17811768	0.17803994	0.17799833	0.17798844	0.17800608	0.17804876	0.17811373	0.17820115	0.17831087	0.178442	0.17859645	0.17877483	0.17897803	0.17920673	0.17946202	0.17974389	0.1800541	0.1803908	0.18075575	0.18114713	0.18156528	0.18200864	0.18247625	0.18296705	0.18348022	0.18401337	0.18456256	0.18512872	0.18570772	0.1862975	0.18689544	0.187498	0.188103	0.18870638	0.18930556	0.18989606	0.19047436	0.1910378	0.19158258	0.19210325	0.1925979	0.19306135	0.19349064	0.19388106	0.19422996	0.19453305
0.17940626	0.17908198	0.1788293	0.17863676	0.17849475	0.178393	0.17832583	0.17828757	0.17827526	0.17828469	0.17831676	0.17837065	0.17844471	0.17854118	0.17866206	0.178806	0.1789763	0.17917326	0.17939757	0.17964977	0.1799314	0.18024227	0.18058127	0.18094906	0.18134534	0.1817694	0.18221916	0.1826945	0.18319331	0.18371548	0.18425655	0.1848157	0.1853911	0.18597925	0.18657845	0.18718508	0.18779643	0.18840943	0.18902032	0.1896255	0.1902222	0.19080597	0.19137359	0.1919197	0.19244252	0.19293603	0.19339731	0.19382215	0.19420633	0.19454601
0.17981821	0.17948115	0.17921361	0.17900461	0.17884275	0.17871943	0.17862761	0.17856297	0.17852086	0.17849997	0.17849971	0.1785188	0.17855929	0.17862228	0.17870745	0.17881784	0.17895421	0.17911816	0.17931041	0.17953253	0.17978364	0.18006605	0.18037789	0.18072066	0.18109278	0.18149465	0.18192425	0.18238145	0.18286404	0.18337108	0.1839011	0.18445057	0.18501812	0.18560208	0.18619835	0.1868057	0.18742038	0.18803912	0.18865827	0.18927538	0.189886	0.1904864	0.19107255	0.19164151	0.19218892	0.19270954	0.19320077	0.19365722	0.1940755	0.19445081
0.18019503	0.17984657	0.17956546	0.17934072	0.17916133	0.1790174	0.17890266	0.17881224	0.17874238	0.17869242	0.17866012	0.17864764	0.17865473	0.17868364	0.17873514	0.17881086	0.17891352	0.17904437	0.17920397	0.17939344	0.17961381	0.17986578	0.18014896	0.18046431	0.1808108	0.18118802	0.18159503	0.18203111	0.18249515	0.18298563	0.18349981	0.18403742	0.18459472	0.1851705	0.18576199	0.18636617	0.18698037	0.18760097	0.18822557	0.18885022	0.18947086	0.19008508	0.19068769	0.1912751	0.19184372	0.19238925	0.19290635	0.1933924	0.19384211	0.19425103
0.18053612	0.1801767	0.1798831	0.17964411	0.17944741	0.17928514	0.17914894	0.17903465	0.17893997	0.17886122	0.17879969	0.17875594	0.17873095	0.17872703	0.17874512	0.17878771	0.17885642	0.17895293	0.17907935	0.1792357	0.17942478	0.17964505	0.17989837	0.18018422	0.18050301	0.18085359	0.18123613	0.18164857	0.18209144	0.18256281	0.1830594	0.18358104	0.18412524	0.18469036	0.18527296	0.18587159	0.18648174	0.18710196	0.18772808	0.18835714	0.18898514	0.18960837	0.19022368	0.19082683	0.19141327	0.19197977	0.19252159	0.19303353	0.19351226	0.19395223
0.18084049	0.18046935	0.1801647	0.17991295	0.1797015	0.17952159	0.17936611	0.17923021	0.17911085	0.179007	0.17891833	0.17884457	0.17878938	0.17875326	0.17873904	0.17874795	0.17878388	0.17884691	0.17893985	0.17906266	0.17921823	0.17940615	0.17962837	0.17988321	0.18017265	0.180495	0.18085003	0.18123826	0.18165673	0.18210575	0.18258272	0.18308723	0.18361557	0.18416706	0.1847382	0.18532798	0.18593144	0.1865472	0.18717147	0.18780163	0.18843347	0.18906376	0.18968762	0.19030255	0.19090417	0.19148795	0.19204956	0.19258565	0.1930902	0.1935606
0.18110603	0.18072614	0.18041061	0.18014655	0.17992158	0.17972636	0.17955343	0.1793979	0.17925678	0.17912893	0.17901397	0.17891395	0.17882961	0.17876399	0.1787175	0.17869537	0.17869759	0.17872748	0.17878683	0.17887627	0.17899793	0.17915356	0.17934227	0.17956518	0.17982346	0.18011639	0.18044284	0.18080339	0.18119627	0.1816208	0.18207595	0.18255997	0.18306978	0.18360469	0.18416241	0.18473952	0.18533391	0.18594253	0.18656296	0.18719016	0.18782265	0.18845579	0.18908578	0.18970972	0.1903226	0.19092065	0.19150014	0.19205512	0.19258344	0.19307962
0.18133444	0.18094489	0.18062001	0.18034488	0.18010804	0.1798987	0.17970979	0.17953694	0.17937642	0.17922737	0.17908904	0.17896366	0.1788518	0.17875823	0.17868239	0.17862883	0.17859943	0.17859627	0.1786219	0.17867818	0.17876631	0.17888713	0.17904304	0.17923401	0.17945915	0.17972055	0.18001775	0.1803486	0.18071416	0.1811126	0.18154328	0.18200389	0.18249355	0.18300965	0.1835503	0.18411295	0.18469538	0.18529391	0.18590611	0.18652882	0.18715847	0.18779203	0.18842474	0.18905368	0.18967485	0.19028449	0.19087702	0.19144991	0.19199829	0.19251668
0.1815252	0.18112691	0.1807931	0.1805084	0.18026054	0.18003936	0.17983696	0.17964798	0.17947006	0.17930144	0.17914206	0.17899342	0.1788572	0.17873682	0.17863312	0.17855033	0.1784899	0.1784555	0.17844875	0.17847133	0.1785259	0.17861322	0.17873475	0.17889151	0.17908368	0.17931253	0.17957658	0.17987804	0.18021345	0.18058403	0.18098831	0.18142433	0.18189101	0.18238601	0.18290745	0.18345317	0.18402004	0.18460695	0.18520814	0.18582332	0.18644688	0.18707767	0.18771006	0.18834147	0.18896809	0.18958537	0.19018869	0.1907752	0.19133997	0.1918788
0.18167853	0.18127243	0.18092948	0.1806359	0.18037868	0.18014653	0.17993239	0.17973037	0.17953697	0.17935145	0.1791733	0.17900352	0.17884535	0.17870039	0.17857112	0.17846078	0.17837179	0.17830598	0.17826709	0.17825757	0.1782786	0.17833197	0.17841926	0.17854139	0.17870004	0.17889507	0.17912668	0.17939538	0.17969969	0.18004031	0.18041648	0.18082541	0.18126667	0.1817381	0.1822389	0.1827651	0.1833148	0.1838856	0.18447456	0.18507874	0.18569463	0.1863192	0.18694848	0.1875786	0.1882075	0.18882918	0.189441	0.19003806	0.19061595	0.19117132
0.18179587	0.18138205	0.18103147	0.18072984	0.18046339	0.18022195	0.17999718	0.17978297	0.17957652	0.17937618	0.17918198	0.17899454	0.17881662	0.17864901	0.17849612	0.17836027	0.17824379	0.17814942	0.17808074	0.17803854	0.17802647	0.17804626	0.17809922	0.17818692	0.17831066	0.1784709	0.1786688	0.17890394	0.17917632	0.17948526	0.17983007	0.18021125	0.18062577	0.18107235	0.18154807	0.182053	0.1825833	0.18313596	0.18371017	0.18430057	0.18490526	0.18552151	0.1861448	0.18677203	0.18739954	0.18802348	0.18863876	0.18924336	0.1898323	0.19040099
0.1818786	0.18145612	0.18109864	0.18078884	0.18051547	0.18026558	0.18003169	0.1798077	0.17958924	0.17937621	0.1791681	0.17896515	0.17876922	0.17858282	0.17840862	0.17824942	0.17810714	0.17798552	0.17788787	0.17781581	0.1777716	0.17775786	0.17777741	0.17783001	0.17791887	0.17804384	0.1782073	0.1784072	0.17864582	0.17892212	0.1792364	0.17958605	0.17997167	0.18039054	0.18084133	0.18132162	0.18183021	0.18236333	0.18291973	0.18349409	0.18408573	0.18469086	0.18530539	0.18592638	0.18654975	0.18717223	0.18778959	0.18839848	0.18899491	0.1895735
0.18192676	0.18149748	0.18113166	0.18081626	0.18053544	0.1802778	0.1800361	0.1798032	0.17957565	0.17935185	0.17913154	0.17891467	0.17870384	0.17850068	0.17830762	0.17812672	0.1779625	0.17781597	0.17769065	0.17758992	0.17751488	0.17746964	0.17745519	0.17747375	0.1775271	0.17761701	0.17774406	0.17790896	0.17811301	0.17835552	0.17863584	0.17895402	0.17930864	0.17969847	0.18012081	0.1805759	0.18105957	0.18157127	0.18210715	0.1826646	0.18324065	0.18383196	0.18443468	0.1850467	0.18566403	0.1862823	0.18689875	0.18750927	0.18810979	0.18869564
0.18194339	0.18150613	0.18113413	0.1808108	0.18052286	0.1802592	0.18001045	0.17977032	0.17953515	0.17930222	0.17907164	0.1788446	0.1786208	0.17840253	0.17819318	0.17799471	0.17780954	0.17764038	0.1774899	0.17736173	0.17725825	0.17718092	0.1771343	0.1771192	0.17713776	0.17719251	0.17728296	0.17741224	0.17758024	0.17778707	0.17803362	0.17831764	0.17864013	0.17899947	0.1793927	0.17981952	0.18027782	0.180765	0.18127888	0.18181583	0.18237339	0.18294865	0.1835384	0.18413916	0.184747	0.1853585	0.18597102	0.18658051	0.18718196	0.18777253
0.18192899	0.18148407	0.18110447	0.18077499	0.18048102	0.1802112	0.17995617	0.17970899	0.17946726	0.17922705	0.17898847	0.17875177	0.1785188	0.17828837	0.17806497	0.17785093	0.17764814	0.17745838	0.17728612	0.17713235	0.17700082	0.17689478	0.17681599	0.17676812	0.17675284	0.1767717	0.17682618	0.17691915	0.1770506	0.17722198	0.17743224	0.17768155	0.17797042	0.17829674	0.17865935	0.17905653	0.17948711	0.17994814	0.18043736	0.18095216	0.18148923	0.18204677	0.18262012	0.18320715	0.18380412	0.18440711	0.18501273	0.18561828	0.18621859	0.18681082
0.18188506	0.1814321	0.18104577	0.18070969	0.18040961	0.18013409	0.17987302	0.17962106	0.17937306	0.17912742	0.17888266	0.17863846	0.1783964	0.17815748	0.17792279	0.17769536	0.17747638	0.17726956	0.17707664	0.1769006	0.17674385	0.17661041	0.17650191	0.17642255	0.17637293	0.17635682	0.1763761	0.17643265	0.17652759	0.17666121	0.1768355	0.17704879	0.17730187	0.17759444	0.1779246	0.17829096	0.17869139	0.17912483	0.17958754	0.18007816	0.1805928	0.18112978	0.18168554	0.18225661	0.18283974	0.18343183	0.18402849	0.1846269	0.18522371	0.18581483
0.18181314	0.18135232	0.18095855	0.18061616	0.18030998	0.18002902	0.17976281	0.17950577	0.17925343	0.17900243	0.17875299	0.17850354	0.1782553	0.17800859	0.17776541	0.17752698	0.177296	0.1770739	0.17686331	0.17666703	0.17648774	0.17632833	0.17619252	0.17608187	0.17600076	0.17595086	0.17593457	0.17595413	0.17601162	0.17610815	0.17624524	0.17642124	0.17663848	0.17689523	0.17719138	0.17752466	0.17789501	0.17829782	0.17873283	0.17919719	0.17968865	0.18020263	0.18073827	0.18129072	0.1818579	0.18243642	0.18302242	0.18361163	0.18420243	0.18478933
0.1817156	0.18124634	0.1808449	0.18049549	0.18018356	0.17989737	0.17962645	0.17936423	0.17910823	0.17885372	0.17860028	0.1783466	0.17809403	0.17784184	0.17759205	0.17734545	0.17710444	0.1768699	0.17664412	0.17643099	0.17623162	0.17604905	0.17588712	0.17574884	0.17563617	0.17555347	0.17550255	0.17548527	0.17550626	0.17556517	0.17566392	0.17580268	0.175983	0.1762034	0.17646359	0.17676279	0.17709929	0.17747179	0.17787728	0.17831297	0.178778	0.17926925	0.17978202	0.18031487	0.18086427	0.18142699	0.18199864	0.18257768	0.18315873	0.18373978
0.18159327	0.18111584	0.1807062	0.18035012	0.18003248	0.17973995	0.17946413	0.1791986	0.1789389	0.17868102	0.17842484	0.17816874	0.177913	0.17765664	0.17740217	0.17715073	0.17690143	0.17665738	0.17641985	0.17619088	0.17597489	0.17577204	0.17558625	0.17542127	0.17527986	0.1751653	0.17508069	0.17502919	0.17501286	0.17503428	0.17509457	0.17519546	0.17533742	0.17551917	0.17574318	0.17600694	0.17630953	0.17664883	0.1770229	0.17743003	0.17786708	0.1783317	0.17882113	0.17933175	0.17986143	0.18040596	0.18096274	0.18152776	0.18209842	0.18267109
0.181449	0.18096209	0.18054485	0.1801815	0.17985693	0.17955917	0.179279	0.1790086	0.17874613	0.178486	0.17822649	0.17796911	0.17771119	0.17745297	0.17719615	0.17693996	0.17668578	0.17643446	0.17618759	0.17594783	0.17571627	0.17549577	0.17528948	0.17510018	0.17493203	0.17478777	0.17467108	0.17458466	0.17453212	0.17451614	0.17453793	0.17459999	0.1747036	0.17484805	0.17503339	0.1752609	0.17552711	0.17583205	0.17617407	0.17654967	0.17695752	0.17739415	0.17785788	0.17834496	0.17885314	0.1793778	0.17991737	0.18046716	0.18102472	0.18158633
0.18128361	0.1807876	0.18036205	0.17999026	0.17965937	0.17935544	0.17907068	0.17879713	0.1785306	0.17826787	0.17800781	0.17774843	0.1774905	0.17723143	0.17697233	0.1767149	0.17645755	0.17620137	0.1759479	0.17569853	0.17545506	0.17521998	0.17499562	0.17478518	0.1745925	0.17442043	0.17427315	0.17415354	0.1740663	0.17401278	0.17399707	0.17402017	0.17408445	0.17418978	0.17433675	0.17452586	0.17475528	0.17502508	0.17533258	0.17567548	0.17605267	0.17645982	0.17689602	0.17735854	0.17784217	0.17834592	0.17886564	0.17939886	0.1799411	0.18049018
0.18109995	0.18059342	0.18015844	0.17977929	0.17944112	0.1791313	0.17884211	0.17856368	0.17829438	0.17802998	0.1777688	0.17750865	0.17725024	0.17699164	0.17673285	0.17647374	0.17621517	0.1759564	0.17569888	0.17544273	0.17519027	0.17494246	0.17470324	0.17447478	0.17425941	0.17406243	0.17388695	0.17373584	0.17361502	0.17352603	0.17347215	0.17345706	0.17348126	0.17354745	0.17365491	0.17380473	0.17399663	0.17422897	0.17450105	0.17481038	0.17515495	0.17553197	0.17593911	0.17637363	0.17683306	0.17731321	0.17781214	0.17832536	0.17885168	0.17938633
0.18089879	0.1803818	0.17993756	0.17954943	0.17920405	0.17888887	0.1785933	0.17831142	0.17803955	0.17777276	0.17751026	0.17725	0.17699149	0.17673418	0.17647627	0.17621765	0.17595938	0.1756993	0.17543945	0.17517902	0.17492038	0.17466316	0.17441157	0.1741674	0.17393374	0.17371385	0.17351191	0.17333212	0.17317873	0.17305475	0.17296371	0.17291063	0.17289594	0.1729217	0.17298958	0.1731	0.17325254	0.17344743	0.17368239	0.17395666	0.17426677	0.17461166	0.17498854	0.17539497	0.17582776	0.17628282	0.17675897	0.17725262	0.17775938	0.17827728
0.18068212	0.1801546	0.17970027	0.17930394	0.17895086	0.17862839	0.17832783	0.1780416	0.17776632	0.17749736	0.17723411	0.17697388	0.17671573	0.1764594	0.17620268	0.17594625	0.1756888	0.17542988	0.17516914	0.17490682	0.17464381	0.17438081	0.17411932	0.17386186	0.1736125	0.17337272	0.1731478	0.17294121	0.17275697	0.17260039	0.17247432	0.17238286	0.17232904	0.17231487	0.17234252	0.17241348	0.17252624	0.1726812	0.17287856	0.17311609	0.17339136	0.17370236	0.17404824	0.17442423	0.17482843	0.17525814	0.17570928	0.1761806	0.17666742	0.17716667
0.18045317	0.17991415	0.17944896	0.17904302	0.17868137	0.17835285	0.17804608	0.17775589	0.17747693	0.17720568	0.1769414	0.17668074	0.1764239	0.17616872	0.17591453	0.17565995	0.1754049	0.17514767	0.17488763	0.17462516	0.17435962	0.17409271	0.1738249	0.17355752	0.17329432	0.17303848	0.17279279	0.17256176	0.17235023	0.17216238	0.1720027	0.1718745	0.17178187	0.17172867	0.17171606	0.17174575	0.17181845	0.17193398	0.17209183	0.17229155	0.1725305	0.17280728	0.17311886	0.17346391	0.17383862	0.17423981	0.17466614	0.17511317	0.17557861	0.17605805
0.1802124	0.17966115	0.17918527	0.17876965	0.17839992	0.17806277	0.17775102	0.1774557	0.17717403	0.17690028	0.17663461	0.1763733	0.17611727	0.17586374	0.1756112	0.17535958	0.17510736	0.17485216	0.17459473	0.17433283	0.17406702	0.17379859	0.17352596	0.17325214	0.17297894	0.17270906	0.17244568	0.17219383	0.17195675	0.1717405	0.17154801	0.17138523	0.17125538	0.17116328	0.17111002	0.17109913	0.17113069	0.17120598	0.17132363	0.17148463	0.17168593	0.17192686	0.17220466	0.17251611	0.1728599	0.17323232	0.17363128	0.17405285	0.17449433	0.17495368
0.179963	0.17939848	0.17891106	0.17848536	0.17810607	0.17776233	0.17744426	0.17714402	0.17685789	0.17658189	0.1763145	0.17605339	0.17579779	0.1755454	0.17529514	0.17504643	0.17479593	0.17454481	0.17428967	0.1740303	0.17376578	0.17349702	0.17322227	0.17294416	0.17266338	0.17238279	0.17210509	0.17183445	0.17157519	0.17133236	0.17111039	0.17091456	0.17074922	0.17061844	0.17052618	0.17047432	0.17046505	0.17049925	0.17057648	0.17069712	0.1708602	0.17106372	0.17130578	0.17158356	0.17189477	0.17223707	0.1726076	0.17300233	0.17341883	0.17385542
0.17970583	0.17912833	0.17862853	0.17819168	0.17780286	0.17745171	0.17712747	0.17682186	0.1765317	0.17625353	0.17598426	0.17572205	0.17546678	0.17521499	0.17496726	0.17472038	0.17447358	0.17422506	0.17397377	0.17371722	0.17345554	0.17318702	0.172913	0.17263234	0.17234635	0.17205748	0.17176825	0.17148314	0.1712045	0.17093804	0.17068914	0.17046234	0.1702633	0.17009564	0.16996467	0.16987234	0.1698221	0.1698145	0.16985136	0.16993149	0.17005512	0.17021994	0.1704251	0.17066759	0.17094499	0.1712552	0.17159596	0.17196274	0.17235392	0.17276603
0.17944306	0.17885202	0.17833957	0.1778915	0.17749362	0.17713384	0.1768024	0.17649186	0.17619777	0.17591581	0.17564528	0.17538181	0.17512542	0.17487529	0.17462832	0.1743836	0.17414019	0.17389485	0.17364648	0.17339367	0.17313513	0.17286897	0.17259553	0.1723145	0.17202607	0.17173201	0.17143446	0.17113645	0.17084233	0.17055595	0.17028262	0.17002787	0.1697966	0.16959426	0.1694251	0.16929361	0.16920236	0.16915385	0.16914874	0.16918829	0.16927168	0.16939726	0.16956407	0.16977036	0.17001373	0.17029127	0.17059974	0.17093727	0.17130083	0.17168799
0.17917666	0.17857182	0.1780462	0.17758594	0.17717844	0.17681071	0.17647207	0.17615643	0.17585754	0.17557186	0.17529789	0.17503342	0.17477703	0.1745269	0.17428097	0.17403817	0.17379606	0.17355472	0.1733097	0.17306015	0.17280433	0.172542	0.17227054	0.17199028	0.17170149	0.1714046	0.17110085	0.17079398	0.17048696	0.17018358	0.169889	0.16960886	0.16934852	0.16911325	0.16890804	0.16873848	0.16860747	0.16851777	0.16847144	0.1684688	0.16851053	0.16859634	0.16872485	0.1688936	0.16910037	0.16934356	0.16962066	0.1699282	0.17026275	0.17062244
0.17890963	0.17828918	0.17775033	0.17727825	0.17686045	0.17648348	0.17613709	0.17581551	0.17551202	0.17522348	0.17494658	0.17468032	0.1744223	0.17417178	0.17392643	0.17368501	0.1734452	0.17320547	0.17296359	0.17271763	0.17246583	0.17220552	0.17193717	0.17165905	0.17137054	0.17107278	0.17076638	0.17045248	0.17013556	0.16981928	0.1695066	0.1692042	0.16891783	0.16865242	0.16841379	0.16820715	0.16803727	0.16790676	0.16781884	0.16777498	0.16777559	0.1678201	0.16790853	0.16803876	0.16820851	0.16841665	0.16865942	0.168935	0.16923994	0.16957197
0.17864218	0.17800659	0.17745313	0.17696947	0.17654064	0.17615446	0.17580172	0.17547294	0.17516543	0.17487222	0.17459229	0.17432317	0.1740641	0.17381169	0.17356688	0.17332593	0.17308782	0.1728493	0.1726097	0.17236678	0.17211719	0.1718608	0.17159572	0.17131968	0.17103332	0.1707362	0.17042787	0.17011115	0.16978723	0.1694599	0.16913287	0.16881174	0.16850263	0.16820903	0.16793996	0.16769853	0.1674914	0.16732126	0.1671921	0.1671067	0.1670655	0.16706896	0.1671164	0.16720751	0.16733909	0.16751036	0.16771883	0.16796106	0.1682353	0.1685375
0.17837769	0.17772621	0.17715845	0.17666152	0.17622179	0.1758267	0.17546546	0.17513111	0.17481682	0.17452052	0.17423683	0.17396462	0.17370358	0.17345026	0.17320395	0.17296259	0.17272429	0.1724873	0.17224908	0.17200771	0.17176151	0.17150798	0.17124605	0.17097345	0.17068973	0.17039326	0.17008555	0.16976666	0.16943869	0.16910368	0.16876574	0.16842932	0.16810016	0.16778314	0.16748554	0.16721202	0.16696876	0.16676106	0.16659242	0.1664652	0.16638178	0.16634373	0.16635013	0.16640088	0.16649374	0.16662768	0.16679952	0.16700833	0.16724935	0.16752121
0.17811707	0.1774495	0.17686671	0.17635712	0.17590564	0.17550118	0.17513216	0.17479084	0.174471	0.17416933	0.17388216	0.1736069	0.17334266	0.17308721	0.17283896	0.17259674	0.17235896	0.17212152	0.17188376	0.17164376	0.17139962	0.17114781	0.17088829	0.17061886	0.17033707	0.17004351	0.16973656	0.16941836	0.16908807	0.16874805	0.16840239	0.16805424	0.16770896	0.16737156	0.16704825	0.16674559	0.16646934	0.16622528	0.16601813	0.16585042	0.16572538	0.16564566	0.16561067	0.16561949	0.16567324	0.16576841	0.16590379	0.1660772	0.16628528	0.16652624
0.17786273	0.17717806	0.17658016	0.1760568	0.1755943	0.17517966	0.17480195	0.17445418	0.17412904	0.17382234	0.17352988	0.17325129	0.17298345	0.17272547	0.17247522	0.17223051	0.17199063	0.17175305	0.1715148	0.17127532	0.17103145	0.17078197	0.17052391	0.17025597	0.16997774	0.16968629	0.16938227	0.16906424	0.1687339	0.16839257	0.16804078	0.1676839	0.16732548	0.16697085	0.16662693	0.16629791	0.16599151	0.16571413	0.16547003	0.16526279	0.16509768	0.16497539	0.1648989	0.16486679	0.16487943	0.1649355	0.16503313	0.16516937	0.16534257	0.1655507
0.17761534	0.176914	0.17630094	0.17576389	0.17528959	0.17486423	0.17447872	0.17412333	0.17379169	0.17347923	0.17318285	0.1729002	0.17262849	0.17236629	0.17211255	0.17186536	0.17162317	0.17138343	0.17114404	0.1709038	0.17065984	0.17041042	0.1701533	0.16988799	0.16961129	0.16932222	0.16901982	0.16870399	0.16837437	0.16803235	0.16767879	0.16731575	0.16694823	0.16658099	0.16621792	0.16586703	0.16553347	0.1652247	0.16494584	0.16470213	0.1644969	0.16433415	0.16421548	0.16414194	0.16411355	0.16412908	0.1641874	0.16428685	0.16442397	0.16459784
0.1773777	0.1766594	0.17603116	0.17548048	0.17499256	0.17455834	0.17416295	0.17379937	0.17346129	0.17314339	0.17284167	0.17255402	0.17227764	0.17201081	0.17175335	0.17150262	0.17125678	0.1710144	0.17077366	0.17053074	0.170286	0.17003539	0.16977865	0.1695132	0.16923729	0.1689508	0.16865095	0.16833712	0.16800967	0.16766758	0.16731304	0.16694742	0.16657391	0.16619535	0.1658192	0.16544978	0.16509357	0.16475663	0.16444579	0.16416636	0.16392347	0.16372044	0.1635612	0.16344601	0.16337545	0.16335075	0.16336897	0.16343027	0.16353124	0.16366898
0.17715079	0.17641512	0.1757707	0.17520598	0.1747064	0.17426017	0.17385575	0.17348509	0.17314029	0.17281604	0.17250866	0.17221521	0.17193377	0.17166252	0.17140049	0.17114547	0.17089498	0.1706483	0.17040358	0.17015755	0.16990963	0.16965768	0.16939935	0.16913348	0.16885814	0.16857213	0.16827457	0.16796282	0.16763693	0.16729715	0.16694272	0.1665768	0.16619948	0.16581501	0.16542798	0.1650433	0.16466781	0.16430649	0.16396713	0.1636549	0.16337603	0.1631354	0.16293512	0.16277891	0.16266714	0.16260132	0.16257969	0.1626004	0.16266397	0.16276577
0.17693624	0.17618331	0.17552374	0.17494382	0.17443198	0.17397398	0.17356065	0.17318122	0.17282917	0.172498	0.17218521	0.17188573	0.17159873	0.17132156	0.17105366	0.17079306	0.17053775	0.1702862	0.17003646	0.16978647	0.16953447	0.16927925	0.16901857	0.16875109	0.16847481	0.16818844	0.16789082	0.16758116	0.16725716	0.16691896	0.16656691	0.16620143	0.1658228	0.1654346	0.16504054	0.16464505	0.16425353	0.16387247	0.16350809	0.16316631	0.16285494	0.16257682	0.16233802	0.16214174	0.16198865	0.16188128	0.16181888	0.16179992	0.16182409	0.16188897
0.17673492	0.17596553	0.17528963	0.17469558	0.17416999	0.17370102	0.17327741	0.17288962	0.17252985	0.17219232	0.17187183	0.17156664	0.17127271	0.17098963	0.17071594	0.17044847	0.17018655	0.1699293	0.16967347	0.16941814	0.16916123	0.16890134	0.16863678	0.16836594	0.16808736	0.16779965	0.16750178	0.16719204	0.16686949	0.16653419	0.16618359	0.16581944	0.16544178	0.16505255	0.16465433	0.16425125	0.16384843	0.16345045	0.16306537	0.16269812	0.16235584	0.16204464	0.16176903	0.16153342	0.1613401	0.16119114	0.16108766	0.16102794	0.16101336	0.16103989
0.17654884	0.17576241	0.17507072	0.17446116	0.17392296	0.17344251	0.173008	0.17261113	0.1722428	0.17189816	0.17157084	0.1712586	0.17095819	0.17066878	0.170387	0.1701127	0.16984414	0.1695796	0.16931702	0.1690546	0.16879165	0.1685256	0.1682559	0.16798005	0.16769746	0.16740698	0.16710693	0.16679695	0.16647488	0.16614062	0.16579239	0.16543019	0.16505414	0.16466582	0.16426581	0.16385907	0.16344771	0.1630384	0.16263604	0.16224717	0.16187805	0.16153651	0.16122675	0.1609533	0.1607207	0.16053167	0.16038677	0.16028698	0.16023125	0.1602191
0.17637855	0.1755757	0.1748673	0.17424358	0.17369136	0.17319834	0.17275378	0.17234762	0.17197114	0.17161778	0.17128296	0.17096356	0.170656	0.17035848	0.17006922	0.16978696	0.1695108	0.16923779	0.16896756	0.16869742	0.16842638	0.16815332	0.16787699	0.16759485	0.16730687	0.1670123	0.16670902	0.16639653	0.16607356	0.16573992	0.16539347	0.16503297	0.1646595	0.16427302	0.16387355	0.16346532	0.16304925	0.16263145	0.16221604	0.1618101	0.16141865	0.16104975	0.16070843	0.16040057	0.16013029	0.15990181	0.15971696	0.15957567	0.15947992	0.1594277
0.1762251	0.17540568	0.17468137	0.17404267	0.17347632	0.17297144	0.17251593	0.17209947	0.17171407	0.17135328	0.17100999	0.17068258	0.17036732	0.17006114	0.16976333	0.16947295	0.1691873	0.16890576	0.16862607	0.16834721	0.16806823	0.1677865	0.16750145	0.16721234	0.16691664	0.166616	0.1663083	0.16599187	0.16566664	0.16533193	0.1649859	0.1646276	0.16425648	0.16387236	0.16347577	0.16306749	0.1626501	0.16222711	0.16180286	0.16138321	0.16097401	0.16058221	0.1602123	0.15987314	0.15956792	0.15930156	0.15907718	0.158896	0.15875882	0.15866698
0.17608985	0.17525357	0.17451346	0.17385972	0.17327997	0.17276195	0.17229459	0.1718683	0.17147286	0.171103	0.1707517	0.1704162	0.17009237	0.16977802	0.1694712	0.16917041	0.16887535	0.16858357	0.16829424	0.16800557	0.16771686	0.16742547	0.16713086	0.16683257	0.16652912	0.1662207	0.16590595	0.1655845	0.1652556	0.16491902	0.16457108	0.16421366	0.16384465	0.16346276	0.16306892	0.16266271	0.16224661	0.1618219	0.16139272	0.16096327	0.16054034	0.16012959	0.159736	0.15936854	0.15903068	0.15872909	0.1584669	0.15824609	0.1580688	0.1579364
0.17597258	0.17511979	0.17436418	0.17369595	0.17310202	0.17257132	0.17209171	0.17165378	0.17124957	0.17087013	0.17051038	0.17016536	0.16983259	0.1695089	0.16919252	0.16888197	0.16857639	0.16827413	0.1679739	0.16767448	0.1673738	0.1670712	0.16676667	0.16645822	0.16614471	0.16582735	0.16550413	0.1651759	0.16484061	0.16449922	0.16414955	0.16379154	0.16342342	0.16304415	0.16265279	0.16224962	0.16183613	0.1614119	0.16098043	0.16054699	0.16011417	0.15968853	0.15927601	0.15888414	0.15851742	0.15818296	0.15788457	0.15762669	0.15740995	0.15723728
0.1758742	0.17500599	0.17423563	0.17355147	0.17294338	0.17239895	0.17190763	0.17145891	0.17104258	0.1706537	0.17028473	0.16993064	0.1695885	0.16925499	0.16892892	0.16860765	0.16829067	0.16797686	0.1676651	0.16735384	0.16704118	0.16672713	0.16641012	0.16609003	0.16576558	0.16543704	0.16510424	0.16476701	0.16442423	0.16407672	0.16372299	0.16336259	0.16299349	0.16261569	0.16222686	0.16182739	0.16141653	0.1609953	0.16056472	0.16012892	0.15969008	0.15925433	0.15882772	0.15841582	0.15802449	0.15766028	0.1573289	0.1570347	0.1567801	0.15656826
0.17579496	0.17491199	0.17412576	0.17342699	0.1728043	0.17224649	0.17174268	0.17128202	0.17085508	0.1704554	0.17007671	0.16971277	0.16936046	0.16901705	0.16868001	0.16834831	0.16801974	0.16769361	0.16736874	0.16704473	0.16671896	0.16639228	0.16606227	0.16572928	0.16539238	0.16505188	0.16470784	0.16435978	0.16400772	0.16365227	0.16329217	0.16292763	0.16255629	0.16217792	0.16179115	0.1613946	0.1609872	0.16057011	0.1601426	0.15970641	0.15926671	0.1588248	0.15838748	0.15795974	0.15754822	0.15715903	0.15679786	0.15647033	0.1561799	0.15592994
0.17573519	0.17483737	0.17403628	0.1733228	0.17268598	0.17211357	0.17159739	0.17112347	0.17068517	0.17027533	0.16988602	0.16951244	0.1691497	0.16879614	0.16844746	0.16810367	0.167763	0.16742381	0.16708641	0.16674823	0.16640964	0.16606836	0.16572452	0.16537763	0.16502702	0.16467327	0.16431603	0.16395596	0.16359311	0.16322732	0.16285886	0.16248767	0.16211185	0.16173194	0.1613446	0.16095054	0.16054647	0.1601333	0.15971017	0.15927723	0.15883774	0.15839393	0.15795058	0.1575119	0.15708429	0.15667427	0.15628792	0.15592968	0.15560606	0.15532014
0.1756955	0.17478338	0.17396806	0.1732395	0.17258793	0.17200151	0.1714713	0.17098492	0.1705356	0.17011398	0.16971362	0.16932887	0.16895601	0.16859052	0.16823131	0.1678752	0.16752174	0.16716957	0.16681823	0.1664662	0.16611275	0.16575733	0.16539812	0.16503602	0.16467084	0.16430214	0.16393027	0.16355675	0.16318037	0.16280276	0.16242483	0.1620452	0.16166371	0.1612784	0.1608901	0.1604955	0.16009471	0.1596843	0.159266	0.15883802	0.15840167	0.15795879	0.157513	0.15706824	0.15662947	0.15620303	0.15579528	0.15541083	0.15505731	0.15473789
0.17567453	0.17474946	0.17391966	0.17317674	0.1725103	0.1719102	0.1713651	0.17086622	0.17040394	0.1699704	0.1695587	0.16916355	0.1687792	0.16840303	0.16803136	0.16766277	0.16729668	0.1669311	0.16656482	0.1661979	0.16582969	0.16545792	0.16508359	0.16470626	0.16432434	0.16393955	0.16355242	0.16316321	0.16277304	0.16238205	0.16199112	0.1616013	0.16121037	0.16081946	0.1604268	0.16003114	0.15963031	0.159224	0.15880975	0.1583865	0.15795499	0.15751594	0.15707105	0.1566236	0.15617818	0.15574019	0.15531576	0.15491015	0.15452978	0.15417942
0.17567302	0.17473523	0.17389198	0.17313465	0.17245416	0.171839	0.17128006	0.1707668	0.17029168	0.169846	0.1694224	0.16901538	0.16861963	0.16823159	0.16784805	0.16746737	0.16708717	0.16670766	0.16632746	0.16594489	0.16556063	0.16517302	0.16478178	0.16438769	0.16398907	0.16358781	0.16318327	0.1627776	0.16237131	0.16196501	0.16156	0.16115728	0.1607557	0.16035643	0.15995713	0.15955782	0.15915631	0.15875106	0.15833941	0.15792193	0.15749604	0.15706167	0.15662047	0.15617412	0.15572673	0.15528142	0.15484485	0.15442261	0.15401997	0.1536434
0.17569119	0.17474085	0.1738847	0.17311364	0.1724177	0.17178784	0.17121407	0.17068732	0.17019868	0.16974002	0.16930395	0.1688851	0.16847774	0.16807778	0.16768217	0.16728865	0.16689524	0.16650121	0.1661049	0.16570741	0.16530669	0.16490197	0.16449463	0.16408199	0.16366646	0.1632469	0.16282457	0.16240183	0.1619775	0.16155425	0.1611335	0.1607156	0.1603007	0.15989026	0.15948308	0.15907758	0.15867253	0.15826645	0.15785721	0.15744285	0.1570225	0.15659438	0.15615827	0.15571593	0.15526903	0.15482163	0.15437824	0.1539434	0.15352401	0.15312405
0.17572758	0.17476657	0.17389749	0.17311239	0.1724026	0.17175746	0.17116904	0.17062725	0.17012458	0.16965246	0.16920397	0.16877247	0.16835403	0.16794114	0.16753282	0.1671258	0.16671841	0.16630965	0.16589887	0.1654852	0.16506766	0.16464633	0.16422077	0.16379127	0.16335674	0.16291824	0.16247809	0.16203552	0.16159269	0.16115096	0.16071288	0.16027778	0.15984869	0.15942448	0.15900552	0.15859163	0.15818074	0.15777178	0.15736225	0.15695041	0.15653433	0.15611239	0.1556826	0.15524578	0.15480325	0.15435667	0.15391007	0.15346828	0.15303609	0.15261972
0.17578235	0.17481095	0.17393014	0.17313161	0.1724071	0.17174754	0.1711432	0.17058644	0.17006919	0.16958296	0.16912137	0.16867773	0.16824548	0.1678206	0.16740017	0.16697967	0.16655871	0.16613546	0.16570956	0.16527924	0.16484535	0.16440636	0.16396266	0.16351455	0.16306093	0.16260348	0.162143	0.16168095	0.16121817	0.16075738	0.16029905	0.15984602	0.15939951	0.1589601	0.1585275	0.1581019	0.15768242	0.15726821	0.15685627	0.1564443	0.15603128	0.15561369	0.15519108	0.15476122	0.15432414	0.15388311	0.15343732	0.15299217	0.1525526	0.15212336
0.17585483	0.17487425	0.17398182	0.17316997	0.17243166	0.1717563	0.17113754	0.17056529	0.17003231	0.16953208	0.16905622	0.16859904	0.16815451	0.16771692	0.16728348	0.16684955	0.16641569	0.1659774	0.16553606	0.16508996	0.16463858	0.16418192	0.1637205	0.16325244	0.16277984	0.16230261	0.16182229	0.16133907	0.16085568	0.16037405	0.15989542	0.15942302	0.15895662	0.15849924	0.15805022	0.15761098	0.15718079	0.15675744	0.15634045	0.15592659	0.15551448	0.15510035	0.15468323	0.15426004	0.153831	0.15339488	0.15295404	0.15251032	0.15206787	0.15163052
0.17594397	0.1749548	0.17405187	0.17322788	0.172476	0.1717856	0.17115039	0.17056206	0.17001426	0.16949844	0.16900855	0.16853772	0.16807981	0.16762975	0.16718376	0.16673698	0.16628823	0.16583556	0.16537896	0.16491601	0.16444784	0.16397333	0.16349298	0.16300625	0.16251448	0.16201699	0.16151503	0.1610113	0.1605061	0.16000238	0.15950233	0.15900771	0.1585212	0.15804335	0.15757695	0.15712154	0.1566766	0.1562427	0.15581691	0.15539768	0.15498401	0.15457201	0.15415853	0.1537418	0.15331942	0.15289128	0.1524576	0.15201825	0.15157655	0.15113698
0.17604882	0.17505267	0.17414021	0.17330427	0.1725384	0.1718331	0.17118225	0.170578	0.17001365	0.16948241	0.16897808	0.168493	0.16802153	0.1675587	0.16709849	0.16663948	0.16617662	0.16570982	0.16523722	0.16475841	0.16427286	0.16378194	0.16328217	0.16277684	0.16226445	0.16174656	0.16122377	0.1606977	0.16017088	0.15964457	0.15912145	0.15860437	0.15809509	0.15759632	0.15710855	0.1566349	0.15617311	0.1557245	0.15528777	0.15486166	0.15444191	0.15402883	0.15361789	0.15320534	0.15279062	0.1523702	0.1519442	0.1515123	0.15107533	0.1506365
0.17616951	0.17516693	0.17424521	0.17339818	0.17261931	0.17189956	0.1712324	0.17061172	0.17003089	0.16948402	0.16896366	0.16846402	0.16797905	0.16750206	0.16702947	0.16655691	0.16608062	0.1656	0.16511256	0.16461763	0.16411585	0.16360575	0.16308802	0.16256343	0.1620313	0.16149262	0.16094857	0.16040003	0.15985076	0.15930016	0.15875345	0.15821311	0.15767992	0.15715763	0.1566486	0.15615286	0.15567271	0.15520719	0.15475634	0.15431851	0.15389204	0.15347481	0.15306215	0.15265244	0.15224311	0.15183014	0.15141222	0.15098819	0.15055905	0.15012518
0.17630479	0.17529696	0.1743679	0.17351046	0.17271808	0.17198318	0.17130065	0.17066264	0.17006525	0.16950181	0.1689659	0.16845073	0.16795179	0.16746107	0.16697545	0.16648921	0.16599984	0.16550463	0.16500288	0.16449231	0.16397375	0.16344652	0.16291058	0.16236658	0.16181459	0.16125529	0.16068938	0.1601192	0.15954551	0.15897197	0.15840092	0.15783563	0.15727776	0.15673074	0.1561974	0.15567854	0.15517685	0.15469159	0.1542239	0.15377215	0.1533348	0.15290916	0.15249324	0.15208372	0.1516771	0.15127072	0.15086052	0.15044557	0.1500249	0.14959851
0.17645347	0.17544152	0.1745053	0.17363822	0.17283313	0.17208442	0.1713858	0.17073137	0.17011651	0.16953568	0.16898283	0.16845314	0.16793883	0.16743472	0.16693524	0.1664364	0.16593422	0.16542545	0.16490856	0.16438319	0.16384807	0.1633035	0.16274948	0.16218626	0.16161421	0.1610342	0.16044676	0.15985432	0.15925826	0.15866014	0.15806422	0.15747312	0.15688944	0.15631703	0.15575734	0.15521416	0.15468857	0.15418115	0.1536936	0.15322465	0.15277313	0.15233716	0.15191415	0.15150106	0.1510944	0.15069196	0.15028816	0.14988142	0.14947048	0.14905275
0.17661434	0.17560005	0.17465794	0.17378211	0.1729652	0.17220244	0.17148812	0.17081642	0.17018451	0.169586	0.16901684	0.16847026	0.16794103	0.16742256	0.1669099	0.16639762	0.16588205	0.16536024	0.16482936	0.16428912	0.16373804	0.16317698	0.16260514	0.1620237	0.16143161	0.16083099	0.16022193	0.1596073	0.15898705	0.15836537	0.15774378	0.157126	0.15651661	0.15591723	0.15533109	0.15476125	0.15420991	0.15367892	0.15316832	0.15267947	0.15220986	0.15176046	0.15132713	0.15090719	0.15049738	0.15009522	0.1496966	0.1492965	0.14889449	0.14848664
0.17678736	0.17577128	0.17482401	0.17393996	0.17311211	0.17233565	0.17160608	0.17091805	0.17026794	0.16965167	0.16906506	0.16850191	0.16795686	0.1674237	0.16689777	0.16637227	0.165844	0.16530839	0.16476443	0.16420999	0.16364406	0.1630663	0.16247743	0.16187695	0.16126585	0.16064492	0.1600155	0.15937722	0.15873402	0.15808785	0.15744084	0.1567978	0.15616032	0.15553278	0.15491876	0.15432145	0.15374243	0.15318492	0.15265012	0.15213782	0.15164882	0.15118119	0.15073368	0.15030387	0.14988846	0.14948371	0.14908531	0.14869164	0.14829639	0.14789811
0.17697123	0.17595457	0.1750038	0.17411268	0.17327464	0.172485	0.17173949	0.17103463	0.17036676	0.1697324	0.16912802	0.16854791	0.16798699	0.1674386	0.16689858	0.16636005	0.16581872	0.16527125	0.1647138	0.1641452	0.16356441	0.16297099	0.16236532	0.16174683	0.16111732	0.16047609	0.15982527	0.15916568	0.15849939	0.15782872	0.157156	0.15648603	0.1558214	0.1551657	0.15452345	0.15389635	0.1532889	0.15270299	0.15214142	0.15160382	0.15109138	0.15060365	0.15013866	0.14969489	0.14926915	0.14885843	0.14845897	0.1480662	0.14767721	0.14728692
0.17716411	0.17614874	0.1751953	0.17429778	0.1734502	0.17264861	0.17188832	0.17116705	0.17048118	0.16982865	0.16920567	0.16860747	0.1680296	0.16746682	0.16691196	0.16636008	0.16580608	0.16524592	0.16467607	0.16409451	0.16349939	0.16289078	0.1622689	0.16163418	0.16098559	0.16032508	0.15965435	0.15897253	0.15828341	0.15758826	0.15689129	0.1561937	0.15550101	0.15481642	0.1541444	0.15348767	0.15285017	0.15223509	0.15164438	0.15107891	0.15054137	0.15002991	0.14954409	0.14908321	0.14864403	0.14822379	0.14781806	0.14742443	0.14703754	0.14665341
0.17736542	0.17635252	0.17539799	0.17449562	0.17363968	0.17282608	0.17205119	0.17131278	0.17060986	0.16993828	0.16929638	0.16868043	0.1680859	0.16750704	0.16693783	0.1663725	0.16580565	0.16523355	0.1646514	0.16405687	0.16344877	0.16282609	0.16218923	0.16153729	0.16087057	0.16019201	0.1595	0.15879765	0.15808567	0.15736711	0.156644	0.15592036	0.1552006	0.15448675	0.15378466	0.15309718	0.15242901	0.15178274	0.15116115	0.15056667	0.15000027	0.14946246	0.14895336	0.14847189	0.14801526	0.14758134	0.14716637	0.1467676	0.14637971	0.14599869
0.17757413	0.1765648	0.17561032	0.17470416	0.173841	0.17301705	0.17222807	0.1714741	0.17075257	0.17006263	0.1694015	0.1687674	0.1681548	0.16755965	0.16697496	0.16639614	0.16581641	0.16523233	0.16463825	0.16403161	0.16341156	0.1627751	0.16212308	0.16145581	0.16077276	0.16007523	0.1593642	0.15864095	0.15790722	0.15716472	0.15641741	0.15566736	0.15491948	0.15417701	0.15344436	0.15272555	0.15202558	0.15134783	0.15069416	0.15006757	0.1494712	0.14890477	0.14836924	0.14786324	0.14738625	0.14693525	0.14650735	0.14609943	0.1457068	0.14532483
0.17778924	0.1767858	0.17583182	0.17492343	0.17405424	0.1732197	0.17241822	0.17164806	0.1709095	0.17020059	0.16952038	0.16886729	0.16823618	0.1676242	0.16702385	0.16643131	0.16583937	0.16524348	0.1646373	0.16401938	0.16338688	0.16273813	0.1620721	0.16138923	0.1606904	0.15997553	0.15924564	0.15850309	0.15774766	0.15698215	0.1562107	0.1554344	0.15465865	0.15388745	0.15312442	0.15237471	0.1516414	0.15092982	0.15024355	0.14958498	0.14895658	0.14835866	0.14779425	0.14726165	0.14675973	0.14628886	0.14584377	0.14542276	0.14502123	0.14463569
0.17800987	0.17701262	0.17606212	0.1751521	0.17427763	0.17343427	0.17262024	0.17183515	0.17107901	0.17035143	0.16965207	0.16897899	0.16832954	0.1677002	0.16708413	0.16647735	0.16587254	0.16526431	0.16464728	0.16401848	0.16337466	0.16271384	0.16203511	0.16133766	0.16062382	0.15989214	0.15914524	0.15838248	0.15760627	0.15681902	0.15602332	0.15522225	0.15441918	0.15361908	0.15282515	0.15204424	0.15127783	0.15053341	0.14981261	0.14911965	0.14845738	0.14782724	0.1472313	0.14666957	0.1461403	0.1456446	0.14517903	0.14474119	0.14432728	0.14393318
0.1782344	0.17724493	0.176299	0.1753892	0.17451039	0.17365964	0.17283411	0.17203501	0.17126133	0.17051527	0.16979645	0.16910371	0.16843557	0.16778791	0.16715628	0.1665339	0.16591558	0.16529584	0.16466823	0.16402894	0.16337419	0.16270202	0.1620115	0.16130124	0.16057271	0.15982556	0.15906072	0.15828028	0.15748395	0.15667585	0.15585637	0.15503013	0.15420079	0.15337195	0.15254822	0.15173571	0.15093668	0.15015754	0.14940253	0.14867409	0.14797696	0.1473122	0.14668274	0.14608863	0.1455301	0.14500694	0.14451736	0.14405864	0.14362791	0.14322162
0.17846224	0.17748252	0.17654186	0.1756337	0.17475276	0.17389485	0.17305902	0.17224579	0.1714562	0.17069185	0.16995353	0.16924123	0.16855323	0.16788703	0.16723795	0.16660096	0.16596913	0.1653369	0.16469881	0.16404903	0.16338456	0.1627017	0.1620002	0.16127816	0.16053659	0.15977418	0.15899347	0.1581947	0.15738012	0.15655074	0.15570953	0.15485871	0.15400386	0.15314695	0.15229379	0.1514494	0.15061767	0.14980459	0.14901319	0.14824988	0.14751643	0.14681578	0.14615068	0.14552292	0.14493227	0.14437872	0.14386097	0.14337827	0.14292695	0.14250395
0.17869273	0.17772354	0.17679021	0.17588499	0.17500252	0.17413914	0.17329428	0.17246869	0.1716631	0.17088062	0.17012319	0.1693905	0.16868258	0.16799721	0.16733119	0.1666775	0.16603225	0.16538784	0.1647385	0.16407916	0.16340573	0.16271344	0.1620009	0.16126819	0.16051336	0.1597381	0.15894198	0.15812698	0.15729438	0.15644515	0.15558213	0.15470837	0.15382749	0.15294442	0.15206146	0.15118584	0.15032184	0.1494734	0.14864734	0.14784738	0.14707638	0.14633965	0.14563698	0.14497353	0.14434828	0.14376184	0.14321455	0.14270385	0.14222825	0.14178522
0.17892405	0.1779674	0.17704263	0.1761421	0.17525975	0.17439288	0.17353922	0.17270166	0.17188153	0.17108102	0.17030436	0.16955203	0.16882363	0.1681189	0.16743347	0.16676483	0.16610458	0.16544819	0.1647883	0.1641191	0.16343582	0.16273466	0.16201377	0.16127062	0.16050506	0.15971646	0.15890655	0.15807611	0.15722579	0.15635785	0.1554744	0.15457886	0.15367383	0.15276375	0.15185234	0.15094584	0.15004891	0.14916709	0.14830537	0.1474683	0.1466596	0.14588395	0.14514478	0.14444292	0.14378133	0.1431601	0.14257956	0.14203867	0.14153579	0.14106777
0.17915606	0.17821375	0.17729828	0.1764035	0.17552242	0.17465277	0.17379333	0.17294466	0.17211047	0.17129391	0.17049783	0.16972494	0.16897666	0.16825163	0.16754833	0.16686192	0.16618699	0.16551715	0.16484636	0.16416755	0.16347584	0.16276689	0.16203642	0.16128436	0.160508	0.15970865	0.1588862	0.158041	0.15717506	0.15628979	0.15538685	0.15446934	0.15354049	0.15260467	0.15166628	0.15072945	0.14980066	0.1488846	0.14798686	0.14711305	0.14626679	0.1454522	0.1446738	0.14393339	0.14323333	0.14257562	0.14195958	0.14138494	0.14085107	0.14035589
0.17938656	0.17845947	0.17755592	0.1766689	0.17579168	0.17492035	0.17405537	0.17319731	0.17235017	0.17151675	0.17070246	0.1699098	0.16914073	0.16839571	0.1676732	0.16696855	0.16627792	0.16559526	0.16491273	0.16422436	0.1635249	0.16280672	0.16206962	0.16130918	0.1605236	0.1597144	0.15887967	0.15802175	0.15714064	0.15623917	0.15531725	0.15437962	0.15342791	0.15246749	0.1515021	0.15053642	0.1495758	0.14862652	0.14769419	0.14678276	0.14589807	0.14504498	0.14422645	0.14344655	0.14270753	0.14201012	0.14135668	0.14074653	0.14017856	0.13965236
0.17961699	0.17870583	0.17781493	0.17693684	0.17606422	0.17519361	0.1743246	0.1734587	0.17259932	0.1717507	0.17091882	0.17010632	0.16931677	0.16855112	0.16780815	0.16708615	0.16637918	0.16568218	0.16498768	0.16428947	0.16358116	0.16285661	0.16211167	0.16134426	0.1605508	0.15973191	0.15888736	0.15801677	0.1571227	0.15620504	0.15526652	0.1543096	0.15333658	0.15235224	0.15136103	0.150367	0.1493763	0.14839393	0.1474264	0.1464782	0.14555523	0.1446623	0.14380416	0.14298323	0.14220324	0.14146587	0.14077315	0.14012557	0.139521	0.13896179
0.17984399	0.1789509	0.17807494	0.17720678	0.17634112	0.17547235	0.17460051	0.17372814	0.17285818	0.17199512	0.17114581	0.1703141	0.16950417	0.16871735	0.16795437	0.16721338	0.16648939	0.16577782	0.16507122	0.16436265	0.16364586	0.16291422	0.16216323	0.16138832	0.1605885	0.15976195	0.15890706	0.15802647	0.15711978	0.15618847	0.15523331	0.15425822	0.15326563	0.15225881	0.15124226	0.15022129	0.14920032	0.14818558	0.14718372	0.14619921	0.14523837	0.14430642	0.1434066	0.14254531	0.14172342	0.14094506	0.14021116	0.13952368	0.13888167	0.13828555
0.18006755	0.17919362	0.17833346	0.1774781	0.17661998	0.17575502	0.17488256	0.17400503	0.17312528	0.17224932	0.17138343	0.17053354	0.16970286	0.16889557	0.16811168	0.16735107	0.16660863	0.16588175	0.1651622	0.16444372	0.16371818	0.16297966	0.16222262	0.16144258	0.16063637	0.15980248	0.15894058	0.15805018	0.15713139	0.15618733	0.15521772	0.1542258	0.15321448	0.1521866	0.15114623	0.15009862	0.14904906	0.14800319	0.14696743	0.14594692	0.14494833	0.14397591	0.14303693	0.14213285	0.1412693	0.14044857	0.1396733	0.138944	0.13826215	0.13762715
0.18028748	0.17943385	0.17859164	0.1777497	0.17690107	0.17604092	0.17516983	0.17428863	0.17340045	0.17251274	0.17163178	0.17076327	0.16991276	0.16908398	0.16827956	0.16749823	0.1667383	0.16599482	0.16526243	0.16453156	0.16379766	0.16305213	0.16228928	0.1615043	0.16069272	0.15985328	0.1589846	0.15808511	0.15715672	0.15620174	0.15521885	0.15421161	0.15318215	0.15213418	0.15107149	0.14999895	0.14892134	0.14784548	0.14677694	0.1457212	0.14468504	0.14367425	0.1426931	0.14174762	0.14084172	0.13997784	0.13915879	0.13838744	0.1376638	0.13698912
0.18050241	0.17967159	0.17884699	0.17801991	0.17718287	0.17633015	0.17546073	0.17457755	0.17368409	0.17278498	0.17188975	0.17100368	0.17013401	0.16928467	0.16845867	0.16765758	0.16687775	0.16611706	0.16536975	0.16462772	0.16388407	0.16313131	0.16236356	0.16157353	0.1607584	0.15991336	0.15903875	0.158133	0.1571966	0.15623105	0.15523614	0.1542143	0.15316851	0.15210232	0.15101822	0.14992209	0.14881787	0.14771229	0.14661199	0.145522	0.14444898	0.14339902	0.1423775	0.14139053	0.1404415	0.13953432	0.13867179	0.13785627	0.13708976	0.13637236
0.18071263	0.17990385	0.17909968	0.1782888	0.17746451	0.17662072	0.17575583	0.17487222	0.17397323	0.17306602	0.17215744	0.17125526	0.17036614	0.1694965	0.16864863	0.16782686	0.16702773	0.16624877	0.16548564	0.16473147	0.16397807	0.1632179	0.16244365	0.16164961	0.16083056	0.15998226	0.15910336	0.15819186	0.15724845	0.15627332	0.15526785	0.15423453	0.15317324	0.15208964	0.15098584	0.14986652	0.14873762	0.14760412	0.14647222	0.14534894	0.14424002	0.14315191	0.14209053	0.14106116	0.14006963	0.13911831	0.13821116	0.13735197	0.13654098	0.13578013
0.18091556	0.18013066	0.17934778	0.17855592	0.1777452	0.17691192	0.17605317	0.17517075	0.17426918	0.173354	0.1724335	0.17151691	0.1706089	0.16971937	0.16885051	0.16800648	0.16718675	0.16638961	0.16561037	0.1648423	0.16407867	0.16331048	0.16253102	0.16173328	0.16091007	0.16005915	0.15917641	0.15826043	0.1573116	0.15632951	0.15531468	0.1542694	0.15319514	0.15209544	0.1509739	0.14983308	0.14868069	0.14752015	0.14635877	0.14520264	0.14405878	0.14293316	0.1418321	0.1407611	0.13972601	0.13873146	0.13777964	0.13687432	0.1360186	0.13521342
0.18111211	0.18035239	0.17959166	0.17881899	0.17802408	0.17720336	0.176352	0.17547314	0.17457025	0.17364964	0.17271902	0.17178787	0.17086338	0.16995333	0.16906339	0.1681974	0.16735718	0.16654085	0.16574365	0.16496149	0.16418597	0.16340996	0.16262424	0.16182168	0.16099638	0.16014323	0.15925777	0.15833874	0.15738589	0.15639684	0.1553747	0.15431973	0.15323386	0.15211907	0.15098074	0.14982066	0.1486453	0.14745954	0.14626968	0.14508253	0.14390367	0.14274126	0.14160144	0.14048997	0.13941193	0.13837259	0.13737625	0.13642612	0.1355247	0.13467361
0.18130118	0.1805665	0.17982996	0.17907822	0.1783016	0.17749356	0.17665234	0.17577845	0.17487593	0.17395169	0.17301212	0.17206821	0.17112717	0.1701985	0.16928767	0.16839999	0.16753837	0.16670138	0.16588637	0.16508918	0.16430141	0.16351539	0.16272339	0.16191685	0.16108908	0.16023366	0.15934704	0.15842581	0.15746954	0.15647691	0.15544724	0.15438399	0.15328771	0.15216038	0.15100685	0.14982894	0.14863208	0.14742264	0.14620525	0.14498731	0.14377639	0.14257814	0.14139913	0.14024743	0.13912722	0.1380441	0.13700292	0.13600677	0.135059	0.1341626
0.18148214	0.18077408	0.18006186	0.17933215	0.17857435	0.17778197	0.17695266	0.17608547	0.17518531	0.17425859	0.17331222	0.1723576	0.17140144	0.17045453	0.16952334	0.16861458	0.16773099	0.16687274	0.1660392	0.165225	0.16442406	0.16362788	0.16282871	0.16201776	0.16118689	0.16033041	0.15944254	0.15852077	0.15756217	0.15656576	0.15553217	0.1544616	0.15335605	0.15221818	0.15105009	0.14985578	0.14864047	0.14740777	0.1461647	0.14491847	0.14367558	0.14244238	0.14122641	0.14003396	0.13887206	0.1377452	0.1366593	0.13561714	0.13462338	0.1336796
0.1816548	0.18097377	0.18028757	0.1795803	0.17884335	0.17806788	0.17725137	0.17639285	0.1754973	0.17457044	0.17361921	0.17265466	0.17168562	0.17072102	0.16977103	0.16884004	0.16793454	0.16705504	0.1662018	0.1653697	0.16455361	0.16374685	0.16293931	0.1621233	0.16129002	0.16043288	0.15954483	0.15862238	0.15766324	0.15666479	0.15562746	0.15455244	0.15343897	0.15229152	0.1511112	0.14990182	0.14866847	0.14741516	0.14614815	0.14487386	0.14360017	0.14233392	0.14108115	0.13984981	0.13864717	0.1374768	0.13634592	0.13525769	0.13421749	0.1332269
0.18181789	0.18116486	0.18050471	0.17982239	0.17910753	0.17835064	0.17754899	0.1767014	0.17581272	0.17488706	0.1739327	0.17295934	0.17197812	0.17099832	0.17002872	0.16907704	0.1681494	0.1672487	0.16637371	0.16552392	0.16469228	0.1638726	0.16305667	0.16223513	0.16139838	0.16053951	0.15965179	0.15873039	0.1577715	0.15677235	0.15573353	0.15465401	0.15353546	0.15237945	0.15118858	0.14996651	0.1487158	0.14744365	0.14615399	0.1448547	0.14355123	0.14225148	0.1409642	0.1396949	0.13845098	0.1372383	0.13606274	0.1349295	0.13384269	0.13280466
0.1819713	0.18134671	0.18071419	0.18005726	0.17936577	0.17862853	0.17784369	0.1770093	0.17612863	0.17520632	0.17425114	0.17327228	0.17227969	0.17128494	0.17029783	0.16932559	0.16837622	0.1674528	0.16655727	0.16568732	0.16483927	0.16400605	0.16317981	0.16235077	0.16151133	0.16065133	0.15976402	0.1588442	0.15788609	0.15688756	0.15584786	0.15476578	0.15364337	0.15248081	0.15128145	0.1500473	0.14878258	0.14749263	0.14618231	0.14485817	0.14352682	0.14219704	0.1408748	0.13956827	0.13828437	0.13703048	0.13581099	0.13463214	0.13349818	0.13241361
0.18211477	0.18151945	0.18091434	0.18028492	0.17961657	0.17890179	0.17813553	0.17731547	0.17644435	0.17552797	0.17457344	0.17359039	0.17258918	0.17158192	0.17057768	0.16958556	0.16861486	0.1676687	0.16675168	0.16586153	0.16499509	0.16414669	0.1633097	0.16247359	0.16162899	0.16076782	0.15988037	0.15896128	0.1580061	0.15700917	0.15597017	0.15488783	0.15376282	0.15259522	0.15138823	0.15014432	0.14886728	0.14756064	0.14623106	0.14488453	0.14352736	0.14216778	0.14081298	0.13946998	0.1381478	0.13685216	0.1355891	0.13436593	0.13318577	0.13205318
0.18224831	0.18168189	0.18110596	0.18050316	0.17986098	0.17916882	0.17842215	0.17761827	0.17676002	0.17585075	0.17489935	0.17391446	0.17290711	0.17188781	0.17086801	0.16985737	0.16886532	0.16789763	0.16695675	0.16604549	0.16516015	0.164296	0.16344608	0.16260126	0.16175175	0.16088817	0.16000144	0.15908453	0.158131	0.15713719	0.15609981	0.15501857	0.15389171	0.15272138	0.15150905	0.15025672	0.14896832	0.1476484	0.14630109	0.14493321	0.14355174	0.14216357	0.14077733	0.13939983	0.13803947	0.13670322	0.13539855	0.13413042	0.13290419	0.13172416
0.18237084	0.18183443	0.18128705	0.18071222	0.18009621	0.1794287	0.1787034	0.17791814	0.17707391	0.17617449	0.17522825	0.17424357	0.17323075	0.17220184	0.17116831	0.17014013	0.16912678	0.1681366	0.16717383	0.16624086	0.16533557	0.16445372	0.16359025	0.1627343	0.16187897	0.1610123	0.16012579	0.15921083	0.15826055	0.15726979	0.156236	0.15515569	0.15403	0.15285824	0.15164179	0.15038331	0.14908561	0.14775315	0.14639013	0.1450037	0.14359882	0.14218475	0.14076799	0.13935688	0.13796055	0.13658458	0.13523778	0.13392597	0.13265403	0.13142699
0.18248186	0.18197532	0.18145782	0.18091232	0.18032417	0.17968203	0.17897896	0.17821327	0.17738487	0.17649782	0.1755587	0.17457592	0.17356077	0.17252398	0.17147753	0.17043352	0.16940054	0.16838872	0.16740373	0.16644734	0.1655209	0.1646209	0.16374221	0.16287538	0.16201162	0.1611411	0.16025381	0.15934075	0.1583937	0.15740693	0.15637726	0.15529999	0.15417625	0.15300491	0.15178597	0.15052265	0.14921774	0.1478745	0.14649805	0.14509362	0.1436684	0.14222875	0.14078382	0.13934128	0.13790914	0.13649541	0.13510764	0.13375242	0.13243511	0.13116196
0.18258251	0.1821059	0.18161815	0.18110153	0.18054163	0.17992616	0.17924725	0.17850366	0.17769322	0.1768194	0.17588969	0.17491141	0.17389533	0.17285255	0.17179635	0.17073652	0.1696856	0.1686528	0.1676448	0.16666651	0.16571763	0.16479766	0.16390167	0.16302231	0.16214998	0.1612742	0.16038576	0.15947402	0.1585305	0.15754814	0.1565233	0.15545112	0.15433025	0.1531598	0.15194008	0.15067464	0.14936393	0.14801197	0.14662334	0.14520346	0.14375904	0.14229646	0.14082499	0.1393512	0.13788556	0.13643453	0.13500698	0.13360843	0.13224724	0.13092771
0.18267143	0.18222442	0.18176675	0.18128037	0.18074915	0.18016127	0.17950848	0.17878741	0.17799664	0.1771391	0.1762211	0.17524907	0.17423458	0.17318848	0.17212287	0.17105038	0.1699823	0.16892904	0.16789854	0.16689679	0.16592525	0.16498466	0.16407025	0.163176	0.16229373	0.16141228	0.1605208	0.15961003	0.15866938	0.1576926	0.15667272	0.15560609	0.15448976	0.15332201	0.15210445	0.15083739	0.14952263	0.14816396	0.14676532	0.14533228	0.14386979	0.14238685	0.14088991	0.13938774	0.13788885	0.13640256	0.13493551	0.13349646	0.13209067	0.13072565
0.18274787	0.18233125	0.1819036	0.18144734	0.18094613	0.18038657	0.17976119	0.17906396	0.17829445	0.17745532	0.17655034	0.17558724	0.17457685	0.17352927	0.17245767	0.1713731	0.1702893	0.16921654	0.16816422	0.16713914	0.16614506	0.16518271	0.1642487	0.16333878	0.16244367	0.16155395	0.1606594	0.1597485	0.15881151	0.1578387	0.1568256	0.15576473	0.15465426	0.15349162	0.15227628	0.15100986	0.14969352	0.14832988	0.14692289	0.14547807	0.14400074	0.14249808	0.1409782	0.13944876	0.13791874	0.1363979	0.13489309	0.13341275	0.13196513	0.13055487
0.18281312	0.18242574	0.18202934	0.1816032	0.18113178	0.18060233	0.1800042	0.17933258	0.17858696	0.17776634	0.17687756	0.17592573	0.17492115	0.17387484	0.17279798	0.1717047	0.17060643	0.16951594	0.16844213	0.16739404	0.16637704	0.16539136	0.1644368	0.1635097	0.16260102	0.16170228	0.16080227	0.1598905	0.15895495	0.15798798	0.15698066	0.15592757	0.15482345	0.15366633	0.15245545	0.151191	0.1498749	0.1485078	0.14709505	0.14564034	0.14414951	0.1426298	0.14108872	0.13953371	0.13797446	0.1364204	0.13487937	0.13335957	0.13186952	0.13041547
0.18286666	0.18250887	0.18214136	0.18174636	0.18130577	0.18080607	0.18023714	0.17959306	0.17887127	0.17807281	0.17720088	0.17626259	0.17526653	0.17422344	0.17314494	0.1720437	0.17093365	0.16982558	0.16873199	0.16766149	0.16662034	0.16561228	0.16463599	0.16368946	0.16276568	0.16185564	0.16094932	0.16003507	0.15910181	0.15813938	0.15713772	0.15609173	0.15499511	0.15384611	0.15264103	0.15137973	0.15006492	0.1486973	0.14728001	0.14581814	0.14431603	0.14278074	0.14122067	0.1396416	0.1380556	0.13646981	0.13489313	0.13333537	0.13180424	0.1303064
0.1829077	0.18257903	0.18224196	0.18187797	0.18146777	0.18099865	0.18045929	0.17984346	0.17914766	0.17837213	0.1775206	0.17659745	0.17561224	0.17457467	0.1734966	0.17238995	0.17126906	0.17014684	0.16903423	0.1679413	0.16687685	0.16584499	0.16484612	0.16387902	0.1629381	0.16201599	0.16110107	0.16018294	0.15925018	0.15829119	0.15729657	0.15625888	0.15517074	0.15402876	0.15283126	0.15157571	0.15026432	0.14889753	0.14747801	0.14601073	0.14449897	0.14295048	0.14137238	0.13977295	0.13816059	0.13654438	0.13493477	0.13333936	0.13176806	0.13022763
0.18293749	0.18263677	0.18232995	0.18199623	0.18161772	0.1811794	0.18067062	0.18008363	0.17941499	0.17866474	0.17783445	0.17692932	0.17595682	0.17492712	0.17385155	0.17274207	0.17161325	0.17047709	0.16934708	0.16823384	0.16714585	0.16608964	0.16506726	0.16407901	0.16312015	0.16218248	0.161258	0.16033486	0.1594011	0.15844494	0.15745625	0.15642613	0.15534696	0.15421546	0.15302527	0.15177706	0.15047058	0.1491062	0.1476863	0.14621481	0.14469671	0.1431371	0.1415439	0.13992442	0.13828808	0.13664408	0.1350021	0.13337174	0.13176045	0.13017882
0.1829555	0.18268284	0.18240516	0.18210167	0.18175387	0.18134718	0.18086973	0.18031308	0.17967333	0.17894873	0.17814192	0.1772562	0.17629951	0.17528054	0.1742095	0.1730997	0.1719644	0.17081723	0.16967124	0.16853786	0.16742736	0.16634685	0.16530117	0.16428973	0.1633109	0.16235775	0.16142124	0.16049102	0.15955451	0.15860093	0.15761676	0.15659499	0.15552521	0.1544025	0.15322268	0.15198311	0.150683	0.14932245	0.14790428	0.14643198	0.14490832	0.14333972	0.14173341	0.14009704	0.13843793	0.13676843	0.13509604	0.13343097	0.13178262	0.1301597
0.1829606	0.18271583	0.18246743	0.18219423	0.18187743	0.181503	0.18105587	0.18053032	0.17991993	0.17922345	0.17844144	0.17757738	0.17663756	0.17563134	0.17456904	0.17346168	0.17232281	0.17116618	0.17000559	0.16885379	0.16772206	0.1666174	0.16554663	0.16451241	0.16351205	0.16254064	0.16159044	0.16065085	0.1597112	0.15875706	0.15777913	0.15676348	0.15570429	0.15459153	0.15342194	0.15219209	0.15089962	0.14954622	0.14813194	0.14665928	0.14513293	0.14355728	0.14193965	0.1402882	0.13861063	0.13691577	0.13521463	0.13351724	0.13183248	0.13016935
0.18295446	0.18273616	0.1825167	0.18227391	0.18198827	0.18164438	0.18122977	0.18073568	0.18015581	0.17948887	0.1787327	0.17789209	0.17697227	0.17598167	0.17492819	0.1738256	0.17268601	0.17152262	0.17034997	0.16918153	0.16802852	0.1669009	0.16580553	0.16474691	0.1637233	0.162732	0.1617671	0.16081706	0.15987127	0.1589162	0.15794092	0.15693286	0.15588251	0.15478092	0.15362239	0.15240341	0.15112083	0.14977494	0.14836596	0.14689605	0.14536908	0.14378935	0.14216295	0.14049777	0.13880235	0.13708505	0.13535763	0.13362882	0.13190937	0.130208
0.18293667	0.18274438	0.182553	0.18233883	0.18208429	0.18177189	0.18138997	0.18092787	0.18037932	0.17974123	0.1790138	0.17819941	0.17730153	0.1763275	0.17528695	0.17419189	0.1730529	0.17188582	0.17070326	0.16951959	0.16834691	0.16719663	0.1660771	0.16499314	0.16394612	0.16293412	0.1619513	0.16098903	0.16003478	0.1590777	0.15810433	0.1571019	0.15606125	0.15497063	0.15382394	0.15261623	0.15134507	0.15000862	0.14860642	0.14714083	0.14561498	0.14403313	0.1424003	0.14072415	0.13901314	0.13727582	0.135524	0.13376577	0.13201281	0.13027523
0.18290779	0.18274081	0.18257649	0.18239143	0.1821673	0.18188664	0.18153639	0.1811069	0.18059036	0.17998402	0.17928566	0.17849755	0.17762329	0.17666925	0.17564392	0.17455792	0.17342323	0.17225388	0.1710641	0.16986674	0.16867684	0.16750574	0.1663617	0.16525257	0.1641813	0.1631469	0.16214404	0.16116698	0.16020316	0.15924215	0.15826881	0.15727156	0.15623817	0.15515858	0.1540246	0.1528303	0.1515711	0.15024526	0.1488521	0.14739302	0.14587077	0.14428774	0.14265119	0.14096653	0.1392421	0.13748789	0.13571143	0.13392657	0.1321423	0.1303688
0.18286765	0.18272546	0.1825867	0.1824309	0.18223643	0.18198693	0.1816687	0.1812717	0.18078816	0.1802133	0.17954564	0.17878592	0.17793682	0.17700486	0.17599744	0.17492321	0.17379588	0.17262727	0.17143206	0.1702241	0.16901791	0.16782585	0.1666588	0.16552472	0.16442856	0.16337006	0.1623472	0.1613526	0.16037723	0.15940869	0.1584351	0.1574408	0.15641539	0.15534616	0.1542252	0.15304351	0.15179768	0.15048404	0.14910176	0.14765093	0.14613351	0.14455295	0.14291404	0.14122406	0.13948843	0.13771741	0.13592231	0.13411139	0.13229734	0.13049011
0.1828165	0.18269719	0.18258508	0.18245581	0.18229143	0.18207291	0.18178645	0.18142244	0.1809713	0.18042916	0.17979331	0.17906326	0.17824179	0.17733327	0.17634532	0.1752869	0.17416844	0.1730036	0.17180508	0.17058933	0.16936916	0.16815865	0.16696921	0.16581005	0.16468883	0.16360494	0.1625605	0.16154715	0.16055723	0.15958026	0.15860258	0.15761074	0.15659142	0.15553215	0.15442309	0.15325546	0.15202466	0.15072459	0.14935377	0.14791326	0.14640245	0.14482647	0.1431878	0.14149338	0.1397498	0.1379661	0.13615179	0.13431856	0.13247587	0.13063593
0.18275456	0.1826583	0.18257096	0.18246934	0.18233278	0.18214464	0.18189003	0.18155895	0.18114045	0.18063197	0.18002827	0.17932928	0.1785362	0.17765403	0.17668803	0.17564668	0.17454022	0.17338195	0.17218426	0.17096202	0.1697298	0.16850203	0.16729128	0.1661089	0.16496105	0.16385257	0.16278365	0.16175026	0.16074476	0.15975657	0.15877318	0.15778151	0.15676695	0.15571705	0.15461954	0.15346676	0.15224999	0.1509645	0.14960791	0.148179	0.14667806	0.14510795	0.14347124	0.1417756	0.1400258	0.13823095	0.13640079	0.1345465	0.132678	0.13080724
0.18268242	0.18260795	0.18254405	0.18246874	0.18236026	0.18220252	0.18197897	0.18167943	0.18129504	0.1808197	0.18024918	0.17958227	0.17882	0.17796506	0.17702317	0.1760014	0.17491013	0.17376041	0.17256539	0.17134026	0.17009896	0.16885632	0.16762644	0.16642001	0.16524732	0.16411269	0.16301888	0.16196327	0.16093925	0.15993786	0.15894769	0.15795362	0.15694195	0.15589966	0.1548146	0.15367582	0.15247366	0.15120369	0.14986208	0.1484465	0.1469568	0.1453945	0.14376351	0.14206778	0.14031482	0.13851109	0.136668	0.1347945	0.13290253	0.131004
0.18260002	0.18254624	0.18250588	0.18245505	0.18237424	0.18224522	0.18205251	0.18178564	0.18143436	0.18099272	0.18045598	0.17982252	0.17909104	0.17826596	0.17735	0.17635086	0.17527606	0.17413792	0.17294931	0.1717237	0.1704756	0.16922021	0.16797233	0.16674402	0.16554639	0.16438556	0.1632664	0.16218626	0.16114295	0.16012603	0.15912537	0.15812737	0.15711728	0.1560817	0.15500686	0.15388155	0.15269518	0.1514416	0.15011638	0.14871508	0.14723842	0.14568648	0.14406207	0.1423696	0.14061508	0.13880625	0.13695142	0.13506159	0.1331479	0.13122249
0.18250829	0.18247518	0.18245628	0.18243012	0.18237534	0.18227445	0.18211186	0.18187672	0.18155837	0.18115039	0.18064874	0.18004788	0.17934957	0.17855465	0.1776667	0.17669177	0.17563741	0.17451419	0.17333414	0.1721099	0.17085807	0.16959284	0.16832878	0.16707999	0.16585812	0.16467187	0.1635258	0.16242084	0.16135523	0.16032109	0.15930803	0.15830395	0.15729341	0.15626219	0.15519752	0.15408446	0.15291363	0.15167722	0.15036857	0.14898407	0.1475217	0.14598164	0.14436677	0.14267966	0.1409261	0.13911384	0.13725105	0.13534726	0.1334139	0.131464
0.18240817	0.18239251	0.18239486	0.18239206	0.18236256	0.18228933	0.18215623	0.18195209	0.18166661	0.18129323	0.18082446	0.18025905	0.17959404	0.17883116	0.17797318	0.17702416	0.17599232	0.17488615	0.17371756	0.17249928	0.17124586	0.16997296	0.16869561	0.1674279	0.16618295	0.16497107	0.16379821	0.16266811	0.16157871	0.1605246	0.159497	0.1584835	0.15747052	0.15644217	0.15538499	0.15428431	0.15312955	0.1519095	0.15061864	0.14925134	0.14780568	0.14627936	0.14467521	0.14299604	0.14124678	0.13943237	0.13756377	0.13564894	0.1336995	0.13172694
0.18229945	0.18230122	0.18232286	0.18234241	0.18233718	0.18229005	0.18218634	0.18201236	0.18175939	0.1814189	0.18098563	0.1804546	0.17982411	0.17909472	0.17826755	0.17734692	0.17633906	0.17525262	0.17409828	0.17288883	0.1716373	0.17035916	0.1690709	0.16778675	0.16652016	0.16528273	0.16408414	0.16292703	0.16181272	0.16073695	0.15969214	0.15866774	0.15764928	0.15662193	0.15557095	0.15448126	0.15334107	0.15213814	0.15086544	0.1495168	0.14808834	0.14657864	0.14498705	0.14331794	0.14157425	0.13976228	0.1378895	0.13596585	0.13400216	0.13200969
0.1821817	0.18220007	0.18224117	0.18228075	0.18229908	0.18227777	0.18220127	0.18205762	0.18183711	0.18152943	0.18113008	0.18063384	0.18003803	0.17934301	0.17854849	0.17765826	0.17667688	0.17561278	0.1744763	0.17327768	0.17203039	0.17075065	0.16945449	0.16815501	0.16686869	0.16560796	0.16438264	0.16319829	0.16205809	0.1609593	0.15989518	0.1588569	0.15783048	0.1568017	0.15575577	0.15467547	0.15354854	0.15236266	0.1511084	0.14977905	0.14836913	0.14687634	0.14530015	0.14364366	0.14190775	0.14010003	0.13822675	0.1362968	0.13432132	0.13231151
0.18205717	0.18209076	0.18214875	0.18220854	0.18224862	0.18225169	0.18220249	0.18208772	0.18189752	0.18162283	0.18125814	0.18079701	0.18023664	0.17957681	0.1788156	0.17795682	0.17700467	0.17596546	0.17484781	0.17366329	0.17242467	0.17114675	0.16984352	0.16853273	0.16722906	0.16594589	0.16469401	0.16348307	0.16231552	0.16119145	0.16010654	0.1590519	0.15801543	0.15698305	0.15593857	0.15486625	0.1537519	0.15258244	0.15134728	0.15003738	0.1486471	0.1471736	0.14561442	0.14397196	0.14224657	0.14044476	0.13857359	0.1366399	0.1346555	0.13263091
0.18192545	0.1819726	0.1820474	0.18212603	0.18218729	0.18221322	0.18218929	0.18210337	0.18194297	0.18170127	0.18136957	0.18094315	0.18041891	0.17979392	0.17906812	0.1782421	0.17731993	0.17630813	0.17521304	0.17404579	0.17281741	0.17154416	0.17023876	0.16891891	0.16759914	0.16629538	0.16501923	0.16378093	0.16258562	0.16143554	0.16032797	0.15925428	0.15820512	0.15716505	0.15612096	0.15505457	0.15395175	0.15279782	0.151581	0.1502908	0.14892164	0.14746793	0.14592756	0.14430052	0.14258847	0.14079648	0.13892901	0.13699514	0.13500448	0.13296728
0.18178739	0.18184759	0.18193722	0.18203276	0.18211412	0.18216266	0.18216336	0.18210378	0.18197334	0.1817624	0.18146431	0.1810726	0.18058397	0.17999485	0.17930424	0.17851263	0.17762321	0.17664011	0.1755696	0.17442262	0.17320865	0.1719419	0.17063722	0.16931118	0.16797912	0.16665582	0.16535689	0.16409162	0.1628688	0.16169119	0.16055828	0.15946473	0.15839925	0.1573511	0.15630335	0.15524091	0.15414748	0.15300813	0.15180871	0.15053952	0.14919104	0.1477589	0.14623812	0.14462908	0.14293288	0.14115176	0.13929184	0.13735947	0.13536528	0.13331926
0.18164301	0.18171531	0.18181925	0.1819311	0.18203059	0.18209925	0.18212399	0.18208992	0.18198782	0.18180695	0.18154144	0.18118475	0.18073186	0.18017861	0.17952415	0.17876768	0.17791207	0.17695975	0.17591709	0.17479223	0.17359501	0.17233868	0.17103873	0.16970898	0.16836609	0.1670274	0.16570616	0.16441566	0.16316526	0.16196007	0.16080073	0.15968367	0.15860088	0.15754071	0.15648723	0.15542652	0.15434055	0.15321374	0.15203106	0.15078183	0.14945513	0.14804515	0.14654604	0.14495721	0.14327797	0.14151028	0.13965942	0.13773236	0.13573694	0.13368464
0.18149379	0.18157673	0.18169308	0.1818198	0.18193634	0.1820249	0.18207102	0.18206242	0.18198732	0.18183675	0.18160239	0.18127921	0.18086162	0.18034494	0.17972653	0.1790069	0.17818601	0.17726633	0.17625287	0.17515235	0.17397559	0.17273304	0.17143957	0.17011005	0.16876039	0.16740768	0.16606715	0.1647521	0.1634746	0.16224118	0.16105446	0.15991265	0.15880994	0.1577344	0.15667364	0.15561122	0.15453029	0.15341422	0.152248	0.1510181	0.14971358	0.14832613	0.14685026	0.14528191	0.14362207	0.14187041	0.14003217	0.1381115	0.13611883	0.13406257
0.18134007	0.18143265	0.18156067	0.18170108	0.18183374	0.18194038	0.18200721	0.18202156	0.18197191	0.18185015	0.18164694	0.18135685	0.18097314	0.18049313	0.17991167	0.17922875	0.17844382	0.17755795	0.17657563	0.17550361	0.17434904	0.1731231	0.17184006	0.17051399	0.16915993	0.16779618	0.16643846	0.16510113	0.1637972	0.16253564	0.16132009	0.16015217	0.15902649	0.15793397	0.15686226	0.15579581	0.15471742	0.1536111	0.15245907	0.15124765	0.14996448	0.148601	0.14714819	0.1456037	0.1439636	0.14223056	0.14040595	0.13849643	0.1365079	0.13445133
0.18118158	0.18128294	0.18142179	0.1815739	0.181721	0.18184495	0.1819314	0.18196753	0.18194312	0.1818478	0.18167453	0.18141635	0.1810671	0.18062262	0.18007839	0.17943239	0.1786839	0.17783424	0.17688468	0.17584261	0.17471322	0.17350727	0.17223787	0.17091808	0.16956379	0.16819178	0.1668191	0.16546138	0.16413207	0.16284263	0.16159846	0.1604031	0.15925251	0.15814018	0.15705475	0.1559816	0.15490343	0.15380386	0.15266502	0.15147108	0.15020907	0.14886807	0.14744002	0.14591941	0.14430258	0.14258985	0.14078212	0.13888478	0.13690403	0.1348494
0.18102157	0.18112966	0.18127681	0.18144089	0.18160051	0.18173997	0.18184428	0.1819013	0.1818995	0.18183075	0.18168655	0.18145955	0.18114331	0.18073407	0.18022656	0.17961805	0.17890666	0.17809366	0.17717896	0.17616788	0.17506692	0.17388389	0.17263053	0.17132089	0.16996944	0.16859289	0.16720882	0.1658327	0.16448	0.16316247	0.16189015	0.1606662	0.15948966	0.15835513	0.15725306	0.15616983	0.15508871	0.15399301	0.1528649	0.15168743	0.15044641	0.14912865	0.14772537	0.14622936	0.14463666	0.14294592	0.14115769	0.13927574	0.13730559	0.13525558
0.18085808	0.18097256	0.18112737	0.18130049	0.18147245	0.18162616	0.1817465	0.18182264	0.18184346	0.1817992	0.18168208	0.18148465	0.18120182	0.18082719	0.18035536	0.17978482	0.17911151	0.17833467	0.1774567	0.17647967	0.17540796	0.17425081	0.1730175	0.17172164	0.17037585	0.16899781	0.16760416	0.16621333	0.1648393	0.16349593	0.1621947	0.16094106	0.15973702	0.15857866	0.15745702	0.156361	0.15527438	0.15418047	0.15306078	0.15189777	0.15067579	0.14938077	0.14800258	0.14653277	0.14496487	0.14329794	0.14153144	0.13966623	0.13770956	0.13566783
0.18069285	0.18081257	0.18097356	0.18115538	0.18133795	0.18150398	0.18163991	0.18173367	0.18177457	0.18175319	0.18166189	0.18149418	0.18124247	0.18090177	0.1804659	0.17993182	0.17929697	0.17855899	0.17771713	0.17677559	0.17573589	0.17460713	0.17339656	0.1721162	0.17078051	0.16940516	0.16800621	0.16660184	0.1652086	0.16384108	0.16251163	0.16122949	0.15999576	0.158811	0.15766819	0.15655643	0.1554614	0.1543661	0.15325212	0.15210086	0.15089706	0.14962476	0.14827146	0.14682835	0.14528686	0.14364555	0.14190176	0.14005683	0.13811588	0.13608465
0.18052661	0.18065023	0.1808171	0.18100569	0.18119718	0.18137483	0.18152407	0.1816338	0.18169358	0.18169387	0.18162751	0.18148676	0.18126512	0.18095726	0.18055715	0.18005979	0.17946261	0.17876203	0.17795916	0.17705396	0.176049	0.17494997	0.17376511	0.17250526	0.17118284	0.16981259	0.16841099	0.16699713	0.16558757	0.1641984	0.16284212	0.16152951	0.16026716	0.15905488	0.15788756	0.15675756	0.15565099	0.15455116	0.15344049	0.15229991	0.15111169	0.14986044	0.14853093	0.14711419	0.14560062	0.14398602	0.14226764	0.14044529	0.13852221	0.13650489
0.18035944	0.18048656	0.18065774	0.18085185	0.18105134	0.18123785	0.18139951	0.18152441	0.1816015	0.1816218	0.18157855	0.18146402	0.1812717	0.18099502	0.18062831	0.18016739	0.17960808	0.17894709	0.17818251	0.17731474	0.17634569	0.17527905	0.17412281	0.17288572	0.17157924	0.17021845	0.16881913	0.16739899	0.16597538	0.16456543	0.16318469	0.16184342	0.16055122	0.15930906	0.15811685	0.15696517	0.15584399	0.15473688	0.15362601	0.15249278	0.15131925	0.15008727	0.14878213	0.14739206	0.14590642	0.14432004	0.14262758	0.1408296	0.13892823	0.13692646
0.18019299	0.18032177	0.18049645	0.18069535	0.18090065	0.1810965	0.18126857	0.18140583	0.18149844	0.18153763	0.18151607	0.18142514	0.18126099	0.18101457	0.18068106	0.1802555	0.17973398	0.17911074	0.17838559	0.17755637	0.17662425	0.175593	0.17446701	0.17325544	0.17196947	0.17062107	0.16922694	0.16780388	0.16636962	0.16494259	0.16353855	0.1621699	0.16084722	0.15957615	0.15835544	0.1571807	0.15604155	0.15492389	0.15381016	0.15268174	0.15151964	0.15030573	0.1490239	0.14765948	0.1462026	0.1446448	0.14298052	0.14120954	0.13933021	0.13734761
0.18002765	0.18015748	0.18033393	0.18053672	0.18074709	0.18094912	0.18113036	0.18127939	0.18138608	0.18144217	0.18144011	0.18137221	0.18123358	0.18101627	0.18071479	0.18032393	0.1798385	0.1792542	0.17856804	0.17777805	0.17688458	0.17588924	0.17479646	0.17361322	0.17235033	0.17101839	0.16963348	0.16821074	0.16677009	0.16532901	0.16390294	0.16250873	0.1611564	0.15985489	0.1586053	0.15740499	0.15624529	0.15511362	0.15399383	0.15286687	0.15171385	0.15051636	0.1492548	0.14791662	0.14648788	0.14495987	0.14332551	0.1415823	0.13972834	0.13776743
0.17986432	0.17999353	0.18017122	0.18037647	0.18059036	0.18079805	0.18098629	0.18114474	0.18126449	0.18133555	0.18135172	0.18130593	0.1811909	0.18100154	0.18073049	0.18037301	0.17992306	0.17937651	0.17872933	0.17797953	0.17712486	0.17616685	0.17510985	0.17395794	0.17272097	0.17140844	0.1700359	0.16861893	0.16717464	0.16572124	0.16427714	0.1628587	0.16147828	0.16014695	0.15886682	0.1576384	0.1564557	0.15530723	0.15417829	0.15304941	0.15190345	0.15071887	0.14947824	0.14816383	0.1467633	0.14526504	0.14366162	0.14194664	0.140121	0.13818382
0.17970234	0.17983192	0.18000934	0.18021494	0.18043172	0.18064317	0.18083826	0.18100521	0.18113443	0.1812199	0.18125215	0.18122585	0.18113329	0.18096948	0.18072778	0.18040219	0.17998743	0.17947781	0.17886908	0.17815888	0.17734468	0.1764255	0.17540485	0.17428681	0.17307866	0.17178962	0.17043339	0.16902438	0.16758025	0.16612001	0.16466072	0.16321969	0.16181229	0.16045019	0.15913998	0.15788198	0.15667385	0.1555062	0.15436411	0.15323138	0.15208751	0.15091425	0.14969137	0.14840055	0.14702761	0.1455589	0.14398627	0.14230329	0.14050631	0.13859528
0.17954436	0.17967111	0.1798482	0.1800535	0.18027127	0.18048593	0.18068561	0.18085867	0.18099827	0.18109497	0.18114173	0.18113299	0.18106164	0.18092145	0.18070778	0.18041298	0.1800311	0.17955783	0.17898758	0.17831665	0.1775429	0.17666438	0.17568207	0.1745993	0.17342183	0.17216	0.17082265	0.1694266	0.16798641	0.1665212	0.16505033	0.1635901	0.1621579	0.16076632	0.1594257	0.15813743	0.15690202	0.15571162	0.15455356	0.15341233	0.15226917	0.15110381	0.14989564	0.14862695	0.14728014	0.14584187	0.14430049	0.14264953	0.1408831	0.13900161
0.17939013	0.17951399	0.17968874	0.1798935	0.18011084	0.18032667	0.18052934	0.18070808	0.18085492	0.18096133	0.18102124	0.18102847	0.18097611	0.18085933	0.18067072	0.18040454	0.18005517	0.1796169	0.17908418	0.1784527	0.17771918	0.17688125	0.17593841	0.17489295	0.17375037	0.17251673	0.17120337	0.1698226	0.16839072	0.16692552	0.16544577	0.16396932	0.16251409	0.16109508	0.15972336	0.15840474	0.15713939	0.15592422	0.1547476	0.15359426	0.15244839	0.15128736	0.15009236	0.14884323	0.14752167	0.14611197	0.14460327	0.14298403	0.1412504	0.13939919
0.17923921	0.17936042	0.17953211	0.17973477	0.17995101	0.18016762	0.18037175	0.18055347	0.18070626	0.18082108	0.18089238	0.18091391	0.18087932	0.18078178	0.180617	0.18037808	0.18006006	0.1796551	0.17915928	0.17856655	0.17787336	0.17707568	0.17617321	0.1751672	0.17406005	0.17285906	0.17157184	0.17021057	0.16879088	0.1673297	0.16584496	0.1643556	0.16288003	0.16143528	0.1600337	0.15868342	0.15738828	0.15614569	0.15494676	0.15377912	0.15262583	0.15146664	0.15028106	0.1490491	0.14775112	0.14636973	0.14489205	0.1433074	0.14160684	0.13978735
0.17909387	0.17921096	0.1793786	0.1795784	0.17979251	0.18000712	0.18021202	0.1803971	0.18055257	0.18067506	0.18075499	0.18078877	0.1807692	0.18069082	0.18054807	0.18033531	0.18004546	0.17967305	0.17921191	0.17865758	0.17800361	0.17724758	0.17638627	0.17542093	0.17435129	0.17318462	0.17192665	0.17058888	0.16918561	0.16773114	0.16624549	0.16474648	0.16325422	0.16178563	0.16035572	0.15897441	0.15764771	0.1563758	0.15515305	0.1539673	0.15280344	0.15164289	0.15046382	0.14924607	0.1479694	0.14661579	0.14516887	0.1436175	0.14195117	0.14016558
0.17895433	0.17906572	0.1792297	0.17942539	0.17963588	0.17984843	0.18005231	0.18023774	0.1803971	0.18052307	0.18061109	0.18065426	0.18064831	0.18058695	0.18046485	0.18027505	0.18001261	0.17967097	0.17924437	0.17872629	0.17811152	0.17739576	0.17657612	0.17565227	0.17462257	0.17349175	0.17226595	0.17095554	0.16957119	0.16812873	0.16664639	0.16514221	0.16363598	0.1621457	0.16068941	0.15927741	0.15791883	0.15661639	0.15536666	0.15416023	0.15298247	0.15181637	0.1506406	0.14943393	0.14817703	0.14684878	0.14543197	0.14391388	0.14228302	0.14053161
0.17882043	0.178927	0.1790853	0.17927581	0.17948195	0.1796915	0.17989281	0.18007728	0.1802377	0.18036766	0.1804611	0.18051293	0.18051824	0.18047142	0.18036714	0.18019953	0.17996189	0.17964962	0.17925522	0.17877272	0.17819598	0.17752095	0.1767432	0.17585993	0.17487147	0.17377912	0.17258891	0.17130741	0.16994622	0.16852006	0.16704443	0.16553894	0.16402261	0.16251457	0.16103321	0.15959191	0.1582022	0.15686813	0.15558928	0.15435883	0.1531637	0.15198895	0.1508131	0.14961544	0.14837435	0.14706874	0.14568198	0.14419666	0.14260092	0.14088635
0.17869306	0.1787933	0.17894569	0.1791302	0.1793316	0.17953652	0.17973426	0.17991714	0.18007746	0.1802086	0.18030673	0.18036494	0.18037957	0.18034557	0.18025695	0.18010867	0.1798949	0.17960846	0.17924535	0.17879668	0.17825763	0.17762208	0.1768853	0.17604381	0.17509723	0.17404537	0.172892	0.17164323	0.17030902	0.16890247	0.16743831	0.16593602	0.16441247	0.1628904	0.16138658	0.15991843	0.15849712	0.15713124	0.1558219	0.15456453	0.15334955	0.15216205	0.15098183	0.14978878	0.14856195	0.1472775	0.14591739	0.14446478	0.14290434	0.14122581
0.17857221	0.17866637	0.17881235	0.17899017	0.17918473	0.17938495	0.1795783	0.17975736	0.17991583	0.18004796	0.18014744	0.1802112	0.18023291	0.18020949	0.18013524	0.1800043	0.17981216	0.17955087	0.17921582	0.17880002	0.17829618	0.17769909	0.17700326	0.17620432	0.1753	0.17428961	0.173175	0.17196152	0.1706577	0.16927376	0.16782525	0.16632947	0.1648044	0.16327114	0.1617488	0.16025463	0.1588035	0.15740547	0.1560641	0.15477826	0.15354073	0.15233633	0.15114924	0.14995794	0.14874068	0.14747505	0.14614023	0.14471816	0.14319229	0.14155155
0.17845914	0.17854665	0.17868471	0.17885554	0.17904352	0.1792369	0.17942505	0.1795994	0.1797548	0.17988527	0.17998591	0.18005168	0.18008006	0.18006498	0.18000259	0.17988715	0.17971367	0.17947523	0.1791673	0.17878133	0.17831188	0.17775193	0.17709643	0.176339	0.17547765	0.17450958	0.1734358	0.17226027	0.17098853	0.16963208	0.1682035	0.16671823	0.16519591	0.16365543	0.1621173	0.16060072	0.15912113	0.15769142	0.15631829	0.15500149	0.15373763	0.15251446	0.15131548	0.15012182	0.14891165	0.14766109	0.1463498	0.14495686	0.14346533	0.14186111
0.17835382	0.17843354	0.17856404	0.178727	0.17890781	0.17909345	0.17927514	0.17944402	0.17959508	0.17972283	0.17982194	0.1798896	0.17992085	0.17991278	0.17986032	0.1797579	0.17960104	0.17938337	0.17910028	0.17874327	0.17830634	0.17778216	0.1771649	0.17644918	0.17563021	0.17470449	0.17367332	0.17253721	0.17130223	0.16997543	0.1685692	0.16710004	0.16558403	0.16404045	0.1624909	0.1609543	0.15944877	0.15798837	0.15658252	0.15523456	0.15394238	0.15269627	0.15148297	0.15028328	0.14907613	0.14783761	0.14654621	0.1451813	0.14372213	0.14215556
0.17825651	0.17832838	0.17845064	0.17860511	0.17877802	0.17895523	0.17912894	0.17929173	0.17943642	0.17956048	0.17965722	0.17972445	0.17975822	0.17975408	0.17970935	0.17961791	0.17947638	0.17927721	0.17901558	0.17868514	0.1782782	0.17778865	0.17720905	0.17653355	0.17575711	0.17487465	0.17388642	0.17279172	0.1715945	0.17030086	0.16892275	0.16747245	0.16596735	0.16442555	0.16286772	0.16131519	0.15978605	0.15829587	0.15685819	0.1554783	0.15415466	0.15288436	0.15165225	0.15044223	0.14923397	0.14800492	0.14673069	0.14539072	0.143964	0.14243364
0.17816728	0.17823093	0.17834535	0.17849064	0.17865427	0.17882313	0.17898822	0.17914285	0.17928156	0.1793999	0.17949271	0.17955768	0.17959118	0.1795904	0.17955172	0.17946878	0.17933843	0.17915623	0.17891532	0.17860824	0.17823023	0.17777294	0.17722903	0.17659286	0.17585754	0.17501853	0.17407402	0.1730218	0.17186457	0.17060727	0.16925919	0.16783303	0.16634306	0.16480696	0.16324621	0.16168076	0.160131	0.15861425	0.15714574	0.1557318	0.15437777	0.15307859	0.15182522	0.15060166	0.14938906	0.14816426	0.14690498	0.14558741	0.14418955	0.14269358
0.17808709	0.17814255	0.17824681	0.17838314	0.1785371	0.17869645	0.17885305	0.17899898	0.17912987	0.17924154	0.17932934	0.17939085	0.17942274	0.179422	0.17938635	0.17931119	0.17919117	0.17902265	0.17879891	0.1785143	0.17816189	0.17773518	0.17722526	0.17662658	0.17593192	0.17513588	0.17423481	0.17322616	0.17211084	0.17089316	0.16957861	0.16817918	0.16670829	0.16518307	0.16362372	0.16204947	0.16048299	0.15894198	0.15744221	0.15599702	0.15460995	0.15328084	0.15200245	0.15076184	0.1495406	0.14831701	0.1470682	0.14576957	0.14439966	0.142937
0.1780155	0.17806146	0.17815797	0.17828411	0.17842782	0.17857745	0.1787236	0.17886037	0.17898242	0.17908603	0.17916766	0.17922398	0.17925291	0.17925134	0.17921719	0.17914614	0.17903395	0.17887683	0.17866868	0.17840374	0.17807525	0.17767558	0.17719796	0.17663646	0.17598099	0.17522666	0.17436898	0.17340536	0.17233256	0.17115533	0.16987765	0.16850899	0.16706151	0.1655511	0.16399702	0.16241926	0.16083866	0.15927678	0.15774968	0.15627208	0.15485239	0.15349111	0.15218621	0.15092495	0.14969137	0.14846446	0.1472222	0.14594017	0.14459431	0.14316419
0.17795229	0.17799018	0.1780764	0.17819306	0.17832583	0.1784651	0.17860061	0.17872772	0.17884046	0.1789349	0.1790084	0.17905813	0.17908263	0.17907868	0.17904371	0.1789755	0.17886898	0.17872085	0.1785253	0.1782777	0.17796993	0.17759693	0.1771492	0.1766212	0.1760036	0.1752904	0.17447585	0.17355575	0.17252862	0.17139348	0.17015462	0.16881984	0.1674	0.16590893	0.16436493	0.16278759	0.16119772	0.15961787	0.158066	0.15655744	0.15510511	0.15371163	0.15237667	0.151091	0.14984086	0.14860833	0.14736855	0.14609881	0.14477473	0.14337364
0.17789751	0.17792676	0.17800361	0.17810991	0.17823236	0.17836002	0.1784855	0.17860144	0.17870384	0.17878795	0.17885217	0.17889485	0.17891315	0.17890523	0.17886832	0.17880067	0.17869717	0.17855589	0.17837098	0.1781375	0.17784843	0.1774983	0.17707883	0.17658174	0.1760011	0.17532727	0.17455551	0.17367929	0.17269616	0.17160514	0.17040831	0.16910994	0.16772157	0.16625439	0.16472454	0.16315228	0.1615583	0.15996379	0.1583891	0.15685332	0.15536812	0.15394142	0.15257531	0.15126303	0.14999315	0.14874896	0.14750862	0.14624764	0.14494194	0.14356679
0.17785227	0.17787221	0.17793916	0.17803563	0.17814703	0.17826352	0.178377	0.17848143	0.17857233	0.17864627	0.17870122	0.17873459	0.17874634	0.1787321	0.1786909	0.17862123	0.17851931	0.17838302	0.1782057	0.177984	0.17771176	0.17738235	0.17698807	0.17652082	0.17597298	0.17533782	0.17460695	0.17377532	0.17283696	0.17178996	0.17063612	0.1693775	0.16802299	0.16658348	0.1650728	0.16351035	0.16191658	0.16031253	0.15872039	0.15715748	0.15564081	0.15418097	0.15278183	0.15144126	0.1501486	0.14888941	0.14764345	0.14638647	0.14509514	0.14374483
0.17781605	0.177827	0.17788363	0.17796908	0.17806922	0.1781743	0.17827624	0.1783689	0.17844856	0.17851134	0.17855476	0.17857859	0.17858085	0.17855954	0.17851347	0.17844015	0.1783379	0.1782033	0.17803207	0.17781997	0.17756048	0.1772495	0.17687756	0.17643762	0.17592162	0.17532258	0.17463145	0.17384186	0.17294815	0.17194721	0.17083721	0.16962132	0.16830295	0.16689491	0.1654084	0.16386059	0.16227143	0.16066134	0.15905431	0.15746883	0.1559232	0.1544309	0.152998	0.15162581	0.15030685	0.14902958	0.1477741	0.14651826	0.14523813	0.14390734
0.17778817	0.17779036	0.17783698	0.17791185	0.17800084	0.17809409	0.17818382	0.17826372	0.1783309	0.17838156	0.1784142	0.17842713	0.1784192	0.1783897	0.17833588	0.1782583	0.17815283	0.1780184	0.17785072	0.17764503	0.17739746	0.17710099	0.17674881	0.17633381	0.17584737	0.17528145	0.17462876	0.1738804	0.17303124	0.17207491	0.17101079	0.16983798	0.16856048	0.16718647	0.16572727	0.16419908	0.1626187	0.1610091	0.15939042	0.15778598	0.15621395	0.15468961	0.15322405	0.15181887	0.1504716	0.1491718	0.14790297	0.14664349	0.14536962	0.14405626
0.1777687	0.17776233	0.17779899	0.17786315	0.17794067	0.17802203	0.17809969	0.17816663	0.17822137	0.17825928	0.1782797	0.17828096	0.17826194	0.17822245	0.17816055	0.17807612	0.17796712	0.1778301	0.17766334	0.17746204	0.1772226	0.17693841	0.17660365	0.17620979	0.17575082	0.17521638	0.1745994	0.17389117	0.17308436	0.17217354	0.17115483	0.1700269	0.16879204	0.16745575	0.1660285	0.16452283	0.16295746	0.16135141	0.15972742	0.15810722	0.15651141	0.15495802	0.15345857	0.15202022	0.15064281	0.14931685	0.14803064	0.1467636	0.14549232	0.14419213
0.17775826	0.17774293	0.17776991	0.1778228	0.17788845	0.17795786	0.17802213	0.17807749	0.17811914	0.1781443	0.17815143	0.17814013	0.17810965	0.17805882	0.17798817	0.17789528	0.1777792	0.17763847	0.17747086	0.17727183	0.17703812	0.17676383	0.17644314	0.1760689	0.17563316	0.17512795	0.17454402	0.17387402	0.17310876	0.17224243	0.17126963	0.17018743	0.16899654	0.16770127	0.16630815	0.16483073	0.16328451	0.16168708	0.16006196	0.15843065	0.15681481	0.15523347	0.15370205	0.15223028	0.15082029	0.14946689	0.14816013	0.14688063	0.14560768	0.14431569
0.17775546	0.17773148	0.17774823	0.17779048	0.17784551	0.17790295	0.1779548	0.17799674	0.17802486	0.17803638	0.17803034	0.17800613	0.17796275	0.17790046	0.1778183	0.17771594	0.17759219	0.17744568	0.17727512	0.17707574	0.17684509	0.17657776	0.17626886	0.17591067	0.17549631	0.1750171	0.17446485	0.17382982	0.17310506	0.17228134	0.17135371	0.17031813	0.1691727	0.1679198	0.16656543	0.16511974	0.16359586	0.16201372	0.1603921	0.15875387	0.15712205	0.15551618	0.15395513	0.15244967	0.15100569	0.1496228	0.14829084	0.14699556	0.1457167	0.14442909
0.17776155	0.17772882	0.17773582	0.17776707	0.1778102	0.17785546	0.17789477	0.17792384	0.17793849	0.17793667	0.17791653	0.17787886	0.17782211	0.17774689	0.1776531	0.17753926	0.17740631	0.17725272	0.1770772	0.17687517	0.17664538	0.17638251	0.17608228	0.17573692	0.17534126	0.17488506	0.174361	0.17375925	0.17307219	0.17229038	0.17140767	0.1704182	0.16931918	0.1681109	0.16679704	0.16538689	0.16389127	0.16232775	0.16071463	0.15907481	0.15743026	0.15580428	0.15421514	0.15267736	0.15119973	0.14978424	0.14842571	0.14711052	0.14582108	0.14453375
0.17777476	0.17773223	0.17773059	0.17775196	0.1777838	0.17781645	0.17784381	0.17785902	0.17786023	0.17784476	0.1778107	0.17775837	0.17768863	0.17759928	0.17749226	0.1773672	0.17722368	0.17706074	0.17687787	0.17667177	0.17644015	0.17617914	0.17588517	0.17555077	0.17516921	0.17473373	0.17423475	0.17366369	0.1730123	0.17227069	0.17143118	0.17048758	0.16943425	0.16827208	0.1670019	0.16563016	0.16416685	0.16262667	0.16102663	0.15939036	0.15773913	0.15609619	0.15448147	0.15291357	0.15140176	0.14995313	0.14856458	0.14722672	0.14592245	0.14463007
0.17779574	0.17774479	0.1777333	0.17774421	0.17776509	0.1777857	0.17780001	0.17780244	0.17779018	0.17776011	0.17771222	0.17764616	0.17756101	0.17745873	0.17733745	0.17719969	0.17704435	0.1768705	0.17667872	0.1764661	0.17623138	0.17596984	0.17567885	0.17535192	0.17498279	0.17456412	0.17408785	0.17354481	0.17292616	0.17222147	0.17142376	0.17052512	0.16951886	0.16840363	0.16717824	0.16584766	0.16441941	0.16290662	0.16132617	0.15969847	0.15804476	0.15638897	0.15475276	0.15315627	0.15161207	0.15012963	0.14870924	0.14734487	0.14602222	0.14472148
0.177823	0.17776449	0.1777437	0.17774421	0.17775354	0.17776306	0.17776407	0.1777545	0.17772791	0.1776841	0.17762175	0.17754047	0.17744075	0.17732394	0.17718855	0.17703658	0.17686796	0.17668359	0.17648143	0.17626032	0.17601958	0.17575583	0.17546481	0.17514265	0.17478216	0.17437789	0.17392112	0.17340276	0.17281386	0.17214516	0.17138727	0.1705315	0.16957161	0.16850272	0.16732457	0.16603705	0.16464797	0.16316774	0.1616107	0.15999597	0.15834525	0.15668112	0.15502751	0.15340474	0.15183002	0.15031418	0.14886081	0.14746657	0.14612168	0.14480793
0.1778577	0.1777905	0.17776039	0.17775121	0.17774984	0.17774782	0.17773715	0.17771348	0.17767358	0.177616	0.1775394	0.17744365	0.177329	0.17719641	0.17704618	0.17688017	0.17669754	0.1764996	0.17628616	0.17605558	0.17580694	0.17553806	0.17524524	0.17492475	0.17457068	0.17417735	0.17373659	0.17323954	0.17267838	0.17204204	0.17132068	0.1705069	0.1695928	0.1685704	0.16743872	0.16619709	0.16485001	0.1634054	0.161876	0.16028005	0.15863705	0.15697062	0.15530339	0.15365827	0.15205404	0.15050489	0.14901796	0.14759283	0.14622276	0.14489207
0.17789829	0.17782322	0.1777843	0.17776538	0.17775352	0.17773928	0.17771661	0.1776802	0.17762741	0.17755568	0.17746486	0.17735347	0.17722449	0.17707616	0.17691097	0.17672996	0.17653292	0.17632055	0.1760939	0.17585197	0.17559415	0.1753177	0.1750212	0.17469981	0.17434943	0.17396373	0.1735357	0.17305666	0.17251928	0.17191228	0.17122659	0.17045227	0.16958117	0.16860572	0.16752107	0.16632593	0.16502312	0.16361737	0.16212046	0.16054785	0.15891841	0.15725452	0.1555785	0.15391517	0.1522847	0.15070309	0.14918253	0.14772508	0.14632593	0.14497443
0.17794459	0.17786232	0.17781433	0.1777854	0.17776343	0.17773825	0.17770416	0.17765532	0.17758855	0.17750311	0.17739785	0.17727196	0.17712727	0.17696339	0.17678314	0.17658637	0.17637435	0.17614707	0.17590624	0.17565155	0.17538232	0.17509696	0.17479391	0.17446968	0.17411938	0.17373937	0.17332059	0.1728569	0.17233974	0.17175871	0.17110491	0.17036787	0.16953766	0.16860804	0.16757068	0.16642305	0.16516562	0.16380213	0.16234134	0.16079682	0.15918516	0.15752862	0.15584946	0.15417215	0.15251887	0.15090851	0.14935389	0.14786333	0.14643401	0.14505735
0.1779964	0.1779065	0.17785054	0.17781244	0.1777797	0.17774403	0.17769799	0.17763609	0.17755705	0.17745797	0.17733824	0.1771984	0.17703749	0.17685893	0.1766625	0.17644998	0.1762214	0.17597967	0.17572391	0.17545539	0.17517309	0.17487733	0.17456526	0.17423546	0.17388354	0.17350428	0.17309235	0.17264017	0.17214033	0.17158252	0.17095745	0.17025492	0.16946462	0.16857761	0.16758658	0.16648713	0.16527699	0.16395798	0.16253603	0.16102377	0.15943572	0.15779218	0.1561148	0.154428	0.15275568	0.15111874	0.1495327	0.14800695	0.1465456	0.14514247
0.17805341	0.17795645	0.17789184	0.17784527	0.17780277	0.17775598	0.17769836	0.17762521	0.17753288	0.17742017	0.17728664	0.17713144	0.17695625	0.17676222	0.17654984	0.17632073	0.1760763	0.17581832	0.17554659	0.1752634	0.1749675	0.17465878	0.17433697	0.17399907	0.17364243	0.17326286	0.17285386	0.17241043	0.1719243	0.17138553	0.17078649	0.17011464	0.16936097	0.16851541	0.16756992	0.16651739	0.16535501	0.16408193	0.16270259	0.16122621	0.15966624	0.15804023	0.15637046	0.15468061	0.15299362	0.15133269	0.14971668	0.14815737	0.1466623	0.14522871
0.17811465	0.17801109	0.17793876	0.17788279	0.17783093	0.17777419	0.17770466	0.17761952	0.17751491	0.17738917	0.1772416	0.1770724	0.17688257	0.17667234	0.17644429	0.17619869	0.17593777	0.17566359	0.17537594	0.17507663	0.1747658	0.17444381	0.1741094	0.1737621	0.17339805	0.17301509	0.17260647	0.17216825	0.17169183	0.17117022	0.17059219	0.16994877	0.16922861	0.16842246	0.16752027	0.16651392	0.16539904	0.16417345	0.1628394	0.1614023	0.15987454	0.158272	0.15661493	0.15492576	0.15322906	0.15154874	0.1499046	0.14831421	0.14678511	0.14531957
0.1781804	0.17806987	0.17799014	0.17792542	0.17786404	0.1777967	0.17771745	0.17762001	0.1775033	0.17736505	0.17720357	0.17702043	0.17681563	0.17659044	0.17634583	0.17608443	0.175807	0.17551596	0.17521176	0.17489612	0.17456937	0.17423218	0.17388457	0.1735252	0.17315243	0.17276283	0.17235233	0.17191568	0.17144623	0.1709368	0.17037712	0.16975822	0.16906837	0.16829836	0.16743758	0.16647664	0.1654094	0.16423166	0.16294383	0.16154978	0.16005766	0.15848374	0.15684405	0.15516126	0.15346044	0.15176499	0.15009716	0.14847562	0.14691305	0.14541444
0.17824984	0.17813279	0.17804524	0.17797223	0.177902	0.17782523	0.17773458	0.17762688	0.1774983	0.17734662	0.1771724	0.17697471	0.17675601	0.17651558	0.1762556	0.17597786	0.17568418	0.17537504	0.17505428	0.17472129	0.17437825	0.17402583	0.17366305	0.17329036	0.17290655	0.17250836	0.1720926	0.17165548	0.17118974	0.1706889	0.17014419	0.16954553	0.1688833	0.1681461	0.16732433	0.1664057	0.165385	0.16425565	0.16301577	0.16166529	0.16021396	0.15867211	0.15705547	0.15538523	0.15368468	0.15197915	0.15029106	0.1486413	0.14704654	0.14551398
0.17832258	0.17819893	0.17810385	0.17802352	0.17794473	0.17785767	0.17775747	0.17763844	0.17749761	0.17733428	0.17714718	0.17693657	0.17670302	0.17644782	0.17617296	0.17587847	0.17556801	0.17524253	0.17490394	0.17455404	0.17419368	0.17382348	0.17344543	0.17305854	0.17266151	0.17225224	0.17182937	0.17138831	0.17092305	0.1704278	0.16989407	0.16931272	0.16867328	0.16796602	0.16717926	0.16630262	0.16532657	0.16424471	0.16305238	0.16174968	0.16034031	0.15883462	0.15724581	0.15559356	0.15389936	0.15218821	0.15048373	0.14881039	0.14718486	0.14561793
0.17839776	0.178268	0.1781664	0.17807738	0.17799011	0.1778945	0.17778431	0.17765427	0.17750289	0.17732757	0.17712778	0.17690389	0.1766563	0.17638656	0.17609558	0.17578599	0.17545906	0.17511673	0.17476092	0.1743936	0.17401555	0.1736284	0.17323285	0.17282999	0.17241868	0.1719975	0.17156474	0.17111711	0.17064914	0.17015558	0.16962956	0.16906163	0.16844177	0.16776054	0.1670059	0.16616718	0.16523415	0.16419905	0.1630543	0.16179956	0.16043566	0.15896913	0.15741313	0.1557838	0.15410072	0.15238991	0.1506753	0.14898053	0.14732626	0.14572783
0.17847614	0.17833996	0.17823195	0.17813584	0.17803898	0.1779348	0.17781484	0.17767513	0.17751269	0.17732523	0.17711385	0.17687671	0.17661574	0.176332	0.17602651	0.1757012	0.17535815	0.17499872	0.17462605	0.17423984	0.17384422	0.17343977	0.17302656	0.17260708	0.17217954	0.17174385	0.1712997	0.17084226	0.17036928	0.16987482	0.16935262	0.16879424	0.16819018	0.16753116	0.16680513	0.16600153	0.1651096	0.16411811	0.16302091	0.16181442	0.16049722	0.15907386	0.15755412	0.15595227	0.15428653	0.15258175	0.15086141	0.14914982	0.14747047	0.14584088
0.17855568	0.1784141	0.17829928	0.17819557	0.17809129	0.17797849	0.17784908	0.17769933	0.17752576	0.17732817	0.17710441	0.17685495	0.17658113	0.17628312	0.17596337	0.17562251	0.17526351	0.1748879	0.17449744	0.17409472	0.17368045	0.17325765	0.1728271	0.17238906	0.17194468	0.17149422	0.17103556	0.17056745	0.17008637	0.1695874	0.16906577	0.16851276	0.16792105	0.16728029	0.16657902	0.16580668	0.16495115	0.16400295	0.16295296	0.16179356	0.16052444	0.15914693	0.15766653	0.15609644	0.15445414	0.15276052	0.15103951	0.1493166	0.1476159	0.14595693
0.1786374	0.17848995	0.17836845	0.17825796	0.17814648	0.17802462	0.17788602	0.17772731	0.17754331	0.17733476	0.17709932	0.17683798	0.17655128	0.17623988	0.17590632	0.17555079	0.17517619	0.17478369	0.1743766	0.17395586	0.1735242	0.17308277	0.17263359	0.17217752	0.1717157	0.17124799	0.17077371	0.17029238	0.1698007	0.16929471	0.16877049	0.16822001	0.16763584	0.1670097	0.16632947	0.16558519	0.16476348	0.16385476	0.16284907	0.16173747	0.16051614	0.15918516	0.15774797	0.156214	0.15459979	0.15292278	0.15120715	0.14947781	0.14776027	0.14607581
0.17871997	0.1785669	0.17843968	0.17832148	0.178203	0.17807296	0.17792642	0.17775787	0.17756394	0.1773451	0.17709875	0.17682578	0.17652677	0.17620234	0.17585495	0.17548487	0.17509471	0.17468692	0.17426284	0.17382471	0.17337537	0.17291534	0.17244723	0.1719723	0.17149237	0.17100683	0.17051625	0.17001987	0.16951504	0.16899988	0.16846961	0.1679179	0.16733852	0.16672237	0.16605887	0.16533798	0.16454695	0.16367489	0.16271082	0.1616452	0.1604726	0.15918878	0.15779713	0.15630348	0.1547209	0.1530657	0.15136093	0.14963128	0.14790064	0.14619485
0.17880347	0.17864521	0.17851192	0.17838737	0.17826125	0.17812395	0.17796803	0.1777904	0.17758787	0.17735851	0.17710105	0.17681667	0.17650568	0.17616907	0.1758077	0.17542417	0.1750193	0.17459625	0.17415561	0.17370072	0.17323326	0.17275526	0.17226851	0.17177452	0.17127503	0.17077124	0.17026322	0.16975006	0.16923085	0.16870308	0.16816416	0.1676084	0.16702986	0.16641982	0.16576955	0.16506778	0.16430363	0.16346478	0.16253966	0.16151825	0.16039214	0.15915705	0.15781121	0.1563608	0.15481421	0.15318674	0.15149924	0.1497728	0.14803556	0.14631179
0.1788871	0.17872398	0.17858443	0.17845438	0.17832042	0.17817517	0.17801125	0.17782512	0.17761374	0.17737426	0.17710748	0.17681181	0.17648917	0.17614023	0.17576608	0.17536932	0.1749503	0.1745114	0.17405526	0.1735841	0.17309883	0.17260267	0.17209682	0.17158452	0.1710657	0.17054252	0.17001449	0.1694843	0.1689491	0.16840753	0.1678572	0.16729438	0.16671264	0.16610537	0.16546333	0.16477711	0.16403544	0.16322586	0.16233632	0.16135576	0.16027585	0.15908828	0.15779102	0.15638542	0.15487891	0.15328322	0.15161648	0.1499016	0.1481635	0.14642568
0.178971	0.17880282	0.1786577	0.17852107	0.178381	0.17822766	0.17805655	0.17786163	0.17764139	0.17739215	0.17711565	0.1768099	0.1764759	0.17611548	0.17572889	0.17531857	0.17488575	0.17443272	0.17396158	0.17347348	0.17297125	0.1724576	0.17193332	0.17140207	0.1708633	0.1703205	0.16977361	0.16922447	0.16867128	0.168114	0.16755006	0.16697685	0.16638982	0.1657809	0.165144	0.16446893	0.16374531	0.16296016	0.16210324	0.16116133	0.16012427	0.1589837	0.15773433	0.15637544	0.15491125	0.15335178	0.15171227	0.15001318	0.14827883	0.14653403
0.17905468	0.17888221	0.17873129	0.17858875	0.17844102	0.17828134	0.17810225	0.17789958	0.17767008	0.17741263	0.17712575	0.17681026	0.17646539	0.17609392	0.17569515	0.17527255	0.17482664	0.17435914	0.17387253	0.17336981	0.17285067	0.17231962	0.17177686	0.1712262	0.17066863	0.17010586	0.169539	0.16897011	0.16839832	0.16782333	0.16724464	0.16665861	0.16606168	0.16544876	0.16481313	0.16414467	0.16343445	0.16267091	0.16184169	0.16093466	0.15993814	0.15884258	0.15764052	0.15632932	0.15491012	0.15339023	0.15178235	0.15010491	0.14838067	0.14663318
0.17913762	0.17896041	0.17880423	0.17865586	0.17850223	0.17833598	0.17814949	0.17793828	0.17770106	0.17743412	0.1771379	0.17681265	0.17645803	0.17607498	0.17566565	0.17523026	0.17477165	0.17429033	0.1737901	0.17327149	0.17273626	0.17218798	0.17162812	0.17105864	0.17048152	0.1698992	0.16931239	0.16872272	0.1681313	0.16753803	0.16694176	0.16634136	0.16573274	0.16511177	0.16447279	0.1638079	0.16310737	0.16235998	0.16155428	0.1606785	0.159719	0.1586658	0.15751073	0.15624645	0.15487432	0.15339714	0.15182516	0.1501739	0.14846544	0.1467214
0.17921999	0.17903769	0.17887698	0.17872271	0.17856294	0.17838964	0.17819583	0.17797749	0.17773132	0.17745689	0.1771518	0.17681718	0.17645225	0.17605922	0.17563814	0.17519191	0.17472087	0.17422652	0.17371234	0.17317851	0.17262846	0.17206332	0.1714863	0.17089859	0.17030227	0.16969989	0.1690927	0.16848314	0.1678717	0.16725856	0.16664332	0.16602623	0.16540332	0.16477174	0.16412708	0.16346037	0.16276506	0.16203044	0.1612435	0.16039425	0.1594687	0.15845507	0.1573441	0.15612781	0.15480244	0.15336981	0.15183705	0.15021738	0.14852883	0.14679499
0.17930147	0.17911509	0.17894927	0.17878842	0.17862278	0.17844296	0.1782423	0.17801625	0.17776278	0.17747977	0.17716628	0.17682235	0.17644817	0.1760453	0.17561388	0.17515582	0.17467238	0.17416687	0.17363864	0.17309102	0.1725257	0.17194499	0.17135093	0.17074542	0.17013074	0.16950901	0.16888152	0.16825125	0.16761869	0.16698502	0.1663506	0.16571495	0.16507605	0.16443075	0.1637762	0.16310579	0.16241136	0.16168389	0.16091257	0.16008505	0.1591891	0.15821242	0.15714265	0.15597193	0.15469356	0.15330762	0.15181725	0.15023278	0.14857048	0.14685169
0.17938161	0.17919043	0.17901933	0.17885414	0.17868291	0.17849603	0.17828813	0.1780554	0.17779422	0.17750302	0.17718196	0.17682852	0.17644556	0.17603281	0.1755909	0.17512265	0.17462814	0.17410979	0.17356881	0.17300807	0.17242885	0.17183253	0.17122194	0.17059955	0.16996674	0.16932577	0.1686786	0.16802773	0.1673742	0.16671956	0.1660645	0.16540864	0.16475135	0.16409159	0.16342449	0.16274576	0.1620484	0.16132423	0.16056266	0.15975359	0.15888253	0.15793808	0.15690732	0.15577985	0.15454838	0.15320876	0.15176353	0.15021804	0.14858694	0.14688802
0.17945993	0.1792647	0.17908952	0.17891844	0.17874053	0.17854801	0.17833337	0.17809382	0.17782545	0.17752627	0.17719714	0.1768355	0.17644359	0.17602122	0.17557016	0.17509143	0.17458642	0.17405659	0.173504	0.1729298	0.17233643	0.17172521	0.17109942	0.17046025	0.16980964	0.16915035	0.16848294	0.1678116	0.16713811	0.16646177	0.16578504	0.16510862	0.16443202	0.16375408	0.16307265	0.16238272	0.16167895	0.16095334	0.16019899	0.15940201	0.15855183	0.15763575	0.1566396	0.15555298	0.15436688	0.15307409	0.15167399	0.15017071	0.14857438	0.14690119
0.17953685	0.1793373	0.17915726	0.17898087	0.17879747	0.1785984	0.17837837	0.1781315	0.1778556	0.17754945	0.17721212	0.17684305	0.1764425	0.17601082	0.17555124	0.17506258	0.17454675	0.17400567	0.17344123	0.17285505	0.17224818	0.17162424	0.17098284	0.17032748	0.16965985	0.16898188	0.16829643	0.16760513	0.16690946	0.1662122	0.1655145	0.16481656	0.16411895	0.16342172	0.162723	0.1620191	0.161306	0.16057622	0.15982175	0.15903388	0.1581994	0.1573069	0.15634161	0.155293	0.15414906	0.15290254	0.15154856	0.15008932	0.14853105	0.14688852
0.17961243	0.1794087	0.1792234	0.17904192	0.17885295	0.17864868	0.17842126	0.17816871	0.1778856	0.17757249	0.17722741	0.17684993	0.17644161	0.17600232	0.17553239	0.17503445	0.17450872	0.17395759	0.17338201	0.172784	0.17216483	0.17152676	0.17087108	0.17020015	0.16951656	0.16882135	0.16811703	0.16740638	0.16669017	0.1659712	0.16525182	0.16453189	0.16381308	0.16309509	0.16237772	0.16165668	0.16093048	0.16019267	0.15943603	0.15865189	0.15782839	0.15695485	0.15601626	0.15500146	0.15389697	0.1526947	0.15138724	0.14997295	0.1484566	0.14684814
0.1796855	0.17947799	0.17928779	0.17910172	0.178907	0.17869689	0.178464	0.17820421	0.17791468	0.17759442	0.17724171	0.17685728	0.1764403	0.17599282	0.1755147	0.17500734	0.17447244	0.17391121	0.17332551	0.17271544	0.17208475	0.17143375	0.1707645	0.17007944	0.16937986	0.16866782	0.16794583	0.16721585	0.16647953	0.16574037	0.1649985	0.16425668	0.16351539	0.16277516	0.162037	0.16129851	0.16055667	0.15980652	0.15904418	0.15825868	0.15744248	0.15658188	0.1556659	0.15468055	0.15361209	0.15245137	0.15118855	0.14981991	0.14834702	0.1467769
0.17975628	0.17954478	0.17935094	0.17915928	0.17895941	0.17874333	0.17850408	0.17823847	0.17794286	0.17761527	0.17725553	0.17686376	0.17643993	0.17598367	0.17549756	0.17498116	0.17443766	0.17386667	0.17327006	0.17265001	0.17200808	0.17134482	0.1706629	0.16996351	0.16924888	0.16852105	0.16778168	0.16703327	0.166278	0.16551724	0.16475403	0.16398996	0.1632267	0.16246423	0.16170418	0.16094476	0.16018504	0.15942124	0.15864803	0.1578586	0.15704334	0.1561923	0.15529306	0.15433204	0.15329695	0.15217438	0.15095448	0.14963132	0.14820273	0.14667341
0.17982566	0.17961043	0.17941177	0.1792151	0.17901024	0.17878872	0.17854355	0.17827135	0.1779694	0.17763603	0.1772688	0.17687011	0.1764382	0.17597468	0.17548072	0.17495608	0.17440343	0.17382373	0.17321798	0.17258748	0.17193425	0.17125958	0.17056486	0.16985247	0.16912338	0.16838056	0.16762438	0.1668582	0.1660845	0.16530308	0.16451947	0.16373307	0.16294688	0.16216174	0.16137913	0.16059825	0.15981854	0.15903744	0.15825033	0.15745243	0.15663505	0.15578829	0.15490136	0.15396029	0.15295288	0.15186523	0.15068607	0.14940691	0.14802352	0.1465359
0.17989257	0.1796739	0.1794703	0.17926955	0.17905977	0.17883235	0.17858186	0.17830345	0.17799449	0.17765419	0.17728075	0.17687485	0.176436	0.17596526	0.17546356	0.17493117	0.17437023	0.17378184	0.1731664	0.17252606	0.17186303	0.17117748	0.17047058	0.16974646	0.1690036	0.1682457	0.16747433	0.16669127	0.16589834	0.1650989	0.16429408	0.1634858	0.1626775	0.16186935	0.16106305	0.16025957	0.15945804	0.1586577	0.15785456	0.1570442	0.15622008	0.15537333	0.15449381	0.15356794	0.1525831	0.15152627	0.15038416	0.14914735	0.14780802	0.14636448
0.17995796	0.17973469	0.1795268	0.17932166	0.17910676	0.17887346	0.17861724	0.17833303	0.17801833	0.17767164	0.17729212	0.17687905	0.17643374	0.17595598	0.1754463	0.17490643	0.17433791	0.17374068	0.17311694	0.17246756	0.17179418	0.1710979	0.17038068	0.16964436	0.16888891	0.16811721	0.16733077	0.1665313	0.16572149	0.16490328	0.16407833	0.1632489	0.16241805	0.16158704	0.16075733	0.15993023	0.15910573	0.15828472	0.15746227	0.1566375	0.15580276	0.15495118	0.15407369	0.15315774	0.15219107	0.1511603	0.15005136	0.14885347	0.14755745	0.14615798
0.18002076	0.17979378	0.17958267	0.17937201	0.17915192	0.1789138	0.17865191	0.17836186	0.17804143	0.17768821	0.17730224	0.17688307	0.17643058	0.17594567	0.17542899	0.17488205	0.17430589	0.17370096	0.17306882	0.17241052	0.17172839	0.17102203	0.17029461	0.16954629	0.16877848	0.16799422	0.16719326	0.16637886	0.16555208	0.16471586	0.16387194	0.16302222	0.16216922	0.16131487	0.1604617	0.15961075	0.15876345	0.1579186	0.15707606	0.156233	0.15538456	0.1545246	0.1536444	0.15273367	0.1517801	0.15076996	0.14969045	0.1485278	0.14727202	0.14591587
0.18008184	0.17985108	0.17963518	0.1794208	0.17919515	0.17895196	0.17868482	0.17838892	0.17806256	0.17770395	0.17731139	0.17688592	0.17642662	0.17593566	0.17541179	0.17485832	0.17427382	0.17366135	0.17302097	0.17235515	0.17166369	0.17094883	0.1702111	0.16945176	0.16867265	0.16787556	0.16706195	0.16623245	0.16539067	0.16453722	0.16367424	0.1628052	0.16193098	0.16105431	0.16017751	0.15930314	0.15843102	0.15756224	0.15669724	0.15583366	0.15496823	0.15409584	0.15320912	0.15229823	0.15135202	0.1503584	0.14930305	0.14817238	0.14695433	0.1456403
0.18014172	0.17990707	0.1796868	0.17946678	0.17923766	0.17898913	0.17871635	0.17841499	0.17808262	0.17771825	0.1773199	0.17688814	0.17642263	0.17592487	0.17539477	0.17483392	0.17424254	0.17362335	0.17297587	0.17230149	0.1716012	0.17087716	0.17013052	0.16936162	0.16857165	0.16776282	0.16693649	0.16609323	0.1652365	0.16436684	0.16348645	0.16259837	0.16170335	0.16080502	0.15990531	0.1590068	0.15810981	0.15721673	0.15632811	0.15544212	0.15455678	0.1536687	0.15277088	0.15185538	0.15091237	0.14992979	0.14889312	0.1477892	0.14660546	0.14533041
0.18019894	0.17996064	0.17973664	0.17951298	0.17927793	0.17902437	0.1787465	0.17843996	0.17810205	0.17773123	0.17732686	0.17688969	0.1764178	0.1759133	0.1753774	0.1748097	0.17421189	0.17358474	0.17293048	0.17224884	0.17154145	0.17080884	0.17005295	0.16927427	0.16847493	0.16765474	0.1668165	0.16596112	0.16508925	0.1642045	0.16330749	0.16240087	0.16148633	0.16056678	0.15964454	0.15872186	0.15780094	0.15688291	0.15596914	0.1550597	0.15415242	0.15324488	0.1523331	0.15140924	0.15046385	0.14948647	0.14846359	0.14738248	0.14622852	0.14498919
0.1802548	0.18001288	0.1797849	0.17955646	0.17931736	0.17905903	0.1787756	0.17846367	0.1781204	0.17774354	0.17733416	0.17688999	0.17641282	0.17590219	0.17535955	0.17478633	0.1741819	0.17354849	0.17288701	0.17219782	0.17148292	0.17074263	0.16997853	0.16919076	0.16838169	0.16755208	0.16670197	0.1658343	0.16494964	0.1640504	0.1631372	0.16221331	0.16127984	0.16033995	0.15939632	0.15845022	0.15750472	0.1565617	0.15562215	0.15468739	0.15375718	0.1528284	0.15189862	0.1509626	0.15001032	0.14903317	0.14801899	0.14695463	0.14582504	0.14461847
0.18030971	0.1800642	0.1798324	0.17959937	0.17935526	0.17909199	0.17880377	0.17848688	0.17813733	0.17775583	0.17734028	0.17689037	0.17640784	0.17589134	0.17534305	0.17476268	0.17415245	0.17351243	0.17284396	0.17214927	0.17142646	0.17067882	0.16990681	0.16911088	0.16829318	0.16745353	0.16659299	0.16571352	0.16481666	0.16390397	0.16297576	0.1620357	0.16108464	0.1601251	0.15915973	0.1581908	0.15722165	0.15625365	0.15528855	0.15432823	0.15337288	0.15242076	0.15147033	0.15051737	0.14955452	0.1485734	0.147562	0.14650956	0.1453999	0.14422129
0.18036357	0.18011437	0.17987822	0.1796413	0.17939293	0.17912437	0.17883098	0.17850906	0.17815483	0.1777679	0.1773463	0.17689174	0.17640248	0.17588079	0.17532608	0.17474087	0.17412415	0.17347875	0.1728043	0.17210178	0.17137307	0.17061834	0.16983831	0.16903475	0.16820839	0.16735977	0.16648981	0.1655998	0.16469139	0.16376533	0.16282322	0.1618667	0.16089931	0.15992102	0.15893587	0.15794533	0.15695208	0.15595952	0.15496856	0.15398242	0.15300077	0.15202351	0.15105097	0.15007818	0.1491002	0.1481098	0.14709723	0.1460501	0.14495572	0.14379978
0.18041633	0.18016389	0.17992446	0.17968272	0.17942987	0.17915678	0.1788584	0.17853118	0.17817214	0.1777795	0.17735323	0.17689265	0.17639846	0.17587107	0.17531092	0.1747193	0.1740978	0.17344555	0.1727649	0.17205715	0.17132187	0.1705605	0.16977343	0.16896272	0.16812876	0.1672711	0.16639185	0.16549203	0.16457261	0.16363397	0.16267872	0.16170864	0.16072455	0.15972894	0.15872401	0.15771294	0.15669715	0.15567984	0.15466338	0.15365052	0.15264249	0.15163958	0.15064138	0.14964625	0.14865059	0.14764678	0.14662734	0.14558138	0.14449593	0.14335778
0.18046933	0.18021323	0.17996922	0.17972407	0.17946632	0.17918834	0.17888594	0.1785528	0.17818932	0.17779167	0.17736036	0.17689401	0.17639484	0.17586195	0.17529722	0.1747002	0.17407233	0.17341492	0.17272851	0.1720145	0.17127296	0.1705054	0.16971305	0.16889472	0.16805275	0.16718736	0.1662998	0.16539061	0.16446067	0.16351129	0.16254416	0.16155884	0.16056031	0.15954797	0.1585248	0.15749283	0.15645522	0.15541494	0.15437362	0.15333474	0.15229931	0.15126938	0.1502452	0.14922601	0.14820807	0.14718786	0.14615756	0.14510734	0.1440253	0.14289908
0.18052164	0.18026257	0.18001485	0.1797655	0.17950325	0.17922139	0.17891327	0.17857587	0.17820731	0.17780496	0.17736807	0.17689684	0.17639257	0.17585456	0.17528483	0.17468232	0.17404898	0.1733865	0.17269471	0.17197548	0.1712279	0.17045474	0.16965532	0.16883096	0.16798238	0.1671094	0.16621378	0.16529578	0.16435611	0.1633963	0.162418	0.16142048	0.1604068	0.1593789	0.15833813	0.15728718	0.15622917	0.15516558	0.15410033	0.15303469	0.1519725	0.1509155	0.14986357	0.14881778	0.14777718	0.14673594	0.14568973	0.14463072	0.14354688	0.1424277
0.18057486	0.18031174	0.18006055	0.17980736	0.17954114	0.17925441	0.17894182	0.1786007	0.17822602	0.17781909	0.17737764	0.17690164	0.17639199	0.17584999	0.17527394	0.17466706	0.17402923	0.17336151	0.1726647	0.1719395	0.17118675	0.17040792	0.16960284	0.16877222	0.16791686	0.16703719	0.16613421	0.1652081	0.16426042	0.16328986	0.16229999	0.16129074	0.16026434	0.15922165	0.15816477	0.15709534	0.1560168	0.15493104	0.15384245	0.15275162	0.1516631	0.15057757	0.14949843	0.14842512	0.14735757	0.14629406	0.14522873	0.14415583	0.14306547	0.14194751
0.18062755	0.18036214	0.18010695	0.17984986	0.1795797	0.1792892	0.1789724	0.17862557	0.1782471	0.17783545	0.17738849	0.17690852	0.1763942	0.1758469	0.17526737	0.17465475	0.17401186	0.17333928	0.17263743	0.17190734	0.17115049	0.17036505	0.16955529	0.1687189	0.16785741	0.16697176	0.16606136	0.16512775	0.16417176	0.16319236	0.16219223	0.16117215	0.16013306	0.15907615	0.15800379	0.15691784	0.15581952	0.15471339	0.15360159	0.15248676	0.15137091	0.15025857	0.1491506	0.14804906	0.14695379	0.14586437	0.14477691	0.14368609	0.14258459	0.14146255
0.18068284	0.18041405	0.18015556	0.17989472	0.17962037	0.17932537	0.17900412	0.17865312	0.17827049	0.17785355	0.1774033	0.17691816	0.17639905	0.17584713	0.17526224	0.17464606	0.17399919	0.17332166	0.17261507	0.17188099	0.17111832	0.17032874	0.16951373	0.16867171	0.1678047	0.16691282	0.16599628	0.16505533	0.16409111	0.16310388	0.1620945	0.16106418	0.16001266	0.15894341	0.15785617	0.15675431	0.15563811	0.15451232	0.15337804	0.15223911	0.15109794	0.14995827	0.14882192	0.14769095	0.14656761	0.14545038	0.14433727	0.143226	0.14210887	0.14097723
0.1807395	0.18046692	0.18020527	0.17994055	0.17966226	0.17936349	0.17903884	0.17868337	0.17829606	0.17787555	0.17742017	0.176931	0.17640784	0.17585167	0.17526281	0.17464177	0.17399019	0.17330828	0.17259817	0.1718592	0.17109285	0.17029817	0.16947763	0.16863114	0.16775884	0.16686139	0.1659388	0.1649915	0.16402051	0.16302559	0.16200718	0.16096675	0.15990476	0.15882343	0.15772231	0.15660481	0.15547201	0.15432662	0.15317196	0.15201001	0.15084416	0.1496776	0.14851314	0.14735302	0.14619976	0.14505368	0.14391401	0.14277767	0.14164081	0.14049533
0.1807981	0.1805225	0.18025756	0.17998904	0.17970756	0.17940485	0.17907554	0.17871623	0.17832558	0.17790064	0.17744133	0.1769475	0.1764204	0.17585997	0.1752674	0.17464209	0.17398658	0.1733016	0.17258683	0.17184356	0.17107221	0.17027457	0.16944943	0.16859859	0.16772136	0.16681837	0.16589063	0.16493747	0.1639592	0.16295728	0.16193017	0.16088107	0.15980947	0.1587164	0.157603	0.15647104	0.1553223	0.15415934	0.15298426	0.15180036	0.15061016	0.14941713	0.14822537	0.14703599	0.14585282	0.14467692	0.14350769	0.14234439	0.14118433	0.1400211
0.18085921	0.18058112	0.18031302	0.18004137	0.17975587	0.17944969	0.17911726	0.17875388	0.17835811	0.17792979	0.17746659	0.17696962	0.17643869	0.17587392	0.17527768	0.17464903	0.17398958	0.17330006	0.17258196	0.17183498	0.17106047	0.17025837	0.16942975	0.16857375	0.16769236	0.16678485	0.16585197	0.16489308	0.16390929	0.1629003	0.16186666	0.16080892	0.15972736	0.15862367	0.157498	0.15635216	0.15518874	0.15400931	0.15281448	0.15160981	0.15039703	0.14917889	0.1479591	0.14674166	0.14552772	0.14432092	0.14312229	0.14192998	0.14074361	0.13955778
0.18092401	0.18064307	0.18037228	0.18009701	0.1798086	0.17949903	0.1791624	0.17879567	0.17839651	0.177964	0.17749722	0.17699668	0.176462	0.17589404	0.17529398	0.17466229	0.1739994	0.17330667	0.17258486	0.17183486	0.17105651	0.1702506	0.16941881	0.16855884	0.16767329	0.16676189	0.16582371	0.1648601	0.16387025	0.16285515	0.16181469	0.16074914	0.15965897	0.15854555	0.15740883	0.15625063	0.15507266	0.15387642	0.1526649	0.15143973	0.15020469	0.14896183	0.14771608	0.1464701	0.14522639	0.14398831	0.14275847	0.14153603	0.14032048	0.13910937
0.1809937	0.18070993	0.18043542	0.18015757	0.17986542	0.17955205	0.1792123	0.17884243	0.17844063	0.1780042	0.17753394	0.1770303	0.17649198	0.17592093	0.17531778	0.17468283	0.17401719	0.17332168	0.17259678	0.17184308	0.17106137	0.17025308	0.16941726	0.16855466	0.16766503	0.16674918	0.16580725	0.16483876	0.16384417	0.16282287	0.16177636	0.16070415	0.15960532	0.15848252	0.15733567	0.15616612	0.1549747	0.15376359	0.15253483	0.15129068	0.15003431	0.14876837	0.14749625	0.14622298	0.14495009	0.14368084	0.1424186	0.14116505	0.13991922	0.13867979
0.18106599	0.1807811	0.18050379	0.18022314	0.17992797	0.1796118	0.17926832	0.17889525	0.17848998	0.17805101	0.17757791	0.17707035	0.1765297	0.17595565	0.17534941	0.17471136	0.17404296	0.17334493	0.17261767	0.1718611	0.17107731	0.1702658	0.16942698	0.16856149	0.1676687	0.1667493	0.16580394	0.16483092	0.16383159	0.1628052	0.16175333	0.16067289	0.15956798	0.15843683	0.15728033	0.1560994	0.15489528	0.15367018	0.1524252	0.15116322	0.14988615	0.14859864	0.14730185	0.14600056	0.14469874	0.14339939	0.14210485	0.14081831	0.13954024	0.1382703
0.18114562	0.18085733	0.18057802	0.1802944	0.17999636	0.17967765	0.17933124	0.17895561	0.17854744	0.17810474	0.1776296	0.17711933	0.1765759	0.17599915	0.17539045	0.17475057	0.17407912	0.1733788	0.17264876	0.17189011	0.17110406	0.17029008	0.16944888	0.16858001	0.16768467	0.16676274	0.1658136	0.16483724	0.16383396	0.16280285	0.16174474	0.160659	0.15954733	0.15840788	0.15724224	0.15605193	0.15483598	0.15359691	0.15233704	0.15105835	0.14976235	0.14845261	0.14713243	0.14580551	0.1444754	0.14314517	0.14181882	0.14049947	0.13918847	0.13788652
0.18123059	0.18094032	0.1806586	0.1803725	0.18007213	0.17975053	0.17940165	0.17902273	0.17861181	0.17816734	0.1776891	0.17717697	0.176631	0.17605203	0.1754407	0.17479844	0.17412615	0.17342341	0.17269188	0.1719313	0.17114294	0.17032743	0.1694833	0.16861334	0.16771612	0.1667909	0.16583887	0.16485947	0.16385214	0.1628175	0.16175488	0.16066363	0.15954521	0.15839845	0.15722457	0.15602365	0.1547972	0.15354621	0.15227208	0.15097679	0.14966255	0.14833236	0.14698976	0.14563768	0.14427976	0.14292014	0.1415622	0.14020948	0.13886467	0.1375292
0.18132213	0.18102959	0.18074603	0.1804585	0.18015504	0.17983055	0.17947987	0.1790992	0.1786859	0.17823896	0.17775844	0.17724413	0.17669636	0.17611593	0.17550316	0.17485924	0.17418462	0.17348064	0.17274737	0.17198583	0.17119619	0.17037877	0.16953355	0.16866143	0.16776195	0.16683522	0.16588014	0.16489813	0.16388816	0.16284922	0.16178255	0.16068618	0.15956157	0.15840906	0.15722746	0.15601788	0.15478057	0.1535179	0.15223017	0.15091956	0.14958796	0.14823848	0.14687383	0.1454975	0.1441136	0.14272416	0.14133541	0.13994996	0.13857064	0.13719998
0.18142135	0.18112728	0.18084095	0.18055098	0.18024659	0.17992012	0.17956707	0.17918473	0.17876929	0.17832085	0.17783825	0.17732227	0.17677319	0.17619127	0.17557746	0.17493176	0.17425638	0.17355102	0.17281684	0.17205402	0.1712636	0.17044495	0.1695988	0.16872549	0.1678246	0.16689633	0.16593936	0.16495496	0.16394207	0.16290043	0.16182937	0.16072941	0.15959978	0.15844055	0.15725175	0.15603408	0.15478748	0.15351376	0.15221378	0.15088834	0.14954004	0.14817236	0.14678696	0.1453868	0.14397682	0.14255987	0.14114022	0.13972199	0.13830903	0.13690305
0.18152896	0.18123358	0.18094574	0.18065426	0.18034738	0.18001947	0.17966452	0.17927983	0.17886299	0.17841336	0.17792958	0.1774123	0.17686166	0.17627896	0.17566428	0.17501819	0.17434196	0.1736359	0.17290112	0.17213786	0.17134662	0.17052747	0.16968131	0.16880713	0.16790545	0.16697612	0.16601783	0.16503194	0.16401663	0.16297236	0.16189842	0.16079444	0.15966037	0.15849587	0.15730032	0.15607491	0.15481947	0.1535354	0.1522229	0.15088427	0.14952081	0.14813513	0.14672953	0.14530733	0.14387235	0.14242825	0.14097866	0.1395286	0.13808154	0.1366409
0.18164574	0.1813483	0.18105933	0.18076631	0.18045837	0.18012862	0.17977269	0.17938645	0.17896795	0.17851783	0.17803271	0.17751457	0.1769636	0.17638007	0.17576447	0.17511876	0.17444277	0.17373596	0.1730018	0.17223883	0.17144707	0.17062788	0.16978145	0.16890703	0.16800518	0.16707513	0.16611639	0.16512941	0.16411246	0.16306613	0.16198976	0.16088203	0.15974435	0.15857443	0.1573734	0.15614113	0.15487784	0.15358368	0.15226035	0.15090846	0.14953065	0.14812829	0.14670359	0.14525983	0.14380075	0.14233029	0.14085211	0.13937029	0.1378893	0.13641307
0.18177184	0.18147327	0.18118384	0.18088898	0.18057983	0.18024936	0.17989182	0.17950515	0.17908582	0.1786344	0.17814928	0.17763117	0.17707959	0.1764961	0.17588127	0.17523497	0.17455907	0.17385292	0.17311956	0.17235643	0.17156598	0.1707475	0.16990104	0.16902772	0.16812533	0.16719535	0.16623703	0.16524854	0.16423109	0.16318342	0.16210485	0.16099474	0.15985355	0.15867949	0.15747358	0.15623465	0.15496396	0.15366045	0.15232666	0.15096286	0.14957109	0.14815196	0.14670941	0.14524572	0.14376351	0.14226717	0.14076033	0.13924861	0.13773465	0.13622335
0.18190864	0.18160969	0.18131901	0.18102339	0.1807136	0.18038234	0.18002406	0.17963634	0.17921758	0.17876564	0.17828047	0.1777613	0.17721051	0.17662765	0.17601264	0.17536764	0.17469248	0.17398769	0.17325461	0.17249352	0.17170358	0.17088673	0.17004177	0.16916865	0.16826767	0.16733828	0.16637939	0.16539237	0.16437429	0.16332573	0.1622456	0.16113374	0.15998957	0.15881217	0.15760037	0.15635617	0.15507877	0.15376732	0.15242396	0.15104863	0.14964333	0.14820969	0.1467495	0.1452657	0.1437619	0.14224112	0.14070791	0.13916549	0.1376189	0.13607219
0.1820564	0.18175706	0.181466	0.18117005	0.18085942	0.18052709	0.18016952	0.17978176	0.17936258	0.17891079	0.17842567	0.17790768	0.1773572	0.17677554	0.17616174	0.17551765	0.17484409	0.17414108	0.17340985	0.17265001	0.17186224	0.17104696	0.17020346	0.16933195	0.1684328	0.16750436	0.16654721	0.16556005	0.16454285	0.16349387	0.16241357	0.16129984	0.1601531	0.15897265	0.157758	0.15650898	0.15522498	0.15390602	0.15255278	0.15116781	0.14975023	0.14830159	0.14682525	0.14532304	0.14379758	0.14225292	0.14069355	0.13912147	0.137544	0.13596326
0.18221726	0.18191692	0.1816254	0.18132967	0.18101871	0.18068692	0.18032879	0.1799414	0.17952268	0.17907119	0.17858736	0.17807065	0.17752211	0.17694083	0.17632876	0.17568655	0.17501496	0.17431411	0.17358455	0.17282751	0.17204195	0.17122903	0.1703875	0.16951934	0.1686214	0.16769555	0.16674	0.16575444	0.16473787	0.1636893	0.1626092	0.1614944	0.16034701	0.15916401	0.15794645	0.15669298	0.15540309	0.15407762	0.15271689	0.15132125	0.14989147	0.14842975	0.14693797	0.14541742	0.14387202	0.14230502	0.14071964	0.1391199	0.1375107	0.1358969
0.18238932	0.18208982	0.18179825	0.18150243	0.1811923	0.18086073	0.18050309	0.18011616	0.17969884	0.17924866	0.17876573	0.1782507	0.1777036	0.17712438	0.17651525	0.1758753	0.17520598	0.17450775	0.1737814	0.17302683	0.17224461	0.17143491	0.17059675	0.1697303	0.16883609	0.16791224	0.1669596	0.16597548	0.16496092	0.16391361	0.16283411	0.16172054	0.1605712	0.15938641	0.15816692	0.1569099	0.1556153	0.15428427	0.1529156	0.15151072	0.15007105	0.14859581	0.14708945	0.14555207	0.14398697	0.14239785	0.14078805	0.1391609	0.13752195	0.13587488
0.18257587	0.18227689	0.18198591	0.18169032	0.18138033	0.18104923	0.18069336	0.18030778	0.1798913	0.17944285	0.17896216	0.17844853	0.17790398	0.17732774	0.17672008	0.17608365	0.17541775	0.17472294	0.17400008	0.17324938	0.17247055	0.17166421	0.170829	0.16996706	0.16907641	0.16815603	0.16720605	0.16622514	0.16521272	0.16416831	0.16308993	0.1619768	0.16082837	0.15964323	0.15842131	0.15716182	0.15586287	0.15452647	0.1531516	0.15173899	0.15028822	0.14880192	0.14728047	0.1457273	0.14414409	0.14253385	0.14090018	0.13924694	0.13757864	0.13589941
0.18277624	0.18247804	0.18218794	0.1818929	0.18158385	0.18125524	0.18090007	0.18051541	0.1801008	0.17965463	0.17917617	0.17866555	0.1781237	0.17755026	0.17694676	0.17631377	0.17565098	0.1749605	0.17424172	0.17349455	0.17272072	0.17191862	0.17108902	0.1702308	0.16934372	0.16842806	0.16748151	0.16650459	0.16549528	0.16445361	0.16337688	0.16226572	0.16111821	0.15993354	0.15871087	0.15744846	0.1561475	0.15480661	0.15342587	0.15200482	0.15054576	0.14904839	0.1475147	0.14594603	0.14434564	0.14271483	0.14105782	0.13937983	0.13768263	0.13597247
0.18299189	0.18269438	0.18240552	0.1821118	0.18180497	0.18147707	0.18112357	0.18074182	0.18032958	0.17988533	0.17940941	0.1789016	0.17836317	0.17779335	0.17719416	0.17656477	0.17590761	0.17522049	0.17450649	0.1737647	0.1729958	0.17219906	0.17137413	0.17052093	0.1696391	0.16872767	0.16778693	0.1668135	0.16580878	0.1647699	0.16369656	0.1625877	0.16144189	0.16025841	0.15903504	0.15777262	0.15646966	0.15512532	0.15373911	0.15231314	0.15084556	0.14933686	0.14779153	0.14620847	0.14459142	0.14294153	0.14126304	0.13955991	0.13783565	0.13609591
0.1832219	0.18292563	0.1826385	0.18234688	0.1820419	0.18171582	0.18136443	0.18098545	0.18057626	0.18013535	0.17966244	0.1791587	0.1786238	0.1780582	0.17746302	0.17683855	0.17618573	0.17550445	0.17479569	0.17405921	0.17329621	0.17250517	0.17168564	0.17083836	0.16996263	0.16905703	0.16812104	0.1671536	0.16615292	0.16511896	0.16404966	0.1629442	0.16180085	0.16061944	0.15939736	0.1581347	0.15682971	0.15548292	0.15409404	0.15266086	0.15118685	0.14966993	0.14811355	0.14651707	0.14488357	0.14321606	0.14151713	0.13979004	0.13803989	0.13627025
0.18346757	0.18317363	0.18288863	0.18259944	0.18229628	0.18197252	0.18162397	0.18124773	0.18084106	0.18040393	0.17993528	0.1794354	0.17890519	0.17834458	0.1777542	0.17713499	0.17648794	0.17581296	0.17510977	0.17437983	0.17362192	0.17283753	0.17202488	0.17118463	0.1703145	0.1694154	0.1684857	0.1675243	0.16652972	0.16550054	0.16443618	0.16333455	0.16219532	0.16101667	0.15979627	0.15853417	0.15722987	0.15588196	0.15448892	0.15305269	0.15157148	0.15004717	0.14848027	0.14687192	0.14522421	0.14353982	0.14182103	0.14007188	0.13829622	0.13649803
0.1837304	0.18343909	0.18315563	0.18286857	0.1825683	0.18224761	0.18190229	0.18152925	0.18112704	0.18069318	0.18022865	0.17973375	0.17920768	0.17865303	0.17806822	0.1774551	0.17681395	0.17614485	0.17544883	0.17472534	0.17397496	0.17319733	0.17239209	0.17155811	0.1706956	0.16980383	0.16888075	0.16792539	0.16693763	0.1659152	0.16485617	0.16375992	0.16262558	0.1614502	0.16023326	0.15897334	0.15766962	0.15632096	0.15492716	0.15348722	0.15200171	0.15047038	0.14889427	0.14727524	0.14561398	0.14391363	0.14217645	0.14040634	0.13860622	0.13678166
0.18401009	0.18372032	0.18344004	0.18315595	0.18285805	0.18254104	0.18219939	0.18183014	0.18143147	0.18100274	0.180543	0.18005309	0.17953363	0.17898346	0.17840487	0.17779788	0.17716315	0.17650196	0.17581229	0.17509606	0.17435372	0.17358342	0.17278615	0.17196038	0.17110541	0.17022151	0.1693058	0.16835788	0.16737738	0.166362	0.16531014	0.16422	0.1630907	0.16192031	0.16070715	0.15945032	0.15814908	0.15680128	0.15540683	0.15396497	0.15247545	0.15093848	0.14935511	0.14772636	0.14605375	0.14433856	0.14258398	0.14079419	0.138971	0.13712019
0.18430614	0.18401909	0.1837425	0.18346116	0.18316746	0.18285367	0.18251622	0.1821515	0.18175691	0.18133327	0.18087906	0.18039468	0.1798797	0.17933646	0.17876482	0.1781649	0.17753747	0.17688257	0.17620118	0.1754933	0.1747584	0.1739967	0.17320687	0.1723895	0.17154449	0.17066833	0.1697613	0.16882259	0.1678494	0.16684142	0.16579694	0.16471392	0.16359133	0.16242652	0.1612185	0.15996666	0.15866867	0.15732281	0.15592849	0.15448624	0.15299448	0.15145403	0.14986363	0.148227	0.14654377	0.14481589	0.14304608	0.14123681	0.13939245	0.13751657
0.1846197	0.18433657	0.18406257	0.18378502	0.18349534	0.1831854	0.18285221	0.1824919	0.182103	0.18168372	0.1812354	0.18075655	0.18024877	0.17971224	0.17914727	0.17855474	0.17793447	0.17728762	0.17661479	0.17591494	0.17518869	0.17443615	0.17365557	0.17284748	0.172011	0.17114359	0.17024611	0.16931589	0.16835222	0.167353	0.16631663	0.16524181	0.16412674	0.1629688	0.16176707	0.16051972	0.15922606	0.15788378	0.1564922	0.15505016	0.15355796	0.15201461	0.1504204	0.14877716	0.1470842	0.14534466	0.14356044	0.1417345	0.13986984	0.1379709
0.18495035	0.18467095	0.1844012	0.18412752	0.1838417	0.18353687	0.1832073	0.18285143	0.1824685	0.18205476	0.18161231	0.18114054	0.18063968	0.18010992	0.17955214	0.17896739	0.17835563	0.17771706	0.17705266	0.17636234	0.17564455	0.1749014	0.17413038	0.17333215	0.17250451	0.17164735	0.17075984	0.16983908	0.16888471	0.16789487	0.16686788	0.16580221	0.16469467	0.1635451	0.16235077	0.16111031	0.1598224	0.15848464	0.15709642	0.15565649	0.15416513	0.1526202	0.15102322	0.14937444	0.1476749	0.14592583	0.1441291	0.14228754	0.14040482	0.13848451
0.18529855	0.18502282	0.18475671	0.18448785	0.18420604	0.18390636	0.18358204	0.1832327	0.1828545	0.18244681	0.18201146	0.18154538	0.1810515	0.1805294	0.17997974	0.17940244	0.17879933	0.17816976	0.17751399	0.176833	0.17612505	0.17539115	0.17463057	0.17384171	0.17302483	0.17217836	0.1713006	0.17039022	0.16944626	0.16846669	0.1674495	0.16639335	0.16529536	0.16415475	0.16296902	0.16173589	0.16045503	0.15912333	0.15773979	0.15630388	0.15481417	0.15327007	0.15167229	0.15002015	0.14831491	0.14655794	0.14475042	0.14289558	0.14099644	0.13905665
0.18566301	0.18539251	0.18513128	0.18486638	0.1845901	0.18429485	0.1839764	0.18363224	0.18326053	0.1828595	0.18242972	0.18197097	0.18148492	0.18097073	0.18042848	0.17985973	0.17926487	0.17864433	0.17799854	0.1773271	0.17662899	0.17590535	0.17515522	0.1743767	0.1735698	0.17273414	0.17186722	0.17096815	0.17003506	0.16906646	0.16805997	0.16701397	0.1659263	0.164795	0.16361965	0.16239527	0.16112186	0.15979806	0.15842105	0.15698975	0.15550399	0.15396255	0.152365	0.15071172	0.14900248	0.14723974	0.14542446	0.1435585	0.1416449	0.1396871
0.18604523	0.18577975	0.18552296	0.18526334	0.18499175	0.18470223	0.18438928	0.18405098	0.18368539	0.183291	0.18286821	0.18241732	0.18193805	0.181432	0.18089814	0.18033844	0.17975275	0.17914167	0.17850485	0.17784275	0.17715545	0.17644191	0.17570117	0.17493506	0.17413898	0.17331362	0.17245832	0.17157125	0.17064914	0.16969155	0.16869667	0.16766202	0.16658516	0.16546574	0.16429952	0.16308556	0.16182181	0.16050613	0.15913667	0.15771267	0.15623242	0.15469515	0.15309991	0.151447	0.14973673	0.14797041	0.14614826	0.14427313	0.14234746	0.14037484
0.18644395	0.18618342	0.18593247	0.18567753	0.1854116	0.18512824	0.1848211	0.18448861	0.18412963	0.18374184	0.18332657	0.18288308	0.18241158	0.18191317	0.18138859	0.18083738	0.18026067	0.17965907	0.17903188	0.1783795	0.17770286	0.1769996	0.1762707	0.17551428	0.17473052	0.17391653	0.1730726	0.17219594	0.17128661	0.17034134	0.16935803	0.16833517	0.16727057	0.16616222	0.16500759	0.16380414	0.16255084	0.1612453	0.15988567	0.1584697	0.1569965	0.15546495	0.1538738	0.15222356	0.15051465	0.14874598	0.1469208	0.14503908	0.14310391	0.14111838
0.18685961	0.18660378	0.18635777	0.18610959	0.18584931	0.18557069	0.18526986	0.18494458	0.18459162	0.1842109	0.18380272	0.18336691	0.18290359	0.18241319	0.18189701	0.18135461	0.1807876	0.18019482	0.17957826	0.17893592	0.17826922	0.17757669	0.17685848	0.17611375	0.17534067	0.17453878	0.17370689	0.17284256	0.17194454	0.17101167	0.17004058	0.16903034	0.16797835	0.16688193	0.16573939	0.16454881	0.16330665	0.16201249	0.16066316	0.15925696	0.15779237	0.1562689	0.15468436	0.15303966	0.15133283	0.14956567	0.14773852	0.14585301	0.14391127	0.14191599
0.18729037	0.1870405	0.18680024	0.18655705	0.18630302	0.18603057	0.1857365	0.18541692	0.18507087	0.18469742	0.18429655	0.18386847	0.18341327	0.18293083	0.18242338	0.18189004	0.18133178	0.18074892	0.18014155	0.17950937	0.1788533	0.1781711	0.17746435	0.17673045	0.17596906	0.17517877	0.17435838	0.17350705	0.17262092	0.17170063	0.17074221	0.16974486	0.16870576	0.16762283	0.1664926	0.1653147	0.16408607	0.16280332	0.1614661	0.16007158	0.15861747	0.15710324	0.1555275	0.15388894	0.15218797	0.15042394	0.14859807	0.14671126	0.14476588	0.14276329
0.18773621	0.18749243	0.18725748	0.1870216	0.18677244	0.18650664	0.1862182	0.18590538	0.18556681	0.18519992	0.18480696	0.18438622	0.18393883	0.18346456	0.18296555	0.18244082	0.18189208	0.18131873	0.18072079	0.18009913	0.1794532	0.17878221	0.17808482	0.17736247	0.1766123	0.17583407	0.17502561	0.17418537	0.17331272	0.17240475	0.17145962	0.17047566	0.16944924	0.1683797	0.16726413	0.16609955	0.16488373	0.16361478	0.16229069	0.16090864	0.15946707	0.15796375	0.15639827	0.15476921	0.15307519	0.1513181	0.14949557	0.14761008	0.1456635	0.14365737
0.1881964	0.18795791	0.18773043	0.1874995	0.18725762	0.18699743	0.18671596	0.18641019	0.18607752	0.1857183	0.1853312	0.18491867	0.18447901	0.18401328	0.18352239	0.18300682	0.18246682	0.18190232	0.18131426	0.18070173	0.18006557	0.1794051	0.17871878	0.17800754	0.17726856	0.17650127	0.17570513	0.17487718	0.17401701	0.1731216	0.17218924	0.17121826	0.17020619	0.1691502	0.16804847	0.16689827	0.16569674	0.16444153	0.1631318	0.16176385	0.16033491	0.15884554	0.15729253	0.15567437	0.15399063	0.15224153	0.15042564	0.14854567	0.14660084	0.14459378
0.18866941	0.18843822	0.18821672	0.18799193	0.18775567	0.18750224	0.18722717	0.18692711	0.18660188	0.18624993	0.18587035	0.1854648	0.18503264	0.18457481	0.18409212	0.18358526	0.1830533	0.18249829	0.181919	0.18131673	0.18069005	0.18003869	0.17936364	0.17866242	0.17793489	0.17717826	0.17639339	0.17557749	0.17472968	0.17384677	0.17292786	0.17196992	0.17097121	0.16992968	0.16884235	0.1677067	0.16652021	0.16528074	0.16398558	0.16263287	0.16121955	0.15974388	0.15820459	0.15659963	0.15492864	0.15318951	0.1513843	0.14951102	0.14757147	0.145567
0.1891551	0.18893082	0.18871513	0.18849704	0.18826702	0.18802026	0.18775079	0.18745741	0.18713856	0.18679301	0.18642125	0.18602212	0.18559775	0.18514752	0.18467283	0.18417361	0.1836501	0.18310304	0.18253323	0.18193948	0.18132246	0.18068132	0.18001601	0.17932421	0.17860705	0.17786169	0.17708796	0.1762835	0.17544729	0.17457709	0.1736708	0.17272645	0.17174172	0.17071375	0.16964102	0.16852053	0.16734983	0.1661254	0.16484666	0.163509	0.16211212	0.16065256	0.15912926	0.15753926	0.15588257	0.15415749	0.15236366	0.15050094	0.14856985	0.14657286
0.1896519	0.18943432	0.18922532	0.18901274	0.18878928	0.1885482	0.18828544	0.18799825	0.18768609	0.18734726	0.18698177	0.18659024	0.18617284	0.18572965	0.18526149	0.18477042	0.18425481	0.18371685	0.1831541	0.18256941	0.18196064	0.18132883	0.18067224	0.17999047	0.17928292	0.17854801	0.17778537	0.17699169	0.17616728	0.17530921	0.17441444	0.17348388	0.1725125	0.17149872	0.17044048	0.16933474	0.16817988	0.16697213	0.16570958	0.16438913	0.16300927	0.16156742	0.16006066	0.15848747	0.15684673	0.15513794	0.15335876	0.15150928	0.14959033	0.14760236
0.19015893	0.18994802	0.18974489	0.18953985	0.18932213	0.18908685	0.18883021	0.18854952	0.18824323	0.18791065	0.18755104	0.18716589	0.18675523	0.18631908	0.18585841	0.18537395	0.18486568	0.18433455	0.18378034	0.18320298	0.18260275	0.18197912	0.18133128	0.18065839	0.17995986	0.17923528	0.17848222	0.17769916	0.17688513	0.17603835	0.17515634	0.1742376	0.17327954	0.17227995	0.17123571	0.17014585	0.16900587	0.1678148	0.16656956	0.16526636	0.16390479	0.16248034	0.16099241	0.15943798	0.157816	0.15612397	0.15436247	0.15252927	0.15062402	0.14864872
0.19067451	0.19046985	0.1902746	0.19007406	0.18986318	0.18963394	0.18938334	0.18910815	0.18880756	0.1884807	0.18812758	0.18774831	0.18734339	0.18691373	0.18645966	0.1859815	0.18547985	0.1849554	0.18440759	0.18383762	0.18324506	0.18262863	0.18198895	0.1813246	0.18063441	0.17991842	0.17917448	0.17840102	0.17759767	0.17676193	0.17589077	0.17498443	0.17403859	0.17305273	0.17202294	0.17094709	0.16982344	0.16864893	0.16741994	0.1661349	0.16479227	0.16338623	0.16191879	0.16038403	0.15878126	0.15710965	0.15536726	0.15355231	0.1516662	0.14970753
0.19119674	0.19099975	0.1908105	0.19061631	0.19041096	0.19018795	0.18994208	0.18967262	0.18937762	0.18905571	0.18870834	0.1883347	0.18793584	0.18751094	0.18706228	0.18659076	0.18609485	0.18557623	0.18503523	0.1844711	0.18388477	0.1832754	0.1826429	0.18198538	0.18130359	0.18059519	0.1798596	0.17909595	0.17830096	0.17747492	0.17661539	0.17571948	0.17478567	0.17381194	0.17279658	0.17173614	0.17062682	0.16946863	0.16825761	0.1669909	0.16566584	0.16428095	0.16283262	0.16131914	0.15973812	0.15808749	0.15636608	0.15457223	0.15270583	0.15076718
0.19172548	0.19153476	0.19135194	0.1911639	0.19096391	0.19074613	0.19050556	0.19024146	0.18995117	0.18963498	0.18929142	0.18892284	0.18852845	0.18810949	0.18766569	0.1871989	0.18670812	0.18619522	0.18565893	0.18510099	0.18452024	0.18391657	0.18329	0.1826388	0.18196326	0.18126255	0.18053389	0.17977813	0.17899188	0.17817488	0.17732483	0.17643979	0.17551759	0.17455617	0.17355293	0.1725063	0.17141251	0.17026961	0.1690757	0.16782683	0.16652122	0.16515565	0.16372845	0.16223669	0.16067764	0.15905076	0.15735215	0.15558209	0.15373848	0.1518214
0.19225901	0.1920751	0.19189814	0.19171524	0.19152147	0.19130783	0.19107261	0.19081253	0.1905265	0.19021487	0.1898764	0.18951172	0.18912128	0.18870644	0.18826687	0.1878043	0.18731818	0.18680926	0.18627751	0.18572438	0.18514752	0.18454927	0.18392688	0.18328123	0.18261193	0.18191664	0.1811947	0.18044566	0.17966704	0.1788581	0.1780159	0.17714036	0.17622846	0.17527801	0.17428693	0.1732535	0.17217404	0.17104676	0.16986898	0.16863772	0.16735157	0.16600662	0.16460016	0.16313055	0.16159518	0.15999179	0.15831785	0.15657267	0.15475431	0.15286204
0.19279398	0.19261783	0.19244611	0.19226956	0.19208008	0.19187167	0.19164059	0.19138443	0.1911026	0.19079414	0.19045928	0.1900979	0.1897116	0.1892997	0.18886366	0.18840435	0.18792185	0.18741599	0.18688804	0.18633822	0.18576495	0.18517014	0.1845518	0.1839108	0.18324515	0.18255475	0.1818381	0.18109491	0.18032223	0.17951995	0.17868546	0.17781806	0.17691539	0.1759755	0.17499518	0.173974	0.17290804	0.17179576	0.17063364	0.16941985	0.16815215	0.16682625	0.16544189	0.16399483	0.16248326	0.1609042	0.15925711	0.15753797	0.15574601	0.15388088
0.19333124	0.19316092	0.19299537	0.19282413	0.19263923	0.19243449	0.19220752	0.19195491	0.19167665	0.19137141	0.19103935	0.19068094	0.19029701	0.18988803	0.1894545	0.18899693	0.18851668	0.1880132	0.18748748	0.18693934	0.18636942	0.1857774	0.18516174	0.1845229	0.18386063	0.18317403	0.18246156	0.18172202	0.18095505	0.18015799	0.17933029	0.17846984	0.17757547	0.17664352	0.17567384	0.17466319	0.17360921	0.17251074	0.17136402	0.17016685	0.168917	0.16761145	0.16624784	0.16482377	0.16333579	0.16178223	0.16016081	0.15846983	0.15670633	0.15487042
0.19386825	0.19370478	0.1935446	0.19337761	0.1931963	0.19299623	0.19277191	0.19252291	0.1922467	0.19194393	0.19161427	0.19125783	0.19087598	0.19046795	0.19003582	0.1895797	0.18910041	0.18859822	0.18807429	0.18752769	0.18695885	0.1863671	0.18575343	0.18511674	0.18445636	0.18377182	0.18306203	0.18232584	0.181562	0.18076968	0.17994663	0.1790913	0.17820367	0.17727976	0.17631896	0.17531878	0.17427671	0.17319027	0.17205721	0.17087625	0.16964343	0.16835645	0.16701314	0.16561052	0.164147	0.16261862	0.16102433	0.15936176	0.15762809	0.15582214
0.19440323	0.19424565	0.19409044	0.1939285	0.1937514	0.19355401	0.19333217	0.19308501	0.19281138	0.19250995	0.19218147	0.19182606	0.19144443	0.19103806	0.19060585	0.19015054	0.18967143	0.18916926	0.1886454	0.18809868	0.18753001	0.18693838	0.18632531	0.18568876	0.18502942	0.18434528	0.18363643	0.18290237	0.1821408	0.1813511	0.18053189	0.17968148	0.17879862	0.17788094	0.17692776	0.17593513	0.17490306	0.17382811	0.17270869	0.17154077	0.17032486	0.16905595	0.1677329	0.16635187	0.16491136	0.16340828	0.16184095	0.16020687	0.15850377	0.15672919
0.1949352	0.19478321	0.19463323	0.1944749	0.19430122	0.1941061	0.19388673	0.19364122	0.19336858	0.19306827	0.19273967	0.1923852	0.19200274	0.19159597	0.19116351	0.19070724	0.19022748	0.18972471	0.18919891	0.18865132	0.18808158	0.187489	0.18687457	0.18623754	0.18557683	0.18489264	0.18418345	0.18344924	0.18268842	0.18190014	0.1810834	0.18023553	0.1793562	0.17844352	0.1774961	0.17651102	0.1754868	0.17442212	0.17331369	0.17216043	0.17095867	0.16970643	0.16840163	0.16704193	0.16562381	0.1641463	0.16260535	0.16100024	0.15932722	0.15758519
0.19546196	0.19531573	0.19517052	0.1950155	0.19484377	0.19465113	0.19443342	0.19418848	0.19391581	0.19361573	0.19328733	0.19293188	0.1925483	0.19214061	0.19170627	0.19124839	0.19076625	0.19026145	0.18973374	0.18918325	0.18861082	0.18801656	0.18739894	0.18675978	0.18609703	0.18541081	0.18470055	0.18396553	0.18320347	0.18241508	0.18159851	0.18075225	0.17987508	0.17896567	0.17802201	0.17704265	0.1760253	0.17496955	0.17387035	0.17272878	0.17154048	0.17030375	0.16901663	0.16767672	0.1662806	0.1648263	0.16331232	0.16173509	0.16009295	0.15838382
0.19598293	0.19584161	0.19569999	0.19554836	0.19537926	0.19518793	0.19497083	0.19472644	0.19445294	0.19415188	0.19382188	0.19346453	0.19307993	0.19266915	0.19223306	0.19177109	0.19128674	0.19077814	0.19024727	0.18969288	0.18911684	0.18851809	0.187897	0.18725401	0.18658805	0.18589851	0.18518466	0.18444714	0.18368301	0.18289354	0.18207565	0.18122894	0.18035251	0.1794449	0.17850308	0.17752823	0.1765165	0.17546639	0.1743769	0.17324403	0.17206798	0.17084579	0.16957459	0.16825232	0.16687764	0.16544637	0.16395694	0.16240746	0.16079527	0.15911815
0.19649649	0.19636008	0.1962221	0.19607288	0.19590494	0.19571428	0.19549704	0.19525191	0.19497773	0.19467527	0.194343	0.19398287	0.19359519	0.19318077	0.19274098	0.19227539	0.19178611	0.19127306	0.19073746	0.19017854	0.18959707	0.18899353	0.188368	0.18771929	0.18704873	0.18635431	0.18563588	0.18489362	0.18412651	0.18333311	0.18251306	0.18166408	0.18078673	0.17987862	0.17893869	0.17796509	0.17695664	0.17591166	0.17482844	0.17370519	0.172539	0.17132899	0.17007193	0.16876712	0.16741037	0.16600099	0.16453588	0.16301313	0.16143021	0.15978459
0.19700095	0.19686888	0.19673437	0.19658613	0.19642018	0.19622898	0.196012	0.19576451	0.19548893	0.195183	0.194848	0.19448377	0.1940928	0.19367361	0.19322899	0.1927585	0.19226387	0.19174528	0.19120318	0.19063807	0.19005042	0.18944079	0.18880841	0.18815373	0.18747643	0.18677557	0.18605192	0.18530434	0.18453132	0.18373328	0.18290845	0.18205658	0.18117663	0.1802665	0.17932561	0.17835227	0.1773459	0.17630392	0.17522548	0.17410871	0.17295061	0.17175117	0.17050688	0.16921656	0.16787814	0.16648807	0.16504611	0.1635482	0.16199327	0.160379
0.19749564	0.19736719	0.19723505	0.19708902	0.19692293	0.19673139	0.19651218	0.19626327	0.1959844	0.19567534	0.19533631	0.19496757	0.19457103	0.1941469	0.19369635	0.1932194	0.19271791	0.19219255	0.19164369	0.19107115	0.19047621	0.18985823	0.18921846	0.1885562	0.18787093	0.18716282	0.1864318	0.18567638	0.18489704	0.18409275	0.18326208	0.18240505	0.1815202	0.1806065	0.17966273	0.17868905	0.17768258	0.17664191	0.1755664	0.17445308	0.1733025	0.17211097	0.17087778	0.16960058	0.16827701	0.1669054	0.16548398	0.1640098	0.16248184	0.16089606
0.19797872	0.19785428	0.1977239	0.1975793	0.19741231	0.19721961	0.19699866	0.19674665	0.1964638	0.19615033	0.19580647	0.1954328	0.19502915	0.19459888	0.19414105	0.19365692	0.19314831	0.19261438	0.19205761	0.19147608	0.19087254	0.1902456	0.18959686	0.1889257	0.18823078	0.18751433	0.1867737	0.18601021	0.18522245	0.18441021	0.18357243	0.1827081	0.18181694	0.18089864	0.17995124	0.17897311	0.17796464	0.17692351	0.17584865	0.1747389	0.17359173	0.17240725	0.17118257	0.16991618	0.1686061	0.16725098	0.16584826	0.16439575	0.16289225	0.16133559
0.19845015	0.19832888	0.19820015	0.19805534	0.19788781	0.1976929	0.19746867	0.19721329	0.19692552	0.19660726	0.19625697	0.1958771	0.195467	0.19502856	0.19456275	0.19407094	0.1935524	0.19300978	0.19244242	0.19185185	0.1912384	0.19060168	0.18994246	0.18926075	0.18855593	0.18782811	0.18707812	0.18630433	0.18550736	0.1846852	0.18383822	0.1829664	0.18206792	0.18114226	0.18018836	0.17920561	0.17819321	0.177149	0.17607355	0.1749646	0.17381984	0.17263952	0.17142111	0.17016377	0.1688649	0.16752344	0.16613752	0.16470516	0.16322428	0.16169317
0.19890851	0.19879021	0.19866219	0.19851708	0.19834802	0.19814993	0.19792214	0.19766258	0.19736984	0.19704515	0.19668801	0.19630012	0.19588271	0.19543569	0.19496068	0.19445862	0.19393103	0.19337818	0.19280037	0.19219917	0.1915743	0.19092587	0.19025533	0.18956223	0.18884543	0.18810624	0.18734467	0.18655953	0.18575063	0.18491803	0.18406114	0.18317905	0.18227097	0.18133646	0.18037486	0.17938533	0.17836681	0.1773194	0.1762406	0.17512932	0.17398557	0.17280701	0.17159308	0.17034206	0.16905215	0.16772248	0.16635026	0.16493604	0.16347569	0.16196771
0.19935331	0.19923657	0.1991101	0.19896333	0.19879217	0.1985909	0.19835806	0.19809297	0.19779468	0.19746262	0.19709799	0.1967023	0.19627526	0.19581881	0.19533451	0.19482183	0.19428334	0.19371882	0.19312933	0.19251615	0.1918788	0.19121826	0.19053486	0.18982844	0.18909997	0.18834773	0.18757287	0.18677488	0.18595362	0.18510816	0.1842394	0.18334599	0.18242687	0.18148205	0.18051152	0.1795137	0.17848775	0.17743337	0.17634866	0.17523462	0.17408876	0.17291042	0.1716987	0.17045167	0.16916889	0.16784835	0.16648856	0.16508892	0.163646	0.16215995
0.19978344	0.19966885	0.19954197	0.19939406	0.19921963	0.1990144	0.19877762	0.19850507	0.19819969	0.19786052	0.19748741	0.19708174	0.19664523	0.1961788	0.19568297	0.19515887	0.1946085	0.19403099	0.19342928	0.19280303	0.1921522	0.19147834	0.19078085	0.19006093	0.18931803	0.18855143	0.18776214	0.18695104	0.18611601	0.18525726	0.18437518	0.18346836	0.18253745	0.18158092	0.18059902	0.1795905	0.17855498	0.1774928	0.17640159	0.17528202	0.17413183	0.17295066	0.17173898	0.17049366	0.1692146	0.16790098	0.16655129	0.1651629	0.16373625	0.16226864
0.20019919	0.2000859	0.19995797	0.19980796	0.19962946	0.19941999	0.1991766	0.19889845	0.19858432	0.1982364	0.19785413	0.19743893	0.19699207	0.19651303	0.19600604	0.19546954	0.19490641	0.1943165	0.19369996	0.19305974	0.19239515	0.19170621	0.19099373	0.19025815	0.18950036	0.18871893	0.187915	0.18708864	0.18623847	0.18536481	0.1844677	0.18354642	0.18260157	0.18163267	0.18063721	0.17961682	0.17857084	0.17749786	0.17639801	0.17527029	0.17411421	0.17292896	0.17171451	0.17046878	0.16919187	0.16788262	0.1665386	0.16516043	0.16374674	0.16229478
0.20059952	0.20048659	0.20035769	0.20020534	0.20002297	0.1998075	0.19955732	0.19927165	0.19894917	0.19859207	0.19819969	0.1977732	0.197314	0.19682446	0.19630393	0.19575417	0.19517747	0.19457257	0.1939426	0.19328688	0.19260636	0.19190228	0.19117463	0.19042307	0.18964833	0.18885136	0.18803117	0.18718773	0.18632129	0.185431	0.18451911	0.18358248	0.1826217	0.18163727	0.18062861	0.17959437	0.17853558	0.17745087	0.17634031	0.17520306	0.17403887	0.17284751	0.17162827	0.1703791	0.16910073	0.16779274	0.166454	0.1650826	0.16367862	0.16223985
0.20098557	0.20087247	0.20074189	0.20058568	0.2003985	0.2001771	0.19991975	0.19962509	0.1992937	0.19892636	0.1985228	0.19808504	0.1976144	0.19711047	0.19657645	0.19601318	0.19542116	0.19480237	0.19415593	0.19348425	0.19278848	0.19206697	0.19132283	0.19055453	0.18976252	0.18894796	0.18810984	0.18724933	0.18636587	0.18545935	0.18452877	0.18357588	0.18259886	0.18159832	0.18057394	0.17952487	0.17845164	0.17735378	0.17623118	0.1750814	0.17390749	0.17270732	0.17147973	0.17022583	0.16894522	0.16763586	0.16629782	0.16493082	0.16353348	0.16210581
0.20135495	0.2012422	0.20110932	0.20094837	0.20075582	0.20052807	0.20026274	0.19995973	0.19961807	0.19923931	0.19882394	0.19837444	0.19788954	0.19737354	0.19682473	0.19624615	0.19563891	0.19500378	0.19434246	0.19365317	0.19293982	0.19220176	0.19143936	0.19065323	0.18984392	0.18901083	0.1881553	0.18727598	0.18637379	0.18544893	0.1845006	0.18352887	0.18253466	0.18151715	0.18047544	0.17941052	0.17832044	0.17720771	0.17607036	0.17490846	0.17372257	0.17251056	0.17127481	0.17001334	0.16872662	0.16741323	0.16607442	0.16470835	0.16331594	0.161894
0.20171003	0.20159562	0.20145993	0.20129512	0.20109662	0.20086122	0.20058717	0.20027387	0.19992226	0.19953197	0.19910504	0.19864088	0.19814356	0.19761178	0.19704852	0.19645482	0.19583093	0.19517928	0.19449991	0.19379452	0.19306327	0.19230658	0.19152597	0.19072175	0.18989223	0.18904068	0.18816581	0.18726794	0.18634629	0.18540251	0.18443513	0.18344438	0.18243119	0.18139532	0.18033543	0.17925248	0.17814599	0.17701684	0.17586268	0.17468666	0.17348616	0.17226207	0.17101434	0.16974337	0.1684486	0.16712928	0.16578633	0.16441871	0.1630269	0.16160923
0.20204924	0.20193419	0.20179483	0.2016247	0.20141971	0.20117608	0.20089309	0.20056963	0.20020606	0.19980462	0.19936398	0.19888692	0.19837445	0.19782758	0.1972483	0.19663824	0.19599837	0.19532916	0.19463238	0.19390807	0.19315866	0.19238359	0.19158347	0.19075933	0.18991093	0.18903959	0.18814518	0.18722697	0.18628524	0.18532123	0.18433434	0.18332389	0.18229133	0.18123494	0.1801562	0.17905411	0.17792949	0.17678195	0.17561147	0.1744182	0.17320222	0.17196377	0.17070344	0.1694197	0.168114	0.16678637	0.16543633	0.16406515	0.16267112	0.16125502
0.20237508	0.20225754	0.20211442	0.20193838	0.20172587	0.20147388	0.2011808	0.20084731	0.20047209	0.20005696	0.19960289	0.19911131	0.19858368	0.19802116	0.19742638	0.1967991	0.19614124	0.19545417	0.19473886	0.19399607	0.1932277	0.19243322	0.19161329	0.19076924	0.18990076	0.18900871	0.18809342	0.18715483	0.18619266	0.18520726	0.1842001	0.183169	0.18211566	0.18103898	0.17993976	0.17881797	0.17767352	0.1765061	0.17531785	0.17410636	0.17287341	0.17161873	0.1703424	0.16904527	0.16772753	0.16638857	0.16503018	0.16365092	0.16225204	0.16083382
0.20268612	0.20256607	0.20241836	0.20223622	0.20201695	0.20175534	0.20145185	0.20110647	0.20071869	0.20029087	0.19982249	0.19931592	0.1987726	0.19819443	0.19758184	0.19693694	0.19626126	0.19555584	0.19482136	0.19405994	0.19327131	0.1924569	0.19161731	0.19075248	0.18986371	0.1889503	0.1880143	0.18705368	0.18607026	0.18506408	0.18403494	0.18298288	0.18190739	0.18080997	0.17968908	0.17854667	0.17738213	0.17619494	0.17498565	0.17375532	0.17250349	0.17123082	0.16993833	0.1686247	0.16729201	0.16594025	0.16457011	0.1631808	0.16177498	0.1603511
0.20298344	0.2028607	0.20270757	0.2025191	0.20229056	0.20202018	0.20170635	0.20134889	0.20094848	0.20050615	0.20002292	0.19950132	0.19894198	0.19834626	0.19771661	0.19705412	0.19636053	0.1956352	0.19488113	0.19410032	0.19329198	0.19245698	0.19159603	0.1907107	0.18980068	0.18886615	0.1879077	0.18692616	0.18592091	0.18489228	0.18384142	0.1827668	0.18166932	0.18055005	0.17940785	0.17824379	0.17705745	0.17584889	0.17461908	0.17336792	0.17209628	0.17080453	0.16949254	0.16816168	0.16681309	0.16544631	0.16406158	0.16266093	0.16124439	0.15981257
0.20326847	0.20314233	0.2029838	0.20278828	0.20255099	0.20226993	0.20194499	0.20157494	0.20116112	0.20070481	0.20020688	0.19966896	0.19909242	0.1984801	0.19783229	0.19715117	0.19643816	0.19569463	0.1949206	0.19411892	0.19329035	0.19243425	0.19155246	0.19064519	0.18971361	0.18875735	0.18777724	0.18677247	0.1857459	0.18469484	0.18362075	0.18252441	0.18140471	0.18026263	0.17909846	0.17791079	0.17670237	0.1754722	0.17422056	0.17294767	0.17165545	0.17034304	0.16901109	0.16766192	0.16629443	0.1649103	0.16350976	0.16209513	0.16066562	0.15922259
0.20354137	0.203411	0.2032473	0.20304365	0.20279722	0.2025057	0.2021687	0.20178623	0.20135878	0.20088728	0.20037372	0.19981967	0.1992267	0.19859621	0.1979298	0.19722997	0.19649705	0.19573405	0.1949405	0.19411868	0.19326827	0.19239134	0.19148727	0.19055907	0.18960534	0.18862665	0.18762425	0.18659782	0.18554807	0.18447396	0.1833779	0.18225798	0.18111557	0.17995036	0.17876297	0.17755301	0.17632169	0.17506838	0.17379409	0.172499	0.17118387	0.16985057	0.16849747	0.16712746	0.16574092	0.16433766	0.16291937	0.16148788	0.16004342	0.15858743
0.20380366	0.20366906	0.20349915	0.20328748	0.20303099	0.2027285	0.20237935	0.20198342	0.20154147	0.20105498	0.2005258	0.19995455	0.199344	0.19869575	0.19801098	0.19729206	0.19653966	0.19575612	0.19494261	0.194099	0.19322759	0.19232923	0.19140369	0.19045351	0.18947706	0.18847656	0.18745108	0.18640248	0.1853295	0.18423323	0.18311231	0.18196966	0.1808039	0.17961556	0.17840448	0.17717114	0.17591593	0.17463952	0.17334211	0.17202428	0.17068644	0.1693303	0.1679552	0.16656354	0.16515547	0.1637319	0.16229464	0.16084415	0.1593833	0.15791179
0.2040565	0.20391695	0.20373906	0.20352	0.20325421	0.20294037	0.20257838	0.20216878	0.20171213	0.20120977	0.20066367	0.20007597	0.19944814	0.19878086	0.19807701	0.19733882	0.19656615	0.19576254	0.19492838	0.1940634	0.19317129	0.19225037	0.19130394	0.19033012	0.18933165	0.18830886	0.18726024	0.18618852	0.18509176	0.18397209	0.18282863	0.18166208	0.18047336	0.17926043	0.17802542	0.17676887	0.17549035	0.17418979	0.17286876	0.1715273	0.17016609	0.16878639	0.16738889	0.16597426	0.1645438	0.16309874	0.16164073	0.16017084	0.15869054	0.15720071
0.20430094	0.20415644	0.20397125	0.20374243	0.20346613	0.20314117	0.20276617	0.20234248	0.20187038	0.20135304	0.20079023	0.20018484	0.19953884	0.19885333	0.19813015	0.19737251	0.19658023	0.19575548	0.19489932	0.19401391	0.19309987	0.19215706	0.19118784	0.19019234	0.1891712	0.18812457	0.18705413	0.18595757	0.18483791	0.18369478	0.18252844	0.1813379	0.18012409	0.17888784	0.17762908	0.17634816	0.175046	0.1737211	0.17237559	0.17101006	0.16962597	0.1682223	0.16680086	0.1653626	0.16390961	0.16244236	0.1609621	0.15947017	0.15796989	0.15646055
0.20453818	0.2043871	0.20419593	0.20395751	0.20367008	0.20333327	0.20294505	0.20250662	0.20201962	0.201486	0.20090637	0.20028324	0.19961794	0.19891375	0.19817227	0.19739345	0.19658072	0.19573581	0.19485827	0.19395098	0.19301526	0.19205044	0.19105875	0.19004017	0.18899566	0.18792635	0.18683198	0.18571258	0.18456994	0.18340206	0.182212	0.18099755	0.17975974	0.17849988	0.17721674	0.17591116	0.17458418	0.17323554	0.17186616	0.17047665	0.16906744	0.16764002	0.16619474	0.16473281	0.16325587	0.16176541	0.16026239	0.15874901	0.15722516	0.1556952
0.20477	0.20461336	0.20441374	0.20416585	0.20386802	0.20351727	0.20311594	0.20266314	0.20216039	0.20161003	0.20101337	0.20037203	0.19968915	0.19896547	0.19820327	0.19740433	0.19657138	0.19570458	0.19480647	0.19387746	0.19291893	0.19193196	0.1909172	0.18987598	0.18880907	0.18771583	0.18659762	0.18545495	0.18428752	0.18309653	0.18188214	0.18064329	0.17938176	0.17809674	0.17678934	0.17545971	0.17410767	0.17273486	0.17134109	0.16992693	0.16849324	0.16704157	0.16557254	0.16408615	0.16258514	0.16107082	0.15954506	0.15800753	0.15646243	0.15491042
0.20499755	0.20483477	0.2046263	0.20436879	0.20405892	0.20369603	0.2032807	0.20281322	0.20229493	0.20172712	0.20111275	0.20045355	0.19975142	0.1990084	0.19822587	0.19740659	0.19655311	0.19566517	0.19474494	0.19379316	0.19281235	0.19180328	0.19076516	0.18970096	0.18861035	0.18749347	0.18635198	0.18518513	0.18399355	0.18277898	0.18153888	0.18027657	0.17899016	0.17768046	0.17634898	0.17499435	0.17361756	0.17222033	0.17080197	0.16936345	0.16790442	0.16642845	0.16493489	0.16342488	0.16189992	0.16036178	0.15881193	0.15725106	0.1556834	0.15410805
0.20522298	0.2050528	0.20483631	0.20456754	0.20424601	0.20387039	0.20344068	0.20295832	0.20242338	0.20183872	0.20120695	0.20052867	0.19980764	0.19904469	0.1982424	0.19740257	0.19652697	0.19561741	0.19467491	0.19370162	0.19269782	0.19166496	0.19060403	0.18951657	0.18840185	0.18726133	0.18609494	0.1849038	0.18368846	0.18244843	0.18118426	0.1798966	0.17858508	0.177251	0.17589474	0.17451528	0.17311412	0.17169166	0.17024888	0.16878504	0.1673027	0.16580176	0.16428372	0.16274983	0.16120136	0.15963861	0.1580655	0.15648134	0.1548898	0.15329209
0.20544715	0.20527016	0.20504373	0.20476487	0.20443149	0.20404232	0.20359778	0.20309992	0.20254828	0.20194736	0.20129685	0.20059967	0.1998588	0.19907598	0.19825333	0.19739181	0.19649506	0.19556358	0.19459872	0.19360203	0.19257554	0.19151932	0.1904347	0.18932304	0.18818358	0.18701898	0.18582773	0.1846121	0.18337148	0.18210636	0.18081674	0.17950445	0.17816792	0.17680897	0.17542672	0.17402238	0.1725962	0.17114955	0.16968122	0.1681925	0.1666863	0.16516161	0.16361946	0.16206107	0.16048849	0.1589027	0.15730521	0.15569851	0.15408343	0.15246293
0.2056718	0.20548661	0.20525132	0.20496133	0.20461565	0.20421237	0.20375262	0.20323895	0.20267117	0.20205174	0.20138282	0.20066702	0.19990708	0.19910319	0.19825904	0.19737664	0.19645788	0.1955032	0.19451599	0.19349599	0.1924455	0.19136554	0.1902565	0.18911985	0.18795615	0.18676597	0.18555011	0.18430886	0.18304166	0.18175131	0.18043688	0.17909783	0.17773616	0.17635098	0.17494336	0.1735138	0.1720623	0.17059025	0.16909748	0.16758531	0.16605309	0.16450441	0.16293924	0.16135752	0.15976131	0.15815294	0.15653288	0.15490374	0.15326571	0.15162262
0.20589818	0.20570569	0.20546009	0.20515846	0.20479971	0.20438276	0.20390885	0.20337822	0.20279315	0.2021558	0.20146748	0.20073232	0.19995166	0.19912753	0.1982622	0.19735757	0.19641581	0.19543855	0.19442743	0.19338337	0.19230889	0.19120347	0.19006976	0.18890792	0.187719	0.18650256	0.18526039	0.18399289	0.18270048	0.18138269	0.18004179	0.17867708	0.1772889	0.17587712	0.17444354	0.17298818	0.17151174	0.17001441	0.1684962	0.16695875	0.16540335	0.16383106	0.16224158	0.160637	0.1590186	0.15738782	0.15574518	0.15409309	0.15243511	0.15077013
0.20612791	0.20592654	0.20567183	0.20535852	0.20498656	0.20455502	0.20406444	0.2035172	0.20291534	0.20225905	0.20155251	0.2007968	0.199995	0.19914922	0.1982618	0.19733429	0.19636926	0.19536895	0.19433309	0.193265	0.1921645	0.19103377	0.189874	0.18868549	0.18747014	0.18622714	0.18495804	0.18366347	0.18234363	0.18099868	0.17963046	0.17823814	0.17682281	0.17538479	0.17392382	0.17244259	0.17093936	0.1694165	0.167874	0.16631277	0.16473275	0.16313654	0.16152492	0.1598978	0.15825716	0.15660474	0.15494126	0.15326875	0.1515889	0.14990416
0.20636259	0.20615272	0.20588648	0.20556119	0.205175	0.20472918	0.20422278	0.20365846	0.2030373	0.2023632	0.20163657	0.2008601	0.20003688	0.19916932	0.19825847	0.1973084	0.19631927	0.19529322	0.19423346	0.19313855	0.19201285	0.19085547	0.18966752	0.18845321	0.1872089	0.18593824	0.18464065	0.18331757	0.18196887	0.18059671	0.1791994	0.17777884	0.17633528	0.17486948	0.17338157	0.17187339	0.17034438	0.16879532	0.16722745	0.16564196	0.16403872	0.162419	0.16078454	0.15913582	0.15747392	0.1558001	0.15411681	0.15242466	0.1507267	0.14902213
0.20660353	0.20638353	0.20610586	0.20576838	0.20536819	0.20490685	0.20438437	0.20380142	0.20316246	0.20246787	0.20172083	0.20092313	0.20007782	0.1991872	0.19825283	0.1972776	0.19626379	0.19521244	0.19412543	0.19300401	0.19185084	0.19066614	0.18945	0.18820582	0.18693253	0.18563226	0.18430522	0.18295297	0.18157473	0.180172	0.17874557	0.17729561	0.17582291	0.1743284	0.17281309	0.17127699	0.1697212	0.16814587	0.16655302	0.1649433	0.1633158	0.16167387	0.16001701	0.15834752	0.15666586	0.15497245	0.15327078	0.15156004	0.14984368	0.14812213
0.20685108	0.20662078	0.20633231	0.20598112	0.20556624	0.20508838	0.20454864	0.20394789	0.20328946	0.20257409	0.20180531	0.20098574	0.20011705	0.199203	0.19824347	0.19724296	0.19620207	0.19512403	0.1940095	0.19286004	0.19167805	0.1904624	0.18921727	0.18794313	0.1866388	0.18530798	0.18394978	0.18256548	0.18115652	0.17972295	0.1782652	0.1767845	0.17528194	0.17375863	0.17221382	0.17064948	0.16906682	0.16746491	0.16584788	0.1642128	0.16256233	0.16089872	0.15922049	0.1575312	0.15582922	0.15411901	0.15239865	0.15067141	0.1489389	0.14720191
0.20710608	0.20686565	0.2065643	0.20619872	0.2057692	0.20527525	0.20471649	0.2040967	0.20341825	0.20268172	0.20189059	0.20104721	0.200154	0.19921437	0.19822884	0.1972012	0.19613276	0.19502643	0.19388217	0.19270295	0.19148959	0.19024394	0.18896732	0.18766019	0.1863244	0.18496001	0.18356848	0.18215178	0.18071008	0.17924367	0.17775393	0.17624222	0.17470838	0.1731549	0.17158072	0.1699883	0.16837776	0.16675054	0.16510613	0.16344792	0.16177487	0.16009024	0.15839103	0.15668204	0.15496358	0.15323496	0.15149969	0.14975789	0.14801061	0.1462596
0.20736936	0.2071175	0.20680366	0.2064231	0.20597701	0.20546506	0.20488818	0.20424879	0.2035476	0.20278864	0.20197386	0.201106	0.20018797	0.19922128	0.19820842	0.19715215	0.19605437	0.19491746	0.19374205	0.19253087	0.1912848	0.19000588	0.18869635	0.18735474	0.18598396	0.18458536	0.18315975	0.18170828	0.18023211	0.17873213	0.17720838	0.17566396	0.17409882	0.17251357	0.17090997	0.1692884	0.1676506	0.16599679	0.16432868	0.16264631	0.16095248	0.15924618	0.15752926	0.1558019	0.1540666	0.15232328	0.15057358	0.14881843	0.14705853	0.14529619
0.20764044	0.20737706	0.20704839	0.20665321	0.20618986	0.205659	0.2050624	0.20440184	0.2036787	0.20289555	0.20205624	0.2011617	0.20021552	0.19922075	0.19817819	0.19709195	0.19596274	0.19479322	0.19358486	0.19233963	0.19105965	0.18974526	0.18839896	0.18702182	0.18561463	0.18417978	0.18271832	0.1812306	0.17971879	0.17818299	0.17662546	0.17504764	0.17344877	0.17183214	0.17019856	0.16854872	0.1668832	0.16520491	0.16351286	0.16180879	0.16009358	0.1583682	0.15663351	0.15489073	0.15314066	0.15138415	0.14962202	0.14785501	0.14608532	0.14431314
0.20792054	0.20764397	0.20730014	0.2068881	0.20640695	0.20585704	0.20523891	0.20455496	0.20380734	0.2029994	0.20213301	0.20121124	0.20023575	0.19921097	0.1981381	0.19701853	0.19585538	0.19465172	0.19340779	0.19212699	0.19080946	0.18945843	0.18807322	0.1866577	0.18521294	0.18373993	0.18223956	0.18071443	0.17916532	0.1775935	0.17600104	0.17438798	0.17275795	0.1711099	0.16944677	0.16776916	0.16607736	0.1643745	0.16266015	0.16093566	0.15920231	0.15745911	0.15570915	0.15395367	0.15219046	0.15042266	0.14865059	0.14687483	0.14509645	0.14331704
0.20820701	0.20791605	0.20755683	0.20712733	0.2066263	0.20605463	0.2054148	0.20470656	0.20393369	0.20309836	0.20220394	0.20125224	0.20024595	0.19918828	0.19808117	0.19692764	0.19572884	0.19448844	0.19320703	0.1918869	0.19053	0.18913887	0.18771482	0.18625876	0.18477364	0.18326002	0.18172105	0.18015681	0.17856996	0.17696106	0.17533329	0.17368747	0.17202425	0.17034638	0.16865411	0.1669503	0.16523519	0.16350952	0.16177565	0.16003329	0.15828261	0.1565261	0.1547643	0.15299675	0.15122475	0.14944842	0.14766894	0.14588659	0.14410222	0.14231737
0.20849937	0.2081932	0.20781696	0.2073684	0.2068464	0.20625304	0.20558815	0.20485435	0.20405404	0.20319022	0.20226488	0.20128113	0.20024195	0.1991494	0.19800662	0.19681479	0.1955785	0.19429822	0.1929762	0.19161592	0.19021794	0.18878406	0.18731776	0.1858212	0.18429413	0.18274003	0.18115956	0.1795561	0.17793134	0.17628613	0.17462316	0.17294323	0.1712498	0.16954327	0.16782528	0.16609707	0.16435987	0.16261625	0.1608648	0.15910801	0.15734574	0.15557875	0.15380707	0.15203208	0.15025465	0.14847368	0.14668986	0.14490461	0.14311674	0.14132899
0.20879692	0.20847383	0.20807946	0.2076099	0.20706652	0.20644832	0.20575695	0.20499642	0.2041658	0.20327014	0.20231271	0.20129435	0.2002199	0.19908996	0.19790845	0.19667754	0.19540055	0.19407827	0.19271383	0.19131072	0.18986927	0.18839239	0.18688184	0.18534133	0.18377107	0.18217486	0.18055406	0.17891133	0.17724869	0.1755669	0.17387095	0.17216054	0.17043832	0.16870633	0.16696472	0.16521609	0.16346198	0.16170312	0.15993886	0.15817213	0.1564024	0.15462926	0.15285516	0.15107714	0.14929725	0.1475162	0.14573255	0.14394689	0.14216074	0.14037287
0.20909554	0.20875587	0.2083411	0.20784992	0.20728147	0.20663694	0.20591769	0.20512636	0.20426513	0.20333658	0.20234329	0.20128846	0.20017523	0.19900611	0.19778317	0.19651094	0.19519012	0.19382368	0.19241469	0.19096589	0.18947944	0.18795675	0.18640184	0.18481657	0.18320395	0.1815654	0.17990464	0.17822292	0.17652398	0.17480887	0.17308201	0.17134374	0.1695959	0.16784135	0.16608188	0.16431797	0.16255096	0.16078311	0.15901276	0.15724194	0.15547046	0.15369779	0.15192476	0.15015009	0.14837447	0.14659746	0.14481881	0.14303853	0.1412561	0.13947186
0.20939586	0.20903562	0.20859909	0.20808378	0.20748958	0.20681675	0.20606779	0.20524414	0.20434844	0.20338395	0.20235288	0.20125934	0.20010456	0.19889341	0.1976271	0.19630966	0.19494335	0.1935311	0.19207597	0.19057932	0.18904567	0.18747811	0.18587703	0.18424755	0.18259174	0.18091185	0.17921227	0.1774948	0.17576179	0.17401657	0.172262	0.1704999	0.16873257	0.1669617	0.16518866	0.16341573	0.16164416	0.15987265	0.15810262	0.15633515	0.1545699	0.15280497	0.1510404	0.14927614	0.14751168	0.14574483	0.14397696	0.14220604	0.14043273	0.13865647
0.20969144	0.20931038	0.20885053	0.20830894	0.20768656	0.20698361	0.2062018	0.20534332	0.2044115	0.20340861	0.20233716	0.2012011	0.20000325	0.1987476	0.19743535	0.19607113	0.19465683	0.19319674	0.19169301	0.19014885	0.18856803	0.18695298	0.18530676	0.1836339	0.18193667	0.18021789	0.17848122	0.17673041	0.17496864	0.17319775	0.17142078	0.169641	0.16785957	0.16607986	0.16430192	0.16252762	0.16075753	0.15899232	0.15723178	0.15547603	0.15372346	0.1519753	0.15022874	0.14848167	0.14673479	0.14498644	0.1432354	0.1414809	0.13972199	0.1379586
0.20998059	0.20957687	0.2090907	0.2085211	0.20786813	0.20713264	0.20631611	0.20542072	0.20444897	0.20340486	0.20229131	0.20111114	0.19986813	0.19856416	0.19720459	0.19579124	0.19432795	0.19281805	0.19126537	0.18967369	0.18804456	0.18638352	0.18469357	0.18297905	0.18124263	0.17948842	0.17771956	0.17593992	0.17415366	0.17236316	0.17057164	0.16878079	0.16699412	0.16521291	0.16343868	0.16167182	0.15991428	0.15816449	0.15642262	0.15468869	0.15296027	0.1512361	0.14951546	0.14779583	0.14607668	0.14435346	0.14262743	0.14089547	0.13915816	0.13741228
0.21025896	0.20982905	0.20931618	0.20871635	0.2080299	0.20725961	0.20640528	0.20547049	0.2044578	0.20337021	0.20221147	0.2009839	0.19969241	0.19834012	0.19693086	0.19546726	0.19395417	0.19239452	0.19079286	0.18915251	0.18747765	0.18577197	0.1840406	0.18228763	0.18051532	0.17872997	0.17693487	0.17513305	0.17332968	0.17152742	0.16972838	0.16793635	0.16615392	0.1643807	0.1626198	0.16087264	0.15913734	0.15741342	0.15570112	0.15399867	0.15230545	0.15061742	0.1489329	0.14725	0.14556557	0.14387766	0.14218396	0.14048287	0.13877252	0.13705161
0.21052173	0.21006487	0.20952184	0.2088895	0.20816876	0.20736036	0.2064667	0.20548967	0.20443249	0.20329991	0.20209284	0.20081735	0.1994757	0.19807325	0.19661297	0.19509819	0.19353446	0.19192535	0.19027561	0.18858868	0.1868697	0.18512307	0.18335369	0.18156594	0.17976508	0.17795405	0.17613935	0.17432359	0.17251062	0.17070502	0.16890848	0.16712558	0.16535723	0.16360506	0.16186893	0.16015103	0.15845034	0.15676504	0.15509433	0.15343612	0.15178746	0.15014575	0.14850907	0.14687173	0.1452325	0.14358845	0.14193577	0.14027235	0.1385971	0.13690725
0.21076481	0.21027917	0.20970322	0.20903659	0.20827834	0.20742999	0.20649375	0.20547299	0.20436978	0.20318922	0.20193373	0.20060782	0.19921534	0.19776064	0.19624889	0.19468427	0.19307151	0.19141361	0.18971662	0.18798628	0.18622684	0.18444288	0.18264085	0.18082519	0.1790016	0.1771732	0.17534608	0.17352477	0.1717133	0.16991512	0.16813302	0.16637021	0.16462739	0.16290742	0.16120967	0.15953359	0.15788007	0.15624547	0.15462744	0.15302512	0.15143223	0.14984894	0.14826894	0.14668941	0.14510481	0.1435121	0.14191002	0.1402926	0.1386587	0.13700631
0.2109844	0.2104668	0.20985657	0.2091522	0.2083551	0.2074645	0.20648453	0.20541693	0.20426619	0.20303571	0.20173022	0.20035335	0.19890875	0.19740406	0.1958406	0.19422579	0.19256479	0.19086131	0.18912148	0.1873517	0.18555626	0.18374163	0.18191274	0.18007663	0.17823836	0.17640144	0.17457223	0.17275682	0.17095801	0.16917819	0.16742168	0.16569063	0.16398826	0.16231292	0.16066402	0.15904401	0.15744936	0.15587644	0.1543246	0.15278849	0.15126473	0.14974853	0.14823663	0.14672247	0.14520171	0.14367048	0.14212534	0.1405612	0.13897654	0.13736789
0.21117328	0.21062344	0.2099765	0.20923376	0.2083951	0.20746078	0.20643471	0.20531921	0.20411861	0.20283835	0.20148215	0.2000528	0.19855791	0.19700143	0.19538994	0.19372728	0.19202068	0.19027582	0.1884968	0.1866932	0.18486771	0.18302953	0.18118274	0.17933427	0.17748985	0.17565525	0.17383644	0.1720371	0.17026192	0.16851377	0.1667967	0.16511157	0.16345963	0.16184142	0.16025686	0.15870413	0.15718034	0.15568179	0.15420665	0.15274778	0.15130334	0.14986506	0.14842826	0.14698863	0.14553893	0.14407703	0.14259583	0.14109063	0.13956107	0.13800126
0.21132989	0.21074487	0.21006046	0.20927602	0.20839435	0.20741463	0.20634112	0.2051767	0.20392695	0.20259587	0.20118824	0.19970769	0.19816354	0.19655886	0.19489992	0.19319388	0.19144608	0.18966268	0.18785258	0.18602042	0.18417382	0.18231887	0.18046345	0.1786136	0.17677498	0.17495409	0.1731557	0.17138547	0.16964623	0.16794345	0.1662771	0.16464996	0.16306302	0.16151515	0.16000628	0.15853196	0.15709141	0.15567815	0.15428934	0.15291785	0.15155911	0.15020758	0.14885432	0.14749612	0.1461249	0.14473657	0.14332381	0.14188384	0.14041245	0.1389066
0.21144976	0.2108271	0.21010299	0.20927685	0.20834959	0.2073242	0.20620285	0.2049896	0.20368992	0.20230862	0.20085016	0.19932191	0.19772968	0.19607963	0.19437715	0.19263078	0.19084817	0.18903485	0.18719791	0.18534629	0.18348703	0.18162653	0.17977193	0.17793183	0.1761105	0.174315	0.17255017	0.17082082	0.16913237	0.1674855	0.16588344	0.16432765	0.16281724	0.16135156	0.15992887	0.15854454	0.1571964	0.15587717	0.15458259	0.15330589	0.15204236	0.15078086	0.14951783	0.14824411	0.14695472	0.1456434	0.1443035	0.14293092	0.1415211	0.14007133
0.2115287	0.21086799	0.21010378	0.20923436	0.20826194	0.2071888	0.20601948	0.20475714	0.20340873	0.20197827	0.2004732	0.19889763	0.19726062	0.19556922	0.19382949	0.19205013	0.19023755	0.18840164	0.18654773	0.1846863	0.1828232	0.18096769	0.17912531	0.17730618	0.17551443	0.17375597	0.17203853	0.17036359	0.16873649	0.16715935	0.16563356	0.16416001	0.16273716	0.16136336	0.1600361	0.15875	0.1575023	0.15628384	0.15509003	0.15391341	0.15274665	0.15158126	0.15040974	0.14922425	0.14801851	0.14678594	0.14551768	0.14421241	0.14286375	0.14146963
0.2115647	0.21086502	0.21005918	0.20914647	0.20812899	0.20700979	0.20579283	0.20448302	0.20308669	0.2016099	0.20005947	0.19844171	0.19676486	0.19503704	0.19326669	0.19145977	0.18962729	0.1877765	0.1859153	0.18405223	0.18219864	0.18035804	0.17854111	0.1767543	0.17500404	0.17329659	0.17163636	0.17002912	0.16847537	0.16697952	0.16554075	0.16415867	0.1628319	0.16155922	0.16033399	0.15915373	0.15801087	0.15689808	0.15580843	0.15473318	0.15366653	0.15259555	0.15151641	0.15041709	0.1492922	0.14813381	0.14693776	0.14569667	0.14440796	0.14306721
0.2115573	0.21081807	0.20997073	0.2090146	0.20795152	0.20678744	0.2055242	0.20416866	0.20272833	0.20120873	0.19961743	0.19796188	0.19625083	0.19449478	0.19269903	0.19087464	0.18902948	0.18717366	0.18531522	0.1834636	0.18162829	0.17981625	0.1780348	0.17629352	0.1745965	0.17295103	0.17136182	0.16983023	0.16836202	0.1669563	0.16561231	0.16433106	0.16310796	0.16194059	0.16082457	0.15975165	0.15871656	0.15771043	0.15672427	0.1557503	0.15477961	0.15380275	0.15280955	0.15179408	0.15074551	0.14965867	0.14852536	0.14734402	0.1461061	0.14481345
0.21150558	0.21072705	0.20983738	0.20883921	0.20773308	0.206525	0.20521924	0.20382172	0.20233932	0.20078105	0.19915457	0.1974677	0.19573003	0.19395196	0.19214028	0.19030648	0.18845873	0.18660802	0.1847642	0.18293443	0.18112937	0.17935614	0.17762387	0.17593855	0.17430714	0.17273363	0.17122422	0.16978022	0.1684037	0.16709626	0.16585451	0.16467866	0.1635646	0.1625063	0.1614987	0.16053525	0.1596059	0.15870327	0.15781966	0.15694228	0.15606347	0.15517214	0.15425977	0.15331656	0.1523366	0.15131009	0.1502338	0.1491	0.14790717	0.14665152
0.21140967	0.2105931	0.2096638	0.20862482	0.20747752	0.20622753	0.20488149	0.20344618	0.20192854	0.20033716	0.19868125	0.19697022	0.19521344	0.1934214	0.19160351	0.18976937	0.18793085	0.18609625	0.18427631	0.18247995	0.18071726	0.1789941	0.1773203	0.1757022	0.17414598	0.1726555	0.17123336	0.16988435	0.16860709	0.16740283	0.1662673	0.16520008	0.16419354	0.16324514	0.16234502	0.16148683	0.16065967	0.1598562	0.15906602	0.1582776	0.15748106	0.15666701	0.15582341	0.1549437	0.1540184	0.153042	0.15200639	0.15091014	0.1497478	0.14851926
0.21127298	0.21041967	0.20945197	0.20837407	0.2071891	0.20590253	0.20452064	0.2030515	0.20150352	0.19988552	0.19820876	0.19648086	0.1947132	0.19291753	0.19110209	0.18927884	0.18745804	0.18565069	0.18386632	0.18211454	0.18040332	0.17874175	0.17713763	0.1755954	0.17412183	0.17271948	0.17139407	0.1701434	0.1689693	0.1678709	0.16684343	0.165883	0.16498391	0.16414085	0.16334428	0.16258398	0.16185226	0.16113839	0.16043106	0.15972048	0.15899383	0.15824154	0.15745446	0.15662134	0.15573707	0.15479383	0.15378645	0.15271023	0.15156293	0.15034455
0.21109979	0.210211	0.20920849	0.20809473	0.20687504	0.20555665	0.20414424	0.20264737	0.20107609	0.19943973	0.19774854	0.1960131	0.19424334	0.19245288	0.19065043	0.18884799	0.18705776	0.18528749	0.18354845	0.18184997	0.18020138	0.17861003	0.17708144	0.17562312	0.1742394	0.17293307	0.17170557	0.17055723	0.16948645	0.16849184	0.16756907	0.16671327	0.16591667	0.16517085	0.16446869	0.16379803	0.16315037	0.16251397	0.16187581	0.16122657	0.16055372	0.15984863	0.15909845	0.1582965	0.15743433	0.1565063	0.15550654	0.15443236	0.15328181	0.15205559
0.21089473	0.20997314	0.20893875	0.20779546	0.20654652	0.20519938	0.2037627	0.20224598	0.20065781	0.19900939	0.19731353	0.19557807	0.19381723	0.19204153	0.19026285	0.18849069	0.18673852	0.1850155	0.18333241	0.18169707	0.18011782	0.17860292	0.17715867	0.17578986	0.17449808	0.17328858	0.17216115	0.17111342	0.17014578	0.16925278	0.16843012	0.16766933	0.16696605	0.16630906	0.16568919	0.16509584	0.16451718	0.163941	0.16335659	0.16275187	0.16211429	0.16143475	0.16070394	0.15991119	0.15905255	0.15811612	0.15710565	0.15601325	0.15483923	0.15358652
0.21066351	0.20971325	0.20865229	0.20748179	0.206209	0.20484106	0.20338683	0.201856	0.20025961	0.1986095	0.19691566	0.19519114	0.19344768	0.1916961	0.18994996	0.1882185	0.18651435	0.18484709	0.18322572	0.18166146	0.18015859	0.17872602	0.17736849	0.17609066	0.17489448	0.1737813	0.172752	0.17180182	0.17092958	0.17013156	0.16939951	0.16872704	0.16810438	0.16752249	0.16697103	0.16643691	0.16590962	0.16537672	0.16482553	0.16424485	0.16362256	0.16294867	0.16221349	0.16140945	0.16052851	0.15956709	0.15852022	0.1573878	0.15617096	0.15486911
0.21041493	0.20944063	0.20835592	0.20716515	0.20587432	0.2044916	0.20302714	0.20149004	0.19989426	0.19824913	0.19656825	0.1948629	0.19314508	0.19142798	0.18972218	0.1880396	0.18639204	0.18478699	0.18323588	0.1817458	0.18032464	0.1789774	0.17770854	0.17652254	0.17541827	0.17439911	0.17346096	0.17260326	0.17182097	0.17110498	0.1704533	0.16985437	0.16929765	0.16877395	0.16827351	0.16778019	0.16728461	0.16677377	0.16623399	0.16565576	0.16502634	0.16433534	0.16357264	0.16273358	0.16181158	0.1607994	0.159697	0.15850377	0.15721974	0.15585116
0.21015662	0.20916349	0.20806123	0.20685606	0.20555289	0.20416333	0.2026956	0.20116237	0.19957323	0.19794196	0.19628176	0.1946035	0.19292155	0.19124538	0.18958846	0.18796214	0.18637618	0.18484023	0.1833629	0.18195152	0.1806128	0.17935106	0.17817028	0.17707147	0.17605722	0.17512457	0.17427301	0.17349564	0.17279029	0.17214642	0.17155948	0.17101726	0.17050982	0.17002591	0.16955446	0.16908225	0.16859734	0.1680852	0.1675353	0.1669357	0.1662761	0.16554502	0.16473387	0.16383606	0.16284779	0.16176525	0.16058537	0.15931064	0.15794185	0.15648505
0.20989938	0.2088914	0.207778	0.20656301	0.20525604	0.20386566	0.20240302	0.2008791	0.1993071	0.19769809	0.19606581	0.19442317	0.1927833	0.19115627	0.18955499	0.18798941	0.18647048	0.18500623	0.18360469	0.18227348	0.18101583	0.17983793	0.17874026	0.1777252	0.17679223	0.1759388	0.1751607	0.17445213	0.17380896	0.17322156	0.1726824	0.17217813	0.17169955	0.17123558	0.17077342	0.1702995	0.16980143	0.16926524	0.16868192	0.16803735	0.16732529	0.16652924	0.16564867	0.16467294	0.1635983	0.16242495	0.16114981	0.15977539	0.15830505	0.15674374
0.20965132	0.20863454	0.2075154	0.20629771	0.20499364	0.20361003	0.20215927	0.20065196	0.1991046	0.19752508	0.19592853	0.19432935	0.19273676	0.19116409	0.18962263	0.18812296	0.18667272	0.18528168	0.18395635	0.18270175	0.18152398	0.18042453	0.17940415	0.17846388	0.17760235	0.17681399	0.17609708	0.17544378	0.17484732	0.17429802	0.17378575	0.17330016	0.17282973	0.17236292	0.17188683	0.1713866	0.17085312	0.17027116	0.16963044	0.16892053	0.16813007	0.16725266	0.16628087	0.16520882	0.16403374	0.16275424	0.16137066	0.15988156	0.15829548	0.15661919
0.20942129	0.20840165	0.20728339	0.20607087	0.20477405	0.20340523	0.20197313	0.20049132	0.19897258	0.19742982	0.19587675	0.19432345	0.19278473	0.19127125	0.18979174	0.18835875	0.18697852	0.18565905	0.18440732	0.18322673	0.18212107	0.18109238	0.18014169	0.17926571	0.17846124	0.1777269	0.17705515	0.17643867	0.1758684	0.17533617	0.17483181	0.17434296	0.1738582	0.17336449	0.17285039	0.1723026	0.17170961	0.1710582	0.17034093	0.16954389	0.1686599	0.16768257	0.16660526	0.16542418	0.16413552	0.16273867	0.16123688	0.15963152	0.15792653	0.15612966
0.20921884	0.20820245	0.20709035	0.20588817	0.20460792	0.20325895	0.20185179	0.20040113	0.198919	0.19741762	0.19591087	0.19441095	0.19292732	0.19147345	0.19005862	0.18869133	0.18737905	0.18612951	0.18494603	0.18383186	0.18279187	0.18182328	0.18092903	0.18010376	0.17934468	0.17864521	0.17799929	0.17740038	0.17683855	0.176303	0.17578211	0.17526779	0.17474496	0.17420262	0.17362778	0.1730093	0.17233613	0.17159648	0.17078206	0.16988252	0.16889095	0.16780126	0.16660881	0.16531107	0.16390581	0.16239274	0.16077133	0.15904993	0.15722862	0.15531543
0.20905255	0.20804386	0.20694369	0.20575926	0.2044989	0.20317578	0.20180118	0.2003858	0.19894437	0.19748993	0.19603279	0.19458607	0.19316143	0.1917677	0.19041541	0.18911135	0.18786314	0.18667515	0.18555343	0.18449816	0.18351172	0.18259329	0.18174061	0.18094933	0.18021674	0.17953655	0.178898	0.17829563	0.17771867	0.17715657	0.17659795	0.17603451	0.17545103	0.17483616	0.17418106	0.17347097	0.172699	0.1718557	0.17092972	0.16991854	0.1688118	0.16760537	0.1662981	0.16488555	0.1633685	0.16174501	0.16002017	0.15819266	0.15627101	0.15425724
0.20892927	0.20793335	0.20685072	0.20568839	0.2044553	0.20316239	0.20182273	0.20044765	0.19905111	0.19764423	0.1962384	0.1948472	0.19347923	0.19214487	0.19085062	0.18960549	0.18841562	0.18728301	0.18621087	0.18520384	0.18425845	0.18337382	0.18254825	0.18177478	0.18104985	0.18036623	0.17971534	0.17908768	0.1784735	0.17786324	0.17724396	0.17660826	0.17594282	0.17523485	0.17447925	0.17366341	0.17277989	0.17182007	0.1707782	0.16964975	0.16842839	0.16711184	0.16569847	0.16418543	0.16257319	0.16086426	0.15905473	0.1571501	0.15515374	0.15306939
0.20885217	0.20787516	0.2068141	0.2056779	0.20447591	0.20321865	0.20191784	0.20058624	0.19923447	0.19787693	0.19652379	0.19518547	0.19387145	0.19259115	0.19135126	0.19015792	0.18901622	0.18792991	0.18689871	0.18592426	0.18500552	0.18413934	0.18332261	0.18254767	0.18181148	0.1811046	0.18041709	0.17974088	0.17906803	0.17838487	0.17768446	0.17695564	0.17618778	0.17537236	0.1745007	0.17356761	0.17256398	0.1714873	0.17033	0.16909075	0.16776676	0.16635877	0.16486326	0.1632779	0.16160434	0.15984055	0.15798919	0.15604845	0.15402079	0.15190764
0.20882598	0.20787089	0.20683612	0.20573086	0.20456226	0.20334202	0.20208237	0.2007947	0.19948973	0.19818172	0.19687851	0.19559099	0.1943259	0.1930947	0.19190177	0.19075194	0.18964824	0.1885938	0.18758926	0.18663439	0.18572578	0.18485996	0.184033	0.18323721	0.18246526	0.18171278	0.18096736	0.1802223	0.17946598	0.17869158	0.17788899	0.17704712	0.17616391	0.1752271	0.17423284	0.17317854	0.17205743	0.17086786	0.16961318	0.16828486	0.1668871	0.16541949	0.1638777	0.16226459	0.16057734	0.15881717	0.15697423	0.15505354	0.15305081	0.15096234
0.20885071	0.2079216	0.20691665	0.20584323	0.20471126	0.20353098	0.20231254	0.20106833	0.19980982	0.1985472	0.19729045	0.19604856	0.19482876	0.19363776	0.19248208	0.1913647	0.19028726	0.18925257	0.1882593	0.18730655	0.18639004	0.18550387	0.1846459	0.18380594	0.18298073	0.18215984	0.18133399	0.18049604	0.17963845	0.17875174	0.1778304	0.1768662	0.17585483	0.1747924	0.17367768	0.17250824	0.17128456	0.17000674	0.16867891	0.16729882	0.16586977	0.16439334	0.16286553	0.16128688	0.15965156	0.157957	0.15619746	0.15436518	0.15245482	0.15046069
0.20892686	0.20802578	0.20705195	0.20601311	0.2049176	0.20377737	0.20260029	0.2013986	0.20018287	0.19896269	0.19774707	0.19654398	0.19535999	0.19420081	0.19307148	0.19197449	0.19090939	0.18987837	0.18887863	0.18791008	0.18696529	0.18604065	0.18513024	0.1842277	0.18332356	0.1824129	0.18148682	0.1805391	0.17955914	0.17854753	0.17749453	0.17639962	0.17526214	0.17407955	0.17285514	0.17159335	0.17029592	0.16896993	0.16761467	0.16623688	0.16484186	0.1634221	0.16198269	0.1605143	0.15901095	0.15746716	0.15587036	0.1542051	0.15246344	0.15063342
0.20904918	0.2081768	0.20723614	0.20623231	0.20517376	0.20407209	0.20293473	0.20177208	0.20059532	0.1994125	0.19823045	0.19705915	0.1959011	0.19476335	0.19364752	0.19255628	0.19148913	0.19044565	0.18942161	0.18841736	0.18742514	0.18644038	0.18545622	0.1844669	0.18346378	0.18244374	0.18139696	0.18032095	0.17920953	0.17806232	0.17687643	0.1756553	0.17440042	0.17311895	0.17181474	0.17049858	0.16917527	0.1678539	0.16654183	0.1652407	0.1639561	0.16268432	0.16141781	0.16015035	0.15886973	0.1575604	0.1562053	0.15478602	0.15328561	0.15168448
0.20921081	0.20836973	0.20746177	0.2064921	0.20546988	0.20440379	0.20330311	0.20217556	0.20103168	0.19987813	0.19872305	0.19757351	0.19643097	0.19530082	0.19418518	0.19308564	0.19199903	0.19092405	0.18985909	0.18879744	0.18773776	0.18667018	0.18559235	0.18449485	0.18337649	0.18222687	0.18104675	0.1798317	0.17858109	0.17729908	0.17599042	0.17465776	0.1733131	0.17196721	0.1706308	0.16931736	0.16803771	0.16679874	0.16561255	0.1644811	0.16340241	0.16236994	0.16137353	0.160398	0.15942301	0.15842687	0.15738496	0.15627	0.15505894	0.15373254
0.20940574	0.20859401	0.20771813	0.20678134	0.20579241	0.20476058	0.20369032	0.20259301	0.20147495	0.20034504	0.19920668	0.19806582	0.19692743	0.19579193	0.19466165	0.1935355	0.1924105	0.19128759	0.19015968	0.1890225	0.18787187	0.18670207	0.18550949	0.18428767	0.18303229	0.18174525	0.18042311	0.17906684	0.17768292	0.17627978	0.17486894	0.17345893	0.17206949	0.1707161	0.1694155	0.16818203	0.16703114	0.16597132	0.16501299	0.16414714	0.16337228	0.16267304	0.162032	0.1614217	0.16081585	0.16018438	0.15949187	0.1587095	0.15780267	0.15675107
0.20962164	0.2088384	0.20799239	0.20708697	0.20612814	0.20512347	0.20407946	0.20300579	0.2019051	0.20078802	0.1996559	0.19851455	0.19736528	0.19620945	0.1950479	0.19387823	0.19269866	0.19150537	0.19029477	0.18906242	0.187802	0.18651173	0.18518645	0.18382448	0.18242589	0.18099135	0.1795272	0.1780413	0.17654291	0.17504874	0.17357579	0.17214455	0.17077644	0.1694926	0.16831471	0.16726035	0.16633865	0.16556044	0.16492562	0.1644223	0.16403577	0.16374245	0.16351132	0.16330469	0.16308953	0.16282193	0.16246289	0.16197771	0.16133699	0.16050944
0.20984404	0.20908867	0.20827113	0.20739211	0.2064599	0.2054789	0.20445393	0.20339426	0.20230475	0.20118849	0.20005105	0.19889575	0.19772097	0.19653001	0.19531853	0.19408788	0.19283435	0.19155148	0.19023827	0.18889025	0.18750384	0.18607594	0.18460664	0.18309778	0.18155123	0.1799782	0.17838863	0.17679305	0.1752184	0.17368251	0.17221108	0.17083311	0.16957094	0.16845423	0.1675016	0.1667288	0.16614157	0.1657415	0.16551493	0.16544268	0.16549122	0.16562822	0.16580826	0.16598427	0.16610935	0.16613993	0.16603333	0.16575083	0.16526714	0.16455317
0.21005964	0.2093308	0.20853601	0.20768178	0.2067698	0.20580456	0.20479243	0.20373954	0.20264918	0.2015245	0.2003695	0.19918264	0.1979694	0.19672501	0.19544911	0.19413811	0.1927894	0.19140026	0.18996604	0.18848561	0.18695757	0.18538296	0.18376562	0.18210712	0.18042561	0.17873198	0.17704833	0.17539188	0.17379665	0.17229119	0.1709055	0.16967282	0.16862088	0.16777806	0.16715525	0.16676286	0.16659561	0.16664003	0.16686398	0.16723752	0.16771126	0.16823313	0.16874988	0.16920784	0.16955087	0.1697374	0.16972825	0.16948839	0.16899791	0.16824114
0.21025231	0.2095452	0.20877312	0.2079363	0.2070382	0.20608324	0.20507602	0.20402004	0.20291705	0.20177248	0.20058432	0.19935608	0.19808444	0.19677062	0.19541018	0.19400145	0.19254091	0.19102785	0.18945691	0.18783337	0.18615633	0.18443176	0.18267006	0.18088418	0.17909116	0.17731562	0.17558639	0.1739377	0.17240155	0.17101529	0.16981876	0.1688387	0.16810603	0.16763537	0.1674316	0.16748726	0.1677824	0.16828126	0.16893773	0.1696949	0.1704945	0.17127389	0.1719701	0.17252718	0.17289895	0.17303854	0.17292246	0.1725258	0.17183852	0.17086196
0.21040468	0.20971611	0.20895968	0.20813574	0.20724714	0.20629531	0.20528275	0.20421286	0.20308764	0.2019082	0.20067474	0.19938664	0.19804218	0.19664203	0.1951797	0.19365744	0.19206817	0.19041806	0.18870303	0.18693027	0.1851063	0.18324271	0.18135789	0.17947355	0.1776157	0.17581776	0.17412165	0.17256346	0.17118427	0.17002559	0.16912392	0.16850391	0.16817883	0.1681554	0.16841407	0.16893019	0.1696584	0.17054117	0.17151543	0.17251042	0.17345366	0.17427862	0.17492706	0.1753536	0.17551295	0.17538556	0.17495453	0.1742113	0.17316508	0.17182884
0.21049766	0.2098235	0.20907944	0.20826314	0.20737447	0.20641662	0.2053904	0.20429584	0.20313525	0.20190927	0.20061399	0.1992517	0.19781956	0.19631627	0.19473794	0.193086	0.19135934	0.18956216	0.18770345	0.18578619	0.18383233	0.18185616	0.17988679	0.17795716	0.1761022	0.17436713	0.17279272	0.17142962	0.17031822	0.16949509	0.16898511	0.16879907	0.16893342	0.16937102	0.1700684	0.17097321	0.17201772	0.17312461	0.17421445	0.17521423	0.17604765	0.17666553	0.17701465	0.17706415	0.17680061	0.17621392	0.1753091	0.17410107	0.17260791	0.1708475
0.21051234	0.20984836	0.20911045	0.208295	0.20740107	0.20642762	0.20537692	0.2042474	0.20303898	0.2017518	0.20038214	0.1989305	0.19739497	0.19577444	0.19406831	0.19227865	0.19041196	0.18847539	0.18647754	0.18444139	0.18238434	0.18034332	0.17835158	0.1764496	0.17468773	0.17311125	0.17177166	0.17071187	0.16996628	0.16956131	0.16949987	0.16977547	0.17035404	0.17118666	0.17220521	0.17333144	0.17447838	0.17556293	0.17650035	0.17722866	0.17768933	0.17784482	0.17767406	0.17717147	0.17634493	0.17521092	0.17378901	0.17211102	0.1701993	0.1680797
0.21042758	0.20976971	0.20903221	0.20821176	0.20730363	0.20630722	0.20522162	0.20404479	0.20277613	0.20141385	0.19995774	0.19840346	0.19675219	0.19500709	0.19316655	0.19124189	0.18923905	0.18717435	0.18506938	0.18294874	0.18084899	0.1788072	0.17687415	0.17509684	0.17352921	0.17222422	0.17122167	0.17055675	0.17024769	0.17029697	0.17068295	0.17136365	0.1722724	0.17333293	0.17446056	0.175555	0.17652619	0.1773001	0.1778082	0.17800713	0.17787164	0.177396	0.17659013	0.17547578	0.1740885	0.17245397	0.17061262	0.16859056	0.1664123	0.16410255
0.21022417	0.20956843	0.20882699	0.20799243	0.20706323	0.20603348	0.20490448	0.20366916	0.20232941	0.20088097	0.19932455	0.19765916	0.19588834	0.19401357	0.19204551	0.1899938	0.18787935	0.18572167	0.1835512	0.18140855	0.17933753	0.17738637	0.1756133	0.17406791	0.17280227	0.17186001	0.17127489	0.17105186	0.17119099	0.17165317	0.1723877	0.17331736	0.17435059	0.17539144	0.17633688	0.17710161	0.17760944	0.17780536	0.17765619	0.1771628	0.17633331	0.17519331	0.17379135	0.1721634	0.17036453	0.1684249	0.16637881	0.16424796	0.16204703	0.15978125
0.20988223	0.20922251	0.20846985	0.20761818	0.20665903	0.20558946	0.20440416	0.20310327	0.201681	0.20013823	0.19847658	0.19669825	0.19480717	0.19281247	0.19073102	0.18858162	0.18639204	0.18419424	0.18203017	0.17994682	0.17799905	0.1762438	0.17473313	0.17351851	0.17264557	0.17213222	0.17198423	0.17218411	0.17269024	0.17342815	0.17431453	0.17524622	0.17611891	0.17683302	0.17730135	0.17745796	0.17726833	0.17671561	0.1758185	0.17461677	0.17315337	0.1714892	0.16968572	0.16778757	0.16584419	0.16388242	0.161919	0.15995795	0.15798938	0.15600678
0.20938234	0.20871568	0.20794746	0.2070703	0.20607477	0.2049552	0.2037095	0.20233165	0.20082444	0.1991847	0.19741738	0.19553061	0.19353428	0.19144465	0.18928307	0.18708272	0.1848777	0.18271378	0.18064101	0.17871602	0.17699614	0.17553553	0.1743847	0.17357883	0.1731354	0.17304733	0.17328465	0.173794	0.17448404	0.17526513	0.17602287	0.17665152	0.1770521	0.17714855	0.1768896	0.17626038	0.1752725	0.17396459	0.17239949	0.17064679	0.16878009	0.16686942	0.1649686	0.16312256	0.16135451	0.1596719	0.1580629	0.15651092	0.1549865	0.15345831
0.2087085	0.20802869	0.2072412	0.20633374	0.20529525	0.20412308	0.20280987	0.20135666	0.19976194	0.19803186	0.19617072	0.19419393	0.19212057	0.18997383	0.1877856	0.18560019	0.18346101	0.18142393	0.17954424	0.17788039	0.17648646	0.17540686	0.17467277	0.17428873	0.17424396	0.17448843	0.17495684	0.17554887	0.17616415	0.17668414	0.17699867	0.17701825	0.17668366	0.17596528	0.17486987	0.17343296	0.17172882	0.16983315	0.16784471	0.16584614	0.16391362	0.162102	0.16045183	0.15897031	0.1576585	0.15648916	0.15542713	0.15442911	0.15345228	0.15244684
0.20784296	0.20714958	0.20634003	0.20539805	0.20431732	0.20308904	0.20171168	0.2001846	0.19851391	0.1967076	0.19477905	0.19274852	0.19064352	0.18850207	0.18636096	0.18427482	0.18229863	0.18048659	0.17890137	0.1775884	0.17658849	0.1759265	0.17559493	0.17556985	0.17579524	0.17618063	0.17662974	0.17701742	0.17723206	0.17717567	0.17676516	0.17595813	0.1747514	0.173175	0.1713047	0.16923115	0.16706108	0.16489807	0.1628441	0.16097099	0.15933067	0.1579524	0.15683123	0.15595049	0.1552652	0.15473086	0.15428403	0.15386978	0.15342805	0.1529152
0.20677921	0.20606977	0.20523681	0.20426263	0.20314059	0.20186257	0.20043035	0.1988467	0.19712302	0.19527179	0.19331557	0.19128571	0.18921782	0.18715487	0.18515451	0.18326509	0.18154892	0.18006042	0.17884375	0.17793548	0.1773425	0.17705497	0.17703167	0.17719865	0.17746311	0.17771411	0.17782325	0.17768762	0.17720711	0.1763209	0.17501712	0.17331004	0.17126983	0.1689913	0.16659397	0.16420284	0.16193658	0.15989554	0.1581539	0.15675065	0.15569791	0.15498354	0.15456188	0.15437584	0.15436445	0.1544532	0.1545741	0.15466371	0.15466326	0.15452923
0.20551142	0.20479138	0.20393968	0.20293975	0.20178704	0.20047499	0.1990094	0.19739646	0.19565484	0.19380787	0.19188577	0.18992674	0.18797623	0.18609077	0.1843237	0.1827276	0.1813587	0.18025595	0.17944103	0.17892025	0.1786621	0.17861357	0.1786971	0.17879853	0.17880571	0.17859063	0.17805299	0.17711398	0.17573029	0.17391509	0.17171562	0.16923332	0.16658568	0.16391586	0.16136774	0.15906276	0.15710023	0.1555421	0.15441982	0.15372989	0.15342978	0.15346652	0.15376407	0.15424302	0.15482286	0.15542434	0.1559799	0.1564282	0.15672126	0.15682009
0.20405008	0.20332721	0.20246851	0.20145947	0.2002935	0.19897577	0.19750862	0.19591162	0.19421026	0.19243173	0.19062126	0.18881983	0.1870854	0.18546858	0.1840221	0.18279494	0.18181825	0.18110557	0.18064955	0.18041125	0.18031502	0.18027687	0.18017995	0.17989865	0.17931877	0.17834768	0.17691958	0.17502534	0.17270222	0.17003074	0.16713578	0.16416903	0.16128492	0.15863705	0.15635139	0.15451302	0.15318707	0.15237227	0.15204683	0.15215662	0.15262762	0.15336494	0.15428498	0.15529081	0.15630347	0.157247	0.15806141	0.15869953	0.15912627	0.15930924
0.20241916	0.20170875	0.20086172	0.19986963	0.19872665	0.19744161	0.19602731	0.19450751	0.19291532	0.19129014	0.18967664	0.18812798	0.18669504	0.18542582	0.18436202	0.18352574	0.18292066	0.182524	0.18228325	0.18212049	0.18193135	0.18159601	0.18099356	0.18001387	0.17858249	0.1766535	0.17424735	0.17143199	0.16831586	0.16505355	0.16181612	0.15877473	0.15608403	0.15386072	0.1521937	0.1511139	0.15061092	0.15064266	0.15113403	0.15199837	0.15312481	0.1544171	0.15577793	0.15712146	0.15836826	0.15946895	0.16037163	0.16104215	0.1614616	0.16161537
0.20066215	0.19998987	0.19919129	0.19825283	0.1971814	0.19598576	0.19468813	0.1933217	0.19192335	0.19053781	0.18921405	0.18799868	0.18693113	0.18605062	0.1853633	0.18486609	0.184522	0.18426803	0.18401054	0.18364125	0.18303432	0.18208012	0.1806793	0.17876896	0.17633712	0.1734323	0.17014529	0.16662663	0.16304451	0.1595907	0.15644109	0.15375096	0.1516354	0.15015379	0.14933333	0.14913398	0.14949766	0.15033507	0.15153468	0.15298796	0.15458298	0.15622059	0.15781534	0.15929565	0.16060132	0.16169196	0.162538	0.16312763	0.16344488	0.16349311
0.19884856	0.19825625	0.19754604	0.19671756	0.19577593	0.19474131	0.19364327	0.1925133	0.1913946	0.1903311	0.18936384	0.18852684	0.18784536	0.18732092	0.18692997	0.18663028	0.18634377	0.18596897	0.18539026	0.1844892	0.18315682	0.18131071	0.1789197	0.17599368	0.17260696	0.16888711	0.16500664	0.16115537	0.15753448	0.15433115	0.15168405	0.14970039	0.14842032	0.14785147	0.14793664	0.14859788	0.14972678	0.15120625	0.1529181	0.15474617	0.15659001	0.15836334	0.1599988	0.16144353	0.16265856	0.16362444	0.16432583	0.16475756	0.16492715	0.16483739
0.19707848	0.19661243	0.19605191	0.1953995	0.19466552	0.19387145	0.1930494	0.19223803	0.19146895	0.19078216	0.19020045	0.18973006	0.18937308	0.18908978	0.18882143	0.18848288	0.18796481	0.1871541	0.18593417	0.18420678	0.18191558	0.17904487	0.17563772	0.1718024	0.16769227	0.16349751	0.15942958	0.15569729	0.15247485	0.14990373	0.14806566	0.14699215	0.14665975	0.14699909	0.1479162	0.14928809	0.150991	0.15289392	0.15488736	0.15686703	0.15875354	0.16048244	0.16200572	0.16329357	0.16432649	0.16510288	0.16561618	0.16587459	0.16588993	0.16567135
0.19547726	0.19520125	0.19485894	0.19445726	0.19400403	0.1935299	0.19305599	0.19261515	0.19223425	0.19192278	0.19168547	0.19149795	0.19131652	0.19106448	0.19065806	0.18997854	0.18891387	0.187356	0.18522981	0.18248701	0.17914927	0.17529222	0.17104445	0.1665888	0.16213202	0.1578986	0.15409969	0.1508994	0.14842616	0.14674848	0.1458737	0.14575426	0.14631629	0.14744197	0.1490016	0.1508636	0.15289849	0.15499318	0.15705341	0.158995	0.16076362	0.16231577	0.1636364	0.16470242	0.16551907	0.16608767	0.1664207	0.16652663	0.16641504	0.16610129
0.19420058	0.19418117	0.1941307	0.19404736	0.19394748	0.19384378	0.19375917	0.19370246	0.19368011	0.19367743	0.19366068	0.19357222	0.19332913	0.19283336	0.19197245	0.19063729	0.18873322	0.1862002	0.18302011	0.17924273	0.17496648	0.17035201	0.16560243	0.16093962	0.15659387	0.15276825	0.14962372	0.1472647	0.14574501	0.14505646	0.14513159	0.1458725	0.1471615	0.14885306	0.15082008	0.15292954	0.15507388	0.15715343	0.15910247	0.16086745	0.16241746	0.1637328	0.1648058	0.16564131	0.16625088	0.16664249	0.16682974	0.16682644	0.16664094	0.16628763
0.19340663	0.19371201	0.19401276	0.19430508	0.19459304	0.194882	0.19516829	0.1954433	0.19567958	0.19582722	0.19582152	0.19556653	0.19496647	0.19390799	0.19229144	0.19003622	0.18710707	0.18351349	0.17932472	0.17467314	0.16974589	0.16475493	0.15993896	0.1555281	0.15171757	0.14865223	0.14641991	0.1450583	0.14453278	0.14477019	0.14565936	0.14705792	0.14884177	0.15085796	0.15299344	0.15513086	0.15718901	0.1591048	0.16083014	0.16234349	0.16362937	0.16468866	0.16553104	0.16616903	0.16661586	0.1668841	0.16698772	0.16693634	0.16673687	0.16639097
0.19324997	0.19392931	0.19461823	0.19530311	0.19597417	0.19660567	0.19717929	0.19764778	0.19795254	0.1980135	0.19773547	0.19701687	0.19575086	0.19384584	0.19124642	0.18793601	0.1839512	0.17939337	0.17442144	0.16922927	0.16406065	0.15914813	0.15471762	0.15095295	0.14798903	0.14589623	0.14468217	0.14430304	0.14467084	0.14566118	0.14713614	0.14895405	0.15097904	0.15308765	0.15518297	0.1571807	0.1590262	0.1606852	0.16213672	0.1633769	0.16441011	0.16524765	0.16590862	0.16640832	0.16675639	0.1669699	0.16705258	0.167012	0.16685057	0.16656172
0.19383875	0.19490835	0.19597849	0.1970202	0.19799304	0.19885437	0.19954254	0.19998716	0.20009814	0.19978121	0.19892804	0.19744459	0.19525869	0.192329	0.18866342	0.18432802	0.17945233	0.17421053	0.16882038	0.16353045	0.15857293	0.15416576	0.15048236	0.14763585	0.14568074	0.14460638	0.14435446	0.14482185	0.14587821	0.14738438	0.14919817	0.15118735	0.15323158	0.15524417	0.15714933	0.15890199	0.16046935	0.16184047	0.1630168	0.16401479	0.16484544	0.16552415	0.16607349	0.16650447	0.16682804	0.16704807	0.16717067	0.16719255	0.16710722	0.1669069
0.19520706	0.1966276	0.19801131	0.1992997	0.20042491	0.20131226	0.20187522	0.20202066	0.20164582	0.20065163	0.19895025	0.1964919	0.19325182	0.18926935	0.18463126	0.17949106	0.1740441	0.1685232	0.16316894	0.15821955	0.1538784	0.1503059	0.1475906	0.14577132	0.14482644	0.14467515	0.14521237	0.14630216	0.14780056	0.14957333	0.15148446	0.15343627	0.15533547	0.15711975	0.15875193	0.16021012	0.16149035	0.16259697	0.1635493	0.16436301	0.16506083	0.16565844	0.16616958	0.16660488	0.16696571	0.16724989	0.16745475	0.16756976	0.16758391	0.16748786
0.19727197	0.1989457	0.20049897	0.2018501	0.20290387	0.20355867	0.20371488	0.20326743	0.2021243	0.20021555	0.19750147	0.19398734	0.18972999	0.18484718	0.17950755	0.17392318	0.16833124	0.16297904	0.15808856	0.15385455	0.15041432	0.14784257	0.14616072	0.14532885	0.14525753	0.14583701	0.14692308	0.14838362	0.1500772	0.15188643	0.15371054	0.15547019	0.15711269	0.15860936	0.1599437	0.16112098	0.16214949	0.1630486	0.16384414	0.16455702	0.16520281	0.16579461	0.16633788	0.16683348	0.1672782	0.16766167	0.16797225	0.1681956	0.1683168	0.16832018
0.19982076	0.20157158	0.2030931	0.20426238	0.20497246	0.20511384	0.20458147	0.2032913	0.20118614	0.19824919	0.19449905	0.1900257	0.18496132	0.17949231	0.17384243	0.16825107	0.16295692	0.15817723	0.15408713	0.15080093	0.14838246	0.14683273	0.14610073	0.14609039	0.14668146	0.1477412	0.1491296	0.15071797	0.15239495	0.15406671	0.1556675	0.15715149	0.15849687	0.15969566	0.16075915	0.16170251	0.16254848	0.16332337	0.16404569	0.16473646	0.1654031	0.16605084	0.16667879	0.16727754	0.16783181	0.16832978	0.16875187	0.16907743	0.16929159	0.16937685
0.20249878	0.20410566	0.20533292	0.2060576	0.2061522	0.20552689	0.20409364	0.20181619	0.19868909	0.19476019	0.19013217	0.1849591	0.17943856	0.1737977	0.16827652	0.16310161	0.1584795	0.15456353	0.15145448	0.14919622	0.1477756	0.14712897	0.14715911	0.14774355	0.14874935	0.15003985	0.15149602	0.1530171	0.15451825	0.15594307	0.15725479	0.15843761	0.15949357	0.16043586	0.1612866	0.16207448	0.16282406	0.16355547	0.16428506	0.16502096	0.16576816	0.16651875	0.1672607	0.16797882	0.16865158	0.16925743	0.16977395	0.1701845	0.17046839	0.1706093
0.20486197	0.20606874	0.20674723	0.20677134	0.20603599	0.20447329	0.20205283	0.19878605	0.1947372	0.1900303	0.18482968	0.1793352	0.1737805	0.16839658	0.16340366	0.15898241	0.15527472	0.15236253	0.15026946	0.1489744	0.14840162	0.14845632	0.14900929	0.14993297	0.15110828	0.15241328	0.15375951	0.15507656	0.15631084	0.15743753	0.15844938	0.15935418	0.16017295	0.16092911	0.16165249	0.16237146	0.16310513	0.16386831	0.16467056	0.16550595	0.16636956	0.16724509	0.16811098	0.16894293	0.16971913	0.17041379	0.17100197	0.17146376	0.17178383	0.17194667
0.20642444	0.20699316	0.206905	0.20606005	0.20438266	0.20185483	0.19850345	0.19441143	0.18969792	0.18455242	0.17917147	0.17378262	0.16860566	0.1638488	0.1596729	0.15620372	0.15350273	0.15157965	0.15040585	0.1499011	0.14996246	0.15046817	0.15129694	0.15233144	0.15347096	0.15462923	0.15574518	0.15677942	0.15771414	0.15855029	0.15930054	0.1599875	0.1606459	0.16130134	0.1619856	0.1627154	0.16350535	0.16436183	0.1652784	0.16624366	0.16723722	0.16823594	0.16921452	0.17014319	0.17099401	0.17174408	0.17236766	0.17284821	0.17317079	0.17332295
0.20676446	0.20652312	0.20555209	0.20378365	0.20119317	0.19781956	0.1937526	0.18912917	0.18412249	0.1789391	0.173793	0.16889346	0.16442794	0.16054167	0.15733296	0.15486148	0.1531154	0.15205787	0.1516088	0.15166429	0.15210778	0.15282387	0.15370846	0.15466747	0.15562648	0.15653409	0.15736103	0.15809795	0.1587516	0.15934129	0.15989964	0.16045558	0.16104174	0.16168307	0.16240257	0.16321144	0.16411167	0.16509673	0.16614763	0.16724795	0.16836515	0.1694706	0.17053375	0.17152554	0.17241575	0.17318124	0.17380516	0.17426738	0.17455828	0.17467062
0.20560604	0.20449658	0.20264734	0.2000405	0.1967164	0.19275707	0.18830612	0.18352933	0.17862993	0.1738025	0.16924548	0.16512106	0.16156071	0.15864493	0.15641075	0.15484971	0.15390752	0.15350452	0.15354466	0.15391353	0.15451062	0.15523234	0.15599968	0.15675297	0.15744469	0.1580604	0.15859726	0.15906629	0.15949897	0.15991962	0.16036816	0.1608786	0.16147469	0.16217814	0.16299678	0.16393025	0.16496895	0.16609684	0.16728336	0.16850254	0.16971795	0.17089832	0.17200965	0.17302364	0.17391437	0.17466094	0.17524594	0.17565998	0.17589253	0.17594191
0.20289393	0.20098205	0.19840623	0.19519278	0.191427	0.18723196	0.18277484	0.1782375	0.17380542	0.1696471	0.1659136	0.16271314	0.16011223	0.15813468	0.15675528	0.1559265	0.15557015	0.15558566	0.15587595	0.15634026	0.15689476	0.15746835	0.15800723	0.15848422	0.158886	0.1592204	0.15950428	0.15977243	0.16006067	0.16040169	0.16082963	0.1613753	0.1620526	0.16287039	0.16382661	0.16490726	0.1660923	0.1673527	0.16865525	0.1699622	0.17123926	0.1724531	0.17357281	0.17457008	0.17542389	0.1761151	0.17663473	0.17697169	0.17712618	0.17709687
0.19882964	0.19631493	0.19327554	0.18976927	0.18591908	0.18186292	0.17776236	0.1737892	0.17008847	0.16679007	0.16397835	0.16171387	0.15999877	0.15881348	0.15810023	0.15778112	0.15776898	0.15797225	0.15830304	0.15868574	0.15906154	0.1593883	0.15964642	0.15983582	0.15997012	0.16007233	0.16017853	0.16032793	0.16055863	0.16090226	0.1613893	0.1620346	0.16284269	0.16380826	0.16491832	0.1661466	0.16746268	0.16882917	0.17021164	0.17156911	0.17286628	0.17407256	0.1751592	0.17610207	0.17688385	0.17749517	0.17792478	0.17817038	0.17823341	0.17811617
0.19382846	0.19099978	0.18782347	0.18438092	0.1807949	0.17720684	0.17375012	0.1705555	0.16772437	0.16533509	0.16341865	0.16198158	0.16099072	0.1603944	0.16011496	0.16007492	0.16018908	0.16038305	0.16059494	0.16077301	0.1608918	0.16093591	0.16091666	0.16085285	0.16077295	0.16071948	0.16073135	0.16084777	0.16110617	0.1615287	0.16213258	0.16291848	0.16388375	0.16500664	0.16626245	0.167617	0.16903327	0.1704708	0.17189142	0.1732556	0.17453086	0.17568967	0.17670606	0.17756471	0.17825326	0.17876244	0.17908877	0.1792337	0.17919971	0.17899293
0.18845904	0.1856466	0.18266794	0.17960721	0.17657566	0.17368364	0.17103285	0.16870469	0.16675493	0.1652067	0.16405562	0.16326368	0.16278426	0.16254583	0.16247638	0.1625062	0.16256608	0.16260904	0.16259456	0.16250733	0.16234577	0.16212097	0.16186234	0.16160733	0.16139427	0.16127098	0.16127497	0.16144088	0.1617945	0.16234827	0.16310681	0.1640555	0.16517875	0.16644856	0.16782631	0.16927375	0.17075056	0.17221448	0.17362922	0.17495859	0.1761713	0.17724982	0.17817071	0.1789227	0.17949875	0.17989378	0.18011239	0.18015352	0.18002474	0.17973325
0.18332687	0.18083334	0.1783324	0.17589556	0.17359799	0.17151865	0.16971368	0.168216	0.16704702	0.16618636	0.16560178	0.16524415	0.16504815	0.16495527	0.16490288	0.16483498	0.16471618	0.16451606	0.16423127	0.16386811	0.16344655	0.16300356	0.16257563	0.16221231	0.16195175	0.161843	0.16191433	0.16219285	0.1626916	0.1634073	0.16433053	0.16544127	0.16670887	0.16809338	0.16955504	0.1710535	0.17254657	0.1739926	0.17536023	0.17661655	0.17773858	0.17870821	0.17951436	0.1801469	0.18060383	0.18088426	0.18099335	0.18093553	0.18071835	0.18035005
0.17897153	0.17702812	0.17519192	0.17350456	0.17200658	0.1707315	0.16970032	0.16891187	0.16834785	0.16797233	0.16773993	0.16759495	0.16748494	0.1673546	0.16717027	0.16689721	0.16652459	0.16605231	0.16549924	0.16489191	0.16426784	0.1636754	0.16316122	0.16277188	0.1625481	0.16252479	0.16272625	0.1631579	0.1638248	0.16471207	0.16579598	0.16704696	0.16842183	0.16988477	0.17138883	0.1728926	0.17435667	0.17574647	0.17702928	0.17818558	0.17919229	0.18003991	0.18071915	0.18122698	0.18156292	0.18173233	0.18173942	0.18159163	0.18129754	0.18086468
0.17577562	0.17451903	0.17342636	0.17250101	0.17175429	0.17118539	0.17077741	0.17051329	0.17035025	0.17024678	0.17015818	0.17003843	0.16984408	0.16955185	0.16913722	0.16860414	0.16795781	0.16722648	0.1664434	0.16565326	0.16490433	0.16424632	0.16372907	0.16339564	0.16327465	0.16339128	0.16375421	0.16436207	0.16520137	0.1662476	0.1674665	0.16881919	0.17026532	0.1717602	0.17326099	0.17472841	0.17612559	0.17742369	0.17859998	0.17963289	0.18051201	0.18122715	0.18177772	0.18216246	0.1823854	0.18245146	0.18236743	0.18214211	0.18178315	0.18129829
0.17394495	0.17339982	0.1730191	0.17278126	0.17265643	0.1726262	0.17265242	0.17270294	0.17273521	0.17271182	0.17259032	0.17234534	0.17195733	0.17141888	0.17073771	0.16993654	0.16903985	0.168096	0.16715029	0.166255	0.16546378	0.1648238	0.16438006	0.16416153	0.16419181	0.16447818	0.1650209	0.16580006	0.16679604	0.16797236	0.16928852	0.17070386	0.17217511	0.17365795	0.17511347	0.17650646	0.17780596	0.17899024	0.18003786	0.18093841	0.18168235	0.18226732	0.18269342	0.18296319	0.18308148	0.18305781	0.1828955	0.18260702	0.1821979	0.18167779
0.17348501	0.17358768	0.17381155	0.17410773	0.1744346	0.17474578	0.17500818	0.17517808	0.17522338	0.17511433	0.17483112	0.17436548	0.17372248	0.172914	0.17196834	0.17092925	0.16983762	0.16874957	0.16771975	0.16680396	0.16604556	0.16549465	0.16518044	0.16512296	0.16532958	0.16579685	0.16651191	0.16744454	0.16856487	0.16983198	0.17120364	0.17263576	0.17408782	0.1755184	0.17689398	0.17818256	0.17936413	0.18041675	0.1813303	0.18209341	0.18270582	0.18316549	0.18347552	0.18364222	0.18367249	0.18357104	0.18334839	0.18301053	0.18256685	0.18202305
0.17425843	0.17487368	0.17554447	0.17619348	0.1767749	0.17723708	0.17754781	0.17767307	0.17758608	0.1772837	0.17675953	0.17602561	0.17510822	0.1740438	0.17287597	0.17165588	0.17044215	0.16929004	0.16825673	0.16739106	0.16673946	0.16632801	0.16617963	0.16630344	0.16669172	0.16733047	0.16819295	0.16924658	0.17045256	0.17176777	0.17314905	0.17455667	0.17594962	0.17729542	0.17856437	0.17973116	0.18077873	0.1816948	0.1824702	0.18310095	0.18358925	0.18393518	0.18414396	0.18422237	0.18417703	0.18401542	0.18374589	0.18337446	0.18290955	0.18235594
0.1760095	0.17697462	0.17790844	0.1787256	0.17937927	0.1798242	0.18003178	0.17998233	0.1796744	0.17910933	0.17831185	0.17731005	0.17614439	0.17486846	0.17353763	0.17221355	0.17095496	0.1698179	0.16885212	0.16810247	0.16759887	0.16736096	0.16739574	0.1677009	0.16825661	0.1690392	0.17001715	0.1711493	0.17239645	0.17371751	0.17506838	0.17641336	0.1777177	0.17895392	0.18009812	0.18113187	0.18204102	0.18282029	0.18346328	0.1839725	0.18434641	0.18459326	0.18471563	0.18472162	0.18461809	0.18441236	0.18411016	0.18371981	0.18324628	0.18269478
0.17844571	0.17958353	0.18059716	0.1814152	0.18199027	0.18228191	0.18228087	0.18198165	0.18139759	0.18055618	0.17949006	0.17825212	0.17689049	0.17547186	0.17405537	0.17270322	0.17147264	0.1704168	0.1695778	0.1689841	0.16865766	0.16860372	0.1688191	0.16928749	0.16998385	0.17087665	0.17192681	0.1730955	0.17434141	0.17562589	0.17691115	0.17816484	0.17935778	0.180469	0.18147853	0.1823757	0.18315047	0.18379967	0.18432304	0.18472086	0.18499786	0.18516022	0.18521304	0.18516402	0.18501726	0.18478122	0.18446136	0.1840638	0.18359327	0.1830536
0.18125692	0.18240428	0.18335277	0.18403637	0.18441051	0.18446153	0.18418947	0.18360597	0.18274227	0.18164	0.18034801	0.17892617	0.17743912	0.1759494	0.17452082	0.17321427	0.1720779	0.17115544	0.17047821	0.17006317	0.16991869	0.17004272	0.17042062	0.17102122	0.17182064	0.17278028	0.17386141	0.1750247	0.1762335	0.17744821	0.1786404	0.17978224	0.18085092	0.18182893	0.18270463	0.1834684	0.18411635	0.18464701	0.18506306	0.18536699	0.18556333	0.1856581	0.18565637	0.18556693	0.18539211	0.18513998	0.18481508	0.1844216	0.18396382	0.18344364
0.18417497	0.18519792	0.18595791	0.18640742	0.18651581	0.18627927	0.18571472	0.18485053	0.18373266	0.18241479	0.18095696	0.17942262	0.17788327	0.1763969	0.17502505	0.17382044	0.17282462	0.17206854	0.17156866	0.17133681	0.17136702	0.1716465	0.17215079	0.17284876	0.17371032	0.174695	0.17576796	0.17688957	0.17802632	0.17914921	0.18023036	0.18124929	0.18218724	0.18303394	0.18377753	0.18441841	0.18495174	0.18537919	0.18570417	0.18592998	0.18606226	0.18610474	0.18606697	0.18595031	0.18576121	0.18550427	0.185185	0.18480438	0.18436676	0.18387401
0.18698004	0.18777764	0.1882734	0.18843263	0.18824154	0.18771026	0.18686752	0.1857594	0.18443787	0.18296596	0.18141003	0.17983773	0.17831317	0.17689416	0.1756328	0.17457274	0.17374331	0.17316589	0.17284665	0.17278264	0.17296189	0.1733621	0.17395826	0.17471492	0.17559534	0.17656961	0.17759624	0.17864734	0.17969254	0.18070531	0.18166617	0.18255681	0.18336643	0.18408668	0.18471242	0.18524255	0.18567498	0.18601593	0.18626606	0.18643045	0.18651465	0.18652245	0.18645921	0.18633011	0.1861386	0.1858881	0.18558124	0.18522084	0.18480933	0.18434776
0.18951702	0.19002715	0.19021957	0.19007042	0.18958381	0.18878034	0.18770167	0.1864008	0.18494025	0.18338516	0.18180278	0.18025622	0.17880371	0.1775021	0.17638972	0.17549577	0.1748434	0.17443877	0.17428237	0.17436126	0.17465648	0.17514217	0.1757881	0.17656219	0.17742842	0.17835549	0.17931333	0.18027237	0.18120903	0.1821041	0.1829412	0.18370834	0.18439722	0.18500201	0.18552145	0.18595584	0.18630672	0.18657693	0.18676901	0.18688883	0.18693906	0.18692501	0.18685094	0.18671928	0.18653429	0.18629694	0.18601075	0.18567657	0.18529582	0.1848683
0.19169489	0.19189116	0.19177428	0.19133149	0.19057998	0.18954946	0.18829072	0.18686388	0.18533131	0.18376027	0.18221197	0.18074626	0.17941523	0.17825887	0.1773095	0.17658648	0.176103	0.17585552	0.17583421	0.1760226	0.17639688	0.17692932	0.17758924	0.17834389	0.17916556	0.18002167	0.1808893	0.1817448	0.18256778	0.18334353	0.18406123	0.18471272	0.18529168	0.18579607	0.1862256	0.18658084	0.1868648	0.18708017	0.18723145	0.18731995	0.18735057	0.18732724	0.18725231	0.18712753	0.18695664	0.18674016	0.18647905	0.18617459	0.18582666	0.18543619
0.19347857	0.19337016	0.19296427	0.19226664	0.19129688	0.190098	0.18872406	0.18723455	0.18569428	0.18416351	0.18269877	0.18135378	0.18016681	0.17917141	0.17838857	0.17782752	0.1774914	0.17737216	0.1774531	0.17771521	0.1781295	0.17867246	0.17931254	0.18002214	0.18077496	0.18154563	0.18231076	0.1830579	0.18376707	0.18442962	0.18503676	0.1855845	0.18606773	0.18648787	0.18684292	0.1871359	0.1873697	0.18754616	0.18766847	0.187741	0.1877636	0.1877402	0.18767339	0.18756309	0.18741257	0.18722028	0.18698764	0.186715	0.18640202	0.18604794
0.19488615	0.19449677	0.19384852	0.19294347	0.191817	0.19051181	0.18908413	0.18759304	0.18609688	0.18465087	0.18330637	0.182102	0.18106852	0.1802338	0.17960215	0.17918149	0.1789662	0.17894094	0.17908853	0.17938617	0.1798087	0.18033159	0.18092573	0.18156818	0.18223703	0.18291032	0.18357329	0.18421161	0.18481413	0.18537349	0.18588291	0.18634033	0.18674447	0.1870949	0.18739262	0.18763985	0.18783846	0.18799047	0.18809673	0.18816273	0.18818745	0.1881733	0.1881208	0.18803081	0.18790299	0.187739	0.18753698	0.18729728	0.18701816	0.18670075
0.1959619	0.19533962	0.19449648	0.19344771	0.19222331	0.19087161	0.18944669	0.18800116	0.18658717	0.18525678	0.1840449	0.18298927	0.18210584	0.18141292	0.18091464	0.18060502	0.18047725	0.1805105	0.18069053	0.1809931	0.18139444	0.1818716	0.1824007	0.18296407	0.1835416	0.18411708	0.18467882	0.18521571	0.18572104	0.18618861	0.18661568	0.18699938	0.18733996	0.18763784	0.18789387	0.18810949	0.18828632	0.18842572	0.18852898	0.18859673	0.18863064	0.18863124	0.18859844	0.1885316	0.18843052	0.18829569	0.18812484	0.18791777	0.187673	0.1873902
0.19677782	0.19597459	0.19499579	0.19385669	0.1925896	0.19124229	0.18986158	0.18849668	0.18719089	0.18598625	0.18491343	0.18399528	0.1832473	0.18267539	0.1822775	0.1820477	0.18197283	0.18203571	0.18221736	0.1824966	0.18285523	0.1832709	0.18372545	0.18420166	0.18468732	0.18516932	0.18563655	0.18608335	0.18650553	0.18689656	0.18725505	0.18758133	0.18787473	0.18813477	0.18836327	0.18856026	0.18872634	0.18886283	0.1889706	0.1890493	0.1890985	0.18911809	0.18910798	0.18906754	0.18899462	0.18888858	0.1887486	0.18857296	0.18836062	0.18810984
0.19741167	0.19648165	0.19541943	0.19423802	0.19297591	0.19166908	0.19036174	0.18909588	0.18790951	0.18683258	0.1858874	0.1850943	0.18445337	0.18397324	0.18364698	0.18346483	0.18341213	0.18347515	0.18363428	0.18387315	0.18417162	0.1845163	0.18489166	0.18528336	0.18568107	0.1860771	0.18646076	0.18683137	0.18718328	0.18751287	0.18782029	0.18810466	0.18836442	0.188601	0.18881413	0.1890032	0.18916982	0.18931232	0.18943167	0.18952543	0.18959436	0.18963595	0.1896507	0.18963654	0.18959135	0.18951443	0.1894033	0.18925774	0.18907541	0.18885407
0.1979344	0.19692552	0.19582531	0.19464672	0.19341932	0.1921786	0.19096398	0.18980244	0.18873012	0.18776885	0.18693382	0.18623573	0.18567792	0.18526162	0.18497571	0.18481192	0.18475759	0.1847988	0.1849181	0.1851018	0.18533498	0.18560621	0.185902	0.18621413	0.18653306	0.1868538	0.18716937	0.18747756	0.18777487	0.18805853	0.1883299	0.18858558	0.18882537	0.18905103	0.18925957	0.18945086	0.18962424	0.18977961	0.18991405	0.19002776	0.19011831	0.19018482	0.190225	0.19023624	0.1902178	0.19016829	0.19008482	0.18996565	0.18981068	0.18961671
0.19841051	0.19736502	0.19626161	0.1951113	0.19394031	0.19277847	0.19165431	0.19059613	0.18962389	0.1887588	0.1880101	0.18738325	0.1868811	0.1864983	0.18622872	0.18606035	0.18598294	0.18598452	0.18605414	0.1861763	0.18634336	0.1865439	0.18676642	0.18700844	0.18726054	0.18751913	0.18778	0.18804064	0.18829799	0.1885517	0.1887987	0.18903928	0.18927178	0.18949516	0.18970785	0.18990892	0.19009542	0.19026695	0.19042212	0.19055721	0.19067135	0.19076228	0.19082683	0.19086376	0.19087076	0.19084582	0.19078657	0.19069207	0.19056076	0.19038993
0.198884	0.19783156	0.19674885	0.19564438	0.19453804	0.19345431	0.19241624	0.19144353	0.19055523	0.1897628	0.18907472	0.18849516	0.18802008	0.18764693	0.18737032	0.18717957	0.1870684	0.18702339	0.18703803	0.18709955	0.18720183	0.18733725	0.18749882	0.18768153	0.18787965	0.18809035	0.18831134	0.18853882	0.18877158	0.1890068	0.18924344	0.18947937	0.18971343	0.18994346	0.19016773	0.19038278	0.19058815	0.19077936	0.19095609	0.19111377	0.19125146	0.19136563	0.19145349	0.19151467	0.19154373	0.19154091	0.19150332	0.19142999	0.19131902	0.19116828
0.19938141	0.19834293	0.19729333	0.19623989	0.19519764	0.19418189	0.19321482	0.19231042	0.19148375	0.1907398	0.19008908	0.18952829	0.18906191	0.18868016	0.18838313	0.18815911	0.18800516	0.18791115	0.1878702	0.18787685	0.18792275	0.18800265	0.18811414	0.1882508	0.18840998	0.18858743	0.18878177	0.18899032	0.1892098	0.18943915	0.18967548	0.18991697	0.19016044	0.19040316	0.19064274	0.19087696	0.19110271	0.19131571	0.19151458	0.1916947	0.19185495	0.1919911	0.19210121	0.19218165	0.19223125	0.19224787	0.19222866	0.19217303	0.19207911	0.19194523
0.19991675	0.19889912	0.19788575	0.19687787	0.19588724	0.19492897	0.19401552	0.1931585	0.19236887	0.1916532	0.19101712	0.19045973	0.18998213	0.18958151	0.18925282	0.18899146	0.18879269	0.18865126	0.18856192	0.188519	0.18851942	0.18855771	0.18863124	0.18873613	0.18886885	0.1890265	0.18920861	0.18940905	0.18962817	0.18986098	0.19010556	0.19035828	0.1906168	0.19087783	0.19113806	0.19139348	0.19163978	0.1918755	0.19209601	0.19229808	0.1924786	0.19263504	0.1927633	0.192862	0.19292894	0.19296098	0.19295752	0.19291481	0.19283424	0.19271371
0.20047997	0.19948268	0.19850065	0.19752982	0.1965797	0.19565982	0.19477987	0.19395092	0.19317868	0.1924729	0.19183457	0.1912662	0.19076824	0.19033912	0.18997654	0.18967694	0.18943706	0.18925509	0.18912473	0.18904525	0.18901008	0.18902016	0.18906875	0.18915494	0.18927476	0.1894257	0.18960567	0.18981005	0.19003636	0.1902808	0.1905405	0.19081207	0.1910901	0.19137126	0.19165352	0.19193086	0.19219942	0.1924562	0.19269705	0.19291924	0.1931182	0.19329172	0.1934363	0.1935503	0.19362977	0.1936744	0.19368175	0.19365104	0.19358005	0.19346938
0.2010505	0.20007075	0.19910957	0.19816382	0.19723715	0.1963374	0.19547369	0.19465528	0.19388515	0.19317341	0.19252333	0.19193459	0.19141246	0.19095248	0.19055642	0.19022273	0.18995078	0.18973523	0.18957552	0.18946984	0.18941437	0.18940604	0.1894438	0.18952426	0.18964341	0.18979846	0.1899862	0.19020334	0.19044465	0.19070747	0.19098747	0.19127934	0.19158022	0.19188508	0.19218901	0.19248843	0.19277824	0.19305517	0.19331498	0.19355431	0.19376862	0.19395714	0.19411397	0.19423904	0.19432963	0.19438313	0.19439855	0.1943745	0.19431144	0.19420739
0.201606	0.20063342	0.19968091	0.19874527	0.19782758	0.19693416	0.19607115	0.1952486	0.19447026	0.19374329	0.19307303	0.19246161	0.19191265	0.1914261	0.19100365	0.1906434	0.19034512	0.19010927	0.18993202	0.18981168	0.18974817	0.18973663	0.18977502	0.18986031	0.189989	0.19015744	0.1903619	0.19059718	0.19086035	0.1911461	0.19144875	0.19176576	0.19208963	0.19241753	0.19274397	0.19306366	0.19337349	0.19366896	0.19394544	0.19419861	0.19442652	0.19462441	0.19479185	0.19492489	0.19502154	0.19508132	0.19510165	0.19508204	0.19502184	0.19492066
0.20211568	0.20114003	0.20018472	0.19924513	0.1983229	0.19742247	0.19654918	0.19571412	0.19491972	0.19417462	0.19348425	0.19285083	0.19227967	0.1917715	0.19132897	0.19095236	0.19064078	0.19039358	0.19021165	0.19009045	0.1900302	0.1900267	0.19007584	0.19017652	0.19032405	0.190513	0.19074056	0.1910002	0.1912887	0.19159967	0.19192865	0.19226982	0.19261813	0.19296864	0.19331619	0.19365525	0.1939829	0.19429255	0.19458187	0.19484684	0.1950841	0.1952904	0.19546343	0.19560117	0.19570133	0.19576386	0.19578573	0.19576761	0.19570836	0.19560812
0.20254979	0.20156024	0.20059165	0.19963866	0.19870329	0.19778617	0.1968981	0.19604406	0.19523208	0.19446874	0.19375907	0.19311006	0.19252282	0.19200322	0.19155069	0.19116783	0.19085425	0.19060984	0.19043303	0.19032346	0.19027646	0.19029072	0.1903607	0.19048478	0.19065672	0.19087309	0.1911281	0.1914168	0.19173205	0.19207147	0.1924267	0.192792	0.19316371	0.19353575	0.19390188	0.19425812	0.1946001	0.1949224	0.19522214	0.19549483	0.19573793	0.1959489	0.19612493	0.19626433	0.19636463	0.19642636	0.19644731	0.19642779	0.19636662	0.19626506
0.20288433	0.20187141	0.20088167	0.1999082	0.19895247	0.1980167	0.19710897	0.196237	0.19540952	0.19463065	0.19391027	0.19325137	0.19265848	0.19213575	0.19168532	0.19130835	0.19100383	0.19077408	0.19061357	0.19052437	0.19050147	0.19054061	0.19063947	0.1907937	0.19099657	0.1912441	0.19152983	0.19184864	0.19219431	0.19255999	0.19294119	0.19333118	0.19372422	0.19411482	0.19449788	0.19486824	0.19522159	0.19555348	0.19586024	0.19613801	0.19638446	0.1965959	0.19677162	0.19690919	0.1970071	0.19706544	0.1970824	0.19705889	0.1969937	0.19688773
0.20309576	0.20205632	0.20104116	0.20004393	0.19906434	0.19810951	0.1971852	0.19630006	0.1954605	0.19467585	0.19395119	0.19329226	0.19270414	0.19218995	0.19175208	0.19139002	0.19110763	0.19090071	0.1907683	0.19070807	0.19071712	0.19079033	0.19092333	0.19111173	0.19134869	0.19162995	0.19194883	0.19229862	0.19267249	0.19306633	0.19347212	0.19388399	0.19429646	0.19470358	0.19510026	0.1954824	0.19584373	0.19618128	0.19649148	0.19677068	0.19701675	0.19722632	0.19739859	0.19753213	0.19762477	0.19767702	0.19768746	0.19765827	0.19758672	0.19747542
0.2031725	0.20210445	0.2010614	0.20004101	0.19904281	0.19807112	0.19713518	0.19624187	0.1953995	0.19461629	0.19389686	0.19324994	0.19267705	0.1921823	0.19176687	0.19143397	0.19118053	0.19100662	0.19091004	0.19088724	0.19093361	0.19104517	0.19121647	0.19144294	0.1917168	0.19203332	0.1923856	0.19276617	0.19316879	0.1935882	0.19401667	0.19444829	0.19487762	0.19529791	0.1957055	0.19609451	0.19646211	0.19680195	0.19711217	0.19738978	0.19763248	0.19783711	0.19800314	0.19812968	0.19821501	0.19825828	0.1982612	0.19822228	0.19814378	0.19802526
0.2031091	0.20201214	0.20094569	0.19990511	0.19889182	0.19791007	0.19696948	0.19607827	0.19524173	0.19447088	0.19376785	0.19314203	0.1925956	0.19213033	0.19174924	0.1914523	0.19123858	0.19110495	0.19105026	0.19106999	0.19115895	0.19131309	0.19152693	0.19179231	0.19210371	0.19245598	0.19284031	0.1932508	0.19368103	0.1941227	0.19457129	0.19502002	0.19546191	0.1958936	0.19630758	0.19670191	0.19707039	0.19740999	0.19771777	0.19799037	0.19822657	0.1984237	0.19858167	0.19869761	0.19877337	0.19880709	0.19879931	0.19875129	0.1986628	0.19853559
0.20290372	0.20178342	0.20069714	0.19964355	0.19862284	0.19764045	0.19670627	0.19582513	0.19500482	0.19425613	0.19358188	0.1929873	0.19247681	0.19205147	0.19171223	0.19145995	0.19129208	0.19120583	0.19119856	0.19126463	0.19140016	0.19159913	0.19185528	0.19216025	0.19251007	0.19289659	0.19331266	0.19375052	0.19420487	0.1946676	0.19513337	0.19559535	0.19604763	0.19648632	0.19690481	0.19729897	0.19766632	0.19800204	0.1983046	0.1985696	0.19879626	0.19898422	0.19913004	0.19923551	0.19929896	0.19932067	0.19930212	0.19924265	0.19914322	0.19900626
0.20256378	0.20142639	0.20032981	0.19927044	0.19825175	0.1972796	0.19635884	0.19549964	0.19470838	0.1939915	0.19335523	0.19280234	0.19233675	0.19195855	0.19167054	0.19146895	0.19135289	0.19131804	0.19136095	0.19147775	0.19166148	0.19190538	0.19220336	0.19254918	0.19293582	0.19335437	0.19379927	0.19426309	0.19473816	0.19521911	0.19569832	0.19617024	0.19663	0.19707146	0.19749089	0.19788337	0.19824588	0.19857463	0.19886822	0.19912365	0.199339	0.19951466	0.19964811	0.19973971	0.1997902	0.19979873	0.19976665	0.19969481	0.19958419	0.19943623
0.20209853	0.2009547	0.19985604	0.19880252	0.19779691	0.19684264	0.19594873	0.19512182	0.19436884	0.19369423	0.19310452	0.19260208	0.1921893	0.19186683	0.19163316	0.19148837	0.19142747	0.19144878	0.19154537	0.19171238	0.19194435	0.19223335	0.19257367	0.1929584	0.19337752	0.19382784	0.19429894	0.1947846	0.19527817	0.19577262	0.19626251	0.19674155	0.19720462	0.19764626	0.19806284	0.1984499	0.19880556	0.19912505	0.19940671	0.19964984	0.19985151	0.20001231	0.20013182	0.20020896	0.200244	0.20023888	0.20019282	0.2001081	0.19998528	0.19982591
0.20152573	0.20038308	0.19929443	0.19825718	0.1972743	0.19635105	0.19549385	0.19470948	0.19400328	0.1933811	0.19284569	0.19240057	0.19204712	0.19178492	0.19161178	0.19152647	0.19152437	0.1916016	0.19175243	0.19197123	0.19225034	0.19258365	0.19296452	0.19338477	0.19383666	0.19431335	0.19480768	0.19531226	0.19581985	0.19632551	0.19682245	0.19730446	0.1977675	0.1982061	0.19861685	0.1989963	0.19934069	0.19964929	0.19991702	0.2001455	0.20033251	0.20047812	0.20058028	0.20064172	0.20066158	0.20064089	0.20058042	0.20048182	0.20034629	0.2001755
0.20086	0.19973151	0.19866289	0.19765335	0.19670452	0.19582188	0.1950115	0.19427834	0.19362795	0.19306509	0.19259194	0.19221002	0.1919207	0.19172236	0.19161223	0.1915895	0.19164756	0.19178104	0.19198531	0.19225442	0.19258001	0.19295555	0.19337395	0.19382715	0.1943076	0.19480838	0.19532226	0.19584197	0.19636145	0.19687383	0.19737351	0.19785553	0.19831449	0.19874752	0.19914909	0.19951822	0.19984989	0.20014343	0.2003972	0.2006096	0.20077948	0.2009076	0.20099322	0.2010375	0.20104069	0.20100392	0.20092887	0.20081648	0.20066786	0.20048551
0.20012255	0.1990185	0.19798148	0.19701034	0.19610521	0.19527325	0.19451779	0.19384396	0.19325703	0.19275908	0.19235286	0.19203843	0.19181772	0.19168544	0.19164096	0.19168007	0.19179778	0.19198787	0.19224526	0.19256201	0.19293213	0.19334637	0.19379932	0.19428256	0.19478805	0.19530976	0.1958392	0.1963704	0.19689652	0.19741282	0.19791272	0.19839118	0.19884437	0.1992675	0.19965845	0.20001352	0.20033138	0.20060779	0.20084473	0.20103921	0.20119105	0.20130128	0.20136866	0.20139544	0.2013821	0.20132947	0.2012385	0.20111188	0.20095047	0.20075685
0.19933061	0.19826433	0.19726771	0.19634452	0.19549268	0.19471881	0.19402641	0.19342035	0.19290099	0.1924744	0.19213922	0.19189614	0.19174396	0.1916799	0.19170064	0.19180188	0.19197811	0.19222377	0.19253105	0.19289339	0.19330388	0.19375525	0.19423848	0.1947481	0.195275	0.19581245	0.19635475	0.19689348	0.19742355	0.19793892	0.19843581	0.19890805	0.19935125	0.19976354	0.20014076	0.20048091	0.20078069	0.20104045	0.20125796	0.20143409	0.20156713	0.20165776	0.20170699	0.20171621	0.201685	0.20161547	0.20150988	0.20136943	0.20119517	0.20098986
0.1985054	0.19748393	0.19654027	0.19567251	0.19488344	0.19417654	0.19355264	0.19301659	0.19257209	0.19221863	0.191957	0.1917859	0.19170424	0.19170803	0.19179386	0.19195633	0.19218907	0.1924867	0.19284114	0.19324622	0.19369432	0.19417709	0.19468845	0.1952199	0.19576417	0.19631466	0.1968642	0.1974074	0.1979377	0.19845031	0.19893993	0.19940269	0.19983439	0.20023249	0.20059426	0.20091687	0.2011983	0.20143881	0.20163642	0.2017929	0.2019058	0.2019774	0.20200776	0.20199826	0.2019501	0.20186506	0.20174442	0.20158991	0.20140326	0.20118675
0.1976642	0.19669813	0.19581394	0.19501102	0.19429041	0.1936549	0.19310531	0.19264531	0.19227648	0.19199872	0.19181208	0.1917137	0.19170162	0.19177225	0.19192106	0.19214119	0.1924288	0.19277537	0.1931735	0.19361751	0.19409916	0.19461076	0.19514447	0.19569421	0.19625163	0.19681096	0.19736555	0.19790888	0.19843599	0.19894205	0.19942228	0.1998735	0.20029145	0.20067224	0.20101619	0.20132028	0.20158197	0.20180194	0.2019804	0.20211524	0.20220837	0.20226015	0.20227131	0.20224373	0.2021788	0.20207709	0.20194182	0.20177336	0.20157538	0.20134829
0.1968247	0.19592035	0.19510305	0.19437154	0.19372453	0.19316491	0.19269297	0.19231182	0.19202054	0.19181956	0.19170742	0.19168037	0.19173747	0.19187254	0.19208139	0.19235776	0.19269511	0.19308683	0.19352558	0.19400415	0.1945152	0.1950509	0.19560403	0.19616729	0.1967341	0.19729841	0.19785374	0.19839469	0.19891533	0.19941239	0.19988063	0.20031728	0.2007181	0.20108174	0.2014061	0.20168988	0.20193146	0.20213075	0.20228721	0.2024014	0.20247382	0.20250605	0.20249842	0.20245299	0.20237046	0.20225428	0.20210457	0.2019233	0.2017142	0.20147675
0.19600058	0.19516656	0.19442156	0.19376567	0.19319673	0.19271562	0.19232431	0.19202134	0.19180813	0.19168317	0.19164401	0.19168821	0.19181064	0.19200808	0.19227365	0.19260156	0.1929859	0.19341913	0.19389418	0.1944029	0.19493853	0.19549415	0.19606204	0.19663584	0.19720824	0.19777396	0.19832674	0.1988613	0.19937333	0.19985789	0.200312	0.20073177	0.20111467	0.20145877	0.20176259	0.20202494	0.20224527	0.20242222	0.20255801	0.20265123	0.20270307	0.20271601	0.20268972	0.20262632	0.2025281	0.20239636	0.20223257	0.20203923	0.20181905	0.20157307
0.19520491	0.19444609	0.19377895	0.19320136	0.19271201	0.19231233	0.192001	0.19177794	0.19164205	0.19159183	0.19162425	0.19173567	0.19192162	0.1921764	0.1924953	0.19287202	0.19329864	0.19376841	0.19427419	0.19480933	0.1953657	0.19593719	0.19651617	0.1970955	0.19767001	0.19823375	0.19878078	0.19930695	0.19980662	0.2002771	0.20071383	0.20111562	0.20147905	0.20180278	0.20208539	0.2023259	0.2025236	0.20267963	0.20279314	0.20286483	0.2028969	0.20289016	0.20284514	0.20276523	0.20265073	0.20250465	0.20232826	0.20212376	0.2018932	0.20163889
0.19444788	0.19376886	0.19318192	0.19268584	0.19227889	0.19195966	0.19172916	0.19158357	0.19152316	0.19154553	0.19164631	0.19182163	0.192067	0.19237685	0.19274378	0.19316378	0.19362892	0.19413081	0.194664	0.19522038	0.19579357	0.19637577	0.19696158	0.19754378	0.1981168	0.19867484	0.1992134	0.19972767	0.20021333	0.20066704	0.20108673	0.20146851	0.20181054	0.20211278	0.20237292	0.20259057	0.20276627	0.20289971	0.20299177	0.20304348	0.20305578	0.20302936	0.2029676	0.20287111	0.20274143	0.20258178	0.20239376	0.20217836	0.20193812	0.20167641
0.19374102	0.19314241	0.19263808	0.19222401	0.19189924	0.19166055	0.19150758	0.19143972	0.19145186	0.19154261	0.19170836	0.19194376	0.19224465	0.19260381	0.19301572	0.19347459	0.19397259	0.1945031	0.19505823	0.19563225	0.19621754	0.19680786	0.1973964	0.1979769	0.19854502	0.19909517	0.19962262	0.2001228	0.20059171	0.2010277	0.20142664	0.20178805	0.20210859	0.20238808	0.2026252	0.20282114	0.20297393	0.20308538	0.20315601	0.2031875	0.20317988	0.20313612	0.20305727	0.20294443	0.2028016	0.20262869	0.20242849	0.20220412	0.20195559	0.20168625
0.19308868	0.19257274	0.19215089	0.19181868	0.19157463	0.19141535	0.19133902	0.19134352	0.19142579	0.19158235	0.19180831	0.19210002	0.19245142	0.19285583	0.19330731	0.19380084	0.19432718	0.19488063	0.19545394	0.19604027	0.19663364	0.19722769	0.19781604	0.19839202	0.1989529	0.19949181	0.20000498	0.20048952	0.20094097	0.20135677	0.20173524	0.20207399	0.20237203	0.20262927	0.20284325	0.20301569	0.20314665	0.20323673	0.20328683	0.20329764	0.20327225	0.20320995	0.20311518	0.20298795	0.20283076	0.20264643	0.20243575	0.20220223	0.20194688	0.20167209
0.19249621	0.19206312	0.19172329	0.19147247	0.19130638	0.19122344	0.19122082	0.19129536	0.19144355	0.19166094	0.19194385	0.19228634	0.19268331	0.19312865	0.19361538	0.19413713	0.19468787	0.19525932	0.1958469	0.19644198	0.19703968	0.19763406	0.19821802	0.1987876	0.19933729	0.19986331	0.20036107	0.20082721	0.2012585	0.20165353	0.20200986	0.20232652	0.20260146	0.20283508	0.20302649	0.20317675	0.2032855	0.20335396	0.20338362	0.20337527	0.20333207	0.20325376	0.20314287	0.20300187	0.20283204	0.20263688	0.20241731	0.20217611	0.20191394	0.20163347
0.19196619	0.19161509	0.19135597	0.19118346	0.19109425	0.19108483	0.19115219	0.19129226	0.19150184	0.19177552	0.19211005	0.19249865	0.19293678	0.1934174	0.19393417	0.19448057	0.19505048	0.1956374	0.19623378	0.19683373	0.19743255	0.19802378	0.19860046	0.19915973	0.1996968	0.20020679	0.20068707	0.20113367	0.20154507	0.20191787	0.20225191	0.202545	0.20279679	0.20300716	0.20317592	0.20330329	0.20339127	0.20343897	0.2034489	0.20342256	0.20336159	0.20326778	0.20314267	0.20298922	0.2028079	0.20260297	0.20237458	0.20212579	0.20185786	0.20157368
0.19150186	0.19123039	0.19104968	0.19095305	0.19093609	0.19099581	0.19112827	0.19133085	0.19159651	0.19192258	0.19230348	0.19273347	0.19320777	0.19371864	0.1942603	0.19482735	0.19541217	0.1960084	0.19661143	0.1972127	0.1978086	0.19839315	0.19896111	0.19950756	0.200029	0.2005225	0.20098345	0.20140944	0.20179857	0.20214896	0.20246018	0.20272982	0.2029583	0.20314552	0.20329215	0.20339724	0.20346443	0.20349242	0.20348375	0.20343977	0.20336264	0.20325433	0.20311601	0.20294972	0.20275927	0.20254457	0.20230868	0.20205446	0.20178193	0.2014942
0.1911012	0.1909081	0.19080144	0.19077727	0.19082919	0.1909548	0.1911479	0.19140674	0.19172436	0.19209719	0.19252007	0.19298662	0.19349137	0.19402833	0.19459115	0.19517371	0.19576935	0.19637197	0.19697592	0.1975758	0.19816566	0.198741	0.19929665	0.19982924	0.20033368	0.20080747	0.20124842	0.2016532	0.20202002	0.20234777	0.20263518	0.20288126	0.203087	0.20325182	0.20337509	0.20346035	0.20350693	0.2035156	0.20348875	0.20342882	0.20333634	0.20321363	0.2030631	0.2028863	0.20268612	0.20246385	0.2022218	0.20196182	0.20168622	0.20139593
0.1907645	0.19064555	0.19061095	0.19065449	0.19077182	0.19095735	0.19120693	0.19151706	0.19188125	0.19229656	0.19275537	0.19325328	0.19378446	0.19434257	0.19492188	0.19551541	0.19611749	0.19672316	0.19732551	0.19792011	0.19850184	0.19906555	0.1996067	0.20012243	0.20060892	0.20106308	0.20148249	0.20186456	0.2022085	0.20251305	0.20277676	0.20299996	0.20318283	0.20332529	0.20342793	0.20349212	0.20351878	0.20350935	0.20346652	0.20339034	0.20328403	0.20314895	0.20298673	0.20280053	0.2025919	0.2023626	0.20211539	0.20185076	0.20157243	0.20128088
0.19049004	0.1904407	0.19047385	0.19058073	0.19075784	0.19099903	0.19130054	0.19165671	0.19206372	0.19251476	0.19300583	0.19353054	0.1940826	0.19465798	0.1952481	0.19584921	0.19645461	0.19705996	0.19765756	0.19824404	0.19881466	0.19936469	0.19988997	0.20038739	0.2008538	0.20128688	0.20168407	0.20204341	0.20236446	0.20264551	0.20288633	0.20308675	0.20324667	0.2033682	0.20344979	0.20349479	0.20350319	0.20347698	0.20341744	0.20332731	0.20320737	0.20306048	0.20288908	0.20269355	0.20247759	0.20224229	0.20199037	0.20172338	0.201442	0.20115006
0.19027302	0.1902915	0.19038635	0.19055326	0.19078451	0.19107701	0.1914251	0.19182286	0.19226503	0.19274896	0.1932662	0.1938123	0.1943822	0.19496907	0.1955685	0.19617333	0.19677791	0.19737889	0.19796887	0.19854544	0.19910274	0.19963673	0.2001447	0.20062232	0.20106825	0.20147952	0.20185438	0.20219068	0.20248796	0.20274656	0.20296386	0.20314194	0.20328096	0.20338055	0.20344327	0.20346856	0.20346008	0.20341763	0.20334381	0.20323966	0.20310882	0.20295088	0.20276995	0.20256709	0.2023448	0.20210491	0.201849	0.20157917	0.20129776	0.20100544
0.19011173	0.1901916	0.19034526	0.1905658	0.19084808	0.19118637	0.19157441	0.19200885	0.1924831	0.19299412	0.19353282	0.1940966	0.19467992	0.19527459	0.19587824	0.19648293	0.19708441	0.19767877	0.19825897	0.19882238	0.19936435	0.19988187	0.20037046	0.20082803	0.20125279	0.20164138	0.20199291	0.20230615	0.2025806	0.20281543	0.20301077	0.20316757	0.20328549	0.20336546	0.20340891	0.20341684	0.20339166	0.20333454	0.20324686	0.20313007	0.20298767	0.20282102	0.20263197	0.20242307	0.20219542	0.2019513	0.20169295	0.20142171	0.20113958	0.20084842
0.19000147	0.19013783	0.19034518	0.19061545	0.19094218	0.19132046	0.19174556	0.1922118	0.19271386	0.19324547	0.1938027	0.19438009	0.19497147	0.1955713	0.19617496	0.1967772	0.19737235	0.19795692	0.19852495	0.19907434	0.19959915	0.20009811	0.20056686	0.20100348	0.20140533	0.20177147	0.20210008	0.20239098	0.20264249	0.20285489	0.20302874	0.2031642	0.20326155	0.20332283	0.20334795	0.20333923	0.20329925	0.20322777	0.20312718	0.20299952	0.2028475	0.20267251	0.20247716	0.20226254	0.20203009	0.20178336	0.20152342	0.20125118	0.2009698	0.2006804
0.18993753	0.19012694	0.1903824	0.19069678	0.19106375	0.19147868	0.19193421	0.19242667	0.19295076	0.19350088	0.19407225	0.19465724	0.19525418	0.19585559	0.19645701	0.19705313	0.19763947	0.198212	0.19876692	0.19929922	0.19980635	0.2002853	0.20073263	0.20114805	0.20152746	0.20187141	0.20217687	0.20244464	0.20267443	0.20286468	0.20301726	0.20313272	0.20321111	0.20325406	0.20326282	0.203239	0.20318353	0.20309971	0.20298797	0.2028502	0.2026895	0.20250751	0.20230545	0.20208612	0.20185101	0.20160161	0.20134033	0.20106949	0.20078897	0.20050171
0.18991493	0.1901524	0.19045192	0.19080545	0.19120792	0.19165273	0.19213483	0.19265002	0.1931917	0.19375563	0.19433615	0.19492725	0.19552511	0.19612491	0.19672075	0.19730845	0.19788444	0.19844353	0.19898236	0.19949697	0.19998471	0.20044313	0.20086993	0.20126231	0.20162009	0.20194055	0.20222412	0.20247011	0.20267656	0.20284668	0.20297904	0.20307507	0.20313564	0.20316127	0.20315383	0.20311588	0.20304757	0.2029515	0.20282929	0.20268355	0.20251493	0.20232603	0.20211937	0.20189697	0.2016592	0.20140885	0.20114775	0.2008779	0.20060009	0.20031533
0.18993065	0.19021034	0.19054821	0.19093639	0.19136918	0.19184095	0.19234535	0.19287752	0.1934335	0.19400656	0.1945928	0.19518635	0.19578332	0.19637747	0.19696578	0.19754277	0.19810563	0.19864912	0.19917057	0.19966665	0.20013483	0.2005723	0.20097737	0.20134775	0.20168288	0.20198026	0.20224229	0.2024655	0.20265198	0.20280193	0.20291479	0.20299223	0.20303532	0.20304543	0.20302325	0.20297173	0.20289123	0.20278466	0.20265393	0.20249952	0.20232461	0.20213096	0.2019204	0.20169492	0.20145617	0.20120549	0.20094505	0.20067696	0.20040134	0.20012064
0.18997829	0.19029564	0.19066718	0.19108586	0.19154416	0.19203742	0.19255948	0.193106	0.19367161	0.19425122	0.19483882	0.19543144	0.19602405	0.19661137	0.19718963	0.1977542	0.19830188	0.19882871	0.19933245	0.19980885	0.20025642	0.2006723	0.20105499	0.20140366	0.20171611	0.20199235	0.20223197	0.20243488	0.202601	0.2027308	0.20282544	0.20288575	0.20291275	0.20290767	0.20287244	0.20280835	0.20271711	0.20260145	0.20246221	0.20230086	0.20212066	0.20192301	0.20170934	0.20148146	0.20124221	0.20099282	0.2007338	0.20046778	0.2001962	0.19991924
0.190053	0.19040352	0.19080514	0.19124863	0.1917288	0.19223942	0.19277517	0.19333148	0.19390327	0.19448543	0.19507277	0.1956617	0.19624661	0.19682479	0.1973906	0.1979413	0.19847316	0.19898245	0.19946639	0.19992295	0.20034924	0.20074348	0.20110473	0.2014311	0.20172176	0.20197642	0.20219512	0.20237744	0.20252436	0.20263565	0.20271264	0.20275663	0.2027689	0.20275022	0.20270212	0.2026276	0.20252691	0.20240234	0.202256	0.20208883	0.20190464	0.20170344	0.20148836	0.20125963	0.2010204	0.20077175	0.20051508	0.20025223	0.19998476	0.19971257
0.19015115	0.1905306	0.19095664	0.19142047	0.19191849	0.19244242	0.1929888	0.19355148	0.19412565	0.1947074	0.19529149	0.19587374	0.19645046	0.1970163	0.19756898	0.19810373	0.19861834	0.1991091	0.1995739	0.2000089	0.20041396	0.20078698	0.20112576	0.20143065	0.20170043	0.20193414	0.20213285	0.20229504	0.20242356	0.2025181	0.20257865	0.20260689	0.20260538	0.20257401	0.20251521	0.20243005	0.20232064	0.202189	0.20203628	0.20186517	0.20167719	0.20147395	0.20125726	0.2010292	0.20079002	0.20054369	0.20029059	0.2000311	0.19976778	0.19950154
0.19026661	0.19067141	0.19111776	0.19159934	0.19210975	0.19264427	0.19319694	0.19376251	0.19433711	0.19491532	0.19549334	0.19606751	0.19663244	0.19718583	0.19772264	0.1982412	0.19873735	0.19920833	0.19965248	0.20006727	0.200451	0.20080256	0.20111999	0.20140396	0.20165293	0.20186675	0.20204537	0.20218973	0.20230037	0.20237762	0.20242326	0.2024384	0.20242351	0.20238052	0.20231132	0.20221746	0.20210052	0.20196278	0.20180543	0.2016302	0.20143965	0.20123483	0.2010184	0.20079088	0.20055434	0.20031035	0.20006047	0.19980553	0.19954719	0.19928657
0.19039696	0.19082159	0.19128463	0.19177991	0.1923	0.1928406	0.19339702	0.19396278	0.1945341	0.19510698	0.19567709	0.19624034	0.19679283	0.19733086	0.1978521	0.19835198	0.19882986	0.19928105	0.1997046	0.2000983	0.20046167	0.20079148	0.20108825	0.20135114	0.20158008	0.20177452	0.20193504	0.20206162	0.20215575	0.20221789	0.20224935	0.20225102	0.20222461	0.20217152	0.20209299	0.20199142	0.20186844	0.20172498	0.20156294	0.2013862	0.20119327	0.20098847	0.20077217	0.20054613	0.2003115	0.20007199	0.19982553	0.19957572	0.19932356	0.19906859
0.19053721	0.19097868	0.19145444	0.19195944	0.19248638	0.19302945	0.19358617	0.19414978	0.1947158	0.19528069	0.19584084	0.19639182	0.19693014	0.19745255	0.19795659	0.19843864	0.19889605	0.19932722	0.19973052	0.20010333	0.20044544	0.2007547	0.20103131	0.2012744	0.20148359	0.20165978	0.20180221	0.20191315	0.20199165	0.20203908	0.20205735	0.20204769	0.20201004	0.20194799	0.20186147	0.20175363	0.20162435	0.20147683	0.20131268	0.20113312	0.20093976	0.20073494	0.20051989	0.20029622	0.20006557	0.19982906	0.19958761	0.19934337	0.19909708	0.19884895
0.1906835	0.19113788	0.19162345	0.19213459	0.19266476	0.19320913	0.1937627	0.1943211	0.19487992	0.19543508	0.1959838	0.19652125	0.19704336	0.19754976	0.19803521	0.19849853	0.1989364	0.19934732	0.19973016	0.2000825	0.20040375	0.20069315	0.20094962	0.20117334	0.20136486	0.2015231	0.20164923	0.2017446	0.2018083	0.20184305	0.20184948	0.20182881	0.20178236	0.20171092	0.20161813	0.20150368	0.20137095	0.20121978	0.20105378	0.20087291	0.20067985	0.2004764	0.20026334	0.20004264	0.19981498	0.1995833	0.1993472	0.1991091	0.1988693	0.19862865
0.1908328	0.19129616	0.19178839	0.19230258	0.19283368	0.19337621	0.19392523	0.19447652	0.19502604	0.19557014	0.19610463	0.19662756	0.19713378	0.19762199	0.19808951	0.19853283	0.198952	0.19934241	0.1997051	0.20003739	0.20033798	0.20060809	0.20084548	0.20105109	0.20122516	0.20136687	0.20147723	0.20155802	0.20160823	0.2016309	0.20162638	0.20159546	0.20154029	0.20146298	0.2013632	0.20124485	0.2011077	0.20095532	0.20078753	0.2006064	0.2004147	0.2002125	0.20000218	0.19978485	0.19956228	0.19933526	0.1991053	0.19887328	0.19864027	0.19840692
0.19098154	0.19145074	0.19194643	0.19246213	0.19299084	0.19352868	0.19407095	0.19461325	0.19515225	0.19568354	0.19620365	0.19671023	0.19720018	0.1976705	0.19811863	0.19854286	0.19894136	0.19931272	0.19965477	0.19996715	0.20024934	0.20050025	0.20071965	0.20090812	0.20106453	0.20119107	0.20128697	0.20135388	0.20139255	0.20140387	0.201389	0.20135045	0.2012877	0.20120361	0.2010995	0.20097697	0.2008377	0.20068337	0.20051478	0.20033519	0.20014462	0.1999454	0.19973813	0.19952542	0.19930756	0.19908604	0.19886248	0.19863717	0.19841152	0.19818619
0.19112647	0.19159958	0.19209641	0.1926096	0.19313475	0.19366613	0.19419947	0.19473156	0.19525759	0.1957747	0.19627996	0.19676994	0.19724207	0.19769393	0.1981238	0.19852903	0.19890784	0.19925883	0.19958209	0.19987522	0.20013921	0.20037171	0.20057341	0.20074493	0.20088632	0.200998	0.20108023	0.2011351	0.20116213	0.20116338	0.20113991	0.20109387	0.20102462	0.20093563	0.20082769	0.20070212	0.20056105	0.20040527	0.20023766	0.20005958	0.19987117	0.1996752	0.19947201	0.19926324	0.19905093	0.19883628	0.19861893	0.1984014	0.19818318	0.19796547
0.19126579	0.1917401	0.19223513	0.19274478	0.19326252	0.19378617	0.1943095	0.19483021	0.19534251	0.1958447	0.19633383	0.19680697	0.19726089	0.1976946	0.1981049	0.19849035	0.1988504	0.19918244	0.19948661	0.19976181	0.20000686	0.20022206	0.20040731	0.20056355	0.20068982	0.20078756	0.20085819	0.20090146	0.2009185	0.20091097	0.20087977	0.20082632	0.20075256	0.20065892	0.20054755	0.20042083	0.20027862	0.20012341	0.19995734	0.1997805	0.19959545	0.19940287	0.19920425	0.19900177	0.19879493	0.19858639	0.19837609	0.19816557	0.19795498	0.1977467
0.19139656	0.19186935	0.19236064	0.19286385	0.19337554	0.19388838	0.1944006	0.1949076	0.19540581	0.1958926	0.19636472	0.19682044	0.19725642	0.19767173	0.19806299	0.19842955	0.19877002	0.19908388	0.19937018	0.19962677	0.19985537	0.20005423	0.20022406	0.20036496	0.20047806	0.20056407	0.20062193	0.20065479	0.20066339	0.20064735	0.2006093	0.20055063	0.2004723	0.20037577	0.20026234	0.200134	0.19999209	0.19983773	0.19967301	0.19949955	0.19931756	0.19913018	0.19893658	0.19873914	0.19853893	0.19833724	0.19813445	0.19793195	0.19773012	0.19752958
0.19151694	0.19198675	0.19247243	0.1929681	0.19346985	0.19397178	0.19447127	0.19496472	0.19544756	0.19591755	0.19637409	0.19681111	0.19722947	0.19762528	0.1979982	0.19834681	0.19866942	0.19896513	0.19923218	0.19947307	0.1996843	0.199868	0.20002313	0.20015123	0.20025134	0.20032513	0.20037328	0.200397	0.20039697	0.20037445	0.20033078	0.20026714	0.20018552	0.20008631	0.19997184	0.19984262	0.19970162	0.19954926	0.19938706	0.19921696	0.19903904	0.19885598	0.19866866	0.19847754	0.1982839	0.19808924	0.19789453	0.1976997	0.1975061	0.19731441
0.19162527	0.19208965	0.19256793	0.19305496	0.1935463	0.19403635	0.19452202	0.19500035	0.1954675	0.19592196	0.19635952	0.1967794	0.1971795	0.19755773	0.19791248	0.19824286	0.19854675	0.19882523	0.19907658	0.19930024	0.19949684	0.19966576	0.19980739	0.19992255	0.20001113	0.20007463	0.20011367	0.20012859	0.20012128	0.2000927	0.20004392	0.19997711	0.19989243	0.19979164	0.19967645	0.19954823	0.19940838	0.19925852	0.1990998	0.19893332	0.19876018	0.19858304	0.19840087	0.1982171	0.1980308	0.19784373	0.19765618	0.19747043	0.19728546	0.197102
0.19172052	0.19217782	0.1926477	0.19312453	0.19360334	0.19408111	0.19455189	0.1950147	0.19546604	0.19590387	0.1963243	0.19672641	0.19710878	0.19746901	0.197806	0.19811879	0.19840612	0.19866714	0.19890277	0.19911097	0.19929206	0.19944806	0.19957727	0.19968013	0.1997583	0.19981252	0.19984287	0.19985092	0.19983704	0.19980352	0.19975103	0.19968136	0.19959477	0.19949363	0.19937901	0.19925188	0.19911402	0.1989673	0.19881211	0.1986498	0.19848248	0.1983107	0.19813538	0.19795823	0.19777891	0.19759986	0.19742161	0.19724357	0.19706783	0.19689427
0.19180036	0.1922493	0.19271034	0.19317575	0.19364177	0.19410497	0.19456175	0.19500919	0.19544408	0.1958645	0.19626787	0.19665277	0.1970171	0.19736004	0.19767997	0.19797534	0.19824639	0.19849184	0.19871177	0.19890581	0.19907379	0.19921651	0.1993339	0.19942646	0.19949508	0.19954027	0.19956326	0.19956492	0.19954638	0.1995091	0.19945332	0.19938107	0.19929354	0.19919232	0.19907896	0.19895375	0.19881856	0.19867446	0.19852427	0.19836745	0.19820523	0.19804014	0.19787177	0.19770126	0.19753078	0.19735977	0.19718954	0.19702038	0.19685355	0.19668916
0.19186473	0.19230449	0.19275416	0.19320749	0.19366075	0.19410971	0.19455093	0.19498217	0.19540119	0.1958049	0.19619086	0.19655842	0.19690605	0.19723165	0.19753481	0.19781438	0.19806957	0.19829965	0.19850473	0.19868614	0.19884144	0.19897199	0.19907875	0.19916204	0.19922176	0.19925924	0.19927582	0.19927242	0.19924948	0.19920829	0.19915056	0.19907756	0.19898978	0.19888912	0.19877742	0.1986545	0.19852306	0.1983836	0.1982376	0.19808578	0.19793057	0.19777179	0.19761054	0.19744807	0.19728526	0.19712245	0.19696096	0.19680133	0.19664328	0.19648789
0.19191238	0.19234286	0.19278067	0.19322082	0.19366008	0.19409399	0.1945202	0.1949358	0.19533724	0.1957244	0.19609451	0.19644493	0.19677594	0.19708559	0.19737223	0.19763604	0.19787624	0.19809227	0.19828433	0.1984524	0.19859624	0.19871624	0.19881304	0.19888708	0.19893944	0.1989708	0.19898137	0.19897348	0.19894709	0.19890356	0.19884418	0.19877109	0.19868416	0.19858511	0.1984751	0.198356	0.19822809	0.19809335	0.19795236	0.19780749	0.197658	0.19750586	0.19735236	0.1971981	0.19704342	0.19688949	0.19673657	0.19658594	0.19643685	0.19629174
0.1919433	0.19236228	0.19278787	0.19321495	0.19363979	0.19405878	0.19447003	0.19486928	0.19525483	0.19562584	0.19597884	0.19631332	0.19662768	0.19692126	0.19719312	0.19744238	0.19766814	0.19787112	0.19805045	0.19820699	0.19833973	0.19845036	0.19853786	0.19860426	0.19864994	0.19867532	0.19868161	0.19866934	0.19864032	0.19859557	0.19853593	0.19846264	0.19837712	0.19828005	0.19817299	0.19805685	0.1979343	0.19780527	0.19766986	0.19753075	0.19738862	0.19724402	0.19709805	0.19695175	0.19680545	0.19666043	0.19651616	0.19637507	0.1962356	0.19609927
0.19195709	0.19236407	0.19277683	0.19318998	0.19360025	0.19400491	0.19440039	0.19478354	0.19515371	0.1955074	0.19584548	0.19616407	0.19646329	0.19674145	0.19699846	0.19723363	0.19744657	0.1976372	0.19780464	0.19794999	0.19807291	0.19817479	0.19825432	0.19831377	0.19835368	0.19837432	0.19837636	0.19836152	0.19833103	0.19828564	0.19822569	0.1981537	0.19806942	0.19797549	0.19787216	0.19776106	0.19764239	0.19751853	0.1973904	0.19725764	0.19712216	0.19698548	0.19684747	0.19670922	0.19657224	0.1964358	0.19630137	0.19616854	0.19603938	0.19591215
0.19195281	0.19234744	0.19274743	0.19314651	0.19354233	0.19393222	0.19431183	0.1946803	0.19503435	0.19537279	0.19569476	0.19599825	0.19628237	0.1965467	0.19678946	0.19701156	0.19721246	0.19739072	0.19754806	0.19768307	0.19779739	0.1978909	0.1979637	0.19801793	0.19805181	0.19806848	0.19806823	0.19805133	0.1980193	0.19797388	0.19791496	0.19784425	0.1977629	0.19767225	0.19757299	0.1974663	0.19735336	0.19723547	0.197113	0.196988	0.19686027	0.19673109	0.19660166	0.1964721	0.19634366	0.19621658	0.19609097	0.19596782	0.19584757	0.19572979
0.19193113	0.1923135	0.19270027	0.19308546	0.19346678	0.19384176	0.19420531	0.19455826	0.19489783	0.19522119	0.1955282	0.19581692	0.19608657	0.19633752	0.19656804	0.19677745	0.19696619	0.19713458	0.19728169	0.19740732	0.19751415	0.19759959	0.19766738	0.19771591	0.19774532	0.197759	0.19775568	0.19773906	0.19770633	0.1976613	0.19760403	0.1975351	0.19745725	0.19737035	0.19727546	0.19717446	0.19706713	0.19695517	0.19684026	0.196722	0.19660188	0.1964823	0.19636057	0.19623995	0.19612035	0.19600189	0.1958859	0.19577253	0.19566141	0.1955536
0.19189231	0.19226186	0.19263476	0.1930066	0.1933726	0.1937327	0.19408275	0.1944205	0.19474483	0.19505414	0.19534606	0.19562149	0.19587788	0.19611542	0.19633369	0.19653168	0.19670987	0.19686812	0.19700634	0.19712436	0.19722344	0.19730331	0.19736466	0.19740891	0.19743603	0.1974473	0.19744322	0.19742534	0.19739246	0.19734904	0.1972937	0.19722843	0.19715373	0.19707069	0.19698118	0.19688544	0.19678465	0.1966792	0.19657135	0.19646129	0.19634956	0.1962366	0.19612446	0.1960131	0.1959024	0.19579312	0.19568631	0.19558197	0.1954802	0.19538157
0.19183592	0.19219282	0.19255206	0.19290903	0.19326234	0.1936076	0.19394268	0.19426659	0.19457644	0.19487187	0.19515005	0.19541237	0.19565669	0.19588168	0.1960886	0.19627634	0.1964443	0.19659328	0.19672376	0.19683461	0.19692677	0.19700137	0.19705883	0.19709942	0.19712341	0.19713348	0.19712879	0.19711024	0.19707935	0.19703765	0.19698523	0.19692263	0.19685215	0.19677457	0.19669032	0.19659996	0.1965064	0.19640839	0.19630727	0.1962054	0.19610167	0.19599776	0.19589388	0.19579066	0.1956897	0.1955899	0.19549298	0.19539756	0.1953055	0.19521609
0.19176322	0.19210643	0.19245312	0.19279662	0.19313544	0.19346659	0.1937877	0.19409762	0.19439408	0.19467539	0.19494112	0.1951912	0.19542313	0.19563732	0.19583333	0.19601145	0.19617042	0.19631106	0.19643354	0.19653875	0.19662578	0.19669548	0.19674933	0.19678684	0.19680984	0.19681837	0.19681303	0.19679558	0.19676709	0.19672737	0.19667773	0.19661999	0.19655387	0.19648132	0.19640306	0.19631922	0.19623262	0.19614175	0.19604903	0.1959547	0.19585937	0.195764	0.19566876	0.19557515	0.19548285	0.1953932	0.19530475	0.1952188	0.1951363	0.19505623
0.1916731	0.1920043	0.19233692	0.19266735	0.19299316	0.19331042	0.19361836	0.19391419	0.1941974	0.19446656	0.19472079	0.19495809	0.1951793	0.19538316	0.19556955	0.19573812	0.19588889	0.19602263	0.19613874	0.19623828	0.19632028	0.1963868	0.1964373	0.19647318	0.1964947	0.1965031	0.19649911	0.19648308	0.19645622	0.19641969	0.19637352	0.19631998	0.1962595	0.19619218	0.19612026	0.19604324	0.19596353	0.19588017	0.19579542	0.19570933	0.19562262	0.195536	0.19545	0.1953654	0.19528246	0.19520146	0.19512308	0.195046	0.19497281	0.19490263
0.19156747	0.19188593	0.19220579	0.19252372	0.19283527	0.19314027	0.193435	0.19371825	0.19398868	0.19424641	0.19448799	0.19471535	0.19492579	0.19512004	0.19529775	0.19545795	0.19560145	0.1957291	0.19583909	0.19593358	0.19601192	0.19607562	0.19612382	0.19615841	0.19617951	0.19618814	0.19618559	0.19617155	0.19614747	0.19611487	0.19607271	0.19602427	0.19596905	0.19590767	0.19584168	0.19577233	0.1956994	0.19562408	0.19554761	0.19546974	0.19539222	0.19531436	0.19523722	0.19516201	0.19508784	0.19501635	0.19494696	0.19487965	0.19481504	0.19475342
0.19144675	0.19175315	0.19206057	0.19236514	0.19266465	0.19295603	0.19323868	0.19351022	0.1937691	0.19401483	0.19424635	0.19446307	0.19466399	0.19484931	0.19501892	0.19517156	0.1953091	0.19543034	0.19553602	0.19562617	0.1957016	0.19576272	0.19580996	0.19584343	0.19586515	0.19587526	0.19587426	0.19586253	0.19584225	0.19581248	0.19577613	0.19573225	0.19568244	0.19562814	0.19556926	0.19550693	0.1954413	0.19537431	0.19530585	0.19523674	0.19516742	0.19509901	0.19503126	0.19496465	0.19489995	0.19483738	0.19477683	0.19471914	0.19466364	0.19461153
0.19131091	0.19160575	0.19190027	0.19219327	0.19248015	0.19276054	0.19303028	0.19329083	0.19353858	0.19377376	0.19399554	0.1942023	0.19439468	0.19457255	0.19473368	0.19488126	0.19501224	0.19512829	0.19522968	0.19531721	0.19539005	0.19544956	0.19549578	0.1955296	0.19555196	0.19556403	0.19556521	0.19555667	0.19553983	0.19551468	0.19548324	0.19544499	0.19540209	0.19535322	0.19530189	0.19524693	0.19518957	0.19513062	0.19507024	0.19500974	0.19494969	0.19488959	0.19483104	0.19477364	0.1947184	0.19466469	0.19461377	0.19456491	0.19451821	0.1944748
0.19116163	0.1914447	0.19172767	0.19200835	0.19228461	0.19255266	0.19281188	0.19306108	0.19329894	0.19352391	0.19373618	0.19393498	0.19411917	0.19428885	0.19444475	0.19458523	0.19471183	0.19482343	0.19492263	0.19500631	0.19507751	0.19513628	0.19518247	0.1952173	0.19524121	0.19525468	0.19525924	0.19525404	0.19524129	0.19522154	0.19519491	0.19516268	0.19512585	0.19508505	0.19504063	0.19499311	0.19494368	0.19489226	0.19484152	0.19478945	0.19473839	0.19468752	0.19463784	0.1945896	0.19454318	0.19449902	0.1944565	0.19441745	0.19437936	0.1943444
0.19099888	0.1912705	0.19154248	0.19181204	0.1920768	0.19233438	0.1925832	0.19282198	0.19305007	0.19326648	0.19347003	0.19366068	0.19383764	0.19400167	0.19415085	0.1942865	0.19440903	0.19451779	0.1946135	0.19469543	0.19476572	0.19482417	0.19487087	0.19490698	0.19493231	0.1949493	0.19495642	0.19495559	0.19494742	0.19493255	0.19491243	0.19488665	0.19485654	0.19482213	0.194785	0.19474566	0.19470462	0.19466224	0.19461876	0.19457594	0.19453353	0.19449167	0.19445094	0.194412	0.19437417	0.1943394	0.19430584	0.19427496	0.19424637	0.19421932
0.19082373	0.19108449	0.19134629	0.19160508	0.19185889	0.1921064	0.19234529	0.1925753	0.19279447	0.19300163	0.1931979	0.19338138	0.19355199	0.19370905	0.19385424	0.19398522	0.19410458	0.19421089	0.19430342	0.19438498	0.19445452	0.19451281	0.19456127	0.19459867	0.19462737	0.19464658	0.19465798	0.19466156	0.19465867	0.19464946	0.19463506	0.19461522	0.19459234	0.19456556	0.19453615	0.19450456	0.19447155	0.19443765	0.19440348	0.1943692	0.19433534	0.19430226	0.19427077	0.19424072	0.19421224	0.19418615	0.19416194	0.19413921	0.194119	0.194101
0.19063736	0.1908882	0.19113901	0.19138798	0.19163199	0.19186974	0.19209978	0.19232059	0.19253132	0.19273156	0.19292054	0.19309711	0.19326192	0.19341424	0.1935551	0.19368291	0.19379878	0.19390249	0.1939952	0.19407538	0.19414511	0.19420493	0.19425446	0.19429453	0.19432554	0.19434893	0.1943638	0.19437289	0.19437486	0.19437142	0.19436297	0.19435093	0.19433501	0.19431546	0.194294	0.19427022	0.19424644	0.19422069	0.19419493	0.19416955	0.19414455	0.1941208	0.19409819	0.19407663	0.19405699	0.19403952	0.19402325	0.19400978	0.19399828	0.19398831
0.19043994	0.19068062	0.1909224	0.19116133	0.19139643	0.19162521	0.19184639	0.19205944	0.19226292	0.19245626	0.19263835	0.19280943	0.19296964	0.19311753	0.1932543	0.19337969	0.19349302	0.19359559	0.19368695	0.1937677	0.19383845	0.1938991	0.1939507	0.1939938	0.1940287	0.19405542	0.19407547	0.19408885	0.19409692	0.19409949	0.19409825	0.19409285	0.19408363	0.19407219	0.19405866	0.19404331	0.19402732	0.19401044	0.19399354	0.19397691	0.19396085	0.19394556	0.19393155	0.19391967	0.19390824	0.19389929	0.19389227	0.1938863	0.19388296	0.19388081
0.1902324	0.19046485	0.19069654	0.19092703	0.19115312	0.1913741	0.19158754	0.19179274	0.19198962	0.19217661	0.19235279	0.19251847	0.19267502	0.19281967	0.1929529	0.19307546	0.19318804	0.19328924	0.19338042	0.19346225	0.1935341	0.19359699	0.19365096	0.1936971	0.19373581	0.19376698	0.1937921	0.1938113	0.19382472	0.19383428	0.19383983	0.19384101	0.19383964	0.1938358	0.19383045	0.19382347	0.19381586	0.19380724	0.19379869	0.19379103	0.193784	0.19377813	0.19377205	0.19376835	0.19376692	0.1937661	0.19376642	0.19376943	0.1937738	0.19377913
0.190016	0.19023913	0.19046295	0.19068503	0.19090337	0.1911164	0.19132286	0.19152187	0.19171166	0.1918931	0.19206503	0.19222683	0.19237864	0.19252014	0.19265166	0.19277245	0.192884	0.19298542	0.1930768	0.19315904	0.19323336	0.1932986	0.19335571	0.19340494	0.19344778	0.19348437	0.19351435	0.1935398	0.19355941	0.19357526	0.19358763	0.19359641	0.1936028	0.19360696	0.1936098	0.19361076	0.19361159	0.19361189	0.19361174	0.19361266	0.1936141	0.19361645	0.19362026	0.19362436	0.19363105	0.19363827	0.19364744	0.19365862	0.19367062	0.19368327
0.18979174	0.19000587	0.19022205	0.19043675	0.19064763	0.19085395	0.19105364	0.1912468	0.19143146	0.19160756	0.19177526	0.191933	0.19208217	0.19222112	0.19235075	0.19247091	0.19258158	0.19268307	0.19277596	0.19286059	0.19293618	0.19300419	0.19306493	0.1931188	0.19316599	0.19320717	0.19324306	0.19327396	0.19330071	0.19332345	0.19334258	0.19335899	0.19337298	0.19338521	0.19339564	0.19340542	0.19341408	0.193423	0.1934319	0.19344144	0.19345155	0.19346267	0.19347405	0.1934876	0.19350117	0.19351739	0.19353472	0.19355273	0.19357269	0.1935932
0.18955985	0.18976681	0.1899755	0.19018292	0.19038707	0.1905871	0.19078103	0.19096828	0.19114852	0.19132039	0.19148439	0.1916393	0.19178611	0.19192296	0.19205159	0.19217153	0.19228211	0.19238518	0.1924791	0.19256482	0.19264382	0.19271514	0.19277915	0.1928378	0.19288993	0.19293694	0.19297832	0.19301501	0.19304866	0.19307767	0.19310428	0.19312838	0.19315007	0.19317043	0.19318953	0.19320703	0.19322506	0.19324183	0.19325933	0.19327742	0.19329572	0.19331494	0.19333574	0.19335662	0.19337964	0.19340247	0.19342813	0.19345382	0.19348086	0.19350821
0.1893209	0.18952125	0.18972299	0.18992427	0.1901228	0.19031645	0.19050533	0.19068816	0.19086397	0.19103219	0.19119284	0.19134584	0.19149011	0.19162661	0.19175424	0.191874	0.19198582	0.1920897	0.1921857	0.19227467	0.19235602	0.19243085	0.19250004	0.19256258	0.19262016	0.19267197	0.19272026	0.19276384	0.19280344	0.19283998	0.1928744	0.19290546	0.19293544	0.19296362	0.1929904	0.19301674	0.1930424	0.193068	0.1930941	0.19312046	0.19314706	0.19317424	0.19320297	0.19323258	0.193263	0.19329408	0.1933269	0.19335997	0.19339427	0.19342904
0.189076	0.18927065	0.18946607	0.18966147	0.18985444	0.19004291	0.19022708	0.19040659	0.19057862	0.1907439	0.19090217	0.19105315	0.19119602	0.19133174	0.19145983	0.19158038	0.19169287	0.1917984	0.19189727	0.19198853	0.19207355	0.19215313	0.1922259	0.19229354	0.1923565	0.19241478	0.19246876	0.1925185	0.19256587	0.19260988	0.19265091	0.19269025	0.19272819	0.19276412	0.19279897	0.19283354	0.19286755	0.19290252	0.19293633	0.19297035	0.19300574	0.19304103	0.19307733	0.19311479	0.19315279	0.19319174	0.1932312	0.19327217	0.19331288	0.19335404
0.18882705	0.18901564	0.18920581	0.18939531	0.18958381	0.18976825	0.18994811	0.19012392	0.1902925	0.19045591	0.19061187	0.19076124	0.19090447	0.19103992	0.19116822	0.19128971	0.19140434	0.19151181	0.19161314	0.19170758	0.19179739	0.19187994	0.19195858	0.19203153	0.19210017	0.19216445	0.19222498	0.19228128	0.19233549	0.19238645	0.19243535	0.19248211	0.19252756	0.19257203	0.19261509	0.19265777	0.19270039	0.19274245	0.19278458	0.19282736	0.19287029	0.19291392	0.19295841	0.1930035	0.19304913	0.19309539	0.19314218	0.19318935	0.19323683	0.19328415
0.18857399	0.18875664	0.18894228	0.18912701	0.18931061	0.18949175	0.18966839	0.18984076	0.1900078	0.19016892	0.19032396	0.19047268	0.19061515	0.19075128	0.19088057	0.19100323	0.19111961	0.19122985	0.19133466	0.19143319	0.19152609	0.19161418	0.19169788	0.19177598	0.19185053	0.19192043	0.19198771	0.19205141	0.192112	0.19217086	0.19222756	0.19228208	0.19233543	0.19238739	0.19243851	0.19248936	0.19254038	0.19259062	0.19264075	0.19269186	0.19274239	0.19279358	0.19284597	0.19289826	0.19295096	0.19300401	0.19305782	0.19311184	0.19316591	0.1932198
0.1883169	0.18849555	0.18867618	0.18885723	0.18903697	0.18921496	0.1893892	0.18955824	0.18972376	0.18988334	0.19003774	0.1901862	0.19032954	0.19046582	0.19059643	0.19072166	0.1908401	0.1909538	0.1910616	0.19116463	0.19126192	0.19135505	0.19144298	0.19152695	0.19160801	0.1916843	0.19175844	0.19182923	0.1918975	0.1919631	0.19202736	0.1920895	0.19215038	0.19221063	0.19227031	0.1923287	0.19238785	0.19244584	0.19250414	0.19256234	0.19262119	0.1926804	0.1927394	0.19279939	0.19285887	0.19291925	0.19297934	0.19303936	0.19309989	0.19315958
0.1880574	0.1882318	0.18840851	0.18858698	0.18876323	0.18893793	0.18910944	0.18927799	0.18944132	0.18960074	0.18975428	0.18990393	0.19004706	0.19018489	0.19031712	0.19044477	0.19056708	0.19068329	0.19079518	0.19090158	0.19100374	0.19110224	0.19119628	0.19128664	0.19137242	0.1914558	0.1915366	0.19161397	0.1916893	0.19176304	0.19183469	0.19190484	0.19197394	0.192042	0.19210894	0.19217572	0.1922425	0.19230813	0.19237421	0.19244093	0.192506	0.19257256	0.19263911	0.19270597	0.19277233	0.19283931	0.19290568	0.19297211	0.19303797	0.19310416
0.1877958	0.18796626	0.18814026	0.18831548	0.1884894	0.18866156	0.18883143	0.1889987	0.18916187	0.18932061	0.18947467	0.18962424	0.18976912	0.1899082	0.19004327	0.19017318	0.19029821	0.19041854	0.19053426	0.19064584	0.19075328	0.19085665	0.19095606	0.19105229	0.19114506	0.19123492	0.19132268	0.19140688	0.19148982	0.19157058	0.19164993	0.19172773	0.19180454	0.19188045	0.1919556	0.19202948	0.19210371	0.19217741	0.19225073	0.19232467	0.19239819	0.19247198	0.19254515	0.19261855	0.19269158	0.19276553	0.19283766	0.19290994	0.19298181	0.19305277
0.18753283	0.1877006	0.18787226	0.18804392	0.18821625	0.18838686	0.18855608	0.18872187	0.1888849	0.18904345	0.1891982	0.1893489	0.18949524	0.18963702	0.18977448	0.18990725	0.19003657	0.19016048	0.1902807	0.19039696	0.19050947	0.19061813	0.19072384	0.1908263	0.19092518	0.1910218	0.19111577	0.19120811	0.19129802	0.19138616	0.19147274	0.1915589	0.19164243	0.19172587	0.19180912	0.1918907	0.1919724	0.1920535	0.19213441	0.19221568	0.19229633	0.1923765	0.19245704	0.19253667	0.19261605	0.19269547	0.19277403	0.19285272	0.19292967	0.19300562
0.18727025	0.18743506	0.18760327	0.18777406	0.18794462	0.18811433	0.18828234	0.18844765	0.18861084	0.18877023	0.18892595	0.18907824	0.18922684	0.18937148	0.18951146	0.18964747	0.18978018	0.18990868	0.19003373	0.19015467	0.19027272	0.1903868	0.19049874	0.19060694	0.19071266	0.19081631	0.19091715	0.19101648	0.19111393	0.19120902	0.19130325	0.19139588	0.19148842	0.19157921	0.19166988	0.19175869	0.1918478	0.19193688	0.19202492	0.19211254	0.19220015	0.19228771	0.19237447	0.19246013	0.19254626	0.19263121	0.19271597	0.19279839	0.19288129	0.19296262
0.18700692	0.1871697	0.18733618	0.18750532	0.18767515	0.18784398	0.18801165	0.18817756	0.18834095	0.18850073	0.18865903	0.18881316	0.18896326	0.18911049	0.18925455	0.18939377	0.18953097	0.18966395	0.1897935	0.18992043	0.19004315	0.19016343	0.19028145	0.1903963	0.19050848	0.19061866	0.19072637	0.19083259	0.19093747	0.1910402	0.19114178	0.19124188	0.19134173	0.19143982	0.19153768	0.19163454	0.19173041	0.19182582	0.19192167	0.19201696	0.19211046	0.19220401	0.19229734	0.19238925	0.19248116	0.1925722	0.19266206	0.19275036	0.19283734	0.19292262
0.18674394	0.18690579	0.18707111	0.18723917	0.18740797	0.18757664	0.18774493	0.18791115	0.18807505	0.18823741	0.18839654	0.18855324	0.18870622	0.18885665	0.18900384	0.18914756	0.18928856	0.18942651	0.1895608	0.18969207	0.18982187	0.18994722	0.19007152	0.19019291	0.19031192	0.19042891	0.19054323	0.19065675	0.1907687	0.19087872	0.19098714	0.19109541	0.19120163	0.19130771	0.19141261	0.19151635	0.19161959	0.1917229	0.19182417	0.19192588	0.1920267	0.19212607	0.19222574	0.19232354	0.19242105	0.19251725	0.19261186	0.19270541	0.19279726	0.19288689
0.18648249	0.18664312	0.18680769	0.18697518	0.187144	0.18731302	0.18748103	0.18764842	0.1878142	0.18797792	0.18813933	0.18829851	0.18845475	0.18860896	0.18875945	0.18890764	0.18905312	0.18919592	0.18933555	0.18947247	0.18960756	0.18973911	0.1898693	0.18999675	0.19012296	0.1902467	0.19036889	0.19048886	0.19060741	0.19072515	0.19084084	0.19095579	0.19106938	0.19118264	0.1912941	0.19140534	0.19151548	0.19162515	0.19173354	0.19184133	0.19194803	0.19205439	0.19215932	0.19226326	0.19236535	0.19246688	0.19256675	0.19266486	0.19276044	0.19285434
0.18622336	0.18638265	0.18654697	0.18671429	0.18688345	0.18705273	0.18722188	0.18739104	0.18755811	0.1877244	0.1878883	0.18805045	0.18820989	0.18836747	0.18852234	0.18867484	0.1888245	0.18897262	0.18911713	0.18926069	0.18940118	0.1895389	0.1896751	0.18980955	0.1899418	0.19007203	0.19020101	0.19032872	0.19045436	0.1905788	0.19070171	0.19082338	0.19094452	0.1910643	0.19118322	0.19130093	0.1914177	0.19153336	0.19164895	0.19176282	0.19187549	0.1919868	0.19209796	0.19220668	0.1923146	0.192421	0.19252531	0.19262755	0.19272774	0.19282576
0.18596557	0.18612528	0.18628979	0.18645728	0.18662682	0.1867972	0.18696782	0.18713835	0.18730849	0.18747601	0.18764327	0.18780804	0.18797186	0.18813267	0.18829197	0.18844919	0.1886038	0.1887562	0.1889072	0.18905567	0.18920216	0.18934628	0.1894891	0.18962985	0.18976879	0.18990591	0.19004107	0.1901757	0.19030857	0.19043945	0.19056983	0.19069916	0.19082648	0.19095282	0.19107863	0.1912024	0.19132608	0.19144863	0.19156933	0.19168949	0.19180757	0.19192517	0.19204095	0.19215491	0.1922683	0.19237867	0.1924876	0.19259445	0.19269799	0.1927999
0.18571074	0.18587056	0.18603566	0.18620372	0.18637457	0.18654615	0.18671888	0.18689105	0.1870625	0.18723446	0.187404	0.1875724	0.18773949	0.18790494	0.18806872	0.18823071	0.1883901	0.18854824	0.18870437	0.1888588	0.18901117	0.18916172	0.18931043	0.18945818	0.1896032	0.18974704	0.18988903	0.19003049	0.19017026	0.19030826	0.19044514	0.19058052	0.19071513	0.1908485	0.19098064	0.19111091	0.19124033	0.19136922	0.19149582	0.191621	0.19174568	0.1918681	0.19198978	0.1921084	0.19222549	0.19234085	0.19245389	0.19256425	0.19267161	0.19277695
0.18545981	0.18561986	0.18578559	0.1859549	0.18612677	0.18630001	0.18647417	0.1866491	0.18682447	0.18699783	0.18717146	0.18734413	0.1875147	0.18768466	0.18785268	0.18801937	0.18818428	0.18834794	0.18850972	0.18866956	0.18882778	0.18898468	0.18913987	0.18929383	0.18944511	0.18959616	0.18974501	0.18989289	0.19003893	0.19018371	0.19032755	0.1904694	0.19061047	0.19074981	0.1908884	0.1910252	0.19116083	0.19129494	0.19142736	0.1915588	0.19168782	0.19181588	0.19194138	0.1920659	0.19218749	0.19230607	0.19242275	0.1925368	0.19264789	0.1927562
0.18521214	0.18537357	0.18553974	0.18571082	0.18588427	0.18605947	0.18623635	0.18641397	0.18659115	0.18676871	0.18694548	0.18712187	0.18729675	0.18747118	0.18764399	0.18781583	0.18798608	0.18815541	0.18832228	0.18848813	0.18865305	0.18881586	0.18897687	0.18913755	0.18929595	0.1894528	0.18960848	0.18976212	0.18991502	0.19006678	0.1902165	0.19036508	0.19051182	0.19065848	0.19080213	0.19094601	0.19108646	0.19122657	0.19136484	0.19150126	0.19163558	0.19176812	0.19189876	0.19202659	0.19215211	0.19227585	0.19239606	0.19251332	0.1926271	0.1927382
0.1849683	0.18513075	0.1852983	0.18547125	0.18564653	0.18582484	0.18600395	0.18618444	0.18636528	0.18654606	0.18672639	0.18690693	0.18708666	0.18726526	0.18744306	0.18761985	0.18779495	0.18797	0.18814239	0.18831426	0.1884853	0.18865398	0.18882212	0.18898802	0.18915299	0.18931657	0.18947884	0.18963932	0.18979889	0.18995625	0.19011271	0.19026741	0.19042084	0.19057259	0.19072282	0.19087139	0.19101864	0.19116391	0.19130689	0.19144821	0.19158736	0.19172442	0.1918594	0.19199154	0.19212139	0.19224773	0.1923719	0.19249216	0.1926095	0.19272272
0.18472902	0.184893	0.18506303	0.18523732	0.18541524	0.1855956	0.18577786	0.18596134	0.18614545	0.18632996	0.18651506	0.18669909	0.18688324	0.1870667	0.18724917	0.18743157	0.1876122	0.18779206	0.18797125	0.18814898	0.18832529	0.18850023	0.18867463	0.18884736	0.18901834	0.18918818	0.1893566	0.18952347	0.18968871	0.18985257	0.1900154	0.19017568	0.19033545	0.19049293	0.19064876	0.19080293	0.19095504	0.19110593	0.19125444	0.19140032	0.19154418	0.19168533	0.19182363	0.19195999	0.19209307	0.19222304	0.19235078	0.19247398	0.19259357	0.1927096
0.18449455	0.1846609	0.18483256	0.18500891	0.18518978	0.18537259	0.18555829	0.18574505	0.185933	0.18612114	0.18630987	0.18649858	0.18668741	0.18687603	0.18706386	0.18725064	0.18743683	0.18762267	0.18780702	0.18799075	0.18817334	0.1883545	0.18853441	0.1887134	0.18889031	0.18906659	0.18924086	0.18941377	0.189586	0.18975538	0.18992408	0.19009125	0.19025552	0.19041917	0.19058037	0.19073966	0.19089736	0.19105247	0.19120547	0.1913562	0.19150421	0.19165	0.19179204	0.19193208	0.1920685	0.19220248	0.19233184	0.1924578	0.19258025	0.1926982
0.18426552	0.18443298	0.18460742	0.18478729	0.18497002	0.18515655	0.1853452	0.18553495	0.18572688	0.18591931	0.1861119	0.18630525	0.18649873	0.1866923	0.18688527	0.18707734	0.18726936	0.18746063	0.18765119	0.18784025	0.18802875	0.1882162	0.1884019	0.1885865	0.18877017	0.18895182	0.1891326	0.1893116	0.18948922	0.18966512	0.18983918	0.1900115	0.1901821	0.19035067	0.19051716	0.19068202	0.19084422	0.19100384	0.19116163	0.19131638	0.1914683	0.19161844	0.19176443	0.19190721	0.19204691	0.19218318	0.19231582	0.1924446	0.19256848	0.19268857
0.18404189	0.18421158	0.18438876	0.18457064	0.1847572	0.18494602	0.18513903	0.18533216	0.18552831	0.18572457	0.18592197	0.18612042	0.18631814	0.18651628	0.18671477	0.18691212	0.18710949	0.18730624	0.18750273	0.18769783	0.18789181	0.18808493	0.18827695	0.18846783	0.18865648	0.18884514	0.18903106	0.18921569	0.18939874	0.18958077	0.18976063	0.18993858	0.1901142	0.190288	0.19045962	0.19062915	0.19079593	0.19096026	0.19112203	0.19128105	0.19143668	0.19158983	0.19173925	0.1918852	0.19202857	0.19216715	0.19230223	0.19243267	0.19255912	0.19268101
0.18382296	0.18399611	0.18417566	0.18436128	0.18455032	0.18474329	0.18493915	0.18513684	0.1853367	0.1855374	0.18573938	0.18594131	0.18614465	0.1863482	0.18655163	0.1867544	0.1869571	0.18715955	0.18736094	0.18756214	0.18776219	0.18796068	0.18815891	0.18835479	0.18854994	0.18874355	0.18893631	0.18912637	0.18931594	0.18950236	0.18968756	0.18987083	0.19005156	0.19023015	0.19040689	0.19058073	0.19075188	0.1909206	0.19108614	0.19124907	0.19140863	0.19156466	0.19171783	0.19186705	0.19201198	0.19215356	0.19229065	0.19242287	0.19255123	0.19267502
0.18361041	0.18378589	0.18396883	0.18415758	0.18435036	0.18454659	0.18474656	0.1849482	0.18515176	0.1853572	0.18556383	0.18577126	0.18597935	0.18618742	0.18639615	0.1866042	0.18681239	0.18702048	0.18722773	0.18743396	0.1876395	0.18784371	0.18804744	0.18824995	0.18845074	0.1886495	0.18884724	0.18904343	0.18923777	0.18943015	0.1896204	0.18980867	0.18999423	0.19017796	0.19035855	0.19053695	0.19071296	0.19088523	0.19105434	0.19122097	0.19138375	0.19154325	0.19169897	0.19185095	0.19199802	0.19214162	0.19228125	0.19241531	0.19254518	0.19266948
0.18340416	0.1835829	0.18376829	0.18396054	0.18415642	0.18435739	0.1845609	0.1847667	0.18497461	0.18518469	0.18539597	0.18560794	0.18582095	0.18603438	0.1862478	0.18646201	0.18667555	0.18688858	0.18710099	0.18731314	0.18752456	0.18773457	0.18794338	0.18815112	0.18835765	0.18856212	0.18876588	0.18896654	0.18916613	0.18936327	0.18955874	0.18975168	0.18994176	0.19013008	0.19031519	0.19049779	0.19067684	0.19085293	0.19102666	0.19119602	0.1913622	0.19152412	0.19168326	0.19183694	0.19198713	0.19213241	0.19227305	0.19240916	0.19254033	0.19266555
[truncated: 451 more columns]
