# Supplementary material for: Investigating the use of physics informed neural networks for dam-break scenarios
Source: PLoS One. 2025 Sep 19;20(9):e0332694. doi: 10.1371/journal.pone.0332694 (PMC12449020; doi:10.1371/journal.pone.0332694)
Supplement: S1 File — Dataset for the 1D and 2D shallow water equations (SWE). Repository: https://github.com/kinzamumtaz/2D_SWE. (ZIP) [file pone.0332694.s001.zip › 2D_SWE-main/Downloads/solution_outputs_rec/height_rectangle_t1.00.csv]

0.16736293	0.16728854	0.16731	0.16741645	0.16759822	0.16784474	0.16814905	0.16850361	0.16890323	0.16934223	0.16981551	0.17031868	0.17084512	0.17138979	0.17194608	0.17250809	0.17306933	0.17362344	0.17416419	0.1746887	0.17519213	0.17567201	0.17612752	0.17655614	0.17695819	0.17733365	0.17768247	0.17800358	0.1782986	0.1785661	0.178806	0.17901838	0.17920245	0.17935908	0.17948675	0.17958692	0.17965949	0.17970622	0.17972842	0.17972884	0.17970933	0.1796732	0.17962436	0.17956656	0.17950499	0.17944127	0.17938146	0.17932813	0.17928681	0.17926022
0.16813688	0.16800469	0.16797101	0.16802494	0.16815534	0.1683535	0.16861174	0.1689221	0.16927911	0.16967806	0.17011279	0.17057894	0.17107049	0.17158061	0.17210457	0.17263323	0.17316288	0.17368585	0.1741975	0.17469409	0.17517339	0.17563066	0.17606618	0.1764797	0.17687047	0.17723843	0.1775834	0.17790577	0.17820588	0.17848393	0.17873862	0.17897052	0.17917883	0.17936292	0.17952299	0.17965874	0.17977099	0.17985894	0.17992592	0.17997172	0.17999886	0.18001053	0.180009	0.17999646	0.1799792	0.17995854	0.17993847	0.17992216	0.1799136	0.1799159
0.16874431	0.16855994	0.16847596	0.16848102	0.16856529	0.16872	0.16893601	0.16920662	0.16952652	0.16989051	0.17029284	0.17072734	0.17118955	0.17167154	0.17216754	0.17267089	0.17317483	0.17367509	0.17416544	0.17464277	0.1751046	0.17554796	0.17597425	0.17637974	0.17676781	0.17713636	0.17748626	0.17781845	0.17813227	0.17842785	0.17870429	0.17896207	0.1792002	0.1794177	0.17961481	0.17979084	0.17994516	0.180079	0.18019293	0.18028727	0.1803638	0.18042459	0.18047205	0.18050711	0.18053451	0.18055664	0.18057637	0.18059707	0.18062079	0.18065166
0.16920896	0.16897655	0.16884613	0.16880757	0.16885033	0.16896509	0.16914439	0.16938081	0.16966897	0.17000265	0.17037801	0.17078753	0.1712254	0.1716857	0.17216071	0.17264509	0.17313132	0.1736148	0.17409098	0.1745564	0.17500943	0.17544654	0.1758694	0.17627603	0.17666773	0.17704517	0.17740697	0.17775431	0.17808732	0.17840573	0.17870903	0.1789968	0.1792685	0.1795232	0.17976025	0.17997906	0.18017876	0.18035981	0.18052197	0.18066579	0.18079215	0.18090257	0.18099843	0.18108171	0.1811544	0.18121877	0.18127811	0.18133426	0.18139005	0.18144804
0.1695531	0.16927722	0.16910544	0.16902715	0.16903302	0.16911305	0.16926011	0.16946782	0.16972937	0.17003973	0.17039305	0.17078322	0.17120394	0.17164801	0.17210859	0.17257877	0.17305478	0.1735282	0.17399657	0.17445627	0.17490566	0.17534363	0.17576912	0.17618209	0.17658395	0.17697364	0.17735182	0.17771879	0.17807543	0.1784198	0.17875335	0.17907386	0.17938104	0.17967439	0.1799522	0.1802145	0.1804592	0.18068722	0.18089831	0.18109117	0.18126687	0.18142663	0.18157029	0.1816997	0.18181737	0.18192405	0.18202189	0.1821133	0.1821999	0.18228458
0.16979864	0.16948435	0.16927552	0.16916394	0.16913754	0.16918854	0.16930953	0.16949376	0.16973461	0.17002696	0.17036423	0.17074075	0.17114922	0.171583	0.17203435	0.17249715	0.17296565	0.17343386	0.17389995	0.17435884	0.17480984	0.1752523	0.1756842	0.17610832	0.1765225	0.17692791	0.17732531	0.17771459	0.17809543	0.17846832	0.17883134	0.17918527	0.17952824	0.17985925	0.1801784	0.18048233	0.18077224	0.18104605	0.1813038	0.18154423	0.18176809	0.18197525	0.18216567	0.18234038	0.18250164	0.18264937	0.18278474	0.18291129	0.18302909	0.18313995
0.16997062	0.16962227	0.1693827	0.1692418	0.16918892	0.1692164	0.16931742	0.16948313	0.16970861	0.16998872	0.17031604	0.17068319	0.17108428	0.17151123	0.17195699	0.17241554	0.17288123	0.17334852	0.17381442	0.1742754	0.17473057	0.17517908	0.17562126	0.1760563	0.17648488	0.1769076	0.17732501	0.17773646	0.17814206	0.17854206	0.17893514	0.17932084	0.17969751	0.18006599	0.18042259	0.1807678	0.18110017	0.18141761	0.18171911	0.1820054	0.18227485	0.18252736	0.18276301	0.18298195	0.18318483	0.18337318	0.18354592	0.18370658	0.18385439	0.1839917
0.17009306	0.1697164	0.16945088	0.16928631	0.16921318	0.1692228	0.1693075	0.16946101	0.16967642	0.16994792	0.1702676	0.17062992	0.1710263	0.17144941	0.17189282	0.1723491	0.17281339	0.17328082	0.17374776	0.17421195	0.17467225	0.17512798	0.17557904	0.17602621	0.17646895	0.17690764	0.17734358	0.17777647	0.17820607	0.17863134	0.17905244	0.17946786	0.1798765	0.18027857	0.18067151	0.1810545	0.18142506	0.18178353	0.1821275	0.18245605	0.18276876	0.183065	0.1833433	0.18360472	0.18384817	0.18407482	0.18428507	0.18447828	0.18465719	0.18482134
0.17018907	0.16979024	0.16950405	0.16932127	0.16923279	0.16922863	0.16930228	0.16944721	0.16965511	0.16992083	0.1702365	0.17059526	0.17098854	0.17140926	0.17185034	0.1723046	0.17276728	0.17323461	0.17370206	0.17416927	0.17463389	0.17509535	0.17555532	0.17601234	0.17646733	0.17692164	0.17737429	0.17782667	0.17827621	0.17872456	0.17917076	0.17961377	0.18005186	0.18048432	0.18090984	0.18132655	0.18173377	0.1821295	0.18251163	0.18287992	0.18323353	0.1835697	0.18388897	0.18419018	0.18447265	0.18473741	0.18498299	0.18520999	0.1854191	0.18561101
0.17028326	0.16986646	0.16956452	0.16936772	0.16926739	0.1692537	0.169319	0.16945685	0.16965987	0.16992158	0.17023313	0.17058823	0.17097782	0.17139539	0.17183304	0.17228463	0.17274438	0.17320958	0.17367707	0.1741444	0.17461124	0.17507714	0.17554289	0.17600834	0.17647463	0.17694049	0.17740759	0.17787516	0.17834376	0.17881212	0.17927992	0.17974652	0.18021002	0.18067046	0.18112534	0.18157275	0.18201166	0.18244088	0.18285903	0.18326408	0.1836544	0.18402818	0.18438485	0.18472382	0.18504424	0.1853447	0.18562534	0.18588491	0.18612456	0.1863441
0.17039248	0.16996342	0.16964892	0.16944146	0.16933128	0.16930982	0.16936792	0.1695002	0.16969848	0.16995518	0.17026234	0.1706121	0.17099719	0.17140901	0.17184104	0.17228687	0.17274205	0.17320266	0.1736668	0.17413202	0.17459942	0.17506647	0.17553583	0.17600688	0.17647967	0.17695493	0.17743316	0.17791417	0.17839807	0.17888314	0.17936978	0.17985615	0.18034244	0.18082637	0.18130636	0.18178111	0.18224934	0.1827088	0.18315823	0.18359609	0.18401963	0.18442853	0.18482086	0.18519524	0.18555081	0.185886	0.18619955	0.1864922	0.18676203	0.18700977
0.17053206	0.17009188	0.16976827	0.1695515	0.16943263	0.1694034	0.16945541	0.16958134	0.16977301	0.17002347	0.17032418	0.1706672	0.17104417	0.1714477	0.17187104	0.17230794	0.17275509	0.1732082	0.17366567	0.17412673	0.17459044	0.17505668	0.17552572	0.17599946	0.17647614	0.17695825	0.17744416	0.17793545	0.1784302	0.17892912	0.17943078	0.17993432	0.18043882	0.180943	0.18144506	0.18194345	0.18243727	0.18292373	0.18340087	0.18386848	0.18432242	0.18476325	0.18518758	0.18559498	0.18598333	0.1863518	0.18669805	0.18702184	0.18732262	0.18759829
0.17071038	0.17026064	0.16992787	0.16970243	0.16957557	0.16953832	0.16958207	0.16969928	0.16988361	0.17012458	0.17041582	0.17074832	0.17111422	0.17150566	0.17191698	0.17234175	0.17277732	0.17322022	0.17366824	0.17412108	0.17457843	0.17504013	0.17550671	0.17597952	0.17645773	0.17694284	0.17743406	0.17793158	0.17843446	0.17894313	0.17945692	0.17997457	0.18049394	0.181015	0.18153593	0.18205431	0.18256974	0.1830787	0.1835813	0.18407443	0.18455672	0.18502542	0.18548042	0.1859173	0.18633649	0.18673587	0.18711297	0.18746746	0.18779722	0.18810101
0.17092898	0.17047086	0.17012894	0.16989467	0.16975832	0.16971138	0.16974548	0.16985226	0.17002529	0.17025474	0.170533	0.170851	0.17120197	0.17157784	0.17197356	0.1723831	0.17280379	0.17323236	0.17366827	0.17410982	0.17455797	0.17501205	0.17547326	0.17594185	0.1764184	0.17690349	0.17739579	0.17789653	0.17840557	0.17892085	0.17944276	0.17997095	0.18050283	0.18103737	0.18157285	0.1821086	0.18264206	0.18317229	0.1836955	0.18421173	0.18471824	0.18521284	0.18569374	0.18615845	0.18660596	0.18703379	0.18744054	0.18782339	0.1881822	0.18851417
0.17118844	0.17072105	0.17037004	0.1701245	0.16997749	0.16991901	0.16994072	0.17003584	0.17019394	0.17040771	0.17066929	0.17096972	0.1713022	0.17165934	0.17203516	0.17242607	0.17282847	0.1732408	0.17366025	0.17408788	0.1745233	0.17496723	0.1754198	0.17588228	0.17635363	0.17683522	0.17732671	0.17782807	0.17833872	0.17885855	0.17938682	0.17992118	0.18046215	0.18100655	0.18155484	0.18210351	0.18265246	0.18319921	0.18374115	0.18427783	0.18480483	0.18532199	0.18582651	0.18631637	0.1867899	0.18724504	0.18767777	0.18808904	0.18847466	0.18883336
0.17148398	0.171007	0.17064464	0.17038843	0.17022815	0.17015629	0.17016304	0.17024115	0.17038202	0.17057773	0.1708195	0.17109913	0.17140931	0.17174432	0.17209762	0.17246628	0.1728473	0.17323893	0.17364053	0.17405176	0.17447153	0.17490196	0.17534426	0.17579629	0.17626056	0.1767365	0.17722368	0.17772351	0.17823325	0.17875385	0.17928416	0.17982349	0.18037036	0.18092233	0.18147908	0.18203938	0.18260005	0.18316036	0.1837183	0.1842712	0.18481654	0.18535343	0.18587957	0.1863916	0.18688765	0.18736629	0.18782511	0.18826151	0.18867321	0.18905838
0.17181012	0.17132226	0.17094791	0.17067876	0.1705037	0.17041606	0.17040595	0.17046604	0.17058653	0.17075978	0.17097878	0.17123327	0.171519	0.17182791	0.17215599	0.17249961	0.17285706	0.17322612	0.17360668	0.17399773	0.17440099	0.17481571	0.17524284	0.17568377	0.17613778	0.17660531	0.17708582	0.17757967	0.17808676	0.178606	0.17913616	0.17967665	0.18022603	0.18078354	0.18134677	0.18191439	0.18248451	0.18305543	0.18362556	0.18419218	0.18475422	0.18530735	0.18585122	0.18638292	0.18690059	0.18740156	0.18788303	0.18834281	0.18877898	0.18918929
0.1721603	0.17166108	0.171274	0.17098942	0.17079952	0.17069381	0.17066467	0.1707029	0.17080054	0.17094989	0.17114201	0.17136995	0.17162696	0.17190757	0.1722078	0.1725248	0.17285514	0.17319924	0.17355534	0.17392567	0.17430854	0.17470564	0.1751174	0.17554262	0.175984	0.17644069	0.17691201	0.17739859	0.1779001	0.1784145	0.17894237	0.17948103	0.18003148	0.18059063	0.18115726	0.18172991	0.18230669	0.18288594	0.18346523	0.18404418	0.1846179	0.18518527	0.18574502	0.18629408	0.1868302	0.18734974	0.18785258	0.18833461	0.18879354	0.1892271
0.17252871	0.17201714	0.17161658	0.171317	0.17110927	0.1709838	0.1709331	0.17094813	0.17102078	0.17114311	0.17130676	0.17150441	0.1717318	0.1719813	0.17225131	0.17253792	0.17284004	0.17315662	0.17348824	0.1738335	0.17419423	0.17457137	0.17496419	0.17537382	0.1757999	0.17624322	0.17670307	0.1771799	0.17767233	0.17818072	0.17870307	0.17923881	0.17978618	0.18034449	0.1809127	0.18148766	0.18206805	0.18265358	0.18324023	0.18382686	0.18441138	0.18499035	0.18556347	0.18612668	0.18667851	0.1872161	0.18773635	0.18823802	0.18871821	0.18917403
0.17290795	0.17238432	0.1719701	0.17165443	0.17142761	0.17128268	0.17120917	0.17119887	0.17124403	0.17133701	0.17146942	0.17163631	0.17183006	0.17204723	0.17228429	0.17253993	0.17281085	0.17309847	0.17340195	0.17372268	0.17405915	0.17441346	0.17478582	0.17517659	0.17558578	0.17601368	0.1764602	0.17692474	0.177407	0.17790559	0.17842054	0.17894989	0.17949344	0.1800487	0.18061489	0.18119001	0.18177217	0.18235981	0.1829514	0.18354417	0.18413623	0.18472452	0.18530807	0.18588367	0.18644929	0.187002	0.18753886	0.18805832	0.18855743	0.1890328
0.17329425	0.17275901	0.17233005	0.17199723	0.17175263	0.17158543	0.17148757	0.17145059	0.17146733	0.17152944	0.17162949	0.17176232	0.17192158	0.1721045	0.17230743	0.17252916	0.17276874	0.17302479	0.1732997	0.17359167	0.17390315	0.1742335	0.17458385	0.17495318	0.17534307	0.17575373	0.17618442	0.1766342	0.17710412	0.17759117	0.17809561	0.17861712	0.17915365	0.17970377	0.18026575	0.18083921	0.18142062	0.18200928	0.18260267	0.18319944	0.18379593	0.18439206	0.18498349	0.1855689	0.18614551	0.18671063	0.18726265	0.18779753	0.18831316	0.18880713
0.17368259	0.17313567	0.1726926	0.17234364	0.17207856	0.17188933	0.17176688	0.1717023	0.1716888	0.1717178	0.17178455	0.17188142	0.17200544	0.17215231	0.17231974	0.17250687	0.17271282	0.172937	0.17318037	0.1734435	0.17372721	0.17403123	0.17435724	0.17470497	0.17507416	0.1754651	0.17587757	0.1763117	0.17676607	0.17724025	0.17773315	0.17824346	0.17877147	0.1793134	0.1798704	0.18043824	0.18101649	0.181604	0.1821971	0.18279518	0.18339482	0.18399513	0.18459265	0.18518576	0.1857713	0.18634725	0.18691143	0.18745983	0.18799067	0.18850152
0.17406929	0.17351088	0.17305359	0.17268826	0.17240441	0.1721921	0.17204371	0.17195103	0.17190632	0.17190266	0.17193398	0.1719949	0.17208144	0.17219105	0.17232175	0.17247279	0.17264411	0.1728352	0.17304656	0.17327885	0.17353344	0.17381085	0.17411023	0.17443347	0.17477973	0.17514953	0.17554274	0.17595817	0.1763959	0.17685443	0.17733364	0.17783177	0.17834851	0.17888151	0.1794295	0.17999086	0.18056443	0.18114735	0.18173856	0.18233559	0.18293652	0.18353839	0.18414041	0.18473823	0.18533075	0.18591547	0.18648899	0.18704942	0.18759361	0.18811864
0.1744498	0.17388126	0.17341182	0.17302954	0.17272629	0.172492	0.17231831	0.17219612	0.17211992	0.17208198	0.17207742	0.17210133	0.17214999	0.17222142	0.17231528	0.17242908	0.17256464	0.17272042	0.172899	0.17309931	0.17332396	0.17357226	0.17384437	0.1741418	0.17446364	0.17481056	0.17518187	0.1755777	0.17599608	0.17643756	0.17690083	0.17738536	0.17788826	0.17840934	0.1789476	0.17950013	0.18006635	0.18064412	0.18123093	0.18182486	0.18242422	0.1830265	0.18363015	0.18423128	0.18482897	0.1854196	0.1860013	0.18657136	0.18712577	0.1876639
0.17482254	0.17424476	0.17376302	0.17336607	0.17304352	0.17278683	0.1725866	0.17243573	0.17232773	0.17225543	0.17221482	0.1722008	0.1722121	0.17224523	0.17229998	0.17237654	0.1724748	0.17259553	0.17273945	0.17290716	0.17310026	0.17331773	0.17356154	0.17383175	0.17412803	0.17444989	0.17479822	0.17517208	0.17557037	0.17599338	0.17643881	0.17690673	0.17739426	0.17790239	0.17842808	0.17897035	0.17952734	0.18009686	0.1806776	0.18126693	0.18186261	0.18246312	0.18306598	0.18366858	0.18426947	0.18486416	0.1854519	0.18602875	0.18659249	0.18714115
0.17518508	0.17460006	0.17410658	0.17369449	0.1733538	0.17307565	0.17285019	0.17267062	0.17253	0.17242327	0.17234582	0.17229451	0.17226674	0.17226106	0.17227808	0.1723163	0.17237765	0.17246217	0.17257066	0.17270426	0.17286474	0.1730504	0.17326465	0.17350575	0.17377448	0.17407063	0.17439434	0.17474493	0.1751208	0.1755226	0.17594951	0.1763989	0.17687069	0.17736292	0.1778748	0.17840442	0.17895052	0.17951035	0.18008232	0.1806652	0.18125567	0.18185256	0.1824532	0.18305482	0.18365566	0.18425329	0.18484491	0.18542722	0.18599844	0.18655625
0.17553586	0.17494315	0.17444003	0.17401475	0.17365666	0.17335677	0.1731065	0.1728985	0.17272627	0.17258525	0.17247163	0.17238224	0.17231613	0.17227176	0.17224967	0.17225024	0.17227337	0.17232116	0.17239368	0.17249268	0.17261893	0.17277297	0.17295586	0.17316717	0.17340675	0.17367584	0.17397323	0.17429821	0.1746516	0.17503111	0.17543638	0.1758661	0.17631984	0.1767954	0.17729163	0.1778068	0.17833939	0.17888796	0.17944983	0.18002403	0.18060726	0.18119846	0.18179461	0.18239412	0.18299383	0.18359157	0.18418539	0.18477091	0.18534742	0.1859113
0.17587316	0.1752749	0.17476243	0.17432484	0.17395055	0.17362979	0.17335485	0.1731193	0.17291549	0.17274138	0.17259146	0.1724652	0.17236096	0.17227827	0.1722177	0.17217891	0.1721639	0.17217481	0.17221135	0.1722745	0.17236643	0.17248698	0.1726374	0.17281811	0.17302832	0.17326798	0.17353812	0.17383733	0.17416501	0.1745204	0.17490357	0.17531188	0.17574579	0.1762025	0.17668167	0.17718063	0.1776988	0.17823422	0.17878425	0.17934799	0.17992243	0.18050602	0.18109618	0.1816909	0.18228787	0.18288332	0.18347758	0.18406527	0.18464467	0.18521306
0.17619559	0.17559288	0.17507294	0.17462349	0.17423391	0.17389426	0.17359579	0.17333305	0.1730994	0.17289174	0.17270714	0.17254409	0.17240229	0.17228112	0.17218158	0.17210448	0.1720525	0.17202541	0.17202544	0.17205271	0.1721088	0.172196	0.17231324	0.17246129	0.17264026	0.17285037	0.17309164	0.17336318	0.1736643	0.17399454	0.17435393	0.1747396	0.1751515	0.17558843	0.1760484	0.17653033	0.17703262	0.1775527	0.17808911	0.17864016	0.17920466	0.17977881	0.18036073	0.18094972	0.1815414	0.18213391	0.18272556	0.18331358	0.18389407	0.1844657
0.17650358	0.17589718	0.1753701	0.17491028	0.17450613	0.174148	0.173828	0.17353821	0.17327565	0.1730366	0.1728178	0.17261973	0.17244054	0.1722816	0.1721439	0.17202932	0.17193893	0.17187431	0.17183718	0.17182842	0.17184967	0.17190123	0.171985	0.17209953	0.17224659	0.17242554	0.17263669	0.17287925	0.17315319	0.17345682	0.17379029	0.17415228	0.17454128	0.17495689	0.17539576	0.17585894	0.1763429	0.17684671	0.17736857	0.17790613	0.17845759	0.17902082	0.1795939	0.18017352	0.18075868	0.18134606	0.18193418	0.18251942	0.18309987	0.18367305
0.17679463	0.17618582	0.17565337	0.1751844	0.17476735	0.17439254	0.1740504	0.17373666	0.17344642	0.17317602	0.17292455	0.17269102	0.17247644	0.17228088	0.17210644	0.17195374	0.17182598	0.17172362	0.1716498	0.17160453	0.17158943	0.17160556	0.1716542	0.17173484	0.17184946	0.17199656	0.1721761	0.17238905	0.17263356	0.17290989	0.17321692	0.17355311	0.17391801	0.17431018	0.17472824	0.17516991	0.17563504	0.1761212	0.1766259	0.17714776	0.17768593	0.17823629	0.17879713	0.17936793	0.17994495	0.18052539	0.181108	0.18168925	0.18226713	0.18283941
0.17706975	0.17645983	0.17592245	0.17544547	0.17501551	0.17462498	0.17426348	0.17392647	0.17360976	0.17331055	0.1730271	0.17276053	0.17251098	0.17227998	0.17206866	0.17187993	0.17171481	0.1715759	0.17146473	0.1713822	0.17133108	0.17131162	0.17132476	0.17137142	0.17145145	0.17156532	0.17171356	0.17189482	0.17210978	0.172357	0.17263593	0.17294548	0.17328492	0.17365208	0.17404717	0.17446724	0.17491165	0.17537796	0.17586492	0.1763705	0.17689218	0.17742841	0.17797735	0.17853656	0.17910358	0.17967549	0.18024996	0.18082574	0.18139994	0.18196963
0.17732808	0.17671663	0.17617586	0.17569134	0.17525107	0.17484564	0.17446661	0.17410782	0.1737662	0.17343965	0.1731266	0.17282863	0.17254573	0.17227998	0.17203295	0.171808	0.17160654	0.17143062	0.17128313	0.17116427	0.17107648	0.17102104	0.17099866	0.17100947	0.17105484	0.17113541	0.17125091	0.17140037	0.1715837	0.1718007	0.17205024	0.1723323	0.17264402	0.17298654	0.17335676	0.17375357	0.17417598	0.17462224	0.17508897	0.17557639	0.17608106	0.17660233	0.17713583	0.17768198	0.17823759	0.17879902	0.17936552	0.17993407	0.18050173	0.18106622
0.17756894	0.1769571	0.17641343	0.17592266	0.17547345	0.17505445	0.17465864	0.17427981	0.17391577	0.1735633	0.17322259	0.17289388	0.17257977	0.17228085	0.17199999	0.17174056	0.17150304	0.17129165	0.17110701	0.17095165	0.17082758	0.17073578	0.17067675	0.17065284	0.17066336	0.17070895	0.17079043	0.17090714	0.17105818	0.17124401	0.1714635	0.17171627	0.17200089	0.1723159	0.17266017	0.17303288	0.17343166	0.17385545	0.17430195	0.17476915	0.17525613	0.17575926	0.17627804	0.17680925	0.17735131	0.17790136	0.1784576	0.17901683	0.17957701	0.18013595
0.17779204	0.17718074	0.1766341	0.17613888	0.17568097	0.17525056	0.17483947	0.1744428	0.17405722	0.17368062	0.17331448	0.17295828	0.17261392	0.17228425	0.17197123	0.17167726	0.17140561	0.17115833	0.17093788	0.17074698	0.17058593	0.1704571	0.17036256	0.17030233	0.1702776	0.1702882	0.17033488	0.1704174	0.17053601	0.17068914	0.17087802	0.17110053	0.17135596	0.17164344	0.17196044	0.17230734	0.17268154	0.17308158	0.17350602	0.17395276	0.17441905	0.1749039	0.17540547	0.17592141	0.17644837	0.17698523	0.17752978	0.1780784	0.1786294	0.17918046
0.17799768	0.17738691	0.17683913	0.1763387	0.17587331	0.17543235	0.17500791	0.1745954	0.17419092	0.17379332	0.17340276	0.17302078	0.17264876	0.17228891	0.17194512	0.17161912	0.17131455	0.17103302	0.17077692	0.17055091	0.17035422	0.17018902	0.17005782	0.1699611	0.16989988	0.16987482	0.16988611	0.16993421	0.17001966	0.17014012	0.17029613	0.1704874	0.17071246	0.17097026	0.17125973	0.17157996	0.17192818	0.17230326	0.17270434	0.17312866	0.17357457	0.17403984	0.17452316	0.17502096	0.1755325	0.17605448	0.17658535	0.17712212	0.17766242	0.17820486
0.17818542	0.17757562	0.17702597	0.17652228	0.17604995	0.17559984	0.17516348	0.17473683	0.1743154	0.17389822	0.17348632	0.17308076	0.17268276	0.1722965	0.17192379	0.17156672	0.17122984	0.17091611	0.1706264	0.17036423	0.17013186	0.1699306	0.16976409	0.1696307	0.1695331	0.16947159	0.16944723	0.16946001	0.16951019	0.16959691	0.16972029	0.16987917	0.17007327	0.17030057	0.17056161	0.17085257	0.1711746	0.17152426	0.17190084	0.17230146	0.1727246	0.17316926	0.17363217	0.17411162	0.17460543	0.17511138	0.17562723	0.176151	0.17667887	0.17721084
0.17835528	0.17774634	0.17719556	0.17668854	0.17621088	0.17575309	0.17530623	0.17486611	0.17442983	0.17399661	0.17356491	0.17313772	0.17271699	0.17230564	0.1719051	0.17152011	0.17115292	0.17080721	0.17048477	0.17018881	0.1699215	0.16968518	0.16948155	0.16931231	0.16917804	0.16908033	0.16901988	0.16899647	0.16901098	0.169063	0.16915265	0.16927868	0.16944017	0.16963673	0.16986668	0.17012984	0.17042334	0.17074555	0.17109622	0.17147225	0.17187205	0.17229408	0.17273644	0.17319575	0.17367092	0.17415968	0.17465949	0.17516777	0.1756829	0.17620158
0.17850715	0.17789799	0.17734662	0.17683621	0.17635456	0.17588943	0.17543387	0.17498349	0.17453438	0.17408589	0.17363772	0.17319205	0.17275009	0.17231555	0.1718909	0.17147934	0.17108376	0.1707083	0.17035411	0.1700252	0.16972363	0.16945228	0.16921273	0.16900668	0.16883634	0.16870132	0.16860403	0.16854498	0.16852376	0.16854069	0.168595	0.1686872	0.16881552	0.16898015	0.16917922	0.16941139	0.16967571	0.16997094	0.17029387	0.1706444	0.17102	0.17141846	0.17183775	0.17227685	0.17273188	0.17320165	0.17368412	0.17417647	0.17467636	0.17518258
0.17864025	0.17803209	0.17747945	0.17696643	0.17648	0.1760095	0.17554682	0.17508689	0.17462724	0.1741656	0.17370339	0.17324108	0.17278138	0.17232671	0.17187954	0.1714442	0.17102212	0.17061785	0.17023388	0.16987336	0.16953865	0.16923359	0.16895883	0.168717	0.16850963	0.1683379	0.16820402	0.16810746	0.16804948	0.16803055	0.16804953	0.16810676	0.1682015	0.16833279	0.16849965	0.16870144	0.16893536	0.16920093	0.16949636	0.16982058	0.17017008	0.17054453	0.17094019	0.17135625	0.17179045	0.17223981	0.17270403	0.17317915	0.17366323	0.17415434
0.17875561	0.17814717	0.17759313	0.1770773	0.17658746	0.17611271	0.17564398	0.1751765	0.174707	0.17423558	0.17376125	0.17328487	0.17280944	0.17233711	0.17187041	0.17141233	0.17096686	0.17053619	0.17012419	0.16973403	0.16936779	0.1690286	0.16871944	0.16844183	0.16819823	0.16799045	0.16781916	0.16768584	0.16759068	0.16753505	0.16751763	0.16753945	0.1675992	0.16769677	0.16783088	0.16800025	0.16820297	0.16843894	0.1687055	0.16900149	0.16932411	0.16967249	0.17004459	0.17043713	0.17084935	0.17127806	0.17172194	0.17217839	0.17264408	0.17312008
0.17885256	0.17824331	0.17768714	0.17717013	0.17667675	0.17619738	0.17572331	0.17524947	0.17477351	0.174293	0.17380853	0.17332163	0.17283285	0.17234543	0.17186198	0.17138416	0.17091733	0.17046279	0.17002498	0.16960603	0.16920987	0.1688386	0.16849618	0.1681835	0.1679047	0.16765988	0.1674512	0.16728082	0.1671483	0.16705492	0.16700181	0.1669868	0.1670112	0.1670738	0.16717383	0.16730997	0.16748132	0.16768661	0.16792274	0.16818944	0.16848496	0.168806	0.16915292	0.16952077	0.16990983	0.17031701	0.17073971	0.17117667	0.17162487	0.17208165
0.17893165	0.17832087	0.17776304	0.17724329	0.17674662	0.17626318	0.17578538	0.17530659	0.1748248	0.17433839	0.1738461	0.17334971	0.17285097	0.17235038	0.17185241	0.17135859	0.17087203	0.17039624	0.16993457	0.16948955	0.16906479	0.16866338	0.16828793	0.16794229	0.16762748	0.16734634	0.16710147	0.16689289	0.16672379	0.16659269	0.16650143	0.16645034	0.16643855	0.16646549	0.1665309	0.16663337	0.16677214	0.16694474	0.16715041	0.16738743	0.16765356	0.16794789	0.16826707	0.16861044	0.16897464	0.16935882	0.16975915	0.17017518	0.17060433	0.17104276
0.17899176	0.17837945	0.17781934	0.17729652	0.17679662	0.17631063	0.17582864	0.17534688	0.17486021	0.17436893	0.1738714	0.1733683	0.17286074	0.17235091	0.17184028	0.17133242	0.17082933	0.17033492	0.1698522	0.16938323	0.16893238	0.16850194	0.16809642	0.16771737	0.1673688	0.16705188	0.16676953	0.1665248	0.16631673	0.1661481	0.16601981	0.16593143	0.16588238	0.16587335	0.1659025	0.16597092	0.16607562	0.1662156	0.16638924	0.16659597	0.16683269	0.16709828	0.16738969	0.16770653	0.16804591	0.16840538	0.16878325	0.169177	0.16958505	0.17000553
0.1790341	0.17841925	0.1778563	0.1773301	0.17682774	0.17633826	0.17585368	0.17536825	0.17487958	0.17438406	0.17388271	0.17337483	0.17286098	0.17234322	0.17182374	0.17130461	0.17078814	0.17027816	0.16977626	0.16928606	0.168811	0.16835406	0.16791923	0.16750908	0.16712713	0.16677582	0.16645747	0.16617496	0.16592991	0.16572341	0.16555685	0.16543013	0.16534391	0.1652974	0.16529141	0.16532397	0.16539401	0.1655002	0.16564178	0.16581637	0.16602261	0.16625881	0.16652226	0.16681135	0.16712472	0.167459	0.16781285	0.1681843	0.16857064	0.16897014
0.17905912	0.17844048	0.1778748	0.17734519	0.17683887	0.1763465	0.17585938	0.17537183	0.1748808	0.17438331	0.17387941	0.17336807	0.17285025	0.17232811	0.17180195	0.17127337	0.1707465	0.17022297	0.16970456	0.16919583	0.16869983	0.16821787	0.16775648	0.16731681	0.16690263	0.16651785	0.16616434	0.1658453	0.16556256	0.16531798	0.1651131	0.16494846	0.16482449	0.16474047	0.1646976	0.16469342	0.16472845	0.16480061	0.16490851	0.16505098	0.16522637	0.16543137	0.16566566	0.16592689	0.16621274	0.1665213	0.16684994	0.16719738	0.16756153	0.1679397
0.17906708	0.17844412	0.1778731	0.1773404	0.17683122	0.17633525	0.175846	0.17535673	0.17486396	0.17436561	0.17386015	0.17334776	0.17282802	0.17230189	0.17177114	0.1712371	0.17070173	0.1701672	0.16963598	0.16911152	0.16859572	0.1680928	0.16760622	0.16713896	0.16669527	0.16627753	0.1658906	0.1655353	0.16521573	0.1649336	0.16468972	0.16448668	0.16432385	0.16420248	0.1641216	0.16408081	0.16408	0.16411692	0.16419081	0.16430035	0.16444267	0.16461736	0.16482182	0.1650535	0.16531138	0.16559303	0.16589656	0.16621926	0.16656008	0.1669161
0.17905784	0.17842996	0.17785436	0.17731687	0.17680413	0.17630592	0.17581356	0.17532267	0.17482948	0.17433044	0.17382461	0.17331168	0.17279136	0.17226455	0.1717309	0.1711935	0.170652	0.17010942	0.16956812	0.16903001	0.1684984	0.16797593	0.16746739	0.16697514	0.16650334	0.16605565	0.16563508	0.16524523	0.16488928	0.16456902	0.16428775	0.16404533	0.16384424	0.16368411	0.1635658	0.16348773	0.16344985	0.16345125	0.16349	0.16356544	0.16367543	0.16381735	0.16399115	0.16419286	0.16442254	0.16467595	0.16495359	0.16525048	0.16556704	0.16589987
0.17903191	0.1783978	0.17781717	0.1772748	0.17675778	0.17625679	0.17576256	0.17527029	0.17477618	0.17427719	0.17377254	0.17326069	0.1727407	0.17221415	0.17168024	0.17114013	0.17059556	0.17004758	0.16949806	0.16894959	0.1684049	0.16786659	0.16733792	0.16682287	0.1663253	0.16584878	0.16539684	0.16497412	0.16458216	0.1642262	0.1639063	0.16362591	0.16338563	0.16318658	0.16302964	0.16291423	0.16283888	0.16280302	0.16280639	0.16284722	0.16292351	0.16303328	0.16317561	0.16334711	0.16354676	0.16377237	0.16402158	0.16429316	0.16458416	0.16489281
0.17899111	0.17835048	0.17776382	0.17721528	0.17669383	0.17618847	0.17569283	0.17519882	0.17470457	0.17420676	0.17370322	0.17319259	0.1726748	0.17214938	0.17161605	0.17107636	0.17052981	0.16997823	0.16942434	0.16886804	0.16831245	0.16776076	0.16721591	0.1666809	0.16615963	0.16565749	0.1651767	0.16472112	0.16429557	0.16390285	0.16354606	0.16322732	0.16294825	0.1627106	0.16251427	0.16235995	0.16224685	0.162175	0.16214162	0.1621474	0.1621893	0.16226596	0.16237533	0.16251579	0.16268536	0.16288197	0.16310285	0.16334787	0.16361329	0.1638973
0.1789347	0.17828688	0.17769328	0.17713949	0.17661262	0.17610449	0.1756054	0.17511018	0.17461619	0.17411861	0.17361659	0.17310914	0.17259346	0.17206976	0.17153904	0.17100033	0.17045414	0.16990182	0.16934437	0.16878274	0.1682196	0.1676572	0.1670978	0.1665465	0.1660052	0.16547841	0.16497019	0.16448593	0.16402754	0.1636	0.16320673	0.16284983	0.16253257	0.1622558	0.16201985	0.16182742	0.16167563	0.1615662	0.16149628	0.16146569	0.16147265	0.16151538	0.16159186	0.16170059	0.16183965	0.16200654	0.16219875	0.16241577	0.16265425	0.16291314
0.17886418	0.17820828	0.17760721	0.17704757	0.17651552	0.17600283	0.17550044	0.17500475	0.17451005	0.1740138	0.17351335	0.17300795	0.17249511	0.17197505	0.17144766	0.1709112	0.17036739	0.16981536	0.16925591	0.16869184	0.16812369	0.16755308	0.16698271	0.16641699	0.16585806	0.16530992	0.16477832	0.16426538	0.16377726	0.16331622	0.16288784	0.16249411	0.1621387	0.16182321	0.16154811	0.16131622	0.16112573	0.16097775	0.16087061	0.16080387	0.16077515	0.16078413	0.16082656	0.16090277	0.16101	0.16114664	0.16130987	0.16149816	0.16170993	0.16194284
0.17877993	0.17811596	0.17750752	0.17694013	0.17640308	0.175886	0.1753813	0.1748837	0.17438838	0.17389303	0.17339495	0.1728909	0.17238224	0.17186566	0.1713415	0.17080897	0.17026713	0.16971749	0.16915925	0.16859372	0.16802198	0.16744652	0.1668686	0.16629085	0.16571698	0.16515142	0.16459724	0.16405961	0.16354235	0.16305104	0.16258827	0.16215812	0.16176564	0.16141167	0.16109797	0.16082644	0.16059768	0.16041106	0.16026622	0.16016215	0.16009709	0.16007036	0.16007885	0.16012268	0.16019785	0.16030309	0.16043666	0.16059643	0.16077995	0.16098651
0.17868406	0.17801069	0.17739354	0.17681937	0.17627697	0.17575465	0.17524707	0.17474756	0.17425144	0.17375612	0.17326014	0.17275944	0.17225353	0.17174083	0.1712211	0.17069218	0.17015433	0.16960722	0.16905138	0.16848613	0.16791369	0.16733465	0.16675067	0.16616431	0.16557914	0.1649983	0.16442534	0.16386509	0.16332233	0.1628014	0.16230693	0.16184321	0.16141409	0.16102189	0.16066915	0.1603596	0.16009155	0.1598657	0.15968205	0.1595407	0.15943933	0.15937668	0.15935162	0.15936042	0.15940383	0.15947713	0.15958023	0.15971059	0.15986662	0.16004524
0.17857665	0.17789376	0.17726862	0.176687	0.17613779	0.1756109	0.1751	0.17459798	0.17410134	0.17360738	0.17311123	0.17261374	0.17211106	0.1716026	0.17108628	0.1705618	0.17002864	0.16948497	0.16893166	0.16836849	0.16779682	0.16721627	0.16662845	0.1660366	0.16544214	0.16484833	0.16425997	0.163681	0.16311464	0.16256723	0.16204292	0.16154644	0.16108236	0.16065349	0.16026306	0.1599141	0.15960659	0.15934175	0.1591205	0.15894112	0.15880254	0.15870315	0.15864304	0.15861899	0.15862802	0.15866968	0.15874204	0.15884271	0.15896899	0.15912017
0.17845905	0.17776638	0.17713195	0.17654221	0.17598756	0.17545602	0.17494091	0.17443675	0.17393936	0.17344469	0.17295101	0.1724551	0.17195547	0.17145063	0.17093903	0.17041805	0.16988893	0.16934955	0.16879997	0.16823982	0.16766936	0.16708905	0.16650024	0.16590428	0.16530359	0.16470015	0.16409913	0.1635023	0.16291717	0.1623456	0.16179349	0.16126698	0.16076933	0.16030498	0.15987752	0.15949011	0.15914464	0.1588408	0.15857995	0.15836212	0.15818617	0.15805101	0.15795496	0.15789528	0.15787178	0.15788132	0.15792201	0.15799199	0.15808946	0.15821221
0.17833313	0.17763029	0.17698625	0.1763894	0.17582741	0.17529128	0.17477238	0.17426616	0.17376676	0.17327239	0.17277882	0.17228498	0.17178817	0.1712864	0.17077821	0.17026214	0.16973707	0.16920161	0.1686556	0.16809945	0.1675311	0.16695231	0.16636327	0.16576517	0.16516057	0.16455027	0.1639393	0.16332957	0.16272639	0.16213405	0.16155809	0.16100287	0.16047472	0.15997642	0.15951353	0.15908775	0.15870386	0.15836132	0.15806168	0.15780625	0.15759188	0.1574198	0.15728751	0.15719299	0.15713567	0.15711187	0.15712093	0.15716024	0.1572277	0.15732172
0.17819877	0.17748448	0.17683297	0.17622764	0.17565988	0.17511824	0.17459552	0.17408627	0.17358547	0.1730906	0.17259765	0.1721051	0.17161049	0.1711112	0.17060633	0.17009413	0.16957314	0.16904217	0.1685	0.16794673	0.16738173	0.16680525	0.16621724	0.16561875	0.16501135	0.16439696	0.16377822	0.16315776	0.16254067	0.16193026	0.16133308	0.16075243	0.16019535	0.15966591	0.1591686	0.15870714	0.15828493	0.15790373	0.1575666	0.15727139	0.15702021	0.15681002	0.15664124	0.1565117	0.15641978	0.1563631	0.15633953	0.15634802	0.15638506	0.15644997
0.17805839	0.17733443	0.17667194	0.17606005	0.17548475	0.17493871	0.17441183	0.17389923	0.17339754	0.17290178	0.17240818	0.17191693	0.17142454	0.1709271	0.1704251	0.16991636	0.1693984	0.16887087	0.16833246	0.16778246	0.16722059	0.16664696	0.16606092	0.165463	0.16485503	0.16423813	0.1636137	0.16298562	0.16235706	0.16173263	0.16111585	0.16051367	0.15993032	0.15937155	0.15884179	0.15834561	0.15788716	0.15746847	0.15709265	0.1567592	0.15646935	0.156222	0.15601629	0.15585104	0.1557245	0.1556341	0.15557835	0.1555545	0.15556154	0.15559652
0.17791238	0.17717749	0.1765067	0.17588651	0.17530549	0.17475392	0.17422356	0.17370784	0.17320415	0.17270717	0.172214	0.17172307	0.17123082	0.17073637	0.17023611	0.1697289	0.16921431	0.16868988	0.16815448	0.1676076	0.16704866	0.16647787	0.16589351	0.16529693	0.16468902	0.16407105	0.16344342	0.1628102	0.16217257	0.16153601	0.16090465	0.16028354	0.15967691	0.15909144	0.15853208	0.15800396	0.15751031	0.15705545	0.15664126	0.15626954	0.15594184	0.1556567	0.15541431	0.15521237	0.1550506	0.154926	0.15483734	0.15478158	0.15475768	0.15476283
0.17776313	0.17701787	0.17633745	0.17571008	0.17512247	0.17456597	0.17403188	0.17351413	0.173008	0.17250937	0.17201568	0.17152393	0.17103253	0.17053886	0.17003995	0.16953515	0.16902214	0.16849959	0.16796689	0.1674231	0.16686627	0.16629714	0.16571596	0.16512083	0.16451403	0.16389513	0.16326635	0.16262889	0.16198587	0.16134107	0.16069698	0.1600585	0.15943247	0.15882406	0.15823732	0.15767843	0.15715179	0.15666184	0.15621087	0.15580249	0.15543576	0.15511343	0.15483376	0.15459567	0.15439808	0.1542393	0.15411761	0.15402971	0.15397432	0.15394914
0.17761126	0.17685549	0.17616601	0.17553076	0.17493834	0.174377	0.17383887	0.173318	0.17280957	0.17230925	0.17181471	0.17132308	0.17083105	0.17033774	0.16983932	0.16933575	0.16882375	0.16830263	0.16777119	0.16722879	0.16667393	0.16610706	0.16552666	0.16493374	0.16432777	0.16370972	0.16308025	0.1624408	0.16179399	0.1611417	0.16048865	0.15983813	0.15919493	0.15856569	0.15795541	0.15736851	0.15681142	0.15628749	0.15580168	0.1553559	0.15495284	0.15459257	0.15427533	0.15400138	0.15376805	0.15357417	0.15341836	0.15329826	0.15321156	0.153156
0.17745863	0.17669234	0.17599463	0.17535233	0.1747537	0.17418718	0.17364606	0.173122	0.17261158	0.17210978	0.17161398	0.17112091	0.17062828	0.1701343	0.1696361	0.16913286	0.16862056	0.16810015	0.16756895	0.16702731	0.16647309	0.16590738	0.16532815	0.16473652	0.16413099	0.16351429	0.16288497	0.1622446	0.16159457	0.16093844	0.16027796	0.15961753	0.1589615	0.15831488	0.15768246	0.15707156	0.15648608	0.15593144	0.15541205	0.15493168	0.1544913	0.15409404	0.15374047	0.15342909	0.15316021	0.15293102	0.15274148	0.15258846	0.1524694	0.15238363
0.17730619	0.17653024	0.17582367	0.17517465	0.17457047	0.17399983	0.17345545	0.17292915	0.17241535	0.17191139	0.17141409	0.17091948	0.17042592	0.16993083	0.16943192	0.16892669	0.16841453	0.16789362	0.16736272	0.16681951	0.16626543	0.16569978	0.16511996	0.16452894	0.1639241	0.16330719	0.1626789	0.16203868	0.16138716	0.16072804	0.16006292	0.15939513	0.1587283	0.15806782	0.15741813	0.15678528	0.15617469	0.15559146	0.1550405	0.15452603	0.15405124	0.15361756	0.15322644	0.15287879	0.15257403	0.15230995	0.15208596	0.15189967	0.15174875	0.15163141
0.17715617	0.1763696	0.17565565	0.17499988	0.17439023	0.17381577	0.17326787	0.1727387	0.17222327	0.17171723	0.17121781	0.17072114	0.1702257	0.16972858	0.16922769	0.16872117	0.16820762	0.16768461	0.1671516	0.16660775	0.16605224	0.16548374	0.16490443	0.16431275	0.16370824	0.16309112	0.16246252	0.16182113	0.16117021	0.1605092	0.15984082	0.15916759	0.15849364	0.1578215	0.15715733	0.1565066	0.15587416	0.15526524	0.15468535	0.15413925	0.15363064	0.15316209	0.15273571	0.15235174	0.15201072	0.15171145	0.15145323	0.15123262	0.1510498	0.15090111
0.17700975	0.17621344	0.17549074	0.17482838	0.17421405	0.17363629	0.17308524	0.17255339	0.17203593	0.17152694	0.17102587	0.17052713	0.17002915	0.16953003	0.1690264	0.1685172	0.16800082	0.16747513	0.16693926	0.16639268	0.16583416	0.16526464	0.16468254	0.16408846	0.16348252	0.16286454	0.16223526	0.16159427	0.16094235	0.16028088	0.15961096	0.15893407	0.15825395	0.15757455	0.15689859	0.15623292	0.15558198	0.15495017	0.15434465	0.15376955	0.15322901	0.15272632	0.1522654	0.15184624	0.15146914	0.15113452	0.15084124	0.1505873	0.15037172	0.15019155
0.17686743	0.17606166	0.175331	0.1746632	0.1740441	0.1734626	0.17290829	0.17237416	0.17185465	0.17134377	0.17083997	0.17033888	0.16983786	0.16933578	0.16882962	0.16831672	0.16779622	0.1672673	0.16672769	0.16617697	0.16561517	0.16504112	0.1644549	0.16385826	0.16324973	0.16262975	0.16199896	0.16135691	0.16070393	0.16004181	0.15937047	0.15869248	0.15800846	0.15732312	0.15663946	0.15596128	0.15529415	0.1546438	0.15401573	0.15341413	0.15284404	0.15231048	0.15181571	0.15136139	0.15094966	0.15057951	0.150252	0.14996439	0.14971557	0.14950342
0.17673185	0.17591576	0.17517847	0.17450479	0.17388085	0.17329606	0.17273971	0.17220353	0.17168131	0.17116871	0.1706618	0.17015786	0.16965407	0.16914773	0.16863772	0.16812108	0.16759658	0.16706225	0.16651712	0.16596165	0.16539425	0.16481473	0.16422442	0.16362289	0.16300994	0.16238683	0.16175306	0.16110906	0.16045544	0.15979189	0.15911955	0.15844002	0.1577543	0.15706508	0.15637517	0.15568846	0.15500966	0.15434326	0.1536957	0.15307024	0.1524742	0.15191084	0.15138488	0.15089747	0.15045106	0.15004736	0.14968458	0.14936359	0.14908123	0.14883694
0.17660324	0.17577901	0.17503385	0.17435375	0.1737266	0.17313829	0.17257926	0.17204145	0.17151678	0.17100203	0.1704925	0.16998512	0.16947812	0.1689684	0.16845365	0.16793169	0.16740148	0.16686192	0.166311	0.16574879	0.16517463	0.16458869	0.1639916	0.16338393	0.162766	0.16213763	0.16149986	0.1608524	0.16019613	0.1595312	0.15885824	0.15817797	0.15749043	0.15679827	0.1561045	0.15541196	0.15472323	0.15404522	0.15338123	0.15273654	0.15211704	0.15152732	0.15097134	0.15045223	0.14997348	0.14953515	0.14913908	0.14878368	0.14846823	0.14819172
0.17648295	0.17564934	0.17489734	0.17421274	0.17358108	0.1729901	0.17242855	0.17188855	0.17136246	0.17084537	0.1703333	0.16982287	0.16931194	0.1687973	0.16827706	0.16775006	0.1672132	0.16666746	0.16610953	0.16553909	0.16495806	0.16436464	0.16375944	0.16314396	0.16251877	0.16188332	0.1612398	0.16058797	0.15992779	0.15926062	0.15858544	0.15790333	0.15721534	0.15652232	0.15582603	0.15512848	0.15443426	0.15374671	0.1530694	0.15240842	0.15176868	0.15115565	0.15057254	0.1500245	0.14951444	0.14904428	0.14861435	0.14822534	0.14787753	0.14756837
0.17637292	0.17553073	0.17477182	0.17408147	0.17344609	0.17285204	0.1722886	0.17174786	0.17121911	0.17070018	0.17018503	0.1696707	0.16915584	0.16863644	0.16811085	0.1675777	0.16703409	0.16648056	0.16591446	0.1653359	0.16474506	0.16414289	0.1635287	0.16290382	0.1622693	0.16162613	0.16097495	0.16031685	0.1596516	0.15897971	0.15830192	0.15761814	0.15692902	0.15623431	0.15553659	0.15483704	0.1541382	0.15344377	0.1527572	0.15208331	0.15142703	0.15079314	0.15018675	0.14961198	0.14907272	0.14857146	0.14810932	0.14768797	0.14730737	0.14696571
0.1762743	0.1754233	0.1746577	0.17396161	0.17332196	0.17272627	0.1721609	0.17161745	0.17108756	0.17056675	0.17004848	0.1695315	0.16901149	0.16848668	0.16795552	0.1674151	0.16686472	0.16630186	0.16572723	0.16513951	0.1645392	0.16392565	0.16330117	0.1626656	0.16202065	0.16136776	0.16070765	0.16004054	0.15936826	0.15869184	0.15800896	0.15732166	0.1566306	0.15593511	0.155236	0.15453479	0.15383339	0.15313482	0.15244077	0.15175785	0.15108797	0.15043771	0.14981055	0.14921224	0.14864632	0.14811584	0.14762312	0.1471701	0.14675778	0.14638403
0.1761862	0.1753278	0.17455491	0.17385453	0.17321128	0.1726124	0.17204547	0.17149955	0.17096889	0.17044498	0.16992432	0.1694035	0.16887891	0.16834927	0.16781199	0.16726369	0.16670552	0.16613367	0.16554928	0.16495124	0.16434011	0.16371502	0.16307804	0.16243114	0.16177401	0.16110915	0.16043851	0.15976141	0.15908009	0.15839548	0.15770696	0.15701523	0.1563204	0.15562299	0.15492275	0.15422103	0.1535179	0.15281704	0.1521188	0.15142885	0.15074909	0.15008532	0.14944121	0.14882211	0.14823243	0.14767529	0.14715445	0.14667127	0.1462271	0.14582217
0.17611204	0.17524482	0.17446595	0.17375991	0.17311312	0.17251125	0.17194219	0.17139527	0.17086205	0.17033659	0.16981357	0.16928908	0.16876012	0.16822445	0.16767976	0.1671252	0.16655774	0.16597727	0.16538253	0.16477303	0.16414967	0.16351175	0.16286229	0.16220172	0.16153137	0.16085315	0.16016892	0.15948021	0.158788	0.15809344	0.157397	0.15669906	0.15600017	0.15529862	0.15459688	0.15389425	0.15319023	0.15248804	0.15178725	0.15109232	0.15040657	0.14973213	0.14907484	0.14843863	0.14782895	0.147248	0.14670092	0.14618902	0.14571533	0.14527953
0.17605045	0.17517625	0.17438981	0.17367895	0.17302844	0.17242347	0.17185281	0.17130375	0.17076904	0.17024185	0.16971603	0.1691882	0.16865435	0.16811325	0.16756181	0.16699898	0.16642262	0.16583258	0.16522692	0.1646056	0.16396883	0.16331854	0.16265409	0.1619788	0.16129358	0.16060045	0.15990195	0.1591994	0.15849447	0.15778805	0.15708162	0.15637554	0.1556697	0.15496448	0.15425897	0.15355387	0.15284938	0.1521456	0.1514446	0.15074739	0.15005685	0.14937551	0.14870799	0.14805833	0.14743078	0.14682996	0.1462587	0.14572155	0.14521971	0.1447548
0.17600453	0.17512181	0.17432919	0.17361243	0.17295794	0.17234969	0.17177662	0.17122638	0.17068997	0.17016035	0.1696325	0.16910091	0.16856262	0.16801563	0.16745739	0.16688667	0.1663003	0.16570038	0.16508251	0.16444948	0.16379948	0.16313452	0.16245542	0.16176414	0.16106316	0.16035387	0.15963912	0.1589209	0.15820095	0.15748121	0.15676242	0.15604582	0.15533128	0.15461855	0.15390912	0.15320104	0.15249525	0.15179056	0.15108854	0.15039058	0.14969748	0.14901206	0.14833738	0.14767751	0.14703634	0.14641795	0.14582655	0.14526592	0.14473826	0.14424664
0.17597279	0.17508245	0.17428297	0.17356154	0.17290142	0.17229062	0.17171472	0.17116259	0.17062467	0.17009315	0.16956219	0.16902715	0.16848454	0.16793205	0.16736698	0.16678798	0.16619268	0.16558176	0.16495296	0.16430578	0.16364227	0.16296235	0.16226733	0.16155948	0.16084057	0.16011396	0.1593812	0.15864585	0.1579096	0.15717433	0.15644109	0.15571159	0.15498602	0.15426487	0.15354842	0.1528359	0.15212677	0.15142095	0.15071866	0.15001974	0.14932594	0.14863837	0.14795963	0.14729252	0.14664061	0.14600956	0.14540057	0.14481938	0.14426912	0.14375183
0.17595564	0.17505836	0.17425224	0.17352454	0.17286015	0.1722456	0.17166674	0.1711128	0.17057323	0.17003995	0.16950631	0.16896835	0.16842133	0.16786286	0.16729091	0.16670331	0.16609949	0.16547683	0.16483602	0.1641763	0.16349873	0.16280219	0.16209085	0.16136542	0.16062899	0.15988307	0.15913151	0.15837687	0.15762226	0.15686828	0.15611914	0.15537441	0.15463582	0.15390342	0.15317832	0.15245873	0.15174578	0.15103711	0.15033352	0.14963457	0.1489403	0.14825177	0.14757098	0.14689977	0.14624113	0.14559928	0.1449767	0.14437962	0.1438084	0.14326875
0.17595515	0.1750502	0.17423722	0.17350343	0.17283434	0.17221579	0.17163354	0.17107771	0.17053558	0.16999999	0.1694645	0.16892287	0.16837162	0.16780782	0.1672292	0.1666337	0.16601947	0.16538721	0.16473398	0.16406038	0.16336757	0.1626564	0.16192734	0.16118379	0.16042778	0.15966232	0.15889028	0.15811557	0.15734018	0.1565673	0.15579897	0.15503743	0.15428337	0.1535379	0.15280038	0.15207237	0.15135238	0.1506396	0.1499337	0.14923318	0.14853916	0.14785087	0.14716947	0.14649609	0.14583349	0.1451848	0.14455259	0.14394137	0.14335424	0.14279428
0.17596984	0.17505786	0.17423832	0.17349812	0.17282322	0.17220062	0.17161536	0.17105581	0.17051195	0.16997434	0.1694358	0.16889137	0.16833581	0.1677675	0.1671814	0.16657832	0.16595541	0.16531172	0.16464669	0.1639599	0.16325194	0.16252376	0.16177773	0.1610152	0.16023901	0.1594531	0.15866017	0.15786313	0.1570662	0.1562722	0.15548322	0.15470223	0.1539298	0.15316743	0.15241766	0.15167761	0.15094858	0.15022936	0.14951923	0.14881714	0.14812204	0.14743373	0.14675266	0.14607924	0.14541489	0.14476144	0.14412296	0.14350179	0.14290154	0.1423248
0.17600071	0.17508164	0.17425525	0.17350888	0.17282853	0.17219967	0.17161062	0.1710481	0.17050162	0.16996175	0.16942099	0.16887313	0.16831413	0.16774008	0.16714874	0.16653726	0.16590524	0.16525078	0.1645737	0.16387373	0.16315073	0.1624065	0.16164196	0.16086057	0.16006456	0.15925677	0.1584411	0.15762147	0.15680179	0.15598385	0.15517274	0.15436961	0.15357724	0.15279746	0.15203053	0.15127714	0.15053612	0.14980832	0.14909196	0.14838567	0.14768897	0.14700004	0.14631948	0.14564663	0.1449827	0.14432782	0.1436846	0.14305669	0.14244653	0.1418572
0.17604727	0.17512184	0.17428848	0.17353539	0.17284846	0.17221524	0.17162073	0.17105472	0.1705049	0.16996247	0.16941938	0.16886885	0.16830596	0.16772723	0.16712911	0.16651127	0.16586998	0.16520518	0.16451621	0.16380253	0.16306499	0.16230467	0.16152245	0.1607213	0.159904	0.15907434	0.15823601	0.15739255	0.15654756	0.15570572	0.15487012	0.15404429	0.15322909	0.15242808	0.15164194	0.15087186	0.15011647	0.14937717	0.14865148	0.14794034	0.14723906	0.1465494	0.14586881	0.14519666	0.14453313	0.14387879	0.14323464	0.14260298	0.1419861	0.1413871
0.17611018	0.17517754	0.17433779	0.17357758	0.17288366	0.1722441	0.17164506	0.1710748	0.17052153	0.16997665	0.16943051	0.16887632	0.16831055	0.1677271	0.16712362	0.16649814	0.16584891	0.16517414	0.16447382	0.1637469	0.16299546	0.16221784	0.16141814	0.16059726	0.1597592	0.15890703	0.15804443	0.1571766	0.15630633	0.15543893	0.15457717	0.15372539	0.15288678	0.15206212	0.15125449	0.15046492	0.14969279	0.1489389	0.14820181	0.14748189	0.14677523	0.14608236	0.14540032	0.14472857	0.14406632	0.14341293	0.14276937	0.14213625	0.14151561	0.14091094
0.17618832	0.17525026	0.17440231	0.17363542	0.17293465	0.17228782	0.1716832	0.17110819	0.17055091	0.17000273	0.16945349	0.16889703	0.16832754	0.16774051	0.1671316	0.16649985	0.165842	0.16515754	0.16444628	0.16370724	0.16294017	0.16214736	0.16132952	0.16048935	0.15962982	0.1587553	0.15786883	0.15697506	0.15607896	0.15518466	0.1542953	0.15341732	0.15255141	0.15170178	0.15087047	0.15005809	0.14926666	0.14849603	0.14774434	0.14701267	0.14629802	0.14559874	0.14491457	0.14424187	0.14358035	0.14292839	0.14228597	0.14165407	0.1410331	0.1404247
0.17628121	0.17533727	0.17448303	0.1737081	0.17300025	0.17234652	0.17173547	0.17115465	0.17059258	0.17004079	0.16948864	0.16892949	0.16835663	0.16776551	0.16715235	0.16651335	0.16584876	0.16515577	0.16443348	0.16368222	0.16290134	0.16209286	0.16125777	0.16039877	0.1595183	0.15861985	0.15770903	0.15678963	0.15586649	0.15494421	0.1540272	0.1531198	0.15222582	0.15134862	0.15049116	0.14965416	0.14884049	0.14804937	0.14728132	0.14653476	0.14580894	0.14510134	0.1444118	0.14373693	0.14307448	0.14242426	0.14178413	0.14115345	0.14053306	0.13992432
0.17638882	0.17544007	0.1745795	0.17379653	0.17308068	0.17241919	0.17180051	0.17121366	0.17064652	0.17009076	0.16953579	0.16897276	0.1683971	0.16780224	0.16718465	0.16654065	0.1658688	0.165167	0.16443543	0.16367218	0.16287857	0.16205461	0.16120237	0.16032414	0.15942255	0.15850218	0.15756702	0.1566211	0.15567017	0.15471914	0.153773	0.15283588	0.1519122	0.15100591	0.1501199	0.14925668	0.14841734	0.14760344	0.1468142	0.14605081	0.14531076	0.14459266	0.14389524	0.143215	0.14255023	0.14189985	0.14126125	0.1406332	0.14001533	0.13940704
0.17651129	0.17555735	0.17469037	0.17390011	0.1731759	0.17250589	0.17187941	0.17128506	0.17071277	0.1701517	0.16959286	0.16902733	0.16844845	0.16784996	0.16722856	0.16657989	0.16590145	0.16519225	0.16445069	0.16367722	0.16287044	0.16203195	0.16116352	0.16026673	0.15934509	0.15840235	0.157442	0.15647015	0.15549153	0.15451121	0.15353462	0.15256716	0.1516121	0.1506748	0.14975885	0.14886609	0.14799929	0.14715946	0.14634743	0.14556316	0.14480594	0.14407356	0.1433647	0.14267692	0.1420086	0.14135629	0.14071806	0.14009161	0.13947618	0.13887131
0.17664638	0.17568955	0.17481574	0.17401737	0.17328511	0.17260608	0.17197052	0.17136863	0.17079012	0.1702236	0.16966024	0.16909191	0.16850945	0.16790836	0.16728276	0.16662961	0.165946	0.16523004	0.16448021	0.16369605	0.16287774	0.16202608	0.16114146	0.16022682	0.15928462	0.15832016	0.15733579	0.1563376	0.15533115	0.15432149	0.1533142	0.15231457	0.15132678	0.15035804	0.14940947	0.14848484	0.14758845	0.1467207	0.14588207	0.14507477	0.14429641	0.14354669	0.14282376	0.1421259	0.14145043	0.14079393	0.14015388	0.13952917	0.13891543	0.13831347
0.17679511	0.17583397	0.17495513	0.1741494	0.17340705	0.17271936	0.17207481	0.17146492	0.17087814	0.17030591	0.16973813	0.16916507	0.16858056	0.16797656	0.16734743	0.16669053	0.16600204	0.16528004	0.16452242	0.1637295	0.16290021	0.16203448	0.16113535	0.16020381	0.15924269	0.15825623	0.15724832	0.15622443	0.15519004	0.15415025	0.15311137	0.15207921	0.15105936	0.15005597	0.14907373	0.14811693	0.14718822	0.14628932	0.14542213	0.1445881	0.14378609	0.14301604	0.14227578	0.14156373	0.14087754	0.14021444	0.13957095	0.13894424	0.1383328	0.13773382
0.17695618	0.17599234	0.17510782	0.17429456	0.17354366	0.17284518	0.17219135	0.1715721	0.17097756	0.1703983	0.16982509	0.16924813	0.16865993	0.16805333	0.16742228	0.1667613	0.16606864	0.16534135	0.16457728	0.16377473	0.16293602	0.16205928	0.16114599	0.16019745	0.15921801	0.1582106	0.15717983	0.1561307	0.15506798	0.15399867	0.15292831	0.1518634	0.15080857	0.14977083	0.1487539	0.14776157	0.14679906	0.14586751	0.14496931	0.14410579	0.14327684	0.142483	0.14172213	0.14099255	0.14029318	0.13961992	0.13897024	0.13834026	0.13772821	0.13713075
0.17712793	0.17616218	0.17527293	0.17445269	0.17369303	0.17298493	0.17232034	0.1716905	0.1710872	0.17050052	0.1699211	0.16933972	0.16874799	0.1681388	0.16750476	0.16684145	0.16614531	0.1654131	0.16464356	0.16383389	0.16298577	0.16209783	0.1611717	0.16020839	0.15921158	0.15818328	0.15713018	0.1560558	0.1549662	0.15386662	0.15276499	0.15166679	0.15057778	0.1495039	0.14845183	0.14742371	0.14642438	0.1454579	0.14452608	0.14363074	0.14277232	0.14195147	0.14116657	0.14041655	0.13969955	0.13901283	0.13835377	0.13771784	0.13710308	0.13650544
0.17731045	0.17634404	0.17545071	0.17462343	0.17385449	0.17313604	0.1724605	0.17182016	0.17120734	0.1706118	0.17002535	0.16943908	0.16884387	0.16823137	0.16759507	0.16692966	0.16623001	0.16549519	0.1647204	0.16390482	0.16304842	0.16215105	0.16121268	0.16023499	0.1592219	0.15817526	0.15710005	0.15600133	0.15488462	0.15375634	0.15262282	0.15149131	0.15036784	0.14925781	0.14816758	0.1471023	0.14606622	0.1450626	0.14409453	0.14316492	0.14227417	0.14142276	0.14061159	0.13983735	0.1390997	0.1383968	0.13772441	0.1370795	0.13645864	0.13585871
0.17750227	0.1765364	0.17563942	0.17480645	0.17402813	0.17329869	0.172612	0.17196047	0.17133641	0.17073174	0.17013788	0.16954577	0.16894615	0.16833135	0.16769299	0.16702585	0.16632447	0.16558628	0.16480756	0.1639869	0.16312307	0.16221681	0.16126725	0.16027775	0.15924868	0.15818444	0.15708868	0.15596633	0.15482384	0.1536667	0.1525028	0.1513375	0.15017816	0.14903228	0.14790395	0.14680026	0.14572477	0.14468342	0.14367753	0.14271152	0.1417858	0.14090213	0.14006005	0.13925934	0.13849775	0.13777366	0.13708441	0.13642654	0.13579734	0.13519177
0.17770238	0.17673832	0.17583895	0.17499948	0.17421247	0.17347322	0.17277488	0.17211089	0.17147574	0.1708609	0.17025875	0.16966	0.16905609	0.16843739	0.16779678	0.1671286	0.16642617	0.1656855	0.16490412	0.16407922	0.16320994	0.16229579	0.16133747	0.16033594	0.15929282	0.15821159	0.1570963	0.1559517	0.15478393	0.15359887	0.15240392	0.1512062	0.1500113	0.14882806	0.14766173	0.14651854	0.14540389	0.14432201	0.14327706	0.14227223	0.14131016	0.14039013	0.13951512	0.13868345	0.13789481	0.13714725	0.13643831	0.13576429	0.13512188	0.13450825
0.17791094	0.17694803	0.17604814	0.1752036	0.17440873	0.17365837	0.17294773	0.17227182	0.17162485	0.17099875	0.17038766	0.16978121	0.16917124	0.16854995	0.16790742	0.16723755	0.16653356	0.16579215	0.16500881	0.16418076	0.1633076	0.16238697	0.16142076	0.16040814	0.15935272	0.15825611	0.15712166	0.1559568	0.15476462	0.1535525	0.15232763	0.15109691	0.14986727	0.14864686	0.14744182	0.14625889	0.14510363	0.14398074	0.14289491	0.14184967	0.14084753	0.13989082	0.13897952	0.1381152	0.1372956	0.1365206	0.13578689	0.13509335	0.13443579	0.13380986
0.17812583	0.1771667	0.17626595	0.17541696	0.17461425	0.17385378	0.17313105	0.17244262	0.1717824	0.17114535	0.1705231	0.16990879	0.16929322	0.168668	0.16802332	0.16735172	0.16664764	0.16590539	0.16512094	0.16429102	0.1634144	0.1624896	0.16151606	0.16049486	0.15942794	0.15831712	0.15716657	0.1559809	0.15476578	0.15352806	0.15227401	0.15101078	0.14974722	0.14849007	0.14724575	0.14602244	0.14482582	0.14366068	0.14253321	0.14144593	0.1404026	0.13940564	0.13845663	0.13755569	0.13670222	0.13589627	0.13513602	0.1344189	0.13374116	0.13310014
0.1783461	0.1773923	0.17649159	0.17563933	0.17483008	0.17405921	0.17332414	0.17262241	0.17194903	0.17129907	0.17066632	0.17004336	0.16942099	0.16879076	0.16814324	0.16747078	0.16676688	0.16602468	0.16523942	0.16440871	0.16353026	0.16260126	0.16162288	0.16059472	0.15951738	0.15839425	0.15722796	0.15602486	0.15478748	0.1535247	0.15224242	0.1509485	0.14965081	0.1483565	0.14707369	0.1458098	0.14457133	0.14336306	0.14219221	0.14106157	0.13997604	0.13893689	0.1379474	0.13700727	0.13611877	0.13527861	0.13448769	0.1337436	0.13304234	0.13238169
0.17857099	0.17762367	0.17672563	0.1758706	0.17505449	0.17427438	0.17352706	0.17281201	0.1721245	0.17146185	0.17081702	0.17018387	0.16955385	0.16891828	0.16826761	0.16759467	0.16689032	0.1661484	0.16536486	0.16453388	0.16365413	0.16272363	0.16174099	0.16070653	0.15962176	0.15848668	0.15730703	0.15608662	0.15482923	0.15354231	0.15223274	0.15090925	0.14957824	0.14824806	0.14692724	0.14562213	0.14434135	0.14309004	0.14187475	0.14069979	0.13957024	0.1384876	0.1374555	0.13647437	0.1355464	0.13467053	0.13384582	0.13307098	0.13234217	0.13165805
0.17879948	0.17786027	0.17696463	0.17610861	0.17528737	0.1744985	0.17373963	0.17301096	0.17230916	0.17163193	0.17097446	0.17033038	0.16969094	0.16905043	0.16839701	0.1677219	0.16701728	0.16627727	0.16549432	0.1646649	0.16378532	0.1628537	0.16186845	0.16082966	0.15973848	0.15859413	0.15740195	0.15616617	0.15489063	0.15358189	0.15224677	0.15089291	0.14952955	0.14816464	0.14680539	0.14546004	0.14413704	0.14284195	0.1415819	0.1403613	0.13918608	0.13805822	0.13698193	0.1359579	0.13498878	0.13407329	0.13321245	0.13240278	0.13164426	0.13093367
0.17903034	0.17809983	0.177209	0.17635277	0.17552763	0.17473048	0.17396083	0.17321882	0.17250225	0.17181009	0.17113885	0.17048365	0.16983522	0.16918704	0.16852918	0.16785243	0.16714874	0.16640931	0.16562828	0.16480127	0.16392247	0.16299193	0.1620054	0.16096367	0.15986669	0.15871611	0.15751304	0.1562627	0.15497011	0.15364116	0.15228191	0.15090115	0.14950618	0.14810582	0.14670905	0.14532372	0.14395817	0.14261973	0.14131385	0.140048	0.13882568	0.13765135	0.1365293	0.13546026	0.13444781	0.13349131	0.13259012	0.13174477	0.13095172	0.1302112
0.179263	0.17834318	0.17745808	0.17660344	0.17577457	0.17497008	0.17418969	0.17343417	0.17270377	0.17199671	0.17131099	0.17064257	0.16998377	0.16932759	0.1686652	0.167986	0.16728142	0.16654405	0.16576591	0.16494149	0.16406591	0.16313584	0.16215008	0.16110726	0.16000682	0.15884987	0.15763885	0.15637639	0.1550687	0.1537199	0.15233847	0.15093136	0.14950621	0.14807254	0.14663902	0.1452146	0.14380616	0.14242408	0.1410719	0.13975953	0.13849026	0.13726835	0.13609894	0.1349844	0.13392563	0.13292542	0.13198245	0.13109753	0.13026902	0.12949447
0.1794954	0.17858788	0.17771119	0.17685908	0.17602783	0.17521681	0.1744273	0.17365849	0.17291293	0.17219104	0.17149037	0.17080837	0.17013821	0.16947293	0.16880408	0.16812211	0.16741739	0.16668126	0.16590601	0.16508493	0.164213	0.16328579	0.16230194	0.16125897	0.16015692	0.15899584	0.15777811	0.15650593	0.1551844	0.15381938	0.1524163	0.15098402	0.14953023	0.14806429	0.14659499	0.14513113	0.14368209	0.14225549	0.1408585	0.13949834	0.13818146	0.13691114	0.13569298	0.13453041	0.13342449	0.13237858	0.13139196	0.13046476	0.1295969	0.12878515
0.17972738	0.17883417	0.1779662	0.17711815	0.17628697	0.17547122	0.17467111	0.17389089	0.17313084	0.17239264	0.17167681	0.17097992	0.17029712	0.1696225	0.16894715	0.16826123	0.16755545	0.16682082	0.16604823	0.16523123	0.16436383	0.16344123	0.16245963	0.16141862	0.16031678	0.15915307	0.15792973	0.15665016	0.15531686	0.15393656	0.15251438	0.15105873	0.14957768	0.14808095	0.14657728	0.14507505	0.14358538	0.14211453	0.14067239	0.13926488	0.13789916	0.13658017	0.13531302	0.13410059	0.13294703	0.13185294	0.1308206	0.12984934	0.12893882	0.12808836
0.17995843	0.17907985	0.17822284	0.17738053	0.17654957	0.1757299	0.17492229	0.17413065	0.173356	0.17260274	0.17187016	0.17115796	0.17046198	0.16977647	0.16909328	0.16840246	0.16769512	0.16696142	0.16619271	0.16537985	0.16451694	0.16359954	0.16262318	0.16158506	0.16048343	0.15931985	0.15809378	0.15680751	0.15546545	0.15407157	0.15263206	0.15115535	0.14964876	0.14812282	0.14658536	0.14504686	0.14351565	0.14200217	0.14051445	0.13905972	0.1376451	0.13627678	0.13495891	0.13369706	0.1324932	0.13135044	0.1302702	0.12925233	0.12829804	0.12740546
0.18018615	0.17932504	0.17848009	0.17764482	0.17681642	0.17599481	0.17518032	0.17437711	0.17358926	0.17281996	0.17207181	0.17134349	0.17063317	0.16993509	0.16924286	0.16854654	0.16783708	0.1671036	0.16633749	0.1655294	0.16467291	0.16376117	0.16279021	0.16175652	0.16065854	0.1594958	0.15826875	0.15697837	0.15562823	0.15422288	0.15276872	0.15127261	0.14974257	0.14818792	0.1466186	0.14504412	0.14347407	0.141918	0.1403854	0.13888296	0.13742012	0.13600145	0.13463327	0.13331982	0.13206527	0.13087222	0.12974265	0.12867707	0.1276764	0.12673938
0.18041083	0.1795682	0.17873651	0.17791119	0.17708626	0.1762636	0.17544356	0.17463088	0.17383006	0.17304546	0.17228031	0.17153482	0.17080927	0.17009848	0.16939601	0.16869271	0.16798018	0.16724691	0.16648321	0.16568051	0.16482931	0.16392426	0.16296001	0.16193229	0.16083992	0.1596796	0.15845296	0.15716025	0.15580463	0.15439102	0.15292329	0.15140939	0.1498583	0.14827734	0.1466776	0.14506878	0.1434606	0.14186317	0.1402857	0.13873634	0.13722427	0.13575575	0.13433579	0.13297173	0.13166499	0.13042027	0.12923947	0.12812498	0.1270755	0.12609245
0.1806302	0.17980793	0.17899239	0.17817733	0.17735867	0.1765358	0.17571218	0.17489071	0.17407739	0.17327796	0.1724957	0.17173445	0.17099252	0.17026761	0.16955341	0.16884246	0.16812478	0.16739061	0.16662946	0.16583082	0.16498658	0.16408944	0.16313267	0.16211241	0.16102561	0.15987006	0.1586458	0.15735255	0.15599404	0.1545729	0.15309484	0.15156671	0.14999467	0.14838994	0.14676183	0.14511994	0.14347416	0.14183608	0.14021495	0.13861984	0.13705876	0.13553959	0.13406819	0.13265161	0.13129249	0.12999529	0.12876296	0.1275969	0.12649819	0.12546697
0.18084514	0.18004383	0.17924589	0.17844251	0.17763159	0.17681089	0.17598425	0.17515609	0.1743313	0.1735178	0.17271918	0.17194018	0.1711819	0.17044148	0.16971502	0.16899423	0.16827193	0.16753566	0.16677627	0.1659818	0.16514412	0.16425443	0.16330633	0.16229483	0.16121551	0.16006656	0.15884525	0.15755434	0.15619498	0.15476888	0.15328206	0.15174046	0.15015185	0.14852497	0.14686954	0.1451962	0.14351568	0.14183839	0.14017381	0.13853267	0.136924	0.13535416	0.13383155	0.13236138	0.13094932	0.1295991	0.12831369	0.12709561	0.12594548	0.12486466
0.18105307	0.18027508	0.17949562	0.17870712	0.17790507	0.17708899	0.17626101	0.17542648	0.17459206	0.17376457	0.17295039	0.17215407	0.17137799	0.17062142	0.16988115	0.16915044	0.1684199	0.16768143	0.16692269	0.1661323	0.16530097	0.16441953	0.1634808	0.16247857	0.16140771	0.16026661	0.1590521	0.15776457	0.15640572	0.15497774	0.15348434	0.15193239	0.15032814	0.14868101	0.14700098	0.14529821	0.14358386	0.14186804	0.14016226	0.13847595	0.13681862	0.13519922	0.13362528	0.13210204	0.13063613	0.12923218	0.12789272	0.12662116	0.12541896	0.12428634
0.1812545	0.18050054	0.17974153	0.17896825	0.17817762	0.17736739	0.17654039	0.17570148	0.174858	0.17401797	0.17318797	0.17237446	0.17158075	0.17080772	0.17005256	0.16930921	0.16857116	0.16782832	0.16706872	0.16628215	0.16545705	0.16458409	0.16365458	0.16266301	0.16160238	0.16047037	0.159264	0.15798214	0.15662634	0.15519765	0.15370007	0.15213981	0.15052243	0.14885864	0.14715576	0.14542559	0.14367794	0.14192626	0.14017959	0.13844875	0.1367444	0.13507515	0.13344973	0.1318737	0.13035378	0.12889495	0.12750205	0.12617594	0.12492007	0.123735644
0.18144798	0.18071939	0.17998254	0.179227	0.17844829	0.17764597	0.17682159	0.17598045	0.17512995	0.17427802	0.17343366	0.17260268	0.17179115	0.17100057	0.17022862	0.16947332	0.16872564	0.16797665	0.16721576	0.16643119	0.16561182	0.16474774	0.16382831	0.16284716	0.16179836	0.16067678	0.15947947	0.15820551	0.15685412	0.15542763	0.15392873	0.15236185	0.15073499	0.14905483	0.14733192	0.14557612	0.14379886	0.14201127	0.14022534	0.138452	0.1367015	0.13498306	0.13330561	0.13167757	0.13010311	0.12859017	0.12714125	0.12576039	0.12445013	0.12321132
0.18163258	0.18093085	0.18021683	0.17948145	0.17871723	0.1779244	0.17710403	0.17626229	0.17540541	0.17454357	0.17368533	0.17283884	0.1720086	0.17119984	0.17041117	0.16964129	0.16888294	0.16812661	0.1673626	0.16657975	0.16576542	0.16490945	0.16400072	0.16303115	0.16199389	0.16088435	0.15969792	0.15843287	0.15708923	0.15566614	0.15416771	0.15259781	0.15096283	0.14926994	0.14752914	0.14575	0.14394468	0.14212446	0.14030021	0.13848452	0.136689	0.1349222	0.13319384	0.13151266	0.1298849	0.12831572	0.12681094	0.12537497	0.124009855	0.12271623
0.18180728	0.18113407	0.1804449	0.17972934	0.17898227	0.17820078	0.17738694	0.17654637	0.1756858	0.17481506	0.17394415	0.17308095	0.17223385	0.17140585	0.17060067	0.16981474	0.16904385	0.16827944	0.16751097	0.16672829	0.16591775	0.16506861	0.16417056	0.16321316	0.16218908	0.16109207	0.15991852	0.1586644	0.15732944	0.15591264	0.15441713	0.15284638	0.1512059	0.14950235	0.14774573	0.14594595	0.1441144	0.14226243	0.14040303	0.13854697	0.13670677	0.1348921	0.13311392	0.13138016	0.12969777	0.12807389	0.12651388	0.12502049	0.12359901	0.12225026
0.18197218	0.18132783	0.18066508	0.17997259	0.17924356	0.17847544	0.17766963	0.17683199	0.1759699	0.1750918	0.17420846	0.17333096	0.17246586	0.1716198	0.1707963	0.1699931	0.16920835	0.16843417	0.16765982	0.16687602	0.16606857	0.16522646	0.164338	0.16339314	0.16238251	0.16129963	0.1601398	0.15889749	0.15757301	0.15616477	0.15467489	0.1531049	0.15146154	0.14975089	0.1479812	0.14616287	0.14430787	0.14242661	0.14053318	0.1386382	0.13675502	0.13489379	0.13306572	0.13127948	0.12954314	0.12786387	0.12624776	0.12469871	0.12322006	0.121815294
0.18212727	0.18151209	0.18087637	0.18020725	0.17949876	0.17874566	0.17795074	0.1771181	0.17625572	0.1753723	0.17447945	0.17358714	0.17270547	0.17184131	0.17099869	0.1701782	0.16937833	0.16859171	0.16781056	0.16702408	0.16621871	0.16538185	0.16450268	0.16356994	0.16257331	0.16150504	0.16035978	0.1591321	0.15782091	0.15642291	0.15493983	0.153374	0.15172978	0.15001489	0.1482344	0.14640036	0.14452362	0.14261614	0.14069022	0.13875775	0.13683297	0.13492653	0.13304968	0.13121167	0.12942122	0.12768754	0.12601459	0.12440845	0.12287335	0.121412024
0.1822699	0.18168607	0.18107851	0.18043527	0.17974794	0.17901215	0.17822939	0.17740381	0.17654288	0.1756557	0.17475525	0.17385066	0.17295264	0.17206976	0.17120774	0.17036983	0.16955312	0.16875395	0.16796333	0.16717216	0.16636685	0.16553538	0.16466509	0.16374412	0.16276166	0.16170886	0.16057931	0.1593673	0.15806936	0.15668389	0.155211	0.15365133	0.15200977	0.15029122	0.14850406	0.1466566	0.14476071	0.14282905	0.14087239	0.13890575	0.13694048	0.13498951	0.13306506	0.13117671	0.12933291	0.12754336	0.12581426	0.12415097	0.12255832	0.12103905
0.18240064	0.181849	0.18127075	0.18065393	0.1799894	0.17927328	0.17850503	0.17768863	0.17683116	0.17594299	0.17503536	0.1741201	0.17320657	0.1723061	0.17142537	0.17056802	0.16973379	0.16892014	0.1681189	0.16732098	0.16651458	0.16568667	0.1648244	0.16391468	0.16294599	0.16190936	0.16079628	0.15960103	0.15831918	0.15694767	0.15548572	0.15393513	0.15229836	0.15058038	0.14878818	0.14693049	0.1450186	0.14306466	0.1410808	0.13908012	0.13707668	0.13508339	0.13311207	0.13117346	0.12927735	0.1274332	0.12564772	0.123926684	0.12227614	0.12069945
0.18251887	0.18199974	0.18145199	0.18086298	0.1802235	0.17952824	0.1787767	0.17797121	0.1771201	0.17623256	0.17531988	0.17439473	0.17346746	0.1725506	0.17165014	0.1707735	0.16992119	0.16909117	0.16827741	0.16747192	0.16666296	0.16583613	0.1649809	0.16408157	0.16312698	0.16210607	0.1610105	0.15983284	0.1585682	0.15721282	0.15576503	0.15422478	0.15259469	0.15087941	0.149085	0.14722015	0.14529526	0.14332187	0.14131245	0.13928127	0.13724178	0.13520691	0.13318975	0.13120216	0.12925398	0.12735537	0.12551388	0.12373569	0.1220274	0.12039232
0.1826242	0.18213767	0.18162125	0.18106186	0.1804485	0.1797753	0.17904171	0.17825082	0.17740747	0.17652231	0.17560762	0.17467405	0.17373493	0.1728018	0.17188314	0.17098606	0.17011541	0.16926777	0.16844052	0.16762497	0.1668105	0.16598536	0.16513379	0.1642447	0.16330308	0.1622984	0.16122055	0.16006207	0.15881562	0.15747742	0.15604487	0.15451828	0.15289798	0.15118848	0.14939463	0.1475249	0.14558998	0.14359906	0.14156777	0.13950732	0.13743356	0.1353597	0.1332992	0.13126251	0.12926356	0.12731141	0.12541394	0.123578474	0.121811725	0.12011884
0.1827156	0.18226275	0.18177855	0.18124932	0.18066362	0.18001506	0.17930123	0.17852518	0.17769298	0.17681345	0.17589745	0.17495832	0.17400801	0.17305918	0.17212346	0.17120802	0.17031601	0.16945079	0.16860746	0.16778025	0.16695935	0.16613257	0.16528514	0.1644036	0.16347523	0.16248648	0.16142648	0.16028702	0.15906008	0.15774086	0.15632606	0.15481448	0.15320623	0.15150465	0.14971492	0.14784303	0.14590022	0.14389604	0.14184494	0.13975897	0.13765287	0.1355409	0.13343787	0.13135506	0.12930593	0.12729979	0.12534699	0.12345538	0.12163003	0.11987842
0.18279427	0.18237476	0.18192329	0.1814245	0.18086803	0.18024446	0.17955345	0.17879526	0.17797607	0.17710255	0.17618895	0.17524585	0.17428707	0.17332457	0.17237161	0.17143604	0.17052466	0.16964024	0.16877976	0.16794002	0.1671099	0.16627932	0.1654339	0.16455981	0.16364224	0.1626692	0.16162732	0.16050723	0.1593013	0.15800236	0.15660623	0.15511206	0.15351816	0.15182735	0.15004331	0.14817333	0.14622529	0.14421117	0.14214197	0.14003262	0.13789737	0.13575019	0.13360627	0.13147894	0.12937969	0.12732126	0.12531388	0.12336469	0.12148271	0.11967084
0.18285805	0.18247229	0.18205413	0.18158802	0.18106109	0.18046504	0.17979717	0.179059	0.17825378	0.17739101	0.17648068	0.17553642	0.17457037	0.17359602	0.172627	0.17167301	0.17074159	0.16983613	0.16895832	0.16810322	0.1672625	0.16642654	0.16558093	0.16471228	0.1638053	0.1628462	0.16182218	0.16072217	0.15953736	0.15825975	0.15688497	0.15540925	0.15383229	0.15215448	0.15037942	0.1485132	0.14656405	0.14454186	0.14245936	0.140329	0.13816613	0.13598688	0.13380338	0.13163257	0.12948577	0.12737617	0.12531409	0.12330913	0.121368185	0.11949912
0.1829076	0.18255551	0.18217118	0.18173689	0.18124136	0.1806741	0.18003193	0.17931452	0.17852722	0.17767608	0.17677236	0.17582819	0.17485684	0.1738736	0.17288968	0.17191747	0.1709655	0.17004044	0.16914369	0.1682714	0.16741844	0.16657446	0.16572699	0.16486174	0.16396374	0.16301817	0.1620115	0.16093156	0.15976825	0.15851247	0.15715995	0.15570587	0.15414694	0.15248471	0.1507213	0.14886288	0.14691466	0.14488807	0.1427939	0.14064597	0.1384595	0.13624841	0.134029	0.13181609	0.12962262	0.12746292	0.12534767	0.123286515	0.12128788	0.11935951
0.18294227	0.18262352	0.18227372	0.1818727	0.18140866	0.18087114	0.18025598	0.1795628	0.17879441	0.17795731	0.17706242	0.17612088	0.175147	0.17415532	0.17315805	0.17216958	0.17119843	0.17025241	0.16933507	0.16844535	0.16757807	0.16672409	0.1658726	0.1650088	0.1641179	0.16318431	0.16219485	0.16113386	0.15999296	0.15876079	0.15743078	0.1559983	0.15446106	0.15281686	0.1510678	0.14921878	0.14727455	0.14524639	0.14314494	0.14098263	0.13877416	0.13653526	0.13428235	0.13202906	0.12979084	0.12758185	0.12541421	0.12329765	0.12124176	0.11925419
0.18296127	0.18267731	0.18236119	0.181994	0.18156211	0.18105581	0.18046893	0.17980102	0.17905346	0.17823318	0.17734867	0.17641358	0.17543948	0.1744414	0.173433	0.1724286	0.17143875	0.17047249	0.16953391	0.16862512	0.16774188	0.16687681	0.16601878	0.16515395	0.16426793	0.16334519	0.16237096	0.1613301	0.1602104	0.1590026	0.15769738	0.15628901	0.15477385	0.15314889	0.1514167	0.14958015	0.14764439	0.14561743	0.14351082	0.14133729	0.13911004	0.13684621	0.13456097	0.13227054	0.1299894	0.1277327	0.12551278	0.12334176	0.12122925	0.11918327
0.18296587	0.18271539	0.18243283	0.18209949	0.18170175	0.1812269	0.18067008	0.18002868	0.17930402	0.17850283	0.17763276	0.17670473	0.1757328	0.17473114	0.1737132	0.17269474	0.17168725	0.17070016	0.16974145	0.16881205	0.16791114	0.16703184	0.16616505	0.16529839	0.16441537	0.16350165	0.16254133	0.16151857	0.16042063	0.159237	0.15795615	0.15657333	0.15508182	0.15348007	0.15176682	0.14994547	0.14802	0.14599809	0.14389001	0.1417077	0.13946614	0.13717929	0.13486513	0.1325394	0.13021685	0.12791383	0.12564409	0.123419344	0.12125051	0.11914593
0.18295439	0.18273778	0.18248926	0.18219039	0.18182579	0.18138456	0.18085796	0.1802448	0.17954591	0.17876548	0.17791039	0.17699367	0.17602567	0.17502245	0.17399788	0.17296727	0.17194314	0.17093721	0.1699566	0.16900602	0.16808617	0.16719186	0.1663142	0.16544163	0.1645602	0.16365361	0.162705	0.16170013	0.16062348	0.15946336	0.15820889	0.15685193	0.15538609	0.15380852	0.152117	0.15031284	0.14840077	0.14638701	0.14428043	0.14209358	0.13983953	0.13753411	0.1351941	0.13283414	0.13047358	0.12812595	0.12580697	0.12352951	0.12130481	0.11914322
0.18292847	0.18274364	0.18252869	0.18226498	0.18193479	0.18152645	0.18103209	0.18044914	0.17977601	0.1790188	0.17818218	0.17727752	0.17631775	0.17531593	0.17428622	0.17324518	0.17220603	0.17118123	0.17018025	0.16920824	0.16826779	0.16735578	0.1664651	0.16558568	0.16470242	0.1638003	0.16286334	0.16187423	0.1608181	0.15968171	0.15845315	0.15712333	0.15568362	0.15413244	0.15246473	0.15068121	0.14878534	0.14678274	0.1446815	0.14249302	0.14022958	0.13790834	0.13554448	0.1331551	0.13075747	0.12836753	0.12600118	0.123672515	0.12139285	0.1191733
0.18288611	0.18273385	0.18255316	0.18232335	0.18202694	0.1816529	0.18119177	0.18063924	0.17999524	0.17926228	0.17844711	0.17755769	0.17660779	0.17560947	0.17457727	0.17352778	0.17247549	0.17143321	0.1704116	0.16941804	0.1684563	0.16752544	0.16662052	0.16573082	0.16484344	0.16394441	0.16301559	0.16204146	0.16100451	0.15989192	0.15868923	0.15738614	0.155976	0.15445131	0.152809	0.15104914	0.14917153	0.14718315	0.14509016	0.14290322	0.14063519	0.1383008	0.13591623	0.13350011	0.13106811	0.12863836	0.12622572	0.123846725	0.12151388	0.11923744
0.18282962	0.18270846	0.18256073	0.1823646	0.18210396	0.18176332	0.18133608	0.1808163	0.18020211	0.179495	0.17870216	0.17783111	0.17689282	0.17590135	0.17486973	0.17381413	0.17275086	0.17169228	0.17065078	0.16963609	0.16865301	0.16770174	0.16677982	0.16587731	0.16498417	0.16408482	0.16316271	0.16220085	0.1611827	0.16009225	0.15891555	0.15764132	0.15625945	0.15476346	0.15314908	0.15141332	0.14955823	0.14758615	0.14550532	0.14332333	0.14105293	0.13870987	0.13630919	0.13386801	0.13140444	0.12893659	0.12648097	0.12405336	0.12166746	0.11933522
0.18275672	0.18266699	0.18255115	0.18238935	0.18216254	0.18185765	0.18146458	0.18097796	0.18039437	0.17971662	0.17894804	0.17809698	0.17717376	0.17619056	0.17516227	0.17410389	0.17303091	0.17195714	0.17089859	0.16986226	0.168857	0.16788465	0.16694413	0.16602749	0.16512579	0.16422379	0.16330612	0.16235426	0.1613526	0.16028301	0.15913266	0.15788627	0.15653391	0.15506804	0.15348238	0.15177402	0.14994308	0.14799133	0.14592463	0.14375159	0.14148328	0.1391339	0.13671954	0.13425727	0.13176553	0.12926136	0.12676473	0.12428984	0.12185243	0.11946528
0.18266915	0.18260977	0.18252558	0.18239675	0.18220508	0.18193458	0.18157667	0.18112332	0.18057218	0.17992437	0.17918257	0.1783538	0.17744866	0.17647755	0.17545378	0.17439497	0.17331469	0.17223006	0.17115313	0.170097	0.16906905	0.16807547	0.16711426	0.16618179	0.1652686	0.16436175	0.16344565	0.16250247	0.16151525	0.16046607	0.15933941	0.15812066	0.15679885	0.1553633	0.15380856	0.15212953	0.1503247	0.14839561	0.14634669	0.14418583	0.14192238	0.13957115	0.1371471	0.1346666	0.13214901	0.1296131	0.12707648	0.12455653	0.12206881	0.11962822
0.18256637	0.18253566	0.18248284	0.18238707	0.18222892	0.18199399	0.181671	0.18125215	0.18073523	0.18011867	0.1794048	0.17860106	0.17771521	0.1767579	0.17574349	0.17468673	0.1736021	0.17250645	0.1714147	0.17033908	0.16929	0.16827315	0.16729107	0.16633987	0.16541333	0.16449878	0.16358101	0.1626442	0.16166937	0.16063908	0.15953599	0.1583449	0.15705262	0.15564933	0.15412614	0.15247774	0.15070207	0.14879854	0.14677036	0.14462441	0.14236972	0.14001946	0.13758951	0.13509443	0.13255483	0.12998885	0.12741548	0.12485279	0.12231648	0.11982316
0.1824491	0.18244618	0.18242398	0.18236044	0.18223628	0.1820356	0.18174765	0.18136483	0.18088134	0.18029717	0.1796141	0.17883642	0.17797296	0.177033	0.17602935	0.17497733	0.17389166	0.17278814	0.17168267	0.17058894	0.16951804	0.16847934	0.16747507	0.16650411	0.16556159	0.16463682	0.1637153	0.16278166	0.16181669	0.1608033	0.15972173	0.15855743	0.15729547	0.15592441	0.15443434	0.15281795	0.15107319	0.14919722	0.14719298	0.14506537	0.1428234	0.14047736	0.13804448	0.1355393	0.13298085	0.13038802	0.12778068	0.12517767	0.12259503	0.12005
0.18231663	0.18234098	0.18234873	0.18231642	0.18222487	0.18205944	0.1818067	0.18145904	0.1810107	0.18046018	0.17980874	0.1790595	0.17822011	0.17730016	0.17631058	0.1752654	0.17418072	0.17307201	0.17195567	0.17084539	0.16975513	0.1686933	0.16766599	0.16667427	0.16571379	0.16477609	0.16384834	0.16291519	0.16195807	0.16095872	0.15989798	0.15875894	0.15752737	0.15618783	0.1547311	0.1531491	0.15143602	0.14958984	0.14761274	0.14550617	0.14328012	0.14094356	0.13851152	0.13599868	0.1334255	0.13080893	0.1281707	0.12552917	0.122902125	0.12030788
0.18217054	0.18222106	0.18225679	0.18225476	0.18219662	0.18206462	0.18184721	0.18153521	0.18112278	0.18060705	0.17998752	0.17926905	0.17845583	0.17755735	0.17658499	0.17555098	0.17446995	0.17335878	0.17223313	0.17110822	0.16999921	0.16891521	0.1678651	0.16685086	0.16587126	0.16491812	0.16398156	0.16304561	0.16209398	0.16110557	0.16006413	0.15894938	0.15774615	0.15643916	0.15501635	0.15346906	0.15179038	0.14997667	0.14802809	0.14594668	0.14373899	0.14141567	0.13898773	0.13647228	0.1338864	0.1312502	0.1285837	0.12590668	0.12323807	0.12059617
0.18201032	0.18208559	0.18214908	0.18217707	0.18214971	0.1820519	0.18186945	0.18159284	0.18121612	0.18073604	0.18015063	0.17946368	0.17867953	0.1778051	0.17685148	0.17583087	0.17475697	0.17364532	0.17251402	0.17137682	0.17024967	0.16914539	0.16807282	0.16703473	0.16603369	0.1650641	0.16411516	0.16317423	0.16222396	0.16124576	0.16022035	0.15912825	0.15795243	0.15667765	0.15528893	0.15377733	0.1521338	0.15035518	0.14843705	0.14638384	0.1441985	0.14189094	0.13947135	0.13695663	0.13436288	0.13171104	0.12901959	0.12630966	0.123601615	0.12091394
0.18183687	0.18193571	0.18202539	0.18208203	0.182086	0.18202063	0.18187243	0.18163174	0.18129112	0.18084656	0.18029673	0.17964205	0.17888814	0.17804036	0.17710802	0.17610373	0.17503989	0.17393173	0.1727964	0.17165014	0.17050737	0.16938326	0.16828735	0.1672265	0.16620278	0.16521344	0.16425067	0.16330154	0.16235033	0.16137879	0.16036737	0.15929647	0.15814722	0.15690257	0.15554899	0.15407284	0.15246573	0.1507229	0.14883912	0.14681612	0.14465627	0.14236797	0.13996127	0.13745041	0.13485362	0.13218829	0.12947512	0.12673666	0.12399202	0.121260285
0.18165031	0.18177143	0.18188545	0.18197009	0.18200415	0.18197086	0.18185674	0.18165126	0.18134667	0.18093815	0.18042368	0.17980438	0.17908189	0.1782628	0.17735483	0.17636907	0.17531773	0.17421618	0.17307995	0.1719259	0.17077035	0.16962758	0.1685097	0.16742593	0.16637895	0.16536823	0.16438903	0.16342948	0.16247381	0.16150588	0.16050535	0.15945323	0.15832862	0.15711404	0.15579394	0.15435441	0.15278533	0.15107936	0.14923176	0.1472412	0.14510997	0.14284477	0.1404545	0.13795221	0.1353551	0.13268088	0.12995094	0.12718533	0.1244064	0.12163411
0.1814503	0.18159291	0.1817317	0.18184197	0.18190533	0.18190275	0.18182227	0.1816516	0.18138292	0.18101095	0.18053311	0.1799484	0.17925993	0.1784704	0.17758901	0.17662422	0.17558956	0.17449681	0.17336296	0.17220417	0.1710377	0.16987869	0.16874014	0.16763248	0.166562	0.16552939	0.16453068	0.16355741	0.1625949	0.16162822	0.1606363	0.15959948	0.15849787	0.15731195	0.15602484	0.15462212	0.15309164	0.1514238	0.14961377	0.14765817	0.14555852	0.14331925	0.14094883	0.13845858	0.13586526	0.13318686	0.13044272	0.12765509	0.1248451	0.12203471
0.18123871	0.18140173	0.1815628	0.18169874	0.18178946	0.18181747	0.18176845	0.18163224	0.18139914	0.18106379	0.18062232	0.18007444	0.17941973	0.17866313	0.17780957	0.17686917	0.17585193	0.1747719	0.17364413	0.17248353	0.17130873	0.17013533	0.16897789	0.16784652	0.16675234	0.16569644	0.16467775	0.1636874	0.162716	0.16174676	0.16076007	0.15973598	0.15865482	0.15749627	0.15624136	0.15487401	0.15338242	0.15175398	0.1499832	0.148065	0.14599961	0.14378968	0.14144245	0.13896954	0.13638368	0.13370472	0.13095051	0.12814373	0.12530647	0.122460276
0.18101633	0.18119767	0.18137977	0.18153945	0.18165702	0.18171406	0.18169704	0.18159385	0.18139555	0.18109651	0.1806924	0.18018079	0.17956185	0.1788383	0.17801598	0.17710102	0.17610495	0.1750401	0.17392081	0.1727616	0.17158182	0.17039648	0.16922131	0.16806935	0.16695078	0.16587046	0.16482905	0.16382152	0.16283694	0.16186139	0.16087757	0.15986447	0.1588013	0.15766713	0.15644282	0.15511116	0.15365767	0.15207008	0.15033925	0.14846063	0.14643201	0.1442545	0.14193389	0.13948084	0.13690755	0.13423115	0.13147195	0.12865049	0.12578908	0.12291017
0.18078378	0.18098158	0.18118337	0.18136546	0.18150792	0.181593	0.18160635	0.18153548	0.18137264	0.18110913	0.18074188	0.18026693	0.17968446	0.17899638	0.17820573	0.17731947	0.17634758	0.17530012	0.17419258	0.17303869	0.17185614	0.170661	0.16947088	0.16829868	0.16715644	0.16605179	0.16498658	0.16395792	0.16295853	0.16197503	0.1609895	0.15998381	0.15893608	0.15782437	0.1566289	0.15533182	0.15391684	0.15236987	0.15068126	0.14884292	0.14685312	0.14471099	0.14242119	0.13999173	0.13743421	0.13476574	0.13200453	0.12917146	0.12629044	0.12338341
0.1805394	0.18075317	0.18097353	0.18117751	0.18134375	0.18145522	0.18149756	0.18145858	0.18132925	0.18110183	0.18077074	0.1803333	0.1797873	0.17913502	0.17837822	0.17752272	0.17657644	0.17555061	0.17445709	0.17331073	0.17212932	0.17092781	0.16972439	0.16853374	0.16736941	0.16623971	0.16515085	0.1641005	0.16308275	0.16208768	0.16109818	0.160096	0.15906014	0.15796918	0.15680185	0.15553755	0.1541594	0.15265301	0.15100591	0.14921099	0.1472621	0.14515759	0.14290088	0.14049846	0.13796234	0.13530512	0.13254663	0.12970744	0.1268099	0.12387711
0.18028641	0.18051496	0.18075195	0.1809756	0.18116447	0.18130082	0.1813711	0.18136248	0.18126626	0.1810734	0.18077926	0.18037851	0.17987052	0.17925385	0.17853215	0.17770913	0.17679195	0.17578882	0.17471297	0.17357807	0.17239979	0.17119506	0.1699815	0.16877447	0.16758904	0.16643575	0.16532145	0.16424802	0.16321045	0.16220032	0.16120365	0.16020213	0.15917563	0.15810129	0.15695885	0.15572643	0.15438473	0.15291917	0.15131517	0.14956379	0.14765677	0.14559278	0.14337288	0.14100125	0.13848867	0.13584836	0.13309628	0.13025467	0.12734437	0.124390215
0.18002436	0.1802657	0.18051846	0.1807601	0.18096986	0.18113026	0.18122739	0.1812484	0.1811836	0.18102524	0.18076593	0.18040279	0.17993198	0.17935279	0.17866692	0.17787804	0.17699054	0.17601441	0.1749588	0.17383796	0.17266709	0.17146203	0.17024091	0.16902009	0.16781469	0.16663861	0.1654996	0.16440074	0.16334172	0.16231531	0.1613076	0.1603035	0.15928201	0.15822273	0.15710205	0.15589881	0.15459324	0.15316686	0.15160632	0.14989847	0.14803648	0.14601466	0.14383379	0.14149708	0.1390119	0.13639152	0.13365099	0.13081141	0.12789336	0.12492097
0.17975491	0.18000738	0.18027411	0.18053305	0.1807625	0.18094476	0.18106672	0.18111601	0.18108153	0.1809561	0.1807324	0.18040547	0.17997222	0.17943081	0.17878199	0.17802815	0.17717263	0.17622451	0.17519274	0.17408928	0.1729287	0.17172644	0.17050079	0.16926932	0.16804619	0.16684836	0.16568409	0.16456026	0.16347723	0.16243145	0.16141067	0.1604003	0.15938163	0.15833288	0.15723225	0.1560558	0.15478389	0.15339735	0.15187816	0.15021613	0.14839914	0.14642225	0.14428274	0.14198348	0.13952982	0.13693361	0.13420863	0.13137507	0.1284534	0.12546812
0.1794774	0.17974064	0.18002065	0.18029428	0.18054134	0.1807444	0.18089062	0.18096572	0.18096095	0.1808675	0.18067756	0.18038696	0.17999125	0.17948747	0.17887571	0.17815822	0.17733704	0.17641951	0.17541318	0.17432997	0.17318243	0.17198698	0.17076012	0.1695194	0.16828193	0.16706356	0.16587561	0.1647262	0.16361979	0.16255106	0.16151413	0.1604944	0.15947431	0.15843378	0.15734898	0.15619749	0.15495673	0.15360814	0.15213183	0.15051447	0.14874405	0.14681357	0.14471784	0.14245853	0.14004016	0.13747174	0.13476756	0.13194421	0.12902302	0.12602842
0.17919405	0.17946655	0.17975736	0.18004423	0.18030751	0.18053055	0.18069816	0.18079895	0.18082175	0.1807586	0.18060201	0.180347	0.1799879	0.179522	0.17894831	0.17826793	0.17748271	0.17659695	0.17561884	0.17455831	0.17342794	0.1722413	0.17101741	0.16977113	0.16852188	0.16728444	0.16607365	0.16489917	0.16376656	0.1626749	0.16161951	0.16058749	0.15956289	0.15852585	0.15745434	0.15632454	0.15511362	0.15380058	0.1523653	0.15079305	0.14906958	0.1471858	0.14513722	0.14292103	0.14054038	0.13800457	0.13532408	0.13251592	0.12960094	0.12660104
0.17890576	0.17918508	0.17948551	0.17978519	0.1800633	0.18030322	0.18049192	0.18061572	0.18066506	0.1806314	0.18050675	0.18028572	0.17996253	0.17953378	0.17899914	0.17835604	0.17760679	0.17675504	0.17580779	0.17477275	0.17366198	0.17248853	0.1712699	0.17002171	0.16876301	0.16751006	0.16627797	0.1650784	0.16392028	0.16280386	0.16172703	0.16067928	0.15964693	0.1586102	0.1575481	0.15643725	0.15525249	0.15397406	0.15257949	0.15105161	0.1493753	0.14754039	0.14553884	0.1433683	0.1410295	0.13852872	0.13587692	0.13308871	0.13018313	0.12718326
0.17861201	0.17889774	0.17920682	0.17951673	0.17980792	0.18006393	0.18027073	0.18041708	0.18049055	0.18048418	0.1803906	0.1802026	0.17991559	0.17952418	0.17902675	0.17842214	0.17771043	0.17689379	0.17597872	0.1749714	0.1738833	0.17272668	0.17151675	0.17026971	0.16900468	0.16773853	0.1664868	0.16526434	0.16407955	0.16293842	0.16183805	0.16077209	0.1597281	0.15868898	0.1576328	0.15653649	0.15537596	0.15412936	0.15277351	0.15128887	0.14966008	0.14787403	0.14592253	0.14379948	0.14150509	0.13904308	0.13642341	0.1336595	0.13076851	0.1277726
0.17831475	0.17860581	0.1789213	0.17923982	0.17954282	0.1798132	0.18003696	0.18020263	0.18029995	0.1803201	0.18025537	0.18009898	0.17984591	0.17949173	0.17903207	0.17846543	0.17779122	0.17701161	0.17613064	0.17515346	0.17409086	0.17295374	0.17175576	0.17051384	0.16924578	0.16796848	0.16670035	0.1654555	0.16424565	0.16307756	0.16195315	0.16086689	0.1598084	0.15876192	0.15770838	0.15662351	0.15548414	0.15426636	0.15294695	0.15150483	0.1499235	0.14818671	0.14628538	0.14421234	0.1419648	0.13954517	0.13696113	0.13422583	0.13135442	0.12836774
0.17801484	0.17830926	0.17863029	0.17895621	0.17926902	0.17955196	0.17979124	0.1799756	0.18009365	0.18013807	0.18010148	0.17997575	0.1797563	0.1794366	0.17901403	0.17848565	0.17784996	0.17710768	0.17626235	0.1753178	0.17428279	0.1731677	0.17198564	0.17075223	0.16948394	0.16819957	0.16691658	0.16565189	0.16441765	0.16322419	0.16207284	0.16096391	0.15988807	0.15883122	0.15777576	0.15669927	0.15557742	0.15438563	0.15310073	0.15169977	0.15016362	0.14847659	0.14662692	0.14460526	0.14240658	0.14003298	0.13748913	0.13478583	0.13193783	0.12896529
0.17771316	0.17800912	0.17833456	0.17866668	0.17898771	0.17928135	0.17953409	0.17973386	0.17987272	0.17994054	0.17992887	0.17983262	0.1796443	0.17935947	0.1789736	0.17848244	0.1778862	0.17718151	0.17637238	0.17546186	0.1744574	0.17336746	0.17220424	0.17098159	0.16971813	0.16842946	0.16713533	0.16585204	0.1645948	0.16337448	0.16219799	0.16106427	0.15996808	0.1588983	0.15783784	0.15676498	0.15565726	0.15448885	0.15323463	0.15187302	0.15038219	0.14874454	0.1469464	0.14497615	0.14282951	0.140504	0.1380035	0.13533661	0.13251726	0.12956254
0.17741013	0.17770702	0.17803535	0.17837247	0.17869955	0.17900175	0.17926705	0.17948191	0.17963806	0.179726	0.17973894	0.17967004	0.1795117	0.17925984	0.17890951	0.17845608	0.17789716	0.17723122	0.17646036	0.17558564	0.17461328	0.17355111	0.17240939	0.17120261	0.16994558	0.16865674	0.16735375	0.16605505	0.16477698	0.16353169	0.16232769	0.16116866	0.1600511	0.15896398	0.15789436	0.15682214	0.15572387	0.15457469	0.15334953	0.15202507	0.15057734	0.14898887	0.1472418	0.14532544	0.14323181	0.14095703	0.13850313	0.1358764	0.13308938	0.13015881
0.17710724	0.17740437	0.1777333	0.17807299	0.17840546	0.17871583	0.17899047	0.17921823	0.17938986	0.17949733	0.17953247	0.1794886	0.17936012	0.17913951	0.17882296	0.17840643	0.17788497	0.17725828	0.176525	0.17568746	0.17474851	0.1737164	0.17259978	0.17141113	0.17016506	0.16887921	0.1675716	0.16626063	0.1649626	0.16369376	0.16246402	0.16127717	0.1601348	0.15902969	0.15794724	0.15687197	0.15577918	0.15464589	0.15344673	0.15215619	0.15075018	0.14920837	0.14751364	0.14565107	0.14361128	0.14138928	0.13898543	0.13640273	0.13365251	0.13074961
0.17680493	0.17710069	0.17742968	0.17777134	0.17810698	0.17842296	0.17870562	0.17894423	0.17913052	0.17925459	0.17931071	0.1792903	0.17918831	0.17899829	0.17871472	0.17833284	0.17784917	0.17726105	0.176566	0.17576572	0.17486325	0.17386249	0.17277314	0.17160602	0.17037481	0.16909532	0.16778626	0.16646504	0.16515166	0.16386019	0.16260442	0.16139114	0.16022272	0.15909576	0.15799797	0.15691471	0.15582411	0.15470324	0.15352574	0.15226567	0.15089977	0.14940375	0.14776024	0.14595145	0.14396837	0.14180104	0.13944888	0.13691308	0.13420355	0.13133386
0.17650446	0.1767978	0.17712554	0.17746733	0.17780575	0.17812493	0.17841408	0.17866227	0.17885968	0.17899895	0.17907327	0.17907509	0.17899816	0.17883646	0.1785843	0.17823729	0.17778948	0.1772389	0.17658274	0.17582089	0.17495504	0.17398837	0.17292911	0.17178604	0.17057231	0.16930337	0.16799638	0.16666985	0.16534208	0.16403054	0.16274975	0.1615093	0.16031477	0.15916353	0.1580473	0.15695347	0.15586084	0.15474774	0.15358827	0.1523565	0.15102617	0.14957514	0.1479815	0.1462273	0.14429882	0.14218871	0.1398898	0.13740602	0.13474154	0.131908
0.17620695	0.17649698	0.17682174	0.17716277	0.177501	0.17782277	0.17811644	0.17837162	0.17857957	0.1787319	0.17882234	0.17884359	0.17878997	0.17865527	0.1784335	0.17811851	0.17770611	0.1771927	0.17657483	0.17585146	0.17502306	0.17409265	0.1730653	0.17194895	0.17075658	0.16950125	0.16819946	0.1668703	0.16553245	0.16420366	0.1629001	0.16163379	0.16041088	0.15923345	0.15809673	0.15698776	0.15588981	0.15478024	0.15363546	0.15242779	0.15113112	0.14972234	0.14817676	0.14647572	0.14460428	0.1425514	0.14030957	0.13787928	0.13526191	0.13247049
0.17591295	0.17619833	0.17651951	0.17685749	0.17719503	0.17751756	0.1778141	0.17807484	0.1782909	0.1784546	0.17855904	0.17859797	0.17856503	0.17845514	0.17826098	0.17797728	0.17759913	0.17712227	0.17654198	0.1758581	0.17506742	0.17417362	0.17317998	0.17209369	0.17092496	0.16968721	0.16839498	0.16706717	0.1657213	0.16437793	0.1630532	0.16176093	0.16051143	0.15930703	0.15814641	0.15701973	0.15591231	0.15480286	0.15366766	0.15248102	0.15121481	0.14984477	0.14834622	0.14669785	0.14488322	0.14288792	0.14070529	0.13832933	0.13576505	0.13301806
0.17562333	0.17590314	0.17622036	0.17655396	0.1768887	0.17721081	0.17750856	0.17777267	0.17799464	0.17816734	0.17828462	0.1783392	0.17832541	0.17823753	0.17806903	0.17781478	0.17746946	0.17702763	0.17648426	0.17583838	0.17508693	0.17423028	0.17327218	0.17221802	0.17107603	0.16985875	0.16857924	0.1672562	0.16590728	0.1645523	0.16320893	0.16189262	0.16061573	0.15938419	0.15819749	0.15705067	0.15592982	0.15481597	0.15368682	0.15251657	0.1512775	0.14994429	0.14848977	0.146893	0.14513409	0.14319754	0.14107388	0.13875654	0.1362468	0.13354857
0.17533976	0.17561296	0.17592359	0.17625272	0.17658347	0.17690313	0.17720014	0.17746626	0.17769273	0.17787226	0.17799947	0.1780675	0.17807043	0.17800309	0.17785901	0.1776326	0.17731765	0.17690907	0.17640245	0.17579395	0.1750807	0.17426312	0.17334117	0.17232078	0.17120814	0.17001376	0.16875164	0.16743684	0.16608804	0.16472507	0.16336563	0.16202742	0.1607244	0.15946427	0.15825197	0.15708199	0.15594386	0.1548224	0.15369499	0.15253666	0.15132056	0.15001959	0.14860779	0.14706016	0.14535606	0.14347908	0.14141548	0.13915864	0.13670576	0.13406098
0.17506175	0.17532764	0.17563143	0.17595434	0.17627999	0.17659628	0.17689109	0.17715687	0.17738526	0.17757061	0.17770526	0.177785	0.17780244	0.17775333	0.17763114	0.1774301	0.17714378	0.17676735	0.17629565	0.1757248	0.17504945	0.17426997	0.17338607	0.17240044	0.17131978	0.17015171	0.16890976	0.16760732	0.16626266	0.16489442	0.16352215	0.16216502	0.1608364	0.15954952	0.15830846	0.15711343	0.15595579	0.15482186	0.15369223	0.15254211	0.15134528	0.15007411	0.14870095	0.14720011	0.14554995	0.14373091	0.14172891	0.13953324	0.13714004	0.13455068
0.17479065	0.17504877	0.17534457	0.17565985	0.17597926	0.17628989	0.17658101	0.17684534	0.17707503	0.17726329	0.17740387	0.17749259	0.17752202	0.17748897	0.17738602	0.1772086	0.17694946	0.17660335	0.17616558	0.17562917	0.17499204	0.17425166	0.17340556	0.17245635	0.17140925	0.17027031	0.16905078	0.16776454	0.16642737	0.16505896	0.16367745	0.16230291	0.16095184	0.1596379	0.15836847	0.15714666	0.15596716	0.15481755	0.15368095	0.15253441	0.15135221	0.1501064	0.14876875	0.1473121	0.14571479	0.14395308	0.14201263	0.13987954	0.13754828	0.1350171
0.17452794	0.17477697	0.17506437	0.17537075	0.17568272	0.1759872	0.17627329	0.17653473	0.176762	0.1769507	0.17709586	0.17719132	0.17723155	0.17721152	0.17712562	0.17696954	0.17673545	0.1764178	0.17601135	0.17550974	0.17490944	0.17420648	0.17339915	0.17248777	0.17147592	0.17036763	0.16917467	0.16790704	0.16658178	0.16521582	0.16382891	0.16244079	0.16106898	0.15972929	0.15843195	0.15718213	0.15597731	0.15480927	0.15366247	0.15251565	0.15134346	0.15011811	0.1488131	0.1473992	0.14585075	0.14414611	0.14226544	0.14019598	0.13792813	0.1354574
0.17427313	0.17451257	0.17479038	0.17508782	0.17539102	0.17568786	0.17596748	0.17622319	0.17644781	0.17663659	0.1767827	0.17688298	0.17693111	0.17692265	0.17685163	0.17671402	0.17650239	0.1762106	0.17583418	0.17536591	0.17480087	0.17413595	0.1733666	0.17249373	0.17151767	0.17044316	0.16927812	0.1680332	0.16672328	0.16536444	0.16397476	0.1625768	0.16118728	0.15982303	0.15849888	0.15722045	0.15598914	0.15479934	0.15363783	0.15248579	0.15131922	0.15011114	0.14883366	0.1474581	0.14595774	0.14430752	0.14248714	0.1404812	0.13827805	0.13587192
0.17402822	0.17425689	0.17452475	0.17481193	0.17510533	0.17539328	0.17566478	0.17591432	0.17613375	0.17631987	0.17646587	0.17656823	0.17662272	0.17662334	0.17656484	0.17644304	0.17625244	0.17598408	0.17563513	0.1751982	0.17466769	0.17403935	0.17330796	0.17247277	0.17153464	0.17049488	0.16936068	0.1681418	0.16684967	0.16550158	0.16411456	0.16270837	0.16130441	0.1599187	0.15856785	0.15726057	0.15600136	0.15478677	0.1536085	0.1524468	0.15128234	0.15008649	0.14883325	0.14749254	0.14603604	0.14443856	0.14267738	0.14073482	0.13859734	0.13625528
0.17379278	0.17401142	0.1742678	0.17454398	0.17482668	0.1751034	0.1753667	0.17560756	0.17582136	0.17600298	0.17614716	0.17624986	0.17630771	0.17631435	0.17626634	0.17615873	0.17598489	0.17573945	0.17541638	0.17500803	0.17451015	0.1739169	0.17322245	0.17242599	0.17152494	0.17052181	0.16942057	0.16822958	0.16695984	0.16562511	0.16424432	0.16283576	0.16141936	0.16001526	0.15863925	0.15730394	0.15601581	0.15477556	0.153575	0.15240127	0.15123317	0.15004608	0.1488117	0.14750087	0.1460866	0.14453891	0.14283577	0.14095555	0.13888368	0.136609
0.17356771	0.17377535	0.17401958	0.17428401	0.17455515	0.17482111	0.17507383	0.17530584	0.17551161	0.1756868	0.17582704	0.17592853	0.17598683	0.17599821	0.17595832	0.17586187	0.1757029	0.17547694	0.17517644	0.17479591	0.17432827	0.17376876	0.1731109	0.17235117	0.17148876	0.17052257	0.1694563	0.16829595	0.16705066	0.16573468	0.16436282	0.16295488	0.16153112	0.16011032	0.15871209	0.1573493	0.15603247	0.1547643	0.15354034	0.15234968	0.15117344	0.14999092	0.14877069	0.14748728	0.14610954	0.14460945	0.14296144	0.14114322	0.13913707	0.13692997
0.17335345	0.17354941	0.17378162	0.17403382	0.17429268	0.1745461	0.17478725	0.17500888	0.17520493	0.17537302	0.17550716	0.17560522	0.17566237	0.17567578	0.17564149	0.1755532	0.17540815	0.17519814	0.17491782	0.17456308	0.17412388	0.17359543	0.17297286	0.17225093	0.17142609	0.17049731	0.1694669	0.16833887	0.16712183	0.16582653	0.16446836	0.16306534	0.16163743	0.160204	0.15878513	0.15739661	0.15605071	0.15475419	0.15350416	0.15229344	0.15110594	0.14992067	0.14871213	0.14745015	0.14610544	0.14464979	0.14305459	0.14129683	0.13935629	0.13721758
0.17315114	0.17333457	0.17355426	0.17379366	0.17403868	0.17427984	0.17450812	0.17471819	0.17490399	0.1750626	0.17518868	0.17528188	0.17533606	0.17534934	0.1753176	0.17523603	0.17510055	0.17490454	0.1746434	0.17430979	0.17389762	0.17339885	0.17280957	0.17212346	0.17133537	0.17044505	0.16945088	0.16835773	0.16717009	0.16589954	0.16455832	0.16316445	0.16173604	0.16029355	0.15885714	0.15744539	0.15607192	0.15474513	0.15346754	0.15223408	0.15103108	0.14983994	0.1486367	0.14739197	0.1460771	0.14466122	0.14311697	0.14141712	0.1395405	0.13747044
0.17295954	0.17313194	0.17333809	0.17356396	0.17379561	0.17402276	0.17423776	0.17443407	0.1746081	0.1747559	0.17487374	0.17495893	0.17500831	0.17501907	0.17498824	0.17491066	0.17478225	0.17459822	0.1743522	0.17403796	0.17364979	0.17318027	0.17262137	0.17196955	0.17121822	0.17036553	0.16940874	0.1683509	0.16719535	0.165952	0.16463175	0.16325	0.16182512	0.16037735	0.1589274	0.15749353	0.15609358	0.15473764	0.1534313	0.15217216	0.15095007	0.14974937	0.14854598	0.14731416	0.14602418	0.14464493	0.14314654	0.141503	0.13968912	0.1376866
0.17278133	0.17294016	0.1731333	0.17334467	0.17356244	0.17377488	0.17397538	0.17415865	0.17432001	0.17445543	0.17456235	0.17463899	0.17468145	0.17468792	0.17465489	0.17457947	0.1744557	0.17428003	0.1740475	0.17375025	0.17338282	0.17293842	0.17240915	0.17179	0.17107439	0.1702581	0.16933891	0.16831732	0.16719657	0.16598189	0.16468579	0.16331975	0.1619033	0.16045387	0.15899344	0.15754148	0.1561168	0.15473232	0.15339616	0.15210918	0.15086493	0.14964956	0.14844283	0.1472187	0.14594859	0.14460124	0.14314601	0.1415556	0.13980305	0.13786745
0.17261562	0.17276151	0.1729407	0.17313805	0.17334029	0.17353845	0.17372409	0.17389256	0.17403898	0.17416126	0.1742562	0.17432232	0.17435563	0.17435622	0.17431931	0.17424196	0.17412136	0.17395207	0.17372906	0.17344679	0.17309758	0.172676	0.17217392	0.17158556	0.17090362	0.17012334	0.16924213	0.16825727	0.16717131	0.16598864	0.16471922	0.16337278	0.1619678	0.16052058	0.15905355	0.15758672	0.15613937	0.1547274	0.15336174	0.1520455	0.15077639	0.14954287	0.14832765	0.14710629	0.14585106	0.14453098	0.14311524	0.14157435	0.13988104	0.13801128
0.17246231	0.17259467	0.17276053	0.17294312	0.17313047	0.17331238	0.1734827	0.17363614	0.17376733	0.1738753	0.17395681	0.17401038	0.17403385	0.17402595	0.17398272	0.17390272	0.1737819	0.17361613	0.17340025	0.17312914	0.17279626	0.17239457	0.17191735	0.17135704	0.17070693	0.16996199	0.16911644	0.16816944	0.16711923	0.16597056	0.16472857	0.16340616	0.16201584	0.16057631	0.1591067	0.1576276	0.15616086	0.15472338	0.15332802	0.15198214	0.15068612	0.14943078	0.14820276	0.14697966	0.14573374	0.14443626	0.14305589	0.14156131	0.13992363	0.13811743
0.17232159	0.17244163	0.17259277	0.17276075	0.17293218	0.1730988	0.17325245	0.17338887	0.17350484	0.17359719	0.17366448	0.17370445	0.17371602	0.17369741	0.17364669	0.17356098	0.17343748	0.17327273	0.17306164	0.1727994	0.17247961	0.17209516	0.1716399	0.17110609	0.17048633	0.16977379	0.16896409	0.16805375	0.16703993	0.16592625	0.16471633	0.16341886	0.1620475	0.16061768	0.15914932	0.1576632	0.15617971	0.15471795	0.15329455	0.15191863	0.15059373	0.14931433	0.14806965	0.14683929	0.14559881	0.14431937	0.1429683	0.14151624	0.13993062	0.13818653
0.17219383	0.17230052	0.17243838	0.17259057	0.17274635	0.17289647	0.17303358	0.17315392	0.17325258	0.17332894	0.17338087	0.17340581	0.17340347	0.17337313	0.1733125	0.17321965	0.17309144	0.17292543	0.17271611	0.17245951	0.17214984	0.17178035	0.17134392	0.1708334	0.17024104	0.1695604	0.1687846	0.16790995	0.16693312	0.1658546	0.16467723	0.16340888	0.16205943	0.16064408	0.15918192	0.15769044	0.15619402	0.15471199	0.1532619	0.151856	0.15050063	0.14919497	0.14792983	0.14668834	0.14544794	0.14418066	0.14285478	0.14143987	0.13990407	0.13821885
0.17207927	0.17217302	0.17229664	0.17243361	0.1725738	0.17270681	0.17282727	0.17293014	0.17301205	0.17307144	0.17310625	0.17311548	0.17309867	0.17305484	0.1729824	0.17287958	0.17274463	0.17257398	0.17236412	0.17211077	0.17180806	0.17144977	0.17103016	0.1705396	0.1699733	0.16932109	0.1685785	0.16773865	0.1667978	0.1657556	0.16461205	0.16337444	0.1620504	0.16065279	0.15919942	0.15770903	0.15620336	0.15470365	0.15322879	0.15179355	0.15040757	0.14907306	0.14778402	0.14652714	0.14528126	0.14402127	0.14271602	0.14133427	0.1398434	0.13821402
0.17197728	0.17205799	0.17216724	0.17229001	0.17241362	0.17253035	0.17263313	0.17271832	0.17278218	0.1728236	0.17284077	0.17283392	0.17280126	0.17274216	0.17265637	0.17254242	0.17239794	0.17222139	0.17200816	0.17175555	0.17145672	0.1711078	0.17070034	0.17022857	0.16968365	0.16905874	0.16834655	0.16753963	0.16663504	0.16562845	0.16452011	0.16331425	0.1620181	0.16064283	0.15920165	0.15771575	0.15620518	0.15469092	0.15319362	0.15173163	0.15031466	0.1489497	0.14763427	0.14635786	0.14510265	0.14384468	0.1425539	0.14120051	0.13975081	0.13817286
0.17188823	0.17195643	0.17205164	0.1721587	0.17226675	0.17236593	0.17245156	0.17251876	0.17256561	0.17258793	0.17258719	0.17256218	0.17251217	0.17243701	0.17233638	0.17220917	0.17205413	0.17186815	0.17164996	0.17139456	0.17109752	0.17075418	0.1703569	0.16990009	0.16937456	0.16877374	0.16808966	0.16731462	0.16644417	0.16547415	0.16440108	0.16322821	0.1619619	0.16061026	0.15918654	0.15770902	0.15619692	0.15467256	0.15315601	0.15166755	0.15022135	0.14882524	0.14748144	0.14618248	0.14491303	0.14365163	0.1423715	0.14103968	0.13962515	0.13809624
0.17181133	0.17186747	0.17194852	0.17204049	0.17213196	0.17221528	0.17228362	0.17233282	0.1723595	0.17236409	0.17234492	0.172301	0.1722331	0.17214131	0.17202458	0.17188205	0.17171364	0.17151713	0.17129067	0.17103061	0.17073253	0.17039157	0.17000166	0.16955614	0.16904743	0.16846782	0.16780955	0.16706374	0.16622655	0.1652905	0.16425316	0.16311553	0.16188055	0.16055483	0.15915242	0.15768674	0.15617773	0.15464622	0.15311432	0.15160245	0.15012734	0.1487003	0.14732613	0.14600119	0.14471406	0.14344445	0.14216779	0.14085446	0.13947147	0.13798505
0.17174754	0.17179076	0.17185794	0.17193511	0.17201142	0.17207778	0.17212829	0.17215848	0.17216817	0.17215285	0.17211455	0.17205185	0.171965	0.17185414	0.17171997	0.17156145	0.17137852	0.17116962	0.17093247	0.17066535	0.17036328	0.17002225	0.16963634	0.1691989	0.16870421	0.16814238	0.16750717	0.16678917	0.16598186	0.16507946	0.16407733	0.16297452	0.16177237	0.16047627	0.15909654	0.1576468	0.15614468	0.15461096	0.1530675	0.15153491	0.15003304	0.14857507	0.14717025	0.14581668	0.1445069	0.1432248	0.14194743	0.14064556	0.13928804	0.13784069
0.17169583	0.17172575	0.17178124	0.17184359	0.17190358	0.1719529	0.17198606	0.17199856	0.1719887	0.17195451	0.17189662	0.17181404	0.17170787	0.1715779	0.17142513	0.17124915	0.17104982	0.17082635	0.17057717	0.17029977	0.16999117	0.16964743	0.1692627	0.16883108	0.1683458	0.16779925	0.16718411	0.16649142	0.16571239	0.16484226	0.16387412	0.1628058	0.16163734	0.1603717	0.15901801	0.15758747	0.15609688	0.15456417	0.15301248	0.1514628	0.1499365	0.14844897	0.1470121	0.14562842	0.14429332	0.14299485	0.14171132	0.14041561	0.13907756	0.13766491
0.17165565	0.17167497	0.17171538	0.17176367	0.1718081	0.1718412	0.17185687	0.17185146	0.17182243	0.17176926	0.17169148	0.1715889	0.17146245	0.1713123	0.17114031	0.17094558	0.17072877	0.17048955	0.17022574	0.16993682	0.16961841	0.16926917	0.16888285	0.16845377	0.16797586	0.16744143	0.16684277	0.16617098	0.16541898	0.16457808	0.16364297	0.16260913	0.16147459	0.16024193	0.15891568	0.15750697	0.15603052	0.15450409	0.15294826	0.1513856	0.14983685	0.14832255	0.14685374	0.14543818	0.14407545	0.14275572	0.1414609	0.14016636	0.13884373	0.13745853
0.17162697	0.17163467	0.17166202	0.17169625	0.17172536	0.17174193	0.17174056	0.1717172	0.1716696	0.17159677	0.17149872	0.17137635	0.17122927	0.17105961	0.1708671	0.17065221	0.17041644	0.17015946	0.1698804	0.16957694	0.16924769	0.16889012	0.168499	0.16806915	0.16759506	0.16706917	0.1664843	0.1658313	0.16510218	0.16428947	0.16338485	0.1623843	0.16128401	0.1600838	0.15878811	0.15740483	0.15594575	0.15442896	0.15287326	0.15130074	0.14973459	0.14819348	0.1466938	0.14524665	0.14385334	0.14250925	0.14119887	0.13990012	0.13858598	0.13722353
0.17160976	0.17160591	0.17162104	0.17164099	0.17165455	0.17165557	0.17163749	0.1715954	0.17152965	0.17143773	0.17132026	0.1711773	0.17100969	0.17081827	0.17060497	0.17036992	0.17011452	0.16983837	0.16954146	0.16922241	0.16887993	0.16851115	0.16811258	0.16767895	0.16720583	0.16668567	0.16611066	0.16547313	0.16476485	0.1639767	0.16310112	0.16213247	0.161065	0.15989894	0.15863386	0.15727867	0.1558406	0.1543367	0.15278527	0.15120739	0.14962566	0.14806145	0.14653257	0.14505386	0.14362922	0.14225699	0.14092657	0.13961825	0.13830721	0.13696243
0.17160296	0.17158781	0.17159078	0.17159717	0.17159672	0.17158186	0.17154643	0.17148788	0.17140287	0.17129165	0.17115414	0.170991	0.1708024	0.17058963	0.17035535	0.17009956	0.16982293	0.16952652	0.16921034	0.16887417	0.16851626	0.16813402	0.16772625	0.16728632	0.16681078	0.16629213	0.16572425	0.16509858	0.16440807	0.16364175	0.16279298	0.1618537	0.16081902	0.15968564	0.15845338	0.15712675	0.15571311	0.15422603	0.15268251	0.15110281	0.14950997	0.14792621	0.14637065	0.1448594	0.14340211	0.14200029	0.14064561	0.13932286	0.13801011	0.13667618
0.171606	0.17158027	0.17157094	0.17156465	0.17155012	0.17152	0.17146772	0.171392	0.17128903	0.17115939	0.17100202	0.17081797	0.17060888	0.17037512	0.1701191	0.16984102	0.16954334	0.16922611	0.16889003	0.1685346	0.16815907	0.16776256	0.16734117	0.16689253	0.16641118	0.16589226	0.1653279	0.16471061	0.16403341	0.16328692	0.16246165	0.16155025	0.16054663	0.15944533	0.15824488	0.15694883	0.1555613	0.15409482	0.15256338	0.15098608	0.14938605	0.14778483	0.14620525	0.14466393	0.14317355	0.14174032	0.14035812	0.13901693	0.137696	0.13636723
0.17161934	0.17158315	0.17156297	0.1715436	0.17151469	0.17146939	0.17140105	0.17130841	0.17118801	0.17103916	0.17086226	0.17065842	0.17042847	0.17017338	0.16989529	0.16959578	0.16927548	0.16893654	0.16857876	0.16820337	0.16780913	0.16739537	0.16695926	0.16649908	0.1660096	0.16548634	0.1649225	0.16431159	0.16364433	0.1629129	0.16210872	0.16122228	0.16024771	0.15917784	0.15800987	0.15674415	0.15538478	0.1539407	0.15242472	0.15085503	0.14925203	0.1476381	0.1460365	0.144467	0.14294405	0.14147703	0.14006634	0.13870186	0.13736731	0.13603827
0.17164218	0.17159602	0.1715636	0.17153154	0.1714894	0.17142959	0.17134656	0.17123728	0.17109933	0.17093167	0.17073636	0.17051198	0.17026114	0.16998523	0.16968517	0.16936266	0.16902086	0.16865921	0.16827977	0.16788282	0.1674687	0.16703555	0.16658373	0.16610885	0.1656085	0.16507816	0.16451102	0.16390195	0.1632421	0.16252273	0.16173613	0.16087261	0.15992376	0.15888366	0.15774769	0.15651308	0.15518269	0.15376446	0.15226695	0.15070727	0.14910534	0.14748284	0.14586285	0.14426708	0.14271304	0.14121231	0.13976935	0.13837823	0.13702625	0.13569178
0.17167306	0.17161706	0.17157468	0.1715303	0.17147556	0.17140085	0.17130306	0.17117694	0.17102207	0.1708374	0.17062235	0.17037915	0.1701075	0.1698105	0.16948849	0.16914462	0.16877908	0.16839546	0.16799289	0.16757363	0.16713782	0.16668528	0.1662142	0.16572316	0.1652094	0.16466871	0.16409637	0.16348529	0.16282868	0.1621184	0.16134581	0.16050121	0.15957606	0.15856434	0.15745832	0.15625499	0.15495494	0.15356264	0.1520873	0.15054166	0.14894496	0.14731711	0.14568324	0.14406356	0.14248052	0.14094628	0.13946933	0.13804887	0.13667521	0.1353293
0.1717127	0.17164767	0.17159438	0.17153847	0.17147076	0.17138273	0.17126995	0.17112838	0.17095654	0.17075479	0.17052184	0.17025921	0.16996709	0.16964918	0.16930595	0.16893938	0.1685515	0.16814414	0.16771878	0.16727671	0.16681838	0.16634357	0.165853	0.16534351	0.16481447	0.16426152	0.16367991	0.16306391	0.16240755	0.16170233	0.16094038	0.16011167	0.159208	0.1582215	0.15714353	0.15597034	0.15470076	0.1533362	0.1518844	0.1503568	0.14876893	0.14714047	0.1454958	0.14385703	0.1422455	0.140679	0.1391682	0.13771541	0.1363149	0.13495228
0.17176005	0.17168573	0.1716221	0.17155519	0.17147543	0.171374	0.17124759	0.17109078	0.17090303	0.17068386	0.17043275	0.1701513	0.16983992	0.16950132	0.16913646	0.168748	0.16833732	0.16790655	0.16745833	0.16699249	0.16651073	0.16601445	0.16550186	0.16497275	0.1644252	0.16385692	0.16326368	0.16264018	0.16198057	0.16127707	0.16052192	0.15970597	0.15881991	0.15785539	0.15680432	0.15565985	0.1544205	0.15308484	0.15165913	0.15015103	0.1485749	0.14695051	0.14529952	0.14364396	0.14200762	0.14040995	0.13886467	0.1373784	0.13594891	0.13456514
0.1718148	0.17173164	0.17165846	0.17158061	0.17148852	0.17137511	0.17123404	0.1710628	0.17085993	0.17062452	0.1703564	0.17005607	0.16972578	0.1693664	0.16898143	0.16857061	0.1681377	0.16768429	0.16721162	0.16672207	0.16621692	0.16569677	0.16516091	0.16461071	0.16404381	0.16345862	0.16285068	0.16221637	0.16155009	0.16084509	0.16009326	0.15928577	0.15841417	0.15746883	0.15644169	0.15532462	0.15411434	0.15280792	0.15140864	0.14992262	0.14836326	0.14674595	0.14509167	0.14342415	0.1417664	0.14013958	0.13856027	0.13703881	0.13557766	0.13416848
0.17187545	0.17178479	0.17170212	0.1716139	0.1715103	0.17138447	0.17123044	0.17104504	0.17082717	0.17057577	0.17029008	0.16997266	0.1696238	0.16924481	0.16883856	0.16840659	0.16795164	0.16747528	0.16697896	0.16646633	0.16593623	0.16539192	0.16483319	0.16425982	0.16367167	0.16306636	0.16244191	0.16179428	0.16111857	0.16040808	0.15965627	0.1588541	0.15799376	0.15706342	0.15605725	0.1549651	0.15378273	0.1525043	0.15113321	0.14967132	0.14813107	0.14652419	0.14487204	0.14319594	0.14151987	0.13986638	0.1382549	0.13669813	0.13520259	0.13376433
0.1719438	0.17184475	0.17175263	0.17165443	0.17154011	0.1714024	0.17123519	0.17103702	0.17080402	0.1705373	0.17023599	0.16990131	0.16953386	0.16913596	0.16870973	0.16825664	0.16777964	0.16728035	0.16676092	0.1662237	0.1656698	0.16510047	0.16451785	0.1639206	0.16330963	0.1626838	0.16204011	0.1613765	0.16068816	0.15996945	0.15921368	0.15841325	0.157559	0.15664262	0.15565372	0.15458412	0.15342675	0.1521767	0.15083286	0.14939713	0.14787653	0.14628464	0.14463824	0.14295724	0.14126736	0.13959017	0.13794735	0.13635609	0.134825	0.13335486
0.1720178	0.17190997	0.17180964	0.17170164	0.17157733	0.17142758	0.17124867	0.17103714	0.17079099	0.17050892	0.1701916	0.16984043	0.16945568	0.169039	0.16859338	0.16812035	0.16762134	0.1671004	0.16655758	0.1659958	0.1654173	0.164824	0.16421628	0.16359463	0.16296008	0.1623112	0.16164747	0.16096532	0.16026141	0.15953103	0.15876809	0.15796593	0.15711527	0.15620664	0.15523285	0.154183	0.15304917	0.15182546	0.15050799	0.14909801	0.1476009	0.14602593	0.14438853	0.14270768	0.14100683	0.13930923	0.13763905	0.13601387	0.13444684	0.1329414
0.17209655	0.17198217	0.1718727	0.17175613	0.17162102	0.171461	0.17126977	0.17104538	0.17078635	0.17048949	0.17015749	0.16979027	0.1693883	0.16895452	0.1684897	0.16799669	0.16747752	0.16693357	0.16636859	0.16578414	0.16518074	0.16456264	0.16392972	0.16328296	0.16262394	0.16195115	0.16126478	0.16056223	0.15984015	0.15909609	0.15832299	0.1575144	0.1566633	0.15576085	0.15479696	0.15376228	0.15264958	0.15145028	0.15015934	0.14877567	0.14730242	0.14574683	0.1441217	0.14244477	0.14073789	0.1390244	0.13732803	0.13567047	0.13406661	0.1325266
0.17218046	0.17205863	0.171942	0.17181611	0.1716715	0.17150012	0.17129853	0.17106256	0.17078954	0.17047974	0.17013328	0.16975072	0.16933215	0.1688815	0.16839798	0.16788593	0.16734627	0.16678116	0.16619372	0.16558605	0.16495925	0.16431592	0.16365847	0.16298631	0.16230106	0.1616039	0.1608932	0.1601693	0.1594269	0.15866576	0.15787938	0.1570622	0.15620673	0.1553052	0.15434885	0.15332705	0.15223159	0.151054	0.14978787	0.14842997	0.14698134	0.1454468	0.14383712	0.14216773	0.14045787	0.13873252	0.13701417	0.13532585	0.1336872	0.13210896
0.17226927	0.17214048	0.17201576	0.1718815	0.17172699	0.17154634	0.17133388	0.17108607	0.1708011	0.17047828	0.17011759	0.16972011	0.1692867	0.1688186	0.16831791	0.16778712	0.16722862	0.1666428	0.1660341	0.16540322	0.16475323	0.16408539	0.16340247	0.1627048	0.16199422	0.16127136	0.16053599	0.15978763	0.15902428	0.1582433	0.157441	0.1566109	0.15574825	0.15484457	0.15389135	0.15287788	0.15179676	0.15063792	0.1493945	0.1480619	0.1466372	0.14512503	0.14353316	0.1418738	0.14016624	0.13843217	0.13669533	0.13498037	0.13330743	0.13169158
0.17236188	0.17222685	0.1720944	0.17195156	0.17178887	0.17159857	0.17137556	0.17111659	0.17082022	0.17048529	0.17011115	0.16969964	0.1692513	0.1687667	0.16825011	0.16770113	0.16712359	0.1665182	0.16588841	0.16523498	0.164562	0.16386989	0.16316158	0.1624392	0.16170266	0.16095413	0.16019258	0.15941936	0.15863314	0.15783054	0.15700859	0.15616453	0.15529127	0.15438066	0.15342629	0.15241885	0.15134764	0.15020469	0.14898166	0.14767146	0.14627182	0.1447826	0.14320984	0.14156389	0.13986216	0.1381231	0.13637213	0.13463274	0.13292778	0.13127512
0.17245859	0.17231712	0.17217763	0.1720274	0.17185566	0.17165655	0.17142335	0.1711537	0.17084602	0.170499	0.17011255	0.16968802	0.16922458	0.16872641	0.16819301	0.1676273	0.16703111	0.16640624	0.16575634	0.16508184	0.16438629	0.16367096	0.16293824	0.1621899	0.16142765	0.16065243	0.15986551	0.15906581	0.15825424	0.15742879	0.15658668	0.1557241	0.15483585	0.15391622	0.15295753	0.15195021	0.15088668	0.14975628	0.14855039	0.1472612	0.14588387	0.14441782	0.1428661	0.14123632	0.13954288	0.13780312	0.136042	0.13428214	0.13254765	0.13085857
0.17255902	0.17241204	0.17226537	0.1721075	0.1719276	0.17171934	0.17147712	0.17119753	0.1708787	0.17052075	0.17012163	0.16968442	0.16920769	0.16869453	0.16814598	0.16756414	0.16695072	0.16630775	0.16563821	0.16494331	0.16422528	0.1634871	0.1627304	0.16195723	0.16116916	0.16036785	0.15955415	0.15872814	0.15789041	0.1570405	0.1561755	0.15529239	0.15438762	0.1534557	0.15248819	0.15147898	0.15041745	0.14929584	0.14810282	0.14683275	0.14547697	0.14403298	0.14250216	0.14089006	0.13920817	0.137472	0.13570341	0.13392715	0.13216618	0.13044426
0.17266339	0.1725097	0.1723578	0.17219168	0.1720044	0.17178759	0.17153588	0.17124644	0.17091821	0.1705493	0.17013878	0.1696881	0.16919924	0.16867268	0.16810942	0.167512	0.16688167	0.16622126	0.16553283	0.16481867	0.16407958	0.16331959	0.16253951	0.16174157	0.16092795	0.16010074	0.15925993	0.15840715	0.15754285	0.15666714	0.15577678	0.15487175	0.15394774	0.15299919	0.15202066	0.1510046	0.14994265	0.14882576	0.14764363	0.146388	0.14505109	0.14362809	0.14211887	0.14052507	0.13885683	0.13712771	0.13535717	0.13356692	0.1317831	0.13003016
0.17277065	0.17261182	0.1724526	0.17228054	0.17208529	0.17186025	0.17159978	0.1713018	0.17096362	0.17058384	0.17016256	0.1697015	0.16919942	0.16865984	0.16808298	0.16747004	0.16682467	0.16614813	0.1654414	0.16470791	0.16394898	0.16316722	0.16236506	0.16154328	0.1607045	0.1598503	0.15898429	0.15810408	0.15721276	0.1563099	0.15539424	0.1544651	0.15351877	0.15255138	0.15155795	0.15053172	0.14946443	0.14834833	0.1471729	0.14592963	0.14460903	0.14320554	0.1417164	0.14014319	0.13848954	0.13676965	0.13499981	0.13320135	0.13139862	0.12961634
0.17288063	0.1727165	0.17255118	0.17237277	0.17217004	0.17193744	0.17166951	0.17136243	0.17101479	0.17062521	0.170194	0.16972065	0.16920793	0.1686558	0.16806494	0.16743925	0.16677907	0.16608572	0.16536218	0.16461045	0.1638324	0.16302997	0.16220622	0.16136146	0.16049898	0.15961973	0.15872636	0.15781972	0.15690053	0.15597048	0.15502788	0.15407255	0.15310204	0.15211368	0.15110281	0.15006316	0.1489879	0.14786792	0.14669526	0.14545983	0.14415285	0.14276674	0.14129686	0.13974193	0.13810608	0.13639712	0.13463195	0.13282798	0.13101009	0.12920335
0.17299362	0.17282432	0.17265359	0.17246854	0.17225921	0.17201951	0.17174274	0.17142761	0.17107105	0.17067261	0.17023173	0.16974837	0.1692242	0.16865996	0.16805741	0.16741818	0.16674402	0.16603555	0.1652964	0.16452721	0.16373108	0.16290903	0.16206357	0.16119629	0.16030991	0.15940669	0.15848741	0.15755391	0.15660813	0.15564924	0.15467888	0.15369746	0.15270144	0.1516898	0.15065819	0.1496015	0.14851405	0.14738768	0.14621362	0.14498186	0.14368495	0.1423131	0.14086026	0.1393243	0.1377056	0.1360111	0.1342521	0.1324469	0.13061792	0.12878901
0.17311017	0.17293556	0.17275944	0.1725681	0.17235231	0.17210512	0.17182136	0.17149846	0.17113322	0.17072561	0.17027512	0.16978237	0.16924831	0.16867311	0.16805905	0.16740635	0.16671851	0.16599679	0.16524236	0.16445708	0.16364351	0.16280219	0.16193685	0.1610491	0.16013986	0.15921248	0.15826805	0.157308	0.15633474	0.15534808	0.15435046	0.15334049	0.15231773	0.15128043	0.15022612	0.14915046	0.14804721	0.14690998	0.14573064	0.14449996	0.14320806	0.14184734	0.14040935	0.13889033	0.137289	0.13560954	0.13386068	0.13205734	0.13022053	0.12837373
0.17322934	0.17305017	0.17286824	0.17267099	0.1724492	0.17219508	0.17190468	0.1715734	0.17120105	0.170785	0.17032555	0.16982359	0.16927919	0.1686937	0.16806896	0.16740562	0.16670468	0.16596866	0.16519989	0.16439912	0.16356929	0.1627109	0.16182655	0.16091779	0.15998833	0.15903676	0.15806729	0.15708256	0.156082	0.15506817	0.15404221	0.15300322	0.15195264	0.1508893	0.14980957	0.14871195	0.14758994	0.14643835	0.14524955	0.1440155	0.14272565	0.14137289	0.1399474	0.13844353	0.13685837	0.13519344	0.13345563	0.13165697	0.12981692	0.12795638
0.17335199	0.1731677	0.17298067	0.17277747	0.1725499	0.17228976	0.1719916	0.17165387	0.17127353	0.17084979	0.17038247	0.1698719	0.1693179	0.16872317	0.16808753	0.16741294	0.1667004	0.16595256	0.16517016	0.16435528	0.16350889	0.16263455	0.16173202	0.1608043	0.1598533	0.15887988	0.15788731	0.15687656	0.15584964	0.154809	0.15375465	0.15268713	0.1516085	0.1505164	0.1494112	0.14828777	0.1471452	0.14597571	0.14477426	0.14353201	0.14224127	0.14089164	0.13947552	0.13798404	0.136414	0.1347644	0.13303933	0.13124757	0.12940668	0.12753573
0.17347674	0.17328772	0.17309597	0.1728878	0.17265438	0.17238826	0.17208403	0.17173912	0.17135182	0.17092068	0.17044523	0.16992603	0.16936454	0.16876021	0.16811487	0.16742997	0.16670725	0.16594711	0.16515177	0.16432369	0.16346322	0.162572	0.16165301	0.1607065	0.15973604	0.15874189	0.15772676	0.15669177	0.15563953	0.15457222	0.15348974	0.1523943	0.15128621	0.15016529	0.14903134	0.14788263	0.14671591	0.14552611	0.14430797	0.14305449	0.14175801	0.1404082	0.13899636	0.13751546	0.13595778	0.1343226	0.13261026	0.13082789	0.12898898	0.12711225
0.17360522	0.17341214	0.17321567	0.1730029	0.17276332	0.17249107	0.17218056	0.17182985	0.17143528	0.17099711	0.17051479	0.16998789	0.16941783	0.16880533	0.1681509	0.1674568	0.16672343	0.16595235	0.16514602	0.16430466	0.1634304	0.16252506	0.16158973	0.16062638	0.15963641	0.15862301	0.15758556	0.15652844	0.15545103	0.15435699	0.15324722	0.15212367	0.1509866	0.1498363	0.14867392	0.14749697	0.14630407	0.14509115	0.14385352	0.14258546	0.14127833	0.13992426	0.13851446	0.13703988	0.13549303	0.13387014	0.13217062	0.13039848	0.1285643	0.12668358
0.17373694	0.17354032	0.17333847	0.17312056	0.17287552	0.17259851	0.17228237	0.17192554	0.17152515	0.17108032	0.1705908	0.17005658	0.16947928	0.1688585	0.16819586	0.16749242	0.16675021	0.16596918	0.16515136	0.16429862	0.16341175	0.1624929	0.16154245	0.16056286	0.15955594	0.15852219	0.15746519	0.15638544	0.15528469	0.15416542	0.15302885	0.15187722	0.15071084	0.14953153	0.14833927	0.1471333	0.14591244	0.14467442	0.14341494	0.14212778	0.14080727	0.13944513	0.13803229	0.13656095	0.13502115	0.13340889	0.13172153	0.12995984	0.12813237	0.12625143
0.17387235	0.17367154	0.17346585	0.17324303	0.17299351	0.17271036	0.1723893	0.17202675	0.17162001	0.17116919	0.17067322	0.17013253	0.16954792	0.16892004	0.16825005	0.16753763	0.16678649	0.16599652	0.16516894	0.16430548	0.16340673	0.16247505	0.16151053	0.16051605	0.1594922	0.15844163	0.15736505	0.15626383	0.15514052	0.15399729	0.1528348	0.15165529	0.15046091	0.14925268	0.14802982	0.14679396	0.14554402	0.14427891	0.14299393	0.1416859	0.1403478	0.1389733	0.1375544	0.13608125	0.13454589	0.13294205	0.13126445	0.1295127	0.1276927	0.12581432
0.17401153	0.17380719	0.173597	0.17336947	0.17311555	0.17282751	0.17250088	0.17213291	0.1717212	0.17126402	0.17076299	0.17021602	0.16962492	0.16898985	0.1683127	0.16759387	0.16683419	0.16603497	0.16519836	0.1643246	0.16341507	0.16247159	0.16149455	0.16048679	0.15944752	0.15838018	0.15728422	0.15616348	0.15501948	0.15385228	0.1526655	0.15145925	0.1502366	0.14899835	0.14774698	0.14648083	0.14520076	0.14390633	0.14259455	0.14126201	0.13990355	0.13851342	0.1370831	0.13560502	0.13407008	0.13247082	0.13080144	0.12905976	0.12724711	0.12537248
0.17415506	0.1739463	0.17373314	0.17350107	0.1732426	0.17294987	0.17261878	0.17224558	0.1718285	0.17136613	0.17085946	0.17030662	0.16971019	0.1690688	0.16838454	0.1676589	0.16689211	0.16608587	0.16524065	0.1643582	0.16343874	0.1624841	0.16149518	0.1604738	0.15942053	0.15833735	0.1572249	0.15608627	0.15492046	0.15373167	0.15252057	0.15128967	0.15003979	0.14877275	0.14749107	0.14619459	0.1448841	0.14355886	0.1422182	0.14085957	0.1394774	0.13806786	0.1366233	0.1351364	0.1335977	0.13199979	0.13033573	0.12860158	0.12679672	0.12492704
0.17430301	0.17409122	0.17387366	0.17363805	0.17337498	0.17307848	0.1727422	0.17236473	0.17194276	0.1714761	0.17096382	0.17040567	0.16980405	0.16915718	0.1684671	0.16773535	0.16696131	0.16614777	0.16529518	0.16440383	0.16347572	0.16251117	0.16151173	0.16047832	0.15941224	0.15831468	0.15718639	0.15602958	0.154845	0.15363514	0.15240237	0.15114596	0.14986971	0.14857566	0.14726332	0.14593694	0.14459544	0.14323922	0.14186916	0.14048102	0.13907301	0.1376408	0.13617842	0.1346778	0.1331319	0.1315317	0.12986952	0.12814137	0.12634318	0.12447816
0.17445576	0.17424062	0.17401963	0.17378007	0.17351395	0.17321265	0.17287275	0.17249098	0.17206436	0.17159346	0.17107624	0.17051414	0.16990632	0.16925493	0.1685597	0.16782203	0.16704196	0.16622263	0.16536242	0.16446352	0.1635274	0.16255428	0.16154534	0.16050097	0.15942305	0.15831183	0.15716898	0.1559959	0.15479429	0.1535646	0.15230915	0.15102926	0.14972816	0.14840665	0.1470666	0.14570978	0.14433724	0.14294985	0.14154813	0.1401301	0.13869366	0.13723585	0.13575192	0.13423483	0.13267633	0.13107002	0.12940675	0.12768139	0.12588838	0.12402812
0.17461395	0.17439556	0.17417186	0.17392927	0.17365861	0.17335387	0.17301035	0.17262432	0.17219347	0.17171824	0.17119747	0.17063077	0.17001897	0.16936283	0.16866301	0.16792023	0.16713546	0.16630968	0.16544396	0.16453794	0.16359453	0.1626133	0.16159528	0.16054139	0.15945235	0.15832925	0.15717313	0.15598506	0.15476616	0.15351841	0.15224303	0.15094163	0.14961597	0.14826773	0.14690045	0.14551428	0.14411122	0.14269209	0.14125764	0.13980812	0.13834172	0.13685593	0.1353475	0.13380949	0.132236	0.1306194	0.12895103	0.12722483	0.12543467	0.12357851
0.1747787	0.17455712	0.17432956	0.17408398	0.17381017	0.17350233	0.17315455	0.17276515	0.17233092	0.17185211	0.17132725	0.17075677	0.17014131	0.16948119	0.16877726	0.16803016	0.1672408	0.16640954	0.16553862	0.16462821	0.16367772	0.16268915	0.16166307	0.16060051	0.15950167	0.15836789	0.15719943	0.15599728	0.15476325	0.1534982	0.15220371	0.15088145	0.14953333	0.14816031	0.14676592	0.1453507	0.14391726	0.14246668	0.141	0.139518	0.1380204	0.13650504	0.13496885	0.13340682	0.13181397	0.13018313	0.12850596	0.12677544	0.12498532	0.123131216
0.17494905	0.17472544	0.17449513	0.1742462	0.17396912	0.17365831	0.17330779	0.17291507	0.17247811	0.1719948	0.1714671	0.17089383	0.17027438	0.16961053	0.16890346	0.1681526	0.1673593	0.16652355	0.16564843	0.16473275	0.16377684	0.16278198	0.16174966	0.16067886	0.15957087	0.1584275	0.15724772	0.15603328	0.15478486	0.15350443	0.15219244	0.15085034	0.1494801	0.1480837	0.14666341	0.14522061	0.14375734	0.14227575	0.14077711	0.1392629	0.13773236	0.13618502	0.1346194	0.13303053	0.13141464	0.1297657	0.128075	0.12633702	0.124543205	0.12268959
0.17512716	0.17490079	0.17466852	0.17441644	0.17413658	0.17382261	0.17346871	0.1730735	0.17263359	0.17214839	0.17161775	0.17104092	0.1704197	0.16975334	0.1690425	0.16828841	0.16749182	0.16665271	0.16577378	0.1648533	0.16389321	0.16289301	0.16185436	0.16077682	0.15966237	0.15850912	0.15731943	0.15609351	0.15483233	0.15353777	0.15220907	0.15084861	0.14945856	0.1480399	0.1465948	0.14512533	0.14363338	0.14212146	0.14059062	0.13904318	0.13747938	0.13589953	0.13430157	0.1326836	0.131042	0.12937057	0.12766378	0.1259134	0.12411331	0.12225595
0.17531231	0.17508417	0.1748488	0.17459448	0.17431228	0.17399612	0.17363983	0.1732418	0.17279986	0.17231238	0.17177883	0.17119998	0.17057618	0.16990696	0.16919377	0.16843815	0.16763897	0.1667976	0.16591483	0.16499105	0.16402683	0.16302219	0.16197905	0.1608958	0.1597735	0.1586136	0.15741467	0.15617885	0.15490657	0.15359828	0.15225464	0.15087801	0.14946887	0.1480288	0.14656097	0.14506564	0.14354613	0.14200419	0.14044243	0.1388619	0.13726482	0.13565034	0.13401964	0.13237017	0.13069934	0.12900306	0.12727496	0.12550914	0.1236974	0.12183401
0.17550515	0.17527503	0.1750378	0.17478171	0.17449746	0.17417876	0.17382084	0.17342089	0.17297663	0.17248714	0.17195202	0.17137142	0.17074585	0.1700756	0.16936043	0.16860197	0.1678005	0.16695806	0.16607246	0.16514604	0.16417906	0.16317138	0.16212326	0.1610356	0.15990782	0.15874133	0.1575349	0.1562905	0.15500745	0.15368718	0.1523301	0.15093757	0.14951095	0.14805114	0.14656094	0.14504227	0.14349636	0.14192584	0.14033294	0.13872047	0.13708909	0.13544072	0.13377592	0.13209292	0.13039121	0.12866566	0.12691376	0.12512767	0.1233016	0.12142798
0.17570744	0.17547527	0.17523721	0.17497864	0.1746928	0.17437187	0.17401269	0.17361072	0.17316505	0.17267427	0.17213765	0.17155606	0.17092869	0.1702569	0.16954148	0.1687818	0.16797933	0.16713485	0.16624781	0.16532017	0.16435084	0.1633397	0.16228922	0.1611973	0.16006507	0.15889281	0.15768012	0.15642777	0.15513597	0.15380499	0.15243545	0.15102962	0.14958674	0.14810878	0.14659844	0.14505613	0.14348489	0.14188725	0.14026476	0.13862029	0.13695532	0.1352719	0.13357252	0.13185565	0.13011947	0.1283639	0.12658358	0.12477404	0.12292941	0.12104225
0.17591931	0.17568593	0.1754448	0.17518568	0.17489874	0.17457634	0.17421569	0.17381217	0.17336535	0.17287412	0.17233682	0.17175356	0.17112619	0.17045394	0.16973752	0.16897798	0.16817465	0.16732946	0.16644189	0.16551265	0.16454199	0.16352984	0.1624764	0.16138224	0.16024609	0.15906936	0.15785164	0.15659249	0.15529224	0.15395239	0.15257299	0.15115333	0.14969599	0.14820176	0.1466718	0.14510883	0.1435136	0.14188948	0.14023885	0.13856304	0.13686521	0.13514766	0.13341281	0.13165988	0.12988909	0.12810013	0.12628908	0.12445311	0.12258558	0.120680615
0.17614108	0.17590696	0.17566468	0.17540377	0.17511559	0.17479229	0.17443052	0.17402723	0.17357981	0.17308751	0.17254937	0.17196682	0.17133921	0.1706672	0.16995099	0.16919065	0.16838786	0.16754256	0.166655	0.16572541	0.16475481	0.1637416	0.16268685	0.16159073	0.16045189	0.15927197	0.15804985	0.15678579	0.1554792	0.15413067	0.15274134	0.15131134	0.14984086	0.14833087	0.1467835	0.14520016	0.14358282	0.14193383	0.1402557	0.13855028	0.13682061	0.13506925	0.13329813	0.13150917	0.1297026	0.1278778	0.12603413	0.12416825	0.12227395	0.12034705
0.17637417	0.17613775	0.17589542	0.1756342	0.17534533	0.1750212	0.17465848	0.17425479	0.173807	0.17331478	0.1727776	0.1721949	0.17156753	0.1708959	0.17018074	0.16942176	0.16861965	0.16777548	0.1668886	0.1659596	0.16498873	0.1639759	0.16292101	0.16182372	0.16068394	0.15950154	0.15827596	0.15700799	0.15569578	0.15434116	0.1529431	0.151503	0.15002075	0.14849702	0.14693391	0.1453321	0.14369395	0.14202139	0.14031714	0.13858278	0.13682199	0.13503782	0.13323174	0.13140637	0.12956269	0.12770197	0.12582242	0.123923406	0.121999644	0.12004743
0.17661755	0.17638157	0.17613848	0.17587662	0.17558677	0.17526287	0.17490074	0.17449646	0.17404932	0.17355779	0.17302105	0.1724397	0.17181359	0.17114323	0.17042884	0.16967127	0.16887122	0.16802824	0.16714272	0.16621552	0.16524631	0.16423355	0.1631795	0.16208205	0.16094239	0.15975854	0.15853135	0.15725961	0.15594451	0.15458381	0.1531788	0.15172972	0.15023747	0.14870188	0.14712411	0.14550541	0.14384775	0.14215416	0.14042422	0.13866305	0.1368731	0.13505541	0.13321497	0.13135299	0.12947185	0.12757389	0.12565744	0.12372272	0.12176647	0.11978549
0.1768736	0.17663728	0.17639428	0.176132	0.1758422	0.17551892	0.17515698	0.17475393	0.17430681	0.173816	0.17328054	0.17270088	0.1720765	0.17140758	0.17069563	0.16994087	0.16914238	0.1683015	0.16741922	0.16649362	0.16552672	0.16451606	0.1634633	0.16236715	0.16122782	0.16004393	0.15881598	0.15754262	0.15622419	0.1548602	0.15344973	0.1519931	0.1504924	0.14894594	0.14735489	0.1457215	0.14404574	0.142331	0.14057858	0.13879198	0.13697252	0.1351246	0.13325009	0.13135193	0.12943426	0.12749733	0.12554313	0.12357076	0.121579215	0.11956597
0.1771425	0.17690614	0.17666255	0.17640132	0.17611212	0.17578904	0.17542824	0.17502536	0.17458057	0.17409155	0.17355724	0.1729792	0.1723581	0.17169213	0.17098275	0.17023003	0.16943523	0.1685979	0.1677182	0.16679525	0.16583088	0.16482317	0.1637737	0.16267946	0.16154175	0.1603587	0.15913087	0.15785651	0.1565367	0.15516998	0.15375552	0.15229407	0.15078521	0.14922911	0.14762765	0.14597979	0.14428824	0.14255482	0.14078096	0.1389693	0.13712299	0.13524508	0.13333848	0.13140555	0.1294501	0.1274754	0.12548096	0.12347038	0.12144087	0.11939196
0.17742409	0.17718863	0.17694613	0.17668505	0.17639673	0.1760745	0.17571501	0.17531449	0.17487115	0.17438437	0.17385322	0.17327777	0.17265794	0.17199555	0.17129003	0.17054084	0.16974913	0.16891572	0.1680392	0.16712172	0.16616103	0.16515756	0.16411014	0.16301951	0.16188401	0.16070361	0.15947726	0.1582039	0.1568833	0.15551521	0.15409827	0.1526322	0.15111698	0.14955382	0.14794165	0.14628273	0.1445767	0.14282596	0.14103232	0.13919783	0.13732672	0.13541906	0.13348104	0.13151409	0.12952308	0.12750888	0.1254759	0.12342472	0.1213561	0.11926998
0.17772017	0.17748544	0.17724347	0.17698401	0.1766966	0.1763764	0.17601827	0.17562011	0.17517866	0.17469478	0.17416647	0.17359443	0.17297855	0.17231959	0.17161745	0.1708734	0.17008658	0.16925798	0.16838594	0.16747205	0.16651632	0.16551757	0.16447465	0.16338778	0.16225669	0.16107963	0.15985534	0.15858367	0.15726437	0.1558957	0.15447734	0.15300907	0.15148944	0.14991963	0.14829984	0.14662987	0.14491132	0.14314498	0.14133269	0.13947839	0.13758232	0.13564834	0.13368045	0.13168073	0.12965374	0.12760216	0.12552929	0.12343822	0.12132864	0.11920225
0.178031	0.17779654	0.17755713	0.17729826	0.1770133	0.17669505	0.17633885	0.17594329	0.17550465	0.17502357	0.17449872	0.17393047	0.1733193	0.17266497	0.17196769	0.17122811	0.1704463	0.1696226	0.16875704	0.1678488	0.1668984	0.165905	0.16486794	0.16378596	0.16265938	0.1614861	0.16026583	0.15899774	0.15768015	0.15631253	0.15489393	0.15342474	0.1519022	0.15032774	0.14870101	0.14702204	0.1452932	0.14351362	0.1416853	0.13981092	0.13789305	0.13593413	0.13393754	0.13190594	0.12984446	0.12775621	0.12564372	0.12351147	0.12136082	0.119193494
0.17835614	0.17812398	0.17788574	0.17762864	0.17734542	0.17702943	0.17667651	0.17628393	0.17584854	0.17537186	0.17485109	0.17428765	0.17368037	0.17303103	0.17233959	0.17160541	0.1708298	0.17001218	0.16915292	0.16825113	0.16730699	0.16631986	0.16528904	0.16421345	0.1630922	0.16192508	0.16070963	0.15944555	0.1581313	0.15676609	0.15534931	0.15387958	0.15235606	0.15077868	0.14914694	0.14746124	0.14572254	0.14393136	0.1420886	0.14019689	0.13825858	0.13627563	0.13425235	0.1321911	0.13009693	0.12797263	0.12582216	0.12364913	0.12145672	0.1192465
0.1786968	0.17846635	0.17823026	0.1779761	0.17769554	0.17738247	0.17703237	0.17664286	0.17621234	0.17573881	0.1752235	0.17466421	0.17406338	0.17341942	0.17273383	0.1720068	0.17123693	0.17042659	0.16957414	0.16867968	0.16774288	0.16676256	0.16573922	0.16467062	0.1635565	0.1623959	0.16118667	0.15992823	0.15861806	0.15725693	0.15584311	0.15437421	0.15285115	0.15127262	0.14963755	0.14794677	0.1462003	0.14439948	0.14254466	0.14063692	0.13867979	0.13667604	0.13462721	0.13253863	0.13041222	0.12825337	0.12606543	0.12385206	0.12161812	0.119365156
0.1790537	0.1788258	0.17859158	0.17833999	0.17806235	0.17775273	0.17740679	0.17702149	0.17659469	0.17612675	0.17561617	0.17506292	0.17446741	0.17383045	0.17315136	0.17243017	0.17166889	0.17086604	0.17002141	0.1691343	0.16820598	0.16723397	0.16621825	0.16515794	0.16405207	0.16289833	0.16169587	0.16044438	0.15914075	0.15778527	0.15637445	0.15490952	0.15338759	0.15180904	0.1501728	0.14847894	0.14672679	0.1449173	0.14305177	0.14113112	0.1391581	0.13713431	0.13506302	0.13294744	0.1307918	0.12859918	0.12637492	0.124123126	0.1218476	0.11955143
0.17942593	0.17920035	0.17896974	0.17872201	0.17844754	0.17814246	0.17779961	0.17741895	0.17699769	0.1765344	0.1760293	0.1754823	0.17489398	0.17426324	0.1735912	0.17287832	0.17212448	0.17132992	0.17049402	0.16961634	0.16869605	0.16773358	0.16672641	0.16567561	0.1645779	0.16343307	0.16223916	0.16099524	0.15969893	0.1583493	0.15694495	0.15548454	0.15396556	0.15238893	0.15075286	0.1490567	0.14730173	0.14548597	0.14361224	0.14168021	0.13969254	0.13765085	0.13555855	0.13341919	0.13123557	0.12901267	0.12675346	0.12446369	0.122147515	0.11980838
0.1798147	0.1795932	0.17936552	0.17912072	0.17885122	0.17854911	0.17821181	0.17783618	0.17741963	0.1769622	0.17646378	0.17592308	0.17534143	0.17471844	0.17405498	0.1733508	0.17260514	0.17181933	0.1709919	0.17012402	0.16921407	0.16826077	0.16726406	0.16622251	0.16513495	0.16399956	0.16281515	0.16157997	0.16029204	0.15894976	0.15755296	0.156098	0.1545852	0.15301107	0.15137711	0.14968157	0.14792405	0.14610487	0.14422387	0.14228295	0.14028336	0.13822694	0.13611579	0.13395503	0.13174534	0.12949285	0.12720078	0.124874935	0.12251903	0.12013726
0.18021984	0.18000174	0.17977774	0.17953761	0.17927225	0.17897463	0.17864203	0.17827198	0.17786224	0.1774107	0.1769186	0.17638576	0.17581159	0.17519654	0.17454161	0.17384517	0.17310955	0.17233303	0.17151645	0.17065799	0.16975752	0.1688154	0.1678294	0.16679886	0.16572198	0.16459711	0.16342321	0.16219862	0.1609195	0.15958747	0.15819821	0.1567503	0.15524368	0.15367585	0.15204537	0.15035161	0.14859438	0.14677298	0.14488816	0.14294034	0.14093067	0.13886097	0.13673417	0.13455251	0.13232017	0.13004029	0.1277176	0.12535748	0.12296337	0.12054086
0.18064198	0.18042734	0.1802086	0.17997193	0.17971097	0.17941928	0.17909226	0.1787282	0.17832372	0.17787951	0.17739466	0.17686923	0.17630255	0.17569682	0.17505041	0.17436385	0.17363757	0.17287138	0.1720646	0.17121729	0.17032893	0.16939762	0.16842309	0.16740333	0.16633819	0.16522552	0.16406287	0.16284879	0.16158143	0.16025922	0.15887997	0.15744138	0.1559425	0.15438098	0.15275615	0.1510664	0.14931107	0.14748989	0.14560233	0.14364974	0.1416325	0.13955264	0.13741182	0.13521333	0.13296011	0.13065603	0.12830463	0.12591158	0.12348209	0.121020466
0.18107975	0.18087	0.18065536	0.1804238	0.1801682	0.1798819	0.17956147	0.17920218	0.17880535	0.1783682	0.17789108	0.17737342	0.17681637	0.17621836	0.17558137	0.17490506	0.17418909	0.17343321	0.17263804	0.17180218	0.17092532	0.17000593	0.16904366	0.16803661	0.16698432	0.16588274	0.16473244	0.16353063	0.16227525	0.16096473	0.15959564	0.15816835	0.1566787	0.15512562	0.15350775	0.1518242	0.1500729	0.14825414	0.14636709	0.14441177	0.14238967	0.14030108	0.13814992	0.13593662	0.13366407	0.13133821	0.12896085	0.12653816	0.12407416	0.12157482
0.18153521	0.18132967	0.18111995	0.1808939	0.1806433	0.18036312	0.18004793	0.17969632	0.17930597	0.17887709	0.1784071	0.17789832	0.17734942	0.17676157	0.17613411	0.17546786	0.17476295	0.17401841	0.17323434	0.17241019	0.17154579	0.17063904	0.16968957	0.16869548	0.16765556	0.16656804	0.16543129	0.16424263	0.16300014	0.161702	0.1603458	0.15892947	0.15745085	0.15590799	0.1542989	0.15262312	0.15087792	0.14906356	0.14717802	0.14522347	0.14319903	0.14110485	0.13894494	0.13671954	0.13443257	0.13208608	0.12968636	0.1272363	0.12474069	0.12220651
0.18200539	0.18180518	0.18160117	0.1813806	0.18113615	0.18086192	0.18055359	0.18020926	0.17982644	0.17940444	0.17894338	0.17844336	0.177904	0.17732546	0.17670843	0.1760526	0.17535871	0.17462559	0.17385358	0.17304224	0.17218901	0.17129597	0.17035906	0.16937971	0.16835302	0.16727927	0.16615644	0.16498148	0.16375333	0.16246888	0.16112648	0.15972276	0.1582568	0.15672572	0.15512763	0.15346062	0.15172398	0.14991608	0.14803565	0.14608295	0.14405832	0.14196208	0.13979559	0.13756138	0.13526158	0.13289964	0.13047916	0.12800466	0.1254808	0.12291355
0.1824925	0.18229717	0.18209851	0.18188405	0.18164642	0.18137772	0.1810768	0.18073961	0.18036409	0.1799506	0.17949834	0.1790072	0.1784771	0.17790875	0.17730224	0.176657	0.17597473	0.17525342	0.17449364	0.17369479	0.1728557	0.1719752	0.17105314	0.17008659	0.16907492	0.16801548	0.16690691	0.1657471	0.1645339	0.16326427	0.16193631	0.16054752	0.1590941	0.15757647	0.15599069	0.15433472	0.15260823	0.15080869	0.1489349	0.14698735	0.14496562	0.14286955	0.14070043	0.13846017	0.13615045	0.13377592	0.13133821	0.12884252	0.12629339	0.12369557
0.18299335	0.18280512	0.18261172	0.18240398	0.18217209	0.18191105	0.18161702	0.18128705	0.18091992	0.18051486	0.18007094	0.17958906	0.17906895	0.17851052	0.17791446	0.17728068	0.17661038	0.17590098	0.17515305	0.1743674	0.17354205	0.1726754	0.17176661	0.17081535	0.1698176	0.16877413	0.16768117	0.16653648	0.16533852	0.16408458	0.16277191	0.16139802	0.1599606	0.15845755	0.15688464	0.15524307	0.15352824	0.1517392	0.14987466	0.1479345	0.14591722	0.14382403	0.14165488	0.1394123	0.13709646	0.1347112	0.13225994	0.12974662	0.12717503	0.12455054
0.18350981	0.1833278	0.1831411	0.1829386	0.18271449	0.18246004	0.18217352	0.18185161	0.18149146	0.1810959	0.18066068	0.18018776	0.17967772	0.17912996	0.17854455	0.17792271	0.17726281	0.1765663	0.17583102	0.17505862	0.17424573	0.17339334	0.17249963	0.17156273	0.17058092	0.1695526	0.16847493	0.16734695	0.16616546	0.16492659	0.16363075	0.16227338	0.16085178	0.15936449	0.15780774	0.15618029	0.15447885	0.15270272	0.15085003	0.14891922	0.14690998	0.14482269	0.14265612	0.14041343	0.13809517	0.1357037	0.13324243	0.130714	0.12812409	0.12547739
0.1840397	0.1838643	0.1836842	0.18348908	0.18327127	0.18302451	0.18274546	0.18243052	0.18208039	0.18169159	0.1812662	0.18080288	0.18030229	0.17976522	0.17919081	0.17857976	0.17793205	0.17724764	0.1765254	0.17576534	0.17496723	0.17412841	0.17324883	0.17232698	0.17136043	0.1703479	0.1692867	0.16817465	0.16700953	0.16578896	0.16450997	0.16316952	0.16176516	0.16029488	0.1587547	0.1571432	0.15545821	0.15369613	0.15185736	0.1499386	0.14793973	0.14586076	0.14370114	0.14146185	0.1391438	0.13674933	0.13428062	0.1317425	0.12913758	0.12647095
0.18458292	0.18441382	0.18424103	0.18405318	0.18384227	0.18360251	0.18333097	0.18302414	0.18268186	0.18230261	0.18188608	0.18143246	0.1809416	0.1804142	0.17985106	0.17925125	0.1786156	0.17794254	0.17723359	0.17648649	0.17570154	0.17487767	0.17401218	0.17310522	0.17215428	0.17115775	0.17011257	0.16901763	0.16786914	0.16666628	0.16540542	0.1640827	0.16269645	0.1612443	0.15972239	0.1581283	0.15646027	0.15471503	0.15289104	0.1509869	0.14900179	0.14693335	0.14478305	0.14255026	0.14023566	0.13784194	0.13537134	0.13282622	0.13021046	0.12752897
0.18513791	0.18497655	0.18481004	0.18462965	0.18442574	0.18419403	0.18392962	0.18363127	0.1832971	0.18292639	0.1825189	0.18207476	0.18159398	0.18107703	0.18052371	0.17993566	0.17931134	0.1786505	0.17795394	0.17721966	0.17644778	0.17563757	0.17478752	0.173895	0.17295963	0.17197862	0.17095019	0.16987208	0.16874185	0.16755593	0.1663126	0.16500908	0.16364184	0.16220838	0.16070516	0.15913008	0.15748087	0.15575346	0.15394755	0.15206	0.15009001	0.1480358	0.14589706	0.14367431	0.14136764	0.13897868	0.1365088	0.13396092	0.13133925	0.12864682
0.1857038	0.18554947	0.1853909	0.18521735	0.18502125	0.18479654	0.18454014	0.1842497	0.18392366	0.18356104	0.1831631	0.18272772	0.18225706	0.18174994	0.1812076	0.18062991	0.1800168	0.17936772	0.17868276	0.17796218	0.17720352	0.17640686	0.17556995	0.17469314	0.17377219	0.17280748	0.17179574	0.17073451	0.16962078	0.16845378	0.16722876	0.16594398	0.16459668	0.16318206	0.16169982	0.16014472	0.15851504	0.15680748	0.15502152	0.1531519	0.15119937	0.14916188	0.14703801	0.14482844	0.14253268	0.14015153	0.13768722	0.13514116	0.13251626	0.12981798
0.18628024	0.18613268	0.18598205	0.18581507	0.18562675	0.18540964	0.18516037	0.18487842	0.18456076	0.18420634	0.18381646	0.1833907	0.18292895	0.1824319	0.1818995	0.18133184	0.1807298	0.18009254	0.17941992	0.17871034	0.17796536	0.17718178	0.1763592	0.17549586	0.17459098	0.17364103	0.17264484	0.17160043	0.17050493	0.16935547	0.16814978	0.16688412	0.1655555	0.16416222	0.16270004	0.16116628	0.15955734	0.15787145	0.15610543	0.15425715	0.1523247	0.15030576	0.1481998	0.14600636	0.14372423	0.14135492	0.13889939	0.13635951	0.13373715	0.13103734
0.18686485	0.1867252	0.18658167	0.18642211	0.18624108	0.18603128	0.18579084	0.1855156	0.18520525	0.1848597	0.18447775	0.1840606	0.18360814	0.18312019	0.18259768	0.18204069	0.18144865	0.18082175	0.1801604	0.1794636	0.17873009	0.17795916	0.1771498	0.17630146	0.17541036	0.17447518	0.1734955	0.17246789	0.1713893	0.17025742	0.16907005	0.16782391	0.16651545	0.16514242	0.16370097	0.16218904	0.16060263	0.1589387	0.15719524	0.15536898	0.15345836	0.15146092	0.14937538	0.14720039	0.14493641	0.14258185	0.14013955	0.13760921	0.13499418	0.13229713
0.18745595	0.18732473	0.18718836	0.18703756	0.18686236	0.18666014	0.18642646	0.18615848	0.18585688	0.18551847	0.1851458	0.18473682	0.18429232	0.18381402	0.18330029	0.18275253	0.18217063	0.18155402	0.18090336	0.18021767	0.17949566	0.17873701	0.17794085	0.17710531	0.17622742	0.17530788	0.17434302	0.17333096	0.1722691	0.17115542	0.16998583	0.16875875	0.1674711	0.1661182	0.16469863	0.16320917	0.16164505	0.16000491	0.15828401	0.15648189	0.15459499	0.1526213	0.15055783	0.14840493	0.14616057	0.14382577	0.14139971	0.13888352	0.13627984	0.13359068
0.18805462	0.18793038	0.18780103	0.18765686	0.18749031	0.18729493	0.18706824	0.18680778	0.18651238	0.18618256	0.18581617	0.18541539	0.18497953	0.18450901	0.18400422	0.18346581	0.18289256	0.18228659	0.18164513	0.18096972	0.18025875	0.17951162	0.17872784	0.1779037	0.1770401	0.17613438	0.17518356	0.17418653	0.17314169	0.17204422	0.17089328	0.169685	0.16841656	0.1670852	0.16568685	0.16421917	0.16267844	0.16106223	0.15936667	0.1575892	0.15572713	0.15377757	0.1517403	0.14961153	0.14739071	0.14507711	0.1426723	0.14017431	0.13758591	0.13490854
0.18865561	0.18853964	0.18841845	0.18828186	0.18812126	0.18793315	0.18771327	0.18745992	0.18717179	0.18684803	0.18648905	0.18609518	0.18566732	0.18520425	0.18470731	0.18417722	0.1836128	0.18301512	0.18238309	0.1817174	0.18101639	0.18028036	0.17950699	0.1786951	0.17784373	0.1769509	0.17601433	0.17503208	0.17400189	0.17292121	0.17178717	0.17059778	0.16934834	0.16803727	0.1666604	0.16521516	0.16369793	0.16210634	0.16043566	0.15868382	0.1568486	0.15492624	0.15291485	0.15081254	0.14861819	0.14633048	0.14394788	0.1414727	0.13890365	0.13624392
0.1892601	0.18915288	0.18903829	0.18890834	0.18875538	0.1885733	0.18835947	0.1881125	0.1878312	0.18751368	0.18716195	0.18677482	0.18635286	0.18589756	0.18540777	0.18488473	0.18432815	0.1837382	0.18311505	0.18245777	0.18176633	0.18103926	0.18027636	0.17947495	0.17863491	0.17775449	0.17683044	0.17586194	0.17484668	0.17378142	0.17266443	0.17149204	0.17026174	0.1689702	0.16761425	0.16619208	0.16469835	0.16313069	0.16148603	0.15976048	0.15795255	0.15605828	0.15407526	0.15200113	0.14983469	0.14757505	0.14521989	0.14277011	0.14022556	0.1375871
0.18986648	0.18976636	0.18965963	0.18953595	0.18938926	0.18921378	0.18900605	0.18876496	0.18848962	0.18817821	0.18783249	0.18745077	0.18703508	0.18658546	0.18610278	0.1855858	0.18503654	0.18445356	0.18383762	0.18318833	0.18250477	0.18178616	0.18103245	0.18024063	0.17941087	0.17854142	0.1776295	0.17667305	0.17567119	0.17462103	0.1735192	0.17236339	0.17115143	0.16987953	0.16854465	0.16714387	0.16567282	0.16412991	0.16251141	0.16081265	0.15903218	0.15716709	0.15521356	0.15317038	0.15103486	0.1488044	0.14647931	0.14405853	0.14154091	0.13892934
0.19047198	0.190379	0.19027969	0.19016328	0.19002229	0.18985194	0.1896505	0.18941483	0.18914443	0.18883868	0.18849802	0.18812148	0.18771146	0.18726693	0.18678942	0.18627837	0.18573418	0.18515792	0.18454829	0.18390596	0.18322927	0.182518	0.18177155	0.1809892	0.18016861	0.17930833	0.17840663	0.17746267	0.17647275	0.17543617	0.17434883	0.17320871	0.17201397	0.17076048	0.16944548	0.1680651	0.16661805	0.16509913	0.16350578	0.16183421	0.16008246	0.15824695	0.15632424	0.15431115	0.15220779	0.15000987	0.14771777	0.14532803	0.14284241	0.14025949
0.19107628	0.19099085	0.19089803	0.19078714	0.1906522	0.19048752	0.19029093	0.19005994	0.18979424	0.18949273	0.18915665	0.18878525	0.1883784	0.18793938	0.18746622	0.18695933	0.1864209	0.18584871	0.18524435	0.18460763	0.18393642	0.18323183	0.18249214	0.18171638	0.1809034	0.18005204	0.1791601	0.1782262	0.17724738	0.17622298	0.17514911	0.17402413	0.17284495	0.17160875	0.17031245	0.16895321	0.16752703	0.16603193	0.16446397	0.16282019	0.16109656	0.15929046	0.15739836	0.15541866	0.15334836	0.15118492	0.14892642	0.14657183	0.1441197	0.14157006
0.1916756	0.191598	0.19151172	0.19140634	0.19127673	0.19111699	0.19092523	0.19069862	0.19043699	0.19013949	0.18980643	0.18943888	0.18903637	0.18860002	0.18813083	0.1876275	0.18709226	0.18652458	0.18592402	0.18529135	0.18462467	0.18392497	0.18319073	0.1824207	0.18161443	0.18077004	0.17988664	0.17896137	0.17799217	0.17697874	0.17591754	0.17480473	0.17364052	0.17242047	0.17114212	0.16980144	0.16839695	0.1669248	0.16538167	0.16376328	0.16206804	0.16029152	0.15843195	0.15648499	0.15444821	0.15231997	0.15009817	0.14777958	0.14536579	0.14285222
0.19227056	0.19220066	0.1921196	0.19202074	0.19189593	0.19174051	0.19155203	0.19132853	0.19106975	0.1907761	0.19044578	0.19008097	0.18968067	0.18924712	0.18877986	0.18827984	0.18774718	0.18718198	0.18658447	0.1859538	0.18529153	0.18459529	0.18386461	0.18310009	0.18229812	0.1814597	0.18058243	0.17966479	0.17870465	0.1776999	0.17664874	0.17554879	0.17439702	0.17319217	0.17192964	0.17060813	0.16922316	0.1677725	0.16625255	0.16466027	0.16299263	0.16124597	0.15941688	0.15750355	0.1555017	0.15341008	0.15122512	0.1489452	0.14656952	0.14409527
0.19285838	0.19279465	0.19272095	0.19262682	0.19250526	0.19235446	0.19216913	0.19194868	0.19169313	0.19140145	0.19107288	0.19070938	0.19031107	0.189879	0.18941316	0.18891454	0.18838274	0.18781927	0.18722287	0.18659472	0.18593383	0.18523973	0.18451265	0.18375045	0.1829521	0.18211779	0.18124571	0.1803335	0.17938054	0.17838342	0.17734149	0.17625222	0.17511228	0.17392033	0.17267317	0.17136754	0.17000148	0.16857135	0.16707394	0.16550618	0.16386545	0.16214687	0.1603498	0.15846843	0.15650247	0.15444697	0.15230066	0.15006079	0.1477251	0.14529276
0.19343838	0.19338113	0.1933126	0.19322342	0.19310594	0.19295786	0.19277522	0.19255699	0.19230282	0.19201237	0.19168507	0.19132245	0.19092506	0.19049281	0.19002786	0.1895291	0.18899804	0.18843445	0.18783846	0.18721056	0.18655047	0.18585742	0.18513064	0.18437026	0.18357503	0.18274283	0.18187419	0.18096653	0.18001813	0.17902769	0.17799301	0.17691207	0.1757824	0.17460164	0.17336759	0.172078	0.17072839	0.16931778	0.16784135	0.16629687	0.16468206	0.16299197	0.16122447	0.15937579	0.15744442	0.15542588	0.15331808	0.15111902	0.14882562	0.1464359
0.19400918	0.19395775	0.19389401	0.19380876	0.19369511	0.19354919	0.19336864	0.1931519	0.19289863	0.19260865	0.1922813	0.19191891	0.19152087	0.1910887	0.19062176	0.19012244	0.18959019	0.18902531	0.18842813	0.18779999	0.18713878	0.18644542	0.18571794	0.18495774	0.18416288	0.18333273	0.1824654	0.18156016	0.18061535	0.17962956	0.17860073	0.17752658	0.17640555	0.1752345	0.17401284	0.17273602	0.17140217	0.1700086	0.16855255	0.16703019	0.16543841	0.1637752	0.16203651	0.16021967	0.15832236	0.15634063	0.15427169	0.15211341	0.14986242	0.1475182
0.19456807	0.19452287	0.19446406	0.1943818	0.19427073	0.19412711	0.19394837	0.19373167	0.19347803	0.19318774	0.19286025	0.19249597	0.19209658	0.19166216	0.19119374	0.1906923	0.19015804	0.1895912	0.1889916	0.18836045	0.18769714	0.187002	0.18627325	0.18551175	0.1847162	0.18388516	0.18301865	0.18211377	0.18117094	0.18018821	0.17916334	0.17809471	0.17698006	0.17581749	0.17460512	0.1733392	0.17201899	0.17064136	0.1692026	0.16770025	0.16613239	0.16449465	0.16278404	0.16099751	0.15913358	0.15718673	0.15515652	0.15303826	0.1508312	0.14853165
0.19511515	0.19507527	0.19502069	0.19494165	0.19483277	0.1946902	0.19451144	0.19429478	0.19404086	0.19374862	0.1934194	0.19305277	0.19265121	0.19221431	0.19174282	0.1912381	0.19070001	0.19012961	0.18952636	0.18889222	0.188225	0.18752638	0.18679436	0.18602996	0.18523186	0.18439923	0.18353075	0.18262589	0.18168357	0.18070152	0.17967829	0.17861259	0.17750332	0.17634708	0.17514226	0.17388667	0.17257872	0.17121395	0.16979112	0.16830795	0.16676007	0.16514604	0.1634619	0.16170473	0.15987194	0.15796044	0.15596768	0.15389013	0.15172577	0.14947167
0.19564912	0.19561428	0.19556296	0.19548619	0.19537842	0.19523662	0.19505773	0.19483995	0.19458473	0.19429073	0.19395837	0.19358915	0.19318351	0.19274232	0.19226685	0.19175746	0.19121456	0.19064015	0.1900318	0.18939233	0.1887208	0.18801685	0.18728092	0.18651213	0.18570966	0.184874	0.18400261	0.18309477	0.18214998	0.18116823	0.18014526	0.17908157	0.17797485	0.17682308	0.17562397	0.17437653	0.17307761	0.17172462	0.17031652	0.1688484	0.1673201	0.16572723	0.16406739	0.16233826	0.1605357	0.15865776	0.15670146	0.15466344	0.15254104	0.15033174
0.19616812	0.1961377	0.19608971	0.19601525	0.19590865	0.19576657	0.19558594	0.19536674	0.19510907	0.19481137	0.19447553	0.19410199	0.1936921	0.19324633	0.19276555	0.1922504	0.19170147	0.19112068	0.19050682	0.18986103	0.18918343	0.18847324	0.18773079	0.1869564	0.18614899	0.1853075	0.18443155	0.18352014	0.18257278	0.18158771	0.18056396	0.1794995	0.17839347	0.17724426	0.1760487	0.17480768	0.1735156	0.17217287	0.17077568	0.16932309	0.16781138	0.16623765	0.16460031	0.16289632	0.16112265	0.1592766	0.15735488	0.15535486	0.15327436	0.15110973
0.19667163	0.19664574	0.19660024	0.19652715	0.19642088	0.19627732	0.19609581	0.1958738	0.1956122	0.19531107	0.19497058	0.19459178	0.19417629	0.1937245	0.19323716	0.19271478	0.19215935	0.19157079	0.19095	0.1902968	0.18961132	0.18889396	0.18814528	0.1873629	0.18654862	0.18570018	0.18481764	0.18390107	0.1829491	0.18195945	0.18093243	0.17986569	0.1787597	0.17760992	0.17641735	0.17517853	0.1738928	0.1725572	0.17117083	0.1697287	0.16823244	0.16667636	0.16505925	0.16337761	0.16163099	0.15981355	0.15792604	0.1559622	0.15392134	0.15180077
0.19715974	0.19713695	0.19709381	0.19702122	0.19691366	0.19676954	0.19658476	0.19635957	0.19609383	0.19578737	0.19544193	0.19505766	0.19463484	0.19417608	0.19368121	0.19315204	0.19258764	0.19199093	0.19136184	0.19069922	0.190005	0.18927889	0.1885207	0.18773006	0.18690787	0.18605179	0.18516201	0.18423763	0.18327905	0.1822842	0.18125166	0.18018165	0.17907187	0.1779213	0.1767283	0.1754909	0.17420778	0.17287832	0.17149839	0.17006756	0.16858143	0.16704151	0.16544217	0.16378194	0.16205886	0.16026984	0.15841237	0.15648368	0.15448087	0.15240115
0.19762948	0.19761059	0.19756892	0.19749652	0.19738829	0.19724137	0.19705391	0.19682421	0.19655375	0.19624205	0.19588941	0.19549738	0.19506803	0.19460112	0.19409761	0.19355866	0.19298565	0.19237956	0.19174045	0.19106884	0.19036445	0.18962798	0.18886	0.18805932	0.18722725	0.18636122	0.1854628	0.18452989	0.18356308	0.18256071	0.18152195	0.18044564	0.17933083	0.17817765	0.17698115	0.17574444	0.1744627	0.17313522	0.17176095	0.17033657	0.16886142	0.16733341	0.16574971	0.16410853	0.16240707	0.16064304	0.15881366	0.15691695	0.15495035	0.15291095
0.1980829	0.19806713	0.19802669	0.19795337	0.19784331	0.1976932	0.19750124	0.19726709	0.19699034	0.19667205	0.19631292	0.19591266	0.1954744	0.1949985	0.19448589	0.19393748	0.1933547	0.19273767	0.19208667	0.19140446	0.19068885	0.18994123	0.1891619	0.18835062	0.18750648	0.18663022	0.18572073	0.18477875	0.18380177	0.18279023	0.181743	0.18065917	0.17953792	0.1783784	0.1771793	0.17593932	0.1746558	0.1733297	0.17195779	0.17053913	0.16907138	0.1675528	0.16598213	0.1643563	0.16267394	0.16093227	0.15912974	0.15726328	0.15533045	0.15332824
0.19851851	0.1985046	0.19846445	0.19839013	0.19827767	0.19812459	0.19792712	0.19768772	0.19740485	0.19707833	0.19671053	0.19630288	0.19585513	0.19536857	0.19484617	0.19428653	0.19369192	0.19306353	0.19240151	0.19170669	0.19097918	0.19021863	0.18942724	0.1886037	0.18774766	0.18685837	0.18593714	0.18498313	0.18399507	0.1829731	0.18191594	0.18082324	0.17969391	0.17852654	0.1773217	0.17607656	0.17479044	0.17346275	0.17209107	0.17067477	0.16921237	0.1677013	0.16614047	0.16452815	0.16286165	0.1611402	0.15936011	0.15752064	0.15561906	0.15365154
0.19893627	0.19892403	0.19888318	0.19880782	0.1986923	0.198534	0.19833222	0.19808611	0.19779545	0.19746163	0.19708464	0.19666666	0.19620918	0.19571202	0.1951774	0.19460689	0.19399995	0.1933589	0.19268388	0.19197541	0.19123487	0.1904618	0.18965587	0.18881851	0.18794897	0.1870473	0.18611233	0.18514551	0.18414497	0.18311056	0.18204209	0.18093824	0.17979883	0.17862296	0.17740867	0.1761581	0.17486627	0.17353511	0.17216155	0.17074558	0.16928495	0.167779	0.16622528	0.16462365	0.1629709	0.161266	0.15950659	0.15769115	0.15581724	0.1538834
0.19933535	0.19932474	0.19928302	0.19920525	0.19908604	0.19892338	0.19871482	0.19846162	0.19816327	0.19782016	0.1974338	0.19700593	0.19653603	0.19602805	0.19548172	0.1948978	0.19427812	0.19362381	0.19293454	0.19221222	0.19145745	0.19066945	0.18984956	0.18899667	0.18811303	0.18719628	0.18624774	0.18526584	0.18425123	0.1832042	0.18212241	0.1810062	0.17985457	0.17866805	0.17744482	0.17618385	0.17488585	0.17354827	0.17217085	0.17075258	0.1692918	0.1677877	0.16623978	0.16464454	0.16300277	0.16131204	0.15957035	0.1577763	0.15592748	0.15402275
0.19971642	0.1997059	0.19966419	0.1995826	0.1994593	0.19929135	0.19907615	0.19881502	0.19850832	0.1981552	0.19775867	0.19731969	0.19683836	0.19631714	0.19575721	0.19516015	0.19452697	0.1938579	0.19315422	0.19241771	0.19164711	0.1908435	0.19000807	0.18913996	0.1882399	0.1873078	0.18634348	0.18534642	0.18431675	0.18325397	0.18215823	0.18102807	0.17986356	0.17866442	0.17742912	0.1761587	0.17485088	0.17350538	0.1721211	0.1706981	0.16923447	0.16773076	0.16618463	0.16459495	0.16296017	0.16128063	0.15955338	0.15777713	0.1559503	0.1540715
0.20007886	0.20006973	0.20002568	0.1999414	0.19981402	0.19963843	0.19941619	0.1991469	0.19883038	0.19846734	0.19805957	0.1976088	0.1971149	0.19658026	0.19600712	0.19539607	0.19474724	0.19406365	0.1933442	0.19259112	0.19180483	0.190985	0.19013311	0.18924871	0.18833211	0.18738312	0.18640162	0.1853888	0.18434237	0.18326312	0.18215144	0.18100652	0.17982748	0.1786139	0.17736575	0.17608228	0.1747633	0.1734078	0.17201541	0.17058545	0.16911706	0.16760975	0.16606255	0.16447482	0.16284534	0.1611734	0.15945724	0.15769589	0.15588793	0.15403193
0.20042501	0.2004149	0.20036887	0.20028062	0.20014681	0.199966	0.19973513	0.19945695	0.19913067	0.19875623	0.19833696	0.19787285	0.19736671	0.19681841	0.19623095	0.19560441	0.1949403	0.19424061	0.19350523	0.19273585	0.1919326	0.19109525	0.19022614	0.18932378	0.18838929	0.1874227	0.18642387	0.18539308	0.18432982	0.18323399	0.18210447	0.18094274	0.17974693	0.17851831	0.17725521	0.17595832	0.17462575	0.17325817	0.17185494	0.17041609	0.16894023	0.16742788	0.16587733	0.16428879	0.16266078	0.16099384	0.15928534	0.15753573	0.15574273	0.15390584
0.20075308	0.20074202	0.20069359	0.20060104	0.20046192	0.2002734	0.20003428	0.19974586	0.19940841	0.19902329	0.1985919	0.19811459	0.19759409	0.19703163	0.19642895	0.19578657	0.19510686	0.19439071	0.19363883	0.19285142	0.19203047	0.19117546	0.19028768	0.18936743	0.18841477	0.18742958	0.18641284	0.18536317	0.1842806	0.18316631	0.1820188	0.18083936	0.17962673	0.17838055	0.17710158	0.17578796	0.17444117	0.1730597	0.1716445	0.17019323	0.1687083	0.16718751	0.16563126	0.16403924	0.1624105	0.16074444	0.15904117	0.15729976	0.15551902	0.15369745
0.20106511	0.20105343	0.20100078	0.20090353	0.20075792	0.20056166	0.2003135	0.2000153	0.19966662	0.1992691	0.19882426	0.19833368	0.19779897	0.1972211	0.19660291	0.1959446	0.19524837	0.19451398	0.1937445	0.19293988	0.19210087	0.19122717	0.19032091	0.18938145	0.18840922	0.18740493	0.18636814	0.18529937	0.18419755	0.18306343	0.18189794	0.18069915	0.17946681	0.17820305	0.17690518	0.17557524	0.17421207	0.17281458	0.1713843	0.16992116	0.16842312	0.16689214	0.16532725	0.16372919	0.1620957	0.16042937	0.15872753	0.15699074	0.1552184	0.15340963
0.20136103	0.2013475	0.20129159	0.2011892	0.20103562	0.20083141	0.20057449	0.20026532	0.1999049	0.19949524	0.19903687	0.19853167	0.1979816	0.1973891	0.19675405	0.19607899	0.19536474	0.19461395	0.19382587	0.19300254	0.19214422	0.19125225	0.19032612	0.18936697	0.1883751	0.18735108	0.18629351	0.18520418	0.1840829	0.1829285	0.18174228	0.18052334	0.17927213	0.1779879	0.17667183	0.17532241	0.17394012	0.17252699	0.17108056	0.16960081	0.1680899	0.16654594	0.16497059	0.16336253	0.1617231	0.16005217	0.15834893	0.15661353	0.15484622	0.15304637
0.2016421	0.20162664	0.20156687	0.2014585	0.20129825	0.20108454	0.20081724	0.2004972	0.20012425	0.19970143	0.19922979	0.1987097	0.19814408	0.19753513	0.19688365	0.19619194	0.19546014	0.19469006	0.19388317	0.19304125	0.19216391	0.19125158	0.19030556	0.18932685	0.18831395	0.18726857	0.1861915	0.18508078	0.18393758	0.18276234	0.1815554	0.18031508	0.17904285	0.17773849	0.17640156	0.17503232	0.17363176	0.17219853	0.17073369	0.16923779	0.1677099	0.16615178	0.16456297	0.16294359	0.16129506	0.1596168	0.15790844	0.15617141	0.1544055	0.1526104
0.20190963	0.20189121	0.2018269	0.20171237	0.2015447	0.201321	0.20104332	0.20071174	0.20032705	0.19988972	0.19940314	0.19886886	0.19828758	0.1976622	0.19699359	0.19628318	0.19553414	0.19474521	0.19391966	0.19305758	0.19216022	0.19122782	0.19026169	0.18926102	0.18822795	0.18716162	0.18606225	0.18493058	0.18376568	0.18256891	0.18133922	0.18007757	0.17878371	0.17745814	0.17609914	0.17470866	0.173287	0.17183354	0.1703489	0.16883403	0.16728853	0.16571367	0.16410893	0.16247611	0.16081542	0.15912607	0.1574111	0.15566938	0.15390109	0.15210727
0.20216393	0.20214258	0.20207314	0.20195216	0.20177518	0.20154351	0.20125464	0.2009109	0.20051293	0.20006281	0.19956101	0.1990105	0.19841316	0.19777052	0.1970846	0.19635591	0.19558787	0.19478083	0.19393563	0.19305375	0.19213623	0.19118279	0.19019507	0.18917358	0.18811911	0.18703054	0.18590978	0.18475524	0.18356848	0.18234883	0.18109673	0.17981285	0.1784961	0.17714702	0.17576629	0.17435363	0.17290987	0.171435	0.16992915	0.16839382	0.16682845	0.1652346	0.16361341	0.16196394	0.16028827	0.1585874	0.15686132	0.1551114	0.15333849	0.15154228
0.20240673	0.20238218	0.20230739	0.2021789	0.20199448	0.20175192	0.20145257	0.20109564	0.20068441	0.20021957	0.19970337	0.19913676	0.19852282	0.19786277	0.19715852	0.19641235	0.1956249	0.19479811	0.1939328	0.19303083	0.19209218	0.19111796	0.19010866	0.1890667	0.18798956	0.18687887	0.18573505	0.18455829	0.18334833	0.18210605	0.18083069	0.179523	0.17818269	0.17681056	0.17540635	0.1739707	0.17250308	0.17100535	0.16947782	0.16792026	0.16633393	0.16471973	0.16307804	0.16141137	0.15971899	0.15800267	0.15626284	0.15450186	0.15272003	0.15091899
0.20263931	0.2026115	0.20253086	0.20239438	0.20220105	0.2019479	0.20163678	0.20126806	0.20084298	0.20036277	0.19983101	0.19924909	0.19861762	0.19793993	0.19721794	0.19645283	0.19564578	0.19479956	0.19391438	0.1929918	0.19203177	0.19103613	0.19000594	0.18894073	0.18784148	0.18670815	0.18554157	0.18434173	0.183108	0.18184179	0.18054266	0.17921138	0.17784694	0.17645052	0.17502189	0.17356163	0.1720711	0.17054923	0.1689978	0.16741699	0.16580796	0.16417111	0.16250885	0.16082144	0.15910996	0.15737554	0.15562093	0.15384623	0.15205252	0.15024297
0.20286337	0.20283088	0.2027441	0.20260099	0.20239726	0.20213428	0.20181048	0.2014289	0.20098963	0.20049526	0.19994743	0.19934875	0.19870028	0.19800419	0.1972638	0.19647959	0.19565338	0.19478677	0.19388096	0.19293737	0.19195664	0.19093901	0.18988647	0.18879908	0.18767688	0.18652031	0.18532997	0.1841064	0.18284902	0.18155931	0.18023598	0.17887929	0.1774905	0.17606956	0.17461611	0.17313102	0.17161523	0.17006816	0.16849187	0.16688704	0.16525358	0.16359398	0.16190812	0.16019863	0.15846583	0.1567125	0.15493898	0.1531477	0.15134013	0.14951766
0.20308053	0.20304272	0.20295027	0.20279837	0.20258544	0.20231074	0.20197497	0.20157973	0.20112659	0.20061694	0.20005293	0.19943689	0.19877094	0.19805776	0.19729814	0.19649465	0.1956481	0.1947613	0.19383475	0.19286922	0.1918672	0.19082804	0.18975303	0.18864226	0.18749718	0.1863174	0.18510404	0.18385607	0.18257478	0.18126056	0.1799114	0.1785306	0.17711654	0.1756698	0.17419077	0.1726799	0.17113766	0.16956598	0.16796398	0.16633315	0.16467452	0.16299047	0.16128042	0.1595473	0.15779147	0.15601623	0.15422222	0.15241253	0.15058719	0.14874959
0.20329152	0.20324948	0.20314968	0.20298906	0.20276633	0.20248069	0.20213194	0.20172372	0.20125502	0.20072997	0.20015006	0.19951646	0.19883308	0.19810066	0.19732295	0.19649962	0.19563287	0.19472525	0.19377741	0.19279128	0.19176693	0.190705	0.18960756	0.18847376	0.18730523	0.18610132	0.1848635	0.18359175	0.1822854	0.1809461	0.17957252	0.17816575	0.17672586	0.1752531	0.1737482	0.17221126	0.17064291	0.16904326	0.16741535	0.1657592	0.16407397	0.16236395	0.16062763	0.15886976	0.15708977	0.15529075	0.15347448	0.15164286	0.14979784	0.1479427
0.20349883	0.20345125	0.20334393	0.20317528	0.20294152	0.20264436	0.20228334	0.2018607	0.20137712	0.2008364	0.2002401	0.19958955	0.19888751	0.19813657	0.1973386	0.19649515	0.19560966	0.19468044	0.19371143	0.19270343	0.19165637	0.19057187	0.18945166	0.1882942	0.18710193	0.18587425	0.18461269	0.18331537	0.18198428	0.18061894	0.17921974	0.17778702	0.17632063	0.1748219	0.17329046	0.17172647	0.17013085	0.16850463	0.16684926	0.16516511	0.16345364	0.16171524	0.15995416	0.15816873	0.15636349	0.15453905	0.15269896	0.15084401	0.14897752	0.14710198
0.20370331	0.20365086	0.20353608	0.20335764	0.20311372	0.20280482	0.20243047	0.20199335	0.20149483	0.20093755	0.20032439	0.19965643	0.19893631	0.19816613	0.19734865	0.1964859	0.19557855	0.1946286	0.19363776	0.1926072	0.1915373	0.19043082	0.189286	0.18810588	0.1868892	0.18563673	0.18434915	0.18302807	0.1816707	0.1802802	0.17885444	0.17739555	0.17590263	0.17437658	0.17281741	0.17122635	0.16960397	0.16795003	0.16626692	0.16455424	0.16281524	0.16105023	0.1592603	0.157449	0.15561557	0.15376529	0.15189855	0.15001938	0.14812855	0.14623114
0.20390742	0.2038487	0.20372675	0.20353846	0.20328383	0.20296249	0.20257507	0.20212297	0.20160949	0.20103627	0.20040528	0.19971892	0.19898087	0.1981914	0.19735432	0.19647062	0.1955421	0.19457103	0.19355759	0.19250417	0.19141239	0.19028133	0.18911386	0.1879091	0.18666749	0.18539059	0.18407764	0.18273011	0.18134731	0.17992985	0.17847815	0.17699224	0.17547229	0.17391881	0.17233178	0.170713	0.1690624	0.16738012	0.16566917	0.16392857	0.1621609	0.16036725	0.15854937	0.15670937	0.15484935	0.15297128	0.15107745	0.14917213	0.14725634	0.14533281
0.20411256	0.20404835	0.20391756	0.2037197	0.20345381	0.20311996	0.2027187	0.20225272	0.20172296	0.201133	0.20048426	0.19978002	0.19902258	0.19821353	0.19735608	0.19645138	0.1955015	0.1945084	0.1934728	0.19239664	0.1912809	0.19012648	0.18893382	0.18770409	0.18643814	0.18513548	0.1837968	0.18242238	0.18101385	0.1795691	0.17809074	0.17657647	0.17502943	0.17344779	0.17183283	0.17018586	0.16850676	0.16679612	0.1650563	0.16328621	0.16149083	0.15966833	0.15782136	0.15595257	0.15406415	0.1521582	0.15023687	0.14830396	0.14636093	0.14441216
0.20432174	0.20424972	0.20411113	0.20390305	0.2036256	0.2032787	0.20286319	0.2023819	0.20183589	0.20122968	0.20056285	0.19984013	0.1990629	0.19823459	0.19735561	0.19642976	0.19545797	0.19444212	0.19338398	0.19228414	0.19114432	0.18996528	0.188748	0.18749315	0.18620032	0.18487164	0.18350664	0.18210596	0.18066993	0.17919746	0.17769104	0.17614935	0.17457366	0.172964	0.1713207	0.16964477	0.16793653	0.16619802	0.16442844	0.16262999	0.16080488	0.15895385	0.15707752	0.15518042	0.15326303	0.15132837	0.14937884	0.14741746	0.14544734	0.14347136
0.20453444	0.20445539	0.20430747	0.2040896	0.20379964	0.20343985	0.20300986	0.20251319	0.20195115	0.2013262	0.20064229	0.19990008	0.19910324	0.1982542	0.19735472	0.19640681	0.1954124	0.19437337	0.19329152	0.19216776	0.19100362	0.18979894	0.18855548	0.18727496	0.18595627	0.18460014	0.18320805	0.18177974	0.1803154	0.17881492	0.17727952	0.17570944	0.17410462	0.17246595	0.17079344	0.16908851	0.16735101	0.16558278	0.16378435	0.161957	0.1601021	0.158222	0.15631723	0.15439114	0.15244415	0.15048152	0.1485031	0.14651334	0.14451453	0.14251152
0.20475382	0.20466712	0.20450988	0.20428126	0.20397867	0.20360506	0.2031607	0.20264742	0.20206901	0.20142694	0.20072371	0.19996175	0.19914493	0.19827452	0.19735262	0.19638205	0.19536528	0.19430268	0.19319563	0.19204745	0.19085678	0.18962672	0.18835703	0.18704872	0.18570231	0.18431915	0.18289918	0.18144153	0.17994817	0.17841902	0.17685486	0.17525512	0.17362054	0.17195159	0.1702497	0.1685152	0.16674814	0.16495028	0.16312265	0.16126627	0.15938233	0.15747225	0.15553886	0.15358362	0.15160869	0.1496157	0.14760959	0.14559181	0.14356546	0.14153379
0.20498067	0.2048859	0.20471862	0.2044781	0.20416386	0.20377533	0.20331617	0.20278727	0.20219028	0.20153014	0.20080703	0.20002526	0.19918706	0.19829458	0.19735083	0.19635677	0.19531588	0.19422844	0.19309683	0.19192186	0.19070613	0.18944846	0.18815145	0.186815	0.18543997	0.18402714	0.182578	0.18109149	0.17956725	0.17800866	0.17641297	0.17478292	0.17311876	0.17141989	0.16968772	0.16792211	0.16612561	0.16429755	0.16243966	0.16055429	0.15864103	0.15670282	0.15474054	0.1527569	0.15075356	0.1487329	0.14669824	0.1446526	0.14259738	0.14053863
0.20521641	0.20511277	0.20493609	0.20468324	0.20435552	0.2039529	0.20347778	0.20293106	0.2023171	0.20163703	0.20089431	0.20009153	0.1992317	0.19831699	0.19734892	0.19633101	0.19526505	0.19415167	0.19299358	0.19179222	0.1905478	0.18926206	0.18793601	0.1865702	0.18516587	0.18372288	0.1822429	0.18072487	0.17917022	0.17757998	0.17595372	0.17429253	0.17259616	0.17086619	0.1691027	0.16730735	0.16547978	0.16362196	0.16173518	0.15981978	0.15787771	0.15591045	0.15391955	0.1519083	0.14987734	0.14782953	0.14576787	0.14369407	0.14161265	0.13952628
0.2054626	0.20535053	0.2051619	0.20489772	0.20455495	0.2041373	0.20364581	0.20308134	0.20244868	0.20174856	0.20098461	0.20016074	0.19927752	0.1983392	0.19734684	0.19630444	0.19521117	0.19407141	0.19288558	0.19165495	0.19038233	0.18906596	0.18770963	0.18631366	0.18487826	0.18340385	0.18189082	0.18034078	0.17875354	0.17713077	0.17547214	0.17377803	0.1720494	0.17028739	0.16849293	0.16666578	0.16480711	0.16291957	0.16100192	0.15905784	0.15708771	0.15509224	0.1530744	0.15103525	0.14897777	0.14690381	0.14481506	0.14271635	0.14060816	0.13849504
0.20571879	0.20559636	0.20539744	0.20511985	0.204763	0.20432957	0.20382057	0.203238	0.20258506	0.20186517	0.20107877	0.20023246	0.19932485	0.19836092	0.19734383	0.19627342	0.19515325	0.19398555	0.19277023	0.19151028	0.19020595	0.18885925	0.18747073	0.18604204	0.18457301	0.18306482	0.1815187	0.17993495	0.17831416	0.17665721	0.1749641	0.17323628	0.17147514	0.16967978	0.16785273	0.16599461	0.16410524	0.1621868	0.16024008	0.15826635	0.15626705	0.15424506	0.15219986	0.15013564	0.14805269	0.14595187	0.14383931	0.14171608	0.1395836	0.13744631
0.20598729	0.20585501	0.20564406	0.20535165	0.20498003	0.20452955	0.20400207	0.20340048	0.20272656	0.20198436	0.20117587	0.20030493	0.19937249	0.19838306	0.19733799	0.19623941	0.19509043	0.19389135	0.1926453	0.19135365	0.1900167	0.18863687	0.18721485	0.18575186	0.184248	0.18270506	0.1811234	0.1795034	0.17784706	0.17615452	0.1744267	0.17266461	0.17086875	0.16903959	0.1671795	0.16528848	0.16336817	0.16141924	0.15944329	0.15744098	0.1554153	0.15336606	0.15129617	0.14920604	0.14709887	0.14497516	0.14283948	0.14069216	0.13853738	0.13637823
0.20626783	0.20612434	0.20590028	0.2055935	0.20520556	0.20473708	0.20419061	0.20356922	0.2028731	0.20210767	0.20127517	0.20037763	0.1994187	0.19840124	0.19732714	0.19619873	0.19501854	0.19378808	0.19250882	0.1911827	0.18981215	0.1883972	0.18693872	0.18543863	0.18389823	0.18231821	0.18069851	0.17904222	0.17734875	0.17561981	0.17385542	0.17205715	0.17022613	0.16836326	0.1664691	0.16454567	0.16259366	0.16061527	0.15861055	0.15658072	0.15452763	0.1524534	0.15035856	0.14824516	0.14611576	0.14397126	0.14181371	0.1396458	0.13747111	0.13529071
0.20656009	0.20640478	0.20616603	0.2058446	0.20543884	0.2049519	0.20438538	0.20374069	0.20302203	0.20223176	0.20137334	0.2004484	0.19946189	0.19841394	0.19730923	0.19614884	0.19493571	0.19367066	0.19235675	0.1909948	0.18958734	0.18813434	0.18663841	0.18509981	0.18352023	0.18190093	0.18024227	0.17854732	0.17681491	0.17504714	0.17324524	0.1714097	0.16954318	0.16764575	0.16571896	0.16376321	0.16178039	0.15977144	0.15773863	0.155682	0.15360475	0.15150549	0.14938915	0.14725408	0.14510378	0.14294031	0.14076394	0.13857806	0.13638467	0.13418639
0.20686433	0.20669532	0.20644234	0.20610344	0.20567983	0.20517221	0.20458372	0.2039158	0.20317224	0.20235607	0.20146944	0.20051567	0.19949852	0.19841869	0.19728108	0.19608617	0.19483802	0.19353652	0.19218507	0.19078484	0.18933773	0.1878455	0.18630914	0.18472952	0.18310866	0.18144861	0.1797495	0.17801352	0.17624134	0.17443383	0.1725944	0.17072129	0.16881835	0.16688558	0.16492471	0.1629375	0.1609242	0.1588876	0.15682846	0.15474719	0.15264544	0.15052545	0.14838736	0.14623407	0.14406618	0.1418846	0.13969308	0.13749108	0.13528284	0.13306953
0.20717847	0.20699623	0.2067271	0.20637023	0.2059256	0.2053968	0.20478414	0.20409219	0.20332244	0.20247714	0.20156083	0.2005764	0.19952592	0.19841294	0.19723916	0.19600865	0.1947218	0.19338128	0.19199005	0.19054843	0.18906079	0.18752591	0.18594597	0.18432483	0.18266055	0.18095821	0.17921618	0.1774381	0.1756243	0.17377716	0.17189837	0.16998819	0.16804865	0.1660817	0.16408801	0.16207042	0.16002852	0.15796493	0.15588084	0.15377578	0.15165395	0.14951463	0.14735931	0.14519027	0.14300618	0.14081159	0.13860625	0.13639253	0.13417193	0.13194625
0.20750375	0.20730478	0.20701748	0.20664114	0.20617558	0.20562348	0.20498632	0.20426631	0.20346814	0.2025923	0.20164466	0.20062637	0.19954099	0.198392	0.19717968	0.19591016	0.19458255	0.19320083	0.19176641	0.19028291	0.1887494	0.18717003	0.18554603	0.18387964	0.18217108	0.18042356	0.17863792	0.17681724	0.17496231	0.1730742	0.1711566	0.16920885	0.16723424	0.16523409	0.16321018	0.16116363	0.15909544	0.15700728	0.15490076	0.15277737	0.15063673	0.14848134	0.14631145	0.14412934	0.14193434	0.13972953	0.13751522	0.13529195	0.13306281	0.13082856
0.2078349	0.20761959	0.20731358	0.20691586	0.20642717	0.20585005	0.2051852	0.20443626	0.2036064	0.20269902	0.20171641	0.20066269	0.19953872	0.19835018	0.19709873	0.19578652	0.19441603	0.19298986	0.19151096	0.18998039	0.18840185	0.18677574	0.18510523	0.18339181	0.18163691	0.17984438	0.17801419	0.17614993	0.17425331	0.17232575	0.17036915	0.16838619	0.16637874	0.164347	0.16229388	0.16022152	0.15813002	0.15602103	0.15389636	0.15175703	0.14960304	0.14743634	0.14525619	0.14306548	0.14086378	0.13865188	0.1364319	0.13420375	0.13196869	0.12973037
0.20817217	0.20793793	0.20761093	0.20719036	0.20667677	0.20607173	0.20537782	0.20459726	0.20373444	0.2027914	0.20177263	0.20067966	0.19951612	0.19828553	0.1969909	0.19563335	0.19421777	0.19274473	0.19121818	0.1896402	0.18801227	0.1863375	0.18461913	0.18285728	0.18105619	0.17921725	0.1773423	0.17543587	0.17349783	0.17153144	0.1695391	0.1675221	0.16548374	0.16342428	0.16134703	0.15925267	0.15714276	0.1550175	0.15287861	0.15072776	0.14856634	0.1463925	0.14420795	0.142014	0.13981003	0.13759628	0.13537608	0.1331475	0.13091129	0.12867254
0.20851095	0.20825677	0.20790735	0.20746136	0.20692036	0.20628557	0.20556074	0.20474678	0.20384817	0.20286734	0.20180833	0.2006739	0.19946787	0.1981919	0.19685113	0.19544661	0.19398205	0.19246045	0.19088447	0.18925619	0.18757844	0.18585382	0.18408483	0.18227491	0.1804269	0.17854276	0.17662436	0.17467628	0.17269921	0.1706973	0.16867128	0.1666244	0.16455935	0.16247705	0.16037916	0.15826747	0.15614375	0.15400869	0.15186408	0.149708	0.14754358	0.14536917	0.14318651	0.14099467	0.13879481	0.1365869	0.1343698	0.13214628	0.129915	0.12767828
0.20884942	0.20857343	0.20819895	0.20772548	0.20715517	0.20648904	0.2057293	0.20487857	0.20394203	0.20292021	0.20181923	0.20064051	0.1993881	0.19806577	0.19667625	0.19522184	0.19370675	0.19213367	0.19050525	0.18882588	0.18709622	0.18532184	0.18350455	0.1816461	0.17975128	0.17782268	0.1758626	0.17387524	0.17186269	0.16982733	0.16777365	0.1657016	0.16361398	0.16151461	0.15940301	0.15728243	0.15515211	0.1530146	0.15086824	0.14871618	0.14655654	0.14438936	0.14221615	0.14003405	0.13784415	0.13564715	0.13344024	0.13122752	0.1290054	0.12677753
0.20918256	0.20888208	0.20848165	0.20797881	0.20737617	0.2066754	0.2058787	0.20498972	0.20401095	0.20294754	0.20180011	0.2005749	0.1992745	0.197901	0.19646078	0.19495392	0.193387	0.19176118	0.19008017	0.18834777	0.18656787	0.1847421	0.18287516	0.1809703	0.1790308	0.17706022	0.17506182	0.17303962	0.17099608	0.16893378	0.16685535	0.1647648	0.16266349	0.16055387	0.1584365	0.15631403	0.1541864	0.15205368	0.14991634	0.14777619	0.14563085	0.14347881	0.14132208	0.13915855	0.13698742	0.13480799	0.13261998	0.1304228	0.12821646	0.1260022
0.20950605	0.20918024	0.20875014	0.20821574	0.20757873	0.20684087	0.20600481	0.20507415	0.20405173	0.20294163	0.2017468	0.20047258	0.19912066	0.19769569	0.19620147	0.19464174	0.19302075	0.19134112	0.18960683	0.1878214	0.18599036	0.1841156	0.18220112	0.1802522	0.17827088	0.1762628	0.17423049	0.17217788	0.17010899	0.16802597	0.16593201	0.16383108	0.16172382	0.15961255	0.15749925	0.1553843	0.15326798	0.15115201	0.14903317	0.14691463	0.14479245	0.1426665	0.14053494	0.13839921	0.13625482	0.13410172	0.1319381	0.12976521	0.12758058	0.12538576
0.20981671	0.20946175	0.20900004	0.20843185	0.20775801	0.20698066	0.20610303	0.20512694	0.20405887	0.20289987	0.20165521	0.20032899	0.1989236	0.19744495	0.19589612	0.19428244	0.1926066	0.19087315	0.18908492	0.18724868	0.185367	0.183445	0.18148792	0.17949674	0.17747976	0.17543855	0.17337829	0.17130263	0.16921552	0.16712053	0.16502018	0.16291732	0.1608145	0.15871257	0.15661278	0.15451685	0.15242508	0.1503337	0.14824596	0.14615943	0.144072	0.14198157	0.13988772	0.13778646	0.13567814	0.1335598	0.13143006	0.12928766	0.12713262	0.12496349
0.21010867	0.20972317	0.20922774	0.2086225	0.20790963	0.20709044	0.20616719	0.20514494	0.20402749	0.20281741	0.20152037	0.20014007	0.19868115	0.19714761	0.19554359	0.19387421	0.19214353	0.19035625	0.18851796	0.18663153	0.18470347	0.18273844	0.1807406	0.17871428	0.17666624	0.17459938	0.17251928	0.1704289	0.16833362	0.16623603	0.16413859	0.16204512	0.15995705	0.15787572	0.1558038	0.15373787	0.15167952	0.14962813	0.14758211	0.14553961	0.14349821	0.14145337	0.13940674	0.13735268	0.13528904	0.13321458	0.13112658	0.1290232	0.1269039	0.12476758
0.21037675	0.20995814	0.20942642	0.20878159	0.20802708	0.2071627	0.20619367	0.20512259	0.20395401	0.20269167	0.20134099	0.19990523	0.19839048	0.19680136	0.19514228	0.19341804	0.19163427	0.18979588	0.187908	0.18597576	0.18400562	0.18200094	0.17996925	0.17791481	0.17584312	0.17375937	0.17166772	0.16957322	0.1674797	0.1653899	0.16330752	0.16123629	0.15917566	0.15712862	0.15509418	0.15307215	0.15106195	0.14906162	0.14707011	0.1450821	0.14309797	0.14111133	0.1391212	0.13712458	0.13511553	0.13309328	0.13105479	0.1289984	0.1269215	0.12482439
0.2106162	0.21016198	0.20959273	0.20890611	0.20810767	0.20719723	0.20617914	0.20505738	0.20383513	0.20251949	0.20111303	0.199623	0.19805229	0.19640812	0.19469419	0.19291636	0.19108236	0.18919472	0.18726277	0.18528906	0.18328132	0.18124571	0.17918676	0.17711204	0.1750263	0.17293417	0.17084274	0.1687541	0.16667375	0.16460498	0.16255108	0.16051435	0.15849435	0.15649357	0.15451062	0.15254563	0.15059617	0.14865935	0.14673328	0.14481342	0.14289697	0.14097941	0.13905653	0.13712399	0.13517895	0.13321732	0.13123688	0.1292333	0.12720604	0.12515347
0.210822	0.21033101	0.20972063	0.20899245	0.20814656	0.20718758	0.2061193	0.20494477	0.20366956	0.20229872	0.20083767	0.1992916	0.19766685	0.19596806	0.1942018	0.19237491	0.19049343	0.18856198	0.18658924	0.18458082	0.18254325	0.18048301	0.17840753	0.17632124	0.17423101	0.17214301	0.1700615	0.16799204	0.1659384	0.16390407	0.16189101	0.15990122	0.15793625	0.15599543	0.15407905	0.15218233	0.15030491	0.14844441	0.14659588	0.14475435	0.14291604	0.14107557	0.13922966	0.13737142	0.13549641	0.13360219	0.13168527	0.12974086	0.12776832	0.12576628
0.21099053	0.21046059	0.20980766	0.2090347	0.20814174	0.20713346	0.20601286	0.20478532	0.20345612	0.20203099	0.20051466	0.19891495	0.19723634	0.19548635	0.19367152	0.19179818	0.18987347	0.18790466	0.1858983	0.18386272	0.18180375	0.17972845	0.17764536	0.17555824	0.17347646	0.17140412	0.1693466	0.16730875	0.16529539	0.16330804	0.16134924	0.1594213	0.15752375	0.15565659	0.15381575	0.1520018	0.150209	0.14843461	0.14667368	0.14492016	0.14316821	0.14141417	0.13965014	0.1378716	0.13607398	0.13425268	0.1324025	0.13052309	0.12860921	0.12666023
0.2111176	0.2105465	0.2098509	0.20903118	0.20808953	0.20703042	0.20585835	0.20457752	0.2031949	0.20171675	0.20014702	0.19849512	0.19676691	0.19496875	0.1931088	0.19119525	0.18923515	0.18723483	0.18520336	0.1831486	0.18107854	0.1789985	0.17691901	0.17484352	0.1727818	0.1707382	0.16871752	0.166725	0.16476421	0.16283783	0.16094717	0.15909323	0.15727623	0.15549317	0.15374191	0.15202002	0.15032206	0.14864236	0.14697698	0.1453184	0.14366111	0.14199676	0.1403211	0.13862735	0.1369093	0.13516313	0.13338366	0.13156828	0.12971398	0.12782003
0.21120052	0.2105878	0.20984723	0.2089799	0.20798981	0.20688058	0.20565607	0.20432332	0.20288779	0.2013577	0.19973803	0.19803692	0.19626325	0.19442296	0.1925247	0.19057752	0.18858698	0.18656492	0.18451777	0.18245405	0.18038224	0.17831025	0.17624524	0.17419535	0.17216596	0.17016383	0.16819286	0.16625941	0.16436514	0.16251215	0.16070217	0.15893452	0.15720806	0.15552041	0.15386772	0.15224653	0.15065035	0.14907321	0.1475091	0.1459505	0.14438969	0.14281972	0.14123407	0.13962415	0.13798696	0.13631535	0.1346062	0.13285498	0.13106002	0.12921774
0.21123542	0.21057993	0.20979507	0.20888071	0.20784183	0.2066824	0.20540838	0.20402426	0.20254004	0.20096062	0.19929504	0.19754952	0.19573483	0.19385803	0.19192803	0.1899539	0.18794471	0.18590905	0.1838561	0.18179524	0.17973426	0.17768112	0.17564422	0.17363083	0.17164846	0.16970062	0.16779372	0.16593008	0.16411422	0.16234663	0.16062814	0.15895581	0.15733045	0.15574631	0.15419966	0.15268555	0.15119657	0.14972517	0.14826502	0.1468068	0.14534378	0.14386687	0.1423682	0.1408418	0.13928255	0.13768171	0.13603774	0.13434528	0.13260454	0.13081352
0.21122356	0.21052597	0.20969585	0.20873474	0.20764862	0.20644116	0.20511837	0.20368725	0.20215581	0.2005319	0.1988241	0.19704095	0.19519207	0.19328594	0.1913328	0.1893414	0.18732217	0.18528302	0.18323547	0.18118852	0.17915021	0.17712885	0.17513266	0.17316973	0.17124464	0.16936406	0.16753188	0.16575156	0.16402452	0.16235182	0.16073313	0.15916508	0.15764809	0.15617311	0.15473667	0.15333217	0.15195197	0.15058728	0.14922962	0.1478709	0.1465007	0.14511375	0.14369923	0.1422486	0.1407586	0.13922186	0.13763548	0.13599499	0.1342998	0.13255067
0.21116444	0.2104245	0.20955056	0.2085451	0.20741236	0.2061592	0.2047906	0.20331547	0.20174238	0.2000795	0.19833556	0.19652122	0.1946459	0.19271891	0.19075069	0.18875265	0.18673378	0.18470384	0.18267255	0.18065186	0.17864811	0.17667082	0.17472789	0.17282572	0.17097104	0.16916744	0.16742168	0.1657336	0.16410363	0.16253506	0.16102348	0.15956502	0.15815794	0.15679523	0.15547004	0.15417553	0.1529016	0.1516397	0.15038146	0.1491152	0.14783391	0.14652573	0.14518477	0.14380118	0.14237139	0.14088684	0.13934587	0.13774599	0.13608491	0.13436492
0.2110596	0.2102791	0.20936228	0.20831433	0.20713893	0.20584287	0.20443352	0.2029189	0.20130888	0.19961251	0.1978401	0.19600195	0.19410852	0.19217014	0.19019878	0.18820229	0.18619472	0.18418498	0.18218333	0.18019967	0.17824227	0.17632031	0.1744422	0.17261189	0.1708378	0.16912317	0.1674702	0.16588205	0.16435757	0.16289544	0.16149421	0.16014844	0.15885213	0.15760076	0.15638508	0.15519644	0.15402256	0.1528576	0.15168817	0.15050618	0.14930117	0.1480612	0.14678094	0.1454501	0.14406356	0.14261761	0.14110765	0.13953266	0.13789031	0.13618313
0.21091221	0.2100931	0.20913671	0.20804818	0.20683351	0.20549871	0.2040532	0.20250568	0.20086636	0.19914392	0.19735077	0.19549724	0.19359541	0.19165573	0.18968916	0.18770784	0.18572205	0.18374318	0.18178213	0.1798459	0.17794809	0.17609224	0.17428821	0.17254025	0.1708548	0.16923475	0.16768263	0.16619831	0.16478199	0.1634299	0.16213907	0.16090402	0.15971747	0.15857199	0.1574582	0.15636665	0.15528466	0.15420368	0.15311417	0.15200098	0.1508568	0.1496698	0.14843324	0.14713863	0.14577919	0.14435294	0.14285424	0.14128554	0.13964377	0.13793296
0.21072687	0.20987141	0.20887892	0.20775472	0.20650439	0.20513724	0.20366113	0.2020869	0.20042405	0.19868372	0.19687866	0.19502008	0.1931192	0.19118777	0.18923783	0.1872809	0.18532968	0.18339297	0.18148151	0.17960607	0.17777479	0.17599386	0.17427284	0.17261502	0.17102423	0.16950402	0.16805619	0.16667846	0.16536956	0.16412726	0.16294312	0.16181293	0.16072884	0.1596811	0.15866062	0.15765399	0.1566516	0.15564114	0.15461227	0.1535528	0.15245	0.15129775	0.15008435	0.14880571	0.14745323	0.14602397	0.14451775	0.14293253	0.14126977	0.1395354
0.21050927	0.20962104	0.20859578	0.20744097	0.20616093	0.20476644	0.20326664	0.20167218	0.19999544	0.19824709	0.19643877	0.19458319	0.19269362	0.1907804	0.18885821	0.18693697	0.18502891	0.18314472	0.1812937	0.17948651	0.17773056	0.17603374	0.17440137	0.17283669	0.17134596	0.16992785	0.16858326	0.16731203	0.1661076	0.16496773	0.16388594	0.16285388	0.16186114	0.16089906	0.1599564	0.1590209	0.15808173	0.15712294	0.15613574	0.1551086	0.1540285	0.1528877	0.1516762	0.15038976	0.14902037	0.14756784	0.14602867	0.14440587	0.14270021	0.14091897
0.21026678	0.20934977	0.20829746	0.20711625	0.20581289	0.20439835	0.20288299	0.20127662	0.1995931	0.19784468	0.19604251	0.19420108	0.19233184	0.19044816	0.18856227	0.18668655	0.18483156	0.18300796	0.18122709	0.17949414	0.17782117	0.17621112	0.1746712	0.17320406	0.1718122	0.17049566	0.1692525	0.16808082	0.1669763	0.16593193	0.16494046	0.1639937	0.16307956	0.16218816	0.16130784	0.16042376	0.15952587	0.15860005	0.15763363	0.15661556	0.15553448	0.15438227	0.15314925	0.15183023	0.15042156	0.14891964	0.1473253	0.14564225	0.14387062	0.14201993
0.21000832	0.20906708	0.20799254	0.2067914	0.20547158	0.20404422	0.20251942	0.20091094	0.19922924	0.1974892	0.19570243	0.19388439	0.19204581	0.19020051	0.18836099	0.18653935	0.1847445	0.18298976	0.18128318	0.17963277	0.17804503	0.17652613	0.17508006	0.17370835	0.17241406	0.17119406	0.17004682	0.16896774	0.16795182	0.16699138	0.16607803	0.16520038	0.16434827	0.16350853	0.16266952	0.16181773	0.1609399	0.16002247	0.1590527	0.15802106	0.15691423	0.15572596	0.1544472	0.15307271	0.15160054	0.1500268	0.14835596	0.14658713	0.14472915	0.14278872
0.20974134	0.20878208	0.20769131	0.20647642	0.20514709	0.20371412	0.20218958	0.20058557	0.19891539	0.19719276	0.19543177	0.19364534	0.19184607	0.19004673	0.18826152	0.18650019	0.18477419	0.1830929	0.18146534	0.179898	0.17839828	0.17696992	0.17561615	0.17433676	0.17313382	0.17200327	0.17094263	0.16994575	0.16900556	0.16811429	0.16726075	0.16643557	0.16562474	0.16481608	0.16399762	0.1631535	0.16227184	0.16133969	0.16034341	0.15927076	0.15811619	0.15686798	0.15552029	0.15406857	0.15250956	0.15084527	0.14907488	0.14720559	0.14524038	0.14319184
0.20947598	0.20850424	0.20740312	0.20618232	0.20485039	0.20342022	0.2019029	0.20031303	0.19866233	0.1969662	0.19523814	0.19349101	0.19173837	0.18999416	0.18826926	0.18657464	0.18492003	0.18331613	0.18176982	0.18028653	0.1788733	0.17753169	0.17626554	0.17507143	0.17395213	0.17289999	0.17191339	0.17098443	0.17010471	0.16926417	0.16845325	0.16765809	0.16686767	0.16606826	0.16524485	0.16438511	0.16347548	0.16250366	0.16145593	0.16032317	0.15909606	0.15776719	0.15632915	0.15478042	0.15311849	0.15134463	0.1494601	0.14747244	0.14539023	0.14321572
0.20922242	0.20824368	0.20713982	0.20591919	0.20459239	0.2031724	0.20167007	0.20010148	0.19847901	0.1968171	0.19512953	0.19343017	0.19173068	0.1900464	0.18838596	0.18676108	0.18518072	0.18365435	0.18218811	0.18078715	0.17945641	0.1781961	0.17700955	0.17589267	0.17484365	0.1738591	0.17293099	0.17205152	0.17121348	0.17040461	0.16961233	0.16882664	0.16803305	0.16721797	0.16636787	0.16546792	0.16450647	0.16347194	0.1623509	0.16113621	0.15981767	0.15838799	0.15684593	0.1551848	0.15340617	0.15151009	0.14950514	0.14739022	0.14517814	0.1428782
0.2089884	0.20800953	0.20690943	0.20569572	0.20438187	0.20297897	0.20150118	0.19996037	0.1983734	0.19675127	0.19511107	0.19346459	0.19182348	0.19020176	0.18860924	0.1870558	0.18555047	0.18410012	0.18271118	0.18138757	0.18013217	0.17894536	0.17782693	0.17677408	0.17578287	0.17484608	0.17396039	0.17311245	0.17229427	0.17149457	0.1706996	0.169899	0.169078	0.168224	0.16732173	0.16635966	0.16532567	0.1642068	0.16299473	0.16167985	0.16025463	0.15871406	0.15705468	0.15527397	0.15337376	0.1513558	0.14922278	0.1469855	0.14464366	0.14221525
0.20878406	0.20781127	0.20672055	0.20552209	0.20422757	0.20284908	0.20139953	0.19989572	0.19834806	0.19677402	0.1951853	0.19359489	0.19201571	0.19045942	0.18893433	0.18745087	0.18601829	0.18464081	0.18332264	0.18206808	0.18087849	0.1797525	0.17869112	0.17768669	0.17673701	0.17583199	0.17496505	0.17412764	0.17330843	0.17249498	0.17167537	0.17083566	0.16996348	0.16904569	0.16807076	0.16702537	0.16589877	0.16468039	0.16336259	0.16193634	0.1603972	0.15873948	0.156962	0.15506269	0.1530452	0.15090755	0.14865918	0.14630094	0.14384499	0.14130005
0.2086161	0.20765513	0.20658141	0.20540357	0.20413443	0.20278673	0.20137325	0.19990954	0.19840851	0.19688419	0.1953516	0.19381993	0.19230315	0.19081035	0.18935277	0.18793738	0.18657105	0.18525898	0.18400405	0.18280938	0.18167341	0.1805948	0.17957331	0.17860064	0.17767173	0.17677829	0.17591247	0.17506167	0.17421769	0.17336693	0.17249757	0.17159596	0.17065087	0.16965012	0.16858199	0.16743696	0.16620526	0.164877	0.16344461	0.16190404	0.16025029	0.15848139	0.15659311	0.15458672	0.15246436	0.1502261	0.14787845	0.14542523	0.14287335	0.14023226
0.20849112	0.20754807	0.206496	0.20534474	0.20410699	0.20279571	0.2014223	0.20000434	0.19855328	0.19708198	0.1956051	0.19413275	0.19267654	0.19124816	0.18985277	0.1884985	0.18719262	0.18593735	0.18473445	0.18358615	0.18248975	0.18144318	0.18044457	0.17948256	0.17855462	0.17765167	0.17676128	0.1758751	0.1749838	0.17407066	0.17312935	0.17214502	0.171108	0.17000687	0.16883361	0.1675773	0.16623126	0.16479029	0.16324715	0.16159725	0.15984042	0.15797405	0.1559947	0.1539048	0.15170471	0.14939657	0.14697957	0.14446414	0.14185128	0.13914835
0.20841362	0.20749389	0.20646888	0.2053497	0.20414717	0.2028753	0.20154743	0.20017627	0.19877687	0.19736066	0.19593918	0.19452454	0.19312795	0.19175708	0.19041836	0.18911824	0.18786204	0.18665203	0.18548843	0.18437126	0.18329929	0.18226662	0.181269	0.18029906	0.17935124	0.17841323	0.17747815	0.17653312	0.17556958	0.17457551	0.1735425	0.17245692	0.17131361	0.17009985	0.16881116	0.16744265	0.1659835	0.16443464	0.16279268	0.16105342	0.15921628	0.15728	0.15524246	0.15310654	0.15087008	0.14853048	0.1460941	0.14356023	0.14093089	0.13820845
0.20838612	0.20749415	0.20650123	0.20541666	0.20425458	0.20302552	0.20174451	0.20042299	0.19907482	0.19771111	0.19634522	0.19498539	0.19364189	0.19232202	0.1910313	0.18977533	0.188558	0.18737978	0.18624063	0.18513823	0.18407018	0.18303174	0.18201585	0.18101567	0.18002397	0.17903051	0.17802574	0.17700139	0.17594606	0.17485002	0.17370966	0.17250985	0.17124929	0.16991903	0.16851686	0.16703913	0.16548283	0.16384499	0.1621291	0.16033074	0.15845159	0.15648848	0.15444243	0.15230796	0.15008858	0.14777851	0.14537585	0.14287937	0.14028642	0.1376006
0.20840819	0.2075481	0.20659018	0.20554648	0.2044253	0.20324112	0.20200722	0.20073539	0.19943684	0.19812554	0.19680876	0.1954982	0.19420053	0.19292347	0.19167171	0.19044806	0.18925524	0.1880947	0.18696108	0.18585622	0.18477269	0.18370642	0.18265142	0.18159863	0.18054032	0.17946836	0.17837517	0.1772502	0.17608435	0.17487392	0.17361325	0.17229465	0.17091548	0.16947478	0.16796999	0.16640157	0.16477062	0.1630824	0.16133028	0.15952075	0.15764873	0.15572	0.15372242	0.1516591	0.149521	0.14730407	0.14500049	0.14260669	0.1401145	0.13752267
0.20847903	0.20765363	0.20673311	0.20572993	0.20465393	0.2035149	0.2023271	0.20110352	0.199852	0.19858682	0.19731551	0.19604719	0.19478714	0.19354187	0.19231638	0.19111106	0.18992776	0.18876615	0.18762243	0.18649286	0.1853751	0.18425886	0.1831417	0.18201378	0.18086866	0.17969786	0.1784949	0.17725274	0.17596677	0.17463422	0.17324777	0.17181103	0.17032668	0.16878921	0.16720831	0.16558488	0.16392304	0.16222635	0.16049775	0.15873785	0.15694469	0.15511614	0.15324403	0.15132295	0.1493432	0.1472921	0.14515844	0.14293373	0.14060465	0.13816214
0.20859371	0.20780396	0.20692441	0.2059614	0.20492947	0.20383528	0.20269309	0.20151328	0.2003058	0.19908074	0.19784807	0.19661191	0.1953783	0.19415447	0.19294077	0.19173877	0.19054765	0.18936633	0.18819174	0.18701798	0.1858429	0.18465772	0.18345585	0.18223165	0.18098038	0.1796924	0.17836647	0.176997	0.17558369	0.17412665	0.17262626	0.17108682	0.1695163	0.16791743	0.16629982	0.16467056	0.16303441	0.16139674	0.15976101	0.15812719	0.15649045	0.15484461	0.15317929	0.15147994	0.14973494	0.14792095	0.14602414	0.14402798	0.14191645	0.13967746
0.20874277	0.20799252	0.20715268	0.20623286	0.20524317	0.20419097	0.20309088	0.20195009	0.20078027	0.19958787	0.19838394	0.19717017	0.19595242	0.19473445	0.19351722	0.19230145	0.1910853	0.1898658	0.18863912	0.18740138	0.18614705	0.18487018	0.18356548	0.18222608	0.18085107	0.17943476	0.17797849	0.17647934	0.17494312	0.17337185	0.17177522	0.17016456	0.16854626	0.16693273	0.1653367	0.16376632	0.16222915	0.16073176	0.1592734	0.15785336	0.1564588	0.15508008	0.15369835	0.15229607	0.15084918	0.14933163	0.14772452	0.14600097	0.14414218	0.14213437
0.20892134	0.20820925	0.2074099	0.20653069	0.20558025	0.20456749	0.20350432	0.20239823	0.20125848	0.20009154	0.19890314	0.19770044	0.196485	0.1952584	0.19402197	0.192773	0.19151215	0.19023384	0.18893516	0.18761134	0.18625869	0.18487072	0.1834456	0.18197879	0.18046698	0.17891861	0.17732899	0.17570934	0.17406526	0.17240986	0.17075151	0.16911316	0.16750601	0.16594289	0.1644412	0.16301355	0.16166309	0.16039515	0.15920383	0.1580807	0.15701137	0.15597518	0.15494274	0.15389168	0.15278628	0.15159899	0.15029928	0.14885908	0.14725554	0.14547074
0.20911452	0.20844068	0.2076793	0.20683926	0.20592488	0.20494813	0.20391698	0.20283741	0.20171812	0.20056596	0.19938512	0.19817816	0.19694886	0.1956979	0.19442317	0.19312412	0.19179885	0.19044217	0.18905145	0.18762353	0.1861525	0.1846374	0.18307781	0.18147331	0.17982808	0.1781463	0.17643979	0.1747197	0.17299822	0.17129874	0.16963512	0.1680328	0.16650611	0.16507924	0.16376325	0.162568	0.16149744	0.16054758	0.1597067	0.15895548	0.15827456	0.15762617	0.156979	0.15629306	0.15553312	0.15466294	0.15364736	0.15245306	0.1510624	0.14945637
0.20930885	0.20867294	0.2079491	0.2071434	0.20626223	0.20531501	0.2043073	0.20324631	0.20213892	0.20098934	0.1998016	0.19857818	0.19731963	0.19602531	0.19469428	0.19332701	0.19191685	0.19046354	0.18896334	0.18741152	0.1858098	0.18415758	0.18245864	0.1807171	0.17894381	0.17714682	0.17534947	0.17356423	0.17181861	0.17013294	0.16853687	0.16704938	0.1656971	0.1644985	0.16346145	0.16259074	0.16188398	0.16132852	0.16089796	0.16056603	0.16029161	0.16003653	0.15975374	0.15939927	0.15892822	0.15830219	0.15748867	0.15645245	0.15518245	0.1536552
0.20948963	0.208889	0.2081998	0.20742519	0.20657189	0.20564672	0.20465632	0.20360406	0.20249751	0.20133786	0.20013045	0.19887377	0.19756855	0.19621539	0.19481087	0.19335511	0.19184327	0.19027331	0.18864778	0.18695933	0.18521968	0.18342716	0.18159287	0.1797261	0.17784588	0.1759699	0.17412123	0.1723321	0.17062509	0.16903609	0.16759132	0.16631745	0.16523486	0.16435498	0.16368544	0.16321856	0.16293699	0.16281305	0.16281185	0.16288462	0.16298664	0.16306125	0.16305962	0.16293022	0.16262853	0.16211423	0.16136396	0.16034645	0.15905473	0.15747592
0.20964125	0.20907277	0.20841292	0.20766531	0.20683403	0.20592445	0.20494163	0.20388868	0.20277007	0.20158847	0.20034495	0.19903864	0.1976726	0.19624145	0.19474493	0.19318357	0.19155318	0.18985662	0.18809214	0.18626422	0.18438482	0.1824607	0.1805059	0.17854315	0.17659238	0.17468622	0.17285454	0.17113222	0.16955253	0.1681523	0.16695756	0.16599083	0.16526923	0.16478986	0.16454846	0.16452569	0.16467941	0.16497156	0.1653488	0.16574788	0.1661138	0.1663849	0.16650897	0.1664369	0.1661236	0.1655445	0.16467506	0.1635057	0.16203068	0.16025718
0.20974274	0.20920323	0.20857088	0.20784463	0.20702793	0.20612568	0.20514101	0.20407562	0.2029333	0.20171335	0.20042075	0.19905072	0.19760367	0.19607893	0.19447607	0.19279365	0.19103459	0.18919986	0.1872973	0.18533397	0.18332754	0.18129045	0.17924927	0.1772308	0.17527156	0.17340508	0.17166999	0.17010759	0.16875282	0.16763759	0.16678433	0.1662099	0.16591248	0.16587916	0.16607979	0.16647534	0.16701132	0.16762497	0.1682483	0.1688173	0.16926579	0.16953452	0.16957176	0.16934046	0.1688124	0.16797239	0.16680549	0.16532299	0.16352671	0.16143306
0.20977437	0.2092636	0.2086517	0.20794028	0.20713213	0.20622823	0.20523062	0.20414245	0.20296307	0.20169288	0.20033425	0.19888441	0.19734228	0.19571191	0.19398749	0.1921753	0.19028172	0.1883116	0.18627587	0.18419269	0.18208382	0.17997527	0.17789927	0.17589402	0.17399988	0.17225888	0.17071684	0.1694079	0.16837397	0.16763246	0.16719401	0.16705832	0.16720375	0.16759413	0.16818061	0.16889629	0.16966918	0.17043051	0.17110111	0.17161208	0.17190436	0.17193297	0.17165639	0.1710617	0.17012808	0.16886365	0.16727227	0.16537161	0.16318095	0.16072261
0.20971923	0.2092306	0.20863402	0.20793292	0.20712472	0.20620926	0.20519018	0.2040653	0.20283644	0.20150259	0.20006359	0.19852069	0.19687313	0.19512212	0.19327188	0.19132972	0.18930581	0.18721014	0.18506536	0.18289605	0.18072829	0.17860663	0.17656463	0.17465273	0.17291453	0.1713973	0.17014292	0.16918513	0.1685471	0.16823336	0.16823515	0.16852728	0.16906026	0.1697742	0.17059863	0.17144874	0.17224556	0.17290711	0.17336711	0.17356676	0.17346406	0.17303301	0.1722621	0.1711492	0.16970238	0.16794571	0.16589506	0.16358042	0.16102022	0.1582407
0.20955667	0.20908423	0.20850058	0.20780176	0.2069835	0.20604955	0.2049965	0.20382504	0.20253308	0.2011234	0.19959398	0.19794703	0.19618428	0.1943138	0.19233845	0.19027232	0.18813331	0.18594137	0.18372276	0.18151605	0.17935933	0.1772958	0.17537653	0.17365089	0.17216894	0.1709691	0.17008999	0.16954184	0.1693347	0.16944775	0.16984564	0.17046916	0.17124921	0.17210023	0.17293493	0.1736654	0.17421488	0.17451002	0.17451006	0.1741738	0.1734929	0.17246906	0.17111322	0.16944867	0.16750449	0.16530883	0.16288969	0.16027197	0.1574783	0.15452382
0.20926312	0.2088061	0.20822784	0.20752348	0.2066899	0.20572649	0.20463131	0.20340163	0.20203775	0.20054312	0.19891548	0.19715947	0.19528274	0.19329536	0.19120717	0.1890401	0.1868175	0.18457127	0.1823395	0.18016541	0.17809592	0.17618433	0.17448558	0.17304343	0.17190345	0.17109491	0.1706314	0.17050934	0.1707008	0.171159	0.17181614	0.17258984	0.17338763	0.17411295	0.17468108	0.17501496	0.17504872	0.1747518	0.17410645	0.17311245	0.17179072	0.17016771	0.16828486	0.16617715	0.16388243	0.16143075	0.15884417	0.15613845	0.15332612	0.15040734
0.20882331	0.20837614	0.20779833	0.20708306	0.20622534	0.20522559	0.20407729	0.20278366	0.20134136	0.1997555	0.19802865	0.19616884	0.19418639	0.19209829	0.1899254	0.18769577	0.1854401	0.1832039	0.18103129	0.1789741	0.17708856	0.17542523	0.17403632	0.17295778	0.17221755	0.17182341	0.17176321	0.17199698	0.17247128	0.17309895	0.17379278	0.17445427	0.17498761	0.17529805	0.17532751	0.17501959	0.17435607	0.17334384	0.17200531	0.17037177	0.16849357	0.16643113	0.16421914	0.16190535	0.15951213	0.1570659	0.1545727	0.15203243	0.14943454	0.14677054
0.20821783	0.20777552	0.20719397	0.20646305	0.20557636	0.20453154	0.20332935	0.20196454	0.20044391	0.19876951	0.19695103	0.19500032	0.19293588	0.19078118	0.18856615	0.1863268	0.18411024	0.18196425	0.17993885	0.17809425	0.17648423	0.17515357	0.17413941	0.17346208	0.1731216	0.17309764	0.17333804	0.17377299	0.1743146	0.1748608	0.175309	0.17556262	0.17554116	0.17518848	0.17447671	0.1734067	0.17199782	0.17030384	0.16837889	0.1662938	0.16410498	0.16186835	0.15962489	0.1574018	0.15521032	0.15304229	0.150895	0.14874348	0.14655435	0.1443047
0.20743035	0.20699346	0.2064029	0.20565386	0.20473512	0.20364639	0.20238473	0.20095426	0.19935963	0.1976094	0.19571829	0.19370613	0.19159782	0.1894263	0.18723176	0.18506008	0.18295994	0.18099123	0.17920831	0.1776652	0.17640445	0.17545724	0.17483929	0.17453688	0.17451683	0.17472549	0.17507415	0.17546326	0.1757949	0.17595674	0.17586195	0.17544037	0.17465281	0.1734929	0.1719859	0.17018583	0.16815767	0.16598363	0.16374177	0.16150466	0.15932897	0.1572527	0.15529546	0.15345404	0.15171653	0.15005341	0.14842814	0.14680114	0.14513199	0.14337857
0.20645468	0.20602053	0.20542252	0.20465109	0.20370273	0.20257099	0.20126148	0.19977464	0.19812253	0.19632158	0.1943922	0.1923638	0.19026537	0.18814442	0.18604589	0.18402548	0.18213713	0.18043852	0.1789772	0.17779565	0.17691636	0.1763457	0.17606267	0.17602271	0.17615537	0.17636526	0.17654972	0.17659709	0.17641202	0.17590937	0.1750346	0.17377633	0.172149	0.17020819	0.16802847	0.16570418	0.16333432	0.16100648	0.15879819	0.15676677	0.15493906	0.15332529	0.15191069	0.15066375	0.14954126	0.14848998	0.14746287	0.14639759	0.14525703	0.14398491
0.20528685	0.20485595	0.2042534	0.20346907	0.20249507	0.20133264	0.19998872	0.19846871	0.19679205	0.19497955	0.1930622	0.19107452	0.18906108	0.18706927	0.18515588	0.18337491	0.18178068	0.18041863	0.17932448	0.17851478	0.1779834	0.1777015	0.17761049	0.17762741	0.17765097	0.17757356	0.17728707	0.17669767	0.1757394	0.17437774	0.1726292	0.17052895	0.1681692	0.16564342	0.16307625	0.16056564	0.15822314	0.15611753	0.15429826	0.15278542	0.1515706	0.15062186	0.14989638	0.14933105	0.14886332	0.14842626	0.14795572	0.14739892	0.14670321	0.14583012
0.20393121	0.20351352	0.20291433	0.2021261	0.20114483	0.19997561	0.19862422	0.19710937	0.19545123	0.19368401	0.19184324	0.18997177	0.18812361	0.18634856	0.18470186	0.18323593	0.18199207	0.18099253	0.18025115	0.17974797	0.17944396	0.17927155	0.17913389	0.17892799	0.178536	0.17786899	0.17683429	0.17538759	0.17352036	0.17127356	0.16871956	0.16596588	0.16314436	0.16037829	0.15780006	0.15550211	0.1535581	0.15200251	0.15084325	0.15005627	0.14959015	0.14938566	0.14936255	0.1494472	0.14956427	0.14964116	0.14961623	0.1494395	0.1490663	0.14846408
0.20241311	0.20201826	0.2014412	0.20067234	0.19971032	0.19856311	0.19724913	0.19578674	0.1942097	0.19255558	0.19086713	0.18919852	0.18759575	0.18611339	0.18479899	0.18368512	0.1827924	0.18211615	0.18163213	0.18128535	0.18099809	0.18066767	0.18018931	0.17944568	0.17835434	0.1768425	0.17488855	0.17251025	0.16977495	0.16678911	0.16368747	0.16061491	0.15771711	0.15512456	0.1529247	0.15118769	0.14993103	0.14914715	0.1487916	0.14879519	0.14908332	0.14956504	0.15014979	0.15075791	0.15131415	0.15174998	0.1520161	0.15206885	0.15187767	0.15141717
0.20076917	0.20042174	0.19989099	0.19917296	0.19827032	0.19719493	0.19597061	0.1946269	0.19320314	0.19173992	0.19028607	0.18889263	0.1876035	0.18646356	0.18549572	0.18471181	0.18410152	0.18362048	0.18320847	0.18277591	0.18222111	0.18143037	0.18030265	0.17875674	0.17674923	0.17428091	0.17139755	0.16819918	0.16481823	0.16141436	0.15814775	0.15517014	0.1526085	0.15055297	0.14905277	0.14811221	0.14770243	0.14775687	0.14820325	0.14893895	0.14986518	0.15088522	0.15191382	0.15287074	0.15368809	0.1543178	0.15471046	0.15485138	0.15471134	0.15428257
0.19906142	0.19879293	0.19834521	0.19772178	0.1969296	0.19598562	0.19492154	0.19376889	0.19257165	0.19137362	0.19022155	0.18915646	0.18821326	0.18740591	0.18673924	0.18618459	0.18569648	0.18519798	0.1845952	0.18377927	0.1826489	0.18110716	0.17908701	0.17657542	0.17359869	0.17023072	0.16660292	0.16287062	0.15921336	0.15580302	0.15279424	0.15030938	0.14842632	0.1471777	0.1465522	0.14649841	0.14693749	0.14777489	0.1489023	0.15021054	0.15159392	0.15296334	0.15424043	0.15535864	0.15626961	0.15693769	0.1573312	0.15744364	0.15726224	0.15678965
0.19737639	0.19722815	0.19691506	0.19644232	0.1958218	0.19507726	0.19424325	0.19335291	0.1924519	0.19157484	0.19076133	0.19003405	0.18939885	0.1888479	0.18834952	0.18783715	0.18723027	0.18643072	0.18533279	0.18383259	0.18185505	0.17935598	0.17634559	0.17286989	0.16905266	0.1650301	0.16099954	0.1571402	0.15363348	0.15063724	0.14826174	0.14657134	0.14557824	0.14525534	0.1455289	0.14631306	0.14748976	0.14894205	0.15056086	0.15223247	0.15386733	0.15539056	0.15673366	0.15785569	0.15872529	0.15931848	0.15962459	0.1596413	0.1593678	0.15881348
0.19582741	0.19584998	0.19572979	0.19546898	0.19508894	0.19461104	0.19407058	0.1935018	0.19293313	0.19239493	0.19190094	0.19145128	0.1910205	0.19056338	0.19001496	0.18928054	0.18825941	0.18685272	0.18497068	0.18254825	0.17957559	0.17607029	0.1721344	0.16789809	0.16353714	0.15925199	0.1552403	0.15168911	0.14874104	0.1464965	0.14500318	0.14426146	0.14421451	0.14478439	0.1458578	0.14731655	0.14903024	0.15088865	0.1527771	0.1546081	0.15630402	0.1578104	0.15908366	0.16009897	0.16083631	0.16129167	0.16146614	0.1613599	0.16098392	0.16034392
0.19454709	0.1948002	0.19493273	0.1949482	0.19486628	0.19471058	0.19450387	0.19427498	0.19403684	0.19379371	0.19353354	0.19321793	0.1927971	0.19219431	0.19131278	0.19005325	0.18832539	0.1860463	0.18318583	0.17974162	0.17578036	0.17141053	0.16680446	0.16215055	0.15766677	0.15355384	0.1499969	0.14712396	0.14502934	0.14373533	0.1432217	0.14342692	0.14424701	0.14555815	0.14723752	0.14915031	0.151184	0.15322372	0.15518525	0.15699473	0.15860653	0.15997797	0.16109228	0.16193603	0.16250771	0.1628098	0.16284683	0.16263196	0.16216782	0.16146807
0.19367966	0.19422185	0.1946604	0.19500324	0.19526118	0.19544932	0.19558096	0.19565831	0.1956771	0.19560705	0.19540706	0.19501299	0.1943383	0.19329423	0.19178174	0.18971908	0.18705022	0.18375534	0.17986737	0.17547366	0.1707231	0.1657945	0.16090693	0.15627646	0.15211028	0.14857975	0.14581072	0.14387032	0.14276797	0.14246759	0.142883	0.14390649	0.14540756	0.14724746	0.14930038	0.15144184	0.1535735	0.15560809	0.15748414	0.15914987	0.16057906	0.16175754	0.16267471	0.16333646	0.16374663	0.16391198	0.16384724	0.16355287	0.16304237	0.16231638
0.19336873	0.19423962	0.19502199	0.19571427	0.19631286	0.19682321	0.19722602	0.19750682	0.19762711	0.1975348	0.19715467	0.19640091	0.19518165	0.19340937	0.19101445	0.1879578	0.18424903	0.17995021	0.17517397	0.17008658	0.16489819	0.1598284	0.1551036	0.15092766	0.14745685	0.1448062	0.1430229	0.14209819	0.14198023	0.14257476	0.1437589	0.14539176	0.14734149	0.14947364	0.15167792	0.15384546	0.15590395	0.15779486	0.15947899	0.1609329	0.1621449	0.1631153	0.16384739	0.16435292	0.16463545	0.16471016	0.16458304	0.16425955	0.16374339	0.16303554
0.19371149	0.19493495	0.196064	0.19708034	0.19796935	0.19870378	0.19924599	0.1995519	0.19955581	0.199179	0.19833325	0.19692713	0.19489451	0.19217339	0.1887508	0.18466069	0.17999092	0.1748795	0.16952053	0.16412391	0.15893362	0.15416777	0.15001972	0.14663908	0.14411804	0.14248651	0.1417278	0.14176601	0.14249851	0.14379449	0.14551355	0.14752242	0.14968488	0.15189278	0.15405507	0.15609598	0.15796603	0.15963545	0.16108382	0.16230986	0.16331115	0.1641019	0.16468969	0.16508509	0.16529827	0.16533346	0.16519675	0.16489002	0.16440767	0.16375428
0.19476204	0.19631094	0.1977309	0.1989924	0.20004645	0.2008417	0.2013231	0.20140897	0.20101957	0.20007373	0.19848484	0.19619569	0.19316553	0.18940607	0.1849731	0.17998312	0.17459828	0.16902712	0.16349247	0.15823779	0.15347616	0.14939815	0.14612728	0.14374666	0.14226453	0.14164527	0.141812	0.14264773	0.14401464	0.14577341	0.14778882	0.14993677	0.15210986	0.15422398	0.15620916	0.15802947	0.1596573	0.16108048	0.16229945	0.16332152	0.16415866	0.16482385	0.16532323	0.16567041	0.16586468	0.16591406	0.16581425	0.16555801	0.16514337	0.1645624
0.19645962	0.19825366	0.19985893	0.2012104	0.20223823	0.20287108	0.20302808	0.20262016	0.20156683	0.19979915	0.19726413	0.19395423	0.18989491	0.18517327	0.17992352	0.17433175	0.16861346	0.16300821	0.1577486	0.15303952	0.14906086	0.14592285	0.14368209	0.14234506	0.14185151	0.14211607	0.14301471	0.14441447	0.14617014	0.14815591	0.15024734	0.15234444	0.15437657	0.15627939	0.1580233	0.15958714	0.16096297	0.16216163	0.16319266	0.16406643	0.16479847	0.16539887	0.16587363	0.1662273	0.16645718	0.16656	0.16652659	0.1663468	0.16601257	0.165513
0.19863394	0.20053306	0.20214467	0.20337264	0.20413542	0.20434386	0.20390572	0.20274822	0.20080999	0.19806215	0.19450355	0.19019958	0.1852442	0.17980686	0.17407739	0.16828912	0.16267326	0.15746514	0.15286027	0.1490112	0.14602211	0.14392683	0.14271867	0.14233461	0.14266548	0.14359793	0.14499035	0.14670925	0.1486215	0.15062366	0.15261719	0.15453634	0.15633011	0.15797484	0.15945478	0.16077417	0.16193965	0.16296694	0.16386981	0.16466382	0.16535723	0.16595477	0.16645926	0.16686337	0.16716178	0.16734104	0.1673899	0.16729394	0.16704069	0.1666174
0.20099291	0.20279655	0.20418298	0.20504095	0.20527959	0.20480673	0.20355226	0.20146374	0.19853069	0.19477874	0.19028327	0.18517348	0.17961985	0.1738328	0.16804585	0.16249223	0.15739077	0.15292686	0.14924014	0.14641394	0.14446801	0.14338055	0.14307955	0.14345646	0.14439319	0.14574389	0.14738819	0.14920148	0.15107912	0.1529414	0.15472436	0.15638827	0.15791652	0.1592991	0.16054533	0.16166854	0.16268232	0.1636075	0.16445571	0.16523203	0.16594605	0.16659212	0.16716164	0.16764608	0.16802788	0.1682943	0.16842386	0.16840366	0.16821885	0.1678578
0.20312709	0.2046041	0.20552275	0.2057662	0.20525283	0.20391002	0.20170335	0.19863197	0.19474244	0.19012913	0.18493809	0.17935485	0.1735902	0.16788445	0.16245528	0.15751812	0.15323901	0.14973783	0.14708665	0.14529206	0.1443182	0.14408061	0.14447992	0.14538825	0.1466757	0.14821596	0.14990094	0.1516313	0.15333669	0.15496445	0.1564817	0.15787512	0.15915021	0.16031197	0.16138124	0.16237552	0.16330929	0.16420352	0.16505778	0.16587526	0.16665298	0.16737798	0.16803569	0.16860673	0.16907454	0.16941482	0.1696132	0.16965082	0.16951343	0.16919038
0.20458634	0.20550665	0.20573504	0.20517714	0.20376305	0.20147383	0.19831808	0.19436201	0.18971407	0.18452974	0.1790007	0.17334479	0.16779318	0.16255945	0.15783644	0.15378326	0.15049621	0.14803037	0.14638135	0.1455091	0.14532566	0.1457226	0.14658242	0.14777857	0.14919394	0.15072662	0.15228902	0.15381631	0.15527412	0.15662634	0.15787509	0.15902993	0.16009921	0.1611051	0.1620692	0.16300929	0.1639354	0.16485572	0.16576682	0.16666272	0.16752766	0.16834536	0.16909069	0.16974503	0.17028125	0.17067751	0.17091906	0.1709874	0.1708712	0.17055991
0.2049466	0.20512329	0.20451495	0.20305902	0.20072998	0.19755794	0.19361013	0.18901464	0.18392658	0.17854568	0.17308281	0.16776472	0.16279128	0.1583361	0.15453912	0.15149122	0.14922413	0.14772518	0.14694479	0.14679955	0.14717919	0.14796887	0.14905328	0.15032092	0.15168053	0.15305784	0.15439495	0.15566546	0.15684688	0.157942	0.15896392	0.15993154	0.16086724	0.16179413	0.1627256	0.16367655	0.16464978	0.16564287	0.166645	0.16763428	0.16859496	0.16949779	0.17031762	0.1710296	0.17160842	0.17203587	0.17229044	0.17236124	0.17223561	0.17191064
0.20389281	0.20323533	0.20175608	0.19944252	0.19631901	0.19246835	0.18801558	0.18312207	0.17798084	0.17280251	0.16778955	0.16313767	0.15899953	0.15550196	0.15270668	0.15064633	0.14929816	0.14860538	0.14848676	0.14883304	0.14953926	0.15049027	0.1515969	0.15276963	0.15395033	0.15508573	0.1561569	0.15715751	0.15808989	0.15897234	0.15983093	0.16068849	0.16156545	0.16248056	0.16344589	0.16446187	0.16552094	0.16661176	0.16771127	0.16879791	0.16983673	0.17080714	0.17167541	0.17241645	0.17300922	0.17343087	0.17366967	0.17371437	0.17355625	0.173195
0.20130983	0.19983818	0.19758803	0.1945931	0.1909249	0.18671101	0.1821033	0.17729998	0.17248562	0.16785684	0.16358164	0.15980929	0.15663627	0.1541202	0.15227848	0.15108138	0.15047213	0.15036798	0.15066838	0.1512751	0.15208893	0.15301824	0.1539953	0.15496467	0.15589112	0.15676075	0.15757143	0.15833375	0.15907416	0.15981469	0.16058461	0.16140696	0.1622962	0.1632612	0.16430563	0.16541648	0.16657999	0.1677723	0.16896442	0.17012498	0.17122415	0.1722292	0.17311436	0.17385188	0.1744237	0.1748116	0.17500621	0.17500018	0.17478928	0.17437503
0.19731691	0.19517979	0.19237927	0.18897942	0.1850951	0.18087764	0.1764938	0.17212549	0.16794997	0.1641133	0.16074365	0.15792616	0.15570919	0.1540921	0.15304977	0.15251845	0.15242557	0.15267521	0.1531745	0.15383486	0.15458408	0.15535632	0.15611258	0.15682253	0.15748432	0.15809973	0.15869111	0.15928051	0.15989985	0.16057545	0.16133264	0.1621829	0.16314036	0.16419774	0.1653451	0.16656733	0.16783191	0.16911294	0.17037514	0.1715833	0.17270532	0.17371212	0.17457743	0.17527953	0.1758002	0.17612956	0.17625856	0.17618294	0.17590497	0.17542464
0.19225185	0.1897133	0.1866562	0.18319276	0.1794464	0.17556955	0.17172116	0.16805276	0.16470669	0.16178063	0.15934703	0.1574418	0.15606223	0.15517844	0.15472798	0.15463956	0.1548304	0.15521823	0.15572456	0.15628818	0.15685004	0.15738747	0.15788457	0.15833154	0.15875351	0.15916646	0.15960258	0.16009781	0.16067317	0.1613536	0.16215676	0.16309117	0.1641513	0.16531992	0.1665807	0.16790172	0.16925226	0.17059562	0.17189476	0.173116	0.17422688	0.17520082	0.17601445	0.17665192	0.177097	0.17734624	0.17739272	0.17723781	0.17688295	0.17633423
0.18664356	0.18399829	0.18102601	0.17782564	0.1745246	0.17126033	0.16816348	0.16534603	0.16289541	0.160871	0.1592944	0.15815939	0.15743618	0.15706766	0.15698604	0.15711685	0.15739271	0.15774296	0.1581161	0.15847504	0.15879561	0.15907185	0.15931077	0.15953577	0.1597712	0.16005607	0.16041535	0.16088355	0.16148512	0.16223171	0.16313067	0.16417518	0.16535191	0.16663584	0.1679965	0.16939804	0.17080256	0.17217244	0.17347345	0.17467055	0.17573553	0.17664449	0.17738119	0.17792878	0.17828405	0.17843744	0.17839374	0.17815265	0.17771944	0.17710325
0.18108302	0.178648	0.17604804	0.17337883	0.17074868	0.16826487	0.16601212	0.1640631	0.16246629	0.16123262	0.16035493	0.15979731	0.15951174	0.15943888	0.15951328	0.15967855	0.15987346	0.16006395	0.16021867	0.1603255	0.16038905	0.16041906	0.16045189	0.16051102	0.16063891	0.16086477	0.16122162	0.16173393	0.16241376	0.16326705	0.16428529	0.16545174	0.16674195	0.16812257	0.16955793	0.17100677	0.17243014	0.17379084	0.17505515	0.17619479	0.17718342	0.1780025	0.17864008	0.17908654	0.1793375	0.17939106	0.17925486	0.17892832	0.1784213	0.17774087
0.17612824	0.17416205	0.1721583	0.17019777	0.16834937	0.16668987	0.16526857	0.16411084	0.16323206	0.16261423	0.16223009	0.16203418	0.16197456	0.16199888	0.16205561	0.16210383	0.16211723	0.16207281	0.16197473	0.16182968	0.16166124	0.16150206	0.1613886	0.1613577	0.16144839	0.161687	0.16210654	0.16271016	0.16350591	0.16448517	0.16562861	0.16690962	0.16829479	0.1697441	0.1712187	0.1726768	0.17408079	0.17539668	0.17659394	0.17764565	0.17853454	0.17924756	0.17977235	0.18010804	0.180253	0.18020764	0.17997989	0.1795741	0.17900029	0.17826656
0.17223564	0.17090234	0.16961724	0.16842806	0.16736898	0.16647992	0.16577291	0.1652541	0.1649063	0.16470248	0.16460139	0.16456242	0.16454321	0.16450444	0.16441825	0.16426232	0.1640308	0.16373593	0.16339293	0.16302952	0.16268659	0.16240326	0.16221718	0.16217002	0.16229166	0.16260871	0.16312875	0.16385816	0.16478477	0.1658901	0.16714478	0.16851673	0.16996536	0.17144874	0.17292437	0.17435499	0.17570516	0.17694351	0.17804605	0.17899066	0.17976397	0.18035796	0.1807666	0.1809912	0.18103066	0.18089327	0.18058172	0.18010762	0.17947643	0.17869869
0.16967264	0.1690474	0.16850024	0.16804054	0.1676828	0.16742796	0.16727294	0.16719936	0.16718267	0.16718599	0.16717869	0.16712941	0.16700462	0.16679098	0.16648173	0.16607726	0.16559604	0.16506544	0.16451839	0.16399948	0.16355154	0.16321477	0.16303056	0.1630331	0.16324435	0.16367412	0.16432598	0.1651895	0.16624418	0.16746037	0.1688019	0.17023256	0.17170642	0.17318393	0.17462485	0.17599274	0.177259	0.17839538	0.17938337	0.1802071	0.18085696	0.18133008	0.18162373	0.18173927	0.18168348	0.18146029	0.1810787	0.18054628	0.17987108	0.17906204
0.16853388	0.16859046	0.16870381	0.16886353	0.16905487	0.16926324	0.16946605	0.16964	0.16975802	0.16979298	0.16972214	0.16952947	0.16920641	0.16875798	0.16819696	0.16754755	0.16683988	0.1661227	0.16543561	0.16483001	0.16434816	0.16403079	0.16391319	0.16401377	0.16434655	0.16491343	0.16570331	0.16669491	0.16785583	0.16915578	0.17055239	0.17200111	0.17346413	0.17489901	0.1762715	0.17755035	0.17870785	0.17972581	0.18058822	0.18128572	0.18181008	0.18216483	0.18234974	0.18236741	0.18222553	0.18193087	0.18148991	0.18091327	0.18020713	0.17938006
0.1687417	0.16937831	0.17002223	0.1706386	0.17119788	0.17167369	0.17204314	0.17228511	0.17237547	0.17229953	0.17205557	0.17164165	0.1710741	0.17037165	0.1695689	0.16870669	0.16783142	0.16699006	0.16623682	0.16561499	0.16516706	0.16492656	0.16491617	0.1651502	0.1656234	0.16632873	0.16724353	0.16834173	0.16958287	0.17093009	0.17234206	0.17377335	0.1751897	0.17655155	0.17782803	0.17899552	0.18003047	0.18091987	0.1816527	0.1822231	0.1826295	0.18287462	0.18295968	0.18289237	0.18267812	0.1823248	0.18183973	0.18123206	0.18050788	0.17967474
0.17009097	0.17116246	0.17216939	0.17305832	0.17380023	0.17436825	0.17473823	0.17489538	0.1748335	0.17455725	0.17407368	0.17340657	0.17258608	0.17165235	0.17064914	0.16963342	0.16865236	0.1677616	0.16700716	0.16643494	0.16607472	0.16595373	0.16607964	0.16645491	0.1670686	0.16789979	0.16891955	0.17009084	0.1713752	0.17273414	0.17412187	0.1755037	0.17684144	0.17810458	0.17926648	0.18030894	0.18121445	0.18197289	0.18257847	0.18302938	0.18332624	0.1834718	0.1834718	0.18333232	0.1830607	0.18266404	0.1821489	0.18152378	0.1807941	0.17996648
0.1723139	0.17365086	0.1748394	0.17582935	0.176588	0.17709264	0.177329	0.17730042	0.17701142	0.17648011	0.17573842	0.17482133	0.17377667	0.17265593	0.17151567	0.17040925	0.16939433	0.16851896	0.16782607	0.16735202	0.16711845	0.16713738	0.16740924	0.16792302	0.16866073	0.16959079	0.17068177	0.1718918	0.1731838	0.17451501	0.17584854	0.17714885	0.17838624	0.17953368	0.18056998	0.18148094	0.1822565	0.18288875	0.18337494	0.18371655	0.18391603	0.18397737	0.1839073	0.18371114	0.18339656	0.18297002	0.18243873	0.18180838	0.1810844	0.18027201
0.17510554	0.17654143	0.17774999	0.17868689	0.17932826	0.17965472	0.17967167	0.17938942	0.17883521	0.17804304	0.17705604	0.17592707	0.17470933	0.17346528	0.17225148	0.17112502	0.17013797	0.1693345	0.16875076	0.16840559	0.16831532	0.16847987	0.1688897	0.16952655	0.17035893	0.17135726	0.17248306	0.17369524	0.17495927	0.17623357	0.17748338	0.17868212	0.1798023	0.18082395	0.18173105	0.18251264	0.1831623	0.1836773	0.18405554	0.18430153	0.18441829	0.18441097	0.18428533	0.18404755	0.18370464	0.18326208	0.18272603	0.18210167	0.1813935	0.18060425
0.17818007	0.17956501	0.18065941	0.1814262	0.1818485	0.1819267	0.181677	0.1811221	0.18030357	0.17927496	0.1780832	0.17679265	0.17546466	0.17416273	0.17294364	0.17185614	0.1709505	0.170261	0.1698111	0.16961056	0.16966715	0.16996771	0.17049518	0.17122284	0.17211887	0.17314893	0.17427331	0.17545733	0.17665948	0.17784998	0.17899925	0.18008284	0.18107772	0.18197143	0.18275142	0.18340936	0.18394352	0.18435249	0.1846379	0.18480316	0.18485275	0.18479164	0.18462628	0.18436179	0.18400344	0.18355745	0.18302785	0.18241757	0.18173364	0.18097633
0.18129037	0.18250586	0.18338728	0.18390572	0.18405256	0.18384752	0.18331704	0.18250059	0.18145245	0.18022618	0.17888764	0.17749962	0.1761273	0.17482895	0.17365888	0.17266384	0.17187586	0.17132196	0.17101754	0.1709624	0.17115161	0.17156383	0.17218159	0.17296955	0.17389366	0.17492035	0.17601207	0.17713463	0.1782544	0.17934385	0.1803795	0.181339	0.18220982	0.18297789	0.1836371	0.18418348	0.1846151	0.18493333	0.18514049	0.18524137	0.18523973	0.18514007	0.1849485	0.18466997	0.18430814	0.18386854	0.18335418	0.18276857	0.18211353	0.18139237
0.18424633	0.18520884	0.18581086	0.18603626	0.18589151	0.18540475	0.1846143	0.18357229	0.182337	0.18097767	0.1795533	0.1781317	0.17677528	0.17553525	0.17445873	0.17358316	0.17293373	0.17252308	0.1723594	0.17243439	0.17273322	0.17323208	0.17390378	0.17471714	0.17563665	0.17662865	0.1776602	0.17869997	0.17972088	0.18069914	0.18161345	0.18245275	0.18320136	0.18385327	0.18440376	0.18485203	0.18519539	0.18543887	0.18558377	0.18563552	0.18559685	0.18547341	0.18526804	0.18498614	0.18463206	0.18420744	0.18371606	0.18315946	0.18254027	0.18185976
0.1869145	0.18757924	0.18787482	0.18779856	0.18737246	0.18662795	0.1856195	0.18440267	0.18304153	0.18160877	0.18015948	0.17876256	0.17746699	0.17632413	0.17537013	0.17463118	0.17412332	0.17385074	0.1738123	0.17399192	0.17436954	0.1749227	0.1756165	0.17642157	0.17730722	0.17824033	0.1791904	0.18013352	0.18104544	0.18190867	0.18270624	0.18342775	0.18406455	0.18461198	0.18506771	0.18543029	0.18570365	0.18588796	0.18598631	0.18600196	0.18594153	0.1858053	0.18559828	0.18532416	0.18498409	0.18458283	0.1841197	0.1835968	0.18301633	0.18237853
0.18922561	0.18957703	0.18956971	0.18921185	0.18853451	0.18757807	0.18640408	0.18506989	0.18364452	0.18219231	0.18077207	0.17944044	0.17824474	0.17722352	0.17640236	0.17580241	0.17542699	0.17527537	0.17533559	0.17559212	0.1760195	0.17659083	0.17727691	0.17804745	0.17887434	0.17972839	0.1805856	0.18142453	0.18222642	0.1829752	0.1836614	0.18427578	0.18481345	0.18526986	0.18564618	0.18594107	0.18615839	0.1862974	0.18636426	0.18635863	0.18628705	0.18614957	0.18595035	0.18569091	0.18537357	0.18499835	0.18456775	0.18408266	0.18354213	0.18294832
0.1911645	0.19120932	0.1909239	0.19032246	0.1894389	0.18832624	0.18704164	0.1856499	0.18421254	0.18279284	0.18143986	0.18020716	0.17913106	0.17823777	0.17754923	0.17707637	0.17681463	0.1767575	0.17689013	0.17718983	0.17763501	0.17819697	0.17884958	0.17956465	0.18031523	0.18107954	0.18183792	0.18257129	0.18326354	0.18390763	0.1844925	0.18501118	0.18546313	0.1858457	0.18615702	0.1864003	0.18657584	0.18668532	0.18673235	0.18671829	0.18664587	0.18651664	0.18633145	0.18609384	0.18580203	0.18545881	0.18506381	0.1846171	0.18411842	0.18356785
0.19274619	0.19252025	0.1919955	0.19119653	0.1901607	0.18894482	0.18760799	0.18620783	0.18480301	0.1834498	0.18219297	0.18107328	0.1801199	0.17935514	0.17878762	0.17842135	0.17824833	0.17825627	0.17843032	0.17874661	0.17917955	0.17970935	0.18030694	0.1809499	0.18161626	0.18228722	0.18294498	0.18357652	0.18416962	0.18471718	0.18521386	0.18565306	0.18603513	0.1863568	0.18661986	0.18682525	0.18697318	0.18706569	0.18710406	0.18709122	0.18702659	0.18691143	0.1867482	0.18653536	0.18627393	0.18596405	0.18560618	0.18519777	0.18474045	0.18423301
0.19402099	0.19356361	0.19284967	0.19190606	0.19077432	0.18950665	0.18816078	0.18679124	0.18545216	0.1841876	0.1830385	0.1820369	0.18120155	0.18054897	0.18008065	0.17979667	0.17968424	0.17973053	0.17991707	0.18022257	0.18062516	0.1811024	0.18163258	0.18219537	0.1827727	0.1833499	0.18391275	0.1844512	0.18495646	0.18542156	0.18584287	0.18621773	0.18654418	0.18682161	0.18705033	0.18723127	0.18736427	0.18745014	0.18749075	0.18748493	0.18743563	0.18734133	0.18720211	0.18701804	0.18678835	0.18651348	0.18619254	0.18582238	0.18540512	0.184939
0.19505379	0.19441363	0.19355962	0.19251874	0.19133663	0.19006105	0.18874308	0.18743259	0.18617466	0.18501088	0.18396981	0.1830764	0.18234608	0.18178354	0.18139148	0.18116115	0.1810835	0.18114124	0.18131784	0.18159276	0.18194693	0.1823606	0.18281668	0.18329728	0.18378755	0.18427745	0.18475422	0.18520996	0.18563953	0.1860359	0.1863983	0.18672356	0.187009	0.18725604	0.18746275	0.18763103	0.18775964	0.18784867	0.18789811	0.18790813	0.18787791	0.18780768	0.18769586	0.18754166	0.18734545	0.18710467	0.1868182	0.18648636	0.18610714	0.18567944
0.19590682	0.19513443	0.19418328	0.19309306	0.1918976	0.19064298	0.1893765	0.18813989	0.18697327	0.185906	0.18496358	0.18416524	0.1835171	0.1830225	0.18268046	0.18248002	0.18241218	0.18245956	0.18260652	0.18283585	0.1831325	0.18347716	0.18385756	0.184259	0.18466938	0.18507995	0.18548205	0.18586892	0.18623582	0.18657981	0.18689673	0.18718627	0.18744591	0.18767422	0.18787181	0.1880363	0.1881693	0.18826778	0.18833286	0.18836199	0.18835513	0.18831071	0.18822846	0.18810461	0.18794066	0.18773365	0.18748167	0.18718383	0.18684006	0.18644868
0.1966466	0.19577867	0.19477545	0.19366503	0.19248539	0.19127154	0.19006747	0.18890998	0.18782836	0.1868486	0.18599002	0.18526477	0.18467781	0.18422818	0.18391094	0.1837186	0.18364039	0.18366057	0.18376651	0.18394285	0.18417686	0.18445276	0.184761	0.18508933	0.18542959	0.18577215	0.18611291	0.1864447	0.18676446	0.18706924	0.18735649	0.18762273	0.18786693	0.18808922	0.18828529	0.18845591	0.18859896	0.18871334	0.18879774	0.18884969	0.18886784	0.18885154	0.18879667	0.18870446	0.18857074	0.18839455	0.188175	0.1879103	0.1875985	0.18723926
0.19731906	0.19639215	0.19536322	0.19425872	0.19310874	0.1919475	0.19080862	0.189724	0.18871808	0.18781136	0.1870167	0.18634214	0.18579221	0.18536587	0.18505475	0.18485296	0.1847485	0.18473065	0.18478963	0.18491074	0.18508166	0.18529432	0.18553689	0.18580192	0.1860835	0.18637186	0.18666449	0.18695621	0.18724236	0.18752109	0.18778937	0.18804471	0.18828443	0.18850818	0.18871264	0.18889445	0.189054	0.18918747	0.18929425	0.18937072	0.18941523	0.18942569	0.18939954	0.18933512	0.18923047	0.18908384	0.18889308	0.18865728	0.188375	0.18804505
0.19795883	0.19700074	0.19596723	0.19487944	0.19376591	0.19265735	0.19157931	0.19055648	0.18961039	0.1887565	0.18800652	0.18736309	0.18683174	0.18640801	0.18608779	0.18586245	0.18572532	0.18566526	0.18567362	0.18573985	0.1858547	0.18601039	0.18619889	0.1864126	0.18664703	0.1868958	0.18715394	0.18741837	0.18768477	0.18794957	0.18820977	0.1884647	0.18870902	0.18894114	0.18915796	0.18935814	0.18953717	0.18969241	0.18982215	0.18992385	0.18999411	0.19003041	0.19003114	0.18999332	0.18991533	0.18979451	0.18963009	0.18941982	0.18916318	0.18885887
0.19858916	0.1976123	0.19658342	0.19552103	0.19444428	0.19337934	0.19234875	0.19137341	0.19047058	0.1896523	0.18892685	0.18829787	0.18776847	0.18733603	0.186994	0.18674101	0.18656558	0.18646255	0.1864239	0.18644235	0.18650857	0.18661776	0.18676394	0.18693954	0.18713966	0.18736044	0.18759808	0.1878472	0.18810427	0.18836685	0.1886291	0.18889067	0.18914641	0.18939328	0.18962783	0.18984732	0.19004866	0.19022717	0.19038089	0.19050656	0.19060117	0.19066238	0.19068646	0.19067304	0.19061807	0.19052102	0.19037934	0.19019112	0.18995693	0.18967453
0.1992102	0.19822511	0.19720498	0.19616365	0.19511606	0.19408552	0.19308901	0.19214633	0.19127126	0.19047041	0.18975523	0.18912622	0.18858793	0.18813652	0.18777014	0.18748389	0.18727136	0.18713021	0.18704985	0.18702829	0.18705735	0.18713146	0.18724698	0.1873964	0.18757746	0.18778333	0.18801177	0.18825682	0.18851545	0.18878275	0.18905574	0.18933025	0.18960202	0.18986763	0.19012287	0.19036473	0.19058731	0.1907897	0.19096658	0.191115	0.19123352	0.19131646	0.19136262	0.1913697	0.19133477	0.1912566	0.19113472	0.19096535	0.19074884	0.19048512
0.19981508	0.19882478	0.19781092	0.19678229	0.1957564	0.19474804	0.19377215	0.19284743	0.19198385	0.1911885	0.19047031	0.18983352	0.1892789	0.18880437	0.1884115	0.18809545	0.18785098	0.18767679	0.18756576	0.18751466	0.18751752	0.18757048	0.18766657	0.18780312	0.1879755	0.1881783	0.18840723	0.18865797	0.18892607	0.18920618	0.18949503	0.18978763	0.19007964	0.19036599	0.190644	0.19090766	0.19115324	0.19137776	0.19157632	0.1917465	0.19188458	0.19198662	0.19205166	0.1920761	0.19205828	0.19199666	0.19188936	0.19173557	0.19153494	0.19128564
0.20038949	0.19938901	0.19837472	0.19735321	0.19633603	0.19533797	0.19437174	0.1934506	0.19258751	0.19178943	0.19106181	0.19041157	0.18983874	0.18934378	0.18892667	0.1885861	0.188318	0.18811911	0.18798785	0.18791845	0.18790683	0.18794803	0.18803933	0.1881732	0.18834858	0.1885576	0.1887968	0.18906114	0.1893447	0.1896435	0.18995208	0.19026616	0.19058008	0.19088963	0.19118968	0.19147557	0.19174254	0.19198766	0.19220628	0.19239444	0.19254994	0.19266844	0.19274831	0.1927877	0.19278297	0.19273414	0.19263849	0.1924973	0.1923075	0.19207075
0.20090702	0.19989423	0.198873	0.19784933	0.19683161	0.19583239	0.19486487	0.19394189	0.19307095	0.19226459	0.19152638	0.19086027	0.19027176	0.18975972	0.1893253	0.18896744	0.18868417	0.18847248	0.18833113	0.18825583	0.18824151	0.1882835	0.18837906	0.18852276	0.18870868	0.18893266	0.18918866	0.1894724	0.18977767	0.19009827	0.19043118	0.19076754	0.19110489	0.191437	0.19175857	0.19206476	0.19235249	0.19261599	0.19285125	0.1930549	0.19322494	0.19335589	0.19344792	0.19349754	0.19350272	0.19346301	0.19337726	0.1932434	0.1930624	0.1928337
0.20135005	0.20031841	0.19928272	0.19824697	0.19722113	0.19621536	0.19524014	0.19430956	0.19343045	0.19261312	0.19186269	0.19118628	0.19058517	0.1900624	0.18961959	0.18925464	0.18896645	0.18875504	0.18861523	0.1885433	0.18853736	0.18859029	0.188701	0.18886074	0.1890656	0.18931115	0.18959069	0.18989852	0.1902284	0.19057414	0.1909309	0.19129229	0.1916522	0.19200566	0.19234772	0.19267398	0.192978	0.1932567	0.1935066	0.19372338	0.19390234	0.19404489	0.19414441	0.19420151	0.19421335	0.19417977	0.19409873	0.19397083	0.19379486	0.19357237
0.20169522	0.20063934	0.19958432	0.1985329	0.197494	0.19647583	0.19549125	0.19455066	0.19366239	0.19283766	0.19207989	0.191398	0.19079396	0.19026963	0.18982714	0.18946505	0.1891831	0.18898052	0.18885258	0.18879662	0.18880796	0.18888202	0.18901384	0.18919884	0.18943048	0.18970188	0.19000825	0.19034265	0.19069898	0.19107112	0.1914523	0.19183755	0.19221932	0.1925937	0.1929538	0.19329631	0.19361529	0.19390681	0.19416663	0.19439329	0.19458026	0.19472739	0.19483262	0.19489425	0.19490945	0.19487819	0.19480017	0.19467427	0.19450167	0.19428137
0.20192416	0.20084016	0.1997633	0.19869424	0.197638	0.19660908	0.195616	0.19466731	0.19377536	0.19294795	0.19219121	0.19151103	0.19091175	0.19039547	0.18996379	0.18961522	0.18935087	0.18916695	0.18906066	0.1890293	0.18906644	0.1891691	0.18933032	0.18954432	0.18980667	0.19010863	0.1904443	0.19080761	0.1911912	0.19158953	0.191995	0.19240193	0.19280447	0.19319683	0.1935727	0.19392875	0.19425932	0.19456019	0.19482787	0.19505903	0.19525138	0.195402	0.19550866	0.19557032	0.19558598	0.19555473	0.1954767	0.19535077	0.19517848	0.1949587
0.20202371	0.2009133	0.19981346	0.19872583	0.19765794	0.19661757	0.19561866	0.194668	0.19377905	0.19295517	0.19220753	0.19153932	0.19095513	0.19045669	0.19004586	0.18972264	0.18948342	0.18932849	0.18925354	0.18925337	0.18932438	0.18946008	0.18965562	0.18990436	0.1901995	0.19053327	0.19090062	0.19129339	0.19170448	0.19212726	0.19255555	0.19298327	0.193403	0.19381109	0.19420075	0.19456644	0.19490516	0.19521257	0.1954847	0.19571853	0.19591102	0.19606113	0.19616644	0.19622636	0.19623998	0.1962058	0.19612528	0.19599679	0.19582222	0.19560137
0.20198831	0.20085207	0.19973248	0.19862974	0.19755247	0.19650927	0.19551075	0.19456668	0.19368634	0.19287768	0.1921473	0.19150063	0.19094016	0.19047141	0.19009061	0.18979996	0.18959716	0.1894782	0.189441	0.18947998	0.18958993	0.18976377	0.18999662	0.19028234	0.19061214	0.19098015	0.19137767	0.19179907	0.19223686	0.19268326	0.19313274	0.19357768	0.19401285	0.19443277	0.19483191	0.19520518	0.19554865	0.19585904	0.19613144	0.19636416	0.19655551	0.19670221	0.19680361	0.19685888	0.19686696	0.19682768	0.19674182	0.19660878	0.19643074	0.19620669
0.20181789	0.20066059	0.19952519	0.19841406	0.1973349	0.19629452	0.19530419	0.19437459	0.19351345	0.1927288	0.19202593	0.19141082	0.19088545	0.19045308	0.19011326	0.18986417	0.18970281	0.18962777	0.18963411	0.1897162	0.18986858	0.19008492	0.19035807	0.19068092	0.19104625	0.19144712	0.19187528	0.19232415	0.19278587	0.19325393	0.1937213	0.19418119	0.19462845	0.19505802	0.19546278	0.19584024	0.1961848	0.19649449	0.19676492	0.19699404	0.19718009	0.19732079	0.1974155	0.19746312	0.19746453	0.19741765	0.19732533	0.19718549	0.19700208	0.19677344
0.2015168	0.20034344	0.19920155	0.19808953	0.19701451	0.19598745	0.19501647	0.19410971	0.1932776	0.19252655	0.19186154	0.19128749	0.19080624	0.19041923	0.19012552	0.18992507	0.18981302	0.18978718	0.18984054	0.1899697	0.19016702	0.19042644	0.19074106	0.19110198	0.19150186	0.19193506	0.19239241	0.1928662	0.19334888	0.1938355	0.19431813	0.19478953	0.19524576	0.1956808	0.19608864	0.19646654	0.19680986	0.19711547	0.19738021	0.19760346	0.1977809	0.19791348	0.19799918	0.19803768	0.19802967	0.19797373	0.19787227	0.19772567	0.19753428	0.19729975
0.20109141	0.1999147	0.1987729	0.19766873	0.19661029	0.19560498	0.19466212	0.1937896	0.19299611	0.1922884	0.1916708	0.19114518	0.19071516	0.19038022	0.19014157	0.18999472	0.18993601	0.18996195	0.19006705	0.19024448	0.19048847	0.19079107	0.19114569	0.19154337	0.19197816	0.1924411	0.19292425	0.19342093	0.19392347	0.19442502	0.19491881	0.19539924	0.19586056	0.19629724	0.19670574	0.1970808	0.19741905	0.19771792	0.19797549	0.19818848	0.19835629	0.1984779	0.19855201	0.19858006	0.19856012	0.19849369	0.19838263	0.19822678	0.19802774	0.1977865
0.20055951	0.19938533	0.19825573	0.19717124	0.19613814	0.19516504	0.19426009	0.19343133	0.1926864	0.19202879	0.19146536	0.19099751	0.19062582	0.19034976	0.19016953	0.19007975	0.19007778	0.19015875	0.19031605	0.19054314	0.1908337	0.1911793	0.19157392	0.19200753	0.19247344	0.19296327	0.19347048	0.19398665	0.19450423	0.19501789	0.19552001	0.19600579	0.19646853	0.19690473	0.19730869	0.19767812	0.1980088	0.1982984	0.19854487	0.19874687	0.19890177	0.19901013	0.1990718	0.1990864	0.19905475	0.19897711	0.1988545	0.19868878	0.19848049	0.19823137
0.19993456	0.19877563	0.19766733	0.1966126	0.19561581	0.19468474	0.19382769	0.19305182	0.19236222	0.19176489	0.19126198	0.19085662	0.190548	0.19033608	0.19021668	0.19018772	0.19024487	0.19038126	0.19059141	0.19086817	0.19120345	0.19159128	0.19202256	0.19248933	0.19298431	0.19349849	0.1940258	0.19455843	0.19508868	0.19561005	0.19611727	0.19660375	0.19706598	0.19749722	0.19789514	0.1982561	0.19857617	0.19885397	0.199087	0.19927523	0.19941603	0.19951032	0.19955719	0.19955741	0.199513	0.19942239	0.1992877	0.19911078	0.19889303	0.1986357
0.19923474	0.19810253	0.1970273	0.19601084	0.19505966	0.19418052	0.19338042	0.19266388	0.19203898	0.19150701	0.19107115	0.19073336	0.19049126	0.19034502	0.19029042	0.19032438	0.19043952	0.19063202	0.19089383	0.19121806	0.19159833	0.19202518	0.19249071	0.19298783	0.193508	0.19404364	0.19458762	0.19513205	0.19567102	0.19619787	0.19670555	0.19719157	0.19764867	0.19807202	0.19846079	0.1988104	0.1991172	0.19938144	0.19959952	0.19977173	0.19989698	0.1999753	0.20000638	0.1999922	0.19993225	0.1998281	0.1996813	0.19949313	0.19926538	0.19899964
0.19848023	0.19738346	0.19635136	0.19538386	0.19448823	0.19366866	0.19293183	0.19228338	0.19172749	0.1912663	0.19090262	0.19063488	0.19046289	0.19038425	0.19039494	0.19049072	0.19066472	0.19091141	0.19122395	0.19159357	0.19201468	0.19247776	0.1929748	0.19349915	0.19404143	0.1945948	0.19515166	0.195705	0.19624873	0.19677679	0.1972829	0.19776337	0.19821176	0.1986263	0.19900307	0.19933812	0.19963014	0.19987802	0.20007958	0.20023465	0.20034294	0.20040366	0.20041883	0.2003881	0.20031282	0.2001952	0.20003535	0.199836	0.19959772	0.19932407
0.1976878	0.19663855	0.19565788	0.19474804	0.19391537	0.19316363	0.1924971	0.19192114	0.19143978	0.19105357	0.19076312	0.19056848	0.19046721	0.19045761	0.19053291	0.1906892	0.1909202	0.19121957	0.19157991	0.19199291	0.1924518	0.1929478	0.19347347	0.19401976	0.19458033	0.19514747	0.19571325	0.19627258	0.19681701	0.19734272	0.19784445	0.19831595	0.1987542	0.199156	0.1995178	0.19983684	0.20011242	0.20034204	0.20052588	0.20066214	0.20075224	0.20079574	0.20079315	0.20074631	0.20065558	0.20052321	0.20035122	0.20013936	0.19989169	0.19960916
0.19687572	0.19588116	0.19496262	0.19411948	0.1933566	0.19267714	0.19208664	0.19158807	0.19118318	0.19087377	0.19065885	0.1905379	0.1905078	0.19056529	0.1907041	0.1909203	0.19120578	0.19155517	0.19196007	0.19241293	0.1929053	0.1934309	0.19398025	0.19454652	0.19512123	0.19569826	0.19626999	0.19682999	0.19737339	0.19789305	0.19838658	0.19884716	0.19927199	0.19965868	0.2000034	0.20030588	0.20056196	0.20077318	0.20093693	0.20105428	0.20112461	0.20115013	0.20112954	0.20106606	0.20095967	0.20081279	0.2006277	0.20040509	0.20014675	0.19985624
0.19606248	0.19513202	0.19428052	0.19350986	0.19282192	0.19222085	0.19170898	0.19129081	0.19096465	0.19073297	0.19059439	0.19054642	0.19058667	0.19070962	0.19091	0.19118243	0.19152066	0.1919154	0.19236188	0.1928506	0.19337407	0.19392385	0.19449341	0.19507468	0.19566035	0.19624266	0.19681641	0.19737488	0.19791265	0.19842476	0.19890606	0.19935305	0.19976331	0.20013207	0.20045938	0.20074102	0.20097771	0.20116822	0.20131205	0.20140888	0.20146035	0.20146586	0.20142885	0.20134841	0.20122646	0.20106517	0.20086697	0.20063286	0.20036568	0.20006703
0.19526136	0.19440126	0.19362402	0.19293037	0.19232252	0.1918027	0.19137251	0.1910348	0.19078907	0.19063577	0.19057274	0.19059655	0.19070348	0.19088995	0.19114931	0.19147494	0.19186074	0.19229911	0.19278255	0.19330217	0.19385198	0.1944236	0.19500887	0.195601	0.19619295	0.1967785	0.19734974	0.19790311	0.19843294	0.19893293	0.19940059	0.1998322	0.20022418	0.20057464	0.20088132	0.20114318	0.2013588	0.20152758	0.20165047	0.20172717	0.20175882	0.20174557	0.20168969	0.20159256	0.20145573	0.20128053	0.20107	0.20082541	0.20054857	0.20024242
0.19448525	0.19370264	0.19300437	0.19239157	0.19186586	0.1914292	0.1910819	0.19082552	0.1906592	0.19058259	0.19059289	0.19068626	0.19085819	0.19110514	0.19141948	0.19179496	0.19222468	0.19270155	0.19321671	0.19376488	0.1943365	0.19492495	0.1955221	0.19612151	0.19671616	0.19729982	0.19786718	0.19841203	0.19892979	0.19941634	0.1998683	0.2002813	0.20065458	0.20098452	0.20126963	0.20150962	0.20170383	0.2018512	0.20195247	0.20200847	0.20201966	0.20198819	0.20191415	0.20180105	0.20164867	0.20146	0.2012373	0.2009827	0.2006975	0.20038423
0.19374874	0.19304517	0.1924291	0.19190058	0.19145912	0.19110548	0.19084123	0.19066525	0.19057767	0.19057567	0.1906563	0.19081569	0.19105044	0.19135353	0.19171782	0.19213897	0.19260836	0.19311897	0.19366401	0.19423428	0.19482394	0.1954246	0.1960296	0.19663227	0.19722614	0.19780575	0.19836397	0.1988981	0.19940233	0.19987233	0.2003064	0.20070021	0.20105228	0.20136014	0.20162342	0.2018406	0.20201208	0.2021371	0.2022174	0.20225216	0.20224419	0.20219359	0.20210269	0.2019734	0.20180656	0.20160514	0.20137085	0.20110644	0.20081338	0.20049372
0.19305795	0.19243822	0.1919057	0.19146134	0.19110435	0.19083491	0.19065219	0.19055562	0.1905436	0.19061348	0.19076116	0.19098425	0.1912759	0.19163063	0.192042	0.1925039	0.19300881	0.1935491	0.19411686	0.19470654	0.19530927	0.19591859	0.19652733	0.19713011	0.1977198	0.19829127	0.1988395	0.19935873	0.19984709	0.2002995	0.2007132	0.20108609	0.20141561	0.20170082	0.20194133	0.2021353	0.2022838	0.20238729	0.2024457	0.20246008	0.2024329	0.20236415	0.2022558	0.2021109	0.20193109	0.201717	0.20147243	0.20119897	0.20089899	0.20057337
0.19242221	0.19188598	0.19143921	0.1910801	0.19080631	0.19061866	0.19051607	0.19049445	0.19055624	0.19069408	0.1909059	0.19118775	0.1915317	0.19193378	0.19238819	0.19288567	0.19342077	0.19398579	0.1945739	0.1951775	0.19578989	0.19640355	0.19701311	0.19761188	0.19819394	0.19875486	0.1992891	0.19979288	0.20026317	0.20069481	0.2010878	0.2014384	0.20174502	0.20200709	0.20222315	0.20239492	0.2025201	0.20260182	0.20263867	0.20263258	0.20258622	0.20249976	0.2023755	0.20221567	0.20202175	0.20179698	0.20154229	0.20126094	0.2009543	0.20062384
0.19184448	0.19139439	0.19103226	0.1907568	0.19056594	0.1904575	0.19043052	0.19048408	0.190613	0.19081599	0.1910877	0.1914219	0.19181532	0.192261	0.19275156	0.19328037	0.19384113	0.19442698	0.19502974	0.19564357	0.19626072	0.19687518	0.1974817	0.19807374	0.19864564	0.19919312	0.19971071	0.20019759	0.20064726	0.20105802	0.20142852	0.20175542	0.20203838	0.20227678	0.20246965	0.20261756	0.20272031	0.20277949	0.20279588	0.20277026	0.20270497	0.20260173	0.20246246	0.2022883	0.20208246	0.20184655	0.20158342	0.20129426	0.20098177	0.2006467
0.19133142	0.19096576	0.19068742	0.19049314	0.19038126	0.19035035	0.19039698	0.19051886	0.19071318	0.19097537	0.19130105	0.19168532	0.19212174	0.19260538	0.19312842	0.19368404	0.19426608	0.19486746	0.19548124	0.19610098	0.19672021	0.19733225	0.197932	0.19851394	0.19907324	0.19960454	0.20010552	0.20057166	0.20099987	0.20138815	0.20173478	0.20203829	0.20229647	0.20251156	0.20268004	0.20280477	0.20288517	0.20292276	0.2029187	0.20287423	0.20279178	0.20267187	0.20251764	0.20233099	0.20211339	0.20186797	0.20159635	0.20130117	0.20098339	0.20064586
0.19088352	0.19060104	0.19040385	0.19028886	0.19025317	0.19029447	0.1904105	0.1905972	0.19085193	0.19116886	0.19154471	0.19197291	0.19244838	0.1929643	0.1935146	0.19409233	0.194691	0.1953044	0.19592449	0.19654629	0.19716355	0.19776987	0.19836009	0.1989299	0.19947304	0.19998817	0.20046861	0.20091374	0.20131952	0.20168416	0.20200703	0.20228557	0.20251982	0.20271038	0.20285544	0.20295712	0.2030154	0.20303217	0.20300803	0.20294653	0.20284607	0.20271067	0.20254342	0.2023443	0.20211653	0.20186262	0.20158365	0.20128183	0.20096052	0.20062049
0.19050139	0.19029966	0.19018078	0.19014113	0.19017854	0.19028872	0.19046915	0.19071588	0.19102578	0.19139248	0.19181356	0.1922805	0.19278926	0.19333386	0.19390649	0.1945014	0.1951128	0.19573337	0.19635636	0.19697702	0.19758847	0.19818631	0.19876443	0.19931906	0.19984597	0.2003405	0.20080079	0.20122316	0.20160498	0.201946	0.20224428	0.2024979	0.20270775	0.20287374	0.20299622	0.20307519	0.20311259	0.20310912	0.20306636	0.20298651	0.20287031	0.20272107	0.20254076	0.2023302	0.20209274	0.20183098	0.20154499	0.20123951	0.20091489	0.20057374
0.19018453	0.19006056	0.19001684	0.19004947	0.1901544	0.19032878	0.19056931	0.19087175	0.19123058	0.19164282	0.19210267	0.19260387	0.19314149	0.19370866	0.19429967	0.19490741	0.19552684	0.19615097	0.19677411	0.19738944	0.19799283	0.19857888	0.199143	0.19968086	0.20018795	0.20066178	0.20109953	0.20149854	0.20185648	0.20217319	0.20244578	0.20267598	0.2028612	0.2030032	0.20310304	0.203161	0.20317711	0.20315409	0.20309334	0.2029969	0.20286644	0.20270303	0.2025109	0.20229068	0.20204441	0.20177537	0.20148489	0.20117556	0.20084815	0.20050624
0.18993172	0.18988109	0.18990803	0.19000803	0.19017664	0.19041163	0.19070607	0.19105825	0.19146255	0.19191425	0.19240823	0.19293863	0.19349998	0.1940859	0.19469061	0.19530717	0.19593146	0.19655441	0.19717367	0.19778192	0.19837412	0.19894609	0.1994938	0.2000123	0.20049903	0.20095076	0.20136532	0.20173976	0.20207362	0.20236504	0.2026139	0.20281845	0.20298043	0.20309946	0.203177	0.20321356	0.20321023	0.20316884	0.20309141	0.20297934	0.20283532	0.2026597	0.20245652	0.2022266	0.20197359	0.20169799	0.20140335	0.2010908	0.20076226	0.20042026
0.18973935	0.18975866	0.189852	0.19001517	0.19024184	0.19053082	0.19087504	0.19127221	0.19171658	0.19220226	0.19272608	0.19328056	0.19386122	0.19446138	0.19507524	0.1956965	0.19632126	0.19694151	0.19755343	0.19815025	0.19872968	0.19928595	0.19981499	0.20031326	0.2007786	0.201207	0.20159785	0.20194769	0.20225628	0.20252359	0.20274659	0.20292857	0.2030669	0.2031637	0.20322007	0.20323573	0.20321374	0.20315517	0.2030614	0.20293452	0.2027771	0.20259078	0.20237795	0.20214073	0.20188074	0.2016006	0.20130214	0.20098779	0.20065843	0.20031661
0.18960458	0.18968889	0.18984488	0.19006522	0.19034573	0.1906835	0.19107264	0.19150913	0.19198799	0.1925031	0.19305153	0.19362599	0.19422114	0.19483101	0.19545007	0.19607331	0.1966944	0.19730857	0.19791025	0.19849543	0.19905858	0.19959635	0.20010667	0.20058288	0.20102532	0.20143001	0.20179617	0.202122	0.20240675	0.20264824	0.2028473	0.20300521	0.20312126	0.20319633	0.20323174	0.20322871	0.20318921	0.20311336	0.20300499	0.20286493	0.2026955	0.20249948	0.20227747	0.20203343	0.20176814	0.20148385	0.20118287	0.20086753	0.20053875	0.20019773
0.18952367	0.18966892	0.18988097	0.19015408	0.19048414	0.19086513	0.19129357	0.19176435	0.19227234	0.19281319	0.19338104	0.1939703	0.1945759	0.19519158	0.19581276	0.19643372	0.1970492	0.19765368	0.19824362	0.19881295	0.19935918	0.1998782	0.20036627	0.20082082	0.20123936	0.20162013	0.20196183	0.20226263	0.2025219	0.2027397	0.202916	0.20305091	0.20314483	0.20319892	0.20321482	0.20319325	0.20313667	0.20304593	0.2029245	0.20277183	0.20259146	0.20238627	0.20215689	0.20190626	0.20163652	0.20134953	0.20104687	0.20073119	0.2004037	0.20006572
0.18949184	0.18969253	0.18995619	0.19027746	0.1906501	0.19107032	0.19153315	0.19203319	0.1925665	0.19312692	0.19371012	0.19431007	0.1949226	0.19554089	0.19616044	0.19677559	0.19738266	0.19797535	0.1985503	0.19910364	0.19963065	0.20012851	0.20059459	0.20102617	0.20142101	0.20177723	0.20209387	0.20237057	0.20260535	0.20279978	0.20295253	0.20306495	0.20313872	0.20317309	0.20316985	0.20313142	0.20305929	0.20295414	0.20281902	0.20265539	0.20246664	0.20225303	0.2020172	0.20176184	0.20148829	0.20119932	0.20089602	0.20058022	0.20025474	0.19991957
0.18950424	0.18975583	0.19006574	0.19042993	0.19084075	0.19129454	0.19178668	0.1923116	0.19286492	0.19344132	0.19403526	0.1946424	0.1952579	0.19587493	0.1964895	0.1970965	0.19769253	0.19827136	0.19883005	0.19936451	0.19987133	0.2003478	0.2007911	0.20119865	0.20156966	0.20190202	0.20219402	0.20244566	0.20265755	0.20282842	0.20295933	0.20305057	0.20310394	0.2031187	0.20309879	0.20304397	0.2029569	0.20283912	0.20269269	0.20251971	0.20232211	0.2021015	0.20186004	0.2016008	0.20132536	0.20103472	0.20073168	0.2004172	0.20009342	0.1997624
0.18955651	0.18985297	0.19020566	0.19060656	0.19105071	0.19153401	0.19204953	0.19259551	0.19316477	0.1937523	0.19435382	0.1949637	0.19557835	0.19619048	0.19679856	0.19739538	0.19797745	0.19854102	0.19908097	0.19959635	0.20008165	0.2005361	0.20095612	0.20134021	0.20168626	0.20199399	0.20226201	0.2024904	0.2026786	0.20282668	0.20293671	0.20300776	0.20304121	0.20303954	0.20300278	0.20293364	0.20283285	0.20270321	0.20254645	0.20236424	0.20215935	0.20193249	0.2016872	0.20142524	0.20114818	0.20085672	0.20055412	0.20024237	0.19992177	0.19959481
0.1896431	0.18998113	0.19036962	0.19080272	0.19127564	0.19178325	0.19231951	0.19288032	0.19346057	0.19405615	0.19466117	0.1952717	0.19588183	0.19648844	0.19708543	0.19766945	0.19823661	0.19878276	0.19930421	0.19979805	0.2002615	0.20069288	0.20108902	0.20144868	0.20177098	0.2020549	0.20229864	0.2025042	0.20266993	0.20279723	0.20288639	0.20293787	0.20295455	0.20293528	0.20288344	0.20280021	0.20268743	0.2025467	0.20238093	0.20219134	0.20197996	0.20174865	0.2014999	0.20123573	0.20095792	0.200667	0.20036712	0.2000575	0.19974113	0.19941862
0.18975943	0.19013293	0.19055296	0.19101454	0.19151114	0.19203845	0.1925903	0.19316296	0.19375104	0.19435047	0.19495636	0.19556305	0.19616705	0.19676358	0.19734864	0.19791803	0.19846827	0.19899553	0.19949646	0.19996963	0.20041013	0.20081833	0.20119047	0.20152603	0.20182478	0.20208468	0.20230667	0.20248923	0.2026335	0.20274004	0.20280942	0.20284306	0.20284283	0.20280775	0.20274203	0.20264673	0.20252255	0.2023725	0.2021978	0.20200247	0.20178537	0.20155068	0.20129922	0.20103417	0.20075633	0.20046729	0.20016927	0.19986363	0.19955142	0.19923449
0.1899001	0.19030483	0.19075257	0.19123739	0.19175327	0.1922954	0.19285914	0.19344005	0.19403228	0.19463205	0.1952345	0.19583553	0.19643095	0.19701618	0.19758692	0.19813988	0.19867252	0.19917962	0.19965945	0.20010993	0.20052797	0.20091256	0.2012615	0.2015735	0.2018489	0.20208552	0.20228449	0.202446	0.20256975	0.20265687	0.20270798	0.20272456	0.20270753	0.20265947	0.20257986	0.20247336	0.20233943	0.20218094	0.20200045	0.20179832	0.20157768	0.20133972	0.2010873	0.20082177	0.2005443	0.20025812	0.19996288	0.19966146	0.19935465	0.19904326
0.19006073	0.19049212	0.19096273	0.19146645	0.1919981	0.19255161	0.19312407	0.19370793	0.19430178	0.19489884	0.19549584	0.19608897	0.19667278	0.19724405	0.1977995	0.1983344	0.19884734	0.19933406	0.19979288	0.20021994	0.2006156	0.20097598	0.20130181	0.2015913	0.20184323	0.20205846	0.20223539	0.20237602	0.20248047	0.20254894	0.20258267	0.20258385	0.20255236	0.20249076	0.20239998	0.20228241	0.20214017	0.20197478	0.20178716	0.20158082	0.20135711	0.20111798	0.20086488	0.20059942	0.20032407	0.20004089	0.19974913	0.19945261	0.19915153	0.19884704
0.1902367	0.19069052	0.19117942	0.19169769	0.19224098	0.19280273	0.19337937	0.19396475	0.19455633	0.19514796	0.19573736	0.1963194	0.1968902	0.19744626	0.19798478	0.19850138	0.19899432	0.19945991	0.19989564	0.200301	0.20067315	0.20101084	0.20131353	0.20158003	0.20180967	0.20200333	0.2021601	0.202281	0.20236617	0.20241775	0.20243567	0.20242114	0.2023768	0.20230299	0.20220228	0.20207614	0.20192546	0.20175372	0.20156161	0.20135184	0.20112586	0.20088562	0.20063265	0.2003697	0.20009658	0.19981588	0.19952959	0.19923829	0.19894314	0.19864547
0.19042371	0.19089527	0.19139907	0.19192895	0.19247964	0.19304565	0.19362314	0.19420747	0.1947935	0.19537848	0.1959576	0.19652699	0.19708341	0.19762243	0.19814253	0.19863969	0.19911167	0.19955556	0.1999701	0.20035197	0.20070148	0.2010168	0.20129667	0.20154141	0.20174964	0.20192209	0.20205964	0.20216155	0.20222956	0.2022642	0.20226741	0.20223984	0.20218293	0.202098	0.20198815	0.20185404	0.2016968	0.20152	0.20132424	0.20111208	0.20088513	0.20064424	0.20039287	0.2001313	0.19986221	0.19958569	0.19930413	0.19901896	0.1987304	0.19844049
0.19061759	0.19110356	0.19161797	0.19215608	0.19271088	0.19327873	0.19385442	0.19443363	0.19501345	0.1955877	0.196155	0.19671017	0.19725081	0.19777188	0.19827303	0.19875008	0.19920047	0.19962275	0.2000149	0.2003745	0.20070164	0.20099466	0.20125252	0.2014758	0.20166351	0.20181662	0.20193471	0.20201959	0.20207162	0.20209083	0.20208001	0.20203982	0.20197217	0.20187807	0.20175937	0.2016183	0.20145608	0.20127498	0.20107642	0.20086287	0.2006349	0.20039617	0.20014618	0.1998879	0.1996218	0.199351	0.19907491	0.19879593	0.1985143	0.19823188
0.19081454	0.19131124	0.19183388	0.19237563	0.19293198	0.1934979	0.1940693	0.19464228	0.19521219	0.1957756	0.19632864	0.19686845	0.19739166	0.19789535	0.19837579	0.1988321	0.19926135	0.19966194	0.20003134	0.20036906	0.20067438	0.20094514	0.20118237	0.20138487	0.20155351	0.20168729	0.20178902	0.20185633	0.2018933	0.2018989	0.20187542	0.20182353	0.20174642	0.2016432	0.20151807	0.20137134	0.20120461	0.20102014	0.20081991	0.20060529	0.20037855	0.20014043	0.19989343	0.19963871	0.19937715	0.19911198	0.1988422	0.19856949	0.19829619	0.19802147
0.19101085	0.19151507	0.19204132	0.19258446	0.19314012	0.1937024	0.19426715	0.19483072	0.19538943	0.19593969	0.19647807	0.1970014	0.19750628	0.19799064	0.19845161	0.1988862	0.19929415	0.19967279	0.20002078	0.2003364	0.20062025	0.20087062	0.20108743	0.20126994	0.20141983	0.20153645	0.2016206	0.20167421	0.20169617	0.20168884	0.20165452	0.20159328	0.20150597	0.20139614	0.20126389	0.20111342	0.20094293	0.2007561	0.20055485	0.20034099	0.2001153	0.19987959	0.19963591	0.19938546	0.19912969	0.19886957	0.19860616	0.1983417	0.1980758	0.1978098
0.19120383	0.19171184	0.1922405	0.19278175	0.1933333	0.1938892	0.19444622	0.19499901	0.19554467	0.19608021	0.19660226	0.19710833	0.19759417	0.19805908	0.1984993	0.19891343	0.19930013	0.19965713	0.19998387	0.20027834	0.20054074	0.20077126	0.20096843	0.20113279	0.20126535	0.20136465	0.20143431	0.20147228	0.20148169	0.20146307	0.20141785	0.2013476	0.20125335	0.20113677	0.20100017	0.20084551	0.20067291	0.20048504	0.20028383	0.20007057	0.19984664	0.19961497	0.19937508	0.19912924	0.19887874	0.19862571	0.19836959	0.198112	0.19785526	0.1975975
0.19139062	0.19189987	0.19242638	0.19296518	0.19351046	0.19405769	0.19460401	0.19514489	0.19567657	0.196196	0.19670182	0.19718888	0.19765611	0.19810015	0.19852068	0.19891328	0.1992793	0.19961515	0.1999205	0.20019478	0.20043772	0.2006486	0.20082739	0.20097384	0.20108925	0.20117389	0.20122841	0.20125449	0.20125167	0.20122232	0.20116757	0.20108993	0.20098902	0.20086722	0.20072667	0.20056866	0.20039496	0.2002074	0.20000657	0.1997951	0.1995745	0.19934589	0.19911057	0.19887044	0.1986264	0.19837987	0.19813144	0.19788234	0.19763318	0.19738457
0.19156733	0.1920765	0.19259928	0.19313218	0.19366908	0.19420686	0.19474119	0.19526787	0.19578499	0.19628823	0.19677582	0.19724423	0.19769174	0.19811597	0.1985155	0.19888812	0.1992322	0.19954783	0.19983314	0.2000877	0.20031148	0.20050381	0.20066471	0.20079486	0.20089546	0.20096543	0.2010071	0.2010205	0.20100738	0.200969	0.20090605	0.20082074	0.20071462	0.2005889	0.20044506	0.20028542	0.20011136	0.19992337	0.19972475	0.19951579	0.1992983	0.19907446	0.1988446	0.19861042	0.1983732	0.19813368	0.19789302	0.19765186	0.1974121	0.19717309
0.19173351	0.19223836	0.1927563	0.19328114	0.19380909	0.19433466	0.19485548	0.19536841	0.1958688	0.19635466	0.19682395	0.19727328	0.19770148	0.19810542	0.19848466	0.1988372	0.19916151	0.1994563	0.19972225	0.19995815	0.20016326	0.20033872	0.2004831	0.2005977	0.20068292	0.20074016	0.2007695	0.2007723	0.20074956	0.20070292	0.20063297	0.20054212	0.200431	0.20030257	0.2001571	0.19999583	0.19982193	0.19963571	0.1994392	0.19923322	0.19902036	0.19880146	0.19857721	0.19834903	0.19811921	0.19788752	0.19765526	0.19742323	0.19719163	0.19696248
0.19188602	0.19238546	0.19289617	0.1934111	0.19392788	0.19444145	0.19494802	0.19544414	0.1959287	0.19639671	0.19684714	0.19727772	0.19768584	0.19807	0.19842938	0.19876197	0.19906646	0.19934265	0.19958968	0.19980699	0.19999531	0.20015341	0.20028265	0.20038305	0.20045495	0.20050016	0.20051837	0.2005109	0.20047987	0.2004257	0.20035034	0.20025465	0.20014063	0.20000911	0.1998619	0.19970195	0.19952863	0.19934465	0.19915102	0.19894835	0.19874072	0.19852777	0.19830926	0.19808844	0.19786596	0.19764215	0.1974186	0.19719529	0.19697349	0.19675392
0.19202301	0.19251633	0.1930174	0.19352233	0.19402649	0.19452539	0.19501701	0.19549747	0.19596374	0.19641444	0.19684644	0.19725744	0.19764666	0.19801141	0.19835043	0.1986638	0.1989492	0.19920646	0.19943567	0.1996364	0.19980751	0.19995072	0.20006534	0.20015194	0.20021176	0.2002462	0.20025425	0.20023882	0.20020004	0.20013969	0.20005912	0.19995913	0.19984308	0.1997105	0.19956365	0.19940346	0.19923234	0.19905055	0.19886082	0.19866341	0.19846071	0.19825286	0.19804153	0.1978281	0.19761348	0.19739796	0.19718346	0.19696942	0.19675721	0.19654691
0.1921439	0.19262855	0.19311911	0.19361207	0.19410232	0.19458747	0.1950629	0.19552651	0.19597527	0.19640797	0.1968211	0.19721279	0.19758248	0.19792828	0.19824846	0.19854315	0.19881053	0.19905046	0.19926214	0.19944625	0.19960248	0.19973116	0.19983292	0.19990665	0.19995582	0.19997923	0.19997841	0.19995563	0.19991077	0.19984515	0.19976114	0.19965881	0.19954005	0.19940697	0.19926037	0.19910209	0.1989331	0.19875522	0.19856967	0.19837722	0.19818045	0.19797948	0.19777535	0.1975694	0.19736305	0.19715628	0.19695058	0.19674632	0.1965434	0.19634289
0.19224775	0.19272183	0.19320062	0.19368073	0.19415769	0.19462657	0.19508617	0.19553205	0.19596346	0.19637755	0.1967718	0.19714552	0.19749656	0.19782369	0.19812547	0.19840136	0.19865142	0.19887416	0.19907063	0.19923909	0.19938077	0.19949572	0.19958465	0.19964816	0.19968697	0.19970116	0.19969319	0.19966365	0.1996126	0.19954383	0.19945653	0.1993523	0.19923285	0.1990998	0.19895476	0.19879806	0.1986333	0.19845898	0.19827795	0.19809157	0.19790055	0.19770674	0.19751024	0.19731252	0.19711438	0.19691709	0.19672035	0.1965251	0.1963323	0.19614194
0.19233242	0.1927954	0.19326232	0.19372809	0.19418997	0.19464347	0.19508553	0.19551517	0.19592863	0.19632477	0.19670102	0.19705544	0.19738838	0.19769739	0.1979815	0.19824031	0.19847324	0.19868031	0.1988609	0.1990156	0.19914426	0.19924687	0.19932394	0.19937725	0.19940628	0.19941373	0.19939913	0.1993638	0.19930883	0.19923627	0.1991461	0.19904116	0.19892205	0.19879036	0.1986468	0.19849405	0.19833197	0.19816294	0.1979872	0.19780722	0.19762269	0.19743627	0.1972475	0.19705847	0.1968689	0.19668037	0.19649318	0.19630802	0.196125	0.195945
0.19239801	0.19284925	0.1933024	0.19375367	0.19420049	0.19463746	0.19506334	0.19547543	0.19587147	0.19624919	0.19660781	0.19694474	0.19725934	0.19755068	0.19781783	0.19806008	0.19827795	0.19846994	0.19863598	0.19877717	0.19889317	0.1989841	0.1990515	0.19909571	0.19911742	0.19911723	0.19909674	0.19905666	0.1989986	0.19892368	0.1988326	0.19872686	0.1986089	0.19847865	0.19833867	0.19818915	0.1980311	0.19786733	0.19769803	0.19752367	0.19734687	0.19716781	0.19698748	0.19680695	0.1966269	0.19644824	0.19626996	0.19609466	0.19592156	0.19575198
0.19244337	0.19288233	0.19332144	0.19375858	0.19418898	0.19460997	0.1950196	0.19541365	0.19579242	0.19615269	0.19649333	0.19681281	0.19711035	0.19738515	0.19763634	0.1978629	0.19806589	0.19824323	0.19839606	0.19852504	0.1986295	0.19871072	0.19876917	0.19880451	0.19881906	0.19881345	0.19878775	0.19874434	0.19868357	0.198607	0.19851573	0.19841082	0.19829397	0.1981661	0.19802928	0.19788373	0.19773144	0.19757295	0.19740975	0.19724287	0.19707395	0.19690251	0.19673133	0.19655934	0.19638835	0.1962182	0.19605047	0.19588545	0.1957225	0.19556265
0.19246964	0.19289479	0.19332023	0.19374147	0.19415668	0.19456139	0.19495349	0.19533119	0.1956928	0.19603565	0.19635901	0.19666192	0.19694346	0.19720176	0.19743788	0.1976501	0.19783735	0.19800234	0.19814302	0.19826105	0.19835444	0.19842663	0.19847652	0.19850579	0.1985138	0.19850317	0.1984738	0.19842786	0.19836499	0.1982872	0.19819663	0.19809255	0.19797859	0.19785424	0.19772083	0.19758078	0.19743317	0.19728121	0.19712478	0.1969654	0.19680378	0.19664086	0.19647795	0.19631547	0.19615346	0.1959939	0.19583592	0.19568047	0.19552794	0.19537798
0.19247569	0.19288667	0.19329755	0.19370443	0.19410282	0.1944913	0.19486667	0.19522786	0.19557247	0.19589847	0.1962061	0.19649273	0.19675794	0.19700168	0.19722274	0.1974211	0.19759609	0.1977484	0.19787759	0.19798484	0.1980702	0.19813374	0.19817586	0.19819884	0.1982021	0.19818678	0.1981548	0.19810629	0.19804329	0.19796589	0.19787602	0.1977748	0.1976631	0.19754224	0.19741382	0.19727835	0.19713725	0.19699097	0.19684234	0.1966911	0.19653717	0.19638304	0.19622925	0.19607615	0.19592375	0.1957736	0.19562519	0.19548017	0.19533756	0.19519854
0.19246179	0.19285858	0.19325453	0.19364618	0.19402893	0.19440135	0.19476102	0.19510531	0.19543323	0.1957435	0.19603491	0.19630666	0.19655642	0.19678605	0.19699329	0.19717869	0.19734216	0.19748226	0.1976021	0.19769955	0.19777603	0.19783215	0.19786888	0.19788548	0.19788462	0.19786707	0.1978327	0.19778363	0.19771968	0.19764337	0.19755566	0.19745693	0.19734871	0.19723183	0.19710878	0.19697903	0.19684389	0.19670577	0.19656394	0.1964206	0.19627558	0.19612989	0.19598529	0.19584122	0.19569892	0.19555813	0.19542034	0.19528472	0.19515267	0.1950236
0.19242766	0.19281085	0.1931918	0.19356772	0.19393508	0.19429213	0.19463488	0.19496372	0.19527632	0.19557106	0.19584736	0.19610414	0.19634023	0.19655553	0.19675061	0.1969235	0.19707572	0.19720614	0.19731641	0.19740501	0.1974749	0.19752443	0.19755486	0.19756803	0.19756368	0.19754362	0.19750807	0.19745804	0.19739535	0.19732091	0.1972352	0.19713952	0.19703531	0.19692388	0.1968058	0.1966822	0.19655442	0.19642338	0.19628926	0.19615409	0.19601795	0.19588172	0.19574587	0.1956118	0.19547887	0.1953483	0.19522011	0.19509467	0.19497219	0.19485328
0.19237414	0.1927427	0.19310926	0.19347024	0.1938223	0.19416377	0.19449148	0.19480476	0.19510223	0.19538194	0.19564417	0.19588691	0.1961096	0.19631246	0.196495	0.19665742	0.19679889	0.19692042	0.19702154	0.19710326	0.19716588	0.19720986	0.19723669	0.19724631	0.19723943	0.1972176	0.19718164	0.19713193	0.19707024	0.1969983	0.19691557	0.19682404	0.19672479	0.19661823	0.19650584	0.19638938	0.19626845	0.19614497	0.19601956	0.19589283	0.19576538	0.19563794	0.19551241	0.19538715	0.19526425	0.19514367	0.19502586	0.19491035	0.19479823	0.19468844
0.19230208	0.19265628	0.19300823	0.19335437	0.19369155	0.19401757	0.19433068	0.19462922	0.1949115	0.19517794	0.19542623	0.19565558	0.19586614	0.1960572	0.19622894	0.19638062	0.19651324	0.19662586	0.19671947	0.19679508	0.19685176	0.19689178	0.19691455	0.19692142	0.19691238	0.19688992	0.19685435	0.1968062	0.19674698	0.19667742	0.19659764	0.19651085	0.19641635	0.19631627	0.19621027	0.1961003	0.19598728	0.19587147	0.19575474	0.1956366	0.19551839	0.19539995	0.19528371	0.1951688	0.19505551	0.19494459	0.19483726	0.19473127	0.19462878	0.19452937
0.1922111	0.19255126	0.19288921	0.19322035	0.19354309	0.19385439	0.19415304	0.1944377	0.19470707	0.19495937	0.19519486	0.19541244	0.19561115	0.19579116	0.1959523	0.19609484	0.19621855	0.1963244	0.19641176	0.19648075	0.19653337	0.1965689	0.19658895	0.1965943	0.196585	0.196562	0.1965268	0.1964806	0.1964238	0.19635755	0.19628283	0.19620022	0.19611192	0.19601762	0.19591835	0.19581583	0.19571084	0.19560307	0.19549488	0.19538587	0.19527677	0.1951682	0.19506109	0.19495586	0.19485256	0.19475149	0.19465339	0.19455807	0.1944651	0.19437596
0.19210187	0.19242859	0.1927522	0.19306996	0.19337833	0.19367585	0.193961	0.1942322	0.19448836	0.19472808	0.1949515	0.19515675	0.19534478	0.19551513	0.19566754	0.1958014	0.19591767	0.19601618	0.19609791	0.19616279	0.19621125	0.19624367	0.19626161	0.19626547	0.19625631	0.19623429	0.19620106	0.19615701	0.19610347	0.19604114	0.19597116	0.19589403	0.1958113	0.1957236	0.19563185	0.19553667	0.1954396	0.19534053	0.19524045	0.19514057	0.19504124	0.19494197	0.19484445	0.19474876	0.19465514	0.19456479	0.19447637	0.19439068	0.19430777	0.19422781
0.19197607	0.19228949	0.1925999	0.1929031	0.1931982	0.19348224	0.19375435	0.19401255	0.19425678	0.19448441	0.19469598	0.19489099	0.19506954	0.19523033	0.1953739	0.19550091	0.19561055	0.19570296	0.19577985	0.19584027	0.19588578	0.19591615	0.19593325	0.19593728	0.19592857	0.19590718	0.19587652	0.19583555	0.19578539	0.19572759	0.1956628	0.19559124	0.19551496	0.19543466	0.19534972	0.19526277	0.19517413	0.19508371	0.1949924	0.19490132	0.19481125	0.19472212	0.19463414	0.1945484	0.19446497	0.19438346	0.19430491	0.19422877	0.19415614	0.1940856
0.19183315	0.1921343	0.19243166	0.19272175	0.19300374	0.19327456	0.19353417	0.19378057	0.19401315	0.19422983	0.19443057	0.19461654	0.19478533	0.19493839	0.19507477	0.19519427	0.1952982	0.19538632	0.1954585	0.19551596	0.19555919	0.19558801	0.1956049	0.19560811	0.19560084	0.19558266	0.19555381	0.19551638	0.19547112	0.19541758	0.19535857	0.19529344	0.19522366	0.19515024	0.19507357	0.19499455	0.19491413	0.1948326	0.19475074	0.19466847	0.19458815	0.19450855	0.19443044	0.1943543	0.1942806	0.19420901	0.19413996	0.19407351	0.19400981	0.19394875
0.19167584	0.19196346	0.19224754	0.19252612	0.19279557	0.19305539	0.19330241	0.1935371	0.19375856	0.1939651	0.19415715	0.1943335	0.19449475	0.19463947	0.19476902	0.19488323	0.19498178	0.19506578	0.19513485	0.1951898	0.19523159	0.19526014	0.1952766	0.19528152	0.19527526	0.19525954	0.1952343	0.19520104	0.19516	0.1951121	0.19505948	0.19500063	0.19493857	0.19487205	0.19480342	0.1947327	0.19466045	0.19458759	0.19451493	0.19444269	0.19437128	0.19430128	0.19423263	0.19416624	0.1941024	0.19404073	0.19398138	0.19392432	0.19386965	0.19381751
0.19150275	0.19177903	0.19205165	0.19231704	0.19257517	0.19282302	0.19305998	0.19328338	0.19349518	0.1936923	0.19387543	0.19404393	0.19419712	0.19433534	0.19445878	0.19456789	0.19466254	0.19474286	0.19480966	0.19486272	0.1949031	0.19493274	0.19494955	0.19495563	0.19495228	0.19493952	0.19491796	0.1948899	0.1948537	0.19481188	0.19476503	0.19471318	0.19465822	0.19459933	0.19453901	0.1944766	0.19441307	0.19435	0.19428661	0.19422342	0.19416174	0.19410104	0.19404197	0.19398554	0.19393083	0.19387847	0.19382823	0.19378093	0.19373536	0.1936928
0.1913166	0.19158119	0.1918411	0.19209617	0.19234288	0.19258022	0.19280633	0.19302097	0.19322273	0.19341145	0.19358629	0.19374731	0.19389406	0.1940266	0.19414565	0.19425032	0.19434121	0.1944188	0.1944837	0.19453621	0.19457641	0.19460535	0.19462422	0.19463313	0.19463226	0.19462326	0.19460663	0.19458234	0.19455236	0.19451642	0.19447587	0.19443166	0.19438428	0.19433324	0.19428091	0.19422784	0.19417322	0.19411863	0.19406405	0.1940107	0.19395803	0.19390711	0.19385809	0.19381079	0.19376579	0.19372275	0.1936819	0.19364367	0.19360767	0.1935733
0.1911174	0.19137022	0.19162071	0.19186428	0.19210106	0.19232804	0.19254476	0.19275023	0.1929433	0.19312403	0.19329137	0.19344616	0.19358674	0.19371444	0.19382866	0.1939298	0.19401816	0.19409387	0.19415773	0.1942095	0.19425064	0.19428146	0.19430217	0.19431312	0.19431618	0.1943109	0.19429862	0.19428009	0.19425577	0.19422677	0.19419292	0.19415596	0.19411647	0.19407386	0.1940302	0.19398467	0.19393945	0.19389436	0.19384943	0.19380474	0.19376191	0.19372052	0.19368045	0.19364315	0.19360702	0.19357325	0.19354188	0.19351259	0.1934847	0.19345917
0.19090587	0.19114894	0.19138783	0.19162239	0.19184852	0.19206642	0.19227438	0.19247173	0.19265671	0.19283059	0.19299147	0.19314006	0.1932765	0.19339976	0.19351065	0.19360828	0.19369467	0.19376947	0.19383287	0.19388516	0.19392711	0.19395949	0.19398287	0.19399777	0.19400395	0.19400303	0.19399638	0.19398344	0.19396518	0.19394279	0.1939166	0.19388711	0.1938551	0.19382113	0.19378534	0.19374979	0.19371358	0.19367707	0.19364144	0.1936069	0.19357297	0.19354065	0.19351023	0.19348186	0.19345523	0.19343072	0.193408	0.19338703	0.19336826	0.19335094
0.19068393	0.19091678	0.19114625	0.19137096	0.19158852	0.19179747	0.19199742	0.19218709	0.19236526	0.19253299	0.19268832	0.19283217	0.19296315	0.19308287	0.19319054	0.1932866	0.19337179	0.19344592	0.19350901	0.19356263	0.19360644	0.19364114	0.19366774	0.19368519	0.19369662	0.19370115	0.19369936	0.19369276	0.19368127	0.19366556	0.19364652	0.19362488	0.19360065	0.19357522	0.19354893	0.19352171	0.19349378	0.19346657	0.19344038	0.19341472	0.19339088	0.19336765	0.193347	0.19332731	0.19330984	0.19329388	0.19327985	0.19326821	0.193257	0.19324827
0.19045098	0.1906749	0.19089556	0.19111174	0.1913208	0.19152187	0.19171387	0.19189733	0.19206919	0.19223085	0.19238108	0.19252041	0.19264773	0.19276512	0.19287089	0.19296551	0.19305	0.19312385	0.19318801	0.19324282	0.19328913	0.19332646	0.193356	0.1933783	0.19339424	0.19340366	0.19340825	0.19340807	0.1934033	0.19339494	0.19338347	0.19336951	0.19335392	0.1933365	0.19331905	0.19330075	0.19328214	0.1932643	0.19324711	0.19323045	0.19321561	0.19320217	0.19319019	0.19317959	0.19317126	0.1931639	0.19315845	0.19315472	0.19315182	0.19315046
0.19020924	0.19042462	0.19063687	0.19084501	0.19104683	0.19124094	0.19142611	0.19160253	0.19176942	0.19192591	0.19207169	0.19220771	0.19233276	0.19244714	0.1925509	0.19264537	0.19272986	0.19280395	0.19286981	0.19292685	0.19297537	0.19301581	0.19305027	0.19307658	0.19309738	0.19311316	0.19312361	0.1931302	0.19313212	0.1931304	0.19312704	0.19312127	0.19311437	0.1931056	0.19309615	0.19308686	0.1930778	0.193069	0.19306085	0.1930533	0.1930477	0.1930428	0.19303986	0.19303855	0.19303851	0.19303995	0.19304305	0.19304702	0.19305244	0.19305904
0.18995965	0.19016638	0.19037187	0.19057187	0.19076672	0.19095385	0.1911335	0.1913048	0.19146672	0.19161838	0.19176155	0.19189414	0.19201663	0.19213033	0.19223315	0.19232729	0.19241163	0.19248737	0.1925553	0.19261459	0.19266601	0.1927104	0.1927489	0.19278084	0.1928063	0.19282861	0.19284517	0.1928579	0.1928676	0.19287404	0.19287857	0.19288096	0.19288194	0.19288185	0.1928815	0.1928806	0.19288045	0.19288084	0.19288166	0.19288401	0.19288722	0.19289142	0.192897	0.19290367	0.19291206	0.19292235	0.1929329	0.19294517	0.19295844	0.19297205
0.18970242	0.18990207	0.19010001	0.1902939	0.19048217	0.19066355	0.19083801	0.19100443	0.19116183	0.1913105	0.19144997	0.19158086	0.19170195	0.19181365	0.19191697	0.19201112	0.19209693	0.19217464	0.19224444	0.1923068	0.19236158	0.19241095	0.19245322	0.19249052	0.19252288	0.19255003	0.19257337	0.19259354	0.1926105	0.19262503	0.19263732	0.19264765	0.19265726	0.19266628	0.1926743	0.19268274	0.19269101	0.1927002	0.1927105	0.1927211	0.19273281	0.19274607	0.19276038	0.19277593	0.19279271	0.1928103	0.19282916	0.1928493	0.1928692	0.19289067
0.18943882	0.18963182	0.18982323	0.19001088	0.19019318	0.1903706	0.19053978	0.19070187	0.19085616	0.19100198	0.1911391	0.19126767	0.19138783	0.19149968	0.1916031	0.19169834	0.19178572	0.19186534	0.19193803	0.19200392	0.19206324	0.1921165	0.1921643	0.19220665	0.19224477	0.19227931	0.1923092	0.19233644	0.19236073	0.19238332	0.19240336	0.19242223	0.19244023	0.19245759	0.19247459	0.1924924	0.19250949	0.19252734	0.192546	0.19256565	0.19258627	0.19260757	0.19263029	0.19265383	0.19267857	0.1927046	0.1927312	0.19275835	0.19278625	0.19281392
0.18917006	0.18935716	0.18954201	0.18972437	0.18990174	0.190074	0.19023982	0.1903986	0.19054946	0.19069302	0.1908291	0.19095668	0.19107674	0.19118825	0.19129275	0.19138934	0.19147837	0.19156079	0.19163713	0.19170621	0.19176988	0.19182837	0.19188108	0.19193009	0.19197398	0.19201463	0.19205181	0.19208641	0.1921184	0.19214836	0.1921773	0.19220482	0.19223112	0.19225684	0.19228289	0.19230866	0.19233511	0.19236177	0.19238874	0.19241689	0.19244584	0.1924761	0.19250694	0.19253892	0.19257136	0.19260421	0.19263865	0.19267312	0.19270742	0.19274202
0.18889591	0.18907744	0.18925795	0.18943548	0.1896081	0.18977675	0.18993922	0.19009504	0.19024396	0.19038588	0.19052061	0.19064787	0.19076696	0.19087973	0.19098522	0.19108368	0.19117615	0.19126147	0.19134137	0.19141456	0.19148313	0.1915465	0.19160557	0.19165933	0.19171059	0.19175862	0.1918022	0.19184448	0.19188426	0.1919224	0.19195908	0.19199479	0.19202971	0.1920641	0.19209838	0.19213268	0.19216767	0.1922033	0.19223897	0.1922757	0.19231275	0.19235119	0.19238985	0.19242951	0.19246972	0.19251013	0.19255163	0.19259283	0.19263473	0.19267446
0.18861862	0.188795	0.18897045	0.18914351	0.18931386	0.18947822	0.18963826	0.18979198	0.18993858	0.19008017	0.19021396	0.19034135	0.19046138	0.19057578	0.19068289	0.19078334	0.190879	0.19096771	0.1910512	0.19112962	0.1912025	0.19127135	0.19133618	0.19139701	0.19145428	0.1915085	0.19156043	0.19160989	0.19165751	0.19170314	0.19174844	0.19179296	0.1918355	0.1918786	0.19192189	0.19196486	0.19200829	0.19205174	0.19209656	0.19214104	0.19218647	0.19223243	0.19227904	0.1923265	0.19237366	0.19242235	0.19246987	0.19251761	0.1925655	0.19261208
0.18833819	0.18851025	0.18868169	0.18885185	0.18901837	0.18918005	0.18933773	0.18948986	0.18963596	0.18977633	0.18991077	0.19003788	0.19015998	0.19027548	0.1903849	0.19048826	0.1905868	0.19067988	0.19076717	0.19085053	0.19092938	0.19100325	0.19107427	0.19114128	0.19120568	0.19126765	0.19132623	0.19138366	0.19143882	0.19149336	0.19154604	0.19159853	0.19164993	0.1917015	0.19175304	0.19180399	0.19185601	0.19190817	0.19196048	0.19201319	0.19206658	0.19212037	0.1921745	0.19222942	0.19228396	0.19233866	0.19239357	0.19244796	0.1925013	0.1925546
0.18805519	0.1882237	0.1883918	0.1885591	0.18872264	0.18888313	0.18903905	0.18918963	0.18933582	0.18947566	0.18961	0.18973882	0.18986233	0.18998006	0.19009183	0.19019881	0.19030061	0.1903975	0.19049051	0.19057858	0.19066256	0.19074298	0.19082013	0.19089377	0.19096458	0.1910339	0.19109982	0.19116494	0.19122791	0.19129048	0.1913516	0.19141197	0.19147173	0.19153152	0.1915913	0.19165125	0.1917108	0.1917708	0.19183168	0.19189218	0.19195369	0.19201458	0.19207624	0.19213791	0.19219936	0.19226076	0.1923222	0.19238228	0.19244182	0.19250052
0.18777068	0.18793653	0.18810153	0.18826663	0.18842827	0.18858667	0.18874171	0.1888915	0.18903776	0.18917824	0.18931349	0.18944398	0.18956965	0.1896891	0.18980469	0.18991488	0.19002101	0.19012228	0.19022037	0.1903131	0.19040287	0.19048926	0.19057277	0.19065335	0.19073173	0.19080746	0.19088133	0.19095463	0.19102548	0.1910955	0.191165	0.19123313	0.19130185	0.19136986	0.19143721	0.19150546	0.19157319	0.19164091	0.19170925	0.19177788	0.19184622	0.1919151	0.19198334	0.19205233	0.1921207	0.19218856	0.19225584	0.19232191	0.19238725	0.19245094
0.18748608	0.18764865	0.187812	0.1879749	0.18813491	0.18829268	0.18844694	0.18859698	0.18874279	0.18888476	0.1890215	0.18915342	0.18928173	0.18940464	0.18952323	0.18963788	0.18974744	0.18985394	0.18995619	0.19005576	0.1901508	0.19024414	0.19033377	0.1904214	0.1905067	0.1905899	0.19067132	0.1907514	0.19083077	0.19090891	0.19098593	0.19106276	0.19113904	0.19121504	0.191291	0.1913667	0.19144231	0.19151834	0.19159403	0.19166937	0.19174546	0.19182074	0.19189686	0.1919716	0.19204697	0.19212061	0.19219354	0.19226542	0.19233575	0.19240472
0.18720132	0.18736193	0.18752351	0.18768464	0.18784396	0.18800104	0.18815544	0.18830545	0.1884526	0.18859541	0.18873444	0.18886852	0.18899928	0.18912584	0.18924782	0.18936677	0.18948156	0.18959263	0.1897007	0.18980502	0.18990698	0.19000632	0.19010289	0.19019738	0.1902892	0.1903806	0.19046953	0.19055736	0.19064417	0.19073005	0.19081485	0.19089982	0.19098416	0.19106781	0.19115171	0.19123504	0.19131833	0.19140165	0.19148472	0.19156793	0.19165105	0.1917333	0.19181539	0.19189692	0.19197777	0.19205752	0.19213611	0.19221333	0.1922887	0.1923624
0.18691699	0.18707582	0.18723673	0.18739659	0.18755534	0.18771276	0.18786682	0.18801878	0.18816692	0.18831122	0.18845204	0.18858925	0.18872306	0.1888532	0.18897937	0.18910268	0.18922192	0.18933812	0.1894517	0.18956333	0.18967041	0.18977606	0.1898795	0.1899808	0.19008043	0.19017884	0.19027564	0.19037107	0.19046554	0.1905595	0.19065194	0.19074449	0.19083652	0.19092795	0.19101936	0.19111076	0.1912015	0.19129193	0.19138274	0.19147256	0.1915623	0.19165148	0.19173984	0.19182691	0.19191429	0.19199935	0.19208308	0.19216534	0.1922458	0.19232404
0.18663394	0.18679217	0.18695134	0.18711144	0.18727006	0.18742807	0.18758279	0.18773574	0.1878854	0.18803257	0.18817618	0.1883161	0.18845358	0.18858719	0.18871811	0.18884546	0.18897013	0.18909177	0.18921077	0.18932793	0.18944216	0.18955426	0.18966435	0.18977295	0.18987979	0.18998495	0.19008979	0.1901919	0.19029513	0.19039598	0.19049624	0.19059691	0.19069614	0.19079576	0.19089453	0.19099261	0.19109106	0.1911889	0.19128671	0.19138277	0.19147906	0.19157448	0.19166899	0.19176236	0.19185445	0.19194534	0.19203383	0.19212155	0.19220589	0.19228844
0.18635345	0.18651032	0.18666916	0.18682897	0.18698841	0.18714714	0.18730319	0.18745758	0.18760946	0.18775877	0.18790565	0.18804897	0.18819025	0.18832815	0.18846321	0.18859585	0.18872535	0.18885297	0.18897778	0.18910077	0.18922165	0.18934003	0.18945754	0.18957263	0.18968715	0.18979965	0.18991154	0.19002172	0.19013196	0.19024059	0.19034909	0.19045636	0.19056365	0.19067015	0.19077659	0.19088182	0.19098714	0.19109218	0.19119582	0.19129908	0.19140172	0.19150259	0.19160305	0.19170243	0.19180031	0.19189608	0.19198948	0.19208102	0.19216971	0.19225578
0.18607423	0.1862315	0.18639044	0.18655074	0.18671103	0.18687075	0.18702862	0.18718553	0.18733963	0.18749124	0.18764174	0.18778871	0.18793342	0.18807593	0.18821575	0.1883534	0.18848854	0.18862146	0.1887525	0.1888822	0.18900904	0.18913448	0.18925826	0.1893813	0.18950221	0.18962237	0.18974131	0.18985939	0.18997638	0.19009274	0.19020881	0.19032371	0.19043824	0.19055182	0.1906648	0.19077781	0.19088957	0.19100109	0.19111097	0.19122097	0.19132963	0.19143713	0.19154298	0.19164672	0.1917499	0.19184989	0.19194801	0.19204426	0.19213721	0.19222707
0.1857981	0.1859557	0.18611562	0.18627691	0.18643802	0.18659931	0.18675937	0.18691863	0.18707512	0.18723042	0.18738416	0.18753508	0.18768421	0.18783106	0.1879763	0.18811873	0.18825938	0.18839857	0.18853602	0.18867096	0.1888043	0.18893728	0.18906769	0.18919727	0.18932587	0.18945298	0.18957898	0.18970454	0.18982938	0.18995276	0.1900754	0.19019803	0.19031936	0.19043994	0.19056022	0.19068003	0.19079825	0.19091591	0.19103289	0.19114822	0.19126251	0.19137594	0.19148687	0.19159575	0.19170336	0.19180858	0.19191083	0.19201007	0.19210768	0.19220099
0.18552609	0.18568382	0.18584478	0.1860071	0.18617025	0.18633309	0.18649556	0.18665752	0.18681769	0.18697622	0.1871332	0.1872884	0.18744168	0.18759376	0.18774387	0.18789172	0.18803832	0.18818332	0.18832648	0.18846816	0.18860853	0.18874805	0.18888539	0.18902181	0.18915728	0.18929166	0.18942483	0.18955694	0.18968941	0.18981981	0.18995035	0.19007929	0.19020784	0.19033563	0.19046216	0.19058824	0.19071263	0.19083714	0.19095963	0.19108084	0.19120084	0.19131926	0.19143489	0.19154963	0.19166106	0.19177023	0.19187687	0.19198021	0.19208112	0.19217692
0.18525738	0.18541622	0.18557832	0.18574244	0.18590748	0.18607304	0.18623859	0.18640237	0.18656626	0.1867289	0.18688959	0.1870491	0.18720742	0.18736415	0.18751912	0.1876724	0.18782479	0.1879759	0.18812534	0.18827382	0.18842019	0.188566	0.18871051	0.18885446	0.18899632	0.18913797	0.18927832	0.18941799	0.18955639	0.18969434	0.18983155	0.1899673	0.19010282	0.19023722	0.1903703	0.19050264	0.19063395	0.19076346	0.19089152	0.19101867	0.19114408	0.1912667	0.19138786	0.19150616	0.19162244	0.1917361	0.1918461	0.19195291	0.19205627	0.1921559
0.18499321	0.18515342	0.18531738	0.18548326	0.18565053	0.18581861	0.18598637	0.18615437	0.18632104	0.18648773	0.18665285	0.18681718	0.18698032	0.18714201	0.18730253	0.18746194	0.18761985	0.1877771	0.18793283	0.18808667	0.18824053	0.18839279	0.18854387	0.18869431	0.18884379	0.18899196	0.18913946	0.18928622	0.18943158	0.18957621	0.18971975	0.18986282	0.19000477	0.19014509	0.19028485	0.19042286	0.19055954	0.1906952	0.19082892	0.19096121	0.19109134	0.19121939	0.19134437	0.19146822	0.19158746	0.19170466	0.19181848	0.19192839	0.19203511	0.1921373
0.18473357	0.18489593	0.1850616	0.18522966	0.18539937	0.18557054	0.18574181	0.18591306	0.18608403	0.18625382	0.18642381	0.186593	0.18676102	0.18692769	0.18709365	0.18725905	0.18742234	0.18758585	0.18774793	0.18790871	0.18806878	0.18822756	0.18838574	0.1885424	0.18869871	0.18885368	0.18900818	0.18916124	0.18931308	0.18946505	0.18961523	0.18976407	0.18991232	0.19005942	0.1902051	0.19034864	0.1904915	0.19063239	0.1907711	0.19090867	0.19104344	0.19117528	0.19130519	0.19143197	0.19155592	0.19167629	0.19179356	0.19190706	0.19201604	0.19212031
0.18447962	0.18464342	0.18481126	0.18498264	0.18515489	0.18532862	0.18550351	0.1856783	0.1858531	0.18602812	0.18620242	0.1863762	0.1865491	0.18672135	0.18689352	0.18706393	0.18723392	0.18740325	0.18757118	0.18773812	0.18790442	0.18806982	0.18823503	0.18839893	0.18856119	0.18872273	0.18888387	0.18904373	0.1892022	0.18936004	0.1895169	0.18967222	0.18982626	0.18997923	0.19013083	0.19028	0.19042844	0.19057414	0.19071813	0.19086063	0.19099973	0.19113564	0.19126973	0.19140004	0.19152778	0.19165167	0.19177122	0.19188768	0.19199842	0.19210601
0.18423012	0.18439671	0.18456778	0.18474144	0.18491721	0.18509403	0.18527249	0.18545121	0.18563063	0.18580934	0.18598796	0.18616721	0.1863453	0.18652289	0.18669994	0.18687715	0.1870524	0.18722743	0.18740214	0.18757588	0.18774864	0.18792099	0.18809177	0.18826169	0.18843153	0.18859947	0.18876716	0.18893342	0.18909863	0.18926218	0.18942544	0.18958633	0.18974662	0.18990548	0.1900617	0.19021714	0.19037041	0.19052124	0.19066972	0.19081615	0.19095969	0.19110018	0.19123742	0.19137153	0.1915024	0.19162926	0.19175176	0.19187018	0.19198397	0.19209322
0.18398717	0.18415633	0.1843296	0.18450607	0.18468525	0.1848662	0.18504855	0.18523043	0.18541485	0.18559843	0.18578218	0.18596599	0.1861493	0.18633264	0.18651515	0.18669829	0.18687978	0.18706131	0.18724124	0.18742123	0.18760043	0.1877785	0.18795624	0.18813317	0.18830878	0.18848363	0.18865645	0.18882938	0.18900067	0.18917103	0.18933976	0.18950644	0.18967268	0.18983644	0.1899989	0.19015884	0.19031695	0.19047284	0.19062549	0.19077626	0.19092306	0.19106825	0.19120884	0.1913463	0.19147992	0.19160911	0.19173436	0.19185498	0.19197139	0.19208172
0.18375	0.18392152	0.18409838	0.18427846	0.18446088	0.18464546	0.18483202	0.18501855	0.18520609	0.18539518	0.18558393	0.18577217	0.18596157	0.18615031	0.18633872	0.1865269	0.18671452	0.18690223	0.1870887	0.18727447	0.18745998	0.18764456	0.18782848	0.18801111	0.18819335	0.18837404	0.18855399	0.18873294	0.18890977	0.18908557	0.18926045	0.1894328	0.18960385	0.1897734	0.1899406	0.19010507	0.19026801	0.19042838	0.1905852	0.19073969	0.19089133	0.19103883	0.1911829	0.19132376	0.19145975	0.19159189	0.19171932	0.19184217	0.19195947	0.19207206
[truncated: 451 more columns]
